# Supplementary material for: Potential Conservation of Circadian Clock Proteins in the phylum Nematoda as Revealed by Bioinformatic Searches
Source: PLoS One. 2014 Nov 14;9(11):e112871. doi: 10.1371/journal.pone.0112871 (PMC4232591; doi:10.1371/journal.pone.0112871)
Supplement: Table S1 — Conserved mammalian C. elegans' hits in all nematode species. This table shows the 12 mammalian protein hits that are conserved in all other nematode species. C. elegans' best hit for each mammalian protein is used as a query to search each proteome. The database, protein hit, percentage of identity, alignment length, E value and bit score are detailed in the table. (XLSX) [file pone.0112871.s003.xlsx]

## Sheet: ST1 - Conserved mammalian hits
Database	Query id	Subject id	% identity	Alignment length	E value	Bit score		Database	Organism
asuum.prot.fas	C25A1-11a-BMAL-1-80E-65	GS_18509	62.12	462	0	577		asuum.prot.fas	Ascaris suum
brepep227.fas	C25A1-11a-BMAL-1-80E-65	CBN21788	93.38	453	0	891		brepep227.fas	Caenorhabditis brenneri
brigpep227.fas	C25A1-11a-BMAL-1-80E-65	CBG12219	87.03	455	0	830		brigpep227.fas	Caenorhabditis briggsae
brugia.prot.fas	C25A1-11a-BMAL-1-80E-65	BM21318	58.62	464	0	552		brugia.prot.fas	Brugia malayi
bxylophilus.prot.fas	C25A1-11a-BMAL-1-80E-65	BUX.s00397.112	64.25	358	1e-165	480		bxylophilus.prot.fas	Bursaphelenchus xylophilus
cangaria.prot.fas	C25A1-11a-BMAL-1-80E-65	CAN07933	64.82	506	0	629		cangaria.prot.fas	Caenorhabditis angaria
csp11.prot.fas	C25A1-11a-BMAL-1-80E-65	g9507	92.51	454	0	881		csp11.prot.fas	Caenorhabditis sp. 11
csp7.prot.fas	C25A1-11a-BMAL-1-80E-65	g19865	90.59	404	0	778		csp7.prot.fas	Caenorhabditis sp. 7
csp9.prot.fas	C25A1-11a-BMAL-1-80E-65	g12945	90.29	453	0	868		csp9.prot.fas	Caenorhabditis sp. 9
jappep227.fas	C25A1-11a-BMAL-1-80E-65	CJA09659	83.62	458	0	802		jappep227.fas	Caenorhabditis japonica
ppapep221.fas	C25A1-11a-BMAL-1-80E-65	PPA09278	61.87	299	2e-126	374		ppapep221.fas	Pristionchus pacificus
remapep220.fas	C25A1-11a-BMAL-1-80E-65	CRE23963	93.6	453	0	891		remapep220.fas	Caenorhabditis remanei
wormpep229.fas	C25A1-11a-BMAL-1-80E-65	C25A1.11a	100	453	0	956		wormpep229.fas	Caenorhabditis elegans
asuum.prot.fas	ZC518-3c-CCRN4L-3-50E-21	GS_01131	73.42	568	0	903
brepep227.fas	ZC518-3c-CCRN4L-3-50E-21	CBN14944	84.81	599	0	1051
brigpep227.fas	ZC518-3c-CCRN4L-3-50E-21	CBG03318	85.97	385	0	693
brugia.prot.fas	ZC518-3c-CCRN4L-3-50E-21	BM19110	70.66	559	0	844
bxylophilus.prot.fas	ZC518-3c-CCRN4L-3-50E-21	BUX.s00116.775	54.29	571	0	656
cangaria.prot.fas	ZC518-3c-CCRN4L-3-50E-21	CAN23450	78.5	414	0	683
csp11.prot.fas	ZC518-3c-CCRN4L-3-50E-21	g10309	81.82	451	0	748
csp7.prot.fas	ZC518-3c-CCRN4L-3-50E-21	g4571	78.84	397	0	665
csp9.prot.fas	ZC518-3c-CCRN4L-3-50E-21	g34091	81.67	431	0	721
jappep227.fas	ZC518-3c-CCRN4L-3-50E-21	CJA14899	72.26	465	0	693
ppapep221.fas	ZC518-3c-CCRN4L-3-50E-21	PPA07265	64.75	244	4e-112	338
remapep220.fas	ZC518-3c-CCRN4L-3-50E-21	CRE15514	84.1	415	0	739
wormpep229.fas	ZC518-3c-CCRN4L-3-50E-21	ZC518.3a	100	597	0	1253
asuum.prot.fas	C03C10-1-CSNK-4-30E-204	GS_19252	79.58	284	6e-162	457
brepep227.fas	C03C10-1-CSNK-4-30E-204	CBN06321	77.23	404	0	623
brigpep227.fas	C03C10-1-CSNK-4-30E-204	CBG20206	95.04	343	0	674
brugia.prot.fas	C03C10-1-CSNK-4-30E-204	BM20483	88.13	320	0	590
bxylophilus.prot.fas	C03C10-1-CSNK-4-30E-204	BUX.s00055.190	83.91	317	0	567
cangaria.prot.fas	C03C10-1-CSNK-4-30E-204	CAN15839	97.68	302	0	620
csp11.prot.fas	C03C10-1-CSNK-4-30E-204	g14251	97.54	203	1e-143	411
csp7.prot.fas	C03C10-1-CSNK-4-30E-204	g29573	83.59	390	0	651
csp9.prot.fas	C03C10-1-CSNK-4-30E-204	g44344	95.04	343	0	674
jappep227.fas	C03C10-1-CSNK-4-30E-204	CJA17198	93.2	338	0	658
ppapep221.fas	C03C10-1-CSNK-4-30E-204	PPA25500	88.72	337	0	626
remapep220.fas	C03C10-1-CSNK-4-30E-204	CRE13355	95.6	341	0	687
wormpep229.fas	C03C10-1-CSNK-4-30E-204	C03C10.1	100	341	0	715
asuum.prot.fas	ZK909-4-DBP-1-5E-18	GS_13113	65.79	76	1e-27	105
brepep227.fas	ZK909-4-DBP-1-5E-18	CBN32559	66.67	240	3e-84	253
brigpep227.fas	ZK909-4-DBP-1-5E-18	CBG19808	70.98	224	2e-83	250
brugia.prot.fas	ZK909-4-DBP-1-5E-18	BM04356	64.2	81	2e-30	111
bxylophilus.prot.fas	ZK909-4-DBP-1-5E-18	BUX.s00713.436	34.62	182	2e-18	80.1
cangaria.prot.fas	ZK909-4-DBP-1-5E-18	CAN10789	52.97	219	5e-48	159
csp11.prot.fas	ZK909-4-DBP-1-5E-18	g5769	67.46	169	9e-55	189
csp7.prot.fas	ZK909-4-DBP-1-5E-18	g33896	67.62	105	6e-36	134
csp9.prot.fas	ZK909-4-DBP-1-5E-18	g2276	65.47	223	3e-81	245
jappep227.fas	ZK909-4-DBP-1-5E-18	CJA10655	74.46	184	2e-75	229
ppapep221.fas	ZK909-4-DBP-1-5E-18	PPA09383	53.97	63	4e-16	74.3
remapep220.fas	ZK909-4-DBP-1-5E-18	CRE13954	58.02	243	2e-66	207
wormpep229.fas	ZK909-4-DBP-1-5E-18	ZK909.4	100	211	9e-153	426
asuum.prot.fas	C02F5-7a-FBXL-3-5-2E-4	GS_19076	58.02	455	0	562
brepep227.fas	C02F5-7a-FBXL-3-5-2E-4	CBN03873	91.82	440	0	848
brigpep227.fas	C02F5-7a-FBXL-3-5-2E-4	CBG16659	86.07	438	0	776
brugia.prot.fas	C02F5-7a-FBXL-3-5-2E-4	BM06465	49.55	222	1e-72	231
bxylophilus.prot.fas	C02F5-7a-FBXL-3-5-2E-4	BUX.s00422.570	53.92	421	5e-168	483
cangaria.prot.fas	C02F5-7a-FBXL-3-5-2E-4	CAN15035	70.22	356	0	528
csp11.prot.fas	C02F5-7a-FBXL-3-5-2E-4	g435	84.66	476	0	825
csp7.prot.fas	C02F5-7a-FBXL-3-5-2E-4	g22800	87.05	440	0	796
csp9.prot.fas	C02F5-7a-FBXL-3-5-2E-4	g29591	87.07	410	0	754
jappep227.fas	C02F5-7a-FBXL-3-5-2E-4	CJA04910	82.83	431	0	756
ppapep221.fas	C02F5-7a-FBXL-3-5-2E-4	PPA20677	22.32	448	5e-08	54.3
remapep220.fas	C02F5-7a-FBXL-3-5-2E-4	CRE25417	88.58	438	0	823
wormpep229.fas	C02F5-7a-FBXL-3-5-2E-4	C02F5.7a	100	461	0	950
asuum.prot.fas	F41E7-3-MELr-1E-26	GS_06596	57.22	360	4e-135	399
brepep227.fas	F41E7-3-MELr-1E-26	CBN23526	93.32	404	0	773
brigpep227.fas	F41E7-3-MELr-1E-26	CBG17200	77.34	406	0	635
brugia.prot.fas	F41E7-3-MELr-1E-26	BM18323	33.59	256	2e-36	136
bxylophilus.prot.fas	F41E7-3-MELr-1E-26	BUX.s00116.631	33.23	316	3e-45	161
cangaria.prot.fas	F41E7-3-MELr-1E-26	CAN22897	57.88	425	1e-167	480
csp11.prot.fas	F41E7-3-MELr-1E-26	g11143	77.48	404	0	597
csp7.prot.fas	F41E7-3-MELr-1E-26	g33992	75.36	418	0	626
csp9.prot.fas	F41E7-3-MELr-1E-26	g29350	69.57	470	0	625
jappep227.fas	F41E7-3-MELr-1E-26	CJA10313	85.18	398	0	698
ppapep221.fas	F41E7-3-MELr-1E-26	PPA07498	54.4	364	1e-132	389
remapep220.fas	F41E7-3-MELr-1E-26	CRE22684	92.79	402	0	772
wormpep229.fas	F41E7-3-MELr-1E-26	F41E7.3	100	402	0	823
asuum.prot.fas	T11B7-4e-OPN4-5-20E-61	GS_18478	45.08	732	0	571
brepep227.fas	T11B7-4e-OPN4-5-20E-61	CBN08329	92.46	398	0	735
brigpep227.fas	T11B7-4e-OPN4-5-20E-61	CBG24239	79.2	274	3e-135	440
brugia.prot.fas	T11B7-4e-OPN4-5-20E-61	BM19141	42.03	395	2e-79	272
bxylophilus.prot.fas	T11B7-4e-OPN4-5-20E-61	BUX.s00036.31	61.67	180	3e-80	274
cangaria.prot.fas	T11B7-4e-OPN4-5-20E-61	CAN07347	76.12	268	2e-138	436
csp11.prot.fas	T11B7-4e-OPN4-5-20E-61	g15598	86.19	268	2e-162	477
csp7.prot.fas	T11B7-4e-OPN4-5-20E-61	g4381	87.27	267	1e-157	490
csp9.prot.fas	T11B7-4e-OPN4-5-20E-61	g27736	87.27	267	2e-158	492
jappep227.fas	T11B7-4e-OPN4-5-20E-61	CJA15402	79.68	310	3e-155	478
ppapep221.fas	T11B7-4e-OPN4-5-20E-61	PPA11533	60.56	251	5e-105	326
remapep220.fas	T11B7-4e-OPN4-5-20E-61	CRE03337	86.36	264	2e-150	473
wormpep229.fas	T11B7-4e-OPN4-5-20E-61	T11B7.4e	100	684	0	1429
asuum.prot.fas	F47F6-1c-PER-7-5E-17	GS_08634	39.29	168	3e-31	125
brepep227.fas	F47F6-1c-PER-7-5E-17	CBN20940	91.75	315	0	597
brigpep227.fas	F47F6-1c-PER-7-5E-17	CBG07211	84.19	329	0	558
brugia.prot.fas	F47F6-1c-PER-7-5E-17	BM06378	31.13	302	9e-35	137
bxylophilus.prot.fas	F47F6-1c-PER-7-5E-17	BUX.s01281.367	37.36	91	6e-15	73.9
cangaria.prot.fas	F47F6-1c-PER-7-5E-17	CAN12189	84.27	286	1e-173	492
csp11.prot.fas	F47F6-1c-PER-7-5E-17	g4740	79.66	349	0	549
csp7.prot.fas	F47F6-1c-PER-7-5E-17	g31054	91.6	131	3e-77	254
csp9.prot.fas	F47F6-1c-PER-7-5E-17	g23334	84.36	326	0	556
jappep227.fas	F47F6-1c-PER-7-5E-17	CJA16851	87.22	313	0	541
ppapep221.fas	F47F6-1c-PER-7-5E-17	PPA04587	50.49	103	2e-30	114
remapep220.fas	F47F6-1c-PER-7-5E-17	CRE17943	83.78	333	0	565
wormpep229.fas	F47F6-1c-PER-7-5E-17	F47F6.1c	100	453	0	937
asuum.prot.fas	F18H3-3b-PPARGC1a-6-1E-8	GS_22069	68.65	437	0	629
brepep227.fas	F18H3-3b-PPARGC1a-6-1E-8	CBN18184	88.4	526	0	961
brigpep227.fas	F18H3-3b-PPARGC1a-6-1E-8	CBG07431	82.86	560	0	902
brugia.prot.fas	F18H3-3b-PPARGC1a-6-1E-8	BM03094	68.42	437	0	626
bxylophilus.prot.fas	F18H3-3b-PPARGC1a-6-1E-8	BUX.s00579.708	59.53	514	0	597
cangaria.prot.fas	F18H3-3b-PPARGC1a-6-1E-8	CAN13338	72.08	419	0	607
csp11.prot.fas	F18H3-3b-PPARGC1a-6-1E-8	g1414	63.28	531	0	639
csp7.prot.fas	F18H3-3b-PPARGC1a-6-1E-8	g33812	79.9	577	0	885
csp9.prot.fas	F18H3-3b-PPARGC1a-6-1E-8	g23257	78.73	362	0	538
jappep227.fas	F18H3-3b-PPARGC1a-6-1E-8	CJA16600	77.28	559	0	845
ppapep221.fas	F18H3-3b-PPARGC1a-6-1E-8	PPA20102	63.51	433	0	574
remapep220.fas	F18H3-3b-PPARGC1a-6-1E-8	CRE22405	82.33	583	0	921
wormpep229.fas	F18H3-3b-PPARGC1a-6-1E-8	F18H3.3b	100	566	0	1170
asuum.prot.fas	F09E5.15a-PRDX-2-PRDX-2-1-7E-104	GS_23521	80	195	4e-116	331
brepep227.fas	F09E5.15a-PRDX-2-PRDX-2-1-7E-104	CBN11882	97.44	195	3e-141	395
brigpep227.fas	F09E5.15a-PRDX-2-PRDX-2-1-7E-104	CBG25150	95.38	195	2e-138	388
brugia.prot.fas	F09E5.15a-PRDX-2-PRDX-2-1-7E-104	BM19146	64.43	149	4e-68	208
xylophilus.prot.fas	F09E5.15a-PRDX-2-PRDX-2-1-7E-104	BUX.s01109.415	81.03	195	2e-117	335
cangaria.prot.fas	F09E5.15a-PRDX-2-PRDX-2-1-7E-104	CAN05705	66.3	184	7e-89	264
csp11.prot.fas	F09E5.15a-PRDX-2-PRDX-2-1-7E-104	g9373	97.95	195	4e-139	403
csp7.prot.fas	F09E5.15a-PRDX-2-PRDX-2-1-7E-104	g24613	95.38	195	4e-138	388
csp9.prot.fas	F09E5.15a-PRDX-2-PRDX-2-1-7E-104	g38213	95.38	195	5e-138	388
jappep227.fas	F09E5.15a-PRDX-2-PRDX-2-1-7E-104	CJA14459	94.87	195	5e-138	387
ppapep221.fas	F09E5.15a-PRDX-2-PRDX-2-1-7E-104	PPA28346	84.62	195	2e-121	345
remapep220.fas	F09E5.15a-PRDX-2-PRDX-2-1-7E-104	CRE11768	97.44	195	4e-141	395
wormpep229.fas	F09E5.15a-PRDX-2-PRDX-2-1-7E-104	F09E5.15a	100	195	1e-144	404
asuum.prot.fas	W05B5-3a-REB-ERVa-8-10E-47	GS_08141	68.82	93	1e-37	140
brepep227.fas	W05B5-3a-REB-ERVa-8-10E-47	CBN05922	75.51	437	0	625
brigpep227.fas	W05B5-3a-REB-ERVa-8-10E-47	CBG07928	75.41	484	0	718
brugia.prot.fas	W05B5-3a-REB-ERVa-8-10E-47	BM07672	73.08	78	2e-39	139
bxylophilus.prot.fas	W05B5-3a-REB-ERVa-8-10E-47	BUX.s01141.36	48.72	117	7e-32	126
cangaria.prot.fas	W05B5-3a-REB-ERVa-8-10E-47	CAN18008	58.94	453	5e-172	497
csp11.prot.fas	W05B5-3a-REB-ERVa-8-10E-47	g11302	66.18	476	0	591
csp7.prot.fas	W05B5-3a-REB-ERVa-8-10E-47	g11138	73.37	323	2e-148	438
csp9.prot.fas	W05B5-3a-REB-ERVa-8-10E-47	g29382	71.03	504	0	692
jappep227.fas	W05B5-3a-REB-ERVa-8-10E-47	CJA14644	73.56	503	0	662
ppapep221.fas	W05B5-3a-REB-ERVa-8-10E-47	PPA30508	47.37	133	3e-27	115
remapep220.fas	W05B5-3a-REB-ERVa-8-10E-47	CRE15620	76.52	494	0	708
wormpep229.fas	W05B5-3a-REB-ERVa-8-10E-47	W05B5.3a	100	514	0	1050
asuum.prot.fas	C01H6-5b-ROR-1-40E-70	GS_18215	42.77	477	2e-113	349
brepep227.fas	C01H6-5b-ROR-1-40E-70	CBN04090	70.08	518	0	704
brigpep227.fas	C01H6-5b-ROR-1-40E-70	CBG21929	69.19	542	0	723
brugia.prot.fas	C01H6-5b-ROR-1-40E-70	BM21355	79.78	89	9e-44	156
bxylophilus.prot.fas	C01H6-5b-ROR-1-40E-70	BUX.s01141.36	39.54	483	1e-92	294
cangaria.prot.fas	C01H6-5b-ROR-1-40E-70	CAN15150	61.05	475	0	546
csp11.prot.fas	C01H6-5b-ROR-1-40E-70	g8133	62.93	321	1e-120	377
csp7.prot.fas	C01H6-5b-ROR-1-40E-70	g17863	61.3	571	0	638
csp9.prot.fas	C01H6-5b-ROR-1-40E-70	g34476	61.3	571	0	638
jappep227.fas	C01H6-5b-ROR-1-40E-70	CJA19190	66.1	590	0	731
ppapep221.fas	C01H6-5b-ROR-1-40E-70	PPA24741	70.83	72	1e-30	126
remapep220.fas	C01H6-5b-ROR-1-40E-70	CRE07841	63.86	606	0	693
wormpep229.fas	C01H6-5b-ROR-1-40E-70	C01H6.5b	100	553	0	1160
asuum.prot.fas	C14B1-4-WD-Rep-2-7e-159	GS_18544	65.79	342	1e-163	468
brepep227.fas	C14B1-4-WD-Rep-2-7e-159	CBN24532	77.25	378	0	613
brigpep227.fas	C14B1-4-WD-Rep-2-7e-159	CBG09206	80.78	333	0	574
brugia.prot.fas	C14B1-4-WD-Rep-2-7e-159	BM03793	66.8	253	4e-120	354
bxylophilus.prot.fas	C14B1-4-WD-Rep-2-7e-159	BUX.s00579.553	28	300	1e-32	125
cangaria.prot.fas	C14B1-4-WD-Rep-2-7e-159	CAN22866	68.47	314	1e-156	456
csp11.prot.fas	C14B1-4-WD-Rep-2-7e-159	g7816	74.75	404	0	610
csp7.prot.fas	C14B1-4-WD-Rep-2-7e-159	g26350	79.47	302	0	512
csp9.prot.fas	C14B1-4-WD-Rep-2-7e-159	g4010	81.25	304	1e-180	532
jappep227.fas	C14B1-4-WD-Rep-2-7e-159	CJA10837	74.61	382	0	573
ppapep221.fas	C14B1-4-WD-Rep-2-7e-159	PPA00309	70.59	306	3e-161	462
remapep220.fas	C14B1-4-WD-Rep-2-7e-159	CRE25440	80.16	378	0	627
wormpep229.fas	C14B1-4-WD-Rep-2-7e-159	C14B1.4	100	376	0	778
