# Supplementary material for: Potential Conservation of Circadian Clock Proteins in the phylum Nematoda as Revealed by Bioinformatic Searches
Source: PLoS One. 2014 Nov 14;9(11):e112871. doi: 10.1371/journal.pone.0112871 (PMC4232591; doi:10.1371/journal.pone.0112871)
Supplement: Table S2 — Conserved insect C. elegans' hits in all nematode species. This table shows the 32 insect protein hits that are conserved in all other nematode species. C. elegans' best hit for each insect protein is used as a query to search each proteome. The database, protein hit, percentage of identity, alignment length, E value and bit score are detailed in the table. (XLSX) [file pone.0112871.s004.xlsx]

## Sheet: ST2 - Conserved insect hits
Database	Query id	Subject id	% identity	Alignment length	E value	Bit score		Database	Organism
asuum.prot.fas	B0205-7-CKIIa-3-5E-209	GS_24249	65.64	358	1e-167	475		asuum.prot.fas	Ascaris suum
brepep227.fas	B0205-7-CKIIa-3-5E-209	CBN22343	95.81	358	0	634		brepep227.fas	Caenorhabditis brenneri
brigpep227.fas	B0205-7-CKIIa-3-5E-209	CBG12820	96.12	361	0	670		brigpep227.fas	Caenorhabditis briggsae
brugia.prot.fas	B0205-7-CKIIa-3-5E-209	BM21329	78.31	355	0	556		brugia.prot.fas	Brugia malayi
xylophilus.prot.fas	B0205-7-CKIIa-3-5E-209	BUX.s00083.10	75.77	359	0	560		bxylophilus.prot.fas	Bursaphelenchus xylophilus
cangaria.prot.fas	B0205-7-CKIIa-3-5E-209	CAN10352	89.94	358	0	625		cangaria.prot.fas	Caenorhabditis angaria
csp11.prot.fas	B0205-7-CKIIa-3-5E-209	g7419	73.56	416	0	535		csp11.prot.fas	Caenorhabditis sp. 11
csp7.prot.fas	B0205-7-CKIIa-3-5E-209	g32909	81.32	348	0	514		csp7.prot.fas	Caenorhabditis sp. 7
csp9.prot.fas	B0205-7-CKIIa-3-5E-209	g14566	72.99	348	3e-175	493		csp9.prot.fas	Caenorhabditis sp. 9
jappep227.fas	B0205-7-CKIIa-3-5E-209	CJA13713	93.61	360	0	645		jappep227.fas	Caenorhabditis japonica
ppapep221.fas	B0205-7-CKIIa-3-5E-209	PPA13841	68.84	215	1e-98	305		ppapep221.fas	Pristionchus pacificus
remapep220.fas	B0205-7-CKIIa-3-5E-209	CRE28485	97.22	360	0	658		remapep220.fas	Caenorhabditis remanei
wormpep229.fas	B0205-7-CKIIa-3-5E-209	B0205.7	100	360	0	750		wormpep229.fas	Caenorhabditis elegans
asuum.prot.fas	T01G9.6b-CKIIb-1.5e-121	GS_18311	81.19	218	1e-134	381
brepep227.fas	T01G9.6b-CKIIb-1.5e-121	CBN09111	94.04	235	3e-165	459
brigpep227.fas	T01G9.6b-CKIIb-1.5e-121	CBG04088	92.77	235	6e-164	459
brugia.prot.fas	T01G9.6b-CKIIb-1.5e-121	BM21154	79.07	215	2e-128	367
xylophilus.prot.fas	T01G9.6b-CKIIb-1.5e-121	BUX.s00294.10	68.22	236	2e-118	341
cangaria.prot.fas	T01G9.6b-CKIIb-1.5e-121	CAN05397	96.36	110	7e-75	231
csp11.prot.fas	T01G9.6b-CKIIb-1.5e-121	g13843	88.05	251	1e-153	451
csp7.prot.fas	T01G9.6b-CKIIb-1.5e-121	g1306	84.49	245	1e-138	417
csp9.prot.fas	T01G9.6b-CKIIb-1.5e-121	g41539	98.92	186	2e-136	397
jappep227.fas	T01G9.6b-CKIIb-1.5e-121	CJA07626	89.87	237	4e-157	439
ppapep221.fas	T01G9.6b-CKIIb-1.5e-121	PPA05162	88.5	200	2e-135	390
remapep220.fas	T01G9.6b-CKIIb-1.5e-121	CRE03798	94.02	234	2e-155	435
wormpep229.fas	T01G9.6b-CKIIb-1.5e-121	T01G9.6b	100	235	2e-179	496
asuum.prot.fas	C25A1.11a-Cyc-4.1e-75	GS_18509	62.12	462	0	577
brepep227.fas	C25A1.11a-Cyc-4.1e-75	CBN21788	93.38	453	0	891
brigpep227.fas	C25A1.11a-Cyc-4.1e-75	CBG12219	87.03	455	0	830
brugia.prot.fas	C25A1.11a-Cyc-4.1e-75	BM21318	58.62	464	0	552
xylophilus.prot.fas	C25A1.11a-Cyc-4.1e-75	BUX.s00397.112	64.25	358	1e-165	480
cangaria.prot.fas	C25A1.11a-Cyc-4.1e-75	CAN07933	64.82	506	0	629
csp11.prot.fas	C25A1.11a-Cyc-4.1e-75	g9507	92.51	454	0	881
csp7.prot.fas	C25A1.11a-Cyc-4.1e-75	g19865	90.59	404	0	778
csp9.prot.fas	C25A1.11a-Cyc-4.1e-75	g12945	90.29	453	0	868
jappep227.fas	C25A1.11a-Cyc-4.1e-75	CJA09659	83.62	458	0	802
ppapep221.fas	C25A1.11a-Cyc-4.1e-75	PPA09278	61.87	299	2e-126	374
remapep220.fas	C25A1.11a-Cyc-4.1e-75	CRE23963	93.6	453	0	891
wormpep229.fas	C25A1.11a-Cyc-4.1e-75	C25A1.11a	100	453	0	956
asuum.prot.fas	Y55F3AM.15-CSN-4-COP9-7.8e-85	GS_13558	42.09	354	2e-87	273
brepep227.fas	Y55F3AM.15-CSN-4-COP9-7.8e-85	CBN01635	85.82	409	0	736
brigpep227.fas	Y55F3AM.15-CSN-4-COP9-7.8e-85	CBG08426	86.41	412	0	741
brugia.prot.fas	Y55F3AM.15-CSN-4-COP9-7.8e-85	BM19743	39.36	409	2e-89	281
xylophilus.prot.fas	Y55F3AM.15-CSN-4-COP9-7.8e-85	BUX.s00116.406	35.06	251	3e-48	167
cangaria.prot.fas	Y55F3AM.15-CSN-4-COP9-7.8e-85	CAN00207	76.54	405	0	632
csp11.prot.fas	Y55F3AM.15-CSN-4-COP9-7.8e-85	g8641	77.32	410	0	644
csp7.prot.fas	Y55F3AM.15-CSN-4-COP9-7.8e-85	g4461	83.02	424	0	719
csp9.prot.fas	Y55F3AM.15-CSN-4-COP9-7.8e-85	g17597	87.14	412	0	746
jappep227.fas	Y55F3AM.15-CSN-4-COP9-7.8e-85	CJA16394	82.89	409	0	698
ppapep221.fas	Y55F3AM.15-CSN-4-COP9-7.8e-85	PPA03355	38.61	417	2e-83	265
remapep220.fas	Y55F3AM.15-CSN-4-COP9-7.8e-85	CRE31371	86.86	411	0	743
wormpep229.fas	Y55F3AM.15-CSN-4-COP9-7.8e-85	Y55F3AM.15	100	412	0	847
asuum.prot.fas	C03C10.1-Dbt-5.3e-190	GS_1925	79.58	284	6e-162	457
brepep227.fas	C03C10.1-Dbt-5.3e-190	CBN06321	77.23	404	0	623
brigpep227.fas	C03C10.1-Dbt-5.3e-190	CBG20206	95.04	343	0	674
brugia.prot.fas	C03C10.1-Dbt-5.3e-190	BM20483	88.13	320	0	590
xylophilus.prot.fas	C03C10.1-Dbt-5.3e-190	BUX.s00055.190	83.91	317	0	567
cangaria.prot.fas	C03C10.1-Dbt-5.3e-190	CAN15839	97.68	302	0	620
csp11.prot.fas	C03C10.1-Dbt-5.3e-190	g14251	97.54	203	1e-143	411
csp7.prot.fas	C03C10.1-Dbt-5.3e-190	g29573	83.59	390	0	651
csp9.prot.fas	C03C10.1-Dbt-5.3e-190	g44344	95.04	343	0	674
jappep227.fas	C03C10.1-Dbt-5.3e-190	CJA17198	93.2	338	0	658
ppapep221.fas	C03C10.1-Dbt-5.3e-190	PPA25500	88.72	337	0	626
remapep220.fas	C03C10.1-Dbt-5.3e-190	CRE13355	95.6	341	0	687
wormpep229.fas	C03C10.1-Dbt-5.3e-190	C03C10.1	100	341	0	715
asuum.prot.fas	Y66D12A.14-Ebony-1.4e-60	GS_05892	28.78	980	3e-90	329
brepep227.fas	Y66D12A.14-Ebony-1.4e-60	CBN28247	58.79	1041	0	1114
brigpep227.fas	Y66D12A.14-Ebony-1.4e-60	CBG13268	52.55	3079	0	2900
brugia.prot.fas	Y66D12A.14-Ebony-1.4e-60	BM21539	26.2	1206	1e-74	278
xylophilus.prot.fas	Y66D12A.14-Ebony-1.4e-60	BUX.s01513.336	34.19	547	1e-74	275
cangaria.prot.fas	Y66D12A.14-Ebony-1.4e-60	CAN22362	47.23	1156	0	979
csp11.prot.fas	Y66D12A.14-Ebony-1.4e-60	g1672	49.92	3119	0	2729
csp7.prot.fas	Y66D12A.14-Ebony-1.4e-60	g30105	53.37	2179	0	2110
csp9.prot.fas	Y66D12A.14-Ebony-1.4e-60	g36006-	51.24	1815	0	1685
jappep227.fas	Y66D12A.14-Ebony-1.4e-60	CJA13923b	46.72	2592	0	2099
ppapep221.fas	Y66D12A.14-Ebony-1.4e-60	PPA23686	24.98	1213	7e-51	200
remapep220.fas	Y66D12A.14-Ebony-1.4e-60	CRE01012	51.98	2732	0	2599
wormpep229.fas	Y66D12A.14-Ebony-1.4e-60	Y66D12A.14	100	2942	0	6055
asuum.prot.fas	B0304.1b-Fer2-TF-1.9e-12	GS_06444	41.53	313	2e-45	159
brepep227.fas	B0304.1b-Fer2-TF-1.9e-12	CBN11281	56.29	334	3e-110	326
brigpep227.fas	B0304.1b-Fer2-TF-1.9e-12	CBG13470	63.42	339	7e-136	392
brugia.prot.fas	B0304.1b-Fer2-TF-1.9e-12	BM20345	39.94	328	2e-44	156
xylophilus.prot.fas	B0304.1b-Fer2-TF-1.9e-12	BUX.s01063.37	40.68	236	3e-39	142
cangaria.prot.fas	B0304.1b-Fer2-TF-1.9e-12	CAN00895	57.36	258	2e-67	227
csp11.prot.fas	B0304.1b-Fer2-TF-1.9e-12	g14195	61.43	350	7e-124	361
csp7.prot.fas	B0304.1b-Fer2-TF-1.9e-12	g23896	62.02	337	2e-132	384
csp9.prot.fas	B0304.1b-Fer2-TF-1.9e-12	g6051	61.88	341	2e-126	385
jappep227.fas	B0304.1b-Fer2-TF-1.9e-12	CJA13327	61.97	305	4e-120	352
ppapep221.fas	B0304.1b-Fer2-TF-1.9e-12	PPA08246	38.65	282	9e-35	130
remapep220.fas	B0304.1b-Fer2-TF-1.9e-12	CRE17301	65.7	309	2e-118	355
wormpep229.fas	B0304.1b-Fer2-TF-1.9e-12	B0304.1b	100	324	0	669
asuum.prot.fas	F29F11.6a-flw-P-PP1b-1.3e-216	GS_23111	85.28	360	0	627
brepep227.fas	F29F11.6a-flw-P-PP1b-1.3e-216	CBN28822	99.7	329	0	681
brigpep227.fas	F29F11.6a-flw-P-PP1b-1.3e-216	CBG09676	100	329	0	683
brugia.prot.fas	F29F11.6a-flw-P-PP1b-1.3e-216	BM06952	93.25	326	0	637
xylophilus.prot.fas	F29F11.6a-flw-P-PP1b-1.3e-216	BUX.s00713.620	96.38	304	0	613
cangaria.prot.fas	F29F11.6a-flw-P-PP1b-1.3e-216	CAN19259	67	300	1e-154	441
csp11.prot.fas	F29F11.6a-flw-P-PP1b-1.3e-216	g12614	99.66	294	0	610
csp7.prot.fas	F29F11.6a-flw-P-PP1b-1.3e-216	g8681	97.66	299	0	605
csp9.prot.fas	F29F11.6a-flw-P-PP1b-1.3e-216	g16821	100	329	0	683
jappep227.fas	F29F11.6a-flw-P-PP1b-1.3e-216	CJA16493	99.33	300	0	622
ppapep221.fas	F29F11.6a-flw-P-PP1b-1.3e-216	PPA03909	96.21	290	0	587
remapep220.fas	F29F11.6a-flw-P-PP1b-1.3e-216	CRE12862	91.57	356	0	662
wormpep229.fas	F29F11.6a-flw-P-PP1b-1.3e-216	F29F11.6b	100	329	0	683
asuum.prot.fas	F09E5.15a-Jafrac-PRDX-2-5.1e-105	GS_23521	80	195	4e-116	331
brepep227.fas	F09E5.15a-Jafrac-PRDX-2-5.1e-105	CBN11882	97.44	195	3e-141	395
brigpep227.fas	F09E5.15a-Jafrac-PRDX-2-5.1e-105	CBG25150	95.38	195	2e-138	388
brugia.prot.fas	F09E5.15a-Jafrac-PRDX-2-5.1e-105	BM19146	64.43	149	4e-68	208
xylophilus.prot.fas	F09E5.15a-Jafrac-PRDX-2-5.1e-105	BUX.s01109.415	81.03	195	2e-117	335
cangaria.prot.fas	F09E5.15a-Jafrac-PRDX-2-5.1e-105	CAN05705	66.3	184	7e-89	264
csp11.prot.fas	F09E5.15a-Jafrac-PRDX-2-5.1e-105	g9373	97.95	195	4e-139	403
csp7.prot.fas	F09E5.15a-Jafrac-PRDX-2-5.1e-105	g24613	95.38	195	4e-138	388
csp9.prot.fas	F09E5.15a-Jafrac-PRDX-2-5.1e-105	g38213	95.38	195	5e-138	388
jappep227.fas	F09E5.15a-Jafrac-PRDX-2-5.1e-105	CJA14459	94.87	195	5e-138	387
ppapep221.fas	F09E5.15a-Jafrac-PRDX-2-5.1e-105	PPA28346	84.62	195	2e-121	345
remapep220.fas	F09E5.15a-Jafrac-PRDX-2-5.1e-105	CRE11768	97.44	195	4e-141	395
wormpep229.fas	F09E5.15a-Jafrac-PRDX-2-5.1e-105	F09E5.15a	100	195	1e-144	404
asuum.prot.fas	C02F5.7a-Jetlag-8.8e-128	GS_19076	58.02	455	0	562
brepep227.fas	C02F5.7a-Jetlag-8.8e-128	CBN03873	91.82	440	0	848
brigpep227.fas	C02F5.7a-Jetlag-8.8e-128	CBG16659	86.07	438	0	776
brugia.prot.fas	C02F5.7a-Jetlag-8.8e-128	BM06465	49.55	222	1e-72	231
xylophilus.prot.fas	C02F5.7a-Jetlag-8.8e-128	BUX.s00422.570	53.92	421	5e-168	483
cangaria.prot.fas	C02F5.7a-Jetlag-8.8e-128	CAN15035	70.22	356	0	528
csp11.prot.fas	C02F5.7a-Jetlag-8.8e-128	g435	84.66	476	0	825
csp7.prot.fas	C02F5.7a-Jetlag-8.8e-128	g22800	87.05	440	0	796
csp9.prot.fas	C02F5.7a-Jetlag-8.8e-128	g29591	87.07	410	0	754
jappep227.fas	C02F5.7a-Jetlag-8.8e-128	CJA04910	82.83	431	0	756
ppapep221.fas	C02F5.7a-Jetlag-8.8e-128	PPA20677	22.32	448	5e-08	54.3
remapep220.fas	C02F5.7a-Jetlag-8.8e-128	CRE25417	88.58	438	0	823
wormpep229.fas	C02F5.7a-Jetlag-8.8e-128	C02F5.7a	100	461	0	950
asuum.prot.fas	F18H3.3b-Lark-1.8e-36	GS_22069	68.65	437	0	629
brepep227.fas	F18H3.3b-Lark-1.8e-36	CBN18184	88.4	526	0	961
brigpep227.fas	F18H3.3b-Lark-1.8e-36	CBG07431	82.86	560	0	902
brugia.prot.fas	F18H3.3b-Lark-1.8e-36	BM03094	68.42	437	0	626
xylophilus.prot.fas	F18H3.3b-Lark-1.8e-36	BUX.s00579.708	59.53	514	0	597
cangaria.prot.fas	F18H3.3b-Lark-1.8e-36	CAN13338	72.08	419	0	607
csp11.prot.fas	F18H3.3b-Lark-1.8e-36	g1414	63.28	531	0	639
csp7.prot.fas	F18H3.3b-Lark-1.8e-36	g33812	79.9	577	0	885
csp9.prot.fas	F18H3.3b-Lark-1.8e-36	g23257	78.73	362	0	538
jappep227.fas	F18H3.3b-Lark-1.8e-36	CJA16600	77.28	559	0	845
ppapep221.fas	F18H3.3b-Lark-1.8e-36	PPA20102	63.51	433	0	574
remapep220.fas	F18H3.3b-Lark-1.8e-36	CRE22405	82.33	583	0	921
wormpep229.fas	F18H3.3b-Lark-1.8e-36	F18H3.3b	100	566	0	1170
asuum.prot.fas	C11D2.6a-Narrow	GS_07147	67.28	1534	0	2060
brepep227.fas	C11D2.6a-Narrow	CBN01769	97.19	1494	0	3016
brigpep227.fas	C11D2.6a-Narrow	CBG05508	94.65	1515	0	2965
brugia.prot.fas	C11D2.6a-Narrow	BM20463	62.56	1469	0	1866
xylophilus.prot.fas	C11D2.6a-Narrow	BUX.s00397.12	65.66	1130	0	1525
cangaria.prot.fas	C11D2.6a-Narrow	CAN03438	61.4	1311	0	1603
csp11.prot.fas	C11D2.6a-Narrow	g14103	88.62	703	0	1254
csp7.prot.fas	C11D2.6a-Narrow	g23538	60.19	535	0	612
csp9.prot.fas	C11D2.6a-Narrow	g14456	75.83	695	0	1034
jappep227.fas	C11D2.6a-Narrow	CJA40982a	59.75	1359	0	1583
ppapep221.fas	C11D2.6a-Narrow	PPA17837	43.01	579	3e-120	405
remapep220.fas	C11D2.6a-Narrow	CRE16852	92.91	1524	0	2910
wormpep229.fas	C11D2.6a-Narrow	C11D2.6a	100	1562	0	3235
asuum.prot.fas	W06F12.1e-nemo-1.5e-182	GS_22290	78.77	424	0	689
brepep227.fas	W06F12.1e-nemo-1.5e-182	CBN23275	91.43	455	0	825
brigpep227.fas	W06F12.1e-nemo-1.5e-182	CBG18286	75.29	514	0	754
brugia.prot.fas	W06F12.1e-nemo-1.5e-182	BM16087	71.85	238	8e-128	373
xylophilus.prot.fas	W06F12.1e-nemo-1.5e-182	BUX.s00422.593	70.43	399	0	578
cangaria.prot.fas	W06F12.1e-nemo-1.5e-182	CAN10376	83.97	474	0	795
csp11.prot.fas	W06F12.1e-nemo-1.5e-182	g5966	99.27	137	1e-91	286
csp7.prot.fas	W06F12.1e-nemo-1.5e-182	g31067	83.74	412	0	692
csp9.prot.fas	W06F12.1e-nemo-1.5e-182	g11167	71.76	340	3e-157	462
jappep227.fas	W06F12.1e-nemo-1.5e-182	CJA12200	89.41	236	2e-152	436
ppapep221.fas	W06F12.1e-nemo-1.5e-182	PPA27216	42.56	289	5e-72	235
remapep220.fas	W06F12.1e-nemo-1.5e-182	CRE04645	93.61	454	0	865
wormpep229.fas	W06F12.1e-nemo-1.5e-182	W06F12.1d	100	454	0	954
asuum.prot.fas	C52B11.3-ninaE-Rhodopsin1-8.6e-34	GS_03455	63.37	172	6e-70	224
brepep227.fas	C52B11.3-ninaE-Rhodopsin1-8.6e-34	CBN23324	93.13	422	0	810
brigpep227.fas	C52B11.3-ninaE-Rhodopsin1-8.6e-34	CBG08056	88.39	517	0	909
brugia.prot.fas	C52B11.3-ninaE-Rhodopsin1-8.6e-34	BM19133	30.8	224	2e-28	116
xylophilus.prot.fas	C52B11.3-ninaE-Rhodopsin1-8.6e-34	BUX.s00422.441	53.41	513	0	563
cangaria.prot.fas	C52B11.3-ninaE-Rhodopsin1-8.6e-34	CAN21186	72.71	491	0	696
csp11.prot.fas	C52B11.3-ninaE-Rhodopsin1-8.6e-34	g2161	82.77	325	0	519
csp7.prot.fas	C52B11.3-ninaE-Rhodopsin1-8.6e-34	g28791	72.41	377	0	516
csp9.prot.fas	C52B11.3-ninaE-Rhodopsin1-8.6e-34	g7836	79.11	517	0	810
jappep227.fas	C52B11.3-ninaE-Rhodopsin1-8.6e-34	CJA25865	75.1	261	1e-135	397
ppapep221.fas	C52B11.3-ninaE-Rhodopsin1-8.6e-34	PPA09225	63.57	140	4e-63	205
remapep220.fas	C52B11.3-ninaE-Rhodopsin1-8.6e-34	CRE17075	89.29	523	0	920
wormpep229.fas	C52B11.3-ninaE-Rhodopsin1-8.6e-34	C52B11.3	100	517	0	1072
asuum.prot.fas	B0348.4a-norPA-phospholipase	GS_06287	64.13	789	0	962
brepep227.fas	B0348.4a-norPA-phospholipase	CBN25584	92.34	1423	0	2641
brigpep227.fas	B0348.4a-norPA-phospholipase	CBG06373	89.19	740	0	1325
brugia.prot.fas	B0348.4a-norPA-phospholipase	BM21659	59.97	687	0	801
xylophilus.prot.fas	B0348.4a-norPA-phospholipase	BUX.s00713.384	55.22	786	0	822
cangaria.prot.fas	B0348.4a-norPA-phospholipase	CAN00821	72.71	828	0	1175
csp11.prot.fas	B0348.4a-norPA-phospholipase	g17328	85	740	0	1221
csp7.prot.fas	B0348.4a-norPA-phospholipase	g23322	82.34	470	0	746
csp9.prot.fas	B0348.4a-norPA-phospholipase	g44112	86.46	731	0	1243
jappep227.fas	B0348.4a-norPA-phospholipase	CJA05906	84.41	988	0	1623
ppapep221.fas	B0348.4a-norPA-phospholipase	PPA12497	41.1	309	5e-50	192
remapep220.fas	B0348.4a-norPA-phospholipase	CRE18480	90.62	1439	0	2566
wormpep229.fas	B0348.4a-norPA-phospholipase	B0348.4a	100	1419	0	2952
asuum.prot.fas	C13B9.4a-PDF	GS_12898	64.65	512	0	627
brepep227.fas	C13B9.4a-PDF	CBN00295	96.16	547	0	1095
brigpep227.fas	C13B9.4a-PDF	CBG16586	92.73	550	0	1051
brugia.prot.fas	C13B9.4a-PDF	BM05597	63.66	366	4e-148	433
xylophilus.prot.fas	C13B9.4a-PDF	BUX.s00649.39	68.6	207	4e-91	281
cangaria.prot.fas	C13B9.4a-PDF	CAN21263	25.91	301	5e-22	97.8
csp11.prot.fas	C13B9.4a-PDF	g1329	23.26	417	4e-21	95.5
csp7.prot.fas	C13B9.4a-PDF	g27482	88.89	54	3e-23	95.1
csp9.prot.fas	C13B9.4a-PDF	g14925	59.96	552	0	609
jappep227.fas	C13B9.4a-PDF	CJA14506b	93.29	417	0	808
ppapep221.fas	C13B9.4a-PDF	PPA19772	79.31	58	2e-25	100
remapep220.fas	C13B9.4a-PDF	CRE25079	94.3	561	0	1093
wormpep229.fas	C13B9.4a-PDF	C13B9.4a	100	546	0	1137
asuum.prot.fas	F47F6.1b-period-2.1e-30	GS_08634	34.42	462	3e-56	201
brepep227.fas	F47F6.1b-period-2.1e-30	CBN20940	87.04	625	0	977
brigpep227.fas	F47F6.1b-period-2.1e-30	CBG07211	84.05	326	0	557
brugia.prot.fas	F47F6.1b-period-2.1e-30	BM06378	28.66	649	3e-57	206
xylophilus.prot.fas	F47F6.1b-period-2.1e-30	BUX.s00397.112	37.36	91	5e-11	75.9
cangaria.prot.fas	F47F6.1b-period-2.1e-30	CAN12189	84.15	284	5e-171	491
csp11.prot.fas	F47F6.1b-period-2.1e-30	g4740	79.82	669	0	943
csp7.prot.fas	F47F6.1b-period-2.1e-30	g31054	82.95	346	6e-173	506
csp9.prot.fas	F47F6.1b-period-2.1e-30	g23334	79.97	649	0	929
jappep227.fas	F47F6.1b-period-2.1e-30	CJA16851	87.18	312	0	539
ppapep221.fas	F47F6.1b-period-2.1e-30	PPA04587	49.02	102	7e-28	108
remapep220.fas	F47F6.1b-period-2.1e-30	CRE17943	83.49	642	0	966
wormpep229.fas	F47F6.1b-period-2.1e-30	F47F6.1b	100	597	0	1231
asuum.prot.fas	ZK909.2h-Pka-C1-1.6e-217	GS_01993	95.93	295	0	597
brepep227.fas	ZK909.2h-Pka-C1-1.6e-217	CBN23392	99.05	315	0	654
brigpep227.fas	ZK909.2h-Pka-C1-1.6e-217	CBG19814	86.52	356	0	620
brugia.prot.fas	ZK909.2h-Pka-C1-1.6e-217	BM16065	93.2	147	1e-96	287
xylophilus.prot.fas	ZK909.2h-Pka-C1-1.6e-217	BUX.s01063.88	96.35	192	1e-136	391
cangaria.prot.fas	ZK909.2h-Pka-C1-1.6e-217	CAN11173	97.75	222	5e-160	455
csp11.prot.fas	ZK909.2h-Pka-C1-1.6e-217	g10833	46.44	295	2e-86	285
csp7.prot.fas	ZK909.2h-Pka-C1-1.6e-217	g34777	62.56	422	3e-164	475
csp9.prot.fas	ZK909.2h-Pka-C1-1.6e-217	g25023	41.71	374	5e-102	312
jappep227.fas	ZK909.2h-Pka-C1-1.6e-217	CJA07578a	88.54	314	0	577
ppapep221.fas	ZK909.2h-Pka-C1-1.6e-217	PPA17075	88.79	223	9e-142	406
remapep220.fas	ZK909.2h-Pka-C1-1.6e-217	CRE14032	76.76	413	0	621
wormpep229.fas	ZK909.2h-Pka-C1-1.6e-217	ZK909.2h	100	381	0	791
asuum.prot.fas	F56C9.1-Pp1-13C-1.3e-218	GS_23111	76.94	360	0	565
brepep227.fas	F56C9.1-Pp1-13C-1.3e-218	CBN09780	99.4	333	0	686
brigpep227.fas	F56C9.1-Pp1-13C-1.3e-218	CBG00598	99.4	333	0	686
brugia.prot.fas	F56C9.1-Pp1-13C-1.3e-218	BM05193	95.17	331	0	647
xylophilus.prot.fas	F56C9.1-Pp1-13C-1.3e-218	BUX.s00333.10	90.36	332	0	621
cangaria.prot.fas	F56C9.1-Pp1-13C-1.3e-218	CAN19259	67.57	296	3e-153	437
csp11.prot.fas	F56C9.1-Pp1-13C-1.3e-218	g1991	99.4	332	0	704
csp7.prot.fas	F56C9.1-Pp1-13C-1.3e-218	g8213	99.4	331	0	689
csp9.prot.fas	F56C9.1-Pp1-13C-1.3e-218	g11738	99.4	333	0	691
jappep227.fas	F56C9.1-Pp1-13C-1.3e-218	CJA10656	97.31	334	0	668
ppapep221.fas	F56C9.1-Pp1-13C-1.3e-218	PPA03910	97.05	271	0	552
remapep220.fas	F56C9.1-Pp1-13C-1.3e-218	CRE12319	99.4	333	0	686
wormpep229.fas	F56C9.1-Pp1-13C-1.3e-218	F56C9.1	100	333	0	690
asuum.prot.fas	C13G3.3c-PP2A-B-PJ-PP2a_WBT_B-9.5e-279	GS_12283	66.72	583	0	794
brepep227.fas	C13G3.3c-PP2A-B-PJ-PP2a_WBT_B-9.5e-279	CBN02524	92.31	546	0	1058
brigpep227.fas	C13G3.3c-PP2A-B-PJ-PP2a_WBT_B-9.5e-279	CBG23076	91.92	557	0	1074
brugia.prot.fas	C13G3.3c-PP2A-B-PJ-PP2a_WBT_B-9.5e-279	BM02374	63.67	600	0	783
xylophilus.prot.fas	C13G3.3c-PP2A-B-PJ-PP2a_WBT_B-9.5e-279	BUX.s01143.217	63.03	403	0	540
cangaria.prot.fas	C13G3.3c-PP2A-B-PJ-PP2a_WBT_B-9.5e-279	CAN16562	77.34	609	0	964
csp11.prot.fas	C13G3.3c-PP2A-B-PJ-PP2a_WBT_B-9.5e-279	g409	90.76	368	0	707
csp7.prot.fas	C13G3.3c-PP2A-B-PJ-PP2a_WBT_B-9.5e-279	g18946	90.45	513	0	958
csp9.prot.fas	C13G3.3c-PP2A-B-PJ-PP2a_WBT_B-9.5e-279	g17267	89.88	504	0	931
jappep227.fas	C13G3.3c-PP2A-B-PJ-PP2a_WBT_B-9.5e-279	CJA02871	87.66	608	0	1120
ppapep221.fas	C13G3.3c-PP2A-B-PJ-PP2a_WBT_B-9.5e-279	PPA26427	60.56	644	0	740
remapep220.fas	C13G3.3c-PP2A-B-PJ-PP2a_WBT_B-9.5e-279	CRE18093	89.22	575	0	1054
wormpep229.fas	C13G3.3c-PP2A-B-PJ-PP2a_WBT_B-9.5e-279	C13G3.3c	100	607	0	1264
asuum.prot.fas	Y75B8A.30-Pp4-19C-PE-PP2a_MTS-3.9e-177	GS_12013	80.98	326	0	548
brepep227.fas	Y75B8A.30-Pp4-19C-PE-PP2a_MTS-3.9e-177	CBN13820	96.1	333	0	677
brigpep227.fas	Y75B8A.30-Pp4-19C-PE-PP2a_MTS-3.9e-177	CBG11776	95.5	333	0	677
brugia.prot.fas	Y75B8A.30-Pp4-19C-PE-PP2a_MTS-3.9e-177	BM03069	82.66	323	0	560
xylophilus.prot.fas	Y75B8A.30-Pp4-19C-PE-PP2a_MTS-3.9e-177	BUX.s00116.366	64.14	304	2e-146	419
cangaria.prot.fas	Y75B8A.30-Pp4-19C-PE-PP2a_MTS-3.9e-177	CAN15542	93.09	333	0	652
csp11.prot.fas	Y75B8A.30-Pp4-19C-PE-PP2a_MTS-3.9e-177	g13024	94.29	333	0	667
csp7.prot.fas	Y75B8A.30-Pp4-19C-PE-PP2a_MTS-3.9e-177	g18035	96.4	333	0	679
csp9.prot.fas	Y75B8A.30-Pp4-19C-PE-PP2a_MTS-3.9e-177	g13260	96.4	333	0	679
jappep227.fas	Y75B8A.30-Pp4-19C-PE-PP2a_MTS-3.9e-177	CJA02161	99.03	206	7e-155	442
ppapep221.fas	Y75B8A.30-Pp4-19C-PE-PP2a_MTS-3.9e-177	PPA17246	63.12	301	4e-144	414
remapep220.fas	Y75B8A.30-Pp4-19C-PE-PP2a_MTS-3.9e-177	CRE25977	96.41	334	0	678
wormpep229.fas	Y75B8A.30-Pp4-19C-PE-PP2a_MTS-3.9e-177	Y75B8A.30	100	333	0	699
asuum.prot.fas	C34E10.5-PRMT5-csul-3.7e-144	GS_10895	47.6	458	2e-128	394
brepep227.fas	C34E10.5-PRMT5-csul-3.7e-144	CBN20435	75.03	737	0	1158
brigpep227.fas	C34E10.5-PRMT5-csul-3.7e-144	CBG21172	63.92	740	0	1005
brugia.prot.fas	C34E10.5-PRMT5-csul-3.7e-144	BM20653	43.35	692	0	581
xylophilus.prot.fas	C34E10.5-PRMT5-csul-3.7e-144	BUX.s00422.532	27.46	528	1e-51	190
cangaria.prot.fas	C34E10.5-PRMT5-csul-3.7e-144	CAN01092	43.75	768	0	600
csp11.prot.fas	C34E10.5-PRMT5-csul-3.7e-144	g10171	69.97	776	0	1139
csp7.prot.fas	C34E10.5-PRMT5-csul-3.7e-144	g32789	59.4	734	0	875
csp9.prot.fas	C34E10.5-PRMT5-csul-3.7e-144	g7198	62.81	734	0	956
jappep227.fas	C34E10.5-PRMT5-csul-3.7e-144	CJA18089	76.73	735	0	1170
ppapep221.fas	C34E10.5-PRMT5-csul-3.7e-144	PPA24612	41.59	690	2e-169	516
remapep220.fas	C34E10.5-PRMT5-csul-3.7e-144	CRE29321	76.84	734	0	1163
wormpep229.fas	C34E10.5-PRMT5-csul-3.7e-144	C34E10.5	100	734	0	1527
asuum.prot.fas	C52B11.3-Rh5-PA-Rhodopsin5-4E-30	GS_03455	63.37	172	6e-70	224
brepep227.fas	C52B11.3-Rh5-PA-Rhodopsin5-4E-30	CBN23324	93.13	422	0	810
brigpep227.fas	C52B11.3-Rh5-PA-Rhodopsin5-4E-30	CBG08056	88.39	517	0	909
brugia.prot.fas	C52B11.3-Rh5-PA-Rhodopsin5-4E-30	BM19133	30.8	224	2e-28	116
xylophilus.prot.fas	C52B11.3-Rh5-PA-Rhodopsin5-4E-30	BUX.s00422.441	53.41	513	0	563
cangaria.prot.fas	C52B11.3-Rh5-PA-Rhodopsin5-4E-30	CAN21186	72.71	491	0	696
csp11.prot.fas	C52B11.3-Rh5-PA-Rhodopsin5-4E-30	g2161	82.77	325	0	519
csp7.prot.fas	C52B11.3-Rh5-PA-Rhodopsin5-4E-30	g28791	72.41	377	0	516
csp9.prot.fas	C52B11.3-Rh5-PA-Rhodopsin5-4E-30	g7836	79.11	517	0	810
jappep227.fas	C52B11.3-Rh5-PA-Rhodopsin5-4E-30	CJA25865	75.1	261	1e-135	397
ppapep221.fas	C52B11.3-Rh5-PA-Rhodopsin5-4E-30	PPA09225	63.57	140	4e-63	205
remapep220.fas	C52B11.3-Rh5-PA-Rhodopsin5-4E-30	CRE17075	89.29	523	0	920
wormpep229.fas	C52B11.3-Rh5-PA-Rhodopsin5-4E-30	C52B11.3	100	517	0	1072
asuum.prot.fas	C52B11.3-Rh6-PB-Rhodopsin6-8.4e-30	GS_03455	63.37	172	6e-70	224
brepep227.fas	C52B11.3-Rh6-PB-Rhodopsin6-8.4e-30	CBN23324	93.13	422	0	810
brigpep227.fas	C52B11.3-Rh6-PB-Rhodopsin6-8.4e-30	CBG08056	88.39	517	0	909
brugia.prot.fas	C52B11.3-Rh6-PB-Rhodopsin6-8.4e-30	BM19133	30.8	224	2e-28	116
xylophilus.prot.fas	C52B11.3-Rh6-PB-Rhodopsin6-8.4e-30	BUX.s00422.441	53.41	513	0	563
cangaria.prot.fas	C52B11.3-Rh6-PB-Rhodopsin6-8.4e-30	CAN21186	72.71	491	0	696
csp11.prot.fas	C52B11.3-Rh6-PB-Rhodopsin6-8.4e-30	g2161	82.77	325	0	519
csp7.prot.fas	C52B11.3-Rh6-PB-Rhodopsin6-8.4e-30	g28791	72.41	377	0	516
csp9.prot.fas	C52B11.3-Rh6-PB-Rhodopsin6-8.4e-30	g7836	79.11	517	0	810
jappep227.fas	C52B11.3-Rh6-PB-Rhodopsin6-8.4e-30	CJA25865	75.1	261	1e-135	397
ppapep221.fas	C52B11.3-Rh6-PB-Rhodopsin6-8.4e-30	PPA09225	63.57	140	4e-63	205
remapep220.fas	C52B11.3-Rh6-PB-Rhodopsin6-8.4e-30	CRE17075	89.29	523	0	920
wormpep229.fas	C52B11.3-Rh6-PB-Rhodopsin6-8.4e-30	C52B11.3	100	517	0	1072
asuum.prot.fas	Y18D10A.5-Shaggy-GSK3-3.3e-189	GS_01377	76.26	337	0	552
brepep227.fas	Y18D10A.5-Shaggy-GSK3-3.3e-189	CBN11451	97.51	362	0	733
brigpep227.fas	Y18D10A.5-Shaggy-GSK3-3.3e-189	CBG07972	95.86	362	0	721
brugia.prot.fas	Y18D10A.5-Shaggy-GSK3-3.3e-189	BM21330	73.68	323	1e-179	506
xylophilus.prot.fas	Y18D10A.5-Shaggy-GSK3-3.3e-189	BUX.s00422.429	70.5	339	1e-180	509
cangaria.prot.fas	Y18D10A.5-Shaggy-GSK3-3.3e-189	CAN03866	88.16	228	3e-150	427
csp11.prot.fas	Y18D10A.5-Shaggy-GSK3-3.3e-189	g11273	94.5	327	0	641
csp7.prot.fas	Y18D10A.5-Shaggy-GSK3-3.3e-189	g11164	86.43	398	0	683
csp9.prot.fas	Y18D10A.5-Shaggy-GSK3-3.3e-189	g25689	86.43	398	0	683
jappep227.fas	Y18D10A.5-Shaggy-GSK3-3.3e-189	CJA11762	93.96	364	0	705
ppapep221.fas	Y18D10A.5-Shaggy-GSK3-3.3e-189	PPA27214	31.69	325	1e-45	162
remapep220.fas	Y18D10A.5-Shaggy-GSK3-3.3e-189	CRE13910	96.69	362	0	731
wormpep229.fas	Y18D10A.5-Shaggy-GSK3-3.3e-189	Y18D10A.5	100	362	0	753
asuum.prot.fas	K10B2.1-slimb-1.9e-232	GS_20920	63.73	510	0	654
brepep227.fas	K10B2.1-slimb-1.9e-232	CBN04921	86.07	675	0	1147
brigpep227.fas	K10B2.1-slimb-1.9e-232	CBG02640	82.54	693	0	1119
brugia.prot.fas	K10B2.1-slimb-1.9e-232	BM03261	57.84	529	0	619
xylophilus.prot.fas	K10B2.1-slimb-1.9e-232	BUX.s00579.455	59.23	547	0	634
cangaria.prot.fas	K10B2.1-slimb-1.9e-232	CAN07151	74.83	290	2e-159	464
csp11.prot.fas	K10B2.1-slimb-1.9e-232	g9463	73.99	396	0	530
csp7.prot.fas	K10B2.1-slimb-1.9e-232	g2806	72.95	743	0	973
csp9.prot.fas	K10B2.1-slimb-1.9e-232	g44917	72.95	743	0	973
jappep227.fas	K10B2.1-slimb-1.9e-232	CJA13907	88.4	181	8e-116	348
ppapep221.fas	K10B2.1-slimb-1.9e-232	PPA03065	71.19	413	0	630
remapep220.fas	K10B2.1-slimb-1.9e-232	CRE26547	81.74	679	0	1112
wormpep229.fas	K10B2.1-slimb-1.9e-232	K10B2.1	100	665	0	1375
asuum.prot.fas	Y51A2D.19a-slo-Slowpoke-0	GS_23658	79.5	1127	0	1810
brepep227.fas	Y51A2D.19a-slo-Slowpoke-0	CBN24882	93.8	1146	0	2142
brigpep227.fas	Y51A2D.19a-slo-Slowpoke-0	CBG12923	94.59	1165	0	2179
brugia.prot.fas	Y51A2D.19a-slo-Slowpoke-0	BM02924	73.43	542	0	795
xylophilus.prot.fas	Y51A2D.19a-slo-Slowpoke-0	BUX.s01145.33	77.91	593	0	967
cangaria.prot.fas	Y51A2D.19a-slo-Slowpoke-0	CAN20082	87.83	304	0	546
csp11.prot.fas	Y51A2D.19a-slo-Slowpoke-0	g413	94.92	374	0	710
csp7.prot.fas	Y51A2D.19a-slo-Slowpoke-0	g8789	71.52	755	0	984
csp9.prot.fas	Y51A2D.19a-slo-Slowpoke-0	g37469	77.18	758	0	1087
jappep227.fas	Y51A2D.19a-slo-Slowpoke-0	CJA03551	95.32	620	0	1168
ppapep221.fas	Y51A2D.19a-slo-Slowpoke-0	PPA29145	80.2	818	0	1239
remapep220.fas	Y51A2D.19a-slo-Slowpoke-0	CRE07777	95.63	1167	0	2214
wormpep229.fas	Y51A2D.19a-slo-Slowpoke-0	Y51A2D.19a	100	1140	0	2384
asuum.prot.fas	Y75B8A.22-timeout-3.5e-176	GS_10281	36.68	1047	0	618
brepep227.fas	Y75B8A.22-timeout-3.5e-176	CBN00693	68.91	1396	0	1846
brigpep227.fas	Y75B8A.22-timeout-3.5e-176	CBG03593	67.5	1437	0	1852
brugia.prot.fas	Y75B8A.22-timeout-3.5e-176	BM02683	34.94	581	2e-94	329
xylophilus.prot.fas	Y75B8A.22-timeout-3.5e-176	BUX.s00116.108	28.9	647	8e-72	261
cangaria.prot.fas	Y75B8A.22-timeout-3.5e-176	CAN04779	57.8	673	0	763
csp11.prot.fas	Y75B8A.22-timeout-3.5e-176	g10036	67.03	1389	0	1779
csp7.prot.fas	Y75B8A.22-timeout-3.5e-176	g4952	72.31	668	0	1015
csp9.prot.fas	Y75B8A.22-timeout-3.5e-176	g10553	67.44	1428	0	1869
jappep227.fas	Y75B8A.22-timeout-3.5e-176	CJA16697	75.72	449	0	717
ppapep221.fas	Y75B8A.22-timeout-3.5e-176	PPA25136	42.36	406	4e-103	336
remapep220.fas	Y75B8A.22-timeout-3.5e-176	CRE13386	71.67	1387	0	1871
wormpep229.fas	Y75B8A.22-timeout-3.5e-176	Y75B8A.22	100	1353	0	2774
asuum.prot.fas	F26E4.1-tws-PH-PP2a_TWS-4E-213	GS_13759	75.88	456	0	730
brepep227.fas	F26E4.1-tws-PH-PP2a_TWS-4E-213	CBN15193	96.57	495	0	999
brigpep227.fas	F26E4.1-tws-PH-PP2a_TWS-4E-213	CBG03807	93.95	496	0	970
brugia.prot.fas	F26E4.1-tws-PH-PP2a_TWS-4E-213	BM06015	74.36	472	0	726
xylophilus.prot.fas	F26E4.1-tws-PH-PP2a_TWS-4E-213	BUX.s00422.308	67.48	452	0	587
cangaria.prot.fas	F26E4.1-tws-PH-PP2a_TWS-4E-213	CAN16023	93.65	299	0	581
csp11.prot.fas	F26E4.1-tws-PH-PP2a_TWS-4E-213	g12434	80.74	566	0	895
csp7.prot.fas	F26E4.1-tws-PH-PP2a_TWS-4E-213	g1497	93.68	459	0	895
csp9.prot.fas	F26E4.1-tws-PH-PP2a_TWS-4E-213	g33462	83.3	533	0	892
jappep227.fas	F26E4.1-tws-PH-PP2a_TWS-4E-213	CJA10796	95.77	497	0	986
ppapep221.fas	F26E4.1-tws-PH-PP2a_TWS-4E-213	PPA12820	80.79	354	0	600
remapep220.fas	F26E4.1-tws-PH-PP2a_TWS-4E-213	CRE08042	96.78	497	0	983
wormpep229.fas	F26E4.1-tws-PH-PP2a_TWS-4E-213	F26E4.1	100	495	0	1034
asuum.prot.fas	K08F8.2-vrille-1.7e-17	GS_14927	44.51	164	5e-25	101
brepep227.fas	K08F8.2-vrille-1.7e-17	CBN06159	82.81	413	0	548
brigpep227.fas	K08F8.2-vrille-1.7e-17	CBG03150	85.05	408	0	559
brugia.prot.fas	K08F8.2-vrille-1.7e-17	BM05868	50.52	97	1e-19	90.1
xylophilus.prot.fas	K08F8.2-vrille-1.7e-17	BUX.s00460.342	45.27	148	3e-23	97.1
cangaria.prot.fas	K08F8.2-vrille-1.7e-17	CAN12363	60.23	430	4e-125	371
csp11.prot.fas	K08F8.2-vrille-1.7e-17	g1215	85.01	407	0	565
csp7.prot.fas	K08F8.2-vrille-1.7e-17	g3476	79.45	433	0	578
csp9.prot.fas	K08F8.2-vrille-1.7e-17	g24186	79.45	433	0	577
jappep227.fas	K08F8.2-vrille-1.7e-17	CJA05669	82.58	419	0	544
ppapep221.fas	K08F8.2-vrille-1.7e-17	PPA18366	33.93	448	6e-32	125
remapep220.fas	K08F8.2-vrille-1.7e-17	CRE02259	84.58	415	0	580
wormpep229.fas	K08F8.2-vrille-1.7e-17	K08F8.2	100	401	0	798
asuum.prot.fas	W08G11.4-wdb-PE-PP2a_WBT_A-4.3e-256	GS_10352	81.12	519	0	856
brepep227.fas	W08G11.4-wdb-PE-PP2a_WBT_A-4.3e-256	CBN19962	96.47	538	0	1065
brigpep227.fas	W08G11.4-wdb-PE-PP2a_WBT_A-4.3e-256	CBG22810	94.64	522	0	1024
brugia.prot.fas	W08G11.4-wdb-PE-PP2a_WBT_A-4.3e-256	BM21732	77.02	531	0	790
xylophilus.prot.fas	W08G11.4-wdb-PE-PP2a_WBT_A-4.3e-256	BUX.s01143.217	77.06	545	0	807
cangaria.prot.fas	W08G11.4-wdb-PE-PP2a_WBT_A-4.3e-256	CAN12788	84.47	541	0	906
csp11.prot.fas	W08G11.4-wdb-PE-PP2a_WBT_A-4.3e-256	g15611	82.61	483	0	793
csp7.prot.fas	W08G11.4-wdb-PE-PP2a_WBT_A-4.3e-256	g14885	60.91	417	0	546
csp9.prot.fas	W08G11.4-wdb-PE-PP2a_WBT_A-4.3e-256	g26460	71.68	625	0	831
jappep227.fas	W08G11.4-wdb-PE-PP2a_WBT_A-4.3e-256	CJA02871	56.8	500	0	573
ppapep221.fas	W08G11.4-wdb-PE-PP2a_WBT_A-4.3e-256	PPA17013	82.91	351	0	593
remapep220.fas	W08G11.4-wdb-PE-PP2a_WBT_A-4.3e-256	CRE13055	98.32	537	0	1093
wormpep229.fas	W08G11.4-wdb-PE-PP2a_WBT_A-4.3e-256	W08G11.4	100	542	0	1122
asuum.prot.fas	C14B1-4-WDs-PB-3.5e-165	GS_18544	65.79	342	1e-163	468
brepep227.fas	C14B1-4-WDs-PB-3.5e-165	CBN24532	77.25	378	0	613
brigpep227.fas	C14B1-4-WDs-PB-3.5e-165	CBG09206	80.78	333	0	574
brugia.prot.fas	C14B1-4-WDs-PB-3.5e-165	BM03793	66.8	253	4e-120	354
xylophilus.prot.fas	C14B1-4-WDs-PB-3.5e-165	BUX.s00579.553	28	300	1e-32	125
cangaria.prot.fas	C14B1-4-WDs-PB-3.5e-165	CAN22866	68.47	314	1e-156	456
csp11.prot.fas	C14B1-4-WDs-PB-3.5e-165	g7816	74.75	404	0	610
csp7.prot.fas	C14B1-4-WDs-PB-3.5e-165	g26350	79.47	302	0	512
csp9.prot.fas	C14B1-4-WDs-PB-3.5e-165	g4010	81.25	304	1e-180	532
jappep227.fas	C14B1-4-WDs-PB-3.5e-165	CJA10837	74.61	382	0	573
ppapep221.fas	C14B1-4-WDs-PB-3.5e-165	PPA00309	70.59	306	3e-161	462
remapep220.fas	C14B1-4-WDs-PB-3.5e-165	CRE25440	80.16	378	0	627
wormpep229.fas	C14B1-4-WDs-PB-3.5e-165	C14B1.4	100	376	0	778
