# Supplementary material for: Potential Conservation of Circadian Clock Proteins in the phylum Nematoda as Revealed by Bioinformatic Searches
Source: PLoS One. 2014 Nov 14;9(11):e112871. doi: 10.1371/journal.pone.0112871 (PMC4232591; doi:10.1371/journal.pone.0112871)
Supplement: Table S3 — Promoter elements analysis. This table shows the occurrence of putative circadian promoter elements in the genes of the conserved mammal/insect components, similar to insect components and similar to mammal components. (XLSX) [file pone.0112871.s005.xlsx]

## Sheet: ST3 - promoter elements
Shared Insect/Mammalian hits		Unique insect hits						Unique mammalian hits
>aha-1	Position (bp)	>csn-4	Position (bp)	>kin-10	Position (bp)	>prmt-5	Position (bp)	>nhr-85	Position (bp)		Name	Motif
HSE	(226-240)	PPRE	(164-169)	E-BOX	(1048-1053)	CEBP	(274-281)	RRE	(86-96)		E-BOX	(CACGTG)
CEBP	(497-504)	CEBP	(600-593)	CEBP	(1150-1157)	E-BOX	(2382-2387)	PPRE	(96-91)		D-BOX	(TTATGYAA)
CEBP	(803-810)	CEBP	(2101-2094)	CEBP	(1508-1501)	CEBP	(2505-2498)	CEBP	(695-702)		RRE	(WAWNTRGGTCA)
E-BOX	(887-892)	E-BOX	(2149-2154)	CEBP	(1645-1638)	>unc-77	Position (bp)	RRE	(889-899)		GRE	(ACANNNTGTTCT)
PPRE	(975-970)	HSE	(2559-2545)	CEBP	(2043-2050)	CEBP	(179-172)	PPRE	(899-894)		PPRE	(TGACCY)
CEBP	(1856-1863)	CEBP	(2723-2716)	PPRE	(2608-2613)	CEBP	(227-220)	PPRE	(1028-1033)		CREB	(TGACGTMA)
PPRE	(1967-1962)	CEBP	(2885-2878)	>lin-23	Position (bp)	CEBP	(1316-1323)	RRE	(1038-1028)		HSE	(NGAANNGAANNTTCN)
PPRE	(2539-2534)	>gsp-2	Position (bp)	CEBP	(733-740)	D-BOX	(1603-1596)	CREB	(1078-1085)		CEBP	(TKGNGAAK)
D-BOX	(2847-2840)	PPRE	(638-633)	PPRE	(1071-1076)	PPRE	(2256-2261)	PPRE	(1142-1147)
>pab-2	Position (bp)	CEBP	(693-700)	CEBP	(1332-1325)	PPRE	(2281-2276)	PPRE	(1202-1207)
E-BOX	(24-29)	D-BOX	(1054-1061)	CEBP	(1436-1443)	>tim-1	Position (bp)	PPRE	(1354-1359)
CEBP	(938-945)	CEBP	(1536-1543)	>kin-1	Position (bp)	CEBP	(101-108)	E-BOX	(1364-1369)
CEBP	(1484-1477)	E-BOX	(1789-1794)	PPRE	(260-265)	CEBP	(278-271)	CEBP	(1586-1593)
>C02F5.7	Position (bp)	CEBP	(1897-1904)	E-BOX	(270-275)	CEBP	(355-362)	PPRE	(1897-1902)
CEBP	(156-149)	PPRE	(2785-2790)	CEBP	(2714-2721)	PPRE	(1002-1007)	PPRE	(2555-2550)
CEBP	(796-803)	>gsk-3	Position (bp)	>slo-1	Position (bp)	>pdfr-1	Position (bp)	PPRE	(2600-2605)
PPRE	(844-839)	CEBP	(563-570)	CEBP	(1138-1131)	CEBP	(449-442)	RRE	(2610-2600)
CEBP	(2449-2442)	CEBP	(1132-1125)	>lit-1	Position (bp)	CEBP	(1303-1296)	PPRE	(2766-2771)
CREB	(2772-2779)	>hlh-1	Position (bp)	PPRE	(347-352)	PPRE	(1394-1399)	>ces-2	Position (bp)
>wdr-5.1	Position (bp)	CEBP	(437-444)	GRE	(631-642)	PPRE	(1795-1790)	PPRE	(1962-1967)
PPRE	(332-327)	PPRE	(1250-1255)	CEBP	(994-987)	>pptr-1	Position (bp)	CEBP	(2238-2231)
PPRE	(932-937)	D-BOX	(1356-1349)	CEBP	(1384-1377)	CEBP	(60-53)	PPRE	(2276-2271)
CEBP	(1181-1174)	PPRE	(1871-1876)	CEBP	(2356-2349)	CEBP	(390-383)	PPRE	(2621-2626)
CEBP	(1663-1670)	CEBP	(2258-2265)	CEBP	(2386-2379)	PPRE	(1740-1735)	CEBP	(2840-2847)
E-BOX	(1862-1867)	>atf-2	Position (bp)	PPRE	(2727-2732)	CEBP	(2322-2315)	>ccr-4	Position (bp)
PPRE	(2099-2104)	CEBP	(20-13)	>sur-6	Position (bp)	>dop-4	Position (bp)	CEBP	(1013-1020)
CEBP	(2318-2325)	PPRE	(603-608)	PPRE	(1014-1019)	PPRE	(1925-1920)	CEBP	(1927-1934)
>kin-19	Position (bp)	PPRE	(1892-1897)	CEBP	(1404-1397)	PPRE	(2245-2240)	CEBP	(2515-2508)
E-BOX	(948-953)	PPRE	(2072-2077)	CEBP	(2215-2222)	CEBP	(2338-2345)	>alp-1	Position (bp)
E-BOX	(1532-1537)	PPRE	(2098-2103)	PPRE	(2657-2662)	CEBP	(2456-2449)	CREB	(276-283)
CEBP	(2183-2176)	PPRE	(2443-2438)	>kin-3	Position (bp)	CEBP	(2879-2872)	CREB	(283-276)
CEBP	(2798-2791)	>egl-8	Position (bp)	CEBP	(514-521)			E-BOX	(2771-2776)
>lin-42	Position (bp)	CEBP	(347-340)	E-BOX	(1724-1729)			>nhr-23	Position (bp)
CEBP	(343-350)	CEBP	(470-463)	>Y66D12A.14	Position (bp)			CEBP	(648-655)
CEBP	(2358-2351)	PPRE	(1125-1120)	E-BOX	(445-450)			CEBP	(706-713)
GRE	(2646-2657)	PPRE	(2130-2125)	CREB	(533-540)			CEBP	(1496-1503)
CEBP	(2876-2869)	PPRE	(2646-2651)	E-BOX	(1511-1516)			PPRE	(1546-1541)
>prdx-2	Position (bp)	E-BOX	(2872-2877)	CEBP	(1748-1755)			PPRE	(1883-1878)
CEBP	(95-88)	>pph-4.1	Position (bp)	CEBP	(2083-2090)			PPRE	(2980-2975)
CEBP	(387-380)	PPRE	(311-306)	>pptr-2	Position (bp)			>F41E7.3	Position (bp)
PPRE	(701-696)	CEBP	(605-612)	CEBP	(36-29)			PPRE	(402-397)
CREB	(768-775)	CEBP	(2714-2707)	CEBP	(580-573)			PPRE	(1847-1842)
CEBP	(1089-1096)			PPRE	(1051-1046)			CEBP	(2016-2009)
E-BOX	(1103-1108)			E-BOX	(1269-1274)			CEBP	(2721-2714)
PPRE	(2583-2588)
RRE	(2593-2583)
