# Supplementary material for: Potential Conservation of Circadian Clock Proteins in the phylum Nematoda as Revealed by Bioinformatic Searches
Source: PLoS One. 2014 Nov 14;9(11):e112871. doi: 10.1371/journal.pone.0112871 (PMC4232591; doi:10.1371/journal.pone.0112871)
Supplement: Table S4 — Comparison between BlastP and HMM search strategies. The table highlights the proteins that have been identified by the HMM search which were not found by the classical blastP approach. (XLSX) [file pone.0112871.s006.xlsx]

## Sheet: HMM vs BlastP
Query - M. musculus	Blastp - C. elegans Best Hit	E value-Blastp	HMM C. elegans Best Hit (all mammals)	E value-HMM
Ppargc1a-mm	Y57G11A.5	0.003	F18H3.3b	6.1e-08
OPN4_mm	T05A1.1b	3e-26	T11B7.4e	5.2e-61
Fbxl3-mm	K02A6.3a	0.009	C02F5.7a	0.00052
Mel1b-mm	C50F7.1b	9e-26	F41E7.3	1.1e-31
Query - D. melanogaster	Blastp - C. elegans Best Hit	E value-Blastp	HMM C. elegans Best Hit (all arthropods)	E value-HMM
cwo-PA-dm	C25A1.11a	0.0008	Y54G2A.1	0.00069
ebony-PA-dm	C41A3.1	9e-19	Y66D12A.14	1.4e-60
lark-PA-dm	ZK863.7a	3e-22	F18H3.3b	1.8e-36
nocte-PA-dm	C55B7.1	6.9	F52G3.1	1.4e-05
Rh5-PA-dm	F41E7.3	6e-13	C52B11.3	4e-30
Rh6-PB-dm	T05A1.1a	1e-18	C52B11.3	8.4e-30
Query - A. thaliana	Blastp - C. elegans Best Hit	E value-Blastp	HMM C. elegans Best Hit (all plants)	E value-HMM
CCA1-at	Y57A10A.25	0.24	Y50E8A.10	0.0025
COP1-at	K07A1.12	2e-16	F55B12.3a	2.8e-23
Query - N. crassa	Blastp - C. elegans Best Hit	E value-Blastp	HMM C. elegans Best Hit (all fungis)	E value-HMM
FRQ-nc	K07H8.10	0.045	K02A11.2	0.096
WC-2-nc	K02B9.4b	0.003	F38A6.3d	3.9e-10
Query - S. elegantus	Blastp - C. elegans Best Hit	E value-Blastp	HMM C. elegans Best Hit (all cyanobacterias)	E value-HMM
KaiA-se	C06A5.1	3.8	T06G6.6b	0.036
KaiB-se	K05B2.5c	3.5	Y47H9C.5a	0.096
