# Supplementary material for: Potential Conservation of Circadian Clock Proteins in the phylum Nematoda as Revealed by Bioinformatic Searches
Source: PLoS One. 2014 Nov 14;9(11):e112871. doi: 10.1371/journal.pone.0112871 (PMC4232591; doi:10.1371/journal.pone.0112871)
Supplement: File S1 — HMM profiles used in this work and HMMsearch results. (ZIP) [file pone.0112871.s007.zip]

Archive with 194 entries (188 files):
- HMMs-CE/
- HMMs-CE/Synechococcus/
- HMMs-CE/Neurospora/
- HMMs-CE/Mamiferos/
- HMMs-CE/Artropodos/
- HMMs-CE/Arabidopsis/
- HMMs-CE/Synechococcus/KaiC-aln.fasta.hmm.res
- HMMs-CE/Synechococcus/KaiB-aln.fasta.hmm.res
- HMMs-CE/Synechococcus/KaiA-aln.fasta.hmm.res
- HMMs-CE/Synechococcus/KaiC-aln.fasta.hmm
- HMMs-CE/Synechococcus/KaiB-aln.fasta.hmm
- HMMs-CE/Synechococcus/KaiA-aln.fasta.hmm
- HMMs-CE/Neurospora/WC-2_P78714-aln.fasta.hmm.res
- HMMs-CE/Neurospora/WC-1_Q01371-aln.fasta.hmm.res
- HMMs-CE/Neurospora/VVD_AAK08514-aln.fasta.hmm.res
- HMMs-CE/Neurospora/FWD-1_AAT94285-aln.fasta.hmm.res
- HMMs-CE/Neurospora/FRQ_AAA57121-aln.fasta.hmm.res
- HMMs-CE/Neurospora/FRH_AAW32908-aln.fasta.hmm.res
- HMMs-CE/Neurospora/FRQ_AAA57121-aln.fasta.hmm
- HMMs-CE/Neurospora/FRH_AAW32908-aln.fasta.hmm
- HMMs-CE/Neurospora/WC-2_P78714-aln.fasta.hmm
- HMMs-CE/Neurospora/WC-1_Q01371-aln.fasta.hmm
- HMMs-CE/Neurospora/VVD_AAK08514-aln.fasta.hmm
- HMMs-CE/Neurospora/FWD-1_AAT94285-aln.fasta.hmm
- HMMs-CE/Mamiferos/WD-Rep-aln.fasta.hmm.res
- HMMs-CE/Mamiferos/Vipr2-aln.fasta.hmm.res
- HMMs-CE/Mamiferos/Vip-aln.fasta.hmm.res
- HMMs-CE/Mamiferos/Rorc-aln.fasta.hmm.res
- HMMs-CE/Mamiferos/Rorb-aln.fasta.hmm.res
- HMMs-CE/Mamiferos/Rora-aln.fasta.hmm.res
- HMMs-CE/Mamiferos/Prok2-aln.fasta.hmm.res
- HMMs-CE/Mamiferos/Ppargc1a-aln.fasta.hmm.res
- HMMs-CE/Mamiferos/Per3-aln.fasta.hmm.res
- HMMs-CE/Mamiferos/Per2-aln.fasta.hmm.res
- HMMs-CE/Mamiferos/Per1-aln.fasta.hmm.res
- HMMs-CE/Mamiferos/Opn4-aln.fasta.hmm.res
- HMMs-CE/Mamiferos/Nr1d2-aln.fasta.hmm.res
- HMMs-CE/Mamiferos/Nr1d1-aln.fasta.hmm.res
- HMMs-CE/Mamiferos/Npas2-aln.fasta.hmm.res
- HMMs-CE/Mamiferos/Mel1b-aln.fasta.hmm.res
- HMMs-CE/Mamiferos/Mel1a-aln.fasta.hmm.res
- HMMs-CE/Mamiferos/Fbxl3-aln.fasta.hmm.res
- HMMs-CE/Mamiferos/Dbp-aln.fasta.hmm.res
- HMMs-CE/Mamiferos/Csnk1e-aln.fasta.hmm.res
- HMMs-CE/Mamiferos/Csnk1d-aln.fasta.hmm.res
- HMMs-CE/Mamiferos/Csnk1a1-aln.fasta.hmm.res
- HMMs-CE/Mamiferos/Cry2-aln.fasta.hmm.res
- HMMs-CE/Mamiferos/Cry1-aln.fasta.hmm.res
- HMMs-CE/Mamiferos/Clock-aln.fasta.hmm.res
- HMMs-CE/Mamiferos/Ccrn4l-aln.fasta.hmm.res
- HMMs-CE/Mamiferos/BMAL2-aln.fasta.hmm.res
- HMMs-CE/Mamiferos/BMAL1-aln.fasta.hmm.res
- HMMs-CE/Mamiferos/Bhlhe41-aln.fasta.hmm.res
- HMMs-CE/Mamiferos/Bhlhe40-aln.fasta.hmm.res
- HMMs-CE/Mamiferos/WD-Rep-aln.fasta.hmm
- HMMs-CE/Mamiferos/Vipr2-aln.fasta.hmm
- HMMs-CE/Mamiferos/Vip-aln.fasta.hmm
- HMMs-CE/Mamiferos/Rorc-aln.fasta.hmm
- HMMs-CE/Mamiferos/Rorb-aln.fasta.hmm
- HMMs-CE/Mamiferos/Rora-aln.fasta.hmm
- HMMs-CE/Mamiferos/Prok2-aln.fasta.hmm
- HMMs-CE/Mamiferos/Ppargc1a-aln.fasta.hmm
- HMMs-CE/Mamiferos/Per3-aln.fasta.hmm
- HMMs-CE/Mamiferos/Per2-aln.fasta.hmm
- HMMs-CE/Mamiferos/Per1-aln.fasta.hmm
- HMMs-CE/Mamiferos/Opn4-aln.fasta.hmm
- HMMs-CE/Mamiferos/Nr1d2-aln.fasta.hmm
- HMMs-CE/Mamiferos/Nr1d1-aln.fasta.hmm
- HMMs-CE/Mamiferos/Npas2-aln.fasta.hmm
- HMMs-CE/Mamiferos/Mel1b-aln.fasta.hmm
- HMMs-CE/Mamiferos/Mel1a-aln.fasta.hmm
- HMMs-CE/Mamiferos/Fbxl3-aln.fasta.hmm
- HMMs-CE/Mamiferos/Dbp-aln.fasta.hmm
- HMMs-CE/Mamiferos/Csnk1e-aln.fasta.hmm
- HMMs-CE/Mamiferos/Csnk1d-aln.fasta.hmm
- HMMs-CE/Mamiferos/Csnk1a1-aln.fasta.hmm
- HMMs-CE/Mamiferos/Cry2-aln.fasta.hmm
- HMMs-CE/Mamiferos/Cry1-aln.fasta.hmm
- HMMs-CE/Mamiferos/Clock-aln.fasta.hmm
- HMMs-CE/Mamiferos/Ccrn4l-aln.fasta.hmm
- HMMs-CE/Mamiferos/BMAL2-aln.fasta.hmm
- HMMs-CE/Mamiferos/BMAL1-aln.fasta.hmm
- HMMs-CE/Mamiferos/Bhlhe41-aln.fasta.hmm
- HMMs-CE/Mamiferos/Bhlhe40-aln.fasta.hmm
- HMMs-CE/Artropodos/Wds-PB-aln.res
- HMMs-CE/Artropodos/wdb-PE(PP2a_WBT_A)_FBpp0084579-aln.res
- HMMs-CE/Artropodos/vri-PD_FBpp0289297-aln.res
- HMMs-CE/Artropodos/tws-PH(PP2a_TWS)_FBpp0081671-aln.res
- HMMs-CE/Artropodos/to-PA(takeout)_FBpp0084185-aln.res
- HMMs-CE/Artropodos/Tim-PJ_FBpp0291971-aln.res
- HMMs-CE/Artropodos/Tim-PC_FBpp0077254-aln.res
- HMMs-CE/Artropodos/timeout-PA_FBpp0082180-aln.res
- HMMs-CE/Artropodos/slo-PA(slowpoke)_FBpp0084064-aln.res
- HMMs-CE/Artropodos/slmb-PA(SLIMB)_FBpp0083434-aln.res
- HMMs-CE/Artropodos/Sgg-PA_FBpp0070450-aln.res
- HMMs-CE/Artropodos/Rh6-PB(Rhodopsin6)_FBpp0082600-aln.res
- HMMs-CE/Artropodos/Rh5-PA(Rhodopsin5)_FBpp0079875-aln.res
- HMMs-CE/Artropodos/PP2A-B-PJ(PP2a_WBT_B)_FBpp0288759-aln.res
- HMMs-CE/Artropodos/Pp4-19C-PE(PP2a_MTS)_FBpp0077017-aln.res
- HMMs-CE/Artropodos/Pp1-13C-PA(pp1a_at_13C)_FBpp0073834-aln.res
- HMMs-CE/Artropodos/Pka-C1-PB_FBpp0079448-aln.res
- HMMs-CE/Artropodos/phr6-4-PB(CRY-like)_FBpp0080935-aln.res
- HMMs-CE/Artropodos/per-PA_FBpp0070455-aln.res
- HMMs-CE/Artropodos/pdfr-PB-aln.res
- HMMs-CE/Artropodos/Pdf-PA_FBpp0084396-aln.res
- HMMs-CE/Artropodos/norpA-PA(phospholipase_C)_FBpp0070619-aln.res
- HMMs-CE/Artropodos/nocte-PA_FBpp0071394-aln.res
- HMMs-CE/Artropodos/nmo-PA(nemo)_FBpp0076471-aln.res
- HMMs-CE/Artropodos/ninaE-PA(Rhodopsin1)_FBpp0083266-aln.res
- HMMs-CE/Artropodos/na-PD(narrow_abdomen)_FBpp0111727-aln.res
- HMMs-CE/Artropodos/lark-PA_FBpp0076552-aln.res
- HMMs-CE/Artropodos/jet-PA(jetlag)_FBpp0078693-aln.res
- HMMs-CE/Artropodos/Jafrac1-PA_FBpp0073595-aln.res
- HMMs-CE/Artropodos/Ir-PB(Inwardly_rectifying_potassium_channel)_FBpp0112185-aln.res
- HMMs-CE/Artropodos/flw-P(PP1b)_FBpp0071382-aln.res
- HMMs-CE/Artropodos/Fer2-PB(transcription_factor)_FBpp0290923-aln.res
- HMMs-CE/Artropodos/e-PA(ebony)_FBpp0083505-aln.res
- HMMs-CE/Artropodos/Dco-PC(DBT)_FBpp0085106-aln.res
- HMMs-CE/Artropodos/Cyc-PA_FBpp0074693-aln.res
- HMMs-CE/Artropodos/Cwo-PA_FBpp0081723-aln.res
- HMMs-CE/Artropodos/csul-PA-aln.res
- HMMs-CE/Artropodos/CSN4-PA(cop9_signalosome)_FBpp0087935-aln.res
- HMMs-CE/Artropodos/Cry-PA_FBpp0083150-aln.res
- HMMs-CE/Artropodos/Cry2_NP_001077099-aln.res
- HMMs-CE/Artropodos/CrebB-17A-PE(Creb2)_FBpp0074326-aln.res
- HMMs-CE/Artropodos/Clk-PA_FBpp0076500-aln.res
- HMMs-CE/Artropodos/CkIIB-PE_FBpp0089135-aln.res
- HMMs-CE/Artropodos/CkIIa-PC_FBpp0070043-aln.res
- HMMs-CE/Artropodos/Wds-PB-aln.hmm
- HMMs-CE/Artropodos/wdb-PE(PP2a_WBT_A)_FBpp0084579-aln.hmm
- HMMs-CE/Artropodos/vri-PD_FBpp0289297-aln.hmm
- HMMs-CE/Artropodos/tws-PH(PP2a_TWS)_FBpp0081671-aln.hmm
- HMMs-CE/Artropodos/to-PA(takeout)_FBpp0084185-aln.hmm
- HMMs-CE/Artropodos/Tim-PJ_FBpp0291971-aln.hmm
- HMMs-CE/Artropodos/Tim-PC_FBpp0077254-aln.hmm
- HMMs-CE/Artropodos/timeout-PA_FBpp0082180-aln.hmm
- HMMs-CE/Artropodos/slo-PA(slowpoke)_FBpp0084064-aln.hmm
- HMMs-CE/Artropodos/slmb-PA(SLIMB)_FBpp0083434-aln.hmm
- HMMs-CE/Artropodos/Sgg-PA_FBpp0070450-aln.hmm
- HMMs-CE/Artropodos/Rh6-PB(Rhodopsin6)_FBpp0082600-aln.hmm
- HMMs-CE/Artropodos/Rh5-PA(Rhodopsin5)_FBpp0079875-aln.hmm
- HMMs-CE/Artropodos/PP2A-B-PJ(PP2a_WBT_B)_FBpp0288759-aln.hmm
- HMMs-CE/Artropodos/Pp4-19C-PE(PP2a_MTS)_FBpp0077017-aln.hmm
- HMMs-CE/Artropodos/Pp1-13C-PA(pp1a_at_13C)_FBpp0073834-aln.hmm
- HMMs-CE/Artropodos/Pka-C1-PB_FBpp0079448-aln.hmm
- HMMs-CE/Artropodos/phr6-4-PB(CRY-like)_FBpp0080935-aln.hmm
- HMMs-CE/Artropodos/per-PA_FBpp0070455-aln.hmm
- HMMs-CE/Artropodos/pdfr-PB-aln.hmm
- HMMs-CE/Artropodos/Pdf-PA_FBpp0084396-aln.hmm
- HMMs-CE/Artropodos/norpA-PA(phospholipase_C)_FBpp0070619-aln.hmm
- HMMs-CE/Artropodos/nocte-PA_FBpp0071394-aln.hmm
- HMMs-CE/Artropodos/nmo-PA(nemo)_FBpp0076471-aln.hmm
- HMMs-CE/Artropodos/ninaE-PA(Rhodopsin1)_FBpp0083266-aln.hmm
- HMMs-CE/Artropodos/na-PD(narrow_abdomen)_FBpp0111727-aln.hmm
- HMMs-CE/Artropodos/lark-PA_FBpp0076552-aln.hmm
- HMMs-CE/Artropodos/jet-PA(jetlag)_FBpp0078693-aln.hmm
- HMMs-CE/Artropodos/Jafrac1-PA_FBpp0073595-aln.hmm
- HMMs-CE/Artropodos/Ir-PB(Inwardly_rectifying_potassium_channel)_FBpp0112185-aln.hmm
- HMMs-CE/Artropodos/flw-P(PP1b)_FBpp0071382-aln.hmm
- HMMs-CE/Artropodos/Fer2-PB(transcription_factor)_FBpp0290923-aln.hmm
- HMMs-CE/Artropodos/e-PA(ebony)_FBpp0083505-aln.hmm
- HMMs-CE/Artropodos/Dco-PC(DBT)_FBpp0085106-aln.hmm
- HMMs-CE/Artropodos/Cyc-PA_FBpp0074693-aln.hmm
- HMMs-CE/Artropodos/Cwo-PA_FBpp0081723-aln.hmm
- HMMs-CE/Artropodos/csul-PA-aln.hmm
- HMMs-CE/Artropodos/CSN4-PA(cop9_signalosome)_FBpp0087935-aln.hmm
- HMMs-CE/Artropodos/Cry-PA_FBpp0083150-aln.hmm
- HMMs-CE/Artropodos/Cry2_NP_001077099-aln.hmm
- HMMs-CE/Artropodos/CrebB-17A-PE(Creb2)_FBpp0074326-aln.hmm
- HMMs-CE/Artropodos/Clk-PA_FBpp0076500-aln.hmm
- HMMs-CE/Artropodos/CkIIB-PE_FBpp0089135-aln.hmm
- HMMs-CE/Artropodos/CkIIa-PC_FBpp0070043-aln.hmm
- HMMs-CE/Arabidopsis/TOC1_AED97460-aln.fasta.hmm
- HMMs-CE/Arabidopsis/PRR9_AEC10754-aln.fasta.hmm
- HMMs-CE/Arabidopsis/PRR7_AED90520-aln.fasta.hmm
- HMMs-CE/Arabidopsis/PRR5_AED93314-aln.fasta.hmm
- HMMs-CE/Arabidopsis/LUX_AEE78188-aln.fasta.hmm
- HMMs-CE/Arabidopsis/LHY_AEE27223-aln.fasta.hmm
- HMMs-CE/Arabidopsis/GI_AEE30286-aln.fasta.hmm
- HMMs-CE/Arabidopsis/DET1_AAB59299-aln.fasta.hmm
- HMMs-CE/Arabidopsis/COP1_NP_180854-aln.fasta.hmm
- HMMs-CE/Arabidopsis/CCA1_AAB40525-aln.fasta.hmm
- HMMs-CE/Arabidopsis/TOC1_AED97460-aln.fasta.hmm.res
- HMMs-CE/Arabidopsis/PRR9_AEC10754-aln.fasta.hmm.res
- HMMs-CE/Arabidopsis/PRR7_AED90520-aln.fasta.hmm.res
- HMMs-CE/Arabidopsis/PRR5_AED93314-aln.fasta.hmm.res
- HMMs-CE/Arabidopsis/LUX_AEE78188-aln.fasta.hmm.res
- HMMs-CE/Arabidopsis/LHY_AEE27223-aln.fasta.hmm.res
- HMMs-CE/Arabidopsis/GI_AEE30286-aln.fasta.hmm.res
- HMMs-CE/Arabidopsis/DET1_AAB59299-aln.fasta.hmm.res
- HMMs-CE/Arabidopsis/COP1_NP_180854-aln.fasta.hmm.res
- HMMs-CE/Arabidopsis/CCA1_AAB40525-aln.fasta.hmm.res
- HMMs-CE/Mamiferos/Prdx-2-Mam-aln.hmm.res
- HMMs-CE/Mamiferos/Prdx-2-Mam-aln.hmm
