# Supplementary material for: Potential Conservation of Circadian Clock Proteins in the phylum Nematoda as Revealed by Bioinformatic Searches
Source: PLoS One. 2014 Nov 14;9(11):e112871. doi: 10.1371/journal.pone.0112871 (PMC4232591; doi:10.1371/journal.pone.0112871)
Supplement: File S1 — HMM profiles used in this work and HMMsearch results. (ZIP) [file pone.0112871.s007.zip › HMMs-CE/Synechococcus/KaiC-aln.fasta.hmm.res]

# hmmsearch :: search profile(s) against a sequence database
# HMMER 3.0 (March 2010); http://hmmer.org/
# Copyright (C) 2010 Howard Hughes Medical Institute.
# Freely distributed under the GNU General Public License (GPLv3).
# - - - - - - - - - - - - - - - - - - - - - - - - - - - - - - - - - - - -
# query HMM file:                  KaiC-aln.fasta.hmm
# target sequence database:        ../../../../ProteomasGus/wormpep229
# Max sensitivity mode:            on [all heuristic filters off]
# - - - - - - - - - - - - - - - - - - - - - - - - - - - - - - - - - - - -

Query:       KaiC-aln  [M=521]
Scores for complete sequences (score includes all domains):
   --- full sequence ---   --- best 1 domain ---    -#dom-
    E-value  score  bias    E-value  score  bias    exp  N  Sequence   Description
    ------- ------ -----    ------- ------ -----   ---- --  --------   -----------
  ------ inclusion threshold ------
      0.011   15.0   1.1      0.015   14.5   0.1    1.6  2  Y43C5A.6b  CE25285	WBGene00004297	locus:rad-51	status:Confir
      0.015   14.5   1.2      0.018   14.3   0.1    1.6  2  Y43C5A.6a  CE29064	WBGene00004297	locus:rad-51	Helix-hairpin
      0.087   12.0   0.0        0.2   10.8   0.0    1.5  1  F46G11.1   CE37646	WBGene00018514	status:Partially_confirmed
       0.17   11.0   0.0       0.26   10.4   0.0    1.2  1  Y39A1A.12  CE19131	WBGene00012650	locus:orc-1	ATPases associ
        0.2   10.8   0.0        0.4    9.8   0.0    1.4  1  Y52B11A.4  CE24415	WBGene00013124	status:Partially_confirmed
       0.31   10.1   0.1       0.46    9.6   0.0    1.2  1  C11H1.4b   CE05265	WBGene00004191	locus:prx-1	status:Confirm
        0.4    9.8   0.2         20    4.2   0.0    2.3  2  K04D7.2b   CE28241	WBGene00010557	locus:mspn-1	status:Confir
        0.4    9.8   0.4         11    5.0   0.0    2.5  2  Y48C3A.7   CE28132	WBGene00003119	locus:mac-1	status:Confirm
       0.42    9.7   0.1       0.76    8.9   0.0    1.4  2  Y71H2AM.12 CE27318	WBGene00022177	status:Confirmed	UniProt:Q
       0.46    9.6   0.0       0.79    8.8   0.0    1.3  1  F43G6.1b   CE23725	WBGene00001016	locus:dna-2	status:Partial
       0.47    9.5   0.2        8.6    5.4   0.0    2.2  2  F39G3.7    CE10124	WBGene00004195	locus:prx-6	ATPase	status:
       0.48    9.5   0.0       0.82    8.8   0.0    1.3  1  F43G6.1a   CE02219	WBGene00001016	locus:dna-2	DNA binding pr
       0.51    9.4   0.6        2.3    7.3   0.0    2.1  2  C11H1.4a   CE30339	WBGene00004191	locus:prx-1	peroxisome bio
       0.54    9.4   1.0         20    4.2   0.0    2.5  3  K04D7.2a   CE28240	WBGene00010557	locus:mspn-1	TAT binding h
       0.71    9.0   0.1         18    4.3   0.0    2.2  2  H15N14.2b  CE15513	WBGene00003818	locus:nsf-1	status:Confirm
       0.86    8.7   0.1         20    4.2   0.0    2.2  2  H15N14.2a  CE19925	WBGene00003818	locus:nsf-1	vesicular-fusi
          1    8.4   0.1         21    4.1   0.0    2.5  3  C06A1.1    CE02114	WBGene00007352	locus:cdc-48.1	transitiona
        1.2    8.2   0.0        1.5    7.9   0.0    1.3  1  F26A1.14   CE02682	WBGene00017812	2',3'-cyclic nucleotide 3'
        1.3    8.1   0.0        1.8    7.6   0.0    1.3  1  T22D1.10   CE17254	WBGene00020687	locus:ruvb-2	status:Confir
        1.4    8.0   0.0        2.1    7.4   0.0    1.2  1  Y39E4B.1   CE21713	WBGene00012714	locus:abce-1	status:Partia
        1.5    7.9   0.0        2.4    7.2   0.0    1.2  1  T02C12.1   CE01061	WBGene00002038	locus:hum-5	myosin IA	stat
        1.5    7.9   0.0         21    4.1   0.0    2.3  2  C41C4.8    CE05402	WBGene00008053	locus:cdc-48.2	P97 protein
        1.5    7.9   0.1        2.3    7.2   0.1    1.2  1  C34E10.6   CE29950	WBGene00000229	locus:atp-2	ATP synthase b
        1.7    7.7   2.1         51    2.8   0.0    3.6  5  F55F10.1   CE30377	WBGene00018898	status:Partially_confirmed
          2    7.5   0.0        3.2    6.8   0.0    1.2  1  T07D4.3    CE39177	WBGene00004355	locus:rha-1	ATP-dependent 
        2.2    7.4   0.1          4    6.5   0.1    1.5  1  T08B1.2b   CE33309	WBGene00006589	locus:tnt-4	status:Partial
        2.4    7.2   0.0          5    6.2   0.0    1.4  1  W08D2.7    CE06562	WBGene00012342	locus:mtr-4	Human myeloid 
        2.4    7.2   0.0          4    6.5   0.0    1.4  1  E02H1.6    CE28286	WBGene00008458	ATP binding protein	status
        2.5    7.1   0.0        3.4    6.7   0.0    1.2  1  Y116F11A.1 CE24155	WBGene00013816	helicase	status:Confirmed	
        2.7    7.0   0.0        4.3    6.4   0.0    1.2  1  C44B7.8    CE02546	WBGene00004058	locus:pmp-1	ATP-binding pr
        2.7    7.0   0.1        4.9    6.2   0.1    1.5  1  T08B1.2a   CE30830	WBGene00006589	locus:tnt-4	status:Confirm
        3.1    6.8   0.1        4.2    6.4   0.1    1.1  1  W06D4.3    CE16545	WBGene00012297	status:Partially_confirmed
        3.2    6.8   0.0        5.1    6.1   0.0    1.2  1  C35D10.9a  CE01203	WBGene00000418	locus:ced-4	status:Confirm
        3.3    6.7   0.0        5.4    6.1   0.0    1.2  1  C35D10.9b  CE38154	WBGene00000418	locus:ced-4	status:Partial
        3.9    6.5   0.0        6.5    5.8   0.0    1.2  1  Y48G8AL.6  CE28367	WBGene00004880	locus:smg-2	status:Confirm
        3.9    6.5   0.0        6.4    5.8   0.0    1.3  1  ZK637.5    CE00436	WBGene00014025	locus:asna-1	ArsA	status:C
        3.9    6.5   0.0        5.2    6.1   0.0    1.1  1  F43D9.2    CE00992	WBGene00004283	locus:rab-33	status:Partia
        4.2    6.4   0.0        6.8    5.7   0.0    1.2  1  Y38F2AR.7  CE40155	WBGene00021425	locus:ppgn-1	status:Confir
        4.4    6.3   0.0        7.4    5.6   0.0    1.3  1  C06E1.10   CE29563	WBGene00015525	locus:rha-2	ATP-dependent 
        4.6    6.3   0.2         17    4.4   0.0    1.8  2  F23F12.6   CE01253	WBGene00004503	locus:rpt-3	status:Confirm
          6    5.9   0.5        8.6    5.4   0.3    1.1  1  ZK652.8    CE29164	WBGene00022786	status:Partially_confirmed
        6.8    5.7   0.0         11    5.0   0.0    1.2  1  F52B5.3    CE05718	WBGene00009922	helicase	status:Partially_
        7.2    5.6   0.0         12    4.9   0.0    1.2  1  F10B5.5    CE01547	WBGene00008641	locus:pch-2	ATP binding pr
        7.2    5.6   0.1         20    4.2   0.0    1.7  2  Y92C3B.3b  CE27340	WBGene00004277	locus:rab-18	status:Confir
        7.3    5.6   0.1         15    4.6   0.1    1.4  1  F36D4.3b   CE35928	WBGene00002036	locus:hum-2	status:Confirm
        7.5    5.6   0.1         15    4.6   0.1    1.4  1  F36D4.3a   CE35927	WBGene00002036	locus:hum-2	myosin	status:
        7.7    5.5   0.2         16    4.5   0.2    1.4  1  F18C5.3    CE02652	WBGene00007050	locus:tag-184	status:Parti
        8.2    5.5   0.0         12    5.0   0.0    1.1  1  K04G7.4b   CE31031	WBGene00019401	locus:nuo-4	NADH dehydroge
        8.3    5.4   0.0         22    4.0   0.0    1.6  1  ZK993.2    CE40297	WBGene00022838	status:Partially_confirmed
        8.5    5.4   0.1         12    4.9   0.1    1.1  1  K10C9.4    CE18046	WBGene00019625	status:Predicted	UniProt:O
        8.6    5.4   0.0         13    4.8   0.0    1.2  1  R11D1.5    CE42152	WBGene00006222	locus:str-178	7TM receptor
        8.7    5.4   0.0         15    4.6   0.0    1.4  1  F56H1.4    CE17915	WBGene00004505	locus:rpt-5	ATPase	status:


Domain annotation for each sequence (and alignments):
>> Y43C5A.6b  CE25285	WBGene00004297	locus:rad-51	status:Confirmed	UniProt:O44246	protein_id:CAE47473.1
   #    score  bias  c-Evalue  i-Evalue hmmfrom  hmm to    alifrom  ali to    envfrom  env to     acc
 ---   ------ ----- --------- --------- ------- -------    ------- -------    ------- -------    ----
   1 ?   14.5   0.1     3e-05     0.015     257     302 ..     111     156 ..      77     162 .. 0.90
   2 ?   -2.0   0.1       3.1   1.5e+03     124     173 ..     216     266 ..     192     288 .. 0.65

  Alignments for each domain:
  == domain 1    score: 14.5 bits;  conditional E-value: 3e-05
   KaiC-aln 257 qrsseerissGveeLdemlggGFfrdsiiLvsGatGtgktllvskf 302
                +rs+ ++i +G+ +Ld++lggG   +si  v G+  tgkt l+ ++
  Y43C5A.6b 111 KRSQLVQIRTGSASLDRLLGGGIETGSITEVYGEYRTGKTQLCHSL 156
                5677789**********************************98765 PP

  == domain 2    score: -2.0 bits;  conditional E-value: 3.1
   KaiC-aln 124 LeaLliRlelairkikakrvvlDslealFs.qlsdaavvRaelfRlvaalk 173
                L aL+iR    +++ +   v +D  +a F  ++  ++ + +  ++l a lk
  Y43C5A.6b 216 LMALIIRAGAMMSESRYAVVIVDCATAHFRnEYTGRGDLAERQMKLSAFLK 266
                778888888888888888888898888885246666655555555555554 PP

>> Y43C5A.6a  CE29064	WBGene00004297	locus:rad-51	Helix-hairpin-helix motif.	status:Confirmed	UniProt:Q95Q25	protein_id:
   #    score  bias  c-Evalue  i-Evalue hmmfrom  hmm to    alifrom  ali to    envfrom  env to     acc
 ---   ------ ----- --------- --------- ------- -------    ------- -------    ------- -------    ----
   1 ?   14.3   0.1   3.6e-05     0.018     257     302 ..     149     194 ..     117     200 .. 0.90
   2 ?   -2.3   0.1       3.8   1.9e+03     124     173 ..     254     304 ..     230     325 .. 0.65

  Alignments for each domain:
  == domain 1    score: 14.3 bits;  conditional E-value: 3.6e-05
   KaiC-aln 257 qrsseerissGveeLdemlggGFfrdsiiLvsGatGtgktllvskf 302
                +rs+ ++i +G+ +Ld++lggG   +si  v G+  tgkt l+ ++
  Y43C5A.6a 149 KRSQLVQIRTGSASLDRLLGGGIETGSITEVYGEYRTGKTQLCHSL 194
                5677789**********************************98765 PP

  == domain 2    score: -2.3 bits;  conditional E-value: 3.8
   KaiC-aln 124 LeaLliRlelairkikakrvvlDslealFs.qlsdaavvRaelfRlvaalk 173
                L aL+iR    +++ +   v +D  +a F  ++  ++ + +  ++l a lk
  Y43C5A.6a 254 LMALIIRAGAMMSESRYAVVIVDCATAHFRnEYTGRGDLAERQMKLSAFLK 304
                778888888888888888888888888885246666655555555555554 PP

>> F46G11.1  CE37646	WBGene00018514	status:Partially_confirmed	UniProt:Q5WRT0	protein_id:CCD68071.1
   #    score  bias  c-Evalue  i-Evalue hmmfrom  hmm to    alifrom  ali to    envfrom  env to     acc
 ---   ------ ----- --------- --------- ------- -------    ------- -------    ------- -------    ----
   1 ?   10.8   0.0   0.00041       0.2      35      86 ..     319     369 ..     311     379 .. 0.68

  Alignments for each domain:
  == domain 1    score: 10.8 bits;  conditional E-value: 0.00041
  KaiC-aln  35 GGlPkgRttLvsGtaGsgktllavqFLveGitefdepgvfvtFeespedlik 86 
               GGl  g  t+++G++G gkt + +++ ++  t+ +  ++f +Fe +++++ +
  F46G11.1 319 GGLRPGEMTVLTGGTGNGKTTFLCEYSLDLFTQ-GVRTLFCSFEMPEKKILH 369
               677777777777777777777777776665555.666677777766666654 PP

>> Y39A1A.12  CE19131	WBGene00012650	locus:orc-1	ATPases associated with various cellular activities (AAA)	status:Partia
   #    score  bias  c-Evalue  i-Evalue hmmfrom  hmm to    alifrom  ali to    envfrom  env to     acc
 ---   ------ ----- --------- --------- ------- -------    ------- -------    ------- -------    ----
   1 ?   10.4   0.0   0.00052      0.26     283     334 ..     293     343 ..     289     404 .. 0.69

  Alignments for each domain:
  == domain 1    score: 10.4 bits;  conditional E-value: 0.00052
   KaiC-aln 283 siiLvsGatGtgktllvskfleaavergerallfafeesreqlvRnaksigi 334
                s + +sG+ Gtgkt  v   + +++++ +++  f++ e ++ +++ +  + i
  Y39A1A.12 293 SAMYISGVPGTGKTATVRAVV-NSMKKSKKCQKFVYVEVNAMIFKKTVFVEI 343
                7899***********998776.578999************999987765555 PP

>> Y52B11A.4  CE24415	WBGene00013124	status:Partially_confirmed	UniProt:Q9U254	protein_id:CAB54465.1
   #    score  bias  c-Evalue  i-Evalue hmmfrom  hmm to    alifrom  ali to    envfrom  env to     acc
 ---   ------ ----- --------- --------- ------- -------    ------- -------    ------- -------    ----
   1 ?    9.8   0.0   0.00081       0.4     261     306 ..     213     261 ..     204     270 .. 0.79

  Alignments for each domain:
  == domain 1    score: 9.8 bits;  conditional E-value: 0.00081
   KaiC-aln 261 eerissGve..eLdemlg.gGFfrdsiiLvsGatGtgktllvskfleaa 306
                e  is  v   +++em +    ++   i v G tGtgk++l s++++  
  Y52B11A.4 213 EPLISDDVAkmTVNEMTNaSTSHKTYKIYVVGDTGTGKSSLISQLITSE 261
                55555544411579999988999********************999876 PP

>> C11H1.4b  CE05265	WBGene00004191	locus:prx-1	status:Confirmed	UniProt:A6ZJ67	protein_id:CAO78730.1
   #    score  bias  c-Evalue  i-Evalue hmmfrom  hmm to    alifrom  ali to    envfrom  env to     acc
 ---   ------ ----- --------- --------- ------- -------    ------- -------    ------- -------    ----
   1 ?    9.6   0.0   0.00093      0.46      36      59 ..      32      55 ..      26      63 .. 0.88

  Alignments for each domain:
  == domain 1    score: 9.6 bits;  conditional E-value: 0.00093
  KaiC-aln 36 GlPkgRttLvsGtaGsgktllavq 59
              G+P+++  L+ G +G+gktlla  
  C11H1.4b 32 GVPVSKGILLHGPSGCGKTLLANA 55
              99*******************975 PP

>> K04D7.2b  CE28241	WBGene00010557	locus:mspn-1	status:Confirmed	UniProt:P54815	protein_id:CAC42312.1
   #    score  bias  c-Evalue  i-Evalue hmmfrom  hmm to    alifrom  ali to    envfrom  env to     acc
 ---   ------ ----- --------- --------- ------- -------    ------- -------    ------- -------    ----
   1 ?    3.2   0.0     0.082        40      41      58 ..     115     132 ..     109     142 .. 0.80
   2 ?    4.2   0.0      0.04        20     364     396 ..     165     197 ..     143     207 .. 0.78

  Alignments for each domain:
  == domain 1    score: 3.2 bits;  conditional E-value: 0.082
  KaiC-aln  41 RttLvsGtaGsgktllav 58 
               R  L+ G  G+gktlla 
  K04D7.2b 115 RGILLYGPPGCGKTLLAK 132
               667888999999999885 PP

  == domain 2    score: 4.2 bits;  conditional E-value: 0.04
  KaiC-aln 364 ikkeieeFkPsrvavDslsalaravsekevrel 396
               + +  ++F+P+++ +D + ++ r  ++++  ++
  K04D7.2b 165 VFSVAQKFQPTIIFIDEIDSFLRDRQSHDHEST 197
               5677799**************998777665554 PP

>> Y48C3A.7  CE28132	WBGene00003119	locus:mac-1	status:Confirmed	UniProt:Q9NAG4	protein_id:CAB55106.2
   #    score  bias  c-Evalue  i-Evalue hmmfrom  hmm to    alifrom  ali to    envfrom  env to     acc
 ---   ------ ----- --------- --------- ------- -------    ------- -------    ------- -------    ----
   1 ?    2.0   0.1      0.19        92      39      58 ..     238     257 ..     229     261 .. 0.83
   2 ?    5.0   0.0     0.023        11      42      58 ..     570     586 ..     552     597 .. 0.78

  Alignments for each domain:
  == domain 1    score: 2.0 bits;  conditional E-value: 0.19
  KaiC-aln  39 kgRttLvsGtaGsgktllav 58 
                 R  +v G  G+gkt++a 
  Y48C3A.7 238 PPRGFIVHGPPGCGKTMFAQ 257
               5678899***********96 PP

  == domain 2    score: 5.0 bits;  conditional E-value: 0.023
  KaiC-aln  42 ttLvsGtaGsgktllav 58 
                 L++G  G+gktlla 
  Y48C3A.7 570 GILLCGPPGCGKTLLAK 586
               46999999****99996 PP

>> Y71H2AM.12  CE27318	WBGene00022177	status:Confirmed	UniProt:Q9BL44	protein_id:CCD73866.1
   #    score  bias  c-Evalue  i-Evalue hmmfrom  hmm to    alifrom  ali to    envfrom  env to     acc
 ---   ------ ----- --------- --------- ------- -------    ------- -------    ------- -------    ----
   1 ?    8.9   0.0    0.0015      0.76     284     311 ..       8      35 ..       4      80 .. 0.71
   2 ?   -2.8   0.0       5.2   2.5e+03     467     516 ..      93     143 ..      89     148 .. 0.62

  Alignments for each domain:
  == domain 1    score: 8.9 bits;  conditional E-value: 0.0015
    KaiC-aln 284 iiLvsGatGtgktllvskfleaaverge 311
                  ++v G++G+gkt l ++fl+++ e + 
  Y71H2AM.12   8 KVVVVGESGAGKTALLTCFLDNTFETDP 35 
                 68999****************9988764 PP

  == domain 2    score: -2.8 bits;  conditional E-value: 5.2
    KaiC-aln 467 eireflisekGielldsfrgvegilsgsakrea.erekkelerlieelrae 516
                 +  e+li  kGi  +++   ++ i+ g+++  + e++  +l ++i+e+++e
  Y71H2AM.12  93 NCVEHLIRWKGIIDKNKSDFTSTIIVGNKHDLVsEKRSPRLTAIIRETNDE 143
                 556777777777555555556667777766554044555788888877665 PP

>> F43G6.1b  CE23725	WBGene00001016	locus:dna-2	status:Partially_confirmed	UniProt:Q9U3F2	protein_id:CAB54253.1
   #    score  bias  c-Evalue  i-Evalue hmmfrom  hmm to    alifrom  ali to    envfrom  env to     acc
 ---   ------ ----- --------- --------- ------- -------    ------- -------    ------- -------    ----
   1 ?    8.8   0.0    0.0016      0.79     284     322 ..     667     705 ..     632     722 .. 0.91

  Alignments for each domain:
  == domain 1    score: 8.8 bits;  conditional E-value: 0.0016
  KaiC-aln 284 iiLvsGatGtgktllvskfleaavergerallfafeesr 322
                ++v G  G+gkt+l s +++  v+ ++++ll af  s+
  F43G6.1b 667 FMMVEGLPGSGKTTLISVLIQCLVATNKKVLLAAFTHSA 705
               57999******************************9886 PP

>> F39G3.7  CE10124	WBGene00004195	locus:prx-6	ATPase	status:Confirmed	UniProt:O16270	protein_id:CCD65247.1
   #    score  bias  c-Evalue  i-Evalue hmmfrom  hmm to    alifrom  ali to    envfrom  env to     acc
 ---   ------ ----- --------- --------- ------- -------    ------- -------    ------- -------    ----
   1 ?    5.4   0.0     0.018       8.6     284     306 ..     260     282 ..     223     300 .. 0.87
   2 ?    1.6   0.0      0.24   1.2e+02      44      58 ..     497     511 ..     471     519 .. 0.68

  Alignments for each domain:
  == domain 1    score: 5.4 bits;  conditional E-value: 0.018
  KaiC-aln 284 iiLvsGatGtgktllvskfleaa 306
               ++Lv+Ga+G+gk l++  f++++
   F39G3.7 260 VLLVTGASGSGKRLMSRVFASET 282
               57899999999999999998876 PP

  == domain 2    score: 1.6 bits;  conditional E-value: 0.24
  KaiC-aln  44 LvsGtaGsgktllav 58 
               ++ G+ G+gktl+a 
   F39G3.7 497 ILYGSPGCGKTLIAK 511
               345777777777764 PP

>> F43G6.1a  CE02219	WBGene00001016	locus:dna-2	DNA binding protein	status:Partially_confirmed	UniProt:Q20371	protein_id
   #    score  bias  c-Evalue  i-Evalue hmmfrom  hmm to    alifrom  ali to    envfrom  env to     acc
 ---   ------ ----- --------- --------- ------- -------    ------- -------    ------- -------    ----
   1 ?    8.8   0.0    0.0017      0.82     284     322 ..     703     741 ..     668     758 .. 0.91

  Alignments for each domain:
  == domain 1    score: 8.8 bits;  conditional E-value: 0.0017
  KaiC-aln 284 iiLvsGatGtgktllvskfleaavergerallfafeesr 322
                ++v G  G+gkt+l s +++  v+ ++++ll af  s+
  F43G6.1a 703 FMMVEGLPGSGKTTLISVLIQCLVATNKKVLLAAFTHSA 741
               57999******************************9886 PP

>> C11H1.4a  CE30339	WBGene00004191	locus:prx-1	peroxisome biosynthesis protein like	status:Confirmed	UniProt:Q17916	pro
   #    score  bias  c-Evalue  i-Evalue hmmfrom  hmm to    alifrom  ali to    envfrom  env to     acc
 ---   ------ ----- --------- --------- ------- -------    ------- -------    ------- -------    ----
   1 ?   -0.7   0.0       1.3   6.1e+02     270     301 ..     492     520 ..     473     530 .. 0.60
   2 ?    7.3   0.0    0.0047       2.3      36      59 ..     758     781 ..     753     789 .. 0.89

  Alignments for each domain:
  == domain 1    score: -0.7 bits;  conditional E-value: 1.3
  KaiC-aln 270 eLdemlggGFfrdsiiLvsGatGtgktllvsk 301
               eLd+++ gG      ++v G  G+gkt++  k
  C11H1.4a 492 ELDKVCCGG---KQHVMVLGGNGSGKTTFIKK 520
               455555554...23455555555666555544 PP

  == domain 2    score: 7.3 bits;  conditional E-value: 0.0047
  KaiC-aln  36 GlPkgRttLvsGtaGsgktllavq 59 
               G+P+++  L+ G +G+gktlla  
  C11H1.4a 758 GVPVSKGILLHGPSGCGKTLLANA 781
               99*******************965 PP

>> K04D7.2a  CE28240	WBGene00010557	locus:mspn-1	TAT binding homolog 4 like	status:Confirmed	UniProt:P54815	protein_id:C
   #    score  bias  c-Evalue  i-Evalue hmmfrom  hmm to    alifrom  ali to    envfrom  env to     acc
 ---   ------ ----- --------- --------- ------- -------    ------- -------    ------- -------    ----
   1 ?   -2.2   0.0       3.6   1.8e+03     131     171 ..       8      48 ..       6      66 .. 0.74
   2 ?    3.2   0.0     0.082        40      41      58 ..     118     135 ..     112     145 .. 0.80
   3 ?    4.2   0.0     0.041        20     364     396 ..     168     200 ..     146     210 .. 0.78

  Alignments for each domain:
  == domain 1    score: -2.2 bits;  conditional E-value: 3.6
  KaiC-aln 131 lelairkikakrvvlDslealFsqlsdaavvRaelfRlvaa 171
               +  air + a  v++ s+  l + l+ +  v +e ++ va+
  K04D7.2a   8 IGVAIRVVAAAAVSFLSVRYLVKYLDPNYSVNEESKKKVAQ 48 
               67899999999999999999998888777777765544433 PP

  == domain 2    score: 3.2 bits;  conditional E-value: 0.082
  KaiC-aln  41 RttLvsGtaGsgktllav 58 
               R  L+ G  G+gktlla 
  K04D7.2a 118 RGILLYGPPGCGKTLLAK 135
               667888999999999885 PP

  == domain 3    score: 4.2 bits;  conditional E-value: 0.041
  KaiC-aln 364 ikkeieeFkPsrvavDslsalaravsekevrel 396
               + +  ++F+P+++ +D + ++ r  ++++  ++
  K04D7.2a 168 VFSVAQKFQPTIIFIDEIDSFLRDRQSHDHEST 200
               5677799**************998777665554 PP

>> H15N14.2b  CE15513	WBGene00003818	locus:nsf-1	status:Confirmed	UniProt:Q09EE7	protein_id:CAL44963.1
   #    score  bias  c-Evalue  i-Evalue hmmfrom  hmm to    alifrom  ali to    envfrom  env to     acc
 ---   ------ ----- --------- --------- ------- -------    ------- -------    ------- -------    ----
   1 ?    4.3   0.0     0.036        18      32      59 ..     256     283 ..     253     289 .. 0.85
   2 ?    2.0   0.0      0.18        88     284     304 ..     549     569 ..     542     574 .. 0.82

  Alignments for each domain:
  == domain 1    score: 4.3 bits;  conditional E-value: 0.036
   KaiC-aln  32 iteGGlPkgRttLvsGtaGsgktllavq 59 
                i + G+ + R  L+ G  G+gktl+a q
  H15N14.2b 256 IEQLGMKHVRGILLFGPPGTGKTLMARQ 283
                5566888999999999999999999987 PP

  == domain 2    score: 2.0 bits;  conditional E-value: 0.18
   KaiC-aln 284 iiLvsGatGtgktllvskfle 304
                +++++Ga+ tgkt+l++++++
  H15N14.2b 549 TVVLAGAAKTGKTSLAAQMAK 569
                467889999999999999876 PP

>> H15N14.2a  CE19925	WBGene00003818	locus:nsf-1	vesicular-fusion protein NSF	status:Confirmed	UniProt:Q94392	protein_id
   #    score  bias  c-Evalue  i-Evalue hmmfrom  hmm to    alifrom  ali to    envfrom  env to     acc
 ---   ------ ----- --------- --------- ------- -------    ------- -------    ------- -------    ----
   1 ?    4.2   0.0      0.04        20      32      59 ..     322     349 ..     319     355 .. 0.85
   2 ?    1.9   0.0       0.2        97     284     304 ..     615     635 ..     608     640 .. 0.82

  Alignments for each domain:
  == domain 1    score: 4.2 bits;  conditional E-value: 0.04
   KaiC-aln  32 iteGGlPkgRttLvsGtaGsgktllavq 59 
                i + G+ + R  L+ G  G+gktl+a q
  H15N14.2a 322 IEQLGMKHVRGILLFGPPGTGKTLMARQ 349
                5566888999999999999999999987 PP

  == domain 2    score: 1.9 bits;  conditional E-value: 0.2
   KaiC-aln 284 iiLvsGatGtgktllvskfle 304
                +++++Ga+ tgkt+l++++++
  H15N14.2a 615 TVVLAGAAKTGKTSLAAQMAK 635
                467889999999999999876 PP

>> C06A1.1  CE02114	WBGene00007352	locus:cdc-48.1	transitional endoplasmic reticulum ATPase homolog 1 (P97 protein)	stat
   #    score  bias  c-Evalue  i-Evalue hmmfrom  hmm to    alifrom  ali to    envfrom  env to     acc
 ---   ------ ----- --------- --------- ------- -------    ------- -------    ------- -------    ----
   1 ?    0.4   0.0      0.56   2.7e+02     285     304 ..     247     266 ..     245     296 .. 0.82
   2 ?   -2.8   0.0       5.2   2.6e+03     358     393 ..     289     326 ..     266     338 .. 0.75
   3 ?    4.1   0.0     0.043        21      36      59 ..     513     536 ..     504     568 .. 0.79

  Alignments for each domain:
  == domain 1    score: 0.4 bits;  conditional E-value: 0.56
  KaiC-aln 285 iLvsGatGtgktllvskfle 304
               iL+ G  Gtgktl++   ++
   C06A1.1 247 ILLFGPPGTGKTLIARAVAN 266
               67778888888887766655 PP

  == domain 2    score: -2.8 bits;  conditional E-value: 5.2
  KaiC-aln 358 edhlatikkeieeFkPsrvavDslsalara..vsekev 393
               e  l +  +e e+ +P+++ +D + a+a    +++ ev
   C06A1.1 289 ESNLRKAFEECEKNQPAILFIDEIDAIAPKreKTNGEV 326
               66777788899999999999999999974411444444 PP

  == domain 3    score: 4.1 bits;  conditional E-value: 0.043
  KaiC-aln  36 GlPkgRttLvsGtaGsgktllavq 59 
               G+  +R  L  G  G+gktlla  
   C06A1.1 513 GMQPSRGVLFYGPPGCGKTLLAKA 536
               777889999***********9975 PP

>> F26A1.14  CE02682	WBGene00017812	2',3'-cyclic nucleotide 3'-phosphodiesterase	status:Partially_confirmed	UniProt:Q198
   #    score  bias  c-Evalue  i-Evalue hmmfrom  hmm to    alifrom  ali to    envfrom  env to     acc
 ---   ------ ----- --------- --------- ------- -------    ------- -------    ------- -------    ----
   1 ?    7.9   0.0     0.003       1.5     283     305 ..      29      51 ..      17     105 .. 0.90

  Alignments for each domain:
  == domain 1    score: 7.9 bits;  conditional E-value: 0.003
  KaiC-aln 283 siiLvsGatGtgktllvskflea 305
               +iiL+ G+tG+gk++l+ +++++
  F26A1.14  29 TIILIRGVTGSGKSTLARELVNH 51 
               799************99998875 PP

>> T22D1.10  CE17254	WBGene00020687	locus:ruvb-2	status:Confirmed	UniProt:Q9GZH2	protein_id:CCD62026.1
   #    score  bias  c-Evalue  i-Evalue hmmfrom  hmm to    alifrom  ali to    envfrom  env to     acc
 ---   ------ ----- --------- --------- ------- -------    ------- -------    ------- -------    ----
   1 ?    7.6   0.0    0.0038       1.8     273     301 ..      57      85 ..       8     122 .. 0.85

  Alignments for each domain:
  == domain 1    score: 7.6 bits;  conditional E-value: 0.0038
  KaiC-aln 273 emlggGFfrdsiiLvsGatGtgktllvsk 301
               +m+++G   +  +Lv+G+ G+gkt ++  
  T22D1.10  57 KMIQEGKIAGRALLVTGEPGAGKTAIAIA 85 
               67888888888888888888888887755 PP

>> Y39E4B.1  CE21713	WBGene00012714	locus:abce-1	status:Partially_confirmed	UniProt:Q9U2K8	protein_id:CAB54424.1
   #    score  bias  c-Evalue  i-Evalue hmmfrom  hmm to    alifrom  ali to    envfrom  env to     acc
 ---   ------ ----- --------- --------- ------- -------    ------- -------    ------- -------    ----
   1 ?    7.4   0.0    0.0043       2.1     275     303 ..     373     402 ..     352     414 .. 0.73

  Alignments for each domain:
  == domain 1    score: 7.4 bits;  conditional E-value: 0.0043
  KaiC-aln 275 lggGFfrdsiiLv.sGatGtgktllvskfl 303
               ++ G f ds i+v  G+ Gtgkt++   ++
  Y39E4B.1 373 VEAGDFSDSEIIVmLGENGTGKTTMIKMMA 402
               567889999766527*********987665 PP

>> T02C12.1  CE01061	WBGene00002038	locus:hum-5	myosin IA	status:Confirmed	UniProt:Q27328	protein_id:CAA84673.1
   #    score  bias  c-Evalue  i-Evalue hmmfrom  hmm to    alifrom  ali to    envfrom  env to     acc
 ---   ------ ----- --------- --------- ------- -------    ------- -------    ------- -------    ----
   1 ?    7.2   0.0    0.0049       2.4     279     303 ..      94     118 ..      86     129 .. 0.83

  Alignments for each domain:
  == domain 1    score: 7.2 bits;  conditional E-value: 0.0049
  KaiC-aln 279 FfrdsiiLvsGatGtgktllvskfl 303
               F rds i++sG++G+gkt  +  ++
  T02C12.1  94 FGRDSCIVISGESGAGKTETSKIIM 118
               88****************8765554 PP

>> C41C4.8  CE05402	WBGene00008053	locus:cdc-48.2	P97 protein	status:Confirmed	UniProt:P54812	protein_id:CAA88314.1
   #    score  bias  c-Evalue  i-Evalue hmmfrom  hmm to    alifrom  ali to    envfrom  env to     acc
 ---   ------ ----- --------- --------- ------- -------    ------- -------    ------- -------    ----
   1 ?    0.8   0.0      0.44   2.2e+02     285     303 ..     246     264 ..     238     272 .. 0.68
   2 ?    4.1   0.0     0.043        21      36      59 ..     512     535 ..     503     567 .. 0.79

  Alignments for each domain:
  == domain 1    score: 0.8 bits;  conditional E-value: 0.44
  KaiC-aln 285 iLvsGatGtgktllvskfl 303
               iL+ G  Gtgktl++   +
   C41C4.8 246 ILLFGPPGTGKTLIARAVA 264
               5666666777766665555 PP

  == domain 2    score: 4.1 bits;  conditional E-value: 0.043
  KaiC-aln  36 GlPkgRttLvsGtaGsgktllavq 59 
               G+  +R  L  G  G+gktlla  
   C41C4.8 512 GMQPSRGVLFYGPPGCGKTLLAKA 535
               777889999***********9975 PP

>> C34E10.6  CE29950	WBGene00000229	locus:atp-2	ATP synthase beta chain	status:Confirmed	UniProt:P46561	protein_id:CCD66
   #    score  bias  c-Evalue  i-Evalue hmmfrom  hmm to    alifrom  ali to    envfrom  env to     acc
 ---   ------ ----- --------- --------- ------- -------    ------- -------    ------- -------    ----
   1 ?    7.2   0.1    0.0048       2.3      45      82 ..     213     250 ..     178     277 .. 0.80

  Alignments for each domain:
  == domain 1    score: 7.2 bits;  conditional E-value: 0.0048
  KaiC-aln  45 vsGtaGsgktllavqFLveGitefdepgvfvtFeespe 82 
               + G+aG gkt+l ++ + + ++ ++  +vf    e+++
  C34E10.6 213 LFGGAGVGKTVLIMELINNVAKAHGGYSVFAGVGERTR 250
               5799************9999999*99999998888754 PP

>> F55F10.1  CE30377	WBGene00018898	status:Partially_confirmed	UniProt:O61851	protein_id:CCD71893.1
   #    score  bias  c-Evalue  i-Evalue hmmfrom  hmm to    alifrom  ali to    envfrom  env to     acc
 ---   ------ ----- --------- --------- ------- -------    ------- -------    ------- -------    ----
   1 ?   -3.5   0.0       8.9   4.4e+03     285     301 ..     382     398 ..     379     401 .. 0.84
   2 ?   -1.0   0.0       1.5   7.3e+02     285     306 ..     748     769 ..     741     780 .. 0.87
   3 ?    2.8   0.0       0.1        51     262     300 ..     993    1031 ..     985    1043 .. 0.84
   4 ?    0.6   0.0      0.48   2.3e+02      21      59 ..    1331    1370 ..    1322    1380 .. 0.82
   5 ?   -1.4   0.0         2     1e+03     133     157 ..    2255    2279 ..    2247    2290 .. 0.83

  Alignments for each domain:
  == domain 1    score: -3.5 bits;  conditional E-value: 8.9
  KaiC-aln 285 iLvsGatGtgktllvsk 301
               +L+ G+tG gkt++v  
  F55F10.1 382 LLLVGETGVGKTSVVQA 398
               6899*********9976 PP

  == domain 2    score: -1.0 bits;  conditional E-value: 1.5
  KaiC-aln 285 iLvsGatGtgktllvskfleaa 306
               iL+ G+t +gkt++v+++ +a+
  F55F10.1 748 ILLEGETSAGKTSIVCHLSKAT 769
               99***************98775 PP

  == domain 3    score: 2.8 bits;  conditional E-value: 0.1
  KaiC-aln  262 erissGveeLdemlggGFfrdsiiLvsGatGtgktllvs 300 
                ++++ G++++  + ++ + r+  +L+ G+tG gkt+l+ 
  F55F10.1  993 VVLTLGMRRMLVLTEQAWLRNEAVLMVGETGGGKTTLSE 1031
                55667888888889999*******************985 PP

  == domain 4    score: 0.6 bits;  conditional E-value: 0.48
  KaiC-aln   21 klrtgieGfDeiteGGlPkgRttLvsGtaGsgk..tllavq 59  
                k++t  e f +i++G l ++++ L+ G+ G+gk  t++a+ 
  F55F10.1 1331 KAPTCAENFYRIARG-LLISKPILLEGAPGCGKssTVMALA 1370
                788999999999986.67899**********9966777765 PP

  == domain 5    score: -1.4 bits;  conditional E-value: 2
  KaiC-aln  133 lairkikakrvvlDslealFsqlsd 157 
                lai+ i+  r v+Ds+ealF+ ls 
  F55F10.1 2255 LAISPIEVSRNVVDSVEALFEFLSS 2279
                589999**************87764 PP

>> T07D4.3  CE39177	WBGene00004355	locus:rha-1	ATP-dependent RNA helicase	status:Confirmed	UniProt:Q22307	protein_id:CAA
   #    score  bias  c-Evalue  i-Evalue hmmfrom  hmm to    alifrom  ali to    envfrom  env to     acc
 ---   ------ ----- --------- --------- ------- -------    ------- -------    ------- -------    ----
   1 ?    6.8   0.0    0.0065       3.2      39      67 ..     396     424 ..     390     443 .. 0.83

  Alignments for each domain:
  == domain 1    score: 6.8 bits;  conditional E-value: 0.0065
  KaiC-aln  39 kgRttLvsGtaGsgktllavqFLveGite 67 
               ++R tL+ G +G+gk    +qFL+e   e
   T07D4.3 396 ENRVTLIKGETGCGKSTQVAQFLLESFLE 424
               689********************987665 PP

>> T08B1.2b  CE33309	WBGene00006589	locus:tnt-4	status:Partially_confirmed	UniProt:Q86S43	protein_id:CCD72110.1
   #    score  bias  c-Evalue  i-Evalue hmmfrom  hmm to    alifrom  ali to    envfrom  env to     acc
 ---   ------ ----- --------- --------- ------- -------    ------- -------    ------- -------    ----
   1 ?    6.5   0.1    0.0081         4     181     228 ..     185     232 ..     161     265 .. 0.88

  Alignments for each domain:
  == domain 1    score: 6.5 bits;  conditional E-value: 0.0081
  KaiC-aln 181 itaeRgeeygelarfGveefvsDnvvilrnvlederrrRtleilkyRG 228
               +t e +ee +++a  G+   ++++  il n ++ +++  + +i k+  
  T08B1.2b 185 MTKEQQEEAKSVAMAGIRKSIAEASTILPNDMKAKIKELHQRICKLEA 232
               89**********************************999999999865 PP

>> W08D2.7  CE06562	WBGene00012342	locus:mtr-4	Human myeloid cell line protein 2 like	status:Confirmed	UniProt:Q23223	pr
   #    score  bias  c-Evalue  i-Evalue hmmfrom  hmm to    alifrom  ali to    envfrom  env to     acc
 ---   ------ ----- --------- --------- ------- -------    ------- -------    ------- -------    ----
   1 ?    6.2   0.0      0.01         5     283     316 ..     141     174 ..     136     191 .. 0.89

  Alignments for each domain:
  == domain 1    score: 6.2 bits;  conditional E-value: 0.01
  KaiC-aln 283 siiLvsGatGtgktllvskfleaavergerallf 316
                ++Lvs  t +gkt++++  +++ +++++r+++ 
   W08D2.7 141 QSVLVSAHTSAGKTVVATYAIAKCLREKQRVIYT 174
               689******************99999999*9986 PP

>> E02H1.6  CE28286	WBGene00008458	ATP binding protein	status:Confirmed	UniProt:Q09527	protein_id:CAA87383.2
   #    score  bias  c-Evalue  i-Evalue hmmfrom  hmm to    alifrom  ali to    envfrom  env to     acc
 ---   ------ ----- --------- --------- ------- -------    ------- -------    ------- -------    ----
   1 ?    6.5   0.0    0.0082         4     283     303 ..      10      30 ..       6      52 .. 0.88

  Alignments for each domain:
  == domain 1    score: 6.5 bits;  conditional E-value: 0.0082
  KaiC-aln 283 siiLvsGatGtgktllvskfl 303
                +iLv+G+ Gtgk++l  + +
   E02H1.6  10 PNILVTGSPGTGKSTLGQQVA 30 
               58************9987765 PP

>> Y116F11A.1  CE24155	WBGene00013816	helicase	status:Confirmed	UniProt:Q9U3T4	protein_id:CAB60760.1
   #    score  bias  c-Evalue  i-Evalue hmmfrom  hmm to    alifrom  ali to    envfrom  env to     acc
 ---   ------ ----- --------- --------- ------- -------    ------- -------    ------- -------    ----
   1 ?    6.7   0.0    0.0068       3.4     282     310 ..      22      49 ..       7      70 .. 0.77

  Alignments for each domain:
  == domain 1    score: 6.7 bits;  conditional E-value: 0.0068
    KaiC-aln 282 dsiiLvsGatGtgktllvskfleaaverg 310
                 +  +++ Ga+Gtgkt l  k++e++++r 
  Y116F11A.1  22 QVLLMINGAAGTGKTFLI-KLIENSMNRS 49 
                 5567899********997.5566666654 PP

>> C44B7.8  CE02546	WBGene00004058	locus:pmp-1	ATP-binding protein	status:Confirmed	UniProt:Q18597	protein_id:CCD61562.1
   #    score  bias  c-Evalue  i-Evalue hmmfrom  hmm to    alifrom  ali to    envfrom  env to     acc
 ---   ------ ----- --------- --------- ------- -------    ------- -------    ------- -------    ----
   1 ?    6.4   0.0    0.0088       4.3      37      54 ..     469     486 ..     465     492 .. 0.89

  Alignments for each domain:
  == domain 1    score: 6.4 bits;  conditional E-value: 0.0088
  KaiC-aln  37 lPkgRttLvsGtaGsgkt 54 
               +P+gR  Lv+G  G+gk 
   C44B7.8 469 VPSGRNVLVCGPNGCGKS 486
               69***************6 PP

>> T08B1.2a  CE30830	WBGene00006589	locus:tnt-4	status:Confirmed	UniProt:O44556	protein_id:CCD72109.1
   #    score  bias  c-Evalue  i-Evalue hmmfrom  hmm to    alifrom  ali to    envfrom  env to     acc
 ---   ------ ----- --------- --------- ------- -------    ------- -------    ------- -------    ----
   1 ?    6.2   0.1    0.0099       4.9     181     228 ..     185     232 ..     161     265 .. 0.88

  Alignments for each domain:
  == domain 1    score: 6.2 bits;  conditional E-value: 0.0099
  KaiC-aln 181 itaeRgeeygelarfGveefvsDnvvilrnvlederrrRtleilkyRG 228
               +t e +ee +++a  G+   ++++  il n ++ +++  + +i k+  
  T08B1.2a 185 MTKEQQEEAKSVAMAGIRKSIAEASTILPNDMKAKIKELHQRICKLEA 232
               89**********************************999999999865 PP

>> W06D4.3  CE16545	WBGene00012297	status:Partially_confirmed	UniProt:Q9XW43	protein_id:CAA22251.1
   #    score  bias  c-Evalue  i-Evalue hmmfrom  hmm to    alifrom  ali to    envfrom  env to     acc
 ---   ------ ----- --------- --------- ------- -------    ------- -------    ------- -------    ----
   1 ?    6.4   0.1    0.0085       4.2     426     478 ..     161     213 ..     143     244 .. 0.88

  Alignments for each domain:
  == domain 1    score: 6.4 bits;  conditional E-value: 0.0085
  KaiC-aln 426 iteshissltDtiillreveirGemsRalnvlkmRGsahdkeireflisekGi 478
                 ++h++ l D +i++ +   + + sR+ + +k++G ++ k+i+ f+ +++ +
   W06D4.3 161 ELNNHVAHLKDLLIAIDDSRHQLKSSRTTKEVKAKGEIYRKNIQAFNCTANEV 213
               45789*****************************************9987655 PP

>> C35D10.9a  CE01203	WBGene00000418	locus:ced-4	status:Confirmed	UniProt:P30429	protein_id:CCD66781.1
   #    score  bias  c-Evalue  i-Evalue hmmfrom  hmm to    alifrom  ali to    envfrom  env to     acc
 ---   ------ ----- --------- --------- ------- -------    ------- -------    ------- -------    ----
   1 ?    6.1   0.0      0.01       5.1     264     304 ..     137     174 ..     127     181 .. 0.84

  Alignments for each domain:
  == domain 1    score: 6.1 bits;  conditional E-value: 0.01
   KaiC-aln 264 issGveeLdemlg.gGFfrdsiiLvsGatGtgktllvskfle 304
                +   +++Ldem++ + Ff    + + G +G+gk++++s+ l+
  C35D10.9a 137 VDRVIKKLDEMCDlDSFF----LFLHGRAGSGKSVIASQALS 174
                566689*******99998....799***********998765 PP

>> C35D10.9b  CE38154	WBGene00000418	locus:ced-4	status:Partially_confirmed	UniProt:P30429	protein_id:CCD66782.1
   #    score  bias  c-Evalue  i-Evalue hmmfrom  hmm to    alifrom  ali to    envfrom  env to     acc
 ---   ------ ----- --------- --------- ------- -------    ------- -------    ------- -------    ----
   1 ?    6.1   0.0     0.011       5.4     264     304 ..     137     174 ..     127     181 .. 0.84

  Alignments for each domain:
  == domain 1    score: 6.1 bits;  conditional E-value: 0.011
   KaiC-aln 264 issGveeLdemlg.gGFfrdsiiLvsGatGtgktllvskfle 304
                +   +++Ldem++ + Ff    + + G +G+gk++++s+ l+
  C35D10.9b 137 VDRVIKKLDEMCDlDSFF----LFLHGRAGSGKSVIASQALS 174
                566689*******99998....799***********998765 PP

>> Y48G8AL.6  CE28367	WBGene00004880	locus:smg-2	status:Confirmed	UniProt:O76512	protein_id:CCD73461.1
   #    score  bias  c-Evalue  i-Evalue hmmfrom  hmm to    alifrom  ali to    envfrom  env to     acc
 ---   ------ ----- --------- --------- ------- -------    ------- -------    ------- -------    ----
   1 ?    5.8   0.0     0.013       6.5      43      99 ..     463     520 ..     453     556 .. 0.68

  Alignments for each domain:
  == domain 1    score: 5.8 bits;  conditional E-value: 0.013
   KaiC-aln  43 tLvsGtaGsgktllavqFLveGitefdepgvfvtF..eespedliknvaslGfdleklv 99 
                +L+ G  G+gkt+++++ +++ +++  e  v+v+   + + + l++ ++  G  + +l 
  Y48G8AL.6 463 SLIQGPPGTGKTVVSATIVYHLVQK-TEGNVLVCSpsNIAVDHLAEKIHKTGLKVVRLC 520
                6899999999999999999998888.455555553112234556666666666665555 PP

>> ZK637.5  CE00436	WBGene00014025	locus:asna-1	ArsA	status:Confirmed	UniProt:P30632	protein_id:CAA77452.1
   #    score  bias  c-Evalue  i-Evalue hmmfrom  hmm to    alifrom  ali to    envfrom  env to     acc
 ---   ------ ----- --------- --------- ------- -------    ------- -------    ------- -------    ----
   1 ?    5.8   0.0     0.013       6.4     285     319 ..      21      55 ..      17      81 .. 0.92

  Alignments for each domain:
  == domain 1    score: 5.8 bits;  conditional E-value: 0.013
  KaiC-aln 285 iLvsGatGtgktllvskfleaavergerallfafe 319
               i v G+ G gkt+ +++++++  +  er+ll++ +
   ZK637.5  21 IFVGGKGGVGKTTCSCSLAAQLSKVRERVLLISTD 55 
               899***************************99865 PP

>> F43D9.2  CE00992	WBGene00004283	locus:rab-33	status:Partially_confirmed	UniProt:Q20365	protein_id:CAA84705.1
   #    score  bias  c-Evalue  i-Evalue hmmfrom  hmm to    alifrom  ali to    envfrom  env to     acc
 ---   ------ ----- --------- --------- ------- -------    ------- -------    ------- -------    ----
   1 ?    6.1   0.0     0.011       5.2      44      88 ..     104     148 ..      97     185 .. 0.80

  Alignments for each domain:
  == domain 1    score: 6.1 bits;  conditional E-value: 0.011
  KaiC-aln  44 LvsGtaGsgktllavqFLveGitefdepgvfvtFeespedliknv 88 
               +++G a  gkt l+ +F +    e+ e+++ v F e++  + + +
   F43D9.2 104 IIVGNAAVGKTCLSFRFCCGRFPEHTEATIGVDFRERSCVIENEL 148
               799*********************************987776655 PP

>> Y38F2AR.7  CE40155	WBGene00021425	locus:ppgn-1	status:Confirmed	UniProt:Q18NR5	protein_id:CCD67383.1
   #    score  bias  c-Evalue  i-Evalue hmmfrom  hmm to    alifrom  ali to    envfrom  env to     acc
 ---   ------ ----- --------- --------- ------- -------    ------- -------    ------- -------    ----
   1 ?    5.7   0.0     0.014       6.8      36      59 ..     314     337 ..     292     347 .. 0.84

  Alignments for each domain:
  == domain 1    score: 5.7 bits;  conditional E-value: 0.014
   KaiC-aln  36 GlPkgRttLvsGtaGsgktllavq 59 
                G    R +L++G  G+gktlla  
  Y38F2AR.7 314 GAKLPRGALLTGPPGCGKTLLAKA 337
                55567899*************976 PP

>> C06E1.10  CE29563	WBGene00015525	locus:rha-2	ATP-dependent RNA helicase	status:Partially_confirmed	UniProt:P34305	pro
   #    score  bias  c-Evalue  i-Evalue hmmfrom  hmm to    alifrom  ali to    envfrom  env to     acc
 ---   ------ ----- --------- --------- ------- -------    ------- -------    ------- -------    ----
   1 ?    5.6   0.0     0.015       7.4      42      64 ..     254     276 ..     217     325 .. 0.79

  Alignments for each domain:
  == domain 1    score: 5.6 bits;  conditional E-value: 0.015
  KaiC-aln  42 ttLvsGtaGsgktllavqFLveG 64 
                t+v+G +Gsgkt    qFL+e 
  C06E1.10 254 VTVVCGETGSGKTTQIPQFLYEA 276
               69999999999999999999974 PP

>> F23F12.6  CE01253	WBGene00004503	locus:rpt-3	status:Confirmed	UniProt:P46502	protein_id:CCD69926.1
   #    score  bias  c-Evalue  i-Evalue hmmfrom  hmm to    alifrom  ali to    envfrom  env to     acc
 ---   ------ ----- --------- --------- ------- -------    ------- -------    ------- -------    ----
   1 ?    4.4   0.0     0.035        17      36      65 ..     191     220 ..     182     226 .. 0.81
   2 ?   -1.3   0.0       1.9   9.3e+02     370     401 ..     252     289 ..     245     313 .. 0.60

  Alignments for each domain:
  == domain 1    score: 4.4 bits;  conditional E-value: 0.035
  KaiC-aln  36 GlPkgRttLvsGtaGsgktllavqFLveGi 65 
               G+   R  L+ G  G+gkt+la    ++ +
  F23F12.6 191 GIDPPRGVLMYGPPGCGKTMLAKAVAANTA 220
               6666799999***********987666655 PP

  == domain 2    score: -1.3 bits;  conditional E-value: 1.9
  KaiC-aln 370 eFkPsrvavDslsalara......vsekevrelvirlv 401
               e +Ps++ +D + a+a        + ++ev+ ++++l+
  F23F12.6 252 ENSPSIIFIDEIDAIATKrfdaqtGADREVQRILLELL 289
               55677777777777764433333345555555555554 PP

>> ZK652.8  CE29164	WBGene00022786	status:Partially_confirmed	UniProt:P34665	protein_id:CCD62553.1
   #    score  bias  c-Evalue  i-Evalue hmmfrom  hmm to    alifrom  ali to    envfrom  env to     acc
 ---   ------ ----- --------- --------- ------- -------    ------- -------    ------- -------    ----
   1 ?    5.4   0.3     0.017       8.6     466     517 ..      57     108 ..      53     110 .. 0.90

  Alignments for each domain:
  == domain 1    score: 5.4 bits;  conditional E-value: 0.017
  KaiC-aln 466 keireflisekGielldsfrgvegilsgsakreaerekkelerlieelrael 517
               +e +   ++++G el++++++ +g+l  ++ + +++e +el++ ie++++++
   ZK652.8  57 NEAQMTILTATGGELKEKHKKIRGLLDEAKANGQQKELEELSKEIENVETQT 108
               5566667999*************************************99875 PP

>> F52B5.3  CE05718	WBGene00009922	helicase	status:Partially_confirmed	UniProt:Q20644	protein_id:CAA99855.1
   #    score  bias  c-Evalue  i-Evalue hmmfrom  hmm to    alifrom  ali to    envfrom  env to     acc
 ---   ------ ----- --------- --------- ------- -------    ------- -------    ------- -------    ----
   1 ?    5.0   0.0     0.023        11     284     313 ..     199     228 ..     173     241 .. 0.75

  Alignments for each domain:
  == domain 1    score: 5.0 bits;  conditional E-value: 0.023
  KaiC-aln 284 iiLvsGatGtgktllvskfleaavergera 313
               ++++sG tG gkt+ v +f+ + ++++++ 
   F52B5.3 199 VVIISGGTGCGKTTQVPQFILDEAHENNKH 228
               466777777777777777766555555543 PP

>> F10B5.5  CE01547	WBGene00008641	locus:pch-2	ATP binding protein	status:Confirmed	UniProt:Q09535	protein_id:CAA88312.1
   #    score  bias  c-Evalue  i-Evalue hmmfrom  hmm to    alifrom  ali to    envfrom  env to     acc
 ---   ------ ----- --------- --------- ------- -------    ------- -------    ------- -------    ----
   1 ?    4.9   0.0     0.024        12     284     305 ..     174     195 ..     167     206 .. 0.84

  Alignments for each domain:
  == domain 1    score: 4.9 bits;  conditional E-value: 0.024
  KaiC-aln 284 iiLvsGatGtgktllvskflea 305
                iL++G  Gtgkt+l+  ++++
   F10B5.5 174 LILLTGPPGTGKTSLCKGLAQH 195
               69*************9877765 PP

>> Y92C3B.3b  CE27340	WBGene00004277	locus:rab-18	status:Confirmed	UniProt:Q8MXS1	protein_id:CCD62283.1
   #    score  bias  c-Evalue  i-Evalue hmmfrom  hmm to    alifrom  ali to    envfrom  env to     acc
 ---   ------ ----- --------- --------- ------- -------    ------- -------    ------- -------    ----
   1 ?    4.2   0.0      0.04        20     284     308 ..      13      37 ..      10      78 .. 0.88
   2 ?   -1.5   0.0       2.2   1.1e+03      69      86 ..     157     174 ..     148     176 .. 0.81

  Alignments for each domain:
  == domain 1    score: 4.2 bits;  conditional E-value: 0.04
   KaiC-aln 284 iiLvsGatGtgktllvskfleaave 308
                 iL+ G++G gk++l+ +f+++   
  Y92C3B.3b  13 KILIIGESGVGKSSLMLRFVDDVFD 37 
                599****************998655 PP

  == domain 2    score: -1.5 bits;  conditional E-value: 2.2
   KaiC-aln  69 depgvfvtFeespedlik 86 
                 ++gv  tFee  e++i+
  Y92C3B.3b 157 TKEGVQCTFEELIEKIIQ 174
                5789*******9999986 PP

>> F36D4.3b  CE35928	WBGene00002036	locus:hum-2	status:Confirmed	UniProt:Q17383	protein_id:CCD68602.1
   #    score  bias  c-Evalue  i-Evalue hmmfrom  hmm to    alifrom  ali to    envfrom  env to     acc
 ---   ------ ----- --------- --------- ------- -------    ------- -------    ------- -------    ----
   1 ?    4.6   0.1      0.03        15     277     303 ..     192     217 ..     184     229 .. 0.74

  Alignments for each domain:
  == domain 1    score: 4.6 bits;  conditional E-value: 0.03
  KaiC-aln 277 gGFfrdsiiLvsGatGtgktllvskfl 303
               g F +  +i+vsG++G+gkt+ ++kf+
  F36D4.3b 192 GAFGKSQSIIVSGESGAGKTV-SAKFV 217
               556678899999999999985.55554 PP

>> F36D4.3a  CE35927	WBGene00002036	locus:hum-2	myosin	status:Confirmed	UniProt:Q95ZU1	protein_id:CCD68601.1
   #    score  bias  c-Evalue  i-Evalue hmmfrom  hmm to    alifrom  ali to    envfrom  env to     acc
 ---   ------ ----- --------- --------- ------- -------    ------- -------    ------- -------    ----
   1 ?    4.6   0.1      0.03        15     277     303 ..     192     217 ..     184     229 .. 0.74

  Alignments for each domain:
  == domain 1    score: 4.6 bits;  conditional E-value: 0.03
  KaiC-aln 277 gGFfrdsiiLvsGatGtgktllvskfl 303
               g F +  +i+vsG++G+gkt+ ++kf+
  F36D4.3a 192 GAFGKSQSIIVSGESGAGKTV-SAKFV 217
               556678899999999999985.55554 PP

>> F18C5.3  CE02652	WBGene00007050	locus:tag-184	status:Partially_confirmed	UniProt:Q19545	protein_id:CCD68194.1
   #    score  bias  c-Evalue  i-Evalue hmmfrom  hmm to    alifrom  ali to    envfrom  env to     acc
 ---   ------ ----- --------- --------- ------- -------    ------- -------    ------- -------    ----
   1 ?    4.5   0.2     0.032        16     389     457 ..     649     716 ..     591     726 .. 0.85

  Alignments for each domain:
  == domain 1    score: 4.5 bits;  conditional E-value: 0.032
  KaiC-aln 389 sekevrelvirlvdflkqeeitglftslteqlegaesiteshissltDtiillreveirGemsRalnvl 457
                ++  r++++++v+ l  + +++++t+ + ++++   +  ++i s+   i+++rev   Ge+  a+nv+
   F18C5.3 649 VRETARKTLVQIVKCLGPKYLASVITEISLTMTKGF-QVHVAIFSVHTLIVAMREVTKGGELDTAINVI 716
               4567899********************998866666.4899*************************987 PP

>> K04G7.4b  CE31031	WBGene00019401	locus:nuo-4	NADH dehydrogenase	status:Confirmed	UniProt:Q8MQ11	protein_id:CCD61617.1
   #    score  bias  c-Evalue  i-Evalue hmmfrom  hmm to    alifrom  ali to    envfrom  env to     acc
 ---   ------ ----- --------- --------- ------- -------    ------- -------    ------- -------    ----
   1 ?    5.0   0.0     0.023        12     277     304 ..      66      94 ..      52      97 .. 0.78

  Alignments for each domain:
  == domain 1    score: 5.0 bits;  conditional E-value: 0.023
  KaiC-aln 277 gGFfrdsi.iLvsGatGtgktllvskfle 304
                 F+++s  i+v G  G+gkt+l+ ++++
  K04G7.4b  66 SHFHQNSKlIVVEGNIGSGKTTLAKQLAD 94 
               5688888636789**********988765 PP

>> ZK993.2  CE40297	WBGene00022838	status:Partially_confirmed	UniProt:Q9N4L4	protein_id:CCD73242.1
   #    score  bias  c-Evalue  i-Evalue hmmfrom  hmm to    alifrom  ali to    envfrom  env to     acc
 ---   ------ ----- --------- --------- ------- -------    ------- -------    ------- -------    ----
   1 ?    4.0   0.0     0.045        22      86     111 ..     568     593 ..     555     602 .. 0.79

  Alignments for each domain:
  == domain 1    score: 4.0 bits;  conditional E-value: 0.045
  KaiC-aln  86 knvaslGfdleklveegklaiedvsv 111
               + v+ +Gfdl+kl+++ k++i+  ++
   ZK993.2 568 TCVKEFGFDLKKLETSSKWVIQSFAI 593
               45899****************98665 PP

>> K10C9.4  CE18046	WBGene00019625	status:Predicted	UniProt:O61885	protein_id:CCD62616.1
   #    score  bias  c-Evalue  i-Evalue hmmfrom  hmm to    alifrom  ali to    envfrom  env to     acc
 ---   ------ ----- --------- --------- ------- -------    ------- -------    ------- -------    ----
   1 ?    4.9   0.1     0.024        12     143     172 ..      13      42 ..       6      45 .. 0.90

  Alignments for each domain:
  == domain 1    score: 4.9 bits;  conditional E-value: 0.024
  KaiC-aln 143 vvlDslealFsqlsdaavvRaelfRlvaal 172
               + + ++ a+Fs++ +  v+R+e fR ++ l
   K10C9.4  13 IIIGTISAIFSGFLAFLVLRSEWFRTFQFL 42 
               6789*********************99876 PP

>> R11D1.5  CE42152	WBGene00006222	locus:str-178	7TM receptor	status:Partially_confirmed	UniProt:Q21936	protein_id:CAA99
   #    score  bias  c-Evalue  i-Evalue hmmfrom  hmm to    alifrom  ali to    envfrom  env to     acc
 ---   ------ ----- --------- --------- ------- -------    ------- -------    ------- -------    ----
   1 ?    4.8   0.0     0.026        13      43      63 ..      96     116 ..      89     128 .. 0.88

  Alignments for each domain:
  == domain 1    score: 4.8 bits;  conditional E-value: 0.026
  KaiC-aln  43 tLvsGtaGsgktllavqFLve 63 
               +L++G  G++  ++a++F+++
   R11D1.5  96 SLICGFYGCSVSIFAIHFMYR 116
               8*****************996 PP

>> F56H1.4  CE17915	WBGene00004505	locus:rpt-5	ATPase	status:Confirmed	UniProt:O76371	protein_id:CCD62966.1
   #    score  bias  c-Evalue  i-Evalue hmmfrom  hmm to    alifrom  ali to    envfrom  env to     acc
 ---   ------ ----- --------- --------- ------- -------    ------- -------    ------- -------    ----
   1 ?    4.6   0.0      0.03        15     272     304 ..     201     233 ..     188     307 .. 0.90

  Alignments for each domain:
  == domain 1    score: 4.6 bits;  conditional E-value: 0.03
  KaiC-aln 272 demlggGFfrdsiiLvsGatGtgktllvskfle 304
               d+ ++ G +    +L+ G  Gtgkt+++   ++
   F56H1.4 201 DRFVNLGIHPPKGVLMYGPPGTGKTMMARAVAA 233
               777788888888899999999999999877665 PP


Internal pipeline statistics summary:
-------------------------------------
Query model(s):                            1  (521 nodes)
Target sequences:                      25547  (11210993 residues)
Passed MSV filter:                     25547  (1); expected 25547.0 (1)
Passed bias filter:                    25547  (1); expected 25547.0 (1)
Passed Vit filter:                     25547  (1); expected 25547.0 (1)
Passed Fwd filter:                     25547  (1); expected 25547.0 (1)
Initial search space (Z):              25547  [actual number of targets]
Domain search space  (domZ):              52  [number of targets reported over threshold]
# CPU time: 84.42u 0.03s 00:01:24.45 Elapsed: 00:00:22.32
# Mc/sec: 261.69
//
