# Supplementary material for: Potential Conservation of Circadian Clock Proteins in the phylum Nematoda as Revealed by Bioinformatic Searches
Source: PLoS One. 2014 Nov 14;9(11):e112871. doi: 10.1371/journal.pone.0112871 (PMC4232591; doi:10.1371/journal.pone.0112871)
Supplement: File S1 — HMM profiles used in this work and HMMsearch results. (ZIP) [file pone.0112871.s007.zip › HMMs-CE/Synechococcus/KaiB-aln.fasta.hmm.res]

# hmmsearch :: search profile(s) against a sequence database
# HMMER 3.0 (March 2010); http://hmmer.org/
# Copyright (C) 2010 Howard Hughes Medical Institute.
# Freely distributed under the GNU General Public License (GPLv3).
# - - - - - - - - - - - - - - - - - - - - - - - - - - - - - - - - - - - -
# query HMM file:                  KaiB-aln.fasta.hmm
# target sequence database:        ../../../../ProteomasGus/wormpep229
# Max sensitivity mode:            on [all heuristic filters off]
# - - - - - - - - - - - - - - - - - - - - - - - - - - - - - - - - - - - -

Query:       KaiB-aln  [M=96]
Scores for complete sequences (score includes all domains):
   --- full sequence ---   --- best 1 domain ---    -#dom-
    E-value  score  bias    E-value  score  bias    exp  N  Sequence   Description
    ------- ------ -----    ------- ------ -----   ---- --  --------   -----------
  ------ inclusion threshold ------
      0.096   13.1   0.0    1.1e+02    3.3   0.0    3.8  4  Y47H9C.5a  CE20265	WBGene00001045	locus:dnj-27	DnaJ domain, 
       0.22   11.9   0.0         55    4.2   0.0    3.0  3  Y47H9C.5b  CE40162	WBGene00001045	locus:dnj-27	status:Partia
        0.6   10.5   0.0        1.3    9.5   0.0    1.5  1  Y45G12C.15 CE26103	WBGene00005608	locus:srj-20	7TM chemorece
        2.7    8.4   0.0        8.4    6.8   0.0    1.9  1  K07D4.3    CE19527	WBGene00004467	locus:rpn-11	status:Confir
        2.7    8.4   0.0         85    3.6   0.0    2.1  2  Y73B6BL.12 CE26290	WBGene00022236	status:Predicted	UniProt:Q
          3    8.3   0.7        5.8    7.3   0.0    1.8  3  C25F9.15   CE42969	WBGene00050967	status:Confirmed	UniProt:B
        3.4    8.1   0.6         13    6.2   0.0    2.2  2  W03G9.7    CE33195	WBGene00021017	status:Partially_confirmed
        4.6    7.7   0.1         20    5.6   0.0    1.9  2  F47H4.10   CE20827	WBGene00004811	locus:skr-5	status:Confirm
        4.6    7.7   0.0        5.8    7.3   0.0    1.2  1  Y50D7A.3b  CE30027	WBGene00021753	status:Confirmed	UniProt:Q
          5    7.6   0.0          5    7.6   0.0    1.1  1  F25B5.3e   CE30664	WBGene00017775	status:Confirmed	UniProt:Q
        6.3    7.2   0.1         20    5.6   0.0    1.9  2  C15B12.6   CE37610	WBGene00015787	status:Partially_confirmed
        7.9    6.9   0.7    3.5e+02    1.7   0.0    3.0  3  R12C12.5   CE29820	WBGene00020025	status:Confirmed	UniProt:Q
        8.2    6.9   0.1         61    4.1   0.0    2.1  2  F40G9.6    CE19853	WBGene00018242	status:Partially_confirmed
        8.2    6.9   0.1         33    4.9   0.0    1.8  2  T27E9.6    CE34099	WBGene00012096	status:Partially_confirmed
        9.8    6.6   0.1         19    5.7   0.0    1.5  1  ZC47.3     CE14998	WBGene00013836	locus:fbxa-29	status:Parti
        9.8    6.6   0.0         26    5.2   0.0    1.7  1  W09B6.1b   CE36026	WBGene00004076	locus:pod-2	status:Partial
        9.9    6.6   0.0         27    5.2   0.0    1.7  1  F41C3.7    CE39935	WBGene00018273	status:Partially_confirmed


Domain annotation for each sequence (and alignments):
>> Y47H9C.5a  CE20265	WBGene00001045	locus:dnj-27	DnaJ domain, Thioredoxin	status:Partially_confirmed	UniProt:Q9XWE1	pro
   #    score  bias  c-Evalue  i-Evalue hmmfrom  hmm to    alifrom  ali to    envfrom  env to     acc
 ---   ------ ----- --------- --------- ------- -------    ------- -------    ------- -------    ----
   1 ?    3.3   0.0     0.071   1.1e+02      33      65 ..     161     193 ..     149     196 .. 0.89
   2 ?   -1.5   0.0       2.1   3.2e+03      37      77 ..     491     532 ..     481     548 .. 0.74
   3 ?    2.5   0.0      0.12   1.9e+02      34      68 ..     600     633 ..     586     644 .. 0.81
   4 ?    1.3   0.0      0.29   4.3e+02      31      64 ..     712     745 ..     704     749 .. 0.88

  Alignments for each domain:
  == domain 1    score: 3.3 bits;  conditional E-value: 0.071
   KaiB-aln  33 eefkgvyalkviDvlknpqlaeedkilAiPtlv 65 
                 e++g++++  ++  ++pql +++++ A P+lv
  Y47H9C.5a 161 REIEGTIRVGAVNCAEDPQLCQSQRVNAYPSLV 193
                5778889999999*****************996 PP

  == domain 2    score: -1.5 bits;  conditional E-value: 2.1
   KaiB-aln  37 gvyalkviDvlknpqlaeedkilAiPtlvkilPeP.vrriiG 77 
                 ++a+  +D +k ++l ++  +   Pt +  +P+  + +++G
  Y47H9C.5a 491 HTVAIGSLDCVKYKDLCQQAGVQSYPTSIVYTPDGkTHKMVG 532
                56677889999999********99999998888752456666 PP

  == domain 3    score: 2.5 bits;  conditional E-value: 0.12
   KaiB-aln  34 efkgvyalkviDvlknpqlaeedkilAiPtlvkil 68 
                +f++++++  iD +k  q   + +i   Pt+  ++
  Y47H9C.5a 600 AFDENAHVASIDCQKYAQFCTNTQINSYPTVR-MY 633
                688999************************73.33 PP

  == domain 4    score: 1.3 bits;  conditional E-value: 0.29
   KaiB-aln  31 leeefkgvyalkviDvlknpqlaeedkilAiPtl 64 
                + +e+ g+++   iD  + p + +  ++ A Pt+
  Y47H9C.5a 712 IAKELAGKVNFAKIDCDQWPGVCQGAQVRAYPTI 745
                5678889999***********************8 PP

>> Y47H9C.5b  CE40162	WBGene00001045	locus:dnj-27	status:Partially_confirmed	UniProt:Q25AR9	protein_id:CAJ85780.1
   #    score  bias  c-Evalue  i-Evalue hmmfrom  hmm to    alifrom  ali to    envfrom  env to     acc
 ---   ------ ----- --------- --------- ------- -------    ------- -------    ------- -------    ----
   1 ?    0.3   0.0       0.6   8.9e+02      37      77 ..      21      62 ..      12      79 .. 0.74
   2 ?    4.2   0.0     0.036        55      34      69 ..     130     164 ..     115     174 .. 0.81
   3 ?    3.0   0.0     0.089   1.3e+02      31      64 ..     242     275 ..     234     279 .. 0.88

  Alignments for each domain:
  == domain 1    score: 0.3 bits;  conditional E-value: 0.6
   KaiB-aln 37 gvyalkviDvlknpqlaeedkilAiPtlvkilPeP.vrriiG 77
                ++a+  +D +k ++l ++  +   Pt +  +P+  + +++G
  Y47H9C.5b 21 HTVAIGSLDCVKYKDLCQQAGVQSYPTSIVYTPDGkTHKMVG 62
               5667788999999*************9998888752456666 PP

  == domain 2    score: 4.2 bits;  conditional E-value: 0.036
   KaiB-aln  34 efkgvyalkviDvlknpqlaeedkilAiPtlvkilP 69 
                +f++++++  iD +k  q   + +i   Pt+  ++P
  Y47H9C.5b 130 AFDENAHVASIDCQKYAQFCTNTQINSYPTVR-MYP 164
                689999************************73.333 PP

  == domain 3    score: 3.0 bits;  conditional E-value: 0.089
   KaiB-aln  31 leeefkgvyalkviDvlknpqlaeedkilAiPtl 64 
                + +e+ g+++   iD  + p + +  ++ A Pt+
  Y47H9C.5b 242 IAKELAGKVNFAKIDCDQWPGVCQGAQVRAYPTI 275
                5678889999***********************8 PP

>> Y45G12C.15  CE26103	WBGene00005608	locus:srj-20	7TM chemoreceptor, srj family	status:Partially_confirmed	UniProt:Q9N4
   #    score  bias  c-Evalue  i-Evalue hmmfrom  hmm to    alifrom  ali to    envfrom  env to     acc
 ---   ------ ----- --------- --------- ------- -------    ------- -------    ------- -------    ----
   1 ?    9.5   0.0   0.00084       1.3      41      78 ..     283     320 ..     273     323 .. 0.79

  Alignments for each domain:
  == domain 1    score: 9.5 bits;  conditional E-value: 0.00084
    KaiB-aln  41 lkviDvlknpqlaeedkilAiPtlvkilPePvrriiGd 78 
                 l  + v   p l     il +P+l ++lP+P+r+  G+
  Y45G12C.15 283 LSAVAVSMFPFLDPLAIILLLPALRRRLPNPIRKYRGN 320
                 5566666666666777899**************98775 PP

>> K07D4.3  CE19527	WBGene00004467	locus:rpn-11	status:Confirmed	UniProt:O76577	protein_id:CCD72745.1
   #    score  bias  c-Evalue  i-Evalue hmmfrom  hmm to    alifrom  ali to    envfrom  env to     acc
 ---   ------ ----- --------- --------- ------- -------    ------- -------    ------- -------    ----
   1 ?    6.8   0.0    0.0056       8.4      33      61 ..      61      89 ..      52     103 .. 0.83

  Alignments for each domain:
  == domain 1    score: 6.8 bits;  conditional E-value: 0.0056
  KaiB-aln 33 eefkgvyalkviDvlknpqlaeedkilAi 61
               ef ++y+++viDv   pq      + A+
   K07D4.3 61 GEFVDDYTVNVIDVFAMPQSGTGVSVEAV 89
              68899**************9887777665 PP

>> Y73B6BL.12  CE26290	WBGene00022236	status:Predicted	UniProt:Q9GUG7	protein_id:CCD74162.1
   #    score  bias  c-Evalue  i-Evalue hmmfrom  hmm to    alifrom  ali to    envfrom  env to     acc
 ---   ------ ----- --------- --------- ------- -------    ------- -------    ------- -------    ----
   1 ?    2.5   0.0      0.13   1.9e+02      50      89 ..      25      64 ..       4      68 .. 0.78
   2 ?    3.6   0.0     0.056        85      31      64 ..     152     185 ..     144     190 .. 0.89

  Alignments for each domain:
  == domain 1    score: 2.5 bits;  conditional E-value: 0.13
    KaiB-aln 50 pqlaeedkilAiPtlvkilPePvrriiGdlsdrekvligl 89
                 ++ ++d i+ +  +v++ P    ++ G ++ +  v+ g+
  Y73B6BL.12 25 SDEENDDSIIHVVKIVRKEPFAELKLTGTVEVKKSVIFGF 64
                33445689**************999999999999998876 PP

  == domain 2    score: 3.6 bits;  conditional E-value: 0.056
    KaiB-aln  31 leeefkgvyalkviDvlknpqlaeedkilAiPtl 64 
                 + +e+ g+++   iD  + p + +  ++ A Pt+
  Y73B6BL.12 152 IAKELAGKVNFAKIDCDQWPGVCQGAQVRAYPTI 185
                 4577889999***********************8 PP

>> C25F9.15  CE42969	WBGene00050967	status:Confirmed	UniProt:B5U8N9	protein_id:CAR64659.1
   #    score  bias  c-Evalue  i-Evalue hmmfrom  hmm to    alifrom  ali to    envfrom  env to     acc
 ---   ------ ----- --------- --------- ------- -------    ------- -------    ------- -------    ----
   1 ?   -3.1   0.0       6.8     1e+04      44      62 ..       9      27 ..       5      30 .. 0.65
   2 ?   -2.8   0.0       5.4   8.2e+03      19      36 ..      57      74 ..      54      82 .. 0.69
   3 ?    7.3   0.0    0.0038       5.8      21      49 ..     112     140 ..      91     146 .. 0.84

  Alignments for each domain:
  == domain 1    score: -3.1 bits;  conditional E-value: 6.8
  KaiB-aln 44 iDvlknpqlaeedkilAiP 62
              +Dv+   + ae+  +l  P
  C25F9.15  9 YDVQLYLEKAENMLVLSPP 27
              5777777777777666655 PP

  == domain 2    score: -2.8 bits;  conditional E-value: 5.4
  KaiB-aln 19 ksvralktLkeileeefk 36
              ks  a   L +i+ee+++
  C25F9.15 57 KSHGATLRLMNIVEENLH 74
              556666677777777764 PP

  == domain 3    score: 7.3 bits;  conditional E-value: 0.0038
  KaiB-aln  21 vralktLkeileeefkgvyalkviDvlkn 49 
               ++ ++++++i++  + ++ +  viD+lk+
  C25F9.15 112 LASMQNMEKIMDAPIAKKLKQDVIDLLKK 140
               4679**********************986 PP

>> W03G9.7  CE33195	WBGene00021017	status:Partially_confirmed	UniProt:O44754	protein_id:CCD70131.1
   #    score  bias  c-Evalue  i-Evalue hmmfrom  hmm to    alifrom  ali to    envfrom  env to     acc
 ---   ------ ----- --------- --------- ------- -------    ------- -------    ------- -------    ----
   1 ?   -3.1   0.0         7   1.1e+04      22      36 ..     119     133 ..     107     145 .. 0.52
   2 ?    6.2   0.0    0.0087        13      25      80 ..     424     479 ..     416     484 .. 0.88

  Alignments for each domain:
  == domain 1    score: -3.1 bits;  conditional E-value: 7
  KaiB-aln  22 ralktLkeileeefk 36 
               ++lk+Lk+  e e +
   W03G9.7 119 AVLKELKKQTEREKT 133
               234445544444433 PP

  == domain 2    score: 6.2 bits;  conditional E-value: 0.0087
  KaiB-aln  25 ktLkeileeefkgvyalkviDvlknpqlaeedkilAiPtlvkilPePvrr.iiGdls 80 
               ++Lke+ ++++++v +lk  Dv+   +l ++d  + +P l k  P P +  + Gd++
   W03G9.7 424 RELKELERQALRDVEKLKEADVQGILDLGKSDGHIVTP-LNKLAPLPSKDaLFGDVK 479
               6799999******************************9.99******9852567775 PP

>> F47H4.10  CE20827	WBGene00004811	locus:skr-5	status:Confirmed	UniProt:Q9XU27	protein_id:CAB07209.1
   #    score  bias  c-Evalue  i-Evalue hmmfrom  hmm to    alifrom  ali to    envfrom  env to     acc
 ---   ------ ----- --------- --------- ------- -------    ------- -------    ------- -------    ----
   1 ?    5.6   0.0     0.014        20      45      78 ..      17      51 ..       3      58 .. 0.80
   2 ?   -0.5   0.0       1.1   1.7e+03      13      31 ..     124     142 ..     122     145 .] 0.82

  Alignments for each domain:
  == domain 1    score: 5.6 bits;  conditional E-value: 0.014
  KaiB-aln 45 DvlknpqlaeedkilA.iPtlvkilPePvrriiGd 78
              + + +p++a++ k+lA   +l ++ P P++ +  +
  F47H4.10 17 EFIVSPKIANQSKLLAdFVVLNQREPIPLKNVTSE 51
              45789***********445688999***9998665 PP

  == domain 2    score: -0.5 bits;  conditional E-value: 1.1
  KaiB-aln  13 vagntpksvralktLkeil 31 
               + g++p+ +ra+ +L +  
  F47H4.10 124 IKGKSPEEIRAVFNLGNET 142
               679999*****99998755 PP

>> Y50D7A.3b  CE30027	WBGene00021753	status:Confirmed	UniProt:Q8WTL5	protein_id:CCD73790.1
   #    score  bias  c-Evalue  i-Evalue hmmfrom  hmm to    alifrom  ali to    envfrom  env to     acc
 ---   ------ ----- --------- --------- ------- -------    ------- -------    ------- -------    ----
   1 ?    7.3   0.0    0.0038       5.8      26      59 ..      44      77 ..      33      90 .. 0.82

  Alignments for each domain:
  == domain 1    score: 7.3 bits;  conditional E-value: 0.0038
   KaiB-aln 26 tLkeileeefkgvyalkviDvlknpqlaeedkil 59
               t+++ +e+   +++a+k++D+ +++q  +e k l
  Y50D7A.3b 44 TVRRCIEKGSGQHFAVKIVDISTEKQSENEAKRL 77
               6788888888999***********9988777655 PP

>> F25B5.3e  CE30664	WBGene00017775	status:Confirmed	UniProt:Q8MNT3	protein_id:CCD68778.1
   #    score  bias  c-Evalue  i-Evalue hmmfrom  hmm to    alifrom  ali to    envfrom  env to     acc
 ---   ------ ----- --------- --------- ------- -------    ------- -------    ------- -------    ----
   1 ?    7.6   0.0    0.0033         5      11      50 ..      13      52 ..       2      53 .] 0.84

  Alignments for each domain:
  == domain 1    score: 7.6 bits;  conditional E-value: 0.0033
  KaiB-aln 11 lyvagntpksvralktLkeileeefkgvyalkviDvlknp 50
              l+v+g+  +s++ + +L+++l+e+   +  + v + ++np
  F25B5.3e 13 LFVSGRRFESRQSILQLRSVLRESCWLQTVVSVCEHTRNP 52
              9********************9998877777777766666 PP

>> C15B12.6  CE37610	WBGene00015787	status:Partially_confirmed	UniProt:Q18008	protein_id:CCD64569.1
   #    score  bias  c-Evalue  i-Evalue hmmfrom  hmm to    alifrom  ali to    envfrom  env to     acc
 ---   ------ ----- --------- --------- ------- -------    ------- -------    ------- -------    ----
   1 ?    5.6   0.0     0.013        20      25      48 ..     204     228 ..     179     236 .. 0.75
   2 ?   -2.7   0.0       5.3     8e+03      11      38 ..     258     285 ..     256     289 .. 0.72

  Alignments for each domain:
  == domain 1    score: 5.6 bits;  conditional E-value: 0.013
  KaiB-aln  25 k.tLkeileeefkgvyalkviDvlk 48 
               k +Lk++le+e k+  +l+v Dv  
  C15B12.6 204 KcNLKNVLEKERKEGKDLEVFDVKV 228
               438*******************975 PP

  == domain 2    score: -2.7 bits;  conditional E-value: 5.3
  KaiB-aln  11 lyvagntpksvralktLkeileeefkgv 38 
                y+ +  p+s   + ++++ ++ +++ +
  C15B12.6 258 SYIEATKPNSKSKMPQFRKSISDKLNVE 285
               5888889999888888877777666555 PP

>> R12C12.5  CE29820	WBGene00020025	status:Confirmed	UniProt:Q21959	protein_id:CCD72323.1
   #    score  bias  c-Evalue  i-Evalue hmmfrom  hmm to    alifrom  ali to    envfrom  env to     acc
 ---   ------ ----- --------- --------- ------- -------    ------- -------    ------- -------    ----
   1 ?    1.7   0.0      0.23   3.5e+02      72      88 ..      36      52 ..      28      58 .. 0.78
   2 ?   -1.0   0.0       1.5   2.3e+03      38      51 ..     114     127 ..      97     137 .. 0.69
   3 ?    1.2   0.0      0.32   4.8e+02      76      93 ..     167     184 ..     153     187 .. 0.81

  Alignments for each domain:
  == domain 1    score: 1.7 bits;  conditional E-value: 0.23
  KaiB-aln 72 vrriiGdlsdrekvlig 88
                  iG+l d e++li 
  R12C12.5 36 ADEAIGNLRDAEELLIK 52
              45689********9985 PP

  == domain 2    score: -1.0 bits;  conditional E-value: 1.5
  KaiB-aln  38 vyalkviDvlknpq 51 
                ++ +viDvl +  
  R12C12.5 114 GMHNEVIDVLGKTT 127
               46779999987654 PP

  == domain 3    score: 1.2 bits;  conditional E-value: 0.32
  KaiB-aln  76 iGdlsdrekvligldlly 93 
               iGd+ d+++++  l+ l+
  R12C12.5 167 IGDVADEDELMQELQELQ 184
               9********999998765 PP

>> F40G9.6  CE19853	WBGene00018242	status:Partially_confirmed	UniProt:Q9TZ73	protein_id:CCD70931.1
   #    score  bias  c-Evalue  i-Evalue hmmfrom  hmm to    alifrom  ali to    envfrom  env to     acc
 ---   ------ ----- --------- --------- ------- -------    ------- -------    ------- -------    ----
   1 ?    4.1   0.0     0.041        61      48      85 ..      26      63 ..      14      73 .. 0.79
   2 ?    0.4   0.1      0.57   8.6e+02      58      81 ..     129     153 ..      81     155 .. 0.52

  Alignments for each domain:
  == domain 1    score: 4.1 bits;  conditional E-value: 0.041
  KaiB-aln 48 knpqlaeedkilAiPtlvkilPePvrriiGdlsdrekv 85
              ++ +     k+ A+ t + ++ e v +i+G++ d ek 
   F40G9.6 26 QEQNQLFGTKLSALKTAIEEIHENVEKIMGNFTDSEKS 63
              555555567788888999999999***********985 PP

  == domain 2    score: 0.4 bits;  conditional E-value: 0.57
  KaiB-aln  58 ilAiPtlvk.ilPePvrriiGdlsd 81 
                l + tlv  i+P  ++ i+ dls+
   F40G9.6 129 DLPVLTLVNdIIPIMMKSILEDLSN 153
               3334444432567777777777776 PP

>> T27E9.6  CE34099	WBGene00012096	status:Partially_confirmed	UniProt:O45863	protein_id:CAB04872.2
   #    score  bias  c-Evalue  i-Evalue hmmfrom  hmm to    alifrom  ali to    envfrom  env to     acc
 ---   ------ ----- --------- --------- ------- -------    ------- -------    ------- -------    ----
   1 ?    4.9   0.0     0.022        33      47      81 ..      85     119 ..      68     121 .. 0.86
   2 ?   -1.0   0.0       1.6   2.4e+03      57      70 ..     146     159 ..     141     162 .. 0.78

  Alignments for each domain:
  == domain 1    score: 4.9 bits;  conditional E-value: 0.022
  KaiB-aln  47 lknpqlaeedkilAiPtlvkilPePvrriiGdlsd 81 
               +++  +++++ ++Ai t  ++l +P+  + G++ d
   T27E9.6  85 MQDSSVTNDEALVAIDTSLRRLENPMENVNGEIRD 119
               5778899999*********************9987 PP

  == domain 2    score: -1.0 bits;  conditional E-value: 1.6
  KaiB-aln  57 kilAiPtlvkilPe 70 
                 lA+P++ +  P+
   T27E9.6 146 GRLAVPVMPRDAPR 159
               459******99996 PP

>> ZC47.3  CE14998	WBGene00013836	locus:fbxa-29	status:Partially_confirmed	UniProt:A4F331	protein_id:CCD73934.1
   #    score  bias  c-Evalue  i-Evalue hmmfrom  hmm to    alifrom  ali to    envfrom  env to     acc
 ---   ------ ----- --------- --------- ------- -------    ------- -------    ------- -------    ----
   1 ?    5.7   0.0     0.013        19       9      40 ..     111     140 ..     104     158 .. 0.83

  Alignments for each domain:
  == domain 1    score: 5.7 bits;  conditional E-value: 0.013
  KaiB-aln   9 LklyvagntpksvralktLkeileeefkgvya 40 
                kly++++t +  +++  L +il+e+++  ++
    ZC47.3 111 SKLYISSKTRDRENIVSLLVDILKEDVN--IH 140
               59*********************99884..33 PP

>> W09B6.1b  CE36026	WBGene00004076	locus:pod-2	status:Partially_confirmed	UniProt:Q7KQ29	protein_id:CCD73649.1
   #    score  bias  c-Evalue  i-Evalue hmmfrom  hmm to    alifrom  ali to    envfrom  env to     acc
 ---   ------ ----- --------- --------- ------- -------    ------- -------    ------- -------    ----
   1 ?    5.2   0.0     0.017        26       8      64 ..      48     104 ..      41     115 .. 0.84

  Alignments for each domain:
  == domain 1    score: 5.2 bits;  conditional E-value: 0.017
  KaiB-aln   8 vLklyvagntpksvralktLkeileeefkgvyalkviDvlknpqlaeedkilAiPtl 64 
               + +l va n + ++r l t k+ l+++f+++  ++ + ++++ ++    + l +P +
  W09B6.1b  48 IKRLLVATNGIAAMRCLMTAKKFLHHTFRNDNLIHFVCMTTEDEIQSMSESLRMPNI 104
               5699************************99999999888888888777777777765 PP

>> F41C3.7  CE39935	WBGene00018273	status:Partially_confirmed	UniProt:Q20260	protein_id:CCD65862.1
   #    score  bias  c-Evalue  i-Evalue hmmfrom  hmm to    alifrom  ali to    envfrom  env to     acc
 ---   ------ ----- --------- --------- ------- -------    ------- -------    ------- -------    ----
   1 ?    5.2   0.0     0.018        27      13      55 ..      47      88 ..      40      90 .. 0.77

  Alignments for each domain:
  == domain 1    score: 5.2 bits;  conditional E-value: 0.018
  KaiB-aln 13 vagntpksvralktLkeileeefkgvyalkviDvlknpqlaee 55
              v+++  ks  ++ t+ e+++  +  +++l+++Dv kn  l e+
   F41C3.7 47 VSAKKSKSFFIVSTVPEVIMD-IPPAFELEIVDVKKNQTLEEK 88
              666677777777777777754.55899**********999876 PP


Internal pipeline statistics summary:
-------------------------------------
Query model(s):                            1  (96 nodes)
Target sequences:                      25547  (11210993 residues)
Passed MSV filter:                     25547  (1); expected 25547.0 (1)
Passed bias filter:                    25547  (1); expected 25547.0 (1)
Passed Vit filter:                     25547  (1); expected 25547.0 (1)
Passed Fwd filter:                     25547  (1); expected 25547.0 (1)
Initial search space (Z):              25547  [actual number of targets]
Domain search space  (domZ):              17  [number of targets reported over threshold]
# CPU time: 20.34u 0.03s 00:00:20.37 Elapsed: 00:00:05.43
# Mc/sec: 198.21
//
