# Supplementary material for: Potential Conservation of Circadian Clock Proteins in the phylum Nematoda as Revealed by Bioinformatic Searches
Source: PLoS One. 2014 Nov 14;9(11):e112871. doi: 10.1371/journal.pone.0112871 (PMC4232591; doi:10.1371/journal.pone.0112871)
Supplement: File S1 — HMM profiles used in this work and HMMsearch results. (ZIP) [file pone.0112871.s007.zip › HMMs-CE/Synechococcus/KaiA-aln.fasta.hmm.res]

# hmmsearch :: search profile(s) against a sequence database
# HMMER 3.0 (March 2010); http://hmmer.org/
# Copyright (C) 2010 Howard Hughes Medical Institute.
# Freely distributed under the GNU General Public License (GPLv3).
# - - - - - - - - - - - - - - - - - - - - - - - - - - - - - - - - - - - -
# query HMM file:                  KaiA-aln.fasta.hmm
# target sequence database:        ../../../../ProteomasGus/wormpep229
# Max sensitivity mode:            on [all heuristic filters off]
# - - - - - - - - - - - - - - - - - - - - - - - - - - - - - - - - - - - -

Query:       KaiA-aln  [M=296]
Scores for complete sequences (score includes all domains):
   --- full sequence ---   --- best 1 domain ---    -#dom-
    E-value  score  bias    E-value  score  bias    exp  N  Sequence   Description
    ------- ------ -----    ------- ------ -----   ---- --  --------   -----------
  ------ inclusion threshold ------
      0.036   13.9   0.3      0.054   13.4   0.1    1.4  2  T06G6.6b   CE41260	WBGene00011548	status:Confirmed	UniProt:A
      0.058   13.3   0.2      0.073   12.9   0.1    1.3  1  T06G6.6a   CE37143	WBGene00011548	status:Confirmed	UniProt:O
       0.13   12.2   0.0       0.32   10.8   0.0    1.6  1  C14B1.1    CE00897	WBGene00003962	locus:pdi-1	protein disulf
       0.16   11.8   0.2       0.29   10.9   0.1    1.3  1  Y71A12B.11 CE24598	WBGene00013508	status:Confirmed	UniProt:Q
       0.24   11.2   0.9       0.59   10.0   0.6    1.6  1  Y37A1B.2c  CE32246	WBGene00003086	locus:lst-4	status:Confirm
       0.25   11.2   0.9       0.63    9.9   0.6    1.6  1  Y37A1B.2b  CE32245	WBGene00003086	locus:lst-4	status:Confirm
       0.26   11.1   0.9       0.59   10.0   0.6    1.6  1  Y37A1B.2d  CE32247	WBGene00003086	locus:lst-4	status:Confirm
       0.26   11.1   0.0       0.29   11.0   0.0    1.1  1  F45E1.1    CE01938	WBGene00018462	status:Confirmed	UniProt:Q
       0.28   11.0   0.0       0.49   10.2   0.0    1.3  1  F19G12.2   CE07085	WBGene00017610	status:Predicted	UniProt:Q
       0.83    9.5   0.2       0.94    9.3   0.1    1.0  1  Y60A3A.13b CE42469	WBGene00013361	locus:fars-2	status:Confir
          1    9.1   5.9        1.3    8.8   4.1    1.1  1  T27F7.1    CE27211	WBGene00020866	status:Confirmed	UniProt:Q
        1.1    9.0   1.7         42    3.9   0.0    3.2  3  C06A5.1    CE45602	WBGene00015499	status:Partially_confirmed
          2    8.2   1.2        2.1    8.2   0.4    1.3  1  F26F4.13   CE30766	WBGene00017832	locus:kbp-2	status:Confirm
        2.2    8.1   0.3        3.1    7.6   0.2    1.3  1  K04F10.6b  CE33137	WBGene00003499	locus:mut-2	status:Confirm
        2.2    8.1   3.7        2.9    7.7   2.6    1.2  1  Y45F10B.8  CE18406	WBGene00012872	Zinc finger, C3HC4 type (R
        2.3    8.0   3.7          3    7.6   2.6    1.2  1  Y45F10B.9  CE18407	WBGene00012873	Zinc finger, C3HC4 type (R
        2.6    7.9   0.3        4.7    7.0   0.2    1.5  1  K04F10.6a  CE11740	WBGene00003499	locus:mut-2	status:Confirm
        3.4    7.5   0.2        8.1    6.2   0.1    1.6  1  Y51H7C.6c  CE39055	WBGene00021784	locus:cogc-4	status:Confir
        3.8    7.3   0.0        3.8    7.3   0.0    1.0  1  Y37A1B.2e  CE44602	WBGene00003086	locus:lst-4	status:Confirm
          4    7.2   0.2        4.4    7.1   0.1    1.0  1  F55A3.6    CE45573	WBGene00018851	nucleoside diphosphate kin
          4    7.2   1.0        5.4    6.8   0.7    1.1  1  K01A11.1   CE33529	WBGene00010449	status:Partially_confirmed
        4.9    6.9   1.7        6.7    6.5   0.9    1.4  1  T27E7.5    CE43162	WBGene00012090	status:Predicted	UniProt:O
        5.1    6.9   0.0        6.7    6.5   0.0    1.2  1  F35F10.13  CE09938	WBGene00018062	status:Partially_confirmed
        5.1    6.9   0.2         13    5.5   0.0    1.7  2  R10E4.11c  CE03565	WBGene00011206	status:Partially_confirmed
        5.4    6.8   0.7         11    5.8   0.5    1.4  1  F47G3.3    CE04608	WBGene00018578	status:Partially_confirmed
        5.5    6.8   0.0        7.9    6.3   0.0    1.3  1  F26H11.5   CE24922	WBGene00001371	locus:exl-1	status:Confirm
        5.9    6.7   0.3         10    5.9   0.2    1.3  1  F40D4.9a   CE19843	WBGene00009569	locus:srz-66	status:Partia
        6.1    6.6   0.2         16    5.2   0.1    1.6  1  Y51H7C.6b  CE26152	WBGene00021784	locus:cogc-4	status:Partia
        6.5    6.5   0.3         21    4.9   0.0    1.9  2  R10E4.11a  CE42475	WBGene00011206	Zinc finger, C2H2 type	sta
        6.6    6.5   0.1          8    6.2   0.0    1.2  1  T08B2.8    CE13433	WBGene00020348	locus:mrpl-23	status:Confi
        6.8    6.5   0.0         15    5.3   0.0    1.6  1  R74.8a     CE35361	WBGene00011282	status:Partially_confirmed
        6.9    6.5   0.4         12    5.6   0.0    1.6  1  R74.8b     CE37038	WBGene00011282	status:Partially_confirmed
        7.1    6.4   0.1         14    5.4   0.0    1.4  1  Y116A8C.43 CE28699	WBGene00013814	status:Partially_confirmed
        7.3    6.4   0.1         13    5.6   0.1    1.4  1  W07G4.6    CE30338	WBGene00005652	locus:srr-1	status:Confirm
        7.3    6.4   0.1        8.1    6.2   0.0    1.3  1  F59F5.2b   CE26715	WBGene00010341	locus:glo-3	status:Confirm
        7.4    6.4   0.0         58    3.4   0.0    2.0  2  C23G10.5   CE39897	WBGene00016012	status:Partially_confirmed
        7.7    6.3   0.3        8.6    6.1   0.2    1.1  1  F46H6.5    CE37113	WBGene00023460	status:Confirmed	UniProt:Q
        7.8    6.3   0.2         14    5.4   0.1    1.4  1  R09B5.1    CE12618	WBGene00019976	locus:fbxa-195	status:Pred
        7.9    6.3   1.1         11    5.8   0.7    1.3  1  B0035.15   CE05170	WBGene00007113	status:Confirmed	UniProt:Q
        8.3    6.2   0.2         20    5.0   0.2    1.6  1  T28F3.5a   CE40472	WBGene00012131	Carbamoyl-phosphate syntha
        8.6    6.1   0.4         14    5.5   0.3    1.3  1  C01F1.1    CE06742	WBGene00015296	dna binding protein	status
        8.6    6.1   0.2         18    5.1   0.2    1.5  1  T28F3.5b   CE43661	WBGene00012131	status:Partially_confirmed
        8.7    6.1   0.1         10    5.9   0.0    1.1  1  B0222.10   CE30121	WBGene00015058	status:Partially_confirmed
        8.8    6.1   0.5         13    5.6   0.4    1.3  1  Y73B6BL.36 CE39984	WBGene00022255	status:Confirmed	UniProt:Q
        9.1    6.1   0.2         30    4.3   0.1    1.8  1  Y51H7C.6a  CE26151	WBGene00021784	locus:cogc-4	status:Partia


Domain annotation for each sequence (and alignments):
>> T06G6.6b  CE41260	WBGene00011548	status:Confirmed	UniProt:A5Z2W4	protein_id:CAN99727.1
   #    score  bias  c-Evalue  i-Evalue hmmfrom  hmm to    alifrom  ali to    envfrom  env to     acc
 ---   ------ ----- --------- --------- ------- -------    ------- -------    ------- -------    ----
   1 ?   -2.1   0.0       4.8   2.7e+03      94     118 ..      28      52 ..       8      88 .. 0.71
   2 ?   13.4   0.1   9.5e-05     0.054      92     185 ..     123     215 ..      48     219 .. 0.84

  Alignments for each domain:
  == domain 1    score: -2.1 bits;  conditional E-value: 4.8
  KaiA-aln  94 sekkseeeseeflyhsaevklkvkq 118
               + ++s+++++e+++  +ev++++++
  T06G6.6b  28 QRQSSRSSKSECMLRFGEVSATIND 52 
               2334567777888888888887766 PP

  == domain 2    score: 13.4 bits;  conditional E-value: 9.5e-05
  KaiA-aln  92 vqsekkseeeseeflyhsaevklkvkqleeieslidkaiakflklavacrlteesasvdadteltkqsfllrqqrrLaekLkerLGYLGvYYkr 185
               ++ ++k+ +e+ +++    ev++  +++  ++   d+ i++ ++ +++  +t+ ++++  ++ +t++  +++q  +L ek+   LG+L   Y++
  T06G6.6b 123 IECSTKQAKEQDQMVEVPEEVQVVEEEIPVMKLETDNGIQEEMTSSIE-DITSGTEKTTVEQSTTQKPEVSEQEDDLPEKVDTLLGFLFPSYRK 215
               4455577888888889999***********************998876.5666777777777788899*******************9776665 PP

>> T06G6.6a  CE37143	WBGene00011548	status:Confirmed	UniProt:O18052	protein_id:CAB04705.2
   #    score  bias  c-Evalue  i-Evalue hmmfrom  hmm to    alifrom  ali to    envfrom  env to     acc
 ---   ------ ----- --------- --------- ------- -------    ------- -------    ------- -------    ----
   1 ?   12.9   0.1   0.00013     0.073      92     185 ..     150     242 ..      75     246 .. 0.84

  Alignments for each domain:
  == domain 1    score: 12.9 bits;  conditional E-value: 0.00013
  KaiA-aln  92 vqsekkseeeseeflyhsaevklkvkqleeieslidkaiakflklavacrlteesasvdadteltkqsfllrqqrrLaekLkerLGYLGvYYkr 185
               ++ ++k+ +e+ +++    ev++  +++  ++   d+ i++ ++ +++  +t+ ++++  ++ +t++  +++q  +L ek+   LG+L   Y++
  T06G6.6a 150 IECSTKQAKEQDQMVEVPEEVQVVEEEIPVMKLETDNGIQEEMTSSIE-DITSGTEKTTVEQSTTQKPEVSEQEDDLPEKVDTLLGFLFPSYRK 242
               4455577888888889999***********************998876.5666777777777788899*******************9776665 PP

>> C14B1.1  CE00897	WBGene00003962	locus:pdi-1	protein disulfide isomerase	status:Confirmed	UniProt:Q17967	protein_id:CA
   #    score  bias  c-Evalue  i-Evalue hmmfrom  hmm to    alifrom  ali to    envfrom  env to     acc
 ---   ------ ----- --------- --------- ------- -------    ------- -------    ------- -------    ----
   1 ?   10.8   0.0   0.00057      0.32     196     238 ..     135     181 ..     131     190 .. 0.82

  Alignments for each domain:
  == domain 1    score: 10.8 bits;  conditional E-value: 0.00057
  KaiA-aln 196 keekqelleelksdYreivLsYfseds....elnqkiDefvnqaffa 238
               + e+ e leelk + r +vL Yf++ +    ++ +++ + v+ affa
   C14B1.1 135 TVESVEQLEELKGKTRVVVLGYFKDAKsdaaTIYNEVADSVDDAFFA 181
               5678899****************8754222279999**********9 PP

>> Y71A12B.11  CE24598	WBGene00013508	status:Confirmed	UniProt:Q9NEN0	protein_id:CAB82002.1
   #    score  bias  c-Evalue  i-Evalue hmmfrom  hmm to    alifrom  ali to    envfrom  env to     acc
 ---   ------ ----- --------- --------- ------- -------    ------- -------    ------- -------    ----
   1 ?   10.9   0.1   0.00052      0.29     119     180 ..      24      84 ..       3      89 .. 0.86

  Alignments for each domain:
  == domain 1    score: 10.9 bits;  conditional E-value: 0.00052
    KaiA-aln 119 leeieslidkaiakflklavacrlteesasvdadteltkqsfllrqqrrLaekLkerLGYLG 180
                 +++ e++ + +i++ ++la++   t++ ++++++ + +  ++l +q  +L + L e L +LG
  Y71A12B.11  24 IQSFEEQYNISIQELIDLAKTNAATTKKSTMSSEIQEK-LDILKKQDDQLRDALDEELKFLG 84 
                 45667777889***********9999999998888776.79********************9 PP

>> Y37A1B.2c  CE32246	WBGene00003086	locus:lst-4	status:Confirmed	UniProt:Q8I4E2	protein_id:CAD56253.1
   #    score  bias  c-Evalue  i-Evalue hmmfrom  hmm to    alifrom  ali to    envfrom  env to     acc
 ---   ------ ----- --------- --------- ------- -------    ------- -------    ------- -------    ----
   1 ?   10.0   0.6     0.001      0.59     112     193 ..     474     553 ..     431     560 .. 0.78

  Alignments for each domain:
  == domain 1    score: 10.0 bits;  conditional E-value: 0.001
   KaiA-aln 112 vklkvkqleeieslidkaiakflklavacrlteesasvdadteltkqsfllrqqrrLaekLkerLGYLGvYYkrnpqlflrn 193
                 k +v+++ +i ++ ++a++kf +       + e++++++  +  +++++++ q++ aek+++    +G Y k+++  f+++
  Y37A1B.2c 474 YKGTVQNVPDIIQVHKQAVQKFRDSE-GRLSSAEAEKMKQRIDAMSYTVIAEVQHQTAEKVEDMKSTMGTYLKKQAM-FYQE 553
                466789999999999*******6654.4445567778888899999***************************9875.5555 PP

>> Y37A1B.2b  CE32245	WBGene00003086	locus:lst-4	status:Confirmed	UniProt:Q9XXG2	protein_id:CAA19487.2
   #    score  bias  c-Evalue  i-Evalue hmmfrom  hmm to    alifrom  ali to    envfrom  env to     acc
 ---   ------ ----- --------- --------- ------- -------    ------- -------    ------- -------    ----
   1 ?    9.9   0.6    0.0011      0.63     112     193 ..     500     579 ..     457     586 .. 0.78

  Alignments for each domain:
  == domain 1    score: 9.9 bits;  conditional E-value: 0.0011
   KaiA-aln 112 vklkvkqleeieslidkaiakflklavacrlteesasvdadteltkqsfllrqqrrLaekLkerLGYLGvYYkrnpqlflrn 193
                 k +v+++ +i ++ ++a++kf +       + e++++++  +  +++++++ q++ aek+++    +G Y k+++  f+++
  Y37A1B.2b 500 YKGTVQNVPDIIQVHKQAVQKFRDSE-GRLSSAEAEKMKQRIDAMSYTVIAEVQHQTAEKVEDMKSTMGTYLKKQAM-FYQE 579
                466789999999999*******6654.4445567778888899999***************************9875.5555 PP

>> Y37A1B.2d  CE32247	WBGene00003086	locus:lst-4	status:Confirmed	UniProt:Q8I4E1	protein_id:CAD56254.1
   #    score  bias  c-Evalue  i-Evalue hmmfrom  hmm to    alifrom  ali to    envfrom  env to     acc
 ---   ------ ----- --------- --------- ------- -------    ------- -------    ------- -------    ----
   1 ?   10.0   0.6     0.001      0.59     112     193 ..     472     551 ..     429     558 .. 0.78

  Alignments for each domain:
  == domain 1    score: 10.0 bits;  conditional E-value: 0.001
   KaiA-aln 112 vklkvkqleeieslidkaiakflklavacrlteesasvdadteltkqsfllrqqrrLaekLkerLGYLGvYYkrnpqlflrn 193
                 k +v+++ +i ++ ++a++kf +       + e++++++  +  +++++++ q++ aek+++    +G Y k+++  f+++
  Y37A1B.2d 472 YKGTVQNVPDIIQVHKQAVQKFRDSE-GRLSSAEAEKMKQRIDAMSYTVIAEVQHQTAEKVEDMKSTMGTYLKKQAM-FYQE 551
                466789999999999*******6654.4445567778888899999***************************9875.5555 PP

>> F45E1.1  CE01938	WBGene00018462	status:Confirmed	UniProt:Q09984	protein_id:CCD66638.1
   #    score  bias  c-Evalue  i-Evalue hmmfrom  hmm to    alifrom  ali to    envfrom  env to     acc
 ---   ------ ----- --------- --------- ------- -------    ------- -------    ------- -------    ----
   1 ?   11.0   0.0   0.00051      0.29     197     233 ..      42      78 ..      27      83 .. 0.89

  Alignments for each domain:
  == domain 1    score: 11.0 bits;  conditional E-value: 0.00051
  KaiA-aln 197 eekqelleelksdYreivLsYfsedselnqkiDefvn 233
                 ++ + ++lk + r+ v++ +++++    kiD +vn
   F45E1.1  42 PSREAISKHLKDEARQRVINQWHNNKRFTVKIDAYVN 78 
               56788999****************************9 PP

>> F19G12.2  CE07085	WBGene00017610	status:Predicted	UniProt:Q19599	protein_id:CCD69733.1
   #    score  bias  c-Evalue  i-Evalue hmmfrom  hmm to    alifrom  ali to    envfrom  env to     acc
 ---   ------ ----- --------- --------- ------- -------    ------- -------    ------- -------    ----
   1 ?   10.2   0.0   0.00086      0.49     155     211 ..     593     649 ..     544     655 .. 0.79

  Alignments for each domain:
  == domain 1    score: 10.2 bits;  conditional E-value: 0.00086
  KaiA-aln 155 ltkqsfllrqqrrLaekLkerLGYLGvYYkrnpqlflrnLskeekqelleelksdYr 211
                 +q ++++  + +a+ L e LGY   Y  +np  f+ n+s e k++++e+  s+Y+
  F19G12.2 593 GMNQHMMCKYVEFVADLLLEELGYSKRYNTKNPFDFMENISIEGKTNFFEKRVSEYQ 649
               34567778888889999*********************************9999986 PP

>> Y60A3A.13b  CE42469	WBGene00013361	locus:fars-2	status:Confirmed	UniProt:B1V8K6	protein_id:CAQ35062.1
   #    score  bias  c-Evalue  i-Evalue hmmfrom  hmm to    alifrom  ali to    envfrom  env to     acc
 ---   ------ ----- --------- --------- ------- -------    ------- -------    ------- -------    ----
   1 ?    9.3   0.1    0.0017      0.94      88     132 ..      23      67 ..      11      72 .. 0.78

  Alignments for each domain:
  == domain 1    score: 9.3 bits;  conditional E-value: 0.0017
    KaiA-aln  88 edakvqsekkseeeseeflyhsaevklkvkqleeieslidkaiak 132
                 +d   +++k++++++ +++y s e  l+ ++++ i+++i++++a 
  Y60A3A.13b  23 TDEFENKKKEKKSQTYRIVYRSHERALTKEEVNVIHKQIEQSLAS 67 
                 4444455556677778899**********************9875 PP

>> T27F7.1  CE27211	WBGene00020866	status:Confirmed	UniProt:Q9GYK4	protein_id:CCD72089.1
   #    score  bias  c-Evalue  i-Evalue hmmfrom  hmm to    alifrom  ali to    envfrom  env to     acc
 ---   ------ ----- --------- --------- ------- -------    ------- -------    ------- -------    ----
   1 ?    8.8   4.1    0.0023       1.3      20     147 ..      24     159 ..      12     174 .. 0.66

  Alignments for each domain:
  == domain 1    score: 8.8 bits;  conditional E-value: 0.0023
  KaiA-aln  20 lsklLskdrYalvqves.veellefveqekeqlDClileke.pslkklveqlqeqgvllPvvileseeesedakvqsek...kseeeseeflyhsaevklk 115
                ++ L+++ Y++++ e+ v + ++  +++ ++  Clil k+  + +k +++++ +   +  vi+  +e+  + ++  +    ++  +s ++l +  e+  +
   T27F7.1  24 EMRSLDRQVYSIQREEQkVTKEIKEAAKKGDKDVCLILAKSmIQSRKAISKIHVSKAQINSVIMCMQEQLATIRMAGSLqksTEVMKSMQQLVKVPEIMKT 124
               4567888999998765413444555555555556****988468899****************99999987666655543333445667777777777777 PP

  KaiA-aln 116 vkqlee.ie..slidkaiakflklavacrlteesa 147
               +++++  +    +i++ i++ l+    + l+e+++
   T27F7.1 125 MREMSAeMMklGIIEEMIEETLESVEPAGLEEKAQ 159
               77665312211356666666666666666555554 PP

>> C06A5.1  CE45602	WBGene00015499	status:Partially_confirmed	UniProt:O01483	protein_id:CCD61224.1
   #    score  bias  c-Evalue  i-Evalue hmmfrom  hmm to    alifrom  ali to    envfrom  env to     acc
 ---   ------ ----- --------- --------- ------- -------    ------- -------    ------- -------    ----
   1 ?    2.1   0.1      0.25   1.4e+02     246     294 ..     739     786 ..     721     789 .. 0.85
   2 ?    3.9   0.0     0.073        42      24      65 ..    1188    1230 ..    1174    1353 .. 0.73
   3 ?   -1.6   0.0       3.4   1.9e+03     163     198 ..    1586    1619 ..    1574    1629 .. 0.72

  Alignments for each domain:
  == domain 1    score: 2.1 bits;  conditional E-value: 0.25
  KaiA-aln 246 veihmeLmDefskqLkleGrsediLlDYrLtliDvlahLcemYrrsiPr 294
               + ih  L  +f   L +eG+s  ++ D     +Dv   + emY + + r
   C06A5.1 739 L-IHCILCQKFEFPLEFEGKSVAMMNDEEAVAVDVETRVIEMYEKNMKR 786
               4.9999*************************************887655 PP

  == domain 2    score: 3.9 bits;  conditional E-value: 0.073
  KaiA-aln   24 LskdrYalvqvesveellefveqekeqlDClilekep.slkkl 65  
                L    Y+++ v+s e+l++ ++++ ++lD +i ++ep ++ ++
   C06A5.1 1188 LLIRGYRMIGVQSGETLINRIKSQMDNLDAFIAKEEPmEIVEV 1230
                4556799*************************99986133333 PP

  == domain 3    score: -1.6 bits;  conditional E-value: 3.4
  KaiA-aln  163 rqqrrLaekLkerLGYLGvYYkrnpqlflrnLskee 198 
                   +rL e L++rL YL   Y+      +r L++ e
   C06A5.1 1586 ITAKRLLELLRDRLPYLS--YRNGISSSIRVLTNVE 1619
                5679************96..5555555666666555 PP

>> F26F4.13  CE30766	WBGene00017832	locus:kbp-2	status:Confirmed	UniProt:Q8MNT1	protein_id:CCD65761.1
   #    score  bias  c-Evalue  i-Evalue hmmfrom  hmm to    alifrom  ali to    envfrom  env to     acc
 ---   ------ ----- --------- --------- ------- -------    ------- -------    ------- -------    ----
   1 ?    8.2   0.4    0.0036       2.1     125     196 ..       5      79 ..       2     106 .. 0.70

  Alignments for each domain:
  == domain 1    score: 8.2 bits;  conditional E-value: 0.0036
  KaiA-aln 125 lidkaiakflklavacrl..teesasvdadteltk.qsfllrqqrrLaekLkerLGYLGvYYkrnpqlflrnLsk 196
               ++d+ +a++ k +++  l  t+++ + ++  el +  + l+r  ++L ++L   +GY  v  kr+  l+l + ++
  F26F4.13   5 AVDAVMARMAKSTQQKVLekTDQMIKENSVYELFDdMEQLTRESEELNKQLGREMGYNPVNAKRDVALHLSETAE 79 
               577777777766666555113444555555566555899**************************9988866554 PP

>> K04F10.6b  CE33137	WBGene00003499	locus:mut-2	status:Confirmed	UniProt:Q8IA66	protein_id:CCD70042.1
   #    score  bias  c-Evalue  i-Evalue hmmfrom  hmm to    alifrom  ali to    envfrom  env to     acc
 ---   ------ ----- --------- --------- ------- -------    ------- -------    ------- -------    ----
   1 ?    7.6   0.2    0.0055       3.1     192     247 ..     126     182 ..     120     210 .. 0.88

  Alignments for each domain:
  == domain 1    score: 7.6 bits;  conditional E-value: 0.0055
   KaiA-aln 192 rnLskeekqelleelksdYreivLsYfsedselnqkiD.efvnqaffaDisvskive 247
                rn++++e+q   +e++ +  +iv    ++d+++n +i+ e+  q   a i + k++ 
  K04F10.6b 126 RNITDDERQASWREIQLEILQIVRLNLQNDEQINSRINwEHGIQLVQAQIQILKVMT 182
                89***********************************85677777788888888775 PP

>> Y45F10B.8  CE18406	WBGene00012872	Zinc finger, C3HC4 type (RING finger)	status:Predicted	UniProt:O62464	protein_id:CA
   #    score  bias  c-Evalue  i-Evalue hmmfrom  hmm to    alifrom  ali to    envfrom  env to     acc
 ---   ------ ----- --------- --------- ------- -------    ------- -------    ------- -------    ----
   1 ?    7.7   2.6    0.0051       2.9       5     110 ..      49     154 ..      45     196 .. 0.67

  Alignments for each domain:
  == domain 1    score: 7.7 bits;  conditional E-value: 0.0051
   KaiA-aln   5 lsicvfvsseel....aqslsklLskdrYalvqvesveellefveqekeqlDClilekepslkklveqlqeqgvllPvvileseeesedakvqsekksee 100
                l i+++  ++++    ++s++++L +++ + +++++ +e+l+ +e+ +e++  l  ek ++l++ +++ +e+ v    ++le++e+ + + +++e+k   
  Y45F10B.8  49 LDIMIMAAEKDIatdeVDSVKQALMNQQMITQHLKKRNEYLDDLEEANERIKIL-DEKLDKLEAKISKTEESLVQSVSMLLEKDEQLK-T-IRKEMKI-M 144
                55666666555411115789999**************************99844.456689999999999999988888999988875.3.3333322.2 PP

   KaiA-aln 101 eseeflyhsa 110
                ++e+  +   
  Y45F10B.8 145 DDERSAFDQE 154
                2233333333 PP

>> Y45F10B.9  CE18407	WBGene00012873	Zinc finger, C3HC4 type (RING finger)	status:Partially_confirmed	UniProt:O62463	pro
   #    score  bias  c-Evalue  i-Evalue hmmfrom  hmm to    alifrom  ali to    envfrom  env to     acc
 ---   ------ ----- --------- --------- ------- -------    ------- -------    ------- -------    ----
   1 ?    7.6   2.6    0.0054         3       5     110 ..      49     154 ..      45     196 .. 0.67

  Alignments for each domain:
  == domain 1    score: 7.6 bits;  conditional E-value: 0.0054
   KaiA-aln   5 lsicvfvsseel....aqslsklLskdrYalvqvesveellefveqekeqlDClilekepslkklveqlqeqgvllPvvileseeesedakvqsekksee 100
                l i+++  ++++    ++s++++L +++ + +++++ +e+l+ +e+ +e++  l  e+ ++l++ +++ +e+ v    ++le++e+ + + +++e+k   
  Y45F10B.9  49 LDIMIMAAEKDIatdeVDSVKQALMNQQMITQHLKKRNEYLDDLEEANERIKIL-DEELDKLEAKISKTEESLVQSVSMLLEKDEQLK-T-IRKEMKI-M 144
                55666666555411115789999999***99******************99844.455588999999999999888888999888875.3.3333322.2 PP

   KaiA-aln 101 eseeflyhsa 110
                ++e+  +   
  Y45F10B.9 145 DDERSAFDQE 154
                2233333333 PP

>> K04F10.6a  CE11740	WBGene00003499	locus:mut-2	status:Confirmed	UniProt:O44768	protein_id:CCD70041.1
   #    score  bias  c-Evalue  i-Evalue hmmfrom  hmm to    alifrom  ali to    envfrom  env to     acc
 ---   ------ ----- --------- --------- ------- -------    ------- -------    ------- -------    ----
   1 ?    7.0   0.2    0.0083       4.7     192     247 ..     126     182 ..     120     203 .. 0.87

  Alignments for each domain:
  == domain 1    score: 7.0 bits;  conditional E-value: 0.0083
   KaiA-aln 192 rnLskeekqelleelksdYreivLsYfsedselnqkiD.efvnqaffaDisvskive 247
                rn++++e+q   +e++ +  +iv    ++d+++n +i+ e+  q   a i + k++ 
  K04F10.6a 126 RNITDDERQASWREIQLEILQIVRLNLQNDEQINSRINwEHGIQLVQAQIQILKVMT 182
                89***********************************85667777778888888765 PP

>> Y51H7C.6c  CE39055	WBGene00021784	locus:cogc-4	status:Confirmed	UniProt:Q95XZ0	protein_id:CCD71792.1
   #    score  bias  c-Evalue  i-Evalue hmmfrom  hmm to    alifrom  ali to    envfrom  env to     acc
 ---   ------ ----- --------- --------- ------- -------    ------- -------    ------- -------    ----
   1 ?    6.2   0.1     0.014       8.1     127     176 ..     163     213 ..     147     216 .. 0.89

  Alignments for each domain:
  == domain 1    score: 6.2 bits;  conditional E-value: 0.014
   KaiA-aln 127 dkaiakflklavacrlteesasvdadteltk.qsfllrqqrrLaekLkerL 176
                 + i +fl+l +a+   +e +++da+  + + +++l++ ++rL++ Lk rL
  Y51H7C.6c 163 SQHIHRFLTLDQAVFQIREFKQKDATDSIRHsYEVLSSAKERLSKILKSRL 213
                6789*********9999999999999998877999***************9 PP

>> Y37A1B.2e  CE44602	WBGene00003086	locus:lst-4	status:Confirmed	UniProt:D3NQ98	protein_id:CBK19491.1
   #    score  bias  c-Evalue  i-Evalue hmmfrom  hmm to    alifrom  ali to    envfrom  env to     acc
 ---   ------ ----- --------- --------- ------- -------    ------- -------    ------- -------    ----
   1 ?    7.3   0.0    0.0068       3.8     151     194 ..       3      45 ..       1      53 [. 0.81

  Alignments for each domain:
  == domain 1    score: 7.3 bits;  conditional E-value: 0.0068
   KaiA-aln 151 adteltkqsfllrqqrrLaekLkerLGYLGvYYkrnpqlflrnL 194
                +  +  +++++++ q++ aek+++    +G Y k+++  f++++
  Y37A1B.2e   3 QRIDAMSYTVIAEVQHQTAEKVEDMKSTMGTYLKKQAM-FYQEV 45 
                556677789999**********************9875.55555 PP

>> F55A3.6  CE45573	WBGene00018851	nucleoside diphosphate kinase	status:Partially_confirmed	UniProt:Q9N5S1	protein_id:CC
   #    score  bias  c-Evalue  i-Evalue hmmfrom  hmm to    alifrom  ali to    envfrom  env to     acc
 ---   ------ ----- --------- --------- ------- -------    ------- -------    ------- -------    ----
   1 ?    7.1   0.1    0.0078       4.4      21      78 ..       8      69 ..       2      79 .. 0.74

  Alignments for each domain:
  == domain 1    score: 7.1 bits;  conditional E-value: 0.0078
  KaiA-aln 21 sklLskdrYalv.qvesveellefveqekeqlDClileke.pslk.klveqlqeqg.vllPv 78
              +++L+k++ ++  + +++ +++e ++++  + +C +++++ ++l+ +l+++++ qg ++lP+
   F55A3.6  8 QAHLDKEKLVILvKEDEKINFIEDIKARFTHSECTLIKNKtMELSdELLNEFYAQGqTILPI 69
              56788888765505566679999999999999**8877653677437899999887355665 PP

>> K01A11.1  CE33529	WBGene00010449	status:Partially_confirmed	UniProt:Q21068	protein_id:CAA91341.3
   #    score  bias  c-Evalue  i-Evalue hmmfrom  hmm to    alifrom  ali to    envfrom  env to     acc
 ---   ------ ----- --------- --------- ------- -------    ------- -------    ------- -------    ----
   1 ?    6.8   0.7    0.0095       5.4      97     170 ..      35     110 ..      20     115 .. 0.86

  Alignments for each domain:
  == domain 1    score: 6.8 bits;  conditional E-value: 0.0095
  KaiA-aln  97 kseeeseeflyhsaevklkvkqleeiesli..dkaiakflklavacrlteesasvdadteltkqsfllrqqrrLae 170
                s  ++++ ly+++ v+ k+++ +++ s i  +k+i   l+  ++++  ++ +++++++  +k++ l++ qr+++e
  K01A11.1  35 PSVMNETDELYEMSMVTQKSDDDSDLASRIrsEKSIPSTLTTPPTVTYHRRHHHHHKKNRREKNEELCESQRKIVE 110
               345677889*******************9965689*******************9999999999********9986 PP

>> T27E7.5  CE43162	WBGene00012090	status:Predicted	UniProt:O45856	protein_id:CAB05288.2
   #    score  bias  c-Evalue  i-Evalue hmmfrom  hmm to    alifrom  ali to    envfrom  env to     acc
 ---   ------ ----- --------- --------- ------- -------    ------- -------    ------- -------    ----
   1 ?    6.5   0.9     0.012       6.7      61     151 ..     135     225 ..     123     255 .. 0.70

  Alignments for each domain:
  == domain 1    score: 6.5 bits;  conditional E-value: 0.012
  KaiA-aln  61 slkklveqlqeqgv..llPvvileseeesedakvqsekkseeeseeflyhsaevklkvkqleeieslidkaiakflklavacrlteesasvda 151
               +l  ++  ++ +++  ++P+ +l   ++ +  +++++++++++ + +++h a + +++k +     +i + i + l+  ++++l +++  v +
   T27E7.5 135 TLIRVFRLITFDSIvlFVPAAVLYYLSQRR--NLNNKEHAKNPLQVHIFHQAMIMTSIKAITVALCTIMSLIDQNLSWITTATLMDQILVVVS 225
               555666666666551157888888877764..56666678999999*************9999889999999999998888888888765443 PP

>> F35F10.13  CE09938	WBGene00018062	status:Partially_confirmed	UniProt:Q9GYT2	protein_id:CCD64825.1
   #    score  bias  c-Evalue  i-Evalue hmmfrom  hmm to    alifrom  ali to    envfrom  env to     acc
 ---   ------ ----- --------- --------- ------- -------    ------- -------    ------- -------    ----
   1 ?    6.5   0.0     0.012       6.7     110     158 ..      50      99 ..      22     119 .. 0.75

  Alignments for each domain:
  == domain 1    score: 6.5 bits;  conditional E-value: 0.012
   KaiA-aln 110 aevkl.kvkqleeieslidkaiakflklavacrlteesasvdadteltkq 158
                +e+++ +++++ e ++++d+ai+ f  l+   + +e+ ++  ++te  +q
  F35F10.13  50 SELNMnDINEMREFKKYVDNAINCFTALTCPPNTKETRKQRIEQTEKYRQ 99 
                56655268999**************9988776666655555444444433 PP

>> R10E4.11c  CE03565	WBGene00011206	status:Partially_confirmed	UniProt:D5MCP8	protein_id:CBK55586.1
   #    score  bias  c-Evalue  i-Evalue hmmfrom  hmm to    alifrom  ali to    envfrom  env to     acc
 ---   ------ ----- --------- --------- ------- -------    ------- -------    ------- -------    ----
   1 ?    5.5   0.0     0.023        13      53     111 ..      34      91 ..      17     112 .. 0.70
   2 ?   -1.8   0.1       3.9   2.2e+03      95     133 ..     210     248 ..     193     268 .. 0.66

  Alignments for each domain:
  == domain 1    score: 5.5 bits;  conditional E-value: 0.023
   KaiA-aln  53 ClilekepslkklveqlqeqgvllPvvileseeesedakvqsekkseeeseeflyhsae 111
                  ++e+++++  +++ ++e+++++ vv+ ++++e+++    se++s++e+++ +   ++
  R10E4.11c  34 PEVVETNKKYDDIFSSVMENAISMHVVMTQQRAEKRRHGG-SEESSDSEDSDSVADDSD 91 
                55899999999*************9999999887765443.444445555555554444 PP

  == domain 2    score: -1.8 bits;  conditional E-value: 3.9
   KaiA-aln  95 ekkseeeseeflyhsaevklkvkqleeieslidkaiakf 133
                ++ks+ ++++  +   e ++ v+q+  ++++i++  +k 
  R10E4.11c 210 HEKSHYRTSTSKHAVMECRYCVRQFRTVKEVIEHEKEKH 248
                334555555555666677777777777777776655544 PP

>> F47G3.3  CE04608	WBGene00018578	status:Partially_confirmed	UniProt:Q9GYN8	protein_id:CCD67198.1
   #    score  bias  c-Evalue  i-Evalue hmmfrom  hmm to    alifrom  ali to    envfrom  env to     acc
 ---   ------ ----- --------- --------- ------- -------    ------- -------    ------- -------    ----
   1 ?    5.8   0.5     0.019        11      92     177 ..     362     448 ..     342     450 .. 0.75

  Alignments for each domain:
  == domain 1    score: 5.8 bits;  conditional E-value: 0.019
  KaiA-aln  92 vqsekkseeeseeflyhsaevklkvkql.eeieslidk.aiakflklavacrlteesasvdadteltkqsfllrqqrrLaekLkerLG 177
                q+   + ++++++ yh ++v++ ++++ e i+s  ++ + +  +++++   l++ +     ++ +++q+ +  + ++L +k  e LG
   F47G3.3 362 EQTA-LDIKQASDYSYHYTNVQIAINDVlELITSNFENlSETSLVEMGIYQYLESIIDACFDNRRTKDQQTIFDKANQLLSKTSEMLG 448
               2222.45678899***********9996256677666524566788888888888888888888888899999999999999999998 PP

>> F26H11.5  CE24922	WBGene00001371	locus:exl-1	status:Confirmed	UniProt:O45405	protein_id:CAB04193.2
   #    score  bias  c-Evalue  i-Evalue hmmfrom  hmm to    alifrom  ali to    envfrom  env to     acc
 ---   ------ ----- --------- --------- ------- -------    ------- -------    ------- -------    ----
   1 ?    6.3   0.0     0.014       7.9      35      73 ..     137     175 ..     112     218 .. 0.74

  Alignments for each domain:
  == domain 1    score: 6.3 bits;  conditional E-value: 0.014
  KaiA-aln  35 esveellefveqekeqlDClilekepslkklveqlqeqg 73 
                s++e   +++++  ++DCl+l+  +s+++  + l++  
  F26H11.5 137 LSEQETKFLISDDVTHIDCLVLTRLHSIRVAAKMLKNYE 175
               3444444458899999***********999998887655 PP

>> F40D4.9a  CE19843	WBGene00009569	locus:srz-66	status:Partially_confirmed	UniProt:Q9XV27	protein_id:CAB04367.1
   #    score  bias  c-Evalue  i-Evalue hmmfrom  hmm to    alifrom  ali to    envfrom  env to     acc
 ---   ------ ----- --------- --------- ------- -------    ------- -------    ------- -------    ----
   1 ?    5.9   0.2     0.018        10      10      57 ..     133     181 ..     125     197 .. 0.82

  Alignments for each domain:
  == domain 1    score: 5.9 bits;  conditional E-value: 0.018
  KaiA-aln  10 fvsseelaqslsklLskdrYalvqvesveellefveqe.keqlDClile 57 
                  s ++ q +  +L+ +r+ l  + s+e+l+ +v++  ++++ C+ ++
  F40D4.9a 133 ICMSIQVFQLFIVALAIERFLLYFCPSTEKLITLVQNYvHQRIKCIYIS 181
               4567788999999**********************99725579999776 PP

>> Y51H7C.6b  CE26152	WBGene00021784	locus:cogc-4	status:Partially_confirmed	UniProt:Q95XZ0	protein_id:CCD71791.1
   #    score  bias  c-Evalue  i-Evalue hmmfrom  hmm to    alifrom  ali to    envfrom  env to     acc
 ---   ------ ----- --------- --------- ------- -------    ------- -------    ------- -------    ----
   1 ?    5.2   0.1     0.029        16     127     176 ..     163     213 ..     148     215 .. 0.89

  Alignments for each domain:
  == domain 1    score: 5.2 bits;  conditional E-value: 0.029
   KaiA-aln 127 dkaiakflklavacrlteesasvdadteltk.qsfllrqqrrLaekLkerL 176
                 + i +fl+l +a+   +e +++da+  + + +++l++ ++rL++ Lk rL
  Y51H7C.6b 163 SQHIHRFLTLDQAVFQIREFKQKDATDSIRHsYEVLSSAKERLSKILKSRL 213
                6789*********9999999999999998877999***************9 PP

>> R10E4.11a  CE42475	WBGene00011206	Zinc finger, C2H2 type	status:Partially_confirmed	UniProt:Q21907	protein_id:CAA9077
   #    score  bias  c-Evalue  i-Evalue hmmfrom  hmm to    alifrom  ali to    envfrom  env to     acc
 ---   ------ ----- --------- --------- ------- -------    ------- -------    ------- -------    ----
   1 ?    4.9   0.0     0.036        21      54     110 ..      35      90 ..      18     111 .. 0.70
   2 ?   -2.3   0.1       5.8   3.3e+03      96     133 ..     211     248 ..     195     272 .. 0.67

  Alignments for each domain:
  == domain 1    score: 4.9 bits;  conditional E-value: 0.036
   KaiA-aln  54 lilekepslkklveqlqeqgvllPvvileseeesedakvqsekkseeeseeflyhsa 110
                 ++e+++++  +++ ++e+++++ vv+ ++++e+++    se++s++e+++ +   +
  R10E4.11a  35 EVVETNKKYDDIFSSVMENAISMHVVMTQQRAEKRRHGG-SEESSDSEDSDSVADDS 90 
                589999999**************9999999887765443.44444555555554444 PP

  == domain 2    score: -2.3 bits;  conditional E-value: 5.8
   KaiA-aln  96 kkseeeseeflyhsaevklkvkqleeieslidkaiakf 133
                +ks+ ++++  +   e ++ v+q+  ++++i++  +k 
  R10E4.11a 211 EKSHYRTSTSKHAVMECRYCVRQFRTVKEVIEHEKEKH 248
                34555555555666677777777777777776655444 PP

>> T08B2.8  CE13433	WBGene00020348	locus:mrpl-23	status:Confirmed	UniProt:Q9GYS9	protein_id:CCD67613.1
   #    score  bias  c-Evalue  i-Evalue hmmfrom  hmm to    alifrom  ali to    envfrom  env to     acc
 ---   ------ ----- --------- --------- ------- -------    ------- -------    ------- -------    ----
   1 ?    6.2   0.0     0.014         8     133     176 ..     106     146 ..      72     149 .. 0.78

  Alignments for each domain:
  == domain 1    score: 6.2 bits;  conditional E-value: 0.014
  KaiA-aln 133 flklavacrlteesasvdadteltkqsfllrqqrrLaekLkerL 176
               f++++ + + ++  +  ++d el      ++qq++L +kL+er 
   T08B2.8 106 FMSKGFEFSYPQMFEALEEDLELV---KAMKQQEELKDKLNERY 146
               555566666666666666666666...579************95 PP

>> R74.8a  CE35361	WBGene00011282	status:Partially_confirmed	UniProt:O45722	protein_id:CAA85278.2
   #    score  bias  c-Evalue  i-Evalue hmmfrom  hmm to    alifrom  ali to    envfrom  env to     acc
 ---   ------ ----- --------- --------- ------- -------    ------- -------    ------- -------    ----
   1 ?    5.3   0.0     0.027        15      97     191 ..     127     220 ..     104     240 .. 0.74

  Alignments for each domain:
  == domain 1    score: 5.3 bits;  conditional E-value: 0.027
  KaiA-aln  97 kseeeseeflyhsaevklkvkqleeieslidkaiakflklavacrlteesasvdadteltkqsfllrqqrrLaekL..kerLGY.LGvYYkrnpqlfl 191
               ++ + s +f+ +  e+   +++ e ++++id+  +  l+ + ++   + ++  +++ e      ++r+++  ++ L  +e+LGY LGv Y  ++++++
    R74.8a 127 SNINASVAFITNRLEMGSFSENNETVDRTIDTTATTVLSASSNAAQVDFVSFIKNSGEYL----MVRKKKFPVDELvnNEKLGYpLGVTYDEKSKYWI 220
               445566667777777777788888999999999999999888887777666666555544....5666666677775579****9******9999986 PP

>> R74.8b  CE37038	WBGene00011282	status:Partially_confirmed	UniProt:Q6BEV8	protein_id:CAH04738.1
   #    score  bias  c-Evalue  i-Evalue hmmfrom  hmm to    alifrom  ali to    envfrom  env to     acc
 ---   ------ ----- --------- --------- ------- -------    ------- -------    ------- -------    ----
   1 ?    5.6   0.0     0.021        12      97     191 ..     127     220 ..     102     240 .. 0.74

  Alignments for each domain:
  == domain 1    score: 5.6 bits;  conditional E-value: 0.021
  KaiA-aln  97 kseeeseeflyhsaevklkvkqleeieslidkaiakflklavacrlteesasvdadteltkqsfllrqqrrLaekL..kerLGY.LGvYYkrnpqlfl 191
               ++ + s +f+ +  e+   +++ e ++++id+  +  l+ + ++   + ++  +++ e      ++r+++  ++ L  +e+LGY LGv Y  ++++++
    R74.8b 127 SNINASVAFITNRLEMGSFSENNETVDRTIDTTATTVLSASSNAAQVDFVSFIKNSGEYL----MVRKKKFPVDELvnNEKLGYpLGVTYDEKSKYWI 220
               445566667777777777788888999999999999999888887777666666555544....5666666677775579****9******9999986 PP

>> Y116A8C.43  CE28699	WBGene00013814	status:Partially_confirmed	UniProt:Q9U2U4	protein_id:CAB55133.2
   #    score  bias  c-Evalue  i-Evalue hmmfrom  hmm to    alifrom  ali to    envfrom  env to     acc
 ---   ------ ----- --------- --------- ------- -------    ------- -------    ------- -------    ----
   1 ?    5.4   0.0     0.025        14       5      54 ..     188     237 ..     182     239 .. 0.86

  Alignments for each domain:
  == domain 1    score: 5.4 bits;  conditional E-value: 0.025
    KaiA-aln   5 lsicvfvsseelaqslsklLskdrYalvqvesveellefveqekeqlDCl 54 
                 + + +fv ++ + q  +++L++d Y+l ++ ++ +++ef    +++  C+
  Y116A8C.43 188 IRVPTFVGEDVIWQFAENILRDDYYILLKITKEASYIEFYFFANNEYQCM 237
                 45568999******************************988888888887 PP

>> W07G4.6  CE30338	WBGene00005652	locus:srr-1	status:Confirmed	UniProt:Q20338	protein_id:CAB01450.2
   #    score  bias  c-Evalue  i-Evalue hmmfrom  hmm to    alifrom  ali to    envfrom  env to     acc
 ---   ------ ----- --------- --------- ------- -------    ------- -------    ------- -------    ----
   1 ?    5.6   0.1     0.023        13      36     156 ..     117     234 ..     103     256 .. 0.72

  Alignments for each domain:
  == domain 1    score: 5.6 bits;  conditional E-value: 0.023
  KaiA-aln  36 sveellefveqekeqlDClilekepslkklveqlqeqgvl.lPvvileseeesedakvqsekkseeeseeflyhsaevklkvkqleeieslidkaiakflk 135
               + e +++  e+   +l  + l++++s+     + ++++++ +P+ +++ +++   ++v++      ++++++y+ + v ++++ + +    i +a+a  + 
   W07G4.6 117 TREGFVSQFEDTLARLRTMRLSTSQSIDDYTTYHRKAAIMiIPIFVVSLSTSF-YSSVTNR--YMLNDSTTFYSDS-VVHQLAPFIDFIGCIASALAVVIY 213
               56778888888888888888899999998888888887761566666665554.4444443..4455666666665.55667888888899********** PP

  KaiA-aln 136 lavacrlteesasvdadtelt 156
                +v++ l++e+++ +++   +
   W07G4.6 214 VTVNTALNREIKHFNKELTNS 234
               ********9999887765433 PP

>> F59F5.2b  CE26715	WBGene00010341	locus:glo-3	status:Confirmed	UniProt:Q21045	protein_id:CAA90656.2
   #    score  bias  c-Evalue  i-Evalue hmmfrom  hmm to    alifrom  ali to    envfrom  env to     acc
 ---   ------ ----- --------- --------- ------- -------    ------- -------    ------- -------    ----
   1 ?    6.2   0.0     0.014       8.1      63     145 ..      68     155 ..      13     173 .. 0.75

  Alignments for each domain:
  == domain 1    score: 6.2 bits;  conditional E-value: 0.014
  KaiA-aln  63 kklveqlqeqgvllPvvileseees..edakvqsekkseeeseeflyhsaevklkvkq...leeieslidkaiakflklavacrltee 145
               +++++  + + +llP+++l +++++  +d+ ++ +++  + s + +yh   v +  ++     e++++i++ ia  +   +a + t+ 
  F59F5.2b  68 NVVFNSSEISHILLPLILLYRSTSEktKDPITEMSSQFGTISISKFYHNYLVLVFANDdrkRIEVSQTIEHTIATLFGPLIAFCHTDL 155
               56778888899******99766544114566666668888899999999888765443111446788999999887655555554444 PP

>> C23G10.5  CE39897	WBGene00016012	status:Partially_confirmed	UniProt:Q9GYR8	protein_id:CCD65299.1
   #    score  bias  c-Evalue  i-Evalue hmmfrom  hmm to    alifrom  ali to    envfrom  env to     acc
 ---   ------ ----- --------- --------- ------- -------    ------- -------    ------- -------    ----
   1 ?    3.4   0.0       0.1        58      27      78 ..      66     117 ..      53     189 .. 0.69
   2 ?    0.4   0.0      0.82   4.7e+02      58     116 ..     210     268 ..     194     274 .. 0.79

  Alignments for each domain:
  == domain 1    score: 3.4 bits;  conditional E-value: 0.1
  KaiA-aln  27 drYalvqvesveellefveqekeql.DClilekepslkklveqlqeqgvllPv 78 
                 Y+  + e++ ++++++e++k ++ DC i + +++l+  +++l e+g+ +  
  C23G10.5  66 SIYEFDSEEEYATFVNWIEAKKPSItDCSIETFNDDLED-FDRLDEDGLYIEY 117
               56888888889999******9998779***999999986.6888888877753 PP

  == domain 2    score: 0.4 bits;  conditional E-value: 0.82
  KaiA-aln  58 kepslkklveqlqeqgvllPvvileseeesedakvqsekkseeeseeflyhsaevklkv 116
               ++ ++k+l++ l+++ ++    i++ e + e+++v+ e+++  e   ++y+ a ++ kv
  C23G10.5 210 NKFDWKPLLQGLNRKRTIYEHNIIDPEVTDETTEVKIETEHPGEFDYYYYKWAKIHRKV 268
               45678999999*99999999999999999999999999877777777788888888776 PP

>> F46H6.5  CE37113	WBGene00023460	status:Confirmed	UniProt:Q6AHP6	protein_id:CCD63479.1
   #    score  bias  c-Evalue  i-Evalue hmmfrom  hmm to    alifrom  ali to    envfrom  env to     acc
 ---   ------ ----- --------- --------- ------- -------    ------- -------    ------- -------    ----
   1 ?    6.1   0.2     0.015       8.6      91     162 ..      10      81 ..       2      99 .. 0.72

  Alignments for each domain:
  == domain 1    score: 6.1 bits;  conditional E-value: 0.015
  KaiA-aln  91 kvqsekkseeeseeflyhsaevklkvkqleeieslidkaiakflklavacrlteesasvdadteltkqsfll 162
               ++q+ + ++e++e+ +y+ +ev +k  +l +i++ +++  a  +    + +  ++ ++ +++t  +++++ +
   F46H6.5  10 HIQQWQLEKENNEKRVYNLCEVCFKPFNLANIDMHLEAGCAAEIYNRYNLTPIDNNNNCQNSTSSQQNNMTH 81 
               555666778999999*******************99998887777766666666666666665555433333 PP

>> R09B5.1  CE12618	WBGene00019976	locus:fbxa-195	status:Predicted	UniProt:O44617	protein_id:CCD68877.1
   #    score  bias  c-Evalue  i-Evalue hmmfrom  hmm to    alifrom  ali to    envfrom  env to     acc
 ---   ------ ----- --------- --------- ------- -------    ------- -------    ------- -------    ----
   1 ?    5.4   0.1     0.025        14     199     242 ..     161     204 ..     154     214 .. 0.91

  Alignments for each domain:
  == domain 1    score: 5.4 bits;  conditional E-value: 0.025
  KaiA-aln 199 kqelleelksdYreivLsYfsedselnqkiDefvnqaffaDisv 242
               ++ +++++ +  r+iv + f++ +++n ++    ++ f  D+ v
   R09B5.1 161 RRSVIRNVSTGIRQIVDNSFKKTTKMNLSVSGVFTNTFSDDVEV 204
               7788999*******************************999988 PP

>> B0035.15  CE05170	WBGene00007113	status:Confirmed	UniProt:Q17439	protein_id:CAA97417.1
   #    score  bias  c-Evalue  i-Evalue hmmfrom  hmm to    alifrom  ali to    envfrom  env to     acc
 ---   ------ ----- --------- --------- ------- -------    ------- -------    ------- -------    ----
   1 ?    5.8   0.7     0.019        11     132     188 ..     215     271 ..     154     283 .] 0.74

  Alignments for each domain:
  == domain 1    score: 5.8 bits;  conditional E-value: 0.019
  KaiA-aln 132 kflklavacrlteesasvdadteltkqsfllrqqrrLaekLkerLGYLGvYYkrnpq 188
               k  + + ++++ +e ++ + +++ + ++ +++ +++  e+L+ rLG LG   k   +
  B0035.15 215 KIRHISNNTKFLDEYQRLEDEEKDKVREAIAQLRQEEHERLNKRLGQLGEIEKTAQE 271
               4446688888888888888877777789999999999************87665544 PP

>> T28F3.5a  CE40472	WBGene00012131	Carbamoyl-phosphate synthase (CPSase) (2 domains), Biotin-requiring enzymes, Carboxy
   #    score  bias  c-Evalue  i-Evalue hmmfrom  hmm to    alifrom  ali to    envfrom  env to     acc
 ---   ------ ----- --------- --------- ------- -------    ------- -------    ------- -------    ----
   1 ?    5.0   0.2     0.034        20      68     170 ..     876     983 ..     866     989 .. 0.61

  Alignments for each domain:
  == domain 1    score: 5.0 bits;  conditional E-value: 0.034
  KaiA-aln  68 qlqeqgvllPvvileseeesedakvqsekkseeeseeflyhsaevklkvkqleeieslidkaiakflklavacr....lteesasvdadte..ltk.qsfl 161
               +l+e  +l   ++ +s e++ d +v+s  k  ++++ f    a +k++++   +i++ id+a+ +f++++ + +    ++++++ ++++ +  +++ ++++
  T28F3.5a 876 HLKEVNILTARILYRSIEHQ-DFTVKSC-KIVTHKSGFSDCVASMKFENDTDVSISNCIDQALIEFVNYSSEYSklkfVANRIKIANNSDNyiVSDiENLI 974
               55555555555555554444.3333333.3455555566667888888888889*************9987643111144444444433331123356778 PP

  KaiA-aln 162 lrqqrrLae 170
               l++q++L +
  T28F3.5a 975 LKRQKQLED 983
               888888765 PP

>> C01F1.1  CE06742	WBGene00015296	dna binding protein	status:Confirmed	UniProt:Q17558	protein_id:CCD62404.1
   #    score  bias  c-Evalue  i-Evalue hmmfrom  hmm to    alifrom  ali to    envfrom  env to     acc
 ---   ------ ----- --------- --------- ------- -------    ------- -------    ------- -------    ----
   1 ?    5.5   0.3     0.024        14     102     170 ..     142     210 ..     123     215 .. 0.78

  Alignments for each domain:
  == domain 1    score: 5.5 bits;  conditional E-value: 0.024
  KaiA-aln 102 seeflyhsaevklkvkqleeieslidkaiakflklavacrlteesasvdadteltkqsfllrqqrrLae 170
               se   y+  e +  +  + + +  id+a ++f +  + ++     a  +++   t++s +++qq+rL +
   C01F1.1 142 SEFKAYKVDEWHKFLPAITHKTLDIDQAEEQFSQRYKVMNQFALKAAIQNQLSATDESEMTEQQKRLLK 210
               445556666666666666777778*********999988888888888888889999*********974 PP

>> T28F3.5b  CE43661	WBGene00012131	status:Partially_confirmed	UniProt:C1P655	protein_id:CAX65073.1
   #    score  bias  c-Evalue  i-Evalue hmmfrom  hmm to    alifrom  ali to    envfrom  env to     acc
 ---   ------ ----- --------- --------- ------- -------    ------- -------    ------- -------    ----
   1 ?    5.1   0.2     0.032        18      68     170 ..     876     983 ..     866     989 .. 0.61

  Alignments for each domain:
  == domain 1    score: 5.1 bits;  conditional E-value: 0.032
  KaiA-aln  68 qlqeqgvllPvvileseeesedakvqsekkseeeseeflyhsaevklkvkqleeieslidkaiakflklavacr....lteesasvdadte..ltk.qsfl 161
               +l+e  +l   ++ +s e++ d +v+s  k  ++++ f    a +k++++   +i++ id+a+ +f++++ + +    ++++++ ++++ +  +++ ++++
  T28F3.5b 876 HLKEVNILTARILYRSIEHQ-DFTVKSC-KIVTHKSGFSDCVASMKFENDTDVSISNCIDQALIEFVNYSSEYSklkfVANRIKIANNSDNyiVSDiENLI 974
               55555555555555554444.3333333.3455555566667888888888889*************9987643111144444444433331123356778 PP

  KaiA-aln 162 lrqqrrLae 170
               l++q++L +
  T28F3.5b 975 LKRQKQLED 983
               888888765 PP

>> B0222.10  CE30121	WBGene00015058	status:Partially_confirmed	UniProt:Q8WQH1	protein_id:CCD61423.1
   #    score  bias  c-Evalue  i-Evalue hmmfrom  hmm to    alifrom  ali to    envfrom  env to     acc
 ---   ------ ----- --------- --------- ------- -------    ------- -------    ------- -------    ----
   1 ?    5.9   0.0     0.018        10     240     258 ..      44      62 ..      15      66 .. 0.80

  Alignments for each domain:
  == domain 1    score: 5.9 bits;  conditional E-value: 0.018
  KaiA-aln 240 isvskiveihmeLmDefsk 258
                sv +i +ih++L ++f  
  B0222.10  44 ASVIRIFDIHINLFNNFVT 62 
               69***************75 PP

>> Y73B6BL.36  CE39984	WBGene00022255	status:Confirmed	UniProt:Q8MXQ9	protein_id:CCD74183.1
   #    score  bias  c-Evalue  i-Evalue hmmfrom  hmm to    alifrom  ali to    envfrom  env to     acc
 ---   ------ ----- --------- --------- ------- -------    ------- -------    ------- -------    ----
   1 ?    5.6   0.4     0.022        13      66     144 ..     105     179 ..      87     200 .. 0.69

  Alignments for each domain:
  == domain 1    score: 5.6 bits;  conditional E-value: 0.022
    KaiA-aln  66 veqlqeqgvllPvvileseeesedakvqsekkseeeseeflyhsaevklkvkqleeieslidkaiakflklavacrlte 144
                  ++  +q+v + ++i+ +e++ ++  v s+ k    +++  y   e k+++k +e+i+  id  ++ + +   +  + e
  Y73B6BL.36 105 SSRQVRQSVQVNLIIVIHEKNANNIDVASNLKRI--QTNPSY--DETKMTLKTFEQITLNIDVKLKIMKTEQAKRAFVE 179
                 45567899***********999988888776444..344445..46667777889999999877765544444444444 PP

>> Y51H7C.6a  CE26151	WBGene00021784	locus:cogc-4	status:Partially_confirmed	UniProt:Q95XZ0	protein_id:CCD71790.1
   #    score  bias  c-Evalue  i-Evalue hmmfrom  hmm to    alifrom  ali to    envfrom  env to     acc
 ---   ------ ----- --------- --------- ------- -------    ------- -------    ------- -------    ----
   1 ?    4.3   0.1     0.054        30     127     176 ..     163     213 ..     149     215 .. 0.89

  Alignments for each domain:
  == domain 1    score: 4.3 bits;  conditional E-value: 0.054
   KaiA-aln 127 dkaiakflklavacrlteesasvdadteltk.qsfllrqqrrLaekLkerL 176
                 + i +fl+l +a+   +e +++da+  + + +++l++ ++rL++ Lk rL
  Y51H7C.6a 163 SQHIHRFLTLDQAVFQIREFKQKDATDSIRHsYEVLSSAKERLSKILKSRL 213
                6789*********9999999999999998877999***************9 PP


Internal pipeline statistics summary:
-------------------------------------
Query model(s):                            1  (296 nodes)
Target sequences:                      25547  (11210993 residues)
Passed MSV filter:                     25547  (1); expected 25547.0 (1)
Passed bias filter:                    25547  (1); expected 25547.0 (1)
Passed Vit filter:                     25547  (1); expected 25547.0 (1)
Passed Fwd filter:                     25547  (1); expected 25547.0 (1)
Initial search space (Z):              25547  [actual number of targets]
Domain search space  (domZ):              45  [number of targets reported over threshold]
# CPU time: 67.66u 0.04s 00:01:07.70 Elapsed: 00:00:18.05
# Mc/sec: 183.75
//
