# Supplementary material for: Potential Conservation of Circadian Clock Proteins in the phylum Nematoda as Revealed by Bioinformatic Searches
Source: PLoS One. 2014 Nov 14;9(11):e112871. doi: 10.1371/journal.pone.0112871 (PMC4232591; doi:10.1371/journal.pone.0112871)
Supplement: File S1 — HMM profiles used in this work and HMMsearch results. (ZIP) [file pone.0112871.s007.zip › HMMs-CE/Synechococcus/KaiC-aln.fasta.hmm]

HMMER3/b [3.0 | March 2010]
NAME  KaiC-aln
LENG  521
ALPH  amino
RF    no
CS    no
MAP   yes
DATE  Wed Aug 22 12:41:35 2012
NSEQ  30
EFFN  0.867920
CKSUM 2897480384
STATS LOCAL MSV      -11.8789  0.69785
STATS LOCAL VITERBI  -12.6257  0.69785
STATS LOCAL FORWARD   -6.0725  0.69785
HMM          A        C        D        E        F        G        H        I        K        L        M        N        P        Q        R        S        T        V        W        Y   
            m->m     m->i     m->d     i->m     i->i     d->m     d->d
  COMPO   2.56532  4.45920  2.97948  2.61779  3.25206  2.72242  3.75031  2.71970  2.72604  2.40168  3.59841  3.15751  3.54872  3.13589  2.85498  2.64409  2.77024  2.62125  4.98629  3.69068
          2.68612  4.42228  2.77522  2.73126  3.46357  2.40516  3.72497  3.29357  2.67744  2.69358  4.24564  2.90350  2.73742  3.18149  2.89804  2.37883  2.77522  2.98521  4.58480  3.61506
          0.38048  2.08373  1.65025  0.55841  0.84890  0.00000        *
      1   2.55975  4.36097  3.27232  2.60375  3.57186  3.44427  3.79579  2.83867  2.70478  2.58414  2.23408  3.20454  3.88637  3.07965  3.04778  2.62285  2.56550  2.60936  5.00637  3.76062      4 - -
          2.68618  4.42225  2.77519  2.73123  3.46354  2.40513  3.72494  3.29354  2.67741  2.69355  4.24690  2.90347  2.73739  3.18146  2.89801  2.37887  2.77519  2.98518  4.58477  3.61503
          0.03017  3.91175  4.63409  0.61958  0.77255  0.67990  0.70658
      2   2.55744  4.72799  2.88633  2.37425  3.97131  3.37527  3.59773  3.27662  2.34235  2.92558  3.81406  2.69627  3.52938  2.65603  2.85048  2.32168  2.59276  2.95888  5.24439  3.91718      5 - -
          2.68618  4.42225  2.77519  2.73123  3.46354  2.40513  3.72494  3.29354  2.67741  2.69355  4.24690  2.90347  2.73739  3.18146  2.89801  2.37887  2.77519  2.98518  4.58477  3.61503
          0.03017  3.91175  4.63409  0.61958  0.77255  0.67990  0.70658
      3   2.39718  4.97489  2.52052  2.11051  4.26060  3.31683  3.58669  3.70833  2.38702  3.11207  4.05173  2.55648  3.61929  2.46618  2.87221  2.47594  2.85924  3.33700  5.45321  4.07191      6 - -
          2.68618  4.42225  2.77519  2.73123  3.46354  2.40513  3.72494  3.29354  2.67741  2.69355  4.24690  2.90347  2.73739  3.18146  2.89801  2.37887  2.77519  2.98518  4.58477  3.61503
          0.03017  3.91175  4.63409  0.61958  0.77255  0.67990  0.70658
      4   2.50124  4.58813  3.03335  2.49834  3.57123  3.38870  3.63976  3.08633  2.48092  2.79692  3.70302  2.72058  3.15285  2.68167  2.91348  2.30248  2.78217  2.92229  5.14277  3.84034      7 - -
          2.68618  4.42225  2.77519  2.73123  3.46354  2.40513  3.72494  3.29354  2.67741  2.69355  4.24690  2.90347  2.73739  3.18146  2.89801  2.37887  2.77519  2.98518  4.58477  3.61503
          0.03017  3.91175  4.63409  0.61958  0.77255  0.67990  0.70658
      5   2.58265  4.83530  2.88547  2.15179  4.10325  3.36991  3.57692  3.43503  2.33096  2.93822  3.91112  2.62317  3.41742  2.67344  2.57895  2.46086  2.77054  3.18646  5.32231  3.98068      8 - -
          2.68618  4.42225  2.77519  2.73123  3.46354  2.40513  3.72494  3.29354  2.67741  2.69355  4.24690  2.90347  2.73739  3.18146  2.89801  2.37887  2.77519  2.98518  4.58477  3.61503
          0.03017  3.91175  4.63409  0.61958  0.77255  0.61595  0.77681
      6   2.42596  4.58766  3.00756  2.48386  3.78784  3.42426  3.64358  3.17703  2.42493  2.50397  3.28302  3.00888  3.37999  2.57900  2.91377  2.57341  2.73229  2.89706  5.12284  3.82824      9 - -
          2.68618  4.42225  2.77519  2.73123  3.46354  2.40513  3.72494  3.29354  2.67741  2.69355  4.24690  2.90347  2.73739  3.18146  2.89801  2.37887  2.77519  2.98518  4.58477  3.61503
          0.02892  3.95364  4.67598  0.61958  0.77255  0.64587  0.74278
      7   2.53637  4.91169  2.60853  2.23097  3.87720  3.22372  3.56377  3.54651  2.24793  3.18924  3.97263  2.65404  3.50625  2.61760  2.77206  2.53454  2.61434  3.26776  5.38543  4.01579     10 - -
          2.68618  4.42225  2.77519  2.73123  3.46354  2.40513  3.72494  3.29354  2.67741  2.69355  4.24690  2.90347  2.73739  3.18146  2.89801  2.37887  2.77519  2.98518  4.58477  3.61503
          0.21077  3.95364  1.76693  0.61958  0.77255  0.57798  0.82332
      8   2.54303  4.59906  3.00056  2.28197  3.82690  3.11592  3.61631  3.21089  2.32077  2.81105  3.33978  2.96746  3.78554  2.80273  2.84988  2.43320  2.73135  2.81999  5.14264  3.84412     11 - -
          2.68618  4.42225  2.77519  2.73123  3.46354  2.40513  3.72494  3.29354  2.67741  2.69355  4.24690  2.90347  2.73739  3.18146  2.89801  2.37887  2.77519  2.98518  4.58477  3.61503
          0.03284  3.82818  4.55053  0.61958  0.77255  0.67581  0.71079
      9   2.56547  4.72204  2.94949  2.35588  3.95803  3.38356  3.49636  3.36580  2.30720  2.92228  3.43846  2.71724  3.55431  2.55059  2.79874  2.57119  2.51272  3.05416  5.22638  3.90691     12 - -
          2.68618  4.42225  2.77519  2.73123  3.46354  2.40513  3.72494  3.29354  2.67741  2.69355  4.24690  2.90347  2.73739  3.18146  2.89801  2.37887  2.77519  2.98518  4.58477  3.61503
          0.03134  3.87433  4.59667  0.61958  0.77255  0.70822  0.67830
     10   2.44970  4.79816  2.91721  2.38435  4.05803  3.12345  3.47984  3.47518  2.18141  3.00209  3.87410  2.84511  3.55911  2.54082  2.61920  2.47644  2.80828  3.14485  5.28565  3.81384     13 - -
          2.68618  4.42225  2.77519  2.73123  3.46354  2.40513  3.72494  3.29354  2.67741  2.69355  4.24690  2.90347  2.73739  3.18146  2.89801  2.37887  2.77519  2.98518  4.58477  3.61503
          0.03134  3.87433  4.59667  0.61958  0.77255  0.64154  0.74756
     11   2.56897  4.82319  2.83631  2.19174  4.08091  3.36697  3.57656  3.50593  2.23542  3.08951  3.50740  2.62984  3.54862  2.64009  2.81512  2.47074  2.80107  2.95806  5.31301  3.96662     14 - -
          2.68618  4.42225  2.77519  2.73123  3.46354  2.40513  3.72494  3.29354  2.67741  2.69355  4.24690  2.90347  2.73739  3.18146  2.89801  2.37887  2.77519  2.98518  4.58477  3.61503
          0.02993  3.91965  4.64200  0.61958  0.77255  0.67367  0.71301
     12   2.61566  4.91850  2.74393  2.33627  4.22042  2.75869  3.58282  3.65383  1.98459  3.20846  4.00758  2.75427  3.53956  2.58667  2.70859  2.61383  2.79896  3.21592  5.40143  4.04910     15 - -
          2.68618  4.42225  2.77519  2.73123  3.46354  2.40513  3.72494  3.29354  2.67741  2.69355  4.24690  2.90347  2.73739  3.18146  2.89801  2.37887  2.77519  2.98518  4.58477  3.61503
          0.02993  3.91965  4.64200  0.61958  0.77255  0.60044  0.79533
     13   2.30358  4.45869  3.18799  2.55128  3.63521  3.45681  3.69035  2.78511  2.58918  2.61661  3.23846  3.09350  3.52558  2.87958  2.84676  2.48602  2.64190  2.75321  5.01789  3.74822     16 - -
          2.68618  4.42225  2.77519  2.73123  3.46354  2.40513  3.72494  3.29354  2.67741  2.69355  4.24690  2.90347  2.73739  3.18146  2.89801  2.37887  2.77519  2.98518  4.58477  3.61503
          0.02852  3.96733  4.68967  0.61958  0.77255  0.63417  0.75583
     14   2.52503  4.65870  2.96448  2.43315  3.75005  3.09523  3.62700  3.21369  2.17996  2.86869  3.74938  2.92040  3.79979  2.80165  2.89406  2.38279  2.71263  2.73452  5.18984  3.87859     17 - -
          2.68618  4.42225  2.77519  2.73123  3.46354  2.40513  3.72494  3.29354  2.67741  2.69355  4.24690  2.90347  2.73739  3.18146  2.89801  2.37887  2.77519  2.98518  4.58477  3.61503
          0.12974  3.96733  2.27547  0.61958  0.77255  0.63417  0.75583
     15   2.36257  3.77381  3.08750  2.54404  3.78766  3.37001  3.29294  3.17648  2.22149  2.82949  3.67802  3.01651  3.55691  2.85340  2.88952  2.48078  2.62739  2.88692  5.12045  3.83502     18 - -
          2.68622  4.42229  2.77523  2.73127  3.46358  2.40517  3.72473  3.29358  2.67745  2.69359  4.24694  2.90339  2.73734  3.18150  2.89805  2.37870  2.77518  2.98522  4.58481  3.61507
          0.41095  1.11828  4.59144  0.21238  1.65371  0.56994  0.83369
     16   2.44695  4.64342  3.03116  2.48383  3.86677  3.40889  3.24866  3.26494  2.33629  2.72501  3.73756  2.81544  3.28837  2.81222  2.88784  2.56137  2.56022  2.79450  5.17738  3.87158     20 - -
          2.68618  4.42225  2.77519  2.73123  3.46354  2.40513  3.72494  3.29354  2.67741  2.69355  4.24690  2.90347  2.73739  3.18146  2.89801  2.37887  2.77519  2.98518  4.58477  3.61503
          0.07296  3.96733  2.96732  0.61958  0.77255  0.63417  0.75583
     17   2.34768  4.55001  2.88380  2.52474  3.41408  3.41688  3.64632  2.96515  2.44628  2.79293  3.64318  3.01370  3.29612  2.75551  2.94309  2.60392  2.61994  2.76714  5.09572  3.80388     21 - -
          2.68618  4.42225  2.77519  2.73123  3.46354  2.40513  3.72494  3.29354  2.67741  2.69355  4.24690  2.90347  2.73739  3.18146  2.89801  2.37887  2.77519  2.98518  4.58477  3.61503
          0.02979  3.92416  4.64650  0.61958  0.77255  0.43895  1.03484
     18   2.34996  4.54823  3.14178  2.39915  3.75074  2.73980  3.69852  2.93998  2.57580  2.80002  3.65508  3.07225  3.85048  2.91171  3.00152  2.46298  2.65033  2.70405  5.11041  3.47017     22 - -
          2.68618  4.42225  2.77519  2.73123  3.46354  2.40513  3.72494  3.29354  2.67741  2.69355  4.24690  2.90347  2.73739  3.18146  2.89801  2.37887  2.77519  2.98518  4.58477  3.61503
          0.02549  4.07806  4.80040  0.61958  0.77255  0.52731  0.89206
     19   3.11578  4.43107  4.83121  4.27611  2.93511  4.42935  4.80536  1.64858  4.16508  1.49831  3.13006  4.47567  4.68118  4.31928  4.29977  3.77208  3.35119  1.40413  5.22369  4.07292     23 - -
          2.68618  4.42225  2.77519  2.73123  3.46354  2.40513  3.72494  3.29354  2.67741  2.69355  4.24690  2.90347  2.73739  3.18146  2.89801  2.37887  2.77519  2.98518  4.58477  3.61503
          0.02549  4.07806  4.80040  0.61958  0.77255  0.52731  0.89206
     20   2.48838  5.05308  2.82694  1.85598  4.36622  3.39413  3.48646  3.81636  2.20143  3.33408  4.11229  2.87826  3.17078  2.52081  2.58929  2.63739  2.89004  3.42861  5.49438  4.12327     24 - -
          2.68618  4.42225  2.77519  2.73123  3.46354  2.40513  3.72494  3.29354  2.67741  2.69355  4.24690  2.90347  2.73739  3.18146  2.89801  2.37887  2.77519  2.98518  4.58477  3.61503
          0.02549  4.07806  4.80040  0.61958  0.77255  0.52731  0.89206
     21   3.17165  5.13272  3.36058  2.94970  4.56652  3.63328  3.89010  4.01004  0.78762  3.53262  4.48764  3.36329  4.12292  3.07327  2.49297  3.20291  3.41190  3.70793  5.54004  4.38476     25 - -
          2.68618  4.42225  2.77519  2.73123  3.46354  2.40513  3.72494  3.29354  2.67741  2.69355  4.24690  2.90347  2.73739  3.18146  2.89801  2.37887  2.77519  2.98518  4.58477  3.61503
          0.02549  4.07806  4.80040  0.61958  0.77255  0.52731  0.89206
     22   2.46395  3.23920  4.07852  3.49724  3.20674  3.73987  4.06142  1.96380  3.37980  1.92354  3.10783  3.71748  4.10670  3.40416  3.57162  3.03104  2.68258  2.07136  4.75130  3.55966     26 - -
          2.68618  4.42225  2.77519  2.73123  3.46354  2.40513  3.72494  3.29354  2.67741  2.69355  4.24690  2.90347  2.73739  3.18146  2.89801  2.37887  2.77519  2.98518  4.58477  3.61503
          0.02549  4.07806  4.80040  0.61958  0.77255  0.52731  0.89206
     23   2.53804  4.98087  2.94032  2.26750  4.29763  3.43069  3.61135  3.72327  2.13907  3.26299  4.06179  2.93954  2.70159  2.74029  2.13587  2.59665  2.90838  3.36259  5.43679  4.10260     27 - -
          2.68618  4.42225  2.77519  2.73123  3.46354  2.40513  3.72494  3.29354  2.67741  2.69355  4.24690  2.90347  2.73739  3.18146  2.89801  2.37887  2.77519  2.98518  4.58477  3.61503
          0.02549  4.07806  4.80040  0.61958  0.77255  0.46063  0.99665
     24   2.56281  4.40600  3.66503  3.43726  4.20448  3.23507  4.43330  3.36229  3.38509  3.21693  4.25726  3.60117  3.96055  3.76908  3.62716  2.76753  0.81811  3.03011  5.62015  4.42330     28 - -
          2.68618  4.42225  2.77519  2.73123  3.46354  2.40513  3.72494  3.29354  2.67741  2.69355  4.24690  2.90347  2.73739  3.18146  2.89801  2.37887  2.77519  2.98518  4.58477  3.61503
          0.02455  4.11518  4.83753  0.61958  0.77255  0.48576  0.95510
     25   2.41720  4.34337  3.43893  2.94847  3.68729  1.86464  3.93101  2.98427  2.88393  2.61610  2.57349  3.30714  3.90202  3.22539  3.22728  2.64929  2.83720  2.72259  5.12338  3.87879     29 - -
          2.68618  4.42225  2.77519  2.73123  3.46354  2.40513  3.72494  3.29354  2.67741  2.69355  4.24690  2.90347  2.73739  3.18146  2.89801  2.37887  2.77519  2.98518  4.58477  3.61503
          0.02455  4.11518  4.83753  0.61958  0.77255  0.48576  0.95510
     26   3.17880  4.50307  4.86663  4.39839  3.56785  4.48709  5.09991  0.94413  4.25904  2.04205  3.38410  4.60493  4.81772  4.53207  4.44371  3.89843  3.45523  1.58012  5.57571  4.36551     30 - -
          2.68618  4.42225  2.77519  2.73123  3.46354  2.40513  3.72494  3.29354  2.67741  2.69355  4.24690  2.90347  2.73739  3.18146  2.89801  2.37887  2.77519  2.98518  4.58477  3.61503
          0.02455  4.11518  4.83753  0.61958  0.77255  0.48576  0.95510
     27   2.57649  5.13528  2.45194  1.93378  4.45428  3.36236  3.30128  3.93020  2.27286  3.42820  4.18915  2.83307  3.05422  2.43910  2.87399  2.52505  2.89775  3.51308  5.57787  4.16844     31 - -
          2.68618  4.42225  2.77519  2.73123  3.46354  2.40513  3.72494  3.29354  2.67741  2.69355  4.24690  2.90347  2.73739  3.18146  2.89801  2.37887  2.77519  2.98518  4.58477  3.61503
          0.02455  4.11518  4.83753  0.61958  0.77255  0.48576  0.95510
     28   2.99565  4.73993  3.71857  3.65220  4.77664  0.43669  4.75096  4.44190  3.86610  4.06318  5.04576  3.88381  4.13832  4.17149  4.06910  3.17560  3.49572  3.92326  5.80087  4.88907     32 - -
          2.68618  4.42225  2.77519  2.73123  3.46354  2.40513  3.72494  3.29354  2.67741  2.69355  4.24690  2.90347  2.73739  3.18146  2.89801  2.37887  2.77519  2.98518  4.58477  3.61503
          0.02455  4.11518  4.83753  0.61958  0.77255  0.48576  0.95510
     29   3.40637  4.73566  4.77822  4.31746  1.32388  4.46362  4.23737  2.49793  4.16221  1.33170  3.14167  4.39277  4.72362  4.24226  4.25170  3.83898  3.63844  2.59554  4.44743  2.89685     33 - -
          2.68618  4.42225  2.77519  2.73123  3.46354  2.40513  3.72494  3.29354  2.67741  2.69355  4.24690  2.90347  2.73739  3.18146  2.89801  2.37887  2.77519  2.98518  4.58477  3.61503
          0.02455  4.11518  4.83753  0.61958  0.77255  0.48576  0.95510
     30   3.26985  5.41380  0.62388  2.52057  4.82799  3.41220  4.17073  4.47560  3.30467  4.04299  5.03314  3.08666  4.08263  3.41494  3.84881  3.20935  3.61587  4.09100  5.94718  4.66945     34 - -
          2.68618  4.42225  2.77519  2.73123  3.46354  2.40513  3.72494  3.29354  2.67741  2.69355  4.24690  2.90347  2.73739  3.18146  2.89801  2.37887  2.77519  2.98518  4.58477  3.61503
          0.02455  4.11518  4.83753  0.61958  0.77255  0.48576  0.95510
     31   2.62455  4.91716  2.45104  1.88625  3.56498  3.39803  3.62385  3.60646  2.41620  2.84049  3.98358  2.90480  3.80887  2.67352  2.89283  2.63007  2.71067  3.25850  5.39992  4.03789     35 - -
          2.68618  4.42225  2.77519  2.73123  3.46354  2.40513  3.72494  3.29354  2.67741  2.69355  4.24690  2.90347  2.73739  3.18146  2.89801  2.37887  2.77519  2.98518  4.58477  3.61503
          0.02455  4.11518  4.83753  0.61958  0.77255  0.48576  0.95510
     32   3.26850  4.57246  4.90501  4.40397  3.38087  4.58646  5.02198  1.03390  4.23206  1.59328  3.21364  4.63690  4.84127  4.46984  4.39162  3.98031  3.51916  1.84040  5.41444  4.22425     36 - -
          2.68618  4.42225  2.77519  2.73123  3.46354  2.40513  3.72494  3.29354  2.67741  2.69355  4.24690  2.90347  2.73739  3.18146  2.89801  2.37887  2.77519  2.98518  4.58477  3.61503
          0.02455  4.11518  4.83753  0.61958  0.77255  0.48576  0.95510
     33   1.98377  4.23607  3.53345  3.16392  4.25056  3.04692  4.20671  3.60177  3.16694  3.32687  4.16485  3.35043  3.76331  3.46974  3.49487  1.63943  1.58495  3.12113  5.60529  4.38753     37 - -
          2.68618  4.42225  2.77519  2.73123  3.46354  2.40513  3.72494  3.29354  2.67741  2.69355  4.24690  2.90347  2.73739  3.18146  2.89801  2.37887  2.77519  2.98518  4.58477  3.61503
          0.02455  4.11518  4.83753  0.61958  0.77255  0.48576  0.95510
     34   2.60231  4.87247  2.87252  2.22122  3.70194  2.97186  2.68049  3.55991  2.30036  2.95421  3.93809  2.72498  3.80405  2.74946  2.86306  2.61663  2.83388  3.21603  5.35754  3.77289     38 - -
          2.68618  4.42225  2.77519  2.73123  3.46354  2.40513  3.72494  3.29354  2.67741  2.69355  4.24690  2.90347  2.73739  3.18146  2.89801  2.37887  2.77519  2.98518  4.58477  3.61503
          0.02455  4.11518  4.83753  0.61958  0.77255  0.48576  0.95510
     35   2.99565  4.73993  3.71857  3.65220  4.77664  0.43669  4.75096  4.44190  3.86610  4.06318  5.04576  3.88381  4.13832  4.17149  4.06910  3.17560  3.49572  3.92326  5.80087  4.88907     39 - -
          2.68618  4.42225  2.77519  2.73123  3.46354  2.40513  3.72494  3.29354  2.67741  2.69355  4.24690  2.90347  2.73739  3.18146  2.89801  2.37887  2.77519  2.98518  4.58477  3.61503
          0.02455  4.11518  4.83753  0.61958  0.77255  0.48576  0.95510
     36   2.99565  4.73993  3.71857  3.65220  4.77664  0.43669  4.75096  4.44190  3.86610  4.06318  5.04576  3.88381  4.13832  4.17149  4.06910  3.17560  3.49572  3.92326  5.80087  4.88907     40 - -
          2.68618  4.42225  2.77519  2.73123  3.46354  2.40513  3.72494  3.29354  2.67741  2.69355  4.24690  2.90347  2.73739  3.18146  2.89801  2.37887  2.77519  2.98518  4.58477  3.61503
          0.02455  4.11518  4.83753  0.61958  0.77255  0.48576  0.95510
     37   3.35839  4.66642  5.00625  4.42970  2.75302  4.62664  4.89562  1.96017  4.30694  0.89513  2.45397  4.66322  4.78304  4.34909  4.38756  3.96904  3.57196  2.35785  5.14808  4.08698     41 - -
          2.68618  4.42225  2.77519  2.73123  3.46354  2.40513  3.72494  3.29354  2.67741  2.69355  4.24690  2.90347  2.73739  3.18146  2.89801  2.37887  2.77519  2.98518  4.58477  3.61503
          0.02455  4.11518  4.83753  0.61958  0.77255  0.48576  0.95510
     38   3.10685  4.81623  3.74134  3.62035  4.58348  3.49036  4.67194  4.19895  3.69996  3.79619  4.86085  3.89943  0.47895  4.08108  3.91203  3.28342  3.56872  3.81522  5.69618  4.70957     42 - -
          2.68618  4.42225  2.77519  2.73123  3.46354  2.40513  3.72494  3.29354  2.67741  2.69355  4.24690  2.90347  2.73739  3.18146  2.89801  2.37887  2.77519  2.98518  4.58477  3.61503
          0.02455  4.11518  4.83753  0.61958  0.77255  0.48576  0.95510
     39   2.28686  4.53141  3.21302  2.64686  3.71296  3.49664  3.71632  2.82377  2.22319  2.51743  3.52927  3.11783  3.88157  2.94148  2.67101  2.68301  2.68183  2.69008  5.08251  3.80950     43 - -
          2.68618  4.42225  2.77519  2.73123  3.46354  2.40513  3.72494  3.29354  2.67741  2.69355  4.24690  2.90347  2.73739  3.18146  2.89801  2.37887  2.77519  2.98518  4.58477  3.61503
          0.02455  4.11518  4.83753  0.61958  0.77255  0.48576  0.95510
     40   2.36067  4.42517  3.06190  2.94600  4.49589  1.01271  4.23703  3.98404  3.21020  3.65827  4.50667  2.92494  3.81625  3.49956  3.54936  2.58710  2.92545  3.42715  5.80566  4.53639     44 - -
          2.68618  4.42225  2.77519  2.73123  3.46354  2.40513  3.72494  3.29354  2.67741  2.69355  4.24690  2.90347  2.73739  3.18146  2.89801  2.37887  2.77519  2.98518  4.58477  3.61503
          0.02455  4.11518  4.83753  0.61958  0.77255  0.48576  0.95510
     41   3.29994  5.10837  3.81732  3.28599  4.52568  3.73219  4.02970  4.09031  2.37499  3.56225  4.56195  3.62402  4.22828  3.24310  0.66367  3.37608  3.55273  3.80517  5.51333  4.40675     45 - -
          2.68618  4.42225  2.77519  2.73123  3.46354  2.40513  3.72494  3.29354  2.67741  2.69355  4.24690  2.90347  2.73739  3.18146  2.89801  2.37887  2.77519  2.98518  4.58477  3.61503
          0.02455  4.11518  4.83753  0.61958  0.77255  0.48576  0.95510
     42   2.11662  4.31900  3.38240  2.97594  4.19159  3.10929  4.06966  3.57741  2.98762  3.25920  4.09118  3.26071  2.00863  3.30413  3.35395  2.22405  1.85118  3.12906  5.52784  4.28422     46 - -
          2.68618  4.42225  2.77519  2.73123  3.46354  2.40513  3.72494  3.29354  2.67741  2.69355  4.24690  2.90347  2.73739  3.18146  2.89801  2.37887  2.77519  2.98518  4.58477  3.61503
          0.02455  4.11518  4.83753  0.61958  0.77255  0.48576  0.95510
     43   2.33715  4.25684  3.50209  3.21566  4.24324  3.06391  4.26088  3.55818  3.21151  3.33213  4.20907  3.38659  3.79637  3.54674  3.50357  2.08982  1.12502  3.10315  5.62218  4.39285     47 - -
          2.68618  4.42225  2.77519  2.73123  3.46354  2.40513  3.72494  3.29354  2.67741  2.69355  4.24690  2.90347  2.73739  3.18146  2.89801  2.37887  2.77519  2.98518  4.58477  3.61503
          0.02455  4.11518  4.83753  0.61958  0.77255  0.48576  0.95510
     44   3.43876  4.83296  4.57843  4.22617  3.24628  4.28767  4.80651  2.47022  3.99177  0.62504  3.20541  4.47821  4.68559  4.30120  4.12532  3.89741  3.72433  2.56931  5.20642  3.98351     48 - -
          2.68618  4.42225  2.77519  2.73123  3.46354  2.40513  3.72494  3.29354  2.67741  2.69355  4.24690  2.90347  2.73739  3.18146  2.89801  2.37887  2.77519  2.98518  4.58477  3.61503
          0.02455  4.11518  4.83753  0.61958  0.77255  0.48576  0.95510
     45   3.03523  4.43140  4.88968  4.37011  3.60935  4.52524  5.05004  1.40416  4.26651  1.98762  3.40896  4.58508  4.80783  4.51118  4.45489  3.89604  3.39018  1.09600  5.55126  4.36111     49 - -
          2.68618  4.42225  2.77519  2.73123  3.46354  2.40513  3.72494  3.29354  2.67741  2.69355  4.24690  2.90347  2.73739  3.18146  2.89801  2.37887  2.77519  2.98518  4.58477  3.61503
          0.02455  4.11518  4.83753  0.61958  0.77255  0.48576  0.95510
     46   2.07257  2.01570  3.92499  3.47427  3.85709  3.13144  4.26742  3.11066  3.38701  2.92960  3.82275  3.53323  3.82262  3.65121  3.63553  1.68579  2.75011  2.47799  5.30999  4.12081     50 - -
          2.68618  4.42225  2.77519  2.73123  3.46354  2.40513  3.72494  3.29354  2.67741  2.69355  4.24690  2.90347  2.73739  3.18146  2.89801  2.37887  2.77519  2.98518  4.58477  3.61503
          0.02455  4.11518  4.83753  0.61958  0.77255  0.48576  0.95510
     47   2.99565  4.73993  3.71857  3.65220  4.77664  0.43669  4.75096  4.44190  3.86610  4.06318  5.04576  3.88381  4.13832  4.17149  4.06910  3.17560  3.49572  3.92326  5.80087  4.88907     51 - -
          2.68618  4.42225  2.77519  2.73123  3.46354  2.40513  3.72494  3.29354  2.67741  2.69355  4.24690  2.90347  2.73739  3.18146  2.89801  2.37887  2.77519  2.98518  4.58477  3.61503
          0.02455  4.11518  4.83753  0.61958  0.77255  0.48576  0.95510
     48   2.11537  4.24985  3.47281  3.11216  4.28287  2.20611  4.18602  3.68549  3.14693  3.36709  4.18955  3.31985  3.75398  3.43932  3.48981  2.06953  1.48366  3.17873  5.62229  4.39991     52 - -
          2.68618  4.42225  2.77519  2.73123  3.46354  2.40513  3.72494  3.29354  2.67741  2.69355  4.24690  2.90347  2.73739  3.18146  2.89801  2.37887  2.77519  2.98518  4.58477  3.61503
          0.02455  4.11518  4.83753  0.61958  0.77255  0.48576  0.95510
     49   1.26011  4.24716  3.47504  3.13451  4.30380  3.03179  4.20986  3.70356  3.17307  3.39190  4.21850  3.33051  3.06675  3.46715  3.50810  1.75509  2.76459  3.18957  5.64540  4.42315     53 - -
          2.68618  4.42225  2.77519  2.73123  3.46354  2.40513  3.72494  3.29354  2.67741  2.69355  4.24690  2.90347  2.73739  3.18146  2.89801  2.37887  2.77519  2.98518  4.58477  3.61503
          0.02455  4.11518  4.83753  0.61958  0.77255  0.48576  0.95510
     50   2.99565  4.73993  3.71857  3.65220  4.77664  0.43669  4.75096  4.44190  3.86610  4.06318  5.04576  3.88381  4.13832  4.17149  4.06910  3.17560  3.49572  3.92326  5.80087  4.88907     54 - -
          2.68618  4.42225  2.77519  2.73123  3.46354  2.40513  3.72494  3.29354  2.67741  2.69355  4.24690  2.90347  2.73739  3.18146  2.89801  2.37887  2.77519  2.98518  4.58477  3.61503
          0.02455  4.11518  4.83753  0.61958  0.77255  0.48576  0.95510
     51   2.28241  1.97186  3.89627  3.46939  3.95716  3.08156  4.28958  3.26602  3.37978  3.04460  3.92103  3.51271  3.79531  3.65493  3.62993  1.84333  1.89688  2.87487  5.38972  4.20228     55 - -
          2.68618  4.42225  2.77519  2.73123  3.46354  2.40513  3.72494  3.29354  2.67741  2.69355  4.24690  2.90347  2.73739  3.18146  2.89801  2.37887  2.77519  2.98518  4.58477  3.61503
          0.02455  4.11518  4.83753  0.61958  0.77255  0.48576  0.95510
     52   1.86763  4.22779  3.41480  3.21106  4.48462  1.18004  4.34385  3.90386  3.35912  3.59866  4.41630  3.35611  3.74660  3.62015  3.66641  2.21295  2.78207  3.30225  5.81774  4.61041     56 - -
          2.68618  4.42225  2.77519  2.73123  3.46354  2.40513  3.72494  3.29354  2.67741  2.69355  4.24690  2.90347  2.73739  3.18146  2.89801  2.37887  2.77519  2.98518  4.58477  3.61503
          0.02455  4.11518  4.83753  0.61958  0.77255  0.48576  0.95510
     53   3.21149  5.16919  3.40257  2.98730  4.61178  3.66652  3.91854  4.05830  0.74792  3.57369  4.52867  3.39843  4.15516  3.10100  2.50992  3.24149  3.44989  3.75483  5.57130  4.42254     57 - -
          2.68618  4.42225  2.77519  2.73123  3.46354  2.40513  3.72494  3.29354  2.67741  2.69355  4.24690  2.90347  2.73739  3.18146  2.89801  2.37887  2.77519  2.98518  4.58477  3.61503
          0.02455  4.11518  4.83753  0.61958  0.77255  0.48576  0.95510
     54   2.56281  4.40600  3.66503  3.43726  4.20448  3.23507  4.43330  3.36229  3.38509  3.21693  4.25726  3.60117  3.96055  3.76908  3.62716  2.76753  0.81811  3.03011  5.62015  4.42330     58 - -
          2.68618  4.42225  2.77519  2.73123  3.46354  2.40513  3.72494  3.29354  2.67741  2.69355  4.24690  2.90347  2.73739  3.18146  2.89801  2.37887  2.77519  2.98518  4.58477  3.61503
          0.02455  4.11518  4.83753  0.61958  0.77255  0.48576  0.95510
     55   3.27915  4.59828  4.90468  4.35876  3.25454  4.57443  4.95417  1.85076  4.22292  0.98931  3.04835  4.60641  4.79230  4.37755  4.36589  3.93357  3.51514  1.75766  5.31313  4.21150     59 - -
          2.68618  4.42225  2.77519  2.73123  3.46354  2.40513  3.72494  3.29354  2.67741  2.69355  4.24690  2.90347  2.73739  3.18146  2.89801  2.37887  2.77519  2.98518  4.58477  3.61503
          0.02455  4.11518  4.83753  0.61958  0.77255  0.48576  0.95510
     56   3.29799  4.64098  4.79830  4.25772  1.48466  4.45724  4.46725  2.36862  4.11401  1.29907  2.68340  4.42325  4.67996  4.20121  4.21680  3.79410  3.51833  2.48409  4.73824  3.35328     60 - -
          2.68618  4.42225  2.77519  2.73123  3.46354  2.40513  3.72494  3.29354  2.67741  2.69355  4.24690  2.90347  2.73739  3.18146  2.89801  2.37887  2.77519  2.98518  4.58477  3.61503
          0.02455  4.11518  4.83753  0.61958  0.77255  0.48576  0.95510
     57   1.01797  4.19752  3.58633  3.32387  4.34741  2.99587  4.35563  3.68996  3.36560  3.45040  4.30241  3.41984  3.76150  3.65205  3.64764  1.88011  2.77372  3.16623  5.71911  4.51234     61 - -
          2.68618  4.42225  2.77519  2.73123  3.46354  2.40513  3.72494  3.29354  2.67741  2.69355  4.24690  2.90347  2.73739  3.18146  2.89801  2.37887  2.77519  2.98518  4.58477  3.61503
          0.02455  4.11518  4.83753  0.61958  0.77255  0.48576  0.95510
     58   2.42879  3.60654  3.96513  3.38686  3.23063  3.68318  4.00553  2.37337  3.28392  2.17039  2.61370  3.63464  4.06127  3.52452  3.50215  2.71251  2.53005  1.93573  4.74665  3.54899     62 - -
          2.68618  4.42225  2.77519  2.73123  3.46354  2.40513  3.72494  3.29354  2.67741  2.69355  4.24690  2.90347  2.73739  3.18146  2.89801  2.37887  2.77519  2.98518  4.58477  3.61503
          0.02455  4.11518  4.83753  0.61958  0.77255  0.48576  0.95510
     59   2.77379  5.09902  2.70252  2.00861  4.42336  3.39696  3.68682  3.85249  2.41093  3.39531  4.21516  2.90641  3.87119  1.72720  2.82638  2.75201  2.58968  3.48719  5.57612  4.21642     63 - -
          2.68618  4.42225  2.77519  2.73123  3.46354  2.40513  3.72494  3.29354  2.67741  2.69355  4.24690  2.90347  2.73739  3.18146  2.89801  2.37887  2.77519  2.98518  4.58477  3.61503
          0.02455  4.11518  4.83753  0.61958  0.77255  0.48576  0.95510
     60   3.58428  4.91675  4.57304  4.33970  0.68484  4.20431  4.00916  3.08528  4.24242  2.40194  3.78308  4.30160  4.66199  4.34473  4.30176  3.83735  3.88785  3.09280  4.19760  2.53885     64 - -
          2.68618  4.42225  2.77519  2.73123  3.46354  2.40513  3.72494  3.29354  2.67741  2.69355  4.24690  2.90347  2.73739  3.18146  2.89801  2.37887  2.77519  2.98518  4.58477  3.61503
          0.02455  4.11518  4.83753  0.61958  0.77255  0.48576  0.95510
     61   3.43876  4.83296  4.57843  4.22617  3.24628  4.28767  4.80651  2.47022  3.99177  0.62504  3.20541  4.47821  4.68559  4.30120  4.12532  3.89741  3.72433  2.56931  5.20642  3.98351     65 - -
          2.68618  4.42225  2.77519  2.73123  3.46354  2.40513  3.72494  3.29354  2.67741  2.69355  4.24690  2.90347  2.73739  3.18146  2.89801  2.37887  2.77519  2.98518  4.58477  3.61503
          0.02455  4.11518  4.83753  0.61958  0.77255  0.48576  0.95510
     62   2.28286  4.14767  4.02452  3.44794  3.23052  3.75937  4.06520  2.15598  3.34129  2.22126  2.96343  3.70049  4.12405  3.58342  3.55883  3.04603  2.89144  1.85254  4.78623  2.57878     66 - -
          2.68618  4.42225  2.77519  2.73123  3.46354  2.40513  3.72494  3.29354  2.67741  2.69355  4.24690  2.90347  2.73739  3.18146  2.89801  2.37887  2.77519  2.98518  4.58477  3.61503
          0.02455  4.11518  4.83753  0.61958  0.77255  0.48576  0.95510
     63   2.51359  5.01116  2.91827  2.18359  4.31741  3.41784  3.33998  3.76028  2.20884  3.28865  3.77720  2.25162  3.81366  2.71438  2.36063  2.63558  2.87517  3.38240  5.45676  4.09676     67 - -
          2.68618  4.42225  2.77519  2.73123  3.46354  2.40513  3.72494  3.29354  2.67741  2.69355  4.24690  2.90347  2.73739  3.18146  2.89801  2.37887  2.77519  2.98518  4.58477  3.61503
          0.02455  4.11518  4.83753  0.61958  0.77255  0.48576  0.95510
     64   2.99565  4.73993  3.71857  3.65220  4.77664  0.43669  4.75096  4.44190  3.86610  4.06318  5.04576  3.88381  4.13832  4.17149  4.06910  3.17560  3.49572  3.92326  5.80087  4.88907     68 - -
          2.68618  4.42225  2.77519  2.73123  3.46354  2.40513  3.72494  3.29354  2.67741  2.69355  4.24690  2.90347  2.73739  3.18146  2.89801  2.37887  2.77519  2.98518  4.58477  3.61503
          0.02455  4.11518  4.83753  0.61958  0.77255  0.48576  0.95510
     65   2.12385  4.33936  4.41368  3.90342  3.59651  4.05012  4.64132  1.29389  3.80345  2.27532  3.45442  4.12914  4.46679  4.07916  4.03511  3.41072  3.17743  1.64805  5.35689  4.15303     69 - -
          2.68618  4.42225  2.77519  2.73123  3.46354  2.40513  3.72494  3.29354  2.67741  2.69355  4.24690  2.90347  2.73739  3.18146  2.89801  2.37887  2.77519  2.98518  4.58477  3.61503
          0.02455  4.11518  4.83753  0.61958  0.77255  0.48576  0.95510
     66   2.62003  4.72930  3.08004  2.45370  3.95378  3.46117  3.65207  3.20301  2.24721  2.97531  3.14170  3.01546  3.84765  2.60586  2.59569  2.64038  2.23408  3.05327  5.23706  3.93148     70 - -
          2.68618  4.42225  2.77519  2.73123  3.46354  2.40513  3.72494  3.29354  2.67741  2.69355  4.24690  2.90347  2.73739  3.18146  2.89801  2.37887  2.77519  2.98518  4.58477  3.61503
          0.02455  4.11518  4.83753  0.61958  0.77255  0.48576  0.95510
     67   2.61535  5.05978  2.46519  2.12100  4.37774  3.37985  3.35184  3.84474  2.26207  3.35170  4.10943  2.73528  3.78146  2.55237  2.51360  2.52769  2.75854  3.43619  5.50606  3.47390     71 - -
          2.68618  4.42225  2.77519  2.73123  3.46354  2.40513  3.72494  3.29354  2.67741  2.69355  4.24690  2.90347  2.73739  3.18146  2.89801  2.37887  2.77519  2.98518  4.58477  3.61503
          0.07704  4.11518  2.85027  0.61958  0.77255  0.48576  0.95510
     68   3.02002  3.79326  4.16396  3.66480  1.47204  3.97387  2.77220  2.97079  3.54747  2.56352  3.59558  3.77093  4.32406  3.71576  3.73223  3.27421  3.24847  2.79657  3.95670  1.89163     72 - -
          2.68618  4.42225  2.77519  2.73123  3.46354  2.40513  3.72494  3.29354  2.67741  2.69355  4.24690  2.90347  2.73739  3.18146  2.89801  2.37887  2.77519  2.98518  4.58477  3.61503
          0.02585  4.06399  4.78634  0.61958  0.77255  0.45201  1.01156
     69   2.68048  5.26056  1.77940  2.18939  4.66121  1.80141  3.79188  4.14715  2.74564  3.67700  4.50008  2.56123  3.86359  2.95079  3.29853  2.78166  3.13437  3.72373  5.85875  4.41004     73 - -
          2.68618  4.42225  2.77519  2.73123  3.46354  2.40513  3.72494  3.29354  2.67741  2.69355  4.24690  2.90347  2.73739  3.18146  2.89801  2.37887  2.77519  2.98518  4.58477  3.61503
          0.02455  4.11518  4.83753  0.61958  0.77255  0.48576  0.95510
     70   2.79883  5.18170  2.49273  1.33936  4.41553  3.36409  3.69967  3.91147  2.52337  3.44996  4.26907  2.84620  3.86338  2.62317  2.99947  2.75658  3.04732  3.54117  5.61517  3.63496     74 - -
          2.68618  4.42225  2.77519  2.73123  3.46354  2.40513  3.72494  3.29354  2.67741  2.69355  4.24690  2.90347  2.73739  3.18146  2.89801  2.37887  2.77519  2.98518  4.58477  3.61503
          0.02455  4.11518  4.83753  0.61958  0.77255  0.48576  0.95510
     71   2.44513  4.80694  2.81967  2.45959  4.22867  2.99221  3.31212  3.66785  2.56799  3.26116  4.08056  2.49367  2.00850  2.90941  3.01519  2.66320  2.91423  3.29816  5.48038  4.13914     75 - -
          2.68618  4.42225  2.77519  2.73123  3.46354  2.40513  3.72494  3.29354  2.67741  2.69355  4.24690  2.90347  2.73739  3.18146  2.89801  2.37887  2.77519  2.98518  4.58477  3.61503
          0.02455  4.11518  4.83753  0.61958  0.77255  0.48576  0.95510
     72   2.11643  4.32603  3.38723  3.25631  4.53056  0.90840  4.42166  3.93258  3.44450  3.66487  4.53689  3.42539  3.82329  3.72328  3.72677  2.57383  2.90903  3.36979  5.83756  4.65670     76 - -
          2.68618  4.42225  2.77519  2.73123  3.46354  2.40513  3.72494  3.29354  2.67741  2.69355  4.24690  2.90347  2.73739  3.18146  2.89801  2.37887  2.77519  2.98518  4.58477  3.61503
          0.02455  4.11518  4.83753  0.61958  0.77255  0.48576  0.95510
     73   3.13718  4.46930  4.79301  4.29110  3.58247  4.45486  5.00211  1.72260  4.15585  1.99188  3.40958  4.51922  4.77518  4.43772  4.36068  3.83822  3.40453  0.92319  5.53669  4.31461     77 - -
          2.68618  4.42225  2.77519  2.73123  3.46354  2.40513  3.72494  3.29354  2.67741  2.69355  4.24690  2.90347  2.73739  3.18146  2.89801  2.37887  2.77519  2.98518  4.58477  3.61503
          0.02455  4.11518  4.83753  0.61958  0.77255  0.48576  0.95510
     74   3.06675  3.78759  4.50515  4.03012  1.15466  4.06093  4.05508  2.56725  3.87327  2.01746  3.36299  4.08506  4.45846  4.03069  4.00401  3.43013  3.34228  2.50622  4.37034  2.80196     78 - -
          2.68618  4.42225  2.77519  2.73123  3.46354  2.40513  3.72494  3.29354  2.67741  2.69355  4.24690  2.90347  2.73739  3.18146  2.89801  2.37887  2.77519  2.98518  4.58477  3.61503
          0.02455  4.11518  4.83753  0.61958  0.77255  0.48576  0.95510
     75   3.03743  4.44177  4.57500  4.05187  3.38593  4.22351  4.70280  2.02617  3.90215  1.92922  2.10038  4.27927  4.57109  4.15462  4.09092  3.58416  3.30171  1.22994  5.26857  4.09582     79 - -
          2.68618  4.42225  2.77519  2.73123  3.46354  2.40513  3.72494  3.29354  2.67741  2.69355  4.24690  2.90347  2.73739  3.18146  2.89801  2.37887  2.77519  2.98518  4.58477  3.61503
          0.02455  4.11518  4.83753  0.61958  0.77255  0.48576  0.95510
     76   2.08682  3.35243  3.79632  3.35666  4.03543  3.07465  4.24937  3.34104  3.28717  3.11368  3.97759  3.45670  3.78296  3.57257  3.57239  2.10666  1.32617  2.93074  5.44516  4.25037     80 - -
          2.68618  4.42225  2.77519  2.73123  3.46354  2.40513  3.72494  3.29354  2.67741  2.69355  4.24690  2.90347  2.73739  3.18146  2.89801  2.37887  2.77519  2.98518  4.58477  3.61503
          0.02455  4.11518  4.83753  0.61958  0.77255  0.48576  0.95510
     77   3.58428  4.91675  4.57304  4.33970  0.68484  4.20431  4.00916  3.08528  4.24242  2.40194  3.78308  4.30160  4.66199  4.34473  4.30176  3.83735  3.88785  3.09280  4.19760  2.53885     81 - -
          2.68618  4.42225  2.77519  2.73123  3.46354  2.40513  3.72494  3.29354  2.67741  2.69355  4.24690  2.90347  2.73739  3.18146  2.89801  2.37887  2.77519  2.98518  4.58477  3.61503
          0.02455  4.11518  4.83753  0.61958  0.77255  0.48576  0.95510
     78   3.18394  5.32386  2.61928  0.72343  4.70405  3.44725  4.06454  4.20775  2.97763  3.78872  4.75960  3.10006  4.06565  3.27990  3.40635  3.14581  3.49248  3.86923  5.82937  4.56105     82 - -
          2.68618  4.42225  2.77519  2.73123  3.46354  2.40513  3.72494  3.29354  2.67741  2.69355  4.24690  2.90347  2.73739  3.18146  2.89801  2.37887  2.77519  2.98518  4.58477  3.61503
          0.02455  4.11518  4.83753  0.61958  0.77255  0.48576  0.95510
     79   3.18394  5.32386  2.61928  0.72343  4.70405  3.44725  4.06454  4.20775  2.97763  3.78872  4.75960  3.10006  4.06565  3.27990  3.40635  3.14581  3.49248  3.86923  5.82937  4.56105     83 - -
          2.68618  4.42225  2.77519  2.73123  3.46354  2.40513  3.72494  3.29354  2.67741  2.69355  4.24690  2.90347  2.73739  3.18146  2.89801  2.37887  2.77519  2.98518  4.58477  3.61503
          0.02455  4.11518  4.83753  0.61958  0.77255  0.48576  0.95510
     80   2.41132  4.64596  3.10027  2.55648  3.98345  3.38254  3.70594  3.38497  2.51803  3.01539  3.60795  3.03669  2.91527  2.88073  2.61405  2.08350  2.48181  3.06136  5.27988  3.97487     84 - -
          2.68618  4.42225  2.77519  2.73123  3.46354  2.40513  3.72494  3.29354  2.67741  2.69355  4.24690  2.90347  2.73739  3.18146  2.89801  2.37887  2.77519  2.98518  4.58477  3.61503
          0.02455  4.11518  4.83753  0.61958  0.77255  0.48576  0.95510
     81   2.45900  4.54427  3.17560  2.51145  3.78083  3.45053  3.73914  3.13446  2.60582  2.73124  3.31240  3.10853  2.18310  2.95649  3.01592  2.56150  2.83411  2.77137  5.14423  3.86500     85 - -
          2.68618  4.42225  2.77519  2.73123  3.46354  2.40513  3.72494  3.29354  2.67741  2.69355  4.24690  2.90347  2.73739  3.18146  2.89801  2.37887  2.77519  2.98518  4.58477  3.61503
          0.02455  4.11518  4.83753  0.61958  0.77255  0.48576  0.95510
     82   2.28740  5.07572  2.54453  1.99958  4.38210  3.37026  3.51074  3.84641  2.24506  3.36459  4.13379  2.75257  3.79469  2.63883  2.87204  2.46036  2.62863  3.44677  5.53073  4.13412     86 - -
          2.68618  4.42225  2.77519  2.73123  3.46354  2.40513  3.72494  3.29354  2.67741  2.69355  4.24690  2.90347  2.73739  3.18146  2.89801  2.37887  2.77519  2.98518  4.58477  3.61503
          0.02455  4.11518  4.83753  0.61958  0.77255  0.48576  0.95510
     83   2.57164  5.48840  1.21654  1.88915  4.80394  3.27942  3.81348  4.28861  2.81657  3.81489  4.66083  2.75231  3.89184  2.97743  3.40394  2.85818  3.24843  3.86971  5.99215  4.49843     87 - -
          2.68618  4.42225  2.77519  2.73123  3.46354  2.40513  3.72494  3.29354  2.67741  2.69355  4.24690  2.90347  2.73739  3.18146  2.89801  2.37887  2.77519  2.98518  4.58477  3.61503
          0.02455  4.11518  4.83753  0.61958  0.77255  0.48576  0.95510
     84   3.32337  4.62312  4.96643  4.44030  3.25931  4.63268  5.00955  1.34813  4.27683  1.14793  3.06847  4.67809  4.84323  4.44652  4.40765  4.01228  3.56098  1.99652  5.33278  4.20313     88 - -
          2.68618  4.42225  2.77519  2.73123  3.46354  2.40513  3.72494  3.29354  2.67741  2.69355  4.24690  2.90347  2.73739  3.18146  2.89801  2.37887  2.77519  2.98518  4.58477  3.61503
          0.02455  4.11518  4.83753  0.61958  0.77255  0.48576  0.95510
     85   2.45083  3.63295  3.68303  3.11049  3.32208  3.60800  3.89820  2.18484  3.03265  2.39320  3.14950  3.44818  3.99020  3.31461  2.68439  2.67152  2.66231  2.21120  4.80242  3.58869     89 - -
          2.68618  4.42225  2.77519  2.73123  3.46354  2.40513  3.72494  3.29354  2.67741  2.69355  4.24690  2.90347  2.73739  3.18146  2.89801  2.37887  2.77519  2.98518  4.58477  3.61503
          0.02455  4.11518  4.83753  0.61958  0.77255  0.48576  0.95510
     86   2.31377  4.99640  3.02254  2.41999  4.30570  3.46585  3.41844  3.72845  1.85788  3.02831  4.05877  2.78252  3.85189  2.64581  2.28004  2.69308  2.91473  3.37052  5.42781  4.10183     90 - -
          2.68618  4.42225  2.77519  2.73123  3.46354  2.40513  3.72494  3.29354  2.67741  2.69355  4.24690  2.90347  2.73739  3.18146  2.89801  2.37887  2.77519  2.98518  4.58477  3.61503
          0.02455  4.11518  4.83753  0.61958  0.77255  0.48576  0.95510
     87   2.94527  4.93767  2.87387  2.78753  4.34167  3.36356  4.14645  4.11227  3.07503  3.73304  4.69218  0.79061  4.03036  3.42546  3.43300  3.00680  3.33869  3.70931  5.61974  4.27709     91 - -
          2.68618  4.42225  2.77519  2.73123  3.46354  2.40513  3.72494  3.29354  2.67741  2.69355  4.24690  2.90347  2.73739  3.18146  2.89801  2.37887  2.77519  2.98518  4.58477  3.61503
          0.02455  4.11518  4.83753  0.61958  0.77255  0.48576  0.95510
     88   2.16263  4.18000  4.03988  3.46925  3.00386  3.78421  4.12158  2.31773  3.37054  2.16859  2.75054  3.73041  4.15627  3.61711  3.59922  2.99895  2.92377  1.65839  4.86144  3.66164     92 - -
          2.68618  4.42225  2.77519  2.73123  3.46354  2.40513  3.72494  3.29354  2.67741  2.69355  4.24690  2.90347  2.73739  3.18146  2.89801  2.37887  2.77519  2.98518  4.58477  3.61503
          0.02455  4.11518  4.83753  0.61958  0.77255  0.48576  0.95510
     89   2.02610  4.38120  3.13817  2.49350  3.78944  3.47200  3.41614  2.97628  2.42928  2.83420  3.68462  3.06425  3.85853  2.88931  2.69941  2.61631  2.82539  2.90375  5.13392  3.31086     93 - -
          2.68618  4.42225  2.77519  2.73123  3.46354  2.40513  3.72494  3.29354  2.67741  2.69355  4.24690  2.90347  2.73739  3.18146  2.89801  2.37887  2.77519  2.98518  4.58477  3.61503
          0.02455  4.11518  4.83753  0.61958  0.77255  0.48576  0.95510
     90   2.36366  4.32532  3.35338  3.00600  4.20880  2.37333  4.11163  3.28546  3.03715  3.31309  4.15601  3.27730  3.78534  3.35913  3.38788  1.21426  2.80293  3.16173  5.55691  4.29721     94 - -
          2.68618  4.42225  2.77519  2.73123  3.46354  2.40513  3.72494  3.29354  2.67741  2.69355  4.24690  2.90347  2.73739  3.18146  2.89801  2.37887  2.77519  2.98518  4.58477  3.61503
          0.02455  4.11518  4.83753  0.61958  0.77255  0.48576  0.95510
     91   3.25626  4.60355  4.79090  4.25353  1.72809  4.42750  4.51244  2.30774  4.11717  1.18288  2.99961  4.42065  4.66771  4.21328  4.22385  3.76913  3.48380  2.19214  4.80351  3.44467     95 - -
          2.68618  4.42225  2.77519  2.73123  3.46354  2.40513  3.72494  3.29354  2.67741  2.69355  4.24690  2.90347  2.73739  3.18146  2.89801  2.37887  2.77519  2.98518  4.58477  3.61503
          0.02455  4.11518  4.83753  0.61958  0.77255  0.48576  0.95510
     92   2.99565  4.73993  3.71857  3.65220  4.77664  0.43669  4.75096  4.44190  3.86610  4.06318  5.04576  3.88381  4.13832  4.17149  4.06910  3.17560  3.49572  3.92326  5.80087  4.88907     96 - -
          2.68618  4.42225  2.77519  2.73123  3.46354  2.40513  3.72494  3.29354  2.67741  2.69355  4.24690  2.90347  2.73739  3.18146  2.89801  2.37887  2.77519  2.98518  4.58477  3.61503
          0.02455  4.11518  4.83753  0.61958  0.77255  0.48576  0.95510
     93   3.71015  4.90723  4.80627  4.49437  1.34163  4.48008  3.50858  3.41864  4.31055  2.75600  3.99268  4.16014  4.77333  4.22866  4.29651  3.83835  3.92342  3.32816  1.52855  1.76227     97 - -
          2.68618  4.42225  2.77519  2.73123  3.46354  2.40513  3.72494  3.29354  2.67741  2.69355  4.24690  2.90347  2.73739  3.18146  2.89801  2.37887  2.77519  2.98518  4.58477  3.61503
          0.02455  4.11518  4.83753  0.61958  0.77255  0.48576  0.95510
     94   3.01002  5.62431  1.27226  1.95239  4.90695  3.27232  3.81903  4.44193  2.84705  3.92241  4.76889  2.01570  3.89819  2.98325  3.45720  2.88424  3.29923  4.00027  6.07650  4.55010     98 - -
          2.68618  4.42225  2.77519  2.73123  3.46354  2.40513  3.72494  3.29354  2.67741  2.69355  4.24690  2.90347  2.73739  3.18146  2.89801  2.37887  2.77519  2.98518  4.58477  3.61503
          0.02455  4.11518  4.83753  0.61958  0.77255  0.48576  0.95510
     95   3.37188  4.67454  4.99487  4.44181  2.88890  4.65472  4.92194  1.74688  4.31136  0.90258  2.93984  4.67954  4.82406  4.39355  4.41509  4.01099  3.59416  2.21829  5.18236  4.04828     99 - -
          2.68618  4.42225  2.77519  2.73123  3.46354  2.40513  3.72494  3.29354  2.67741  2.69355  4.24690  2.90347  2.73739  3.18146  2.89801  2.37887  2.77519  2.98518  4.58477  3.61503
          0.02455  4.11518  4.83753  0.61958  0.77255  0.48576  0.95510
     96   2.30669  5.11656  2.41755  2.06075  4.42850  3.35810  3.62375  3.89809  2.41486  3.41161  4.18295  2.78626  3.15722  2.29483  2.91437  2.48474  2.91202  3.49263  5.57519  4.16946    100 - -
          2.68618  4.42225  2.77519  2.73123  3.46354  2.40513  3.72494  3.29354  2.67741  2.69355  4.24690  2.90347  2.73739  3.18146  2.89801  2.37887  2.77519  2.98518  4.58477  3.61503
          0.02455  4.11518  4.83753  0.61958  0.77255  0.48576  0.95510
     97   2.51906  5.06918  2.68636  2.21163  4.38933  2.87678  3.27615  3.85565  2.09849  3.36067  4.11969  2.85915  3.78606  2.39827  2.65260  2.52507  2.80091  3.44702  5.51299  4.12036    101 - -
          2.68618  4.42225  2.77519  2.73123  3.46354  2.40513  3.72494  3.29354  2.67741  2.69355  4.24690  2.90347  2.73739  3.18146  2.89801  2.37887  2.77519  2.98518  4.58477  3.61503
          0.02455  4.11518  4.83753  0.61958  0.77255  0.48576  0.95510
     98   3.00857  4.40998  4.51750  3.94206  2.86554  4.14675  4.30852  2.36809  3.79185  1.11951  2.72166  4.12822  4.43179  3.94627  3.92382  3.45591  3.23142  2.45148  2.85703  3.44968    102 - -
          2.68618  4.42225  2.77519  2.73123  3.46354  2.40513  3.72494  3.29354  2.67741  2.69355  4.24690  2.90347  2.73739  3.18146  2.89801  2.37887  2.77519  2.98518  4.58477  3.61503
          0.02455  4.11518  4.83753  0.61958  0.77255  0.48576  0.95510
     99   2.61319  4.39586  3.37078  2.39153  3.55528  3.56065  3.80514  2.25167  2.61089  2.45816  3.49750  3.10448  3.94397  3.09224  3.12164  2.80667  2.84533  2.19047  4.98612  3.73846    103 - -
          2.68618  4.42225  2.77519  2.73123  3.46354  2.40513  3.72494  3.29354  2.67741  2.69355  4.24690  2.90347  2.73739  3.18146  2.89801  2.37887  2.77519  2.98518  4.58477  3.61503
          0.02455  4.11518  4.83753  0.61958  0.77255  0.48576  0.95510
    100   2.29051  5.00650  2.50435  2.15845  4.30803  3.38609  3.58752  3.76342  2.25756  3.15057  3.90369  2.77349  3.78586  2.70225  2.61537  2.40688  2.84152  3.37401  5.46612  4.08361    104 - -
          2.68618  4.42225  2.77519  2.73123  3.46354  2.40513  3.72494  3.29354  2.67741  2.69355  4.24690  2.90347  2.73739  3.18146  2.89801  2.37887  2.77519  2.98518  4.58477  3.61503
          0.02455  4.11518  4.83753  0.61958  0.77255  0.48576  0.95510
    101   2.61586  5.17018  2.48735  1.70668  4.48987  3.36627  3.51501  3.96361  2.38778  3.45918  4.22832  2.72784  3.81190  2.43552  2.54524  2.65442  2.93675  3.54949  5.60607  4.19953    105 - -
          2.68618  4.42225  2.77519  2.73123  3.46354  2.40513  3.72494  3.29354  2.67741  2.69355  4.24690  2.90347  2.73739  3.18146  2.89801  2.37887  2.77519  2.98518  4.58477  3.61503
          0.02455  4.11518  4.83753  0.61958  0.77255  0.48576  0.95510
    102   2.79036  5.05366  2.85619  2.31402  4.40431  1.88446  3.67695  3.82141  1.96592  3.35750  4.17882  2.97132  3.89656  2.81886  2.49369  2.78355  3.02571  3.46568  5.52072  4.20345    106 - -
          2.68618  4.42225  2.77519  2.73123  3.46354  2.40513  3.72494  3.29354  2.67741  2.69355  4.24690  2.90347  2.73739  3.18146  2.89801  2.37887  2.77519  2.98518  4.58477  3.61503
          0.02455  4.11518  4.83753  0.61958  0.77255  0.48576  0.95510
    103   2.92446  5.13281  3.29136  2.66604  4.51274  3.61822  3.62958  3.89178  1.30203  3.02554  4.20583  2.96379  3.98694  2.58075  2.10582  2.91819  3.11116  3.55593  5.46742  4.23208    107 - -
          2.68618  4.42225  2.77519  2.73123  3.46354  2.40513  3.72494  3.29354  2.67741  2.69355  4.24690  2.90347  2.73739  3.18146  2.89801  2.37887  2.77519  2.98518  4.58477  3.61503
          0.02455  4.11518  4.83753  0.61958  0.77255  0.48576  0.95510
    104   2.98191  4.37568  4.53444  3.96042  2.97422  4.12959  4.31337  1.90142  3.78528  1.26136  3.03375  4.12947  4.42551  3.96028  3.91009  3.44479  3.20825  2.35227  2.86580  3.46344    108 - -
          2.68618  4.42225  2.77519  2.73123  3.46354  2.40513  3.72494  3.29354  2.67741  2.69355  4.24690  2.90347  2.73739  3.18146  2.89801  2.37887  2.77519  2.98518  4.58477  3.61503
          0.02455  4.11518  4.83753  0.61958  0.77255  0.48576  0.95510
    105   1.93049  4.19836  3.87530  3.32413  2.27013  3.64702  4.02740  2.51754  3.23656  2.20671  3.31574  3.60022  4.06662  3.50016  3.49458  2.83186  2.88461  2.17312  4.82495  3.57550    109 - -
          2.68618  4.42225  2.77519  2.73123  3.46354  2.40513  3.72494  3.29354  2.67741  2.69355  4.24690  2.90347  2.73739  3.18146  2.89801  2.37887  2.77519  2.98518  4.58477  3.61503
          0.02455  4.11518  4.83753  0.61958  0.77255  0.48576  0.95510
    106   2.93067  4.29683  4.59426  4.02671  2.48027  4.16552  4.52271  1.47515  3.90302  1.87432  3.18165  4.20592  4.47586  4.08782  4.04568  3.48790  2.86542  1.73962  5.04486  3.86483    110 - -
          2.68618  4.42225  2.77519  2.73123  3.46354  2.40513  3.72494  3.29354  2.67741  2.69355  4.24690  2.90347  2.73739  3.18146  2.89801  2.37887  2.77519  2.98518  4.58477  3.61503
          0.02455  4.11518  4.83753  0.61958  0.77255  0.48576  0.95510
    107   2.64644  4.69352  2.37883  2.30194  3.89393  3.46402  3.72323  3.16623  2.58250  2.31371  3.77727  3.03622  3.87975  2.91400  3.02660  2.72530  2.88439  2.36158  5.24672  3.93698    111 - -
          2.68618  4.42225  2.77519  2.73123  3.46354  2.40513  3.72494  3.29354  2.67741  2.69355  4.24690  2.90347  2.73739  3.18146  2.89801  2.37887  2.77519  2.98518  4.58477  3.61503
          0.02455  4.11518  4.83753  0.61958  0.77255  0.48576  0.95510
    108   2.89820  5.40660  1.49252  2.05153  4.64814  3.31288  2.27735  4.18764  2.67538  3.69098  4.51348  2.77636  3.87646  2.90741  3.21677  2.81220  3.16487  3.77805  5.83147  4.36256    112 - -
          2.68618  4.42225  2.77519  2.73123  3.46354  2.40513  3.72494  3.29354  2.67741  2.69355  4.24690  2.90347  2.73739  3.18146  2.89801  2.37887  2.77519  2.98518  4.58477  3.61503
          0.02455  4.11518  4.83753  0.61958  0.77255  0.48576  0.95510
    109   1.65179  4.30621  4.09043  3.58876  3.64171  3.73808  4.41216  2.04724  3.50224  2.42228  3.53159  3.83352  4.23713  3.79765  3.77562  3.10089  3.04023  1.53723  5.29757  4.08230    113 - -
          2.68618  4.42225  2.77519  2.73123  3.46354  2.40513  3.72494  3.29354  2.67741  2.69355  4.24690  2.90347  2.73739  3.18146  2.89801  2.37887  2.77519  2.98518  4.58477  3.61503
          0.02455  4.11518  4.83753  0.61958  0.77255  0.48576  0.95510
    110   2.40905  4.59869  3.14262  2.58522  3.81874  3.45536  3.38191  3.20692  2.53614  2.86139  3.35207  3.06770  3.85539  2.89620  2.64956  2.01377  2.73354  2.75861  5.15733  3.86804    114 - -
          2.68618  4.42225  2.77519  2.73123  3.46354  2.40513  3.72494  3.29354  2.67741  2.69355  4.24690  2.90347  2.73739  3.18146  2.89801  2.37887  2.77519  2.98518  4.58477  3.61503
          0.02455  4.11518  4.83753  0.61958  0.77255  0.48576  0.95510
    111   2.70002  4.34023  3.82086  3.30370  3.54135  3.68576  4.17788  2.10170  3.21641  2.37830  3.46371  3.62857  2.04291  3.53354  3.52018  3.01221  2.98835  1.80183  5.14144  3.91424    115 - -
          2.68618  4.42225  2.77519  2.73123  3.46354  2.40513  3.72494  3.29354  2.67741  2.69355  4.24690  2.90347  2.73739  3.18146  2.89801  2.37887  2.77519  2.98518  4.58477  3.61503
          0.02455  4.11518  4.83753  0.61958  0.77255  0.48576  0.95510
    112   2.74393  5.23253  1.86472  1.82557  4.53670  3.34475  3.65662  4.02047  2.47181  3.51892  4.29801  2.81039  3.82405  2.43491  2.85623  2.68817  2.98920  3.60569  5.67158  3.87185    116 - -
          2.68618  4.42225  2.77519  2.73123  3.46354  2.40513  3.72494  3.29354  2.67741  2.69355  4.24690  2.90347  2.73739  3.18146  2.89801  2.37887  2.77519  2.98518  4.58477  3.61503
          0.02455  4.11518  4.83753  0.61958  0.77255  0.48576  0.95510
    113   2.78652  4.90032  3.12206  2.64956  4.29118  3.47892  3.72611  3.71588  2.28093  3.26838  4.12345  3.10740  1.82314  2.73575  2.00433  2.82749  3.03937  3.38061  5.43660  4.16440    117 - -
          2.68620  4.42227  2.77522  2.73125  3.46356  2.40496  3.72497  3.29356  2.67743  2.69347  4.24692  2.90349  2.73742  3.18149  2.89803  2.37889  2.77522  2.98521  4.58479  3.61505
          0.17637  1.87233  4.83753  0.29416  1.36711  0.48576  0.95510
    114   2.83626  5.29190  2.20406  1.47257  4.62692  3.30410  3.75006  4.11037  2.65870  3.63327  4.44728  2.79418  3.85999  2.89933  3.19459  1.97613  3.11000  3.69862  5.80527  4.36078    119 - -
          2.68618  4.42225  2.77519  2.73123  3.46354  2.40513  3.72494  3.29354  2.67741  2.69355  4.24690  2.90347  2.73739  3.18146  2.89801  2.37887  2.77519  2.98518  4.58477  3.61503
          0.02455  4.11518  4.83753  0.61958  0.77255  0.48576  0.95510
    115   2.72457  5.18699  2.43263  1.72321  4.49705  2.46485  3.65207  3.97136  2.46155  3.47938  4.25915  2.82151  3.51979  2.58558  2.80953  2.67705  2.96958  3.56318  5.64024  4.22468    120 - -
          2.68618  4.42225  2.77519  2.73123  3.46354  2.40513  3.72494  3.29354  2.67741  2.69355  4.24690  2.90347  2.73739  3.18146  2.89801  2.37887  2.77519  2.98518  4.58477  3.61503
          0.02455  4.11518  4.83753  0.61958  0.77255  0.48576  0.95510
    116   2.58770  4.34245  3.41605  2.85215  3.49111  3.23743  3.80648  2.29083  2.79716  2.54664  3.03893  3.27001  3.75589  2.45950  3.15926  2.79496  2.65498  2.43081  4.93028  3.69054    121 - -
          2.68618  4.42225  2.77519  2.73123  3.46354  2.40513  3.72494  3.29354  2.67741  2.69355  4.24690  2.90347  2.73739  3.18146  2.89801  2.37887  2.77519  2.98518  4.58477  3.61503
          0.02455  4.11518  4.83753  0.61958  0.77255  0.48576  0.95510
    117   2.37957  4.89603  2.49771  1.99616  4.16209  3.40332  3.33831  3.47658  2.38454  3.02673  3.58890  2.91117  3.79874  2.73844  2.85821  2.60875  2.83238  3.11394  5.37933  4.02107    122 - -
          2.68618  4.42225  2.77519  2.73123  3.46354  2.40513  3.72494  3.29354  2.67741  2.69355  4.24690  2.90347  2.73739  3.18146  2.89801  2.37887  2.77519  2.98518  4.58477  3.61503
          0.02455  4.11518  4.83753  0.61958  0.77255  0.48576  0.95510
    118   2.50271  4.38207  3.49703  2.18201  3.29987  3.64601  3.91827  2.21267  2.90691  2.49944  3.46898  3.36798  4.02643  3.22170  3.27315  2.89951  2.89829  2.01754  5.03311  3.78957    123 - -
          2.68618  4.42225  2.77519  2.73123  3.46354  2.40513  3.72494  3.29354  2.67741  2.69355  4.24690  2.90347  2.73739  3.18146  2.89801  2.37887  2.77519  2.98518  4.58477  3.61503
          0.02455  4.11518  4.83753  0.61958  0.77255  0.48576  0.95510
    119   2.24108  4.23995  3.82001  3.28750  3.55474  3.57236  4.12297  2.30011  3.21380  2.52129  3.49496  3.57671  4.05439  3.50559  3.51031  2.80735  2.08531  1.72120  5.07930  3.86317    124 - -
          2.68618  4.42225  2.77519  2.73123  3.46354  2.40513  3.72494  3.29354  2.67741  2.69355  4.24690  2.90347  2.73739  3.18146  2.89801  2.37887  2.77519  2.98518  4.58477  3.61503
          0.02455  4.11518  4.83753  0.61958  0.77255  0.48576  0.95510
    120   2.99565  4.73993  3.71857  3.65220  4.77664  0.43669  4.75096  4.44190  3.86610  4.06318  5.04576  3.88381  4.13832  4.17149  4.06910  3.17560  3.49572  3.92326  5.80087  4.88907    125 - -
          2.68618  4.42225  2.77519  2.73123  3.46354  2.40513  3.72494  3.29354  2.67741  2.69355  4.24690  2.90347  2.73739  3.18146  2.89801  2.37887  2.77519  2.98518  4.58477  3.61503
          0.02455  4.11518  4.83753  0.61958  0.77255  0.48576  0.95510
    121   2.57036  5.33014  2.01615  1.76554  4.64336  3.19950  3.70658  4.13812  2.58996  3.63273  4.42430  2.12606  3.84118  2.84163  3.13235  2.52244  3.06903  3.71220  5.78984  4.33637    126 - -
          2.68618  4.42225  2.77519  2.73123  3.46354  2.40513  3.72494  3.29354  2.67741  2.69355  4.24690  2.90347  2.73739  3.18146  2.89801  2.37887  2.77519  2.98518  4.58477  3.61503
          0.02455  4.11518  4.83753  0.61958  0.77255  0.48576  0.95510
    122   3.79551  4.98681  4.76537  4.48662  1.25518  4.50797  3.51091  3.46365  4.32353  2.76788  4.05044  4.16841  4.80869  4.24540  4.32258  3.88480  4.01429  3.39357  3.63534  1.04860    127 - -
          2.68618  4.42225  2.77519  2.73123  3.46354  2.40513  3.72494  3.29354  2.67741  2.69355  4.24690  2.90347  2.73739  3.18146  2.89801  2.37887  2.77519  2.98518  4.58477  3.61503
          0.02455  4.11518  4.83753  0.61958  0.77255  0.48576  0.95510
    123   3.26985  5.41380  0.62388  2.52057  4.82799  3.41220  4.17073  4.47560  3.30467  4.04299  5.03314  3.08666  4.08263  3.41494  3.84881  3.20935  3.61587  4.09100  5.94718  4.66945    128 - -
          2.68618  4.42225  2.77519  2.73123  3.46354  2.40513  3.72494  3.29354  2.67741  2.69355  4.24690  2.90347  2.73739  3.18146  2.89801  2.37887  2.77519  2.98518  4.58477  3.61503
          0.02455  4.11518  4.83753  0.61958  0.77255  0.48576  0.95510
    124   3.43876  4.83296  4.57843  4.22617  3.24628  4.28767  4.80651  2.47022  3.99177  0.62504  3.20541  4.47821  4.68559  4.30120  4.12532  3.89741  3.72433  2.56931  5.20642  3.98351    129 - -
          2.68618  4.42225  2.77519  2.73123  3.46354  2.40513  3.72494  3.29354  2.67741  2.69355  4.24690  2.90347  2.73739  3.18146  2.89801  2.37887  2.77519  2.98518  4.58477  3.61503
          0.02455  4.11518  4.83753  0.61958  0.77255  0.48576  0.95510
    125   2.78370  5.23609  2.15667  1.81437  4.58016  2.50667  3.71927  4.06212  2.60318  3.57887  4.37747  2.80167  3.84073  2.85978  3.13555  2.01297  3.05122  3.64664  5.75030  4.31522    130 - -
          2.68618  4.42225  2.77519  2.73123  3.46354  2.40513  3.72494  3.29354  2.67741  2.69355  4.24690  2.90347  2.73739  3.18146  2.89801  2.37887  2.77519  2.98518  4.58477  3.61503
          0.02455  4.11518  4.83753  0.61958  0.77255  0.48576  0.95510
    126   1.26361  4.23592  3.50690  3.28004  4.43783  1.55761  4.36834  3.81098  3.38649  3.54256  4.38402  3.40792  3.77131  3.65684  3.68135  2.48523  2.80564  3.25529  5.77509  4.58523    131 - -
          2.68618  4.42225  2.77519  2.73123  3.46354  2.40513  3.72494  3.29354  2.67741  2.69355  4.24690  2.90347  2.73739  3.18146  2.89801  2.37887  2.77519  2.98518  4.58477  3.61503
          0.02455  4.11518  4.83753  0.61958  0.77255  0.48576  0.95510
    127   3.43876  4.83296  4.57843  4.22617  3.24628  4.28767  4.80651  2.47022  3.99177  0.62504  3.20541  4.47821  4.68559  4.30120  4.12532  3.89741  3.72433  2.56931  5.20642  3.98351    132 - -
          2.68618  4.42225  2.77519  2.73123  3.46354  2.40513  3.72494  3.29354  2.67741  2.69355  4.24690  2.90347  2.73739  3.18146  2.89801  2.37887  2.77519  2.98518  4.58477  3.61503
          0.02455  4.11518  4.83753  0.61958  0.77255  0.48576  0.95510
    128   3.17980  4.50779  4.85951  4.29076  1.91755  4.42137  4.66070  1.58403  4.15652  1.46677  2.79461  4.46340  4.65122  4.24851  4.24599  3.75532  3.40331  2.21449  4.99283  3.79238    133 - -
          2.68618  4.42225  2.77519  2.73123  3.46354  2.40513  3.72494  3.29354  2.67741  2.69355  4.24690  2.90347  2.73739  3.18146  2.89801  2.37887  2.77519  2.98518  4.58477  3.61503
          0.02455  4.11518  4.83753  0.61958  0.77255  0.48576  0.95510
    129   2.25816  4.41258  3.43888  2.29396  3.57582  3.61899  3.88819  2.17302  2.84546  2.28145  3.49708  3.32391  4.00402  3.17351  3.21757  2.87196  2.89326  2.36486  5.05306  3.80674    134 - -
          2.68618  4.42225  2.77519  2.73123  3.46354  2.40513  3.72494  3.29354  2.67741  2.69355  4.24690  2.90347  2.73739  3.18146  2.89801  2.37887  2.77519  2.98518  4.58477  3.61503
          0.02455  4.11518  4.83753  0.61958  0.77255  0.48576  0.95510
    130   3.29994  5.10837  3.81732  3.28599  4.52568  3.73219  4.02970  4.09031  2.37499  3.56225  4.56195  3.62402  4.22828  3.24310  0.66367  3.37608  3.55273  3.80517  5.51333  4.40675    135 - -
          2.68618  4.42225  2.77519  2.73123  3.46354  2.40513  3.72494  3.29354  2.67741  2.69355  4.24690  2.90347  2.73739  3.18146  2.89801  2.37887  2.77519  2.98518  4.58477  3.61503
          0.02455  4.11518  4.83753  0.61958  0.77255  0.48576  0.95510
    131   3.31806  4.61731  4.96438  4.43938  3.26892  4.63017  5.01144  1.31442  4.27631  1.18158  3.07902  4.67617  4.84336  4.44984  4.40886  4.01026  3.55644  1.98117  5.33921  4.20606    136 - -
          2.68618  4.42225  2.77519  2.73123  3.46354  2.40513  3.72494  3.29354  2.67741  2.69355  4.24690  2.90347  2.73739  3.18146  2.89801  2.37887  2.77519  2.98518  4.58477  3.61503
          0.02455  4.11518  4.83753  0.61958  0.77255  0.48576  0.95510
    132   2.54820  5.17461  2.58566  1.74286  4.49412  2.82279  3.66930  3.96138  2.47367  3.47756  4.26719  2.59459  3.83277  2.21217  2.96190  2.69895  2.99114  3.56065  5.64328  4.23684    137 - -
          2.68618  4.42225  2.77519  2.73123  3.46354  2.40513  3.72494  3.29354  2.67741  2.69355  4.24690  2.90347  2.73739  3.18146  2.89801  2.37887  2.77519  2.98518  4.58477  3.61503
          0.02455  4.11518  4.83753  0.61958  0.77255  0.48576  0.95510
    133   2.60607  4.47940  3.01338  2.70588  3.01774  3.51916  3.04128  3.02061  2.67993  2.44892  3.57505  2.89512  3.90376  3.00415  3.08258  2.75036  2.68124  2.77211  4.93831  2.68988    138 - -
          2.68618  4.42225  2.77519  2.73123  3.46354  2.40513  3.72494  3.29354  2.67741  2.69355  4.24690  2.90347  2.73739  3.18146  2.89801  2.37887  2.77519  2.98518  4.58477  3.61503
          0.02455  4.11518  4.83753  0.61958  0.77255  0.48576  0.95510
    134   0.80046  4.24971  3.61083  3.40755  4.38914  2.78424  4.44171  3.67193  3.46849  3.48573  4.37728  3.49491  3.81616  3.76263  3.72353  2.54577  2.85698  3.17947  5.74845  4.57317    139 - -
          2.68618  4.42225  2.77519  2.73123  3.46354  2.40513  3.72494  3.29354  2.67741  2.69355  4.24690  2.90347  2.73739  3.18146  2.89801  2.37887  2.77519  2.98518  4.58477  3.61503
          0.02455  4.11518  4.83753  0.61958  0.77255  0.48576  0.95510
    135   3.17929  4.47903  4.93286  4.44846  3.61511  4.54637  5.15240  1.02232  4.33160  2.08967  3.41284  4.65365  4.85219  4.59047  4.51712  3.94794  3.44789  1.38603  5.62030  4.41899    140 - -
          2.68618  4.42225  2.77519  2.73123  3.46354  2.40513  3.72494  3.29354  2.67741  2.69355  4.24690  2.90347  2.73739  3.18146  2.89801  2.37887  2.77519  2.98518  4.58477  3.61503
          0.02455  4.11518  4.83753  0.61958  0.77255  0.48576  0.95510
    136   2.51452  5.04460  2.20593  2.34589  4.35061  3.39438  3.42120  3.80290  2.35086  3.25450  4.11217  2.83434  3.81415  2.68849  2.08600  2.64441  2.84693  3.41909  5.49953  4.12492    141 - -
          2.68618  4.42225  2.77519  2.73123  3.46354  2.40513  3.72494  3.29354  2.67741  2.69355  4.24690  2.90347  2.73739  3.18146  2.89801  2.37887  2.77519  2.98518  4.58477  3.61503
          0.02455  4.11518  4.83753  0.61958  0.77255  0.48576  0.95510
    137   2.73105  4.99776  3.05345  2.49885  4.34184  3.47851  3.62667  3.75528  1.71700  3.28562  4.09227  2.99885  3.87705  2.66496  2.32862  2.20728  2.66146  3.39926  5.44403  4.13641    142 - -
          2.68618  4.42225  2.77519  2.73123  3.46354  2.40513  3.72494  3.29354  2.67741  2.69355  4.24690  2.90347  2.73739  3.18146  2.89801  2.37887  2.77519  2.98518  4.58477  3.61503
          0.02455  4.11518  4.83753  0.61958  0.77255  0.48576  0.95510
    138   2.71852  4.19165  4.11545  3.54876  3.22182  3.83273  4.13544  1.83973  3.42878  2.20980  3.25070  3.78788  4.19688  3.67601  3.63761  3.13021  2.72838  1.88064  4.81518  2.32704    143 - -
          2.68618  4.42225  2.77519  2.73123  3.46354  2.40513  3.72494  3.29354  2.67741  2.69355  4.24690  2.90347  2.73739  3.18146  2.89801  2.37887  2.77519  2.98518  4.58477  3.61503
          0.02455  4.11518  4.83753  0.61958  0.77255  0.48576  0.95510
    139   2.71131  5.01609  2.82533  2.41255  4.39429  2.25381  3.66710  3.83172  1.83817  3.36553  4.16698  2.53064  3.58208  2.80163  2.70868  2.70480  2.96020  3.45105  5.53231  4.18640    144 - -
          2.68618  4.42225  2.77519  2.73123  3.46354  2.40513  3.72494  3.29354  2.67741  2.69355  4.24690  2.90347  2.73739  3.18146  2.89801  2.37887  2.77519  2.98518  4.58477  3.61503
          0.02455  4.11518  4.83753  0.61958  0.77255  0.48576  0.95510
    140   0.71352  4.33144  3.72643  3.53728  4.31110  3.14796  4.52814  3.47424  3.56028  3.34397  4.35461  3.61994  3.91085  3.88013  3.78900  2.68249  2.97710  3.08573  5.71342  4.54338    145 - -
          2.68618  4.42225  2.77519  2.73123  3.46354  2.40513  3.72494  3.29354  2.67741  2.69355  4.24690  2.90347  2.73739  3.18146  2.89801  2.37887  2.77519  2.98518  4.58477  3.61503
          0.02455  4.11518  4.83753  0.61958  0.77255  0.48576  0.95510
    141   2.82779  5.11436  3.14948  2.55643  4.49017  3.54534  3.61482  3.89050  1.59118  3.37473  4.18422  2.90880  3.92489  2.51823  1.97653  2.73561  2.70065  3.52988  5.48454  4.20658    146 - -
          2.68618  4.42225  2.77519  2.73123  3.46354  2.40513  3.72494  3.29354  2.67741  2.69355  4.24690  2.90347  2.73739  3.18146  2.89801  2.37887  2.77519  2.98518  4.58477  3.61503
          0.02455  4.11518  4.83753  0.61958  0.77255  0.48576  0.95510
    142   3.06716  4.99569  3.67242  3.03930  4.17344  3.70865  3.80078  3.63860  2.15359  2.82241  4.16329  3.39930  4.13141  2.99150  1.02473  3.13920  3.28756  3.40378  5.34675  4.10294    147 - -
          2.68618  4.42225  2.77519  2.73123  3.46354  2.40513  3.72494  3.29354  2.67741  2.69355  4.24690  2.90347  2.73739  3.18146  2.89801  2.37887  2.77519  2.98518  4.58477  3.61503
          0.02455  4.11518  4.83753  0.61958  0.77255  0.48576  0.95510
    143   3.14920  4.46619  4.83694  4.33155  3.59541  4.49580  5.04057  1.65490  4.20664  2.00929  3.41097  4.55837  4.80129  4.47839  4.40838  3.87769  3.41273  0.93224  5.55877  4.34512    148 - -
          2.68618  4.42225  2.77519  2.73123  3.46354  2.40513  3.72494  3.29354  2.67741  2.69355  4.24690  2.90347  2.73739  3.18146  2.89801  2.37887  2.77519  2.98518  4.58477  3.61503
          0.02455  4.11518  4.83753  0.61958  0.77255  0.48576  0.95510
    144   2.21272  4.22633  3.69841  3.27820  3.87178  3.23969  4.20405  2.92259  3.23291  2.88171  3.81900  3.47702  3.88795  3.53554  3.52977  1.68691  2.82388  1.64999  5.34114  4.12114    149 - -
          2.68618  4.42225  2.77519  2.73123  3.46354  2.40513  3.72494  3.29354  2.67741  2.69355  4.24690  2.90347  2.73739  3.18146  2.89801  2.37887  2.77519  2.98518  4.58477  3.61503
          0.02455  4.11518  4.83753  0.61958  0.77255  0.48576  0.95510
    145   3.27469  4.58498  4.97962  4.40168  2.75185  4.54860  4.85025  1.71609  4.27684  1.06476  2.47634  4.60672  4.73418  4.33236  4.35278  3.88849  3.49287  2.21129  5.13845  4.07421    150 - -
          2.68618  4.42225  2.77519  2.73123  3.46354  2.40513  3.72494  3.29354  2.67741  2.69355  4.24690  2.90347  2.73739  3.18146  2.89801  2.37887  2.77519  2.98518  4.58477  3.61503
          0.02455  4.11518  4.83753  0.61958  0.77255  0.48576  0.95510
    146   3.26985  5.41380  0.62388  2.52057  4.82799  3.41220  4.17073  4.47560  3.30467  4.04299  5.03314  3.08666  4.08263  3.41494  3.84881  3.20935  3.61587  4.09100  5.94718  4.66945    151 - -
          2.68618  4.42225  2.77519  2.73123  3.46354  2.40513  3.72494  3.29354  2.67741  2.69355  4.24690  2.90347  2.73739  3.18146  2.89801  2.37887  2.77519  2.98518  4.58477  3.61503
          0.02455  4.11518  4.83753  0.61958  0.77255  0.48576  0.95510
    147   2.32055  4.26392  3.47163  3.15295  4.28621  3.05022  4.22195  3.64916  3.16539  3.37689  4.22677  3.34728  3.77556  3.48633  3.48330  1.37380  1.65791  3.16163  5.64039  4.40886    152 - -
          2.68618  4.42225  2.77519  2.73123  3.46354  2.40513  3.72494  3.29354  2.67741  2.69355  4.24690  2.90347  2.73739  3.18146  2.89801  2.37887  2.77519  2.98518  4.58477  3.61503
          0.02455  4.11518  4.83753  0.61958  0.77255  0.48576  0.95510
    148   3.21538  4.50300  4.97044  4.43280  3.40682  4.58884  5.03162  1.42514  4.31885  1.39837  3.19861  4.64765  4.82170  4.49168  4.46375  3.95354  3.45669  1.47283  5.41941  4.28815    153 - -
          2.68618  4.42225  2.77519  2.73123  3.46354  2.40513  3.72494  3.29354  2.67741  2.69355  4.24690  2.90347  2.73739  3.18146  2.89801  2.37887  2.77519  2.98518  4.58477  3.61503
          0.02455  4.11518  4.83753  0.61958  0.77255  0.48576  0.95510
    149   2.67579  4.91082  2.68831  1.73260  4.36065  2.40126  3.76283  3.78225  2.60472  3.37530  4.19569  2.92230  3.84014  2.92182  3.07063  2.69161  2.19482  3.39863  5.58944  4.22873    154 - -
          2.68618  4.42225  2.77519  2.73123  3.46354  2.40513  3.72494  3.29354  2.67741  2.69355  4.24690  2.90347  2.73739  3.18146  2.89801  2.37887  2.77519  2.98518  4.58477  3.61503
          0.02455  4.11518  4.83753  0.61958  0.77255  0.48576  0.95510
    150   1.54529  4.38029  3.36749  2.86590  3.93108  3.26241  3.91732  3.28593  2.80605  2.98553  3.84181  3.22589  3.82582  3.15549  2.84924  2.22777  2.58691  2.69494  5.29360  4.04136    155 - -
          2.68618  4.42225  2.77519  2.73123  3.46354  2.40513  3.72494  3.29354  2.67741  2.69355  4.24690  2.90347  2.73739  3.18146  2.89801  2.37887  2.77519  2.98518  4.58477  3.61503
          0.02455  4.11518  4.83753  0.61958  0.77255  0.48576  0.95510
    151   3.21842  4.51490  4.94382  4.40209  3.36817  4.57102  4.99585  1.59337  4.28475  1.27918  3.16190  4.62289  4.80282  4.45166  4.42871  3.93186  3.45805  1.47395  5.38272  4.25911    156 - -
          2.68618  4.42225  2.77519  2.73123  3.46354  2.40513  3.72494  3.29354  2.67741  2.69355  4.24690  2.90347  2.73739  3.18146  2.89801  2.37887  2.77519  2.98518  4.58477  3.61503
          0.02455  4.11518  4.83753  0.61958  0.77255  0.48576  0.95510
    152   3.58428  4.91675  4.57304  4.33970  0.68484  4.20431  4.00916  3.08528  4.24242  2.40194  3.78308  4.30160  4.66199  4.34473  4.30176  3.83735  3.88785  3.09280  4.19760  2.53885    157 - -
          2.68618  4.42225  2.77519  2.73123  3.46354  2.40513  3.72494  3.29354  2.67741  2.69355  4.24690  2.90347  2.73739  3.18146  2.89801  2.37887  2.77519  2.98518  4.58477  3.61503
          0.02455  4.11518  4.83753  0.61958  0.77255  0.48576  0.95510
    153   2.27714  4.70700  3.04833  2.50044  3.96171  3.42377  3.66443  3.22582  2.44548  2.99010  3.61324  3.00238  3.59477  2.34471  2.91700  2.17853  2.71975  3.05433  5.25517  3.94088    158 - -
          2.68618  4.42225  2.77519  2.73123  3.46354  2.40513  3.72494  3.29354  2.67741  2.69355  4.24690  2.90347  2.73739  3.18146  2.89801  2.37887  2.77519  2.98518  4.58477  3.61503
          0.02455  4.11518  4.83753  0.61958  0.77255  0.48576  0.95510
    154   2.51618  4.94706  2.90174  2.40519  4.25477  2.60997  3.20252  3.68932  2.35577  3.24433  4.04167  2.92896  3.82595  2.11928  2.62297  2.50581  2.88922  3.32838  5.43544  4.08683    159 - -
          2.68618  4.42225  2.77519  2.73123  3.46354  2.40513  3.72494  3.29354  2.67741  2.69355  4.24690  2.90347  2.73739  3.18146  2.89801  2.37887  2.77519  2.98518  4.58477  3.61503
          0.02455  4.11518  4.83753  0.61958  0.77255  0.48576  0.95510
    155   3.24551  4.59359  4.56953  4.09749  1.77098  4.24219  3.80533  2.80287  3.94882  1.46965  3.41291  4.08528  4.54535  4.02688  4.04196  3.56782  3.46805  2.76858  4.03599  1.76225    160 - -
          2.68618  4.42225  2.77519  2.73123  3.46354  2.40513  3.72494  3.29354  2.67741  2.69355  4.24690  2.90347  2.73739  3.18146  2.89801  2.37887  2.77519  2.98518  4.58477  3.61503
          0.02455  4.11518  4.83753  0.61958  0.77255  0.48576  0.95510
    156   2.49214  5.09792  2.16630  2.11004  4.44013  3.16850  3.66684  3.90656  2.49371  3.43493  4.21959  2.83893  3.06477  2.79688  3.00095  2.04614  2.94726  3.50336  5.61164  4.20626    161 - -
          2.68618  4.42225  2.77519  2.73123  3.46354  2.40513  3.72494  3.29354  2.67741  2.69355  4.24690  2.90347  2.73739  3.18146  2.89801  2.37887  2.77519  2.98518  4.58477  3.61503
          0.02455  4.11518  4.83753  0.61958  0.77255  0.48576  0.95510
    157   2.10039  5.26836  1.77715  2.15511  4.60128  3.30579  3.73818  4.07902  2.64354  3.60462  4.41337  2.11978  3.85202  2.88461  3.18261  2.75461  3.08609  3.66909  5.78148  4.34030    162 - -
          2.68618  4.42225  2.77519  2.73123  3.46354  2.40513  3.72494  3.29354  2.67741  2.69355  4.24690  2.90347  2.73739  3.18146  2.89801  2.37887  2.77519  2.98518  4.58477  3.61503
          0.02455  4.11518  4.83753  0.61958  0.77255  0.48576  0.95510
    158   2.07850  4.77172  2.97391  2.25904  4.04657  3.40452  3.65676  3.30468  2.46136  3.06857  3.88674  2.96810  3.04905  2.66780  2.91579  2.35663  2.84023  3.07222  5.31618  3.98673    163 - -
          2.68618  4.42225  2.77519  2.73123  3.46354  2.40513  3.72494  3.29354  2.67741  2.69355  4.24690  2.90347  2.73739  3.18146  2.89801  2.37887  2.77519  2.98518  4.58477  3.61503
          0.02455  4.11518  4.83753  0.61958  0.77255  0.48576  0.95510
    159   1.59498  4.32403  3.33855  2.95607  4.29058  2.18217  4.08606  3.71559  3.01137  3.36505  4.17783  2.98117  3.75664  3.30932  3.39200  1.91336  2.51177  3.21667  5.60560  4.35658    164 - -
          2.68618  4.42225  2.77519  2.73123  3.46354  2.40513  3.72494  3.29354  2.67741  2.69355  4.24690  2.90347  2.73739  3.18146  2.89801  2.37887  2.77519  2.98518  4.58477  3.61503
          0.02455  4.11518  4.83753  0.61958  0.77255  0.48576  0.95510
    160   2.69046  4.23720  3.86988  3.21219  3.39000  3.75878  4.08110  1.85331  3.20585  2.34038  3.34036  3.63416  4.13661  3.16182  3.47390  3.04799  2.71564  1.64426  4.93741  3.72824    165 - -
          2.68618  4.42225  2.77519  2.73123  3.46354  2.40513  3.72494  3.29354  2.67741  2.69355  4.24690  2.90347  2.73739  3.18146  2.89801  2.37887  2.77519  2.98518  4.58477  3.61503
          0.02455  4.11518  4.83753  0.61958  0.77255  0.48576  0.95510
    161   3.18856  4.50509  4.85735  4.32024  3.38841  4.51258  4.94372  1.80041  4.19526  1.34319  3.19559  4.55175  4.76814  4.39366  4.35991  3.87231  3.43302  1.28691  5.37868  4.23231    166 - -
          2.68618  4.42225  2.77519  2.73123  3.46354  2.40513  3.72494  3.29354  2.67741  2.69355  4.24690  2.90347  2.73739  3.18146  2.89801  2.37887  2.77519  2.98518  4.58477  3.61503
          0.02455  4.11518  4.83753  0.61958  0.77255  0.48576  0.95510
    162   3.29994  5.10837  3.81732  3.28599  4.52568  3.73219  4.02970  4.09031  2.37499  3.56225  4.56195  3.62402  4.22828  3.24310  0.66367  3.37608  3.55273  3.80517  5.51333  4.40675    167 - -
          2.68618  4.42225  2.77519  2.73123  3.46354  2.40513  3.72494  3.29354  2.67741  2.69355  4.24690  2.90347  2.73739  3.18146  2.89801  2.37887  2.77519  2.98518  4.58477  3.61503
          0.02455  4.11518  4.83753  0.61958  0.77255  0.48576  0.95510
    163   1.86951  4.70910  3.09131  2.60336  4.19010  3.35354  3.74767  3.59980  2.45823  3.20082  4.02500  2.79757  3.84469  2.91247  2.02532  2.43230  2.88882  3.23530  5.41701  4.12107    168 - -
          2.68618  4.42225  2.77519  2.73123  3.46354  2.40513  3.72494  3.29354  2.67741  2.69355  4.24690  2.90347  2.73739  3.18146  2.89801  2.37887  2.77519  2.98518  4.58477  3.61503
          0.02455  4.11518  4.83753  0.61958  0.77255  0.48576  0.95510
    164   3.01813  5.52911  2.02090  1.02306  4.82986  3.29991  3.84591  4.33988  2.84443  3.86000  4.72381  2.78052  3.91970  3.01673  3.41401  2.91143  3.30834  3.92644  6.00096  4.52594    169 - -
          2.68618  4.42225  2.77519  2.73123  3.46354  2.40513  3.72494  3.29354  2.67741  2.69355  4.24690  2.90347  2.73739  3.18146  2.89801  2.37887  2.77519  2.98518  4.58477  3.61503
          0.02455  4.11518  4.83753  0.61958  0.77255  0.48576  0.95510
    165   3.35044  4.65497  4.96645  4.43716  3.21575  4.64167  4.99787  1.52985  4.26900  0.99979  3.02306  4.68207  4.84222  4.42652  4.39460  4.02029  3.58514  2.07450  5.30380  4.18597    170 - -
          2.68618  4.42225  2.77519  2.73123  3.46354  2.40513  3.72494  3.29354  2.67741  2.69355  4.24690  2.90347  2.73739  3.18146  2.89801  2.37887  2.77519  2.98518  4.58477  3.61503
          0.02455  4.11518  4.83753  0.61958  0.77255  0.48576  0.95510
    166   2.74941  4.51372  3.50661  2.94065  2.09282  3.65693  3.08588  3.02793  2.73118  2.48039  3.59950  3.33265  4.03205  3.14639  2.21099  2.91806  2.97559  2.81102  4.64224  3.17175    171 - -
          2.68618  4.42225  2.77519  2.73123  3.46354  2.40513  3.72494  3.29354  2.67741  2.69355  4.24690  2.90347  2.73739  3.18146  2.89801  2.37887  2.77519  2.98518  4.58477  3.61503
          0.02455  4.11518  4.83753  0.61958  0.77255  0.48576  0.95510
    167   3.29994  5.10837  3.81732  3.28599  4.52568  3.73219  4.02970  4.09031  2.37499  3.56225  4.56195  3.62402  4.22828  3.24310  0.66367  3.37608  3.55273  3.80517  5.51333  4.40675    172 - -
          2.68618  4.42225  2.77519  2.73123  3.46354  2.40513  3.72494  3.29354  2.67741  2.69355  4.24690  2.90347  2.73739  3.18146  2.89801  2.37887  2.77519  2.98518  4.58477  3.61503
          0.02455  4.11518  4.83753  0.61958  0.77255  0.48576  0.95510
    168   3.35125  4.66347  4.95950  4.39578  3.16610  4.64122  4.96589  1.89565  4.26096  0.88167  2.74407  4.65860  4.81373  4.36935  4.38362  3.99218  3.57425  2.07580  5.26686  4.21184    173 - -
          2.68618  4.42225  2.77519  2.73123  3.46354  2.40513  3.72494  3.29354  2.67741  2.69355  4.24690  2.90347  2.73739  3.18146  2.89801  2.37887  2.77519  2.98518  4.58477  3.61503
          0.02455  4.11518  4.83753  0.61958  0.77255  0.48576  0.95510
    169   2.25150  4.17457  4.02636  3.49028  2.13789  3.67087  4.11853  2.41733  3.39245  2.31203  3.32222  3.70890  4.11081  3.63855  3.61357  2.86192  2.90937  1.75776  4.84675  3.59716    174 - -
          2.68618  4.42225  2.77519  2.73123  3.46354  2.40513  3.72494  3.29354  2.67741  2.69355  4.24690  2.90347  2.73739  3.18146  2.89801  2.37887  2.77519  2.98518  4.58477  3.61503
          0.02455  4.11518  4.83753  0.61958  0.77255  0.48576  0.95510
    170   2.08332  4.89070  2.73153  2.39287  4.19065  3.14150  3.08306  3.62492  2.41127  3.19662  3.99366  2.91921  3.80708  2.76853  2.57248  2.31484  2.85427  3.26783  5.40734  4.05245    175 - -
          2.68618  4.42225  2.77519  2.73123  3.46354  2.40513  3.72494  3.29354  2.67741  2.69355  4.24690  2.90347  2.73739  3.18146  2.89801  2.37887  2.77519  2.98518  4.58477  3.61503
          0.02455  4.11518  4.83753  0.61958  0.77255  0.48576  0.95510
    171   2.15190  4.49886  3.43990  2.86859  3.58578  3.54755  3.77906  3.07882  2.57074  2.74268  3.64671  3.27111  3.96123  3.06227  2.21675  2.83433  2.91759  2.83469  2.49944  3.68849    176 - -
          2.68618  4.42225  2.77519  2.73123  3.46354  2.40513  3.72494  3.29354  2.67741  2.69355  4.24690  2.90347  2.73739  3.18146  2.89801  2.37887  2.77519  2.98518  4.58477  3.61503
          0.02455  4.11518  4.83753  0.61958  0.77255  0.48576  0.95510
    172   3.39415  4.74287  4.84451  4.34008  3.13737  4.57839  4.90347  2.03814  4.12157  0.76967  2.98216  4.60365  4.80700  4.32673  4.25932  3.97550  3.63579  2.28060  5.22593  4.06747    177 - -
          2.68618  4.42225  2.77519  2.73123  3.46354  2.40513  3.72494  3.29354  2.67741  2.69355  4.24690  2.90347  2.73739  3.18146  2.89801  2.37887  2.77519  2.98518  4.58477  3.61503
          0.02455  4.11518  4.83753  0.61958  0.77255  0.48576  0.95510
    173   3.13322  5.23740  3.51653  2.86824  4.70647  3.72438  3.67731  4.05776  1.02959  3.49051  4.36803  3.26554  4.10114  2.81348  1.88079  3.12645  3.30027  3.73866  5.51813  4.35768    178 - -
          2.68618  4.42225  2.77519  2.73123  3.46354  2.40513  3.72494  3.29354  2.67741  2.69355  4.24690  2.90347  2.73739  3.18146  2.89801  2.37887  2.77519  2.98518  4.58477  3.61503
          0.02455  4.11518  4.83753  0.61958  0.77255  0.48576  0.95510
    174   2.62555  5.03762  2.39178  2.03966  4.34265  3.38157  3.59392  3.80117  2.35145  3.06278  4.09317  2.86472  3.79022  2.32895  2.72643  2.56893  2.71369  3.26703  5.49309  4.10559    179 - -
          2.68618  4.42225  2.77519  2.73123  3.46354  2.40513  3.72494  3.29354  2.67741  2.69355  4.24690  2.90347  2.73739  3.18146  2.89801  2.37887  2.77519  2.98518  4.58477  3.61503
          0.02455  4.11518  4.83753  0.61958  0.77255  0.48576  0.95510
    175   2.62683  4.38826  3.44189  2.86409  3.51886  3.58178  3.80808  2.68708  2.46578  2.13998  3.07678  3.28352  3.95725  3.10298  2.42853  2.82814  2.85542  2.38260  4.96010  3.72457    180 - -
          2.68618  4.42225  2.77519  2.73123  3.46354  2.40513  3.72494  3.29354  2.67741  2.69355  4.24690  2.90347  2.73739  3.18146  2.89801  2.37887  2.77519  2.98518  4.58477  3.61503
          0.02455  4.11518  4.83753  0.61958  0.77255  0.48576  0.95510
    176   2.72312  4.89029  2.27672  2.44412  4.57922  1.21627  3.96896  4.08398  2.96768  3.67931  4.52913  2.75468  3.87003  3.17150  3.46053  2.75360  3.10438  3.62063  5.83899  4.46225    181 - -
          2.68618  4.42225  2.77519  2.73123  3.46354  2.40513  3.72494  3.29354  2.67741  2.69355  4.24690  2.90347  2.73739  3.18146  2.89801  2.37887  2.77519  2.98518  4.58477  3.61503
          0.02455  4.11518  4.83753  0.61958  0.77255  0.48576  0.95510
    177   2.45387  4.35127  4.48821  3.94989  3.54143  4.18668  4.65578  1.79777  3.84687  1.96145  3.39564  4.19685  4.53585  4.11085  4.07154  3.52457  3.21234  1.18501  5.32002  4.12148    182 - -
          2.68618  4.42225  2.77519  2.73123  3.46354  2.40513  3.72494  3.29354  2.67741  2.69355  4.24690  2.90347  2.73739  3.18146  2.89801  2.37887  2.77519  2.98518  4.58477  3.61503
          0.02455  4.11518  4.83753  0.61958  0.77255  0.48576  0.95510
    178   2.56281  4.40600  3.66503  3.43726  4.20448  3.23507  4.43330  3.36229  3.38509  3.21693  4.25726  3.60117  3.96055  3.76908  3.62716  2.76753  0.81811  3.03011  5.62015  4.42330    183 - -
          2.68618  4.42225  2.77519  2.73123  3.46354  2.40513  3.72494  3.29354  2.67741  2.69355  4.24690  2.90347  2.73739  3.18146  2.89801  2.37887  2.77519  2.98518  4.58477  3.61503
          0.02455  4.11518  4.83753  0.61958  0.77255  0.48576  0.95510
    179   1.57112  4.22195  3.63946  3.19486  4.00289  3.14245  4.16063  3.23191  3.15157  3.05225  3.93154  3.39611  3.81177  3.45407  3.47232  2.36327  1.74426  2.55817  5.41243  4.19709    184 - -
          2.68618  4.42225  2.77519  2.73123  3.46354  2.40513  3.72494  3.29354  2.67741  2.69355  4.24690  2.90347  2.73739  3.18146  2.89801  2.37887  2.77519  2.98518  4.58477  3.61503
          0.02455  4.11518  4.83753  0.61958  0.77255  0.48576  0.95510
    180   3.19617  4.47725  4.97472  4.46762  3.59129  4.60564  5.15191  1.08615  4.35607  1.99101  3.38279  4.68158  4.87398  4.59720  4.53674  3.99212  3.45281  1.34151  5.59795  4.40922    185 - -
          2.68618  4.42225  2.77519  2.73123  3.46354  2.40513  3.72494  3.29354  2.67741  2.69355  4.24690  2.90347  2.73739  3.18146  2.89801  2.37887  2.77519  2.98518  4.58477  3.61503
          0.02455  4.11518  4.83753  0.61958  0.77255  0.48576  0.95510
    181   3.18669  4.51335  4.84486  4.27997  3.23502  4.47108  4.82650  1.55041  4.15446  1.55226  1.85679  4.50406  4.70122  4.29423  4.28471  3.81053  3.41628  1.91524  5.22047  4.12537    186 - -
          2.68618  4.42225  2.77519  2.73123  3.46354  2.40513  3.72494  3.29354  2.67741  2.69355  4.24690  2.90347  2.73739  3.18146  2.89801  2.37887  2.77519  2.98518  4.58477  3.61503
          0.02455  4.11518  4.83753  0.61958  0.77255  0.48576  0.95510
    182   2.56281  4.40600  3.66503  3.43726  4.20448  3.23507  4.43330  3.36229  3.38509  3.21693  4.25726  3.60117  3.96055  3.76908  3.62716  2.76753  0.81811  3.03011  5.62015  4.42330    187 - -
          2.68618  4.42225  2.77519  2.73123  3.46354  2.40513  3.72494  3.29354  2.67741  2.69355  4.24690  2.90347  2.73739  3.18146  2.89801  2.37887  2.77519  2.98518  4.58477  3.61503
          0.02455  4.11518  4.83753  0.61958  0.77255  0.48576  0.95510
    183   1.71700  4.31731  3.43938  2.96241  3.96148  2.30176  3.99980  3.29134  2.93395  3.01807  3.49005  3.27561  3.81324  3.25418  3.29927  2.57015  2.04328  2.93475  5.34027  4.09830    188 - -
          2.68618  4.42225  2.77519  2.73123  3.46354  2.40513  3.72494  3.29354  2.67741  2.69355  4.24690  2.90347  2.73739  3.18146  2.89801  2.37887  2.77519  2.98518  4.58477  3.61503
          0.02455  4.11518  4.83753  0.61958  0.77255  0.48576  0.95510
    184   3.18394  5.32386  2.61928  0.72343  4.70405  3.44725  4.06454  4.20775  2.97763  3.78872  4.75960  3.10006  4.06565  3.27990  3.40635  3.14581  3.49248  3.86923  5.82937  4.56105    189 - -
          2.68618  4.42225  2.77519  2.73123  3.46354  2.40513  3.72494  3.29354  2.67741  2.69355  4.24690  2.90347  2.73739  3.18146  2.89801  2.37887  2.77519  2.98518  4.58477  3.61503
          0.02455  4.11518  4.83753  0.61958  0.77255  0.48576  0.95510
    185   3.29994  5.10837  3.81732  3.28599  4.52568  3.73219  4.02970  4.09031  2.37499  3.56225  4.56195  3.62402  4.22828  3.24310  0.66367  3.37608  3.55273  3.80517  5.51333  4.40675    190 - -
          2.68618  4.42225  2.77519  2.73123  3.46354  2.40513  3.72494  3.29354  2.67741  2.69355  4.24690  2.90347  2.73739  3.18146  2.89801  2.37887  2.77519  2.98518  4.58477  3.61503
          0.02455  4.11518  4.83753  0.61958  0.77255  0.48576  0.95510
    186   2.57915  4.47488  3.24049  2.51119  3.68923  2.32691  3.76227  2.80653  2.67049  2.64677  3.61159  3.15358  3.88637  3.00481  3.07296  2.64435  2.57068  2.47436  5.07972  3.81270    191 - -
          2.68618  4.42225  2.77519  2.73123  3.46354  2.40513  3.72494  3.29354  2.67741  2.69355  4.24690  2.90347  2.73739  3.18146  2.89801  2.37887  2.77519  2.98518  4.58477  3.61503
          0.02455  4.11518  4.83753  0.61958  0.77255  0.48576  0.95510
    187   2.69823  5.15285  2.08479  1.79099  4.48084  3.35045  3.62499  3.96387  2.41823  3.46540  4.22948  2.82143  3.80264  2.53706  2.73553  2.49401  2.93849  3.55079  5.58135  4.19643    192 - -
          2.68618  4.42225  2.77519  2.73123  3.46354  2.40513  3.72494  3.29354  2.67741  2.69355  4.24690  2.90347  2.73739  3.18146  2.89801  2.37887  2.77519  2.98518  4.58477  3.61503
          0.27937  4.11518  1.48095  0.61958  0.77255  0.48576  0.95510
    188   2.86347  5.22813  2.12609  1.24912  4.53554  3.20565  3.73457  4.00080  2.67960  3.58085  4.46305  2.72596  3.80902  2.91467  3.18846  2.79415  3.15294  3.62942  5.73308  4.31804    193 - -
          2.68618  4.42225  2.77519  2.73123  3.46354  2.40513  3.72494  3.29354  2.67741  2.69355  4.24690  2.90347  2.73739  3.18146  2.89801  2.37887  2.77519  2.98518  4.58477  3.61503
          0.03156  3.86737  4.58971  0.61958  0.77255  0.71329  0.67341
    189   2.70067  4.67994  2.64015  2.30565  3.46222  3.39702  3.66422  3.25281  2.63299  2.89944  3.80718  2.98618  3.86948  2.96305  3.03988  2.77246  2.95009  2.99095  4.92127  2.03225    194 - -
          2.68618  4.42225  2.77519  2.73123  3.46354  2.40513  3.72494  3.29354  2.67741  2.69355  4.24690  2.90347  2.73739  3.18146  2.89801  2.37887  2.77519  2.98518  4.58477  3.61503
          0.03156  3.86737  4.58971  0.61958  0.77255  0.36597  1.18262
    190   2.50577  4.88109  2.68904  2.29338  4.36070  1.54568  3.81432  3.77109  2.42727  3.37676  4.21984  2.96330  3.87364  2.99252  3.04816  2.74854  3.02473  3.39960  5.59843  4.26470    195 - -
          2.68618  4.42225  2.77519  2.73123  3.46354  2.40513  3.72494  3.29354  2.67741  2.69355  4.24690  2.90347  2.73739  3.18146  2.89801  2.37887  2.77519  2.98518  4.58477  3.61503
          0.02455  4.11518  4.83753  0.61958  0.77255  0.48576  0.95510
    191   2.34868  4.89661  2.65344  2.34287  4.17173  3.24403  3.61614  3.60492  2.39882  3.17720  3.57222  2.91086  2.73271  2.47687  2.87251  2.61451  2.70005  3.25163  5.39025  4.03229    196 - -
          2.68618  4.42225  2.77519  2.73123  3.46354  2.40513  3.72494  3.29354  2.67741  2.69355  4.24690  2.90347  2.73739  3.18146  2.89801  2.37887  2.77519  2.98518  4.58477  3.61503
          0.02455  4.11518  4.83753  0.61958  0.77255  0.48576  0.95510
    192   3.23683  4.53725  4.94184  4.39754  3.33075  4.57641  4.98650  1.63889  4.27657  1.18302  3.12285  4.62428  4.80133  4.43438  4.41702  3.93620  3.47461  1.57152  5.35977  4.24648    197 - -
          2.68618  4.42225  2.77519  2.73123  3.46354  2.40513  3.72494  3.29354  2.67741  2.69355  4.24690  2.90347  2.73739  3.18146  2.89801  2.37887  2.77519  2.98518  4.58477  3.61503
          0.02455  4.11518  4.83753  0.61958  0.77255  0.48576  0.95510
    193   1.53027  4.21046  3.59811  3.23125  4.21212  3.04725  4.24031  3.52858  3.22265  3.28557  4.13482  3.38648  3.76941  3.52091  3.53416  2.18651  1.55290  3.06696  5.58509  4.37684    198 - -
          2.68618  4.42225  2.77519  2.73123  3.46354  2.40513  3.72494  3.29354  2.67741  2.69355  4.24690  2.90347  2.73739  3.18146  2.89801  2.37887  2.77519  2.98518  4.58477  3.61503
          0.02455  4.11518  4.83753  0.61958  0.77255  0.48576  0.95510
    194   2.96049  4.94866  3.51218  2.97280  4.41663  3.57528  3.80492  3.88727  2.15548  3.41318  4.32508  3.32886  4.06296  2.98164  1.00682  2.82344  3.22816  3.55401  5.46694  4.24931    199 - -
          2.68618  4.42225  2.77519  2.73123  3.46354  2.40513  3.72494  3.29354  2.67741  2.69355  4.24690  2.90347  2.73739  3.18146  2.89801  2.37887  2.77519  2.98518  4.58477  3.61503
          0.02455  4.11518  4.83753  0.61958  0.77255  0.48576  0.95510
    195   2.72892  4.49513  3.45671  2.91545  2.18097  3.64377  2.99601  3.02508  2.84796  2.67254  3.59795  3.31465  4.02186  2.46551  3.20392  2.89458  2.84013  2.79897  4.55599  2.51531    200 - -
          2.68618  4.42225  2.77519  2.73123  3.46354  2.40513  3.72494  3.29354  2.67741  2.69355  4.24690  2.90347  2.73739  3.18146  2.89801  2.37887  2.77519  2.98518  4.58477  3.61503
          0.02455  4.11518  4.83753  0.61958  0.77255  0.48576  0.95510
    196   2.99565  4.73993  3.71857  3.65220  4.77664  0.43669  4.75096  4.44190  3.86610  4.06318  5.04576  3.88381  4.13832  4.17149  4.06910  3.17560  3.49572  3.92326  5.80087  4.88907    201 - -
          2.68618  4.42225  2.77519  2.73123  3.46354  2.40513  3.72494  3.29354  2.67741  2.69355  4.24690  2.90347  2.73739  3.18146  2.89801  2.37887  2.77519  2.98518  4.58477  3.61503
          0.02455  4.11518  4.83753  0.61958  0.77255  0.48576  0.95510
    197   3.16487  4.48392  4.83932  4.28370  3.32720  4.47891  4.86776  1.84202  4.16813  1.38162  2.81934  4.50976  4.72182  4.33488  4.31731  3.82279  3.40008  1.33519  5.29510  4.17584    202 - -
          2.68618  4.42225  2.77519  2.73123  3.46354  2.40513  3.72494  3.29354  2.67741  2.69355  4.24690  2.90347  2.73739  3.18146  2.89801  2.37887  2.77519  2.98518  4.58477  3.61503
          0.02455  4.11518  4.83753  0.61958  0.77255  0.48576  0.95510
    198   3.18394  5.32386  2.61928  0.72343  4.70405  3.44725  4.06454  4.20775  2.97763  3.78872  4.75960  3.10006  4.06565  3.27990  3.40635  3.14581  3.49248  3.86923  5.82937  4.56105    203 - -
          2.68618  4.42225  2.77519  2.73123  3.46354  2.40513  3.72494  3.29354  2.67741  2.69355  4.24690  2.90347  2.73739  3.18146  2.89801  2.37887  2.77519  2.98518  4.58477  3.61503
          0.02455  4.11518  4.83753  0.61958  0.77255  0.48576  0.95510
    199   3.18394  5.32386  2.61928  0.72343  4.70405  3.44725  4.06454  4.20775  2.97763  3.78872  4.75960  3.10006  4.06565  3.27990  3.40635  3.14581  3.49248  3.86923  5.82937  4.56105    204 - -
          2.68618  4.42225  2.77519  2.73123  3.46354  2.40513  3.72494  3.29354  2.67741  2.69355  4.24690  2.90347  2.73739  3.18146  2.89801  2.37887  2.77519  2.98518  4.58477  3.61503
          0.02455  4.11518  4.83753  0.61958  0.77255  0.48576  0.95510
    200   3.78371  4.97669  4.76978  4.48903  1.09052  4.50475  3.51657  3.44336  4.32507  2.74852  4.03083  4.17111  4.80521  4.24659  4.32224  3.88127  4.00267  3.37563  3.64130  1.21615    205 - -
          2.68618  4.42225  2.77519  2.73123  3.46354  2.40513  3.72494  3.29354  2.67741  2.69355  4.24690  2.90347  2.73739  3.18146  2.89801  2.37887  2.77519  2.98518  4.58477  3.61503
          0.02455  4.11518  4.83753  0.61958  0.77255  0.48576  0.95510
    201   3.00441  4.48769  4.45625  4.13351  3.74004  3.96924  4.89737  2.07122  4.00526  2.38887  3.67441  4.28268  4.52109  4.35058  4.19353  3.49335  3.36308  0.76553  5.56332  4.30731    206 - -
          2.68618  4.42225  2.77519  2.73123  3.46354  2.40513  3.72494  3.29354  2.67741  2.69355  4.24690  2.90347  2.73739  3.18146  2.89801  2.37887  2.77519  2.98518  4.58477  3.61503
          0.02455  4.11518  4.83753  0.61958  0.77255  0.48576  0.95510
    202   1.54990  4.21830  3.53211  3.25500  4.37543  2.99795  4.31666  3.74786  3.30510  3.47964  4.31930  3.38562  3.75613  3.59473  3.60704  1.21734  2.77327  3.20711  5.72988  4.51451    207 - -
          2.68618  4.42225  2.77519  2.73123  3.46354  2.40513  3.72494  3.29354  2.67741  2.69355  4.24690  2.90347  2.73739  3.18146  2.89801  2.37887  2.77519  2.98518  4.58477  3.61503
          0.02455  4.11518  4.83753  0.61958  0.77255  0.48576  0.95510
    203   3.26985  5.41380  0.62388  2.52057  4.82799  3.41220  4.17073  4.47560  3.30467  4.04299  5.03314  3.08666  4.08263  3.41494  3.84881  3.20935  3.61587  4.09100  5.94718  4.66945    208 - -
          2.68618  4.42225  2.77519  2.73123  3.46354  2.40513  3.72494  3.29354  2.67741  2.69355  4.24690  2.90347  2.73739  3.18146  2.89801  2.37887  2.77519  2.98518  4.58477  3.61503
          0.02455  4.11518  4.83753  0.61958  0.77255  0.48576  0.95510
    204   2.47553  1.98832  3.47241  3.10689  3.95823  3.22455  4.11610  3.34803  3.05933  3.11873  4.01766  1.61864  3.87452  3.41834  3.37170  2.65668  2.88517  2.99326  5.36058  4.08428    209 - -
          2.68618  4.42225  2.77519  2.73123  3.46354  2.40513  3.72494  3.29354  2.67741  2.69355  4.24690  2.90347  2.73739  3.18146  2.89801  2.37887  2.77519  2.98518  4.58477  3.61503
          0.02455  4.11518  4.83753  0.61958  0.77255  0.48576  0.95510
    205   3.00441  4.48769  4.45625  4.13351  3.74004  3.96924  4.89737  2.07122  4.00526  2.38887  3.67441  4.28268  4.52109  4.35058  4.19353  3.49335  3.36308  0.76553  5.56332  4.30731    210 - -
          2.68618  4.42225  2.77519  2.73123  3.46354  2.40513  3.72494  3.29354  2.67741  2.69355  4.24690  2.90347  2.73739  3.18146  2.89801  2.37887  2.77519  2.98518  4.58477  3.61503
          0.02455  4.11518  4.83753  0.61958  0.77255  0.48576  0.95510
    206   3.16982  4.45213  4.95023  4.41863  3.52964  4.57390  5.05579  1.31566  4.31549  1.90775  3.10249  4.63019  4.82569  4.52489  4.48216  3.93954  3.41579  1.21471  5.49991  4.33671    211 - -
          2.68618  4.42225  2.77519  2.73123  3.46354  2.40513  3.72494  3.29354  2.67741  2.69355  4.24690  2.90347  2.73739  3.18146  2.89801  2.37887  2.77519  2.98518  4.58477  3.61503
          0.02455  4.11518  4.83753  0.61958  0.77255  0.48576  0.95510
    207   3.21773  4.50087  4.98240  4.44944  3.43778  4.60401  5.06184  1.27998  4.33649  1.51217  3.22817  4.66464  4.83861  4.51900  4.48649  3.97261  3.46099  1.49941  5.45353  4.31412    212 - -
          2.68618  4.42225  2.77519  2.73123  3.46354  2.40513  3.72494  3.29354  2.67741  2.69355  4.24690  2.90347  2.73739  3.18146  2.89801  2.37887  2.77519  2.98518  4.58477  3.61503
          0.02455  4.11518  4.83753  0.61958  0.77255  0.48576  0.95510
    208   3.24317  4.59885  4.79042  4.24908  3.23485  4.47825  4.85879  2.08758  4.08771  0.98735  2.94871  4.50256  4.72915  4.27964  4.24561  3.83700  3.48541  1.69928  5.26694  4.14559    213 - -
          2.68618  4.42225  2.77519  2.73123  3.46354  2.40513  3.72494  3.29354  2.67741  2.69355  4.24690  2.90347  2.73739  3.18146  2.89801  2.37887  2.77519  2.98518  4.58477  3.61503
          0.02455  4.11518  4.83753  0.61958  0.77255  0.48576  0.95510
    209   2.74153  5.09449  2.02548  2.35810  4.44886  3.37265  3.68285  3.91176  2.42416  3.43990  4.24220  2.89350  3.85200  2.81912  1.82067  2.51975  2.99510  3.52078  5.59434  4.21836    214 - -
          2.68618  4.42225  2.77519  2.73123  3.46354  2.40513  3.72494  3.29354  2.67741  2.69355  4.24690  2.90347  2.73739  3.18146  2.89801  2.37887  2.77519  2.98518  4.58477  3.61503
          0.02455  4.11518  4.83753  0.61958  0.77255  0.48576  0.95510
    210   2.75144  4.85516  2.97963  2.56285  3.11204  3.48819  2.54324  3.53377  2.57805  3.10586  3.98752  1.80418  3.92791  2.94677  2.99403  2.78667  2.99781  3.23279  4.92985  3.40316    215 - -
          2.68618  4.42225  2.77519  2.73123  3.46354  2.40513  3.72494  3.29354  2.67741  2.69355  4.24690  2.90347  2.73739  3.18146  2.89801  2.37887  2.77519  2.98518  4.58477  3.61503
          0.02455  4.11518  4.83753  0.61958  0.77255  0.48576  0.95510
    211   2.63987  4.58463  3.30951  2.56867  3.79276  3.55308  3.75932  3.04645  2.49844  2.69611  3.69135  3.19495  3.94737  2.98146  2.10175  2.81845  2.91657  1.99990  5.14664  3.89149    216 - -
          2.68618  4.42225  2.77519  2.73123  3.46354  2.40513  3.72494  3.29354  2.67741  2.69355  4.24690  2.90347  2.73739  3.18146  2.89801  2.37887  2.77519  2.98518  4.58477  3.61503
          0.02455  4.11518  4.83753  0.61958  0.77255  0.48576  0.95510
    212   2.74544  4.25719  4.01794  3.44177  3.29414  3.83412  4.12914  2.23174  3.10929  1.52453  3.23140  3.73220  4.18965  3.58089  3.30819  3.12449  2.97972  1.84854  4.90441  3.71185    217 - -
          2.68618  4.42225  2.77519  2.73123  3.46354  2.40513  3.72494  3.29354  2.67741  2.69355  4.24690  2.90347  2.73739  3.18146  2.89801  2.37887  2.77519  2.98518  4.58477  3.61503
          0.02455  4.11518  4.83753  0.61958  0.77255  0.48576  0.95510
    213   2.49120  5.11268  2.40905  1.63889  4.40994  3.35514  3.65334  3.43623  2.47004  3.40293  4.19146  2.49844  3.81898  2.78310  2.97137  2.66931  2.94761  3.47648  5.58457  4.18243    218 - -
          2.68618  4.42225  2.77519  2.73123  3.46354  2.40513  3.72494  3.29354  2.67741  2.69355  4.24690  2.90347  2.73739  3.18146  2.89801  2.37887  2.77519  2.98518  4.58477  3.61503
          0.02455  4.11518  4.83753  0.61958  0.77255  0.48576  0.95510
    214   2.87294  5.42329  1.83318  1.93879  4.72254  2.13356  3.73996  4.22696  2.66407  3.71643  4.52227  2.34434  3.85972  2.72767  3.22429  2.78338  3.13940  3.79824  5.87425  4.40095    219 - -
          2.68618  4.42225  2.77519  2.73123  3.46354  2.40513  3.72494  3.29354  2.67741  2.69355  4.24690  2.90347  2.73739  3.18146  2.89801  2.37887  2.77519  2.98518  4.58477  3.61503
          0.02455  4.11518  4.83753  0.61958  0.77255  0.48576  0.95510
    215   2.77903  5.11193  2.72435  1.62983  4.37988  3.41487  3.67466  3.82342  2.39206  3.01431  4.18947  2.91013  3.87465  2.09150  2.80629  2.75492  3.01605  3.47107  5.54674  4.18129    220 - -
          2.68618  4.42225  2.77519  2.73123  3.46354  2.40513  3.72494  3.29354  2.67741  2.69355  4.24690  2.90347  2.73739  3.18146  2.89801  2.37887  2.77519  2.98518  4.58477  3.61503
          0.02455  4.11518  4.83753  0.61958  0.77255  0.48576  0.95510
    216   2.68630  4.57102  3.35490  2.75958  3.75033  3.57377  3.74411  2.38765  2.17700  2.58600  3.65015  3.20385  3.94920  2.97021  2.13574  2.82348  2.90818  2.64374  5.10769  3.85877    221 - -
          2.68618  4.42225  2.77519  2.73123  3.46354  2.40513  3.72494  3.29354  2.67741  2.69355  4.24690  2.90347  2.73739  3.18146  2.89801  2.37887  2.77519  2.98518  4.58477  3.61503
          0.02455  4.11518  4.83753  0.61958  0.77255  0.48576  0.95510
    217   2.41983  4.66651  3.19360  2.68322  4.22053  3.34267  3.77949  3.61341  2.44821  3.22069  4.05052  3.11295  3.85312  2.94772  1.74535  2.05849  2.67154  3.23995  5.43474  4.15863    222 - -
          2.68618  4.42225  2.77519  2.73123  3.46354  2.40513  3.72494  3.29354  2.67741  2.69355  4.24690  2.90347  2.73739  3.18146  2.89801  2.37887  2.77519  2.98518  4.58477  3.61503
          0.02455  4.11518  4.83753  0.61958  0.77255  0.48576  0.95510
    218   2.72962  4.74048  3.35847  2.82495  4.22665  3.45644  3.80156  3.57267  2.33390  3.19319  4.07909  3.22304  3.94916  2.98046  1.58622  2.81984  1.91295  3.24869  5.41428  4.17522    223 - -
          2.68618  4.42225  2.77519  2.73123  3.46354  2.40513  3.72494  3.29354  2.67741  2.69355  4.24690  2.90347  2.73739  3.18146  2.89801  2.37887  2.77519  2.98518  4.58477  3.61503
          0.02455  4.11518  4.83753  0.61958  0.77255  0.48576  0.95510
    219   3.29994  5.10837  3.81732  3.28599  4.52568  3.73219  4.02970  4.09031  2.37499  3.56225  4.56195  3.62402  4.22828  3.24310  0.66367  3.37608  3.55273  3.80517  5.51333  4.40675    224 - -
          2.68618  4.42225  2.77519  2.73123  3.46354  2.40513  3.72494  3.29354  2.67741  2.69355  4.24690  2.90347  2.73739  3.18146  2.89801  2.37887  2.77519  2.98518  4.58477  3.61503
          0.02455  4.11518  4.83753  0.61958  0.77255  0.48576  0.95510
    220   2.73452  4.80922  3.19781  2.65408  4.11293  3.49706  3.29048  3.53407  2.29448  3.12598  3.97716  3.11146  3.92124  2.86998  1.96716  2.79360  1.86553  3.22308  5.32205  4.04225    225 - -
          2.68618  4.42225  2.77519  2.73123  3.46354  2.40513  3.72494  3.29354  2.67741  2.69355  4.24690  2.90347  2.73739  3.18146  2.89801  2.37887  2.77519  2.98518  4.58477  3.61503
          0.02455  4.11518  4.83753  0.61958  0.77255  0.48576  0.95510
    221   2.75808  3.53096  4.56900  3.99542  3.27882  4.11703  4.48389  1.64425  3.86461  1.47561  2.92217  4.16647  4.43463  4.04989  4.00116  3.43689  3.12956  1.89693  5.01951  3.85950    226 - -
          2.68618  4.42225  2.77519  2.73123  3.46354  2.40513  3.72494  3.29354  2.67741  2.69355  4.24690  2.90347  2.73739  3.18146  2.89801  2.37887  2.77519  2.98518  4.58477  3.61503
          0.02455  4.11518  4.83753  0.61958  0.77255  0.48576  0.95510
    222   2.89965  5.17898  2.88902  1.58056  4.54012  3.49495  3.69568  3.96593  2.25016  3.46560  4.30365  3.01268  3.94756  2.83493  1.76872  2.87465  3.12453  3.60812  5.57729  4.27881    227 - -
          2.68618  4.42225  2.77519  2.73123  3.46354  2.40513  3.72494  3.29354  2.67741  2.69355  4.24690  2.90347  2.73739  3.18146  2.89801  2.37887  2.77519  2.98518  4.58477  3.61503
          0.02455  4.11518  4.83753  0.61958  0.77255  0.48576  0.95510
    223   3.17942  4.48011  4.93036  4.44643  3.61289  4.54423  5.15036  1.01697  4.32875  2.08707  3.41119  4.65180  4.85087  4.58798  4.51427  3.94609  3.44828  1.39648  5.61845  4.41707    228 - -
          2.68618  4.42225  2.77519  2.73123  3.46354  2.40513  3.72494  3.29354  2.67741  2.69355  4.24690  2.90347  2.73739  3.18146  2.89801  2.37887  2.77519  2.98518  4.58477  3.61503
          0.02455  4.11518  4.83753  0.61958  0.77255  0.48576  0.95510
    224   3.20173  4.54779  4.78623  4.22997  3.23982  4.45883  4.82157  2.07168  4.09172  1.12806  2.71650  4.47608  4.70092  4.26197  4.24394  3.80292  3.43643  1.56146  5.23962  4.13245    229 - -
          2.68618  4.42225  2.77519  2.73123  3.46354  2.40513  3.72494  3.29354  2.67741  2.69355  4.24690  2.90347  2.73739  3.18146  2.89801  2.37887  2.77519  2.98518  4.58477  3.61503
          0.02455  4.11518  4.83753  0.61958  0.77255  0.48576  0.95510
    225   3.21149  5.16919  3.40257  2.98730  4.61178  3.66652  3.91854  4.05830  0.74792  3.57369  4.52867  3.39843  4.15516  3.10100  2.50992  3.24149  3.44989  3.75483  5.57130  4.42254    230 - -
          2.68618  4.42225  2.77519  2.73123  3.46354  2.40513  3.72494  3.29354  2.67741  2.69355  4.24690  2.90347  2.73739  3.18146  2.89801  2.37887  2.77519  2.98518  4.58477  3.61503
          0.02455  4.11518  4.83753  0.61958  0.77255  0.48576  0.95510
    226   3.31499  4.66437  4.52854  4.07785  1.94847  4.26168  3.72268  2.92242  3.93148  1.69146  3.54503  4.05415  4.57031  4.01435  4.03847  3.58911  3.53775  2.86880  3.94161  1.33585    231 - -
          2.68618  4.42225  2.77519  2.73123  3.46354  2.40513  3.72494  3.29354  2.67741  2.69355  4.24690  2.90347  2.73739  3.18146  2.89801  2.37887  2.77519  2.98518  4.58477  3.61503
          0.02455  4.11518  4.83753  0.61958  0.77255  0.48576  0.95510
    227   3.29994  5.10837  3.81732  3.28599  4.52568  3.73219  4.02970  4.09031  2.37499  3.56225  4.56195  3.62402  4.22828  3.24310  0.66367  3.37608  3.55273  3.80517  5.51333  4.40675    232 - -
          2.68618  4.42225  2.77519  2.73123  3.46354  2.40513  3.72494  3.29354  2.67741  2.69355  4.24690  2.90347  2.73739  3.18146  2.89801  2.37887  2.77519  2.98518  4.58477  3.61503
          0.02455  4.11518  4.83753  0.61958  0.77255  0.48576  0.95510
    228   2.99565  4.73993  3.71857  3.65220  4.77664  0.43669  4.75096  4.44190  3.86610  4.06318  5.04576  3.88381  4.13832  4.17149  4.06910  3.17560  3.49572  3.92326  5.80087  4.88907    233 - -
          2.68618  4.42225  2.77519  2.73123  3.46354  2.40513  3.72494  3.29354  2.67741  2.69355  4.24690  2.90347  2.73739  3.18146  2.89801  2.37887  2.77519  2.98518  4.58477  3.61503
          0.02455  4.11518  4.83753  0.61958  0.77255  0.48576  0.95510
    229   1.86467  4.23004  3.54977  3.17387  4.23402  3.04864  4.20770  3.58265  3.17323  3.31039  4.14958  3.35614  3.76388  3.47390  3.49976  1.78562  1.54542  3.10742  5.59263  4.37669    234 - -
          2.68618  4.42225  2.77519  2.73123  3.46354  2.40513  3.72494  3.29354  2.67741  2.69355  4.24690  2.90347  2.73739  3.18146  2.89801  2.37887  2.77519  2.98518  4.58477  3.61503
          0.02455  4.11518  4.83753  0.61958  0.77255  0.48576  0.95510
    230   2.36199  4.58114  2.86928  2.58304  3.58559  3.45353  3.70271  3.17258  2.57302  2.69440  3.69045  3.06735  3.85469  2.90864  3.00445  2.32114  2.19732  2.89570  5.14214  3.63905    235 - -
          2.68618  4.42225  2.77519  2.73123  3.46354  2.40513  3.72494  3.29354  2.67741  2.69355  4.24690  2.90347  2.73739  3.18146  2.89801  2.37887  2.77519  2.98518  4.58477  3.61503
          0.02455  4.11518  4.83753  0.61958  0.77255  0.48576  0.95510
    231   3.29806  5.06002  3.39815  3.18910  3.48349  3.67731  0.71940  4.03907  3.02686  3.49915  4.56653  3.58587  4.24645  3.56044  3.27449  3.36858  3.61253  3.76983  4.94357  3.42890    236 - -
          2.68618  4.42225  2.77519  2.73123  3.46354  2.40513  3.72494  3.29354  2.67741  2.69355  4.24690  2.90347  2.73739  3.18146  2.89801  2.37887  2.77519  2.98518  4.58477  3.61503
          0.02455  4.11518  4.83753  0.61958  0.77255  0.48576  0.95510
    232   2.62945  4.61694  3.12500  2.64229  3.86201  2.26810  3.75576  3.24993  2.56608  2.88858  2.62095  3.10800  3.88755  2.33989  2.94919  2.73176  2.88842  2.97460  5.21148  3.92466    237 - -
          2.68618  4.42225  2.77519  2.73123  3.46354  2.40513  3.72494  3.29354  2.67741  2.69355  4.24690  2.90347  2.73739  3.18146  2.89801  2.37887  2.77519  2.98518  4.58477  3.61503
          0.02455  4.11518  4.83753  0.61958  0.77255  0.48576  0.95510
    233   2.68391  4.81272  3.07793  2.60926  4.28147  3.40536  3.73630  3.65859  1.58285  3.25903  4.09452  3.07129  3.88550  2.89443  2.70004  2.53646  2.10528  3.30403  5.45724  4.17089    238 - -
          2.68618  4.42225  2.77519  2.73123  3.46354  2.40513  3.72494  3.29354  2.67741  2.69355  4.24690  2.90347  2.73739  3.18146  2.89801  2.37887  2.77519  2.98518  4.58477  3.61503
          0.02455  4.11518  4.83753  0.61958  0.77255  0.48576  0.95510
    234   2.78058  5.08757  2.25026  2.31241  4.60658  1.71593  3.84353  4.10210  2.79424  3.65433  4.48365  1.92239  3.86204  3.01458  3.31732  2.76059  3.10625  3.66452  5.82641  4.40852    239 - -
          2.68618  4.42225  2.77519  2.73123  3.46354  2.40513  3.72494  3.29354  2.67741  2.69355  4.24690  2.90347  2.73739  3.18146  2.89801  2.37887  2.77519  2.98518  4.58477  3.61503
          0.02455  4.11518  4.83753  0.61958  0.77255  0.48576  0.95510
    235   3.01973  5.51137  2.07032  1.00401  4.81588  3.30457  3.85147  4.32254  2.84456  3.84925  4.71642  2.79085  3.92384  3.02386  3.40625  2.91682  3.31058  3.91368  5.98804  4.52171    240 - -
          2.68618  4.42225  2.77519  2.73123  3.46354  2.40513  3.72494  3.29354  2.67741  2.69355  4.24690  2.90347  2.73739  3.18146  2.89801  2.37887  2.77519  2.98518  4.58477  3.61503
          0.02455  4.11518  4.83753  0.61958  0.77255  0.48576  0.95510
    236   3.78185  4.98928  4.72419  4.43848  1.49363  4.49088  3.51421  3.46424  4.27965  2.77334  4.05533  4.15223  4.79716  4.22374  4.29629  3.86865  4.00296  3.39203  3.64387  0.89632    241 - -
          2.68618  4.42225  2.77519  2.73123  3.46354  2.40513  3.72494  3.29354  2.67741  2.69355  4.24690  2.90347  2.73739  3.18146  2.89801  2.37887  2.77519  2.98518  4.58477  3.61503
          0.02455  4.11518  4.83753  0.61958  0.77255  0.48576  0.95510
    237   3.10685  4.81623  3.74134  3.62035  4.58348  3.49036  4.67194  4.19895  3.69996  3.79619  4.86085  3.89943  0.47895  4.08108  3.91203  3.28342  3.56872  3.81522  5.69618  4.70957    242 - -
          2.68618  4.42225  2.77519  2.73123  3.46354  2.40513  3.72494  3.29354  2.67741  2.69355  4.24690  2.90347  2.73739  3.18146  2.89801  2.37887  2.77519  2.98518  4.58477  3.61503
          0.02455  4.11518  4.83753  0.61958  0.77255  0.48576  0.95510
    238   3.58428  4.91675  4.57304  4.33970  0.68484  4.20431  4.00916  3.08528  4.24242  2.40194  3.78308  4.30160  4.66199  4.34473  4.30176  3.83735  3.88785  3.09280  4.19760  2.53885    243 - -
          2.68618  4.42225  2.77519  2.73123  3.46354  2.40513  3.72494  3.29354  2.67741  2.69355  4.24690  2.90347  2.73739  3.18146  2.89801  2.37887  2.77519  2.98518  4.58477  3.61503
          0.02455  4.11518  4.83753  0.61958  0.77255  0.48576  0.95510
    239   2.42587  4.32721  3.75243  3.26759  3.57820  3.54992  4.14821  2.58296  3.15521  1.71287  3.50357  3.56500  4.06101  3.49494  3.44554  2.90449  1.84879  2.40210  5.15419  3.93730    244 - -
          2.68618  4.42225  2.77519  2.73123  3.46354  2.40513  3.72494  3.29354  2.67741  2.69355  4.24690  2.90347  2.73739  3.18146  2.89801  2.37887  2.77519  2.98518  4.58477  3.61503
          0.02455  4.11518  4.83753  0.61958  0.77255  0.48576  0.95510
    240   3.21785  4.52360  4.90544  4.39135  3.48080  4.56706  5.05962  0.96650  4.23979  1.89291  3.17117  4.62268  4.83600  4.48871  4.41805  3.94962  3.47327  1.68366  5.50182  4.32125    245 - -
          2.68618  4.42225  2.77519  2.73123  3.46354  2.40513  3.72494  3.29354  2.67741  2.69355  4.24690  2.90347  2.73739  3.18146  2.89801  2.37887  2.77519  2.98518  4.58477  3.61503
          0.02455  4.11518  4.83753  0.61958  0.77255  0.48576  0.95510
    241   2.59091  4.67618  2.30865  2.51609  3.90580  3.19613  3.67547  3.09806  2.50993  2.76290  3.63868  3.01771  3.83987  2.85317  2.95706  2.62134  2.35328  2.80991  5.22380  3.91338    246 - -
          2.68620  4.42227  2.77522  2.73125  3.46356  2.40515  3.72481  3.29356  2.67743  2.69357  4.24692  2.90344  2.73722  3.18149  2.89803  2.37884  2.77522  2.98521  4.58479  3.61505
          0.17637  1.87233  4.83753  0.29416  1.36711  0.48576  0.95510
    242   2.45675  5.13165  2.44837  2.01320  4.44368  2.80321  3.62000  3.91641  2.36445  3.42416  4.19240  2.39572  3.80026  2.65332  2.84934  2.63349  2.73511  3.50661  5.58314  4.17400    248 - -
          2.68618  4.42225  2.77519  2.73123  3.46354  2.40513  3.72494  3.29354  2.67741  2.69355  4.24690  2.90347  2.73739  3.18146  2.89801  2.37887  2.77519  2.98518  4.58477  3.61503
          0.02455  4.11518  4.83753  0.61958  0.77255  0.48576  0.95510
    243   2.59959  5.17163  2.14339  1.97550  4.49147  3.08403  3.50157  3.97261  2.35773  3.46536  4.22707  2.64265  3.79902  2.59944  2.73118  2.48654  2.91961  3.55020  5.61219  4.19435    249 - -
          2.68618  4.42225  2.77519  2.73123  3.46354  2.40513  3.72494  3.29354  2.67741  2.69355  4.24690  2.90347  2.73739  3.18146  2.89801  2.37887  2.77519  2.98518  4.58477  3.61503
          0.02455  4.11518  4.83753  0.61958  0.77255  0.48576  0.95510
    244   2.99565  4.73993  3.71857  3.65220  4.77664  0.43669  4.75096  4.44190  3.86610  4.06318  5.04576  3.88381  4.13832  4.17149  4.06910  3.17560  3.49572  3.92326  5.80087  4.88907    250 - -
          2.68618  4.42225  2.77519  2.73123  3.46354  2.40513  3.72494  3.29354  2.67741  2.69355  4.24690  2.90347  2.73739  3.18146  2.89801  2.37887  2.77519  2.98518  4.58477  3.61503
          0.02455  4.11518  4.83753  0.61958  0.77255  0.48576  0.95510
    245   3.11403  4.42765  4.87241  4.30831  2.83074  4.41939  4.78915  1.40587  4.18852  1.60479  2.87191  4.48539  4.66926  4.32123  4.29798  3.75914  3.34628  1.62704  5.19006  4.06189    251 - -
          2.68618  4.42225  2.77519  2.73123  3.46354  2.40513  3.72494  3.29354  2.67741  2.69355  4.24690  2.90347  2.73739  3.18146  2.89801  2.37887  2.77519  2.98518  4.58477  3.61503
          0.02455  4.11518  4.83753  0.61958  0.77255  0.48576  0.95510
    246   2.57788  4.68605  3.00230  2.53567  4.05828  3.35799  3.73029  3.46394  2.54743  3.09202  3.92156  2.42768  3.82925  2.69784  2.97951  1.88764  2.73880  2.68294  5.34598  4.03195    252 - -
          2.68618  4.42225  2.77519  2.73123  3.46354  2.40513  3.72494  3.29354  2.67741  2.69355  4.24690  2.90347  2.73739  3.18146  2.89801  2.37887  2.77519  2.98518  4.58477  3.61503
          0.02455  4.11518  4.83753  0.61958  0.77255  0.48576  0.95510
    247   3.17481  4.46436  4.95838  4.46950  3.64598  4.56733  5.17421  1.14363  4.36190  2.12932  3.43862  4.67178  4.86553  4.61895  4.54821  3.96589  3.44088  1.20468  5.64341  4.44016    253 - -
          2.68618  4.42225  2.77519  2.73123  3.46354  2.40513  3.72494  3.29354  2.67741  2.69355  4.24690  2.90347  2.73739  3.18146  2.89801  2.37887  2.77519  2.98518  4.58477  3.61503
          0.02455  4.11518  4.83753  0.61958  0.77255  0.48576  0.95510
    248   3.27585  4.58850  4.94495  4.38409  2.10906  4.52427  4.72423  1.73631  4.25026  1.14343  2.94578  4.56187  4.72564  4.31625  4.32914  3.86713  3.49678  2.27202  5.00008  3.78198    254 - -
          2.68618  4.42225  2.77519  2.73123  3.46354  2.40513  3.72494  3.29354  2.67741  2.69355  4.24690  2.90347  2.73739  3.18146  2.89801  2.37887  2.77519  2.98518  4.58477  3.61503
          0.02455  4.11518  4.83753  0.61958  0.77255  0.48576  0.95510
    249   3.10685  4.81623  3.74134  3.62035  4.58348  3.49036  4.67194  4.19895  3.69996  3.79619  4.86085  3.89943  0.47895  4.08108  3.91203  3.28342  3.56872  3.81522  5.69618  4.70957    255 - -
          2.68618  4.42225  2.77519  2.73123  3.46354  2.40513  3.72494  3.29354  2.67741  2.69355  4.24690  2.90347  2.73739  3.18146  2.89801  2.37887  2.77519  2.98518  4.58477  3.61503
          0.02455  4.11518  4.83753  0.61958  0.77255  0.48576  0.95510
    250   3.24287  4.54402  4.94291  4.39807  3.32123  4.57951  4.98592  1.64568  4.27607  1.15982  3.11272  4.62646  4.80222  4.43140  4.41550  3.93924  3.48016  1.60167  5.35484  4.24433    256 - -
          2.68618  4.42225  2.77519  2.73123  3.46354  2.40513  3.72494  3.29354  2.67741  2.69355  4.24690  2.90347  2.73739  3.18146  2.89801  2.37887  2.77519  2.98518  4.58477  3.61503
          0.02455  4.11518  4.83753  0.61958  0.77255  0.48576  0.95510
    251   2.30564  4.27576  3.40930  3.06801  4.33680  2.00515  4.17548  3.75608  3.12183  3.42353  4.23966  3.29549  3.75294  3.41777  3.47304  1.69626  1.79211  3.22904  5.66105  4.42943    257 - -
          2.68618  4.42225  2.77519  2.73123  3.46354  2.40513  3.72494  3.29354  2.67741  2.69355  4.24690  2.90347  2.73739  3.18146  2.89801  2.37887  2.77519  2.98518  4.58477  3.61503
          0.02455  4.11518  4.83753  0.61958  0.77255  0.48576  0.95510
    252   1.10163  4.20099  3.57692  3.30290  4.35048  2.99619  4.34015  3.70480  3.34445  3.45313  4.29933  3.40910  3.75827  3.63045  3.63402  1.72085  2.77014  3.17611  5.71653  4.50850    258 - -
          2.68618  4.42225  2.77519  2.73123  3.46354  2.40513  3.72494  3.29354  2.67741  2.69355  4.24690  2.90347  2.73739  3.18146  2.89801  2.37887  2.77519  2.98518  4.58477  3.61503
          0.02455  4.11518  4.83753  0.61958  0.77255  0.48576  0.95510
    253   2.74905  4.38356  4.60903  4.03674  3.23555  4.23585  4.58125  1.76900  3.91581  1.48270  2.14075  4.25251  4.51956  4.08798  4.06634  3.55568  3.24266  1.93183  5.08424  3.95736    259 - -
          2.68618  4.42225  2.77519  2.73123  3.46354  2.40513  3.72494  3.29354  2.67741  2.69355  4.24690  2.90347  2.73739  3.18146  2.89801  2.37887  2.77519  2.98518  4.58477  3.61503
          0.02455  4.11518  4.83753  0.61958  0.77255  0.48576  0.95510
    254   2.63827  5.05280  2.68166  2.03904  4.36507  2.78080  3.59566  3.82339  2.24617  3.34061  4.10969  2.86964  3.79678  2.66686  2.33215  2.61450  2.70163  3.33739  5.50297  4.11860    260 - -
          2.68618  4.42225  2.77519  2.73123  3.46354  2.40513  3.72494  3.29354  2.67741  2.69355  4.24690  2.90347  2.73739  3.18146  2.89801  2.37887  2.77519  2.98518  4.58477  3.61503
          0.02455  4.11518  4.83753  0.61958  0.77255  0.48576  0.95510
    255   3.43876  4.83296  4.57843  4.22617  3.24628  4.28767  4.80651  2.47022  3.99177  0.62504  3.20541  4.47821  4.68559  4.30120  4.12532  3.89741  3.72433  2.56931  5.20642  3.98351    261 - -
          2.68618  4.42225  2.77519  2.73123  3.46354  2.40513  3.72494  3.29354  2.67741  2.69355  4.24690  2.90347  2.73739  3.18146  2.89801  2.37887  2.77519  2.98518  4.58477  3.61503
          0.02455  4.11518  4.83753  0.61958  0.77255  0.48576  0.95510
    256   2.49082  5.00098  2.46611  2.21562  4.29685  3.38741  3.59709  3.74819  2.23685  3.06676  4.05958  2.73292  3.79278  2.71582  2.68196  2.60557  2.34518  3.36554  5.46411  4.08511    262 - -
          2.68618  4.42225  2.77519  2.73123  3.46354  2.40513  3.72494  3.29354  2.67741  2.69355  4.24690  2.90347  2.73739  3.18146  2.89801  2.37887  2.77519  2.98518  4.58477  3.61503
          0.02455  4.11518  4.83753  0.61958  0.77255  0.48576  0.95510
    257   2.72120  4.93240  2.96486  2.48053  3.88751  3.47234  2.79252  3.61941  2.38123  3.17898  4.01279  2.79094  3.88135  1.89463  2.78103  2.73401  2.94871  3.29294  5.20330  3.08720    263 - -
          2.68618  4.42225  2.77519  2.73123  3.46354  2.40513  3.72494  3.29354  2.67741  2.69355  4.24690  2.90347  2.73739  3.18146  2.89801  2.37887  2.77519  2.98518  4.58477  3.61503
          0.02455  4.11518  4.83753  0.61958  0.77255  0.48576  0.95510
    258   2.67996  5.05101  2.93181  2.18755  4.37591  3.27911  3.59798  3.81650  2.11250  3.32951  4.11043  2.92095  3.44111  2.57255  2.02437  2.58661  2.73894  3.43362  5.48124  4.12928    264 - -
          2.68618  4.42225  2.77519  2.73123  3.46354  2.40513  3.72494  3.29354  2.67741  2.69355  4.24690  2.90347  2.73739  3.18146  2.89801  2.37887  2.77519  2.98518  4.58477  3.61503
          0.02455  4.11518  4.83753  0.61958  0.77255  0.48576  0.95510
    259   2.33586  4.28053  3.64000  3.13322  3.68304  3.41461  4.06047  2.52861  3.07342  2.67488  3.62413  3.43892  3.95189  3.38470  3.40126  1.71543  2.85173  1.95715  5.16446  3.93389    265 - -
          2.68618  4.42225  2.77519  2.73123  3.46354  2.40513  3.72494  3.29354  2.67741  2.69355  4.24690  2.90347  2.73739  3.18146  2.89801  2.37887  2.77519  2.98518  4.58477  3.61503
          0.02455  4.11518  4.83753  0.61958  0.77255  0.48576  0.95510
    260   2.32305  4.52820  3.07000  2.75083  4.12431  3.21710  3.29814  3.63644  2.79560  3.27440  4.12354  3.14504  3.83326  3.16194  3.16898  1.26643  2.89095  3.23022  5.45768  4.13422    266 - -
          2.68618  4.42225  2.77519  2.73123  3.46354  2.40513  3.72494  3.29354  2.67741  2.69355  4.24690  2.90347  2.73739  3.18146  2.89801  2.37887  2.77519  2.98518  4.58477  3.61503
          0.02455  4.11518  4.83753  0.61958  0.77255  0.48576  0.95510
    261   2.65099  5.10943  2.45071  2.07442  4.42761  3.36921  3.60105  3.89875  2.26211  3.40177  3.99865  2.24140  3.79338  2.71302  2.67993  2.38479  2.88650  3.48690  5.55441  4.15211    267 - -
          2.68618  4.42225  2.77519  2.73123  3.46354  2.40513  3.72494  3.29354  2.67741  2.69355  4.24690  2.90347  2.73739  3.18146  2.89801  2.37887  2.77519  2.98518  4.58477  3.61503
          0.02455  4.11518  4.83753  0.61958  0.77255  0.48576  0.95510
    262   2.49348  4.53109  2.97995  2.29007  3.71460  3.02249  3.72412  2.63072  2.61777  2.53688  3.62653  3.10849  3.87884  2.94942  3.03784  2.71762  2.82776  2.43468  5.09224  3.81389    268 - -
          2.68618  4.42225  2.77519  2.73123  3.46354  2.40513  3.72494  3.29354  2.67741  2.69355  4.24690  2.90347  2.73739  3.18146  2.89801  2.37887  2.77519  2.98518  4.58477  3.61503
          0.02455  4.11518  4.83753  0.61958  0.77255  0.48576  0.95510
    263   2.81892  4.72454  3.51821  2.90672  3.90340  3.62907  3.80959  2.84042  2.36027  2.79858  3.81095  3.31092  4.03937  3.01267  1.39687  2.94405  3.05834  2.67876  5.25456  3.99832    269 - -
          2.68618  4.42225  2.77519  2.73123  3.46354  2.40513  3.72494  3.29354  2.67741  2.69355  4.24690  2.90347  2.73739  3.18146  2.89801  2.37887  2.77519  2.98518  4.58477  3.61503
          0.02455  4.11518  4.83753  0.61958  0.77255  0.48576  0.95510
    264   2.76748  4.39822  4.77165  4.26855  3.65833  4.38021  4.97533  1.18057  4.16663  2.22451  3.46910  4.47300  4.72297  4.43147  4.36840  3.75773  3.33224  1.29256  5.54883  4.34614    270 - -
          2.68618  4.42225  2.77519  2.73123  3.46354  2.40513  3.72494  3.29354  2.67741  2.69355  4.24690  2.90347  2.73739  3.18146  2.89801  2.37887  2.77519  2.98518  4.58477  3.61503
          0.02455  4.11518  4.83753  0.61958  0.77255  0.48576  0.95510
    265   1.98119  4.28721  3.43139  3.03470  4.26480  3.06678  4.12234  3.66562  3.05153  3.33934  4.16071  3.28378  3.11876  3.35811  3.41199  1.36455  2.26451  3.17554  5.59342  4.35730    271 - -
          2.68618  4.42225  2.77519  2.73123  3.46354  2.40513  3.72494  3.29354  2.67741  2.69355  4.24690  2.90347  2.73739  3.18146  2.89801  2.37887  2.77519  2.98518  4.58477  3.61503
          0.02455  4.11518  4.83753  0.61958  0.77255  0.48576  0.95510
    266   2.31685  4.26267  3.46743  3.16274  4.31312  3.04113  4.23748  3.68100  3.18188  3.40781  4.25688  3.35020  3.77346  3.50232  3.49673  1.19693  1.91901  3.18123  5.66492  4.43314    272 - -
          2.68618  4.42225  2.77519  2.73123  3.46354  2.40513  3.72494  3.29354  2.67741  2.69355  4.24690  2.90347  2.73739  3.18146  2.89801  2.37887  2.77519  2.98518  4.58477  3.61503
          0.02455  4.11518  4.83753  0.61958  0.77255  0.48576  0.95510
    267   2.99565  4.73993  3.71857  3.65220  4.77664  0.43669  4.75096  4.44190  3.86610  4.06318  5.04576  3.88381  4.13832  4.17149  4.06910  3.17560  3.49572  3.92326  5.80087  4.88907    273 - -
          2.68618  4.42225  2.77519  2.73123  3.46354  2.40513  3.72494  3.29354  2.67741  2.69355  4.24690  2.90347  2.73739  3.18146  2.89801  2.37887  2.77519  2.98518  4.58477  3.61503
          0.02455  4.11518  4.83753  0.61958  0.77255  0.48576  0.95510
    268   2.59138  4.40010  2.98547  2.79366  3.59135  3.51215  3.81406  2.48344  2.78084  2.64343  3.53643  2.98948  3.92368  3.09651  3.16419  2.43065  2.83848  1.95103  5.01820  3.76403    274 - -
          2.68618  4.42225  2.77519  2.73123  3.46354  2.40513  3.72494  3.29354  2.67741  2.69355  4.24690  2.90347  2.73739  3.18146  2.89801  2.37887  2.77519  2.98518  4.58477  3.61503
          0.02455  4.11518  4.83753  0.61958  0.77255  0.48576  0.95510
    269   2.57631  4.97944  2.84575  2.11637  4.26737  3.40003  3.40539  3.70682  2.18461  3.25833  4.04994  2.72013  2.47414  2.74951  2.82951  2.64342  2.88330  3.12993  5.45031  4.08730    275 - -
          2.68618  4.42225  2.77519  2.73123  3.46354  2.40513  3.72494  3.29354  2.67741  2.69355  4.24690  2.90347  2.73739  3.18146  2.89801  2.37887  2.77519  2.98518  4.58477  3.61503
          0.02455  4.11518  4.83753  0.61958  0.77255  0.48576  0.95510
    270   2.61892  5.01621  2.56816  2.10753  4.31919  2.96740  3.59239  3.57920  2.25474  3.30264  4.07335  2.87264  3.79008  2.70810  2.51664  2.60123  2.43146  3.38485  5.47533  4.09292    276 - -
          2.68618  4.42225  2.77519  2.73123  3.46354  2.40513  3.72494  3.29354  2.67741  2.69355  4.24690  2.90347  2.73739  3.18146  2.89801  2.37887  2.77519  2.98518  4.58477  3.61503
          0.02455  4.11518  4.83753  0.61958  0.77255  0.48576  0.95510
    271   3.43876  4.83296  4.57843  4.22617  3.24628  4.28767  4.80651  2.47022  3.99177  0.62504  3.20541  4.47821  4.68559  4.30120  4.12532  3.89741  3.72433  2.56931  5.20642  3.98351    277 - -
          2.68618  4.42225  2.77519  2.73123  3.46354  2.40513  3.72494  3.29354  2.67741  2.69355  4.24690  2.90347  2.73739  3.18146  2.89801  2.37887  2.77519  2.98518  4.58477  3.61503
          0.02455  4.11518  4.83753  0.61958  0.77255  0.48576  0.95510
    272   3.03669  5.50238  0.94634  2.20412  4.82821  3.26770  3.90660  4.42863  2.98931  3.95946  4.84889  2.49427  3.93012  3.09804  3.59353  2.93511  3.36152  3.99197  6.05464  4.54691    278 - -
          2.68618  4.42225  2.77519  2.73123  3.46354  2.40513  3.72494  3.29354  2.67741  2.69355  4.24690  2.90347  2.73739  3.18146  2.89801  2.37887  2.77519  2.98518  4.58477  3.61503
          0.02455  4.11518  4.83753  0.61958  0.77255  0.48576  0.95510
    273   2.30626  4.99412  2.80928  1.90490  4.29137  3.25440  3.60509  3.73788  2.32953  3.27807  4.05895  2.88769  3.80183  2.60482  2.53655  2.62008  2.70870  3.28636  5.46050  4.08857    279 - -
          2.68618  4.42225  2.77519  2.73123  3.46354  2.40513  3.72494  3.29354  2.67741  2.69355  4.24690  2.90347  2.73739  3.18146  2.89801  2.37887  2.77519  2.98518  4.58477  3.61503
          0.02455  4.11518  4.83753  0.61958  0.77255  0.48576  0.95510
    274   3.17813  4.69207  4.31991  3.93858  3.33861  4.02088  4.61769  2.53963  3.69150  1.90233  0.97853  4.18401  4.48865  4.06061  3.86689  3.54944  3.49131  2.57265  5.20776  3.98796    280 - -
          2.68618  4.42225  2.77519  2.73123  3.46354  2.40513  3.72494  3.29354  2.67741  2.69355  4.24690  2.90347  2.73739  3.18146  2.89801  2.37887  2.77519  2.98518  4.58477  3.61503
          0.02455  4.11518  4.83753  0.61958  0.77255  0.48576  0.95510
    275   2.83489  2.07905  4.39762  3.82246  2.86662  3.97939  4.30083  2.28312  3.68494  1.58447  2.83060  4.00716  4.31867  3.87601  3.83563  3.29202  3.07373  2.20078  4.85189  3.64887    281 - -
          2.68618  4.42225  2.77519  2.73123  3.46354  2.40513  3.72494  3.29354  2.67741  2.69355  4.24690  2.90347  2.73739  3.18146  2.89801  2.37887  2.77519  2.98518  4.58477  3.61503
          0.02455  4.11518  4.83753  0.61958  0.77255  0.48576  0.95510
    276   2.55977  5.12527  2.27464  2.14155  4.52407  1.63195  3.78378  3.98530  2.70882  3.54374  4.36956  2.60228  3.85871  2.94652  3.23160  2.75803  3.08059  3.58754  5.74632  4.33452    282 - -
          2.68622  4.42229  2.77523  2.73127  3.46357  2.40495  3.72498  3.29358  2.67736  2.69358  4.24693  2.90350  2.73734  3.18150  2.89804  2.37884  2.77523  2.98522  4.58481  3.61507
          0.27937  1.44470  4.83753  0.22446  1.60420  0.48576  0.95510
    277   2.75204  4.93682  2.89556  2.50735  4.31593  1.72846  3.71099  3.73066  2.22665  3.29516  4.12711  3.00384  3.89452  2.63038  2.53768  2.69038  3.00613  3.38268  5.48253  4.17692    284 - -
          2.68618  4.42225  2.77519  2.73123  3.46354  2.40513  3.72494  3.29354  2.67741  2.69355  4.24690  2.90347  2.73739  3.18146  2.89801  2.37887  2.77519  2.98518  4.58477  3.61503
          0.02455  4.11518  4.83753  0.61958  0.77255  0.48576  0.95510
    278   2.99565  4.73993  3.71857  3.65220  4.77664  0.43669  4.75096  4.44190  3.86610  4.06318  5.04576  3.88381  4.13832  4.17149  4.06910  3.17560  3.49572  3.92326  5.80087  4.88907    285 - -
          2.68618  4.42225  2.77519  2.73123  3.46354  2.40513  3.72494  3.29354  2.67741  2.69355  4.24690  2.90347  2.73739  3.18146  2.89801  2.37887  2.77519  2.98518  4.58477  3.61503
          0.02455  4.11518  4.83753  0.61958  0.77255  0.48576  0.95510
    279   3.58428  4.91675  4.57304  4.33970  0.68484  4.20431  4.00916  3.08528  4.24242  2.40194  3.78308  4.30160  4.66199  4.34473  4.30176  3.83735  3.88785  3.09280  4.19760  2.53885    286 - -
          2.68618  4.42225  2.77519  2.73123  3.46354  2.40513  3.72494  3.29354  2.67741  2.69355  4.24690  2.90347  2.73739  3.18146  2.89801  2.37887  2.77519  2.98518  4.58477  3.61503
          0.02455  4.11518  4.83753  0.61958  0.77255  0.48576  0.95510
    280   3.63388  4.90525  4.58107  4.23660  0.96450  4.39374  2.93697  3.46713  4.08573  2.84182  4.04111  4.05482  4.70582  4.09847  4.15537  3.74186  3.85098  3.34568  3.65685  1.57827    287 - -
          2.68618  4.42225  2.77519  2.73123  3.46354  2.40513  3.72494  3.29354  2.67741  2.69355  4.24690  2.90347  2.73739  3.18146  2.89801  2.37887  2.77519  2.98518  4.58477  3.61503
          0.02455  4.11518  4.83753  0.61958  0.77255  0.48576  0.95510
    281   3.17475  5.25966  3.63503  2.91943  4.74864  3.76534  3.66659  4.07930  1.49126  3.49683  4.37644  3.29807  4.12355  2.80047  1.20849  3.16712  3.32658  3.76593  5.51295  4.37389    288 - -
          2.68618  4.42225  2.77519  2.73123  3.46354  2.40513  3.72494  3.29354  2.67741  2.69355  4.24690  2.90347  2.73739  3.18146  2.89801  2.37887  2.77519  2.98518  4.58477  3.61503
          0.02455  4.11518  4.83753  0.61958  0.77255  0.48576  0.95510
    282   2.91918  5.22826  1.30728  2.32550  4.78049  1.75638  3.94337  4.31301  2.97716  3.85770  4.71779  2.88099  3.91751  3.13116  3.53643  2.87737  3.26104  3.85860  5.96273  4.55749    289 - -
          2.68618  4.42225  2.77519  2.73123  3.46354  2.40513  3.72494  3.29354  2.67741  2.69355  4.24690  2.90347  2.73739  3.18146  2.89801  2.37887  2.77519  2.98518  4.58477  3.61503
          0.02455  4.11518  4.83753  0.61958  0.77255  0.48576  0.95510
    283   2.32324  4.26837  3.43643  3.20121  4.36913  3.02459  4.29681  3.75941  3.25010  3.49249  4.35473  3.36808  3.78005  3.57437  3.54554  0.95591  2.49606  3.23425  5.72705  4.48517    290 - -
          2.68618  4.42225  2.77519  2.73123  3.46354  2.40513  3.72494  3.29354  2.67741  2.69355  4.24690  2.90347  2.73739  3.18146  2.89801  2.37887  2.77519  2.98518  4.58477  3.61503
          0.02455  4.11518  4.83753  0.61958  0.77255  0.48576  0.95510
    284   2.55479  4.27980  3.54966  3.03206  3.54376  3.48636  3.94293  1.85309  2.96912  2.58940  3.50660  3.07702  3.95390  3.28506  3.29556  2.19502  2.64317  2.43541  5.00647  3.77605    291 - -
          2.68618  4.42225  2.77519  2.73123  3.46354  2.40513  3.72494  3.29354  2.67741  2.69355  4.24690  2.90347  2.73739  3.18146  2.89801  2.37887  2.77519  2.98518  4.58477  3.61503
          0.02455  4.11518  4.83753  0.61958  0.77255  0.48576  0.95510
    285   3.21701  4.51592  4.92685  4.42313  3.51228  4.57946  5.09749  0.98167  4.28397  1.88011  3.31886  4.64774  4.85294  4.53167  4.46259  3.96854  3.47519  1.61019  5.53503  4.34540    292 - -
          2.68618  4.42225  2.77519  2.73123  3.46354  2.40513  3.72494  3.29354  2.67741  2.69355  4.24690  2.90347  2.73739  3.18146  2.89801  2.37887  2.77519  2.98518  4.58477  3.61503
          0.02455  4.11518  4.83753  0.61958  0.77255  0.48576  0.95510
    286   3.43876  4.83296  4.57843  4.22617  3.24628  4.28767  4.80651  2.47022  3.99177  0.62504  3.20541  4.47821  4.68559  4.30120  4.12532  3.89741  3.72433  2.56931  5.20642  3.98351    293 - -
          2.68618  4.42225  2.77519  2.73123  3.46354  2.40513  3.72494  3.29354  2.67741  2.69355  4.24690  2.90347  2.73739  3.18146  2.89801  2.37887  2.77519  2.98518  4.58477  3.61503
          0.02455  4.11518  4.83753  0.61958  0.77255  0.48576  0.95510
    287   2.13937  4.32421  4.31856  3.77479  3.50948  4.05291  4.50333  1.89584  3.67747  1.98185  3.38559  4.03957  4.42325  3.94670  3.91941  3.37927  3.13891  1.35511  5.22924  4.02812    294 - -
          2.68618  4.42225  2.77519  2.73123  3.46354  2.40513  3.72494  3.29354  2.67741  2.69355  4.24690  2.90347  2.73739  3.18146  2.89801  2.37887  2.77519  2.98518  4.58477  3.61503
          0.02455  4.11518  4.83753  0.61958  0.77255  0.48576  0.95510
    288   2.31906  4.26375  3.46976  3.15501  4.29615  3.04698  4.22634  3.66128  3.16977  3.38804  4.23719  3.34753  3.77451  3.49039  3.48716  1.29821  1.75856  3.16915  5.64903  4.41734    295 - -
          2.68618  4.42225  2.77519  2.73123  3.46354  2.40513  3.72494  3.29354  2.67741  2.69355  4.24690  2.90347  2.73739  3.18146  2.89801  2.37887  2.77519  2.98518  4.58477  3.61503
          0.02455  4.11518  4.83753  0.61958  0.77255  0.48576  0.95510
    289   2.99565  4.73993  3.71857  3.65220  4.77664  0.43669  4.75096  4.44190  3.86610  4.06318  5.04576  3.88381  4.13832  4.17149  4.06910  3.17560  3.49572  3.92326  5.80087  4.88907    296 - -
          2.68618  4.42225  2.77519  2.73123  3.46354  2.40513  3.72494  3.29354  2.67741  2.69355  4.24690  2.90347  2.73739  3.18146  2.89801  2.37887  2.77519  2.98518  4.58477  3.61503
          0.02455  4.11518  4.83753  0.61958  0.77255  0.48576  0.95510
    290   1.64433  4.42647  3.28592  2.61484  3.88863  3.33062  3.90677  3.12100  2.80856  2.91375  3.79774  3.21571  3.86557  3.14643  3.19174  2.66438  2.15839  2.61219  5.27495  4.01520    297 - -
          2.68618  4.42225  2.77519  2.73123  3.46354  2.40513  3.72494  3.29354  2.67741  2.69355  4.24690  2.90347  2.73739  3.18146  2.89801  2.37887  2.77519  2.98518  4.58477  3.61503
          0.02455  4.11518  4.83753  0.61958  0.77255  0.48576  0.95510
    291   1.73290  4.26006  3.49271  3.08811  4.16138  3.08737  4.13388  3.52951  3.08585  3.23501  4.07461  3.31940  3.18366  3.39214  3.42956  2.29305  1.53050  3.08333  5.51931  4.29342    298 - -
          2.68618  4.42225  2.77519  2.73123  3.46354  2.40513  3.72494  3.29354  2.67741  2.69355  4.24690  2.90347  2.73739  3.18146  2.89801  2.37887  2.77519  2.98518  4.58477  3.61503
          0.02455  4.11518  4.83753  0.61958  0.77255  0.48576  0.95510
    292   2.99565  4.73993  3.71857  3.65220  4.77664  0.43669  4.75096  4.44190  3.86610  4.06318  5.04576  3.88381  4.13832  4.17149  4.06910  3.17560  3.49572  3.92326  5.80087  4.88907    299 - -
          2.68618  4.42225  2.77519  2.73123  3.46354  2.40513  3.72494  3.29354  2.67741  2.69355  4.24690  2.90347  2.73739  3.18146  2.89801  2.37887  2.77519  2.98518  4.58477  3.61503
          0.02455  4.11518  4.83753  0.61958  0.77255  0.48576  0.95510
    293   2.15777  4.26133  3.60743  3.33078  4.20487  3.11120  4.34286  3.28932  3.29822  3.19079  4.15167  3.47071  3.84583  3.64326  3.56785  2.57900  1.04523  2.91769  5.64057  4.42837    300 - -
          2.68618  4.42225  2.77519  2.73123  3.46354  2.40513  3.72494  3.29354  2.67741  2.69355  4.24690  2.90347  2.73739  3.18146  2.89801  2.37887  2.77519  2.98518  4.58477  3.61503
          0.02455  4.11518  4.83753  0.61958  0.77255  0.48576  0.95510
    294   2.14396  4.33349  3.38410  3.25673  4.53336  0.89469  4.42471  3.93937  3.44764  3.67064  4.54526  3.42869  3.82813  3.72757  3.72910  2.58210  2.91765  3.37761  5.83763  4.65805    301 - -
          2.68618  4.42225  2.77519  2.73123  3.46354  2.40513  3.72494  3.29354  2.67741  2.69355  4.24690  2.90347  2.73739  3.18146  2.89801  2.37887  2.77519  2.98518  4.58477  3.61503
          0.02455  4.11518  4.83753  0.61958  0.77255  0.48576  0.95510
    295   3.21149  5.16919  3.40257  2.98730  4.61178  3.66652  3.91854  4.05830  0.74792  3.57369  4.52867  3.39843  4.15516  3.10100  2.50992  3.24149  3.44989  3.75483  5.57130  4.42254    302 - -
          2.68618  4.42225  2.77519  2.73123  3.46354  2.40513  3.72494  3.29354  2.67741  2.69355  4.24690  2.90347  2.73739  3.18146  2.89801  2.37887  2.77519  2.98518  4.58477  3.61503
          0.02455  4.11518  4.83753  0.61958  0.77255  0.48576  0.95510
    296   2.35507  4.26510  3.51158  3.24549  4.22976  3.07695  4.28354  3.50744  3.22948  3.31485  4.21417  3.40846  3.81313  3.57837  3.50851  2.29233  1.04772  3.07248  5.62297  4.38877    303 - -
          2.68618  4.42225  2.77519  2.73123  3.46354  2.40513  3.72494  3.29354  2.67741  2.69355  4.24690  2.90347  2.73739  3.18146  2.89801  2.37887  2.77519  2.98518  4.58477  3.61503
          0.02455  4.11518  4.83753  0.61958  0.77255  0.48576  0.95510
    297   2.62483  4.29034  3.67761  3.13409  3.42410  3.59748  3.98157  2.64756  3.02808  1.64996  3.07872  3.47579  4.02515  3.35005  3.32945  2.24655  2.69383  2.46544  4.95181  3.73089    304 - -
          2.68618  4.42225  2.77519  2.73123  3.46354  2.40513  3.72494  3.29354  2.67741  2.69355  4.24690  2.90347  2.73739  3.18146  2.89801  2.37887  2.77519  2.98518  4.58477  3.61503
          0.02455  4.11518  4.83753  0.61958  0.77255  0.48576  0.95510
    298   3.25334  4.58178  4.87878  4.30699  3.15703  4.51996  4.84395  2.00936  4.18259  1.08449  2.14983  4.54582  4.72219  4.28876  4.30054  3.85750  3.47609  1.93589  5.19097  4.12849    305 - -
          2.68618  4.42225  2.77519  2.73123  3.46354  2.40513  3.72494  3.29354  2.67741  2.69355  4.24690  2.90347  2.73739  3.18146  2.89801  2.37887  2.77519  2.98518  4.58477  3.61503
          0.02455  4.11518  4.83753  0.61958  0.77255  0.48576  0.95510
    299   2.00056  3.72550  3.80954  3.30037  3.65373  3.30703  4.12127  2.83068  3.22846  2.70397  3.61520  3.49967  3.89842  3.50290  3.51199  2.20041  2.42701  1.74213  5.12445  3.91996    306 - -
          2.68618  4.42225  2.77519  2.73123  3.46354  2.40513  3.72494  3.29354  2.67741  2.69355  4.24690  2.90347  2.73739  3.18146  2.89801  2.37887  2.77519  2.98518  4.58477  3.61503
          0.02455  4.11518  4.83753  0.61958  0.77255  0.48576  0.95510
    300   1.83770  3.38462  3.67476  3.20982  4.08042  2.69420  4.17058  3.46948  3.16823  3.16730  4.00698  3.37939  3.76403  3.45524  3.49488  1.69453  1.98080  3.02848  5.45956  4.24955    307 - -
          2.68618  4.42225  2.77519  2.73123  3.46354  2.40513  3.72494  3.29354  2.67741  2.69355  4.24690  2.90347  2.73739  3.18146  2.89801  2.37887  2.77519  2.98518  4.58477  3.61503
          0.02455  4.11518  4.83753  0.61958  0.77255  0.48576  0.95510
    301   2.59721  4.07215  3.02063  2.26533  3.98953  3.43431  2.81698  3.26679  2.16669  3.01317  3.83390  2.97506  3.82337  2.79520  2.83775  2.52785  2.68601  3.03205  5.26673  3.57534    308 - -
          2.68618  4.42225  2.77519  2.73123  3.46354  2.40513  3.72494  3.29354  2.67741  2.69355  4.24690  2.90347  2.73739  3.18146  2.89801  2.37887  2.77519  2.98518  4.58477  3.61503
          0.02455  4.11518  4.83753  0.61958  0.77255  0.48576  0.95510
    302   3.27532  4.64548  4.53114  4.06362  1.10361  4.26392  3.87810  2.74611  3.91114  2.07132  2.93124  4.10435  4.56918  4.02500  4.03157  3.59769  3.50372  2.74544  4.12279  2.36135    309 - -
          2.68618  4.42225  2.77519  2.73123  3.46354  2.40513  3.72494  3.29354  2.67741  2.69355  4.24690  2.90347  2.73739  3.18146  2.89801  2.37887  2.77519  2.98518  4.58477  3.61503
          0.02455  4.11518  4.83753  0.61958  0.77255  0.48576  0.95510
    303   2.17364  4.21776  4.12227  3.54977  3.29917  3.87190  4.20152  1.96896  3.45003  1.84519  2.72262  3.81339  4.22572  3.69188  3.67422  3.16435  2.74035  2.01164  4.91809  3.73128    310 - -
          2.68618  4.42225  2.77519  2.73123  3.46354  2.40513  3.72494  3.29354  2.67741  2.69355  4.24690  2.90347  2.73739  3.18146  2.89801  2.37887  2.77519  2.98518  4.58477  3.61503
          0.02455  4.11518  4.83753  0.61958  0.77255  0.48576  0.95510
    304   2.23421  5.09292  2.54205  2.16426  4.40235  3.36867  3.50055  3.86899  2.38160  3.38260  4.15092  2.44471  3.79667  2.39304  2.77061  2.48087  2.89030  3.46586  5.54485  4.14567    311 - -
          2.68618  4.42225  2.77519  2.73123  3.46354  2.40513  3.72494  3.29354  2.67741  2.69355  4.24690  2.90347  2.73739  3.18146  2.89801  2.37887  2.77519  2.98518  4.58477  3.61503
          0.02455  4.11518  4.83753  0.61958  0.77255  0.48576  0.95510
    305   1.97416  5.10614  2.39103  2.05004  4.44146  2.56623  3.69719  3.90246  2.55204  3.44453  4.24364  2.47810  3.82987  2.83766  3.06299  2.69429  2.98636  3.51002  5.63421  4.22974    312 - -
          2.68618  4.42225  2.77519  2.73123  3.46354  2.40513  3.72494  3.29354  2.67741  2.69355  4.24690  2.90347  2.73739  3.18146  2.89801  2.37887  2.77519  2.98518  4.58477  3.61503
          0.02455  4.11518  4.83753  0.61958  0.77255  0.48576  0.95510
    306   1.44242  4.45404  3.11350  2.80705  4.24128  2.03345  4.00762  3.64713  2.89838  3.30524  4.14683  3.17232  3.80850  2.85663  3.27819  2.58249  2.85652  3.21543  5.55736  4.28629    313 - -
          2.68618  4.42225  2.77519  2.73123  3.46354  2.40513  3.72494  3.29354  2.67741  2.69355  4.24690  2.90347  2.73739  3.18146  2.89801  2.37887  2.77519  2.98518  4.58477  3.61503
          0.02455  4.11518  4.83753  0.61958  0.77255  0.48576  0.95510
    307   2.53915  1.90474  4.29632  3.75123  3.43467  3.83205  4.37369  2.06988  3.62646  2.13743  3.36268  3.93485  4.26763  3.87715  3.82687  3.17499  3.01603  1.77571  5.07447  3.87651    314 - -
          2.68618  4.42225  2.77519  2.73123  3.46354  2.40513  3.72494  3.29354  2.67741  2.69355  4.24690  2.90347  2.73739  3.18146  2.89801  2.37887  2.77519  2.98518  4.58477  3.61503
          0.02455  4.11518  4.83753  0.61958  0.77255  0.48576  0.95510
    308   2.29523  4.70859  3.05725  2.24077  3.92589  3.44710  3.65201  3.18250  2.43214  2.67635  3.59204  2.93956  3.83506  2.63995  2.60102  2.65823  2.82841  2.82894  5.22524  3.91315    315 - -
          2.68618  4.42225  2.77519  2.73123  3.46354  2.40513  3.72494  3.29354  2.67741  2.69355  4.24690  2.90347  2.73739  3.18146  2.89801  2.37887  2.77519  2.98518  4.58477  3.61503
          0.02455  4.11518  4.83753  0.61958  0.77255  0.48576  0.95510
    309   2.56448  5.04305  2.99082  2.46492  4.38373  3.46906  3.62247  3.80515  2.12633  3.32382  4.12477  2.44648  3.87193  2.60779  1.86565  2.55615  2.96014  3.44035  5.47355  4.15423    316 - -
          2.68618  4.42225  2.77519  2.73123  3.46354  2.40513  3.72494  3.29354  2.67741  2.69355  4.24690  2.90347  2.73739  3.18146  2.89801  2.37887  2.77519  2.98518  4.58477  3.61503
          0.02455  4.11518  4.83753  0.61958  0.77255  0.48576  0.95510
    310   2.84229  5.20819  2.28833  2.16432  4.56965  1.56168  3.78708  4.03750  2.63665  3.58670  4.42010  2.42219  3.87477  2.95176  3.22728  2.79608  3.12855  3.64453  5.78208  4.36176    317 - -
          2.68618  4.42225  2.77519  2.73123  3.46354  2.40513  3.72494  3.29354  2.67741  2.69355  4.24690  2.90347  2.73739  3.18146  2.89801  2.37887  2.77519  2.98518  4.58477  3.61503
          0.02455  4.11518  4.83753  0.61958  0.77255  0.48576  0.95510
    311   2.98867  5.50114  2.11190  1.04408  4.79801  3.29233  3.82353  4.30843  2.80390  3.82776  4.68244  2.69234  3.90726  2.99190  3.36216  2.88629  3.27731  3.89379  5.97963  4.49607    318 - -
          2.68618  4.42225  2.77519  2.73123  3.46354  2.40513  3.72494  3.29354  2.67741  2.69355  4.24690  2.90347  2.73739  3.18146  2.89801  2.37887  2.77519  2.98518  4.58477  3.61503
          0.02455  4.11518  4.83753  0.61958  0.77255  0.48576  0.95510
    312   3.08051  5.14092  3.50661  2.88165  4.60444  3.69129  3.69797  3.96207  1.86586  3.43176  4.31340  3.27241  3.83042  2.84342  1.08348  3.09685  3.26818  3.64748  5.49129  4.32422    319 - -
          2.68618  4.42225  2.77519  2.73123  3.46354  2.40513  3.72494  3.29354  2.67741  2.69355  4.24690  2.90347  2.73739  3.18146  2.89801  2.37887  2.77519  2.98518  4.58477  3.61503
          0.02455  4.11518  4.83753  0.61958  0.77255  0.48576  0.95510
    313   1.65066  2.23353  4.05044  3.57056  3.68514  3.29832  4.28901  2.69450  3.46992  2.69028  3.64172  3.64599  3.93471  3.72301  3.69556  2.70048  2.56041  2.08689  5.19723  4.00870    320 - -
          2.68618  4.42225  2.77519  2.73123  3.46354  2.40513  3.72494  3.29354  2.67741  2.69355  4.24690  2.90347  2.73739  3.18146  2.89801  2.37887  2.77519  2.98518  4.58477  3.61503
          0.02455  4.11518  4.83753  0.61958  0.77255  0.48576  0.95510
    314   3.32963  4.63361  4.99518  4.42643  3.14889  4.62421  4.94404  1.63158  4.28951  1.05912  2.32928  4.66343  4.79672  4.37706  4.38876  3.97346  3.55031  2.19301  5.23041  4.17812    321 - -
          2.68618  4.42225  2.77519  2.73123  3.46354  2.40513  3.72494  3.29354  2.67741  2.69355  4.24690  2.90347  2.73739  3.18146  2.89801  2.37887  2.77519  2.98518  4.58477  3.61503
          0.02455  4.11518  4.83753  0.61958  0.77255  0.48576  0.95510
    315   2.69845  4.17836  4.07367  3.50195  2.78766  3.78395  3.98258  2.37226  3.38562  1.63746  3.20327  3.72120  4.14205  3.60653  3.58192  2.84318  2.93009  2.30835  4.58693  2.42201    322 - -
          2.68618  4.42225  2.77519  2.73123  3.46354  2.40513  3.72494  3.29354  2.67741  2.69355  4.24690  2.90347  2.73739  3.18146  2.89801  2.37887  2.77519  2.98518  4.58477  3.61503
          0.02455  4.11518  4.83753  0.61958  0.77255  0.48576  0.95510
    316   3.38087  4.74792  4.63545  4.24543  0.99197  4.32395  4.03428  2.46835  4.09405  2.00308  3.38177  4.25746  4.67082  4.20180  4.19585  3.72861  3.64422  2.65916  4.24593  2.61536    323 - -
          2.68618  4.42225  2.77519  2.73123  3.46354  2.40513  3.72494  3.29354  2.67741  2.69355  4.24690  2.90347  2.73739  3.18146  2.89801  2.37887  2.77519  2.98518  4.58477  3.61503
          0.02455  4.11518  4.83753  0.61958  0.77255  0.48576  0.95510
    317   1.09785  4.19361  3.68258  3.31859  4.14720  3.06545  4.28421  3.37687  3.29068  3.20611  4.08989  3.43936  3.79094  3.58768  3.58183  2.09425  2.77053  2.62620  5.55671  4.34716    324 - -
          2.68618  4.42225  2.77519  2.73123  3.46354  2.40513  3.72494  3.29354  2.67741  2.69355  4.24690  2.90347  2.73739  3.18146  2.89801  2.37887  2.77519  2.98518  4.58477  3.61503
          0.02455  4.11518  4.83753  0.61958  0.77255  0.48576  0.95510
    318   3.01794  4.68718  4.44230  4.03283  1.18580  4.20715  3.63528  3.08967  3.90085  2.55429  3.72967  3.99027  4.54951  3.98808  4.01372  3.54719  3.55510  2.97834  3.85149  1.59475    325 - -
          2.68618  4.42225  2.77519  2.73123  3.46354  2.40513  3.72494  3.29354  2.67741  2.69355  4.24690  2.90347  2.73739  3.18146  2.89801  2.37887  2.77519  2.98518  4.58477  3.61503
          0.02455  4.11518  4.83753  0.61958  0.77255  0.48576  0.95510
    319   3.18394  5.32386  2.61928  0.72343  4.70405  3.44725  4.06454  4.20775  2.97763  3.78872  4.75960  3.10006  4.06565  3.27990  3.40635  3.14581  3.49248  3.86923  5.82937  4.56105    326 - -
          2.68618  4.42225  2.77519  2.73123  3.46354  2.40513  3.72494  3.29354  2.67741  2.69355  4.24690  2.90347  2.73739  3.18146  2.89801  2.37887  2.77519  2.98518  4.58477  3.61503
          0.02455  4.11518  4.83753  0.61958  0.77255  0.48576  0.95510
    320   3.18394  5.32386  2.61928  0.72343  4.70405  3.44725  4.06454  4.20775  2.97763  3.78872  4.75960  3.10006  4.06565  3.27990  3.40635  3.14581  3.49248  3.86923  5.82937  4.56105    327 - -
          2.68618  4.42225  2.77519  2.73123  3.46354  2.40513  3.72494  3.29354  2.67741  2.69355  4.24690  2.90347  2.73739  3.18146  2.89801  2.37887  2.77519  2.98518  4.58477  3.61503
          0.02455  4.11518  4.83753  0.61958  0.77255  0.48576  0.95510
    321   2.09623  4.25516  3.44407  3.22969  4.39756  3.00854  4.33121  3.79261  3.30997  3.52911  4.38876  3.37908  3.77472  3.61533  3.60218  0.93726  2.81285  3.24976  5.75748  4.51966    328 - -
          2.68618  4.42225  2.77519  2.73123  3.46354  2.40513  3.72494  3.29354  2.67741  2.69355  4.24690  2.90347  2.73739  3.18146  2.89801  2.37887  2.77519  2.98518  4.58477  3.61503
          0.02455  4.11518  4.83753  0.61958  0.77255  0.48576  0.95510
    322   2.27829  4.72177  3.10809  2.60694  4.22420  3.03835  3.74442  3.63303  2.43726  3.22501  4.04604  3.06410  2.80096  2.90415  1.79164  2.66175  2.89098  3.26107  5.43391  4.14001    329 - -
          2.68618  4.42225  2.77519  2.73123  3.46354  2.40513  3.72494  3.29354  2.67741  2.69355  4.24690  2.90347  2.73739  3.18146  2.89801  2.37887  2.77519  2.98518  4.58477  3.61503
          0.02455  4.11518  4.83753  0.61958  0.77255  0.48576  0.95510
    323   2.18047  5.09748  2.43869  2.04649  4.40227  3.36247  3.30116  3.86866  2.40911  3.38743  4.15995  2.68453  3.58114  2.65589  2.90737  2.36523  2.90232  3.46853  5.55535  4.15360    330 - -
          2.68618  4.42225  2.77519  2.73123  3.46354  2.40513  3.72494  3.29354  2.67741  2.69355  4.24690  2.90347  2.73739  3.18146  2.89801  2.37887  2.77519  2.98518  4.58477  3.61503
          0.02455  4.11518  4.83753  0.61958  0.77255  0.48576  0.95510
    324   3.09899  5.07702  3.08839  2.85442  4.27684  3.54287  4.01225  3.95248  2.65982  3.42968  4.45786  3.31361  4.10435  0.85671  2.93606  3.13978  3.39913  3.66906  5.50842  4.22163    331 - -
          2.68618  4.42225  2.77519  2.73123  3.46354  2.40513  3.72494  3.29354  2.67741  2.69355  4.24690  2.90347  2.73739  3.18146  2.89801  2.37887  2.77519  2.98518  4.58477  3.61503
          0.02455  4.11518  4.83753  0.61958  0.77255  0.48576  0.95510
    325   2.80164  4.49493  4.64986  4.11285  3.30140  4.34099  4.74154  1.63440  3.96662  1.15066  3.12701  4.35844  4.63114  4.18603  4.14078  3.68928  3.36515  2.00756  5.24141  4.10299    332 - -
          2.68618  4.42225  2.77519  2.73123  3.46354  2.40513  3.72494  3.29354  2.67741  2.69355  4.24690  2.90347  2.73739  3.18146  2.89801  2.37887  2.77519  2.98518  4.58477  3.61503
          0.02455  4.11518  4.83753  0.61958  0.77255  0.48576  0.95510
    326   2.58957  4.15168  3.78689  3.21225  2.58165  3.64335  3.93030  2.28931  3.12674  2.20426  3.25098  3.51867  4.01783  3.09893  3.39079  2.47550  2.67480  2.17386  4.75732  3.54793    333 - -
          2.68618  4.42225  2.77519  2.73123  3.46354  2.40513  3.72494  3.29354  2.67741  2.69355  4.24690  2.90347  2.73739  3.18146  2.89801  2.37887  2.77519  2.98518  4.58477  3.61503
          0.02455  4.11518  4.83753  0.61958  0.77255  0.48576  0.95510
    327   3.29994  5.10837  3.81732  3.28599  4.52568  3.73219  4.02970  4.09031  2.37499  3.56225  4.56195  3.62402  4.22828  3.24310  0.66367  3.37608  3.55273  3.80517  5.51333  4.40675    334 - -
          2.68618  4.42225  2.77519  2.73123  3.46354  2.40513  3.72494  3.29354  2.67741  2.69355  4.24690  2.90347  2.73739  3.18146  2.89801  2.37887  2.77519  2.98518  4.58477  3.61503
          0.02455  4.11518  4.83753  0.61958  0.77255  0.48576  0.95510
    328   2.94527  4.93767  2.87387  2.78753  4.34167  3.36356  4.14645  4.11227  3.07503  3.73304  4.69218  0.79061  4.03036  3.42546  3.43300  3.00680  3.33869  3.70931  5.61974  4.27709    335 - -
          2.68618  4.42225  2.77519  2.73123  3.46354  2.40513  3.72494  3.29354  2.67741  2.69355  4.24690  2.90347  2.73739  3.18146  2.89801  2.37887  2.77519  2.98518  4.58477  3.61503
          0.02455  4.11518  4.83753  0.61958  0.77255  0.48576  0.95510
    329   1.67326  4.29265  3.67680  3.14676  3.49417  3.41869  4.01557  2.65126  3.05042  2.28449  2.47810  3.47702  4.01359  3.37204  3.35684  2.86604  2.88812  2.45622  5.01706  3.79471    336 - -
          2.68618  4.42225  2.77519  2.73123  3.46354  2.40513  3.72494  3.29354  2.67741  2.69355  4.24690  2.90347  2.73739  3.18146  2.89801  2.37887  2.77519  2.98518  4.58477  3.61503
          0.02455  4.11518  4.83753  0.61958  0.77255  0.48576  0.95510
    330   2.48466  4.72010  3.03730  2.36967  3.61887  3.19210  3.47995  3.26471  2.36845  2.91799  3.79684  2.93909  3.82710  2.81352  2.63810  2.40068  2.59140  3.04150  5.23594  3.36978    337 - -
          2.68618  4.42225  2.77519  2.73123  3.46354  2.40513  3.72494  3.29354  2.67741  2.69355  4.24690  2.90347  2.73739  3.18146  2.89801  2.37887  2.77519  2.98518  4.58477  3.61503
          0.02455  4.11518  4.83753  0.61958  0.77255  0.48576  0.95510
    331   2.37820  4.38700  3.12688  2.89851  4.44700  2.17022  4.14008  3.91954  3.08183  3.55522  4.36885  2.92975  3.77273  3.36887  3.45708  1.21371  2.83830  3.36436  5.74611  4.47560    338 - -
          2.68618  4.42225  2.77519  2.73123  3.46354  2.40513  3.72494  3.29354  2.67741  2.69355  4.24690  2.90347  2.73739  3.18146  2.89801  2.37887  2.77519  2.98518  4.58477  3.61503
          0.02455  4.11518  4.83753  0.61958  0.77255  0.48576  0.95510
    332   2.96539  4.38669  4.39462  3.84118  2.87218  4.06160  4.13847  1.78554  3.63794  1.85833  3.18890  4.00995  4.38771  3.87066  3.79291  3.37993  3.19784  2.36014  1.99888  3.15669    339 - -
          2.68618  4.42225  2.77519  2.73123  3.46354  2.40513  3.72494  3.29354  2.67741  2.69355  4.24690  2.90347  2.73739  3.18146  2.89801  2.37887  2.77519  2.98518  4.58477  3.61503
          0.02455  4.11518  4.83753  0.61958  0.77255  0.48576  0.95510
    333   2.56533  4.52014  3.10468  3.00829  4.51742  0.86692  4.29677  4.09518  3.28326  3.74908  4.61896  2.93395  3.88480  3.58077  3.60955  2.70543  3.04482  3.54492  5.78336  4.54547    340 - -
          2.68618  4.42225  2.77519  2.73123  3.46354  2.40513  3.72494  3.29354  2.67741  2.69355  4.24690  2.90347  2.73739  3.18146  2.89801  2.37887  2.77519  2.98518  4.58477  3.61503
          0.02455  4.11518  4.83753  0.61958  0.77255  0.48576  0.95510
    334   3.21423  4.50213  4.97001  4.42466  3.38063  4.58436  5.00931  1.35684  4.31269  1.43123  3.05312  4.63921  4.80996  4.47244  4.45119  3.94346  3.45196  1.55436  5.39077  4.27187    341 - -
          2.68618  4.42225  2.77519  2.73123  3.46354  2.40513  3.72494  3.29354  2.67741  2.69355  4.24690  2.90347  2.73739  3.18146  2.89801  2.37887  2.77519  2.98518  4.58477  3.61503
          0.02455  4.11518  4.83753  0.61958  0.77255  0.48576  0.95510
    335   2.93100  5.35608  1.10717  2.24237  4.66949  3.30112  3.82023  4.20999  2.76264  3.73979  4.59078  2.72780  3.90230  2.99091  2.90175  2.85763  3.22388  3.80031  5.87119  4.41422    342 - -
          2.68618  4.42225  2.77519  2.73123  3.46354  2.40513  3.72494  3.29354  2.67741  2.69355  4.24690  2.90347  2.73739  3.18146  2.89801  2.37887  2.77519  2.98518  4.58477  3.61503
          0.02455  4.11518  4.83753  0.61958  0.77255  0.48576  0.95510
    336   3.40103  4.72762  4.81522  4.33690  1.49502  4.49098  4.33120  2.45047  4.18453  1.17535  3.07848  4.43789  4.73382  4.25915  4.27192  3.86218  3.62966  2.56531  4.54505  3.03575    343 - -
          2.68618  4.42225  2.77519  2.73123  3.46354  2.40513  3.72494  3.29354  2.67741  2.69355  4.24690  2.90347  2.73739  3.18146  2.89801  2.37887  2.77519  2.98518  4.58477  3.61503
          0.02455  4.11518  4.83753  0.61958  0.77255  0.48576  0.95510
    337   2.54331  5.14686  2.42683  1.74431  4.45716  3.08009  3.63206  3.92963  2.32044  3.43941  4.21226  2.82833  3.80713  2.61296  2.93307  2.49019  2.74046  3.52164  5.60079  4.18981    344 - -
          2.68618  4.42225  2.77519  2.73123  3.46354  2.40513  3.72494  3.29354  2.67741  2.69355  4.24690  2.90347  2.73739  3.18146  2.89801  2.37887  2.77519  2.98518  4.58477  3.61503
          0.02455  4.11518  4.83753  0.61958  0.77255  0.48576  0.95510
    338   2.50355  5.04939  2.80442  2.00918  4.36447  3.39087  3.58909  3.82296  2.23383  3.33725  4.10389  2.87288  3.18095  2.51960  2.41696  2.53520  2.77912  3.42500  5.49644  4.11356    345 - -
          2.68618  4.42225  2.77519  2.73123  3.46354  2.40513  3.72494  3.29354  2.67741  2.69355  4.24690  2.90347  2.73739  3.18146  2.89801  2.37887  2.77519  2.98518  4.58477  3.61503
          0.02455  4.11518  4.83753  0.61958  0.77255  0.48576  0.95510
    339   2.37254  3.57017  3.92406  3.34157  3.17524  3.65899  3.23261  2.53676  3.22899  2.08350  2.35669  3.59279  4.03018  3.47388  3.44546  2.93889  2.81129  2.34211  3.50122  3.47361    346 - -
          2.68618  4.42225  2.77519  2.73123  3.46354  2.40513  3.72494  3.29354  2.67741  2.69355  4.24690  2.90347  2.73739  3.18146  2.89801  2.37887  2.77519  2.98518  4.58477  3.61503
          0.02455  4.11518  4.83753  0.61958  0.77255  0.48576  0.95510
    340   2.62109  4.60782  3.16468  1.89323  3.78781  3.49848  3.71683  2.90737  2.55627  2.78347  3.09517  3.09507  3.88586  2.91964  2.79796  2.72488  2.85263  2.55839  5.15554  3.87014    347 - -
          2.68618  4.42225  2.77519  2.73123  3.46354  2.40513  3.72494  3.29354  2.67741  2.69355  4.24690  2.90347  2.73739  3.18146  2.89801  2.37887  2.77519  2.98518  4.58477  3.61503
          0.02455  4.11518  4.83753  0.61958  0.77255  0.48576  0.95510
    341   2.52726  5.11838  2.60020  2.14180  4.45368  3.40459  3.59492  3.91357  1.93282  3.40462  4.17106  2.87940  3.81454  2.54992  2.25188  2.64452  2.90602  3.50572  5.54108  4.16263    348 - -
          2.68618  4.42225  2.77519  2.73123  3.46354  2.40513  3.72494  3.29354  2.67741  2.69355  4.24690  2.90347  2.73739  3.18146  2.89801  2.37887  2.77519  2.98518  4.58477  3.61503
          0.02455  4.11518  4.83753  0.61958  0.77255  0.48576  0.95510
    342   2.41249  5.08964  2.65498  2.18861  4.40430  3.38271  3.61225  3.86376  1.91942  3.37781  4.15162  2.86353  3.80879  2.35717  2.82588  2.38329  2.90391  3.46638  5.53778  4.15054    349 - -
          2.68618  4.42225  2.77519  2.73123  3.46354  2.40513  3.72494  3.29354  2.67741  2.69355  4.24690  2.90347  2.73739  3.18146  2.89801  2.37887  2.77519  2.98518  4.58477  3.61503
          0.02455  4.11518  4.83753  0.61958  0.77255  0.48576  0.95510
    343   2.59516  4.51672  3.23171  3.14183  4.53838  0.76716  4.38578  4.13248  3.39367  3.79660  4.68115  3.16409  3.91399  3.69491  3.69239  2.74767  3.08649  3.57679  5.78399  4.58773    350 - -
          2.68618  4.42225  2.77519  2.73123  3.46354  2.40513  3.72494  3.29354  2.67741  2.69355  4.24690  2.90347  2.73739  3.18146  2.89801  2.37887  2.77519  2.98518  4.58477  3.61503
          0.02455  4.11518  4.83753  0.61958  0.77255  0.48576  0.95510
    344   2.69314  4.47549  3.45584  2.87517  3.59730  3.60801  3.79327  2.75097  2.39322  1.69864  3.53033  3.28931  3.98362  2.73088  2.77530  2.87543  2.91580  2.73189  5.01230  3.77964    351 - -
          2.68618  4.42225  2.77519  2.73123  3.46354  2.40513  3.72494  3.29354  2.67741  2.69355  4.24690  2.90347  2.73739  3.18146  2.89801  2.37887  2.77519  2.98518  4.58477  3.61503
          0.02455  4.11518  4.83753  0.61958  0.77255  0.48576  0.95510
    345   3.43876  4.83296  4.57843  4.22617  3.24628  4.28767  4.80651  2.47022  3.99177  0.62504  3.20541  4.47821  4.68559  4.30120  4.12532  3.89741  3.72433  2.56931  5.20642  3.98351    352 - -
          2.68618  4.42225  2.77519  2.73123  3.46354  2.40513  3.72494  3.29354  2.67741  2.69355  4.24690  2.90347  2.73739  3.18146  2.89801  2.37887  2.77519  2.98518  4.58477  3.61503
          0.02455  4.11518  4.83753  0.61958  0.77255  0.48576  0.95510
    346   3.09006  5.27247  3.49298  2.79822  4.74687  3.71906  3.63171  4.08460  1.42598  3.49428  4.34496  3.21340  4.06940  2.33669  1.52172  3.06732  3.24652  3.74991  5.52131  4.34860    353 - -
          2.68618  4.42225  2.77519  2.73123  3.46354  2.40513  3.72494  3.29354  2.67741  2.69355  4.24690  2.90347  2.73739  3.18146  2.89801  2.37887  2.77519  2.98518  4.58477  3.61503
          0.02455  4.11518  4.83753  0.61958  0.77255  0.48576  0.95510
    347   3.08886  4.41146  4.82746  4.26717  2.27800  4.37291  4.70820  1.48856  4.14249  1.70893  3.12060  4.43317  4.63705  4.28250  4.25421  3.71116  3.32279  1.64218  5.11307  3.92538    354 - -
          2.68618  4.42225  2.77519  2.73123  3.46354  2.40513  3.72494  3.29354  2.67741  2.69355  4.24690  2.90347  2.73739  3.18146  2.89801  2.37887  2.77519  2.98518  4.58477  3.61503
          0.02455  4.11518  4.83753  0.61958  0.77255  0.48576  0.95510
    348   2.58607  4.19743  3.66377  2.89596  3.30343  3.61444  2.97424  2.40325  3.01408  2.13311  3.05541  3.43586  3.98861  3.29693  3.31067  2.87558  2.81768  2.10569  4.78697  3.25790    355 - -
          2.68618  4.42225  2.77519  2.73123  3.46354  2.40513  3.72494  3.29354  2.67741  2.69355  4.24690  2.90347  2.73739  3.18146  2.89801  2.37887  2.77519  2.98518  4.58477  3.61503
          0.02455  4.11518  4.83753  0.61958  0.77255  0.48576  0.95510
    349   1.56870  1.72063  4.01937  3.63752  4.03386  3.03003  4.40223  3.31880  3.54289  3.12511  4.00203  3.56988  3.78028  3.79398  3.75363  2.05672  2.72989  2.89893  5.47290  4.30150    356 - -
          2.68618  4.42225  2.77519  2.73123  3.46354  2.40513  3.72494  3.29354  2.67741  2.69355  4.24690  2.90347  2.73739  3.18146  2.89801  2.37887  2.77519  2.98518  4.58477  3.61503
          0.02455  4.11518  4.83753  0.61958  0.77255  0.48576  0.95510
    350   2.22087  4.86111  2.72971  2.33039  4.16698  3.38510  3.64137  3.59546  2.42862  3.17633  3.97738  2.92896  3.80804  2.78166  2.59289  2.26021  2.38854  3.24262  5.39529  4.04539    357 - -
          2.68618  4.42225  2.77519  2.73123  3.46354  2.40513  3.72494  3.29354  2.67741  2.69355  4.24690  2.90347  2.73739  3.18146  2.89801  2.37887  2.77519  2.98518  4.58477  3.61503
          0.02455  4.11518  4.83753  0.61958  0.77255  0.48576  0.95510
    351   2.96222  4.79528  3.54808  3.00116  3.14844  3.72276  3.70280  3.39750  2.50153  2.95221  3.92644  3.37412  4.12115  3.11798  1.78954  3.06246  3.18580  3.16792  4.65518  1.70957    358 - -
          2.68618  4.42225  2.77519  2.73123  3.46354  2.40513  3.72494  3.29354  2.67741  2.69355  4.24690  2.90347  2.73739  3.18146  2.89801  2.37887  2.77519  2.98518  4.58477  3.61503
          0.02455  4.11518  4.83753  0.61958  0.77255  0.48576  0.95510
    352   3.10685  4.81623  3.74134  3.62035  4.58348  3.49036  4.67194  4.19895  3.69996  3.79619  4.86085  3.89943  0.47895  4.08108  3.91203  3.28342  3.56872  3.81522  5.69618  4.70957    359 - -
          2.68618  4.42225  2.77519  2.73123  3.46354  2.40513  3.72494  3.29354  2.67741  2.69355  4.24690  2.90347  2.73739  3.18146  2.89801  2.37887  2.77519  2.98518  4.58477  3.61503
          0.02455  4.11518  4.83753  0.61958  0.77255  0.48576  0.95510
    353   2.68146  4.93585  2.68206  1.59039  4.37922  3.31292  3.75176  3.80231  2.58150  3.39019  4.20810  2.91412  3.83946  2.90662  3.04549  2.07814  2.54000  3.41590  5.59800  4.23119    360 - -
          2.68618  4.42225  2.77519  2.73123  3.46354  2.40513  3.72494  3.29354  2.67741  2.69355  4.24690  2.90347  2.73739  3.18146  2.89801  2.37887  2.77519  2.98518  4.58477  3.61503
          0.02455  4.11518  4.83753  0.61958  0.77255  0.48576  0.95510
    354   2.59459  4.21491  3.70571  3.14406  2.83006  3.60735  3.93781  2.61586  3.07059  1.99020  3.32652  3.47523  4.00841  3.35146  3.36546  2.27961  2.42767  2.29266  4.83868  3.61290    361 - -
          2.68618  4.42225  2.77519  2.73123  3.46354  2.40513  3.72494  3.29354  2.67741  2.69355  4.24690  2.90347  2.73739  3.18146  2.89801  2.37887  2.77519  2.98518  4.58477  3.61503
          0.02455  4.11518  4.83753  0.61958  0.77255  0.48576  0.95510
    355   2.06107  4.38879  3.34440  2.79949  3.56495  3.49561  3.79478  2.93529  2.75332  2.64519  3.33437  2.99762  3.90843  3.08142  3.12822  2.75426  2.33949  2.69096  4.98683  2.72993    362 - -
          2.68618  4.42225  2.77519  2.73123  3.46354  2.40513  3.72494  3.29354  2.67741  2.69355  4.24690  2.90347  2.73739  3.18146  2.89801  2.37887  2.77519  2.98518  4.58477  3.61503
          0.02455  4.11518  4.83753  0.61958  0.77255  0.48576  0.95510
    356   2.37113  4.35900  3.12725  2.96898  4.49202  1.16286  4.22653  3.98128  3.20521  3.63139  4.45308  3.03717  3.77747  3.47934  3.55414  2.05633  2.85533  3.39587  5.80476  4.54266    363 - -
          2.68618  4.42225  2.77519  2.73123  3.46354  2.40513  3.72494  3.29354  2.67741  2.69355  4.24690  2.90347  2.73739  3.18146  2.89801  2.37887  2.77519  2.98518  4.58477  3.61503
          0.02455  4.11518  4.83753  0.61958  0.77255  0.48576  0.95510
    357   3.37180  4.71240  4.88425  4.35652  3.15762  4.59826  4.93530  1.99300  4.16425  0.80202  2.97549  4.62073  4.81182  4.34272  4.30306  3.97491  3.61004  2.17478  5.25664  4.13136    364 - -
          2.68618  4.42225  2.77519  2.73123  3.46354  2.40513  3.72494  3.29354  2.67741  2.69355  4.24690  2.90347  2.73739  3.18146  2.89801  2.37887  2.77519  2.98518  4.58477  3.61503
          0.02455  4.11518  4.83753  0.61958  0.77255  0.48576  0.95510
    358   3.18394  5.32386  2.61928  0.72343  4.70405  3.44725  4.06454  4.20775  2.97763  3.78872  4.75960  3.10006  4.06565  3.27990  3.40635  3.14581  3.49248  3.86923  5.82937  4.56105    365 - -
          2.68618  4.42225  2.77519  2.73123  3.46354  2.40513  3.72494  3.29354  2.67741  2.69355  4.24690  2.90347  2.73739  3.18146  2.89801  2.37887  2.77519  2.98518  4.58477  3.61503
          0.02455  4.11518  4.83753  0.61958  0.77255  0.48576  0.95510
    359   2.64535  4.76889  2.08975  2.47260  3.96785  3.42918  3.69302  3.35582  2.53369  2.81292  2.59652  2.73449  3.85552  2.87016  2.98575  2.69641  2.88661  3.06386  5.28864  3.95467    366 - -
          2.68618  4.42225  2.77519  2.73123  3.46354  2.40513  3.72494  3.29354  2.67741  2.69355  4.24690  2.90347  2.73739  3.18146  2.89801  2.37887  2.77519  2.98518  4.58477  3.61503
          0.02455  4.11518  4.83753  0.61958  0.77255  0.48576  0.95510
    360   3.29806  5.06002  3.39815  3.18910  3.48349  3.67731  0.71940  4.03907  3.02686  3.49915  4.56653  3.58587  4.24645  3.56044  3.27449  3.36858  3.61253  3.76983  4.94357  3.42890    367 - -
          2.68618  4.42225  2.77519  2.73123  3.46354  2.40513  3.72494  3.29354  2.67741  2.69355  4.24690  2.90347  2.73739  3.18146  2.89801  2.37887  2.77519  2.98518  4.58477  3.61503
          0.02455  4.11518  4.83753  0.61958  0.77255  0.48576  0.95510
    361   3.40106  4.77335  4.78895  4.28265  3.10811  4.54001  4.85021  2.26528  4.02914  0.73234  2.77608  4.55419  4.77785  4.26300  4.17085  3.93878  3.64302  2.39785  5.19315  4.03569    368 - -
          2.68618  4.42225  2.77519  2.73123  3.46354  2.40513  3.72494  3.29354  2.67741  2.69355  4.24690  2.90347  2.73739  3.18146  2.89801  2.37887  2.77519  2.98518  4.58477  3.61503
          0.02455  4.11518  4.83753  0.61958  0.77255  0.48576  0.95510
    362   2.16283  4.41354  3.45253  2.90067  3.53318  3.60243  3.86910  2.31188  2.80883  2.18407  3.46360  3.32176  3.99148  2.42227  3.16116  2.86162  2.89173  2.55402  5.01576  3.77548    369 - -
          2.68618  4.42225  2.77519  2.73123  3.46354  2.40513  3.72494  3.29354  2.67741  2.69355  4.24690  2.90347  2.73739  3.18146  2.89801  2.37887  2.77519  2.98518  4.58477  3.61503
          0.02455  4.11518  4.83753  0.61958  0.77255  0.48576  0.95510
    363   2.49361  4.31574  3.43783  2.86999  3.45600  3.55428  3.80428  2.40871  2.73420  2.40205  3.23893  3.00430  3.93408  3.12769  2.91903  2.79809  2.34208  2.46385  4.89675  3.45536    370 - -
          2.68618  4.42225  2.77519  2.73123  3.46354  2.40513  3.72494  3.29354  2.67741  2.69355  4.24690  2.90347  2.73739  3.18146  2.89801  2.37887  2.77519  2.98518  4.58477  3.61503
          0.02455  4.11518  4.83753  0.61958  0.77255  0.48576  0.95510
    364   3.18867  4.51743  4.86044  4.28806  2.81043  4.44830  4.75628  1.46408  4.16066  1.51520  1.99370  4.49104  4.67124  4.26379  4.26395  3.78285  3.41275  2.16859  5.11265  4.00155    371 - -
          2.68618  4.42225  2.77519  2.73123  3.46354  2.40513  3.72494  3.29354  2.67741  2.69355  4.24690  2.90347  2.73739  3.18146  2.89801  2.37887  2.77519  2.98518  4.58477  3.61503
          0.02455  4.11518  4.83753  0.61958  0.77255  0.48576  0.95510
    365   2.68822  4.90957  3.07599  2.49506  3.67219  3.48099  2.83592  3.59806  1.77004  2.94420  3.97732  2.99853  3.86308  2.62222  2.44808  2.70670  2.90731  3.26685  5.34741  4.02793    372 - -
          2.68618  4.42225  2.77519  2.73123  3.46354  2.40513  3.72494  3.29354  2.67741  2.69355  4.24690  2.90347  2.73739  3.18146  2.89801  2.37887  2.77519  2.98518  4.58477  3.61503
          0.02455  4.11518  4.83753  0.61958  0.77255  0.48576  0.95510
    366   2.67496  5.06570  2.82547  2.22259  4.39073  3.42052  3.59777  3.83744  1.95842  3.34693  4.12370  2.90504  3.82255  2.63422  2.27486  2.23821  2.79786  3.44806  5.49720  4.13553    373 - -
          2.68618  4.42225  2.77519  2.73123  3.46354  2.40513  3.72494  3.29354  2.67741  2.69355  4.24690  2.90347  2.73739  3.18146  2.89801  2.37887  2.77519  2.98518  4.58477  3.61503
          0.02455  4.11518  4.83753  0.61958  0.77255  0.48576  0.95510
    367   2.47269  4.74696  2.85399  1.91753  3.97445  3.43467  3.64546  3.14770  2.45782  2.87471  3.48959  2.97917  3.82611  2.76216  2.91378  2.64478  2.69058  2.87942  5.26325  3.93916    374 - -
          2.68618  4.42225  2.77519  2.73123  3.46354  2.40513  3.72494  3.29354  2.67741  2.69355  4.24690  2.90347  2.73739  3.18146  2.89801  2.37887  2.77519  2.98518  4.58477  3.61503
          0.02455  4.11518  4.83753  0.61958  0.77255  0.48576  0.95510
    368   3.17788  4.50854  4.84806  4.38569  3.55781  4.47050  5.08580  0.93352  4.24013  2.03490  3.38055  4.59175  4.80851  4.51832  4.42430  3.88530  3.45665  1.61654  5.56429  4.34955    375 - -
          2.68618  4.42225  2.77519  2.73123  3.46354  2.40513  3.72494  3.29354  2.67741  2.69355  4.24690  2.90347  2.73739  3.18146  2.89801  2.37887  2.77519  2.98518  4.58477  3.61503
          0.02455  4.11518  4.83753  0.61958  0.77255  0.48576  0.95510
    369   2.33852  4.99675  2.65179  2.12601  4.29359  3.38562  3.59076  3.74711  2.26613  3.28134  3.64256  2.74031  3.78677  2.53529  2.83548  2.41746  2.65040  3.36170  5.45981  4.07861    376 - -
          2.68618  4.42225  2.77519  2.73123  3.46354  2.40513  3.72494  3.29354  2.67741  2.69355  4.24690  2.90347  2.73739  3.18146  2.89801  2.37887  2.77519  2.98518  4.58477  3.61503
          0.02455  4.11518  4.83753  0.61958  0.77255  0.48576  0.95510
    370   2.67574  5.09159  2.50709  1.73932  4.40548  3.36657  3.62928  3.86629  2.40774  3.38865  4.16676  2.85230  3.80952  2.75143  2.56834  2.44869  2.56305  3.46996  5.55730  4.16279    377 - -
          2.68618  4.42225  2.77519  2.73123  3.46354  2.40513  3.72494  3.29354  2.67741  2.69355  4.24690  2.90347  2.73739  3.18146  2.89801  2.37887  2.77519  2.98518  4.58477  3.61503
          0.02455  4.11518  4.83753  0.61958  0.77255  0.48576  0.95510
    371   3.58428  4.91675  4.57304  4.33970  0.68484  4.20431  4.00916  3.08528  4.24242  2.40194  3.78308  4.30160  4.66199  4.34473  4.30176  3.83735  3.88785  3.09280  4.19760  2.53885    378 - -
          2.68618  4.42225  2.77519  2.73123  3.46354  2.40513  3.72494  3.29354  2.67741  2.69355  4.24690  2.90347  2.73739  3.18146  2.89801  2.37887  2.77519  2.98518  4.58477  3.61503
          0.02455  4.11518  4.83753  0.61958  0.77255  0.48576  0.95510
    372   2.30285  5.07325  2.67369  2.24888  4.38938  3.40488  3.42384  3.84089  1.76855  3.35445  4.13107  2.88719  3.81708  2.63167  2.64619  2.64824  2.90234  3.45031  5.51083  4.13877    379 - -
          2.68618  4.42225  2.77519  2.73123  3.46354  2.40513  3.72494  3.29354  2.67741  2.69355  4.24690  2.90347  2.73739  3.18146  2.89801  2.37887  2.77519  2.98518  4.58477  3.61503
          0.02455  4.11518  4.83753  0.61958  0.77255  0.48576  0.95510
    373   3.10685  4.81623  3.74134  3.62035  4.58348  3.49036  4.67194  4.19895  3.69996  3.79619  4.86085  3.89943  0.47895  4.08108  3.91203  3.28342  3.56872  3.81522  5.69618  4.70957    380 - -
          2.68618  4.42225  2.77519  2.73123  3.46354  2.40513  3.72494  3.29354  2.67741  2.69355  4.24690  2.90347  2.73739  3.18146  2.89801  2.37887  2.77519  2.98518  4.58477  3.61503
          0.02455  4.11518  4.83753  0.61958  0.77255  0.48576  0.95510
    374   2.49106  5.01540  2.56370  2.32650  4.32092  3.37194  3.44011  3.77461  2.40284  3.31351  4.09388  2.55616  3.79998  2.45994  2.88915  2.12881  2.58258  3.39042  5.49689  4.11318    381 - -
          2.68618  4.42225  2.77519  2.73123  3.46354  2.40513  3.72494  3.29354  2.67741  2.69355  4.24690  2.90347  2.73739  3.18146  2.89801  2.37887  2.77519  2.98518  4.58477  3.61503
          0.02455  4.11518  4.83753  0.61958  0.77255  0.48576  0.95510
    375   2.68054  4.48515  3.47501  2.89787  3.68750  3.59446  3.85752  2.60460  2.65458  2.63659  3.59691  3.31335  3.99750  3.11244  1.92015  2.86806  2.72845  2.09967  5.11758  3.87560    382 - -
          2.68618  4.42225  2.77519  2.73123  3.46354  2.40513  3.72494  3.29354  2.67741  2.69355  4.24690  2.90347  2.73739  3.18146  2.89801  2.37887  2.77519  2.98518  4.58477  3.61503
          0.02455  4.11518  4.83753  0.61958  0.77255  0.48576  0.95510
    376   3.12717  4.42498  4.89358  4.35478  3.02094  4.48722  4.91634  1.37665  4.25050  1.91866  3.27780  4.54634  4.75141  4.43681  4.40026  3.84252  3.37057  1.25200  5.35457  4.16727    383 - -
          2.68618  4.42225  2.77519  2.73123  3.46354  2.40513  3.72494  3.29354  2.67741  2.69355  4.24690  2.90347  2.73739  3.18146  2.89801  2.37887  2.77519  2.98518  4.58477  3.61503
          0.02455  4.11518  4.83753  0.61958  0.77255  0.48576  0.95510
    377   1.69073  4.31385  4.16681  3.65172  3.58746  3.84787  4.44355  1.69286  3.56291  2.34193  3.47127  3.90508  4.30393  3.84899  3.82604  3.19868  3.07686  1.74640  5.26920  4.05995    384 - -
          2.68618  4.42225  2.77519  2.73123  3.46354  2.40513  3.72494  3.29354  2.67741  2.69355  4.24690  2.90347  2.73739  3.18146  2.89801  2.37887  2.77519  2.98518  4.58477  3.61503
          0.02455  4.11518  4.83753  0.61958  0.77255  0.48576  0.95510
    378   3.18986  4.46767  4.97826  4.45506  3.54037  4.60163  5.10167  1.32756  4.34978  1.77612  3.33232  4.66624  4.85296  4.56362  4.51714  3.97542  3.43859  1.22232  5.53217  4.36310    385 - -
          2.68618  4.42225  2.77519  2.73123  3.46354  2.40513  3.72494  3.29354  2.67741  2.69355  4.24690  2.90347  2.73739  3.18146  2.89801  2.37887  2.77519  2.98518  4.58477  3.61503
          0.02455  4.11518  4.83753  0.61958  0.77255  0.48576  0.95510
    379   3.26985  5.41380  0.62388  2.52057  4.82799  3.41220  4.17073  4.47560  3.30467  4.04299  5.03314  3.08666  4.08263  3.41494  3.84881  3.20935  3.61587  4.09100  5.94718  4.66945    386 - -
          2.68618  4.42225  2.77519  2.73123  3.46354  2.40513  3.72494  3.29354  2.67741  2.69355  4.24690  2.90347  2.73739  3.18146  2.89801  2.37887  2.77519  2.98518  4.58477  3.61503
          0.02455  4.11518  4.83753  0.61958  0.77255  0.48576  0.95510
    380   2.38608  4.36762  3.26359  2.99022  4.35529  3.07996  4.15638  3.81770  3.07698  3.47464  4.31211  3.26847  1.87545  3.39823  3.42583  1.37852  2.84302  3.30242  5.67165  4.41118    387 - -
          2.68618  4.42225  2.77519  2.73123  3.46354  2.40513  3.72494  3.29354  2.67741  2.69355  4.24690  2.90347  2.73739  3.18146  2.89801  2.37887  2.77519  2.98518  4.58477  3.61503
          0.02455  4.11518  4.83753  0.61958  0.77255  0.48576  0.95510
    381   3.36316  4.67164  4.95936  4.43019  3.19741  4.64278  4.98985  1.62368  4.25787  0.94028  3.00577  4.67958  4.84090  4.41428  4.38311  4.02188  3.59711  2.11251  5.29112  4.17513    388 - -
          2.68618  4.42225  2.77519  2.73123  3.46354  2.40513  3.72494  3.29354  2.67741  2.69355  4.24690  2.90347  2.73739  3.18146  2.89801  2.37887  2.77519  2.98518  4.58477  3.61503
          0.02455  4.11518  4.83753  0.61958  0.77255  0.48576  0.95510
    382   2.40533  4.40707  3.14956  2.88540  4.35392  3.09525  4.09153  3.79348  2.99241  3.45465  4.28418  2.76852  3.78947  3.31934  3.35579  1.14194  2.55924  3.29449  5.66348  4.38776    389 - -
          2.68618  4.42225  2.77519  2.73123  3.46354  2.40513  3.72494  3.29354  2.67741  2.69355  4.24690  2.90347  2.73739  3.18146  2.89801  2.37887  2.77519  2.98518  4.58477  3.61503
          0.02455  4.11518  4.83753  0.61958  0.77255  0.48576  0.95510
    383   1.25557  4.38106  3.19217  2.89499  4.29206  3.10158  4.08026  3.70430  3.00315  3.37589  4.20610  2.53840  3.78449  3.31059  3.37688  2.12487  2.82411  3.22952  5.61453  4.35040    390 - -
          2.68618  4.42225  2.77519  2.73123  3.46354  2.40513  3.72494  3.29354  2.67741  2.69355  4.24690  2.90347  2.73739  3.18146  2.89801  2.37887  2.77519  2.98518  4.58477  3.61503
          0.02455  4.11518  4.83753  0.61958  0.77255  0.48576  0.95510
    384   3.37490  4.68818  4.95882  4.40650  2.30345  4.60573  4.75109  2.08655  4.27294  0.88375  2.91111  4.61313  4.78090  4.33084  4.36135  3.95403  3.59252  2.38684  4.99196  3.75249    391 - -
          2.68618  4.42225  2.77519  2.73123  3.46354  2.40513  3.72494  3.29354  2.67741  2.69355  4.24690  2.90347  2.73739  3.18146  2.89801  2.37887  2.77519  2.98518  4.58477  3.61503
          0.02455  4.11518  4.83753  0.61958  0.77255  0.48576  0.95510
    385   2.13014  4.62445  3.10994  2.22857  3.83437  3.45936  3.68744  3.00759  2.52796  2.57852  3.72055  3.05100  3.85417  2.88180  2.79440  2.55330  2.68320  2.93109  5.16945  3.87474    392 - -
          2.68618  4.42225  2.77519  2.73123  3.46354  2.40513  3.72494  3.29354  2.67741  2.69355  4.24690  2.90347  2.73739  3.18146  2.89801  2.37887  2.77519  2.98518  4.58477  3.61503
          0.06152  4.11518  3.13855  0.61958  0.77255  0.48576  0.95510
    386   2.55234  4.95502  2.95522  2.20712  4.31944  3.43381  3.65380  3.72945  2.28136  3.28047  4.09808  2.98384  3.86857  2.79446  1.75983  2.40465  2.96037  3.37558  5.45464  4.14407    393 - -
          2.68618  4.42225  2.77519  2.73123  3.46354  2.40513  3.72494  3.29354  2.67741  2.69355  4.24690  2.90347  2.73739  3.18146  2.89801  2.37887  2.77519  2.98518  4.58477  3.61503
          0.02546  4.07912  4.80147  0.61958  0.77255  0.52616  0.89372
    387   2.10143  4.27587  3.48474  2.96976  3.69281  2.35671  3.93881  2.71782  2.93131  2.75053  3.63773  3.30475  3.85980  3.23856  3.28406  2.30436  2.78368  2.20235  5.11920  3.88484    394 - -
          2.68620  4.42227  2.77521  2.73115  3.46356  2.40515  3.72496  3.29356  2.67743  2.69357  4.24692  2.90349  2.73741  3.18148  2.89803  2.37889  2.77510  2.98520  4.58479  3.61480
          0.06911  2.83779  4.80147  0.79190  0.60328  0.46130  0.99550
    388   2.48704  3.93095  3.38312  2.85837  3.74827  2.23912  3.87509  3.10166  2.59851  2.81168  3.68166  3.23819  3.85777  3.14105  3.18330  2.26257  2.79985  2.16867  5.14464  3.89663    398 - -
          2.68618  4.42225  2.77519  2.73123  3.46354  2.40513  3.72494  3.29354  2.67741  2.69355  4.24690  2.90347  2.73739  3.18146  2.89801  2.37887  2.77519  2.98518  4.58477  3.61503
          0.02455  4.11518  4.83753  0.61958  0.77255  0.48576  0.95510
    389   2.60275  4.81698  2.67570  2.43312  4.19691  3.34273  3.69845  3.62596  2.51606  3.21634  4.02544  2.94519  3.40264  2.65153  2.98116  2.00912  2.11875  3.26230  5.44156  4.09598    399 - -
          2.68618  4.42225  2.77519  2.73123  3.46354  2.40513  3.72494  3.29354  2.67741  2.69355  4.24690  2.90347  2.73739  3.18146  2.89801  2.37887  2.77519  2.98518  4.58477  3.61503
          0.02455  4.11518  4.83753  0.61958  0.77255  0.48576  0.95510
    390   2.48907  4.91643  2.69115  2.23842  4.18953  3.39921  3.60418  3.41251  2.37807  2.76686  3.97985  2.44260  3.31498  2.73282  2.71112  2.54481  2.83547  3.26809  5.39634  4.03408    400 - -
          2.68618  4.42225  2.77519  2.73123  3.46354  2.40513  3.72494  3.29354  2.67741  2.69355  4.24690  2.90347  2.73739  3.18146  2.89801  2.37887  2.77519  2.98518  4.58477  3.61503
          0.02455  4.11518  4.83753  0.61958  0.77255  0.48576  0.95510
    391   2.40223  4.89185  2.98003  2.43015  4.16280  3.43330  3.32201  3.58599  2.16460  2.77338  3.96222  2.38432  3.82647  2.75480  2.53052  2.53008  2.86446  3.24458  5.36714  4.03054    401 - -
          2.68618  4.42225  2.77519  2.73123  3.46354  2.40513  3.72494  3.29354  2.67741  2.69355  4.24690  2.90347  2.73739  3.18146  2.89801  2.37887  2.77519  2.98518  4.58477  3.61503
          0.02455  4.11518  4.83753  0.61958  0.77255  0.48576  0.95510
    392   2.06698  4.87321  2.71023  1.74522  4.36082  2.57344  3.76236  3.79829  2.61353  3.37969  4.19005  2.92286  3.82333  2.91872  3.08940  2.43363  2.93980  3.39889  5.58988  4.22733    402 - -
          2.68618  4.42225  2.77519  2.73123  3.46354  2.40513  3.72494  3.29354  2.67741  2.69355  4.24690  2.90347  2.73739  3.18146  2.89801  2.37887  2.77519  2.98518  4.58477  3.61503
          0.02455  4.11518  4.83753  0.61958  0.77255  0.48576  0.95510
    393   2.77278  4.22200  4.22424  3.65750  1.92709  3.88528  4.10950  2.38042  3.53341  1.98047  3.18320  3.85597  4.23549  3.74167  3.70959  3.18552  2.77885  1.83775  4.67325  3.14900    403 - -
          2.68618  4.42225  2.77519  2.73123  3.46354  2.40513  3.72494  3.29354  2.67741  2.69355  4.24690  2.90347  2.73739  3.18146  2.89801  2.37887  2.77519  2.98518  4.58477  3.61503
          0.02455  4.11518  4.83753  0.61958  0.77255  0.48576  0.95510
    394   3.10624  5.26615  3.51175  2.81868  4.73709  3.72855  3.63739  4.07206  1.61446  3.48652  4.34319  3.22760  4.07992  2.35388  1.32561  3.08704  3.26095  3.74408  5.51584  4.34953    404 - -
          2.68618  4.42225  2.77519  2.73123  3.46354  2.40513  3.72494  3.29354  2.67741  2.69355  4.24690  2.90347  2.73739  3.18146  2.89801  2.37887  2.77519  2.98518  4.58477  3.61503
          0.02455  4.11518  4.83753  0.61958  0.77255  0.48576  0.95510
    395   2.37992  5.02801  2.72144  1.96744  4.35996  3.08769  3.65593  3.81027  2.44498  3.35336  4.14471  2.87480  3.81873  2.21424  2.92075  2.26250  2.92400  3.42619  5.53901  4.15878    405 - -
          2.68618  4.42225  2.77519  2.73123  3.46354  2.40513  3.72494  3.29354  2.67741  2.69355  4.24690  2.90347  2.73739  3.18146  2.89801  2.37887  2.77519  2.98518  4.58477  3.61503
          0.02455  4.11518  4.83753  0.61958  0.77255  0.48576  0.95510
    396   2.90726  4.33127  4.40641  3.83451  1.82699  4.04854  4.32173  2.18654  3.70590  1.80247  2.24802  4.04313  4.36500  3.88765  3.86410  3.35734  2.85831  2.29179  4.84599  3.62915    406 - -
          2.68618  4.42225  2.77519  2.73123  3.46354  2.40513  3.72494  3.29354  2.67741  2.69355  4.24690  2.90347  2.73739  3.18146  2.89801  2.37887  2.77519  2.98518  4.58477  3.61503
          0.02455  4.11518  4.83753  0.61958  0.77255  0.48576  0.95510
    397   3.15511  4.46988  4.84553  4.29249  3.35813  4.48061  4.88111  1.78640  4.17942  1.47779  2.84376  4.51474  4.72765  4.35290  4.33123  3.82613  3.39190  1.27248  5.31679  4.18953    407 - -
          2.68618  4.42225  2.77519  2.73123  3.46354  2.40513  3.72494  3.29354  2.67741  2.69355  4.24690  2.90347  2.73739  3.18146  2.89801  2.37887  2.77519  2.98518  4.58477  3.61503
          0.02455  4.11518  4.83753  0.61958  0.77255  0.48576  0.95510
    398   2.95970  4.33885  4.52934  3.96706  3.37494  4.19893  4.57711  1.37073  3.85357  1.81382  2.88806  4.19772  4.50833  4.07379  4.03972  3.51975  2.65860  1.78609  5.16172  3.99646    408 - -
          2.68618  4.42225  2.77519  2.73123  3.46354  2.40513  3.72494  3.29354  2.67741  2.69355  4.24690  2.90347  2.73739  3.18146  2.89801  2.37887  2.77519  2.98518  4.58477  3.61503
          0.02455  4.11518  4.83753  0.61958  0.77255  0.48576  0.95510
    399   2.35898  4.64616  3.13343  2.67997  4.27203  2.04482  3.81588  3.68460  2.51680  3.28411  4.10776  3.10519  3.83913  2.98700  1.91070  2.50186  2.89207  3.28421  5.48884  4.20686    409 - -
          2.68618  4.42225  2.77519  2.73123  3.46354  2.40513  3.72494  3.29354  2.67741  2.69355  4.24690  2.90347  2.73739  3.18146  2.89801  2.37887  2.77519  2.98518  4.58477  3.61503
          0.02455  4.11518  4.83753  0.61958  0.77255  0.48576  0.95510
    400   3.19585  4.52168  4.85169  4.28558  3.22504  4.48043  4.83212  1.93874  4.16534  1.19061  2.48840  4.51219  4.70545  4.29635  4.29385  3.81898  3.42419  1.62069  5.21836  4.13000    410 - -
          2.68618  4.42225  2.77519  2.73123  3.46354  2.40513  3.72494  3.29354  2.67741  2.69355  4.24690  2.90347  2.73739  3.18146  2.89801  2.37887  2.77519  2.98518  4.58477  3.61503
          0.02455  4.11518  4.83753  0.61958  0.77255  0.48576  0.95510
    401   2.82664  4.32615  4.13256  3.58289  3.48296  3.94728  4.35922  1.81447  3.48587  2.10210  3.37270  3.88295  4.32600  3.77147  3.75330  3.25904  1.84552  1.77569  5.16084  3.95637    411 - -
          2.68618  4.42225  2.77519  2.73123  3.46354  2.40513  3.72494  3.29354  2.67741  2.69355  4.24690  2.90347  2.73739  3.18146  2.89801  2.37887  2.77519  2.98518  4.58477  3.61503
          0.02455  4.11518  4.83753  0.61958  0.77255  0.48576  0.95510
    402   2.72479  5.03345  1.68480  2.32207  4.60555  2.20716  3.82841  4.09054  2.76646  3.63789  4.45137  2.85853  3.83969  2.99052  3.29418  2.04007  3.05353  3.63621  5.81576  4.40011    412 - -
          2.68618  4.42225  2.77519  2.73123  3.46354  2.40513  3.72494  3.29354  2.67741  2.69355  4.24690  2.90347  2.73739  3.18146  2.89801  2.37887  2.77519  2.98518  4.58477  3.61503
          0.02455  4.11518  4.83753  0.61958  0.77255  0.48576  0.95510
    403   3.08058  4.48987  4.31890  3.82663  1.55301  4.05326  3.31469  2.94617  3.69318  2.49845  2.75686  3.87610  4.39283  3.82995  3.83788  3.36075  3.30643  2.79566  3.96754  1.65238    413 - -
          2.68618  4.42225  2.77519  2.73123  3.46354  2.40513  3.72494  3.29354  2.67741  2.69355  4.24690  2.90347  2.73739  3.18146  2.89801  2.37887  2.77519  2.98518  4.58477  3.61503
          0.02455  4.11518  4.83753  0.61958  0.77255  0.48576  0.95510
    404   2.12579  4.28225  4.11091  3.56049  3.40427  3.88242  4.28601  1.81509  3.45562  1.71625  3.31222  3.83933  4.26641  3.72846  3.70238  3.19397  2.78084  2.04601  5.05576  3.86213    414 - -
          2.68618  4.42225  2.77519  2.73123  3.46354  2.40513  3.72494  3.29354  2.67741  2.69355  4.24690  2.90347  2.73739  3.18146  2.89801  2.37887  2.77519  2.98518  4.58477  3.61503
          0.02455  4.11518  4.83753  0.61958  0.77255  0.48576  0.95510
    405   3.21149  5.16919  3.40257  2.98730  4.61178  3.66652  3.91854  4.05830  0.74792  3.57369  4.52867  3.39843  4.15516  3.10100  2.50992  3.24149  3.44989  3.75483  5.57130  4.42254    415 - -
          2.68618  4.42225  2.77519  2.73123  3.46354  2.40513  3.72494  3.29354  2.67741  2.69355  4.24690  2.90347  2.73739  3.18146  2.89801  2.37887  2.77519  2.98518  4.58477  3.61503
          0.02455  4.11518  4.83753  0.61958  0.77255  0.48576  0.95510
    406   2.49682  4.84683  2.97139  2.42114  4.10152  3.18790  3.14876  3.52391  2.33076  2.91027  3.53849  2.78562  3.81446  2.17923  2.84094  2.51678  2.83945  3.18913  5.33680  3.99663    416 - -
          2.68618  4.42225  2.77519  2.73123  3.46354  2.40513  3.72494  3.29354  2.67741  2.69355  4.24690  2.90347  2.73739  3.18146  2.89801  2.37887  2.77519  2.98518  4.58477  3.61503
          0.02455  4.11518  4.83753  0.61958  0.77255  0.48576  0.95510
    407   2.66340  5.07701  2.84838  1.91020  4.39922  3.03467  3.59680  3.85400  2.20638  3.36150  4.13284  2.72527  3.81116  2.38112  2.48134  2.63727  2.89243  3.28245  5.51263  4.13763    417 - -
          2.68618  4.42225  2.77519  2.73123  3.46354  2.40513  3.72494  3.29354  2.67741  2.69355  4.24690  2.90347  2.73739  3.18146  2.89801  2.37887  2.77519  2.98518  4.58477  3.61503
          0.02455  4.11518  4.83753  0.61958  0.77255  0.48576  0.95510
    408   2.79804  5.24864  2.52248  1.59053  4.56079  2.46344  3.68911  4.03084  2.33897  3.53822  4.33674  2.62354  3.85236  2.62569  2.97433  2.74199  3.04727  3.62966  5.69747  4.28577    418 - -
          2.68618  4.42225  2.77519  2.73123  3.46354  2.40513  3.72494  3.29354  2.67741  2.69355  4.24690  2.90347  2.73739  3.18146  2.89801  2.37887  2.77519  2.98518  4.58477  3.61503
          0.02455  4.11518  4.83753  0.61958  0.77255  0.48576  0.95510
    409   3.17552  4.52153  4.79787  4.35352  3.53615  4.42831  5.04948  0.91346  4.19331  2.02556  3.37826  4.55807  4.78552  4.48616  4.37587  3.85378  3.46028  1.69395  5.53546  4.30616    419 - -
          2.68618  4.42225  2.77519  2.73123  3.46354  2.40513  3.72494  3.29354  2.67741  2.69355  4.24690  2.90347  2.73739  3.18146  2.89801  2.37887  2.77519  2.98518  4.58477  3.61503
          0.02455  4.11518  4.83753  0.61958  0.77255  0.48576  0.95510
    410   1.97658  4.22734  3.52176  3.17013  4.25396  2.57004  4.21708  3.63413  3.19344  3.33872  4.17028  3.35064  3.75898  3.48584  3.51920  2.24691  1.31721  3.14113  5.60791  4.39485    420 - -
          2.68618  4.42225  2.77519  2.73123  3.46354  2.40513  3.72494  3.29354  2.67741  2.69355  4.24690  2.90347  2.73739  3.18146  2.89801  2.37887  2.77519  2.98518  4.58477  3.61503
          0.02455  4.11518  4.83753  0.61958  0.77255  0.48576  0.95510
    411   1.84260  4.21866  3.50007  3.19702  4.38672  1.38997  4.27599  3.79187  3.26441  3.48015  4.29555  3.35248  3.74198  3.54010  3.58794  2.22543  2.32179  3.23245  5.72236  4.51467    421 - -
          2.68618  4.42225  2.77519  2.73123  3.46354  2.40513  3.72494  3.29354  2.67741  2.69355  4.24690  2.90347  2.73739  3.18146  2.89801  2.37887  2.77519  2.98518  4.58477  3.61503
          0.02455  4.11518  4.83753  0.61958  0.77255  0.48576  0.95510
    412   3.18782  4.52496  4.84854  4.26966  1.92046  4.41678  4.67856  2.09614  4.13982  1.20425  2.65388  4.45968  4.63712  4.21849  4.22707  3.74583  3.40747  2.16784  5.01398  3.88040    422 - -
          2.68618  4.42225  2.77519  2.73123  3.46354  2.40513  3.72494  3.29354  2.67741  2.69355  4.24690  2.90347  2.73739  3.18146  2.89801  2.37887  2.77519  2.98518  4.58477  3.61503
          0.02455  4.11518  4.83753  0.61958  0.77255  0.48576  0.95510
    413   3.46926  4.80823  4.66904  4.29488  0.97134  4.37900  3.98527  2.71818  4.13260  1.85809  3.40780  4.28014  4.70969  4.22493  4.22004  3.79568  3.72362  2.76544  4.17509  2.52886    423 - -
          2.68618  4.42225  2.77519  2.73123  3.46354  2.40513  3.72494  3.29354  2.67741  2.69355  4.24690  2.90347  2.73739  3.18146  2.89801  2.37887  2.77519  2.98518  4.58477  3.61503
          0.02455  4.11518  4.83753  0.61958  0.77255  0.48576  0.95510
    414   2.56281  4.40600  3.66503  3.43726  4.20448  3.23507  4.43330  3.36229  3.38509  3.21693  4.25726  3.60117  3.96055  3.76908  3.62716  2.76753  0.81811  3.03011  5.62015  4.42330    424 - -
          2.68618  4.42225  2.77519  2.73123  3.46354  2.40513  3.72494  3.29354  2.67741  2.69355  4.24690  2.90347  2.73739  3.18146  2.89801  2.37887  2.77519  2.98518  4.58477  3.61503
          0.02455  4.11518  4.83753  0.61958  0.77255  0.48576  0.95510
    415   2.56821  5.03508  2.48426  2.32149  4.37168  3.33940  3.28537  3.83452  2.51657  3.38412  4.18310  2.15126  3.82513  2.82738  3.00875  1.90673  2.95264  3.44880  5.57260  4.18244    425 - -
          2.68618  4.42225  2.77519  2.73123  3.46354  2.40513  3.72494  3.29354  2.67741  2.69355  4.24690  2.90347  2.73739  3.18146  2.89801  2.37887  2.77519  2.98518  4.58477  3.61503
          0.02455  4.11518  4.83753  0.61958  0.77255  0.48576  0.95510
    416   2.60332  4.38036  3.45251  2.98042  3.61655  3.48110  3.94224  2.85207  2.88024  1.86779  3.59610  3.00007  3.96680  3.25229  3.20344  2.81310  1.89817  2.62559  5.08565  3.82806    426 - -
          2.68618  4.42225  2.77519  2.73123  3.46354  2.40513  3.72494  3.29354  2.67741  2.69355  4.24690  2.90347  2.73739  3.18146  2.89801  2.37887  2.77519  2.98518  4.58477  3.61503
          0.02455  4.11518  4.83753  0.61958  0.77255  0.48576  0.95510
    417   2.34723  4.52750  3.16099  2.70756  4.06845  3.28319  3.84338  3.46373  2.66427  3.11182  3.95007  2.85045  3.82651  3.04355  2.79356  2.38002  1.62695  3.10318  5.37520  4.09708    427 - -
          2.68618  4.42225  2.77519  2.73123  3.46354  2.40513  3.72494  3.29354  2.67741  2.69355  4.24690  2.90347  2.73739  3.18146  2.89801  2.37887  2.77519  2.98518  4.58477  3.61503
          0.02455  4.11518  4.83753  0.61958  0.77255  0.48576  0.95510
    418   2.66375  5.10033  2.21295  2.19816  4.40691  3.36547  2.85620  3.87343  2.29396  3.38958  4.16110  2.84324  2.90239  2.73500  2.89208  2.54750  2.71416  3.47219  5.55453  4.15393    428 - -
          2.68618  4.42225  2.77519  2.73123  3.46354  2.40513  3.72494  3.29354  2.67741  2.69355  4.24690  2.90347  2.73739  3.18146  2.89801  2.37887  2.77519  2.98518  4.58477  3.61503
          0.02455  4.11518  4.83753  0.61958  0.77255  0.48576  0.95510
    419   2.59686  4.83871  2.80092  2.40950  3.66250  2.97205  3.62048  3.51804  2.38273  3.10749  3.67398  2.87144  3.80671  2.24248  2.87766  2.42976  2.56228  3.18152  5.33720  3.99207    429 - -
          2.68618  4.42225  2.77519  2.73123  3.46354  2.40513  3.72494  3.29354  2.67741  2.69355  4.24690  2.90347  2.73739  3.18146  2.89801  2.37887  2.77519  2.98518  4.58477  3.61503
          0.06261  4.11518  3.11517  0.61958  0.77255  0.48576  0.95510
    420   2.59384  4.21157  3.71399  3.17050  2.43263  2.75196  3.93741  2.62896  3.09320  1.96452  3.32340  3.48640  4.00787  3.37428  3.37735  2.88592  2.50500  2.43622  4.80112  3.54538    430 - -
          2.68618  4.42225  2.77519  2.73123  3.46354  2.40513  3.72494  3.29354  2.67741  2.69355  4.24690  2.90347  2.73739  3.18146  2.89801  2.37887  2.77519  2.98518  4.58477  3.61503
          0.02549  4.07806  4.80040  0.61958  0.77255  0.46063  0.99665
    421   2.60138  4.67023  2.88769  2.40186  3.87701  3.19326  3.66942  3.27340  2.50041  2.70478  2.47578  3.02132  3.84510  2.70508  2.78337  2.55234  2.83300  2.98452  5.19625  3.89222    431 - -
          2.68618  4.42225  2.77519  2.73123  3.46354  2.40513  3.72494  3.29354  2.67741  2.69355  4.24690  2.90347  2.73739  3.18146  2.89801  2.37887  2.77519  2.98518  4.58477  3.61503
          0.02455  4.11518  4.83753  0.61958  0.77255  0.48576  0.95510
    422   2.15856  4.51529  3.08638  2.69550  4.14324  1.81731  3.88785  3.55340  2.76098  2.88650  4.03036  2.59033  3.80700  3.08837  3.17432  2.39978  2.83714  3.16063  5.45365  4.16334    432 - -
          2.68618  4.42225  2.77519  2.73123  3.46354  2.40513  3.72494  3.29354  2.67741  2.69355  4.24690  2.90347  2.73739  3.18146  2.89801  2.37887  2.77519  2.98518  4.58477  3.61503
          0.02455  4.11518  4.83753  0.61958  0.77255  0.48576  0.95510
    423   2.29051  4.67238  2.86387  2.40127  3.52564  2.69234  3.67587  3.29525  2.51940  2.63567  3.77293  3.01246  3.83764  2.85761  2.96682  2.37321  2.83025  2.99989  5.21641  3.90734    433 - -
          2.68618  4.42225  2.77519  2.73123  3.46354  2.40513  3.72494  3.29354  2.67741  2.69355  4.24690  2.90347  2.73739  3.18146  2.89801  2.37887  2.77519  2.98518  4.58477  3.61503
          0.02455  4.11518  4.83753  0.61958  0.77255  0.48576  0.95510
    424   2.40422  5.02216  2.83528  2.09227  4.32210  3.39445  2.71586  3.77170  2.35035  3.30428  4.08411  2.70232  3.80637  2.59438  2.66652  2.38552  2.87839  3.39058  5.47950  4.10545    434 - -
          2.68618  4.42225  2.77519  2.73123  3.46354  2.40513  3.72494  3.29354  2.67741  2.69355  4.24690  2.90347  2.73739  3.18146  2.89801  2.37887  2.77519  2.98518  4.58477  3.61503
          0.10124  4.11518  2.52627  0.61958  0.77255  0.48576  0.95510
    425   2.56607  4.75771  2.67862  2.44330  4.18328  3.30556  3.69407  3.61078  2.50079  3.20349  4.01399  2.94355  3.36230  2.84896  2.71902  1.75634  2.65457  3.23969  5.42632  4.08878    435 - -
          2.68618  4.42225  2.77510  2.73124  3.46354  2.40513  3.72495  3.29354  2.67741  2.69355  4.24690  2.90347  2.73740  3.18147  2.89801  2.37887  2.77520  2.98519  4.58477  3.61503
          0.20462  2.88627  2.04594  0.48103  0.96272  0.43852  1.03561
    426   2.61971  4.23151  3.66901  3.10297  3.28615  3.63864  3.43756  1.90946  2.96892  2.18986  3.28338  3.45118  4.01163  3.03508  3.25504  2.91066  2.85226  2.18463  4.80590  3.57093    437 - -
          2.68618  4.42225  2.77519  2.73123  3.46354  2.40513  3.72494  3.29354  2.67741  2.69355  4.24690  2.90347  2.73739  3.18146  2.89801  2.37887  2.77519  2.98518  4.58477  3.61503
          0.02769  3.99637  4.71872  0.61958  0.77255  0.41611  1.07766
    427   2.11691  4.22730  3.54692  3.22124  4.24449  3.04857  4.25258  3.54814  3.22062  3.31606  4.17337  3.38263  3.77738  3.53293  3.52414  2.08857  1.20768  3.08492  5.61625  4.40438    438 - -
          2.68618  4.42225  2.77519  2.73123  3.46354  2.40513  3.72494  3.29354  2.67741  2.69355  4.24690  2.90347  2.73739  3.18146  2.89801  2.37887  2.77519  2.98518  4.58477  3.61503
          0.02455  4.11518  4.83753  0.61958  0.77255  0.48576  0.95510
    428   2.94221  5.53460  1.58111  1.50977  4.82982  3.28389  3.77915  4.35059  2.75517  3.83075  4.65341  2.51062  3.87811  2.93188  3.34197  2.57452  3.21991  3.91099  5.98522  4.48247    439 - -
          2.68618  4.42225  2.77519  2.73123  3.46354  2.40513  3.72494  3.29354  2.67741  2.69355  4.24690  2.90347  2.73739  3.18146  2.89801  2.37887  2.77519  2.98518  4.58477  3.61503
          0.02455  4.11518  4.83753  0.61958  0.77255  0.48576  0.95510
    429   2.24291  4.51751  3.19581  2.40073  3.76178  3.44654  3.74789  2.89849  2.63512  2.80589  3.66962  3.11812  3.86749  2.97011  3.05158  2.20407  2.54441  2.52250  5.13292  3.85544    440 - -
          2.68618  4.42225  2.77519  2.73123  3.46354  2.40513  3.72494  3.29354  2.67741  2.69355  4.24690  2.90347  2.73739  3.18146  2.89801  2.37887  2.77519  2.98518  4.58477  3.61503
          0.02455  4.11518  4.83753  0.61958  0.77255  0.48576  0.95510
    430   2.35362  4.85840  2.80843  2.29778  4.18501  2.83993  2.10793  3.61490  2.51483  3.20971  4.03244  2.94646  3.84174  2.86782  2.96047  2.52639  2.92218  3.26992  5.43595  4.09439    441 - -
          2.68618  4.42225  2.77519  2.73123  3.46354  2.40513  3.72494  3.29354  2.67741  2.69355  4.24690  2.90347  2.73739  3.18146  2.89801  2.37887  2.77519  2.98518  4.58477  3.61503
          0.02455  4.11518  4.83753  0.61958  0.77255  0.48576  0.95510
    431   3.19552  4.48761  4.93391  4.39318  3.43137  4.56861  5.00993  1.12439  4.28098  1.77515  2.88521  4.61489  4.80709  4.46749  4.43727  3.92858  3.43670  1.59182  5.42650  4.28998    442 - -
          2.68618  4.42225  2.77519  2.73123  3.46354  2.40513  3.72494  3.29354  2.67741  2.69355  4.24690  2.90347  2.73739  3.18146  2.89801  2.37887  2.77519  2.98518  4.58477  3.61503
          0.02455  4.11518  4.83753  0.61958  0.77255  0.48576  0.95510
    432   2.45203  4.37194  3.43713  3.27152  4.32881  3.09829  4.37083  3.88802  3.36211  3.59175  4.50170  3.45164  3.85861  3.69324  3.63543  0.77614  2.95165  3.36866  5.68288  4.41576    443 - -
          2.68618  4.42225  2.77519  2.73123  3.46354  2.40513  3.72494  3.29354  2.67741  2.69355  4.24690  2.90347  2.73739  3.18146  2.89801  2.37887  2.77519  2.98518  4.58477  3.61503
          0.02455  4.11518  4.83753  0.61958  0.77255  0.48576  0.95510
    433   2.32189  4.26351  3.47402  3.15360  4.27776  3.05274  4.22016  3.63814  3.16414  3.36769  4.21876  3.34834  3.77681  3.48551  3.48159  1.45244  1.56684  3.15469  5.63364  4.40241    444 - -
          2.68618  4.42225  2.77519  2.73123  3.46354  2.40513  3.72494  3.29354  2.67741  2.69355  4.24690  2.90347  2.73739  3.18146  2.89801  2.37887  2.77519  2.98518  4.58477  3.61503
          0.02455  4.11518  4.83753  0.61958  0.77255  0.48576  0.95510
    434   3.32026  4.61969  4.96531  4.43982  3.26490  4.63124  5.01067  1.32828  4.27661  1.16745  3.07458  4.67701  4.84331  4.44848  4.40841  4.01111  3.55831  1.98752  5.33652  4.20486    445 - -
          2.68618  4.42225  2.77519  2.73123  3.46354  2.40513  3.72494  3.29354  2.67741  2.69355  4.24690  2.90347  2.73739  3.18146  2.89801  2.37887  2.77519  2.98518  4.58477  3.61503
          0.02455  4.11518  4.83753  0.61958  0.77255  0.48576  0.95510
    435   2.78200  4.29791  4.05817  3.49833  3.39668  3.88207  4.25177  1.90043  3.40195  2.18007  2.76174  3.80058  4.25420  3.67625  3.66462  3.18153  1.86691  1.97812  5.04683  3.85256    446 - -
          2.68618  4.42225  2.77519  2.73123  3.46354  2.40513  3.72494  3.29354  2.67741  2.69355  4.24690  2.90347  2.73739  3.18146  2.89801  2.37887  2.77519  2.98518  4.58477  3.61503
          0.02455  4.11518  4.83753  0.61958  0.77255  0.48576  0.95510
    436   3.26985  5.41380  0.62388  2.52057  4.82799  3.41220  4.17073  4.47560  3.30467  4.04299  5.03314  3.08666  4.08263  3.41494  3.84881  3.20935  3.61587  4.09100  5.94718  4.66945    447 - -
          2.68618  4.42225  2.77519  2.73123  3.46354  2.40513  3.72494  3.29354  2.67741  2.69355  4.24690  2.90347  2.73739  3.18146  2.89801  2.37887  2.77519  2.98518  4.58477  3.61503
          0.02455  4.11518  4.83753  0.61958  0.77255  0.48576  0.95510
    437   2.25460  4.34770  3.38515  2.90066  3.97049  2.88761  3.95814  3.33986  2.87512  3.03318  3.50463  3.23854  3.80772  3.20001  3.25199  1.96048  1.74143  2.97689  5.33447  4.08447    448 - -
          2.68618  4.42225  2.77519  2.73123  3.46354  2.40513  3.72494  3.29354  2.67741  2.69355  4.24690  2.90347  2.73739  3.18146  2.89801  2.37887  2.77519  2.98518  4.58477  3.61503
          0.02455  4.11518  4.83753  0.61958  0.77255  0.48576  0.95510
    438   2.97737  4.40016  4.39278  3.86238  2.87942  4.04235  4.13708  1.50450  3.64129  2.04820  3.25970  4.01716  4.39204  3.89420  3.79225  3.38740  3.21849  2.35348  2.18869  3.12789    449 - -
          2.68618  4.42225  2.77519  2.73123  3.46354  2.40513  3.72494  3.29354  2.67741  2.69355  4.24690  2.90347  2.73739  3.18146  2.89801  2.37887  2.77519  2.98518  4.58477  3.61503
          0.02455  4.11518  4.83753  0.61958  0.77255  0.48576  0.95510
    439   3.23901  4.52518  4.98127  4.44864  3.40759  4.61455  5.06176  1.20861  4.32829  1.47694  3.19804  4.67105  4.84390  4.50856  4.47741  3.98461  3.48172  1.63847  5.44096  4.30643    450 - -
          2.68618  4.42225  2.77519  2.73123  3.46354  2.40513  3.72494  3.29354  2.67741  2.69355  4.24690  2.90347  2.73739  3.18146  2.89801  2.37887  2.77519  2.98518  4.58477  3.61503
          0.02455  4.11518  4.83753  0.61958  0.77255  0.48576  0.95510
    440   2.49573  4.25864  3.76490  3.19731  3.33678  3.69102  3.98099  2.55724  2.84748  1.68761  2.50093  3.53345  4.06735  3.38253  3.33846  2.96934  2.71452  2.39244  4.87698  3.67473    451 - -
          2.68618  4.42225  2.77519  2.73123  3.46354  2.40513  3.72494  3.29354  2.67741  2.69355  4.24690  2.90347  2.73739  3.18146  2.89801  2.37887  2.77519  2.98518  4.58477  3.61503
          0.02455  4.11518  4.83753  0.61958  0.77255  0.48576  0.95510
    441   3.34541  4.69642  4.85082  4.29789  3.13888  4.56703  4.88979  2.19131  4.12493  0.82123  2.64435  4.57255  4.77090  4.28303  4.26647  3.92330  3.57561  2.13239  5.23079  4.14944    452 - -
          2.68618  4.42225  2.77519  2.73123  3.46354  2.40513  3.72494  3.29354  2.67741  2.69355  4.24690  2.90347  2.73739  3.18146  2.89801  2.37887  2.77519  2.98518  4.58477  3.61503
          0.02455  4.11518  4.83753  0.61958  0.77255  0.48576  0.95510
    442   2.77514  4.91972  3.20218  2.60942  4.20517  3.54259  3.65087  3.59312  2.20039  2.70717  4.00125  3.08344  3.92613  2.09347  1.89005  2.80661  2.75265  3.28577  5.35663  4.08336    453 - -
          2.68618  4.42225  2.77519  2.73123  3.46354  2.40513  3.72494  3.29354  2.67741  2.69355  4.24690  2.90347  2.73739  3.18146  2.89801  2.37887  2.77519  2.98518  4.58477  3.61503
          0.02455  4.11518  4.83753  0.61958  0.77255  0.48576  0.95510
    443   2.49897  4.83099  2.53065  2.30165  4.05079  3.40316  3.65990  3.49712  2.49678  3.10480  3.92550  2.60625  3.83030  2.82646  2.96275  2.67582  2.88748  3.17822  5.31186  2.31296    454 - -
          2.68618  4.42225  2.77519  2.73123  3.46354  2.40513  3.72494  3.29354  2.67741  2.69355  4.24690  2.90347  2.73739  3.18146  2.89801  2.37887  2.77519  2.98518  4.58477  3.61503
          0.02455  4.11518  4.83753  0.61958  0.77255  0.48576  0.95510
    444   2.72438  4.20978  4.06972  3.49498  3.32072  3.84509  4.16304  2.04499  3.37825  2.11599  2.99306  3.76847  4.20165  3.64346  3.23740  3.13443  2.72934  1.50974  4.91159  3.71632    455 - -
          2.68618  4.42225  2.77519  2.73123  3.46354  2.40513  3.72494  3.29354  2.67741  2.69355  4.24690  2.90347  2.73739  3.18146  2.89801  2.37887  2.77519  2.98518  4.58477  3.61503
          0.02455  4.11518  4.83753  0.61958  0.77255  0.48576  0.95510
    445   3.01973  5.51137  2.07032  1.00401  4.81588  3.30457  3.85147  4.32254  2.84456  3.84925  4.71642  2.79085  3.92384  3.02386  3.40625  2.91682  3.31058  3.91368  5.98804  4.52171    456 - -
          2.68618  4.42225  2.77519  2.73123  3.46354  2.40513  3.72494  3.29354  2.67741  2.69355  4.24690  2.90347  2.73739  3.18146  2.89801  2.37887  2.77519  2.98518  4.58477  3.61503
          0.02455  4.11518  4.83753  0.61958  0.77255  0.48576  0.95510
    446   2.49423  4.14265  3.96916  3.39374  3.27003  3.08770  4.04685  1.96956  3.29566  2.11449  2.77554  3.66014  4.10107  3.54470  3.52737  3.01452  2.68016  2.00318  4.80484  3.60582    457 - -
          2.68618  4.42225  2.77519  2.73123  3.46354  2.40513  3.72494  3.29354  2.67741  2.69355  4.24690  2.90347  2.73739  3.18146  2.89801  2.37887  2.77519  2.98518  4.58477  3.61503
          0.02455  4.11518  4.83753  0.61958  0.77255  0.48576  0.95510
    447   2.59968  4.73293  2.84568  2.47987  3.32131  3.44114  3.47380  3.36115  2.46450  2.98168  3.81004  2.45593  3.83131  2.81589  2.44199  2.65215  2.83091  2.88616  5.21923  3.26087    458 - -
          2.68618  4.42225  2.77519  2.73123  3.46354  2.40513  3.72494  3.29354  2.67741  2.69355  4.24690  2.90347  2.73739  3.18146  2.89801  2.37887  2.77519  2.98518  4.58477  3.61503
          0.02455  4.11518  4.83753  0.61958  0.77255  0.48576  0.95510
    448   2.99565  4.73993  3.71857  3.65220  4.77664  0.43669  4.75096  4.44190  3.86610  4.06318  5.04576  3.88381  4.13832  4.17149  4.06910  3.17560  3.49572  3.92326  5.80087  4.88907    459 - -
          2.68618  4.42225  2.77519  2.73123  3.46354  2.40513  3.72494  3.29354  2.67741  2.69355  4.24690  2.90347  2.73739  3.18146  2.89801  2.37887  2.77519  2.98518  4.58477  3.61503
          0.02455  4.11518  4.83753  0.61958  0.77255  0.48576  0.95510
    449   2.72112  4.97241  2.78235  1.48527  4.15521  3.41589  3.67375  3.63883  2.45361  3.21427  4.05350  2.93006  3.86246  2.67444  2.89061  2.72427  2.95992  3.13015  5.41161  3.48267    460 - -
          2.68618  4.42225  2.77519  2.73123  3.46354  2.40513  3.72494  3.29354  2.67741  2.69355  4.24690  2.90347  2.73739  3.18146  2.89801  2.37887  2.77519  2.98518  4.58477  3.61503
          0.02455  4.11518  4.83753  0.61958  0.77255  0.48576  0.95510
    450   2.71818  4.35525  3.71853  3.14115  3.03499  3.72619  3.96560  2.47080  2.99239  2.18692  2.12573  3.51006  4.08700  3.33354  2.33514  2.99263  2.94820  2.50621  4.89702  3.67021    461 - -
          2.68618  4.42225  2.77519  2.73123  3.46354  2.40513  3.72494  3.29354  2.67741  2.69355  4.24690  2.90347  2.73739  3.18146  2.89801  2.37887  2.77519  2.98518  4.58477  3.61503
          0.02455  4.11518  4.83753  0.61958  0.77255  0.48576  0.95510
    451   2.62127  4.78339  3.02081  2.50418  4.09884  3.40918  3.67503  3.17748  2.42082  3.11916  3.94119  2.37876  3.83970  2.83252  2.42792  1.98541  2.87270  3.18263  5.34492  4.02401    462 - -
          2.68618  4.42225  2.77519  2.73123  3.46354  2.40513  3.72494  3.29354  2.67741  2.69355  4.24690  2.90347  2.73739  3.18146  2.89801  2.37887  2.77519  2.98518  4.58477  3.61503
          0.02455  4.11518  4.83753  0.61958  0.77255  0.48576  0.95510
    452   3.29994  5.10837  3.81732  3.28599  4.52568  3.73219  4.02970  4.09031  2.37499  3.56225  4.56195  3.62402  4.22828  3.24310  0.66367  3.37608  3.55273  3.80517  5.51333  4.40675    463 - -
          2.68618  4.42225  2.77519  2.73123  3.46354  2.40513  3.72494  3.29354  2.67741  2.69355  4.24690  2.90347  2.73739  3.18146  2.89801  2.37887  2.77519  2.98518  4.58477  3.61503
          0.02455  4.11518  4.83753  0.61958  0.77255  0.48576  0.95510
    453   2.08715  4.63844  3.06947  2.42976  3.99020  2.31256  3.72865  3.38368  2.55214  3.02384  3.85816  3.04325  3.83125  2.90997  2.76145  2.64391  2.66661  2.85433  5.29376  3.99165    464 - -
          2.68618  4.42225  2.77519  2.73123  3.46354  2.40513  3.72494  3.29354  2.67741  2.69355  4.24690  2.90347  2.73739  3.18146  2.89801  2.37887  2.77519  2.98518  4.58477  3.61503
          0.02455  4.11518  4.83753  0.61958  0.77255  0.48576  0.95510
    454   3.27102  4.56537  4.97953  4.43675  3.31081  4.61511  5.02015  1.45153  4.31004  1.17981  3.09897  4.66592  4.82754  4.45936  4.44367  3.97941  3.50773  1.76235  5.36545  4.25952    465 - -
          2.68618  4.42225  2.77519  2.73123  3.46354  2.40513  3.72494  3.29354  2.67741  2.69355  4.24690  2.90347  2.73739  3.18146  2.89801  2.37887  2.77519  2.98518  4.58477  3.61503
          0.02455  4.11518  4.83753  0.61958  0.77255  0.48576  0.95510
    455   2.51734  4.54844  2.94723  2.60999  3.40113  3.47887  3.70516  3.11133  2.59340  2.78062  3.32033  2.47490  3.86759  2.92666  3.01739  2.70296  2.54099  2.84638  5.08624  2.83216    466 - -
          2.68618  4.42225  2.77519  2.73123  3.46354  2.40513  3.72494  3.29354  2.67741  2.69355  4.24690  2.90347  2.73739  3.18146  2.89801  2.37887  2.77519  2.98518  4.58477  3.61503
          0.02455  4.11518  4.83753  0.61958  0.77255  0.48576  0.95510
    456   3.17620  4.46099  4.94361  4.42938  3.59625  4.58258  5.11189  1.44578  4.32229  1.95708  3.39219  4.64641  4.85226  4.56409  4.50727  3.96127  3.43067  1.03913  5.57845  4.38693    467 - -
          2.68618  4.42225  2.77519  2.73123  3.46354  2.40513  3.72494  3.29354  2.67741  2.69355  4.24690  2.90347  2.73739  3.18146  2.89801  2.37887  2.77519  2.98518  4.58477  3.61503
          0.02455  4.11518  4.83753  0.61958  0.77255  0.48576  0.95510
    457   3.29217  4.60483  4.94946  4.38901  2.09996  4.53673  4.72518  1.81849  4.25535  1.09184  2.93540  4.57012  4.73304  4.31705  4.33384  3.87988  3.51208  2.30032  4.99337  3.77206    468 - -
          2.68618  4.42225  2.77519  2.73123  3.46354  2.40513  3.72494  3.29354  2.67741  2.69355  4.24690  2.90347  2.73739  3.18146  2.89801  2.37887  2.77519  2.98518  4.58477  3.61503
          0.02455  4.11518  4.83753  0.61958  0.77255  0.48576  0.95510
    458   3.21149  5.16919  3.40257  2.98730  4.61178  3.66652  3.91854  4.05830  0.74792  3.57369  4.52867  3.39843  4.15516  3.10100  2.50992  3.24149  3.44989  3.75483  5.57130  4.42254    469 - -
          2.68618  4.42225  2.77519  2.73123  3.46354  2.40513  3.72494  3.29354  2.67741  2.69355  4.24690  2.90347  2.73739  3.18146  2.89801  2.37887  2.77519  2.98518  4.58477  3.61503
          0.02455  4.11518  4.83753  0.61958  0.77255  0.48576  0.95510
    459   1.96813  4.26107  3.61356  3.12855  3.62290  3.38146  4.02794  2.87262  3.04965  2.63558  1.92765  3.42042  3.92531  3.37148  3.35606  2.34049  2.83616  2.62566  5.09851  3.87489    470 - -
          2.68618  4.42225  2.77519  2.73123  3.46354  2.40513  3.72494  3.29354  2.67741  2.69355  4.24690  2.90347  2.73739  3.18146  2.89801  2.37887  2.77519  2.98518  4.58477  3.61503
          0.02455  4.11518  4.83753  0.61958  0.77255  0.48576  0.95510
    460   3.29994  5.10837  3.81732  3.28599  4.52568  3.73219  4.02970  4.09031  2.37499  3.56225  4.56195  3.62402  4.22828  3.24310  0.66367  3.37608  3.55273  3.80517  5.51333  4.40675    471 - -
          2.68618  4.42225  2.77519  2.73123  3.46354  2.40513  3.72494  3.29354  2.67741  2.69355  4.24690  2.90347  2.73739  3.18146  2.89801  2.37887  2.77519  2.98518  4.58477  3.61503
          0.02455  4.11518  4.83753  0.61958  0.77255  0.48576  0.95510
    461   2.99565  4.73993  3.71857  3.65220  4.77664  0.43669  4.75096  4.44190  3.86610  4.06318  5.04576  3.88381  4.13832  4.17149  4.06910  3.17560  3.49572  3.92326  5.80087  4.88907    472 - -
          2.68618  4.42225  2.77519  2.73123  3.46354  2.40513  3.72494  3.29354  2.67741  2.69355  4.24690  2.90347  2.73739  3.18146  2.89801  2.37887  2.77519  2.98518  4.58477  3.61503
          0.02455  4.11518  4.83753  0.61958  0.77255  0.48576  0.95510
    462   2.51429  4.32387  3.51520  3.03716  3.68973  3.36944  3.99276  2.96905  2.95308  2.69713  2.15646  3.36198  3.91342  3.29998  3.27762  1.74077  2.70408  2.71462  5.15111  3.91013    473 - -
          2.68618  4.42225  2.77519  2.73123  3.46354  2.40513  3.72494  3.29354  2.67741  2.69355  4.24690  2.90347  2.73739  3.18146  2.89801  2.37887  2.77519  2.98518  4.58477  3.61503
          0.02455  4.11518  4.83753  0.61958  0.77255  0.48576  0.95510
    463   2.15750  4.27908  3.50007  2.93084  3.25846  3.27667  3.82300  2.77304  2.86208  2.48731  2.91157  3.32306  3.94767  3.03932  2.89126  2.81805  2.81397  2.55198  3.01986  3.62551    474 - -
          2.68618  4.42225  2.77519  2.73123  3.46354  2.40513  3.72494  3.29354  2.67741  2.69355  4.24690  2.90347  2.73739  3.18146  2.89801  2.37887  2.77519  2.98518  4.58477  3.61503
          0.02455  4.11518  4.83753  0.61958  0.77255  0.48576  0.95510
    464   3.29806  5.06002  3.39815  3.18910  3.48349  3.67731  0.71940  4.03907  3.02686  3.49915  4.56653  3.58587  4.24645  3.56044  3.27449  3.36858  3.61253  3.76983  4.94357  3.42890    475 - -
          2.68618  4.42225  2.77519  2.73123  3.46354  2.40513  3.72494  3.29354  2.67741  2.69355  4.24690  2.90347  2.73739  3.18146  2.89801  2.37887  2.77519  2.98518  4.58477  3.61503
          0.02455  4.11518  4.83753  0.61958  0.77255  0.48576  0.95510
    465   2.85678  5.28236  1.50832  2.14840  4.66598  3.27915  3.79760  4.15531  2.75417  3.69084  4.51973  2.79513  3.87025  2.95860  3.30602  1.81571  3.15160  3.73535  5.86667  4.41314    476 - -
          2.68618  4.42225  2.77519  2.73123  3.46354  2.40513  3.72494  3.29354  2.67741  2.69355  4.24690  2.90347  2.73739  3.18146  2.89801  2.37887  2.77519  2.98518  4.58477  3.61503
          0.02455  4.11518  4.83753  0.61958  0.77255  0.48576  0.95510
    466   2.74837  5.03836  2.84456  2.44412  4.44108  3.41002  3.67963  3.87182  1.63531  3.40067  4.20964  2.14331  3.87359  2.81606  2.70669  2.53725  2.85160  3.49075  5.55255  4.21915    477 - -
          2.68618  4.42225  2.77519  2.73123  3.46354  2.40513  3.72494  3.29354  2.67741  2.69355  4.24690  2.90347  2.73739  3.18146  2.89801  2.37887  2.77519  2.98518  4.58477  3.61503
          0.02455  4.11518  4.83753  0.61958  0.77255  0.48576  0.95510
    467   2.72432  5.28950  2.10253  1.98291  4.59795  2.42233  3.69240  4.08439  2.54982  3.58461  4.37481  2.79289  3.83848  2.06970  3.07493  2.72506  3.04518  3.66712  5.74350  4.30411    478 - -
          2.68618  4.42225  2.77519  2.73123  3.46354  2.40513  3.72494  3.29354  2.67741  2.69355  4.24690  2.90347  2.73739  3.18146  2.89801  2.37887  2.77519  2.98518  4.58477  3.61503
          0.02455  4.11518  4.83753  0.61958  0.77255  0.48576  0.95510
    468   2.88098  4.30911  4.42613  3.91137  3.54514  4.05569  4.58951  1.27163  3.79219  2.28740  3.43642  4.12353  4.45592  4.06834  4.00366  2.99571  3.15629  1.48141  5.27114  4.05518    479 - -
          2.68618  4.42225  2.77519  2.73123  3.46354  2.40513  3.72494  3.29354  2.67741  2.69355  4.24690  2.90347  2.73739  3.18146  2.89801  2.37887  2.77519  2.98518  4.58477  3.61503
          0.02455  4.11518  4.83753  0.61958  0.77255  0.48576  0.95510
    469   3.11892  5.15594  3.51478  2.91452  4.53578  3.70421  3.71900  3.97370  2.00458  3.42079  4.33207  3.29945  4.11006  2.58117  1.03650  3.13637  3.30828  3.67298  5.47139  4.28399    480 - -
          2.68618  4.42225  2.77519  2.73123  3.46354  2.40513  3.72494  3.29354  2.67741  2.69355  4.24690  2.90347  2.73739  3.18146  2.89801  2.37887  2.77519  2.98518  4.58477  3.61503
          0.02455  4.11518  4.83753  0.61958  0.77255  0.48576  0.95510
    470   2.92672  5.22291  2.49797  1.03766  4.62109  3.34725  3.86266  4.08564  2.73788  3.64531  4.51756  2.91612  3.17296  3.03686  3.20226  2.88824  3.22136  3.70417  5.79383  4.42308    481 - -
          2.68618  4.42225  2.77519  2.73123  3.46354  2.40513  3.72494  3.29354  2.67741  2.69355  4.24690  2.90347  2.73739  3.18146  2.89801  2.37887  2.77519  2.98518  4.58477  3.61503
          0.02455  4.11518  4.83753  0.61958  0.77255  0.48576  0.95510
    471   3.76200  4.96405  4.75817  4.47151  0.99199  4.49340  3.52661  3.41431  4.30845  2.72183  4.00443  4.16838  4.79576  4.23916  4.31086  3.86995  3.98219  3.34962  3.65400  1.36287    482 - -
          2.68618  4.42225  2.77519  2.73123  3.46354  2.40513  3.72494  3.29354  2.67741  2.69355  4.24690  2.90347  2.73739  3.18146  2.89801  2.37887  2.77519  2.98518  4.58477  3.61503
          0.02455  4.11518  4.83753  0.61958  0.77255  0.48576  0.95510
    472   2.46247  4.34509  3.40523  2.84615  3.52651  3.51595  3.81321  2.85557  2.79956  2.24947  3.21959  3.00811  3.92022  3.11555  3.16711  2.33028  2.38220  2.42036  4.95886  3.71642    483 - -
          2.68618  4.42225  2.77519  2.73123  3.46354  2.40513  3.72494  3.29354  2.67741  2.69355  4.24690  2.90347  2.73739  3.18146  2.89801  2.37887  2.77519  2.98518  4.58477  3.61503
          0.02455  4.11518  4.83753  0.61958  0.77255  0.48576  0.95510
    473   3.25336  4.55875  4.92951  4.37569  3.27133  4.57381  4.94216  1.18759  4.23630  1.49933  2.52253  4.60795  4.78618  4.38981  4.36906  3.92767  3.48522  1.97317  5.30400  4.19976    484 - -
          2.68618  4.42225  2.77519  2.73123  3.46354  2.40513  3.72494  3.29354  2.67741  2.69355  4.24690  2.90347  2.73739  3.18146  2.89801  2.37887  2.77519  2.98518  4.58477  3.61503
          0.02455  4.11518  4.83753  0.61958  0.77255  0.48576  0.95510
    474   2.63772  4.89343  2.12847  2.38907  4.36388  3.29022  3.74939  3.80908  2.60607  3.38540  4.19117  2.77807  3.81826  2.90196  3.09357  2.03701  2.07634  3.40752  5.59055  4.21895    485 - -
          2.68618  4.42225  2.77519  2.73123  3.46354  2.40513  3.72494  3.29354  2.67741  2.69355  4.24690  2.90347  2.73739  3.18146  2.89801  2.37887  2.77519  2.98518  4.58477  3.61503
          0.02455  4.11518  4.83753  0.61958  0.77255  0.48576  0.95510
    475   2.49423  5.15658  2.37788  2.13333  4.46587  2.65308  3.48126  3.94085  2.36002  3.44767  4.21878  2.34043  3.80578  2.65822  2.93763  2.47171  2.93179  3.53020  5.60708  4.19291    486 - -
          2.68618  4.42225  2.77519  2.73123  3.46354  2.40513  3.72494  3.29354  2.67741  2.69355  4.24690  2.90347  2.73739  3.18146  2.89801  2.37887  2.77519  2.98518  4.58477  3.61503
          0.02455  4.11518  4.83753  0.61958  0.77255  0.48576  0.95510
    476   2.66122  5.08870  2.48920  2.34738  4.41801  3.40640  2.82239  3.87599  2.00434  3.37449  4.14111  2.88430  3.80916  2.57315  2.36093  2.59542  2.79992  3.47288  5.51696  4.14106    487 - -
          2.68618  4.42225  2.77519  2.73123  3.46354  2.40513  3.72494  3.29354  2.67741  2.69355  4.24690  2.90347  2.73739  3.18146  2.89801  2.37887  2.77519  2.98518  4.58477  3.61503
          0.02455  4.11518  4.83753  0.61958  0.77255  0.48576  0.95510
    477   2.99565  4.73993  3.71857  3.65220  4.77664  0.43669  4.75096  4.44190  3.86610  4.06318  5.04576  3.88381  4.13832  4.17149  4.06910  3.17560  3.49572  3.92326  5.80087  4.88907    488 - -
          2.68618  4.42225  2.77519  2.73123  3.46354  2.40513  3.72494  3.29354  2.67741  2.69355  4.24690  2.90347  2.73739  3.18146  2.89801  2.37887  2.77519  2.98518  4.58477  3.61503
          0.02455  4.11518  4.83753  0.61958  0.77255  0.48576  0.95510
    478   2.59348  4.21985  3.96313  3.39487  3.31250  3.77728  4.10723  1.94883  3.30147  2.20782  2.47662  3.68793  2.82721  3.56297  3.55411  3.06457  2.93470  1.99653  4.89527  3.70010    489 - -
          2.68618  4.42225  2.77519  2.73123  3.46354  2.40513  3.72494  3.29354  2.67741  2.69355  4.24690  2.90347  2.73739  3.18146  2.89801  2.37887  2.77519  2.98518  4.58477  3.61503
          0.02455  4.11518  4.83753  0.61958  0.77255  0.48576  0.95510
    479   2.63899  5.05870  2.37122  2.14954  4.36237  3.37426  2.67908  3.70880  2.37349  3.34617  4.11627  2.76900  3.79366  2.68168  2.81410  2.37851  2.68108  3.42828  5.51477  4.12197    490 - -
          2.68618  4.42225  2.77519  2.73123  3.46354  2.40513  3.72494  3.29354  2.67741  2.69355  4.24690  2.90347  2.73739  3.18146  2.89801  2.37887  2.77519  2.98518  4.58477  3.61503
          0.02455  4.11518  4.83753  0.61958  0.77255  0.48576  0.95510
    480   3.31887  4.61819  4.96474  4.43955  3.26743  4.63057  5.01116  1.31952  4.27644  1.17633  3.07737  4.67649  4.84334  4.44934  4.40870  4.01058  3.55713  1.98351  5.33821  4.20562    491 - -
          2.68618  4.42225  2.77519  2.73123  3.46354  2.40513  3.72494  3.29354  2.67741  2.69355  4.24690  2.90347  2.73739  3.18146  2.89801  2.37887  2.77519  2.98518  4.58477  3.61503
          0.02455  4.11518  4.83753  0.61958  0.77255  0.48576  0.95510
    481   2.59470  4.46139  3.27521  2.71095  3.62914  2.81300  3.74259  2.81612  2.38005  2.32654  3.55884  3.16521  3.89743  2.89392  2.93070  2.74607  2.70081  2.42581  5.02284  3.76283    492 - -
          2.68618  4.42225  2.77519  2.73123  3.46354  2.40513  3.72494  3.29354  2.67741  2.69355  4.24690  2.90347  2.73739  3.18146  2.89801  2.37887  2.77519  2.98518  4.58477  3.61503
          0.02455  4.11518  4.83753  0.61958  0.77255  0.48576  0.95510
    482   2.70688  5.18414  1.88118  2.06539  4.50190  3.35681  3.63254  3.97834  2.25640  3.47545  4.24616  2.82618  3.39942  2.75091  2.59336  2.56578  2.94756  3.56278  5.62537  4.21202    493 - -
          2.68618  4.42225  2.77519  2.73123  3.46354  2.40513  3.72494  3.29354  2.67741  2.69355  4.24690  2.90347  2.73739  3.18146  2.89801  2.37887  2.77519  2.98518  4.58477  3.61503
          0.02455  4.11518  4.83753  0.61958  0.77255  0.48576  0.95510
    483   2.21611  4.39335  3.34152  2.81719  3.82241  3.32645  3.86954  2.88466  2.78771  2.87431  3.74010  3.20841  2.40657  3.11356  3.17818  2.06814  2.67560  2.65327  5.20523  3.94754    494 - -
          2.68618  4.42225  2.77519  2.73123  3.46354  2.40513  3.72494  3.29354  2.67741  2.69355  4.24690  2.90347  2.73739  3.18146  2.89801  2.37887  2.77519  2.98518  4.58477  3.61503
          0.02455  4.11518  4.83753  0.61958  0.77255  0.48576  0.95510
    484   2.95316  4.54182  3.81084  2.95329  1.55839  3.86579  2.81224  3.06157  3.23535  2.66171  3.66009  3.58076  4.23080  3.48892  3.51386  3.15005  3.18118  2.86710  4.13057  2.04308    495 - -
          2.68618  4.42225  2.77519  2.73123  3.46354  2.40513  3.72494  3.29354  2.67741  2.69355  4.24690  2.90347  2.73739  3.18146  2.89801  2.37887  2.77519  2.98518  4.58477  3.61503
          0.02455  4.11518  4.83753  0.61958  0.77255  0.48576  0.95510
    485   2.69246  4.53124  3.42171  2.83590  3.68966  3.59386  3.80394  2.57418  2.57182  2.36374  3.59870  3.26608  3.98010  3.04661  1.91469  2.85560  2.54845  2.70785  5.10112  3.85563    496 - -
          2.68618  4.42225  2.77519  2.73123  3.46354  2.40513  3.72494  3.29354  2.67741  2.69355  4.24690  2.90347  2.73739  3.18146  2.89801  2.37887  2.77519  2.98518  4.58477  3.61503
          0.02455  4.11518  4.83753  0.61958  0.77255  0.48576  0.95510
    486   2.75606  5.16511  2.34049  2.22813  4.49633  2.11220  3.70546  3.96492  2.56669  3.49640  4.29684  2.12297  3.83760  2.69091  3.08111  2.60914  2.88127  3.56645  5.67872  4.26405    497 - -
          2.68618  4.42225  2.77519  2.73123  3.46354  2.40513  3.72494  3.29354  2.67741  2.69355  4.24690  2.90347  2.73739  3.18146  2.89801  2.37887  2.77519  2.98518  4.58477  3.61503
          0.02455  4.11518  4.83753  0.61958  0.77255  0.48576  0.95510
    487   2.58306  4.38067  3.34514  2.63984  3.35047  3.52999  3.39658  2.89790  2.74390  2.59748  3.32623  3.21781  3.04712  3.06121  3.12450  2.62387  2.81489  2.29813  4.94345  2.82571    498 - -
          2.68618  4.42225  2.77519  2.73123  3.46354  2.40513  3.72494  3.29354  2.67741  2.69355  4.24690  2.90347  2.73739  3.18146  2.89801  2.37887  2.77519  2.98518  4.58477  3.61503
          0.02455  4.11518  4.83753  0.61958  0.77255  0.48576  0.95510
    488   2.51029  4.96958  2.81295  1.98771  4.26383  2.75419  3.42159  3.70679  2.40890  3.26191  4.05213  2.88867  3.40514  2.61521  2.88493  2.63169  2.43173  3.33835  5.45939  4.08905    499 - -
          2.68618  4.42225  2.77519  2.73123  3.46354  2.40513  3.72494  3.29354  2.67741  2.69355  4.24690  2.90347  2.73739  3.18146  2.89801  2.37887  2.77519  2.98518  4.58477  3.61503
          0.02455  4.11518  4.83753  0.61958  0.77255  0.48576  0.95510
    489   2.76605  4.94098  2.91048  2.35815  4.36575  1.77040  3.74039  3.78477  2.38705  3.34670  4.18202  3.02687  3.90517  2.89820  2.08438  2.78900  3.03124  3.42630  5.51630  4.21825    500 - -
          2.68618  4.42225  2.77519  2.73123  3.46354  2.40513  3.72494  3.29354  2.67741  2.69355  4.24690  2.90347  2.73739  3.18146  2.89801  2.37887  2.77519  2.98518  4.58477  3.61503
          0.02455  4.11518  4.83753  0.61958  0.77255  0.48576  0.95510
    490   2.52826  4.23397  3.94470  3.39928  3.34436  3.76549  3.49658  1.50684  3.26999  2.29575  3.32384  3.68659  4.15560  3.56977  3.51699  3.06894  2.94983  1.97894  4.91514  3.69110    501 - -
          2.68618  4.42225  2.77519  2.73123  3.46354  2.40513  3.72494  3.29354  2.67741  2.69355  4.24690  2.90347  2.73739  3.18146  2.89801  2.37887  2.77519  2.98518  4.58477  3.61503
          0.02455  4.11518  4.83753  0.61958  0.77255  0.48576  0.95510
    491   2.93836  4.38445  4.34140  3.78334  3.25753  4.08151  4.43035  1.80910  3.65171  1.25965  3.13019  4.04744  3.55687  3.89031  3.85596  3.39725  3.17934  2.08031  5.05320  3.89313    502 - -
          2.68618  4.42225  2.77519  2.73123  3.46354  2.40513  3.72494  3.29354  2.67741  2.69355  4.24690  2.90347  2.73739  3.18146  2.89801  2.37887  2.77519  2.98518  4.58477  3.61503
          0.02455  4.11518  4.83753  0.61958  0.77255  0.48576  0.95510
    492   1.87702  4.24183  3.51406  3.12673  4.25825  2.83756  4.18047  3.65363  3.13906  3.34092  4.16477  3.32842  3.75362  3.43448  3.48108  1.64168  1.73726  3.15597  5.60118  4.38005    503 - -
          2.68618  4.42225  2.77519  2.73123  3.46354  2.40513  3.72494  3.29354  2.67741  2.69355  4.24690  2.90347  2.73739  3.18146  2.89801  2.37887  2.77519  2.98518  4.58477  3.61503
          0.02455  4.11518  4.83753  0.61958  0.77255  0.48576  0.95510
    493   2.38024  4.32992  3.28314  3.16157  4.51924  0.94834  4.36507  4.02715  3.38062  3.70818  4.55140  3.36067  3.80248  3.65689  3.67977  2.23236  2.88960  3.42204  5.83146  4.60584    504 - -
          2.68618  4.42225  2.77519  2.73123  3.46354  2.40513  3.72494  3.29354  2.67741  2.69355  4.24690  2.90347  2.73739  3.18146  2.89801  2.37887  2.77519  2.98518  4.58477  3.61503
          0.02455  4.11518  4.83753  0.61958  0.77255  0.48576  0.95510
    494   2.05956  4.42094  3.20546  2.81548  4.24812  3.14112  3.98351  3.65977  2.86902  3.30834  4.12737  2.61562  3.77849  3.18874  3.26792  1.54379  2.28664  3.20670  5.55104  4.27804    505 - -
          2.68618  4.42225  2.77519  2.73123  3.46354  2.40513  3.72494  3.29354  2.67741  2.69355  4.24690  2.90347  2.73739  3.18146  2.89801  2.37887  2.77519  2.98518  4.58477  3.61503
          0.02455  4.11518  4.83753  0.61958  0.77255  0.48576  0.95510
    495   1.86160  4.63010  2.93068  2.40284  4.20189  3.26605  3.87963  3.57093  2.73947  3.23549  4.08722  3.07074  1.90125  3.07686  3.15152  2.66242  2.91529  3.20183  5.50275  4.20199    506 - -
          2.68488  4.42306  2.77581  2.73025  3.46396  2.40587  3.72494  3.29351  2.67733  2.69324  4.24723  2.90417  2.73810  3.18078  2.89625  2.37908  2.77551  2.98551  4.58558  3.61584
          0.27937  1.44470  4.83753  2.77036  0.06469  0.48576  0.95510
    496   2.59575  4.78553  2.84294  2.44322  4.02223  3.42728  3.46491  3.25703  2.33356  2.87080  3.40751  2.96065  3.81690  2.46497  2.73929  2.50402  2.39261  3.11663  5.28824  3.95705    529 - -
          2.68618  4.42225  2.77519  2.73123  3.46354  2.40513  3.72494  3.29354  2.67741  2.69355  4.24690  2.90347  2.73739  3.18146  2.89801  2.37887  2.77519  2.98518  4.58477  3.61503
          0.02455  4.11518  4.83753  0.61958  0.77255  0.48576  0.95510
    497   2.55084  4.86675  3.13713  2.55884  4.09675  3.51240  3.21442  3.52990  2.23905  3.11094  3.94332  3.04693  3.89450  2.63137  1.83486  2.75606  2.93653  3.21924  5.30173  3.07892    530 - -
          2.68618  4.42225  2.77519  2.73123  3.46354  2.40513  3.72494  3.29354  2.67741  2.69355  4.24690  2.90347  2.73739  3.18146  2.89801  2.37887  2.77519  2.98518  4.58477  3.61503
          0.02455  4.11518  4.83753  0.61958  0.77255  0.48576  0.95510
    498   2.59832  4.53291  3.19332  2.13021  3.71416  3.49390  3.72380  2.45486  2.60618  2.75391  3.42955  3.11442  3.88219  2.78304  3.01920  2.64885  2.59678  2.64234  5.09106  3.81484    531 - -
          2.68618  4.42225  2.77519  2.73123  3.46354  2.40513  3.72494  3.29354  2.67741  2.69355  4.24690  2.90347  2.73739  3.18146  2.89801  2.37887  2.77519  2.98518  4.58477  3.61503
          0.02455  4.11518  4.83753  0.61958  0.77255  0.48576  0.95510
    499   2.23083  4.34826  3.38388  2.81890  3.31877  3.53813  3.58505  2.57585  2.77784  2.45212  3.44974  3.24415  3.79237  2.89715  3.14926  2.52077  2.50587  2.62642  4.92349  3.33270    532 - -
          2.68618  4.42225  2.77519  2.73123  3.46354  2.40513  3.72494  3.29354  2.67741  2.69355  4.24690  2.90347  2.73739  3.18146  2.89801  2.37887  2.77519  2.98518  4.58477  3.61503
          0.02455  4.11518  4.83753  0.61958  0.77255  0.48576  0.95510
    500   2.40563  4.67074  3.06768  2.07672  3.77114  3.44977  3.66882  2.98703  2.50307  2.91438  3.75515  3.01913  3.57489  2.58884  2.94622  2.66655  2.74761  2.59761  5.20240  3.89560    533 - -
          2.68618  4.42225  2.77519  2.73123  3.46354  2.40513  3.72494  3.29354  2.67741  2.69355  4.24690  2.90347  2.73739  3.18146  2.89801  2.37887  2.77519  2.98518  4.58477  3.61503
          0.02455  4.11518  4.83753  0.61958  0.77255  0.48576  0.95510
    501   2.63006  5.02783  2.49337  2.33282  4.33522  3.20347  3.59805  3.79110  2.34856  3.06654  4.08916  2.59174  3.79523  2.58236  2.28383  2.37188  2.86353  3.40055  5.48707  4.10507    534 - -
          2.68618  4.42225  2.77519  2.73123  3.46354  2.40513  3.72494  3.29354  2.67741  2.69355  4.24690  2.90347  2.73739  3.18146  2.89801  2.37887  2.77519  2.98518  4.58477  3.61503
          0.02455  4.11518  4.83753  0.61958  0.77255  0.48576  0.95510
    502   2.82358  5.19490  2.90978  1.66984  4.56106  3.48358  3.62702  3.98724  1.89557  3.45867  4.25798  2.96163  3.89953  2.54870  2.25320  2.78748  3.03748  3.60351  5.56568  4.24550    535 - -
          2.68618  4.42225  2.77519  2.73123  3.46354  2.40513  3.72494  3.29354  2.67741  2.69355  4.24690  2.90347  2.73739  3.18146  2.89801  2.37887  2.77519  2.98518  4.58477  3.61503
          0.02455  4.11518  4.83753  0.61958  0.77255  0.48576  0.95510
    503   2.39261  4.80847  3.15581  2.56983  4.07674  3.49944  3.65639  3.22456  1.93458  3.05990  3.89983  3.05536  3.88624  2.81502  2.04658  2.73797  2.91211  2.84681  5.29958  4.01165    536 - -
          2.68618  4.42225  2.77519  2.73123  3.46354  2.40513  3.72494  3.29354  2.67741  2.69355  4.24690  2.90347  2.73739  3.18146  2.89801  2.37887  2.77519  2.98518  4.58477  3.61503
          0.02455  4.11518  4.83753  0.61958  0.77255  0.48576  0.95510
    504   2.34033  5.05571  2.46086  2.22094  4.36718  3.37855  3.59244  3.83010  2.17145  3.34572  4.11073  2.81489  3.78895  2.57886  2.68527  2.27492  2.86165  3.35616  5.50803  4.11652    537 - -
          2.68618  4.42225  2.77519  2.73123  3.46354  2.40513  3.72494  3.29354  2.67741  2.69355  4.24690  2.90347  2.73739  3.18146  2.89801  2.37887  2.77519  2.98518  4.58477  3.61503
          0.02455  4.11518  4.83753  0.61958  0.77255  0.48576  0.95510
    505   2.51166  4.91636  2.88077  2.05695  4.19344  3.41496  3.42238  3.62310  2.36202  3.18984  3.98728  2.92559  3.81573  2.74927  2.20749  2.51649  2.86101  2.86932  5.39465  4.04527    538 - -
          2.68618  4.42225  2.77519  2.73123  3.46354  2.40513  3.72494  3.29354  2.67741  2.69355  4.24690  2.90347  2.73739  3.18146  2.89801  2.37887  2.77519  2.98518  4.58477  3.61503
          0.02455  4.11518  4.83753  0.61958  0.77255  0.48576  0.95510
    506   2.81726  4.53584  4.58982  4.02938  3.21238  4.32796  4.66708  2.02681  3.88374  0.98573  2.80980  4.30313  4.59594  4.08914  4.06482  3.65732  3.37210  2.18597  5.16830  4.05793    539 - -
          2.68618  4.42225  2.77519  2.73123  3.46354  2.40513  3.72494  3.29354  2.67741  2.69355  4.24690  2.90347  2.73739  3.18146  2.89801  2.37887  2.77519  2.98518  4.58477  3.61503
          0.02455  4.11518  4.83753  0.61958  0.77255  0.48576  0.95510
    507   2.58901  5.09967  2.62137  1.90911  4.40799  3.36801  3.62879  3.86996  2.40753  3.39076  4.16915  2.72396  3.81078  2.58056  2.71448  2.03548  2.91978  3.47434  5.55908  4.16397    540 - -
          2.68618  4.42225  2.77519  2.73123  3.46354  2.40513  3.72494  3.29354  2.67741  2.69355  4.24690  2.90347  2.73739  3.18146  2.89801  2.37887  2.77519  2.98518  4.58477  3.61503
          0.02455  4.11518  4.83753  0.61958  0.77255  0.48576  0.95510
    508   2.42117  5.04822  2.88321  2.21559  4.37000  3.15987  3.61252  3.81040  2.29415  3.33140  4.11747  2.74061  3.83268  2.36160  2.06855  2.67065  2.91593  3.43106  5.49114  4.13653    541 - -
          2.68618  4.42225  2.77519  2.73123  3.46354  2.40513  3.72494  3.29354  2.67741  2.69355  4.24690  2.90347  2.73739  3.18146  2.89801  2.37887  2.77519  2.98518  4.58477  3.61503
          0.02455  4.11518  4.83753  0.61958  0.77255  0.48576  0.95510
    509   2.61365  4.44469  3.32864  2.76166  3.59689  3.53993  3.76232  2.36327  2.52301  2.27611  3.34554  2.99187  3.92113  2.42668  3.02396  2.77995  2.84300  2.70875  5.00403  3.75141    542 - -
          2.68618  4.42225  2.77519  2.73123  3.46354  2.40513  3.72494  3.29354  2.67741  2.69355  4.24690  2.90347  2.73739  3.18146  2.89801  2.37887  2.77519  2.98518  4.58477  3.61503
          0.02455  4.11518  4.83753  0.61958  0.77255  0.48576  0.95510
    510   3.02700  4.36815  4.72851  4.17098  2.33969  4.29287  4.64905  1.38475  4.04811  1.87803  3.17517  4.34509  4.58279  4.21768  4.18076  3.62774  3.16289  1.69088  5.10984  3.91280    543 - -
          2.68618  4.42225  2.77519  2.73123  3.46354  2.40513  3.72494  3.29354  2.67741  2.69355  4.24690  2.90347  2.73739  3.18146  2.89801  2.37887  2.77519  2.98518  4.58477  3.61503
          0.02455  4.11518  4.83753  0.61958  0.77255  0.48576  0.95510
    511   2.40208  5.07213  2.61936  2.00817  4.38941  3.22457  3.58674  3.85771  2.22002  3.36475  4.12389  2.74365  3.59104  2.58692  2.66532  2.59501  2.62561  3.44848  5.52000  4.12279    544 - -
          2.68618  4.42225  2.77519  2.73123  3.46354  2.40513  3.72494  3.29354  2.67741  2.69355  4.24690  2.90347  2.73739  3.18146  2.89801  2.37887  2.77519  2.98518  4.58477  3.61503
          0.02455  4.11518  4.83753  0.61958  0.77255  0.48576  0.95510
    512   2.28894  5.04019  2.62436  2.04949  4.34408  2.45181  3.63124  3.79860  2.36200  3.33671  4.12017  2.81161  3.38843  2.75749  2.81227  2.63829  2.90000  3.41420  5.52039  4.13325    545 - -
          2.68618  4.42225  2.77519  2.73123  3.46354  2.40513  3.72494  3.29354  2.67741  2.69355  4.24690  2.90347  2.73739  3.18146  2.89801  2.37887  2.77519  2.98518  4.58477  3.61503
          0.08263  4.11518  2.76481  0.61958  0.77255  0.48576  0.95510
    513   2.57410  4.30119  2.98589  2.87195  3.28707  3.37711  3.80775  2.60577  2.76472  2.09354  3.40579  3.28183  3.93123  3.13399  3.18534  2.70170  2.80756  2.17816  4.89228  3.65426    546 - -
          2.68618  4.42225  2.77519  2.73123  3.46354  2.40513  3.72494  3.29354  2.67741  2.69355  4.24690  2.90347  2.73739  3.18146  2.89801  2.37887  2.77519  2.98518  4.58477  3.61503
          0.02600  4.05855  4.78089  0.61958  0.77255  0.54788  0.86316
    514   2.51764  4.99799  2.95491  2.17543  4.31039  3.43236  3.58991  3.58211  2.18920  3.26873  4.06061  2.92832  3.59550  2.37480  2.08616  2.66330  2.89386  3.37346  5.43326  4.09525    547 - -
          2.68618  4.42225  2.77519  2.73123  3.46354  2.40513  3.72494  3.29354  2.67741  2.69355  4.24690  2.90347  2.73739  3.18146  2.89801  2.37887  2.77519  2.98518  4.58477  3.61503
          0.04150  4.05855  3.75589  0.61958  0.77255  0.54788  0.86316
    515   2.27573  4.86274  2.61840  2.28841  4.13048  3.18178  3.60059  3.25656  2.38705  3.13884  3.93661  2.89940  3.64924  2.64607  2.77666  2.39536  2.68147  3.21332  5.35745  4.00313    548 - -
          2.68618  4.42225  2.77519  2.73123  3.46354  2.40513  3.72494  3.29354  2.67741  2.69355  4.24690  2.90347  2.73739  3.18146  2.89801  2.37887  2.77519  2.98518  4.58477  3.61503
          0.04838  4.04344  3.51677  0.61958  0.77255  0.56326  0.84246
    516   2.68490  5.11075  2.56530  1.83563  4.42081  3.34609  3.60957  3.88150  2.06574  3.39552  4.17818  2.82368  3.79665  2.52892  2.84261  2.47981  2.73071  3.48562  5.55689  4.16382    549 - -
          2.68618  4.42225  2.77519  2.73123  3.46354  2.40513  3.72494  3.29354  2.67741  2.69355  4.24690  2.90347  2.73739  3.18146  2.89801  2.37887  2.77519  2.98518  4.58477  3.61503
          0.06073  4.02203  3.19413  0.61958  0.77255  0.58427  0.81534
    517   2.55553  4.39849  3.18015  2.69734  3.02731  2.98738  3.39172  2.93357  2.66702  2.29412  3.50154  3.14646  3.86800  2.89158  3.05897  2.58360  2.61295  2.68896  4.96032  3.69710    550 - -
          2.68618  4.42225  2.77519  2.73123  3.46354  2.40513  3.72494  3.29354  2.67741  2.69355  4.24690  2.90347  2.73739  3.18146  2.89801  2.37887  2.77519  2.98518  4.58477  3.61503
          0.08612  3.98920  2.74878  0.61958  0.77255  0.61484  0.77811
    518   2.64290  5.05353  2.37791  1.93417  4.34958  3.06550  3.59204  3.81017  2.36434  3.25064  4.12596  2.78932  3.61658  2.51236  2.89482  2.44669  2.76777  3.42106  5.51905  4.12024    551 - -
          2.68618  4.42225  2.77519  2.73123  3.46354  2.40513  3.72494  3.29354  2.67741  2.69355  4.24690  2.90347  2.73739  3.18146  2.89801  2.37887  2.77519  2.98518  4.58477  3.61503
          0.06635  3.93261  3.10992  0.61958  0.77255  0.64508  0.74364
    519   1.90316  4.88848  2.28725  2.07858  4.26138  3.24207  3.68566  3.68096  2.57316  3.28440  4.11376  2.81444  3.77439  2.85150  3.06438  2.45397  2.92451  3.31728  5.51445  4.14162    552 - -
          2.68618  4.42225  2.77519  2.73123  3.46354  2.40513  3.72494  3.29354  2.67741  2.69355  4.24690  2.90347  2.73739  3.18146  2.89801  2.37887  2.77519  2.98518  4.58477  3.61503
          0.07135  3.90889  3.01993  0.61958  0.77255  0.68213  0.70429
    520   2.31937  4.80625  2.73140  2.04925  4.09819  2.99083  3.60108  3.40806  2.39231  3.10976  3.92540  2.86986  3.76515  2.75252  2.64346  2.55456  2.82780  3.17730  5.33818  3.99593    553 - -
          2.68618  4.42225  2.77519  2.73123  3.46354  2.40513  3.72494  3.29354  2.67741  2.69355  4.24690  2.90347  2.73739  3.18146  2.89801  2.37887  2.77519  2.98518  4.58477  3.61503
          0.07417  3.86904  2.98369  0.61958  0.77255  0.71207  0.67457
    521   2.29539  5.00627  2.16102  1.84192  4.34620  3.21095  3.64710  3.78408  2.54419  3.36090  4.18688  2.73598  3.75162  2.80602  3.05464  2.43367  2.94870  3.40879  5.57187  4.16984    554 - -
          2.68532  4.42358  2.77546  2.72981  3.46467  2.40536  3.72547  3.29412  2.67712  2.69251  4.24609  2.90435  2.73825  3.18142  2.89643  2.37911  2.77566  2.98555  4.58610  3.61613
          0.44352  1.02659        *  3.15518  0.04357  0.00000        *
//
