# Supplementary material for: Potential Conservation of Circadian Clock Proteins in the phylum Nematoda as Revealed by Bioinformatic Searches
Source: PLoS One. 2014 Nov 14;9(11):e112871. doi: 10.1371/journal.pone.0112871 (PMC4232591; doi:10.1371/journal.pone.0112871)
Supplement: File S1 — HMM profiles used in this work and HMMsearch results. (ZIP) [file pone.0112871.s007.zip › HMMs-CE/Synechococcus/KaiB-aln.fasta.hmm]

HMMER3/b [3.0 | March 2010]
NAME  KaiB-aln
LENG  96
ALPH  amino
RF    no
CS    no
MAP   yes
DATE  Wed Aug 22 12:41:34 2012
NSEQ  25
EFFN  1.004028
CKSUM 4055604118
STATS LOCAL MSV       -9.6501  0.71831
STATS LOCAL VITERBI  -10.0907  0.71831
STATS LOCAL FORWARD   -4.3394  0.71831
HMM          A        C        D        E        F        G        H        I        K        L        M        N        P        Q        R        S        T        V        W        Y   
            m->m     m->i     m->d     i->m     i->i     d->m     d->d
  COMPO   2.56420  4.57153  2.91078  2.67487  3.63960  3.06131  3.90567  2.64197  2.63464  2.25455  3.67021  3.13080  3.06396  3.10017  2.87626  2.77342  2.87972  2.53233  5.14920  3.60801
          2.68619  4.42239  2.77534  2.73129  3.46368  2.40527  3.72509  3.29368  2.67743  2.69364  4.24518  2.90325  2.73745  3.18139  2.89815  2.37892  2.77484  2.98510  4.58491  3.61493
          0.42332  1.83338  1.68599  1.41580  0.27804  0.00000        *
      1   2.49601  4.53671  3.15910  2.44029  3.72506  3.48585  3.72893  3.04226  2.34936  2.73353  2.20030  3.12568  3.89586  2.96148  2.88712  2.76747  2.87240  2.79931  5.09765  3.83757      8 - -
          2.68618  4.42225  2.77519  2.73123  3.46354  2.40513  3.72494  3.29354  2.67741  2.69355  4.24690  2.90347  2.73739  3.18146  2.89801  2.37887  2.77519  2.98518  4.58477  3.61503
          0.02769  3.99615  4.71849  0.61958  0.77255  0.68760  0.69873
      2   2.46547  4.76366  2.96654  2.44222  4.05474  3.38361  3.62516  3.30667  2.38713  3.06766  3.88552  2.70858  3.79972  2.55456  2.60219  2.10500  2.73662  3.13788  5.30240  3.97904      9 - -
          2.68618  4.42225  2.77519  2.73123  3.46354  2.40513  3.72494  3.29354  2.67741  2.69355  4.24690  2.90347  2.73739  3.18146  2.89801  2.37887  2.77519  2.98518  4.58477  3.61503
          0.02769  3.99615  4.71849  0.61958  0.77255  0.60521  0.78957
      3   2.59635  4.87393  2.61778  2.37924  4.14312  3.39291  3.59823  3.57249  2.26152  3.14635  3.47692  2.90643  2.62488  2.69668  2.63166  2.54113  2.82852  3.17145  5.35987  4.00902     10 - -
          2.68587  4.42235  2.77516  2.73133  3.46344  2.40513  3.72504  3.29349  2.67750  2.69354  4.24699  2.90356  2.73736  3.18156  2.89795  2.37878  2.77529  2.98528  4.58487  3.61507
          0.32210  1.32094  4.76836  0.83843  0.56632  0.47592  0.97104
      4   2.65006  4.89663  3.02047  2.35764  4.16712  3.25536  3.23087  3.58604  2.07279  3.15811  3.12518  2.96870  3.84002  2.76016  2.27534  2.66682  2.58611  3.24775  5.36599  4.03595     19 - -
          2.68618  4.42225  2.77519  2.73123  3.46354  2.40513  3.72494  3.29354  2.67741  2.69355  4.24690  2.90347  2.73739  3.18146  2.89801  2.37887  2.77519  2.98518  4.58477  3.61503
          0.07952  4.14432  2.80363  0.61958  0.77255  0.54271  0.87029
      5   2.80116  5.15024  2.82533  2.06164  4.48662  3.44813  3.26356  3.92231  1.53000  3.42050  4.22686  2.93464  3.88295  2.76578  2.60868  2.58138  3.02405  3.54827  5.54981  4.21628     20 - -
          2.68618  4.42225  2.77519  2.73123  3.46354  2.40513  3.72494  3.29354  2.67741  2.69355  4.24690  2.90347  2.73739  3.18146  2.89801  2.37887  2.77519  2.98518  4.58477  3.61503
          0.02518  4.08998  4.81233  0.61958  0.77255  0.46311  0.99242
      6   2.61846  4.76070  3.05259  2.30527  3.98984  3.45606  3.65700  3.20927  2.29007  3.01232  3.38431  3.00281  3.42572  2.81956  2.68832  2.66828  2.10547  3.08648  5.27020  3.95271     21 - -
          2.68618  4.42225  2.77519  2.73123  3.46354  2.40513  3.72494  3.29354  2.67741  2.69355  4.24690  2.90347  2.73739  3.18146  2.89801  2.37887  2.77519  2.98518  4.58477  3.61503
          0.02329  4.16699  4.88934  0.61958  0.77255  0.46706  0.98575
      7   2.99476  4.36989  4.50112  3.98249  2.32448  4.04696  3.82741  2.02810  3.82486  2.19259  3.41485  3.98152  4.38516  3.93276  3.90850  3.35955  3.22186  2.62197  2.99396  1.58761     22 - -
          2.68618  4.42225  2.77519  2.73123  3.46354  2.40513  3.72494  3.29354  2.67741  2.69355  4.24690  2.90347  2.73739  3.18146  2.89801  2.37887  2.77519  2.98518  4.58477  3.61503
          0.02271  4.19207  4.91441  0.61958  0.77255  0.48576  0.95510
      8   2.62046  4.44389  3.34146  2.66926  3.60040  3.55042  3.32568  2.34601  2.69718  2.66222  3.54184  3.06011  3.93318  2.81019  2.84181  2.79022  2.85051  2.09879  5.00585  3.75434     23 - -
          2.68618  4.42225  2.77519  2.73123  3.46354  2.40513  3.72494  3.29354  2.67741  2.69355  4.24690  2.90347  2.73739  3.18146  2.89801  2.37887  2.77519  2.98518  4.58477  3.61503
          0.02271  4.19207  4.91441  0.61958  0.77255  0.48576  0.95510
      9   3.53497  4.90928  4.70229  4.35543  3.29062  4.38465  4.91261  2.52310  4.12085  0.56210  3.23444  4.60054  4.77248  4.41074  4.23967  4.01176  3.81868  2.64121  5.27303  4.06624     24 - -
          2.68618  4.42225  2.77519  2.73123  3.46354  2.40513  3.72494  3.29354  2.67741  2.69355  4.24690  2.90347  2.73739  3.18146  2.89801  2.37887  2.77519  2.98518  4.58477  3.61503
          0.02271  4.19207  4.91441  0.61958  0.77255  0.48576  0.95510
     10   3.05178  5.22130  3.48300  2.80663  4.68151  3.70953  3.67441  4.02411  1.31507  3.47375  4.32214  3.22877  4.07438  2.80228  1.60266  3.04444  2.84232  3.68969  5.53377  4.34348     25 - -
          2.68618  4.42225  2.77519  2.73123  3.46354  2.40513  3.72494  3.29354  2.67741  2.69355  4.24690  2.90347  2.73739  3.18146  2.89801  2.37887  2.77519  2.98518  4.58477  3.61503
          0.02271  4.19207  4.91441  0.61958  0.77255  0.48576  0.95510
     11   3.38181  4.68996  5.02263  4.47674  3.24508  4.67859  5.04598  1.92568  4.33082  0.84908  3.03156  4.72352  4.87194  4.45840  4.45361  4.04537  3.61486  1.92300  5.34546  4.26359     26 - -
          2.68618  4.42225  2.77519  2.73123  3.46354  2.40513  3.72494  3.29354  2.67741  2.69355  4.24690  2.90347  2.73739  3.18146  2.89801  2.37887  2.77519  2.98518  4.58477  3.61503
          0.02271  4.19207  4.91441  0.61958  0.77255  0.48576  0.95510
     12   3.85955  5.07178  4.74709  4.47416  1.76315  4.53955  3.56822  3.55106  4.31398  2.85329  4.14710  4.20096  4.85538  4.27510  4.33961  3.92958  4.08555  3.48033  3.69903  0.72378     27 - -
          2.68618  4.42225  2.77519  2.73123  3.46354  2.40513  3.72494  3.29354  2.67741  2.69355  4.24690  2.90347  2.73739  3.18146  2.89801  2.37887  2.77519  2.98518  4.58477  3.61503
          0.02271  4.19207  4.91441  0.61958  0.77255  0.48576  0.95510
     13   3.22010  4.49538  5.05304  4.56848  3.72451  4.64373  5.27602  1.29013  4.46715  2.20751  3.50988  4.76071  4.93647  4.72591  4.65082  4.04788  3.48652  0.99334  5.73094  4.52161     28 - -
          2.68618  4.42225  2.77519  2.73123  3.46354  2.40513  3.72494  3.29354  2.67741  2.69355  4.24690  2.90347  2.73739  3.18146  2.89801  2.37887  2.77519  2.98518  4.58477  3.61503
          0.02271  4.19207  4.91441  0.61958  0.77255  0.48576  0.95510
     14   1.05433  3.26530  3.71947  3.30534  4.09304  3.13824  4.25167  3.40602  3.25302  3.17861  4.04500  2.76674  3.83619  3.55733  3.55357  2.55857  2.80597  2.99970  5.49488  4.28079     29 - -
          2.68618  4.42225  2.77519  2.73123  3.46354  2.40513  3.72494  3.29354  2.67741  2.69355  4.24690  2.90347  2.73739  3.18146  2.89801  2.37887  2.77519  2.98518  4.58477  3.61503
          0.02271  4.19207  4.91441  0.61958  0.77255  0.48576  0.95510
     15   2.40658  4.35840  3.36318  3.24137  4.60323  0.89959  4.43882  4.11129  3.46561  3.78585  4.61790  3.42000  3.84272  3.73020  3.76272  2.14743  2.92198  3.48091  5.91467  4.69659     30 - -
          2.68618  4.42225  2.77519  2.73123  3.46354  2.40513  3.72494  3.29354  2.67741  2.69355  4.24690  2.90347  2.73739  3.18146  2.89801  2.37887  2.77519  2.98518  4.58477  3.61503
          0.02271  4.19207  4.91441  0.61958  0.77255  0.48576  0.95510
     16   2.69935  5.17232  2.52193  2.18308  4.49110  3.38619  3.33196  3.96640  2.40667  3.46375  4.22819  1.97743  3.82428  2.46079  2.72703  2.44189  2.93679  3.55062  5.61259  4.20400     31 - -
          2.68618  4.42225  2.77519  2.73123  3.46354  2.40513  3.72494  3.29354  2.67741  2.69355  4.24690  2.90347  2.73739  3.18146  2.89801  2.37887  2.77519  2.98518  4.58477  3.61503
          0.02271  4.19207  4.91441  0.61958  0.77255  0.48576  0.95510
     17   2.45597  4.43204  3.24820  2.94171  4.27243  3.17211  4.10276  3.67311  3.00257  3.35723  4.19925  2.75510  3.84247  3.33906  3.36013  2.26008  1.21226  3.22913  5.60322  4.34005     32 - -
          2.68618  4.42225  2.77519  2.73123  3.46354  2.40513  3.72494  3.29354  2.67741  2.69355  4.24690  2.90347  2.73739  3.18146  2.89801  2.37887  2.77519  2.98518  4.58477  3.61503
          0.02271  4.19207  4.91441  0.61958  0.77255  0.48576  0.95510
     18   2.36491  4.42403  3.53798  3.03279  3.68383  3.52235  4.01375  2.56142  2.95222  2.38544  3.61759  3.40540  1.73006  3.30212  3.29572  2.84278  2.93195  2.59366  5.18280  3.93534     33 - -
          2.68618  4.42225  2.77519  2.73123  3.46354  2.40513  3.72494  3.29354  2.67741  2.69355  4.24690  2.90347  2.73739  3.18146  2.89801  2.37887  2.77519  2.98518  4.58477  3.61503
          0.02271  4.19207  4.91441  0.61958  0.77255  0.48576  0.95510
     19   2.56442  5.10902  2.86468  2.21378  4.43771  3.43144  3.62920  3.88871  2.06260  3.39570  4.17229  2.06442  3.84551  2.74554  2.45729  2.49349  2.93593  3.49466  5.54493  4.17604     34 - -
          2.68618  4.42225  2.77519  2.73123  3.46354  2.40513  3.72494  3.29354  2.67741  2.69355  4.24690  2.90347  2.73739  3.18146  2.89801  2.37887  2.77519  2.98518  4.58477  3.61503
          0.02271  4.19207  4.91441  0.61958  0.77255  0.48576  0.95510
     20   2.13034  4.57231  3.09642  2.75470  4.28913  3.23751  3.96380  3.71008  2.80293  3.34449  4.17900  3.15727  3.85014  2.66999  3.19198  1.30721  2.90545  3.28708  5.57819  4.28600     35 - -
          2.68618  4.42225  2.77519  2.73123  3.46354  2.40513  3.72494  3.29354  2.67741  2.69355  4.24690  2.90347  2.73739  3.18146  2.89801  2.37887  2.77519  2.98518  4.58477  3.61503
          0.02271  4.19207  4.91441  0.61958  0.77255  0.48576  0.95510
     21   2.44656  4.34365  3.47145  2.74156  3.48191  3.58412  3.83077  2.82668  2.82725  2.29744  2.83838  3.31166  3.96328  2.90675  2.85552  2.83047  2.84362  2.03886  4.92436  3.68985     36 - -
          2.68618  4.42225  2.77519  2.73123  3.46354  2.40513  3.72494  3.29354  2.67741  2.69355  4.24690  2.90347  2.73739  3.18146  2.89801  2.37887  2.77519  2.98518  4.58477  3.61503
          0.07158  4.19207  2.91951  0.61958  0.77255  0.48576  0.95510
     22   2.20025  4.78271  3.13835  2.62173  4.23463  3.41377  3.73199  3.62711  2.37715  3.22104  4.04924  2.78009  3.88021  2.88989  1.69703  2.71612  2.64638  3.27379  5.42594  4.13987     37 - -
          2.68618  4.42225  2.77519  2.73123  3.46354  2.40513  3.72494  3.29354  2.67741  2.69355  4.24690  2.90347  2.73739  3.18146  2.89801  2.37887  2.77519  2.98518  4.58477  3.61503
          0.02383  4.14432  4.86667  0.61958  0.77255  0.54271  0.87029
     23   1.16698  4.33931  3.74148  3.30584  3.76461  3.39225  4.22731  2.80980  3.20364  2.62659  2.92256  3.54985  3.99833  3.54946  3.49502  2.79197  2.93687  2.59261  5.32283  4.09181     38 - -
          2.68618  4.42225  2.77519  2.73123  3.46354  2.40513  3.72494  3.29354  2.67741  2.69355  4.24690  2.90347  2.73739  3.18146  2.89801  2.37887  2.77519  2.98518  4.58477  3.61503
          0.02383  4.14432  4.86667  0.61958  0.77255  0.54271  0.87029
     24   3.24910  4.56352  4.94017  4.37346  2.73541  4.53085  4.84483  1.90459  4.25340  1.03574  2.99031  4.57915  4.73974  4.34416  4.35322  3.87276  3.47407  1.83531  5.17089  4.05849     39 - -
          2.68618  4.42225  2.77519  2.73123  3.46354  2.40513  3.72494  3.29354  2.67741  2.69355  4.24690  2.90347  2.73739  3.18146  2.89801  2.37887  2.77519  2.98518  4.58477  3.61503
          0.02383  4.14432  4.86667  0.61958  0.77255  0.54271  0.87029
     25   2.24328  5.03437  3.03904  2.47555  4.36715  3.48196  3.61913  3.78790  1.80347  3.30885  4.10624  2.86874  3.87244  2.49886  2.25089  2.72159  2.79382  3.42412  5.46139  4.14149     40 - -
          2.68618  4.42225  2.77519  2.73123  3.46354  2.40513  3.72494  3.29354  2.67741  2.69355  4.24690  2.90347  2.73739  3.18146  2.89801  2.37887  2.77519  2.98518  4.58477  3.61503
          0.02383  4.14432  4.86667  0.61958  0.77255  0.45173  1.01205
     26   2.21049  4.58824  3.17215  2.67718  4.02117  3.36244  3.82099  3.27237  2.66158  3.05409  3.75890  2.10181  3.86009  3.01417  3.07809  2.65954  1.97951  3.03442  5.34585  4.05291     41 - -
          2.68618  4.42225  2.77519  2.73123  3.46354  2.40513  3.72494  3.29354  2.67741  2.69355  4.24690  2.90347  2.73739  3.18146  2.89801  2.37887  2.77519  2.98518  4.58477  3.61503
          0.02271  4.19207  4.91441  0.61958  0.77255  0.48576  0.95510
     27   3.49530  4.83629  4.95576  4.43201  3.12831  4.67830  4.97464  2.29613  4.19434  0.67856  2.67084  4.70237  4.87114  4.37413  4.31425  4.07117  3.72716  2.45848  5.25300  4.14179     42 - -
          2.68618  4.42225  2.77519  2.73123  3.46354  2.40513  3.72494  3.29354  2.67741  2.69355  4.24690  2.90347  2.73739  3.18146  2.89801  2.37887  2.77519  2.98518  4.58477  3.61503
          0.02271  4.19207  4.91441  0.61958  0.77255  0.48576  0.95510
     28   2.69448  5.15810  2.63789  2.12489  4.49637  3.01436  3.61520  3.96391  1.79232  3.44837  4.20909  2.83705  3.82910  2.59491  2.41023  2.65662  2.92434  3.54689  5.58097  4.19218     43 - -
          2.68618  4.42225  2.77519  2.73123  3.46354  2.40513  3.72494  3.29354  2.67741  2.69355  4.24690  2.90347  2.73739  3.18146  2.89801  2.37887  2.77519  2.98518  4.58477  3.61503
          0.02271  4.19207  4.91441  0.61958  0.77255  0.48576  0.95510
     29   2.70286  5.16174  2.68679  2.07484  4.49489  3.41252  3.52022  3.96174  2.13955  3.45048  4.21474  2.15314  3.83285  2.73381  2.29387  2.66463  2.88568  3.54798  5.58725  4.19742     44 - -
          2.68618  4.42225  2.77519  2.73123  3.46354  2.40513  3.72494  3.29354  2.67741  2.69355  4.24690  2.90347  2.73739  3.18146  2.89801  2.37887  2.77519  2.98518  4.58477  3.61503
          0.02271  4.19207  4.91441  0.61958  0.77255  0.48576  0.95510
     30   3.12869  4.48762  4.67563  4.13425  3.23137  4.35383  4.62161  1.10656  3.96494  1.70022  3.20842  4.34524  4.63824  4.18946  4.12347  3.69286  3.36524  2.03299  5.08185  3.37770     45 - -
          2.68618  4.42225  2.77519  2.73123  3.46354  2.40513  3.72494  3.29354  2.67741  2.69355  4.24690  2.90347  2.73739  3.18146  2.89801  2.37887  2.77519  2.98518  4.58477  3.61503
          0.02271  4.19207  4.91441  0.61958  0.77255  0.48576  0.95510
     31   2.69058  2.84248  3.99722  3.41311  3.27941  3.75662  4.06294  2.37100  3.22974  1.56369  3.25285  3.68179  4.13110  3.53795  2.78086  3.04815  2.92922  2.34364  4.83751  3.63859     46 - -
          2.68618  4.42225  2.77519  2.73123  3.46354  2.40513  3.72494  3.29354  2.67741  2.69355  4.24690  2.90347  2.73739  3.18146  2.89801  2.37887  2.77519  2.98518  4.58477  3.61503
          0.02271  4.19207  4.91441  0.61958  0.77255  0.48576  0.95510
     32   2.67131  5.00913  2.90729  1.67137  4.29882  3.43337  3.63020  3.73703  2.20421  3.07327  3.54313  2.70882  3.83775  2.64199  2.80175  2.66363  2.90081  3.37046  5.46617  4.10652     47 - -
          2.68618  4.42225  2.77519  2.73123  3.46354  2.40513  3.72494  3.29354  2.67741  2.69355  4.24690  2.90347  2.73739  3.18146  2.89801  2.37887  2.77519  2.98518  4.58477  3.61503
          0.02271  4.19207  4.91441  0.61958  0.77255  0.48576  0.95510
     33   2.61026  3.88933  2.96136  2.29233  3.96408  3.45586  3.66495  3.36947  2.42513  2.99363  3.24730  2.88118  3.84532  2.35680  2.93555  2.66431  2.46704  2.79969  5.25902  3.93985     48 - -
          2.68618  4.42225  2.77519  2.73123  3.46354  2.40513  3.72494  3.29354  2.67741  2.69355  4.24690  2.90347  2.73739  3.18146  2.89801  2.37887  2.77519  2.98518  4.58477  3.61503
          0.02271  4.19207  4.91441  0.61958  0.77255  0.48576  0.95510
     34   2.51592  4.98600  2.77797  1.81401  4.27134  3.41230  3.09859  3.71790  2.37983  3.01477  3.52180  2.79214  3.81216  2.62190  2.85690  2.62250  2.86195  3.34474  5.45370  4.08109     49 - -
          2.68618  4.42225  2.77519  2.73123  3.46354  2.40513  3.72494  3.29354  2.67741  2.69355  4.24690  2.90347  2.73739  3.18146  2.89801  2.37887  2.77519  2.98518  4.58477  3.61503
          0.02271  4.19207  4.91441  0.61958  0.77255  0.48576  0.95510
     35   2.81696  4.30167  4.09391  3.55292  1.82222  2.86140  3.86283  2.72654  3.44188  1.93513  3.38075  3.74237  4.21609  3.65161  3.64071  3.14533  3.04999  2.55599  4.35067  2.36394     50 - -
          2.68619  4.42226  2.77511  2.73124  3.46355  2.40507  3.72496  3.29355  2.67742  2.69356  4.24691  2.90348  2.73741  3.18147  2.89802  2.37888  2.77521  2.98519  4.58478  3.61504
          0.15649  3.01861  2.34348  0.64117  0.74797  0.48576  0.95510
     36   2.64862  5.11110  2.63149  2.15217  4.43734  3.37530  3.30867  3.90770  1.98607  3.31583  4.16227  2.64131  3.51544  2.28341  2.80007  2.61289  2.88125  3.49280  5.54641  4.14938     53 - -
          2.68618  4.42225  2.77519  2.73123  3.46354  2.40513  3.72494  3.29354  2.67741  2.69355  4.24690  2.90347  2.73739  3.18146  2.89801  2.37887  2.77519  2.98518  4.58477  3.61503
          0.02495  4.09923  4.82158  0.61958  0.77255  0.42495  1.06075
     37   2.58956  5.18166  1.95882  2.30855  4.59860  1.66102  3.80870  4.07154  2.72188  3.61474  4.43210  2.86242  3.88608  2.65277  3.24676  2.77970  3.10783  3.65783  5.80182  4.38066     54 - -
          2.68618  4.42225  2.77519  2.73123  3.46354  2.40513  3.72494  3.29354  2.67741  2.69355  4.24690  2.90347  2.73739  3.18146  2.89801  2.37887  2.77519  2.98518  4.58477  3.61503
          0.02271  4.19207  4.91441  0.61958  0.77255  0.48576  0.95510
     38   2.48051  4.79654  2.79074  2.47142  4.03330  3.44770  3.65899  3.30546  2.45785  3.05480  3.87438  2.63400  3.84280  2.56558  2.61697  2.66269  2.85455  2.27739  5.30573  3.97775     55 - -
          2.68618  4.42225  2.77519  2.73123  3.46354  2.40513  3.72494  3.29354  2.67741  2.69355  4.24690  2.90347  2.73739  3.18146  2.89801  2.37887  2.77519  2.98518  4.58477  3.61503
          0.02271  4.19207  4.91441  0.61958  0.77255  0.48576  0.95510
     39   2.48835  3.12258  4.11186  3.56180  2.55243  3.77797  3.92568  2.65004  3.44197  2.37271  3.34914  3.73834  4.16811  3.65609  3.63081  3.08172  2.98109  2.46554  4.45962  1.65072     56 - -
          2.68618  4.42225  2.77519  2.73123  3.46354  2.40513  3.72494  3.29354  2.67741  2.69355  4.24690  2.90347  2.73739  3.18146  2.89801  2.37887  2.77519  2.98518  4.58477  3.61503
          0.02271  4.19207  4.91441  0.61958  0.77255  0.48576  0.95510
     40   1.99886  4.95575  2.92465  2.28133  4.23464  3.42569  3.18495  3.67088  2.25655  3.22995  4.02044  2.72266  3.82578  2.51637  2.84349  2.64249  2.76213  3.13947  5.42950  4.07071     57 - -
          2.68618  4.42225  2.77519  2.73123  3.46354  2.40513  3.72494  3.29354  2.67741  2.69355  4.24690  2.90347  2.73739  3.18146  2.89801  2.37887  2.77519  2.98518  4.58477  3.61503
          0.02271  4.19207  4.91441  0.61958  0.77255  0.48576  0.95510
     41   2.77457  4.54340  4.68632  4.14923  3.30458  4.36657  4.76697  1.80455  3.99891  1.00986  3.12844  4.39189  4.65782  4.21033  4.16672  3.71609  3.40747  2.10303  5.25417  4.12534     58 - -
          2.68618  4.42225  2.77519  2.73123  3.46354  2.40513  3.72494  3.29354  2.67741  2.69355  4.24690  2.90347  2.73739  3.18146  2.89801  2.37887  2.77519  2.98518  4.58477  3.61503
          0.02271  4.19207  4.91441  0.61958  0.77255  0.48576  0.95510
     42   2.79105  5.15507  2.95670  1.85645  4.50950  3.49114  3.64278  3.93765  1.66539  3.42938  4.22226  2.97707  3.89934  2.76196  2.42294  2.76454  2.68486  3.55531  5.55545  4.22516     59 - -
          2.68618  4.42225  2.77519  2.73123  3.46354  2.40513  3.72494  3.29354  2.67741  2.69355  4.24690  2.90347  2.73739  3.18146  2.89801  2.37887  2.77519  2.98518  4.58477  3.61503
          0.02271  4.19207  4.91441  0.61958  0.77255  0.48576  0.95510
     43   3.07004  4.53815  4.55970  4.24426  3.80705  4.04566  4.99849  2.09260  4.11774  2.44517  3.73396  4.38007  4.59687  4.45973  4.29816  3.57865  3.42906  0.69857  5.64166  4.38864     60 - -
          2.68618  4.42225  2.77519  2.73123  3.46354  2.40513  3.72494  3.29354  2.67741  2.69355  4.24690  2.90347  2.73739  3.18146  2.89801  2.37887  2.77519  2.98518  4.58477  3.61503
          0.02271  4.19207  4.91441  0.61958  0.77255  0.48576  0.95510
     44   2.97621  4.35508  4.55722  4.00920  3.31807  4.19318  4.52336  1.20279  3.87116  2.10279  3.30069  4.20560  4.51849  4.09897  4.03983  3.52194  3.21887  1.69720  5.06453  3.07619     61 - -
          2.68618  4.42225  2.77519  2.73123  3.46354  2.40513  3.72494  3.29354  2.67741  2.69355  4.24690  2.90347  2.73739  3.18146  2.89801  2.37887  2.77519  2.98518  4.58477  3.61503
          0.02271  4.19207  4.91441  0.61958  0.77255  0.48576  0.95510
     45   3.36917  5.50870  0.54981  2.59514  4.93711  3.48580  4.25935  4.60587  3.41075  4.16070  5.15765  3.16334  4.16177  3.50710  3.96165  3.30328  3.71844  4.21445  6.03893  4.77234     62 - -
          2.68618  4.42225  2.77519  2.73123  3.46354  2.40513  3.72494  3.29354  2.67741  2.69355  4.24690  2.90347  2.73739  3.18146  2.89801  2.37887  2.77519  2.98518  4.58477  3.61503
          0.02271  4.19207  4.91441  0.61958  0.77255  0.48576  0.95510
     46   3.22773  4.50697  5.01995  4.49294  3.54140  4.63042  5.11721  1.59577  4.38393  1.63205  3.33557  4.69901  4.87866  4.58565  4.54161  4.00229  3.47483  1.08740  5.53368  4.37317     63 - -
          2.68618  4.42225  2.77519  2.73123  3.46354  2.40513  3.72494  3.29354  2.67741  2.69355  4.24690  2.90347  2.73739  3.18146  2.89801  2.37887  2.77519  2.98518  4.58477  3.61503
          0.02271  4.19207  4.91441  0.61958  0.77255  0.48576  0.95510
     47   2.65704  4.30350  3.65648  3.07854  3.36820  3.66143  3.90563  2.72440  2.94359  1.60623  3.14638  3.44533  4.03136  2.90510  2.93010  2.92241  2.88633  2.38992  4.86889  3.33529     64 - -
          2.68618  4.42225  2.77519  2.73123  3.46354  2.40513  3.72494  3.29354  2.67741  2.69355  4.24690  2.90347  2.73739  3.18146  2.89801  2.37887  2.77519  2.98518  4.58477  3.61503
          0.02271  4.19207  4.91441  0.61958  0.77255  0.48576  0.95510
     48   2.64476  4.86570  3.02302  2.36318  4.12140  3.12237  3.64350  3.32193  1.84629  2.89564  3.93576  2.98115  3.84721  2.46716  2.81969  2.67018  2.87282  2.84095  5.35118  4.02040     65 - -
          2.68618  4.42225  2.77519  2.73123  3.46354  2.40513  3.72494  3.29354  2.67741  2.69355  4.24690  2.90347  2.73739  3.18146  2.89801  2.37887  2.77519  2.98518  4.58477  3.61503
          0.02271  4.19207  4.91441  0.61958  0.77255  0.48576  0.95510
     49   2.74572  5.22634  2.17007  2.29094  4.53998  3.38015  3.37438  4.02121  2.45289  3.51679  4.29002  1.89658  3.84284  2.43570  2.75072  2.65265  2.98747  3.60527  5.66418  4.24784     66 - -
          2.68618  4.42225  2.77519  2.73123  3.46354  2.40513  3.72494  3.29354  2.67741  2.69355  4.24690  2.90347  2.73739  3.18146  2.89801  2.37887  2.77519  2.98518  4.58477  3.61503
          0.02271  4.19207  4.91441  0.61958  0.77255  0.48576  0.95510
     50   2.85995  4.86434  3.09121  2.83286  4.42764  3.43301  4.02518  3.87156  2.28227  3.48098  4.38458  3.26674  1.08831  3.23631  3.02343  2.93953  3.20087  3.50873  5.62623  4.38266     67 - -
          2.68618  4.42225  2.77519  2.73123  3.46354  2.40513  3.72494  3.29354  2.67741  2.69355  4.24690  2.90347  2.73739  3.18146  2.89801  2.37887  2.77519  2.98518  4.58477  3.61503
          0.02271  4.19207  4.91441  0.61958  0.77255  0.48576  0.95510
     51   2.44566  5.10735  2.79578  2.22855  4.42841  3.03974  3.66616  3.87128  2.19861  3.39706  4.19085  2.92077  3.86683  1.76085  2.81132  2.72078  2.97947  3.49195  5.56303  4.19871     68 - -
          2.68618  4.42225  2.77519  2.73123  3.46354  2.40513  3.72494  3.29354  2.67741  2.69355  4.24690  2.90347  2.73739  3.18146  2.89801  2.37887  2.77519  2.98518  4.58477  3.61503
          0.02271  4.19207  4.91441  0.61958  0.77255  0.48576  0.95510
     52   2.87788  4.49896  3.75905  2.56414  3.41662  3.87449  4.14939  2.30424  3.13686  1.28101  3.31901  3.64592  4.23876  3.48664  3.43521  3.17446  3.11302  2.41573  5.09015  3.87826     69 - -
          2.68618  4.42225  2.77519  2.73123  3.46354  2.40513  3.72494  3.29354  2.67741  2.69355  4.24690  2.90347  2.73739  3.18146  2.89801  2.37887  2.77519  2.98518  4.58477  3.61503
          0.02271  4.19207  4.91441  0.61958  0.77255  0.48576  0.95510
     53   0.82450  4.23588  3.68070  3.45369  4.41627  3.03804  4.46684  3.73033  3.49553  3.52295  4.38907  3.50761  3.81820  3.78058  3.75348  2.19003  2.83272  3.20699  5.80053  4.59894     70 - -
          2.68618  4.42225  2.77519  2.73123  3.46354  2.40513  3.72494  3.29354  2.67741  2.69355  4.24690  2.90347  2.73739  3.18146  2.89801  2.37887  2.77519  2.98518  4.58477  3.61503
          0.02271  4.19207  4.91441  0.61958  0.77255  0.48576  0.95510
     54   2.88587  5.23733  2.84115  1.45007  4.58696  3.49488  3.69143  4.02151  2.27919  3.50627  4.32238  2.98189  3.94217  2.66798  2.02846  2.84835  3.10887  3.64659  5.62453  4.29682     71 - -
          2.68618  4.42225  2.77519  2.73123  3.46354  2.40513  3.72494  3.29354  2.67741  2.69355  4.24690  2.90347  2.73739  3.18146  2.89801  2.37887  2.77519  2.98518  4.58477  3.61503
          0.02271  4.19207  4.91441  0.61958  0.77255  0.48576  0.95510
     55   2.67795  5.08689  2.63091  1.71068  4.38574  2.75954  3.15694  3.84629  2.40728  3.06646  4.14795  2.88030  3.82462  2.75603  2.76839  2.65219  2.91397  3.45524  5.54274  4.15229     72 - -
          2.68618  4.42225  2.77519  2.73123  3.46354  2.40513  3.72494  3.29354  2.67741  2.69355  4.24690  2.90347  2.73739  3.18146  2.89801  2.37887  2.77519  2.98518  4.58477  3.61503
          0.02271  4.19207  4.91441  0.61958  0.77255  0.48576  0.95510
     56   2.72022  5.10509  1.72273  2.12645  4.37267  3.38737  3.67514  3.83817  2.49592  3.38386  4.17726  2.63451  3.84446  2.80903  2.99545  2.69305  2.96275  3.09892  5.56777  3.39424     73 - -
          2.68618  4.42225  2.77519  2.73123  3.46354  2.40513  3.72494  3.29354  2.67741  2.69355  4.24690  2.90347  2.73739  3.18146  2.89801  2.37887  2.77519  2.98518  4.58477  3.61503
          0.02271  4.19207  4.91441  0.61958  0.77255  0.48576  0.95510
     57   2.85369  5.17363  3.12034  2.55502  4.55929  2.72357  3.64159  3.96845  1.58195  3.44019  4.24373  3.04786  3.94444  2.21211  2.17238  2.83144  3.05902  3.59572  5.54058  4.25180     74 - -
          2.68618  4.42225  2.77519  2.73123  3.46354  2.40513  3.72494  3.29354  2.67741  2.69355  4.24690  2.90347  2.73739  3.18146  2.89801  2.37887  2.77519  2.98518  4.58477  3.61503
          0.02271  4.19207  4.91441  0.61958  0.77255  0.48576  0.95510
     58   3.23433  4.54221  4.97249  4.50725  3.62602  4.57173  5.20372  0.87980  4.37195  2.08846  3.43308  4.70384  4.89300  4.63875  4.54972  3.98862  3.51017  1.58269  5.65199  4.44419     75 - -
          2.68618  4.42225  2.77519  2.73123  3.46354  2.40513  3.72494  3.29354  2.67741  2.69355  4.24690  2.90347  2.73739  3.18146  2.89801  2.37887  2.77519  2.98518  4.58477  3.61503
          0.02271  4.19207  4.91441  0.61958  0.77255  0.48576  0.95510
     59   3.38167  4.68981  5.02259  4.47669  3.24520  4.67850  5.04594  1.92557  4.33082  0.84931  3.03168  4.72344  4.87189  4.45841  4.45362  4.04527  3.61473  1.92244  5.34550  4.26362     76 - -
          2.68618  4.42225  2.77519  2.73123  3.46354  2.40513  3.72494  3.29354  2.67741  2.69355  4.24690  2.90347  2.73739  3.18146  2.89801  2.37887  2.77519  2.98518  4.58477  3.61503
          0.02271  4.19207  4.91441  0.61958  0.77255  0.48576  0.95510
     60   0.63611  4.38495  3.81991  3.64085  4.40299  3.19833  4.62026  3.57897  3.66634  3.44458  4.45046  3.69913  3.96893  3.97942  3.88554  2.73734  3.03759  3.17581  5.79663  4.63779     77 - -
          2.68618  4.42225  2.77519  2.73123  3.46354  2.40513  3.72494  3.29354  2.67741  2.69355  4.24690  2.90347  2.73739  3.18146  2.89801  2.37887  2.77519  2.98518  4.58477  3.61503
          0.02271  4.19207  4.91441  0.61958  0.77255  0.48576  0.95510
     61   2.83751  4.35040  4.21529  3.68982  3.58517  3.93050  4.46489  1.63855  3.58718  2.33744  3.47096  3.95332  4.35924  3.87844  3.84488  3.27158  1.71200  1.79902  5.27006  4.06242     78 - -
          2.68618  4.42225  2.77519  2.73123  3.46354  2.40513  3.72494  3.29354  2.67741  2.69355  4.24690  2.90347  2.73739  3.18146  2.89801  2.37887  2.77519  2.98518  4.58477  3.61503
          0.02271  4.19207  4.91441  0.61958  0.77255  0.48576  0.95510
     62   3.23442  4.92502  3.87781  3.77144  4.71961  3.59508  4.81170  4.36155  3.85900  3.94731  5.01856  4.04047  0.40239  4.23730  4.05748  3.41449  3.70302  3.96766  5.80495  4.84831     79 - -
          2.68618  4.42225  2.77519  2.73123  3.46354  2.40513  3.72494  3.29354  2.67741  2.69355  4.24690  2.90347  2.73739  3.18146  2.89801  2.37887  2.77519  2.98518  4.58477  3.61503
          0.02271  4.19207  4.91441  0.61958  0.77255  0.48576  0.95510
     63   2.25477  4.28132  3.79229  3.41112  4.06953  3.23220  4.35303  3.02252  3.33416  3.00579  3.99083  3.55820  3.92615  3.66370  3.61403  2.66430  1.10439  2.46162  5.55509  4.34412     80 - -
          2.68618  4.42225  2.77519  2.73123  3.46354  2.40513  3.72494  3.29354  2.67741  2.69355  4.24690  2.90347  2.73739  3.18146  2.89801  2.37887  2.77519  2.98518  4.58477  3.61503
          0.02271  4.19207  4.91441  0.61958  0.77255  0.48576  0.95510
     64   3.40979  4.71619  5.04105  4.49631  3.22580  4.70239  5.05979  1.90922  4.34301  0.81528  3.01219  4.74681  4.88670  4.46601  4.46135  4.07227  3.64166  2.03292  5.34091  4.26208     81 - -
          2.68618  4.42225  2.77519  2.73123  3.46354  2.40513  3.72494  3.29354  2.67741  2.69355  4.24690  2.90347  2.73739  3.18146  2.89801  2.37887  2.77519  2.98518  4.58477  3.61503
          0.02271  4.19207  4.91441  0.61958  0.77255  0.48576  0.95510
     65   2.24564  4.32191  3.51608  2.71968  3.49988  3.57767  3.88529  2.39471  2.91375  2.55276  3.45866  3.35482  3.97923  3.21859  3.26243  2.53357  2.55302  2.02960  4.95533  3.72207     82 - -
          2.68618  4.42225  2.77519  2.73123  3.46354  2.40513  3.72494  3.29354  2.67741  2.69355  4.24690  2.90347  2.73739  3.18146  2.89801  2.37887  2.77519  2.98518  4.58477  3.61503
          0.02271  4.19207  4.91441  0.61958  0.77255  0.48576  0.95510
     66   3.22569  5.33217  3.69196  2.95435  4.84352  3.81340  3.69400  4.16535  1.15556  3.56240  4.43700  3.33306  4.16342  2.82325  1.46768  3.20937  3.37071  3.84574  5.56410  4.43034     83 - -
          2.68618  4.42225  2.77519  2.73123  3.46354  2.40513  3.72494  3.29354  2.67741  2.69355  4.24690  2.90347  2.73739  3.18146  2.89801  2.37887  2.77519  2.98518  4.58477  3.61503
          0.02271  4.19207  4.91441  0.61958  0.77255  0.48576  0.95510
     67   2.64023  4.60719  2.93369  2.63851  3.79615  3.51370  3.72767  2.04474  2.23389  2.83454  3.69686  3.11686  3.90286  2.81555  2.80230  2.74808  2.87005  2.73093  5.14674  3.86811     84 - -
          2.68618  4.42225  2.77519  2.73123  3.46354  2.40513  3.72494  3.29354  2.67741  2.69355  4.24690  2.90347  2.73739  3.18146  2.89801  2.37887  2.77519  2.98518  4.58477  3.61503
          0.02271  4.19207  4.91441  0.61958  0.77255  0.48576  0.95510
     68   2.64874  4.30728  3.61437  3.05388  3.38650  3.63591  3.88716  2.75032  2.63436  1.59308  3.39786  3.42070  4.01879  3.26340  3.21208  2.66890  2.88243  2.44901  4.86566  3.21970     85 - -
          2.68618  4.42225  2.77519  2.73123  3.46354  2.40513  3.72494  3.29354  2.67741  2.69355  4.24690  2.90347  2.73739  3.18146  2.89801  2.37887  2.77519  2.98518  4.58477  3.61503
          0.02271  4.19207  4.91441  0.61958  0.77255  0.48576  0.95510
     69   3.23442  4.92502  3.87781  3.77144  4.71961  3.59508  4.81170  4.36155  3.85900  3.94731  5.01856  4.04047  0.40239  4.23730  4.05748  3.41449  3.70302  3.96766  5.80495  4.84831     86 - -
          2.68618  4.42225  2.77519  2.73123  3.46354  2.40513  3.72494  3.29354  2.67741  2.69355  4.24690  2.90347  2.73739  3.18146  2.89801  2.37887  2.77519  2.98518  4.58477  3.61503
          0.02271  4.19207  4.91441  0.61958  0.77255  0.48576  0.95510
     70   2.68852  4.94851  2.84799  2.12484  4.22852  3.05137  3.67979  3.65609  2.45852  2.89462  4.04570  2.94523  2.16941  2.56765  2.90930  2.69724  2.92926  3.31142  5.45122  4.10105     87 - -
          2.68618  4.42225  2.77519  2.73123  3.46354  2.40513  3.72494  3.29354  2.67741  2.69355  4.24690  2.90347  2.73739  3.18146  2.89801  2.37887  2.77519  2.98518  4.58477  3.61503
          0.02271  4.19207  4.91441  0.61958  0.77255  0.48576  0.95510
     71   3.23442  4.92502  3.87781  3.77144  4.71961  3.59508  4.81170  4.36155  3.85900  3.94731  5.01856  4.04047  0.40239  4.23730  4.05748  3.41449  3.70302  3.96766  5.80495  4.84831     88 - -
          2.68618  4.42225  2.77519  2.73123  3.46354  2.40513  3.72494  3.29354  2.67741  2.69355  4.24690  2.90347  2.73739  3.18146  2.89801  2.37887  2.77519  2.98518  4.58477  3.61503
          0.02271  4.19207  4.91441  0.61958  0.77255  0.48576  0.95510
     72   2.64644  4.33200  3.56773  2.70952  3.48065  3.63822  3.89949  2.56992  2.90494  2.31860  3.43533  3.39405  4.01742  3.23849  2.92752  2.89563  2.67496  1.70333  4.94860  3.71975     89 - -
          2.68618  4.42225  2.77519  2.73123  3.46354  2.40513  3.72494  3.29354  2.67741  2.69355  4.24690  2.90347  2.73739  3.18146  2.89801  2.37887  2.77519  2.98518  4.58477  3.61503
          0.02271  4.19207  4.91441  0.61958  0.77255  0.48576  0.95510
     73   3.23826  5.23567  3.70111  3.04803  4.70327  3.79306  3.77797  4.08269  1.91114  3.53019  4.44142  3.40612  4.19269  2.92959  0.88899  3.25695  3.41633  3.78102  5.54617  4.40789     90 - -
          2.68618  4.42225  2.77519  2.73123  3.46354  2.40513  3.72494  3.29354  2.67741  2.69355  4.24690  2.90347  2.73739  3.18146  2.89801  2.37887  2.77519  2.98518  4.58477  3.61503
          0.02271  4.19207  4.91441  0.61958  0.77255  0.48576  0.95510
     74   3.03514  5.17590  3.52188  2.81555  4.57419  3.72070  3.67090  3.92138  1.48557  3.39419  3.59325  3.23658  4.07257  2.80350  1.42995  3.03825  3.20713  3.60670  5.48677  4.29090     91 - -
          2.68618  4.42225  2.77519  2.73123  3.46354  2.40513  3.72494  3.29354  2.67741  2.69355  4.24690  2.90347  2.73739  3.18146  2.89801  2.37887  2.77519  2.98518  4.58477  3.61503
          0.02271  4.19207  4.91441  0.61958  0.77255  0.48576  0.95510
     75   3.16821  4.46152  4.96899  4.43444  2.84923  4.52690  4.95609  1.16985  4.32536  2.00186  3.30391  4.60613  4.79303  4.50000  4.45947  3.88755  3.41313  1.41957  5.36711  4.16812     92 - -
          2.68618  4.42225  2.77519  2.73123  3.46354  2.40513  3.72494  3.29354  2.67741  2.69355  4.24690  2.90347  2.73739  3.18146  2.89801  2.37887  2.77519  2.98518  4.58477  3.61503
          0.02271  4.19207  4.91441  0.61958  0.77255  0.48576  0.95510
     76   3.23460  4.51999  5.03381  4.55434  3.67152  4.62816  5.25498  0.94691  4.44024  2.13446  3.46165  4.74992  4.92585  4.69530  4.61906  4.03658  3.50330  1.40380  5.69591  4.49497     93 - -
          2.68618  4.42225  2.77519  2.73123  3.46354  2.40513  3.72494  3.29354  2.67741  2.69355  4.24690  2.90347  2.73739  3.18146  2.89801  2.37887  2.77519  2.98518  4.58477  3.61503
          0.02271  4.19207  4.91441  0.61958  0.77255  0.48576  0.95510
     77   3.11290  4.84409  3.85104  3.79676  4.90947  0.37134  4.88527  4.59897  4.02080  4.20816  5.19508  4.01686  4.24427  4.32027  4.21019  3.29583  3.61871  4.06527  5.90788  5.02632     94 - -
          2.68618  4.42225  2.77519  2.73123  3.46354  2.40513  3.72494  3.29354  2.67741  2.69355  4.24690  2.90347  2.73739  3.18146  2.89801  2.37887  2.77519  2.98518  4.58477  3.61503
          0.02271  4.19207  4.91441  0.61958  0.77255  0.48576  0.95510
     78   3.09217  5.60225  0.91432  2.22483  4.92551  3.30741  3.94201  4.52488  3.03070  4.03700  4.92201  2.37100  3.97110  3.12952  3.64831  2.97932  3.41393  4.07900  6.14104  4.61829     95 - -
          2.68618  4.42225  2.77519  2.73123  3.46354  2.40513  3.72494  3.29354  2.67741  2.69355  4.24690  2.90347  2.73739  3.18146  2.89801  2.37887  2.77519  2.98518  4.58477  3.61503
          0.02271  4.19207  4.91441  0.61958  0.77255  0.48576  0.95510
     79   3.48797  4.78236  5.10660  4.54254  3.14933  4.78068  5.07389  1.97262  4.38310  0.75380  2.66229  4.80812  4.91365  4.46319  4.47900  4.14306  3.70503  2.33408  5.29836  4.25901     96 - -
          2.68618  4.42225  2.77519  2.73123  3.46354  2.40513  3.72494  3.29354  2.67741  2.69355  4.24690  2.90347  2.73739  3.18146  2.89801  2.37887  2.77519  2.98518  4.58477  3.61503
          0.02271  4.19207  4.91441  0.61958  0.77255  0.48576  0.95510
     80   2.70965  4.92610  2.37311  2.44433  4.51511  3.26827  3.89367  4.00220  2.81549  3.58174  4.40604  2.59229  3.87601  3.06979  3.30460  1.24257  3.05307  3.56290  5.76355  4.37688     97 - -
          2.68618  4.42225  2.77519  2.73123  3.46354  2.40513  3.72494  3.29354  2.67741  2.69355  4.24690  2.90347  2.73739  3.18146  2.89801  2.37887  2.77519  2.98518  4.58477  3.61503
          0.02271  4.19207  4.91441  0.61958  0.77255  0.48576  0.95510
     81   3.00799  5.58585  1.16335  2.04522  4.89203  3.31253  3.84481  4.41523  2.85334  3.90335  4.74030  2.42980  3.92672  3.00582  3.45199  2.48264  3.29569  3.97695  6.06431  4.55439     98 - -
          2.68618  4.42225  2.77519  2.73123  3.46354  2.40513  3.72494  3.29354  2.67741  2.69355  4.24690  2.90347  2.73739  3.18146  2.89801  2.37887  2.77519  2.98518  4.58477  3.61503
          0.02271  4.19207  4.91441  0.61958  0.77255  0.48576  0.95510
     82   2.57604  4.83649  3.10043  2.44856  4.11834  3.48247  3.67516  3.51375  2.37005  2.86124  3.94053  3.03952  3.35930  2.82953  1.80884  2.72130  2.55513  3.19545  5.34437  4.03981     99 - -
          2.68618  4.42225  2.77519  2.73123  3.46354  2.40513  3.72494  3.29354  2.67741  2.69355  4.24690  2.90347  2.73739  3.18146  2.89801  2.37887  2.77519  2.98518  4.58477  3.61503
          0.02271  4.19207  4.91441  0.61958  0.77255  0.48576  0.95510
     83   3.07230  5.64646  1.86406  1.01191  4.93967  3.32790  3.88258  4.46669  2.90496  3.96299  4.82178  2.79419  3.95533  3.05086  3.50108  2.95090  3.36345  4.03561  6.10319  4.59967    100 - -
          2.68618  4.42225  2.77519  2.73123  3.46354  2.40513  3.72494  3.29354  2.67741  2.69355  4.24690  2.90347  2.73739  3.18146  2.89801  2.37887  2.77519  2.98518  4.58477  3.61503
          0.02271  4.19207  4.91441  0.61958  0.77255  0.48576  0.95510
     84   2.60602  5.18990  3.15138  2.33348  4.57779  3.57197  3.63612  3.98201  1.68767  3.44646  4.25007  3.05696  3.95167  2.53815  1.76502  2.84272  3.06728  3.61005  5.54005  4.25760    101 - -
          2.68618  4.42225  2.77519  2.73123  3.46354  2.40513  3.72494  3.29354  2.67741  2.69355  4.24690  2.90347  2.73739  3.18146  2.89801  2.37887  2.77519  2.98518  4.58477  3.61503
          0.02271  4.19207  4.91441  0.61958  0.77255  0.48576  0.95510
     85   3.14016  4.51527  4.74234  4.28877  3.61066  4.35484  4.98655  1.90856  4.12533  1.97988  3.48152  4.48740  4.74565  4.43668  4.32039  3.77268  3.43156  0.85501  5.54080  4.28741    102 - -
          2.68618  4.42225  2.77519  2.73123  3.46354  2.40513  3.72494  3.29354  2.67741  2.69355  4.24690  2.90347  2.73739  3.18146  2.89801  2.37887  2.77519  2.98518  4.58477  3.61503
          0.02271  4.19207  4.91441  0.61958  0.77255  0.48576  0.95510
     86   2.93175  4.48401  4.06770  3.48141  3.31401  3.96674  4.20371  2.26107  3.15961  1.19438  3.22323  3.80655  4.30546  3.58168  2.65492  3.27081  3.16134  2.45985  5.02529  3.83195    103 - -
          2.68618  4.42225  2.77519  2.73123  3.46354  2.40513  3.72494  3.29354  2.67741  2.69355  4.24690  2.90347  2.73739  3.18146  2.89801  2.37887  2.77519  2.98518  4.58477  3.61503
          0.02271  4.19207  4.91441  0.61958  0.77255  0.48576  0.95510
     87   2.66286  4.25823  3.79983  3.23304  3.41593  3.69054  4.01181  1.76058  3.08588  2.42504  3.38377  3.55736  4.08400  3.41818  2.74222  2.66541  2.90817  1.96717  4.92244  3.70804    104 - -
          2.68618  4.42225  2.77519  2.73123  3.46354  2.40513  3.72494  3.29354  2.67741  2.69355  4.24690  2.90347  2.73739  3.18146  2.89801  2.37887  2.77519  2.98518  4.58477  3.61503
          0.02271  4.19207  4.91441  0.61958  0.77255  0.48576  0.95510
     88   2.69588  4.36302  3.70093  3.16682  2.94935  1.74951  3.99730  2.46543  3.09651  2.19075  3.43021  3.51706  4.08564  3.39713  3.41168  2.95991  2.95758  2.49403  4.90787  3.60223    105 - -
          2.68618  4.42225  2.77519  2.73123  3.46354  2.40513  3.72494  3.29354  2.67741  2.69355  4.24690  2.90347  2.73739  3.18146  2.89801  2.37887  2.77519  2.98518  4.58477  3.61503
          0.02271  4.19207  4.91441  0.61958  0.77255  0.48576  0.95510
     89   3.45687  4.75561  5.06470  4.53621  3.20037  4.73615  5.07166  1.76917  4.35641  0.80687  3.00238  4.78484  4.91313  4.48800  4.46419  4.12276  3.68802  2.21972  5.32449  4.22464    106 - -
          2.68618  4.42225  2.77519  2.73123  3.46354  2.40513  3.72494  3.29354  2.67741  2.69355  4.24690  2.90347  2.73739  3.18146  2.89801  2.37887  2.77519  2.98518  4.58477  3.61503
          0.02271  4.19207  4.91441  0.61958  0.77255  0.48576  0.95510
     90   2.90246  5.41430  1.32589  2.22811  4.74629  2.86180  3.79180  4.24904  2.72483  3.74828  4.56024  2.62693  3.89687  2.54871  3.28218  2.54183  3.17820  3.82038  5.91084  4.44315    107 - -
          2.68618  4.42225  2.77519  2.73123  3.46354  2.40513  3.72494  3.29354  2.67741  2.69355  4.24690  2.90347  2.73739  3.18146  2.89801  2.37887  2.77519  2.98518  4.58477  3.61503
          0.02271  4.19207  4.91441  0.61958  0.77255  0.48576  0.95510
     91   2.88979  4.37027  4.25561  3.71714  3.29787  3.98464  4.35944  1.96148  3.56359  1.20725  3.22742  3.96841  4.35488  3.83636  3.77082  2.81557  3.14316  2.21202  5.02594  3.82348    108 - -
          2.68618  4.42225  2.77519  2.73123  3.46354  2.40513  3.72494  3.29354  2.67741  2.69355  4.24690  2.90347  2.73739  3.18146  2.89801  2.37887  2.77519  2.98518  4.58477  3.61503
          0.07158  4.19207  2.91951  0.61958  0.77255  0.48576  0.95510
     92   2.54137  4.56067  3.22033  2.69052  3.75831  3.51090  3.74392  3.13017  2.43096  1.83172  3.67236  2.80936  3.40700  2.97350  2.78379  2.77102  2.87969  2.87131  5.11561  3.85192    109 - -
          2.68618  4.42225  2.77519  2.73123  3.46354  2.40513  3.72494  3.29354  2.67741  2.69355  4.24690  2.90347  2.73739  3.18146  2.89801  2.37887  2.77519  2.98518  4.58477  3.61503
          0.08532  4.14432  2.71919  0.61958  0.77255  0.54271  0.87029
     93   2.60745  4.47776  3.22276  2.55848  3.26942  3.50027  3.73376  3.02816  2.68512  2.70711  3.58834  3.15718  2.81841  3.01519  3.08017  2.56620  2.84532  2.77887  4.94888  2.37341    110 - -
          2.68618  4.42225  2.77519  2.73123  3.46354  2.40513  3.72494  3.29354  2.67741  2.69355  4.24690  2.90347  2.73739  3.18146  2.89801  2.37887  2.77519  2.98518  4.58477  3.61503
          0.02533  4.08433  4.80668  0.61958  0.77255  0.60655  0.78796
     94   2.53392  5.02135  2.45056  1.92067  4.32579  2.79235  3.61309  3.78007  2.39890  3.31739  4.09725  2.85518  3.79230  2.73662  2.73373  2.52010  2.87614  3.07439  5.49943  4.11260    111 - -
          2.68618  4.42225  2.77519  2.73123  3.46354  2.40513  3.72494  3.29354  2.67741  2.69355  4.24690  2.90347  2.73739  3.18146  2.89801  2.37887  2.77519  2.98518  4.58477  3.61503
          0.09451  4.08433  2.61258  0.61958  0.77255  0.60655  0.78796
     95   2.72993  5.15738  2.26351  1.56692  4.48066  3.29077  3.66768  3.94884  2.52920  3.47803  4.27749  2.78113  3.22448  2.80711  3.04656  2.51089  2.79751  3.54857  5.65704  4.23682    112 - -
          2.68618  4.42225  2.77519  2.73123  3.46354  2.40513  3.72494  3.29354  2.67741  2.69355  4.24690  2.90347  2.73739  3.18146  2.89801  2.37887  2.77519  2.98518  4.58477  3.61503
          0.12578  4.01694  2.30071  0.61958  0.77255  0.66970  0.71716
     96   2.68083  4.30158  3.76930  3.25525  3.30935  3.66276  4.06260  2.24648  3.11126  1.55882  3.29794  3.57597  4.09225  3.45386  3.38724  2.50747  2.95396  2.27064  4.94275  3.68338    113 - -
          2.68569  4.42309  2.77411  2.73033  3.46336  2.40538  3.72555  3.29399  2.67812  2.69348  4.24748  2.90368  2.73679  3.18214  2.89827  2.37842  2.77578  2.98554  4.58478  3.61570
          0.41376  1.08222        *  2.67387  0.07148  0.00000        *
//
