# Supplementary material for: Potential Conservation of Circadian Clock Proteins in the phylum Nematoda as Revealed by Bioinformatic Searches
Source: PLoS One. 2014 Nov 14;9(11):e112871. doi: 10.1371/journal.pone.0112871 (PMC4232591; doi:10.1371/journal.pone.0112871)
Supplement: File S1 — HMM profiles used in this work and HMMsearch results. (ZIP) [file pone.0112871.s007.zip › HMMs-CE/Synechococcus/KaiA-aln.fasta.hmm]

HMMER3/b [3.0 | March 2010]
NAME  KaiA-aln
LENG  296
ALPH  amino
RF    no
CS    no
MAP   yes
DATE  Wed Aug 22 12:41:34 2012
NSEQ  13
EFFN  0.790283
CKSUM 339803681
STATS LOCAL MSV      -10.9551  0.70138
STATS LOCAL VITERBI  -11.9187  0.70138
STATS LOCAL FORWARD   -5.2627  0.70138
HMM          A        C        D        E        F        G        H        I        K        L        M        N        P        Q        R        S        T        V        W        Y   
            m->m     m->i     m->d     i->m     i->i     d->m     d->d
  COMPO   2.64837  4.36624  2.88490  2.58631  3.26408  3.23297  3.65282  2.71390  2.71006  2.25988  3.58439  3.10373  3.54508  2.96380  2.85058  2.70427  2.93884  2.63551  5.07542  3.32695
          2.68603  4.42266  2.77536  2.73118  3.46322  2.40528  3.72535  3.29373  2.67758  2.69308  4.24533  2.90346  2.73745  3.18170  2.89829  2.37887  2.77478  2.98517  4.58518  3.61544
          0.37639  1.65743  2.09528  2.30377  0.10523  0.00000        *
      1   2.62402  4.16568  3.85437  3.28034  3.09937  3.67515  3.92409  2.51914  3.14075  1.92456  2.23933  3.56446  4.04305  3.42405  3.38024  2.71032  2.85819  2.36842  3.75261  3.40258     27 - -
          2.68618  4.42225  2.77519  2.73123  3.46354  2.40513  3.72494  3.29354  2.67741  2.69355  4.24690  2.90347  2.73739  3.18146  2.89801  2.37887  2.77519  2.98518  4.58477  3.61503
          0.02912  3.94666  4.66901  0.61958  0.77255  0.60573  0.78895
      2   2.67509  4.78325  3.11118  2.53795  4.01944  3.46980  3.26063  3.43413  2.23336  2.61326  3.86705  3.01891  3.29875  2.61768  2.04019  2.72218  2.89281  3.13360  5.23734  3.94862     28 - -
          2.68618  4.42225  2.77519  2.73123  3.46354  2.40513  3.72494  3.29354  2.67741  2.69355  4.24690  2.90347  2.73739  3.18146  2.89801  2.37887  2.77519  2.98518  4.58477  3.61503
          0.02912  3.94666  4.66901  0.61958  0.77255  0.60573  0.78895
      3   2.29474  4.27303  3.18435  2.86217  4.18698  3.01549  4.00721  3.58730  2.91043  3.26410  4.10349  3.15802  1.94626  3.24134  3.26617  1.84078  2.47925  3.11911  5.51351  4.25838     29 - -
          2.68618  4.42225  2.77519  2.73123  3.46354  2.40513  3.72494  3.29354  2.67741  2.69355  4.24690  2.90347  2.73739  3.18146  2.89801  2.37887  2.77519  2.98518  4.58477  3.61503
          0.02912  3.94666  4.66901  0.61958  0.77255  0.60573  0.78895
      4   2.81760  5.07245  2.91536  2.26673  4.41443  3.46040  3.59951  3.82527  2.11829  3.32787  4.16206  2.96506  3.88390  1.84136  2.10767  2.80200  3.02993  3.48039  5.45523  4.16866     30 - -
          2.68618  4.42225  2.77519  2.73123  3.46354  2.40513  3.72494  3.29354  2.67741  2.69355  4.24690  2.90347  2.73739  3.18146  2.89801  2.37887  2.77519  2.98518  4.58477  3.61503
          0.02912  3.94666  4.66901  0.61958  0.77255  0.60573  0.78895
      5   3.21759  4.57831  4.66180  4.14119  3.13019  4.42672  4.76206  1.74454  3.95579  1.02962  2.97291  4.41719  4.67295  4.18163  4.12468  3.79834  3.45841  2.06127  5.17038  4.00466     31 - -
          2.68618  4.42225  2.77519  2.73123  3.46354  2.40513  3.72494  3.29354  2.67741  2.69355  4.24690  2.90347  2.73739  3.18146  2.89801  2.37887  2.77519  2.98518  4.58477  3.61503
          0.02912  3.94666  4.66901  0.61958  0.77255  0.60573  0.78895
      6   2.20919  4.25712  3.36912  2.89121  3.15312  3.21838  3.90201  3.06188  2.86753  2.80503  3.69249  3.22486  3.78703  3.18305  3.22739  1.83698  2.28758  2.75511  5.14902  3.89399     32 - -
          2.68618  4.42225  2.77519  2.73123  3.46354  2.40513  3.72494  3.29354  2.67741  2.69355  4.24690  2.90347  2.73739  3.18146  2.89801  2.37887  2.77519  2.98518  4.58477  3.61503
          0.02912  3.94666  4.66901  0.61958  0.77255  0.60573  0.78895
      7   3.08895  4.48741  4.44041  4.05920  3.42464  4.14603  4.77377  0.99056  3.88876  1.99581  3.34876  4.29416  4.57034  4.22957  4.07687  3.64870  3.38689  1.84994  5.33063  4.07515     33 - -
          2.68618  4.42225  2.77519  2.73123  3.46354  2.40513  3.72494  3.29354  2.67741  2.69355  4.24690  2.90347  2.73739  3.18146  2.89801  2.37887  2.77519  2.98518  4.58477  3.61503
          0.02912  3.94666  4.66901  0.61958  0.77255  0.60573  0.78895
      8   2.44187  2.26311  3.61020  3.11851  3.41111  2.46233  3.93336  2.84737  3.02878  2.59339  3.50847  3.38488  3.86549  3.33936  3.31610  2.68481  2.77208  2.58931  4.89056  3.01871     34 - -
          2.68618  4.42225  2.77519  2.73123  3.46354  2.40513  3.72494  3.29354  2.67741  2.69355  4.24690  2.90347  2.73739  3.18146  2.89801  2.37887  2.77519  2.98518  4.58477  3.61503
          0.02912  3.94666  4.66901  0.61958  0.77255  0.51652  0.90782
      9   2.49720  4.21366  4.10382  3.53767  3.34755  3.88649  4.23492  1.79205  3.44457  2.08064  2.87356  3.81685  4.24105  3.70096  3.68629  3.18256  2.53168  1.76909  4.97970  3.78420     35 - -
          2.68618  4.42225  2.77519  2.73123  3.46354  2.40513  3.72494  3.29354  2.67741  2.69355  4.24690  2.90347  2.73739  3.18146  2.89801  2.37887  2.77519  2.98518  4.58477  3.61503
          0.02749  4.00339  4.72574  0.61958  0.77255  0.55347  0.85556
     10   3.26770  4.57929  4.55511  4.12446  1.35975  4.19795  3.56651  3.00040  3.96597  2.00370  3.60157  3.99433  4.51115  3.99433  4.02258  3.52715  3.48822  2.89668  3.04009  1.79935     36 - -
          2.68618  4.42225  2.77519  2.73123  3.46354  2.40513  3.72494  3.29354  2.67741  2.69355  4.24690  2.90347  2.73739  3.18146  2.89801  2.37887  2.77519  2.98518  4.58477  3.61503
          0.02749  4.00339  4.72574  0.61958  0.77255  0.55347  0.85556
     11   2.79561  4.23006  4.25142  3.68164  3.27497  3.96442  4.30585  1.85996  3.56928  1.72036  2.85648  3.92934  4.30069  3.80446  3.77490  2.98846  3.03312  1.67322  4.96423  3.78315     37 - -
          2.68618  4.42225  2.77519  2.73123  3.46354  2.40513  3.72494  3.29354  2.67741  2.69355  4.24690  2.90347  2.73739  3.18146  2.89801  2.37887  2.77519  2.98518  4.58477  3.61503
          0.02749  4.00339  4.72574  0.61958  0.77255  0.55347  0.85556
     12   2.62978  4.90075  2.83059  2.25006  4.22979  3.36178  3.62284  3.66108  2.36338  3.22369  4.02787  2.72215  2.71423  2.76231  2.44555  2.24187  2.87540  3.30057  5.42150  4.07563     38 - -
          2.68618  4.42225  2.77519  2.73123  3.46354  2.40513  3.72494  3.29354  2.67741  2.69355  4.24690  2.90347  2.73739  3.18146  2.89801  2.37887  2.77519  2.98518  4.58477  3.61503
          0.02749  4.00339  4.72574  0.61958  0.77255  0.55347  0.85556
     13   2.45451  4.51547  2.65263  2.60395  4.21418  3.14589  3.87692  3.61512  2.77505  3.27315  4.10700  3.03063  3.76127  3.07548  3.20256  1.53364  2.27584  3.19776  5.51627  4.20780     39 - -
          2.68618  4.42225  2.77519  2.73123  3.46354  2.40513  3.72494  3.29354  2.67741  2.69355  4.24690  2.90347  2.73739  3.18146  2.89801  2.37887  2.77519  2.98518  4.58477  3.61503
          0.02749  4.00339  4.72574  0.61958  0.77255  0.55347  0.85556
     14   2.58939  4.83682  2.54247  2.07707  4.09276  3.37916  3.60550  3.14240  2.40234  2.88572  3.91183  2.89931  3.20020  2.74881  2.87200  2.60788  2.65870  3.16754  5.33702  3.98804     40 - -
          2.68618  4.42225  2.77519  2.73123  3.46354  2.40513  3.72494  3.29354  2.67741  2.69355  4.24690  2.90347  2.73739  3.18146  2.89801  2.37887  2.77519  2.98518  4.58477  3.61503
          0.02749  4.00339  4.72574  0.61958  0.77255  0.55347  0.85556
     15   2.20751  4.83983  2.75437  2.07423  4.17605  2.99838  3.31457  3.60618  2.48172  3.19460  4.00958  2.89289  3.79444  2.81657  2.94533  2.16772  2.87481  3.25247  5.41969  4.06972     41 - -
          2.68626  4.42233  2.77528  2.73131  3.46362  2.40503  3.72503  3.29362  2.67749  2.69351  4.24698  2.90355  2.73709  3.18154  2.89809  2.37877  2.77514  2.98510  4.58485  3.61511
          0.08470  2.62632  4.72574  1.54383  0.24024  0.55347  0.85556
     16   3.27946  4.65074  4.68213  4.17456  3.11087  4.45019  4.77645  1.95746  3.96373  0.88667  2.96802  4.44928  4.70173  4.19856  4.12522  3.83564  3.52344  2.18451  5.16395  3.98605     52 - -
          2.68618  4.42225  2.77519  2.73123  3.46354  2.40513  3.72494  3.29354  2.67741  2.69355  4.24690  2.90347  2.73739  3.18146  2.89801  2.37887  2.77519  2.98518  4.58477  3.61503
          0.02749  4.00339  4.72574  0.61958  0.77255  0.55347  0.85556
     17   1.93671  4.27008  3.44051  2.91400  3.63056  3.34460  3.88380  2.90339  2.86648  2.48237  3.57416  3.26990  3.38422  3.18169  3.22166  2.42621  2.59678  2.24931  5.06008  3.82366     53 - -
          2.68618  4.42225  2.77519  2.73123  3.46354  2.40513  3.72494  3.29354  2.67741  2.69355  4.24690  2.90347  2.73739  3.18146  2.89801  2.37887  2.77519  2.98518  4.58477  3.61503
          0.02749  4.00339  4.72574  0.61958  0.77255  0.55347  0.85556
     18   2.70890  5.09260  2.36963  2.26190  4.41122  3.31283  3.64952  3.87261  2.45988  3.40819  4.21027  2.37241  3.80394  1.93085  2.93919  2.67520  2.67529  3.48524  5.58467  4.18797     54 - -
          2.68618  4.42225  2.77519  2.73123  3.46354  2.40513  3.72494  3.29354  2.67741  2.69355  4.24690  2.90347  2.73739  3.18146  2.89801  2.37887  2.77519  2.98518  4.58477  3.61503
          0.02749  4.00339  4.72574  0.61958  0.77255  0.55347  0.85556
     19   2.54551  4.51686  2.82975  2.62550  3.80309  3.37049  3.75846  3.12386  2.64287  2.48761  3.73159  3.08383  3.83816  2.97832  3.05773  1.87034  2.82377  2.62891  5.18012  3.88314     55 - -
          2.68618  4.42225  2.77519  2.73123  3.46354  2.40513  3.72494  3.29354  2.67741  2.69355  4.24690  2.90347  2.73739  3.18146  2.89801  2.37887  2.77519  2.98518  4.58477  3.61503
          0.02749  4.00339  4.72574  0.61958  0.77255  0.49568  0.93944
     20   2.69815  3.49905  4.27519  3.69005  3.14365  3.85038  4.16834  2.13021  3.55727  1.62641  2.88528  3.86927  4.19515  3.75429  3.70624  3.15050  2.93071  1.87900  4.76628  3.15799     56 - -
          2.68618  4.42225  2.77519  2.73123  3.46354  2.40513  3.72494  3.29354  2.67741  2.69355  4.24690  2.90347  2.73739  3.18146  2.89801  2.37887  2.77519  2.98518  4.58477  3.61503
          0.02655  4.03795  4.76030  0.61958  0.77255  0.46572  0.98800
     21   2.47609  4.54241  3.15366  2.48867  3.73630  3.46244  3.69822  3.11305  2.56816  2.60320  3.11121  3.08021  3.85633  2.73587  2.98448  2.31222  2.38412  2.84599  5.09814  3.81745     57 - -
          2.68618  4.42225  2.77519  2.73123  3.46354  2.40513  3.72494  3.29354  2.67741  2.69355  4.24690  2.90347  2.73739  3.18146  2.89801  2.37887  2.77519  2.98518  4.58477  3.61503
          0.02574  4.06852  4.79087  0.61958  0.77255  0.48576  0.95510
     22   2.48064  4.99370  2.92786  2.39013  4.30279  3.41886  3.31470  3.73864  2.15392  3.26989  4.05750  2.76574  3.81579  2.35317  2.39624  2.26379  2.88085  3.36809  5.43848  4.09020     58 - -
          2.68618  4.42225  2.77519  2.73123  3.46354  2.40513  3.72494  3.29354  2.67741  2.69355  4.24690  2.90347  2.73739  3.18146  2.89801  2.37887  2.77519  2.98518  4.58477  3.61503
          0.02574  4.06852  4.79087  0.61958  0.77255  0.48576  0.95510
     23   2.43500  4.24999  3.51186  2.94295  3.37276  3.56368  3.24174  2.45590  2.87922  2.19153  3.35395  3.32859  3.94188  2.94260  3.21176  2.69246  2.80081  2.30517  4.83102  3.20050     59 - -
          2.68618  4.42225  2.77519  2.73123  3.46354  2.40513  3.72494  3.29354  2.67741  2.69355  4.24690  2.90347  2.73739  3.18146  2.89801  2.37887  2.77519  2.98518  4.58477  3.61503
          0.02574  4.06852  4.79087  0.61958  0.77255  0.48576  0.95510
     24   3.38190  4.78851  4.50353  4.14855  3.22153  4.22905  4.74316  2.44062  3.91444  0.66660  3.19087  4.40498  4.63343  4.23546  4.05667  3.82933  3.66875  2.52805  5.16746  3.93461     60 - -
          2.68618  4.42225  2.77519  2.73123  3.46354  2.40513  3.72494  3.29354  2.67741  2.69355  4.24690  2.90347  2.73739  3.18146  2.89801  2.37887  2.77519  2.98518  4.58477  3.61503
          0.02574  4.06852  4.79087  0.61958  0.77255  0.48576  0.95510
     25   2.34995  5.01890  2.53679  2.18678  4.32962  3.09292  3.61916  3.78507  2.41467  3.32364  4.10607  2.84860  3.29930  2.47059  2.90657  2.18122  2.88220  3.39859  5.50774  4.11975     61 - -
          2.68618  4.42225  2.77519  2.73123  3.46354  2.40513  3.72494  3.29354  2.67741  2.69355  4.24690  2.90347  2.73739  3.18146  2.89801  2.37887  2.77519  2.98518  4.58477  3.61503
          0.02574  4.06852  4.79087  0.61958  0.77255  0.48576  0.95510
     26   2.46043  4.88737  2.87076  2.40023  4.24547  2.56233  3.64228  3.68005  2.24490  3.24253  4.04029  2.51219  3.80399  2.77922  2.62530  2.28289  2.86828  3.30948  5.44110  4.09167     62 - -
          2.68618  4.42225  2.77520  2.73124  3.46354  2.40513  3.72471  3.29354  2.67741  2.69355  4.24690  2.90347  2.73740  3.18147  2.89801  2.37887  2.77520  2.98519  4.58477  3.61503
          0.06297  2.94265  4.79087  0.48543  0.95564  0.48576  0.95510
     27   2.97787  5.59796  1.41425  1.57830  4.87860  3.25190  3.78721  4.41117  2.80489  3.88871  4.72996  2.40013  3.87165  2.94858  3.41158  2.85288  3.26379  3.96876  6.04194  4.51782     64 - -
          2.68618  4.42225  2.77519  2.73123  3.46354  2.40513  3.72494  3.29354  2.67741  2.69355  4.24690  2.90347  2.73739  3.18146  2.89801  2.37887  2.77519  2.98518  4.58477  3.61503
          0.02574  4.06852  4.79087  0.61958  0.77255  0.48576  0.95510
     28   2.86909  5.04602  3.19790  2.62910  4.36903  3.56485  3.08629  3.79673  2.08197  3.30564  4.14491  3.09050  3.95491  2.57384  1.48517  2.62599  3.07064  3.46719  5.41193  4.14994     65 - -
          2.68618  4.42225  2.77519  2.73123  3.46354  2.40513  3.72494  3.29354  2.67741  2.69355  4.24690  2.90347  2.73739  3.18146  2.89801  2.37887  2.77519  2.98518  4.58477  3.61503
          0.02574  4.06852  4.79087  0.61958  0.77255  0.48576  0.95510
     29   3.54206  4.95113  4.13335  3.90332  2.32773  4.06297  3.72780  3.52531  3.75548  2.92754  4.18064  3.97306  4.53402  4.01363  3.89722  3.65759  3.83070  3.40564  3.97767  0.69308     66 - -
          2.68618  4.42225  2.77519  2.73123  3.46354  2.40513  3.72494  3.29354  2.67741  2.69355  4.24690  2.90347  2.73739  3.18146  2.89801  2.37887  2.77519  2.98518  4.58477  3.61503
          0.02574  4.06852  4.79087  0.61958  0.77255  0.48576  0.95510
     30   2.38098  4.51909  3.18291  2.62562  3.71044  3.46901  3.70499  2.52279  2.57915  2.76078  3.62205  2.84846  3.86167  2.74717  2.70236  2.54461  2.64711  2.68086  5.07823  3.80291     67 - -
          2.68618  4.42225  2.77519  2.73123  3.46354  2.40513  3.72494  3.29354  2.67741  2.69355  4.24690  2.90347  2.73739  3.18146  2.89801  2.37887  2.77519  2.98518  4.58477  3.61503
          0.02574  4.06852  4.79087  0.61958  0.77255  0.48576  0.95510
     31   2.71500  4.41440  4.55067  3.98421  3.24448  4.24853  4.59756  1.82222  3.86854  1.23314  2.79727  4.23524  4.52937  4.06089  4.04718  3.56890  3.26309  1.94079  5.12597  4.00028     68 - -
          2.68618  4.42225  2.77519  2.73123  3.46354  2.40513  3.72494  3.29354  2.67741  2.69355  4.24690  2.90347  2.73739  3.18146  2.89801  2.37887  2.77519  2.98518  4.58477  3.61503
          0.02574  4.06852  4.79087  0.61958  0.77255  0.48576  0.95510
     32   2.57344  4.37902  3.32929  2.76523  3.53157  3.51603  3.00666  2.68177  2.71547  2.59537  3.14329  3.20217  3.89986  2.83957  3.09430  2.61981  2.40879  2.38179  4.95052  3.70014     69 - -
          2.68618  4.42225  2.77519  2.73123  3.46354  2.40513  3.72494  3.29354  2.67741  2.69355  4.24690  2.90347  2.73739  3.18146  2.89801  2.37887  2.77519  2.98518  4.58477  3.61503
          0.02574  4.06852  4.79087  0.61958  0.77255  0.48576  0.95510
     33   2.58955  4.47906  3.24361  2.67725  3.64512  3.49851  3.33522  2.59481  2.59810  2.52548  3.57203  3.13702  3.88188  2.48400  2.76796  2.59544  2.81949  2.49565  5.02888  3.76341     70 - -
          2.68618  4.42225  2.77519  2.73123  3.46354  2.40513  3.72494  3.29354  2.67741  2.69355  4.24690  2.90347  2.73739  3.18146  2.89801  2.37887  2.77519  2.98518  4.58477  3.61503
          0.07270  4.06852  2.93705  0.61958  0.77255  0.48576  0.95510
     34   2.52776  3.57279  3.67406  3.10828  3.31720  3.12768  3.89213  2.26216  3.03543  2.31302  3.30222  3.42806  3.62052  3.31096  3.32573  2.60630  2.48592  2.21741  4.79628  3.58405     71 - -
          2.68618  4.42225  2.77519  2.73123  3.46354  2.40513  3.72494  3.29354  2.67741  2.69355  4.24690  2.90347  2.73739  3.18146  2.89801  2.37887  2.77519  2.98518  4.58477  3.61503
          0.02696  4.02278  4.74512  0.61958  0.77255  0.45660  1.00358
     35   2.51240  5.17747  2.18904  2.03734  4.48597  3.33154  3.32954  3.96499  2.44020  3.46784  4.24137  2.44439  3.79772  2.56147  2.95102  2.32593  2.94161  3.55106  5.62508  4.20402     72 - -
          2.68618  4.42225  2.77519  2.73123  3.46354  2.40513  3.72494  3.29354  2.67741  2.69355  4.24690  2.90347  2.73739  3.18146  2.89801  2.37887  2.77519  2.98518  4.58477  3.61503
          0.02574  4.06852  4.79087  0.61958  0.77255  0.48576  0.95510
     36   2.52463  4.57940  2.99891  2.65484  4.20438  3.22811  3.86323  3.62465  2.66845  3.25446  4.09776  3.07969  3.81463  2.57852  3.04861  1.44077  2.58081  3.22881  5.48680  4.18815     73 - -
          2.68618  4.42225  2.77519  2.73123  3.46354  2.40513  3.72494  3.29354  2.67741  2.69355  4.24690  2.90347  2.73739  3.18146  2.89801  2.37887  2.77519  2.98518  4.58477  3.61503
          0.02574  4.06852  4.79087  0.61958  0.77255  0.48576  0.95510
     37   2.45822  4.48363  3.19876  2.52257  3.66740  3.17778  3.71657  3.04373  2.62194  2.60461  3.58860  3.11207  3.07834  2.95267  3.03409  2.52927  2.66847  2.42763  5.04985  3.38037     74 - -
          2.68618  4.42225  2.77519  2.73123  3.46354  2.40513  3.72494  3.29354  2.67741  2.69355  4.24690  2.90347  2.73739  3.18146  2.89801  2.37887  2.77519  2.98518  4.58477  3.61503
          0.02574  4.06852  4.79087  0.61958  0.77255  0.48576  0.95510
     38   2.80529  5.28410  2.22654  1.51665  4.58781  3.30232  3.70071  4.07168  2.57986  3.58298  4.38738  2.77430  3.83473  2.63010  3.10634  2.18357  3.06571  3.66318  5.75054  4.31049     75 - -
          2.68618  4.42225  2.77519  2.73123  3.46354  2.40513  3.72494  3.29354  2.67741  2.69355  4.24690  2.90347  2.73739  3.18146  2.89801  2.37887  2.77519  2.98518  4.58477  3.61503
          0.02574  4.06852  4.79087  0.61958  0.77255  0.48576  0.95510
     39   2.64469  5.03398  2.46784  1.79707  4.33059  3.03246  3.61391  3.78482  2.40689  3.32310  3.57247  2.65382  3.79196  2.73905  2.89881  2.62266  2.69272  3.40060  5.50635  4.11684     76 - -
          2.68618  4.42225  2.77519  2.73123  3.46354  2.40513  3.72494  3.29354  2.67741  2.69355  4.24690  2.90347  2.73739  3.18146  2.89801  2.37887  2.77519  2.98518  4.58477  3.61503
          0.02574  4.06852  4.79087  0.61958  0.77255  0.48576  0.95510
     40   3.35720  4.69540  4.73586  4.26163  1.48149  4.43112  4.26388  2.44139  4.11044  1.24631  3.08506  4.36695  4.68763  4.20178  4.21032  3.80118  3.58837  2.54116  4.49038  2.96679     77 - -
          2.68618  4.42225  2.77519  2.73123  3.46354  2.40513  3.72494  3.29354  2.67741  2.69355  4.24690  2.90347  2.73739  3.18146  2.89801  2.37887  2.77519  2.98518  4.58477  3.61503
          0.02574  4.06852  4.79087  0.61958  0.77255  0.48576  0.95510
     41   3.23520  4.55827  4.87586  4.30952  2.53830  4.49553  4.77145  1.85310  4.18907  1.04322  2.93021  4.52547  4.69968  4.27754  4.29427  3.83461  3.45788  2.06385  5.09067  3.95376     78 - -
          2.68618  4.42225  2.77519  2.73123  3.46354  2.40513  3.72494  3.29354  2.67741  2.69355  4.24690  2.90347  2.73739  3.18146  2.89801  2.37887  2.77519  2.98518  4.58477  3.61503
          0.02574  4.06852  4.79087  0.61958  0.77255  0.48576  0.95510
     42   2.49418  5.17214  2.37828  1.74973  4.48020  3.33074  3.64215  3.95333  2.45967  3.46502  4.24725  2.80474  3.13643  2.32644  2.96563  2.66587  2.95972  3.54712  5.62923  4.21264     79 - -
          2.68618  4.42225  2.77519  2.73123  3.46354  2.40513  3.72494  3.29354  2.67741  2.69355  4.24690  2.90347  2.73739  3.18146  2.89801  2.37887  2.77519  2.98518  4.58477  3.61503
          0.02574  4.06852  4.79087  0.61958  0.77255  0.48576  0.95510
     43   2.68286  4.18463  3.97251  3.40903  2.12111  3.74114  3.86959  2.41120  3.30392  2.18537  3.27042  3.14520  4.10504  3.53159  3.52027  3.02449  2.91427  2.28318  4.46036  2.42590     80 - -
          2.68618  4.42225  2.77519  2.73123  3.46354  2.40513  3.72494  3.29354  2.67741  2.69355  4.24690  2.90347  2.73739  3.18146  2.89801  2.37887  2.77519  2.98518  4.58477  3.61503
          0.02574  4.06852  4.79087  0.61958  0.77255  0.48576  0.95510
     44   2.68399  4.32693  4.59604  4.03954  3.41058  4.24793  4.64925  1.59199  3.93320  1.85064  2.88753  4.26105  4.55058  4.15093  4.11542  3.57622  3.21238  1.38611  5.21532  4.04495     81 - -
          2.68618  4.42225  2.77519  2.73123  3.46354  2.40513  3.72494  3.29354  2.67741  2.69355  4.24690  2.90347  2.73739  3.18146  2.89801  2.37887  2.77519  2.98518  4.58477  3.61503
          0.02574  4.06852  4.79087  0.61958  0.77255  0.48576  0.95510
     45   2.50789  5.04208  2.74543  1.85545  4.34923  3.37448  3.62206  3.79477  2.27459  3.33031  4.12072  2.86816  3.81216  2.29378  2.82780  2.53754  2.66801  3.41660  5.50772  4.13438     82 - -
          2.68618  4.42225  2.77519  2.73123  3.46354  2.40513  3.72494  3.29354  2.67741  2.69355  4.24690  2.90347  2.73739  3.18146  2.89801  2.37887  2.77519  2.98518  4.58477  3.61503
          0.02574  4.06852  4.79087  0.61958  0.77255  0.48576  0.95510
     46   2.37320  5.02675  2.68243  2.20025  4.33202  3.38167  3.59232  3.78326  2.25368  3.30974  4.08695  2.86819  3.79407  2.14252  2.60515  2.61794  2.69292  3.39740  5.47953  4.10324     83 - -
          2.68618  4.42225  2.77519  2.73123  3.46354  2.40513  3.72494  3.29354  2.67741  2.69355  4.24690  2.90347  2.73739  3.18146  2.89801  2.37887  2.77519  2.98518  4.58477  3.61503
          0.02574  4.06852  4.79087  0.61958  0.77255  0.48576  0.95510
     47   2.71705  5.10798  2.70406  2.11103  4.41208  3.03830  2.31307  3.86401  2.24677  3.38360  4.17563  2.62737  3.82628  2.53345  2.80025  2.68531  2.95149  3.48130  5.54592  4.17020     84 - -
          2.68618  4.42225  2.77519  2.73123  3.46354  2.40513  3.72494  3.29354  2.67741  2.69355  4.24690  2.90347  2.73739  3.18146  2.89801  2.37887  2.77519  2.98518  4.58477  3.61503
          0.02574  4.06852  4.79087  0.61958  0.77255  0.48576  0.95510
     48   2.83345  5.08919  3.14462  2.56644  4.46931  3.53789  3.61125  3.86509  1.60143  3.35452  4.17304  3.04467  3.92406  2.56014  2.01367  2.30825  3.03664  3.51198  5.46571  4.19806     85 - -
          2.68618  4.42225  2.77519  2.73123  3.46354  2.40513  3.72494  3.29354  2.67741  2.69355  4.24690  2.90347  2.73739  3.18146  2.89801  2.37887  2.77519  2.98518  4.58477  3.61503
          0.02574  4.06852  4.79087  0.61958  0.77255  0.48576  0.95510
     49   2.75009  5.21138  2.37484  1.86232  4.50522  3.33909  2.41145  3.98741  2.45261  3.49248  4.28184  2.80792  3.82237  2.31438  2.94029  2.69670  2.99466  3.58400  5.64540  4.22980     86 - -
          2.68618  4.42225  2.77519  2.73123  3.46354  2.40513  3.72494  3.29354  2.67741  2.69355  4.24690  2.90347  2.73739  3.18146  2.89801  2.37887  2.77519  2.98518  4.58477  3.61503
          0.07691  4.06852  2.86610  0.61958  0.77255  0.48576  0.95510
     50   2.64927  5.01408  2.69247  2.35102  4.32326  3.39305  3.27783  3.76632  2.14926  3.29071  4.07500  2.88205  3.79944  2.09909  2.53578  2.63258  2.59815  3.38826  5.45447  4.09534     87 - -
          2.68618  4.42225  2.77519  2.73123  3.46354  2.40513  3.72494  3.29354  2.67741  2.69355  4.24690  2.90347  2.73739  3.18146  2.89801  2.37887  2.77519  2.98518  4.58477  3.61503
          0.02707  4.01869  4.74103  0.61958  0.77255  0.45422  1.00770
     51   3.28577  4.59610  4.89496  4.36946  3.23904  4.58010  4.95280  1.38089  4.20426  1.16620  3.05450  4.61412  4.80041  4.38824  4.34534  3.95684  3.52438  1.97935  5.30025  4.16155     88 - -
          2.68618  4.42225  2.77519  2.73123  3.46354  2.40513  3.72494  3.29354  2.67741  2.69355  4.24690  2.90347  2.73739  3.18146  2.89801  2.37887  2.77519  2.98518  4.58477  3.61503
          0.02574  4.06852  4.79087  0.61958  0.77255  0.48576  0.95510
     52   3.21206  5.35678  0.67293  2.47880  4.76292  3.36988  4.11980  4.39825  3.24348  3.97323  4.95986  3.04344  4.03689  3.36223  3.78311  3.15519  3.55628  4.01790  5.89216  4.60889     89 - -
          2.68618  4.42225  2.77519  2.73123  3.46354  2.40513  3.72494  3.29354  2.67741  2.69355  4.24690  2.90347  2.73739  3.18146  2.89801  2.37887  2.77519  2.98518  4.58477  3.61503
          0.02574  4.06852  4.79087  0.61958  0.77255  0.48576  0.95510
     53   2.82966  0.61672  4.38822  4.17567  4.12706  3.40741  4.78013  3.30778  4.00534  3.21231  4.34148  4.11094  4.12931  4.34360  4.09341  3.10106  3.31325  3.03799  5.49672  4.41217     90 - -
          2.68618  4.42225  2.77519  2.73123  3.46354  2.40513  3.72494  3.29354  2.67741  2.69355  4.24690  2.90347  2.73739  3.18146  2.89801  2.37887  2.77519  2.98518  4.58477  3.61503
          0.02574  4.06852  4.79087  0.61958  0.77255  0.48576  0.95510
     54   3.34573  4.70040  4.78628  4.27761  3.12747  4.53191  4.85708  1.98432  4.06608  0.82187  2.97332  4.54577  4.76618  4.27894  4.21296  3.92196  3.58722  2.23109  5.20356  4.04186     91 - -
          2.68618  4.42225  2.77519  2.73123  3.46354  2.40513  3.72494  3.29354  2.67741  2.69355  4.24690  2.90347  2.73739  3.18146  2.89801  2.37887  2.77519  2.98518  4.58477  3.61503
          0.02574  4.06852  4.79087  0.61958  0.77255  0.48576  0.95510
     55   3.16679  4.45312  4.92045  4.39987  3.52360  4.56464  5.06700  1.22425  4.29093  1.83906  3.31822  4.62114  4.82359  4.51735  4.46885  3.93886  3.41755  1.31675  5.51584  4.34026     92 - -
          2.68618  4.42225  2.77519  2.73123  3.46354  2.40513  3.72494  3.29354  2.67741  2.69355  4.24690  2.90347  2.73739  3.18146  2.89801  2.37887  2.77519  2.98518  4.58477  3.61503
          0.02574  4.06852  4.79087  0.61958  0.77255  0.48576  0.95510
     56   3.13935  4.49594  4.71328  4.15905  2.43200  4.35330  4.61012  2.15330  4.03527  1.19198  3.00538  4.36660  4.60865  4.17014  4.16840  3.68838  3.37077  1.71215  4.99372  3.76702     93 - -
          2.68618  4.42225  2.77519  2.73123  3.46354  2.40513  3.72494  3.29354  2.67741  2.69355  4.24690  2.90347  2.73739  3.18146  2.89801  2.37887  2.77519  2.98518  4.58477  3.61503
          0.02574  4.06852  4.79087  0.61958  0.77255  0.48576  0.95510
     57   2.67421  4.97269  2.90847  1.94645  4.26486  3.42465  3.60919  3.68929  2.20861  3.23867  4.04041  2.92653  3.83008  2.27060  2.57706  2.67188  2.90045  2.78819  5.42385  4.08415     94 - -
          2.68618  4.42225  2.77519  2.73123  3.46354  2.40513  3.72494  3.29354  2.67741  2.69355  4.24690  2.90347  2.73739  3.18146  2.89801  2.37887  2.77519  2.98518  4.58477  3.61503
          0.02574  4.06852  4.79087  0.61958  0.77255  0.48576  0.95510
     58   2.45662  4.66970  2.48342  2.40318  3.42074  3.43503  3.64882  3.27807  2.36368  2.91426  3.74968  2.99761  3.82482  2.70263  2.92994  2.64828  2.81234  2.67135  4.03028  3.88183     95 - -
          2.68618  4.42225  2.77519  2.73123  3.46354  2.40513  3.72494  3.29354  2.67741  2.69355  4.24690  2.90347  2.73739  3.18146  2.89801  2.37887  2.77519  2.98518  4.58477  3.61503
          0.02574  4.06852  4.79087  0.61958  0.77255  0.48576  0.95510
     59   2.47985  4.98401  2.56837  2.16668  4.27126  3.37112  3.21894  3.72200  2.37172  3.26514  4.04491  2.54032  3.78358  2.71699  2.85723  2.34522  2.70107  3.34443  5.45229  3.53880     96 - -
          2.68618  4.42226  2.77520  2.73124  3.46354  2.40513  3.72495  3.29355  2.67741  2.69355  4.24690  2.90335  2.73740  3.18147  2.89801  2.37887  2.77520  2.98519  4.58477  3.61504
          0.07017  2.82245  4.79087  0.46645  0.98678  0.48576  0.95510
     60   2.30038  4.71060  2.58729  2.47634  4.07153  3.34045  3.70032  3.47386  2.53183  3.09983  3.54643  2.97414  2.26874  2.86635  2.98668  2.48339  2.83928  3.13423  5.35340  4.02653     98 - -
          2.68618  4.42225  2.77519  2.73123  3.46354  2.40513  3.72494  3.29354  2.67741  2.69355  4.24690  2.90347  2.73739  3.18146  2.89801  2.37887  2.77519  2.98518  4.58477  3.61503
          0.02574  4.06852  4.79087  0.61958  0.77255  0.48576  0.95510
     61   2.49499  5.07011  2.37577  2.06048  4.37847  3.34048  3.63581  3.83733  2.44710  3.37213  4.15865  2.83247  3.80035  2.54465  2.94500  2.04245  2.73123  3.44791  5.55404  4.15713     99 - -
          2.68618  4.42225  2.77519  2.73123  3.46354  2.40513  3.72494  3.29354  2.67741  2.69355  4.24690  2.90347  2.73739  3.18146  2.89801  2.37887  2.77519  2.98518  4.58477  3.61503
          0.02574  4.06852  4.79087  0.61958  0.77255  0.48576  0.95510
     62   3.00423  4.38720  4.56413  3.99427  2.60166  4.15050  4.27729  2.12134  3.84851  1.13618  2.98768  4.14717  4.43335  3.97681  3.95931  3.46395  3.22730  2.41118  3.47290  3.33774    100 - -
          2.68618  4.42225  2.77519  2.73123  3.46354  2.40513  3.72494  3.29354  2.67741  2.69355  4.24690  2.90347  2.73739  3.18146  2.89801  2.37887  2.77519  2.98518  4.58477  3.61503
          0.02574  4.06852  4.79087  0.61958  0.77255  0.48576  0.95510
     63   2.62791  4.76263  3.04741  2.49458  3.99640  3.44874  3.24471  3.40404  2.38022  2.55662  3.84385  2.99676  2.78965  2.43688  2.62145  2.67616  2.72802  3.09766  5.25910  3.94925    101 - -
          2.68618  4.42225  2.77519  2.73123  3.46354  2.40513  3.72494  3.29354  2.67741  2.69355  4.24690  2.90347  2.73739  3.18146  2.89801  2.37887  2.77519  2.98518  4.58477  3.61503
          0.02574  4.06852  4.79087  0.61958  0.77255  0.48576  0.95510
     64   2.32951  4.53018  3.17484  2.63050  3.76104  3.24777  3.71976  3.12146  2.32401  2.46169  3.66610  3.09736  2.77541  2.93750  2.98482  2.69023  2.81992  2.61804  5.12130  3.84411    102 - -
          2.68618  4.42225  2.77519  2.73123  3.46354  2.40513  3.72494  3.29354  2.67741  2.69355  4.24690  2.90347  2.73739  3.18146  2.89801  2.37887  2.77519  2.98518  4.58477  3.61503
          0.02574  4.06852  4.79087  0.61958  0.77255  0.48576  0.95510
     65   2.96040  4.36433  4.45732  3.90579  3.38017  4.17118  4.57654  1.89132  3.78835  1.44490  3.23002  4.16056  4.49568  4.03192  3.99749  3.49884  2.79538  1.52506  5.19554  4.02692    103 - -
          2.68618  4.42225  2.77519  2.73123  3.46354  2.40513  3.72494  3.29354  2.67741  2.69355  4.24690  2.90347  2.73739  3.18146  2.89801  2.37887  2.77519  2.98518  4.58477  3.61503
          0.02574  4.06852  4.79087  0.61958  0.77255  0.48576  0.95510
     66   2.74476  4.18095  4.26516  3.70024  2.52142  3.89411  4.23810  1.87961  3.58265  2.14899  3.22775  3.90217  4.25552  3.80436  3.76368  2.88752  2.98833  1.56136  4.86424  3.63691    104 - -
          2.68618  4.42225  2.77519  2.73123  3.46354  2.40513  3.72494  3.29354  2.67741  2.69355  4.24690  2.90347  2.73739  3.18146  2.89801  2.37887  2.77519  2.98518  4.58477  3.61503
          0.02574  4.06852  4.79087  0.61958  0.77255  0.48576  0.95510
     67   2.70966  5.17905  2.36442  2.14380  4.48416  3.33393  3.26841  3.96100  2.44480  3.46709  4.24557  2.14737  3.80417  2.40499  2.94938  2.30993  2.95369  3.55184  5.62617  4.20840    105 - -
          2.68618  4.42225  2.77519  2.73123  3.46354  2.40513  3.72494  3.29354  2.67741  2.69355  4.24690  2.90347  2.73739  3.18146  2.89801  2.37887  2.77519  2.98518  4.58477  3.61503
          0.02574  4.06852  4.79087  0.61958  0.77255  0.48576  0.95510
     68   2.66409  4.79949  3.08666  2.52185  3.86324  3.47823  2.97914  3.44589  2.21673  3.03888  3.87612  3.01758  3.86314  1.99648  2.74420  2.70620  2.88727  3.14014  4.16734  3.42168    106 - -
          2.68618  4.42225  2.77519  2.73123  3.46354  2.40513  3.72494  3.29354  2.67741  2.69355  4.24690  2.90347  2.73739  3.18146  2.89801  2.37887  2.77519  2.98518  4.58477  3.61503
          0.02574  4.06852  4.79087  0.61958  0.77255  0.48576  0.95510
     69   3.38244  4.74225  4.74440  4.26057  2.68352  4.49613  4.65534  2.29813  4.09813  0.77865  2.96872  4.49328  4.73921  4.24909  4.23137  3.89436  3.62126  2.42943  4.93826  3.61280    107 - -
          2.68618  4.42225  2.77519  2.73123  3.46354  2.40513  3.72494  3.29354  2.67741  2.69355  4.24690  2.90347  2.73739  3.18146  2.89801  2.37887  2.77519  2.98518  4.58477  3.61503
          0.02574  4.06852  4.79087  0.61958  0.77255  0.48576  0.95510
     70   2.62297  3.83078  3.20373  2.64119  3.63177  3.50025  3.06502  3.14382  2.52960  2.79839  3.66493  3.10910  3.88533  2.38360  2.77593  2.73355  2.85158  2.88060  5.01696  2.57648    108 - -
          2.68618  4.42225  2.77519  2.73123  3.46354  2.40513  3.72494  3.29354  2.67741  2.69355  4.24690  2.90347  2.73739  3.18146  2.89801  2.37887  2.77519  2.98518  4.58477  3.61503
          0.02574  4.06852  4.79087  0.61958  0.77255  0.48576  0.95510
     71   2.61537  4.85877  2.93870  1.89128  3.61256  3.41243  3.61269  3.53726  2.37268  2.92979  3.92858  2.93090  3.81057  2.47724  2.64675  2.51738  2.84581  3.20200  5.33929  3.99639    109 - -
          2.68618  4.42225  2.77519  2.73123  3.46354  2.40513  3.72494  3.29354  2.67741  2.69355  4.24690  2.90347  2.73739  3.18146  2.89801  2.37887  2.77519  2.98518  4.58477  3.61503
          0.02574  4.06852  4.79087  0.61958  0.77255  0.48576  0.95510
     72   2.48952  5.06503  2.80542  2.11510  4.37728  3.39496  3.19447  3.82629  2.30834  3.34369  4.12705  2.64838  3.81444  2.06824  2.60791  2.65458  2.90870  3.44156  5.50231  4.13442    110 - -
          2.68618  4.42225  2.77519  2.73123  3.46354  2.40513  3.72494  3.29354  2.67741  2.69355  4.24690  2.90347  2.73739  3.18146  2.89801  2.37887  2.77519  2.98518  4.58477  3.61503
          0.02574  4.06852  4.79087  0.61958  0.77255  0.48576  0.95510
     73   2.02968  4.31487  3.32810  2.92296  4.05773  1.79069  4.01041  3.43183  2.93664  2.68793  3.97893  3.23240  3.77669  3.25633  3.30185  2.09624  2.77309  3.03193  5.41670  4.16647    111 - -
          2.68618  4.42225  2.77519  2.73123  3.46354  2.40513  3.72494  3.29354  2.67741  2.69355  4.24690  2.90347  2.73739  3.18146  2.89801  2.37887  2.77519  2.98518  4.58477  3.61503
          0.02574  4.06852  4.79087  0.61958  0.77255  0.48576  0.95510
     74   2.86689  4.30520  4.29347  3.74341  3.47291  4.05102  4.46706  1.63125  3.64330  2.05618  3.34990  4.01567  4.40643  3.91270  3.88479  3.36989  2.19237  1.57686  5.18930  3.99041    112 - -
          2.68618  4.42225  2.77519  2.73123  3.46354  2.40513  3.72494  3.29354  2.67741  2.69355  4.24690  2.90347  2.73739  3.18146  2.89801  2.37887  2.77519  2.98518  4.58477  3.61503
          0.02574  4.06852  4.79087  0.61958  0.77255  0.48576  0.95510
     75   2.61270  4.20894  3.77163  3.21316  2.95516  3.63657  3.97780  2.53563  3.13002  1.74942  3.28923  3.52856  4.03686  3.40746  3.41021  2.37885  2.67903  2.22622  4.83674  3.61127    113 - -
          2.68618  4.42225  2.77519  2.73123  3.46354  2.40513  3.72494  3.29354  2.67741  2.69355  4.24690  2.90347  2.73739  3.18146  2.89801  2.37887  2.77519  2.98518  4.58477  3.61503
          0.02574  4.06852  4.79087  0.61958  0.77255  0.48576  0.95510
     76   3.21319  4.54017  4.82691  4.28248  3.27362  4.50698  4.89787  1.81802  4.15182  1.10835  3.07436  4.53102  4.74312  4.32779  4.30964  3.86232  3.45198  1.62237  5.30054  4.18154    114 - -
          2.68618  4.42225  2.77519  2.73123  3.46354  2.40513  3.72494  3.29354  2.67741  2.69355  4.24690  2.90347  2.73739  3.18146  2.89801  2.37887  2.77519  2.98518  4.58477  3.61503
          0.02574  4.06852  4.79087  0.61958  0.77255  0.48576  0.95510
     77   3.03260  4.75265  3.66168  3.53214  4.50345  3.42927  4.58990  4.10385  3.60713  3.70753  4.76854  3.81710  0.53227  3.98983  3.82680  3.20716  3.49040  3.72605  5.63186  4.62813    115 - -
          2.68618  4.42225  2.77519  2.73123  3.46354  2.40513  3.72494  3.29354  2.67741  2.69355  4.24690  2.90347  2.73739  3.18146  2.89801  2.37887  2.77519  2.98518  4.58477  3.61503
          0.02574  4.06852  4.79087  0.61958  0.77255  0.48576  0.95510
     78   2.08469  4.26580  4.00321  3.45848  3.51189  3.79731  4.25793  2.06500  3.37474  2.23032  3.42059  3.75496  4.21401  3.66272  3.65521  3.11270  2.67197  1.53765  5.12125  3.90870    116 - -
          2.68618  4.42225  2.77519  2.73123  3.46354  2.40513  3.72494  3.29354  2.67741  2.69355  4.24690  2.90347  2.73739  3.18146  2.89801  2.37887  2.77519  2.98518  4.58477  3.61503
          0.02574  4.06852  4.79087  0.61958  0.77255  0.48576  0.95510
     79   3.14967  4.44238  4.88743  4.36666  3.53923  4.53908  5.04270  1.43945  4.25849  1.86443  3.33860  4.59060  4.80689  4.49386  4.44356  3.91101  3.40157  1.12238  5.51443  4.33073    117 - -
          2.68618  4.42225  2.77519  2.73123  3.46354  2.40513  3.72494  3.29354  2.67741  2.69355  4.24690  2.90347  2.73739  3.18146  2.89801  2.37887  2.77519  2.98518  4.58477  3.61503
          0.02574  4.06852  4.79087  0.61958  0.77255  0.48576  0.95510
     80   3.16890  4.47776  4.86475  4.31549  2.90808  4.48966  4.85244  1.23978  4.20442  1.56422  3.10886  4.52775  4.72620  4.35402  4.34242  3.83848  3.40423  1.76558  5.23979  4.07741    118 - -
          2.68618  4.42225  2.77519  2.73123  3.46354  2.40513  3.72494  3.29354  2.67741  2.69355  4.24690  2.90347  2.73739  3.18146  2.89801  2.37887  2.77519  2.98518  4.58477  3.61503
          0.02574  4.06852  4.79087  0.61958  0.77255  0.48576  0.95510
     81   3.12072  4.44221  4.83143  4.26752  2.64552  4.40655  4.74583  1.63045  4.14833  1.37435  3.04243  4.45757  4.64975  4.27434  4.26209  3.74461  3.35116  1.68372  5.13322  3.99169    119 - -
          2.68618  4.42225  2.77519  2.73123  3.46354  2.40513  3.72494  3.29354  2.67741  2.69355  4.24690  2.90347  2.73739  3.18146  2.89801  2.37887  2.77519  2.98518  4.58477  3.61503
          0.02574  4.06852  4.79087  0.61958  0.77255  0.48576  0.95510
     82   2.58972  4.87851  2.79486  2.05546  4.14451  3.13702  3.59722  3.21995  2.37423  3.14957  3.94383  2.90333  3.47442  2.58239  2.70755  2.59964  2.66640  2.96687  5.36339  4.00754    120 - -
          2.68618  4.42225  2.77519  2.73123  3.46354  2.40513  3.72494  3.29354  2.67741  2.69355  4.24690  2.90347  2.73739  3.18146  2.89801  2.37887  2.77519  2.98518  4.58477  3.61503
          0.02574  4.06852  4.79087  0.61958  0.77255  0.48576  0.95510
     83   2.28680  4.83907  2.57614  2.39569  4.15761  3.36330  3.63755  3.58455  2.24324  3.16915  3.97102  2.91722  3.52655  2.77935  2.90245  2.12553  2.83884  2.96630  5.39016  4.03960    121 - -
          2.68618  4.42225  2.77519  2.73123  3.46354  2.40513  3.72494  3.29354  2.67741  2.69355  4.24690  2.90347  2.73739  3.18146  2.89801  2.37887  2.77519  2.98518  4.58477  3.61503
          0.02574  4.06852  4.79087  0.61958  0.77255  0.48576  0.95510
     84   2.69838  5.19662  2.21949  1.85793  4.51717  3.09031  3.61821  3.99946  2.29953  3.48799  4.25522  2.68144  3.79741  2.44089  2.69309  2.64594  2.93945  3.57626  5.63174  4.21143    122 - -
          2.68618  4.42225  2.77519  2.73123  3.46354  2.40513  3.72494  3.29354  2.67741  2.69355  4.24690  2.90347  2.73739  3.18146  2.89801  2.37887  2.77519  2.98518  4.58477  3.61503
          0.02574  4.06852  4.79087  0.61958  0.77255  0.48576  0.95510
     85   2.45203  4.91573  2.71513  2.07460  4.19422  3.38379  3.59549  3.39338  2.24984  3.19442  3.98250  2.88816  3.18571  2.72354  2.84729  2.38786  2.82918  3.08231  5.39770  4.03297    123 - -
          2.68618  4.42225  2.77519  2.73123  3.46354  2.40513  3.72494  3.29354  2.67741  2.69355  4.24690  2.90347  2.73739  3.18146  2.89801  2.37887  2.77519  2.98518  4.58477  3.61503
          0.06297  4.06852  3.12519  0.61958  0.77255  0.48576  0.95510
     86   2.66538  5.11265  2.51890  2.17087  4.42226  3.33806  3.60459  3.89105  2.27955  3.40186  4.17612  2.41778  3.39427  2.28115  2.88004  2.32434  2.90504  3.48679  5.56281  4.15845    124 - -
          2.68618  4.42225  2.77519  2.73123  3.46354  2.40513  3.72494  3.29354  2.67741  2.69355  4.24690  2.90347  2.73739  3.18146  2.89801  2.37887  2.77519  2.98518  4.58477  3.61503
          0.02670  4.03225  4.75460  0.61958  0.77255  0.52458  0.89601
     87   2.57337  4.67683  3.00224  2.26056  3.92637  3.40070  3.65558  3.01016  2.48207  2.95881  3.79232  2.81352  3.17316  2.83043  2.92639  2.16991  2.81634  2.80406  5.23078  3.91762    125 - -
          2.68618  4.42225  2.77519  2.73123  3.46354  2.40513  3.72494  3.29354  2.67741  2.69355  4.24690  2.90347  2.73739  3.18146  2.89801  2.37887  2.77519  2.98518  4.58477  3.61503
          0.13222  4.03225  2.24319  0.61958  0.77255  0.52458  0.89601
     88   2.56574  4.68547  2.90004  2.16112  3.97285  3.34865  3.64816  3.08378  2.46734  3.00090  3.83523  2.75634  3.79015  2.82140  2.90599  2.28615  2.43175  3.04907  5.26457  3.94667    126 - -
          2.68618  4.42225  2.77519  2.73123  3.46354  2.40513  3.72494  3.29354  2.67741  2.69355  4.24690  2.90347  2.73739  3.18146  2.89801  2.37887  2.77519  2.98518  4.58477  3.61503
          0.13420  3.92966  2.24495  0.61958  0.77255  0.62033  0.77169
     89   2.60328  4.89336  2.21882  2.28376  4.16362  3.31062  3.57997  3.27363  2.23335  3.16920  3.98018  2.82051  3.34975  2.58880  2.83840  2.60141  2.84402  3.24525  5.38316  4.02032    127 - -
          2.68618  4.42225  2.77519  2.73123  3.46354  2.40513  3.72494  3.29354  2.67741  2.69355  4.24690  2.90347  2.73739  3.18146  2.89801  2.37887  2.77519  2.98518  4.58477  3.61503
          0.03284  3.82830  4.55065  0.61958  0.77255  0.60943  0.78452
     90   1.90395  4.21153  3.26777  2.87734  4.06428  3.01076  3.96969  3.42939  2.89125  3.12895  3.96988  3.16123  2.41182  3.21088  3.25057  2.21829  2.15322  2.99573  5.40941  4.16810    128 - -
          2.68618  4.42225  2.77519  2.73123  3.46354  2.40513  3.72494  3.29354  2.67741  2.69355  4.24690  2.90347  2.73739  3.18146  2.89801  2.37887  2.77519  2.98518  4.58477  3.61503
          0.07216  3.89194  3.01154  0.61958  0.77255  0.65113  0.73701
     91   2.53517  4.37289  3.25390  2.69133  3.24133  3.45734  3.69888  2.88951  2.43726  2.44463  3.47837  3.13338  3.84706  2.96427  2.79377  2.53029  2.64443  2.46338  4.94290  3.68633    129 - -
          2.68618  4.42225  2.77519  2.73123  3.46354  2.40513  3.72494  3.29354  2.67741  2.69355  4.24690  2.90347  2.73739  3.18146  2.89801  2.37887  2.77519  2.98518  4.58477  3.61503
          0.03206  3.85184  4.57419  0.61958  0.77255  0.68168  0.70475
     92   2.51033  4.28062  3.65789  3.10448  3.36764  3.67040  3.97782  2.20663  2.99104  2.06199  3.28764  3.47649  4.05076  2.95902  3.30118  2.95140  2.89533  1.86336  4.95072  3.73106    130 - -
          2.68618  4.42225  2.77519  2.73123  3.46354  2.40513  3.72494  3.29354  2.67741  2.69355  4.24690  2.90347  2.73739  3.18146  2.89801  2.37887  2.77519  2.98518  4.58477  3.61503
          0.03206  3.85184  4.57419  0.61958  0.77255  0.68168  0.70475
     93   2.56674  4.70045  2.71697  2.41431  3.93417  3.36064  3.61128  3.32993  2.41526  2.71522  3.80060  2.92346  3.32873  2.31903  2.85133  2.61618  2.80739  2.83082  5.22849  3.90471    131 - -
          2.68618  4.42225  2.77519  2.73123  3.46354  2.40513  3.72494  3.29354  2.67741  2.69355  4.24690  2.90347  2.73739  3.18146  2.89801  2.37887  2.77519  2.98518  4.58477  3.61503
          0.03206  3.85184  4.57419  0.61958  0.77255  0.68168  0.70475
     94   2.36839  4.40223  2.96909  2.60694  4.08784  3.09593  3.80738  3.50032  2.67174  3.14403  3.97488  2.65102  2.62240  3.00941  3.07302  2.15582  2.27891  3.09040  5.39008  4.10285    132 - -
          2.68618  4.42225  2.77519  2.73123  3.46354  2.40513  3.72494  3.29354  2.67741  2.69355  4.24690  2.90347  2.73739  3.18146  2.89801  2.37887  2.77519  2.98518  4.58477  3.61503
          0.03206  3.85184  4.57419  0.61958  0.77255  0.68168  0.70475
     95   2.61016  4.83624  2.57577  2.02266  4.23334  3.23409  3.66100  3.66124  2.49604  3.25241  4.07945  2.41669  3.75835  2.82504  2.95084  2.18931  2.61729  3.29378  5.46968  4.11259    133 - -
          2.68618  4.42225  2.77519  2.73123  3.46354  2.40513  3.72494  3.29354  2.67741  2.69355  4.24690  2.90347  2.73739  3.18146  2.89801  2.37887  2.77519  2.98518  4.58477  3.61503
          0.09112  3.85184  2.72036  0.61958  0.77255  0.61934  0.77284
     96   2.43429  4.61448  2.97943  2.48470  3.83982  3.38032  3.28638  3.24216  2.41958  2.63599  3.73117  2.72131  3.79743  2.64524  2.81982  2.64323  2.49459  2.95272  5.15211  3.85289    134 - -
          2.68620  4.42248  2.77521  2.73134  3.46376  2.40530  3.72517  3.29361  2.67763  2.69369  4.24657  2.90335  2.73742  3.18093  2.89823  2.37870  2.77454  2.98529  4.58500  3.61500
          0.48856  1.16750  2.58567  1.57672  0.23149  0.42128  1.06772
     97   2.31737  4.93988  2.50534  2.34634  4.23019  3.37694  3.57819  3.66628  2.11556  3.01898  4.00668  2.87682  3.78284  2.59281  2.49289  2.60878  2.84409  3.30240  5.40398  4.04673    144 - -
          2.68618  4.42225  2.77519  2.73123  3.46354  2.40513  3.72494  3.29354  2.67741  2.69355  4.24690  2.90347  2.73739  3.18146  2.89801  2.37887  2.77519  2.98518  4.58477  3.61503
          0.06902  3.97981  3.03648  0.61958  0.77255  0.51764  0.90615
     98   2.41163  3.89530  2.68687  2.53038  3.46259  3.02248  3.67490  3.25570  2.52827  2.90175  3.74015  3.01113  3.07683  2.86441  2.96770  2.34817  2.77894  2.95068  5.18556  3.88574    145 - -
          2.68618  4.42225  2.77519  2.73123  3.46354  2.40513  3.72494  3.29354  2.67741  2.69355  4.24690  2.90347  2.73739  3.18146  2.89801  2.37887  2.77519  2.98518  4.58477  3.61503
          0.02823  3.97718  4.69952  0.61958  0.77255  0.48912  0.94977
     99   2.59330  4.88434  2.71143  2.25487  3.76801  3.38296  3.23678  3.58331  2.37271  3.15499  3.95086  2.63695  3.78485  2.72836  2.67181  2.60087  2.28387  3.23266  5.36678  4.00933    146 - -
          2.68618  4.42225  2.77519  2.73123  3.46354  2.40513  3.72494  3.29354  2.67741  2.69355  4.24690  2.90347  2.73739  3.18146  2.89801  2.37887  2.77519  2.98518  4.58477  3.61503
          0.02670  4.03225  4.75460  0.61958  0.77255  0.46223  0.99391
    100   2.50196  4.99377  2.57569  1.90333  4.29197  3.35775  3.61683  3.74074  2.41190  3.28905  4.07513  2.64317  3.17125  2.74489  2.90106  2.51282  2.87371  2.94670  5.48082  4.09893    147 - -
          2.68618  4.42225  2.77519  2.73123  3.46354  2.40513  3.72494  3.29354  2.67741  2.69355  4.24690  2.90347  2.73739  3.18146  2.89801  2.37887  2.77519  2.98518  4.58477  3.61503
          0.02574  4.06852  4.79087  0.61958  0.77255  0.48576  0.95510
    101   2.71320  5.16760  2.14176  1.94549  4.47978  3.04657  3.64563  3.95346  2.46681  3.46628  4.24927  2.80519  2.54313  2.77308  2.76310  2.66658  2.96115  3.54693  5.63133  4.21484    148 - -
          2.68618  4.42225  2.77519  2.73123  3.46354  2.40513  3.72494  3.29354  2.67741  2.69355  4.24690  2.90347  2.73739  3.18146  2.89801  2.37887  2.77519  2.98518  4.58477  3.61503
          0.02574  4.06852  4.79087  0.61958  0.77255  0.48576  0.95510
    102   2.49947  5.04622  2.52164  2.19118  4.35427  3.34296  3.63708  3.81015  2.44738  3.35046  4.13947  2.61842  3.43366  2.57530  2.94180  1.93478  2.91319  3.42555  5.53714  4.14573    149 - -
          2.68618  4.42225  2.77519  2.73123  3.46354  2.40513  3.72494  3.29354  2.67741  2.69355  4.24690  2.90347  2.73739  3.18146  2.89801  2.37887  2.77519  2.98518  4.58477  3.61503
          0.02574  4.06852  4.79087  0.61958  0.77255  0.48576  0.95510
    103   2.58560  4.69252  3.03513  2.34610  3.55512  3.43221  3.64448  3.31045  2.35173  2.74207  3.77321  2.99028  2.86528  2.65292  2.90854  2.40762  2.81732  2.85077  5.21266  3.89985    150 - -
          2.68618  4.42225  2.77519  2.73123  3.46354  2.40513  3.72494  3.29354  2.67741  2.69355  4.24690  2.90347  2.73739  3.18146  2.89801  2.37887  2.77519  2.98518  4.58477  3.61503
          0.02574  4.06852  4.79087  0.61958  0.77255  0.48576  0.95510
    104   2.51173  5.03301  2.56864  2.19510  4.32592  3.36245  2.99861  3.78091  2.38991  3.31617  4.09718  2.52723  3.79186  2.56767  2.87624  2.62089  2.33214  3.39734  5.49709  4.11010    151 - -
          2.68618  4.42225  2.77519  2.73123  3.46354  2.40513  3.72494  3.29354  2.67741  2.69355  4.24690  2.90347  2.73739  3.18146  2.89801  2.37887  2.77519  2.98518  4.58477  3.61503
          0.02574  4.06852  4.79087  0.61958  0.77255  0.48576  0.95510
    105   2.61718  3.51423  3.70450  3.14006  2.40345  3.63600  3.41812  2.69125  3.05962  2.40530  3.32487  3.45975  4.01067  3.03184  3.34368  2.68725  2.84938  2.48441  4.60039  2.44863    152 - -
          2.68618  4.42225  2.77519  2.73123  3.46354  2.40513  3.72494  3.29354  2.67741  2.69355  4.24690  2.90347  2.73739  3.18146  2.89801  2.37887  2.77519  2.98518  4.58477  3.61503
          0.02574  4.06852  4.79087  0.61958  0.77255  0.48576  0.95510
    106   3.02697  4.41690  4.53044  3.96565  2.59908  4.17835  4.31994  2.03046  3.83472  1.15688  3.00606  4.15236  4.45768  3.97790  3.97038  3.49095  3.25093  2.35269  4.72912  2.95903    153 - -
          2.68618  4.42225  2.77519  2.73123  3.46354  2.40513  3.72494  3.29354  2.67741  2.69355  4.24690  2.90347  2.73739  3.18146  2.89801  2.37887  2.77519  2.98518  4.58477  3.61503
          0.02574  4.06852  4.79087  0.61958  0.77255  0.48576  0.95510
    107   3.46177  4.77931  4.52891  4.12945  1.78501  4.31444  3.58012  3.12659  3.97921  2.18776  3.74930  4.03409  4.62434  4.03369  4.07558  3.65338  3.68368  3.05466  3.76290  1.07167    154 - -
          2.68618  4.42225  2.77519  2.73123  3.46354  2.40513  3.72494  3.29354  2.67741  2.69355  4.24690  2.90347  2.73739  3.18146  2.89801  2.37887  2.77519  2.98518  4.58477  3.61503
          0.02574  4.06852  4.79087  0.61958  0.77255  0.48576  0.95510
    108   2.76915  4.78019  2.97331  2.70331  3.65021  3.38874  1.41639  3.69228  2.63384  3.26615  4.18156  3.13831  3.94910  3.10893  2.95600  2.46785  3.08884  3.35546  5.08449  3.59021    155 - -
          2.68618  4.42225  2.77519  2.73123  3.46354  2.40513  3.72494  3.29354  2.67741  2.69355  4.24690  2.90347  2.73739  3.18146  2.89801  2.37887  2.77519  2.98518  4.58477  3.61503
          0.02574  4.06852  4.79087  0.61958  0.77255  0.48576  0.95510
    109   2.11861  3.49855  3.50091  2.97218  3.69948  3.29056  3.93276  2.74014  2.92594  2.76837  3.64504  3.29593  3.34061  3.23135  3.27843  1.81645  2.57107  2.74322  5.11776  3.88574    156 - -
          2.68618  4.42225  2.77519  2.73123  3.46354  2.40513  3.72494  3.29354  2.67741  2.69355  4.24690  2.90347  2.73739  3.18146  2.89801  2.37887  2.77519  2.98518  4.58477  3.61503
          0.02574  4.06852  4.79087  0.61958  0.77255  0.48576  0.95510
    110   1.22910  4.17782  3.54795  3.19976  4.23805  2.65225  4.22618  3.60955  3.21758  3.32509  4.15707  3.34873  3.72756  3.50353  3.53245  2.25375  2.12013  3.10843  5.59712  4.39197    157 - -
          2.68618  4.42225  2.77519  2.73123  3.46354  2.40513  3.72494  3.29354  2.67741  2.69355  4.24690  2.90347  2.73739  3.18146  2.89801  2.37887  2.77519  2.98518  4.58477  3.61503
          0.02574  4.06852  4.79087  0.61958  0.77255  0.48576  0.95510
    111   3.13464  5.27279  2.58843  0.77549  4.64570  3.41042  4.02008  4.13938  2.92643  3.72688  4.69695  3.06229  4.02574  3.23462  3.35224  3.09976  3.44190  3.80470  5.78017  4.50819    158 - -
          2.68618  4.42225  2.77519  2.73123  3.46354  2.40513  3.72494  3.29354  2.67741  2.69355  4.24690  2.90347  2.73739  3.18146  2.89801  2.37887  2.77519  2.98518  4.58477  3.61503
          0.02574  4.06852  4.79087  0.61958  0.77255  0.48576  0.95510
    112   3.07808  4.46334  4.61604  4.13393  3.47043  4.28579  4.82933  1.90156  3.97477  1.73473  3.33817  4.36222  4.64985  4.27012  4.17662  3.67912  3.35609  1.04505  5.39252  4.16013    159 - -
          2.68618  4.42225  2.77519  2.73123  3.46354  2.40513  3.72494  3.29354  2.67741  2.69355  4.24690  2.90347  2.73739  3.18146  2.89801  2.37887  2.77519  2.98518  4.58477  3.61503
          0.02574  4.06852  4.79087  0.61958  0.77255  0.48576  0.95510
    113   2.64413  4.86599  3.03602  2.35331  4.13117  3.44907  3.08230  3.20952  2.17862  3.12233  3.93389  2.96900  3.83286  2.40269  2.25303  2.66603  2.86686  3.21591  4.26509  4.01023    160 - -
          2.68618  4.42225  2.77519  2.73123  3.46354  2.40513  3.72494  3.29354  2.67741  2.69355  4.24690  2.90347  2.73739  3.18146  2.89801  2.37887  2.77519  2.98518  4.58477  3.61503
          0.02574  4.06852  4.79087  0.61958  0.77255  0.48576  0.95510
    114   2.48767  4.15106  3.88690  3.31070  3.18806  3.69322  3.55481  2.21002  3.19997  1.70311  3.20077  3.59249  4.05903  3.46166  3.43863  2.97173  2.85452  2.20260  4.73017  3.22662    161 - -
          2.68618  4.42225  2.77519  2.73123  3.46354  2.40513  3.72494  3.29354  2.67741  2.69355  4.24690  2.90347  2.73739  3.18146  2.89801  2.37887  2.77519  2.98518  4.58477  3.61503
          0.02574  4.06852  4.79087  0.61958  0.77255  0.48576  0.95510
    115   2.60828  4.95519  2.52435  2.33906  4.26828  2.78602  3.60660  3.71564  2.24689  3.26302  4.04579  2.87496  3.34718  2.73194  2.72040  2.48086  2.39528  3.33707  5.45263  4.07905    162 - -
          2.68618  4.42225  2.77519  2.73123  3.46354  2.40513  3.72494  3.29354  2.67741  2.69355  4.24690  2.90347  2.73739  3.18146  2.89801  2.37887  2.77519  2.98518  4.58477  3.61503
          0.07270  4.06852  2.93705  0.61958  0.77255  0.48576  0.95510
    116   2.55757  4.21514  3.58086  3.02804  3.38474  3.12678  3.88083  2.20771  2.95868  2.32925  3.35950  3.06790  3.95658  3.25824  3.27369  2.66259  2.80679  2.01845  4.85924  3.63510    163 - -
          2.68618  4.42225  2.77519  2.73123  3.46354  2.40513  3.72494  3.29354  2.67741  2.69355  4.24690  2.90347  2.73739  3.18146  2.89801  2.37887  2.77519  2.98518  4.58477  3.61503
          0.02696  4.02278  4.74512  0.61958  0.77255  0.45660  1.00358
    117   2.37003  4.97357  2.86013  2.37318  4.27126  3.39885  2.79810  3.70924  2.06393  3.25570  4.04954  2.59218  3.81312  2.63559  2.76851  2.41102  2.88430  3.34464  5.43988  4.08497    164 - -
          2.68618  4.42225  2.77519  2.73123  3.46354  2.40513  3.72494  3.29354  2.67741  2.69355  4.24690  2.90347  2.73739  3.18146  2.89801  2.37887  2.77519  2.98518  4.58477  3.61503
          0.02574  4.06852  4.79087  0.61958  0.77255  0.48576  0.95510
    118   2.78627  5.27799  2.18740  1.98272  4.58857  3.33083  3.66523  4.06829  2.28228  3.56029  4.35180  2.79442  3.83154  1.83427  2.95871  2.72114  3.03380  3.65495  5.70777  4.28417    165 - -
          2.68618  4.42225  2.77519  2.73123  3.46354  2.40513  3.72494  3.29354  2.67741  2.69355  4.24690  2.90347  2.73739  3.18146  2.89801  2.37887  2.77519  2.98518  4.58477  3.61503
          0.02574  4.06852  4.79087  0.61958  0.77255  0.48576  0.95510
    119   2.93610  4.44112  4.13884  3.57764  3.21151  4.02386  4.30414  2.14840  3.41167  1.19004  3.08694  3.89964  4.34322  3.16700  3.64948  3.32533  3.16810  2.18455  5.01036  3.84229    166 - -
          2.68618  4.42225  2.77519  2.73123  3.46354  2.40513  3.72494  3.29354  2.67741  2.69355  4.24690  2.90347  2.73739  3.18146  2.89801  2.37887  2.77519  2.98518  4.58477  3.61503
          0.02574  4.06852  4.79087  0.61958  0.77255  0.48576  0.95510
    120   2.69043  5.16971  2.29803  1.94228  4.48121  3.08554  3.16311  3.96051  2.43511  3.46297  4.23464  2.49043  3.38994  2.74511  2.94639  2.33492  2.93411  3.54534  5.61965  4.19899    167 - -
          2.68618  4.42225  2.77519  2.73123  3.46354  2.40513  3.72494  3.29354  2.67741  2.69355  4.24690  2.90347  2.73739  3.18146  2.89801  2.37887  2.77519  2.98518  4.58477  3.61503
          0.02574  4.06852  4.79087  0.61958  0.77255  0.48576  0.95510
    121   2.68930  5.11577  2.11002  2.08291  4.41217  3.34549  3.62964  3.87673  2.43132  3.01690  4.18456  2.82362  3.80338  2.21466  2.92648  2.45595  2.93124  3.48302  5.57257  4.16945    168 - -
          2.68618  4.42225  2.77519  2.73123  3.46354  2.40513  3.72494  3.29354  2.67741  2.69355  4.24690  2.90347  2.73739  3.18146  2.89801  2.37887  2.77519  2.98518  4.58477  3.61503
          0.02574  4.06852  4.79087  0.61958  0.77255  0.48576  0.95510
    122   3.20025  4.49447  4.91633  4.38390  3.40002  4.56607  5.01329  1.23622  4.26453  1.52443  3.19454  4.61281  4.80481  4.45774  4.42460  3.93324  3.44412  1.59425  5.41901  4.27600    169 - -
          2.68618  4.42225  2.77519  2.73123  3.46354  2.40513  3.72494  3.29354  2.67741  2.69355  4.24690  2.90347  2.73739  3.18146  2.89801  2.37887  2.77519  2.98518  4.58477  3.61503
          0.02574  4.06852  4.79087  0.61958  0.77255  0.48576  0.95510
    123   2.60629  4.93526  2.70414  2.25664  4.22005  3.13954  3.60173  3.66148  2.38009  2.97534  4.00705  2.88128  3.40814  2.36103  2.85788  2.26273  2.64747  3.29596  5.41912  4.05096    170 - -
          2.68618  4.42225  2.77519  2.73123  3.46354  2.40513  3.72494  3.29354  2.67741  2.69355  4.24690  2.90347  2.73739  3.18146  2.89801  2.37887  2.77519  2.98518  4.58477  3.61503
          0.02574  4.06852  4.79087  0.61958  0.77255  0.48576  0.95510
    124   2.58292  4.72758  2.83694  2.45570  3.95260  2.77370  3.35413  3.36406  2.45324  2.98418  3.50642  2.81553  3.81352  2.79978  2.90874  2.24348  2.81621  2.90039  5.24369  3.50960    171 - -
          2.68618  4.42225  2.77519  2.73123  3.46354  2.40513  3.72494  3.29354  2.67741  2.69355  4.24690  2.90347  2.73739  3.18146  2.89801  2.37887  2.77519  2.98518  4.58477  3.61503
          0.02574  4.06852  4.79087  0.61958  0.77255  0.48576  0.95510
    125   2.45006  4.20727  3.58837  3.01920  2.83189  3.57940  3.84559  2.68233  2.95415  2.30887  3.31480  3.38058  3.95802  2.98971  3.26714  2.65391  2.54746  2.32293  4.78925  2.78992    172 - -
          2.68618  4.42225  2.77519  2.73123  3.46354  2.40513  3.72494  3.29354  2.67741  2.69355  4.24690  2.90347  2.73739  3.18146  2.89801  2.37887  2.77519  2.98518  4.58477  3.61503
          0.02574  4.06852  4.79087  0.61958  0.77255  0.48576  0.95510
    126   3.18136  4.47787  4.89623  4.38156  3.49784  4.55516  5.05811  1.07709  4.25794  1.84588  3.29783  4.61054  4.82077  4.49479  4.43947  3.93436  3.43518  1.51235  5.50657  4.32688    173 - -
          2.68618  4.42225  2.77519  2.73123  3.46354  2.40513  3.72494  3.29354  2.67741  2.69355  4.24690  2.90347  2.73739  3.18146  2.89801  2.37887  2.77519  2.98518  4.58477  3.61503
          0.02574  4.06852  4.79087  0.61958  0.77255  0.48576  0.95510
    127   2.65181  5.43708  1.28001  2.02289  4.72950  3.27113  3.76520  4.22395  2.73165  3.73590  4.57121  2.73699  3.86343  2.65000  3.29763  2.81836  3.19234  3.81059  5.91001  4.43112    174 - -
          2.68618  4.42225  2.77519  2.73123  3.46354  2.40513  3.72494  3.29354  2.67741  2.69355  4.24690  2.90347  2.73739  3.18146  2.89801  2.37887  2.77519  2.98518  4.58477  3.61503
          0.02574  4.06852  4.79087  0.61958  0.77255  0.48576  0.95510
    128   2.50087  3.93966  3.01760  2.45340  4.17601  3.44055  3.60960  3.59185  2.09476  3.15916  3.96717  2.79445  3.83199  2.10728  2.45669  2.66591  2.87486  3.25218  5.35938  4.03692    175 - -
          2.68618  4.42225  2.77519  2.73123  3.46354  2.40513  3.72494  3.29354  2.67741  2.69355  4.24690  2.90347  2.73739  3.18146  2.89801  2.37887  2.77519  2.98518  4.58477  3.61503
          0.02574  4.06852  4.79087  0.61958  0.77255  0.48576  0.95510
    129   0.76431  4.30116  3.67211  3.47764  4.25777  3.11947  4.47504  3.41340  3.49923  3.28553  4.29936  3.57434  3.87770  3.82311  3.73314  2.65159  2.94279  3.03345  5.66510  4.48873    176 - -
          2.68618  4.42225  2.77519  2.73123  3.46354  2.40513  3.72494  3.29354  2.67741  2.69355  4.24690  2.90347  2.73739  3.18146  2.89801  2.37887  2.77519  2.98518  4.58477  3.61503
          0.02574  4.06852  4.79087  0.61958  0.77255  0.48576  0.95510
    130   3.20547  4.52523  4.83772  4.28667  3.26789  4.50847  4.87839  1.19873  4.14213  1.59248  2.46258  4.52823  4.73745  4.32239  4.29200  3.85995  3.43998  1.93940  5.27992  4.15944    177 - -
          2.68618  4.42225  2.77519  2.73123  3.46354  2.40513  3.72494  3.29354  2.67741  2.69355  4.24690  2.90347  2.73739  3.18146  2.89801  2.37887  2.77519  2.98518  4.58477  3.61503
          0.02574  4.06852  4.79087  0.61958  0.77255  0.48576  0.95510
    131   1.97372  4.48380  3.10565  2.50078  4.05867  3.23409  3.85657  3.43487  2.73032  3.10542  3.94540  3.10425  3.79785  3.06206  3.13972  2.08264  2.01011  3.06895  5.38260  4.10048    178 - -
          2.68618  4.42225  2.77519  2.73123  3.46354  2.40513  3.72494  3.29354  2.67741  2.69355  4.24690  2.90347  2.73739  3.18146  2.89801  2.37887  2.77519  2.98518  4.58477  3.61503
          0.02574  4.06852  4.79087  0.61958  0.77255  0.48576  0.95510
    132   2.75765  5.12120  2.93164  2.17757  4.47419  3.15484  3.59923  3.90273  2.01152  3.38965  4.18256  2.94187  3.86294  2.03566  2.20613  2.73040  2.97359  3.52125  5.51185  4.18548    179 - -
          2.68618  4.42225  2.77519  2.73123  3.46354  2.40513  3.72494  3.29354  2.67741  2.69355  4.24690  2.90347  2.73739  3.18146  2.89801  2.37887  2.77519  2.98518  4.58477  3.61503
          0.02574  4.06852  4.79087  0.61958  0.77255  0.48576  0.95510
    133   3.51826  4.86382  4.50816  4.26373  0.73820  4.15411  3.97934  3.02225  4.16690  2.34883  3.72577  4.24546  4.61119  4.28169  4.23796  3.77541  3.82097  3.02670  4.17746  2.52285    180 - -
          2.68618  4.42225  2.77519  2.73123  3.46354  2.40513  3.72494  3.29354  2.67741  2.69355  4.24690  2.90347  2.73739  3.18146  2.89801  2.37887  2.77519  2.98518  4.58477  3.61503
          0.02574  4.06852  4.79087  0.61958  0.77255  0.48576  0.95510
    134   3.32505  4.64746  4.87740  4.35019  3.17385  4.58417  4.92607  1.67576  4.17385  0.95095  2.99063  4.60760  4.79459  4.34895  4.31123  3.96093  3.56052  2.10370  5.25474  4.12648    181 - -
          2.68618  4.42225  2.77519  2.73123  3.46354  2.40513  3.72494  3.29354  2.67741  2.69355  4.24690  2.90347  2.73739  3.18146  2.89801  2.37887  2.77519  2.98518  4.58477  3.61503
          0.02574  4.06852  4.79087  0.61958  0.77255  0.48576  0.95510
    135   2.63100  4.91324  2.91067  2.39552  4.19875  3.40448  2.85384  3.63052  2.34423  3.19369  3.99309  2.57684  3.81104  2.57760  2.61609  2.40063  2.41058  3.27814  5.39320  4.04662    182 - -
          2.68618  4.42225  2.77519  2.73123  3.46354  2.40513  3.72494  3.29354  2.67741  2.69355  4.24690  2.90347  2.73739  3.18146  2.89801  2.37887  2.77519  2.98518  4.58477  3.61503
          0.02574  4.06852  4.79087  0.61958  0.77255  0.48576  0.95510
    136   2.77825  4.54095  3.41450  2.92698  3.32566  3.63953  2.86158  2.98325  2.66427  1.55460  3.55895  3.32864  4.03856  2.91822  2.95109  2.95308  3.00919  2.80570  4.83654  3.45340    183 - -
          2.68618  4.42225  2.77519  2.73123  3.46354  2.40513  3.72494  3.29354  2.67741  2.69355  4.24690  2.90347  2.73739  3.18146  2.89801  2.37887  2.77519  2.98518  4.58477  3.61503
          0.02574  4.06852  4.79087  0.61958  0.77255  0.48576  0.95510
    137   1.35444  4.19338  3.46974  3.16380  4.34960  2.39937  4.24268  3.76571  3.23155  3.44857  4.26412  3.32264  3.71474  3.50686  3.55694  1.67485  2.72835  3.20696  5.68615  4.47478    184 - -
          2.68618  4.42225  2.77519  2.73123  3.46354  2.40513  3.72494  3.29354  2.67741  2.69355  4.24690  2.90347  2.73739  3.18146  2.89801  2.37887  2.77519  2.98518  4.58477  3.61503
          0.02574  4.06852  4.79087  0.61958  0.77255  0.48576  0.95510
    138   2.60665  4.41956  3.37074  2.83666  3.63149  3.51620  3.83923  2.61951  2.54594  2.62901  3.56196  3.25799  2.28341  3.10928  3.09634  2.79263  2.86310  2.16431  5.06826  3.81662    185 - -
          2.68618  4.42225  2.77519  2.73123  3.46354  2.40513  3.72494  3.29354  2.67741  2.69355  4.24690  2.90347  2.73739  3.18146  2.89801  2.37887  2.77519  2.98518  4.58477  3.61503
          0.02574  4.06852  4.79087  0.61958  0.77255  0.48576  0.95510
    139   2.17894  4.50215  3.15536  2.65187  4.00523  3.26906  3.79371  3.40461  2.65243  3.05180  3.88233  2.58176  3.23539  2.98673  3.07709  2.19434  2.25692  2.78027  5.32239  4.03291    186 - -
          2.68618  4.42225  2.77519  2.73123  3.46354  2.40513  3.72494  3.29354  2.67741  2.69355  4.24690  2.90347  2.73739  3.18146  2.89801  2.37887  2.77519  2.98518  4.58477  3.61503
          0.02574  4.06852  4.79087  0.61958  0.77255  0.48576  0.95510
    140   2.32347  2.19425  3.63831  2.82084  3.54216  3.41896  3.98289  2.73487  3.03899  2.58506  3.50249  3.41606  3.92443  3.34367  3.34743  2.74740  2.41092  2.30225  5.01021  3.79253    187 - -
          2.68618  4.42225  2.77519  2.73123  3.46354  2.40513  3.72494  3.29354  2.67741  2.69355  4.24690  2.90347  2.73739  3.18146  2.89801  2.37887  2.77519  2.98518  4.58477  3.61503
          0.02574  4.06852  4.79087  0.61958  0.77255  0.48576  0.95510
    141   2.58631  4.04530  3.07057  2.51193  3.56167  3.43370  3.65383  3.30500  2.45911  2.93718  3.77213  2.69624  3.82949  2.69067  2.20877  2.48979  2.65889  3.00716  5.20784  3.90187    188 - -
          2.68618  4.42225  2.77519  2.73123  3.46354  2.40513  3.72494  3.29354  2.67741  2.69355  4.24690  2.90347  2.73739  3.18146  2.89801  2.37887  2.77519  2.98518  4.58477  3.61503
          0.02574  4.06852  4.79087  0.61958  0.77255  0.48576  0.95510
    142   2.66950  4.40986  4.49631  3.92079  2.73614  4.18204  4.47928  2.11072  3.80573  1.15179  2.68685  4.16388  4.46015  3.97116  3.96920  3.49227  3.23249  2.24700  4.98336  3.84963    189 - -
          2.68618  4.42225  2.77519  2.73123  3.46354  2.40513  3.72494  3.29354  2.67741  2.69355  4.24690  2.90347  2.73739  3.18146  2.89801  2.37887  2.77519  2.98518  4.58477  3.61503
          0.02574  4.06852  4.79087  0.61958  0.77255  0.48576  0.95510
    143   2.20437  4.52008  3.15699  2.65689  4.03364  3.27478  3.79233  3.43385  2.62043  3.07449  3.90537  3.08750  2.57004  2.98251  2.72551  2.37129  2.14975  3.07467  5.33779  4.05110    190 - -
          2.68618  4.42225  2.77519  2.73123  3.46354  2.40513  3.72494  3.29354  2.67741  2.69355  4.24690  2.90347  2.73739  3.18146  2.89801  2.37887  2.77519  2.98518  4.58477  3.61503
          0.02574  4.06852  4.79087  0.61958  0.77255  0.48576  0.95510
    144   2.68329  5.11991  2.04501  2.02658  4.43298  2.99461  3.62786  3.90008  2.42661  3.41743  4.19650  2.82146  3.79946  2.75175  2.58133  2.64532  2.55251  3.49813  5.58400  4.17847    191 - -
          2.68618  4.42225  2.77519  2.73123  3.46354  2.40513  3.72494  3.29354  2.67741  2.69355  4.24690  2.90347  2.73739  3.18146  2.89801  2.37887  2.77519  2.98518  4.58477  3.61503
          0.02574  4.06852  4.79087  0.61958  0.77255  0.48576  0.95510
    145   2.62787  5.01962  2.74019  2.13639  4.32735  3.39041  2.98657  3.77939  2.30262  3.08361  4.07497  2.87587  3.79128  2.44887  2.34960  2.49130  2.85713  3.39166  5.46567  4.09252    192 - -
          2.68618  4.42225  2.77519  2.73123  3.46354  2.40513  3.72494  3.29354  2.67741  2.69355  4.24690  2.90347  2.73739  3.18146  2.89801  2.37887  2.77519  2.98518  4.58477  3.61503
          0.02574  4.06852  4.79087  0.61958  0.77255  0.48576  0.95510
    146   2.34892  4.32785  3.44070  2.90443  3.61429  3.43703  3.88031  2.63307  2.84934  2.33104  3.55571  3.28758  3.90458  3.17404  3.20877  1.97341  2.43256  2.59998  5.05439  3.81263    193 - -
          2.68618  4.42225  2.77519  2.73123  3.46354  2.40513  3.72494  3.29354  2.67741  2.69355  4.24690  2.90347  2.73739  3.18146  2.89801  2.37887  2.77519  2.98518  4.58477  3.61503
          0.02574  4.06852  4.79087  0.61958  0.77255  0.48576  0.95510
    147   2.23044  4.44756  3.24341  2.69082  3.65038  3.19180  3.74086  3.01973  2.65397  2.38567  3.24208  3.14258  3.86944  2.77853  3.05331  2.37358  2.60613  2.76219  5.04109  3.77711    194 - -
          2.68618  4.42225  2.77519  2.73123  3.46354  2.40513  3.72494  3.29354  2.67741  2.69355  4.24690  2.90347  2.73739  3.18146  2.89801  2.37887  2.77519  2.98518  4.58477  3.61503
          0.02574  4.06852  4.79087  0.61958  0.77255  0.48576  0.95510
    148   2.58387  4.74417  2.85546  2.44830  3.98333  3.41297  3.63381  3.08335  2.32656  2.82109  3.83003  2.80676  3.22874  2.79374  2.89842  2.19995  2.63988  3.07825  5.26425  3.93856    195 - -
          2.68618  4.42225  2.77519  2.73123  3.46354  2.40513  3.72494  3.29354  2.67741  2.69355  4.24690  2.90347  2.73739  3.18146  2.89801  2.37887  2.77519  2.98518  4.58477  3.61503
          0.02574  4.06852  4.79087  0.61958  0.77255  0.48576  0.95510
    149   2.34075  4.39519  3.30132  2.74632  3.59466  3.15653  3.76460  2.95556  2.54321  2.65690  3.20624  3.18238  3.50180  3.03341  3.09562  2.59427  2.60724  2.18853  5.00186  3.74741    196 - -
          2.68618  4.42225  2.77519  2.73123  3.46354  2.40513  3.72494  3.29354  2.67741  2.69355  4.24690  2.90347  2.73739  3.18146  2.89801  2.37887  2.77519  2.98518  4.58477  3.61503
          0.02574  4.06852  4.79087  0.61958  0.77255  0.48576  0.95510
    150   2.69216  5.09451  2.00122  2.27262  4.36667  3.02978  3.63921  3.84307  2.46022  3.37801  4.16906  2.42993  3.80703  2.49072  2.96089  2.65950  2.93608  3.45865  5.55299  3.19615    197 - -
          2.68618  4.42225  2.77519  2.73123  3.46354  2.40513  3.72494  3.29354  2.67741  2.69355  4.24690  2.90347  2.73739  3.18146  2.89801  2.37887  2.77519  2.98518  4.58477  3.61503
          0.02574  4.06852  4.79087  0.61958  0.77255  0.48576  0.95510
    151   2.22133  4.80610  2.96217  2.43630  4.09943  3.16655  3.63375  3.51814  2.30277  3.10987  3.92070  2.94920  2.92137  2.58780  2.70404  2.62838  2.52797  3.18052  5.33858  4.00624    198 - -
          2.68618  4.42225  2.77519  2.73123  3.46354  2.40513  3.72494  3.29354  2.67741  2.69355  4.24690  2.90347  2.73739  3.18146  2.89801  2.37887  2.77519  2.98518  4.58477  3.61503
          0.02574  4.06852  4.79087  0.61958  0.77255  0.48576  0.95510
    152   2.67354  5.05880  2.25245  2.28957  4.38200  3.33603  3.64440  3.83986  2.33371  3.37694  4.16568  2.48809  2.57089  2.77559  2.94957  2.64810  2.52924  3.44932  5.55922  4.16471    199 - -
          2.68618  4.42225  2.77519  2.73123  3.46354  2.40513  3.72494  3.29354  2.67741  2.69355  4.24690  2.90347  2.73739  3.18146  2.89801  2.37887  2.77519  2.98518  4.58477  3.61503
          0.02574  4.06852  4.79087  0.61958  0.77255  0.48576  0.95510
    153   2.44164  4.63795  3.08244  2.40056  3.84251  3.44809  3.32437  2.89233  2.49149  2.73126  3.72319  2.79813  3.83777  2.84985  2.77213  2.66745  2.31438  2.95038  5.16712  3.86818    200 - -
          2.68618  4.42225  2.77519  2.73123  3.46354  2.40513  3.72494  3.29354  2.67741  2.69355  4.24690  2.90347  2.73739  3.18146  2.89801  2.37887  2.77519  2.98518  4.58477  3.61503
          0.02574  4.06852  4.79087  0.61958  0.77255  0.48576  0.95510
    154   2.37169  5.19852  2.09824  1.70500  4.52238  3.02964  3.67519  3.99912  2.53465  3.51581  4.30696  2.79037  3.22067  2.80959  3.05936  2.68972  2.99968  3.58891  5.68621  4.25810    201 - -
          2.68618  4.42225  2.77519  2.73123  3.46354  2.40513  3.72494  3.29354  2.67741  2.69355  4.24690  2.90347  2.73739  3.18146  2.89801  2.37887  2.77519  2.98518  4.58477  3.61503
          0.02574  4.06852  4.79087  0.61958  0.77255  0.48576  0.95510
    155   2.60793  4.25035  3.61325  2.85486  3.38287  3.62164  3.90529  2.42458  2.97733  1.89238  3.34253  3.41948  3.49750  3.27819  3.29489  2.88529  2.56521  2.14336  4.87724  3.65712    202 - -
          2.68618  4.42225  2.77519  2.73123  3.46354  2.40513  3.72494  3.29354  2.67741  2.69355  4.24690  2.90347  2.73739  3.18146  2.89801  2.37887  2.77519  2.98518  4.58477  3.61503
          0.02574  4.06852  4.79087  0.61958  0.77255  0.48576  0.95510
    156   2.32712  4.71006  2.99171  2.18899  3.96035  3.41691  3.67073  3.09491  2.48244  2.98241  3.82211  2.99398  3.83349  2.65669  2.91720  2.66465  2.16877  3.03522  5.25985  3.94760    203 - -
          2.68618  4.42225  2.77519  2.73123  3.46354  2.40513  3.72494  3.29354  2.67741  2.69355  4.24690  2.90347  2.73739  3.18146  2.89801  2.37887  2.77519  2.98518  4.58477  3.61503
          0.21400  4.06852  1.73983  0.61958  0.77255  0.48576  0.95510
    157   2.62919  4.98363  2.45900  2.26195  4.27641  3.30939  3.24020  3.72601  2.17039  3.27207  4.06852  2.42689  3.76115  2.72031  2.84604  2.41943  2.68909  3.35353  5.46067  4.08145    204 - -
          2.68620  4.42227  2.77521  2.73125  3.46356  2.40514  3.72474  3.29356  2.67742  2.69357  4.24691  2.90324  2.73741  3.18148  2.89802  2.37889  2.77521  2.98520  4.58479  3.61505
          0.25426  1.82736  2.75403  0.32626  1.27875  0.65618  0.73154
    158   2.68092  4.80570  3.01780  2.49370  3.85860  3.44105  3.08344  3.46670  2.21566  3.03821  3.88915  2.97787  3.83708  2.15459  2.40396  2.71478  2.89874  3.16363  5.13250  3.32601    206 - -
          2.68618  4.42225  2.77519  2.73123  3.46354  2.40513  3.72494  3.29354  2.67741  2.69355  4.24690  2.90347  2.73739  3.18146  2.89801  2.37887  2.77519  2.98518  4.58477  3.61503
          0.03277  3.83032  4.55266  0.61958  0.77255  0.49386  0.94229
    159   2.45987  4.55235  2.78813  2.55498  4.34074  2.75714  3.88404  3.81131  2.77493  3.41945  4.24069  2.01981  3.74502  3.07812  3.19969  1.70208  2.85202  3.33807  5.61023  4.28455    207 - -
          2.68618  4.42225  2.77519  2.73123  3.46354  2.40513  3.72494  3.29354  2.67741  2.69355  4.24690  2.90347  2.73739  3.18146  2.89801  2.37887  2.77519  2.98518  4.58477  3.61503
          0.02823  3.97742  4.69977  0.61958  0.77255  0.50045  0.93206
    160   2.69293  4.32315  3.66329  3.17689  1.74102  3.63174  3.80074  2.79150  3.09828  2.28290  3.46483  3.03431  4.05541  3.38888  3.37929  2.70909  2.95230  2.59183  4.48761  3.00364    208 - -
          2.68618  4.42225  2.77519  2.73123  3.46354  2.40513  3.72494  3.29354  2.67741  2.69355  4.24690  2.90347  2.73739  3.18146  2.89801  2.37887  2.77519  2.98518  4.58477  3.61503
          0.02689  4.02524  4.74759  0.61958  0.77255  0.45805  1.00108
    161   3.32505  4.64746  4.87740  4.35019  3.17385  4.58417  4.92607  1.67576  4.17385  0.95095  2.99063  4.60760  4.79459  4.34895  4.31123  3.96093  3.56052  2.10370  5.25474  4.12648    209 - -
          2.68618  4.42225  2.77519  2.73123  3.46354  2.40513  3.72494  3.29354  2.67741  2.69355  4.24690  2.90347  2.73739  3.18146  2.89801  2.37887  2.77519  2.98518  4.58477  3.61503
          0.02574  4.06852  4.79087  0.61958  0.77255  0.48576  0.95510
    162   2.42680  4.18512  3.65381  3.08143  3.30104  3.60032  3.38768  2.47967  3.00477  2.07611  2.73733  3.42601  3.97698  3.28818  3.30134  2.54566  2.80602  2.27859  4.78457  3.56913    210 - -
          2.68618  4.42225  2.77519  2.73123  3.46354  2.40513  3.72494  3.29354  2.67741  2.69355  4.24690  2.90347  2.73739  3.18146  2.89801  2.37887  2.77519  2.98518  4.58477  3.61503
          0.02574  4.06852  4.79087  0.61958  0.77255  0.48576  0.95510
    163   2.69401  4.73412  3.21005  2.62435  3.98424  3.51173  3.66419  3.35827  2.10588  2.33692  3.83337  3.09179  3.89855  2.84157  2.08773  2.58177  2.69389  3.07268  5.23085  3.96389    211 - -
          2.68618  4.42225  2.77519  2.73123  3.46354  2.40513  3.72494  3.29354  2.67741  2.69355  4.24690  2.90347  2.73739  3.18146  2.89801  2.37887  2.77519  2.98518  4.58477  3.61503
          0.02574  4.06852  4.79087  0.61958  0.77255  0.48576  0.95510
    164   3.05170  5.03406  3.04758  2.81001  4.22788  3.50523  3.96844  3.89331  2.61815  3.37560  4.40237  3.26980  4.06433  0.92172  2.89654  3.09321  3.35060  3.61206  5.46691  4.17560    212 - -
          2.68618  4.42225  2.77519  2.73123  3.46354  2.40513  3.72494  3.29354  2.67741  2.69355  4.24690  2.90347  2.73739  3.18146  2.89801  2.37887  2.77519  2.98518  4.58477  3.61503
          0.02574  4.06852  4.79087  0.61958  0.77255  0.48576  0.95510
    165   3.05170  5.03406  3.04758  2.81001  4.22788  3.50523  3.96844  3.89331  2.61815  3.37560  4.40237  3.26980  4.06433  0.92172  2.89654  3.09321  3.35060  3.61206  5.46691  4.17560    213 - -
          2.68618  4.42225  2.77519  2.73123  3.46354  2.40513  3.72494  3.29354  2.67741  2.69355  4.24690  2.90347  2.73739  3.18146  2.89801  2.37887  2.77519  2.98518  4.58477  3.61503
          0.02574  4.06852  4.79087  0.61958  0.77255  0.48576  0.95510
    166   2.84887  5.02260  3.24825  2.62945  4.31213  3.57869  3.22244  3.73911  1.99519  3.25777  4.09417  3.09217  3.94794  2.53723  1.54528  2.85928  3.04340  3.41722  5.37471  3.54016    214 - -
          2.68618  4.42225  2.77519  2.73123  3.46354  2.40513  3.72494  3.29354  2.67741  2.69355  4.24690  2.90347  2.73739  3.18146  2.89801  2.37887  2.77519  2.98518  4.58477  3.61503
          0.02574  4.06852  4.79087  0.61958  0.77255  0.48576  0.95510
    167   2.89756  5.04019  2.63822  2.61827  4.40348  3.48449  3.75806  3.87400  2.32000  3.41251  4.28060  3.09794  3.96391  2.92260  1.20900  2.90924  3.14582  3.53256  5.50033  4.22722    215 - -
          2.68618  4.42225  2.77519  2.73123  3.46354  2.40513  3.72494  3.29354  2.67741  2.69355  4.24690  2.90347  2.73739  3.18146  2.89801  2.37887  2.77519  2.98518  4.58477  3.61503
          0.02574  4.06852  4.79087  0.61958  0.77255  0.48576  0.95510
    168   3.38190  4.78851  4.50353  4.14855  3.22153  4.22905  4.74316  2.44062  3.91444  0.66660  3.19087  4.40498  4.63343  4.23546  4.05667  3.82933  3.66875  2.52805  5.16746  3.93461    216 - -
          2.68618  4.42225  2.77519  2.73123  3.46354  2.40513  3.72494  3.29354  2.67741  2.69355  4.24690  2.90347  2.73739  3.18146  2.89801  2.37887  2.77519  2.98518  4.58477  3.61503
          0.02574  4.06852  4.79087  0.61958  0.77255  0.48576  0.95510
    169   1.69097  4.27590  3.50875  2.98274  3.66329  3.35338  3.93894  2.90603  2.92835  2.70212  3.08129  3.31995  3.87575  3.24235  3.27603  2.32265  2.60077  2.44184  5.10128  3.86874    217 - -
          2.68618  4.42225  2.77519  2.73123  3.46354  2.40513  3.72494  3.29354  2.67741  2.69355  4.24690  2.90347  2.73739  3.18146  2.89801  2.37887  2.77519  2.98518  4.58477  3.61503
          0.02574  4.06852  4.79087  0.61958  0.77255  0.48576  0.95510
    170   2.82648  5.35136  2.06948  1.51001  4.65146  3.29681  3.70183  4.14665  2.58809  3.64094  4.44200  2.75798  3.83607  2.37803  3.12398  2.51140  3.08664  3.72551  5.79736  4.34189    218 - -
          2.68618  4.42225  2.77519  2.73123  3.46354  2.40513  3.72494  3.29354  2.67741  2.69355  4.24690  2.90347  2.73739  3.18146  2.89801  2.37887  2.77519  2.98518  4.58477  3.61503
          0.02574  4.06852  4.79087  0.61958  0.77255  0.48576  0.95510
    171   3.08669  5.18057  3.41888  2.82678  4.62709  3.67208  3.67525  3.99623  1.03259  3.45107  4.33490  3.23253  4.06881  2.81753  2.00833  3.08681  3.26811  3.67909  5.49262  4.31785    219 - -
          2.68618  4.42225  2.77519  2.73123  3.46354  2.40513  3.72494  3.29354  2.67741  2.69355  4.24690  2.90347  2.73739  3.18146  2.89801  2.37887  2.77519  2.98518  4.58477  3.61503
          0.02574  4.06852  4.79087  0.61958  0.77255  0.48576  0.95510
    172   3.38190  4.78851  4.50353  4.14855  3.22153  4.22905  4.74316  2.44062  3.91444  0.66660  3.19087  4.40498  4.63343  4.23546  4.05667  3.82933  3.66875  2.52805  5.16746  3.93461    220 - -
          2.68618  4.42225  2.77519  2.73123  3.46354  2.40513  3.72494  3.29354  2.67741  2.69355  4.24690  2.90347  2.73739  3.18146  2.89801  2.37887  2.77519  2.98518  4.58477  3.61503
          0.02574  4.06852  4.79087  0.61958  0.77255  0.48576  0.95510
    173   2.90878  5.15526  3.24391  2.62517  4.54176  3.59455  2.44661  3.93374  1.57122  3.39472  4.22086  3.08740  3.96337  2.51389  2.00171  2.89204  3.09450  3.58572  5.47165  4.22802    221 - -
          2.68618  4.42225  2.77519  2.73123  3.46354  2.40513  3.72494  3.29354  2.67741  2.69355  4.24690  2.90347  2.73739  3.18146  2.89801  2.37887  2.77519  2.98518  4.58477  3.61503
          0.02574  4.06852  4.79087  0.61958  0.77255  0.48576  0.95510
    174   3.13464  5.27279  2.58843  0.77549  4.64570  3.41042  4.02008  4.13938  2.92643  3.72688  4.69695  3.06229  4.02574  3.23462  3.35224  3.09976  3.44190  3.80470  5.78017  4.50819    222 - -
          2.68618  4.42225  2.77519  2.73123  3.46354  2.40513  3.72494  3.29354  2.67741  2.69355  4.24690  2.90347  2.73739  3.18146  2.89801  2.37887  2.77519  2.98518  4.58477  3.61503
          0.02574  4.06852  4.79087  0.61958  0.77255  0.48576  0.95510
    175   3.23906  5.05600  3.75092  3.22633  4.46093  3.68378  3.98454  4.01994  2.34118  3.50037  4.49913  3.56912  4.18017  3.19836  0.71640  3.31606  3.49379  3.73632  5.46645  4.34970    223 - -
          2.68618  4.42225  2.77519  2.73123  3.46354  2.40513  3.72494  3.29354  2.67741  2.69355  4.24690  2.90347  2.73739  3.18146  2.89801  2.37887  2.77519  2.98518  4.58477  3.61503
          0.02574  4.06852  4.79087  0.61958  0.77255  0.48576  0.95510
    176   3.38190  4.78851  4.50353  4.14855  3.22153  4.22905  4.74316  2.44062  3.91444  0.66660  3.19087  4.40498  4.63343  4.23546  4.05667  3.82933  3.66875  2.52805  5.16746  3.93461    224 - -
          2.68618  4.42225  2.77519  2.73123  3.46354  2.40513  3.72494  3.29354  2.67741  2.69355  4.24690  2.90347  2.73739  3.18146  2.89801  2.37887  2.77519  2.98518  4.58477  3.61503
          0.02574  4.06852  4.79087  0.61958  0.77255  0.48576  0.95510
    177   2.92712  4.67870  3.64070  3.56717  4.69753  0.48188  4.67140  4.34884  3.77486  3.97702  4.95738  3.80560  4.07585  4.08382  3.98546  3.10533  3.42362  3.83928  5.73672  4.80749    225 - -
          2.68618  4.42225  2.77519  2.73123  3.46354  2.40513  3.72494  3.29354  2.67741  2.69355  4.24690  2.90347  2.73739  3.18146  2.89801  2.37887  2.77519  2.98518  4.58477  3.61503
          0.02574  4.06852  4.79087  0.61958  0.77255  0.48576  0.95510
    178   3.54206  4.95113  4.13335  3.90332  2.32773  4.06297  3.72780  3.52531  3.75548  2.92754  4.18064  3.97306  4.53402  4.01363  3.89722  3.65759  3.83070  3.40564  3.97767  0.69308    226 - -
          2.68618  4.42225  2.77519  2.73123  3.46354  2.40513  3.72494  3.29354  2.67741  2.69355  4.24690  2.90347  2.73739  3.18146  2.89801  2.37887  2.77519  2.98518  4.58477  3.61503
          0.02574  4.06852  4.79087  0.61958  0.77255  0.48576  0.95510
    179   3.38190  4.78851  4.50353  4.14855  3.22153  4.22905  4.74316  2.44062  3.91444  0.66660  3.19087  4.40498  4.63343  4.23546  4.05667  3.82933  3.66875  2.52805  5.16746  3.93461    227 - -
          2.68618  4.42225  2.77519  2.73123  3.46354  2.40513  3.72494  3.29354  2.67741  2.69355  4.24690  2.90347  2.73739  3.18146  2.89801  2.37887  2.77519  2.98518  4.58477  3.61503
          0.02574  4.06852  4.79087  0.61958  0.77255  0.48576  0.95510
    180   2.92712  4.67870  3.64070  3.56717  4.69753  0.48188  4.67140  4.34884  3.77486  3.97702  4.95738  3.80560  4.07585  4.08382  3.98546  3.10533  3.42362  3.83928  5.73672  4.80749    228 - -
          2.68618  4.42225  2.77519  2.73123  3.46354  2.40513  3.72494  3.29354  2.67741  2.69355  4.24690  2.90347  2.73739  3.18146  2.89801  2.37887  2.77519  2.98518  4.58477  3.61503
          0.02574  4.06852  4.79087  0.61958  0.77255  0.48576  0.95510
    181   2.96550  4.45873  4.39330  4.06667  3.70100  3.92279  4.83697  2.06143  3.93753  2.35657  3.64031  4.22391  4.47543  4.28511  4.13056  3.44198  3.32420  0.80924  5.51720  4.25924    229 - -
          2.68618  4.42225  2.77519  2.73123  3.46354  2.40513  3.72494  3.29354  2.67741  2.69355  4.24690  2.90347  2.73739  3.18146  2.89801  2.37887  2.77519  2.98518  4.58477  3.61503
          0.02574  4.06852  4.79087  0.61958  0.77255  0.48576  0.95510
    182   3.54206  4.95113  4.13335  3.90332  2.32773  4.06297  3.72780  3.52531  3.75548  2.92754  4.18064  3.97306  4.53402  4.01363  3.89722  3.65759  3.83070  3.40564  3.97767  0.69308    230 - -
          2.68618  4.42225  2.77519  2.73123  3.46354  2.40513  3.72494  3.29354  2.67741  2.69355  4.24690  2.90347  2.73739  3.18146  2.89801  2.37887  2.77519  2.98518  4.58477  3.61503
          0.02574  4.06852  4.79087  0.61958  0.77255  0.48576  0.95510
    183   3.54206  4.95113  4.13335  3.90332  2.32773  4.06297  3.72780  3.52531  3.75548  2.92754  4.18064  3.97306  4.53402  4.01363  3.89722  3.65759  3.83070  3.40564  3.97767  0.69308    231 - -
          2.68618  4.42225  2.77519  2.73123  3.46354  2.40513  3.72494  3.29354  2.67741  2.69355  4.24690  2.90347  2.73739  3.18146  2.89801  2.37887  2.77519  2.98518  4.58477  3.61503
          0.02574  4.06852  4.79087  0.61958  0.77255  0.48576  0.95510
    184   3.16162  5.12343  3.34999  2.94030  4.55500  3.62487  3.88304  3.99776  0.79806  3.52221  4.47728  3.35450  4.11482  3.06642  2.48889  3.19324  3.40237  3.69602  5.53213  4.37522    232 - -
          2.68618  4.42225  2.77519  2.73123  3.46354  2.40513  3.72494  3.29354  2.67741  2.69355  4.24690  2.90347  2.73739  3.18146  2.89801  2.37887  2.77519  2.98518  4.58477  3.61503
          0.02574  4.06852  4.79087  0.61958  0.77255  0.48576  0.95510
    185   3.23906  5.05600  3.75092  3.22633  4.46093  3.68378  3.98454  4.01994  2.34118  3.50037  4.49913  3.56912  4.18017  3.19836  0.71640  3.31606  3.49379  3.73632  5.46645  4.34970    233 - -
          2.68618  4.42225  2.77519  2.73123  3.46354  2.40513  3.72494  3.29354  2.67741  2.69355  4.24690  2.90347  2.73739  3.18146  2.89801  2.37887  2.77519  2.98518  4.58477  3.61503
          0.02574  4.06852  4.79087  0.61958  0.77255  0.48576  0.95510
    186   2.76668  5.09135  2.22306  2.27858  4.54283  3.24658  3.79498  4.04517  2.72612  3.59957  4.42903  1.48173  3.84120  2.96336  3.24174  2.32585  3.07944  3.62222  5.76783  4.34204    234 - -
          2.68618  4.42225  2.77519  2.73123  3.46354  2.40513  3.72494  3.29354  2.67741  2.69355  4.24690  2.90347  2.73739  3.18146  2.89801  2.37887  2.77519  2.98518  4.58477  3.61503
          0.02574  4.06852  4.79087  0.61958  0.77255  0.48576  0.95510
    187   2.39861  4.35999  3.21484  2.99613  4.30771  3.06954  4.16770  3.77848  3.09297  3.45249  4.31767  3.26911  1.28521  3.43020  3.41759  2.06392  2.86193  3.28179  5.63869  4.37543    235 - -
          2.68618  4.42225  2.77519  2.73123  3.46354  2.40513  3.72494  3.29354  2.67741  2.69355  4.24690  2.90347  2.73739  3.18146  2.89801  2.37887  2.77519  2.98518  4.58477  3.61503
          0.02574  4.06852  4.79087  0.61958  0.77255  0.48576  0.95510
    188   2.75729  5.13333  2.62032  2.38679  4.47233  3.43007  3.61463  3.91180  1.94198  3.40648  4.20141  2.91270  3.85546  1.83977  2.46894  2.72581  2.98078  3.52832  5.53775  4.19371    236 - -
          2.68618  4.42225  2.77519  2.73123  3.46354  2.40513  3.72494  3.29354  2.67741  2.69355  4.24690  2.90347  2.73739  3.18146  2.89801  2.37887  2.77519  2.98518  4.58477  3.61503
          0.02574  4.06852  4.79087  0.61958  0.77255  0.48576  0.95510
    189   2.47150  4.44999  3.25703  2.69722  3.00494  3.50264  3.72541  2.98612  2.65100  2.39095  3.54459  2.59904  3.88667  2.78538  2.84220  2.73477  2.81549  2.73924  4.97843  3.18043    237 - -
          2.68618  4.42225  2.77519  2.73123  3.46354  2.40513  3.72494  3.29354  2.67741  2.69355  4.24690  2.90347  2.73739  3.18146  2.89801  2.37887  2.77519  2.98518  4.58477  3.61503
          0.02574  4.06852  4.79087  0.61958  0.77255  0.48576  0.95510
    190   3.56932  4.85814  4.57810  4.25306  0.88720  4.35789  3.60825  3.15273  4.10413  2.46851  3.77353  4.10642  4.68637  4.13364  4.16800  3.74635  3.80499  3.11940  3.76817  1.89315    238 - -
          2.68618  4.42225  2.77519  2.73123  3.46354  2.40513  3.72494  3.29354  2.67741  2.69355  4.24690  2.90347  2.73739  3.18146  2.89801  2.37887  2.77519  2.98518  4.58477  3.61503
          0.02574  4.06852  4.79087  0.61958  0.77255  0.48576  0.95510
    191   3.00479  4.39310  4.45657  3.92243  1.91373  4.08625  3.97112  2.32972  3.78366  1.56197  3.19296  4.01489  4.39764  3.91078  3.90274  3.39775  3.23003  2.50138  4.30290  2.17501    239 - -
          2.68618  4.42225  2.77519  2.73123  3.46354  2.40513  3.72494  3.29354  2.67741  2.69355  4.24690  2.90347  2.73739  3.18146  2.89801  2.37887  2.77519  2.98518  4.58477  3.61503
          0.02574  4.06852  4.79087  0.61958  0.77255  0.48576  0.95510
    192   3.05668  5.09261  3.45670  2.86174  4.25599  3.66988  3.05478  3.89374  2.03178  3.36369  4.26112  3.25898  4.07094  2.86030  1.12772  3.07757  3.24903  3.59122  5.32936  4.05535    240 - -
          2.68618  4.42225  2.77519  2.73123  3.46354  2.40513  3.72494  3.29354  2.67741  2.69355  4.24690  2.90347  2.73739  3.18146  2.89801  2.37887  2.77519  2.98518  4.58477  3.61503
          0.02574  4.06852  4.79087  0.61958  0.77255  0.48576  0.95510
    193   2.77160  4.95539  2.78428  2.45350  4.05306  3.41694  3.69435  3.66552  2.26653  3.24635  4.10105  1.59201  3.89218  2.88186  2.82710  2.78331  3.02028  3.34025  5.34077  3.41505    241 - -
          2.68618  4.42225  2.77519  2.73123  3.46354  2.40513  3.72494  3.29354  2.67741  2.69355  4.24690  2.90347  2.73739  3.18146  2.89801  2.37887  2.77519  2.98518  4.58477  3.61503
          0.02574  4.06852  4.79087  0.61958  0.77255  0.48576  0.95510
    194   3.38190  4.78851  4.50353  4.14855  3.22153  4.22905  4.74316  2.44062  3.91444  0.66660  3.19087  4.40498  4.63343  4.23546  4.05667  3.82933  3.66875  2.52805  5.16746  3.93461    242 - -
          2.68618  4.42225  2.77519  2.73123  3.46354  2.40513  3.72494  3.29354  2.67741  2.69355  4.24690  2.90347  2.73739  3.18146  2.89801  2.37887  2.77519  2.98518  4.58477  3.61503
          0.02574  4.06852  4.79087  0.61958  0.77255  0.48576  0.95510
    195   1.92608  4.29659  3.34944  2.94812  4.21756  3.06826  4.05433  3.61780  2.97051  3.28709  4.11045  3.23033  2.11414  3.28236  3.34189  1.81739  2.44807  3.14582  5.54275  4.29690    243 - -
          2.68618  4.42225  2.77519  2.73123  3.46354  2.40513  3.72494  3.29354  2.67741  2.69355  4.24690  2.90347  2.73739  3.18146  2.89801  2.37887  2.77519  2.98518  4.58477  3.61503
          0.02574  4.06852  4.79087  0.61958  0.77255  0.48576  0.95510
    196   2.48399  4.86083  2.90512  2.28654  4.12950  3.40520  3.62851  3.54902  2.25053  2.93044  3.94678  2.93241  2.50031  2.63134  2.83030  2.48094  2.86394  3.21378  5.35880  4.02132    244 - -
          2.68618  4.42225  2.77519  2.73123  3.46354  2.40513  3.72494  3.29354  2.67741  2.69355  4.24690  2.90347  2.73739  3.18146  2.89801  2.37887  2.77519  2.98518  4.58477  3.61503
          0.02574  4.06852  4.79087  0.61958  0.77255  0.48576  0.95510
    197   2.23794  4.90297  2.83470  1.99302  4.16885  3.38626  3.62343  3.59962  2.41129  3.17696  3.98083  2.59921  3.80568  2.62512  2.87741  2.63458  2.68168  3.25340  5.39384  3.54761    245 - -
          2.68618  4.42225  2.77519  2.73123  3.46354  2.40513  3.72494  3.29354  2.67741  2.69355  4.24690  2.90347  2.73739  3.18146  2.89801  2.37887  2.77519  2.98518  4.58477  3.61503
          0.02574  4.06852  4.79087  0.61958  0.77255  0.48576  0.95510
    198   2.99241  5.56819  1.65017  1.24651  4.85635  3.26118  3.80670  4.37823  2.82411  3.87644  4.73066  2.72474  3.88379  2.97303  3.42009  2.87308  3.28120  3.94898  6.02343  4.51903    246 - -
          2.68618  4.42225  2.77519  2.73123  3.46354  2.40513  3.72494  3.29354  2.67741  2.69355  4.24690  2.90347  2.73739  3.18146  2.89801  2.37887  2.77519  2.98518  4.58477  3.61503
          0.02574  4.06852  4.79087  0.61958  0.77255  0.48576  0.95510
    199   2.91413  5.15352  3.25294  2.63514  4.56377  3.59536  3.60821  3.94080  1.64714  3.40098  4.22849  3.09399  3.96717  2.35188  1.69709  2.64528  3.10103  3.59217  5.48058  4.24528    247 - -
          2.68618  4.42225  2.77519  2.73123  3.46354  2.40513  3.72494  3.29354  2.67741  2.69355  4.24690  2.90347  2.73739  3.18146  2.89801  2.37887  2.77519  2.98518  4.58477  3.61503
          0.02574  4.06852  4.79087  0.61958  0.77255  0.48576  0.95510
    200   2.49469  5.03323  2.67677  2.34056  4.34161  3.39029  3.29853  3.79101  2.18674  3.31456  4.09393  2.87707  3.80161  2.02317  2.63122  2.50545  2.88005  3.40658  5.48004  4.10943    248 - -
          2.68618  4.42225  2.77519  2.73123  3.46354  2.40513  3.72494  3.29354  2.67741  2.69355  4.24690  2.90347  2.73739  3.18146  2.89801  2.37887  2.77519  2.98518  4.58477  3.61503
          0.02574  4.06852  4.79087  0.61958  0.77255  0.48576  0.95510
    201   2.59733  5.23027  2.34533  1.68015  4.54470  3.33629  3.66053  4.01296  1.90842  3.51845  4.31070  2.80716  3.82845  2.79117  2.94101  2.70999  3.01319  3.60733  5.67357  4.25965    249 - -
          2.68618  4.42225  2.77519  2.73123  3.46354  2.40513  3.72494  3.29354  2.67741  2.69355  4.24690  2.90347  2.73739  3.18146  2.89801  2.37887  2.77519  2.98518  4.58477  3.61503
          0.02574  4.06852  4.79087  0.61958  0.77255  0.48576  0.95510
    202   3.16462  4.56372  4.47675  3.95680  2.42407  4.23771  4.13550  2.49522  3.81399  1.02421  3.10846  4.12603  4.51865  3.96962  3.96693  3.56032  3.38891  2.54506  4.46688  2.62306    250 - -
          2.68618  4.42225  2.77519  2.73123  3.46354  2.40513  3.72494  3.29354  2.67741  2.69355  4.24690  2.90347  2.73739  3.18146  2.89801  2.37887  2.77519  2.98518  4.58477  3.61503
          0.02574  4.06852  4.79087  0.61958  0.77255  0.48576  0.95510
    203   2.83837  4.35318  4.03537  3.48252  3.11871  3.89599  3.43663  2.04179  3.29236  1.34004  3.16992  3.77339  4.24137  3.60697  3.51910  3.19799  3.07098  2.36933  4.80370  3.51981    251 - -
          2.68618  4.42225  2.77519  2.73123  3.46354  2.40513  3.72494  3.29354  2.67741  2.69355  4.24690  2.90347  2.73739  3.18146  2.89801  2.37887  2.77519  2.98518  4.58477  3.61503
          0.02574  4.06852  4.79087  0.61958  0.77255  0.48576  0.95510
    204   2.64945  5.06685  2.61698  1.81925  4.37981  3.37756  3.59157  3.83733  2.16077  3.35100  4.12357  2.85745  3.79467  2.55199  2.59028  2.62196  2.88153  3.12648  5.50968  4.12635    252 - -
          2.68618  4.42225  2.77519  2.73123  3.46354  2.40513  3.72494  3.29354  2.67741  2.69355  4.24690  2.90347  2.73739  3.18146  2.89801  2.37887  2.77519  2.98518  4.58477  3.61503
          0.02574  4.06852  4.79087  0.61958  0.77255  0.48576  0.95510
    205   2.38931  5.00219  2.78315  2.04769  4.29611  3.38500  3.28691  3.73614  2.37038  3.28365  4.08066  2.88482  3.81615  2.08855  2.81753  2.65842  2.69453  3.37037  5.47094  4.10755    253 - -
          2.68618  4.42225  2.77519  2.73123  3.46354  2.40513  3.72494  3.29354  2.67741  2.69355  4.24690  2.90347  2.73739  3.18146  2.89801  2.37887  2.77519  2.98518  4.58477  3.61503
          0.02574  4.06852  4.79087  0.61958  0.77255  0.48576  0.95510
    206   3.27750  4.63789  4.77076  4.21544  3.13723  4.49668  4.82385  2.15550  4.05483  0.90027  2.61708  4.49203  4.71432  4.22252  4.20824  3.84539  3.50846  2.03058  5.20245  4.11450    254 - -
          2.68618  4.42225  2.77519  2.73123  3.46354  2.40513  3.72494  3.29354  2.67741  2.69355  4.24690  2.90347  2.73739  3.18146  2.89801  2.37887  2.77519  2.98518  4.58477  3.61503
          0.02574  4.06852  4.79087  0.61958  0.77255  0.48576  0.95510
    207   2.81426  5.02384  3.22231  2.59427  4.36023  3.55689  3.60800  3.74786  1.64592  3.26281  3.25027  3.06642  3.92533  2.35545  2.01040  2.82019  3.01279  3.41659  5.40458  4.14304    255 - -
          2.68618  4.42225  2.77519  2.73123  3.46354  2.40513  3.72494  3.29354  2.67741  2.69355  4.24690  2.90347  2.73739  3.18146  2.89801  2.37887  2.77519  2.98518  4.58477  3.61503
          0.02574  4.06852  4.79087  0.61958  0.77255  0.48576  0.95510
    208   2.23918  4.47331  3.23238  2.70005  3.81661  3.37077  3.77610  3.18128  2.63670  2.55525  3.72320  3.13346  3.84032  2.99890  2.77434  2.08080  2.32841  2.88644  5.17448  3.90492    256 - -
          2.68618  4.42225  2.77519  2.73123  3.46354  2.40513  3.72494  3.29354  2.67741  2.69355  4.24690  2.90347  2.73739  3.18146  2.89801  2.37887  2.77519  2.98518  4.58477  3.61503
          0.02574  4.06852  4.79087  0.61958  0.77255  0.48576  0.95510
    209   2.73184  5.23796  2.09654  2.12351  4.55247  3.32638  3.64017  4.03803  2.20700  3.52779  4.30296  2.31192  3.80753  2.38351  2.96129  2.48909  2.97749  3.61529  5.67498  4.24557    257 - -
          2.68618  4.42225  2.77519  2.73123  3.46354  2.40513  3.72494  3.29354  2.67741  2.69355  4.24690  2.90347  2.73739  3.18146  2.89801  2.37887  2.77519  2.98518  4.58477  3.61503
          0.02574  4.06852  4.79087  0.61958  0.77255  0.48576  0.95510
    210   3.54206  4.95113  4.13335  3.90332  2.32773  4.06297  3.72780  3.52531  3.75548  2.92754  4.18064  3.97306  4.53402  4.01363  3.89722  3.65759  3.83070  3.40564  3.97767  0.69308    258 - -
          2.68618  4.42225  2.77519  2.73123  3.46354  2.40513  3.72494  3.29354  2.67741  2.69355  4.24690  2.90347  2.73739  3.18146  2.89801  2.37887  2.77519  2.98518  4.58477  3.61503
          0.02574  4.06852  4.79087  0.61958  0.77255  0.48576  0.95510
    211   3.23906  5.05600  3.75092  3.22633  4.46093  3.68378  3.98454  4.01994  2.34118  3.50037  4.49913  3.56912  4.18017  3.19836  0.71640  3.31606  3.49379  3.73632  5.46645  4.34970    259 - -
          2.68618  4.42225  2.77519  2.73123  3.46354  2.40513  3.72494  3.29354  2.67741  2.69355  4.24690  2.90347  2.73739  3.18146  2.89801  2.37887  2.77519  2.98518  4.58477  3.61503
          0.02574  4.06852  4.79087  0.61958  0.77255  0.48576  0.95510
    212   2.59746  5.29840  2.12884  1.67074  4.60181  3.30863  3.68358  4.08752  2.54315  3.58737  4.38280  2.77299  3.82874  2.11841  3.06543  2.72455  3.04969  3.67178  5.74562  4.30391    260 - -
          2.68618  4.42225  2.77519  2.73123  3.46354  2.40513  3.72494  3.29354  2.67741  2.69355  4.24690  2.90347  2.73739  3.18146  2.89801  2.37887  2.77519  2.98518  4.58477  3.61503
          0.02574  4.06852  4.79087  0.61958  0.77255  0.48576  0.95510
    213   3.18625  4.55639  4.60545  4.23222  3.51347  4.27145  4.92789  0.86350  4.06418  2.06411  3.42316  4.45071  4.68783  4.39500  4.23892  3.78953  3.48358  1.87146  5.44179  4.19416    261 - -
          2.68618  4.42225  2.77519  2.73123  3.46354  2.40513  3.72494  3.29354  2.67741  2.69355  4.24690  2.90347  2.73739  3.18146  2.89801  2.37887  2.77519  2.98518  4.58477  3.61503
          0.02574  4.06852  4.79087  0.61958  0.77255  0.48576  0.95510
    214   3.13254  4.43675  4.87496  4.38370  3.61876  4.49927  5.09644  1.31884  4.27411  2.11756  3.41924  4.59367  4.80934  4.53816  4.46860  3.89303  3.39994  1.09171  5.59586  4.38831    262 - -
          2.68618  4.42225  2.77519  2.73123  3.46354  2.40513  3.72494  3.29354  2.67741  2.69355  4.24690  2.90347  2.73739  3.18146  2.89801  2.37887  2.77519  2.98518  4.58477  3.61503
          0.02574  4.06852  4.79087  0.61958  0.77255  0.48576  0.95510
    215   3.38190  4.78851  4.50353  4.14855  3.22153  4.22905  4.74316  2.44062  3.91444  0.66660  3.19087  4.40498  4.63343  4.23546  4.05667  3.82933  3.66875  2.52805  5.16746  3.93461    263 - -
          2.68618  4.42225  2.77519  2.73123  3.46354  2.40513  3.72494  3.29354  2.67741  2.69355  4.24690  2.90347  2.73739  3.18146  2.89801  2.37887  2.77519  2.98518  4.58477  3.61503
          0.02574  4.06852  4.79087  0.61958  0.77255  0.48576  0.95510
    216   2.61179  4.77726  2.92059  2.46558  4.09212  3.37173  3.68002  3.52188  2.46533  3.12614  3.50078  2.16117  3.82369  2.66598  2.89531  2.02499  2.87138  3.18529  5.35427  4.02207    264 - -
          2.68618  4.42225  2.77519  2.73123  3.46354  2.40513  3.72494  3.29354  2.67741  2.69355  4.24690  2.90347  2.73739  3.18146  2.89801  2.37887  2.77519  2.98518  4.58477  3.61503
          0.02574  4.06852  4.79087  0.61958  0.77255  0.48576  0.95510
    217   3.54206  4.95113  4.13335  3.90332  2.32773  4.06297  3.72780  3.52531  3.75548  2.92754  4.18064  3.97306  4.53402  4.01363  3.89722  3.65759  3.83070  3.40564  3.97767  0.69308    265 - -
          2.68618  4.42225  2.77519  2.73123  3.46354  2.40513  3.72494  3.29354  2.67741  2.69355  4.24690  2.90347  2.73739  3.18146  2.89801  2.37887  2.77519  2.98518  4.58477  3.61503
          0.02574  4.06852  4.79087  0.61958  0.77255  0.48576  0.95510
    218   3.51826  4.86382  4.50816  4.26373  0.73820  4.15411  3.97934  3.02225  4.16690  2.34883  3.72577  4.24546  4.61119  4.28169  4.23796  3.77541  3.82097  3.02670  4.17746  2.52285    266 - -
          2.68618  4.42225  2.77519  2.73123  3.46354  2.40513  3.72494  3.29354  2.67741  2.69355  4.24690  2.90347  2.73739  3.18146  2.89801  2.37887  2.77519  2.98518  4.58477  3.61503
          0.02574  4.06852  4.79087  0.61958  0.77255  0.48576  0.95510
    219   2.31579  4.85665  2.73001  2.39080  4.18363  3.13408  3.63485  3.61659  2.42168  3.19160  3.99014  2.91306  3.79393  2.57625  2.69198  2.05999  2.69074  3.25562  5.40503  4.05234    267 - -
          2.68618  4.42225  2.77519  2.73123  3.46354  2.40513  3.72494  3.29354  2.67741  2.69355  4.24690  2.90347  2.73739  3.18146  2.89801  2.37887  2.77519  2.98518  4.58477  3.61503
          0.02574  4.06852  4.79087  0.61958  0.77255  0.48576  0.95510
    220   2.50626  5.11486  2.50360  2.09477  4.42330  3.11892  3.62161  3.89174  2.42094  3.40831  4.18494  2.59362  2.81240  2.27409  2.92068  2.63724  2.91701  3.48959  5.57514  4.16891    268 - -
          2.68618  4.42225  2.77519  2.73123  3.46354  2.40513  3.72494  3.29354  2.67741  2.69355  4.24690  2.90347  2.73739  3.18146  2.89801  2.37887  2.77519  2.98518  4.58477  3.61503
          0.02574  4.06852  4.79087  0.61958  0.77255  0.48576  0.95510
    221   2.96551  5.53979  1.21657  1.98751  4.84454  2.86381  3.79674  4.36768  2.82165  3.85999  4.70529  2.43944  3.87179  2.96205  3.42615  2.85049  3.25700  3.93199  6.02397  4.51082    269 - -
          2.68618  4.42225  2.77519  2.73123  3.46354  2.40513  3.72494  3.29354  2.67741  2.69355  4.24690  2.90347  2.73739  3.18146  2.89801  2.37887  2.77519  2.98518  4.58477  3.61503
          0.02574  4.06852  4.79087  0.61958  0.77255  0.48576  0.95510
    222   2.49850  4.86240  2.75098  2.38641  4.12547  3.39513  3.61217  3.55303  2.19586  3.13472  3.93714  2.91352  3.79899  2.59876  2.85867  2.16834  2.57403  3.21058  5.35629  3.48681    270 - -
          2.68618  4.42225  2.77519  2.73123  3.46354  2.40513  3.72494  3.29354  2.67741  2.69355  4.24690  2.90347  2.73739  3.18146  2.89801  2.37887  2.77519  2.98518  4.58477  3.61503
          0.02574  4.06852  4.79087  0.61958  0.77255  0.48576  0.95510
    223   2.28667  4.92135  2.65365  2.25656  4.24767  3.34937  3.63355  3.69028  2.43435  3.25236  4.04469  2.50028  3.30813  2.76790  2.91720  2.32671  2.51455  3.31758  5.45557  4.08617    271 - -
          2.68618  4.42225  2.77519  2.73123  3.46354  2.40513  3.72494  3.29354  2.67741  2.69355  4.24690  2.90347  2.73739  3.18146  2.89801  2.37887  2.77519  2.98518  4.58477  3.61503
          0.02574  4.06852  4.79087  0.61958  0.77255  0.48576  0.95510
    224   3.22879  4.53930  4.88752  4.34227  3.28086  4.54844  4.94311  1.62514  4.21652  1.14479  3.07416  4.58270  4.77160  4.37766  4.36327  3.90628  3.46566  1.70048  5.31960  4.20926    272 - -
          2.68618  4.42225  2.77519  2.73123  3.46354  2.40513  3.72494  3.29354  2.67741  2.69355  4.24690  2.90347  2.73739  3.18146  2.89801  2.37887  2.77519  2.98518  4.58477  3.61503
          0.02574  4.06852  4.79087  0.61958  0.77255  0.48576  0.95510
    225   2.89834  4.89378  2.83611  2.74368  4.28945  3.32546  4.09736  4.04690  3.02022  3.67254  4.62996  0.85261  3.98888  3.37409  3.37844  2.96032  3.28891  3.64897  5.57301  4.22653    273 - -
          2.68618  4.42225  2.77519  2.73123  3.46354  2.40513  3.72494  3.29354  2.67741  2.69355  4.24690  2.90347  2.73739  3.18146  2.89801  2.37887  2.77519  2.98518  4.58477  3.61503
          0.02574  4.06852  4.79087  0.61958  0.77255  0.48576  0.95510
    226   2.80249  5.12984  2.69099  2.37175  4.35398  3.40067  3.24914  3.90332  2.36363  3.41999  4.24306  2.12509  3.87595  1.81505  2.75477  2.77282  3.04274  3.53478  5.52018  4.13644    274 - -
          2.68618  4.42225  2.77519  2.73123  3.46354  2.40513  3.72494  3.29354  2.67741  2.69355  4.24690  2.90347  2.73739  3.18146  2.89801  2.37887  2.77519  2.98518  4.58477  3.61503
          0.02574  4.06852  4.79087  0.61958  0.77255  0.48576  0.95510
    227   2.28609  4.97492  2.72139  2.23929  4.26885  3.38956  3.58837  3.71323  2.01300  3.04741  4.03506  2.88297  3.79113  2.61852  2.65669  2.47593  2.84847  3.33879  5.43595  4.06816    275 - -
          2.68618  4.42225  2.77519  2.73123  3.46354  2.40513  3.72494  3.29354  2.67741  2.69355  4.24690  2.90347  2.73739  3.18146  2.89801  2.37887  2.77519  2.98518  4.58477  3.61503
          0.02574  4.06852  4.79087  0.61958  0.77255  0.48576  0.95510
    228   3.18625  4.55639  4.60545  4.23222  3.51347  4.27145  4.92789  0.86350  4.06418  2.06411  3.42316  4.45071  4.68783  4.39500  4.23892  3.78953  3.48358  1.87146  5.44179  4.19416    276 - -
          2.68618  4.42225  2.77519  2.73123  3.46354  2.40513  3.72494  3.29354  2.67741  2.69355  4.24690  2.90347  2.73739  3.18146  2.89801  2.37887  2.77519  2.98518  4.58477  3.61503
          0.02574  4.06852  4.79087  0.61958  0.77255  0.48576  0.95510
    229   3.21206  5.35678  0.67293  2.47880  4.76292  3.36988  4.11980  4.39825  3.24348  3.97323  4.95986  3.04344  4.03689  3.36223  3.78311  3.15519  3.55628  4.01790  5.89216  4.60889    277 - -
          2.68618  4.42225  2.77519  2.73123  3.46354  2.40513  3.72494  3.29354  2.67741  2.69355  4.24690  2.90347  2.73739  3.18146  2.89801  2.37887  2.77519  2.98518  4.58477  3.61503
          0.02574  4.06852  4.79087  0.61958  0.77255  0.48576  0.95510
    230   2.77709  5.29400  2.27848  1.65759  4.59728  3.31410  3.24788  4.08922  2.51062  3.57956  4.36594  2.27019  3.82144  2.46851  3.02945  2.70771  3.02817  3.66753  5.72909  4.28797    278 - -
          2.68618  4.42225  2.77519  2.73123  3.46354  2.40513  3.72494  3.29354  2.67741  2.69355  4.24690  2.90347  2.73739  3.18146  2.89801  2.37887  2.77519  2.98518  4.58477  3.61503
          0.02574  4.06852  4.79087  0.61958  0.77255  0.48576  0.95510
    231   3.36390  4.68114  4.58100  4.15562  1.30931  4.28746  3.65692  2.96441  4.00313  1.92441  3.57868  4.06658  4.59104  4.04818  4.08082  3.62214  3.58519  2.91228  3.84784  1.68649    279 - -
          2.68618  4.42225  2.77519  2.73123  3.46354  2.40513  3.72494  3.29354  2.67741  2.69355  4.24690  2.90347  2.73739  3.18146  2.89801  2.37887  2.77519  2.98518  4.58477  3.61503
          0.02574  4.06852  4.79087  0.61958  0.77255  0.48576  0.95510
    232   2.96550  4.45873  4.39330  4.06667  3.70100  3.92279  4.83697  2.06143  3.93753  2.35657  3.64031  4.22391  4.47543  4.28511  4.13056  3.44198  3.32420  0.80924  5.51720  4.25924    280 - -
          2.68618  4.42225  2.77519  2.73123  3.46354  2.40513  3.72494  3.29354  2.67741  2.69355  4.24690  2.90347  2.73739  3.18146  2.89801  2.37887  2.77519  2.98518  4.58477  3.61503
          0.02574  4.06852  4.79087  0.61958  0.77255  0.48576  0.95510
    233   2.77052  5.01812  2.53728  2.19648  4.44400  3.29566  3.78518  3.87125  2.62250  3.47018  4.31805  1.44947  3.86467  2.95691  3.06363  2.76564  2.71477  3.49363  5.66546  4.28888    281 - -
          2.68618  4.42225  2.77519  2.73123  3.46354  2.40513  3.72494  3.29354  2.67741  2.69355  4.24690  2.90347  2.73739  3.18146  2.89801  2.37887  2.77519  2.98518  4.58477  3.61503
          0.02574  4.06852  4.79087  0.61958  0.77255  0.48576  0.95510
    234   2.47231  4.55754  3.14562  2.47592  3.74341  3.46663  3.68732  2.96533  2.55420  2.63082  3.15374  2.83410  3.85316  2.39645  2.97686  2.68738  2.71283  2.66506  5.10176  3.81727    282 - -
          2.68618  4.42225  2.77519  2.73123  3.46354  2.40513  3.72494  3.29354  2.67741  2.69355  4.24690  2.90347  2.73739  3.18146  2.89801  2.37887  2.77519  2.98518  4.58477  3.61503
          0.02574  4.06852  4.79087  0.61958  0.77255  0.48576  0.95510
    235   1.50156  4.29418  3.93952  3.44535  3.64758  3.60662  4.31280  2.12135  3.36123  2.44521  3.54508  3.70297  4.13415  3.66853  3.65173  2.97253  2.97858  1.83960  5.27538  4.05545    283 - -
          2.68618  4.42225  2.77519  2.73123  3.46354  2.40513  3.72494  3.29354  2.67741  2.69355  4.24690  2.90347  2.73739  3.18146  2.89801  2.37887  2.77519  2.98518  4.58477  3.61503
          0.02574  4.06852  4.79087  0.61958  0.77255  0.48576  0.95510
    236   3.51826  4.86382  4.50816  4.26373  0.73820  4.15411  3.97934  3.02225  4.16690  2.34883  3.72577  4.24546  4.61119  4.28169  4.23796  3.77541  3.82097  3.02670  4.17746  2.52285    284 - -
          2.68618  4.42225  2.77519  2.73123  3.46354  2.40513  3.72494  3.29354  2.67741  2.69355  4.24690  2.90347  2.73739  3.18146  2.89801  2.37887  2.77519  2.98518  4.58477  3.61503
          0.02574  4.06852  4.79087  0.61958  0.77255  0.48576  0.95510
    237   3.51826  4.86382  4.50816  4.26373  0.73820  4.15411  3.97934  3.02225  4.16690  2.34883  3.72577  4.24546  4.61119  4.28169  4.23796  3.77541  3.82097  3.02670  4.17746  2.52285    285 - -
          2.68618  4.42225  2.77519  2.73123  3.46354  2.40513  3.72494  3.29354  2.67741  2.69355  4.24690  2.90347  2.73739  3.18146  2.89801  2.37887  2.77519  2.98518  4.58477  3.61503
          0.02574  4.06852  4.79087  0.61958  0.77255  0.48576  0.95510
    238   1.08944  4.17238  3.55220  3.25164  4.28111  2.50521  4.28223  3.59823  3.28346  3.35970  4.20602  3.37418  3.73383  3.56952  3.58028  2.43907  2.35146  3.09827  5.64797  4.44980    286 - -
          2.68618  4.42225  2.77519  2.73123  3.46354  2.40513  3.72494  3.29354  2.67741  2.69355  4.24690  2.90347  2.73739  3.18146  2.89801  2.37887  2.77519  2.98518  4.58477  3.61503
          0.02574  4.06852  4.79087  0.61958  0.77255  0.48576  0.95510
    239   3.21206  5.35678  0.67293  2.47880  4.76292  3.36988  4.11980  4.39825  3.24348  3.97323  4.95986  3.04344  4.03689  3.36223  3.78311  3.15519  3.55628  4.01790  5.89216  4.60889    287 - -
          2.68618  4.42225  2.77519  2.73123  3.46354  2.40513  3.72494  3.29354  2.67741  2.69355  4.24690  2.90347  2.73739  3.18146  2.89801  2.37887  2.77519  2.98518  4.58477  3.61503
          0.02574  4.06852  4.79087  0.61958  0.77255  0.48576  0.95510
    240   3.16894  4.45569  4.92019  4.39962  3.51935  4.56540  5.06658  1.20460  4.28983  1.83333  3.31395  4.62159  4.82385  4.51581  4.46749  3.93977  3.41966  1.34277  5.51381  4.33906    288 - -
          2.68618  4.42225  2.77519  2.73123  3.46354  2.40513  3.72494  3.29354  2.67741  2.69355  4.24690  2.90347  2.73739  3.18146  2.89801  2.37887  2.77519  2.98518  4.58477  3.61503
          0.02574  4.06852  4.79087  0.61958  0.77255  0.48576  0.95510
    241   2.36246  4.34400  3.23212  2.95560  4.31654  3.05758  4.12123  3.77617  3.03974  3.43456  4.27356  3.23796  2.11941  3.36261  3.38955  1.32428  2.81669  3.26751  5.63461  4.37254    289 - -
          2.68618  4.42225  2.77519  2.73123  3.46354  2.40513  3.72494  3.29354  2.67741  2.69355  4.24690  2.90347  2.73739  3.18146  2.89801  2.37887  2.77519  2.98518  4.58477  3.61503
          0.02574  4.06852  4.79087  0.61958  0.77255  0.48576  0.95510
    242   3.10098  4.43650  4.77841  4.29600  3.61496  4.40983  5.02603  1.56475  4.17549  2.13471  3.43237  4.51015  4.75411  4.45857  4.38089  3.80682  3.37754  0.95815  5.57052  4.34869    290 - -
          2.68618  4.42225  2.77519  2.73123  3.46354  2.40513  3.72494  3.29354  2.67741  2.69355  4.24690  2.90347  2.73739  3.18146  2.89801  2.37887  2.77519  2.98518  4.58477  3.61503
          0.02574  4.06852  4.79087  0.61958  0.77255  0.48576  0.95510
    243   2.25085  4.31617  3.40120  2.93774  3.92106  3.21348  3.97594  3.21693  2.89712  2.65135  3.84568  3.25990  3.81238  3.23284  3.25463  1.84824  1.86651  2.87930  5.30846  4.06252    291 - -
          2.68618  4.42225  2.77519  2.73123  3.46354  2.40513  3.72494  3.29354  2.67741  2.69355  4.24690  2.90347  2.73739  3.18146  2.89801  2.37887  2.77519  2.98518  4.58477  3.61503
          0.02574  4.06852  4.79087  0.61958  0.77255  0.48576  0.95510
    244   3.02002  5.22403  3.38925  2.72782  4.67390  3.66436  3.61094  4.02675  1.55040  3.45256  4.29606  3.15900  4.02281  2.11769  1.63499  2.99891  3.18692  3.68734  5.49634  4.30213    292 - -
          2.68618  4.42225  2.77519  2.73123  3.46354  2.40513  3.72494  3.29354  2.67741  2.69355  4.24690  2.90347  2.73739  3.18146  2.89801  2.37887  2.77519  2.98518  4.58477  3.61503
          0.02574  4.06852  4.79087  0.61958  0.77255  0.48576  0.95510
    245   3.14642  4.45833  4.86322  4.37740  3.57629  4.49061  5.08509  1.05733  4.25690  2.05702  3.38027  4.58946  4.80395  4.51968  4.44708  3.88893  3.41580  1.40416  5.57089  4.36871    293 - -
          2.68618  4.42225  2.77519  2.73123  3.46354  2.40513  3.72494  3.29354  2.67741  2.69355  4.24690  2.90347  2.73739  3.18146  2.89801  2.37887  2.77519  2.98518  4.58477  3.61503
          0.02574  4.06852  4.79087  0.61958  0.77255  0.48576  0.95510
    246   3.10151  4.47770  4.64537  4.14732  3.40528  4.32054  4.81784  1.93269  3.99152  1.50866  3.26017  4.38062  4.65730  4.26082  4.18344  3.70299  3.36952  1.17206  5.34561  4.13926    294 - -
          2.68618  4.42225  2.77519  2.73123  3.46354  2.40513  3.72494  3.29354  2.67741  2.69355  4.24690  2.90347  2.73739  3.18146  2.89801  2.37887  2.77519  2.98518  4.58477  3.61503
          0.02574  4.06852  4.79087  0.61958  0.77255  0.48576  0.95510
    247   3.13464  5.27279  2.58843  0.77549  4.64570  3.41042  4.02008  4.13938  2.92643  3.72688  4.69695  3.06229  4.02574  3.23462  3.35224  3.09976  3.44190  3.80470  5.78017  4.50819    295 - -
          2.68618  4.42225  2.77519  2.73123  3.46354  2.40513  3.72494  3.29354  2.67741  2.69355  4.24690  2.90347  2.73739  3.18146  2.89801  2.37887  2.77519  2.98518  4.58477  3.61503
          0.02574  4.06852  4.79087  0.61958  0.77255  0.48576  0.95510
    248   3.20785  4.53842  4.76921  4.29778  3.40708  4.47278  4.94985  0.98693  4.10962  1.79856  3.27209  4.53208  4.77761  4.40001  4.28751  3.88408  3.47178  1.79711  5.40474  4.16994    296 - -
          2.68618  4.42225  2.77519  2.73123  3.46354  2.40513  3.72494  3.29354  2.67741  2.69355  4.24690  2.90347  2.73739  3.18146  2.89801  2.37887  2.77519  2.98518  4.58477  3.61503
          0.02574  4.06852  4.79087  0.61958  0.77255  0.48576  0.95510
    249   3.23271  5.00776  3.33899  3.12282  3.43952  3.62828  0.78837  3.96614  2.96132  3.43345  4.49512  3.52250  4.19369  3.49282  3.21308  3.30288  3.54453  3.69772  4.90097  3.38573    297 - -
          2.68618  4.42225  2.77519  2.73123  3.46354  2.40513  3.72494  3.29354  2.67741  2.69355  4.24690  2.90347  2.73739  3.18146  2.89801  2.37887  2.77519  2.98518  4.58477  3.61503
          0.02574  4.06852  4.79087  0.61958  0.77255  0.48576  0.95510
    250   3.13434  4.65445  4.26564  3.87820  3.30876  3.98350  4.56809  2.50464  3.63429  1.87754  1.04644  4.13018  4.44889  4.00538  3.81571  3.50193  3.44546  2.53265  5.17321  3.95027    298 - -
          2.68618  4.42225  2.77519  2.73123  3.46354  2.40513  3.72494  3.29354  2.67741  2.69355  4.24690  2.90347  2.73739  3.18146  2.89801  2.37887  2.77519  2.98518  4.58477  3.61503
          0.02574  4.06852  4.79087  0.61958  0.77255  0.48576  0.95510
    251   2.98619  5.52851  1.86244  1.13606  4.82156  3.26842  3.80940  4.33519  2.81402  3.84531  4.70214  2.73948  3.88703  2.97700  3.39575  2.87444  3.27449  3.91491  5.99182  4.50282    299 - -
          2.68618  4.42225  2.77519  2.73123  3.46354  2.40513  3.72494  3.29354  2.67741  2.69355  4.24690  2.90347  2.73739  3.18146  2.89801  2.37887  2.77519  2.98518  4.58477  3.61503
          0.02574  4.06852  4.79087  0.61958  0.77255  0.48576  0.95510
    252   3.38190  4.78851  4.50353  4.14855  3.22153  4.22905  4.74316  2.44062  3.91444  0.66660  3.19087  4.40498  4.63343  4.23546  4.05667  3.82933  3.66875  2.52805  5.16746  3.93461    300 - -
          2.68618  4.42225  2.77519  2.73123  3.46354  2.40513  3.72494  3.29354  2.67741  2.69355  4.24690  2.90347  2.73739  3.18146  2.89801  2.37887  2.77519  2.98518  4.58477  3.61503
          0.02574  4.06852  4.79087  0.61958  0.77255  0.48576  0.95510
    253   3.13434  4.65445  4.26564  3.87820  3.30876  3.98350  4.56809  2.50464  3.63429  1.87754  1.04644  4.13018  4.44889  4.00538  3.81571  3.50193  3.44546  2.53265  5.17321  3.95027    301 - -
          2.68618  4.42225  2.77519  2.73123  3.46354  2.40513  3.72494  3.29354  2.67741  2.69355  4.24690  2.90347  2.73739  3.18146  2.89801  2.37887  2.77519  2.98518  4.58477  3.61503
          0.02574  4.06852  4.79087  0.61958  0.77255  0.48576  0.95510
    254   3.21206  5.35678  0.67293  2.47880  4.76292  3.36988  4.11980  4.39825  3.24348  3.97323  4.95986  3.04344  4.03689  3.36223  3.78311  3.15519  3.55628  4.01790  5.89216  4.60889    302 - -
          2.68618  4.42225  2.77519  2.73123  3.46354  2.40513  3.72494  3.29354  2.67741  2.69355  4.24690  2.90347  2.73739  3.18146  2.89801  2.37887  2.77519  2.98518  4.58477  3.61503
          0.02574  4.06852  4.79087  0.61958  0.77255  0.48576  0.95510
    255   2.56494  5.33750  2.19869  1.47910  4.64638  3.28774  3.72264  4.13424  2.63323  3.64436  4.45560  2.16522  3.84211  2.86903  3.17641  2.76096  3.10561  3.71933  5.81172  4.35614    303 - -
          2.68618  4.42225  2.77519  2.73123  3.46354  2.40513  3.72494  3.29354  2.67741  2.69355  4.24690  2.90347  2.73739  3.18146  2.89801  2.37887  2.77519  2.98518  4.58477  3.61503
          0.02574  4.06852  4.79087  0.61958  0.77255  0.48576  0.95510
    256   3.51826  4.86382  4.50816  4.26373  0.73820  4.15411  3.97934  3.02225  4.16690  2.34883  3.72577  4.24546  4.61119  4.28169  4.23796  3.77541  3.82097  3.02670  4.17746  2.52285    304 - -
          2.68618  4.42225  2.77519  2.73123  3.46354  2.40513  3.72494  3.29354  2.67741  2.69355  4.24690  2.90347  2.73739  3.18146  2.89801  2.37887  2.77519  2.98518  4.58477  3.61503
          0.02574  4.06852  4.79087  0.61958  0.77255  0.48576  0.95510
    257   1.46226  4.19348  3.49776  3.21567  4.32547  2.97730  4.27646  3.69028  3.26278  3.42648  4.26960  3.35405  3.73101  3.55468  3.56640  1.35517  2.74678  3.16238  5.68315  4.46610    305 - -
          2.68618  4.42225  2.77519  2.73123  3.46354  2.40513  3.72494  3.29354  2.67741  2.69355  4.24690  2.90347  2.73739  3.18146  2.89801  2.37887  2.77519  2.98518  4.58477  3.61503
          0.02574  4.06852  4.79087  0.61958  0.77255  0.48576  0.95510
    258   2.89041  5.18416  2.95482  2.51218  4.56391  3.50996  3.63685  3.97937  1.47308  3.45143  4.27716  2.68494  3.93512  2.10569  2.42156  2.86128  3.09975  3.61623  5.54304  4.25859    306 - -
          2.68618  4.42225  2.77519  2.73123  3.46354  2.40513  3.72494  3.29354  2.67741  2.69355  4.24690  2.90347  2.73739  3.18146  2.89801  2.37887  2.77519  2.98518  4.58477  3.61503
          0.02574  4.06852  4.79087  0.61958  0.77255  0.48576  0.95510
    259   2.94776  5.15148  2.96946  2.57866  4.49582  3.52470  3.68598  3.92954  1.87290  3.41961  4.28873  3.05827  3.97539  1.44990  2.43425  2.93343  3.16572  3.59560  5.52380  4.25122    307 - -
          2.68618  4.42225  2.77519  2.73123  3.46354  2.40513  3.72494  3.29354  2.67741  2.69355  4.24690  2.90347  2.73739  3.18146  2.89801  2.37887  2.77519  2.98518  4.58477  3.61503
          0.02574  4.06852  4.79087  0.61958  0.77255  0.48576  0.95510
    260   3.38190  4.78851  4.50353  4.14855  3.22153  4.22905  4.74316  2.44062  3.91444  0.66660  3.19087  4.40498  4.63343  4.23546  4.05667  3.82933  3.66875  2.52805  5.16746  3.93461    308 - -
          2.68618  4.42225  2.77519  2.73123  3.46354  2.40513  3.72494  3.29354  2.67741  2.69355  4.24690  2.90347  2.73739  3.18146  2.89801  2.37887  2.77519  2.98518  4.58477  3.61503
          0.02574  4.06852  4.79087  0.61958  0.77255  0.48576  0.95510
    261   3.05461  5.21573  3.36102  2.75272  4.65592  3.66729  3.63206  4.01249  1.13622  3.44854  4.30857  3.17684  4.04240  2.53657  2.00706  3.03907  3.22415  3.68516  5.49679  4.30918    309 - -
          2.68618  4.42225  2.77519  2.73123  3.46354  2.40513  3.72494  3.29354  2.67741  2.69355  4.24690  2.90347  2.73739  3.18146  2.89801  2.37887  2.77519  2.98518  4.58477  3.61503
          0.02574  4.06852  4.79087  0.61958  0.77255  0.48576  0.95510
    262   3.24133  4.65175  4.64273  4.16293  3.17425  4.35465  4.78377  2.18248  3.95521  0.85558  3.03635  4.41395  4.67104  4.20507  4.11905  3.75802  3.50859  2.04840  5.20864  4.02735    310 - -
          2.68618  4.42225  2.77519  2.73123  3.46354  2.40513  3.72494  3.29354  2.67741  2.69355  4.24690  2.90347  2.73739  3.18146  2.89801  2.37887  2.77519  2.98518  4.58477  3.61503
          0.02574  4.06852  4.79087  0.61958  0.77255  0.48576  0.95510
    263   3.13464  5.27279  2.58843  0.77549  4.64570  3.41042  4.02008  4.13938  2.92643  3.72688  4.69695  3.06229  4.02574  3.23462  3.35224  3.09976  3.44190  3.80470  5.78017  4.50819    311 - -
          2.68618  4.42225  2.77519  2.73123  3.46354  2.40513  3.72494  3.29354  2.67741  2.69355  4.24690  2.90347  2.73739  3.18146  2.89801  2.37887  2.77519  2.98518  4.58477  3.61503
          0.02574  4.06852  4.79087  0.61958  0.77255  0.48576  0.95510
    264   2.92712  4.67870  3.64070  3.56717  4.69753  0.48188  4.67140  4.34884  3.77486  3.97702  4.95738  3.80560  4.07585  4.08382  3.98546  3.10533  3.42362  3.83928  5.73672  4.80749    312 - -
          2.68618  4.42225  2.77519  2.73123  3.46354  2.40513  3.72494  3.29354  2.67741  2.69355  4.24690  2.90347  2.73739  3.18146  2.89801  2.37887  2.77519  2.98518  4.58477  3.61503
          0.02574  4.06852  4.79087  0.61958  0.77255  0.48576  0.95510
    265   3.23906  5.05600  3.75092  3.22633  4.46093  3.68378  3.98454  4.01994  2.34118  3.50037  4.49913  3.56912  4.18017  3.19836  0.71640  3.31606  3.49379  3.73632  5.46645  4.34970    313 - -
          2.68618  4.42225  2.77519  2.73123  3.46354  2.40513  3.72494  3.29354  2.67741  2.69355  4.24690  2.90347  2.73739  3.18146  2.89801  2.37887  2.77519  2.98518  4.58477  3.61503
          0.02574  4.06852  4.79087  0.61958  0.77255  0.48576  0.95510
    266   2.57723  4.68483  2.92590  2.58099  4.25564  3.26121  3.80965  3.71707  2.57712  3.31511  4.14428  2.50075  3.82407  2.98926  2.69587  1.48509  2.91043  3.31463  5.50109  4.18201    314 - -
          2.68618  4.42225  2.77519  2.73123  3.46354  2.40513  3.72494  3.29354  2.67741  2.69355  4.24690  2.90347  2.73739  3.18146  2.89801  2.37887  2.77519  2.98518  4.58477  3.61503
          0.02574  4.06852  4.79087  0.61958  0.77255  0.48576  0.95510
    267   3.13464  5.27279  2.58843  0.77549  4.64570  3.41042  4.02008  4.13938  2.92643  3.72688  4.69695  3.06229  4.02574  3.23462  3.35224  3.09976  3.44190  3.80470  5.78017  4.50819    315 - -
          2.68618  4.42225  2.77519  2.73123  3.46354  2.40513  3.72494  3.29354  2.67741  2.69355  4.24690  2.90347  2.73739  3.18146  2.89801  2.37887  2.77519  2.98518  4.58477  3.61503
          0.02574  4.06852  4.79087  0.61958  0.77255  0.48576  0.95510
    268   3.01300  5.60753  1.33024  1.49470  4.89150  3.25472  3.81679  4.42005  2.85561  3.91410  4.77465  2.71561  3.88743  2.98589  3.46551  2.88619  3.30552  3.98662  6.06118  4.54445    316 - -
          2.68618  4.42225  2.77519  2.73123  3.46354  2.40513  3.72494  3.29354  2.67741  2.69355  4.24690  2.90347  2.73739  3.18146  2.89801  2.37887  2.77519  2.98518  4.58477  3.61503
          0.02574  4.06852  4.79087  0.61958  0.77255  0.48576  0.95510
    269   3.14097  4.44208  4.88903  4.39781  3.60898  4.51167  5.10624  1.19074  4.28745  2.09949  3.40747  4.60712  4.81709  4.54767  4.47873  3.90626  3.40754  1.20966  5.59436  4.39073    317 - -
          2.68618  4.42225  2.77519  2.73123  3.46354  2.40513  3.72494  3.29354  2.67741  2.69355  4.24690  2.90347  2.73739  3.18146  2.89801  2.37887  2.77519  2.98518  4.58477  3.61503
          0.02574  4.06852  4.79087  0.61958  0.77255  0.48576  0.95510
    270   3.38190  4.78851  4.50353  4.14855  3.22153  4.22905  4.74316  2.44062  3.91444  0.66660  3.19087  4.40498  4.63343  4.23546  4.05667  3.82933  3.66875  2.52805  5.16746  3.93461    318 - -
          2.68618  4.42225  2.77519  2.73123  3.46354  2.40513  3.72494  3.29354  2.67741  2.69355  4.24690  2.90347  2.73739  3.18146  2.89801  2.37887  2.77519  2.98518  4.58477  3.61503
          0.02574  4.06852  4.79087  0.61958  0.77255  0.48576  0.95510
    271   3.00779  4.54628  4.20024  3.77415  3.29860  3.97715  4.51477  2.33843  3.55549  0.95157  3.20021  4.03644  4.41671  3.91133  3.76005  3.39313  2.90483  2.32562  5.18432  3.97553    319 - -
          2.68618  4.42225  2.77519  2.73123  3.46354  2.40513  3.72494  3.29354  2.67741  2.69355  4.24690  2.90347  2.73739  3.18146  2.89801  2.37887  2.77519  2.98518  4.58477  3.61503
          0.02574  4.06852  4.79087  0.61958  0.77255  0.48576  0.95510
    272   3.21206  5.35678  0.67293  2.47880  4.76292  3.36988  4.11980  4.39825  3.24348  3.97323  4.95986  3.04344  4.03689  3.36223  3.78311  3.15519  3.55628  4.01790  5.89216  4.60889    320 - -
          2.68618  4.42225  2.77519  2.73123  3.46354  2.40513  3.72494  3.29354  2.67741  2.69355  4.24690  2.90347  2.73739  3.18146  2.89801  2.37887  2.77519  2.98518  4.58477  3.61503
          0.02574  4.06852  4.79087  0.61958  0.77255  0.48576  0.95510
    273   3.54206  4.95113  4.13335  3.90332  2.32773  4.06297  3.72780  3.52531  3.75548  2.92754  4.18064  3.97306  4.53402  4.01363  3.89722  3.65759  3.83070  3.40564  3.97767  0.69308    321 - -
          2.68618  4.42225  2.77519  2.73123  3.46354  2.40513  3.72494  3.29354  2.67741  2.69355  4.24690  2.90347  2.73739  3.18146  2.89801  2.37887  2.77519  2.98518  4.58477  3.61503
          0.02574  4.06852  4.79087  0.61958  0.77255  0.48576  0.95510
    274   3.23906  5.05600  3.75092  3.22633  4.46093  3.68378  3.98454  4.01994  2.34118  3.50037  4.49913  3.56912  4.18017  3.19836  0.71640  3.31606  3.49379  3.73632  5.46645  4.34970    322 - -
          2.68618  4.42225  2.77519  2.73123  3.46354  2.40513  3.72494  3.29354  2.67741  2.69355  4.24690  2.90347  2.73739  3.18146  2.89801  2.37887  2.77519  2.98518  4.58477  3.61503
          0.02574  4.06852  4.79087  0.61958  0.77255  0.48576  0.95510
    275   3.38190  4.78851  4.50353  4.14855  3.22153  4.22905  4.74316  2.44062  3.91444  0.66660  3.19087  4.40498  4.63343  4.23546  4.05667  3.82933  3.66875  2.52805  5.16746  3.93461    323 - -
          2.68618  4.42225  2.77519  2.73123  3.46354  2.40513  3.72494  3.29354  2.67741  2.69355  4.24690  2.90347  2.73739  3.18146  2.89801  2.37887  2.77519  2.98518  4.58477  3.61503
          0.02574  4.06852  4.79087  0.61958  0.77255  0.48576  0.95510
    276   2.06931  4.23088  3.57315  3.28245  4.16615  3.08447  4.29604  3.25309  3.25207  3.15414  4.10620  3.43131  3.81360  3.59277  3.52859  2.54611  1.13835  2.88185  5.59841  4.38583    324 - -
          2.68618  4.42225  2.77519  2.73123  3.46354  2.40513  3.72494  3.29354  2.67741  2.69355  4.24690  2.90347  2.73739  3.18146  2.89801  2.37887  2.77519  2.98518  4.58477  3.61503
          0.02574  4.06852  4.79087  0.61958  0.77255  0.48576  0.95510
    277   3.34302  4.68343  4.82817  4.30939  3.14113  4.56074  4.88828  1.88136  4.11384  0.85630  2.97195  4.57572  4.78063  4.30714  4.25661  3.94356  3.58070  2.18714  5.22365  4.08030    325 - -
          2.68618  4.42225  2.77519  2.73123  3.46354  2.40513  3.72494  3.29354  2.67741  2.69355  4.24690  2.90347  2.73739  3.18146  2.89801  2.37887  2.77519  2.98518  4.58477  3.61503
          0.02574  4.06852  4.79087  0.61958  0.77255  0.48576  0.95510
    278   3.18625  4.55639  4.60545  4.23222  3.51347  4.27145  4.92789  0.86350  4.06418  2.06411  3.42316  4.45071  4.68783  4.39500  4.23892  3.78953  3.48358  1.87146  5.44179  4.19416    326 - -
          2.68618  4.42225  2.77519  2.73123  3.46354  2.40513  3.72494  3.29354  2.67741  2.69355  4.24690  2.90347  2.73739  3.18146  2.89801  2.37887  2.77519  2.98518  4.58477  3.61503
          0.02574  4.06852  4.79087  0.61958  0.77255  0.48576  0.95510
    279   3.21206  5.35678  0.67293  2.47880  4.76292  3.36988  4.11980  4.39825  3.24348  3.97323  4.95986  3.04344  4.03689  3.36223  3.78311  3.15519  3.55628  4.01790  5.89216  4.60889    327 - -
          2.68618  4.42225  2.77519  2.73123  3.46354  2.40513  3.72494  3.29354  2.67741  2.69355  4.24690  2.90347  2.73739  3.18146  2.89801  2.37887  2.77519  2.98518  4.58477  3.61503
          0.02574  4.06852  4.79087  0.61958  0.77255  0.48576  0.95510
    280   2.52168  4.23784  4.14058  3.58147  3.42625  3.90505  4.29399  1.70668  3.48965  2.26888  3.07673  3.85568  4.27570  3.75340  3.73593  3.21011  2.34965  1.67150  5.05471  3.85265    328 - -
          2.68618  4.42225  2.77519  2.73123  3.46354  2.40513  3.72494  3.29354  2.67741  2.69355  4.24690  2.90347  2.73739  3.18146  2.89801  2.37887  2.77519  2.98518  4.58477  3.61503
          0.02574  4.06852  4.79087  0.61958  0.77255  0.48576  0.95510
    281   3.22082  4.52752  4.90320  4.34444  3.24260  4.54100  4.91004  1.39538  4.22399  1.31022  2.68046  4.57627  4.75148  4.35818  4.35413  3.88945  3.45089  1.87115  5.27172  4.18275    329 - -
          2.68618  4.42225  2.77519  2.73123  3.46354  2.40513  3.72494  3.29354  2.67741  2.69355  4.24690  2.90347  2.73739  3.18146  2.89801  2.37887  2.77519  2.98518  4.58477  3.61503
          0.02574  4.06852  4.79087  0.61958  0.77255  0.48576  0.95510
    282   0.76431  4.30116  3.67211  3.47764  4.25777  3.11947  4.47504  3.41340  3.49923  3.28553  4.29936  3.57434  3.87770  3.82311  3.73314  2.65159  2.94279  3.03345  5.66510  4.48873    330 - -
          2.68618  4.42225  2.77519  2.73123  3.46354  2.40513  3.72494  3.29354  2.67741  2.69355  4.24690  2.90347  2.73739  3.18146  2.89801  2.37887  2.77519  2.98518  4.58477  3.61503
          0.02574  4.06852  4.79087  0.61958  0.77255  0.48576  0.95510
    283   3.23271  5.00776  3.33899  3.12282  3.43952  3.62828  0.78837  3.96614  2.96132  3.43345  4.49512  3.52250  4.19369  3.49282  3.21308  3.30288  3.54453  3.69772  4.90097  3.38573    331 - -
          2.68618  4.42225  2.77519  2.73123  3.46354  2.40513  3.72494  3.29354  2.67741  2.69355  4.24690  2.90347  2.73739  3.18146  2.89801  2.37887  2.77519  2.98518  4.58477  3.61503
          0.02574  4.06852  4.79087  0.61958  0.77255  0.48576  0.95510
    284   3.38190  4.78851  4.50353  4.14855  3.22153  4.22905  4.74316  2.44062  3.91444  0.66660  3.19087  4.40498  4.63343  4.23546  4.05667  3.82933  3.66875  2.52805  5.16746  3.93461    332 - -
          2.68618  4.42225  2.77519  2.73123  3.46354  2.40513  3.72494  3.29354  2.67741  2.69355  4.24690  2.90347  2.73739  3.18146  2.89801  2.37887  2.77519  2.98518  4.58477  3.61503
          0.02574  4.06852  4.79087  0.61958  0.77255  0.48576  0.95510
    285   2.33767  1.42827  3.98754  3.68251  4.14990  1.65752  4.47420  3.48450  3.59829  3.28026  4.17811  3.63164  3.82009  3.87829  3.79118  2.56461  2.83468  3.04582  5.52805  4.39112    333 - -
          2.68618  4.42225  2.77519  2.73123  3.46354  2.40513  3.72494  3.29354  2.67741  2.69355  4.24690  2.90347  2.73739  3.18146  2.89801  2.37887  2.77519  2.98518  4.58477  3.61503
          0.02574  4.06852  4.79087  0.61958  0.77255  0.48576  0.95510
    286   3.13464  5.27279  2.58843  0.77549  4.64570  3.41042  4.02008  4.13938  2.92643  3.72688  4.69695  3.06229  4.02574  3.23462  3.35224  3.09976  3.44190  3.80470  5.78017  4.50819    334 - -
          2.68618  4.42225  2.77519  2.73123  3.46354  2.40513  3.72494  3.29354  2.67741  2.69355  4.24690  2.90347  2.73739  3.18146  2.89801  2.37887  2.77519  2.98518  4.58477  3.61503
          0.02574  4.06852  4.79087  0.61958  0.77255  0.48576  0.95510
    287   3.13434  4.65445  4.26564  3.87820  3.30876  3.98350  4.56809  2.50464  3.63429  1.87754  1.04644  4.13018  4.44889  4.00538  3.81571  3.50193  3.44546  2.53265  5.17321  3.95027    335 - -
          2.68618  4.42225  2.77519  2.73123  3.46354  2.40513  3.72494  3.29354  2.67741  2.69355  4.24690  2.90347  2.73739  3.18146  2.89801  2.37887  2.77519  2.98518  4.58477  3.61503
          0.02574  4.06852  4.79087  0.61958  0.77255  0.48576  0.95510
    288   3.54206  4.95113  4.13335  3.90332  2.32773  4.06297  3.72780  3.52531  3.75548  2.92754  4.18064  3.97306  4.53402  4.01363  3.89722  3.65759  3.83070  3.40564  3.97767  0.69308    336 - -
          2.68618  4.42225  2.77519  2.73123  3.46354  2.40513  3.72494  3.29354  2.67741  2.69355  4.24690  2.90347  2.73739  3.18146  2.89801  2.37887  2.77519  2.98518  4.58477  3.61503
          0.02574  4.06852  4.79087  0.61958  0.77255  0.48576  0.95510
    289   3.23906  5.05600  3.75092  3.22633  4.46093  3.68378  3.98454  4.01994  2.34118  3.50037  4.49913  3.56912  4.18017  3.19836  0.71640  3.31606  3.49379  3.73632  5.46645  4.34970    337 - -
          2.68618  4.42225  2.77519  2.73123  3.46354  2.40513  3.72494  3.29354  2.67741  2.69355  4.24690  2.90347  2.73739  3.18146  2.89801  2.37887  2.77519  2.98518  4.58477  3.61503
          0.02574  4.06852  4.79087  0.61958  0.77255  0.48576  0.95510
    290   3.23906  5.05600  3.75092  3.22633  4.46093  3.68378  3.98454  4.01994  2.34118  3.50037  4.49913  3.56912  4.18017  3.19836  0.71640  3.31606  3.49379  3.73632  5.46645  4.34970    338 - -
          2.68618  4.42225  2.77519  2.73123  3.46354  2.40513  3.72494  3.29354  2.67741  2.69355  4.24690  2.90347  2.73739  3.18146  2.89801  2.37887  2.77519  2.98518  4.58477  3.61503
          0.02574  4.06852  4.79087  0.61958  0.77255  0.48576  0.95510
    291   2.24382  2.86010  3.83041  3.46585  4.11798  3.00024  4.33688  3.47179  3.37961  3.24983  4.12568  3.48301  3.75221  3.67727  3.62959  1.05820  2.73492  3.01052  5.52974  4.31687    339 - -
          2.68618  4.42225  2.77519  2.73123  3.46354  2.40513  3.72494  3.29354  2.67741  2.69355  4.24690  2.90347  2.73739  3.18146  2.89801  2.37887  2.77519  2.98518  4.58477  3.61503
          0.02574  4.06852  4.79087  0.61958  0.77255  0.48576  0.95510
    292   3.18625  4.55639  4.60545  4.23222  3.51347  4.27145  4.92789  0.86350  4.06418  2.06411  3.42316  4.45071  4.68783  4.39500  4.23892  3.78953  3.48358  1.87146  5.44179  4.19416    340 - -
          2.68618  4.42225  2.77519  2.73123  3.46354  2.40513  3.72494  3.29354  2.67741  2.69355  4.24690  2.90347  2.73739  3.18146  2.89801  2.37887  2.77519  2.98518  4.58477  3.61503
          0.02574  4.06852  4.79087  0.61958  0.77255  0.48576  0.95510
    293   3.03260  4.75265  3.66168  3.53214  4.50345  3.42927  4.58990  4.10385  3.60713  3.70753  4.76854  3.81710  0.53227  3.98983  3.82680  3.20716  3.49040  3.72605  5.63186  4.62813    341 - -
          2.68618  4.42225  2.77519  2.73123  3.46354  2.40513  3.72494  3.29354  2.67741  2.69355  4.24690  2.90347  2.73739  3.18146  2.89801  2.37887  2.77519  2.98518  4.58477  3.61503
          0.02574  4.06852  4.79087  0.61958  0.77255  0.48576  0.95510
    294   3.12655  5.15787  3.56482  2.91746  4.60664  3.70969  3.68582  3.97172  1.79477  3.42999  4.32772  3.29346  4.09969  2.83352  1.07232  3.14075  3.30223  3.66843  5.46836  4.31547    342 - -
          2.68618  4.42225  2.77519  2.73123  3.46354  2.40513  3.72494  3.29354  2.67741  2.69355  4.24690  2.90347  2.73739  3.18146  2.89801  2.37887  2.77519  2.98518  4.58477  3.61503
          0.02574  4.06852  4.79087  0.61958  0.77255  0.48576  0.95510
    295   2.81054  5.29248  2.04085  1.49336  4.61521  2.75267  3.71545  4.09830  2.61950  3.61305  4.41952  2.76672  3.83454  2.85967  3.16152  2.74165  2.75029  3.68354  5.78363  4.33517    343 - -
          2.68618  4.42225  2.77519  2.73123  3.46354  2.40513  3.72494  3.29354  2.67741  2.69355  4.24690  2.90347  2.73739  3.18146  2.89801  2.37887  2.77519  2.98518  4.58477  3.61503
          0.02574  4.06852  4.79087  0.61958  0.77255  0.48576  0.95510
    296   2.60073  4.81605  2.45063  2.41564  4.10436  3.38101  3.64379  3.52180  2.44042  2.75343  3.93486  2.93416  3.80710  2.79370  2.70152  2.05384  2.66783  3.18414  5.35500  4.01346    344 - -
          2.68639  4.42246  2.77480  2.73132  3.46341  2.40516  3.72516  3.29339  2.67762  2.69300  4.24616  2.90348  2.73748  3.18122  2.89822  2.37890  2.77541  2.98540  4.58416  3.61524
          0.20723  1.67574        *  1.73800  0.19343  0.00000        *
//
