# Supplementary material for: Potential Conservation of Circadian Clock Proteins in the phylum Nematoda as Revealed by Bioinformatic Searches
Source: PLoS One. 2014 Nov 14;9(11):e112871. doi: 10.1371/journal.pone.0112871 (PMC4232591; doi:10.1371/journal.pone.0112871)
Supplement: File S1 — HMM profiles used in this work and HMMsearch results. (ZIP) [file pone.0112871.s007.zip › HMMs-CE/Neurospora/WC-2_P78714-aln.fasta.hmm.res]

# hmmsearch :: search profile(s) against a sequence database
# HMMER 3.0 (March 2010); http://hmmer.org/
# Copyright (C) 2010 Howard Hughes Medical Institute.
# Freely distributed under the GNU General Public License (GPLv3).
# - - - - - - - - - - - - - - - - - - - - - - - - - - - - - - - - - - - -
# query HMM file:                  WC-2_P78714-aln.fasta.hmm
# target sequence database:        ../../../../ProteomasGus/wormpep229
# Max sensitivity mode:            on [all heuristic filters off]
# - - - - - - - - - - - - - - - - - - - - - - - - - - - - - - - - - - - -

Query:       WC-2_P78714-aln  [M=509]
Scores for complete sequences (score includes all domains):
   --- full sequence ---   --- best 1 domain ---    -#dom-
    E-value  score  bias    E-value  score  bias    exp  N  Sequence     Description
    ------- ------ -----    ------- ------ -----   ---- --  --------     -----------
    3.9e-10   39.9   0.2    5.8e-06   26.1   0.0    2.2  2  F38A6.3d     CE38181	WBGene00001851	locus:hif-1	status:Confi
      4e-10   39.8   0.3    6.4e-06   26.0   0.0    2.4  2  F38A6.3e     CE46300	WBGene00001851	locus:hif-1	status:Confi
    4.1e-10   39.8   0.3    6.5e-06   25.9   0.0    2.4  2  F38A6.3a     CE38182	WBGene00001851	locus:hif-1	status:Confi
    4.2e-10   39.7   0.3    6.5e-06   25.9   0.0    2.4  2  F38A6.3b     CE42263	WBGene00001851	locus:hif-1	status:Confi
    1.2e-08   34.9   0.0    3.5e-05   23.5   0.0    2.2  2  C25A1.11a    CE08377	WBGene00000095	locus:aha-1	aryl hydroca
    1.2e-08   34.9   0.0    3.5e-05   23.5   0.0    2.2  2  C25A1.11b    CE44231	WBGene00000095	locus:aha-1	status:Confi
    7.5e-08   32.3   0.0    6.1e-07   29.3   0.0    2.2  2  C41G7.5b     CE38293	WBGene00000096	locus:ahr-1	status:Confi
    9.1e-08   32.0   0.0    6.8e-07   29.2   0.0    2.2  2  C41G7.5a     CE20561	WBGene00000096	locus:ahr-1	aryl hydroca
    2.7e-05   23.9   0.8    4.9e-05   23.0   0.0    1.7  2  T01D3.2      CE30446	WBGene00011327	locus:hlh-34	single mind
    0.00028   20.5   3.2    0.00028   20.5   2.2    3.3  2  W09C2.1b     CE03799	WBGene00001249	locus:elt-1	elongation f
    0.00044   19.9   2.1    0.00044   19.9   1.5    1.1  1  C18G1.2b     CE41205	WBGene00015981	locus:elt-7	status:Confi
     0.0014   18.2   2.2     0.0017   18.0   1.5    1.2  1  C18G1.2a     CE17418	WBGene00015981	locus:elt-7	GATA transcr
     0.0081   15.7   0.8     0.0096   15.5   0.6    1.2  1  K02B9.4d     CE45597	WBGene00001251	locus:elt-3	status:Confi
  ------ inclusion threshold ------
      0.011   15.2   0.6      0.012   15.2   0.4    1.1  1  C39B10.6a    CE31441	WBGene00001252	locus:elt-4	status:Confi
      0.013   15.1  27.0      0.014   14.9   6.4    3.3  2  W09C2.1a     CE39113	WBGene00001249	locus:elt-1	elongation f
      0.025   14.1   0.2       0.15   11.5   0.0    2.1  2  C15C8.2a     CE30427	WBGene00000521	locus:cky-1	Human ARNT-i
      0.028   13.9   0.2       0.16   11.4   0.0    2.1  2  C15C8.2b     CE41867	WBGene00000521	locus:cky-1	status:Confi
      0.049   13.1   0.0       0.11   12.0   0.0    1.5  1  F38A6.3c     CE32019	WBGene00001851	locus:hif-1	status:Confi
       0.41   10.1   0.3       0.65    9.4   0.2    1.2  1  C25G4.4      CE05305	WBGene00007732	locus:gmeb-4	SAND domain
       0.62    9.5   6.3       0.47    9.9   3.1    1.7  1  K02B9.4b     CE43426	WBGene00001251	locus:elt-3	GATA-binding
       0.96    8.9   7.9       0.24   10.9   3.1    1.6  2  K02B9.4c     CE06061	WBGene00001251	locus:elt-3	status:Confi
       0.99    8.8   1.6        2.4    7.5   0.4    2.0  2  Y45F10D.9    CE16647	WBGene00012888	locus:sas-6	status:Confi
       0.99    8.8   9.6      0.082   12.4   1.8    2.5  2  T27C4.4b     CE21212	WBGene00003025	locus:lin-40	status:Conf
       0.99    8.8   9.6      0.082   12.4   1.8    2.5  2  T27C4.4d     CE33331	WBGene00003025	locus:lin-40	status:Part
        1.1    8.7   7.8       0.32   10.5   3.3    1.6  2  K02B9.4a     CE23844	WBGene00001251	locus:elt-3	GATA-binding
        1.4    8.3   0.2        1.6    8.2   0.2    1.0  1  F44A2.5a     CE33088	WBGene00018405	status:Confirmed	UniProt
        1.4    8.3   9.6      0.098   12.1   1.8    2.4  2  T27C4.4a     CE21211	WBGene00003025	locus:lin-40	status:Conf
        1.5    8.3   0.7        3.2    7.1   0.5    1.5  1  F10C1.2a     CE02618	WBGene00002053	locus:ifb-1	Intermediate
        1.5    8.2   0.7        3.5    7.0   0.5    1.5  1  F10C1.2b     CE02619	WBGene00002053	locus:ifb-1	Intermediate
        1.8    8.0   4.4        1.8    8.0   3.0    1.1  1  ZC196.1      CE36055	WBGene00022545	status:Confirmed	UniProt
        2.4    7.5   0.4        2.6    7.4   0.3    1.0  1  Y57G11C.1130 CE43922	WBGene00194649	status:Confirmed	UniProt
        3.2    7.1   0.6        3.5    7.0   0.4    1.1  1  ZK470.2a     CE05086	WBGene00022745	status:Confirmed	UniProt
        3.7    6.9   0.0        5.6    6.3   0.0    1.2  1  T04H1.2      CE13169	WBGene00011449	GTP-binding protein	stat
        3.9    6.9   0.5        5.2    6.5   0.3    1.1  1  F36H12.14    CE09984	WBGene00018127	status:Partially_confirm
        4.9    6.5   0.9        6.2    6.2   0.6    1.2  1  C29A12.1     CE05326	WBGene00007797	status:Partially_confirm
        5.3    6.4   0.3        7.4    6.0   0.2    1.2  1  F10G2.4      CE09332	WBGene00017365	status:Partially_confirm
        5.4    6.4   0.1          7    6.0   0.1    1.2  1  Y62E10A.3    CE42685	WBGene00013374	status:Partially_confirm
        6.9    6.1   0.7        9.8    5.5   0.5    1.1  1  Y57G11C.6    CE14936	WBGene00013304	protein-tyrosine phospha
          7    6.0   0.8        9.3    5.6   0.6    1.1  1  T20F5.4      CE13822	WBGene00020626	status:Confirmed	UniProt
          7    6.0   0.1         10    5.5   0.0    1.2  1  ZC395.6      CE30119	WBGene00001740	locus:gro-1	tRNA isopent
        7.1    6.0   0.1         10    5.5   0.0    1.1  1  C09B8.5      CE02465	WBGene00015624	status:Partially_confirm
        7.3    6.0   1.2        8.1    5.8   0.9    1.1  1  T26H5.4a     CE18292	WBGene00012069	status:Partially_confirm
        7.4    5.9   3.0        8.4    5.8   2.1    1.0  1  F14E5.8      CE45056	WBGene00195147	status:Confirmed	UniProt
        7.6    5.9   0.2         18    4.7   0.2    1.6  1  F53H2.1      CE43551	WBGene00010004	status:Partially_confirm
        8.2    5.8   0.3         12    5.3   0.2    1.1  1  T02E9.2a     CE13064	WBGene00001716	locus:grl-7	status:Confi
          9    5.7  14.0      0.049   13.1   1.6    2.3  2  F52C12.5     CE31536	WBGene00001253	locus:elt-6	status:Confi
        9.5    5.6   7.8         17    4.7   5.4    1.3  1  H40L08.3     CE37841	WBGene00010434	status:Partially_confirm
        9.9    5.5   8.5         14    5.0   5.9    1.2  1  C29E6.1b     CE37323	WBGene00002827	locus:let-653	LET-653 mu


Domain annotation for each sequence (and alignments):
>> F38A6.3d  CE38181	WBGene00001851	locus:hif-1	status:Confirmed	UniProt:Q8I066	protein_id:CAD54168.2
   #    score  bias  c-Evalue  i-Evalue hmmfrom  hmm to    alifrom  ali to    envfrom  env to     acc
 ---   ------ ----- --------- --------- ------- -------    ------- -------    ------- -------    ----
   1 !   26.1   0.0   1.1e-08   5.8e-06     152     219 ..      76     144 ..      56     151 .. 0.84
   2 !   11.6   0.0   0.00027      0.15     181     249 ..     245     313 ..     232     328 .. 0.87

  Alignments for each domain:
  == domain 1    score: 26.1 bits;  conditional E-value: 1.1e-08
  WC-2_P78714-aln 152 lteftkrrnwpakvvee.lkdlihiLdanGrikyvspsvedltGYkpeelidlfLkdliHpDDvgvfvk 219
                      l + +  + w++  ++e l +++ i+d    i+yv +sv    G    +l +  L+d++Hp D + f k
         F38A6.3d  76 LDNEITNEVWTEDTIAEcLDGFVMIVDSDSSILYVTESVAMYLGLTQTDLTGRALRDFLHPSDYDEFDK 144
                      455567788988766664899******************************************998765 PP

  == domain 2    score: 11.6 bits;  conditional E-value: 0.00027
  WC-2_P78714-aln 181 rikyvspsvedltGYkpeelidlfLkdliHpDDvgvfvkelneaietksplrlfYRfkkkdgtytifet 249
                      ri +vs+  + +   + + l++++  +l+Hp D+ ++ k ++e ++ +     +YR+ + ++t + ++t
         F38A6.3d 245 RITFVSDKFNYILKSELKTLMGTSFYELVHPADMMIVSKSMKELFAKGHIRTPYYRLIAANDTLAWIQT 313
                      6788888888888888899**************************99988889****999999876665 PP

>> F38A6.3e  CE46300	WBGene00001851	locus:hif-1	status:Confirmed	protein_id:CCD31138.1
   #    score  bias  c-Evalue  i-Evalue hmmfrom  hmm to    alifrom  ali to    envfrom  env to     acc
 ---   ------ ----- --------- --------- ------- -------    ------- -------    ------- -------    ----
   1 !   26.0   0.0   1.2e-08   6.4e-06     152     219 ..      68     136 ..      48     143 .. 0.84
   2 !   11.4   0.0    0.0003      0.16     181     249 ..     237     305 ..     225     320 .. 0.87

  Alignments for each domain:
  == domain 1    score: 26.0 bits;  conditional E-value: 1.2e-08
  WC-2_P78714-aln 152 lteftkrrnwpakvvee.lkdlihiLdanGrikyvspsvedltGYkpeelidlfLkdliHpDDvgvfvk 219
                      l + +  + w++  ++e l +++ i+d    i+yv +sv    G    +l +  L+d++Hp D + f k
         F38A6.3e  68 LDNEITNEVWTEDTIAEcLDGFVMIVDSDSSILYVTESVAMYLGLTQTDLTGRALRDFLHPSDYDEFDK 136
                      455567788988766664899******************************************998765 PP

  == domain 2    score: 11.4 bits;  conditional E-value: 0.0003
  WC-2_P78714-aln 181 rikyvspsvedltGYkpeelidlfLkdliHpDDvgvfvkelneaietksplrlfYRfkkkdgtytifet 249
                      ri +vs+  + +   + + l++++  +l+Hp D+ ++ k ++e ++ +     +YR+ + ++t + ++t
         F38A6.3e 237 RITFVSDKFNYILKSELKTLMGTSFYELVHPADMMIVSKSMKELFAKGHIRTPYYRLIAANDTLAWIQT 305
                      6788888888888888899**************************99988889****999999876665 PP

>> F38A6.3a  CE38182	WBGene00001851	locus:hif-1	status:Confirmed	UniProt:O45486	protein_id:CAB07380.2
   #    score  bias  c-Evalue  i-Evalue hmmfrom  hmm to    alifrom  ali to    envfrom  env to     acc
 ---   ------ ----- --------- --------- ------- -------    ------- -------    ------- -------    ----
   1 !   25.9   0.0   1.2e-08   6.5e-06     152     219 ..      76     144 ..      56     151 .. 0.84
   2 !   11.4   0.0   0.00031      0.16     181     249 ..     245     313 ..     233     328 .. 0.87

  Alignments for each domain:
  == domain 1    score: 25.9 bits;  conditional E-value: 1.2e-08
  WC-2_P78714-aln 152 lteftkrrnwpakvvee.lkdlihiLdanGrikyvspsvedltGYkpeelidlfLkdliHpDDvgvfvk 219
                      l + +  + w++  ++e l +++ i+d    i+yv +sv    G    +l +  L+d++Hp D + f k
         F38A6.3a  76 LDNEITNEVWTEDTIAEcLDGFVMIVDSDSSILYVTESVAMYLGLTQTDLTGRALRDFLHPSDYDEFDK 144
                      455567788988766664899******************************************998765 PP

  == domain 2    score: 11.4 bits;  conditional E-value: 0.00031
  WC-2_P78714-aln 181 rikyvspsvedltGYkpeelidlfLkdliHpDDvgvfvkelneaietksplrlfYRfkkkdgtytifet 249
                      ri +vs+  + +   + + l++++  +l+Hp D+ ++ k ++e ++ +     +YR+ + ++t + ++t
         F38A6.3a 245 RITFVSDKFNYILKSELKTLMGTSFYELVHPADMMIVSKSMKELFAKGHIRTPYYRLIAANDTLAWIQT 313
                      6788888888888888899**************************99988889****999999876665 PP

>> F38A6.3b  CE42263	WBGene00001851	locus:hif-1	status:Confirmed	UniProt:Q9TVM0	protein_id:CAB07381.2
   #    score  bias  c-Evalue  i-Evalue hmmfrom  hmm to    alifrom  ali to    envfrom  env to     acc
 ---   ------ ----- --------- --------- ------- -------    ------- -------    ------- -------    ----
   1 !   25.9   0.0   1.2e-08   6.5e-06     152     219 ..      76     144 ..      56     151 .. 0.84
   2 !   11.4   0.0   0.00031      0.16     181     249 ..     245     313 ..     233     328 .. 0.87

  Alignments for each domain:
  == domain 1    score: 25.9 bits;  conditional E-value: 1.2e-08
  WC-2_P78714-aln 152 lteftkrrnwpakvvee.lkdlihiLdanGrikyvspsvedltGYkpeelidlfLkdliHpDDvgvfvk 219
                      l + +  + w++  ++e l +++ i+d    i+yv +sv    G    +l +  L+d++Hp D + f k
         F38A6.3b  76 LDNEITNEVWTEDTIAEcLDGFVMIVDSDSSILYVTESVAMYLGLTQTDLTGRALRDFLHPSDYDEFDK 144
                      455567788988766664899******************************************998765 PP

  == domain 2    score: 11.4 bits;  conditional E-value: 0.00031
  WC-2_P78714-aln 181 rikyvspsvedltGYkpeelidlfLkdliHpDDvgvfvkelneaietksplrlfYRfkkkdgtytifet 249
                      ri +vs+  + +   + + l++++  +l+Hp D+ ++ k ++e ++ +     +YR+ + ++t + ++t
         F38A6.3b 245 RITFVSDKFNYILKSELKTLMGTSFYELVHPADMMIVSKSMKELFAKGHIRTPYYRLIAANDTLAWIQT 313
                      6788888888888888899**************************99988889****999999876665 PP

>> C25A1.11a  CE08377	WBGene00000095	locus:aha-1	aryl hydrocarbon receptor nuclear translocator	status:Confirmed	UniProt
   #    score  bias  c-Evalue  i-Evalue hmmfrom  hmm to    alifrom  ali to    envfrom  env to     acc
 ---   ------ ----- --------- --------- ------- -------    ------- -------    ------- -------    ----
   1 !   23.5   0.0   6.6e-08   3.5e-05     137     220 ..      94     178 ..      45     189 .. 0.86
   2 !    9.3   0.0    0.0014      0.72     177     239 ..     296     357 ..     287     362 .. 0.88

  Alignments for each domain:
  == domain 1    score: 23.5 bits;  conditional E-value: 6.6e-08
  WC-2_P78714-aln 137 ssgssggsssgggstlteftkrrnwpakvveelkdlihiLd.anGrikyvspsvedltGYkpeelidlfLkdliHpDDvgvfvke 220
                       +g +g +++  +s +  f   +  +  ++e  ++++ ++   +G+++yv++s++++   k e+ ++  L++liHpDD++ +  +
        C25A1.11a  94 MKGIRGHTAQDETSYKPSFLTDQELKHLILEAANGFLFVVCcQTGKVLYVADSITPVLNLKQEDWLQRNLNELIHPDDQDKIRDQ 178
                      456666667777888888999999999999999**999875268***********************************977655 PP

  == domain 2    score: 9.3 bits;  conditional E-value: 0.0014
  WC-2_P78714-aln 177 danGrikyvspsvedltGYkpeelidlfLkdliHpDDvgvfvkelneaietksplrlfYRfkk 239
                      +  G++ ++   v dl G ++++li+ +  +l Hp D + +   +  a+ + +p+r+  R++ 
        C25A1.11a 296 SEDGKMTFIDARVSDLIGLSSDQLIGRYWWNLAHPADEKTLQDSF-VALLSDQPMRINIRVRT 357
                      6789*********************************99987776.57888999999999886 PP

>> C25A1.11b  CE44231	WBGene00000095	locus:aha-1	status:Confirmed	UniProt:O44711	protein_id:CBH29653.1
   #    score  bias  c-Evalue  i-Evalue hmmfrom  hmm to    alifrom  ali to    envfrom  env to     acc
 ---   ------ ----- --------- --------- ------- -------    ------- -------    ------- -------    ----
   1 !   23.5   0.0   6.6e-08   3.5e-05     137     220 ..      94     178 ..      45     189 .. 0.86
   2 !    9.3   0.0    0.0014      0.74     177     239 ..     294     355 ..     286     360 .. 0.88

  Alignments for each domain:
  == domain 1    score: 23.5 bits;  conditional E-value: 6.6e-08
  WC-2_P78714-aln 137 ssgssggsssgggstlteftkrrnwpakvveelkdlihiLd.anGrikyvspsvedltGYkpeelidlfLkdliHpDDvgvfvke 220
                       +g +g +++  +s +  f   +  +  ++e  ++++ ++   +G+++yv++s++++   k e+ ++  L++liHpDD++ +  +
        C25A1.11b  94 MKGIRGHTAQDETSYKPSFLTDQELKHLILEAANGFLFVVCcQTGKVLYVADSITPVLNLKQEDWLQRNLNELIHPDDQDKIRDQ 178
                      456666667777888888999999999999999**999875268***********************************977655 PP

  == domain 2    score: 9.3 bits;  conditional E-value: 0.0014
  WC-2_P78714-aln 177 danGrikyvspsvedltGYkpeelidlfLkdliHpDDvgvfvkelneaietksplrlfYRfkk 239
                      +  G++ ++   v dl G ++++li+ +  +l Hp D + +   +  a+ + +p+r+  R++ 
        C25A1.11b 294 SEDGKMTFIDARVSDLIGLSSDQLIGRYWWNLAHPADEKTLQDSF-VALLSDQPMRINIRVRT 355
                      6789*********************************99987776.57888999999999886 PP

>> C41G7.5b  CE38293	WBGene00000096	locus:ahr-1	status:Confirmed	UniProt:O44712	protein_id:CAI79126.1
   #    score  bias  c-Evalue  i-Evalue hmmfrom  hmm to    alifrom  ali to    envfrom  env to     acc
 ---   ------ ----- --------- --------- ------- -------    ------- -------    ------- -------    ----
   1 !   29.3   0.0   1.1e-09   6.1e-07     159     226 ..      85     152 ..      28     173 .. 0.92
   2 ?    0.2   0.0      0.76     4e+02     205     237 ..     277     309 ..     263     320 .. 0.86

  Alignments for each domain:
  == domain 1    score: 29.3 bits;  conditional E-value: 1.1e-09
  WC-2_P78714-aln 159 rnwpakvveelkdlihiLdanGrikyvspsvedltGYkpeelidlfLkdliHpDDvgvfvkelneaie 226
                       n+ ++ ++ l ++i +L+ nG i y+s+ ve+  G++  +++ + + dliH +D++ + ++l++ ++
         C41G7.5b  85 SNFEEISLKSLGGFILVLNDNGEIYYASENVENYLGFHQSDVLHQPVYDLIHSEDRDDIRQQLDSNFH 152
                      6999999**************************************************99999887654 PP

  == domain 2    score: 0.2 bits;  conditional E-value: 0.76
  WC-2_P78714-aln 205 LkdliHpDDvgvfvkelneaietksplrlfYRf 237
                      L +l+H++D   + +  +eai+ +s   l YR+
         C41G7.5b 277 LYNLVHVEDAVCMAEAHKEAIKNGSSGLLVYRL 309
                      789*******99999999*******99999997 PP

>> C41G7.5a  CE20561	WBGene00000096	locus:ahr-1	aryl hydrocarbon (AH) receptor	status:Confirmed	UniProt:O44712	protein_i
   #    score  bias  c-Evalue  i-Evalue hmmfrom  hmm to    alifrom  ali to    envfrom  env to     acc
 ---   ------ ----- --------- --------- ------- -------    ------- -------    ------- -------    ----
   1 !   29.2   0.0   1.3e-09   6.8e-07     159     226 ..     127     194 ..      71     215 .. 0.91
   2 ?    0.1   0.0      0.83   4.4e+02     205     237 ..     319     351 ..     305     362 .. 0.86

  Alignments for each domain:
  == domain 1    score: 29.2 bits;  conditional E-value: 1.3e-09
  WC-2_P78714-aln 159 rnwpakvveelkdlihiLdanGrikyvspsvedltGYkpeelidlfLkdliHpDDvgvfvkelneaie 226
                       n+ ++ ++ l ++i +L+ nG i y+s+ ve+  G++  +++ + + dliH +D++ + ++l++ ++
         C41G7.5a 127 SNFEEISLKSLGGFILVLNDNGEIYYASENVENYLGFHQSDVLHQPVYDLIHSEDRDDIRQQLDSNFH 194
                      6999999**************************************************99999887654 PP

  == domain 2    score: 0.1 bits;  conditional E-value: 0.83
  WC-2_P78714-aln 205 LkdliHpDDvgvfvkelneaietksplrlfYRf 237
                      L +l+H++D   + +  +eai+ +s   l YR+
         C41G7.5a 319 LYNLVHVEDAVCMAEAHKEAIKNGSSGLLVYRL 351
                      789*******99999999*******99999997 PP

>> T01D3.2  CE30446	WBGene00011327	locus:hlh-34	single minded protein	status:Confirmed	UniProt:P90953	protein_id:CAB0325
   #    score  bias  c-Evalue  i-Evalue hmmfrom  hmm to    alifrom  ali to    envfrom  env to     acc
 ---   ------ ----- --------- --------- ------- -------    ------- -------    ------- -------    ----
   1 !   23.0   0.0   9.2e-08   4.9e-05     161     222 ..      85     146 ..      43     151 .. 0.92
   2 ?   -1.5   0.1       2.5   1.3e+03     195     237 ..     243     285 ..     230     309 .. 0.78

  Alignments for each domain:
  == domain 1    score: 23.0 bits;  conditional E-value: 9.2e-08
  WC-2_P78714-aln 161 wpakvveelkdlihiLdanGrikyvspsvedltGYkpeelidlfLkdliHpDDvgvfvkeln 222
                      w+++ +  l ++  iLd  G ++y+s+++    G +  e+ ++ + d+iH  D + f + ln
          T01D3.2  85 WTNNHLDLLDGFFVILDRRGDVLYISETISIYLGLSQVEMTGNAMVDYIHEQDINCFNSALN 146
                      66666778999*********************************************999887 PP

  == domain 2    score: -1.5 bits;  conditional E-value: 2.5
  WC-2_P78714-aln 195 YkpeelidlfLkdliHpDDvgvfvkelneaietksplrlfYRf 237
                      Y   ++ +++L  li   D +v+ k     ++ ++    +YR+
          T01D3.2 243 YPDSNIKGMSLYSLIDISDSEVISKMHFDIFNLGAYKTPYYRM 285
                      5567889999999999999999877666677777777778886 PP

>> W09C2.1b  CE03799	WBGene00001249	locus:elt-1	elongation factor ELT	status:Confirmed	UniProt:P28515	protein_id:CAJ3023
   #    score  bias  c-Evalue  i-Evalue hmmfrom  hmm to    alifrom  ali to    envfrom  env to     acc
 ---   ------ ----- --------- --------- ------- -------    ------- -------    ------- -------    ----
   1 !   20.5   2.2   5.3e-07   0.00028     452     500 ..     211     266 ..     193     271 .. 0.70
   2 !   10.4   2.0   0.00063      0.34     447     487 ..     258     300 ..     245     320 .. 0.76

  Alignments for each domain:
  == domain 1    score: 20.5 bits;  conditional E-value: 5.3e-07
  WC-2_P78714-aln 452 vaeeyvCtDCGtldsPEWRkGPsGpktLCnACGLRW.....Ak...kekkkdsnedk 500
                      ++e+  C +CG  + P WR+  sG+  LCnACGL +     A+   k kk+++n +k
         W09C2.1b 211 STEDRECVNCGVHNTPLWRRDGSGN-YLCNACGLYFkmnhhARplvKPKKRQQNAQK 266
                      578889******************7.6*******65111112222255666666655 PP

  == domain 2    score: 10.4 bits;  conditional E-value: 0.00063
  WC-2_P78714-aln 447 kkklkvaee...yvCtDCGtldsPEWRkGPsGpktLCnACGLRW 487
                      kk+ + a++     C +C t +   WR+  +G   +CnACGL +
         W09C2.1b 258 KKRQQNAQKrtgIECVNCRTNTTTLWRRNGEGH-PVCNACGLYF 300
                      55555555411256***************9997.68*****964 PP

>> C18G1.2b  CE41205	WBGene00015981	locus:elt-7	status:Confirmed	UniProt:A6PVB2	protein_id:CCD65231.1
   #    score  bias  c-Evalue  i-Evalue hmmfrom  hmm to    alifrom  ali to    envfrom  env to     acc
 ---   ------ ----- --------- --------- ------- -------    ------- -------    ------- -------    ----
   1 !   19.9   1.5   8.2e-07   0.00044     442     493 ..      43      95 ..       8     111 .. 0.78

  Alignments for each domain:
  == domain 1    score: 19.9 bits;  conditional E-value: 8.2e-07
  WC-2_P78714-aln 442 rtGek..kkklkvaeeyvCtDCGtldsPEWRkGPsGpktLCnACGLRWAkkekk 493
                      r G +  kk  kv  +  C+ C t++   WRk  +G+   CnAC L +   + k
         C18G1.2b  43 RFGSQkgKKIAKVIRDACCSHCSTTTTTLWRKNDEGNL-ECNACNLYYRHNKVK 95 
                      44544346667999**********************85.6*****977654444 PP

>> C18G1.2a  CE17418	WBGene00015981	locus:elt-7	GATA transcription factor	status:Confirmed	UniProt:O61924	protein_id:CCD
   #    score  bias  c-Evalue  i-Evalue hmmfrom  hmm to    alifrom  ali to    envfrom  env to     acc
 ---   ------ ----- --------- --------- ------- -------    ------- -------    ------- -------    ----
   1 !   18.0   1.5   3.1e-06    0.0017     442     493 ..     125     177 ..      83     192 .. 0.78

  Alignments for each domain:
  == domain 1    score: 18.0 bits;  conditional E-value: 3.1e-06
  WC-2_P78714-aln 442 rtGek..kkklkvaeeyvCtDCGtldsPEWRkGPsGpktLCnACGLRWAkkekk 493
                      r G +  kk  kv  +  C+ C t++   WRk  +G+   CnAC L +   + k
         C18G1.2a 125 RFGSQkgKKIAKVIRDACCSHCSTTTTTLWRKNDEGNL-ECNACNLYYRHNKVK 177
                      44544346667999**********************85.6*****977654444 PP

>> K02B9.4d  CE45597	WBGene00001251	locus:elt-3	status:Confirmed	UniProt:E5QCG8	protein_id:CBY25185.1
   #    score  bias  c-Evalue  i-Evalue hmmfrom  hmm to    alifrom  ali to    envfrom  env to     acc
 ---   ------ ----- --------- --------- ------- -------    ------- -------    ------- -------    ----
   1 !   15.5   0.6   1.8e-05    0.0096     450     496 ..      88     133 ..      51     145 .. 0.79

  Alignments for each domain:
  == domain 1    score: 15.5 bits;  conditional E-value: 1.8e-05
  WC-2_P78714-aln 450 lkvaeeyvCtDCGtldsPEWRkGPsGpktLCnACGLRWAkkekkkds 496
                      ++  ++ +C++C t +   WR+  +G    CnAC L + k ++k+  
         K02B9.4d  88 VQCHQNSICSNCKTRETTLWRRNGEGG-VECNACNLYFRKNNRKRPL 133
                      34556779*************988886.56*************9865 PP

>> C39B10.6a  CE31441	WBGene00001252	locus:elt-4	status:Confirmed	UniProt:Q8MQA7	protein_id:CAD44111.1
   #    score  bias  c-Evalue  i-Evalue hmmfrom  hmm to    alifrom  ali to    envfrom  env to     acc
 ---   ------ ----- --------- --------- ------- -------    ------- -------    ------- -------    ----
   1 ?   15.2   0.4   2.2e-05     0.012     456     486 ..      14      43 ..       8      62 .. 0.87

  Alignments for each domain:
  == domain 1    score: 15.2 bits;  conditional E-value: 2.2e-05
  WC-2_P78714-aln 456 yvCtDCGtldsPEWRkGPsGpktLCnACGLR 486
                       vC++C  ++   WR+  +G   +CnACGL 
        C39B10.6a  14 LVCSNCNGTNTTLWRRKAEGD-PVCNACGLY 43 
                      79******************7.58*****96 PP

>> W09C2.1a  CE39113	WBGene00001249	locus:elt-1	elongation factor ELT	status:Confirmed	UniProt:Q3S1J8	protein_id:CAJ3023
   #    score  bias  c-Evalue  i-Evalue hmmfrom  hmm to    alifrom  ali to    envfrom  env to     acc
 ---   ------ ----- --------- --------- ------- -------    ------- -------    ------- -------    ----
   1 ?   14.9   6.4   2.7e-05     0.014     444     500 ..     275     338 ..     244     343 .. 0.68
   2 ?   10.1   2.0   0.00078      0.42     447     487 ..     330     372 ..     319     395 .. 0.76

  Alignments for each domain:
  == domain 1    score: 14.9 bits;  conditional E-value: 2.7e-05
  WC-2_P78714-aln 444 GekkkklkvaeeyvCtDCGtldsPEWRkGPsGpktLCnACGLRW.....Ak...kekkkdsnedk 500
                      G       ++e+  C +CG  + P WR+  sG+  LCnACGL +     A+   k kk+++n +k
         W09C2.1a 275 GGANNSQFSTEDRECVNCGVHNTPLWRRDGSGN-YLCNACGLYFkmnhhARplvKPKKRQQNAQK 338
                      44455555678999******************7.6*******65111112222255666666655 PP

  == domain 2    score: 10.1 bits;  conditional E-value: 0.00078
  WC-2_P78714-aln 447 kkklkvaee...yvCtDCGtldsPEWRkGPsGpktLCnACGLRW 487
                      kk+ + a++     C +C t +   WR+  +G   +CnACGL +
         W09C2.1a 330 KKRQQNAQKrtgIECVNCRTNTTTLWRRNGEGH-PVCNACGLYF 372
                      45555554411256***************9997.68*****964 PP

>> C15C8.2a  CE30427	WBGene00000521	locus:cky-1	Human ARNT-interacting protein like	status:Partially_confirmed	UniProt:Q
   #    score  bias  c-Evalue  i-Evalue hmmfrom  hmm to    alifrom  ali to    envfrom  env to     acc
 ---   ------ ----- --------- --------- ------- -------    ------- -------    ------- -------    ----
   1 ?   -0.5   0.1       1.3   6.8e+02     128     172 ..      50     102 ..      17     111 .. 0.57
   2 ?   11.5   0.0   0.00028      0.15     165     223 ..     157     217 ..     154     223 .. 0.92

  Alignments for each domain:
  == domain 1    score: -0.5 bits;  conditional E-value: 1.3
  WC-2_P78714-aln 128 ptiasatttssgssg.gsssggg.......stlteftkrrnwpakvveelkdl 172
                       +i+ + + ++g s  gss+g++       st   + +rr+  +  +++l+dl
         C15C8.2a  50 NSINVPNNNTMGMSSaGSSNGSNlvngqqrSTRGASKQRRDQINVEIQKLRDL 102
                      45555555566654447888776221111122223334444444444444444 PP

  == domain 2    score: 11.5 bits;  conditional E-value: 0.00028
  WC-2_P78714-aln 165 vveelkdlihiLdanGrikyvspsvedltGYkpeeli..dlfLkdliHpDDvgvfvkelne 223
                      + + l++++ ++  +G+i++vs+   +  G + ee++  + ++ dl+   D+g + +el++
         C15C8.2a 157 ICKALRGFMLMVTRSGKILHVSDNASEYLGHSVEEIMcqGDSIYDLVDGRDHGAVQAELAS 217
                      67889******************************9755789**************99986 PP

>> C15C8.2b  CE41867	WBGene00000521	locus:cky-1	status:Confirmed	UniProt:Q2WGN7	protein_id:CAP46770.1
   #    score  bias  c-Evalue  i-Evalue hmmfrom  hmm to    alifrom  ali to    envfrom  env to     acc
 ---   ------ ----- --------- --------- ------- -------    ------- -------    ------- -------    ----
   1 ?   -0.6   0.1       1.4   7.3e+02     128     172 ..      50     102 ..      18     111 .. 0.57
   2 ?   11.4   0.0   0.00031      0.16     165     223 ..     157     217 ..     154     223 .. 0.92

  Alignments for each domain:
  == domain 1    score: -0.6 bits;  conditional E-value: 1.4
  WC-2_P78714-aln 128 ptiasatttssgssg.gsssggg.......stlteftkrrnwpakvveelkdl 172
                       +i+ + + ++g s  gss+g++       st   + +rr+  +  +++l+dl
         C15C8.2b  50 NSINVPNNNTMGMSSaGSSNGSNlvngqqrSTRGASKQRRDQINVEIQKLRDL 102
                      45555555566654447888776221111122223334444444444444444 PP

  == domain 2    score: 11.4 bits;  conditional E-value: 0.00031
  WC-2_P78714-aln 165 vveelkdlihiLdanGrikyvspsvedltGYkpeeli..dlfLkdliHpDDvgvfvkelne 223
                      + + l++++ ++  +G+i++vs+   +  G + ee++  + ++ dl+   D+g + +el++
         C15C8.2b 157 ICKALRGFMLMVTRSGKILHVSDNASEYLGHSVEEIMcqGDSIYDLVDGRDHGAVQAELAS 217
                      67889******************************9755789**************99986 PP

>> F38A6.3c  CE32019	WBGene00001851	locus:hif-1	status:Confirmed	UniProt:Q8I4D0	protein_id:CAD54167.1
   #    score  bias  c-Evalue  i-Evalue hmmfrom  hmm to    alifrom  ali to    envfrom  env to     acc
 ---   ------ ----- --------- --------- ------- -------    ------- -------    ------- -------    ----
   1 ?   12.0   0.0   0.00021      0.11     181     249 ..      29      97 ..      25     112 .. 0.86

  Alignments for each domain:
  == domain 1    score: 12.0 bits;  conditional E-value: 0.00021
  WC-2_P78714-aln 181 rikyvspsvedltGYkpeelidlfLkdliHpDDvgvfvkelneaietksplrlfYRfkkkdgtytifet 249
                      ri +vs+  + +   + + l++++  +l+Hp D+ ++ k ++e ++ +     +YR+ + ++t + ++t
         F38A6.3c  29 RITFVSDKFNYILKSELKTLMGTSFYELVHPADMMIVSKSMKELFAKGHIRTPYYRLIAANDTLAWIQT 97 
                      67788888888888888999*************************99988889****999999876665 PP

>> C25G4.4  CE05305	WBGene00007732	locus:gmeb-4	SAND domain	status:Confirmed	UniProt:Q18171	protein_id:CAA94573.1
   #    score  bias  c-Evalue  i-Evalue hmmfrom  hmm to    alifrom  ali to    envfrom  env to     acc
 ---   ------ ----- --------- --------- ------- -------    ------- -------    ------- -------    ----
   1 ?    9.4   0.2    0.0012      0.65      39     159 ..     275     398 ..     242     409 .. 0.72

  Alignments for each domain:
  == domain 1    score: 9.4 bits;  conditional E-value: 0.0012
  WC-2_P78714-aln  39 sllqlssdpddmmslldtsvvsGlderdsslgsgd....smsepqtpvsvgaplaalrnlqadvgvslspdaidpesllsednllaesvssapp 128
                       l  l +dp ++ s +++++v G   +d+ +   +     m++p tp++ +    + ++    + + + + +++ e   +++ +++e ++  ++
          C25G4.4 275 ILNCLQNDPMNFWSQMQQTGVIGHFCDDIIVSAINlkqsVMDNPVTPTTANM--LTRTAFALGIPPVVVHRVQSIERNAYQQRKHDEMFNDIQS 366
                      5667899*******************99999888855544667777665553..333444445677888999999******************* PP

  WC-2_P78714-aln 129 tiasatttssgssg.gsssgggstlteftkrr 159
                      t+a + +++  +++  ss+ + +t  eft  +
          C25G4.4 367 TLAEEHSVKYQPRTsSSSQESLHTAREFTEEK 398
                      ****9999999998233444555666666544 PP

>> K02B9.4b  CE43426	WBGene00001251	locus:elt-3	GATA-binding transcription factor like	status:Partially_confirmed	UniPro
   #    score  bias  c-Evalue  i-Evalue hmmfrom  hmm to    alifrom  ali to    envfrom  env to     acc
 ---   ------ ----- --------- --------- ------- -------    ------- -------    ------- -------    ----
   1 ?    9.9   3.1   0.00089      0.47     450     495 ..     236     280 ..     217     293 .. 0.77

  Alignments for each domain:
  == domain 1    score: 9.9 bits;  conditional E-value: 0.00089
  WC-2_P78714-aln 450 lkvaeeyvCtDCGtldsPEWRkGPsGpktLCnACGLRWAkkekkkd 495
                      ++  ++ +C++C t +   WR+  +G    CnAC L + k ++k+ 
         K02B9.4b 236 VQCHQNSICSNCKTRETTLWRRNGEGG-VECNACNLYFRKNNRKRP 280
                      34556779*************988886.56*************986 PP

>> K02B9.4c  CE06061	WBGene00001251	locus:elt-3	status:Confirmed	UniProt:E5QCG7	protein_id:CBY25184.1
   #    score  bias  c-Evalue  i-Evalue hmmfrom  hmm to    alifrom  ali to    envfrom  env to     acc
 ---   ------ ----- --------- --------- ------- -------    ------- -------    ------- -------    ----
   1 ?   -1.0   0.1       1.8   9.5e+02      43      75 ..      33      65 ..      19     130 .. 0.51
   2 ?   10.9   3.1   0.00044      0.24     450     495 ..     127     171 ..     108     184 .. 0.77

  Alignments for each domain:
  == domain 1    score: -1.0 bits;  conditional E-value: 1.8
  WC-2_P78714-aln 43 lssdpddmmslldtsvvsGlderdsslgsgdsm 75
                     + +  ++m+ +   +++s   ++  ++++++ m
         K02B9.4c 33 VLNHQQEMLQMNFPTPLSTSYMNTAQVTQTHQM 65
                     444444444444444444444444444444422 PP

  == domain 2    score: 10.9 bits;  conditional E-value: 0.00044
  WC-2_P78714-aln 450 lkvaeeyvCtDCGtldsPEWRkGPsGpktLCnACGLRWAkkekkkd 495
                      ++  ++ +C++C t +   WR+  +G    CnAC L + k ++k+ 
         K02B9.4c 127 VQCHQNSICSNCKTRETTLWRRNGEGG-VECNACNLYFRKNNRKRP 171
                      34556779*************988886.56*************986 PP

>> Y45F10D.9  CE16647	WBGene00012888	locus:sas-6	status:Confirmed	UniProt:O62479	protein_id:CAA16384.1
   #    score  bias  c-Evalue  i-Evalue hmmfrom  hmm to    alifrom  ali to    envfrom  env to     acc
 ---   ------ ----- --------- --------- ------- -------    ------- -------    ------- -------    ----
   1 ?   -1.2   0.0         2   1.1e+03     374     404 ..      35      65 ..      25      85 .. 0.82
   2 ?    7.5   0.4    0.0045       2.4     284     310 ..     377     403 ..     374     407 .. 0.89

  Alignments for each domain:
  == domain 1    score: -1.2 bits;  conditional E-value: 2
  WC-2_P78714-aln 374 egavaasrpdslrekmlryEgshadtiellt 404
                      + ++ ++r +   ek l++E s  d+ e+l 
        Y45F10D.9  35 KLKISEQRNETSGEKELKFEISRSDDFEFLF 65 
                      556889999999999*****99999999874 PP

  == domain 2    score: 7.5 bits;  conditional E-value: 0.0045
  WC-2_P78714-aln 284 knagLlDsFLEhklEnErLkrRiaELr 310
                      k a+ +DsF  + +EnE Lk +ia  r
        Y45F10D.9 377 KAAENMDSFEKLSMENENLKEKIAHYR 403
                      778889*****************9877 PP

>> T27C4.4b  CE21212	WBGene00003025	locus:lin-40	status:Confirmed	UniProt:Q76NP4	protein_id:CCD74256.1
   #    score  bias  c-Evalue  i-Evalue hmmfrom  hmm to    alifrom  ali to    envfrom  env to     acc
 ---   ------ ----- --------- --------- ------- -------    ------- -------    ------- -------    ----
   1 ?   12.4   1.8   0.00015     0.082     454     490 ..     583     621 ..     575     637 .. 0.80
   2 ?   -1.1   0.5       1.9     1e+03      36     106 ..     681     751 ..     646     762 .. 0.66

  Alignments for each domain:
  == domain 1    score: 12.4 bits;  conditional E-value: 0.00015
  WC-2_P78714-aln 454 eeyvCtDCGtldsPEWRk.GPsG.pktLCnACGLRWAkk 490
                      +++ C +CGtld+ +W + G  G +k LC  C + W k 
         T27C4.4b 583 NDNPCENCGTLDALNWYQwGGVGdKKVLCSTCWIQWKKF 621
                      6789************75566663789*********885 PP

  == domain 2    score: -1.1 bits;  conditional E-value: 1.9
  WC-2_P78714-aln  36 mdasllql.ssdpddmmslldtsvvsGlderdsslgsgdsms.epqtpvsvgaplaalrnlqadvgvslspda 106
                          l++l s d ++++++ +++ + G  +++ +l+  +  +   + + ++++ +++ ++ qa+ ++++  + 
         T27C4.4b 681 AANMLMTLnSGDKQNLLNVAKEALARGQITQEQFLQLQK--NfAQKIQAQIQQQIQQQQQRQAQTTPQVVATP 751
                      222444551458899999999999999998888888877..33667778888888888888888888776554 PP

>> T27C4.4d  CE33331	WBGene00003025	locus:lin-40	status:Partially_confirmed	UniProt:Q86S28	protein_id:CCD74258.1
   #    score  bias  c-Evalue  i-Evalue hmmfrom  hmm to    alifrom  ali to    envfrom  env to     acc
 ---   ------ ----- --------- --------- ------- -------    ------- -------    ------- -------    ----
   1 ?   12.4   1.8   0.00015     0.082     454     490 ..     583     621 ..     575     637 .. 0.80
   2 ?   -1.1   0.5       1.9     1e+03      36     106 ..     681     751 ..     646     762 .. 0.66

  Alignments for each domain:
  == domain 1    score: 12.4 bits;  conditional E-value: 0.00015
  WC-2_P78714-aln 454 eeyvCtDCGtldsPEWRk.GPsG.pktLCnACGLRWAkk 490
                      +++ C +CGtld+ +W + G  G +k LC  C + W k 
         T27C4.4d 583 NDNPCENCGTLDALNWYQwGGVGdKKVLCSTCWIQWKKF 621
                      6789************75566663789*********885 PP

  == domain 2    score: -1.1 bits;  conditional E-value: 1.9
  WC-2_P78714-aln  36 mdasllql.ssdpddmmslldtsvvsGlderdsslgsgdsms.epqtpvsvgaplaalrnlqadvgvslspda 106
                          l++l s d ++++++ +++ + G  +++ +l+  +  +   + + ++++ +++ ++ qa+ ++++  + 
         T27C4.4d 681 AANMLMTLnSGDKQNLLNVAKEALARGQITQEQFLQLQK--NfAQKIQAQIQQQIQQQQQRQAQTTPQVVATP 751
                      222444551458899999999999999998888888877..33667778888888888888888888776554 PP

>> K02B9.4a  CE23844	WBGene00001251	locus:elt-3	GATA-binding transcription factor like	status:Confirmed	UniProt:Q21128	p
   #    score  bias  c-Evalue  i-Evalue hmmfrom  hmm to    alifrom  ali to    envfrom  env to     acc
 ---   ------ ----- --------- --------- ------- -------    ------- -------    ------- -------    ----
   1 ?   -1.2   0.1         2   1.1e+03      43      75 ..      51      83 ..      36     148 .. 0.51
   2 ?   10.5   3.3    0.0006      0.32     450     495 ..     145     189 ..     127     202 .. 0.77

  Alignments for each domain:
  == domain 1    score: -1.2 bits;  conditional E-value: 2
  WC-2_P78714-aln 43 lssdpddmmslldtsvvsGlderdsslgsgdsm 75
                     + +  ++m+ +   +++s   ++  ++++++ m
         K02B9.4a 51 VLNHQQEMLQMNFPTPLSTSYMNTAQVTQTHQM 83
                     444444444444444444444444444444422 PP

  == domain 2    score: 10.5 bits;  conditional E-value: 0.0006
  WC-2_P78714-aln 450 lkvaeeyvCtDCGtldsPEWRkGPsGpktLCnACGLRWAkkekkkd 495
                      ++  ++ +C++C t +   WR+  +G    CnAC L + k ++k+ 
         K02B9.4a 145 VQCHQNSICSNCKTRETTLWRRNGEGG-VECNACNLYFRKNNRKRP 189
                      34556779*************988886.56*************986 PP

>> F44A2.5a  CE33088	WBGene00018405	status:Confirmed	UniProt:Q20378	protein_id:CCD71190.1
   #    score  bias  c-Evalue  i-Evalue hmmfrom  hmm to    alifrom  ali to    envfrom  env to     acc
 ---   ------ ----- --------- --------- ------- -------    ------- -------    ------- -------    ----
   1 ?    8.2   0.2    0.0029       1.6     101     169 ..      19      91 ..       3     101 .. 0.73

  Alignments for each domain:
  == domain 1    score: 8.2 bits;  conditional E-value: 0.0029
  WC-2_P78714-aln 101 slspdaidpesllsednllaesvssapptiasatttssgssgg....sssgggstlteftkrrnwpakvveel 169
                      ++++++ +p   +++   l ++ ss  +++ ++++t++ + +g    ss+  ++ + +  k  n++++++ ++
         F44A2.5a  19 TTKKPTNRPAMQIYRPPGLRSDGSSSTTAVTTTSSTKPKPAAGqklsSSECDTNVNSQILKEDNFQKIIIRKI 91 
                      344444578888888888999999999999999999998888722213444555566778999***9999876 PP

>> T27C4.4a  CE21211	WBGene00003025	locus:lin-40	status:Confirmed	UniProt:O61907	protein_id:CCD74255.1
   #    score  bias  c-Evalue  i-Evalue hmmfrom  hmm to    alifrom  ali to    envfrom  env to     acc
 ---   ------ ----- --------- --------- ------- -------    ------- -------    ------- -------    ----
   1 ?   12.1   1.8   0.00018     0.098     454     490 ..     583     621 ..     575     637 .. 0.80
   2 ?   -1.5   0.5       2.4   1.3e+03      36     105 ..     681     750 ..     646     761 .. 0.66

  Alignments for each domain:
  == domain 1    score: 12.1 bits;  conditional E-value: 0.00018
  WC-2_P78714-aln 454 eeyvCtDCGtldsPEWRk.GPsG.pktLCnACGLRWAkk 490
                      +++ C +CGtld+ +W + G  G +k LC  C + W k 
         T27C4.4a 583 NDNPCENCGTLDALNWYQwGGVGdKKVLCSTCWIQWKKF 621
                      6789************75566663789*********885 PP

  == domain 2    score: -1.5 bits;  conditional E-value: 2.4
  WC-2_P78714-aln  36 mdasllql.ssdpddmmslldtsvvsGlderdsslgsgdsms.epqtpvsvgaplaalrnlqadvgvslspd 105
                          l++l s d ++++++ +++ + G  +++ +l+  +  +   + + ++++ +++ ++ qa+ ++++  +
         T27C4.4a 681 AANMLMTLnSGDKQNLLNVAKEALARGQITQEQFLQLQK--NfAQKIQAQIQQQIQQQQQRQAQTTPQVVAT 750
                      222444551458889999999999999998888888877..3366777888888888888888888877655 PP

>> F10C1.2a  CE02618	WBGene00002053	locus:ifb-1	Intermediate filament protein	status:Confirmed	UniProt:Q19289	protein_id
   #    score  bias  c-Evalue  i-Evalue hmmfrom  hmm to    alifrom  ali to    envfrom  env to     acc
 ---   ------ ----- --------- --------- ------- -------    ------- -------    ------- -------    ----
   1 ?    7.1   0.5    0.0061       3.2     298     335 ..     166     203 ..     155     218 .. 0.91

  Alignments for each domain:
  == domain 1    score: 7.1 bits;  conditional E-value: 0.0061
  WC-2_P78714-aln 298 EnErLkrRiaELrrEeeveeeessrllteseevrsdvt 335
                      E E L+ R   L  Ee+  + + sr+++e ++ rsd  
         F10C1.2a 166 EVEMLRARFKQLTDEEKRVTADNSRIWEELQKARSDLD 203
                      889********************************964 PP

>> F10C1.2b  CE02619	WBGene00002053	locus:ifb-1	Intermediate filament protein	status:Confirmed	UniProt:Q19289	protein_id
   #    score  bias  c-Evalue  i-Evalue hmmfrom  hmm to    alifrom  ali to    envfrom  env to     acc
 ---   ------ ----- --------- --------- ------- -------    ------- -------    ------- -------    ----
   1 ?    7.0   0.5    0.0065       3.5     298     335 ..     197     234 ..     186     249 .. 0.91

  Alignments for each domain:
  == domain 1    score: 7.0 bits;  conditional E-value: 0.0065
  WC-2_P78714-aln 298 EnErLkrRiaELrrEeeveeeessrllteseevrsdvt 335
                      E E L+ R   L  Ee+  + + sr+++e ++ rsd  
         F10C1.2b 197 EVEMLRARFKQLTDEEKRVTADNSRIWEELQKARSDLD 234
                      889********************************964 PP

>> ZC196.1  CE36055	WBGene00022545	status:Confirmed	UniProt:O01631	protein_id:CCD62092.1
   #    score  bias  c-Evalue  i-Evalue hmmfrom  hmm to    alifrom  ali to    envfrom  env to     acc
 ---   ------ ----- --------- --------- ------- -------    ------- -------    ------- -------    ----
   1 ?    8.0   3.0    0.0033       1.8      34      95 ..      28      87 ..       3     135 .. 0.72

  Alignments for each domain:
  == domain 1    score: 8.0 bits;  conditional E-value: 0.0033
  WC-2_P78714-aln 34 tgmdasllqlssdpddmmslldtsvvsGlderdsslgsgdsmsepqtpvsvgaplaalrnlq 95
                     + m+  + ++ +  ++mm l+++ v sG +e++++++     ++    v+ ++p+ + +  +
          ZC196.1 28 SSMSELKQNMDNKMQEMMQLMKNFVQSGKSENSMKTNAIS--ENTINDVHQEQPDDKNSTST 87
                     34455567788899********************999887..67777788888876554433 PP

>> Y57G11C.1130  CE43922	WBGene00194649	status:Confirmed	UniProt:C6KRQ1	protein_id:CAZ65542.1
   #    score  bias  c-Evalue  i-Evalue hmmfrom  hmm to    alifrom  ali to    envfrom  env to     acc
 ---   ------ ----- --------- --------- ------- -------    ------- -------    ------- -------    ----
   1 ?    7.4   0.3    0.0049       2.6      60     140 ..      38     119 ..      25     128 .] 0.80

  Alignments for each domain:
  == domain 1    score: 7.4 bits;  conditional E-value: 0.0049
  WC-2_P78714-aln  60 sGlderdsslgsgd.sms.epqtpvsvgaplaalrnlqadvgvslspdaidpesllsednllaesvssapptiasatttssgs 140
                      +G+++    + sg  s   + + pv+v +p   l + ++d+ +    + i++e+++ +d++l+ ++ ++++ + s+++  ++s
     Y57G11C.1130  38 PGVQKVAAATSSGSgSKPtNDDFPVGVAPPHIPLAAKKSDERTLADIESIQSEKAVLRDKKLKAQMGGNKSKVLSSSHS-PAS 119
                      66766666666665333348899**********************************************9999876543.444 PP

>> ZK470.2a  CE05086	WBGene00022745	status:Confirmed	UniProt:Q23505	protein_id:CCD69105.1
   #    score  bias  c-Evalue  i-Evalue hmmfrom  hmm to    alifrom  ali to    envfrom  env to     acc
 ---   ------ ----- --------- --------- ------- -------    ------- -------    ------- -------    ----
   1 ?    7.0   0.4    0.0066       3.5      74     144 ..      71     143 ..      44     168 .. 0.73

  Alignments for each domain:
  == domain 1    score: 7.0 bits;  conditional E-value: 0.0066
  WC-2_P78714-aln  74 smsepqtpvsvgaplaalrnl.qadvgvslspdaidpesllsednllaesvssapptiasatttssgssg.gs 144
                      s+s+ q   + +++   ++nl + + g+s+ + +++ ++  + ++l ++s  +  p+  sa++t++++   g+
         ZK470.2a  71 SFSNLQPFSQAQQGGLVMSNLdNKQQGMSVATATMPQQQNNFAQTLSQSSSTASAPAPTSAPVTTPAPGSrGA 143
                      445444444555555555555145789999999999999*******999999999998999999887654343 PP

>> T04H1.2  CE13169	WBGene00011449	GTP-binding protein	status:Confirmed	UniProt:Q22174	protein_id:CAB01578.1
   #    score  bias  c-Evalue  i-Evalue hmmfrom  hmm to    alifrom  ali to    envfrom  env to     acc
 ---   ------ ----- --------- --------- ------- -------    ------- -------    ------- -------    ----
   1 ?    6.3   0.0     0.011       5.6     158     198 ..     236     276 ..     211     282 .. 0.89

  Alignments for each domain:
  == domain 1    score: 6.3 bits;  conditional E-value: 0.011
  WC-2_P78714-aln 158 rrnwpakvveelkdlihiLdanGrikyvspsvedltGYkpe 198
                      ++n  + +ve+   l+ ++d+ G  ky   +++ ltGY p+
          T04H1.2 236 AQNSLEEMVEKSSKLVTLIDLAGDAKYQKTTIHGLTGYTPH 276
                      5788899999999*************************997 PP

>> F36H12.14  CE09984	WBGene00018127	status:Partially_confirmed	UniProt:O76714	protein_id:CCD70670.1
   #    score  bias  c-Evalue  i-Evalue hmmfrom  hmm to    alifrom  ali to    envfrom  env to     acc
 ---   ------ ----- --------- --------- ------- -------    ------- -------    ------- -------    ----
   1 ?    6.5   0.3    0.0097       5.2     349     452 ..      37     138 ..      21     152 .. 0.66

  Alignments for each domain:
  == domain 1    score: 6.5 bits;  conditional E-value: 0.0097
  WC-2_P78714-aln 349 fyipsnseadvll..sslnvaltrenlegavaasrpdslrekmlryEgshadtielltGlryqegErargittgdasptliksDagiaipldrd 440
                      f  p+ s  +  l   s+    ++ nl   ++++  d+  ++++++E   ad+ e++ G + ++ +r  g++  d+++ + ++      +++  
        F36H12.14  37 FPRPPGSTSENSLtsASVVEVGSNSNLTE-ILERSRDEEVIETVEFE---ADQGEMIDGQHDENADRMEGVEQDDQDGDVKNGILQQMNAAQSG 126
                      44444444444441144444456777766.88888888888889998...5699******************9999988877755544444443 PP

  WC-2_P78714-aln 441 rrtGekkkklkv 452
                      r   + ++k++ 
        F36H12.14 127 RAMSQNRRKIQE 138
                      334444444432 PP

>> C29A12.1  CE05326	WBGene00007797	status:Partially_confirmed	UniProt:Q18292	protein_id:CAA98244.1
   #    score  bias  c-Evalue  i-Evalue hmmfrom  hmm to    alifrom  ali to    envfrom  env to     acc
 ---   ------ ----- --------- --------- ------- -------    ------- -------    ------- -------    ----
   1 ?    6.2   0.6     0.012       6.2     298     346 ..     129     178 ..     121     232 .. 0.72

  Alignments for each domain:
  == domain 1    score: 6.2 bits;  conditional E-value: 0.012
  WC-2_P78714-aln 298 EnErLkrRiaELrrEeeveeeessrllte..seevrsdvtpsdttatllss 346
                      E E + rR++ L++E+  ++ es++ l++  +e++r d  +    ++++  
         C29A12.1 129 EKEIVMRRLEQLKKEQLKKTMESEKKLRDlqAENIRRDFQEQA-RSQAMRD 178
                      667899******************9998622678888876654.3333333 PP

>> F10G2.4  CE09332	WBGene00017365	status:Partially_confirmed	UniProt:Q22954	protein_id:CCD62812.1
   #    score  bias  c-Evalue  i-Evalue hmmfrom  hmm to    alifrom  ali to    envfrom  env to     acc
 ---   ------ ----- --------- --------- ------- -------    ------- -------    ------- -------    ----
   1 ?    6.0   0.2     0.014       7.4      42     114 ..      14      86 ..       3     118 .. 0.68

  Alignments for each domain:
  == domain 1    score: 6.0 bits;  conditional E-value: 0.014
  WC-2_P78714-aln  42 qlssdpd.dmmslldtsvvsGlderdsslgsgdsmsepqtpvsvgaplaalrnlqadvgvslspdaidpeslls 114
                      + + d++ +m sl + s++sG  +rd s + + + s+p++ v+  + +++  + ++  + s++ +  + ++l+ 
          F10G2.4  14 KTFYDAQfSMSSLKQVSPISGSPQRDDSFNISPASSSPDMLVETWKSDEENAKSESPSSQSTTATS-TNDDLFA 86 
                      444555526778889999999999999999999888999999998888877666665555544444.3344443 PP

>> Y62E10A.3  CE42685	WBGene00013374	status:Partially_confirmed	UniProt:Q9U1Y1	protein_id:CAB60593.2
   #    score  bias  c-Evalue  i-Evalue hmmfrom  hmm to    alifrom  ali to    envfrom  env to     acc
 ---   ------ ----- --------- --------- ------- -------    ------- -------    ------- -------    ----
   1 ?    6.0   0.1     0.013         7     130     193 ..      17      76 ..      11      92 .. 0.75

  Alignments for each domain:
  == domain 1    score: 6.0 bits;  conditional E-value: 0.013
  WC-2_P78714-aln 130 iasatttssgssggsssgggstlteftkrrnwpakvveelkdlihiLdanGrikyvspsvedlt 193
                       as+++ s++ss  sss ++s+l +++  rn +a    + ++++ i     ri y  p +  +t
        Y62E10A.3  17 CASKASSSPSSSSNSSSYSNSSLSDSIEVRNTMA----DKRGFLDISPKVIRISYQTPGTVTIT 76 
                      57788889999999*****************986....45666666666666666666666666 PP

>> Y57G11C.6  CE14936	WBGene00013304	protein-tyrosine phosphatase	status:Partially_confirmed	UniProt:O18232	protein_id:C
   #    score  bias  c-Evalue  i-Evalue hmmfrom  hmm to    alifrom  ali to    envfrom  env to     acc
 ---   ------ ----- --------- --------- ------- -------    ------- -------    ------- -------    ----
   1 ?    5.5   0.5     0.018       9.8      75     169 ..      90     185 ..      77     217 .. 0.76

  Alignments for each domain:
  == domain 1    score: 5.5 bits;  conditional E-value: 0.018
  WC-2_P78714-aln  75 ms.epqtpvsvgaplaalrnlqadvgvslspdaidpesllsednllaesvssapptiasatttssgssggsssgggstlteftkrrnwpakv.v 166
                      +s + +++v+ ++pl+  + + + v+++++p  +++e++  + + + +s +  + + +sat t  + +   ++g+ +   e   ++nw++ + +
        Y57G11C.6  90 LSdHKKQTVEDDPPLPIATSVAGTVTTTGMPALLPAENATQPLKEVVNSGKKSKGAPNSATATPVSHKSTITEGADKWVGED-VAKNWMDSIdL 182
                      444788889999****************************998888888776665555555555555544467776666555.589**998755 PP

  WC-2_P78714-aln 167 eel 169
                      +e+
        Y57G11C.6 183 AEV 185
                      555 PP

>> T20F5.4  CE13822	WBGene00020626	status:Confirmed	UniProt:P91479	protein_id:CCD67780.1
   #    score  bias  c-Evalue  i-Evalue hmmfrom  hmm to    alifrom  ali to    envfrom  env to     acc
 ---   ------ ----- --------- --------- ------- -------    ------- -------    ------- -------    ----
   1 ?    5.6   0.6     0.017       9.3      49     123 ..     104     177 ..      63     206 .. 0.67

  Alignments for each domain:
  == domain 1    score: 5.6 bits;  conditional E-value: 0.017
  WC-2_P78714-aln  49 dmmslldtsvvsGlderdsslgsgdsmsepqtpvsvgaplaalrnlqadvgvslspdaidpesllsednllaesv 123
                      +  + ++ s++  ++ ++++  +++sm++  +++s+ +p+ + r  +   + ++sp+ i+p+s++   +   e +
          T20F5.4 104 NSSTTMNYSTFRKMSLESTHSSVSHSMQNDVEKTSFAPPVITSRSCHRG-AWKTSPQRIRPKSMFDSTTSNTEYL 177
                      2334456677888888888999999**************9888776643.4567788889998876666555544 PP

>> ZC395.6  CE30119	WBGene00001740	locus:gro-1	tRNA isopentenyltransferase	status:Confirmed	UniProt:Q9GYG3	protein_id:CC
   #    score  bias  c-Evalue  i-Evalue hmmfrom  hmm to    alifrom  ali to    envfrom  env to     acc
 ---   ------ ----- --------- --------- ------- -------    ------- -------    ------- -------    ----
   1 ?    5.5   0.0     0.019        10      30     142 ..      41     152 ..      18     177 .. 0.64

  Alignments for each domain:
  == domain 1    score: 5.5 bits;  conditional E-value: 0.019
  WC-2_P78714-aln  30 dyagtgmdasllqlssdpddmmslldtsvvsGlderds.slgsgdsms.epqtpvsvgaplaalrnlqadvgvslspdaidpesllsednllae 121
                      +y g   + + +q+ +  d   + +++ +  G++++ + +l+ ++s s + +   +v   l +  + ++++ v ++ ++  +es+l+e+nl+++
          ZC395.6  41 KYGGEVISVDSMQFYKGLDIATNKITEEESEGIQHHMMsFLNPSESSSyNVHSFREVTLDLIKKIRARSKIPVIVGGTTYYAESVLYENNLIET 134
                      4455556667777777777677777777778877654415666777777777777777788888888888888888888888888888888888 PP

  WC-2_P78714-aln 122 svssapptiasatttssgssg 142
                      + s    +   ++ tss ss 
          ZC395.6 135 NTSDDVDS---KSRTSSESSS 152
                      76654333...3333322222 PP

>> C09B8.5  CE02465	WBGene00015624	status:Partially_confirmed	UniProt:Q17847	protein_id:CCD63800.1
   #    score  bias  c-Evalue  i-Evalue hmmfrom  hmm to    alifrom  ali to    envfrom  env to     acc
 ---   ------ ----- --------- --------- ------- -------    ------- -------    ------- -------    ----
   1 ?    5.5   0.0     0.019        10     345     413 ..     166     238 ..     152     250 .. 0.88

  Alignments for each domain:
  == domain 1    score: 5.5 bits;  conditional E-value: 0.019
  WC-2_P78714-aln 345 sstpfyipsnseadvll....sslnvaltrenlegavaasrpdslrekmlryEgshadtielltGlryqegEr 413
                      +st f ip+  ea+ l+    +++n al + +l +a   ++  + ++  +++    +d  +l  Gl+y++  +
          C09B8.5 166 TSTIFEIPMIYEAKYLMidtvDMINEALLDMPLVSAAKINQKMNANSTFIDFVQKLIDSENLCIGLKYTATSH 238
                      678899999999999999999**************88888888999999*******************98765 PP

>> T26H5.4a  CE18292	WBGene00012069	status:Partially_confirmed	UniProt:O62385	protein_id:CAB04855.1
   #    score  bias  c-Evalue  i-Evalue hmmfrom  hmm to    alifrom  ali to    envfrom  env to     acc
 ---   ------ ----- --------- --------- ------- -------    ------- -------    ------- -------    ----
   1 ?    5.8   0.9     0.015       8.1     121     160 ..      31      72 ..       4      80 .. 0.61

  Alignments for each domain:
  == domain 1    score: 5.8 bits;  conditional E-value: 0.015
  WC-2_P78714-aln 121 esvssapptiasatttssgssggsssgggstlt..eftkrrn 160
                       s  +a++ ++s  +ts+g+ gg +sg +s++t     k++n
         T26H5.4a  31 GSGAAAETEMSSDNSTSTGGAGGGGSGEASSKTftTTKKKQN 72 
                      344455566667777777877776666655554104444444 PP

>> F14E5.8  CE45056	WBGene00195147	status:Confirmed	UniProt:D7SFM2	protein_id:CBM41198.1
   #    score  bias  c-Evalue  i-Evalue hmmfrom  hmm to    alifrom  ali to    envfrom  env to     acc
 ---   ------ ----- --------- --------- ------- -------    ------- -------    ------- -------    ----
   1 ?    5.8   2.1     0.016       8.4     307     398 ..       6      96 ..       1      99 [. 0.61

  Alignments for each domain:
  == domain 1    score: 5.8 bits;  conditional E-value: 0.016
  WC-2_P78714-aln 307 aELrrEeeveeeessrllteseevrsdvtpsd..ttatllsstpfyipsnseadvllsslnvaltrenlegavaasrpdslrekmlryEgshad 398
                      aE+++Ee  +++e  rll++ +    d   s     a++  ++p+     ++ +  l+ l++a +++ ++   aa++++++++++++ E + +d
          F14E5.8   6 AEIQKEERDNRYE-RRLLEKRKRHEIDNKASTssSMASAAPAPPMKNGR-TRKQQKLQNLALAREKQRIKR-AAAKHVRNNDNNQVDNEADRID 96 
                      89**********9.67666555555554444400333333333332222.333444445555556666776.7888999999999999987766 PP

>> F53H2.1  CE43551	WBGene00010004	status:Partially_confirmed	UniProt:Q9U3E6	protein_id:CAB63203.2
   #    score  bias  c-Evalue  i-Evalue hmmfrom  hmm to    alifrom  ali to    envfrom  env to     acc
 ---   ------ ----- --------- --------- ------- -------    ------- -------    ------- -------    ----
   1 ?    4.7   0.2     0.033        18     299     361 ..     370     439 ..     361     461 .. 0.69

  Alignments for each domain:
  == domain 1    score: 4.7 bits;  conditional E-value: 0.033
  WC-2_P78714-aln 299 nErLkrRiaELrrEeeveee...essrll....teseevrsdvtpsdttatllsstpfyipsnseadvll 361
                       E Lk R+  +   +e e++   +s++      ++s+++   + +++t a+++   p+yip+n   ++  
          F53H2.1 370 TEHLKSRVCKINTVDEKERKtaqGSQERFqldgHRSQDIPTSISNTETSADQQKIEPYYIPTNIYENFYG 439
                      478888877766555444331113333321122579999999999*****************98777654 PP

>> T02E9.2a  CE13064	WBGene00001716	locus:grl-7	status:Confirmed	UniProt:O18015	protein_id:CAB07652.1
   #    score  bias  c-Evalue  i-Evalue hmmfrom  hmm to    alifrom  ali to    envfrom  env to     acc
 ---   ------ ----- --------- --------- ------- -------    ------- -------    ------- -------    ----
   1 ?    5.3   0.2     0.022        12       6     124 ..     156     272 ..     152     284 .. 0.81

  Alignments for each domain:
  == domain 1    score: 5.3 bits;  conditional E-value: 0.022
  WC-2_P78714-aln   6 pppgssmygfgamgydsrlaagipdyagtgmda.sllqlssdpddmmslldtsvvsGlderdsslgsgdsms.epqtpvsvgaplaalrnlqad 97 
                       pp+s + + g   +   la + p+y  tg +  ++ q +s+  +  +  +  v+  ++e++  +++ d  + + + + +v+ap aa +   a 
         T02E9.2a 156 APPPSEAAYTGEQEVVASLAREEPNYQNTGTNViEAAQHASELGNQAAAAAAKVAEVVEEEEEPIKKKD--EgKTTHMKTVKAPAAASSTTAAA 247
                      5788888889999999***************998999999999999999999999999***999*9999..44777788899999888887777 PP

  WC-2_P78714-aln  98 vgvslspdaidpesllsednllaesvs 124
                      +++s+  ++   e+++ + n  + ++s
         T02E9.2a 248 ASTSTEFPV--GEEIVADTNEKEVDIS 272
                      766666555..5666666666666665 PP

>> F52C12.5  CE31536	WBGene00001253	locus:elt-6	status:Confirmed	UniProt:Q9TXV3	protein_id:CCD71628.1
   #    score  bias  c-Evalue  i-Evalue hmmfrom  hmm to    alifrom  ali to    envfrom  env to     acc
 ---   ------ ----- --------- --------- ------- -------    ------- -------    ------- -------    ----
   1 ?   -3.0   3.2       7.1   3.8e+03      69     147 ..     182     254 ..     144     264 .. 0.43
   2 ?   13.1   1.6   9.3e-05     0.049     457     486 ..     264     292 ..     257     300 .. 0.89

  Alignments for each domain:
  == domain 1    score: -3.0 bits;  conditional E-value: 7.1
  WC-2_P78714-aln  69 lgsgdsmsepqtpvsvgaplaalrnlqadvgvs.lspdaidpesllsednllaesvssapptiasatttssgssggsssg 147
                              ++q++   ++p++a +  q + + + ++ +  + e++l ++  ++ + +s  pt++++t + +gss      
         F52C12.5 182 AAAH---HHAQQQAREQKPVKAEESKQQEPSENrNQSPSASVEQTLLDQLSMQFNGKSPSPTVHASTAAAAGSSE----D 254
                      1111...24444444444444444433333222022222233444444444444444444444444444444443....3 PP

  == domain 2    score: 13.1 bits;  conditional E-value: 9.3e-05
  WC-2_P78714-aln 457 vCtDCGtldsPEWRkGPsGpktLCnACGLR 486
                       C++C t++   WR+  +G k +CnACGL 
         F52C12.5 264 KCSNCSTIKTTAWRRDLEG-KLVCNACGLY 292
                      6*****************9.689*****95 PP

>> H40L08.3  CE37841	WBGene00010434	status:Partially_confirmed	UniProt:O45629	protein_id:CAH60783.2
   #    score  bias  c-Evalue  i-Evalue hmmfrom  hmm to    alifrom  ali to    envfrom  env to     acc
 ---   ------ ----- --------- --------- ------- -------    ------- -------    ------- -------    ----
   1 ?    4.7   5.4     0.033        17     296     427 ..     831     964 ..     827     973 .. 0.75

  Alignments for each domain:
  == domain 1    score: 4.7 bits;  conditional E-value: 0.033
  WC-2_P78714-aln 296 klEnErLkrRiaELrrEeeveeeessrllteseevrsdvtpsdttatllsstp.fyipsnseadvll..sslnvaltrenlegavaasrpdslr 386
                      +lE E Lk+ i EL+ E   ++ee    l++ +e + ++++ +  ++     +  +  +++  +     + +     + n    +a+++ +++r
         H40L08.3 831 QLEIENLKKTIKELKFETLKKHEE-LGALRDEKEANTQKLKENHREDVELLEAeIWALKATCVQLNEqrDHIGDENAKVNSMLRIAKQQIEHTR 923
                      6899************99888888.788888999999888887666655444314444444444444224444333333434459********* PP

  WC-2_P78714-aln 387 ekmlryEgshadtielltGlryqegErargittgdasptli 427
                      e+ +r E +     el+  lr +e+E +r  t  +++ ++ 
         H40L08.3 924 EENQRQEAEIQSLKELVQKLRNKENEITRTYTKVKKNYSIQ 964
                      *********99999***************999888877665 PP

>> C29E6.1b  CE37323	WBGene00002827	locus:let-653	LET-653 mucin like protein	status:Partially_confirmed	UniProt:Q5WRN8	p
   #    score  bias  c-Evalue  i-Evalue hmmfrom  hmm to    alifrom  ali to    envfrom  env to     acc
 ---   ------ ----- --------- --------- ------- -------    ------- -------    ------- -------    ----
   1 ?    5.0   5.9     0.027        14      51     152 ..     306     405 ..     264     418 .. 0.83

  Alignments for each domain:
  == domain 1    score: 5.0 bits;  conditional E-value: 0.027
  WC-2_P78714-aln  51 mslldtsvvsGlderdsslgsgd.smsepqtpvsvgaplaalrnlqadvgvslspdaidpesllsednllaesvssapptiasatttssgssgg 143
                      ++++++ ++sG++++d+  +++   ++++++p++  +  +++   +++ +++++++  ++           + v +++pt+ ++ttt +++++ 
         C29E6.1b 306 LTYQAKCPISGVKAKDPANTKSSaHLDNSDVPTTTVQTSTTVPTTPSKTTATTTTTPKPTTTETATTSSSTTTVTTQKPTTVTSTTTLPSTTA- 398
                      56788999*******998766553799*************************99999888888888888888899999998888888887777. PP

  WC-2_P78714-aln 144 sssgggstl 152
                        s +++t+
         C29E6.1b 399 --STTTKTT 405
                      ..2222222 PP


Internal pipeline statistics summary:
-------------------------------------
Query model(s):                            1  (509 nodes)
Target sequences:                      25547  (11210993 residues)
Passed MSV filter:                     25547  (1); expected 25547.0 (1)
Passed bias filter:                    25547  (1); expected 25547.0 (1)
Passed Vit filter:                     25547  (1); expected 25547.0 (1)
Passed Fwd filter:                     25547  (1); expected 25547.0 (1)
Initial search space (Z):              25547  [actual number of targets]
Domain search space  (domZ):              48  [number of targets reported over threshold]
# CPU time: 109.74u 0.06s 00:01:49.80 Elapsed: 00:00:29.95
# Mc/sec: 190.53
//
