# Supplementary material for: Potential Conservation of Circadian Clock Proteins in the phylum Nematoda as Revealed by Bioinformatic Searches
Source: PLoS One. 2014 Nov 14;9(11):e112871. doi: 10.1371/journal.pone.0112871 (PMC4232591; doi:10.1371/journal.pone.0112871)
Supplement: File S1 — HMM profiles used in this work and HMMsearch results. (ZIP) [file pone.0112871.s007.zip › HMMs-CE/Neurospora/WC-1_Q01371-aln.fasta.hmm.res]

# hmmsearch :: search profile(s) against a sequence database
# HMMER 3.0 (March 2010); http://hmmer.org/
# Copyright (C) 2010 Howard Hughes Medical Institute.
# Freely distributed under the GNU General Public License (GPLv3).
# - - - - - - - - - - - - - - - - - - - - - - - - - - - - - - - - - - - -
# query HMM file:                  WC-1_Q01371-aln.fasta.hmm
# target sequence database:        ../../../../ProteomasGus/wormpep229
# Max sensitivity mode:            on [all heuristic filters off]
# - - - - - - - - - - - - - - - - - - - - - - - - - - - - - - - - - - - -

Query:       WC-1_Q01371-aln  [M=1072]
Scores for complete sequences (score includes all domains):
   --- full sequence ---   --- best 1 domain ---    -#dom-
    E-value  score  bias    E-value  score  bias    exp  N  Sequence    Description
    ------- ------ -----    ------- ------ -----   ---- --  --------    -----------
    1.1e-05   24.3   0.0    1.8e-05   23.7   0.0    1.2  1  F16B3.1     CE24905	WBGene00001171	locus:egl-2	channel prote
    6.1e-05   21.9   2.7    6.1e-05   21.9   1.9    3.1  3  W09C2.1b    CE03799	WBGene00001249	locus:elt-1	elongation fa
    7.3e-05   21.7   2.7    7.3e-05   21.7   1.9    3.1  3  W09C2.1a    CE39113	WBGene00001249	locus:elt-1	elongation fa
    0.00018   20.3   8.4    0.00026   19.9   5.9    1.2  1  C33D3.1     CE31430	WBGene00001250	locus:elt-2	zinc finger p
     0.0016   17.2   0.1       0.28    9.8   0.0    2.6  3  F38A6.3e    CE46300	WBGene00001851	locus:hif-1	status:Confir
     0.0016   17.2   0.1       0.28    9.8   0.0    2.6  3  F38A6.3a    CE38182	WBGene00001851	locus:hif-1	status:Confir
     0.0017   17.1   0.1       0.28    9.8   0.0    2.6  2  F38A6.3b    CE42263	WBGene00001851	locus:hif-1	status:Confir
      0.002   16.9   0.0       0.26    9.9   0.0    2.3  2  F38A6.3d    CE38181	WBGene00001851	locus:hif-1	status:Confir
     0.0064   15.2   0.3     0.0065   15.2   0.2    1.2  1  F58E10.2    CE18784	WBGene00001310	locus:end-1	GATA family o
     0.0082   14.9   1.4     0.0087   14.8   1.0    1.0  1  C39B10.6a   CE31441	WBGene00001252	locus:elt-4	status:Confir
  ------ inclusion threshold ------
      0.014   14.1   6.8      0.017   13.9   4.7    1.1  1  K02B9.4d    CE45597	WBGene00001251	locus:elt-3	status:Confir
      0.048   12.3   0.0       0.17   10.5   0.0    1.8  2  F38A6.3c    CE32019	WBGene00001851	locus:hif-1	status:Confir
        0.1   11.2   8.8       0.11   11.1   6.1    1.0  1  F41E6.9     CE10260	WBGene00018290	status:Confirmed	UniProt:
       0.15   10.7   0.0       0.15   10.7   0.0    1.7  2  H20J04.4a   CE32054	WBGene00019219	helicase	status:Partially
       0.17   10.5   1.1       0.27    9.9   0.8    1.3  1  Y79H2A.3b   CE43496	WBGene00013580	status:Partially_confirme
       0.19   10.4  10.4      0.025   13.3   4.6    1.4  1  K02B9.4c    CE06061	WBGene00001251	locus:elt-3	status:Confir
       0.19   10.4   0.0       0.19   10.4   0.0    2.0  2  H20J04.4b   CE39381	WBGene00019219	status:Partially_confirme
       0.21   10.2   1.8       0.23   10.1   1.3    1.1  1  C18G1.2b    CE41205	WBGene00015981	locus:elt-7	status:Confir
       0.31    9.7   3.6       0.37    9.4   2.5    1.0  1  Y43F8C.10a  CE39835	WBGene00012832	locus:dmd-3	DM DNA bindin
       0.34    9.5  11.2       0.03   13.0   4.6    1.4  2  K02B9.4a    CE23844	WBGene00001251	locus:elt-3	GATA-binding 
       0.56    8.8   8.7       0.65    8.6   6.0    1.3  1  F44B9.7     CE29043	WBGene00004125	locus:mdt-30	status:Confi
       0.66    8.6  10.5       0.94    8.1   7.3    1.1  1  C07A12.7a   CE25764	WBGene00015561	status:Confirmed	UniProt:
       0.74    8.4  18.6          1    8.0  12.9    1.1  1  C30H6.1f    CE46669	WBGene00007820	locus:clec-199	status:Par
       0.81    8.3   2.4       0.99    8.0   1.7    1.1  1  Y50D4C.1b   CE33232	WBGene00006770	locus:unc-34	status:Confi
       0.83    8.2   7.4        1.2    7.8   5.1    1.1  1  C24A11.8c   CE43972	WBGene00001491	locus:frm-4	status:Partia
       0.85    8.2  10.7        1.1    7.9   7.4    1.1  1  R07E5.6     CE18124	WBGene00011114	Coiled-coil protein	statu
       0.89    8.1   1.8          1    8.0   1.3    1.2  1  F55A12.9b   CE26925	WBGene00004131	locus:pqn-44	status:Confi
       0.97    8.0   0.5        1.2    7.8   0.3    1.0  1  F41H10.12   CE29499	WBGene00018322	status:Predicted	UniProt:
       0.98    8.0   6.8          1    7.9   4.7    1.0  1  Y5H2B.3     CE21320	WBGene00021165	status:Partially_confirme
        1.1    7.9   0.2        1.1    7.8   0.2    1.0  1  Y43F8C.10b  CE44151	WBGene00012832	locus:dmd-3	status:Confir
        1.2    7.7   1.2        1.4    7.5   0.9    1.2  1  F55A12.9c   CE30809	WBGene00004131	locus:pqn-44	status:Confi
        1.2    7.7   2.5        1.3    7.6   1.7    1.0  1  T14A8.2a    CE29475	WBGene00020497	status:Partially_confirme
        1.2    7.7  13.9        1.2    7.7   9.6    1.0  1  F49F1.12    CE41656	WBGene00018652	status:Partially_confirme
        1.2    7.7   3.3        1.4    7.5   2.3    1.2  1  F38H4.3     CE42675	WBGene00009547	status:Partially_confirme
        1.3    7.6   1.6        1.6    7.3   1.1    1.2  1  F55A12.9a   CE08345	WBGene00004131	locus:pqn-44	status:Confi
        1.3    7.6   0.0        1.8    7.2   0.0    1.1  1  CD4.6       CE16954	WBGene00003927	locus:pas-6	protease	stat
        1.5    7.4   3.4        1.5    7.4   2.4    1.0  1  F49F1.7     CE17090	WBGene00018647	status:Confirmed	UniProt:
        1.7    7.2   3.4        1.8    7.1   2.4    1.0  1  T14A8.2b    CE40574	WBGene00020497	status:Confirmed	protein_
        1.7    7.2   6.4        1.9    7.1   4.4    1.0  1  Y51F10.10   CE31380	WBGene00021771	status:Confirmed	UniProt:
        1.7    7.2   1.8          2    7.0   1.2    1.1  1  T14F9.4a    CE07500	WBGene00003968	locus:peb-1	status:Confir
        1.7    7.2   2.0          2    7.0   1.4    1.0  1  F23C8.4     CE20713	WBGene00017733	locus:ubxn-1	status:Confi
        1.9    7.1   0.6        2.1    6.9   0.4    1.0  1  C04F12.12   CE42543	WBGene00077685	status:Partially_confirme
        1.9    7.0  16.8          2    6.9  11.6    1.0  1  R11G11.7    CE12752	WBGene00004144	locus:pqn-60	status:Confi
          2    6.9   1.0        2.3    6.8   0.7    1.2  1  F55A12.9d   CE33399	WBGene00004131	locus:pqn-44	status:Confi
        2.1    6.9   9.9        2.8    6.5   6.9    1.1  1  R10D12.10   CE40993	WBGene00011191	serine\/threonine kinase	
        2.1    6.9   7.2        2.8    6.5   5.0    1.3  1  M05B5.3     CE28625	WBGene00010871	status:Confirmed	UniProt:
        2.2    6.8   2.3        2.6    6.6   1.6    1.0  1  F26F4.9a    CE28923	WBGene00017829	ankyrin and desmoplakin r
        2.3    6.7  22.2        3.2    6.3  15.4    1.1  1  C17D12.2    CE36103	WBGene00006807	locus:unc-75	RNA recognit
        2.4    6.7   5.5          3    6.4   3.8    1.2  1  F53H1.4c    CE33652	WBGene00018778	status:Partially_confirme
        2.6    6.6   2.0        3.4    6.2   1.4    1.2  1  F23H11.8a   CE27999	WBGene00003969	locus:pef-1	protein phosp
        2.7    6.6   7.7          3    6.4   5.3    1.0  1  Y43C5A.4    CE19153	WBGene00012784	status:Partially_confirme
        2.8    6.5  12.9        3.3    6.2   8.9    1.0  1  Y50E8A.10   CE22317	WBGene00013053	status:Partially_confirme
        2.8    6.5   9.5        3.6    6.1   6.6    1.0  1  R06C1.6     CE37541	WBGene00011060	status:Confirmed	UniProt:
        2.8    6.5   6.8        3.2    6.3   4.7    1.1  1  K07D4.6     CE19530	WBGene00019486	status:Partially_confirme
        2.9    6.5   6.0        3.5    6.2   4.1    1.0  1  K07H8.7     CE46428	WBGene00019507	status:Partially_confirme
        3.1    6.3   4.8        3.7    6.1   3.3    1.1  1  K02F3.4     CE23848	WBGene00019327	locus:zip-2	status:Confir
        3.1    6.3  17.3        3.8    6.1  12.0    1.1  1  K02B12.8b   CE43850	WBGene00006976	locus:zhp-3	status:Confir
        3.2    6.3   3.2        3.7    6.1   2.2    1.0  1  T26C11.5    CE05024	WBGene00000462	locus:ceh-41	paired-type 
        3.2    6.3   0.3          4    6.0   0.2    1.1  1  B0001.5     CE29524	WBGene00007090	status:Confirmed	UniProt:
        3.3    6.3  10.1        4.6    5.8   7.0    1.2  1  Y39G10AR.16 CE21755	WBGene00021472	status:Confirmed	UniProt:
        3.5    6.2   4.5        3.9    6.0   3.1    1.1  1  Y47G6A.9    CE22108	WBGene00021638	status:Partially_confirme
        3.6    6.1   4.0        3.9    6.0   2.8    1.1  1  F20A1.6a    CE29766	WBGene00017618	status:Confirmed	UniProt:
        3.7    6.1   1.5        4.4    5.8   1.1    1.1  1  B0218.7     CE06690	WBGene00015051	status:Partially_confirme
        3.8    6.1   0.2         61    2.1   0.4    1.9  2  C05C9.2     CE31405	WBGene00007326	status:Confirmed	UniProt:
        3.8    6.0   7.5        4.9    5.7   5.2    1.1  1  C29E6.1c    CE05332	WBGene00002827	locus:let-653	status:Part
        3.9    6.0   2.9        5.8    5.4   2.0    1.2  1  F16D3.2     CE32384	WBGene00004684	locus:rsd-6	status:Confir
        3.9    6.0  11.3        6.5    5.3   7.9    1.4  1  T04C10.4    CE06355	WBGene00000221	locus:atf-5	transcription
          4    6.0   6.6        4.6    5.8   4.6    1.1  1  Y62F5A.1a   CE24544	WBGene00007013	locus:mdt-8	status:Partia
        4.1    6.0   0.2        6.2    5.3   0.1    1.2  1  Y105E8A.23a CE41276	WBGene00013680	status:Partially_confirme
        4.1    5.9   0.2        6.3    5.3   0.1    1.2  1  Y105E8A.23b CE41277	WBGene00013680	status:Partially_confirme
        4.3    5.9   1.0        4.4    5.9   0.7    1.1  1  F17A9.3     CE19799	WBGene00017535	locus:atf-8	BZIP transcri
        4.3    5.9   8.3        4.8    5.7   5.7    1.0  1  C06G1.2     CE03965	WBGene00015546	status:Confirmed	UniProt:
        4.6    5.8   3.4        5.4    5.5   2.3    1.0  1  C48E7.11    CE32167	WBGene00016754	locus:cebp-2	status:Confi
        4.8    5.7  12.4        7.6    5.1   8.6    1.2  1  F52G3.5     CE35720	WBGene00018713	status:Partially_confirme
        4.8    5.7   2.7        5.7    5.5   1.9    1.1  1  F13C5.2     CE19384	WBGene00017423	bromodomain-containing pr
        4.8    5.7   5.5        5.7    5.5   3.8    1.1  1  T22C8.4     CE43401	WBGene00011925	Zinc finger, C2H2 type	st
        4.8    5.7   4.4        5.5    5.5   3.1    1.0  1  EEED8.14    CE43657	WBGene00017142	status:Confirmed	UniProt:
        4.9    5.7   2.3        4.4    5.8   1.6    1.0  1  T13F2.2     CE13621	WBGene00011743	single-stranded DNA bindi
        4.9    5.7   2.1        5.9    5.4   1.5    1.1  1  C18H2.2     CE32132	WBGene00015989	status:Partially_confirme
          5    5.7   2.9        5.1    5.6   2.0    1.2  1  T13C2.7     CE39407	WBGene00020482	status:Partially_confirme
          5    5.7   5.2        7.3    5.1   3.6    1.2  1  T05F1.11    CE32486	WBGene00011495	status:Partially_confirme
          5    5.6   1.9        6.1    5.4   1.3    1.0  1  Y110A7A.11  CE34394	WBGene00022460	locus:use-1	status:Confir
        5.1    5.6   2.6        7.2    5.1   1.8    1.1  1  K07C5.8     CE35585	WBGene00010631	locus:cash-1	nuclear auto
        5.2    5.6   2.5        8.4    4.9   1.7    1.2  1  F23B12.7    CE09599	WBGene00009084	CCAAT binding factor 1 pr
        5.2    5.6   2.4        6.8    5.2   1.6    1.1  1  D2030.3     CE09080	WBGene00008413	status:Confirmed	UniProt:
        5.3    5.6   9.9        6.9    5.2   6.9    1.1  1  T05C12.4    CE32927	WBGene00011468	status:Partially_confirme
        5.3    5.6   4.3        5.6    5.5   3.0    1.1  1  Y62F5A.1b   CE24545	WBGene00007013	locus:mdt-8	status:Partia
        5.4    5.6   6.8        6.2    5.3   4.7    1.2  1  F53H1.4b    CE33651	WBGene00018778	status:Partially_confirme
        5.4    5.6   1.2        6.8    5.2   0.8    1.1  1  F21D12.1e   CE39353	WBGene00003620	locus:nhr-21	status:Confi
        5.5    5.5   5.0        7.1    5.1   3.4    1.2  1  T09B4.9     CE13473	WBGene00020383	status:Confirmed	UniProt:
        5.6    5.5   3.0        5.2    5.6   2.1    1.1  1  C14F11.4a   CE35398	WBGene00015780	status:Confirmed	UniProt:
        5.6    5.5   2.1        5.9    5.4   1.5    1.0  1  F54C8.7a    CE28833	WBGene00010040	status:Confirmed	UniProt:
        5.7    5.5   6.2        5.7    5.5   4.3    1.0  1  Y38C1AB.3   CE18182	WBGene00021405	status:Predicted	UniProt:
        5.7    5.5   6.2        5.7    5.5   4.3    1.0  1  Y38C1AB.7   CE18182	WBGene00021409	status:Predicted	UniProt:
        5.7    5.5   7.6          7    5.2   5.2    1.0  1  Y6E2A.8     CE40882	WBGene00012401	status:Partially_confirme
        5.8    5.5  17.4      0.053   12.2   4.6    2.0  2  K02B9.4b    CE43426	WBGene00001251	locus:elt-3	GATA-binding 
        6.2    5.3   0.4        6.2    5.3   0.3    1.1  1  C48B6.3     CE08805	WBGene00016741	status:Confirmed	UniProt:
        6.4    5.3   4.5        7.3    5.1   3.1    1.1  1  F56D2.3     CE11230	WBGene00018965	status:Partially_confirme
        6.4    5.3   1.1          7    5.2   0.7    1.0  1  F54C8.7e    CE45380	WBGene00010040	status:Confirmed	UniProt:
        6.4    5.3   0.7        7.4    5.1   0.5    1.1  1  DH11.5c     CE32345	WBGene00008438	status:Confirmed	UniProt:
        6.5    5.3   3.2        7.3    5.1   2.2    1.0  1  Y39A3CR.8a  CE43947	WBGene00021447	status:Partially_confirme
        6.5    5.3   3.2        7.2    5.1   2.2    1.0  1  K04G11.3    CE11746	WBGene00010571	status:Partially_confirme
        6.6    5.3   5.0        7.8    5.0   3.5    1.0  1  D1086.6     CE43106	WBGene00008393	status:Confirmed	UniProt:
        6.8    5.2   3.4        7.4    5.1   2.4    1.0  1  Y39A3CR.8b  CE44032	WBGene00021447	status:Partially_confirme
        6.8    5.2   1.2        8.6    4.9   0.8    1.2  1  C01F6.6d    CE39889	WBGene00006438	locus:tag-60	status:Confi
        6.9    5.2  14.1        8.4    4.9   9.8    1.0  1  T20F10.2b   CE13846	WBGene00011864	status:Confirmed	UniProt:
        6.9    5.2  10.8         10    4.7   7.5    1.2  1  T26C11.6    CE29823	WBGene00000444	locus:ceh-21	homeobox	sta
        6.9    5.2   2.0        7.5    5.1   1.4    1.0  1  F54C8.7c    CE44293	WBGene00010040	status:Confirmed	UniProt:
          7    5.2   0.3        8.4    4.9   0.2    1.0  1  F01E11.5b   CE35711	WBGene00017157	locus:tyra-2	status:Confi
          7    5.2  18.1        8.1    5.0  12.5    1.1  1  T04A8.13    CE43013	WBGene00011414	neurofilament triplet M p
        7.1    5.2   2.6        8.7    4.9   1.8    1.1  1  W08A12.3    CE45466	WBGene00021080	status:Confirmed	UniProt:
        7.3    5.1   3.4        8.1    5.0   2.4    1.1  1  C14F11.4b   CE42721	WBGene00015780	status:Confirmed	UniProt:
        7.4    5.1   1.2        8.1    5.0   0.8    1.0  1  C29A12.1    CE05326	WBGene00007797	status:Partially_confirme
        7.6    5.1   1.0        9.7    4.7   0.7    1.1  1  F21D12.1d   CE27988	WBGene00003620	locus:nhr-21	status:Confi
        7.6    5.1   0.7        8.7    4.9   0.5    1.1  1  C01F6.6c    CE39888	WBGene00006438	locus:tag-60	status:Confi
        7.6    5.1   1.7        8.3    4.9   1.2    1.1  1  T28F4.1     CE06523	WBGene00012136	status:Confirmed	UniProt:
        7.6    5.1   3.7        8.7    4.9   2.6    1.0  1  F26B1.1     CE44051	WBGene00017815	status:Partially_confirme
        7.6    5.0   1.0        9.8    4.7   0.7    1.1  1  F21D12.1a   CE33375	WBGene00003620	locus:nhr-21	modulating N
        7.7    5.0   0.1        8.5    4.9   0.1    1.0  1  F43C1.3     CE37012	WBGene00009648	locus:zhit-2	status:Confi
        7.9    5.0   4.6        8.6    4.9   3.2    1.0  1  Y45F10D.2   CE16641	WBGene00012883	status:Confirmed	UniProt:
          8    5.0   1.0        7.7    5.0   0.7    1.0  1  ZK682.4     CE05102	WBGene00001954	locus:hlh-10	helix-loop-h
          8    5.0   1.6          9    4.8   1.1    1.1  1  F15G9.1a    CE01549	WBGene00008865	status:Confirmed	UniProt:
        8.1    5.0   0.3        9.4    4.7   0.2    1.0  1  F11C1.2     CE31472	WBGene00008691	locus:mff-1	status:Confir
        8.2    4.9   1.8        9.1    4.8   1.3    1.1  1  F15G9.1c    CE32382	WBGene00008865	status:Confirmed	UniProt:
        8.3    4.9   4.4         12    4.4   3.0    1.1  1  C53C9.2     CE27882	WBGene00016898	status:Confirmed	UniProt:
        8.4    4.9   7.5        9.7    4.7   5.2    1.0  1  Y44A6D.3a   CE31858	WBGene00012854	status:Confirmed	UniProt:
        8.5    4.9  14.1         11    4.6   9.8    1.0  1  T20F10.2a   CE21191	WBGene00011864	status:Confirmed	UniProt:
        8.7    4.9   0.6        9.5    4.7   0.4    1.0  1  F56F4.4     CE11266	WBGene00018981	status:Partially_confirme
        8.8    4.8   4.2         12    4.4   2.9    1.1  1  ZC328.3a    CE34444	WBGene00022593	status:Partially_confirme
        8.9    4.8   4.6         11    4.6   3.2    1.0  1  ZC302.3     CE45399	WBGene00013863	status:Confirmed	UniProt:
        8.9    4.8   2.8        9.8    4.7   1.9    1.2  1  Y48A6B.10b  CE46040	WBGene00012971	status:Partially_confirme
          9    4.8  11.9         19    3.8   8.3    1.4  1  Y2H9A.1     CE27781	WBGene00003222	locus:mes-4	SET domain	st
        9.1    4.8   2.6         10    4.7   1.8    1.1  1  T23B12.7    CE14038	WBGene00001040	locus:dnj-22	status:Confi
        9.2    4.8   1.1        9.2    4.8   0.8    1.1  1  Y57G11C.5c  CE46167	WBGene00013303	status:Confirmed	protein_
        9.2    4.8   6.2        2.7    6.6   2.5    1.3  1  C18G1.2a    CE17418	WBGene00015981	locus:elt-7	GATA transcri
        9.3    4.8   1.5         13    4.3   1.1    1.1  1  Y102A5C.40  CE42314	WBGene00077624	status:Predicted	UniProt:
        9.3    4.8   1.7         11    4.6   1.2    1.1  1  F42H10.3    CE37108	WBGene00018367	status:Partially_confirme
        9.3    4.8   2.2         10    4.6   1.5    1.0  1  F54C8.7d    CE45358	WBGene00010040	status:Confirmed	UniProt:
        9.5    4.7   7.7         11    4.5   5.3    1.0  1  Y44A6D.3c   CE46105	WBGene00012854	status:Confirmed	protein_
        9.5    4.7   4.0        9.4    4.8   2.7    1.0  1  F23F12.9a   CE01256	WBGene00017755	locus:zip-8	status:Confir
        9.5    4.7   1.1         10    4.6   0.8    1.0  1  T08B2.12    CE13441	WBGene00020350	status:Confirmed	UniProt:
        9.6    4.7   1.7         13    4.3   1.2    1.1  1  F56A6.4     CE45820	WBGene00018923	status:Confirmed	UniProt:
        9.6    4.7   1.1         10    4.6   0.8    1.0  1  C48E7.7     CE08822	WBGene00016752	status:Confirmed	UniProt:
        9.9    4.7   4.9         12    4.4   3.4    1.1  1  Y6E2A.4     CE42248	WBGene00012398	status:Partially_confirme
         10    4.7   0.7         10    4.6   0.5    1.1  1  C24H12.2    CE36793	WBGene00016072	status:Partially_confirme


Domain annotation for each sequence (and alignments):
>> F16B3.1  CE24905	WBGene00001171	locus:egl-2	channel protein	status:Confirmed	UniProt:O44164	protein_id:CCD69554.1
   #    score  bias  c-Evalue  i-Evalue hmmfrom  hmm to    alifrom  ali to    envfrom  env to     acc
 ---   ------ ----- --------- --------- ------- -------    ------- -------    ------- -------    ----
   1 !   23.7   0.0     1e-07   1.8e-05     385     432 ..      29      78 ..      25      90 .. 0.85

  Alignments for each domain:
  == domain 1    score: 23.7 bits;  conditional E-value: 1e-07
  WC-1_Q01371-aln 385 afvvcDvelnDcPiiYvsdnfqnLtGYsrheivGrnCR..fLqaPdGkve 432
                      +f+ +++++ D Pi+Y+ d f +L GY+r ei+ + C   f+    G+v 
          F16B3.1  29 SFILANAQVVDYPIVYCNDGFSKLVGYTRAEIMQKPCSlaFMHGEHGEVG 78 
                      6999*********************************5337777777765 PP

>> W09C2.1b  CE03799	WBGene00001249	locus:elt-1	elongation factor ELT	status:Confirmed	UniProt:P28515	protein_id:CAJ3023
   #    score  bias  c-Evalue  i-Evalue hmmfrom  hmm to    alifrom  ali to    envfrom  env to     acc
 ---   ------ ----- --------- --------- ------- -------    ------- -------    ------- -------    ----
   1 ?   -1.7   4.3       4.9   8.6e+02     195     354 ..      45     196 ..      15     209 .. 0.35
   2 !   21.9   1.9   3.5e-07   6.1e-05     926     957 ..     215     245 ..     209     252 .. 0.91
   3 !   12.0   5.2   0.00035     0.062     913     958 ..     258     301 ..     251     368 .. 0.70

  Alignments for each domain:
  == domain 1    score: -1.7 bits;  conditional E-value: 4.9
  WC-1_Q01371-aln 195 lnslslspplesqsass.alldsiktdefs.semaaesadvsaasvkksstlkkqsdtlktsedkseasellsast..sqkqnvasrpqsekvs 284
                       n+  +s p++ +++ +  ++ +   d+fs ++m++++  + +++   +s +  + +  +   d+  a +++s  t  +++ nv+   ++ +  
         W09C2.1b  45 YNTTPSSYPMFLNYQYAgGTTVTTDMDAFSgMDMSMNNGVFGTQNN--PSYFYPTTQLNTYGYDTLAAATTASGITvnNNQLNVNIVQGNGTIV 136
                      4444455555555555422222222232321344444333333332..2233333322222222222222222222002222222222222222 PP

  WC-1_Q01371-aln 285 esmaakatqealsslaakqpsalssavssseeaakqlkesevtqasstsgattpstsssekeskeksiYs 354
                       +  +++  +++s++++++p+++s+  +           + ++  s++sg+ ++s ss++++s  k+  s
         W09C2.1b 137 PQPITQNIISTVSNVQSSVPINNSQPLTP----------TGLAGCSTSSGSSSASSSSANSTSTPKNTIS 196
                      22222222222333333333333333322..........2222233333333333333333332222222 PP

  == domain 2    score: 21.9 bits;  conditional E-value: 3.5e-07
  WC-1_Q01371-aln 926 rdcanchtrntPeWrrGPsGqrdlcnscGlrW 957
                      r+c nc   ntP Wrr  sG+  lcn+cGl +
         W09C2.1b 215 RECVNCGVHNTPLWRRDGSGNY-LCNACGLYF 245
                      89******************95.******965 PP

  == domain 3    score: 12.0 bits;  conditional E-value: 0.00035
  WC-1_Q01371-aln 913 kkRkRRkgaG.nlvrdcanchtrntPeWrrGPsGqrdlcnscGlrWa 958
                      k  kR++ a  +   +c nc t +t  Wrr   G+  +cn+cGl + 
         W09C2.1b 258 K--KRQQNAQkRTGIECVNCRTNTTTLWRRNGEGH-PVCNACGLYFK 301
                      2..3333322023358**************99996.69******764 PP

>> W09C2.1a  CE39113	WBGene00001249	locus:elt-1	elongation factor ELT	status:Confirmed	UniProt:Q3S1J8	protein_id:CAJ3023
   #    score  bias  c-Evalue  i-Evalue hmmfrom  hmm to    alifrom  ali to    envfrom  env to     acc
 ---   ------ ----- --------- --------- ------- -------    ------- -------    ------- -------    ----
   1 ?   -2.2   5.3       6.6   1.2e+03     167     355 ..      91     269 ..      35     284 .. 0.41
   2 !   21.7   1.9   4.1e-07   7.3e-05     926     957 ..     287     317 ..     281     324 .. 0.91
   3 !   11.7   5.1   0.00043     0.076     913     957 ..     330     372 ..     323     433 .. 0.70

  Alignments for each domain:
  == domain 1    score: -2.2 bits;  conditional E-value: 6.6
  WC-1_Q01371-aln 167 sslspdllgnmmaasfanvelsaqladslnslslspplesqsass.alldsiktdefs.semaaesadvsaasvkksstlkkqsdtlktsedks 258
                      +sl p    +  +  + + ++  + ++  n+  +s p++ +++ +  ++ +   d+fs ++m++++  + +++   +s +  + +  +   d+ 
         W09C2.1a  91 ASLAPTSSTTAASIAPFSYNT--SATNYYNTTPSSYPMFLNYQYAgGTTVTTDMDAFSgMDMSMNNGVFGTQNN--PSYFYPTTQLNTYGYDTL 180
                      444444333333333333333..333344555566666666666522222333333331445555444443333..333333333333333333 PP

  WC-1_Q01371-aln 259 easellsast..sqkqnvasrpqsekvsesmaakatqealsslaakqpsalssavssseeaakqlkesevtqasstsgattpstsssekeskek 350
                       a +++s  t  +++ nv+   ++ +   +  +++  +++s++++++p+++s+  + +           ++  s++sg+ ++s ss++++s  k
         W09C2.1a 181 AAATTASGITvnNNQLNVNIVQGNGTIVPQPITQNIISTVSNVQSSVPINNSQPLTPT----------GLAGCSTSSGSSSASSSSANSTSTPK 264
                      2222222222002222233222222222222223333333333333333333333333..........22222223333222222222222222 PP

  WC-1_Q01371-aln 351 siYsk 355
                      +  sk
         W09C2.1a 265 NTISK 269
                      22222 PP

  == domain 2    score: 21.7 bits;  conditional E-value: 4.1e-07
  WC-1_Q01371-aln 926 rdcanchtrntPeWrrGPsGqrdlcnscGlrW 957
                      r+c nc   ntP Wrr  sG+  lcn+cGl +
         W09C2.1a 287 RECVNCGVHNTPLWRRDGSGNY-LCNACGLYF 317
                      89******************95.******965 PP

  == domain 3    score: 11.7 bits;  conditional E-value: 0.00043
  WC-1_Q01371-aln 913 kkRkRRkgaG.nlvrdcanchtrntPeWrrGPsGqrdlcnscGlrW 957
                      k  kR++ a  +   +c nc t +t  Wrr   G+  +cn+cGl +
         W09C2.1a 330 K--KRQQNAQkRTGIECVNCRTNTTTLWRRNGEGH-PVCNACGLYF 372
                      2..3333322023358**************99996.69*****976 PP

>> C33D3.1  CE31430	WBGene00001250	locus:elt-2	zinc finger protein (GATA type)	status:Confirmed	UniProt:Q10655	protein_i
   #    score  bias  c-Evalue  i-Evalue hmmfrom  hmm to    alifrom  ali to    envfrom  env to     acc
 ---   ------ ----- --------- --------- ------- -------    ------- -------    ------- -------    ----
   1 !   19.9   5.9   1.4e-06   0.00026     927    1033 ..     236     345 ..     210     412 .. 0.60

  Alignments for each domain:
  == domain 1    score: 19.9 bits;  conditional E-value: 1.4e-06
  WC-1_Q01371-aln  927 dcanchtrntPeWrrGPsGqrdlcnscGlrWakqtGRvsPRtssrgg.......ngdskskksnspshssplhkelsseskksqaanskset 1011
                        c+nc   nt  Wrr   G+  +cn+cGl +   +    PR  s          +  sks  s+ ps s + ++++ + s+++++a+++s+ 
          C33D3.1  236 VCSNCNGTNTTLWRRNAEGD-PVCNACGLYFKLHH---IPRPTSMKKegalqtrKRKSKSGDSSTPSTSRARERKFERASSSTEKAQRSSNR 323 
                       3*****************98.59******885432...355444333123443344445555555555555555555544444444444444 PP

  WC-1_Q01371-aln 1012 eeasvtteseeaeassssaaes 1033
                         +s ++++e ++a+ ++a+++
          C33D3.1  324 RAGSAKADRELSTAAVAAATAT 345 
                       4444444444443333333333 PP

>> F38A6.3e  CE46300	WBGene00001851	locus:hif-1	status:Confirmed	protein_id:CCD31138.1
   #    score  bias  c-Evalue  i-Evalue hmmfrom  hmm to    alifrom  ali to    envfrom  env to     acc
 ---   ------ ----- --------- --------- ------- -------    ------- -------    ------- -------    ----
   1 ?    4.4   0.0      0.07        12     561     623 ..      68     131 ..      60     162 .. 0.85
   2 !    9.8   0.0    0.0016      0.28     596     670 ..     243     318 ..     238     326 .. 0.87
   3 ?   -2.5   0.0       8.2   1.4e+03     233     233 ..     457     457 ..     352     549 .. 0.54

  Alignments for each domain:
  == domain 1    score: 4.4 bits;  conditional E-value: 0.07
  WC-1_Q01371-aln 561 lasdwhkqsW.DkmLLentDDvvhvlsLkGlfLYLsPsskrvLeYdasdLvGnsLssvChPsDi 623
                      l+ +++ ++W +  + e  D  v ++      LY+  s    L    +dL G +L    hPsD 
         F38A6.3e  68 LDNEITNEVWtEDTIAECLDGFVMIVDSDSSILYVTESVAMYLGLTQTDLTGRALRDFLHPSDY 131
                      6788999999435778999999999999**********************************95 PP

  == domain 2    score: 9.8 bits;  conditional E-value: 0.0016
  WC-1_Q01371-aln 596 PsskrvLeYdasdLvGnsLssvChPsDivPvtReLkdatagtsvni.vfRirRkksGYtWfeshGsLfveqGkGRk 670
                         + +L+ + + L+G+s   + hP+D++ v + +k+  a+ ++ +  +R+   +    W  +  +  +   kG+k
         F38A6.3e 243 DKFNYILKSELKTLMGTSFYELVHPADMMIVSKSMKELFAKGHIRTpYYRLIAANDTLAWIQTEATTITHTTKGQK 318
                      556679999999**************************9999998736899999*******999999999999988 PP

  == domain 3    score: -2.5 bits;  conditional E-value: 8.2
  WC-1_Q01371-aln 233 v 233
                       
         F38A6.3e 457 D 457
                      2 PP

>> F38A6.3a  CE38182	WBGene00001851	locus:hif-1	status:Confirmed	UniProt:O45486	protein_id:CAB07380.2
   #    score  bias  c-Evalue  i-Evalue hmmfrom  hmm to    alifrom  ali to    envfrom  env to     acc
 ---   ------ ----- --------- --------- ------- -------    ------- -------    ------- -------    ----
   1 ?    4.3   0.0     0.071        12     561     623 ..      76     139 ..      68     170 .. 0.85
   2 !    9.8   0.0    0.0016      0.28     596     670 ..     251     326 ..     246     334 .. 0.87
   3 ?   -2.5   0.0       8.4   1.5e+03     233     233 ..     465     465 ..     360     556 .. 0.54

  Alignments for each domain:
  == domain 1    score: 4.3 bits;  conditional E-value: 0.071
  WC-1_Q01371-aln 561 lasdwhkqsW.DkmLLentDDvvhvlsLkGlfLYLsPsskrvLeYdasdLvGnsLssvChPsDi 623
                      l+ +++ ++W +  + e  D  v ++      LY+  s    L    +dL G +L    hPsD 
         F38A6.3a  76 LDNEITNEVWtEDTIAECLDGFVMIVDSDSSILYVTESVAMYLGLTQTDLTGRALRDFLHPSDY 139
                      6788999999435778999999999999**********************************95 PP

  == domain 2    score: 9.8 bits;  conditional E-value: 0.0016
  WC-1_Q01371-aln 596 PsskrvLeYdasdLvGnsLssvChPsDivPvtReLkdatagtsvni.vfRirRkksGYtWfeshGsLfveqGkGRk 670
                         + +L+ + + L+G+s   + hP+D++ v + +k+  a+ ++ +  +R+   +    W  +  +  +   kG+k
         F38A6.3a 251 DKFNYILKSELKTLMGTSFYELVHPADMMIVSKSMKELFAKGHIRTpYYRLIAANDTLAWIQTEATTITHTTKGQK 326
                      556679999999**************************9999998736899999*******999999999999988 PP

  == domain 3    score: -2.5 bits;  conditional E-value: 8.4
  WC-1_Q01371-aln 233 v 233
                       
         F38A6.3a 465 D 465
                      2 PP

>> F38A6.3b  CE42263	WBGene00001851	locus:hif-1	status:Confirmed	UniProt:Q9TVM0	protein_id:CAB07381.2
   #    score  bias  c-Evalue  i-Evalue hmmfrom  hmm to    alifrom  ali to    envfrom  env to     acc
 ---   ------ ----- --------- --------- ------- -------    ------- -------    ------- -------    ----
   1 ?    4.3   0.0     0.071        13     561     623 ..      76     139 ..      68     170 .. 0.85
   2 !    9.8   0.0    0.0016      0.28     596     670 ..     251     326 ..     246     334 .. 0.87

  Alignments for each domain:
  == domain 1    score: 4.3 bits;  conditional E-value: 0.071
  WC-1_Q01371-aln 561 lasdwhkqsW.DkmLLentDDvvhvlsLkGlfLYLsPsskrvLeYdasdLvGnsLssvChPsDi 623
                      l+ +++ ++W +  + e  D  v ++      LY+  s    L    +dL G +L    hPsD 
         F38A6.3b  76 LDNEITNEVWtEDTIAECLDGFVMIVDSDSSILYVTESVAMYLGLTQTDLTGRALRDFLHPSDY 139
                      6788999999435778999999999999**********************************95 PP

  == domain 2    score: 9.8 bits;  conditional E-value: 0.0016
  WC-1_Q01371-aln 596 PsskrvLeYdasdLvGnsLssvChPsDivPvtReLkdatagtsvni.vfRirRkksGYtWfeshGsLfveqGkGRk 670
                         + +L+ + + L+G+s   + hP+D++ v + +k+  a+ ++ +  +R+   +    W  +  +  +   kG+k
         F38A6.3b 251 DKFNYILKSELKTLMGTSFYELVHPADMMIVSKSMKELFAKGHIRTpYYRLIAANDTLAWIQTEATTITHTTKGQK 326
                      556679999999**************************9999998736899999*******999999999999988 PP

>> F38A6.3d  CE38181	WBGene00001851	locus:hif-1	status:Confirmed	UniProt:Q8I066	protein_id:CAD54168.2
   #    score  bias  c-Evalue  i-Evalue hmmfrom  hmm to    alifrom  ali to    envfrom  env to     acc
 ---   ------ ----- --------- --------- ------- -------    ------- -------    ------- -------    ----
   1 ?    4.5   0.0     0.064        11     561     623 ..      76     139 ..      68     170 .. 0.85
   2 !    9.9   0.0    0.0014      0.26     596     670 ..     251     326 ..     246     334 .. 0.87

  Alignments for each domain:
  == domain 1    score: 4.5 bits;  conditional E-value: 0.064
  WC-1_Q01371-aln 561 lasdwhkqsW.DkmLLentDDvvhvlsLkGlfLYLsPsskrvLeYdasdLvGnsLssvChPsDi 623
                      l+ +++ ++W +  + e  D  v ++      LY+  s    L    +dL G +L    hPsD 
         F38A6.3d  76 LDNEITNEVWtEDTIAECLDGFVMIVDSDSSILYVTESVAMYLGLTQTDLTGRALRDFLHPSDY 139
                      6788999999435778999999999999**********************************95 PP

  == domain 2    score: 9.9 bits;  conditional E-value: 0.0014
  WC-1_Q01371-aln 596 PsskrvLeYdasdLvGnsLssvChPsDivPvtReLkdatagtsvni.vfRirRkksGYtWfeshGsLfveqGkGRk 670
                         + +L+ + + L+G+s   + hP+D++ v + +k+  a+ ++ +  +R+   +    W  +  +  +   kG+k
         F38A6.3d 251 DKFNYILKSELKTLMGTSFYELVHPADMMIVSKSMKELFAKGHIRTpYYRLIAANDTLAWIQTEATTITHTTKGQK 326
                      556679999999**************************9999998736899999*******999999999999988 PP

>> F58E10.2  CE18784	WBGene00001310	locus:end-1	GATA family of transcription factors	status:Partially_confirmed	UniProt:
   #    score  bias  c-Evalue  i-Evalue hmmfrom  hmm to    alifrom  ali to    envfrom  env to     acc
 ---   ------ ----- --------- --------- ------- -------    ------- -------    ------- -------    ----
   1 !   15.2   0.2   3.7e-05    0.0065     928     959 ..     140     170 ..      62     219 .. 0.76

  Alignments for each domain:
  == domain 1    score: 15.2 bits;  conditional E-value: 3.7e-05
  WC-1_Q01371-aln 928 canchtrntPeWrrGPsGqrdlcnscGlrWak 959
                        nc tr+t  Wrr  sG  + cn c l + k
         F58E10.2 140 NPNCRTRETTLWRRTDSGAIE-CNGCSLYFRK 170
                      348***************987.******9877 PP

>> C39B10.6a  CE31441	WBGene00001252	locus:elt-4	status:Confirmed	UniProt:Q8MQA7	protein_id:CAD44111.1
   #    score  bias  c-Evalue  i-Evalue hmmfrom  hmm to    alifrom  ali to    envfrom  env to     acc
 ---   ------ ----- --------- --------- ------- -------    ------- -------    ------- -------    ----
   1 !   14.8   1.0     5e-05    0.0087     928     957 ..      16      44 ..      10      58 .. 0.89

  Alignments for each domain:
  == domain 1    score: 14.8 bits;  conditional E-value: 5e-05
  WC-1_Q01371-aln 928 canchtrntPeWrrGPsGqrdlcnscGlrW 957
                      c+nc   nt  Wrr   G+  +cn+cGl +
        C39B10.6a  16 CSNCNGTNTTLWRRKAEGD-PVCNACGLYF 44 
                      *****************98.59*****965 PP

>> K02B9.4d  CE45597	WBGene00001251	locus:elt-3	status:Confirmed	UniProt:E5QCG8	protein_id:CBY25185.1
   #    score  bias  c-Evalue  i-Evalue hmmfrom  hmm to    alifrom  ali to    envfrom  env to     acc
 ---   ------ ----- --------- --------- ------- -------    ------- -------    ------- -------    ----
   1 ?   13.9   4.7   9.4e-05     0.017     908     961 ..      74     128 ..      71     166 .. 0.74

  Alignments for each domain:
  == domain 1    score: 13.9 bits;  conditional E-value: 9.4e-05
  WC-1_Q01371-aln 908 LLsnkkkRkRRkgaGnlvrd..canchtrntPeWrrGPsGqrdlcnscGlrWakqt 961
                      L+++ k  k+R +a +  ++  c+nc tr+t  Wrr   G  + cn+c l + k +
         K02B9.4d  74 LVAEPKPMKKRMAAVQCHQNsiCSNCKTRETTLWRRNGEGGVE-CNACNLYFRKNN 128
                      5667777888888888776556**************9988876.******998853 PP

>> F38A6.3c  CE32019	WBGene00001851	locus:hif-1	status:Confirmed	UniProt:Q8I4D0	protein_id:CAD54167.1
   #    score  bias  c-Evalue  i-Evalue hmmfrom  hmm to    alifrom  ali to    envfrom  env to     acc
 ---   ------ ----- --------- --------- ------- -------    ------- -------    ------- -------    ----
   1 ?   10.5   0.0   0.00097      0.17     596     670 ..      35     110 ..      30     118 .. 0.87
   2 ?   -1.4   0.0       3.8   6.8e+02     226     238 ..     242     254 ..     141     350 .. 0.51

  Alignments for each domain:
  == domain 1    score: 10.5 bits;  conditional E-value: 0.00097
  WC-1_Q01371-aln 596 PsskrvLeYdasdLvGnsLssvChPsDivPvtReLkdatagtsvni.vfRirRkksGYtWfeshGsLfveqGkGRk 670
                         + +L+ + + L+G+s   + hP+D++ v + +k+  a+ ++ +  +R+   +    W  +  +  +   kG+k
         F38A6.3c  35 DKFNYILKSELKTLMGTSFYELVHPADMMIVSKSMKELFAKGHIRTpYYRLIAANDTLAWIQTEATTITHTTKGQK 110
                      556779999999**************************9999998736899999*******999999999999988 PP

  == domain 2    score: -1.4 bits;  conditional E-value: 3.8
  WC-1_Q01371-aln 226 maaesadvsaasv 238
                      +a+++ + s++ +
         F38A6.3c 242 LASPDFMDSSSRT 254
                      3332222222222 PP

>> F41E6.9  CE10260	WBGene00018290	status:Confirmed	UniProt:O16458	protein_id:CCD64086.1
   #    score  bias  c-Evalue  i-Evalue hmmfrom  hmm to    alifrom  ali to    envfrom  env to     acc
 ---   ------ ----- --------- --------- ------- -------    ------- -------    ------- -------    ----
   1 ?   11.1   6.1   0.00065      0.11      64     203 ..      20     156 ..       5     202 .. 0.57

  Alignments for each domain:
  == domain 1    score: 11.1 bits;  conditional E-value: 0.00065
  WC-1_Q01371-aln  64 dsqllkegdslddivrq.nekelqrRrsmpqaygnqaleqseesRRls......mlefgdpnddlgdfqfdqeaarvgssfeaisaslegesgl 150
                       s++ +++ds+d+ +++ +++ ++ R  m+++ ++ + ++  +++ l       m e ++ + d + f++dq++  ++ + ++  +   ++   
          F41E6.9  20 ISNVESRSDSIDKKIQKlDQDLMKLRDQMSKMREG-PSKNLIKQKALRvlkqkrMYENQKGQLDQQAFNMDQSNFAIQGMKDNQVTVAAMK--- 109
                      44566789*****9998345567778899998876.4444445555550014444444444444445555555444444444443344444... PP

  WC-1_Q01371-aln 151 yaqqelsamaadasdysslspdllgnmmaasfanvelsaqladslnslslspp 203
                             ++ + +++y ++  d ++  + +    ++++++++++++  +++p+
          F41E6.9 110 ------DGLKTMQKEYKKMNIDQIEDLQDQMEDMLDMNNEIQEAMSRQYDTPD 156
                      ......44555555555555555555555555555555555555444444443 PP

>> H20J04.4a  CE32054	WBGene00019219	helicase	status:Partially_confirmed	UniProt:Q9N5M1	protein_id:CCD61679.1
   #    score  bias  c-Evalue  i-Evalue hmmfrom  hmm to    alifrom  ali to    envfrom  env to     acc
 ---   ------ ----- --------- --------- ------- -------    ------- -------    ------- -------    ----
   1 ?   -1.9   0.9       5.4   9.6e+02     245     287 ..      31      85 ..       4     125 .. 0.28
   2 ?   10.7   0.0   0.00085      0.15     383     426 ..     309     352 ..     261     358 .. 0.84

  Alignments for each domain:
  == domain 1    score: -1.9 bits;  conditional E-value: 5.4
  WC-1_Q01371-aln 245 kkqsdtlktsedkseasellsastsqkqnva............srpqsekvsesm 287
                      + ++++ ++ ed ++ +++ +  ++++++ +             +p+  + se+ 
        H20J04.4a  31 SVKNEEFEEFEDGEDVEDEEDEASDEDEEESegeegdefkssdDTPKPIQISEDN 85 
                      1111111111111111111111111111111000000000000122222221111 PP

  == domain 2    score: 10.7 bits;  conditional E-value: 0.00085
  WC-1_Q01371-aln 383 sCafvvcDvelnDcPiiYvsdnfqnLtGYsrheivGrnCRfLqa 426
                         +vvc v ++D  ++Yv +n+ +    s  +i  + CR  qa
        H20J04.4a 309 EQKYVVCPVAVKDAYLVYVVKNYSEKNPKSSVMIFAQTCRECQA 352
                      5579************************************9887 PP

>> Y79H2A.3b  CE43496	WBGene00013580	status:Partially_confirmed	UniProt:Q7K705	protein_id:CAE47474.2
   #    score  bias  c-Evalue  i-Evalue hmmfrom  hmm to    alifrom  ali to    envfrom  env to     acc
 ---   ------ ----- --------- --------- ------- -------    ------- -------    ------- -------    ----
   1 ?    9.9   0.8    0.0015      0.27     163     342 ..     835    1019 ..     700    1039 .. 0.69

  Alignments for each domain:
  == domain 1    score: 9.9 bits;  conditional E-value: 0.0015
  WC-1_Q01371-aln  163 asdysslspdllgnmmaasfanvelsa....qladslnslslspplesqsassalldsiktdefssemaaesadvsaasvkksstlkkqsdt 250 
                       +++  +  +++l++ ++++   +++      +  ++ ++l++ +  e+q+  ++++++++ d+   ++++e  + + ++ +k++  kk +d+
        Y79H2A.3b  835 GKELRKFLSSILKEIHPPEDYCIKVYDpigeEERKQFAILAKIQAEEKQRRLDEAKEKLAIDKEKLRLKKEALQRELEERNKAERQKKMDDE 926 
                       55555555555555555555555543300003333445566666667777777888899999888888888888888888888888887777 PP

  WC-1_Q01371-aln  251 lktsedkseasel..lsastsqkqnvasrpqsekvsesmaakatqealsslaakqpsalssavssseeaakqlkesevtqasstsgattpst 340 
                        ++ e++ +++++  ++ +  ++++++ ++q++k++ s +++ +q ++++ +  q++  ++a+ ++e++   +k  ++ + +++++at p+ 
        Y79H2A.3b  927 ERHREKERQKKAErdARLQFAKENAAKLAAQEAKKDISLKSRLEQASMQQRER-QKIDVQQAKLEAERILLLSKYPNFGKGPTAAAATRPQV 1017
                       66665554444440044444445555567777777777777777777777666.66666666666667888888899999999999888876 PP

  WC-1_Q01371-aln  341 ss 342 
                       ++
        Y79H2A.3b 1018 TA 1019
                       65 PP

>> K02B9.4c  CE06061	WBGene00001251	locus:elt-3	status:Confirmed	UniProt:E5QCG7	protein_id:CBY25184.1
   #    score  bias  c-Evalue  i-Evalue hmmfrom  hmm to    alifrom  ali to    envfrom  env to     acc
 ---   ------ ----- --------- --------- ------- -------    ------- -------    ------- -------    ----
   1 ?   13.3   4.6   0.00014     0.025     908     961 ..     113     167 ..     110     205 .. 0.75

  Alignments for each domain:
  == domain 1    score: 13.3 bits;  conditional E-value: 0.00014
  WC-1_Q01371-aln 908 LLsnkkkRkRRkgaGnlvrd..canchtrntPeWrrGPsGqrdlcnscGlrWakqt 961
                      L+++ k  k+R +a +  ++  c+nc tr+t  Wrr   G  + cn+c l + k +
         K02B9.4c 113 LVAEPKPMKKRMAAVQCHQNsiCSNCKTRETTLWRRNGEGGVE-CNACNLYFRKNN 167
                      5667777888888888776556**************9988876.******998853 PP

>> H20J04.4b  CE39381	WBGene00019219	status:Partially_confirmed	UniProt:Q2WF63	protein_id:CCD61680.1
   #    score  bias  c-Evalue  i-Evalue hmmfrom  hmm to    alifrom  ali to    envfrom  env to     acc
 ---   ------ ----- --------- --------- ------- -------    ------- -------    ------- -------    ----
   1 ?   -2.1   0.8       6.4   1.1e+03     246     287 ..      32      85 ..       4     124 .. 0.28
   2 ?   10.4   0.0    0.0011      0.19     383     426 ..     309     352 ..     262     358 .. 0.84

  Alignments for each domain:
  == domain 1    score: -2.1 bits;  conditional E-value: 6.4
  WC-1_Q01371-aln 246 kqsdtlktsedkseasellsastsqkqnva............srpqsekvsesm 287
                       ++++ ++ ed ++ +++ +  ++++++ +             +p+  + se+ 
        H20J04.4b  32 VKNEEFEEFEDGEDVEDEEDEASDEDEEESegeegdefkssdDTPKPIQISEDN 85 
                      111111111111111111111111111111000000000000122222221111 PP

  == domain 2    score: 10.4 bits;  conditional E-value: 0.0011
  WC-1_Q01371-aln 383 sCafvvcDvelnDcPiiYvsdnfqnLtGYsrheivGrnCRfLqa 426
                         +vvc v ++D  ++Yv +n+ +    s  +i  + CR  qa
        H20J04.4b 309 EQKYVVCPVAVKDAYLVYVVKNYSEKNPKSSVMIFAQTCRECQA 352
                      5579************************************9887 PP

>> C18G1.2b  CE41205	WBGene00015981	locus:elt-7	status:Confirmed	UniProt:A6PVB2	protein_id:CCD65231.1
   #    score  bias  c-Evalue  i-Evalue hmmfrom  hmm to    alifrom  ali to    envfrom  env to     acc
 ---   ------ ----- --------- --------- ------- -------    ------- -------    ------- -------    ----
   1 ?   10.1   1.3    0.0013      0.23     919     957 ..      50      89 ..      31     103 .. 0.85

  Alignments for each domain:
  == domain 1    score: 10.1 bits;  conditional E-value: 0.0013
  WC-1_Q01371-aln 919 kgaGnlvrd..canchtrntPeWrrGPsGqrdlcnscGlrW 957
                      k   +++rd  c+ c t +t  Wr+   G+ + cn+c l +
         C18G1.2b  50 KKIAKVIRDacCSHCSTTTTTLWRKNDEGNLE-CNACNLYY 89 
                      4556788887799*****************87.****9966 PP

>> Y43F8C.10a  CE39835	WBGene00012832	locus:dmd-3	DM DNA binding domain	status:Partially_confirmed	UniProt:Q9XWN9	protei
   #    score  bias  c-Evalue  i-Evalue hmmfrom  hmm to    alifrom  ali to    envfrom  env to     acc
 ---   ------ ----- --------- --------- ------- -------    ------- -------    ------- -------    ----
   1 ?    9.4   2.5    0.0021      0.37     214     384 ..      61     245 ..      28     247 .. 0.45

  Alignments for each domain:
  == domain 1    score: 9.4 bits;  conditional E-value: 0.0021
  WC-1_Q01371-aln 214 ldsiktdefssemaaesadvsaasvkksstlkkqsdtlktsedkseasellsastsqkqnva.............srpqsekvsesmaakatqe 294
                      l +i  +++ ++m++     +  s +++ + ++qs+t+++s+ +++++++ +  + + q  a             + p  + + ++ + ++++ 
       Y43F8C.10a  61 LMQIDGSRDEKPMTTLTMALTC-SEEDQMECTSQSETTNESSGEDKDDGKPKERRPNCQRCAqhsvvnrlkghkrACPFRDCFCAKCQVVVER- 152
                      3344444444444444222222.2222223333333333333333333322222222222221222233333322122222222222222222. PP

  WC-1_Q01371-aln 295 alsslaakqpsalssavssseeaakqlkesevtqasstsg.....attpstsssekeskeksiYsksGfDml.kaLwlvatRkdpkiklGavDl 382
                         + +++ +++l++++++++++ ++ +e+ ++++ ++s+     +tt+ ts++++    k +    G+  l   L   at +dp i l av  
       Y43F8C.10a 153 ---QKLMADQIKLRRRQKREKNNLNSEREAPIAHSMTPSPidtvtTTTTPTSETSTPMCLKCAQQVIGYQQLlSLLDPSATLQDPMITLSAVLS 243
                      ...2223344455555555555555555555555555544110004444444444455568888889997651556679************977 PP

  WC-1_Q01371-aln 383 sC 384
                      +C
       Y43F8C.10a 244 AC 245
                      77 PP

>> K02B9.4a  CE23844	WBGene00001251	locus:elt-3	GATA-binding transcription factor like	status:Confirmed	UniProt:Q21128	p
   #    score  bias  c-Evalue  i-Evalue hmmfrom  hmm to    alifrom  ali to    envfrom  env to     acc
 ---   ------ ----- --------- --------- ------- -------    ------- -------    ------- -------    ----
   1 ?   -2.6   0.1       8.7   1.5e+03     154     211 ..      56      70 ..      16     111 .. 0.48
   2 ?   13.0   4.6   0.00017      0.03     908     961 ..     131     185 ..     128     223 .. 0.75

  Alignments for each domain:
  == domain 1    score: -2.6 bits;  conditional E-value: 8.7
  WC-1_Q01371-aln 154 qelsamaadasdysslspdllgnmmaasfanvelsaqladslnslslspplesqsass 211
                      qe+ +m                                           +  ++ ++s
         K02B9.4a  56 QEMLQM-------------------------------------------NFPTPLSTS 70 
                      111111...........................................111111111 PP

  == domain 2    score: 13.0 bits;  conditional E-value: 0.00017
  WC-1_Q01371-aln 908 LLsnkkkRkRRkgaGnlvrd..canchtrntPeWrrGPsGqrdlcnscGlrWakqt 961
                      L+++ k  k+R +a +  ++  c+nc tr+t  Wrr   G  + cn+c l + k +
         K02B9.4a 131 LVAEPKPMKKRMAAVQCHQNsiCSNCKTRETTLWRRNGEGGVE-CNACNLYFRKNN 185
                      5667777888888888776556**************9988876.******998853 PP

>> F44B9.7  CE29043	WBGene00004125	locus:mdt-30	status:Confirmed	UniProt:P34428	protein_id:CCD63450.1
   #    score  bias  c-Evalue  i-Evalue hmmfrom  hmm to    alifrom  ali to    envfrom  env to     acc
 ---   ------ ----- --------- --------- ------- -------    ------- -------    ------- -------    ----
   1 ?    8.6   6.0    0.0037      0.65       9      91 ..     187     271 ..      82     374 .. 0.65

  Alignments for each domain:
  == domain 1    score: 8.6 bits;  conditional E-value: 0.0037
  WC-1_Q01371-aln   9 nqlqqqeqqrqsqqqqe.erqqqqqqqqqkvkdmrdegmvseeqtalqeessaaaidsqllkegdslddiv.rqnekelqrRrsm 91 
                       qlq+qe   ++qqqqe   qq+qqqqq+++ + ++e   ++  t + ++++ ++ +++  ++++  ++ + +q e + ++R+s 
          F44B9.7 187 AQLQEQELAARQQQQQEyMLQQHQQQQQNRAGQLQAEQAFANPPTVSIPPQTGHPPQQTSASSQQRAQETMaQQTEPQSHIRESP 271
                      2333333322222222202233333333333333333344444444444444444333333333333333303333344444443 PP

>> C07A12.7a  CE25764	WBGene00015561	status:Confirmed	UniProt:Q95QX5	protein_id:CCD63280.1
   #    score  bias  c-Evalue  i-Evalue hmmfrom  hmm to    alifrom  ali to    envfrom  env to     acc
 ---   ------ ----- --------- --------- ------- -------    ------- -------    ------- -------    ----
   1 ?    8.1   7.3    0.0053      0.94      25     233 ..     209     423 ..     192     436 .. 0.53

  Alignments for each domain:
  == domain 1    score: 8.1 bits;  conditional E-value: 0.0053
  WC-1_Q01371-aln  25 eerqqqqqqqqqkvkdmrdegmvseeqtalqeessaaaidsqllkegdslddivrqnekelqrRr..smpqaygn.........qaleqseesR 107
                      +++q+qqqqqq ++ +++ +++++  ++ +q+++ + a+ +ql+k    ld +v+qn k  +      +p++ +          +++ ++ ++R
        C07A12.7a 209 QQQQNQQQQQQPQQGQQNPQSTYDVLTIREQGQEPISATPAQLTKLRADLD-VVNQNIKVFRETLtdVVPRKETAdelqllsdlNDTCRHMQQR 301
                      222222233333334444455556666666777777777777777766775.566666655322212334333335565565555666667888 PP

  WC-1_Q01371-aln 108 Rlsmlefgdpnddlgdfqfdqeaarvgssfeaisaslegesglyaqqelsamaadasdysslspdllgn.mmaasfanvelsaqladslnslsl 200
                       l ++ + ++ d++ ++++ + + + +s fe+ +  +++++g ++  e + +++ +++ s l  d l+  +++a +++ + sa++++++ + + 
        C07A12.7a 302 VLDLIRYVSN-DEV-TYELLMVNDSLNSVFEKYDRFVSNRDGEKQAAEARDLIDMGDGKS-L-GDQLSAlKVTAASGEPSSSASTSQDAYKANA 391
                      8899999887.444.59999999999********99999999988888888887777433.2.2333330333333333333333322332333 PP

  WC-1_Q01371-aln 201 spplesqsassalldsiktdefssemaaesadv 233
                      +p+++   a+ a+ +++ t++ ++em++  +++
        C07A12.7a 392 EPQTDVGLAA-AVSNKLPTEHEAAEMEKWLENQ 423
                      3333333333.4444444444444444433333 PP

>> C30H6.1f  CE46669	WBGene00007820	locus:clec-199	status:Partially_confirmed
   #    score  bias  c-Evalue  i-Evalue hmmfrom  hmm to    alifrom  ali to    envfrom  env to     acc
 ---   ------ ----- --------- --------- ------- -------    ------- -------    ------- -------    ----
   1 ?    8.0  12.9    0.0057         1     176     357 ..     215     394 ..     199     404 .. 0.40

  Alignments for each domain:
  == domain 1    score: 8.0 bits;  conditional E-value: 0.0057
  WC-1_Q01371-aln 176 nmmaasfanvelsaqladsln.slslspplesqsassalldsiktdefssemaaesadvsaasvkksstlkkqsdtlktsedkseasellsast 268
                       m  +++++++ + + ++s++ +l ++ p++s  + + ++ + +t +++++ +++ ++ +++++++++t++ +  t++ +++++   ++++  t
         C30H6.1f 215 GMYDFYPGQMDDGRSCTGSVAwALCKYDPNTSIISPKWVKADCTTTSTTTTSTTTTTTPTTTTMPTTTTTTPTTTTTTPTTTTTTPTTTTTPAT 308
                      5556666666666655555441233333333333333222222222222222222233333333333333333322222222223333333333 PP

  WC-1_Q01371-aln 269 sqkqnvasrpqsekvsesmaakatqealsslaakqpsalssavssseeaakqlkesevtqasstsgattpstsssekeskeksiYsksG 357
                      +++++++++p ++++++++ +++t++ ++++++++++++++++++   ++k++++++ t++++++++tt++t++++ ++ + ++  ++G
         C30H6.1f 309 TTSETTTTTPTTTTQTTTKPTTTTTTPTTTPTTTTTPTTTTTTAK---TTKSTTTTTKTTKTTSTPTTTTTTPKTPFDTSKCTVMCSTG 394
                      333333334444444444444444444444433222222222222...22333333333344444444455555666666666666666 PP

>> Y50D4C.1b  CE33232	WBGene00006770	locus:unc-34	status:Confirmed	UniProt:Q8IA99	protein_id:CCD72439.1
   #    score  bias  c-Evalue  i-Evalue hmmfrom  hmm to    alifrom  ali to    envfrom  env to     acc
 ---   ------ ----- --------- --------- ------- -------    ------- -------    ------- -------    ----
   1 ?    8.0   1.7    0.0056      0.99     232     341 ..      87     198 ..      15     204 .. 0.63

  Alignments for each domain:
  == domain 1    score: 8.0 bits;  conditional E-value: 0.0056
  WC-1_Q01371-aln 232 dvsaasvkksstlkkqs.dtlktsedkseasellsastsqkqnvasrpqsekvsesmaa.katqealsslaakqpsalssavssseeaakqlke 323
                      ++ +  +++ +tlk ++ + ++  +++++ ++  + ++++   ++s+p+ ++ ++++a+ ++t++ +ssl++++ +al++++ ++++  ++++ 
        Y50D4C.1b  87 MFLSIVLQAIETLKVHDmNGISDYQQMHQVDNVYQDPHQHLMHIHSAPNFHDENQNAANfRKTSQHASSLLSSTAAALTQQQRRASQSSSTSAG 180
                      2223334444555554413455566677778888888888888888998877666555426778888899998999999999999999999999 PP

  WC-1_Q01371-aln 324 sevtqasstsgattpsts 341
                      s++ +a+++ ++ t++ +
        Y50D4C.1b 181 SSIPHAPPPPVPLTSNIP 198
                      999999988887766655 PP

>> C24A11.8c  CE43972	WBGene00001491	locus:frm-4	status:Partially_confirmed	UniProt:C7FZS9	protein_id:CCD65429.1
   #    score  bias  c-Evalue  i-Evalue hmmfrom  hmm to    alifrom  ali to    envfrom  env to     acc
 ---   ------ ----- --------- --------- ------- -------    ------- -------    ------- -------    ----
   1 ?    7.8   5.1    0.0066       1.2     189     343 ..     395     548 ..     340     568 .. 0.59

  Alignments for each domain:
  == domain 1    score: 7.8 bits;  conditional E-value: 0.0066
  WC-1_Q01371-aln 189 aqladslnslslspplesqsassalldsi.ktdefssemaaesadv.....saasvkksstlkkqsdtlktsedkseasellsastsqkqnvas 276
                      +      +++ +s+ +++ ++s++ ++si + +++s+++++ s  v      +++  +++ lk++s +++t++d++  s+ +s  +s++qn++ 
        C24A11.8c 395 K------SIMETSAVMNETTTSNENEESIlNCSTISAPLSSGSGVVrydllRQTPRVEQPWLKQNSLKVTTVHDNTA-SSSSSPDNSETQNNN- 480
                      3......3344444444444444333333134444444555544440000044555555566666666666666644.444444444444444. PP

  WC-1_Q01371-aln 277 rpqsekvsesmaakatqealsslaakqpsalssavssseeaakqlkesevtqasstsgat.tpstsss 343
                       ++ ++ + s + +++++ ++s+++ ++++++s+ +s++ +++ +k +ev+++ss++++t t+ ++++
        C24A11.8c 481 LSKITNLNLSIEREVSTSPSTSPVPIVHTQQHSDHNSTSFTVHLIKREEVATSSSSTSSTtTTGQQQN 548
                      57888888888888888888899988888888877777777777777777665554444403333333 PP

>> R07E5.6  CE18124	WBGene00011114	Coiled-coil protein	status:Confirmed	UniProt:Q21823	protein_id:CAA83629.1
   #    score  bias  c-Evalue  i-Evalue hmmfrom  hmm to    alifrom  ali to    envfrom  env to     acc
 ---   ------ ----- --------- --------- ------- -------    ------- -------    ------- -------    ----
   1 ?    7.9   7.4     0.006       1.1     191     333 ..     225     363 ..     138     402 .. 0.54

  Alignments for each domain:
  == domain 1    score: 7.9 bits;  conditional E-value: 0.006
  WC-1_Q01371-aln 191 ladslnslslspplesqsassalldsik.tdefssemaaesadvsaasvkksstlkkqsdtlktsedkseasellsastsqkqnvasrpqsekv 283
                       a     +++++++e++++++  +++++ t+++ ++ ++e+a+++++ ++k++++kk+ +++++++++++++  ++++++++++++ +p++++ 
          R07E5.6 225 EA----DIKEMAETERKEKEKVEKNKMEmTEKIKKKDEDEKAKKEKERIDKEEKIKKEVEEAEKKKKEEKEKRRKEVKKNREEQLSINPEMSRN 314
                      22....2222223333333322233332033344555555566666677777777777777776666666666666666666666666776666 PP

  WC-1_Q01371-aln 284 sesmaakatqealsslaakqpsalssavssseeaak.qlkesevtqassts 333
                      +++   +++++ l++ a++ +++++++   ++++ k +lk+++ t + s s
          R07E5.6 315 DKKDV-VEEKSCLDKGAKDAQKKKKQQDVVDKKKEKrKLKKTR-TMEASRS 363
                      55443.3333333333332222222222222222220222222.2222222 PP

>> F55A12.9b  CE26925	WBGene00004131	locus:pqn-44	status:Confirmed	UniProt:Q95R13	protein_id:CCD65445.1
   #    score  bias  c-Evalue  i-Evalue hmmfrom  hmm to    alifrom  ali to    envfrom  env to     acc
 ---   ------ ----- --------- --------- ------- -------    ------- -------    ------- -------    ----
   1 ?    8.0   1.3    0.0057         1      15      74 ..      13      71 ..       2     262 .. 0.72

  Alignments for each domain:
  == domain 1    score: 8.0 bits;  conditional E-value: 0.0057
  WC-1_Q01371-aln 15 eqqrqsqqqqeerqqqqqqqqqkvkdmrdegmvseeqtalqeessaaaidsqllkegdsl 74
                     +++r  + + +++ q +qq qq +++++++   +++++  qe+++ + ++ +++    ++
        F55A12.9b 13 GTNRMRNGNGQNQ-QGNQQYQQCQNNYQNQQNHQNSNQGYQEPQNEQFVSRTMILAKGQM 71
                     4433332222222.2233333333333333333333334444444444444443333333 PP

>> F41H10.12  CE29499	WBGene00018322	status:Predicted	UniProt:Q95QG6	protein_id:CCD71105.1
   #    score  bias  c-Evalue  i-Evalue hmmfrom  hmm to    alifrom  ali to    envfrom  env to     acc
 ---   ------ ----- --------- --------- ------- -------    ------- -------    ------- -------    ----
   1 ?    7.8   0.3    0.0066       1.2      39     142 ..     120     224 ..      89     230 .. 0.71

  Alignments for each domain:
  == domain 1    score: 7.8 bits;  conditional E-value: 0.0066
  WC-1_Q01371-aln  39 kdmrdegmvseeqtalqee.ssaaaidsqllkegdslddivrqnekelqrRrsmpqaygn.qaleqseesRRls.mlefgdpnddlgdfqfdqe 129
                      +++r   m++  q+ +    + +++ ++ + +++dsl++ +r++ k++    s p+a +n  ++e+++ s +l  ++ f+ +n d g+f f++ 
        F41H10.12 120 HEKRRLEMTHVLQMFNGLRiQLSTIFSQAAKQQADSLEEQMREDIKKIATFDSSPEATENsFSVEEEDYSYKLNgVIIFEGENRDEGHFLFSEY 213
                      3333333444433333333033344667778899***********************998334555566778877999***********99998 PP

  WC-1_Q01371-aln 130 aarvgssfeaisa 142
                      +   +++f ++s 
        F41H10.12 214 T--LTETFFTVSR 224
                      4..5555555555 PP

>> Y5H2B.3  CE21320	WBGene00021165	status:Partially_confirmed	UniProt:Q9N4Q9	protein_id:CCD67434.1
   #    score  bias  c-Evalue  i-Evalue hmmfrom  hmm to    alifrom  ali to    envfrom  env to     acc
 ---   ------ ----- --------- --------- ------- -------    ------- -------    ------- -------    ----
   1 ?    7.9   4.7    0.0059         1     228     321 ..      70     160 ..      22     180 .. 0.41

  Alignments for each domain:
  == domain 1    score: 7.9 bits;  conditional E-value: 0.0059
  WC-1_Q01371-aln 228 aesadvsaasvkksstlkkqsdtlktsedkseasellsastsqkqnvasrpqsekvsesmaakatqealsslaakqpsalssavssseeaakql 321
                       +++  ++++v++++  kk++++ ++  ++  ++e++++++++k++v+ + +se++++++ +++++e+l+++++k +++++++ + ++++  + 
          Y5H2B.3  70 RKKKALANQKVTDPA--KKEHKEHEQEAKDLIKKEKSEQKKEAKEQVN-KEKSEEKKKESVKRKSSEKLEAPSKKAKNSEDQENQVAIKKKVTP 160
                      222222222222221..1111111111111122222222222222222.222222222223333333333333333333322222222222111 PP

>> Y43F8C.10b  CE44151	WBGene00012832	locus:dmd-3	status:Confirmed	UniProt:C8TDI6	protein_id:CBG22749.1
   #    score  bias  c-Evalue  i-Evalue hmmfrom  hmm to    alifrom  ali to    envfrom  env to     acc
 ---   ------ ----- --------- --------- ------- -------    ------- -------    ------- -------    ----
   1 ?    7.8   0.2    0.0062       1.1     301     384 ..      62     151 ..       4     153 .. 0.60

  Alignments for each domain:
  == domain 1    score: 7.8 bits;  conditional E-value: 0.0062
  WC-1_Q01371-aln 301 akqpsalssavssseeaakqlkesevtqassts.....gattpstsssekeskeksiYsksGfDml.kaLwlvatRkdpkiklGavDlsC 384
                      ++ +++l++++++++++ ++ +e+ ++++ ++s     ++tt+ ts++++    k +    G+  l   L   at +dp i l av  +C
       Y43F8C.10b  62 MADQIKLRRRQKREKNNLNSEREAPIAHSMTPSpidtvTTTTTPTSETSTPMCLKCAQQVIGYQQLlSLLDPSATLQDPMITLSAVLSAC 151
                      2234444444444444444444444444444441000044445555555555678888889997651556679************97777 PP

>> F55A12.9c  CE30809	WBGene00004131	locus:pqn-44	status:Confirmed	UniProt:Q8MQG7	protein_id:CCD65446.1
   #    score  bias  c-Evalue  i-Evalue hmmfrom  hmm to    alifrom  ali to    envfrom  env to     acc
 ---   ------ ----- --------- --------- ------- -------    ------- -------    ------- -------    ----
   1 ?    7.5   0.9    0.0079       1.4      16      61 ..      30      72 ..      16     238 .. 0.72

  Alignments for each domain:
  == domain 1    score: 7.5 bits;  conditional E-value: 0.0079
  WC-1_Q01371-aln 16 qqrqsqqqqeerqqqqqqqqqkvkdmrdegmvseeqtalqeessaa 61
                      q+q+ +qq ++ q ++ q+q+++++ ++g  + ++  +q  s+++
        F55A12.9c 30 GQNQQGNQQYQQCQ-NNYQNQQNHQNSNQGYQEPQN--EQFVSRTM 72
                     22222222222222.222222233333333333322..22222222 PP

>> T14A8.2a  CE29475	WBGene00020497	status:Partially_confirmed	protein_id:CCD63314.1
   #    score  bias  c-Evalue  i-Evalue hmmfrom  hmm to    alifrom  ali to    envfrom  env to     acc
 ---   ------ ----- --------- --------- ------- -------    ------- -------    ------- -------    ----
   1 ?    7.6   1.7    0.0074       1.3     247     358 ..      75     187 ..      32     199 .. 0.50

  Alignments for each domain:
  == domain 1    score: 7.6 bits;  conditional E-value: 0.0074
  WC-1_Q01371-aln 247 qsdtlktsedks.easellsastsqkqnvasrpqsekvsesmaakatqealsslaakqpsals.savssseeaakqlkesevtqasstsgattp 338
                       +dt  + e++  +++e+ + ++ + ++ a   +s+++ +s+ +++ +e+++++++++p+ ++ ++v++s+ +   +  s+v  ++st + t++
         T14A8.2a  75 GDDTPAQFEEEAsGEEEDHHEHHMEASGEAPVDSSSTAPMSSDEPKIEETTEETTEETPVLSKePEVEESKPIEAATVVSAVEDQPST-SETSS 167
                      4444444433330333333333333333333333333344444444455554444444443330333333333333333333333333.34444 PP

  WC-1_Q01371-aln 339 stsssekeskeksiYsksGf 358
                      s s+++++s e  + s + f
         T14A8.2a 168 SSSEEPSTSSETPVSSATSF 187
                      44455555555555555555 PP

>> F49F1.12  CE41656	WBGene00018652	status:Partially_confirmed	UniProt:Q9GZD7	protein_id:CCD66754.1
   #    score  bias  c-Evalue  i-Evalue hmmfrom  hmm to    alifrom  ali to    envfrom  env to     acc
 ---   ------ ----- --------- --------- ------- -------    ------- -------    ------- -------    ----
   1 ?    7.7   9.6     0.007       1.2     212     336 ..      40     159 ..      12     181 .] 0.32

  Alignments for each domain:
  == domain 1    score: 7.7 bits;  conditional E-value: 0.007
  WC-1_Q01371-aln 212 alldsiktdefssemaaesadvsaasvkksstlkkqsdtlktsedkseasellsastsqkqnvasrpqsekvsesmaakatqealsslaakqps 305
                       ++ s++ +++ s++ a+s+++++ ++kks+  kk+++ +k+++++  a++ +++s+++k++++s+ ++ek++      a+   ++s++ + + 
         F49F1.12  40 PMTMSMREAQV-SDVMADSTRTAMDNQKKSK-KKKSKEPAKKKKKS--ADSSQKVSKKKKKSSKSKKSAEKKKP-EVVAAMDPDVKSTQRSAER 128
                      22223322221.1222222222222222221.11111111111111..11111111111111111111111111.1111111111122221222 PP

  WC-1_Q01371-aln 306 alssavssseeaakqlkesevtqasstsgat 336
                      ++++++++++++ak+ k+ + ++a+++++ +
         F49F1.12 129 SEQPDQTAQTKTAKSGKDVAPAAAQTPAQDQ 159
                      2222222222222333333333333333333 PP

>> F38H4.3  CE42675	WBGene00009547	status:Partially_confirmed	UniProt:Q20178	protein_id:CAB01171.2
   #    score  bias  c-Evalue  i-Evalue hmmfrom  hmm to    alifrom  ali to    envfrom  env to     acc
 ---   ------ ----- --------- --------- ------- -------    ------- -------    ------- -------    ----
   1 ?    7.5   2.3    0.0081       1.4      15     160 ..      90     239 ..      70     409 .. 0.64

  Alignments for each domain:
  == domain 1    score: 7.5 bits;  conditional E-value: 0.0081
  WC-1_Q01371-aln  15 eqqrqsqqqqeerqqqqqqqqqkvkdmrdegmvseeqtalqeessaaaidsqllkegdslddivrqneke..lqrRr....smpqaygnqaleq 102
                         ++ +q+++e   +  + +   +++  +++ ++++ a +e++ + ++++ + ++++ l + +++ ++   l+ R      mp   +++++e 
          F38H4.3  90 TS-QKPPQKPSEPDAESINMNDILMENVLKTTEEDRTEAVEEDNISISTNVIQEIDENELKKALKKSDEApaLKGRSgiskEMPSGSEDSDVEV 182
                      12.2222222222222333333444444444444545555566666666777777778888888877664214444411114555555699999 PP

  WC-1_Q01371-aln 103 seesRRlsmlefgdpnddlgdf.qfdqea....arvgssfeaisaslegesglyaqqelsama 160
                      + ++R++s++ef  +++++++   ++++a    a     +e+ ++++e+  g  +++++s+ +
          F38H4.3 183 EGDNRKMSVIEFIRSEAQAETSaTISSPApvkaA----PVEGNGEEVEN--GFTKNEKMSEAT 239
                      999*********9998777654144444433321....22222222222..222222222222 PP

>> F55A12.9a  CE08345	WBGene00004131	locus:pqn-44	status:Confirmed	UniProt:P91086	protein_id:CCD65444.1
   #    score  bias  c-Evalue  i-Evalue hmmfrom  hmm to    alifrom  ali to    envfrom  env to     acc
 ---   ------ ----- --------- --------- ------- -------    ------- -------    ------- -------    ----
   1 ?    7.3   1.1    0.0089       1.6      16      61 ..      35      77 ..      15     245 .. 0.72

  Alignments for each domain:
  == domain 1    score: 7.3 bits;  conditional E-value: 0.0089
  WC-1_Q01371-aln 16 qqrqsqqqqeerqqqqqqqqqkvkdmrdegmvseeqtalqeessaa 61
                      q+q+ +qq ++ q ++ q+q+++++ ++g  + ++  +q  s+++
        F55A12.9a 35 GQNQQGNQQYQQCQ-NNYQNQQNHQNSNQGYQEPQN--EQFVSRTM 77
                     22222222222222.222222233333333333222..22222222 PP

>> CD4.6  CE16954	WBGene00003927	locus:pas-6	protease	status:Confirmed	UniProt:O44156	protein_id:CCD65121.1
   #    score  bias  c-Evalue  i-Evalue hmmfrom  hmm to    alifrom  ali to    envfrom  env to     acc
 ---   ------ ----- --------- --------- ------- -------    ------- -------    ------- -------    ----
   1 ?    7.2   0.0      0.01       1.8     823     912 ..      30     119 ..      14     139 .. 0.65

  Alignments for each domain:
  == domain 1    score: 7.2 bits;  conditional E-value: 0.01
  WC-1_Q01371-aln 823 ssesaevssdsdstasstdetkstssksalseea.agalalgtqdaalasddnifdeLkttrctsWqyeLRqmekvnRlLaeelggLLsnk 912
                      ++ sa+v+ +s++ a+  +  ++++  s ++++  + + ++g   a l sd  i      t c+sW+++ +q   +   Lae ++  L + 
            CD4.6  30 KQGSATVGIKSETHAVIVALKRAQNDLSSHQKKVyEIDTHAGVSIAGLLSDGRILARYLQTECSSWRWDYKQAVPIK-KLAESMQLKLQAN 119
                      3444445555555555555555555544444444144445555558899***********************88765.5899888655443 PP

>> F49F1.7  CE17090	WBGene00018647	status:Confirmed	UniProt:Q9GZE2	protein_id:CCD66749.1
   #    score  bias  c-Evalue  i-Evalue hmmfrom  hmm to    alifrom  ali to    envfrom  env to     acc
 ---   ------ ----- --------- --------- ------- -------    ------- -------    ------- -------    ----
   1 ?    7.4   2.4    0.0085       1.5     280     350 ..     130     200 ..      53     220 .. 0.60

  Alignments for each domain:
  == domain 1    score: 7.4 bits;  conditional E-value: 0.0085
  WC-1_Q01371-aln 280 sekvsesmaakatqealsslaakqpsalssavssseeaakqlkesevtqasstsgattpstsssekeskek 350
                      ++++s ++++ + q  ++  ++++++++s+++++++e++k +k++++t+++ ++ +ttpst+ +++++k k
          F49F1.7 130 TKEASVTTTNGHLQIGTTRRLQATQTTKSTETTETTETTKAIKTTKTTETTKATKTTTPSTTVKTTTTKPK 200
                      33333333333333333333333333333333333344444444444444444444444444444333333 PP

>> T14A8.2b  CE40574	WBGene00020497	status:Confirmed	protein_id:CCD63315.1
   #    score  bias  c-Evalue  i-Evalue hmmfrom  hmm to    alifrom  ali to    envfrom  env to     acc
 ---   ------ ----- --------- --------- ------- -------    ------- -------    ------- -------    ----
   1 ?    7.1   2.4      0.01       1.8     248     358 ..      47     158 ..      18     170 .. 0.47

  Alignments for each domain:
  == domain 1    score: 7.1 bits;  conditional E-value: 0.01
  WC-1_Q01371-aln 248 sdtlktsedks.easellsastsqkqnvasrpqsekvsesmaakatqealsslaakqpsals.savssseeaakqlkesevtqasstsgattps 339
                      +dt  + e++  +++e+ + ++ + ++ a   +s+++ +s+ +++ +e+++++++++p+ ++ ++v++s+ +   +  s+v  ++st + t++s
         T14A8.2b  47 DDTPAQFEEEAsGEEEDHHEHHMEASGEAPVDSSSTAPMSSDEPKIEETTEETTEETPVLSKePEVEESKPIEAATVVSAVEDQPST-SETSSS 139
                      444444433330333333333333333333333333344444444455555444444443330333333333333333333333333.344444 PP

  WC-1_Q01371-aln 340 tsssekeskeksiYsksGf 358
                       s+++++s e  + s + f
         T14A8.2b 140 SSEEPSTSSETPVSSATSF 158
                      4455555555555555555 PP

>> Y51F10.10  CE31380	WBGene00021771	status:Confirmed	UniProt:Q8WTK0	protein_id:CCD73479.1
   #    score  bias  c-Evalue  i-Evalue hmmfrom  hmm to    alifrom  ali to    envfrom  env to     acc
 ---   ------ ----- --------- --------- ------- -------    ------- -------    ------- -------    ----
   1 ?    7.1   4.4     0.011       1.9     112     303 ..      43     234 ..       4     274 .. 0.67

  Alignments for each domain:
  == domain 1    score: 7.1 bits;  conditional E-value: 0.011
  WC-1_Q01371-aln 112 lefgdpnddlgdfqfdqeaarvg.ssfeaisaslegesglyaqqelsamaadasdysslspdllg.nmmaasfanvelsaqladslnslslspp 203
                      +e++ + +     qfd+++ ++  +s+++  +      g +++      +++ ++ s+   d+l+ n+  + + n + s++++++++s+s+++ 
        Y51F10.10  43 FEYSFEAETRAREQFDKQNEPIVlDSTSTKTTTTASPPGGNKNSGEVRTSESRQSVSGYD-DVLSqNVLVPCPVNSNPSMTSSSTKPSVSNTSA 135
                      444444444455566666533320222222222222223333333333333333344433.455414455566777887888888888888888 PP

  WC-1_Q01371-aln 204 lesqsassalldsiktdefssemaaesadvsaasvkksstlkkqsdtlktsedkseasellsastsqkqnvasrpqsekvsesmaakatqeals 297
                      + +  ++ ++++++  d ++  + +++a ++   ++++s+++  ++t++ s ++++ +++++ + ++++n++++p++ +++e++a++  q++ +
        Y51F10.10 136 MVHSLHEFESTNNVFDDIQILALDDRKALQEVLMLTNGSNTQLPQSTSSLSINHIQ-QQKQHEPINNNNNTEMKPKKLEKAEKTAKNSDQQQHE 228
                      88888877888888888888888888888888888888888888888888888864.6667778888888888999999988888888888877 PP

  WC-1_Q01371-aln 298 slaakq 303
                      +l ++ 
        Y51F10.10 229 ELRKRL 234
                      776654 PP

>> T14F9.4a  CE07500	WBGene00003968	locus:peb-1	status:Confirmed	UniProt:Q22491	protein_id:CCD68942.1
   #    score  bias  c-Evalue  i-Evalue hmmfrom  hmm to    alifrom  ali to    envfrom  env to     acc
 ---   ------ ----- --------- --------- ------- -------    ------- -------    ------- -------    ----
   1 ?    7.0   1.2     0.011         2      75     219 ..     160     299 ..      92     403 .. 0.58

  Alignments for each domain:
  == domain 1    score: 7.0 bits;  conditional E-value: 0.011
  WC-1_Q01371-aln  75 ddivrqnekelqrRrsmpqaygnqaleqseesRRlsmlefgdpnddlgdfqfdqeaarvgssfeaisaslegesglyaqqelsamaada.sdys 167
                      d ++ +n+++  +++s+ +a +++   ++  +R   m++f+ ++dd +++++ + +++++   + i++ + + + +++++++ ++ ++  +   
         T14F9.4a 160 DGVMFDNKES--IKKSLVVARNKDGKPKK--PRSKRMMKFEVDDDDENEYKMPKLETDISCFLPFINN-MVKVEPPFSHTPTIQIPQPIpTPIQ 248
                      4455555554..58888888876555554..55555899999999********998777777777775.4444446666644444433202233 PP

  WC-1_Q01371-aln 168 slspdllgnmmaasfanvels.aqladslnslslspplesqsassalldsikt 219
                      + +++  +  ++a+ ++++   + ++d l+++     + ++      l +i++
         T14F9.4a 249 HQQQEQSNLLQPATLNGMNNPwMGMEDHLAMIWAANAMLNPGLDV--LSTIAA 299
                      333344444444444444432134455555444444444443332..111111 PP

>> F23C8.4  CE20713	WBGene00017733	locus:ubxn-1	status:Confirmed	UniProt:Q9TXH9	protein_id:CCD69888.1
   #    score  bias  c-Evalue  i-Evalue hmmfrom  hmm to    alifrom  ali to    envfrom  env to     acc
 ---   ------ ----- --------- --------- ------- -------    ------- -------    ------- -------    ----
   1 ?    7.0   1.4     0.011         2     194     319 ..      79     206 ..      28     238 .. 0.52

  Alignments for each domain:
  == domain 1    score: 7.0 bits;  conditional E-value: 0.011
  WC-1_Q01371-aln 194 slnslslspplesqsass..alldsiktdefssemaaesadvsaasvkksstlkkqsdtlktsedkseasellsast.sqkqnvasrpqsekvs 284
                      + +++++ +++++++ s+  ++ + ++++e ++++ +  ++ + +++kk+ +l++++++ k+++ +++ +++ s+++  +++++++++q+++++
          F23C8.4  79 DDAIMFHASKTKHENFSEssEAIKPLTAEEKAAKVLEIREKIKVHQAKKA-KLEAEENREKEKKRREDGKAMISHKEaARDREIREAAQDRRRE 171
                      34445554444433322212444445555555555555444444444333.5555555554444444333333333203333444555555555 PP

  WC-1_Q01371-aln 285 esmaakatqealsslaakqpsalssavssseeaak 319
                      ++  + a ++ l+++  ++++++++a  ++  +ak
          F23C8.4 172 KNEDEIARKRVLEQIRLDKEARKAKASGQPVPEAK 206
                      55555555555555554333333333222222222 PP

>> C04F12.12  CE42543	WBGene00077685	status:Partially_confirmed	UniProt:B2D6P6	protein_id:CAQ35015.1
   #    score  bias  c-Evalue  i-Evalue hmmfrom  hmm to    alifrom  ali to    envfrom  env to     acc
 ---   ------ ----- --------- --------- ------- -------    ------- -------    ------- -------    ----
   1 ?    6.9   0.4     0.012       2.1     107     178 ..      45     126 ..      22     135 .. 0.74

  Alignments for each domain:
  == domain 1    score: 6.9 bits;  conditional E-value: 0.012
  WC-1_Q01371-aln 107 RRl.smlefgdpnddlgdfqfdqeaarvgssfeaisasleges.........glyaqq....elsamaadasdysslspdllgnmm 178
                      R + s l+f+++n+ ++d+  +++    ++++ a+++s+++++         +         +++ +++++++y++ sp++  n+ 
        C04F12.12  45 RIIdSQLAFEQSNQVVSDYCTEKPVELENPNQLAMNNSVMDNQqyfappktdS----ShyawNTNDVVSSHHQYAAQSPNIYTNDY 126
                      4443689*****************98899999999999988884555444332....04455788888888888888888777665 PP

>> R11G11.7  CE12752	WBGene00004144	locus:pqn-60	status:Confirmed	UniProt:O16948	protein_id:CCD64483.1
   #    score  bias  c-Evalue  i-Evalue hmmfrom  hmm to    alifrom  ali to    envfrom  env to     acc
 ---   ------ ----- --------- --------- ------- -------    ------- -------    ------- -------    ----
   1 ?    6.9  11.6     0.012         2      20     124 ..      41     151 ..      22     154 .] 0.53

  Alignments for each domain:
  == domain 1    score: 6.9 bits;  conditional E-value: 0.012
  WC-1_Q01371-aln  20 sqqqqeerqqqqqqqqqkvkdmrdegmvse...eqtalqeessaaaidsqllkegdslddivrq.nekelqrRrsmpqaygn..qaleqseesR 107
                      + q  + +++qq qq  ++++  +e ++ +   +q+++q ++++ +i sql++ +++l++i+++ n++  q+R+++     +  q+++   + R
         R11G11.7  41 NYQLSQMQKNQQLQQWAQMNNLSNEYSSYTqqrSQQEQQVSQQTSQIISQLSTVQNQLESILNNdNQTGAQKRQAIQSLRYQypQEVSVLFHIR 134
                      2222222333333444444444443333330002333334444455788999999******975277888999877654333236666668899 PP

  WC-1_Q01371-aln 108 Rlsmlefgdpnddlgdf 124
                       +sm  +g ++d+ +++
         R11G11.7 135 EVSMKRMGIDDDHDDSY 151
                      99987777665555554 PP

>> F55A12.9d  CE33399	WBGene00004131	locus:pqn-44	status:Confirmed	UniProt:Q86NJ5	protein_id:CCD65447.1
   #    score  bias  c-Evalue  i-Evalue hmmfrom  hmm to    alifrom  ali to    envfrom  env to     acc
 ---   ------ ----- --------- --------- ------- -------    ------- -------    ------- -------    ----
   1 ?    6.8   0.7     0.013       2.3      11      51 ..       9      48 ..       1     206 [. 0.74

  Alignments for each domain:
  == domain 1    score: 6.8 bits;  conditional E-value: 0.013
  WC-1_Q01371-aln 11 lqqqeqqrqsqqqqeerqqqqqqqqqkvkdmrdegmvseeq 51
                     +q+++q +q q++ +++ q++q+++q  ++ ++e +vs + 
        F55A12.9d  9 QQGNQQYQQCQNNYQNQ-QNHQNSNQGYQEPQNEQFVSRTM 48
                     11111111222222222.11222222233333333333322 PP

>> R10D12.10  CE40993	WBGene00011191	serine\/threonine kinase	status:Partially_confirmed	UniProt:Q9XVK4	protein_id:CAB03
   #    score  bias  c-Evalue  i-Evalue hmmfrom  hmm to    alifrom  ali to    envfrom  env to     acc
 ---   ------ ----- --------- --------- ------- -------    ------- -------    ------- -------    ----
   1 ?    6.5   6.9     0.016       2.8     226     338 ..     358     472 ..     271     491 .. 0.32

  Alignments for each domain:
  == domain 1    score: 6.5 bits;  conditional E-value: 0.016
  WC-1_Q01371-aln 226 maaesadvsaasvkksstlkkqsdtlktsedkseasellsastsqkqnvasrpqsekvsesmaakatqealsslaa...............kqp 304
                      + +++++++ ++ k++++ k+             ++++++++++++++  ++ + ek++++ + k+++++++sl++               k +
        R10D12.10 358 VVKKNKEKEREKEKDKEKEKE-------------KDKEKEKEKEKEKEKDKEKEREKRKSKEKIKEKEKKMGSLEKttertseapstnalpKAK 438
                      111111111111111111111.............111111111111111112222222222222222222222222000000000000000222 PP

  WC-1_Q01371-aln 305 salssavssseeaakqlkesevtqasstsgattp 338
                      +++ ++   +++++k++++s+v++++++s+   p
        R10D12.10 439 PKKIRTLPPKQKHTKTSSTSSVSHQTPPSPIKKP 472
                      2222222223333334444444444444444443 PP

>> M05B5.3  CE28625	WBGene00010871	status:Confirmed	UniProt:Q21518	protein_id:CAA95835.2
   #    score  bias  c-Evalue  i-Evalue hmmfrom  hmm to    alifrom  ali to    envfrom  env to     acc
 ---   ------ ----- --------- --------- ------- -------    ------- -------    ------- -------    ----
   1 ?    6.5   5.0     0.016       2.8     178     357 ..     133     307 ..      14     309 .. 0.63

  Alignments for each domain:
  == domain 1    score: 6.5 bits;  conditional E-value: 0.016
  WC-1_Q01371-aln 178 maasfanvelsaqladslnslslspplesqsass..alldsiktdefssemaaesadvsaasvkksstlkkqsdtlktsedkseasellsasts 269
                      ++  +++v++ ++   s  sl+  ++l+++++++  +  d+   +++  + ++++ d+  + +k+  ++++++ + k+ +d+++as+++++s +
          M05B5.3 133 QKLIVESVST-QT---SDRSLNAGSELQKKTSEDwlSGFDDRDGERIDLDEETDEVDS-DKVMKRRREFEEKK-SCKRGNDHEQASSETRVSIE 220
                      4443333333.22...223333444444444444213333334443333333333333.33334444444444.33444444445555555555 PP

  WC-1_Q01371-aln 270 qkqnvasrpqsekvsesmaakatqealsslaakqpsalssavssseeaakqlkesevtqasstsgatt.pstsssekeskeksiYsksG 357
                       +   + +p+ +++ e++++++++ ++s+  ++ p+a++ a  + +  +++++++ +++a++ts+a + p+ +s++k+s   +iY ks 
          M05B5.3 221 SDAPPNPAPPPSTTPETSSTTPSTVTSSTSDPNAPTASDAASGTGT--GTESSDTPASSAPPTSAASGpPAPKSNDKDSTGDKIYVKSE 307
                      5555556688888888888888888888888877777766666553..44444444444444444444056667788899999999985 PP

>> F26F4.9a  CE28923	WBGene00017829	ankyrin and desmoplakin repeat regions	status:Confirmed	UniProt:Q19822	protein_id:CC
   #    score  bias  c-Evalue  i-Evalue hmmfrom  hmm to    alifrom  ali to    envfrom  env to     acc
 ---   ------ ----- --------- --------- ------- -------    ------- -------    ------- -------    ----
   1 ?    6.6   1.6     0.015       2.6      12     129 ..      62     185 ..      43     215 .. 0.45

  Alignments for each domain:
  == domain 1    score: 6.6 bits;  conditional E-value: 0.015
  WC-1_Q01371-aln  12 qqqeqqrqsqqqqeerqqqqqqqqqkvkdmrdegmvsee...qtalqeessaaaidsqllkegdsl.ddivrqnekelqrRrsmpqaygn..qa 99 
                      +++    +++  ++++q++++++++ ++++r+e + +e    q + +e++++ ++ ++ ++++  l  +i+++nek +++ + +p ++      
         F26F4.9a  62 DREAD--KMRLARQKQQREHDEKEKIETSKREEKLKEEAekrQREYEEQEKTCNVLGHSSSTSSVLkTSIINKNEKAIKIVENIPDSAPIvvFG 153
                      22221..222222222111111122222222222222210002222222223333344444444452578999999999888888776543222 PP

  WC-1_Q01371-aln 100 leqseesRRls..mlefgdpnddlgdfqfdqe 129
                       ++ +e R++   + ++  + ++++ f+ d++
         F26F4.9a 154 ESNCPEFRKVCqlVSTYRLDISKFQVFEHDKQ 185
                      23335666666333344444455555555544 PP

>> C17D12.2  CE36103	WBGene00006807	locus:unc-75	RNA recognition motif. (aka RRM, RBD, or RNP domain) (2 domains)	status
   #    score  bias  c-Evalue  i-Evalue hmmfrom  hmm to    alifrom  ali to    envfrom  env to     acc
 ---   ------ ----- --------- --------- ------- -------    ------- -------    ------- -------    ----
   1 ?    6.3  15.4     0.018       3.2     111     321 ..     198     410 ..     164     425 .. 0.54

  Alignments for each domain:
  == domain 1    score: 6.3 bits;  conditional E-value: 0.018
  WC-1_Q01371-aln 111 mlefgdpnddlgdfqfdqeaarvgssfeaisaslegesglyaqq.elsamaadasdysslsp.dllgnmmaasfanvelsaqladslnslslsp 202
                      +++++d++++ ++ +++q+aa++g   + + +++ ++ + y+q  + +++aa++++ +s     ll+++++ +   ++l+a  a+++   + +p
         C17D12.2 198 VVKYADTEKERQNRRMQQMAAQMGMLNPMLVNQVGMQYNAYQQVlQQQSLAAQTNAMASAAYlPLLQQQTTDPLHVLQLQAAAAAAQ--AAANP 289
                      778999999999999999999998888888888888887777766778888888877777663555555555555555543333222..22222 PP

  WC-1_Q01371-aln 203 plesqsass.alldsiktdefssema..aesadvsaasvkksstlkkqsdtlktsedkseasellsastsqkqnvasrpqsekvsesmaakatq 293
                       l++q++++ +++++++++ + ++ a  +++   +a+++ +++  ++ ++ + +s+ + +++++++++++++++ +++p +++  +  aa a+ 
         C17D12.2 290 VLSQQTQQQqQQQQQLAAQLQLQSAAaqNPHYALAAQALAQQQAAQQAQAVVAHSHAQVHQHQTAQVTSTASHAQTENPAASSYGS-LAAAAAA 382
                      22222222213333333332222222002222333444444444445555555555555666666666666555555555544444.3334444 PP

  WC-1_Q01371-aln 294 ealsslaakqpsalssavssseeaakql 321
                       + ssl++ ++s+++ a +++  +++q+
         C17D12.2 383 ANYSSLLSGMESQHNAAAALQLAQIQQQ 410
                      4444555444444444444443333333 PP

>> F53H1.4c  CE33652	WBGene00018778	status:Partially_confirmed	UniProt:Q86MG3	protein_id:CCD71738.1
   #    score  bias  c-Evalue  i-Evalue hmmfrom  hmm to    alifrom  ali to    envfrom  env to     acc
 ---   ------ ----- --------- --------- ------- -------    ------- -------    ------- -------    ----
   1 ?    6.4   3.8     0.017         3      11      80 ..     238     307 ..     115     361 .. 0.55

  Alignments for each domain:
  == domain 1    score: 6.4 bits;  conditional E-value: 0.017
  WC-1_Q01371-aln  11 lqqqeqqrqsqqqqeerqqqqqqqqqkvkdmrdegmvseeqtalqeessaaaidsqllkegdslddivrq 80 
                       +q+e++++++++ e++q++q++++qk+++++++ + ++e++ +++e++aa   ++  k++ ++d+ +++
         F53H1.4c 238 EKQKEKDEKEKEKLEKKQKEQEEKKQKKEEEKAKKLKEKEEKLKEKEEKAARKAEKKEKNNGTMDKFLKK 307
                      1111112222222222222222222222222222222222222222222222222222223333333332 PP

>> F23H11.8a  CE27999	WBGene00003969	locus:pef-1	protein phosphatase	status:Confirmed	UniProt:O01921	protein_id:CCD69949
   #    score  bias  c-Evalue  i-Evalue hmmfrom  hmm to    alifrom  ali to    envfrom  env to     acc
 ---   ------ ----- --------- --------- ------- -------    ------- -------    ------- -------    ----
   1 ?    6.2   1.4     0.019       3.4     245     295 ..      26      71 ..       5     239 .. 0.65

  Alignments for each domain:
  == domain 1    score: 6.2 bits;  conditional E-value: 0.019
  WC-1_Q01371-aln 245 kkqsdtlktsedkseasellsastsqkqnvasrpqsekvsesmaakatqea 295
                      +++s++ ++ +d     +++++s+s  ++ +s+++s+++s+++++k  +++
        F23H11.8a  26 TTSSSQRNNYND-----NNQNTSSSSGNKKESSSSSKQHSSKKSKKSNSKK 71 
                      111111111111.....1111111111111111111111111111111111 PP

>> Y43C5A.4  CE19153	WBGene00012784	status:Partially_confirmed	UniProt:Q9XXF0	protein_id:CAA19504.1
   #    score  bias  c-Evalue  i-Evalue hmmfrom  hmm to    alifrom  ali to    envfrom  env to     acc
 ---   ------ ----- --------- --------- ------- -------    ------- -------    ------- -------    ----
   1 ?    6.4   5.3     0.017         3     230     317 ..      48     134 ..      26     176 .. 0.43

  Alignments for each domain:
  == domain 1    score: 6.4 bits;  conditional E-value: 0.017
  WC-1_Q01371-aln 230 sadvsaasvkksstlkkqsdtlktsedkseasellsastsqkqnvasrpqsekvsesmaakatqealsslaakqpsalssavssseea 317
                      +++ s++  kk s+ k++++++k +e ++ +++++++++++k+++++rp ++++++++a+  ++++ ++ +++ + +++++++++ ++
         Y43C5A.4  48 KKKLSSSHEKKRSENKARNNKKKPVELDTTDEAKSTVNEDEKEKSSKRPTAKSKKSKKATGSKKKNKKTKKPDGSEKKTQTQTED-QK 134
                      2222222222222222333333333333333333333333333333334333333333333333333333332222222222222.22 PP

>> Y50E8A.10  CE22317	WBGene00013053	status:Partially_confirmed	UniProt:Q9NAE8	protein_id:CAB55058.1
   #    score  bias  c-Evalue  i-Evalue hmmfrom  hmm to    alifrom  ali to    envfrom  env to     acc
 ---   ------ ----- --------- --------- ------- -------    ------- -------    ------- -------    ----
   1 ?    6.2   8.9     0.019       3.3     191     342 ..      41     189 ..      19     193 .. 0.42

  Alignments for each domain:
  == domain 1    score: 6.2 bits;  conditional E-value: 0.019
  WC-1_Q01371-aln 191 ladslnslslspplesqsassalldsiktdefssemaaesadvsaasvkksstlkkqsdtlktsedkseasellsastsqkqnvasrpqsekvs 284
                      +++s+ +   s  + + + ++  +++ k  +  s+ ++++++++++s+++s +++k+s+++k+s+++++ ++   + +++ +n+++r+++++++
        Y50E8A.10  41 MTNSMRAAPISDAIPDSTRTALDKEEKKKRSKDSSKKSNKKNKKKKSADSSMKISKKSSKSKKSKKSEKGKKPEARGRDEGENSTQRSGAAETN 134
                      2222222222222222222221111111111222222222333334444444555555555555555444444444444444444444333333 PP

  WC-1_Q01371-aln 285 esmaakatqealsslaakqpsalssavssseeaakqlkesevtqasstsgattpstss 342
                           +++++als++a+++p+a +++v+ + + a ++++ + t++ +++++  p t++
        Y50E8A.10 135 G--PPVTAKSALSKTAKSVPNAPNTSVKPT-SLAANSPAPSYTNPGTPAANSVPDTAN 189
                      3..333444445555554444444444444.244455555666666666666666655 PP

>> R06C1.6  CE37541	WBGene00011060	status:Confirmed	UniProt:O62338	protein_id:CAD45609.2
   #    score  bias  c-Evalue  i-Evalue hmmfrom  hmm to    alifrom  ali to    envfrom  env to     acc
 ---   ------ ----- --------- --------- ------- -------    ------- -------    ------- -------    ----
   1 ?    6.1   6.6     0.021       3.6      22     219 ..      56     275 ..      42     314 .. 0.49

  Alignments for each domain:
  == domain 1    score: 6.1 bits;  conditional E-value: 0.021
  WC-1_Q01371-aln  22 qqqeerqqqqqqqqqkvkdmrdegmvseeqtalqeessaaaidsqllkegdslddivrqn....ekelqrRr...smpqaygnqaleqseesRR 108
                      qqq++++qq ++    +   + + m++ee+  +++ + ++  ++  ++ ++ l+  ++ n    ++e q      s+p++++ ++l++ +++  
          R06C1.6  56 QQQQQHEQQLHHLPGYHSAGQSRVMSEEENEREKHAKISVLFEEIRIEAANMLNGTMNANikqeDNEDQPTAlsdSAPVSIN-KKLKKRKSELA 148
                      2222222222222233333333333333333333333333344444444444444444440000444333222125555554.34444444444 PP

  WC-1_Q01371-aln 109 lsml..efgdpnddlgdfqfdqea..................arvgssfeaisasleges...........glyaqq.elsamaadasdyssls 170
                      l m   e +d  +d  +  f+ ++                  +               +            ++y+q+ + +  + ++++y+++s
          R06C1.6 149 LEMTadEVDDILGDSTNSSFNPKNpfggpspsgfpdlgspgsS---------------NYnpasqksspplSKYSQNnQGQRNSPPNHGYPNMS 227
                      4433113333345666666666667785544444333222211...............213333333455555655535556667788999999 PP

  WC-1_Q01371-aln 171 pdllgnmmaasfanvelsaqladslnslslspplesqsassalldsikt 219
                      p + ++m+++   +++ +++l+ s + +s ++p++++ +s+  + ++  
          R06C1.6 228 PYMTSQMNSPMHPQLQQQNSLT-SSPPVSMHSPVSQDFKSTIINGHVMG 275
                      9999999999999999877777.55556766677666666555444443 PP

>> K07D4.6  CE19530	WBGene00019486	status:Partially_confirmed	UniProt:O76573	protein_id:CCD72748.1
   #    score  bias  c-Evalue  i-Evalue hmmfrom  hmm to    alifrom  ali to    envfrom  env to     acc
 ---   ------ ----- --------- --------- ------- -------    ------- -------    ------- -------    ----
   1 ?    6.3   4.7     0.018       3.2     191     340 ..     165     318 ..      42     331 .. 0.46

  Alignments for each domain:
  == domain 1    score: 6.3 bits;  conditional E-value: 0.018
  WC-1_Q01371-aln 191 ladslnslslspplesqsass.alldsiktdefssemaaesadvsaasvkksstlkkqsdtlktsedkseasell...sastsqkqnvasrpqs 280
                      ++ +++ ls+++ +++++ +s  ll++ + ++ s +  +e a    a+ +++s  ++++ ++++ + + + ++     +++t++++++++ p++
          K07D4.6 165 FKLKVDNLSSEARIAHDRLESlRLLKQDVYSNLSESARKELAGLYRAKCPRGSIYEASDLDAEEIQLACSVDDRIplfRTTTTTHSSLTAVPGT 258
                      3333344444444444444433333333333344444444444445555555555554444444444444444331103333333334444444 PP

  WC-1_Q01371-aln 281 ekvsesmaakatqealsslaakqpsalssavssse.eaakqlkesevtqasstsgattpst 340
                      ++ +++   ++t++++++++++++++++++++++  + +++++++++t++++t+++tt+st
          K07D4.6 259 TEETSTEP-ETTTTSTTTTEPTTTTSTTTQTTTTVpTSTSTISTTSTTTTTPTTTTTTTST 318
                      33333222.2222222222222222222222222101112222222222222222222222 PP

>> K07H8.7  CE46428	WBGene00019507	status:Partially_confirmed	UniProt:O45175	protein_id:CCD72296.1
   #    score  bias  c-Evalue  i-Evalue hmmfrom  hmm to    alifrom  ali to    envfrom  env to     acc
 ---   ------ ----- --------- --------- ------- -------    ------- -------    ------- -------    ----
   1 ?    6.2   4.1      0.02       3.5     970    1052 ..      43     127 ..      36     152 .. 0.60

  Alignments for each domain:
  == domain 1    score: 6.2 bits;  conditional E-value: 0.02
  WC-1_Q01371-aln  970 srggngdskskksnspshssplhke.lsseskksqaa.nskseteeasvtteseeaeassssaaesalgvkqssamppqsqrlle 1052
                       s++ n+ds++kks+s+s  sp++ + + ++s   + +  +++++++ sv+++s +    +++ ++ ++ +k++ + ++++q +  
          K07H8.7   43 SKTKNADSRTKKSASTSIVSPIETTaIPKDSVMVKPEpPKEETKSKKSVIQNSIKMLRGKKNLQKATTLQKKTETDSQHTQVINM 127 
                       44559****************9876255666443333033333344445555555555566666666666666666666665433 PP

>> K02F3.4  CE23848	WBGene00019327	locus:zip-2	status:Confirmed	UniProt:Q21148	protein_id:CCD61873.1
   #    score  bias  c-Evalue  i-Evalue hmmfrom  hmm to    alifrom  ali to    envfrom  env to     acc
 ---   ------ ----- --------- --------- ------- -------    ------- -------    ------- -------    ----
   1 ?    6.1   3.3     0.021       3.7      84     270 ..      93     283 ..      26     304 .. 0.43

  Alignments for each domain:
  == domain 1    score: 6.1 bits;  conditional E-value: 0.021
  WC-1_Q01371-aln  84 elqrRrsmpqaygn..qaleqseesRRlsmlefgdpnddlgdfqfdqeaarvgssfeaisaslegesglyaqq.....elsamaadasdyssls 170
                      ++  Rrs+p+a     ++ ++ + +     +ef+ p+    d+ fd +  +v ++f+ + +s + +s + a++      +s  +++ ++y    
          K02F3.4  93 TTMTRRSLPKADRYlsEPNMS-TPQASHGSFEFDVPEYTSFDYAFDFP--PVPEAFPPAANSSSAAS-PDADFldldsLMSCDITSLDAYI--H 180
                      334577777765433133333.33333446777777777777777777..46677776666655555.33333332221222222222222..1 PP

  WC-1_Q01371-aln 171 pdllgn.....mmaasfanvelsaqladslnslslspplesqsassalldsiktdefssemaaesadvsaasvkksstlkkqsdtlktsedks. 258
                      +d + +      +++++++++    +++  ++l+++ +++s s+s +++++i+  + +s+++++s++   ++ +k++  +++s ++++++ ++ 
          K02F3.4 181 DDSIASpsnasHISPPASDIDP---VDEFFPQLVHNNKIQSSSSS-TVETTITRGRKTSSVSSDSSSDYRHKRDKNNLASQKSRQKRQAKIREs 270
                      2222220000012222233333...22233444444444433333.444444444444444444444433333333333333322222222210 PP

  WC-1_Q01371-aln 259 .easellsastsq 270
                       e+ e l++ + q
          K02F3.4 271 kEERERLEKRKVQ 283
                      0222222222222 PP

>> K02B12.8b  CE43850	WBGene00006976	locus:zhp-3	status:Confirmed	UniProt:C6KRL6	protein_id:CAZ65508.1
   #    score  bias  c-Evalue  i-Evalue hmmfrom  hmm to    alifrom  ali to    envfrom  env to     acc
 ---   ------ ----- --------- --------- ------- -------    ------- -------    ------- -------    ----
   1 ?    6.1  12.0     0.021       3.8      62     289 ..      76     309 ..      57     372 .. 0.66

  Alignments for each domain:
  == domain 1    score: 6.1 bits;  conditional E-value: 0.021
  WC-1_Q01371-aln  62 aidsqllkegdslddivrqnekelqrRrsmpqaygnqaleqseesRRls.......mlefgdpnddlgdfqfdqeaarvgssfeaisasleges 148
                      +i++++  ++ + d++v+  +ke++++r m +++ ++ +e ++++++l+       m e + + ++ +  + ++e  + +++ +++ + ++ ++
        K02B12.8b  76 KIQKKIDFQQSTRDHLVKYLTKEKEKKRQMEVYFRTKGQEFDSQRKKLAeatawiqMAEKKLQASEEERVKAEREIEECQAKLKSMTNLMSADT 169
                      456666667778899999999**************99999999999999888866544444444455555555555666666666666666655 PP

  WC-1_Q01371-aln 149 .glyaqqelsamaadasdysslspdllgnmmaasfanvelsaqladslnslslspplesqsassalldsiktdefssemaaesadvsaasvkks 241
                       g+++q+++    a+++   +  p+l+++  +++f+ v+   ++++s +   ++ + +++ +  +  +s++ ++++ +m ++s ++++a++++s
        K02B12.8b 170 lGMNSQTPFPFSLAESQ---ETAPSLVESSANSTFNMVSPLVSSPASSPNSINYNSFFENGSR-TRPESLNEEAMFNTMLQSSGQSANANTSES 259
                      56777776655555544...5678888999999999999888888777766666666666665.7888999999999***99999999999999 PP

  WC-1_Q01371-aln 242 stlkkqsdtlktse.dkseasellsastsqkqnvasrpqs.ekvsesmaa 289
                      s ++   +++ t++ +++++s++ +++t +++ + +++ s e+  ++ a+
        K02B12.8b 260 SAFSVAFNNIFTPSrNNMGDSSMINKTTANQTIMDKTSMSlENWRQNRAN 309
                      99998877776665055566666666666555555333221222222222 PP

>> T26C11.5  CE05024	WBGene00000462	locus:ceh-41	paired-type homeobox protein	status:Partially_confirmed	UniProt:Q22810	
   #    score  bias  c-Evalue  i-Evalue hmmfrom  hmm to    alifrom  ali to    envfrom  env to     acc
 ---   ------ ----- --------- --------- ------- -------    ------- -------    ------- -------    ----
   1 ?    6.1   2.2     0.021       3.7     222     372 ..      89     237 ..      36     253 .. 0.57

  Alignments for each domain:
  == domain 1    score: 6.1 bits;  conditional E-value: 0.021
  WC-1_Q01371-aln 222 fssemaaesadvsaasvkksstlkkqsdtlktsedkseasellsastsqkqnva....srpqsekvsesmaakatqealsslaakqpsalssav 311
                       +++ ++++a     +  ++++++k++++ ++s  +   s++ + s++++  ++       +++++se+ ++++ +++ s++ ++++++l+++ 
         T26C11.5  89 LQKDTKSDEACI---GNMTTNSVEKSEEEGEKSDAQ--PSNQGNPSRQKQPPTGkrkrDDLPAREHSETFSNVEGSSERSTTRSQSRVSLDEDR 177
                      222222221111...122222333333333333333..33333333333333322222234455666666777777777777777777777776 PP

  WC-1_Q01371-aln 312 ssseeaakqlkesevtqasstsgattpstsssekeskeksiYsksGfDmlkaLwlvatRkd 372
                      ++s  + + + e+++  +++t + ++ + sss+  +k+ks + +    ++ aL+ +   ++
         T26C11.5 178 QNSAPVRR-SVEAHILVQNATPTVVGGNGSSSSPPKKTKSPFTEHEIAVMMALFEINKSPN 237
                      66654444.4445566666666666677777777778888888888888888887765555 PP

>> B0001.5  CE29524	WBGene00007090	status:Confirmed	UniProt:Q17414	protein_id:CAA93454.4
   #    score  bias  c-Evalue  i-Evalue hmmfrom  hmm to    alifrom  ali to    envfrom  env to     acc
 ---   ------ ----- --------- --------- ------- -------    ------- -------    ------- -------    ----
   1 ?    6.0   0.2     0.023         4     170     348 ..     305     474 ..     235     506 .. 0.50

  Alignments for each domain:
  == domain 1    score: 6.0 bits;  conditional E-value: 0.023
  WC-1_Q01371-aln 170 spdllgnmmaasfanvelsaqladslnslslspplesqsassalldsiktdefssemaaesadvsaasvkksstlkkqsdtlktsedkseasel 263
                      ++ +lg  +++++  ++   q +++ n    +++ + ++ +     s+  ++  ++    ++ +++   ++++ ++  ++ +++  ++  +s++
          B0001.5 305 KQTVLGPYNSPYSC-LSP-LQQDNNFNE-PRNMDPNPPYRTRDRSRSMDRSTRHATRR-VDEFTHKRRSPSPEVINVYKEPSRSHANELYDSQK 394
                      44566666666533.333.222323331.12222222222222222332222222111.12222223333444444444444444444333333 PP

  WC-1_Q01371-aln 264 lsastsqkqnvasrpqsekvsesmaakatqealsslaakqpsalssavssseeaakqlkesevtqasstsgattpstsssekesk 348
                       + ++++ + ++s+p +e+++ + + +++q+++   ++ +p  +s ++ +++e+++  ++++   ++  s++ tp   ++++++ 
          B0001.5 395 NQYTSHEGH-STSSPTAENRQCHRSRSPEQSNFRPSQT-VPGLSSMEQRKAHENVDWGPHRTKNVPPIRSATETP---ETDHRQD 474
                      333333322.3335666666555555555555544333.333333333333333333232222222222222222...2222223 PP

>> Y39G10AR.16  CE21755	WBGene00021472	status:Confirmed	UniProt:Q95XQ6	protein_id:CCD69915.1
   #    score  bias  c-Evalue  i-Evalue hmmfrom  hmm to    alifrom  ali to    envfrom  env to     acc
 ---   ------ ----- --------- --------- ------- -------    ------- -------    ------- -------    ----
   1 ?    5.8   7.0     0.026       4.6     212     356 ..      60     203 ..      20     212 .. 0.35

  Alignments for each domain:
  == domain 1    score: 5.8 bits;  conditional E-value: 0.026
  WC-1_Q01371-aln 212 alldsiktdefssemaaesadvsaasv...kksstlkkqsdtlktsedkseasellsastsqkqnvasrpqsekvsesmaakatqealsslaak 302
                      ++++s ++++   + +   +++saa++   k++   k+ ++ ++ s+ + + ++++++++++k++++ r+  +k+++s ++++++++ +++ ++
      Y39G10AR.16  60 KKQNSKRQQNSKRQKKI--KSNSAAPAppaKSGVPAKSAEKAKEGSQRSARLKKEQKSEKKKKEGSQ-RSARSKKASS-EKPEVEKKPEEPPVE 149
                      11111111111111111..111111110001111111111111111111111111111111112211.1211111111.112222222222222 PP

  WC-1_Q01371-aln 303 qpsalssavssseeaakqlkesevtqasstsgattpstsssekeskeksiYsks 356
                       ++++ +++ + ee a+  +++ ++ a+++ +++ p+  ++e+++  +siY  s
      Y39G10AR.16 150 DEAKTPPEKPKVEEPAPAPAPAPAAVAPAPPPPPEPAVVQPESQAGVESIYLDS 203
                      233333333333333344444445555555555555666666666666666555 PP

>> Y47G6A.9  CE22108	WBGene00021638	status:Partially_confirmed	UniProt:Q9N3T3	protein_id:CCD72554.1
   #    score  bias  c-Evalue  i-Evalue hmmfrom  hmm to    alifrom  ali to    envfrom  env to     acc
 ---   ------ ----- --------- --------- ------- -------    ------- -------    ------- -------    ----
   1 ?    6.0   3.1     0.022       3.9     153     262 ..      91     201 ..       5     218 .. 0.57

  Alignments for each domain:
  == domain 1    score: 6.0 bits;  conditional E-value: 0.022
  WC-1_Q01371-aln 153 qqelsamaadasdysslspdllgnmmaasfanvelsaqladslnslslspplesqsass.alldsiktdefssemaaesadvsaasvkksstlk 245
                       ++  ++    ++ys+++++ l+ +m+  ++++     +++s++sl++  +++++ ++  ++l++++ +e++ +  +++++++ +  +++s+ +
         Y47G6A.9  91 AEKDDEIKRYLDKYSNIKREKLSIDMSHMPNELIWRRASSKSKESLAKRRKVANDDSMIkEKLKKLEEKEAQNKDDDDDDEKADNDKDSGSEKS 184
                      2244445555567777777777777777777777777777777777666665554443325556666665555555555555555555444444 PP

  WC-1_Q01371-aln 246 kqsdtlktsedksease 262
                      + +++ +  +d+++++e
         Y47G6A.9 185 AAEEEENPLSDDDNQEE 201
                      44444333333333333 PP

>> F20A1.6a  CE29766	WBGene00017618	status:Confirmed	UniProt:Q19610	protein_id:CCD66541.1
   #    score  bias  c-Evalue  i-Evalue hmmfrom  hmm to    alifrom  ali to    envfrom  env to     acc
 ---   ------ ----- --------- --------- ------- -------    ------- -------    ------- -------    ----
   1 ?    6.0   2.8     0.022       3.9      22     109 ..      89     180 ..      22     204 .. 0.60

  Alignments for each domain:
  == domain 1    score: 6.0 bits;  conditional E-value: 0.022
  WC-1_Q01371-aln  22 qqqeerqqqqqqqqqkvkdmrdegm.vseeqtalqeessaaaidsqllkegdslddivrqnekelqrRrsmpqaygn...qaleqseesRRl 109
                      +   +++q+  +++++ +++++++m +++  +    +s++  ++s+++ + d +dd +r+  + ++    m +a  +   q +++s+ +RR 
         F20A1.6a  89 SSDTQQSQDAMDRHNAIMSNIQHNMgMGFGGMGFGAPSTSFGTESKMMYQPDGFDDWMRDHVRIMNEMMRMQNAQIQalqQLISSSSYPRRT 180
                      12222223333344444444444441333444455566666688888888888888888876655544444333322221344444556664 PP

>> B0218.7  CE06690	WBGene00015051	status:Partially_confirmed	UniProt:Q17451	protein_id:CCD61389.1
   #    score  bias  c-Evalue  i-Evalue hmmfrom  hmm to    alifrom  ali to    envfrom  env to     acc
 ---   ------ ----- --------- --------- ------- -------    ------- -------    ------- -------    ----
   1 ?    5.8   1.1     0.025       4.4      96     209 ..     166     289 ..      96     333 .. 0.64

  Alignments for each domain:
  == domain 1    score: 5.8 bits;  conditional E-value: 0.025
  WC-1_Q01371-aln  96 gnqaleqseesRRlsmlefgdpnddlgdfqfdqeaarvgssfeaisasleges..........glyaqqelsamaadasdysslsp.dllgnmm 178
                      +++++e+++e+  l +++ ++ +d +g++++d e+a++ s  +  +  ++++           +++ +++++a++a+a   +s sp  +l+++m
          B0218.7 166 EQHKMENKNEENLLTIMDIKNLKDPFGNYDMDGEQAPMVSINPPNDVTVNKNAfssdsiadiqNMNISFPIKAFTAPAI--PSTSPdGTLNKKM 257
                      336778888899999*****************99966666666655555555444444444335666667777777665..4444424666666 PP

  WC-1_Q01371-aln 179 aasfanvelsaqlad..slnslslspplesqsa 209
                       ++ +  el +q+++  +l+ + +++ + ++++
          B0218.7 258 LSPESMYEL-EQTDGefELKEMLTNSLVLRDYS 289
                      555444444.33332013344444444444443 PP

>> C05C9.2  CE31405	WBGene00007326	status:Confirmed	UniProt:Q17655	protein_id:CAA91970.2
   #    score  bias  c-Evalue  i-Evalue hmmfrom  hmm to    alifrom  ali to    envfrom  env to     acc
 ---   ------ ----- --------- --------- ------- -------    ------- -------    ------- -------    ----
   1 ?    2.0   0.0      0.36        63     770     843 ..       8      83 ..       4     123 .. 0.69
   2 ?    2.1   0.4      0.34        61      53     117 ..     130     195 ..      91     207 .. 0.63

  Alignments for each domain:
  == domain 1    score: 2.0 bits;  conditional E-value: 0.36
  WC-1_Q01371-aln 770 qvLqaqttlYPGDaseGqkPtfllaqtkL..lkassrslapatstskskaaasssssesaevssdsdstasstdet 843
                      q++q +  ++P D + G+     +  tkL  +k  s+s+ ++  +++ k++++   +e +e+++ +ds++  +   
          C05C9.2   8 QGIQLYCEIWPCDRECGKFHERFINTTKLrrMKTMSESVDHQIPMTNGKSKTKGVFEEIMEMAARKDSQNFIEVPL 83 
                      8888999999999999988887788888855778888888888888888888877777777666666665544444 PP

  == domain 2    score: 2.1 bits;  conditional E-value: 0.34
  WC-1_Q01371-aln  53 alqeessaaa..idsqllkegdslddivrqnekelqrRrsmpqaygnqaleqseesRRlsmlefgdp 117
                       l+++++  +      +++++d+lddi+r+  +e    + + ++ +++++ +s+++   s l+  ++
          C05C9.2 130 LLDSDEERYSigDAPYIMDDDDTLDDILRDTYHES-ASNPIEHYQTDETILSSDDENDYSTLDLRQQ 195
                      3333333333114456788999*******999987.4567777777778888888888887776654 PP

>> C29E6.1c  CE05332	WBGene00002827	locus:let-653	status:Partially_confirmed	protein_id:CCD31038.1
   #    score  bias  c-Evalue  i-Evalue hmmfrom  hmm to    alifrom  ali to    envfrom  env to     acc
 ---   ------ ----- --------- --------- ------- -------    ------- -------    ------- -------    ----
   1 ?    5.7   5.2     0.028       4.9     235     344 ..     361     458 ..     236     475 .. 0.51

  Alignments for each domain:
  == domain 1    score: 5.7 bits;  conditional E-value: 0.028
  WC-1_Q01371-aln 235 aasvkksstlkkqsdtlktsedkseasellsastsqkqnvasrpqsekvsesmaakatqealsslaakqpsalssavssseeaakqlkesevtq 328
                      + +++ ++t++  s     ++++ ++s+++ ++ s+++++++   ++ + +++++ +t+++++++++++p++ +s+++++      ++++++t+
         C29E6.1c 361 TFPLPLTTTTEVIS---DVPTTTVQTSTTVPTTPSKTTATTT---TTPKPTTTETATTSSSTTTVTTQKPTTVTSTTTLP------STTASTTT 442
                      22222222222222...2222222222232222222222221...11112222222333333333333333333333333......33334444 PP

  WC-1_Q01371-aln 329 asstsgattpstssse 344
                      +++ts++t+p+t++++
         C29E6.1c 443 KTTTSTPTSPQTTTTH 458
                      4444444444444433 PP

>> F16D3.2  CE32384	WBGene00004684	locus:rsd-6	status:Confirmed	UniProt:Q19491	protein_id:CAB01499.2
   #    score  bias  c-Evalue  i-Evalue hmmfrom  hmm to    alifrom  ali to    envfrom  env to     acc
 ---   ------ ----- --------- --------- ------- -------    ------- -------    ------- -------    ----
   1 ?    5.4   2.0     0.033       5.8     934    1033 ..     224     319 ..     215     351 .. 0.61

  Alignments for each domain:
  == domain 1    score: 5.4 bits;  conditional E-value: 0.033
  WC-1_Q01371-aln  934 rntPeWrrGPsGqrdlcnscGlrWakqtGRvsPRtssrggngdskskksnspshssplhkelsseskksqaanskseteeasvtteseeaea 1025
                       r  P+ r G  G+rd       r   q GR     ssrg+n  + s+ s+ ++ +s+ ++    ++++ ++a  +   +++s+  + ++ e+
          F16D3.2  224 RGRPDSRDGYNGDRDSTRYSSPRRNEQPGRP----SSRGSNISDYSQFSSDTNAESNTERRSRPDASSPDLADLARRFNSSSINVQPQPLES 311 
                       5567777777777777777777777777754....445555556666666666666666666666666666665555555555555555444 PP

  WC-1_Q01371-aln 1026 ssssaaes 1033
                       ++ss + s
          F16D3.2  312 VASSDVLS 319 
                       44444333 PP

>> T04C10.4  CE06355	WBGene00000221	locus:atf-5	transcription factor ATF4 like	status:Confirmed	UniProt:Q22156	protein_i
   #    score  bias  c-Evalue  i-Evalue hmmfrom  hmm to    alifrom  ali to    envfrom  env to     acc
 ---   ------ ----- --------- --------- ------- -------    ------- -------    ------- -------    ----
   1 ?    5.3   7.9     0.037       6.5       6     117 ..      27     138 ..      12     203 .. 0.61

  Alignments for each domain:
  == domain 1    score: 5.3 bits;  conditional E-value: 0.037
  WC-1_Q01371-aln   6 yetnqlqqqeqqrqsqqqqeerqq............qqqqqqqkvkdmrdegmvseeq.talqeessaaaidsqllkegdslddivrqnekelq 86 
                      y++++ ++    +q                      +q+ qq++ ++  +  mv +++ +  ++  s+ ++++++  +++ l++ivr+ e+ ++
         T04C10.4  27 YHNHHHHH----HQ---------SptypqsyfnpysHQSYQQHHLNSDVNFQMVPQSTsVPPDPFCSIEPMETNVQAKEQILEEIVRECEEIER 107
                      11122222....22.........1344444444554555555556666666666655404444556677799999*************998887 PP

  WC-1_Q01371-aln  87 rRrsmpqaygnqaleqseesRRlsmlefgdp 117
                      r +s + +++n +  +++++   s   +++p
         T04C10.4 108 RSNSSASPASNWSSDEHDSQSEKSYHPYKTP 138
                      7778888888744444444444455555444 PP

>> Y62F5A.1a  CE24544	WBGene00007013	locus:mdt-8	status:Partially_confirmed	UniProt:Q9U1W2	protein_id:CAB57912.1
   #    score  bias  c-Evalue  i-Evalue hmmfrom  hmm to    alifrom  ali to    envfrom  env to     acc
 ---   ------ ----- --------- --------- ------- -------    ------- -------    ------- -------    ----
   1 ?    5.8   4.6     0.026       4.6     163     318 ..     147     301 ..      81     324 .. 0.75

  Alignments for each domain:
  == domain 1    score: 5.8 bits;  conditional E-value: 0.026
  WC-1_Q01371-aln 163 asdysslspdllgnmmaasfanvelsaqladslnslslspplesqsassalldsiktdefssemaaesadvsaasvkksstlkkqsdtlktsed 256
                      +   s+ s+dl+  ++aa+ +n+e   +  +s++ +++++ +e+++ +   + +i+ +  ++e   ++++++ a+ ++++++++ s+t  +s++
        Y62F5A.1a 147 ER--SAKSADLVVRQIAAYNKNIEGLINHLNSVDRMHTEAAIEKPTYNRDETAKIVKSILTGEGIRSQRTMAPAPPSSAPMTTAPSSTGPSSSQ 238
                      33..7788999999999999***99999999*************99999888899999899988888888888888888899999988888888 PP

  WC-1_Q01371-aln 257 kseasellsastsq.kqnvasrpqsekvsesmaakatqealsslaakqpsalssavssseeaa 318
                       ++ ++   + ++  +q ++ +pq+++++  m ++++q + s  ++ +p+++s+ + ++  ++
        Y62F5A.1a 239 PISGNQPEYQGSQLrQQLSGGQPQTSQAHLPMYSHHQQPQYSHQQPMNPQHHSPMTMMAPGQM 301
                      776665555544440444457899999999999888888887777766666655555443333 PP

>> Y105E8A.23a  CE41276	WBGene00013680	status:Partially_confirmed	UniProt:Q8WQA3	protein_id:CAD21670.3
   #    score  bias  c-Evalue  i-Evalue hmmfrom  hmm to    alifrom  ali to    envfrom  env to     acc
 ---   ------ ----- --------- --------- ------- -------    ------- -------    ------- -------    ----
   1 ?    5.3   0.1     0.035       6.2     505     565 ..     845     908 ..     841     913 .. 0.79

  Alignments for each domain:
  == domain 1    score: 5.3 bits;  conditional E-value: 0.035
  WC-1_Q01371-aln 505 iagkeekGsvkvnYkhsdigqYiwtppqs..sqlepengqtlgvD.dvstlLqqfnpkGlasdw 565
                        g++++G+v+vn ++sd ++ ++++ ++  +q  +++ q  g D dv+  L+++ p+ +   +
      Y105E8A.23a 845 ALGRDNEGGVQVNLTQSDTPNDVYSDVAQrvEQKRQQDEQSNGEDcDVARKLREALPQNVPRKV 908
                      567899*******************986622566778999999998899888888877766555 PP

>> Y105E8A.23b  CE41277	WBGene00013680	status:Partially_confirmed	UniProt:A5PEY3	protein_id:CAN99761.1
   #    score  bias  c-Evalue  i-Evalue hmmfrom  hmm to    alifrom  ali to    envfrom  env to     acc
 ---   ------ ----- --------- --------- ------- -------    ------- -------    ------- -------    ----
   1 ?    5.3   0.1     0.036       6.3     505     565 ..     845     908 ..     841     913 .. 0.79

  Alignments for each domain:
  == domain 1    score: 5.3 bits;  conditional E-value: 0.036
  WC-1_Q01371-aln 505 iagkeekGsvkvnYkhsdigqYiwtppqs..sqlepengqtlgvD.dvstlLqqfnpkGlasdw 565
                        g++++G+v+vn ++sd ++ ++++ ++  +q  +++ q  g D dv+  L+++ p+ +   +
      Y105E8A.23b 845 ALGRDNEGGVQVNLTQSDTPNDVYSDVAQrvEQKRQQDEQSNGEDcDVARKLREALPQNVPRKV 908
                      567899*******************986622566778999999998899888888877766555 PP

>> F17A9.3  CE19799	WBGene00017535	locus:atf-8	BZIP transcription factor	status:Confirmed	UniProt:O16213	protein_id:CCD6
   #    score  bias  c-Evalue  i-Evalue hmmfrom  hmm to    alifrom  ali to    envfrom  env to     acc
 ---   ------ ----- --------- --------- ------- -------    ------- -------    ------- -------    ----
   1 ?    5.9   0.7     0.025       4.4      39     111 ..      65     143 ..      15     217 .. 0.55

  Alignments for each domain:
  == domain 1    score: 5.9 bits;  conditional E-value: 0.025
  WC-1_Q01371-aln  39 kdmrdegmvseeqtalqeessaaaidsqllkegdslddivrqnekelqrRrsmpqaygn......qaleqseesRRls..m 111
                       +++++++ + e+    + +s++ ++s ++++g s d+++  ne + ++ +   +ay +      +a+++s+++RR+    
          F17A9.3  65 FEQNNNNSEKAES--CSSRDSSHDSSSPTSTGGSSRDNVIVRNELKRKKDQVKDVAYWErrrknnDAAKRSRDQRRMKedE 143
                      2222222222222..233333444455555555555555555555554444444444333333333444444555554221 PP

>> C06G1.2  CE03965	WBGene00015546	status:Confirmed	UniProt:Q17742	protein_id:CCD63410.1
   #    score  bias  c-Evalue  i-Evalue hmmfrom  hmm to    alifrom  ali to    envfrom  env to     acc
 ---   ------ ----- --------- --------- ------- -------    ------- -------    ------- -------    ----
   1 ?    5.7   5.7     0.027       4.8     269     352 ..      46     124 ..       6     149 .. 0.41

  Alignments for each domain:
  == domain 1    score: 5.7 bits;  conditional E-value: 0.027
  WC-1_Q01371-aln 269 sqkqnva..srpqsekvsesmaakatqealsslaakqpsalssavssseeaakqlkesevtqasstsgattpstsssekeskeksi 352
                      ++++++   +++  +++++++++++t+ea++++a++++ a++++++       + +++++t+a++t +att++t+++e ++ +k+i
          C06G1.2  46 EATTTTVveTTTTVDSTTTEVETTPTTEATTTVAETTTEAETTTTT-------VESTTTTTEATTTEAATTTTTTTEEPATTTKEI 124
                      1111111111222222222222222222222222222222221111.......112222222222222222222222222333322 PP

>> C48E7.11  CE32167	WBGene00016754	locus:cebp-2	status:Confirmed	UniProt:Q8IG69	protein_id:CCD64211.1
   #    score  bias  c-Evalue  i-Evalue hmmfrom  hmm to    alifrom  ali to    envfrom  env to     acc
 ---   ------ ----- --------- --------- ------- -------    ------- -------    ------- -------    ----
   1 ?    5.5   2.3     0.031       5.4      21      98 ..       7      83 ..       2      91 .. 0.71

  Alignments for each domain:
  == domain 1    score: 5.5 bits;  conditional E-value: 0.031
  WC-1_Q01371-aln 21 qqqqeerqqqqqqqqqkvkdmrdegmvseeqtalqeessaaaidsqllkegdslddivrqnekelqrRrsmpqaygnq 98
                     +++ e r++ ++++ +++ + ++e++ +++q++ qee+ +a    +l ke+++l+  v+q +kel   + m  ay+++
         C48E7.11  7 RNTSEPRED-DEDDYSTKRKRNNEAVNRTRQKKRQEENDTAEKVDELKKENETLERKVEQLQKELSFLKEMFMAYAKN 83
                     344444433.44555556666677777778888888888888778888899999999999999999999888888765 PP

>> F52G3.5  CE35720	WBGene00018713	status:Partially_confirmed	UniProt:Q9GZH9	protein_id:CCD66180.1
   #    score  bias  c-Evalue  i-Evalue hmmfrom  hmm to    alifrom  ali to    envfrom  env to     acc
 ---   ------ ----- --------- --------- ------- -------    ------- -------    ------- -------    ----
   1 ?    5.1   8.6     0.043       7.6     247     349 ..     136     238 ..      85     258 .. 0.38

  Alignments for each domain:
  == domain 1    score: 5.1 bits;  conditional E-value: 0.043
  WC-1_Q01371-aln 247 qsdtlktsedkseasellsastsqkqnva........srpqsekvsesmaakatqealsslaakqpsalssavssseeaakqlkesevtqasst 332
                        d+ ++ e +++ ++  + s++++++ a        + ++ e+ +e++++++t++++++++++ ps++s+  ++s  + +++k  ++t++++t
          F52G3.5 136 APDENSENEARKKMKGSEEDSEERNSTFApdkeivdeEDSELEEEEEQTTSSTTTTTTTTTTTEEPSTTSEYRKKS--KKNRSKRPKTTKTTTT 227
                      2222222222222222222222222222221112122122222222222222222222222222222222222222..2222222222222222 PP

  WC-1_Q01371-aln 333 sgattpstsssekeske 349
                      s++tt + +       +
          F52G3.5 228 STTTTEAPT------TT 238
                      222221111......11 PP

>> F13C5.2  CE19384	WBGene00017423	bromodomain-containing protein	status:Confirmed	UniProt:O76561	protein_id:CCD69431.1
   #    score  bias  c-Evalue  i-Evalue hmmfrom  hmm to    alifrom  ali to    envfrom  env to     acc
 ---   ------ ----- --------- --------- ------- -------    ------- -------    ------- -------    ----
   1 ?    5.5   1.9     0.033       5.7      90     322 ..     104     340 ..      94     373 .. 0.40

  Alignments for each domain:
  == domain 1    score: 5.5 bits;  conditional E-value: 0.033
  WC-1_Q01371-aln  90 smpqaygnqaleqseesRRlsml.efgdpnddlgdfqfdqea....arvgssfeaisasleges..glyaqqelsamaadasdysslspdllgn 176
                      s ++  ++++  ++e ++ ls+l ef+++++d  +f f ++        ++  e i++ +++++   +   +e+ + ++ ++d+  + +++l  
          F13C5.2 104 SESEDEAESDHLHDELKKCLSILkEFEKSTHDSFTFPFRKPVdvvlLGLTDYHEVIKKPMDMSTirKKLIGEEYDTAVEFKEDFKLMINNCLTY 197
                      4444444456666677788887735888888888888888876655334444445555555544113344447777778888888888877766 PP

  WC-1_Q01371-aln 177 mmaas.fanvelsaqladslnslslspp...lesqsassalldsiktdefssemaaesadvsaasvkksstlkkqsdtlktsedkseasellsa 266
                       ++   +a+  l+ + + +++  +++p+   ++ q++ ++   + + de   + ++++++v++ +++++       ++ +++ +k+e++++ ++
          F13C5.2 198 NNEGDpVADFALQFRKKFAAKWKKEFPEdgdSFGQEKGEKEGSDNEDDEEEVDEKEKEEEVKEDNAEEK-----PAEEPEQPDEKEEEDHEDER 286
                      555430333333322222222222222200022222221111111111122222222222222222221.....11111111111111111111 PP

  WC-1_Q01371-aln 267 stsqkqnvasrpqsekvsesmaakatqealsslaakqpsalssavssseeaakqlk 322
                      ++++++ ++   +++  +++   ++   ++s+++ak+p a  ++ +++++ +++++
          F13C5.2 287 EEQEEEDSS--DEEDGLDDDDVRRHIPASTSAPVAKHPEAAMPEPAAEHSSIQSSE 340
                      111111111..111112222222222222233333333333333333222222222 PP

>> T22C8.4  CE43401	WBGene00011925	Zinc finger, C2H2 type	status:Partially_confirmed	UniProt:Q22677	protein_id:CAA88876.
   #    score  bias  c-Evalue  i-Evalue hmmfrom  hmm to    alifrom  ali to    envfrom  env to     acc
 ---   ------ ----- --------- --------- ------- -------    ------- -------    ------- -------    ----
   1 ?    5.5   3.8     0.033       5.7     113     331 ..      45     159 ..       8     289 .. 0.38

  Alignments for each domain:
  == domain 1    score: 5.5 bits;  conditional E-value: 0.033
  WC-1_Q01371-aln 113 efgdpnddlgdfqfdqeaarvgssfeaisaslegesglyaqq..elsamaadasdysslspdllgnmmaasfanvelsaqladslnslslsppl 204
                      +++ p+ +l +  ++++ +   ++++   +++++++++ +++  + + + +++ + s++ p+    ++++++++ ++ ++++            
          T22C8.4  45 QYNYPSWSLTE-SVNSHGQAHLHQTPVFLSDMNTSNSTSTSFgsDQMDIENHSPKLSGVAPKRRRIDKSSTSSEAKI-QRME------------ 124
                      33333322221.12222222222223333333333332222211222222222233333332222222222222222.1111............ PP

  WC-1_Q01371-aln 205 esqsassalldsiktdefssemaaesadvsaasvkksstlkkqsdtlktsedkseasellsastsqkqnvasrpqsekvsesmaakatqealss 298
                                             +  +++ ++++k+++ lkk+++tlk++++                                          
          T22C8.4 125 -----------------------DAMKKKLEKEQKEKARLKKREETLKKKSE------------------------------------------ 153
                      .......................11111111111111111111111111111.......................................... PP

  WC-1_Q01371-aln 299 laakqpsalssavssseeaakqlkesevtqass 331
                                                 +++a+ 
          T22C8.4 154 ---------------------------TAAAKK 159
                      ...........................111111 PP

>> EEED8.14  CE43657	WBGene00017142	status:Confirmed	UniProt:Q19069	protein_id:CCD68744.1
   #    score  bias  c-Evalue  i-Evalue hmmfrom  hmm to    alifrom  ali to    envfrom  env to     acc
 ---   ------ ----- --------- --------- ------- -------    ------- -------    ------- -------    ----
   1 ?    5.5   3.1     0.031       5.5      52     170 ..      60     188 ..       7     248 .. 0.53

  Alignments for each domain:
  == domain 1    score: 5.5 bits;  conditional E-value: 0.031
  WC-1_Q01371-aln  52 talqeessaaaidsqllkegdslddivrqnekelqrRrsmpqaygnqaleqseesRRlsmlefgdpnddlgdfqfdqea........arvgssf 137
                      + +  ++s ++i++q+ +++ s  + +++ ++el+  rs  +++++++  q +++ Rl   + ++++++++   ++ ++         + ++s+
         EEED8.14  60 KIGLLNESLMNIQKQPATSEPSNAEFISNTKTELREMRSEIKYVESEQKLQ-DHELRLMRNDQDNDKKSIQALSVEVTElkstqrdsENENESI 152
                      344455666777777777777777777777777777777776666433333.344444444444444444444444443221111111222222 PP

  WC-1_Q01371-aln 138 eaisaslegesglyaqq....elsamaadasdyssls 170
                      +  + ++++e+ l++ +    e+++m ++++  s+l 
         EEED8.14 153 QYQEFKIHKEEVLNDVKsihgEIMEMKKKQN-VSELF 188
                      2222222222222222222223333333322.22222 PP

>> T13F2.2  CE13621	WBGene00011743	single-stranded DNA binding protein P9	status:Confirmed	UniProt:Q94045	protein_id:CAB
   #    score  bias  c-Evalue  i-Evalue hmmfrom  hmm to    alifrom  ali to    envfrom  env to     acc
 ---   ------ ----- --------- --------- ------- -------    ------- -------    ------- -------    ----
   1 ?    5.8   1.6     0.025       4.4     982    1040 ..       2      59 ..       1     113 [. 0.65

  Alignments for each domain:
  == domain 1    score: 5.8 bits;  conditional E-value: 0.025
  WC-1_Q01371-aln  982 snspshssplhkelsseskksqaanskseteeasvtteseeaeassssaaesalgvkqs 1040
                       s+s+s + +l+k++++e+kk++++++k ++e  +++++ e ++a++++ ++  l  +++
          T13F2.2    2 SSSSSSEDELEKKVTKEQKKKETKSKKRQSEAVEEEKQ-EVKKAKNEEEVSGRLKDSDG 59  
                       67777788889999999877777776666664444444.34444444433333444444 PP

>> C18H2.2  CE32132	WBGene00015989	status:Partially_confirmed	UniProt:Q18103	protein_id:CCD62769.1
   #    score  bias  c-Evalue  i-Evalue hmmfrom  hmm to    alifrom  ali to    envfrom  env to     acc
 ---   ------ ----- --------- --------- ------- -------    ------- -------    ------- -------    ----
   1 ?    5.4   1.5     0.033       5.9     175     300 ..     136     265 ..      67     283 .. 0.57

  Alignments for each domain:
  == domain 1    score: 5.4 bits;  conditional E-value: 0.033
  WC-1_Q01371-aln 175 gnmmaasfanvelsaqladslnslslspplesqsass..alld..siktdefssemaaesadvsaasvkksstlkkqsdtlktsedkseasell 264
                      +  m ++f+n  l++++++ +n  +l+++++s+sa+s   ++   s  td+   + +++s+d +++++++ s++++ +++ ++  ++++++   
          C18H2.2 136 QFLMRKTFSNAGLVKKFQTYANDTALTVNNSSNSANScgDSESdiSEYTDSRRLRTSENSDDENEEPQSDYSNIDNVENENSALVTSKDDELFE 229
                      2345555555555555544444444333333333333212222002334444445555555666666666666666666666666665555555 PP

  WC-1_Q01371-aln 265 sastsqkqnvasrpqsekvsesmaakatqealssla 300
                      s+ ts +++++sr++ +k++++   ++t +++s+++
          C18H2.2 230 SSMTSFDTSTHSRSSGRKRTQTRPYSPTPDSVSKPL 265
                      555566666666666666666666666666555555 PP

>> T13C2.7  CE39407	WBGene00020482	status:Partially_confirmed	UniProt:Q7JP79	protein_id:CCD70329.1
   #    score  bias  c-Evalue  i-Evalue hmmfrom  hmm to    alifrom  ali to    envfrom  env to     acc
 ---   ------ ----- --------- --------- ------- -------    ------- -------    ------- -------    ----
   1 ?    5.6   2.0     0.029       5.1     187     334 ..      70     181 ..      14     272 .. 0.53

  Alignments for each domain:
  == domain 1    score: 5.6 bits;  conditional E-value: 0.029
  WC-1_Q01371-aln 187 lsaqladslnslslspplesqsassalldsiktdefssemaaesadvsaasvkksstlkkqsdtlktsedkseasellsastsqkqnvasrpqs 280
                        ++l+d+++ +++++++  +  +   + +ik +e+ ++ ++  ++ ++ s+++ s  +++s+++++ ++  +++++ s +++++ nv      
          T13C2.7  70 PHQSLDDQVTLMMSTMKMRVEVDE-YERRKIKMKEAKKKAQDWINNLKSRSLRSLSRSSRRSKSSMAESNPLNSDSTRSYKNENSLNVP----- 157
                      333444444444444444333333.2222233222222222222222222222222222222222222222222222222222222222..... PP

  WC-1_Q01371-aln 281 ekvsesmaakatqealsslaakqpsalssavssseeaakqlkesevtqasstsg 334
                                                     ++s++a+++ +e+++ ++s+  +
          T13C2.7 158 ------------------------------FTTSQQAIQVEDETRTGTSSTRQS 181
                      ..............................111111111111111111111111 PP

>> T05F1.11  CE32486	WBGene00011495	status:Partially_confirmed	UniProt:Q9XUQ9	protein_id:CAB04699.2
   #    score  bias  c-Evalue  i-Evalue hmmfrom  hmm to    alifrom  ali to    envfrom  env to     acc
 ---   ------ ----- --------- --------- ------- -------    ------- -------    ------- -------    ----
   1 ?    5.1   3.6     0.041       7.3     120     327 ..     331     528 ..     255     557 .. 0.42

  Alignments for each domain:
  == domain 1    score: 5.1 bits;  conditional E-value: 0.041
  WC-1_Q01371-aln 120 dlgdfqfdqeaarvgssfeaisaslegesglyaqqelsamaadasdysslspdllgnmmaasfa..nvelsaqladslnslslspp..lesqsa 209
                      +     f + + +  ++ + +++  ++ +   +q+++ +++ + s++s + p++l +  ++ ++  nv + ++++++ n + + +   ++++ +
         T05F1.11 331 K-----FGRFSGKFDNMLSLLESRSHMLE-RSEQHRVINLIRSRSSHSPIPPEILASAYSSGASirNVTVIEHSQSAPNYFPHRTRdeIKREVQ 418
                      3.....33333333333333333222322.3356678888889999999999999998877533003333333332222222222100112222 PP

  WC-1_Q01371-aln 210 ss.alldsiktdefssemaaesadvsaasvkksstlkkqsdtlktsedkseasellsastsqkqnvasrpqsekvsesmaakatqealsslaak 302
                      ++ + +  i+ +e   e+  ++++  +++ ++       +++ +++e++ e   +l+ ++++k+ ++++ ++++++e  a+ + + ++ + a++
         T05F1.11 419 MEyERRWRIEEEERLEEIRRKKEEERKKKEEE-------DEKRRKAEES-ERVRKLKEEEKRKRVLEEEMEMKRKNE-EAKIKLEAEMREKAEQ 503
                      22122222333333333322222222221111.......1111111111.111112222222222221111111111.1112222222222222 PP

  WC-1_Q01371-aln 303 qpsalssavssseeaakqlkesevt 327
                       +++ ++++s++ ++ ++ +++++ 
         T05F1.11 504 AEIKRREEKSRALKKLQKEETNKME 528
                      2222222222222222222222222 PP

>> Y110A7A.11  CE34394	WBGene00022460	locus:use-1	status:Confirmed	UniProt:Q9N598	protein_id:CCD66202.1
   #    score  bias  c-Evalue  i-Evalue hmmfrom  hmm to    alifrom  ali to    envfrom  env to     acc
 ---   ------ ----- --------- --------- ------- -------    ------- -------    ------- -------    ----
   1 ?    5.4   1.3     0.035       6.1     166     367 ..      36     233 ..      11     235 .. 0.52

  Alignments for each domain:
  == domain 1    score: 5.4 bits;  conditional E-value: 0.035
  WC-1_Q01371-aln 166 ysslspdllgnmmaasfanvelsaqladslnslslspplesqsassalldsikt.defssemaaesadvsaasvkksstlkkqsdtlktsedks 258
                       +++ ++++ + ++ +++n ++ ++  +++ +l+l ++ es+s++++ l+ i+   +++ +++ + ad+++ +  +s  ++k+s+   +++++s
       Y110A7A.11  36 ATKILNKMIYTLQNDETTN-DILHEYRQEVLQLKLLAEAESKSSAEERLKVIEKiPRVFPDVQVTVADSKNDNEAESYDFEKESAAGLRATQRS 128
                      4444444444444443332.22233333333344444444444444333333221233344444444555555555556666666555555554 PP

  WC-1_Q01371-aln 259 easellsastsqkqnvasrpqsekvsesmaakatqealsslaakqpsalssavssseeaakqlkesevtqasstsgattpstsssekeskeksi 352
                         ++l+++   +++   + ++++ +e m+++ ++e+l + +a++  + ++ +s++ +++k+ +e+++  a+    + t+   +se+   e+++
       Y110A7A.11 129 IYRSDLRKQLLSSNKH-RAQDTSEDQEFMKNELVEEELANSLATMARSFKTMMSAAGDVIKEDTERAILMAKEVDDNKTALGIQSER--VERHA 219
                      3333333222222222.2344455555666667777777666667777777787777777777777777777777666666555555..45666 PP

  WC-1_Q01371-aln 353 YsksGfDmlkaLwlv 367
                      Y k G+D +k++++v
       Y110A7A.11 220 Y-KCGYDCFKVMLIV 233
                      7.7899998888776 PP

>> K07C5.8  CE35585	WBGene00010631	locus:cash-1	nuclear autoantigen	status:Confirmed	UniProt:Q17406	protein_id:CAA94901.
   #    score  bias  c-Evalue  i-Evalue hmmfrom  hmm to    alifrom  ali to    envfrom  env to     acc
 ---   ------ ----- --------- --------- ------- -------    ------- -------    ------- -------    ----
   1 ?    5.1   1.8     0.041       7.2      66     307 ..      34     281 ..       2     309 .. 0.53

  Alignments for each domain:
  == domain 1    score: 5.1 bits;  conditional E-value: 0.041
  WC-1_Q01371-aln  66 qllkegdslddiv.rqnekelqrRrsmpqaygn.qaleqseesRRlsmlefgdpnddlgdfqfdqeaarvgssfeai..saslegesglyaqqe 155
                      q   + + ld    + ++ e+q R +  q   + q+  +++  RR+ mlef  +++ ++++++ ++  +  +s e+   ++s   e+++ +  +
          K07C5.8  34 QHEWTKNELDRTRwEAERAEMQARIAFLQGERKgQENLKQDLVRRIKMLEFCLKQERAKNYRLTHNG-EEPPSLEESpnENSAPSENSHLTA-D 125
                      4444556677654144556788887766655543666677889********************9885.333333332002333333333332.3 PP

  WC-1_Q01371-aln 156 lsamaadasdy.sslsp......dllgnmmaasfanvelsaqladslnslslspplesqsassalldsiktdefssemaaesadvsaasvkkss 242
                      l a+++da++   s  +        l+  + +s   +++ +   ++l  l  +++l s +  +  +++  +d++ ++  a  +  ++++ ++ +
          K07C5.8 126 LDAYINDAGEAgGSFRQgrlllkRYLE-EIGYSEHIMDVRSFRVKNLLGLLPQADLPSSERLNGRKEKSDSDSDDGHDDAALDADASKAFEEFD 218
                      444444433320222222111113333.333445667776655656666666666666666666666666666666655555555566666666 PP

  WC-1_Q01371-aln 243 tlkkqsdtlktsedkseasellsastsqkqnvasrpqsekvsesmaakatqealsslaakqpsal 307
                       l++ +++ k s d+   +++ s  ++  ++ +  p+ +++s++++++ ++++++ ++++ ++  
          K07C5.8 219 FLNNMDAKEKGSDDDWAGKGA-SF-EKLIKQYKDDPKVKRRSRTSTEESEEKTSNDVQKNLETDV 281
                      777777666666655433322.22.2223333335666666665555555555555555444433 PP

>> F23B12.7  CE09599	WBGene00009084	CCAAT binding factor 1 protein like	status:Confirmed	UniProt:Q19753	protein_id:CAB01
   #    score  bias  c-Evalue  i-Evalue hmmfrom  hmm to    alifrom  ali to    envfrom  env to     acc
 ---   ------ ----- --------- --------- ------- -------    ------- -------    ------- -------    ----
   1 ?    4.9   1.7     0.047       8.4     804     913 ..      21     131 ..       5     140 .. 0.69

  Alignments for each domain:
  == domain 1    score: 4.9 bits;  conditional E-value: 0.047
  WC-1_Q01371-aln 804 rslapatstskskaaasssssesaevssdsdstasstdetkstssksalseea.agalalgtqdaalasddnif.deLkttrctsWqyeLRqme 895
                      ++l +a++++  +++  s ++ +a+ +s + +t+++++ +++ +   +  ++a  +++++  q + +  +d i       t+  s+q +    e
         F23B12.7  21 EKLGKAQKMKLKEDNLASAEKIMAQFESGAVHTNKKKQAQNGAAK-PVAHKPAnPENSNQKRQFKKILGQDGILvKHQEGTKWYSYQIDHVHDE 113
                      556667777777777777777788877777777666655555544.4444444233444444444445555655156779************** PP

  WC-1_Q01371-aln 896 kvnRlLaeelggLLsnkk 913
                      k+ ++ a e+++LL + k
         F23B12.7 114 KTEKMNASEIQKLLEEGK 131
                      **************8766 PP

>> D2030.3  CE09080	WBGene00008413	status:Confirmed	UniProt:P90790	protein_id:CAA98117.1
   #    score  bias  c-Evalue  i-Evalue hmmfrom  hmm to    alifrom  ali to    envfrom  env to     acc
 ---   ------ ----- --------- --------- ------- -------    ------- -------    ------- -------    ----
   1 ?    5.2   1.6     0.039       6.8     157     306 ..     330     482 ..     294     500 .. 0.51

  Alignments for each domain:
  == domain 1    score: 5.2 bits;  conditional E-value: 0.039
  WC-1_Q01371-aln 157 samaadasdysslspdllgnmmaasfanvels...aqladslnslslspplesqsassalldsiktdefssemaaesadvsaasvkksstlkkq 247
                        m  d+s y +l ++ l   +++ ++ ++++   ++ + +++  s+      + as   +++++  ++ +++  +++++ +a++ +s+ lk++
          D2030.3 330 AIMHPDSSIYLQLLAAFLTLNNEYVPSPLQVArviSSRTRNTSEHSHRLRALCNVASRPRTTDLANVKAKKTLVLKEENTIQAPTAASEDLKEK 423
                      4555566666666666555555554444444300123333444445555555555555444444444455555555566666666666666666 PP

  WC-1_Q01371-aln 248 sdtlktsedkseasells.astsqkqnvasrpqsekvsesmaakatqealsslaakqpsa 306
                      ++  ++ e+++ ++++ + ++   ++++++ p+++++++ ++++ +++a+s++a+k++++
          D2030.3 424 EEVEQEFEEMETEDKEEEiVPVVVEKKIEEVPEASSRKK-KNSESSTTATSTVAKKKKKS 482
                      665555554443333333033334444444444433333.23333333334443333333 PP

>> T05C12.4  CE32927	WBGene00011468	status:Partially_confirmed	UniProt:Q22225	protein_id:CAA91305.2
   #    score  bias  c-Evalue  i-Evalue hmmfrom  hmm to    alifrom  ali to    envfrom  env to     acc
 ---   ------ ----- --------- --------- ------- -------    ------- -------    ------- -------    ----
   1 ?    5.2   6.9     0.039       6.9     165     342 ..     196     374 ..     153     403 .. 0.49

  Alignments for each domain:
  == domain 1    score: 5.2 bits;  conditional E-value: 0.039
  WC-1_Q01371-aln 165 dysslspdllgnmmaasfanvelsaqladslnslslspplesqsassalldsiktdefssemaaesadvsaasvkksstlkkqsdtlktsedks 258
                       +s+ s++ + +  +   +n++ +++ +++++ + + +  +++ + +    ++++ +    ++++++ ++   +++  +++ +s++l   ed++
         T05C12.4 196 TFSGTSDKFITKNRPIIDSNLNKVSDEKEEVDDIINLSGDQEEVSIQ----NMHQPTKKILVNHKDQLSEIPRIPQVFQTSDNSENLDGIEDST 285
                      57777777777777777777777666665555444444444433332....2222222233333333333334444444444444444444443 PP

  WC-1_Q01371-aln 259 easellsastsqkqnva......srpqsekvsesmaakatqealsslaakqpsalssavssseeaakqlkesevtqasstsgattpstss 342
                      e+ e+++ +++++++++      ++   e+ s+    ++++e++s+++++++++++++++ ++++  ++ + +++++ st++++t+s ++
         T05C12.4 286 EEPENSTDNEEAENQSNilvvngETMTIEEESDLIDDVESEETTSTTTPRTTTTTTTTTTITTTTSAPT-TIATSTPISTTSKATTSSTQ 374
                      333333333333333332222222333333333333333333333333333333333333332222222.22222222222222333333 PP

>> Y62F5A.1b  CE24545	WBGene00007013	locus:mdt-8	status:Partially_confirmed	UniProt:Q9U1W2	protein_id:CAB57913.1
   #    score  bias  c-Evalue  i-Evalue hmmfrom  hmm to    alifrom  ali to    envfrom  env to     acc
 ---   ------ ----- --------- --------- ------- -------    ------- -------    ------- -------    ----
   1 ?    5.5   3.0     0.032       5.6     163     308 ..     147     291 ..      74     297 .] 0.78

  Alignments for each domain:
  == domain 1    score: 5.5 bits;  conditional E-value: 0.032
  WC-1_Q01371-aln 163 asdysslspdllgnmmaasfanvelsaqladslnslslspplesqsassalldsiktdefssemaaesadvsaasvkksstlkkqsdtlktsed 256
                      +   s+ s+dl+  ++aa+ +n+e   +  +s++ +++++ +e+++ +   + +i+ +  ++e   ++++++ a+ ++++++++ s+t  +s++
        Y62F5A.1b 147 ER--SAKSADLVVRQIAAYNKNIEGLINHLNSVDRMHTEAAIEKPTYNRDETAKIVKSILTGEGIRSQRTMAPAPPSSAPMTTAPSSTGPSSSQ 238
                      33..7788999999999999***99999999*************99999888899999899988888888888888888899999988888888 PP

  WC-1_Q01371-aln 257 kseasellsastsq.kqnvasrpqsekvsesmaakatqealsslaakqpsals 308
                       ++ ++   + ++  +q ++ +pq+++++  m ++++q + s  ++ +p+++s
        Y62F5A.1b 239 PISGNQPEYQGSQLrQQLSGGQPQTSQAHLPMYSHHQQPQYSHQQPMNPQHHS 291
                      77666555555444044445789999999999988888887777775554443 PP

>> F53H1.4b  CE33651	WBGene00018778	status:Partially_confirmed	UniProt:Q86MG4	protein_id:CCD71737.1
   #    score  bias  c-Evalue  i-Evalue hmmfrom  hmm to    alifrom  ali to    envfrom  env to     acc
 ---   ------ ----- --------- --------- ------- -------    ------- -------    ------- -------    ----
   1 ?    5.3   4.7     0.035       6.2      11      80 ..     202     271 ..      96     325 .. 0.52

  Alignments for each domain:
  == domain 1    score: 5.3 bits;  conditional E-value: 0.035
  WC-1_Q01371-aln  11 lqqqeqqrqsqqqqeerqqqqqqqqqkvkdmrdegmvseeqtalqeessaaaidsqllkegdslddivrq 80 
                       +q+e++++++++ e++q++q++++qk+++++++ + ++e++ +++e++aa   ++  k++ ++d+ +++
         F53H1.4b 202 EKQKEKDEKEKEKLEKKQKEQEEKKQKKEEEKAKKLKEKEEKLKEKEEKAARKAEKKEKNNGTMDKFLKK 271
                      1111112222222222222222222222222222222222222222222222222222223333333332 PP

>> F21D12.1e  CE39353	WBGene00003620	locus:nhr-21	status:Confirmed	UniProt:Q2V4U5	protein_id:CCD69793.1
   #    score  bias  c-Evalue  i-Evalue hmmfrom  hmm to    alifrom  ali to    envfrom  env to     acc
 ---   ------ ----- --------- --------- ------- -------    ------- -------    ------- -------    ----
   1 ?    5.2   0.8     0.039       6.8     946    1018 ..      78     148 ..      70     206 .. 0.64

  Alignments for each domain:
  == domain 1    score: 5.2 bits;  conditional E-value: 0.039
  WC-1_Q01371-aln  946 qrdlcnscGlrWakqtGRvsPRtssrggngdskskksnspsh.ssplhkelsseskksqaanskseteeasvtt 1018
                       qr+ c sc l+   ++G + PR      + d+ s  s+sp+  s+++h   +se+ + q++ s+ +++++s +t
        F21D12.1e   78 QRNACRSCRLKECIKVG-MNPRAVQG--DIDTASTSSASPNLvSVEMHPYTKSEEVECQTEVSTISSHPTSPST 148 
                       89*********999999.68997654..68**********8625567777777776655555544444433222 PP

>> T09B4.9  CE13473	WBGene00020383	status:Confirmed	UniProt:O02161	protein_id:CCD71993.1
   #    score  bias  c-Evalue  i-Evalue hmmfrom  hmm to    alifrom  ali to    envfrom  env to     acc
 ---   ------ ----- --------- --------- ------- -------    ------- -------    ------- -------    ----
   1 ?    5.1   3.4      0.04       7.1      13     128 ..      52     179 ..      16     301 .. 0.42

  Alignments for each domain:
  == domain 1    score: 5.1 bits;  conditional E-value: 0.04
  WC-1_Q01371-aln  13 qqeqqrqsqqqqeerqqqqqqqqqkvkdmrdegmvseeqtalqeessaaaidsqllkegdslddivrqnekelqrRrsmpqaygn...qaleqs 103
                      +++  +++qqq ++r      q+ ++ d  +++  ++e +++++ +s+  +++++ + +d++ ++v++ +k++  ++ m++a ++   qa + +
          T09B4.9  52 KNKELQEHQQQLKAR-----MQELNESDALKDARKKFEIVEKETLKSSEVVKQKIEELSDHMKKMVHEIQKTEAGKK-MTEAGAEalkQARKAA 139
                      111111111111111.....111111111111111111111111222222222222333333333333222222111.1111111111111111 PP

  WC-1_Q01371-aln 104 eesRRls...............mlefgdpnddlgdfqfdq 128
                      e+  +++               m + +d+ d++ d ++ +
          T09B4.9 140 EHVEKVAekvgdtevykhvstsMKTVKDEIDNIADVRMYS 179
                      1111111222222222222222222233333333333333 PP

>> C14F11.4a  CE35398	WBGene00015780	status:Confirmed	UniProt:B3WFT8	protein_id:CCD64546.1
   #    score  bias  c-Evalue  i-Evalue hmmfrom  hmm to    alifrom  ali to    envfrom  env to     acc
 ---   ------ ----- --------- --------- ------- -------    ------- -------    ------- -------    ----
   1 ?    5.6   2.1     0.029       5.2     969    1042 ..     233     303 ..      66     379 .. 0.65

  Alignments for each domain:
  == domain 1    score: 5.6 bits;  conditional E-value: 0.029
  WC-1_Q01371-aln  969 ssrggngdskskksnspshssplhkelsseskksqaanskseteeasvtteseeaeassssaaesalgvkqssa 1042
                       s  g+ ++++s  s s+s+ss+l+ +l   +++s+ +++ se + as+   ++e   sss+ ++s+++++++++
        C14F11.4a  233 SRPGSAAEKMSSVSRSSSKSSNLKANLVMPTRRSPPPKTPSEASYASTRP-KTER--SSSHKSASTVTSSATIT 303 
                       22233445555555555555555555555554444443333333222111.1111..11111111111111111 PP

>> F54C8.7a  CE28833	WBGene00010040	status:Confirmed	UniProt:P34445	protein_id:CAA80157.2
   #    score  bias  c-Evalue  i-Evalue hmmfrom  hmm to    alifrom  ali to    envfrom  env to     acc
 ---   ------ ----- --------- --------- ------- -------    ------- -------    ------- -------    ----
   1 ?    5.4   1.5     0.033       5.9     133     295 ..      66     228 ..       4     273 .. 0.45

  Alignments for each domain:
  == domain 1    score: 5.4 bits;  conditional E-value: 0.033
  WC-1_Q01371-aln 133 vgssfeaisasleges..glyaqqelsamaadasdysslspdllgnmma..asfanvelsaqladslnslslspplesqsassalldsiktdef 222
                      +g+  ++++ ++e +    +  + +++ ++a a+++s++ +++ +  ++   sf +++++++  +++ ++++++     +++ a+ld      f
         F54C8.7a  66 MGKIDKTVDPEFEAQCevLKDIHRRYGLVVAAAKNFSHVLTQMAEAEKKlsESFYQLSMKEEQIKAQCTMTSETMRGVGEQA-ASLDACLRY-F 157
                      3333333333333332111222336777777777777777766655443004444455544333333333333222222222.333333332.4 PP

  WC-1_Q01371-aln 223 ssemaaesadvsaasvkksstlkkqsdtlktsedkseasellsastsqkqnvasrpqsekvsesmaakatqea 295
                      +s+m++  +++ + +++  +  +++s++++   d+++ s++++ ++ q +++     +ek +e++a+ ++ ++
         F54C8.7a 158 ISSMETVYNQTITDTLH--TIYNTESARIEYDVDRNDISAATNPPQGQLTKNLPVGATEKCEEKKAKYEKLKN 228
                      44444443333333332..234444444555555555555555544444433323333333333332222222 PP

>> Y38C1AB.3  CE18182	WBGene00021405	status:Predicted	UniProt:Q9N2L3	protein_id:CCD68255.1
   #    score  bias  c-Evalue  i-Evalue hmmfrom  hmm to    alifrom  ali to    envfrom  env to     acc
 ---   ------ ----- --------- --------- ------- -------    ------- -------    ------- -------    ----
   1 ?    5.5   4.3     0.032       5.7      35     135 ..     103     205 ..      12     238 .. 0.42

  Alignments for each domain:
  == domain 1    score: 5.5 bits;  conditional E-value: 0.032
  WC-1_Q01371-aln  35 qqkvkdmrdegmvseeqtalqeessaaa.idsqllkegdslddivrqneke.lqrRrsmpqaygnqaleqseesRRlsmlefgdpn.ddlgdfq 125
                      + k+ d++++g+ ++ +++++ ++s ++  + +++++ + l + +    +e +q  r++ q  ++q+l q++es + s  ++g +  ++++d+ 
        Y38C1AB.3 103 NFKSSDTKQQGLNRKLTNKMERNRSEMKqFKMEMMSSFNGLKQNMDTKMEEmMQLMRALIQDLTSQKLAQNPESSKCSFPNYGLEIqKKFEDM- 195
                      111222222222222111111111111112222222222222222222222012222222222223333333333333333322210122221. PP

  WC-1_Q01371-aln 126 fdqeaarvgs 135
                      ++++++++gs
        Y38C1AB.3 196 IQNMKSQTGS 205
                      1111122222 PP

>> Y38C1AB.7  CE18182	WBGene00021409	status:Predicted	UniProt:Q9N2L3	protein_id:CCD68259.1
   #    score  bias  c-Evalue  i-Evalue hmmfrom  hmm to    alifrom  ali to    envfrom  env to     acc
 ---   ------ ----- --------- --------- ------- -------    ------- -------    ------- -------    ----
   1 ?    5.5   4.3     0.032       5.7      35     135 ..     103     205 ..      12     238 .. 0.42

  Alignments for each domain:
  == domain 1    score: 5.5 bits;  conditional E-value: 0.032
  WC-1_Q01371-aln  35 qqkvkdmrdegmvseeqtalqeessaaa.idsqllkegdslddivrqneke.lqrRrsmpqaygnqaleqseesRRlsmlefgdpn.ddlgdfq 125
                      + k+ d++++g+ ++ +++++ ++s ++  + +++++ + l + +    +e +q  r++ q  ++q+l q++es + s  ++g +  ++++d+ 
        Y38C1AB.7 103 NFKSSDTKQQGLNRKLTNKMERNRSEMKqFKMEMMSSFNGLKQNMDTKMEEmMQLMRALIQDLTSQKLAQNPESSKCSFPNYGLEIqKKFEDM- 195
                      111222222222222111111111111112222222222222222222222012222222222223333333333333333322210122221. PP

  WC-1_Q01371-aln 126 fdqeaarvgs 135
                      ++++++++gs
        Y38C1AB.7 196 IQNMKSQTGS 205
                      1111122222 PP

>> Y6E2A.8  CE40882	WBGene00012401	status:Partially_confirmed	UniProt:O45975	protein_id:CAA15969.2
   #    score  bias  c-Evalue  i-Evalue hmmfrom  hmm to    alifrom  ali to    envfrom  env to     acc
 ---   ------ ----- --------- --------- ------- -------    ------- -------    ------- -------    ----
   1 ?    5.2   5.2      0.04         7     222     304 ..     317     398 ..     238     436 .. 0.46

  Alignments for each domain:
  == domain 1    score: 5.2 bits;  conditional E-value: 0.04
  WC-1_Q01371-aln 222 fssemaaesadvsaasvkksstlkkqsdtlktsedkseasellsastsqkqnvasrpqsekvsesmaakatqealsslaakqp 304
                         +m ++++++ a+++k++ +lkk+++++k++e+++++++++++++  k++++++++++ ++e+++++++ +++ + a+k++
          Y6E2A.8 317 KDLKMRKRETMKRAEKMKEA-ELKKKKESSKSKEEDKNKKKEVKIKSAPKTSAKKSAKKSAKKEQKKSEKKVKEVPEKAQKSK 398
                      22333333333333333333.33333333333333323333333332222222222222222221111111111111111111 PP

>> K02B9.4b  CE43426	WBGene00001251	locus:elt-3	GATA-binding transcription factor like	status:Partially_confirmed	UniPro
   #    score  bias  c-Evalue  i-Evalue hmmfrom  hmm to    alifrom  ali to    envfrom  env to     acc
 ---   ------ ----- --------- --------- ------- -------    ------- -------    ------- -------    ----
   1 ?   -0.9   2.0       2.6   4.7e+02     204     342 ..      26     170 ..       8     199 .. 0.40
   2 ?   12.2   4.6    0.0003     0.053     908     961 ..     222     276 ..     219     314 .. 0.75

  Alignments for each domain:
  == domain 1    score: -0.9 bits;  conditional E-value: 2.6
  WC-1_Q01371-aln 204 lesqsassalldsiktdefssemaaesadvsaasv.....kksstlkkqsdtlktsedkseasellsastsqkqnvasrpqsekvsesmaakat 292
                      ++++  ++ +++++++ +  ++ ++++ ++s+++      ++ss+  +q+  + +++++ +  + ++  ++ + +v+  p +   s +m+   +
         K02B9.4b  26 MNTPIPTTYSEENVNSLFHLMPDNTDQWMTSQKNFwqegsPSSSEYLHQQ--AVQPSQQARLPGISNFMKDSQLSVK--PAAYYCSPTMNDYRV 115
                      33333333333334443333333333333333222000002222222222..2222222223333333333333333..555555666655555 PP

  WC-1_Q01371-aln 293 qealsslaakqpsalssavssseeaak......qlkesevtqasstsgattpstss 342
                      ++ +++l+    +  +++ +   ++a+      ++ ++++ ++ sts + t++ ++
         K02B9.4b 116 EKVANTLLDPYVQLDQPTYADF-TNAQvlnhqqEMLQMNFPTPLSTSYMNTAQVTQ 170
                      5555555443222222222111.111100010022223333333333333333333 PP

  == domain 2    score: 12.2 bits;  conditional E-value: 0.0003
  WC-1_Q01371-aln 908 LLsnkkkRkRRkgaGnlvrd..canchtrntPeWrrGPsGqrdlcnscGlrWakqt 961
                      L+++ k  k+R +a +  ++  c+nc tr+t  Wrr   G  + cn+c l + k +
         K02B9.4b 222 LVAEPKPMKKRMAAVQCHQNsiCSNCKTRETTLWRRNGEGGVE-CNACNLYFRKNN 276
                      5666777788888888776556**************9988876.******998853 PP

>> C48B6.3  CE08805	WBGene00016741	status:Confirmed	UniProt:O01512	protein_id:CCD67580.1
   #    score  bias  c-Evalue  i-Evalue hmmfrom  hmm to    alifrom  ali to    envfrom  env to     acc
 ---   ------ ----- --------- --------- ------- -------    ------- -------    ------- -------    ----
   1 ?    5.3   0.3     0.035       6.2      63     109 ..     160     206 .]      82     206 .] 0.78

  Alignments for each domain:
  == domain 1    score: 5.3 bits;  conditional E-value: 0.035
  WC-1_Q01371-aln  63 idsqllkegdslddivrqnekelqrRrsmpqaygnqaleqseesRRl 109
                        ++  +++d+ld+ ++   ++ ++R+  p++ ++++++q + +RRl
          C48B6.3 160 PPTTREQTTDTLDEFLASQVQRHRKRQRSPNNSTTSPTSQMKRQRRL 206
                      34566778899****99999999999988999999999999999997 PP

>> F56D2.3  CE11230	WBGene00018965	status:Partially_confirmed	UniProt:Q20873	protein_id:CCD63135.1
   #    score  bias  c-Evalue  i-Evalue hmmfrom  hmm to    alifrom  ali to    envfrom  env to     acc
 ---   ------ ----- --------- --------- ------- -------    ------- -------    ------- -------    ----
   1 ?    5.1   3.1     0.041       7.3     182     310 ..     240     345 ..     158     410 .. 0.42

  Alignments for each domain:
  == domain 1    score: 5.1 bits;  conditional E-value: 0.041
  WC-1_Q01371-aln 182 fanvelsaqladslnslslspplesqsassalldsiktdefssemaaesadvsaasvkksstlkkqsdtlktsedkseasellsastsqkqnva 275
                       ++++  +++ +++ + +++++++  +  ++  d+i+++++  +     ++++++  +  ++l+kq ++l++  +k+ +++++s++++q++  +
          F56D2.3 240 RETMDRIKKIIGEQRMNMEQKQMHIRRVLANESDEIRSKFADIHKRLIMKNNKMTVSSPVPELSKQAKKLEKEAKKIMENKKMSVEKKQEKLDK 333
                      2222222222222222222222222222222333333332222222222222222222222333333333333333222222222222222211 PP

  WC-1_Q01371-aln 276 srpqsekvsesmaakatqealsslaakqpsalssa 310
                                             l+ k p + +++
          F56D2.3 334 -----------------------LMLKAPENVKNE 345
                      .......................111111111111 PP

>> F54C8.7e  CE45380	WBGene00010040	status:Confirmed	UniProt:E1B6R4	protein_id:CBW48397.1
   #    score  bias  c-Evalue  i-Evalue hmmfrom  hmm to    alifrom  ali to    envfrom  env to     acc
 ---   ------ ----- --------- --------- ------- -------    ------- -------    ------- -------    ----
   1 ?    5.2   0.7      0.04         7     109     287 ..      40     155 ..       5     210 .. 0.42

  Alignments for each domain:
  == domain 1    score: 5.2 bits;  conditional E-value: 0.04
  WC-1_Q01371-aln 109 lsmlefgdpnddlgdfqfdqeaarvgssfeaisaslegesglyaqq..elsam.aadasdysslspdllgnmmaasfanvelsaqladslnsls 199
                      l  ++ ++++ + + +q+++++ +++++ + +s+ ++g   + a+    l+++ ++ ++ y +  +d+l +  ++++a +e             
         F54C8.7e  40 LTQMAEAEKKLSESFYQLSMKEEQIKAQCTMTSETMRGVGEQAASLdaCLRYFiSSMETVYNQTITDTLHTIYNTESARIEY------------ 121
                      2233333333333444444444444444444443333322111111112222202233334444444444444444444444............ PP

  WC-1_Q01371-aln 200 lspplesqsassalldsiktdefssemaaesadvsaasvkksstlkkqsdtlktsedkseasellsastsqkqnvasrpqsekvsesm 287
                                                                              d+++ s++++ ++ q +++     +ek +e++
         F54C8.7e 122 ------------------------------------------------------DVDRNDISAATNPPQGQLTKNLPVGATEKCEEKK 155
                      ......................................................3333333333333222222222111222222222 PP

>> DH11.5c  CE32345	WBGene00008438	status:Confirmed	UniProt:Q8I4L8	protein_id:CAD56565.1
   #    score  bias  c-Evalue  i-Evalue hmmfrom  hmm to    alifrom  ali to    envfrom  env to     acc
 ---   ------ ----- --------- --------- ------- -------    ------- -------    ------- -------    ----
   1 ?    5.1   0.5     0.042       7.4     100     196 ..     102     196 ..      80     327 .. 0.46

  Alignments for each domain:
  == domain 1    score: 5.1 bits;  conditional E-value: 0.042
  WC-1_Q01371-aln 100 leqseesRRlsmle.fgdpnddlgdfqfdqeaarvgssfeaisasleges..glyaqqelsamaadasdysslspdllgnmmaas.fanvelsa 189
                      +  ++ +RR+s+l+   ++n +l d  fd++ +r+ s  ++ ++   +++   + + ++ ++ma      s+++++++g+++ as ++nv  + 
          DH11.5c 102 TCYAPRRRRMSLLQsLRQQNRALADSGFDMHRQRTDSDSTNRDTCSPTQKisPPVTPTKKTTMA------SQIKNKIFGKKKDASaSGNVYNNG 189
                      3445788999988624566688889999998655544443333333333222222222333333......233333333322221012222222 PP

  WC-1_Q01371-aln 190 qladsln 196
                      + ++s +
          DH11.5c 190 EYSQSCD 196
                      2222222 PP

>> Y39A3CR.8a  CE43947	WBGene00021447	status:Partially_confirmed	UniProt:C7GIK4	protein_id:CCD62170.1
   #    score  bias  c-Evalue  i-Evalue hmmfrom  hmm to    alifrom  ali to    envfrom  env to     acc
 ---   ------ ----- --------- --------- ------- -------    ------- -------    ------- -------    ----
   1 ?    5.1   2.2     0.041       7.3     201     315 ..      69     183 ..      20     200 .. 0.61

  Alignments for each domain:
  == domain 1    score: 5.1 bits;  conditional E-value: 0.041
  WC-1_Q01371-aln 201 spplesqsassalldsiktdefssemaaesadvsaasvkksstlkkqsdtlktsedkseasellsastsqkqnvasrpqsekvsesmaakatqe 294
                      ++ ++s ++++ + d+++t +++s+++++ +++++++v + + l+  +d +    +k ++ ++  ++++++++ + ++++e++++++  k+  +
       Y39A3CR.8a  69 KKVVKSVEKTARMPDKPETGNTASKIEKPLEQSNQTPVVDCKPLEVPNDIAAGNPEKRHKRKKRVTKSKEQRAKSRESKEEERDKAKRRKKLVR 162
                      2333334444577788888888888888888888888888888888888776665555555444444444444444555555555555555555 PP

  WC-1_Q01371-aln 295 alsslaakqpsalssavssse 315
                         ++a++    +  a+++++
       Y39A3CR.8a 163 RGREVATQEVWDTVDAMKRKN 183
                      555555555555555554444 PP

>> K04G11.3  CE11746	WBGene00010571	status:Partially_confirmed	UniProt:Q93845	protein_id:CAB01758.1
   #    score  bias  c-Evalue  i-Evalue hmmfrom  hmm to    alifrom  ali to    envfrom  env to     acc
 ---   ------ ----- --------- --------- ------- -------    ------- -------    ------- -------    ----
   1 ?    5.1   2.2     0.041       7.2     139     361 ..     185     314 ..     101     358 .. 0.44

  Alignments for each domain:
  == domain 1    score: 5.1 bits;  conditional E-value: 0.041
  WC-1_Q01371-aln 139 aisaslegesglyaqqelsamaadasdysslsp..dllgnmmaasfanvelsaqladslnslslspplesqsassalldsiktdefssemaaes 230
                      + + ++++e+    q   ++m++++  y +ls+  +ll++ +    ++v++ ++  ++l + ++  +++++ + + l+                
         K04G11.3 185 KPQCEISMEN---RQAGNNEMTSPEPTYKELSNtvKLLQQENINLKNSVQTRKDQFSQLYAQKERYESTNEIEINRLK---------------- 259
                      1111222222...22223333333333333332111111111111111111111111111111111111111111111................ PP

  WC-1_Q01371-aln 231 advsaasvkksstlkkqsdtlktsedkseasellsastsqkqnvasrpqsekvsesmaakatqealsslaakqpsalssavssseeaak..qlk 322
                                                                                                    + v++++e  +   ++
         K04G11.3 260 ------------------------------------------------------------------------------KCVEEEIELNRqlIAE 275
                      ..............................................................................1111111111111122 PP

  WC-1_Q01371-aln 323 esevtqasstsgattpstsssekeskeksiYsksGfDml 361
                      ++++++++ +      ++ s+ ++s+ek   +k  f ml
         K04G11.3 276 NTRLATEQVSVKRNMEAARSELQRSEEKLNNAKREFSML 314
                      222222222222222222233333333333333333332 PP

>> D1086.6  CE43106	WBGene00008393	status:Confirmed	UniProt:O17729	protein_id:CAB04023.4
   #    score  bias  c-Evalue  i-Evalue hmmfrom  hmm to    alifrom  ali to    envfrom  env to     acc
 ---   ------ ----- --------- --------- ------- -------    ------- -------    ------- -------    ----
   1 ?    5.0   3.5     0.044       7.8     212     348 ..      61     196 ..      29     205 .. 0.50

  Alignments for each domain:
  == domain 1    score: 5.0 bits;  conditional E-value: 0.044
  WC-1_Q01371-aln 212 alldsiktdefssemaaesadvsaasvkks.stlkkqsdtlktsedkseasellsastsqkqnvasrpqsekvsesmaakatqealsslaakqp 304
                      ++++ i td++  +  ++s+d+ +  +++        s+ ++++ +k ++ ++++++  +  ++   ++ ++++ s+ ++a + ++++++ +++
          D1086.6  61 KTKEVIYTDQICYQFWTPSRDYITWCQSACgIPHVLASNPTEEVCEKWNKCDDVKRQCAAAGGNY-YAG-ANFQCSKYTPAPTVTSTTVVDTSE 152
                      55555666666666666655555444333201122233334444444333344433333333322.233.344444444444444555555555 PP

  WC-1_Q01371-aln 305 salssavssseeaakqlkesevtqasstsgattpstsssekesk 348
                      s++s+++++++++++ + +s++t++++ts+++t+ t++++++s 
          D1086.6 153 SSTSQSTTTPSTTTTIIVSSTTTTNPTTSTTPTTPTTTTPTTST 196
                      66666666555555555555555555555555444444444443 PP

>> Y39A3CR.8b  CE44032	WBGene00021447	status:Partially_confirmed	UniProt:C7GIK5	protein_id:CCD62169.1
   #    score  bias  c-Evalue  i-Evalue hmmfrom  hmm to    alifrom  ali to    envfrom  env to     acc
 ---   ------ ----- --------- --------- ------- -------    ------- -------    ------- -------    ----
   1 ?    5.1   2.4     0.042       7.4     201     315 ..      69     183 ..      19     200 .. 0.61

  Alignments for each domain:
  == domain 1    score: 5.1 bits;  conditional E-value: 0.042
  WC-1_Q01371-aln 201 spplesqsassalldsiktdefssemaaesadvsaasvkksstlkkqsdtlktsedkseasellsastsqkqnvasrpqsekvsesmaakatqe 294
                      ++ ++s ++++ + d+++t +++s+++++ +++++++v + + l+  +d +    +k ++ ++  ++++++++ + ++++e++++++  k+  +
       Y39A3CR.8b  69 KKVVKSVEKTARMPDKPETGNTASKIEKPLEQSNQTPVVDCKPLEVPNDIAAGNPEKRHKRKKRVTKSKEQRAKSRESKEEERDKAKRRKKLVR 162
                      2333334444577788888888888888888888888888888888888776665555555444444444444444555555555555555555 PP

  WC-1_Q01371-aln 295 alsslaakqpsalssavssse 315
                         ++a++    +  a+++++
       Y39A3CR.8b 163 RGREVATQEVWDTVDAMKRKN 183
                      555555555555555554444 PP

>> C01F6.6d  CE39889	WBGene00006438	locus:tag-60	status:Confirmed	UniProt:Q27GP0	protein_id:CAJ80817.1
   #    score  bias  c-Evalue  i-Evalue hmmfrom  hmm to    alifrom  ali to    envfrom  env to     acc
 ---   ------ ----- --------- --------- ------- -------    ------- -------    ------- -------    ----
   1 ?    4.9   0.8     0.049       8.6     248     329 ..     309     386 ..     161     436 .. 0.45

  Alignments for each domain:
  == domain 1    score: 4.9 bits;  conditional E-value: 0.049
  WC-1_Q01371-aln 248 sdtlktsedkseasellsastsqkqnvasrpqsekvsesmaakatqealsslaakqpsalssavssseeaakqlkesevtqa 329
                      + +++++++++++++ +++++  + +v+   ++e+  ++++ + t+ ++ + ++  + a++s+++++++ +++ ++++  q+
         C01F6.6d 309 EREISKMTTTTRTETITNSNSAYQYKVS--QNNENYGDNQTIVITTCSFLKYVP--SYATESHQKHEQHSQTHHHHHQHQQP 386
                      2222222222222222222222222222..111111111111111111111111..11111111111111111111111111 PP

>> T20F10.2b  CE13846	WBGene00011864	status:Confirmed	UniProt:Q1ZXS4	protein_id:CAJ85770.1
   #    score  bias  c-Evalue  i-Evalue hmmfrom  hmm to    alifrom  ali to    envfrom  env to     acc
 ---   ------ ----- --------- --------- ------- -------    ------- -------    ------- -------    ----
   1 ?    4.9   9.8     0.047       8.4     112     326 ..      58     222 ..      19     248 .. 0.26

  Alignments for each domain:
  == domain 1    score: 4.9 bits;  conditional E-value: 0.047
  WC-1_Q01371-aln 112 lefgdpnddlgdfqfdqeaarvgssf.eaisasleges....glyaqqelsamaadasdysslsp..dllgnmmaasfanvelsaqladslnsl 198
                      le ++++++  + q+d  ++++++ + +  +++l+ ++    g+    ++ ++++ +++ s+l++  + l+  ++a  + v+++aql ++ln+ 
        T20F10.2b  58 LESANSEKKSVSIQLDDITKKNEECMtSLRNTKLRVDTlekdGKS---NTDNYTKMQEELSALKEkaEELQRNNTALNSLVSTQAQLINQLNQT 148
                      112222222222222222222111110111111211111111111...1111111111111111111112222222222222222222222222 PP

  WC-1_Q01371-aln 199 slspplesqsass.alldsiktdefssemaaesadvsaasvkksstlkkqsdtlktsedkseasellsastsqkqnvasrpqsekvsesmaaka 291
                          + e+++ ++ a+l++++++                                                       ++p++++++e+ a+++
        T20F10.2b 149 IGIIQFEKEELKNaAHLNNLTPKI------------------------------------------------------EKPKDKQAEEQNAEEQ 188
                      222222222222211111221111......................................................1222222222222221 PP

  WC-1_Q01371-aln 292 tqealsslaakqpsalssavssseeaakqlkesev 326
                       +e+  ++++ +++++s++ ++ +e  + +++++v
        T20F10.2b 189 HKEKEVTVTT-VTTQHSREEAQVKEDNQAQSTTTV 222
                      1111111111.111111111111111111111122 PP

>> T26C11.6  CE29823	WBGene00000444	locus:ceh-21	homeobox	status:Confirmed	UniProt:Q22811	protein_id:CCD64528.1
   #    score  bias  c-Evalue  i-Evalue hmmfrom  hmm to    alifrom  ali to    envfrom  env to     acc
 ---   ------ ----- --------- --------- ------- -------    ------- -------    ------- -------    ----
   1 ?    4.7   7.5     0.057        10     199     334 ..      80     222 ..       3     248 .. 0.39

  Alignments for each domain:
  == domain 1    score: 4.7 bits;  conditional E-value: 0.057
  WC-1_Q01371-aln 199 slspplesqsassalldsiktdefssemaaesadvsaasvkksstlkkqsdtlktsedkseasellsast.sqkqnva.....srpqsekvses 286
                       +s+ le+++a+s+++   ++++++ +++++s+++s     +s+ l+++ +++++ +++++++++ +a++ s++++++      ++q++ +++ 
         T26C11.6  80 LESVVLEDHTAESTME-PGVSATVTEQLEEKSDKSSDGD-GTSKRLTRSLKSVENETEEDHEEKEDEAPQsSRRESTRlkrklLESQKTVQTTG 171
                      3333333333333333.2233334444444433333222.222233332222222222222222222222022222223333322222222222 PP

  WC-1_Q01371-aln 287 maakatqealsslaakqpsalssavssseeaak...qlkesevtqasstsg 334
                       +++a++++ ++ ++ ++s+ ++++ ++ e+ k   + ++s++ +asst g
         T26C11.6 172 NSSRASSKSQEKEVPGTKSQCAPKIRTTPEQSKaatKRQSSTTVRASSTCG 222
                      222222222222222222222222222222211100111111111222211 PP

>> F54C8.7c  CE44293	WBGene00010040	status:Confirmed	UniProt:D1MN62	protein_id:CBI63223.1
   #    score  bias  c-Evalue  i-Evalue hmmfrom  hmm to    alifrom  ali to    envfrom  env to     acc
 ---   ------ ----- --------- --------- ------- -------    ------- -------    ------- -------    ----
   1 ?    5.1   1.4     0.043       7.5     153     292 ..      57     194 ..       4     242 .. 0.44

  Alignments for each domain:
  == domain 1    score: 5.1 bits;  conditional E-value: 0.043
  WC-1_Q01371-aln 153 qqelsamaadasdysslspdllgnmma..asfanvelsaqladslnslslspplesqsassalldsiktdefssemaaesadvsaasvkksstl 244
                      + +++ ++a a+++s++ +++ +  ++   sf +++++++  +++ ++++++     +++ a+ld      f+s+m++  +++ + +++  +  
         F54C8.7c  57 HRRYGLVVAAAKNFSHVLTQMAEAEKKlsESFYQLSMKEEQIKAQCTMTSETMRGVGEQA-ASLDACLRY-FISSMETVYNQTITDTLH--TIY 146
                      335555666666666666655544333003334444433333222222222222222222.223222222.333333332222222222..223 PP

  WC-1_Q01371-aln 245 kkqsdtlktsedkseasellsastsqkqnvasrpqsekvsesmaakat 292
                      +++s++++   d+++ s++++ ++ q +++     +ek +e++a+ ++
         F54C8.7c 147 NTESARIEYDVDRNDISAATNPPQGQLTKNLPVGATEKCEEKKAKYEK 194
                      334444444444444444444444333333322222222222222222 PP

>> F01E11.5b  CE35711	WBGene00017157	locus:tyra-2	status:Confirmed	UniProt:Q19084	protein_id:CCD83464.1
   #    score  bias  c-Evalue  i-Evalue hmmfrom  hmm to    alifrom  ali to    envfrom  env to     acc
 ---   ------ ----- --------- --------- ------- -------    ------- -------    ------- -------    ----
   1 ?    4.9   0.2     0.047       8.4     238     356 ..     115     243 ..      73     273 .. 0.49

  Alignments for each domain:
  == domain 1    score: 4.9 bits;  conditional E-value: 0.047
  WC-1_Q01371-aln 238 vkksstlkkqsdtlktsedkseasellsastsqkqnva..........srpqsekvsesmaakatqealsslaakqpsalssavssseeaakql 321
                      +++ s++  +sd+  + e+++e+se + + ++   n +           + ++ek+++++++++++ +++ ++++  ++ + ++s+s  + k++
        F01E11.5b 115 LHEISHVLPTSDEFAKEEEEEEDSESSGQVENGLGNGNdaiieedeceDEDSDEKRDDHTSMTTVTATVTGPTEAPYMKREAKISKSVPIEKES 208
                      3334444444444444444433333333333322222244544433322222223333333333333333444333334444444443333333 PP

  WC-1_Q01371-aln 322 kesevtqasstsgattpstsssekeskeksiYsks 356
                      + ++  +++  s+++ + ++ + ++++++ iY ks
        F01E11.5b 209 AIQKREAKPMRSVMAISYEKVKRHKNRKERIYRKS 243
                      33333444444444445555556667777888887 PP

>> T04A8.13  CE43013	WBGene00011414	neurofilament triplet M protein	status:Confirmed	UniProt:Q22142	protein_id:CAA84732.
   #    score  bias  c-Evalue  i-Evalue hmmfrom  hmm to    alifrom  ali to    envfrom  env to     acc
 ---   ------ ----- --------- --------- ------- -------    ------- -------    ------- -------    ----
   1 ?    5.0  12.5     0.046       8.1     190     327 ..      52     190 ..       4     219 .. 0.37

  Alignments for each domain:
  == domain 1    score: 5.0 bits;  conditional E-value: 0.046
  WC-1_Q01371-aln 190 qladslnslslspplesqsassalldsiktdefssemaaesadvsaasvkksstlkkqsdtlktsedkseasellsastsqkqnvasrpqsekv 283
                      +l+d+ + l+++ + ++++a+++++++ k +e  +e  +e+++ +++  k++++ +k+++++  ++++s+++++ +++t+ +++ +++ ++ek+
         T04A8.13  52 KLQDEFAELKKDEEKDKEEAEKEKNEKEKKEEEKKEDGHEKKEDKKEDKKENENDEKKEKSKDDKKEESKEDKKEKTKTEDNEGKNEEKKKEKK 145
                      3333344444444433333333333333333222222222222222222222222222222222222222222222222222222222222222 PP

  WC-1_Q01371-aln 284 sesmaakatqealsslaak.qpsalssavssseeaakqlkesevt 327
                      +e++ +k+++e+++  ++k ++++++++v+++ ++ +++   ++ 
         T04A8.13 146 EEKKDEKEKKEKTEDDKEKeKEKTKEEKVKEDPKKDDKSGVDTIK 190
                      222222222222222221101111222222222222222223333 PP

>> W08A12.3  CE45466	WBGene00021080	status:Confirmed	UniProt:O01621	protein_id:CCD74295.1
   #    score  bias  c-Evalue  i-Evalue hmmfrom  hmm to    alifrom  ali to    envfrom  env to     acc
 ---   ------ ----- --------- --------- ------- -------    ------- -------    ------- -------    ----
   1 ?    4.9   1.8     0.049       8.7     964    1023 ..     107     163 ..     105     209 .. 0.59

  Alignments for each domain:
  == domain 1    score: 4.9 bits;  conditional E-value: 0.049
  WC-1_Q01371-aln  964 vsPRtssrggngdskskksnspshssplhkelsseskksqaanskseteeasvtteseea 1023
                       v PR+s+     d +s k +sps+++ ++ e + ++++++++++ +++e+++ t     +
         W08A12.3  107 VIPRKSAE---RDRESTKKSSPSKKVRMESEETINTNTTNSQSTINASENGEYTGGVLDG 163 
                       56777765...5788888888988888888877777766666666666666555443333 PP

>> C14F11.4b  CE42721	WBGene00015780	status:Confirmed	UniProt:B3WFT7	protein_id:CCD64547.1
   #    score  bias  c-Evalue  i-Evalue hmmfrom  hmm to    alifrom  ali to    envfrom  env to     acc
 ---   ------ ----- --------- --------- ------- -------    ------- -------    ------- -------    ----
   1 ?    5.0   2.4     0.046       8.1     969    1042 ..     229     299 ..     126     375 .. 0.58

  Alignments for each domain:
  == domain 1    score: 5.0 bits;  conditional E-value: 0.046
  WC-1_Q01371-aln  969 ssrggngdskskksnspshssplhkelsseskksqaanskseteeasvtteseeaeassssaaesalgvkqssa 1042
                       s  g+ ++++s  s s+s+ss+l+ +l   +++s+ +++ se + as+   ++e   sss+ ++s+++++++++
        C14F11.4b  229 SRPGSAAEKMSSVSRSSSKSSNLKANLVMPTRRSPPPKTPSEASYASTRP-KTER--SSSHKSASTVTSSATIT 299 
                       22233455555555566666666655555554444444333333222111.1111..11111111111111111 PP

>> C29A12.1  CE05326	WBGene00007797	status:Partially_confirmed	UniProt:Q18292	protein_id:CAA98244.1
   #    score  bias  c-Evalue  i-Evalue hmmfrom  hmm to    alifrom  ali to    envfrom  env to     acc
 ---   ------ ----- --------- --------- ------- -------    ------- -------    ------- -------    ----
   1 ?    5.0   0.8     0.046       8.1     158     295 ..      53     190 ..      26     238 .. 0.45

  Alignments for each domain:
  == domain 1    score: 5.0 bits;  conditional E-value: 0.046
  WC-1_Q01371-aln 158 amaadasdysslsp..dllgnmmaasfa.nvelsaqladslnslslspplesqsassalldsikt..defssemaaesadvsaasvkksstlkk 246
                      +++++ +d+s   +  +++++ ++a  a  +e   ++ +++ns+++++    ++ +++ l   k+  ++  +++ +e++ v    +++ ++lkk
         C29A12.1  53 TLTDELEDFSIRVHvaETVSEINPADNApVMECLVDVVNAINSITQNMYKIVNNDQNKRLFIAKSnaQRKHAKLLNEKEIV----MRRLEQLKK 142
                      555666666655544455555554443314555556666666666655555555554333222220022222222222211....222222222 PP

  WC-1_Q01371-aln 247 qs.dtlktsedkseasellsastsqkqnvasrpqsekvsesmaakatqea 295
                      ++ +++++se+k ++ ++ ++ ++ +++++  +q+ + +e   a a+  +
         C29A12.1 143 EQlKKTMESEKKLRDLQAENIRRDFQEQAR--SQAMRDHEVYLAYAEAIN 190
                      220222222222222223333333222222..222222222222222222 PP

>> F21D12.1d  CE27988	WBGene00003620	locus:nhr-21	status:Confirmed	UniProt:Q19678	protein_id:CCD69792.1
   #    score  bias  c-Evalue  i-Evalue hmmfrom  hmm to    alifrom  ali to    envfrom  env to     acc
 ---   ------ ----- --------- --------- ------- -------    ------- -------    ------- -------    ----
   1 ?    4.7   0.7     0.055       9.7     946    1045 ..      78     178 ..      70     204 .. 0.61

  Alignments for each domain:
  == domain 1    score: 4.7 bits;  conditional E-value: 0.055
  WC-1_Q01371-aln  946 qrdlcnscGlrWakqtGRvsPRtssrggngdskskksnspshssp.lh...kelsseskksqaanskseteeasvttes..eeaeassssaa 1031
                       qr+ c sc l+   ++G + PR      + d+ s  s+sp+  s  +h   ke+  ++  + ++ s+++t++++    s  ++  ++sss++
        F21D12.1d   78 QRNACRSCRLKECIKVG-MNPRAVQG--DIDTASTSSASPNLVSVeMHpytKEVECQT--EVSTISSHPTSPSTLPFVSsgSSICSVSSSCS 164 
                       89*********999999.68997654..68**********876540331114443333..33333334444443332220022333444444 PP

  WC-1_Q01371-aln 1032 esalgvkqssampp 1045
                       + +++ ++  am p
        F21D12.1d  165 SVSTVYSNCLAMLP 178 
                       44555555555544 PP

>> C01F6.6c  CE39888	WBGene00006438	locus:tag-60	status:Confirmed	UniProt:Q27GP1	protein_id:CAJ80816.1
   #    score  bias  c-Evalue  i-Evalue hmmfrom  hmm to    alifrom  ali to    envfrom  env to     acc
 ---   ------ ----- --------- --------- ------- -------    ------- -------    ------- -------    ----
   1 ?    4.9   0.5      0.05       8.7     219     275 ..     308     364 ..     178     419 .. 0.55

  Alignments for each domain:
  == domain 1    score: 4.9 bits;  conditional E-value: 0.05
  WC-1_Q01371-aln 219 tdefssemaaesadvsaasvkksstlkkqsdtlktsedkseasellsastsqkqnva 275
                       ++ +s+m+++ ++ + ++ +++ + k   + +++s++k+e++++++++++q+q+ +
         C01F6.6c 308 EEREISKMTTTTRTETITNSNSAYQYKYVPSYATESHQKHEQHSQTHHHHHQHQQPS 364
                      222222332222222222222222222222222222222222222222222221111 PP

>> T28F4.1  CE06523	WBGene00012136	status:Confirmed	UniProt:Q22849	protein_id:CAA96691.1
   #    score  bias  c-Evalue  i-Evalue hmmfrom  hmm to    alifrom  ali to    envfrom  env to     acc
 ---   ------ ----- --------- --------- ------- -------    ------- -------    ------- -------    ----
   1 ?    4.9   1.2     0.047       8.3     103     224 ..      91     215 ..      37     276 .. 0.64

  Alignments for each domain:
  == domain 1    score: 4.9 bits;  conditional E-value: 0.047
  WC-1_Q01371-aln 103 seesRRls.mlefgdpnddlgdfqfdqea.arvgssfeaisaslegesglyaqqelsamaadasdysslsp...dllgnmmaasfanvelsaql 191
                      + ++ Rl  + ++++++ + +d  ++q+   + + +f ++s+s++++s+  +++    m ++ s+ ss+     d+ g+ m+ s+++ ++   +
          T28F4.1  91 EVDEFRLEdLTHYEHASMHQNDLWLHQPYtGTDMGGFGGMSSSMSMASAGMTSYGSYDMPSSYSAPSSVGYqpfDMYGSSMSESATEGDMPLPS 184
                      3445555534456666667777777666436677899*********997666665555555555544443345689999999888888886666 PP

  WC-1_Q01371-aln 192 adslnslslspplesqsassalldsiktdefss 224
                      +  l+s+s + p  + s++++   s++t+ +ss
          T28F4.1 185 D-PLASMSGMLPAVESSSFDHFS-SPTTSVQSS 215
                      5.777788887777777775333.444443333 PP

>> F26B1.1  CE44051	WBGene00017815	status:Partially_confirmed	UniProt:C7FZT0	protein_id:CCD64201.1
   #    score  bias  c-Evalue  i-Evalue hmmfrom  hmm to    alifrom  ali to    envfrom  env to     acc
 ---   ------ ----- --------- --------- ------- -------    ------- -------    ------- -------    ----
   1 ?    4.9   2.6     0.049       8.7     980    1046 ..      48     112 ..      36     153 .. 0.36

  Alignments for each domain:
  == domain 1    score: 4.9 bits;  conditional E-value: 0.049
  WC-1_Q01371-aln  980 kksnspshssplhkelsseskksqaanskseteeasvtteseeaeassssaaesalgvkqssamppq 1046
                       kk +s +++ + +ke   +s++ +++++k+  ++ +v +++ ++ +  ++ ++s+ ++k++++ +++
          F26B1.1   48 KKKESKKRKKT-QKEEDCDSESIKQKKKKARVKKKEVRKSK-KDVEDDEDDSNSKSAKKKAVKVAKK 112 
                       23333322222.22222222222222222211111111111.1111111111111111111111111 PP

>> F21D12.1a  CE33375	WBGene00003620	locus:nhr-21	modulating N-terminal of steroid\/thyroid\/retinoic nuclear hormone re
   #    score  bias  c-Evalue  i-Evalue hmmfrom  hmm to    alifrom  ali to    envfrom  env to     acc
 ---   ------ ----- --------- --------- ------- -------    ------- -------    ------- -------    ----
   1 ?    4.7   0.7     0.056       9.8     946    1045 ..      78     178 ..      70     204 .. 0.61

  Alignments for each domain:
  == domain 1    score: 4.7 bits;  conditional E-value: 0.056
  WC-1_Q01371-aln  946 qrdlcnscGlrWakqtGRvsPRtssrggngdskskksnspshssp.lh...kelsseskksqaanskseteeasvttes..eeaeassssaa 1031
                       qr+ c sc l+   ++G + PR      + d+ s  s+sp+  s  +h   ke+  ++  + ++ s+++t++++    s  ++  ++sss++
        F21D12.1a   78 QRNACRSCRLKECIKVG-MNPRAVQG--DIDTASTSSASPNLVSVeMHpytKEVECQT--EVSTISSHPTSPSTLPFVSsgSSICSVSSSCS 164 
                       89*********999999.68997654..68**********876540331114443333..33333334444443332220022333444444 PP

  WC-1_Q01371-aln 1032 esalgvkqssampp 1045
                       + +++ ++  am p
        F21D12.1a  165 SVSTVYSNCLAMLP 178 
                       44555555555544 PP

>> F43C1.3  CE37012	WBGene00009648	locus:zhit-2	status:Confirmed	UniProt:Q7K7S3	protein_id:CAA15981.2
   #    score  bias  c-Evalue  i-Evalue hmmfrom  hmm to    alifrom  ali to    envfrom  env to     acc
 ---   ------ ----- --------- --------- ------- -------    ------- -------    ------- -------    ----
   1 ?    4.9   0.1     0.048       8.5      22     148 ..      46     169 ..      26     185 .. 0.60

  Alignments for each domain:
  == domain 1    score: 4.9 bits;  conditional E-value: 0.048
  WC-1_Q01371-aln  22 qqqeerqqqqqqqqqkvkdmrdegmvseeqtalqee.ssaaaidsqllkegdslddivrq..nekelqrRrsmpqaygnqaleqseesRRlsml 112
                      ++ +e  q +q+ + k+ d  ++g   +e++++  + + + + ++++l+++d  ++ v++   e+++  ++ +  ++++ +le+ e +RR+  l
          F43C1.3  46 KFYQE--QVKQELSGKKADISQKGEEYKEKMQKFLDgDWSGIEEGEPLDSDDEEQEDVADwqKEDTEAMKKTIQGTIDEYELEDGEIERRMTTL 137
                      22222..233344444555555555444444433330334445666777766666666551134445667788888988999999*******99 PP

  WC-1_Q01371-aln 113 efgdpnddlgdfqfdqeaarvgssfeaisasleges 148
                        +d+ d+l +    + + +  ++f+++ a++++e+
          F43C1.3 138 GLSDDIDELLN----TLTPEEREAFKQLAAEMQEEE 169
                      99988777653....333335677777777777665 PP

>> Y45F10D.2  CE16641	WBGene00012883	status:Confirmed	UniProt:O45945	protein_id:CAA16377.1
   #    score  bias  c-Evalue  i-Evalue hmmfrom  hmm to    alifrom  ali to    envfrom  env to     acc
 ---   ------ ----- --------- --------- ------- -------    ------- -------    ------- -------    ----
   1 ?    4.9   3.2     0.049       8.6     275     346 ..      66     144 ..      12     163 .. 0.42

  Alignments for each domain:
  == domain 1    score: 4.9 bits;  conditional E-value: 0.049
  WC-1_Q01371-aln 275 a............srpqsekvsesmaakatqealsslaakqpsalssavssseeaakqlkesevtqasstsgattpstssseke 346
                      +            s+p+++++s+s++ ++t +  ++ a+++p+++ s++s++ ++ +q+ +++    ++t++++++s ++++++
        Y45F10D.2  66 NsalpgylvssrsSTPPASSASSSAS-SMTPTGNGAQASTIPMNQGSSTSMPVRQKRQAVSTT----TTTASPMSTSSPTPSQQ 144
                      11122222222223333333333322.222222233333344444444444433333222222....22222222222222222 PP

>> ZK682.4  CE05102	WBGene00001954	locus:hlh-10	helix-loop-helix	status:Partially_confirmed	UniProt:Q23579	protein_id:CC
   #    score  bias  c-Evalue  i-Evalue hmmfrom  hmm to    alifrom  ali to    envfrom  env to     acc
 ---   ------ ----- --------- --------- ------- -------    ------- -------    ------- -------    ----
   1 ?    5.0   0.7     0.044       7.7      63     113 ..      34      89 ..       6     163 .. 0.58

  Alignments for each domain:
  == domain 1    score: 5.0 bits;  conditional E-value: 0.044
  WC-1_Q01371-aln  63 idsqllkegdslddivrqnekelqrRr.smpqaygn..qaleqseesRRls..mle 113
                      ++ ++ +++ + +d+v+qn++e++  + s p + +n  + +++ + +RR+   m +
          ZK682.4  34 TQDEPPENDTKENDLVKQNKSEVNDENeSTPSPTQNsrRRTSTGKIDRRMVgkMCT 89 
                      33444444455566777777766665557766666633334444556666544222 PP

>> F15G9.1a  CE01549	WBGene00008865	status:Confirmed	UniProt:Q10033	protein_id:CAA87331.1
   #    score  bias  c-Evalue  i-Evalue hmmfrom  hmm to    alifrom  ali to    envfrom  env to     acc
 ---   ------ ----- --------- --------- ------- -------    ------- -------    ------- -------    ----
   1 ?    4.8   1.1     0.051         9     163     286 ..      56     184 ..       9     244 .. 0.43

  Alignments for each domain:
  == domain 1    score: 4.8 bits;  conditional E-value: 0.051
  WC-1_Q01371-aln 163 asdysslspdllgnmmaasfanvelsaqladslnslslspplesqsass..alldsiktdefssemaaesadvsaasvkksstlkkqsdtlkts 254
                       s y+s  +  lg+ + + + + +++   +d+++ ls ++++ +  +++   +  ++ +++++s+  +e++d++++  + + tl ++ +++++ 
         F15G9.1a  56 YSTYASKYSTDLGKSTDKGMDDYSAAPIAKDEIEELSYDAKTPTTPTEEtvDAPREVLQESQISDFVEEDDDQQTEVEEVKLTLASEPEESEEE 149
                      2223333333333333333333333333333333333333222221111112223333444555555555555555555554555444444444 PP

  WC-1_Q01371-aln 255 edkseasells...astsqkqnvasrpqsekvses 286
                      ed+++  ++++   ast+ ++++  +++ ++vs++
         F15G9.1a 150 EDDEDVRKAQEllaASTQIRESSPVSSPVKEVSSA 184
                      44433322222000222222222222222222221 PP

>> F11C1.2  CE31472	WBGene00008691	locus:mff-1	status:Confirmed	UniProt:Q19343	protein_id:CAA91026.2
   #    score  bias  c-Evalue  i-Evalue hmmfrom  hmm to    alifrom  ali to    envfrom  env to     acc
 ---   ------ ----- --------- --------- ------- -------    ------- -------    ------- -------    ----
   1 ?    4.7   0.2     0.053       9.4      72     159 ..      21     112 ..       2     125 .. 0.65

  Alignments for each domain:
  == domain 1    score: 4.7 bits;  conditional E-value: 0.053
  WC-1_Q01371-aln  72 dslddivrqnekelqrRrsmpqaygn.qaleqseesRRls...mlefgdpnddlgdfqfdqeaarvgs.sfeaisaslegesglyaqqelsam 159
                      + l +  ++ ++ +  R s+p+ ++    ++  +e+RR+     l ++ p ++l+ f++++ a++ ++ +  +i +s++ ++ ++  +e++ m
          F11C1.2  21 NRLMNKFEEARTAMLERMSVPEHITVnGRATLVPEERRVFrttSLRMEVP-NHLNVFDLKEDAINHNNnQKITIPTSFDSSNVQNPYEEVKMM 112
                      344444567788899999***98876355566688888876667777777.789999999999655440445677777777644433333333 PP

>> F15G9.1c  CE32382	WBGene00008865	status:Confirmed	UniProt:Q8I4L0	protein_id:CAD56568.1
   #    score  bias  c-Evalue  i-Evalue hmmfrom  hmm to    alifrom  ali to    envfrom  env to     acc
 ---   ------ ----- --------- --------- ------- -------    ------- -------    ------- -------    ----
   1 ?    4.8   1.3     0.052       9.1     159     286 ..      56     183 ..      10     245 .. 0.45

  Alignments for each domain:
  == domain 1    score: 4.8 bits;  conditional E-value: 0.052
  WC-1_Q01371-aln 159 maadasdysslspdllgnmmaasfanvelsaqladslnslslspplesqsassalldsiktdefssemaaesadvsaasvkksstlkkqsdtlk 252
                      +++ as+ys+   +  + m  +s+a +    +  ++l+  +++p++ ++++ +a + ++ +++++s+  +e++d++++  + + tl ++ ++++
         F15G9.1c  56 YSTYASKYSTDLGKSTDRMDDYSAAPIAK--DEIEELSYDAKTPTTPTEETVDAPR-EVLQESQISDFVEEDDDQQTEVEEVKLTLASEPEESE 146
                      22233333333333333333333332222..1112233223333333333333333.3333334555555555555554444444544444444 PP

  WC-1_Q01371-aln 253 tsedkseasel...lsastsqkqnvasrpqsekvses 286
                      + ed+++  ++   l ast+ ++++  +++ ++vs++
         F15G9.1c 147 EEEDDEDVRKAqelLAASTQIRESSPVSSPVKEVSSA 183
                      4444333322200022222222222222222222222 PP

>> C53C9.2  CE27882	WBGene00016898	status:Confirmed	UniProt:Q09936	protein_id:CCD67909.1
   #    score  bias  c-Evalue  i-Evalue hmmfrom  hmm to    alifrom  ali to    envfrom  env to     acc
 ---   ------ ----- --------- --------- ------- -------    ------- -------    ------- -------    ----
   1 ?    4.4   3.0     0.068        12     966    1029 ..     324     387 ..     318     396 .. 0.74

  Alignments for each domain:
  == domain 1    score: 4.4 bits;  conditional E-value: 0.068
  WC-1_Q01371-aln  966 PRtssrggngdskskksnspshssplhkelsseskksqaanskseteeasvtteseeaeassss 1029
                        R+ssr ++ ds+s k++ p    p ++e  +e++k + +++k+e+ee ++++e+ee+e  +++
          C53C9.2  324 ERESSRQSEIDSQSVKASEPVEPEPEEEEEEEEEEKIEEPAAKEEEEEEEEEEEEEEEELEEEE 387 
                       599**********************999988888777777777776666655555554444333 PP

>> Y44A6D.3a  CE31858	WBGene00012854	status:Confirmed	UniProt:Q9XXE0	protein_id:CAA19517.2
   #    score  bias  c-Evalue  i-Evalue hmmfrom  hmm to    alifrom  ali to    envfrom  env to     acc
 ---   ------ ----- --------- --------- ------- -------    ------- -------    ------- -------    ----
   1 ?    4.7   5.2     0.055       9.7     220     337 ..      49     183 ..       3     204 .. 0.42

  Alignments for each domain:
  == domain 1    score: 4.7 bits;  conditional E-value: 0.055
  WC-1_Q01371-aln 220 defssemaaesadvsaasvkksstlkkqsdtlktsedkseasellsastsqkqnva.................srpqsekvsesmaakatqeal 296
                      ++ + e  +++++  ++   +++ l++qs++++ +   ++ +++ ++++++++n++                 ++ q ++ ++ +++k+  ++l
        Y44A6D.3a  49 ESSIREWRKNENKLIHNRDAAAARLNAQSSHSSGPARLNNMNNNNNNNHNHSKNNNiqytqtvfprrtpddivKHIQIAQITQLAMMKMDFTSL 142
                      2233333333334444444444455555555444444333333333333333333333555566665555444333334433333333333344 PP

  WC-1_Q01371-aln 297 sslaakqpsalssavssseeaakqlkesevtqasstsgatt 337
                        +a+  ++++++++++++    ++++s v ++ss s++ +
        Y44A6D.3a 143 ARIAPFLQAHQHQQQAQAKPDSISTASSVVGTPSSISSSSS 183
                      44444333333333333332222333333333332222221 PP

>> T20F10.2a  CE21191	WBGene00011864	status:Confirmed	UniProt:O18092	protein_id:CAB04747.1
   #    score  bias  c-Evalue  i-Evalue hmmfrom  hmm to    alifrom  ali to    envfrom  env to     acc
 ---   ------ ----- --------- --------- ------- -------    ------- -------    ------- -------    ----
   1 ?    4.6   9.8      0.06        11     112     326 ..      78     242 ..      39     268 .. 0.26

  Alignments for each domain:
  == domain 1    score: 4.6 bits;  conditional E-value: 0.06
  WC-1_Q01371-aln 112 lefgdpnddlgdfqfdqeaarvgssf.eaisasleges....glyaqqelsamaadasdysslsp..dllgnmmaasfanvelsaqladslnsl 198
                      le ++++++  + q+d  ++++++ + +  +++l+ ++    g+    ++ ++++ +++ s+l++  + l+  ++a  + v+++aql ++ln+ 
        T20F10.2a  78 LESANSEKKSVSIQLDDITKKNEECMtSLRNTKLRVDTlekdGKS---NTDNYTKMQEELSALKEkaEELQRNNTALNSLVSTQAQLINQLNQT 168
                      112222222222222222222111110111111211111111111...1111111111111111111112222222222222222222222222 PP

  WC-1_Q01371-aln 199 slspplesqsass.alldsiktdefssemaaesadvsaasvkksstlkkqsdtlktsedkseasellsastsqkqnvasrpqsekvsesmaaka 291
                          + e+++ ++ a+l++++++                                                       ++p++++++e+ a+++
        T20F10.2a 169 IGIIQFEKEELKNaAHLNNLTPKI------------------------------------------------------EKPKDKQAEEQNAEEQ 208
                      222222222222211111221111......................................................1222222222222211 PP

  WC-1_Q01371-aln 292 tqealsslaakqpsalssavssseeaakqlkesev 326
                       +e+  ++++ +++++s++ ++ +e  + +++++v
        T20F10.2a 209 HKEKEVTVTT-VTTQHSREEAQVKEDNQAQSTTTV 242
                      1111111111.111111111111111111111122 PP

>> F56F4.4  CE11266	WBGene00018981	status:Partially_confirmed	UniProt:O01841	protein_id:CCD71979.1
   #    score  bias  c-Evalue  i-Evalue hmmfrom  hmm to    alifrom  ali to    envfrom  env to     acc
 ---   ------ ----- --------- --------- ------- -------    ------- -------    ------- -------    ----
   1 ?    4.7   0.4     0.054       9.5     109     276 ..      50     217 ..      25     228 .] 0.55

  Alignments for each domain:
  == domain 1    score: 4.7 bits;  conditional E-value: 0.054
  WC-1_Q01371-aln 109 lsmlefgdpnddlgdfqfdqeaarvgssfeaisaslegesglyaqqelsamaadasdysslsp....dllgnmmaasfanvelsaqladslnsl 198
                      +s l+f+++n+ l+ +  +++++ v+ ++++i++   ++ ++++++ ++++  ++s++ +l +     ll+   ++   +v + ++++ +l+  
          F56F4.4  50 VSQLNFNKNNSTLQIYTEKKPNVGVHFKIQKIGKVYVHHLCNFTDFAVKYLHYNTSNFLKLLQistfPLLKLNCSF---SVTV-NNFQMDLPLY 139
                      5789999999999999999998888888899998888888999999999999999999888775332222222222...2222.2222234433 PP

  WC-1_Q01371-aln 199 slspplesqsassalldsiktdefssemaaesadv.saasvkksstlkkqsdtlktsedkseasellsastsqkqnvas 276
                      + ++++++   +   +d+ k +e   ++ +  + v  + + k+++ l++++++ +t   + + s++ ++s++ +++ +s
          F56F4.4 140 VIDAEIDEAVWQ-GYKDEEKKKELKRKLDEVTKIVeLQIAEKEQNGLNHKEAKRETDAARRKLSKEIKKSNNMQHKYKS 217
                      333333333333.223333333333333333222202223333344555554444444444444444444444443332 PP

>> ZC328.3a  CE34444	WBGene00022593	status:Partially_confirmed	UniProt:O02054	protein_id:CCD73297.1
   #    score  bias  c-Evalue  i-Evalue hmmfrom  hmm to    alifrom  ali to    envfrom  env to     acc
 ---   ------ ----- --------- --------- ------- -------    ------- -------    ------- -------    ----
   1 ?    4.4   2.9     0.066        12     246     339 ..     187     274 ..     122     352 .. 0.50

  Alignments for each domain:
  == domain 1    score: 4.4 bits;  conditional E-value: 0.066
  WC-1_Q01371-aln 246 kqsdtlktsedkseasellsastsqkqnvasrpqsekvsesmaakatqealsslaakqpsalssavssseeaakqlkesevtqasstsgattps 339
                       ++   +++++++e  +++ +s+++++  +++p++ ++ +s++++ t++ ++  + +++s+ s+++++s+   k+ ++++ t++ssts+     
         ZC328.3a 187 GED---EKAMTREEVWDMVYNSEDKNS-QNQTPPDGSTPASTKNTSTENMTNLSSRSFNSSISPRTEAST--LKNNNDKDNTSQSSTSSDFHDE 274
                      111...222222222222222222222.222233333333332222222222222222333333333222..2222222222222222222122 PP

>> ZC302.3  CE45399	WBGene00013863	status:Confirmed	UniProt:Q23257	protein_id:CBX25197.1
   #    score  bias  c-Evalue  i-Evalue hmmfrom  hmm to    alifrom  ali to    envfrom  env to     acc
 ---   ------ ----- --------- --------- ------- -------    ------- -------    ------- -------    ----
   1 ?    4.6   3.2      0.06        11      16     215 ..      45     238 ..      31     275 .. 0.66

  Alignments for each domain:
  == domain 1    score: 4.6 bits;  conditional E-value: 0.06
  WC-1_Q01371-aln  16 qqrqsqqqqeerqqqq...qqqqqkvkdmrdegmvseeqtalqeessaaaidsqllkegdslddivrqnekelqrRrsmpqaygnqaleqsees 106
                         q+q  ++ + ++q   +  +++ + m+d    +++q+  q++ ++++ d+q + ++  + +  r+ +++l++ +sm    ++q + ++   
          ZC302.3  45 LLAQMQPLPDPKPNTQkehHPVDRNFIAMID--DLKTTQIPWQKPGHIMTEDEQKMWNATRMREYRRKSNETLEKSKSMLDGLKSQCTVNTVVL 136
                      4455555555554433000334455566666..355667899**************************************99997666655555 PP

  WC-1_Q01371-aln 107 RRlsmlefgdpnddlgdfqfdqeaarvgssfeaisaslegesglyaqqelsamaadasdysslspdllgnmmaasfanvelsaqladslnslsl 200
                      + + + +  +++ +l+  +f  ++       +++  ++ + + +++q+     +a++s+y + s   l+ +++ +++ ++ +a+ +ds +  +l
          ZC302.3 137 KNMLITKSVEDSVKLNAARFLGKS------EKELM-DIPEIKQMFQQYWNCRKTASNSHYEQRSLIYLDRVVSLQTEYLNYKANRNDSRSPSQL 223
                      555555544444455544444443......33332.4555454556665555666777799999999999999999999999999998887777 PP

  WC-1_Q01371-aln 201 spplesqsassalld 215
                       +++++ ++++++ +
          ZC302.3 224 VKKIKDATMKAEAYE 238
                      666666655554433 PP

>> Y48A6B.10b  CE46040	WBGene00012971	status:Partially_confirmed	protein_id:CCA65695.1
   #    score  bias  c-Evalue  i-Evalue hmmfrom  hmm to    alifrom  ali to    envfrom  env to     acc
 ---   ------ ----- --------- --------- ------- -------    ------- -------    ------- -------    ----
   1 ?    4.7   1.9     0.056       9.8     236     307 ..     259     326 ..      88     352 .. 0.57

  Alignments for each domain:
  == domain 1    score: 4.7 bits;  conditional E-value: 0.056
  WC-1_Q01371-aln 236 asvkksstlkkqsdtlktsedkseasellsastsqkqnvasrpqsekvsesmaakatqealsslaakqpsal 307
                      +++kk+++lkk +++  + e ++e++++ ++s +++++   r++++k  e++a k++ +++ + a+  ++++
       Y48A6B.10b 259 ENQKKKKKLKKADESEDHEEAEEEEDKENEISVEEREAR--RAKNRKIREKKARKKAAQEARQAAE--EARQ 326
                      111112222222222111111111111111111111111..1222222222221111111111111..1111 PP

>> Y2H9A.1  CE27781	WBGene00003222	locus:mes-4	SET domain	status:Confirmed	UniProt:Q9NH52	protein_id:CAA16276.2
   #    score  bias  c-Evalue  i-Evalue hmmfrom  hmm to    alifrom  ali to    envfrom  env to     acc
 ---   ------ ----- --------- --------- ------- -------    ------- -------    ------- -------    ----
   1 ?    3.8   8.3      0.11        19      98     344 ..     569     819 ..     555     831 .. 0.52

  Alignments for each domain:
  == domain 1    score: 3.8 bits;  conditional E-value: 0.11
  WC-1_Q01371-aln  98 qaleqseesRRlsmlefgdpnddlgdfqfdqea......arvgssfeaisaslegesglyaqqelsamaadasdysslsp.dllgnmmaasfan 184
                      + + ++e++RRl  ++ + +  +++++ ++ ++      ar+g+  + i++s + + + + ++ + + ++++s y + s   ++ +       +
          Y2H9A.1 569 EIIDKAEKKRRLDSVSISRD-FQANHYMMELHKgltvdaARYGNISRYINHSCDPNAASFVTKVFVKKTKEGSLYDTRSYiRAIRTIDDGDEIT 661
                      46677889999998887776.6677777777776666667888888888888888887777777777777777776666544444444443333 PP

  WC-1_Q01371-aln 185 velsaqladslnslslspplesqsassalldsiktdefssemaaesadvsaasvkksstlkkqsdtlktsedkseasellsastsqkqnva... 275
                       + +++ +++l+     +++   ++ +a++++++++  s + a+++++++++svk+++  k+q++ ++ +      s+++++s s+ ++++   
          Y2H9A.1 662 FSYNMNNEENLPDCECGAENCMGTMGKAKREKPEVADSSEKAAKKNKSSKKKSVKNQNR-KSQEAGKNGTA-----SKKSEISPSKPSTSSass 749
                      33333334444433333333334444444455555544444444444444444444322.22222222222.....222222222222221000 PP

  WC-1_Q01371-aln 276 .srpqsekvsesmaakatqealsslaakqpsalssavssseeaakqlkesevtqasstsgattpstssse 344
                       s  q+++   s+++k+ ++++++++a++ s+ls++++++ ++ +q   s v++ s ++++ tp +++s+
          Y2H9A.1 750 tSFVQQASWPISQNKKNLKKNSNQPVADTGSTLSTSTELNFHEKPQELLSPVSSRSRAASSSTPRAQKSK 819
                      1234455555555666666666677766666666666666666666555566666655555555544433 PP

>> T23B12.7  CE14038	WBGene00001040	locus:dnj-22	status:Confirmed	UniProt:O17002	protein_id:CCD72919.1
   #    score  bias  c-Evalue  i-Evalue hmmfrom  hmm to    alifrom  ali to    envfrom  env to     acc
 ---   ------ ----- --------- --------- ------- -------    ------- -------    ------- -------    ----
   1 ?    4.7   1.8     0.057        10     135     236 ..      79     177 ..      20     237 .. 0.45

  Alignments for each domain:
  == domain 1    score: 4.7 bits;  conditional E-value: 0.057
  WC-1_Q01371-aln 135 ssfeaisaslegesglyaqqelsamaadasdysslspdllgnmmaasfanvelsaqladslnslslspplesqsassalldsiktdefssemaa 228
                       ++e+ s+ + +++g+  ++ ++ + + ++++s+  +   +  +++++a+   +++ +d+ n ++++ +  + + ++++++++k++++ ++ + 
         T23B12.7  79 MAQEHHSKRMAEADGK-RKKLIEDLEKREKEFSNGGKRSADGSTPMTAAQQA-KKKKTDQRN-FKEEIEAIRRQLEKEVNEEVKQKATLMKTER 169
                      1111222222222211.11122222222222332222222222222211111.111111222.1222222222222222222222222222222 PP

  WC-1_Q01371-aln 229 esadvsaa 236
                      e++++s++
         T23B12.7 170 EKHQKSQE 177
                      22222222 PP

>> Y57G11C.5c  CE46167	WBGene00013303	status:Confirmed	protein_id:CCD31153.1
   #    score  bias  c-Evalue  i-Evalue hmmfrom  hmm to    alifrom  ali to    envfrom  env to     acc
 ---   ------ ----- --------- --------- ------- -------    ------- -------    ------- -------    ----
   1 ?    4.8   0.8     0.052       9.2    1005    1042 ..     173     210 ..      66     245 .. 0.57

  Alignments for each domain:
  == domain 1    score: 4.8 bits;  conditional E-value: 0.052
  WC-1_Q01371-aln 1005 anskseteeasvtteseeaeassssaaesalgvkqssa 1042
                       +++  ++e+ +++++++ a++ +++++ ++l ++++++
       Y57G11C.5c  173 MRRVRKSEDREKEKDKKRARKEQKNQKVENLEQSTTAS 210 
                       11111111111111111111111111111111110000 PP

>> C18G1.2a  CE17418	WBGene00015981	locus:elt-7	GATA transcription factor	status:Confirmed	UniProt:O61924	protein_id:CCD
   #    score  bias  c-Evalue  i-Evalue hmmfrom  hmm to    alifrom  ali to    envfrom  env to     acc
 ---   ------ ----- --------- --------- ------- -------    ------- -------    ------- -------    ----
   1 ?    6.6   2.5     0.015       2.7     919     957 ..     132     171 ..     120     181 .. 0.83

  Alignments for each domain:
  == domain 1    score: 6.6 bits;  conditional E-value: 0.015
  WC-1_Q01371-aln 919 kgaGnlvrd..canchtrntPeWrrGPsGqrdlcnscGlrW 957
                      k   +++rd  c+ c t +t  Wr+   G+ + cn+c l +
         C18G1.2a 132 KKIAKVIRDacCSHCSTTTTTLWRKNDEGNLE-CNACNLYY 171
                      4456788887799*****************87.****9966 PP

>> Y102A5C.40  CE42314	WBGene00077624	status:Predicted	UniProt:B1GRN6	protein_id:CAQ16160.1
   #    score  bias  c-Evalue  i-Evalue hmmfrom  hmm to    alifrom  ali to    envfrom  env to     acc
 ---   ------ ----- --------- --------- ------- -------    ------- -------    ------- -------    ----
   1 ?    4.3   1.1     0.072        13     236     377 ..      19     159 ..      11     162 .. 0.50

  Alignments for each domain:
  == domain 1    score: 4.3 bits;  conditional E-value: 0.072
  WC-1_Q01371-aln 236 asvkksstlkkqsdtlktsedkseasellsastsqkqnvasrpqsekvsesmaakatqealsslaakqpsalssavssseeaakqlkesevtqa 329
                      ++ k+++t++k+ +t +t+++++ +   ++a+ + ++++++++ +++ s s     ++  l+++++ + s  + +   +    +   ++++t +
       Y102A5C.40  19 HPSKSTKTVTKKPATPTTTTTQKPQTPVTEAPITPTTTITTTTTTTTISPSECDASVTCDLNAITPISDSVYEFNSIVQPADSEGCVKTTITCK 112
                      4455555555555555554444444444444444444444444444444444444444444444442222222222222222223333334333 PP

  WC-1_Q01371-aln 330 sstsgattpstsssekeskeksiYsksGfDmlkaLwlvatRkdpkikl 377
                        +s+ + p t++  + +   +    + f++ +a w v  Rk+ k++l
       Y102A5C.40 113 -KASPEACPFTPDIVAVNADGEFSVVANFNVNQASWDVTCRKNGKLSL 159
                      .34444556666666666666666678899999999999999999877 PP

>> F42H10.3  CE37108	WBGene00018367	status:Partially_confirmed	UniProt:P34416	protein_id:CCD62883.1
   #    score  bias  c-Evalue  i-Evalue hmmfrom  hmm to    alifrom  ali to    envfrom  env to     acc
 ---   ------ ----- --------- --------- ------- -------    ------- -------    ------- -------    ----
   1 ?    4.6   1.2      0.06        11     160     282 ..      77     190 ..      30     292 .. 0.40

  Alignments for each domain:
  == domain 1    score: 4.6 bits;  conditional E-value: 0.06
  WC-1_Q01371-aln 160 aadasdysslspdllgnmmaasfanvelsaqladslnslslspplesqsassalldsiktdefssemaaesadvsaasvkks.stlkkqsdtlk 252
                      a+++++ s+++ ++  ++m+   +++e++   + +++ l+++++++s+ + + +ld+ + +e +     ++++ s ++++++ s +++qs   +
         F42H10.3  77 AENTKNQSNIKYHAEYEKMKG--TKIEIAD--DPEMERLKKNTQVQSNVSYHGVLDQKARQEEVR----PKEEISPNPTPTPiSPMNHQS--YS 160
                      222222222222111111111..1122211..111222222222222222222222222221111....111111111111101122222..22 PP

  WC-1_Q01371-aln 253 tsedkseasellsastsqkqnvasrpqsek 282
                      +++++  a+++l  st+q  +v+ +pq++ 
         F42H10.3 161 APTQAVAANTHLIYSTEQGGAVSPTPQKSI 190
                      333333333444444444444444444333 PP

>> F54C8.7d  CE45358	WBGene00010040	status:Confirmed	UniProt:E1B6R3	protein_id:CBW48396.1
   #    score  bias  c-Evalue  i-Evalue hmmfrom  hmm to    alifrom  ali to    envfrom  env to     acc
 ---   ------ ----- --------- --------- ------- -------    ------- -------    ------- -------    ----
   1 ?    4.6   1.5     0.058        10     153     292 ..      70     207 ..      18     255 .. 0.43

  Alignments for each domain:
  == domain 1    score: 4.6 bits;  conditional E-value: 0.058
  WC-1_Q01371-aln 153 qqelsamaadasdysslspdllgnmma..asfanvelsaqladslnslslspplesqsassalldsiktdefssemaaesadvsaasvkksstl 244
                      + +++ ++a a+++s++ +++ +  ++   sf +++++++  +++ ++++++     +++ a+ld      f+s+m++  +++ + +++  +  
         F54C8.7d  70 HRRYGLVVAAAKNFSHVLTQMAEAEKKlsESFYQLSMKEEQIKAQCTMTSETMRGVGEQA-ASLDACLRY-FISSMETVYNQTITDTLH--TIY 159
                      335555666666666666655544333003334444433333222222222222222222.223222222.333333332222222222..223 PP

  WC-1_Q01371-aln 245 kkqsdtlktsedkseasellsastsqkqnvasrpqsekvsesmaakat 292
                      +++s++++   d+++ s++++ ++ q +++     +ek +e++a+ ++
         F54C8.7d 160 NTESARIEYDVDRNDISAATNPPQGQLTKNLPVGATEKCEEKKAKYEK 207
                      334444444444444444444444333333322222222222222222 PP

>> Y44A6D.3c  CE46105	WBGene00012854	status:Confirmed	protein_id:CCA65658.1
   #    score  bias  c-Evalue  i-Evalue hmmfrom  hmm to    alifrom  ali to    envfrom  env to     acc
 ---   ------ ----- --------- --------- ------- -------    ------- -------    ------- -------    ----
   1 ?    4.5   5.3     0.062        11     220     337 ..      49     183 ..       3     204 .. 0.41

  Alignments for each domain:
  == domain 1    score: 4.5 bits;  conditional E-value: 0.062
  WC-1_Q01371-aln 220 defssemaaesadvsaasvkksstlkkqsdtlktsedkseasellsastsqkqnva.................srpqsekvsesmaakatqeal 296
                      ++ + e  +++++  ++   +++ l++qs++++ +   ++ +++ ++++++++n++                 ++ q ++ ++ +++k+  ++l
        Y44A6D.3c  49 ESSIREWRKNENKLIHNRDAAAARLNAQSSHSSGPARLNNMNNNNNNNHNHSKNNNiqytqtvfprrtpddivKHIQIAQITQLAMMKMDFTSL 142
                      2233333333333444444444455555554444444333333333333333333333555566665544444333444443333333333444 PP

  WC-1_Q01371-aln 297 sslaakqpsalssavssseeaakqlkesevtqasstsgatt 337
                        +a+  ++++++++++++    ++++s v ++ss s++ +
        Y44A6D.3c 143 ARIAPFLQAHQHQQQAQAKPDSISTASSVVGTPSSISSSSS 183
                      44444333333333333332222333333333332222221 PP

>> F23F12.9a  CE01256	WBGene00017755	locus:zip-8	status:Confirmed	UniProt:P46505	protein_id:CCD69928.1
   #    score  bias  c-Evalue  i-Evalue hmmfrom  hmm to    alifrom  ali to    envfrom  env to     acc
 ---   ------ ----- --------- --------- ------- -------    ------- -------    ------- -------    ----
   1 ?    4.8   2.7     0.053       9.4      63     129 ..      58     124 ..       2     170 .. 0.45

  Alignments for each domain:
  == domain 1    score: 4.8 bits;  conditional E-value: 0.053
  WC-1_Q01371-aln  63 idsqllkegdslddivrqnekelqrRrsmpqaygnqaleqseesRRlsmlefgdpnddlgdfqfdqe 129
                      ++ ++  + + l++ +++ne  ++ R s  +  +++++e++  +R+ ++le + ++++++  q++ +
        F23F12.9a  58 SKIDPKRSPKYLEKRMKNNEAAKKSRASRKHREQKNQTENELLKRKNAALEEELKQAKCELAQMQIT 124
                      2233333333333333333333333333333333333333333333333333222222222222111 PP

>> T08B2.12  CE13441	WBGene00020350	status:Confirmed	UniProt:Q9GYS3	protein_id:CCD67618.1
   #    score  bias  c-Evalue  i-Evalue hmmfrom  hmm to    alifrom  ali to    envfrom  env to     acc
 ---   ------ ----- --------- --------- ------- -------    ------- -------    ------- -------    ----
   1 ?    4.6   0.8     0.058        10     226     292 ..      46     112 ..       9     146 .. 0.38

  Alignments for each domain:
  == domain 1    score: 4.6 bits;  conditional E-value: 0.058
  WC-1_Q01371-aln 226 maaesadvsaasvkksstlkkqsdtlktsedkseasellsastsqkqnvasrpqsekvsesmaakat 292
                       a  +++ ++++v++++ ++++ + +    +++ ++++++a+ ++  +++ ++ +e +s+ + ++++
         T08B2.12  46 KAVAETEPATEPVQTTEAVEETTEAVVVEATQETKDAETNAPVDTPAANNIEATTEGASRPSLSSTV 112
                      1111222222233333333333222222222222222222222222222222222222222222222 PP

>> F56A6.4  CE45820	WBGene00018923	status:Confirmed	UniProt:Q9GZG5	protein_id:CCD71918.1
   #    score  bias  c-Evalue  i-Evalue hmmfrom  hmm to    alifrom  ali to    envfrom  env to     acc
 ---   ------ ----- --------- --------- ------- -------    ------- -------    ------- -------    ----
   1 ?    4.3   1.2     0.073        13     240     298 ..      81     139 ..      15     192 .. 0.39

  Alignments for each domain:
  == domain 1    score: 4.3 bits;  conditional E-value: 0.073
  WC-1_Q01371-aln 240 ksstlkkqsdtlktsedkseasellsastsqkqnvasrpqsekvsesmaakatqealss 298
                      +ss+ ++  + + ++e+++ ++++++++++ ++n++ + ++ek  ++ ++ ++++++  
          F56A6.4  81 SSSQENTDINVVARPEKRKLTDDEKETQKELRENAKRAREAEKERKTLEKDKKKSEMAR 139
                      11111111111111111111111111111111111111111111111111111111111 PP

>> C48E7.7  CE08822	WBGene00016752	status:Confirmed	UniProt:Q8IG73	protein_id:CCD64208.1
   #    score  bias  c-Evalue  i-Evalue hmmfrom  hmm to    alifrom  ali to    envfrom  env to     acc
 ---   ------ ----- --------- --------- ------- -------    ------- -------    ------- -------    ----
   1 ?    4.6   0.8     0.058        10     226     292 ..      46     112 ..       9     146 .. 0.38

  Alignments for each domain:
  == domain 1    score: 4.6 bits;  conditional E-value: 0.058
  WC-1_Q01371-aln 226 maaesadvsaasvkksstlkkqsdtlktsedkseasellsastsqkqnvasrpqsekvsesmaakat 292
                       a  +++ ++++v++++ ++++ + +    +++ ++++++a+ ++  +++ ++ +e +s+ + ++++
          C48E7.7  46 KAVAETEPATEPVQTTEAVEETTEAVVVEATQETKDAETNAPVDTPAANNIEATTEGASRPSLSSTV 112
                      1111222222233333333333222222222222222222222222222222222222222222222 PP

>> Y6E2A.4  CE42248	WBGene00012398	status:Partially_confirmed	UniProt:O45969	protein_id:CAA15963.3
   #    score  bias  c-Evalue  i-Evalue hmmfrom  hmm to    alifrom  ali to    envfrom  env to     acc
 ---   ------ ----- --------- --------- ------- -------    ------- -------    ------- -------    ----
   1 ?    4.4   3.4      0.07        12     143     318 ..     128     306 ..      36     367 .. 0.49

  Alignments for each domain:
  == domain 1    score: 4.4 bits;  conditional E-value: 0.07
  WC-1_Q01371-aln 143 slegesglyaqqelsamaadasdysslsp.dllgnmmaasfanvelsaqladslnslslspplesqsass..alldsiktdefssemaaesadv 233
                      +++ ++ l +q++++++++  +++s+  + ++++   ++ f    ++   + ++  ++++p+  s + ++  ++++s++ + + ++ ++  +++
          Y6E2A.4 128 KVDFHEELWQQTRFQKLTSAITNFSEKIQnKTVSYIPPSRFLFAFVGFLASWTIVPVFNTPKKISSKIFTpkHVEQSMNGNGVHKMEKNGTNHT 221
                      3333445555556777777777777655424444444444333333323332333344444444443333324444555553333333333444 PP

  WC-1_Q01371-aln 234 saasvkksstlkkqsdtlktsedkseasellsastsqkqnvasrpqsekvsesmaakatqealsslaakqpsalssavssseeaa 318
                      ++++++++  ++ q+++   ++ +++ ++  ++ ++++q ++++ +  +++ s+  +++++ l++   +++++++++ +++ee+ 
          Y6E2A.4 222 TKNPIPSKIIVTPQENDEAITKFHESMKNSENVISEKEQDLQNKLNVYQKEISARLEVQEKRLHAEIDAFEHEKEQRRKQEEEEF 306
                      4455555555555544433333332233333333333333332333333333333333333333333333333333333222221 PP

>> C24H12.2  CE36793	WBGene00016072	status:Partially_confirmed	UniProt:O17164	protein_id:CCD62827.1
   #    score  bias  c-Evalue  i-Evalue hmmfrom  hmm to    alifrom  ali to    envfrom  env to     acc
 ---   ------ ----- --------- --------- ------- -------    ------- -------    ------- -------    ----
   1 ?    4.6   0.5     0.059        10     985    1031 ..      14      60 ..       9     128 .. 0.67

  Alignments for each domain:
  == domain 1    score: 4.6 bits;  conditional E-value: 0.059
  WC-1_Q01371-aln  985 pshssplhkelsseskksqaanskseteeasvtteseeaeassssaa 1031
                        s +spl+ke +s++++s++++s++et++a  +  + +++++ss+  
         C24H12.2   14 NSEESPLKKEQTSDENESSTQHSSQETDRAGFQFLEVHGSKKSSTIF 60  
                       56789999999999999999999999998876555544444443333 PP


Internal pipeline statistics summary:
-------------------------------------
Query model(s):                            1  (1072 nodes)
Target sequences:                      25547  (11210993 residues)
Passed MSV filter:                     25547  (1); expected 25547.0 (1)
Passed bias filter:                    25547  (1); expected 25547.0 (1)
Passed Vit filter:                     25547  (1); expected 25547.0 (1)
Passed Fwd filter:                     25547  (1); expected 25547.0 (1)
Initial search space (Z):              25547  [actual number of targets]
Domain search space  (domZ):             145  [number of targets reported over threshold]
# CPU time: 107.24u 213.57s 00:05:20.81 Elapsed: 00:01:26.43
# Mc/sec: 139.05
//
