# Supplementary material for: Potential Conservation of Circadian Clock Proteins in the phylum Nematoda as Revealed by Bioinformatic Searches
Source: PLoS One. 2014 Nov 14;9(11):e112871. doi: 10.1371/journal.pone.0112871 (PMC4232591; doi:10.1371/journal.pone.0112871)
Supplement: File S1 — HMM profiles used in this work and HMMsearch results. (ZIP) [file pone.0112871.s007.zip › HMMs-CE/Neurospora/VVD_AAK08514-aln.fasta.hmm.res]

# hmmsearch :: search profile(s) against a sequence database
# HMMER 3.0 (March 2010); http://hmmer.org/
# Copyright (C) 2010 Howard Hughes Medical Institute.
# Freely distributed under the GNU General Public License (GPLv3).
# - - - - - - - - - - - - - - - - - - - - - - - - - - - - - - - - - - - -
# query HMM file:                  VVD_AAK08514-aln.fasta.hmm
# target sequence database:        ../../../../ProteomasGus/wormpep229
# Max sensitivity mode:            on [all heuristic filters off]
# - - - - - - - - - - - - - - - - - - - - - - - - - - - - - - - - - - - -

Query:       VVD_AAK08514-aln  [M=196]
Scores for complete sequences (score includes all domains):
   --- full sequence ---   --- best 1 domain ---    -#dom-
    E-value  score  bias    E-value  score  bias    exp  N  Sequence   Description
    ------- ------ -----    ------- ------ -----   ---- --  --------   -----------
    1.3e-06   28.4   0.0    3.3e-06   27.1   0.0    1.6  1  F16B3.1    CE24905	WBGene00001171	locus:egl-2	channel protei
  ------ inclusion threshold ------
       0.17   11.7   0.0       0.24   11.2   0.0    1.4  1  T22F7.4    CE39778	WBGene00020703	status:Partially_confirmed
       0.65    9.8   0.1        1.3    8.8   0.1    1.4  1  R11A8.1    CE43620	WBGene00011236	status:Partially_confirmed
       0.96    9.3   0.0        1.7    8.4   0.0    1.3  1  C47D12.2   CE20567	WBGene00008136	status:Confirmed	UniProt:Q
        2.5    7.9   0.4         10    5.9   0.2    2.0  2  C35A5.7    CE31892	WBGene00007951	transmembranous domains	st
        3.4    7.4   0.0        7.6    6.3   0.0    1.5  1  Y45F10C.3  CE16637	WBGene00012879	locus:fbxa-215	status:Conf
        3.5    7.4   0.4        9.8    6.0   0.3    1.7  1  F20C5.5    CE44438	WBGene00008970	status:Partially_confirmed
          4    7.2   0.0        7.1    6.4   0.0    1.3  1  M01F1.1    CE01029	WBGene00001639	locus:gly-14	alpha-1,3-man
        4.6    7.0   0.1        6.7    6.5   0.0    1.2  1  F43E2.2    CE07238	WBGene00018391	locus:rpb-4	status:Confirm
        5.8    6.7   0.0         15    5.4   0.0    1.6  2  C18B12.5   CE08309	WBGene00007667	locus:fbxa-97	status:Confi
        7.3    6.4   0.1         24    4.7   0.0    1.7  2  Y59A8B.22d CE45224	WBGene00013354	locus:snx-6	status:Partial
        8.1    6.2   0.2         14    5.5   0.1    1.3  1  T22C1.1    CE36611	WBGene00011912	status:Confirmed	UniProt:Q
        8.1    6.2   0.2         88    2.8   0.0    2.1  2  H20J04.4a  CE32054	WBGene00019219	helicase	status:Partially_
        8.2    6.2   0.1         21    4.8   0.1    1.7  1  ZK675.2    CE01721	WBGene00014066	locus:rev-1	DNA repair pro
        8.3    6.2   1.5         15    5.3   1.0    1.5  1  T21C12.4b  CE44979	WBGene00011900	status:Confirmed	UniProt:A
        8.5    6.2   1.7      1e+02    2.7   0.0    2.9  3  F16H6.9    CE18605	WBGene00008899	status:Partially_confirmed
        8.6    6.1   1.3         16    5.2   0.9    1.3  1  Y50D7A.4   CE35099	WBGene00021754	locus:hpo-29	status:Partia
        8.9    6.1   0.1         14    5.5   0.1    1.4  1  F38A5.3b   CE33642	WBGene00002274	locus:lec-11	status:Confir
        9.6    6.0   0.0         16    5.2   0.0    1.2  1  F27C8.1    CE03266	WBGene00000002	locus:aat-1	integral membr
        9.9    5.9   0.0         18    5.1   0.0    1.4  1  C25F6.7a   CE27089	WBGene00016106	status:Partially_confirmed
        9.9    5.9   0.0         17    5.1   0.0    1.4  1  C25F6.7b   CE30879	WBGene00016106	status:Partially_confirmed


Domain annotation for each sequence (and alignments):
>> F16B3.1  CE24905	WBGene00001171	locus:egl-2	channel protein	status:Confirmed	UniProt:O44164	protein_id:CCD69554.1
   #    score  bias  c-Evalue  i-Evalue hmmfrom  hmm to    alifrom  ali to    envfrom  env to     acc
 ---   ------ ----- --------- --------- ------- -------    ------- -------    ------- -------    ----
   1 !   27.1   0.0   2.7e-09   3.3e-06      81     178 ..      29     117 ..      24     125 .. 0.71

  Alignments for each domain:
  == domain 1    score: 27.1 bits;  conditional E-value: 2.7e-09
  VVD_AAK08514-aln  81 alilCDLekpdtPivYaseafleltGYskaevlgrnCr..flqapdgkvkrksarkyvddelvkkmrkavekndevqlevtnfkkdGtrfvnl 171
                       ++il + +  d PivY+ + f++l GY++ae++ + C   f+   +g+v             ++km+ a+e+ +  q e+   kk+ t+   l
           F16B3.1  29 SFILANAQVVDYPIVYCNDGFSKLVGYTRAEIMQKPCSlaFMHGEHGEVGS-----------LQKMQEALENARTEQAEIGLCKKNKTPIWLL 110
                       6789999999***************************72244444444433...........4556666666666666666666666666666 PP

  VVD_AAK08514-aln 172 ltmiPvr 178
                       + + P++
           F16B3.1 111 VHLAPIK 117
                       6666665 PP

>> T22F7.4  CE39778	WBGene00020703	status:Partially_confirmed	UniProt:Q8MP14	protein_id:CCD61813.1
   #    score  bias  c-Evalue  i-Evalue hmmfrom  hmm to    alifrom  ali to    envfrom  env to     acc
 ---   ------ ----- --------- --------- ------- -------    ------- -------    ------- -------    ----
   1 ?   11.2   0.0    0.0002      0.24     110     134 ..      98     122 ..      87     167 .. 0.81

  Alignments for each domain:
  == domain 1    score: 11.2 bits;  conditional E-value: 0.0002
  VVD_AAK08514-aln 110 aevlgrnCrflqapdgkvkrksark 134
                        e + rnCrf+q p++k+  k   k
           T22F7.4  98 LECFSRNCRFFQRPEEKALIKHVMK 122
                       58899*********98876655544 PP

>> R11A8.1  CE43620	WBGene00011236	status:Partially_confirmed	UniProt:Q21923	protein_id:CAA94366.2
   #    score  bias  c-Evalue  i-Evalue hmmfrom  hmm to    alifrom  ali to    envfrom  env to     acc
 ---   ------ ----- --------- --------- ------- -------    ------- -------    ------- -------    ----
   1 ?    8.8   0.1    0.0011       1.3     106     161 ..     254     315 ..     248     331 .. 0.77

  Alignments for each domain:
  == domain 1    score: 8.8 bits;  conditional E-value: 0.0011
  VVD_AAK08514-aln 106 GYskaevlgrnCrflqap.....dgkvkrksarkyvddelvkkmrkavek.ndevqlevtnf 161
                       GY+++e+++  C f  +       +k +  s +++v+d++ ++m ++ ++ ++e+  ev+n 
           R11A8.1 254 GYQEDEIIESTCTFTETAkdfqaANKHQTFSKQENVEDTIFEDMDQSDNQeKSELLDEVENV 315
                       9*************998865422233333468889999999***999765256887788775 PP

>> C47D12.2  CE20567	WBGene00008136	status:Confirmed	UniProt:Q18668	protein_id:CAA93767.1
   #    score  bias  c-Evalue  i-Evalue hmmfrom  hmm to    alifrom  ali to    envfrom  env to     acc
 ---   ------ ----- --------- --------- ------- -------    ------- -------    ------- -------    ----
   1 ?    8.4   0.0    0.0014       1.7      12     101 ..     142     230 ..     128     239 .. 0.68

  Alignments for each domain:
  == domain 1    score: 8.4 bits;  conditional E-value: 0.0014
  VVD_AAK08514-aln  12 eslklalneweaealnaaseeqraaqadadpviypglysasGydllsillrva.arpnPkvdlGavDcsvalilCDLekpdtPivYaseaf 101
                       +s +++    e+++ +++++e+++ ++++ p+++++   +  y+l+sil+++  + +   +++ av c  +l+   L   ++ iv +s  f
          C47D12.2 142 SSSTSSSSDEEDDDEQKSENENNNGATKYIPIVFQNTAEEFTYELVSILINISvNETTLAIHVEAVRCLLTLLSSQL--YNESIVNTSIVF 230
                       223333344445555555556666667799*********************96145667889999988777766555..466677666655 PP

>> C35A5.7  CE31892	WBGene00007951	transmembranous domains	status:Partially_confirmed	UniProt:Q18475	protein_id:CAA94909
   #    score  bias  c-Evalue  i-Evalue hmmfrom  hmm to    alifrom  ali to    envfrom  env to     acc
 ---   ------ ----- --------- --------- ------- -------    ------- -------    ------- -------    ----
   1 ?    5.9   0.2    0.0083        10      48     108 ..      33      90 ..      12      94 .. 0.82
   2 ?   -1.5   0.0       1.5   1.8e+03      73      99 ..     376     402 ..     337     415 .. 0.61

  Alignments for each domain:
  == domain 1    score: 5.9 bits;  conditional E-value: 0.0083
  VVD_AAK08514-aln  48 lysasGydllsillrvaarpnPkvdlGavDcsvalilCDLekpdtPivYaseafleltGYs 108
                       + + +G  +  + + v +rp+ +  + ++ c  a+ lCD+    + +v+ + +fl ++GY 
           C35A5.7  33 ILCLAGTAMNIVTVIVLTRPSMRSAVNSLLC--AIALCDILVMTSVLVFVT-HFLLFAGYR 90 
                       5577788888888999999999999888765..6678*****999999987.799999995 PP

  == domain 2    score: -1.5 bits;  conditional E-value: 1.5
  VVD_AAK08514-aln  73 lGavDcsvalilCDLekpdtPivYase 99 
                       l +  +s + +l  +++pd P +Y+ +
           C35A5.7 376 LTSHRVSASSVLLPISRPDPPRMYSGN 402
                       333344555566666666666666655 PP

>> Y45F10C.3  CE16637	WBGene00012879	locus:fbxa-215	status:Confirmed	UniProt:O62474	protein_id:CAB16478.1
   #    score  bias  c-Evalue  i-Evalue hmmfrom  hmm to    alifrom  ali to    envfrom  env to     acc
 ---   ------ ----- --------- --------- ------- -------    ------- -------    ------- -------    ----
   1 ?    6.3   0.0    0.0062       7.6     100     157 ..     147     207 ..     140     217 .. 0.88

  Alignments for each domain:
  == domain 1    score: 6.3 bits;  conditional E-value: 0.0062
  VVD_AAK08514-aln 100 afleltGYskaevl..grnCrflqap.dgkvkrksarkyvddelvkkmrkavekndevqle 157
                       ++l+l GY   e +  g +C  l    d+ vk+k   +y   e ++ mr++ ++ +e +++
         Y45F10C.3 147 SYLQLDGYPGIEYIhcGADCNVLYGKrDKYVKNKNHVEYALTEAIQLMRNSNNHSKEFHVR 207
                       689999**9999875589*****9887999***********************99998775 PP

>> F20C5.5  CE44438	WBGene00008970	status:Partially_confirmed	UniProt:Q19636	protein_id:CAA92298.3
   #    score  bias  c-Evalue  i-Evalue hmmfrom  hmm to    alifrom  ali to    envfrom  env to     acc
 ---   ------ ----- --------- --------- ------- -------    ------- -------    ------- -------    ----
   1 ?    6.0   0.3     0.008       9.8     125     154 ..     290     319 ..     281     325 .. 0.79

  Alignments for each domain:
  == domain 1    score: 6.0 bits;  conditional E-value: 0.008
  VVD_AAK08514-aln 125 gkvkrksarkyvddelvkkmrkavekndev 154
                        +++++    ++d++++k+m+k++++n+++
           F20C5.5 290 REISKQNVTIKTDEDMIKDMKKTIDSNENM 319
                       45566666677899*************875 PP

>> M01F1.1  CE01029	WBGene00001639	locus:gly-14	alpha-1,3-mannosyl-glycoprotein beta-1,2-N-acetylglucosaminyltransferase
   #    score  bias  c-Evalue  i-Evalue hmmfrom  hmm to    alifrom  ali to    envfrom  env to     acc
 ---   ------ ----- --------- --------- ------- -------    ------- -------    ------- -------    ----
   1 ?    6.4   0.0    0.0058       7.1      94     156 ..      13      75 ..      11      83 .. 0.88

  Alignments for each domain:
  == domain 1    score: 6.4 bits;  conditional E-value: 0.0058
  VVD_AAK08514-aln  94 ivYaseafleltGYskaevlgrnCrflqapdgkvkrksarkyvddelvkkmrkavekndevql 156
                       ++Y s +f+   G++++ ++    r l+  d++ +r     +v++e ++++  ++++ + +++
           M01F1.1  13 LIYFSWNFYIQNGFTNKAIVKEELRLLKEMDEAGSRLEKLLKVEKEHMERLSETMNRATRLRI 75 
                       5899**************************999999998888999888888888887776665 PP

>> F43E2.2  CE07238	WBGene00018391	locus:rpb-4	status:Confirmed	UniProt:O02092	protein_id:CCD63552.1
   #    score  bias  c-Evalue  i-Evalue hmmfrom  hmm to    alifrom  ali to    envfrom  env to     acc
 ---   ------ ----- --------- --------- ------- -------    ------- -------    ------- -------    ----
   1 ?    6.5   0.0    0.0055       6.7     144     179 ..      53      88 ..      43     105 .. 0.79

  Alignments for each domain:
  == domain 1    score: 6.5 bits;  conditional E-value: 0.0055
  VVD_AAK08514-aln 144 mrkavekndevqlevtnfkkdGtrfvnlltmiPvrl 179
                        +  +e+ +ev ++  n+ +  +rf+n  t+  vr+
           F43E2.2  53 SKDEIEEMSEVFIKTLNYARRMSRFKNRETIRAVRA 88 
                       566799999******************999987764 PP

>> C18B12.5  CE08309	WBGene00007667	locus:fbxa-97	status:Confirmed	UniProt:Q93247	protein_id:CAA20926.1
   #    score  bias  c-Evalue  i-Evalue hmmfrom  hmm to    alifrom  ali to    envfrom  env to     acc
 ---   ------ ----- --------- --------- ------- -------    ------- -------    ------- -------    ----
   1 ?   -3.2   0.0       5.3   6.5e+03     152     180 ..      67      95 ..      60      98 .. 0.75
   2 ?    5.4   0.0     0.012        15      98     149 ..     161     217 ..     154     224 .. 0.75

  Alignments for each domain:
  == domain 1    score: -3.2 bits;  conditional E-value: 5.3
  VVD_AAK08514-aln 152 devqlevtnfkkdGtrfvnlltmiPvrld 180
                       d + + +++f    ++ +n+l +i + ++
          C18B12.5  67 DHIDIAINDFCNMVKSSKNCLGIIDLDFQ 95 
                       56777888888888888899999887665 PP

  == domain 2    score: 5.4 bits;  conditional E-value: 0.012
  VVD_AAK08514-aln  98 seafleltGYskaevlgrnCrflqap.dgkvkrks....arkyvddelvkkmrkave 149
                        ++f+++  + +a +l+ +C++l a+ +++ ++        +y ++e + k++k + 
          C18B12.5 161 YDHFVNMNQWKNASILNLDCKYLPADfHQHLSKFKhleiKLEYISNEDIDKIKKMIS 217
                       589********************9997444444222334667777888887777775 PP

>> Y59A8B.22d  CE45224	WBGene00013354	locus:snx-6	status:Partially_confirmed	UniProt:D9PTP8	protein_id:CBW44403.1
   #    score  bias  c-Evalue  i-Evalue hmmfrom  hmm to    alifrom  ali to    envfrom  env to     acc
 ---   ------ ----- --------- --------- ------- -------    ------- -------    ------- -------    ----
   1 ?   -0.5   0.0      0.74     9e+02      23      58 ..      19      51 ..       3      70 .. 0.55
   2 ?    4.7   0.0      0.02        24      97     148 ..      74     126 ..      65     132 .. 0.73

  Alignments for each domain:
  == domain 1    score: -0.5 bits;  conditional E-value: 0.74
  VVD_AAK08514-aln 23 aealnaaseeqraaqadadpviypglysasGydlls 58
                        ++ +++ +  ++qa a+ ++y  + + + y+  +
        Y59A8B.22d 19 LGDTLHYFAR--DTQA-AKDLLYRRMRCLANYEAAN 51
                      3333333333..4444.4567787777777776554 PP

  == domain 2    score: 4.7 bits;  conditional E-value: 0.02
  VVD_AAK08514-aln  97 aseafleltGYskaevlgrnCrflqapdgkvkrks.arkyvddelvkkmrkav 148
                       a ++f e+tG sk+e+ +   r +qa +++ +  +    + ++  +  +r  v
        Y59A8B.22d  74 ACKKFEEITGLSKNELKELKTRRVQAFKKNLTDLAeLEIKHSKAEISLLRDVV 126
                       6789**************99999999866655444122334445555555555 PP

>> T22C1.1  CE36611	WBGene00011912	status:Confirmed	UniProt:Q22662	protein_id:CAA99920.2
   #    score  bias  c-Evalue  i-Evalue hmmfrom  hmm to    alifrom  ali to    envfrom  env to     acc
 ---   ------ ----- --------- --------- ------- -------    ------- -------    ------- -------    ----
   1 ?    5.5   0.1     0.011        14     131     171 ..     281     323 ..     256     325 .. 0.60

  Alignments for each domain:
  == domain 1    score: 5.5 bits;  conditional E-value: 0.011
  VVD_AAK08514-aln 131 sarkyvddelvkkmrkav..ekndevqlevtnfkkdGtrfvnl 171
                         +k+++d+ +++m k +  +  +    ev+nfk+  + f n+
           T22C1.1 281 EENKTTEDDEMREMVKQIgmDGAQHFYSEVHNFKRKLEDFLNT 323
                       2344455555666666652256789999**********99995 PP

>> H20J04.4a  CE32054	WBGene00019219	helicase	status:Partially_confirmed	UniProt:Q9N5M1	protein_id:CCD61679.1
   #    score  bias  c-Evalue  i-Evalue hmmfrom  hmm to    alifrom  ali to    envfrom  env to     acc
 ---   ------ ----- --------- --------- ------- -------    ------- -------    ------- -------    ----
   1 ?    2.8   0.0     0.072        88      82     122 ..     312     352 ..     274     360 .. 0.92
   2 ?    0.8   0.0      0.31   3.7e+02     140     164 ..     448     473 ..     434     481 .. 0.76

  Alignments for each domain:
  == domain 1    score: 2.8 bits;  conditional E-value: 0.072
  VVD_AAK08514-aln  82 lilCDLekpdtPivYaseafleltGYskaevlgrnCrflqa 122
                        ++C ++ +d+ +vY  ++++e    s+  ++ + Cr  qa
         H20J04.4a 312 YVVCPVAVKDAYLVYVVKNYSEKNPKSSVMIFAQTCRECQA 352
                       589**********************************8887 PP

  == domain 2    score: 0.8 bits;  conditional E-value: 0.31
  VVD_AAK08514-aln 140 lvkkmrkavekn.devqlevtnfkkd 164
                       l++ + + + k+ de++++++ f+k+
         H20J04.4a 448 LLQAVEQVIGKKlDELKVKIQTFRKN 473
                       55566666655448***********8 PP

>> ZK675.2  CE01721	WBGene00014066	locus:rev-1	DNA repair protein (REV1)	status:Partially_confirmed	UniProt:Q09615	prote
   #    score  bias  c-Evalue  i-Evalue hmmfrom  hmm to    alifrom  ali to    envfrom  env to     acc
 ---   ------ ----- --------- --------- ------- -------    ------- -------    ------- -------    ----
   1 ?    4.8   0.1     0.018        21      89     154 ..      30      89 ..      26      95 .. 0.83

  Alignments for each domain:
  == domain 1    score: 4.8 bits;  conditional E-value: 0.018
  VVD_AAK08514-aln  89 kpdtPivYaseafleltGYskaevlgrnCrflqapdgkvkrksarkyvddelvkkmrkavekndev 154
                       + d+ iv    +f  +tGYs+  v++ nC     p+ +v ++  ++   d+++ +m  + +++de 
           ZK675.2  30 RSDAIIVSDEGSFDGITGYSQVTVIE-NC-----PNTTVLEDENKRANPDDTITRMLESSDEEDET 89 
                       567778888889**********9997.88.....88888888888888999999999998888886 PP

>> T21C12.4b  CE44979	WBGene00011900	status:Confirmed	UniProt:A7LPG0	protein_id:CAO82071.2
   #    score  bias  c-Evalue  i-Evalue hmmfrom  hmm to    alifrom  ali to    envfrom  env to     acc
 ---   ------ ----- --------- --------- ------- -------    ------- -------    ------- -------    ----
   1 ?    5.3   1.0     0.012        15     116     155 ..     131     170 ..      97     181 .. 0.90

  Alignments for each domain:
  == domain 1    score: 5.3 bits;  conditional E-value: 0.012
  VVD_AAK08514-aln 116 nCrflqapdgkvkrksarkyvddelvkkmrkavekndevq 155
                         r l +p++k ++ks  k++d + v k++++ ++++e++
         T21C12.4b 131 KSRKLSSPSKKSNKKSISKKSDRSKVSKVKRSPKTDKELE 170
                       568899*************************999888875 PP

>> F16H6.9  CE18605	WBGene00008899	status:Partially_confirmed	UniProt:Q9XV92	protein_id:CAB04127.1
   #    score  bias  c-Evalue  i-Evalue hmmfrom  hmm to    alifrom  ali to    envfrom  env to     acc
 ---   ------ ----- --------- --------- ------- -------    ------- -------    ------- -------    ----
   1 ?   -0.0   0.0      0.54   6.6e+02     151     178 ..      19      46 ..       8      56 .. 0.84
   2 ?    2.7   0.0     0.082     1e+02     139     179 ..     246     285 ..     230     298 .. 0.73
   3 ?   -0.3   0.0      0.65   7.9e+02     135     178 ..     480     522 ..     468     534 .. 0.77

  Alignments for each domain:
  == domain 1    score: -0.0 bits;  conditional E-value: 0.54
  VVD_AAK08514-aln 151 ndevqlevtnfkkdGtrfvnlltmiPvr 178
                       +++v+  vt +k++  +f+ l+t+  +r
           F16H6.9  19 DRNVEFIVTAYKQNAGHFTVLITVTGLR 46 
                       5678889***************997665 PP

  == domain 2    score: 2.7 bits;  conditional E-value: 0.082
  VVD_AAK08514-aln 139 elvkkmrkavekndevqlevtnfkkdGtrfvnlltmiPvrl 179
                       ++++++   + ++++v+ ++t +k +  +f+ l+t+  +r 
           F16H6.9 246 KIIERI-VNLPADRNVEFNITAYKENAGHFTVLITVTGLRS 285
                       444433.34567788999*****************988876 PP

  == domain 3    score: -0.3 bits;  conditional E-value: 0.65
  VVD_AAK08514-aln 135 yvddelvkkmrkavekndevqlevtnfkkdGtrfvnlltmiPvr 178
                        ++++++++m + + ++++v  ++t  k  G++fv  +t+  vr
           F16H6.9 480 FTKEQIIERMVQ-LPAHRNVDFNITSVKDKGEHFVVDITVTGVR 522
                       566777777765.67788999**************999988776 PP

>> Y50D7A.4  CE35099	WBGene00021754	locus:hpo-29	status:Partially_confirmed	UniProt:Q8WTL6	protein_id:CCD73791.1
   #    score  bias  c-Evalue  i-Evalue hmmfrom  hmm to    alifrom  ali to    envfrom  env to     acc
 ---   ------ ----- --------- --------- ------- -------    ------- -------    ------- -------    ----
   1 ?    5.2   0.9     0.013        16     118     166 ..     576     625 ..     570     631 .. 0.82

  Alignments for each domain:
  == domain 1    score: 5.2 bits;  conditional E-value: 0.013
  VVD_AAK08514-aln 118 rflqapdgkvkrks.arkyvddelvkkmrkavekndevqlevtnfkkdGt 166
                       r++  pd++ ++++  ++   d+ +kkm+k ++k++e+q e +  kkd +
          Y50D7A.4 576 RMIDRPDDMNEHSAlIKEGMTDQEIKKMKKKLKKQKELQEEEEKKKKDKE 625
                       6777788877776634556899*****************99998888865 PP

>> F38A5.3b  CE33642	WBGene00002274	locus:lec-11	status:Confirmed	UniProt:Q86MF7	protein_id:CCD67171.1
   #    score  bias  c-Evalue  i-Evalue hmmfrom  hmm to    alifrom  ali to    envfrom  env to     acc
 ---   ------ ----- --------- --------- ------- -------    ------- -------    ------- -------    ----
   1 ?    5.5   0.1     0.011        14      91     109 ..      82     100 ..      67     103 .. 0.90

  Alignments for each domain:
  == domain 1    score: 5.5 bits;  conditional E-value: 0.011
  VVD_AAK08514-aln  91 dtPivYaseafleltGYsk 109
                        tPi+Y+ ++ +++ GY +
          F38A5.3b  82 ATPIIYTQPEVIYMDGYHH 100
                       58***************86 PP

>> F27C8.1  CE03266	WBGene00000002	locus:aat-1	integral membrane protein E16 like	status:Partially_confirmed	UniProt:Q19
   #    score  bias  c-Evalue  i-Evalue hmmfrom  hmm to    alifrom  ali to    envfrom  env to     acc
 ---   ------ ----- --------- --------- ------- -------    ------- -------    ------- -------    ----
   1 ?    5.2   0.0     0.013        16      32      81 ..     218     264 ..     204     279 .. 0.66

  Alignments for each domain:
  == domain 1    score: 5.2 bits;  conditional E-value: 0.013
  VVD_AAK08514-aln  32 eqraaqadadpviypglysasGydllsillrvaarpnPkvdlGavDcsva 81 
                       ++++  ++    +y gl++ sG++ l+++++     nPk +l ++ ++++
           F27C8.1 218 NTSQDFTKVSLAFYSGLFAYSGWNFLNFIVE--ELQNPKRNL-PLAIAIS 264
                       4444444466789************998765..555666665.3344444 PP

>> C25F6.7a  CE27089	WBGene00016106	status:Partially_confirmed	UniProt:Q967F7	protein_id:CCD65684.1
   #    score  bias  c-Evalue  i-Evalue hmmfrom  hmm to    alifrom  ali to    envfrom  env to     acc
 ---   ------ ----- --------- --------- ------- -------    ------- -------    ------- -------    ----
   1 ?    5.1   0.0     0.014        18     109     157 ..     270     318 ..     264     322 .] 0.87

  Alignments for each domain:
  == domain 1    score: 5.1 bits;  conditional E-value: 0.014
  VVD_AAK08514-aln 109 kaevlgrnCrflqapdgkvkrksarkyvddelvkkmrkavekndevqle 157
                       ++ +l r C f q+ + k ++  +r+   + +  +m  a  + +evqle
          C25F6.7a 270 NSTILSRHCAFRQTYKLKKQEAQSRSRRASGMTPSMTFASMAGEEVQLE 318
                       5789***********9888888899999999999999999999999998 PP

>> C25F6.7b  CE30879	WBGene00016106	status:Partially_confirmed	UniProt:Q8MQC3	protein_id:CCD65685.1
   #    score  bias  c-Evalue  i-Evalue hmmfrom  hmm to    alifrom  ali to    envfrom  env to     acc
 ---   ------ ----- --------- --------- ------- -------    ------- -------    ------- -------    ----
   1 ?    5.1   0.0     0.014        17     109     157 ..     269     317 ..     263     321 .] 0.87

  Alignments for each domain:
  == domain 1    score: 5.1 bits;  conditional E-value: 0.014
  VVD_AAK08514-aln 109 kaevlgrnCrflqapdgkvkrksarkyvddelvkkmrkavekndevqle 157
                       ++ +l r C f q+ + k ++  +r+   + +  +m  a  + +evqle
          C25F6.7b 269 NSTILSRHCAFRQTYKLKKQEAQSRSRRASGMTPSMTFASMAGEEVQLE 317
                       5789***********9888888899999999999999999999999998 PP


Internal pipeline statistics summary:
-------------------------------------
Query model(s):                            1  (196 nodes)
Target sequences:                      25547  (11210993 residues)
Passed MSV filter:                     25547  (1); expected 25547.0 (1)
Passed bias filter:                    25547  (1); expected 25547.0 (1)
Passed Vit filter:                     25547  (1); expected 25547.0 (1)
Passed Fwd filter:                     25547  (1); expected 25547.0 (1)
Initial search space (Z):              25547  [actual number of targets]
Domain search space  (domZ):              21  [number of targets reported over threshold]
# CPU time: 40.57u 0.03s 00:00:40.60 Elapsed: 00:00:10.61
# Mc/sec: 207.10
//
