# Supplementary material for: Potential Conservation of Circadian Clock Proteins in the phylum Nematoda as Revealed by Bioinformatic Searches
Source: PLoS One. 2014 Nov 14;9(11):e112871. doi: 10.1371/journal.pone.0112871 (PMC4232591; doi:10.1371/journal.pone.0112871)
Supplement: File S1 — HMM profiles used in this work and HMMsearch results. (ZIP) [file pone.0112871.s007.zip › HMMs-CE/Neurospora/FRQ_AAA57121-aln.fasta.hmm.res]

# hmmsearch :: search profile(s) against a sequence database
# HMMER 3.0 (March 2010); http://hmmer.org/
# Copyright (C) 2010 Howard Hughes Medical Institute.
# Freely distributed under the GNU General Public License (GPLv3).
# - - - - - - - - - - - - - - - - - - - - - - - - - - - - - - - - - - - -
# query HMM file:                  FRQ_AAA57121-aln.fasta.hmm
# target sequence database:        ../../../../ProteomasGus/wormpep229
# Max sensitivity mode:            on [all heuristic filters off]
# - - - - - - - - - - - - - - - - - - - - - - - - - - - - - - - - - - - -

Query:       FRQ_AAA57121-aln  [M=982]
Scores for complete sequences (score includes all domains):
   --- full sequence ---   --- best 1 domain ---    -#dom-
    E-value  score  bias    E-value  score  bias    exp  N  Sequence    Description
    ------- ------ -----    ------- ------ -----   ---- --  --------    -----------
  ------ inclusion threshold ------
      0.096   11.3   0.8       0.14   10.8   0.6    1.2  1  K02A11.2    CE41675	WBGene00010487	status:Partially_confirme
        0.7    8.5  23.5        1.1    7.8  16.3    1.3  1  K08E3.2     CE18865	WBGene00010662	status:Partially_confirme
       0.84    8.2   4.1       0.95    8.0   2.9    1.0  1  Y51H4A.4    CE22330	WBGene00013100	locus:zip-7	status:Confir
       0.86    8.2   4.0        1.1    7.8   2.8    1.1  1  F36H12.14   CE09984	WBGene00018127	status:Partially_confirme
       0.91    8.1   0.9          1    7.9   0.6    1.0  1  B0034.3c    CE39540	WBGene00000403	locus:casy-1	status:Confi
          1    8.0   0.9        1.2    7.7   0.6    1.0  1  B0034.3b    CE27049	WBGene00000403	locus:casy-1	status:Confi
        1.3    7.6   3.9        1.8    7.1   2.7    1.2  1  K02F3.4     CE23848	WBGene00019327	locus:zip-2	status:Confir
        1.4    7.5   3.9        1.9    7.1   2.7    1.1  1  F11D5.1b    CE27949	WBGene00017380	status:Partially_confirme
        1.5    7.4   0.1        1.8    7.1   0.0    1.1  1  ZK757.2     CE34151	WBGene00014074	protein-tyrosine phosphat
        1.7    7.2   5.1        2.1    6.9   3.6    1.1  1  T16H12.9    CE41453	WBGene00011817	status:Partially_confirme
        1.9    7.0   5.3        2.5    6.7   3.6    1.1  1  C34D1.5a    CE18541	WBGene00007932	locus:zip-5	Basic region 
        2.5    6.7   2.8        3.2    6.3   2.0    1.1  1  F57C7.3b    CE32681	WBGene00004749	locus:sdn-1	syndecan like
        2.5    6.7   2.8        3.3    6.3   2.0    1.1  1  F57C7.3a    CE05996	WBGene00004749	locus:sdn-1	syndecan like
        2.5    6.7   0.0        3.2    6.3   0.0    1.1  1  T01H8.5b    CE41001	WBGene00001651	locus:gon-2	status:Partia
        2.6    6.6   0.6        4.4    5.8   0.4    1.3  1  T26G10.1    CE00337	WBGene00012059	RNA helicase	status:Confi
        2.7    6.5   4.9        3.1    6.4   3.4    1.3  1  ZC376.7d    CE45623	WBGene00013878	locus:atfs-1	status:Parti
        2.8    6.5   6.2       0.29    9.8   0.6    1.7  2  Y39E4B.6    CE21718	WBGene00012717	status:Confirmed	UniProt:
        3.1    6.4   0.2        4.4    5.9   0.2    1.1  1  Y110A7A.9b  CE37057	WBGene00022459	status:Partially_confirme
        3.2    6.3   4.7        5.1    5.6   3.3    1.2  1  F13B12.6    CE46563	WBGene00008733	status:Partially_confirme
        3.4    6.2   0.2        4.9    5.7   0.1    1.1  1  Y110A7A.9a  CE28105	WBGene00022459	status:Partially_confirme
        3.6    6.1   7.0        3.8    6.0   4.9    1.1  1  ZK813.3     CE41093	WBGene00022822	status:Confirmed	UniProt:
          4    6.0   3.9        6.1    5.4   2.7    1.3  1  C47G2.2     CE02166	WBGene00006853	locus:unc-130	fork head d
        4.2    5.9   0.5        6.7    5.2   0.4    1.2  1  C36F7.5     CE08609	WBGene00007986	status:Confirmed	UniProt:
        4.3    5.9   1.2        5.4    5.5   0.8    1.1  1  W08A12.3    CE45466	WBGene00021080	status:Confirmed	UniProt:
        4.4    5.8   6.8          6    5.4   4.7    1.1  1  C47E12.10   CE05454	WBGene00008153	status:Partially_confirme
        4.7    5.8   2.2        4.4    5.8   1.6    1.0  1  F02E9.1     CE09183	WBGene00008528	status:Confirmed	UniProt:
          5    5.7   1.1        6.2    5.3   0.3    1.3  1  R11G1.6d    CE34358	WBGene00020012	status:Confirmed	UniProt:
        5.1    5.6   1.1        6.4    5.3   0.2    1.3  1  R11G1.6c    CE34357	WBGene00020012	status:Confirmed	UniProt:
        5.4    5.6   2.3        8.8    4.8   1.6    1.2  1  T24B8.7b    CE43363	WBGene00011980	status:Partially_confirme
        5.4    5.6   2.3        8.8    4.8   1.6    1.2  1  T24B8.7a    CE43334	WBGene00011980	status:Partially_confirme
        5.4    5.6   0.5        8.6    4.9   0.4    1.3  1  M151.3      CE46715	WBGene00019795	status:Partially_confirme
        5.5    5.5  12.1        7.7    5.0   8.4    1.1  1  F37A4.2     CE00710	WBGene00018132	status:Confirmed	UniProt:
        5.9    5.4   0.4        6.1    5.4   0.2    1.0  1  T24H10.7e   CE43044	WBGene00012005	locus:jun-1	status:Confir
        5.9    5.4   5.1         12    4.4   3.5    1.4  1  Y59A8A.2    CE44093	WBGene00013339	locus:phf-14	status:Parti
        6.4    5.3   5.0        8.2    5.0   3.4    1.2  1  R06F6.6     CE01622	WBGene00011069	locus:ceh-62	Homeobox dom
        6.7    5.2   4.7         10    4.6   3.3    1.4  1  ZC376.7b    CE32033	WBGene00013878	locus:atfs-1	status:Parti
        6.8    5.2   4.7         10    4.6   3.3    1.4  1  ZC376.7c    CE38576	WBGene00013878	locus:atfs-1	status:Parti
        7.1    5.2   2.8        8.4    4.9   2.0    1.1  1  Y57A10B.2   CE20323	WBGene00013274	status:Partially_confirme
        7.5    5.1   4.9        8.2    5.0   3.4    1.1  1  C06A5.8b    CE33360	WBGene00015505	status:Confirmed	UniProt:
        7.5    5.1   1.4         12    4.4   1.0    1.3  1  R11G1.6a    CE31053	WBGene00020012	status:Confirmed	UniProt:
        7.6    5.1   1.4         12    4.4   1.0    1.3  1  R11G1.6b    CE31054	WBGene00020012	status:Confirmed	UniProt:
        7.8    5.0   0.1        6.9    5.2   0.1    1.0  1  C18H9.2     CE43752	WBGene00016001	status:Confirmed	UniProt:
        8.2    5.0   4.9         12    4.4   3.4    1.4  1  ZC376.7a    CE15205	WBGene00013878	locus:atfs-1	DNA binding 
        8.3    4.9   0.6        8.8    4.9   0.4    1.1  1  C09G12.1    CE42059	WBGene00015651	locus:ceh-53	homeobox pro
        8.3    4.9  10.9         11    4.6   7.5    1.1  1  H20J04.4a   CE32054	WBGene00019219	helicase	status:Partially
        8.6    4.9   1.4         12    4.5   0.9    1.1  1  F56A11.3    CE29503	WBGene00001165	locus:efn-4	status:Confir
          9    4.8   1.3         11    4.5   0.9    1.1  1  ZK337.4     CE43210	WBGene00006399	locus:tag-4	status:Predic
          9    4.8   0.0        8.5    4.9   0.0    1.0  1  Y113G7A.9b  CE45165	WBGene00000940	locus:dcs-1	status:Confir
        9.2    4.8   0.4         11    4.5   0.3    1.1  1  F42G4.7     CE34861	WBGene00009644	status:Confirmed	UniProt:
        9.2    4.8   3.8        9.2    4.8   2.6    1.1  1  T01B7.5b    CE38216	WBGene00011311	status:Confirmed	UniProt:
        9.4    4.8   2.0         11    4.6   1.4    1.0  1  Y66D12A.1   CE15689	WBGene00013427	status:Partially_confirme
        9.5    4.7   4.4         11    4.5   3.0    1.1  1  C06A5.8a    CE07955	WBGene00015505	status:Confirmed	UniProt:
        9.8    4.7   4.1        9.9    4.7   2.8    1.0  1  F32H2.2     CE09877	WBGene00007026	locus:mdt-31	Yeast SOH1 p
        9.8    4.7   3.2         11    4.5   2.2    1.1  1  E01A2.6     CE24873	WBGene00017088	status:Confirmed	UniProt:


Domain annotation for each sequence (and alignments):
>> K02A11.2  CE41675	WBGene00010487	status:Partially_confirmed	UniProt:Q21108	protein_id:CAA99879.2
   #    score  bias  c-Evalue  i-Evalue hmmfrom  hmm to    alifrom  ali to    envfrom  env to     acc
 ---   ------ ----- --------- --------- ------- -------    ------- -------    ------- -------    ----
   1 ?   10.8   0.6    0.0003      0.14     843     926 ..      15     100 ..       9     140 .. 0.68

  Alignments for each domain:
  == domain 1    score: 10.8 bits;  conditional E-value: 0.0003
  FRQ_AAA57121-aln 843 aiffppfssdsstsdeddssssedeeeeeeelskseglisrraepeesd..ypdgedlssgdeededpdddeeedeeedsddsvde 926
                       a+f    +s++s+ ++ +  ss+++  e++e+s++e++i + ++p   d   +++ ++  g+++d +++++++e+++e+s+++++ 
          K02A11.2  15 ATFIVFITSCTSKPQKTETISSSQSVTESSEESEKEAIIIETKNPLMLDdvISEDRNVACGNQKDSSKSAETAEKKKEESKAEQEF 100
                       45555556666766666666666666666666777888878888877777999999999999999988887666666666555443 PP

>> K08E3.2  CE18865	WBGene00010662	status:Partially_confirmed	UniProt:Q9XUT1	protein_id:CAB04590.1
   #    score  bias  c-Evalue  i-Evalue hmmfrom  hmm to    alifrom  ali to    envfrom  env to     acc
 ---   ------ ----- --------- --------- ------- -------    ------- -------    ------- -------    ----
   1 ?    7.8  16.3    0.0023       1.1     813     952 ..      24     162 ..      10     195 .. 0.55

  Alignments for each domain:
  == domain 1    score: 7.8 bits;  conditional E-value: 0.0023
  FRQ_AAA57121-aln 813 rssressspveieylsgrlkrlkpvpLPppaiffppfssdsstsdeddssssedeeeeeeelskseglisrraepeesd..ypdgedlssgde 903
                       ++ + s +p+++e  +++l   + ++ P p++   +++ d++ ++++++ ++++eee+ e++++ ++  + ++++ ++d  ++++++  ++ e
           K08E3.2  24 KKAAPSVAPIKMEKHAESLTATPVSKSPAPVSKSLALEKDEDVEKKKEKGEEKEEEEKGEKKKEDKEEKKDDSKEDKKDedHEKKKT-AEEKE 115
                       456667889999999999999999999999988888888887777777666666655555543322222222222223312333332.22223 PP

  FRQ_AAA57121-aln 904 ededpdddeeedeeedsddsvdeeaelrelarrsvaaagtereesksla 952
                       ++e++d++++++++e++d+++de++  ++ +r+ +  ++++  +  + +
           K08E3.2 116 NNEKKDENKNKNKDERKDEKKDEKKDDEKDERNDEKKEEKKDDQ--KDD 162
                       33333333444444444444444443333333331111111111..111 PP

>> Y51H4A.4  CE22330	WBGene00013100	locus:zip-7	status:Confirmed	UniProt:Q9NAE4	protein_id:CAB61136.1
   #    score  bias  c-Evalue  i-Evalue hmmfrom  hmm to    alifrom  ali to    envfrom  env to     acc
 ---   ------ ----- --------- --------- ------- -------    ------- -------    ------- -------    ----
   1 ?    8.0   2.9     0.002      0.95     836     934 ..      44     143 ..      25     174 .. 0.56

  Alignments for each domain:
  == domain 1    score: 8.0 bits;  conditional E-value: 0.002
  FRQ_AAA57121-aln 836 pvpLPppaiffppfssdsstsdeddssssedeeeeeeel.skseglisrraepeesdypdgedlssgdeededpdddeeedeeedsddsvdee 927
                        ++LP  a +f+p+ + + ts+ + ssss +++ +++++ s s+g  +++  p  ++ +d++ l +   ++e + ++ e++++ d+d+sv  +
          Y51H4A.4  44 ATALPFFAQHFAPYANPHATSSFSPSSSSTSSTTSSQNQqSGSSGSKKKKPVPVPENQKDEAYLDRRRRNNEAARKSRESRKKVDQDNSVRVT 136
                       567898999999999988888888777777766555554344555555555553333334433333333333333333333344444444443 PP

  FRQ_AAA57121-aln 928 aelrela 934
                          re +
          Y51H4A.4 137 YLERENQ 143
                       3333333 PP

>> F36H12.14  CE09984	WBGene00018127	status:Partially_confirmed	UniProt:O76714	protein_id:CCD70670.1
   #    score  bias  c-Evalue  i-Evalue hmmfrom  hmm to    alifrom  ali to    envfrom  env to     acc
 ---   ------ ----- --------- --------- ------- -------    ------- -------    ------- -------    ----
   1 ?    7.8   2.8    0.0023       1.1     839     961 ..      31     150 ..      22     189 .. 0.44

  Alignments for each domain:
  == domain 1    score: 7.8 bits;  conditional E-value: 0.0023
  FRQ_AAA57121-aln 839 LPppaiffppfssdsstsdeddssssedeeeeeeelskseglisrraepeesdypdgedlssgdeededpdddeeedeeedsddsvdeeaelr 931
                        P p+ f +p  s+s++s +++s  +  ++++ +e+    +  + ++  e+ +++ ++  + + ++de++d +e  +++++++d ++   ++ 
         F36H12.14  31 YPYPMPFPRPPGSTSENSLTSASVVEVGSNSNLTEI---LERSRDEEVIETVEFEADQGEMIDGQHDENADRMEGVEQDDQDGDVKNGILQQM 120
                       455555555555555554444444444443333322...111222222223335554444554444444444444444444444433333333 PP

  FRQ_AAA57121-aln 932 elarrsvaaagtereeskslakeaelsrts 961
                       ++a++  a++++ r+ +++ +++ + +++ 
         F36H12.14 121 NAAQSGRAMSQNRRKIQETRKRKMRRKSET 150
                       322222333333332222222222222222 PP

>> B0034.3c  CE39540	WBGene00000403	locus:casy-1	status:Confirmed	UniProt:Q2L6X9	protein_id:CCD61230.1
   #    score  bias  c-Evalue  i-Evalue hmmfrom  hmm to    alifrom  ali to    envfrom  env to     acc
 ---   ------ ----- --------- --------- ------- -------    ------- -------    ------- -------    ----
   1 ?    7.9   0.6    0.0022         1     669     750 ..      56     135 ..      46     156 .. 0.61

  Alignments for each domain:
  == domain 1    score: 7.9 bits;  conditional E-value: 0.0022
  FRQ_AAA57121-aln 669 qkskelkesaralqrtaSGsslpyrPlsddskltseelaeeveseeetpellsddtdsesdielelewseesqelevetlea 750
                       +++ + ++s+  ++   SG +++++Pl d +k ++ +++e  ++ ee++e+  +++ s  d+e +++ +ee+q+  + +l+a
          B0034.3c  56 RRRRQKRQSDGGMHWDDSGMNITVNPLDDVEK-NGGAIDEFSDE-EEEEETDGESECSYRDEEDDVSEDEEDQTEVLPHLDA 135
                       55556677888889999**********99876.44444443333.3334444444444555555555555544433345554 PP

>> B0034.3b  CE27049	WBGene00000403	locus:casy-1	status:Confirmed	UniProt:Q9BIB6	protein_id:CCD61229.1
   #    score  bias  c-Evalue  i-Evalue hmmfrom  hmm to    alifrom  ali to    envfrom  env to     acc
 ---   ------ ----- --------- --------- ------- -------    ------- -------    ------- -------    ----
   1 ?    7.7   0.6    0.0025       1.2     669     750 ..      63     142 ..      53     163 .. 0.61

  Alignments for each domain:
  == domain 1    score: 7.7 bits;  conditional E-value: 0.0025
  FRQ_AAA57121-aln 669 qkskelkesaralqrtaSGsslpyrPlsddskltseelaeeveseeetpellsddtdsesdielelewseesqelevetlea 750
                       +++ + ++s+  ++   SG +++++Pl d +k ++ +++e  ++ ee++e+  +++ s  d+e +++ +ee+q+  + +l+a
          B0034.3b  63 RRRRQKRQSDGGMHWDDSGMNITVNPLDDVEK-NGGAIDEFSDE-EEEEETDGESECSYRDEEDDVSEDEEDQTEVLPHLDA 142
                       55556677888889999**********99876.44444443333.3334444444444555555555555544433345554 PP

>> K02F3.4  CE23848	WBGene00019327	locus:zip-2	status:Confirmed	UniProt:Q21148	protein_id:CCD61873.1
   #    score  bias  c-Evalue  i-Evalue hmmfrom  hmm to    alifrom  ali to    envfrom  env to     acc
 ---   ------ ----- --------- --------- ------- -------    ------- -------    ------- -------    ----
   1 ?    7.1   2.7    0.0039       1.8     512     567 ..     231     285 ..     229     307 .. 0.63

  Alignments for each domain:
  == domain 1    score: 7.1 bits;  conditional E-value: 0.0039
  FRQ_AAA57121-aln 512 GtdGTkfSsDssgeksqkspesddsedssekkkkrrkvkkssgdskssgssskdas 567
                       G++  + SsDss+++ +k+  +++  ++++++k++ k ++s+++ ++ ++++ + +
           K02F3.4 231 GRKTSSVSSDSSSDYRHKRD-KNNLASQKSRQKRQAKIRESKEERERLEKRKVQLQ 285
                       7788899***9999999888.45555555555555666666555444444444443 PP

>> F11D5.1b  CE27949	WBGene00017380	status:Partially_confirmed	UniProt:Q95ZV5	protein_id:CCD69231.1
   #    score  bias  c-Evalue  i-Evalue hmmfrom  hmm to    alifrom  ali to    envfrom  env to     acc
 ---   ------ ----- --------- --------- ------- -------    ------- -------    ------- -------    ----
   1 ?    7.1   2.7     0.004       1.9     835     924 ..      44     141 ..      26     179 .. 0.65

  Alignments for each domain:
  == domain 1    score: 7.1 bits;  conditional E-value: 0.004
  FRQ_AAA57121-aln 835 kpvpLPppaiffppfssdsstsdeddssssedeeeeeeel.......skseglisrraepeesdypdgedlssgdeededpdd.....deeed 915
                       + +pL pp ++ p+++s+s +s + +s+  e+++++++         ++ +gl+s r++p    y d++++ +++ ++e ++       +  +
          F11D5.1b  44 STAPLKPPITYSPSYTSTSLNSVSLSSKYVEEKSKTSQGStapvvpsNSLSGLLSPREKP----YGDDVTILKSEPTNETQKLaepsaTNIVN 132
                       56899************9988777666665555444333367877766777788888888....78888875554444433322111122222 PP

  FRQ_AAA57121-aln 916 eeedsddsv 924
                       ++++sdd++
          F11D5.1b 133 QQDESDDNS 141
                       222232222 PP

>> ZK757.2  CE34151	WBGene00014074	protein-tyrosine phosphatase	status:Confirmed	UniProt:P34680	protein_id:CAA82388.2
   #    score  bias  c-Evalue  i-Evalue hmmfrom  hmm to    alifrom  ali to    envfrom  env to     acc
 ---   ------ ----- --------- --------- ------- -------    ------- -------    ------- -------    ----
   1 ?    7.1   0.0    0.0039       1.8     335     382 ..     235     282 ..     194     290 .. 0.77

  Alignments for each domain:
  == domain 1    score: 7.1 bits;  conditional E-value: 0.0039
  FRQ_AAA57121-aln 335 sqeesasaeassekhep.tlkkgkkEpaREArIlpkeeeekkkrskdng 382
                       +  +++s ++ss+++ p  l+++++Ep +EA+Ilpk+  ++k++s ++ 
           ZK757.2 235 TLLVPSS-SSSSSVRGPiPLQRAHTEPPKEASILPKSALRDKSKSGEKK 282
                       4445555.566666667789999*************9999998887765 PP

>> T16H12.9  CE41453	WBGene00011817	status:Partially_confirmed	UniProt:P34572	protein_id:CAA87428.3
   #    score  bias  c-Evalue  i-Evalue hmmfrom  hmm to    alifrom  ali to    envfrom  env to     acc
 ---   ------ ----- --------- --------- ------- -------    ------- -------    ------- -------    ----
   1 ?    6.9   3.6    0.0044       2.1     888     944 ..     120     176 ..      67     207 .. 0.54

  Alignments for each domain:
  == domain 1    score: 6.9 bits;  conditional E-value: 0.0044
  FRQ_AAA57121-aln 888 eesd..ypdgedlssgdeededpdddeeedeeedsddsvdeeaelrelarrsvaaagte 944
                       +     +  +++  s+d++d+d+d d++e++ee+++++ d++++ ++ ++ ++  ++++
          T16H12.9 120 T--KygFTRQQQKKSHDDDDDDDDSDSDESKEEEEKKKRDRKHRRDKRQAITQGSQNNT 176
                       2..22355555555555555555555555555555555555444444333333333333 PP

>> C34D1.5a  CE18541	WBGene00007932	locus:zip-5	Basic region plus leucine zipper transcription factors	status:Partially_
   #    score  bias  c-Evalue  i-Evalue hmmfrom  hmm to    alifrom  ali to    envfrom  env to     acc
 ---   ------ ----- --------- --------- ------- -------    ------- -------    ------- -------    ----
   1 ?    6.7   3.6    0.0053       2.5     850     956 ..      55     166 ..      51     189 .. 0.67

  Alignments for each domain:
  == domain 1    score: 6.7 bits;  conditional E-value: 0.0053
  FRQ_AAA57121-aln 850 ssdsstsdeddssssedeeeeeeel.....skseglisrraepeesdypdgedlssgdeededpdd.deeedeeedsddsvdeeaelrelarr 936
                       s++s+tsd++d++s +++++ ++ +     s+ +  +sr+  ++ +  +++ dl+s+de++   ++ ++++ +e+ ++++ d e+el++l++r
          C34D1.5a  55 STSSTTSDDSDDESLHRSNQLKHLEtlfkeSILRTSFSRPGVSN-TSCDEKLDLVSEDEKKRLRNTeAARRCREKIKRKTDDLETELTRLTAR 146
                       45555555555555554444333335567788888888888875.4468999******99998777577788888888899999999998888 PP

  FRQ_AAA57121-aln 937 svaaagtereeskslakeae 956
                       +++++++     ++ +++ +
          C34D1.5a 147 NEVMNQHRIRLLSQVEEQMR 166
                       86555554444444444433 PP

>> F57C7.3b  CE32681	WBGene00004749	locus:sdn-1	syndecan like protein	status:Confirmed	UniProt:Q8I4H9	protein_id:CAD4414
   #    score  bias  c-Evalue  i-Evalue hmmfrom  hmm to    alifrom  ali to    envfrom  env to     acc
 ---   ------ ----- --------- --------- ------- -------    ------- -------    ------- -------    ----
   1 ?    6.3   2.0    0.0068       3.2     885     955 ..     129     203 ..      86     217 .. 0.45

  Alignments for each domain:
  == domain 1    score: 6.3 bits;  conditional E-value: 0.0068
  FRQ_AAA57121-aln 885 aepeesdypdgedlssgdeededpdd..deeedeeedsddsvdeeaelrelarrs......vaaagtereeskslakea 955
                        +p  +d + +++  ++d+eded+dd  dee+ ++e+ +++ d  ++++     +      va + t+r+++++ ++++
          F57C7.3b 129 PKPAANDKEIKVEEDEDDDEDEDEDDedDEEDFADENIHNDEDFFTTTTT----TtyrpivVATTSTPRSAATNPPRQQ 203
                       33333332222333333333333333213333333333333333333333....1334455666666666666555554 PP

>> F57C7.3a  CE05996	WBGene00004749	locus:sdn-1	syndecan like protein	status:Confirmed	UniProt:P50605	protein_id:CAA9347
   #    score  bias  c-Evalue  i-Evalue hmmfrom  hmm to    alifrom  ali to    envfrom  env to     acc
 ---   ------ ----- --------- --------- ------- -------    ------- -------    ------- -------    ----
   1 ?    6.3   2.0    0.0069       3.3     885     955 ..     130     204 ..      87     218 .. 0.45

  Alignments for each domain:
  == domain 1    score: 6.3 bits;  conditional E-value: 0.0069
  FRQ_AAA57121-aln 885 aepeesdypdgedlssgdeededpdd..deeedeeedsddsvdeeaelrelarrs......vaaagtereeskslakea 955
                        +p  +d + +++  ++d+eded+dd  dee+ ++e+ +++ d  ++++     +      va + t+r+++++ ++++
          F57C7.3a 130 PKPAANDKEIKVEEDEDDDEDEDEDDedDEEDFADENIHNDEDFFTTTTT----TtyrpivVATTSTPRSAATNPPRQQ 204
                       33333332222333333333333333213333333333333333333333....1334455666666666666555554 PP

>> T01H8.5b  CE41001	WBGene00001651	locus:gon-2	status:Partially_confirmed	UniProt:A5JYU8	protein_id:CAN86593.1
   #    score  bias  c-Evalue  i-Evalue hmmfrom  hmm to    alifrom  ali to    envfrom  env to     acc
 ---   ------ ----- --------- --------- ------- -------    ------- -------    ------- -------    ----
   1 ?    6.3   0.0    0.0068       3.2     870     932 ..      51     113 ..      19     148 .. 0.62

  Alignments for each domain:
  == domain 1    score: 6.3 bits;  conditional E-value: 0.0068
  FRQ_AAA57121-aln 870 eeeelskseglisrraepeesdypdgedlssgdeededpdddeeedeeedsddsvdeeaelre 932
                        ++e s ++  ++rr e+ + + +++++l  +de+d d+ddd+ ed e  + ++ + +a+ r+
          T01H8.5b  51 ARRESSCRNLEMRRRFEKLRREKKEEKKLLADDEKDFDEDDDVFEDGEGLQMRTFQPNASIRD 113
                       3444466777788888998999999999***********997776666554444433333332 PP

>> T26G10.1  CE00337	WBGene00012059	RNA helicase	status:Confirmed	UniProt:P34580	protein_id:CAA82362.1
   #    score  bias  c-Evalue  i-Evalue hmmfrom  hmm to    alifrom  ali to    envfrom  env to     acc
 ---   ------ ----- --------- --------- ------- -------    ------- -------    ------- -------    ----
   1 ?    5.8   0.4    0.0093       4.4     353     398 ..     419     463 ..     385     486 .. 0.78

  Alignments for each domain:
  == domain 1    score: 5.8 bits;  conditional E-value: 0.0093
  FRQ_AAA57121-aln 353 lkkgkkEpaREArIlpkeeeekkkrskdngsasnsngdqtesgGng 398
                       l + ++E++  ArI  ke++ekkk+ k+  + +   gd +esgG+ 
          T26G10.1 419 LVERTQEATENARIEMKEMDEKKKSGKKRRQ-NDDFGDTEESGGRF 463
                       556779**********999999888777765.5568999**99864 PP

>> ZC376.7d  CE45623	WBGene00013878	locus:atfs-1	status:Partially_confirmed	UniProt:E5QCH2	protein_id:CBY25213.1
   #    score  bias  c-Evalue  i-Evalue hmmfrom  hmm to    alifrom  ali to    envfrom  env to     acc
 ---   ------ ----- --------- --------- ------- -------    ------- -------    ------- -------    ----
   1 ?    6.4   3.4    0.0065       3.1     838     925 ..      76     173 ..      29     269 .. 0.67

  Alignments for each domain:
  == domain 1    score: 6.4 bits;  conditional E-value: 0.0065
  FRQ_AAA57121-aln 838 pLPppaiffppfssdsstsdeddssssedeeeeeeel.........skseglis..rraepeesd.ypdgedlssgdeededpdddeeedeee 918
                        +Ppp+++fp+f+ +ss+s ++ +  s  +++ ++e             + + s    + p+++d ++d  +   +d+ed  p  ++++++++
          ZC376.7d  76 MIPPPSSHFPSFNLSSSSSASNLLRLSTPSAPMQQEHrapvrmhhdV--DLFSSgpLLCVPKQEDvFDDFIQQRDDDDEDYIPASEARRTSSR 166
                       58**********99999999988888887776666663444333221..11111001233444444444433344444444333333333322 PP

  FRQ_AAA57121-aln 919 dsddsvd 925
                        +++s +
          ZC376.7d 167 LNRKSAT 173
                       2222222 PP

>> Y39E4B.6  CE21718	WBGene00012717	status:Confirmed	UniProt:Q9U2K4	protein_id:CAB54428.1
   #    score  bias  c-Evalue  i-Evalue hmmfrom  hmm to    alifrom  ali to    envfrom  env to     acc
 ---   ------ ----- --------- --------- ------- -------    ------- -------    ------- -------    ----
   1 ?   -0.9   0.3         1   4.8e+02     877     910 ..      30      63 ..       2      84 .. 0.51
   2 ?    9.8   0.6    0.0006      0.29     672     743 ..      88     161 ..      64     178 .. 0.59

  Alignments for each domain:
  == domain 1    score: -0.9 bits;  conditional E-value: 1
  FRQ_AAA57121-aln 877 seglisrraepeesdypdgedlssgdeededpdd 910
                       +++  + r  p ++dy+d+e+     ++++ pd+
          Y39E4B.6  30 RRKRGGGRFRPYSPDYSDDEKTKPTKKNQKRPDK 63 
                       3333444555555566666555444444444433 PP

  == domain 2    score: 9.8 bits;  conditional E-value: 0.0006
  FRQ_AAA57121-aln 672 k......elkesaralqrtaSGsslpyrPlsddskltseelaeeveseeetpellsddtdsesdielelewseesqel 743
                       +      +++ ++r   rt+SGs  ++rP    + + ++++  +  s +++++l s +++se d e+e e   e ++l
          Y39E4B.6  88 AefeneqKFEAAERRRVRTMSGSYEHMRPAYWCTIEPATTT-ADFGS-DDNNDLDSTSGESEADREMEREF--ETDYL 161
                       13334347888899999************966654333333.33333.45556644444444444444443..33333 PP

>> Y110A7A.9b  CE37057	WBGene00022459	status:Partially_confirmed	UniProt:Q6AW19	protein_id:CCD66200.1
   #    score  bias  c-Evalue  i-Evalue hmmfrom  hmm to    alifrom  ali to    envfrom  env to     acc
 ---   ------ ----- --------- --------- ------- -------    ------- -------    ------- -------    ----
   1 ?    5.9   0.2    0.0092       4.4      57      93 ..     630     665 ..     604     676 .. 0.74

  Alignments for each domain:
  == domain 1    score: 5.9 bits;  conditional E-value: 0.0092
  FRQ_AAA57121-aln  57 ssqsssslrrnssgessetsqsdakkWFdqsnknpta 93 
                       s + +ss  r+s ++s++++  da  W dq n++p +
        Y110A7A.9b 630 SGSRKSSEDRSSADKSEDSTLEDAIAWIDQ-NQRPQI 665
                       222388999********************9.566654 PP

>> F13B12.6  CE46563	WBGene00008733	status:Partially_confirmed	UniProt:Q8WP81	protein_id:CAD21656.2
   #    score  bias  c-Evalue  i-Evalue hmmfrom  hmm to    alifrom  ali to    envfrom  env to     acc
 ---   ------ ----- --------- --------- ------- -------    ------- -------    ------- -------    ----
   1 ?    5.6   3.3     0.011       5.1     832     959 ..     199     334 ..     167     350 .. 0.47

  Alignments for each domain:
  == domain 1    score: 5.6 bits;  conditional E-value: 0.011
  FRQ_AAA57121-aln 832 krlkpvpLPppaiffppfssdsstsdeddssssedeeeeeeelskseglisrraepeesd.....ypdgedlssgdeededpdd.......de 912
                       +  kp  LP p  +f++fss++ ++ + d+ ++ +     ++  + ++  sr ++ ++++      p  +d  + +e ++ +++       + 
          F13B12.6 199 RGEKPPLLPKPG-YFATFSSSTPQTTTYDQGQQPTT----TNGFTPHSWNSRAENLHNTNgvrmrAPRLDDGQQVEEVQKRESEifqslveER 286
                       5567889****9.99999998766555444444333....33334444445555554444222222223333333333333333221211122 PP

  FRQ_AAA57121-aln 913 eedeeedsddsvdeeaelrelarrsvaaagtere.eskslakeaelsr 959
                       e+ + e++  +  ++   +e +r++  a++ +re ++k+ +k++++ r
          F13B12.6 287 ERLQREAEIMEDRQNPDWEEQERKAREAENAKRElAQKAREKHQQMIR 334
                       222222222222222222222222222222222202222333333333 PP

>> Y110A7A.9a  CE28105	WBGene00022459	status:Partially_confirmed	UniProt:Q9N594	protein_id:CCD66199.1
   #    score  bias  c-Evalue  i-Evalue hmmfrom  hmm to    alifrom  ali to    envfrom  env to     acc
 ---   ------ ----- --------- --------- ------- -------    ------- -------    ------- -------    ----
   1 ?    5.7   0.1      0.01       4.9      57      93 ..     741     776 ..     716     787 .. 0.74

  Alignments for each domain:
  == domain 1    score: 5.7 bits;  conditional E-value: 0.01
  FRQ_AAA57121-aln  57 ssqsssslrrnssgessetsqsdakkWFdqsnknpta 93 
                       s + +ss  r+s ++s++++  da  W dq n++p +
        Y110A7A.9a 741 SGSRKSSEDRSSADKSEDSTLEDAIAWIDQ-NQRPQI 776
                       222389999********************9.566654 PP

>> ZK813.3  CE41093	WBGene00022822	status:Confirmed	UniProt:Q23604	protein_id:CCD63040.1
   #    score  bias  c-Evalue  i-Evalue hmmfrom  hmm to    alifrom  ali to    envfrom  env to     acc
 ---   ------ ----- --------- --------- ------- -------    ------- -------    ------- -------    ----
   1 ?    6.0   4.9    0.0081       3.8      15      74 ..      44     113 ..      31     142 .. 0.59

  Alignments for each domain:
  == domain 1    score: 6.0 bits;  conditional E-value: 0.0081
  FRQ_AAA57121-aln  15 a..sstghplprrsspeksvtlrhrrlardaslrassssaeaeassqs........ssslrrnssgesse 74 
                       +  s+ +hp  +r+ +e  v  +hrr  + +  ++++s++++++ss+s        s s  r+ss+es+e
           ZK813.3  44 TygSRLPHPGYNRVYDEFDVPRKHRRRRHRGRRHHRNSRSNSRSSSSSsdsdsdsdSRSRSRSSSSESDE 113
                       2355666666677777777777765444444444444444444443332222222244555666666654 PP

>> C47G2.2  CE02166	WBGene00006853	locus:unc-130	fork head domain protein	status:Confirmed	UniProt:Q18694	protein_id:CAA
   #    score  bias  c-Evalue  i-Evalue hmmfrom  hmm to    alifrom  ali to    envfrom  env to     acc
 ---   ------ ----- --------- --------- ------- -------    ------- -------    ------- -------    ----
   1 ?    5.4   2.7     0.013       6.1     867     922 ..      68     121 ..      14     146 .. 0.67

  Alignments for each domain:
  == domain 1    score: 5.4 bits;  conditional E-value: 0.013
  FRQ_AAA57121-aln 867 eeeeeeelskseglisrraepeesdypdgedlssgdeededpdddeeedeeedsdd 922
                         +e +  +  +g+  r+a+++++  ++ +d ss+d +d+d+ddd++++++ + ++
           C47G2.2  68 LGDEPT--EDEDGVPVRKANKRNHSTSSAADSSSDDAKDDDDDDDSTSRKSMSGHR 121
                       222222..346788888888887778899999999999888888544433332222 PP

>> C36F7.5  CE08609	WBGene00007986	status:Confirmed	UniProt:Q93351	protein_id:CAB02815.1
   #    score  bias  c-Evalue  i-Evalue hmmfrom  hmm to    alifrom  ali to    envfrom  env to     acc
 ---   ------ ----- --------- --------- ------- -------    ------- -------    ------- -------    ----
   1 ?    5.2   0.4     0.014       6.7     372     425 ..      27      84 ..      16      90 .. 0.64

  Alignments for each domain:
  == domain 1    score: 5.2 bits;  conditional E-value: 0.014
  FRQ_AAA57121-aln 372 eekkkrskdng.sasnsngdqtesgGngngs....nntsppeaslpeQRPTrplDLDPd 425
                       ++kk +sk +  +as+++g    ++ +g++s    ++ +pp + +p+ +PT +   DP+
           C36F7.5  27 KKKKGGSKLENsEASTKSGKT-GKSDKGESSptpaSKDAPPAPAAPNAKPTMAATHDPN 84 
                       344445554441344433333.3333444447799999*************99999996 PP

>> W08A12.3  CE45466	WBGene00021080	status:Confirmed	UniProt:O01621	protein_id:CCD74295.1
   #    score  bias  c-Evalue  i-Evalue hmmfrom  hmm to    alifrom  ali to    envfrom  env to     acc
 ---   ------ ----- --------- --------- ------- -------    ------- -------    ------- -------    ----
   1 ?    5.5   0.8     0.011       5.4     306     408 ..      43     149 ..      33     167 .. 0.54

  Alignments for each domain:
  == domain 1    score: 5.5 bits;  conditional E-value: 0.011
  FRQ_AAA57121-aln 306 kkklvVrRLEqlFtGkisgrnasrsqsm....psqeesasaeassekheptlkkgkkEpaREArIlpkeeeekkkrskdngsasnsngdqtes 394
                       +kk  V +L   + ++i+    ++++s      ++e+ +++ + + +++p +  ++  p  E  + p+++ e+ ++s +++s+s+++  ++e+
          W08A12.3  43 RKKRNVEKLPEDYVDEIHRLLHRNQKSCdydcVVVESGRQSASLEYISDPRVDSTPLPPLPEPIVIPRKSAERDRESTKKSSPSKKVRMESEE 135
                       444444555555555554444443333344433333333323344444556666666666666666666666666666666666666666666 PP

  FRQ_AAA57121-aln 395 gGngngsnntsppe 408
                       + n+n++n++s  +
          W08A12.3 136 TINTNTTNSQSTIN 149
                       66666655555443 PP

>> C47E12.10  CE05454	WBGene00008153	status:Partially_confirmed	UniProt:Q18675	protein_id:CAA93102.1
   #    score  bias  c-Evalue  i-Evalue hmmfrom  hmm to    alifrom  ali to    envfrom  env to     acc
 ---   ------ ----- --------- --------- ------- -------    ------- -------    ------- -------    ----
   1 ?    5.4   4.7     0.013         6     522     569 ..      40      87 ..      35      99 .. 0.72

  Alignments for each domain:
  == domain 1    score: 5.4 bits;  conditional E-value: 0.013
  FRQ_AAA57121-aln 522 ssgeksqkspesddsedssekkkkrrkvkkssgdskssgssskdaskl 569
                       +s++k++ks+++d++ed+++++++rrk+++  ++ k++++++ +a+k 
         C47E12.10  40 GSKKKKEKSESEDETEDEDSENQRRRKKRAADKKRKKIKAAKVAAQKK 87 
                       577888888889999999999999998877777777766666554443 PP

>> F02E9.1  CE09183	WBGene00008528	status:Confirmed	UniProt:O01314	protein_id:CAB04047.1
   #    score  bias  c-Evalue  i-Evalue hmmfrom  hmm to    alifrom  ali to    envfrom  env to     acc
 ---   ------ ----- --------- --------- ------- -------    ------- -------    ------- -------    ----
   1 ?    5.8   1.6    0.0093       4.4     533     564 ..      66      95 ..      41     149 .. 0.60

  Alignments for each domain:
  == domain 1    score: 5.8 bits;  conditional E-value: 0.0093
  FRQ_AAA57121-aln 533 sddsedssekkkkrrkvkkssgdskssgsssk 564
                       s+++e++++kk+k++k +++s++ k+sg+s +
           F02E9.1  66 SENEEEKNDKKNKKKKDENKSEK-KNSGES-E 95 
                       23333333333333333222222.111111.1 PP

>> R11G1.6d  CE34358	WBGene00020012	status:Confirmed	UniProt:Q7Z1P8	protein_id:CCD62668.1
   #    score  bias  c-Evalue  i-Evalue hmmfrom  hmm to    alifrom  ali to    envfrom  env to     acc
 ---   ------ ----- --------- --------- ------- -------    ------- -------    ------- -------    ----
   1 ?    5.3   0.3     0.013       6.2     190     227 ..     537     575 ..     530     599 .. 0.84

  Alignments for each domain:
  == domain 1    score: 5.3 bits;  conditional E-value: 0.013
  FRQ_AAA57121-aln 190 rKkreLEatLrdFaasLedssess.asrsrkksrhskrd 227
                        K reLEa+L + a+s+  ss+ +  s++ +++++++ +
          R11G1.6d 537 PKTRELEAKLQSVAQSMSASSTLDrPSKNGNNGQYYRDQ 575
                       599******************999778888887776655 PP

>> R11G1.6c  CE34357	WBGene00020012	status:Confirmed	UniProt:Q7Z1P9	protein_id:CCD62667.1
   #    score  bias  c-Evalue  i-Evalue hmmfrom  hmm to    alifrom  ali to    envfrom  env to     acc
 ---   ------ ----- --------- --------- ------- -------    ------- -------    ------- -------    ----
   1 ?    5.3   0.2     0.013       6.4     190     227 ..     537     575 ..     530     590 .. 0.84

  Alignments for each domain:
  == domain 1    score: 5.3 bits;  conditional E-value: 0.013
  FRQ_AAA57121-aln 190 rKkreLEatLrdFaasLedssess.asrsrkksrhskrd 227
                        K reLEa+L + a+s+  ss+ +  s++ +++++++ +
          R11G1.6c 537 PKTRELEAKLQSVAQSMSASSTLDrPSKNGNNGQYYRDQ 575
                       599******************999778888877776654 PP

>> T24B8.7b  CE43363	WBGene00011980	status:Partially_confirmed	UniProt:Q7JLZ7	protein_id:CAA92762.3
   #    score  bias  c-Evalue  i-Evalue hmmfrom  hmm to    alifrom  ali to    envfrom  env to     acc
 ---   ------ ----- --------- --------- ------- -------    ------- -------    ------- -------    ----
   1 ?    4.8   1.6     0.019       8.8     870     939 ..    2428    2502 ..    2389    2532 .. 0.49

  Alignments for each domain:
  == domain 1    score: 4.8 bits;  conditional E-value: 0.019
  FRQ_AAA57121-aln  870 eeeel.....skseglisrr..aepeesd.ypdgedlssgdeededpdddeeedeeedsddsvdeeaelrelarrsva 939 
                         ++++     s  +  + ++  ++++  +  pd+ dl  +deed+++d+   +d+ ed+d++++e+ +++ ++++  a
          T24B8.7b 2428 IRASFwhcmrSALRLWVLENgnKDENMMEpSPDSTDLDDDDEEDDEDDE---DDDLEDEDSETEEMFRQDMMRPSPMA 2502
                        3333344544333333322200333334456777777666665555544...33333333344444444444444444 PP

>> T24B8.7a  CE43334	WBGene00011980	status:Partially_confirmed	UniProt:P90865	protein_id:CAA92761.3
   #    score  bias  c-Evalue  i-Evalue hmmfrom  hmm to    alifrom  ali to    envfrom  env to     acc
 ---   ------ ----- --------- --------- ------- -------    ------- -------    ------- -------    ----
   1 ?    4.8   1.6     0.019       8.8     870     939 ..    2425    2499 ..    2386    2529 .. 0.49

  Alignments for each domain:
  == domain 1    score: 4.8 bits;  conditional E-value: 0.019
  FRQ_AAA57121-aln  870 eeeel.....skseglisrr..aepeesd.ypdgedlssgdeededpdddeeedeeedsddsvdeeaelrelarrsva 939 
                         ++++     s  +  + ++  ++++  +  pd+ dl  +deed+++d+   +d+ ed+d++++e+ +++ ++++  a
          T24B8.7a 2425 IRASFwhcmrSALRLWVLENgnKDENMMEpSPDSTDLDDDDEEDDEDDE---DDDLEDEDSETEEMFRQDMMRPSPMA 2499
                        3333344544333333322200333334456777777666665555544...33333333344444444444444444 PP

>> M151.3  CE46715	WBGene00019795	status:Partially_confirmed	UniProt:O17118	protein_id:CCD69707.1
   #    score  bias  c-Evalue  i-Evalue hmmfrom  hmm to    alifrom  ali to    envfrom  env to     acc
 ---   ------ ----- --------- --------- ------- -------    ------- -------    ------- -------    ----
   1 ?    4.9   0.4     0.018       8.6      91     171 ..     331     417 ..     283     427 .. 0.79

  Alignments for each domain:
  == domain 1    score: 4.9 bits;  conditional E-value: 0.018
  FRQ_AAA57121-aln  91 ptaaldsn...emdvdppffqkesdssnedskkaeqlplap...kqslkpsqtqsSsaddYrSviDDLtvenkklkeelkrykqsgp 171
                       p ++++++   + +++ p f   + +s++ ++ ++ +  ++    +sl  ++ +    d  r    DLt e+kkl +e+  ++q ++
            M151.3 331 PQTSYQESfahNFENSEPLFSTPITASTTAEEPPQVFSFHSrqqPSSLASTASDTGNLDRPRFSGSDLTFEIKKLNDEISGLRQENE 417
                       555555555556888899999999999999888885555552223567777778888888899999************998888765 PP

>> F37A4.2  CE00710	WBGene00018132	status:Confirmed	UniProt:P41880	protein_id:CCD70700.1
   #    score  bias  c-Evalue  i-Evalue hmmfrom  hmm to    alifrom  ali to    envfrom  env to     acc
 ---   ------ ----- --------- --------- ------- -------    ------- -------    ------- -------    ----
   1 ?    5.0   8.4     0.016       7.7     191     274 ..      92     173 ..      85     187 .. 0.72

  Alignments for each domain:
  == domain 1    score: 5.0 bits;  conditional E-value: 0.016
  FRQ_AAA57121-aln 191 KkreLEatLrdFaasLedssessasrsrkksrhskrdeaksgslskhassssgSnsRpvdSAyasmStganssGtslgrpsmss 274
                       Kk eL+   r+   +Le++ es+   +++  r  ++  ak+  l+k++  s  S s   dS   s S +++s G++  + + + 
           F37A4.2  92 KKEELDDAYRHKVEKLEKEEESK-TAKKRAKRLRQKAAAKKRKLTKKNNESDESSSDDSDSDSGSGS-DNESEGKQNTEVEDKD 173
                       999**************999999.4444444677777777777788888888899999999888888.6788888744333332 PP

>> T24H10.7e  CE43044	WBGene00012005	locus:jun-1	status:Confirmed	UniProt:B5U8L4	protein_id:CAR64685.1
   #    score  bias  c-Evalue  i-Evalue hmmfrom  hmm to    alifrom  ali to    envfrom  env to     acc
 ---   ------ ----- --------- --------- ------- -------    ------- -------    ------- -------    ----
   1 ?    5.4   0.2     0.013       6.1     839     968 ..      24     153 ..       8     163 .. 0.56

  Alignments for each domain:
  == domain 1    score: 5.4 bits;  conditional E-value: 0.013
  FRQ_AAA57121-aln 839 LPppaiffppfssdsstsdeddssss.edeeeeeeelskseglisrraepeesd..ypdgedlssgdeededpdddeeedeeedsddsvdeea 928
                       L p   f  +fss+s  +   ++sss   +++++++     + +  +a+p+ +   + +g+++  +d+e+++ + + +++++++++ +++++ 
         T24H10.7e  24 LTPTPQFPIMFSSTSPFNFCTSDSSSsPISADSTPKS----SPFFGDANPKFPFfnFMNGDSMALDDQEKKKLERKRARNRQAATKCRQKKMD 112
                       4444457778888887665444444403333333333....3444555554433348888888888888888888777777777777777777 PP

  FRQ_AAA57121-aln 929 elrelarrs.vaaagtereeskslakeaelsrtsssvatag 968
                       + +el+++     ++ +r +++ l+ +++l + + +v+ ++
         T24H10.7e 113 RIKELEEQVlHEKHRGQRLDAELLELNRALEHFRRTVEHHS 153
                       77777766632222233334444444455555555555555 PP

>> Y59A8A.2  CE44093	WBGene00013339	locus:phf-14	status:Partially_confirmed	UniProt:Q9GRZ5	protein_id:CAC14404.2
   #    score  bias  c-Evalue  i-Evalue hmmfrom  hmm to    alifrom  ali to    envfrom  env to     acc
 ---   ------ ----- --------- --------- ------- -------    ------- -------    ------- -------    ----
   1 ?    4.4   3.5     0.026        12     846     929 ..      30      97 ..       9     127 .. 0.44

  Alignments for each domain:
  == domain 1    score: 4.4 bits;  conditional E-value: 0.026
  FRQ_AAA57121-aln 846 fppfssdsstsdeddssssedeeeeeeelskseglisrraepeesdypdgedlssgdeededpdddeeedeeedsddsvdeeae 929
                       f++++ ++++++edd+ + +  e++ ++ s+ ++   ++++   sd +++ed     ee++++++        +s++s++++++
          Y59A8A.2  30 FATLTENHTSDEEDDDFEVNPAENDAKTGSEADSGSDSQEN---SDEEESED-----EENDEEEA--------ESAESSEKPER 97 
                       44444444444333333333332332222222221111111...22112211.....11111111........11111122111 PP

>> R06F6.6  CE01622	WBGene00011069	locus:ceh-62	Homeobox domain	status:Partially_confirmed	UniProt:Q09602	protein_id:CAA
   #    score  bias  c-Evalue  i-Evalue hmmfrom  hmm to    alifrom  ali to    envfrom  env to     acc
 ---   ------ ----- --------- --------- ------- -------    ------- -------    ------- -------    ----
   1 ?    5.0   3.4     0.017       8.2      26      76 ..     161     218 ..     120     280 .. 0.75

  Alignments for each domain:
  == domain 1    score: 5.0 bits;  conditional E-value: 0.017
  FRQ_AAA57121-aln  26 sspeksvtlrh........rrlardaslrassssaeaeassqsssslrrnssgessets 76 
                          ++s++l +         r a+d+ +r+s+++++++++s+  ss+ r+ss++s  t 
           R06F6.6 161 HLLAQSLKLSEnqvktwfqNRRAKDKRDRKSENASNHTSNSR-RSSPSRKSSSDSTPTP 218
                       333344444434444444488899999998888888888887.7777777777775543 PP

>> ZC376.7b  CE32033	WBGene00013878	locus:atfs-1	status:Partially_confirmed	UniProt:Q8I4B7	protein_id:CAD54177.1
   #    score  bias  c-Evalue  i-Evalue hmmfrom  hmm to    alifrom  ali to    envfrom  env to     acc
 ---   ------ ----- --------- --------- ------- -------    ------- -------    ------- -------    ----
   1 ?    4.6   3.3     0.021        10     838     925 ..     267     364 ..     221     437 .. 0.64

  Alignments for each domain:
  == domain 1    score: 4.6 bits;  conditional E-value: 0.021
  FRQ_AAA57121-aln 838 pLPppaiffppfssdsstsdeddssssedeeeeeeel.........skseglis..rraepeesd.ypdgedlssgdeededpdddeeedeee 918
                        +Ppp+++fp+f+ +ss+s ++ +  s  +++ ++e             + + s    + p+++d ++d  +   +d+ed  p  ++++++++
          ZC376.7b 267 MIPPPSSHFPSFNLSSSSSASNLLRLSTPSAPMQQEHrapvrmhhdV--DLFSSgpLLCVPKQEDvFDDFIQQRDDDDEDYIPASEARRTSSR 357
                       58**********99999999988888887776666663444333221..11111001233444444444433333444443333333333222 PP

  FRQ_AAA57121-aln 919 dsddsvd 925
                        +++s +
          ZC376.7b 358 LNRKSAT 364
                       2222222 PP

>> ZC376.7c  CE38576	WBGene00013878	locus:atfs-1	status:Partially_confirmed	UniProt:Q52GY6	protein_id:CAI91180.1
   #    score  bias  c-Evalue  i-Evalue hmmfrom  hmm to    alifrom  ali to    envfrom  env to     acc
 ---   ------ ----- --------- --------- ------- -------    ------- -------    ------- -------    ----
   1 ?    4.6   3.3     0.022        10     838     925 ..     269     366 ..     223     439 .. 0.64

  Alignments for each domain:
  == domain 1    score: 4.6 bits;  conditional E-value: 0.022
  FRQ_AAA57121-aln 838 pLPppaiffppfssdsstsdeddssssedeeeeeeel.........skseglis..rraepeesd.ypdgedlssgdeededpdddeeedeee 918
                        +Ppp+++fp+f+ +ss+s ++ +  s  +++ ++e             + + s    + p+++d ++d  +   +d+ed  p  ++++++++
          ZC376.7c 269 MIPPPSSHFPSFNLSSSSSASNLLRLSTPSAPMQQEHrapvrmhhdV--DLFSSgpLLCVPKQEDvFDDFIQQRDDDDEDYIPASEARRTSSR 359
                       58**********99999999988888887776666663444333221..11111001233444444444433333444443333333333222 PP

  FRQ_AAA57121-aln 919 dsddsvd 925
                        +++s +
          ZC376.7c 360 LNRKSAT 366
                       2222222 PP

>> Y57A10B.2  CE20323	WBGene00013274	status:Partially_confirmed	UniProt:Q9XWH9	protein_id:CAA21689.1
   #    score  bias  c-Evalue  i-Evalue hmmfrom  hmm to    alifrom  ali to    envfrom  env to     acc
 ---   ------ ----- --------- --------- ------- -------    ------- -------    ------- -------    ----
   1 ?    4.9   2.0     0.018       8.4     531     588 ..      94     147 ..      83     177 .. 0.69

  Alignments for each domain:
  == domain 1    score: 4.9 bits;  conditional E-value: 0.018
  FRQ_AAA57121-aln 531 pesddsedssekkkkrrkvkkssgdskssgssskdasklgpqaskssesfhYkPlFvh 588
                       ++ + s++ss++++ ++kvk+ s++  ss +ss+++s + +++s     fh kP Fv 
         Y57A10B.2  94 ATASPSSSSSSSSEYKKKVKRLSSNPLSSSTSSSEPSTSTRKRS----IFHEKPQFVV 147
                       33333444444555555555555566777777788887777777....8999998886 PP

>> C06A5.8b  CE33360	WBGene00015505	status:Confirmed	UniProt:Q86ND0	protein_id:CCD61220.1
   #    score  bias  c-Evalue  i-Evalue hmmfrom  hmm to    alifrom  ali to    envfrom  env to     acc
 ---   ------ ----- --------- --------- ------- -------    ------- -------    ------- -------    ----
   1 ?    5.0   3.4     0.017       8.2     884     934 ..     116     166 ..      82     214 .. 0.47

  Alignments for each domain:
  == domain 1    score: 5.0 bits;  conditional E-value: 0.017
  FRQ_AAA57121-aln 884 raepeesd..ypdgedlssgdeededpdddeeedeeedsddsvdeeaelrela 934
                            e d  y+ +e+ s +dee++++++d+ee+ee+  +++++  ++ r+++
          C06A5.8b 116 AVY--EADleYSYDEEESDEDEEENEDEEDVEEEEEKPCAEKKSPAQPERSSS 166
                       222..223336666666666655555555555555554444433333333322 PP

>> R11G1.6a  CE31053	WBGene00020012	status:Confirmed	UniProt:Q8MPZ6	protein_id:CCD62665.1
   #    score  bias  c-Evalue  i-Evalue hmmfrom  hmm to    alifrom  ali to    envfrom  env to     acc
 ---   ------ ----- --------- --------- ------- -------    ------- -------    ------- -------    ----
   1 ?    4.4   1.0     0.025        12     190     228 ..     627     666 ..     620     758 .. 0.88

  Alignments for each domain:
  == domain 1    score: 4.4 bits;  conditional E-value: 0.025
  FRQ_AAA57121-aln 190 rKkreLEatLrdFaasLedssess.asrsrkksrhskrde 228
                        K reLEa+L + a+s+  ss+ +  s++ +++++++ ++
          R11G1.6a 627 PKTRELEAKLQSVAQSMSASSTLDrPSKNGNNGQYYRDQT 666
                       599******************9997788888877776655 PP

>> R11G1.6b  CE31054	WBGene00020012	status:Confirmed	UniProt:Q8MPZ5	protein_id:CCD62666.1
   #    score  bias  c-Evalue  i-Evalue hmmfrom  hmm to    alifrom  ali to    envfrom  env to     acc
 ---   ------ ----- --------- --------- ------- -------    ------- -------    ------- -------    ----
   1 ?    4.4   1.0     0.025        12     190     228 ..     627     666 ..     620     758 .. 0.88

  Alignments for each domain:
  == domain 1    score: 4.4 bits;  conditional E-value: 0.025
  FRQ_AAA57121-aln 190 rKkreLEatLrdFaasLedssess.asrsrkksrhskrde 228
                        K reLEa+L + a+s+  ss+ +  s++ +++++++ ++
          R11G1.6b 627 PKTRELEAKLQSVAQSMSASSTLDrPSKNGNNGQYYRDQT 666
                       599******************9997788888877776655 PP

>> C18H9.2  CE43752	WBGene00016001	status:Confirmed	UniProt:Q09237	protein_id:CCD65267.1
   #    score  bias  c-Evalue  i-Evalue hmmfrom  hmm to    alifrom  ali to    envfrom  env to     acc
 ---   ------ ----- --------- --------- ------- -------    ------- -------    ------- -------    ----
   1 ?    5.2   0.1     0.014       6.9     599     637 ..      34      77 ..       4     102 .. 0.60

  Alignments for each domain:
  == domain 1    score: 5.2 bits;  conditional E-value: 0.014
  FRQ_AAA57121-aln 599 detss...sagaveesnlgesrwglsgsgssqr..kkrrddGai 637
                       d+ +s   +a+a  +sn+g+++ + +g+g++++  +k+  dG i
           C18H9.2  34 DDLTSartAAAAPSDSNSGSNSNSGNGQGKKKKktQKQVLDGNI 77 
                       34444332344455555544444444443333311344445555 PP

>> ZC376.7a  CE15205	WBGene00013878	locus:atfs-1	DNA binding domain	status:Partially_confirmed	UniProt:Q23272	protein_id
   #    score  bias  c-Evalue  i-Evalue hmmfrom  hmm to    alifrom  ali to    envfrom  env to     acc
 ---   ------ ----- --------- --------- ------- -------    ------- -------    ------- -------    ----
   1 ?    4.4   3.4     0.026        12     838     925 ..     283     380 ..     238     451 .. 0.63

  Alignments for each domain:
  == domain 1    score: 4.4 bits;  conditional E-value: 0.026
  FRQ_AAA57121-aln 838 pLPppaiffppfssdsstsdeddssssedeeeeeeel.........skseglis..rraepeesd.ypdgedlssgdeededpdddeeedeee 918
                        +Ppp+++fp+f+ +ss+s ++ +  s  +++ ++e             + + s    + p+++d ++d  +   +d+ed  p  ++++++++
          ZC376.7a 283 MIPPPSSHFPSFNLSSSSSASNLLRLSTPSAPMQQEHrapvrmhhdV--DLFSSgpLLCVPKQEDvFDDFIQQRDDDDEDYIPASEARRTSSR 373
                       58**********99999999988888887776666663444333221..11111001233344444444433333444443333333333222 PP

  FRQ_AAA57121-aln 919 dsddsvd 925
                        +++s +
          ZC376.7a 374 LNRKSAT 380
                       2222222 PP

>> C09G12.1  CE42059	WBGene00015651	locus:ceh-53	homeobox protein	status:Partially_confirmed	UniProt:O44462	protein_id:C
   #    score  bias  c-Evalue  i-Evalue hmmfrom  hmm to    alifrom  ali to    envfrom  env to     acc
 ---   ------ ----- --------- --------- ------- -------    ------- -------    ------- -------    ----
   1 ?    4.9   0.4     0.019       8.8     356     404 ..      56     107 ..      10     141 .. 0.68

  Alignments for each domain:
  == domain 1    score: 4.9 bits;  conditional E-value: 0.019
  FRQ_AAA57121-aln 356 gkkEpaREArIlpk...eeeekkkrskdngsasnsngdqtesgGngngs.nnt 404
                       gk+    EArI++    +  + +kr++++++ s s+++++++ G++ g  + +
          C09G12.1  56 GKQTELAEARIQVWfknRRAKARKRQRNESTDSCSTTEESNEEGDADGClK-K 107
                       445556799999876555555566677777778888888887777776641.2 PP

>> H20J04.4a  CE32054	WBGene00019219	helicase	status:Partially_confirmed	UniProt:Q9N5M1	protein_id:CCD61679.1
   #    score  bias  c-Evalue  i-Evalue hmmfrom  hmm to    alifrom  ali to    envfrom  env to     acc
 ---   ------ ----- --------- --------- ------- -------    ------- -------    ------- -------    ----
   1 ?    4.6   7.5     0.022        11     864     934 ..      11      82 ..       2     118 .. 0.55

  Alignments for each domain:
  == domain 1    score: 4.6 bits;  conditional E-value: 0.022
  FRQ_AAA57121-aln 864 sedeeeeeeelskseglisrr.aepeesdypdgedlssgdeededpdddeeedeeedsddsvdeeaelrela 934
                       ++d++ e++e++++ ++ s++ +++e ++++dged+  +++e+ d+d++e+e ee d+ +s+d++ ++ +++
         H20J04.4a  11 DDDDDLEMDEEQEKPSTSSKSvKNEEFEEFEDGEDVEDEEDEASDEDEEESEGEEGDEFKSSDDTPKPIQIS 82 
                       22222222222223333333303333445*******888888888888666666555555555443333333 PP

>> F56A11.3  CE29503	WBGene00001165	locus:efn-4	status:Confirmed	UniProt:O44516	protein_id:CCD65257.1
   #    score  bias  c-Evalue  i-Evalue hmmfrom  hmm to    alifrom  ali to    envfrom  env to     acc
 ---   ------ ----- --------- --------- ------- -------    ------- -------    ------- -------    ----
   1 ?    4.5   0.9     0.024        12     814     944 ..     111     258 ..      93     286 .. 0.52

  Alignments for each domain:
  == domain 1    score: 4.5 bits;  conditional E-value: 0.024
  FRQ_AAA57121-aln 814 ssressspveieylsgrlkrlkpvp....LPppaiffppfssdsstsdeddssssedeeeeeeel...skseglisrraepeesd...ypdge 896
                       ++  ++++v  + +++ +++l+p p      p  +++ + +s+ + + +++ +    e+++++     s s+   +rra  ++++      ++
          F56A11.3 111 REDWKKQKVPPKNVAQLIRQLNPIPngkeYQPGQTYYYMTTSTGKANGTNHRMYGLCESQNMRLSmkvSASQPHPTRRAPTRRQEdfvTTASA 203
                       456678888888899999999998733334566667756666555555555555554444443334666666666666655544444434556 PP

  FRQ_AAA57121-aln 897 dlssgdeededpdddeeedeeedsddsvdeeaelrelarrs.......vaaagte 944
                       +l+ g+e++++++d+++    + ++++  +  ++++l+          ++++  +
          F56A11.3 204 ELMGGQEDEDSDNDNAHLLPRDLEGSTNPKFRRPSQLETAGvenqqfmKVVQMAQ 258
                       6677666555555544444444444444444444444433322222322222222 PP

>> ZK337.4  CE43210	WBGene00006399	locus:tag-4	status:Predicted	UniProt:O46017	protein_id:CAB05009.2
   #    score  bias  c-Evalue  i-Evalue hmmfrom  hmm to    alifrom  ali to    envfrom  env to     acc
 ---   ------ ----- --------- --------- ------- -------    ------- -------    ------- -------    ----
   1 ?    4.5   0.9     0.024        11     355     404 ..      98     153 ..      63     165 .. 0.62

  Alignments for each domain:
  == domain 1    score: 4.5 bits;  conditional E-value: 0.024
  FRQ_AAA57121-aln 355 kgkkEpaREArIlpk.....eeeekkkrskdng.sasnsngdqtesgGngngsnnt 404
                       +g +Ep  EA++  +     + e+k +++kdn+  a+++n++q+++  n n s++ 
           ZK337.4  98 MGYEEPENEANVRENggeteNVEKKLEENKDNEgAAEEQNDQQKKEVNNNNHSQEL 153
                       45677888888877776654445555666666623444443333333333333444 PP

>> Y113G7A.9b  CE45165	WBGene00000940	locus:dcs-1	status:Confirmed	UniProt:D8FRQ0	protein_id:CBO26090.1
   #    score  bias  c-Evalue  i-Evalue hmmfrom  hmm to    alifrom  ali to    envfrom  env to     acc
 ---   ------ ----- --------- --------- ------- -------    ------- -------    ------- -------    ----
   1 ?    4.9   0.0     0.018       8.5     566     604 ..      14      53 ..       3      87 .. 0.71

  Alignments for each domain:
  == domain 1    score: 4.9 bits;  conditional E-value: 0.018
  FRQ_AAA57121-aln 566 asklgpqaskssesfhYkPlFvhqessseetsldetss.s 604
                       ++k+g ++++ +  fhY+P F h + +  +   d+ +s  
        Y113G7A.9b  14 NQKYGLKTDQIKCYFHYQPSFYHLHVHFINLKYDAPAStT 53 
                       57888888888899**********9999888888888842 PP

>> F42G4.7  CE34861	WBGene00009644	status:Confirmed	UniProt:Q7YX20	protein_id:CAE17818.1
   #    score  bias  c-Evalue  i-Evalue hmmfrom  hmm to    alifrom  ali to    envfrom  env to     acc
 ---   ------ ----- --------- --------- ------- -------    ------- -------    ------- -------    ----
   1 ?    4.5   0.3     0.023        11     762     813 ..      56     107 ..      54     123 .. 0.73

  Alignments for each domain:
  == domain 1    score: 4.5 bits;  conditional E-value: 0.023
  FRQ_AAA57121-aln 762 fvvvvtTrRpkrdalssvssskersesetaesiierlaslrtsspessearr 813
                       f++++tT+R ++++++ + +++ rs++ + +   + ++ ++++++  +++++
           F42G4.7  56 FIIMITTKRRRQSTMKLSMDDTIRSNTPESDDTPHNVHLMSYGTTPRPSQKQ 107
                       999*********9999999988888777888888888888766555444443 PP

>> T01B7.5b  CE38216	WBGene00011311	status:Confirmed	UniProt:Q58AA7	protein_id:CAI70408.1
   #    score  bias  c-Evalue  i-Evalue hmmfrom  hmm to    alifrom  ali to    envfrom  env to     acc
 ---   ------ ----- --------- --------- ------- -------    ------- -------    ------- -------    ----
   1 ?    4.8   2.6     0.019       9.2     892     962 ..      98     174 ..      20     187 .. 0.52

  Alignments for each domain:
  == domain 1    score: 4.8 bits;  conditional E-value: 0.019
  FRQ_AAA57121-aln 892 ypdgedl......ssgdeededpdd.deeedeeedsddsvdeeaelrelarrsvaaagtereeskslakeaelsrtss 962
                        +d+ ++      + +de+ + +d+ ++++++ e+++++++++ ++++ +r+  a++++ +++  +  +e ++ + ++
          T01B7.5b  98 SSDNTSIhphftpMDADEKRKASDKvAKNREYAERRGKKKAKT-SKTKNRRKVHAIEKRVKSQIGNVRREMQKYSGET 174
                       2222222333333566666666665444444444444444443.3333344444555555555555555444433333 PP

>> Y66D12A.1  CE15689	WBGene00013427	status:Partially_confirmed	UniProt:Q9BI35	protein_id:CAC35913.1
   #    score  bias  c-Evalue  i-Evalue hmmfrom  hmm to    alifrom  ali to    envfrom  env to     acc
 ---   ------ ----- --------- --------- ------- -------    ------- -------    ------- -------    ----
   1 ?    4.6   1.4     0.023        11     338     959 ..      71     122 ..      15     140 .. 0.43

  Alignments for each domain:
  == domain 1    score: 4.6 bits;  conditional E-value: 0.023
  FRQ_AAA57121-aln 338 esasaeassekhep.tlkkgkkEpaREArIlpkeeeekkkrskdngsasnsngdqtesgGngngsnntsppeaslpeQRPTrplDLDPdRtQv 429
                       +++s + ++ + e  ++ ++++E + E +I+ ++++ + ++s+  +++ ns                                          
         Y66D12A.1  71 QNES-DDDTGMYEDtEIDVEHEEEVQEEQIHDRTKRGESSSSSMSSKSGNS------------------------------------------ 120
                       1111.2222222222444444444444444443222222222222222222.......................................... PP

  FRQ_AAA57121-aln 430 PseNmeYIrHLGLvpPellseeeesaqdvapdaeGWvYLNLLcnlAQLHilnVtPdfvrsAvsekStkfqlSpDGrKiRWrGGtdGTkfSsDs 522
                                                                                                                    
         Y66D12A.1   - ---------------------------------------------------------------------------------------------   -
                       ............................................................................................. PP

  FRQ_AAA57121-aln 523 sgeksqkspesddsedssekkkkrrkvkkssgdskssgssskdasklgpqaskssesfhYkPlFvhqessseetsldetsssagaveesnlge 615
                                                                                                                    
         Y66D12A.1   - ---------------------------------------------------------------------------------------------   -
                       ............................................................................................. PP

  FRQ_AAA57121-aln 616 srwglsgsgssqrkkrrddGaiiYYsgApFctDLSGDpgdispatyltssgqdqkskelkesaralqrtaSGsslpyrPlsddskltseelae 708
                                                                                                                    
         Y66D12A.1   - ---------------------------------------------------------------------------------------------   -
                       ............................................................................................. PP

  FRQ_AAA57121-aln 709 eveseeetpellsddtdsesdielelewseesqelevetleasGLGGvlPeDhfvvvvtTrRpkrdalssvssskersesetaesiierlasl 801
                                                                                                                    
         Y66D12A.1   - ---------------------------------------------------------------------------------------------   -
                       ............................................................................................. PP

  FRQ_AAA57121-aln 802 rtsspessearrssressspveieylsgrlkrlkpvpLPppaiffppfssdsstsdeddssssedeeeeeeelskseglisrraepeesdypd 894
                                                                                                                    
         Y66D12A.1   - ---------------------------------------------------------------------------------------------   -
                       ............................................................................................. PP

  FRQ_AAA57121-aln 895 gedlssgdeededpdddeeedeeedsddsvdeeaelrelarrsvaaagtereeskslakeaelsr 959
                                                                                      + 
         Y66D12A.1 121 ---------------------------------------------------------------VD 122
                       ...............................................................22 PP

>> C06A5.8a  CE07955	WBGene00015505	status:Confirmed	UniProt:O01481	protein_id:CCD61219.1
   #    score  bias  c-Evalue  i-Evalue hmmfrom  hmm to    alifrom  ali to    envfrom  env to     acc
 ---   ------ ----- --------- --------- ------- -------    ------- -------    ------- -------    ----
   1 ?    4.5   3.0     0.023        11     885     933 ..     185     233 ..     151     282 .. 0.48

  Alignments for each domain:
  == domain 1    score: 4.5 bits;  conditional E-value: 0.023
  FRQ_AAA57121-aln 885 aepeesd..ypdgedlssgdeededpdddeeedeeedsddsvdeeaelrel 933
                           e d  y+ +e+ s +dee++++++d+ee+ee+  +++++  ++ r++
          C06A5.8a 185 VY--EADleYSYDEEESDEDEEENEDEEDVEEEEEKPCAEKKSPAQPERSS 233
                       22..22333666666666665555555555555555444443333333332 PP

>> F32H2.2  CE09877	WBGene00007026	locus:mdt-31	Yeast SOH1 protein like	status:Confirmed	UniProt:P91869	protein_id:CAB04
   #    score  bias  c-Evalue  i-Evalue hmmfrom  hmm to    alifrom  ali to    envfrom  env to     acc
 ---   ------ ----- --------- --------- ------- -------    ------- -------    ------- -------    ----
   1 ?    4.7   2.8     0.021       9.9     876     927 ..     104     157 ..      67     163 .] 0.71

  Alignments for each domain:
  == domain 1    score: 4.7 bits;  conditional E-value: 0.021
  FRQ_AAA57121-aln 876 kseglisrraepeesd.ypdgedlssgdeededpdd.deeedeeedsddsvdee 927
                       k++ l+  ++e +e +  +d++d+ ++d eded+++ +++ d+++++++s++++
           F32H2.2 104 KRHRLCMMPDEGQELEeSEDEADIRQKDTEDEDDEEtMKKPDADTAEKNSTTST 157
                       4555555555655555589999**999999999988766667777666666554 PP

>> E01A2.6  CE24873	WBGene00017088	status:Confirmed	UniProt:Q966L3	protein_id:CCD68578.1
   #    score  bias  c-Evalue  i-Evalue hmmfrom  hmm to    alifrom  ali to    envfrom  env to     acc
 ---   ------ ----- --------- --------- ------- -------    ------- -------    ------- -------    ----
   1 ?    4.5   2.2     0.023        11     837     942 ..      47     153 ..      27     200 .. 0.70

  Alignments for each domain:
  == domain 1    score: 4.5 bits;  conditional E-value: 0.023
  FRQ_AAA57121-aln 837 vpLPppaiffppfssdsstsdeddssssedeeeeeeel..skseglisrraepeesdypdgedlssgdeededpdddeeedeeedsddsvdee 927
                       + LP+ ++f + f  ++++  + +      ++++ ++   s+ ++l +r+a p+++d++d+ d   +   + + +++ +  ++ +s+++++ e
           E01A2.6  47 ATLPSTSTFAQKFKEQEESVFQAATLMTRLSRNQLKTYlsSEVKNLRKRKAIPRSNDFDDDGDQRGD-GCSSNYSKAYRAPSSPKSGSDSEGE 138
                       68***********999888766666555555555555557888999999999*9999*999887544.4444444444444555555555555 PP

  FRQ_AAA57121-aln 928 aelrelarrsvaaag 942
                       a+ ++++ rs+a ++
           E01A2.6 139 APSTSVTDRSSAKRE 153
                       555555555533222 PP


Internal pipeline statistics summary:
-------------------------------------
Query model(s):                            1  (982 nodes)
Target sequences:                      25547  (11210993 residues)
Passed MSV filter:                     25547  (1); expected 25547.0 (1)
Passed bias filter:                    25547  (1); expected 25547.0 (1)
Passed Vit filter:                     25547  (1); expected 25547.0 (1)
Passed Fwd filter:                     25547  (1); expected 25547.0 (1)
Initial search space (Z):              25547  [actual number of targets]
Domain search space  (domZ):              54  [number of targets reported over threshold]
# CPU time: 234.08u 0.13s 00:03:54.21 Elapsed: 00:01:02.23
# Mc/sec: 176.91
//
