# Supplementary material for: Potential Conservation of Circadian Clock Proteins in the phylum Nematoda as Revealed by Bioinformatic Searches
Source: PLoS One. 2014 Nov 14;9(11):e112871. doi: 10.1371/journal.pone.0112871 (PMC4232591; doi:10.1371/journal.pone.0112871)
Supplement: File S1 — HMM profiles used in this work and HMMsearch results. (ZIP) [file pone.0112871.s007.zip › HMMs-CE/Neurospora/FRH_AAW32908-aln.fasta.hmm.res]

# hmmsearch :: search profile(s) against a sequence database
# HMMER 3.0 (March 2010); http://hmmer.org/
# Copyright (C) 2010 Howard Hughes Medical Institute.
# Freely distributed under the GNU General Public License (GPLv3).
# - - - - - - - - - - - - - - - - - - - - - - - - - - - - - - - - - - - -
# query HMM file:                  FRH_AAW32908-aln.fasta.hmm
# target sequence database:        ../../../../ProteomasGus/wormpep229
# Max sensitivity mode:            on [all heuristic filters off]
# - - - - - - - - - - - - - - - - - - - - - - - - - - - - - - - - - - - -

Query:       FRH_AAW32908-aln  [M=1089]
Scores for complete sequences (score includes all domains):
   --- full sequence ---   --- best 1 domain ---    -#dom-
    E-value  score  bias    E-value  score  bias    exp  N  Sequence    Description
    ------- ------ -----    ------- ------ -----   ---- --  --------    -----------
          0 1158.3  12.7          0 1154.6   9.2    1.8  1  W08D2.7     CE06562	WBGene00012342	locus:mtr-4	Human myeloid
   5.4e-204  680.5   2.1   4.3e-203  677.5   1.5    2.0  1  F01G4.3     CE40452	WBGene00008502	antiviral protein SKI2 li
    1.2e-57  195.9   0.0    1.3e-17   63.3   0.0    4.2  4  Y54E2A.4    CE43325	WBGene00013189	status:Partially_confirme
      1e-43  149.8   0.6      7e-23   80.8   0.1    2.4  2  C28H8.3     CE29195	WBGene00016194	status:Confirmed	UniProt:
      2e-36  125.6   0.0    1.9e-16   59.5   0.0    4.4  4  Y46G5A.4    CE21971	WBGene00012896	status:Partially_confirme
    8.8e-23   80.5   0.1    3.5e-13   48.7   0.0    2.3  2  W03A3.2     CE38982	WBGene00020964	locus:polq-1	DNA polymera
    5.9e-21   74.4   0.0      4e-17   61.7   0.0    2.2  2  Y55B1AL.3a  CE27019	WBGene00021905	locus:hel-308	status:Part
    1.1e-14   53.7   0.0    1.6e-14   53.2   0.0    1.1  1  Y55B1AL.3b  CE37439	WBGene00021905	locus:hel-308	status:Part
    0.00035   18.9   0.1      0.018   13.2   0.0    2.2  2  C08F8.2b    CE05249	WBGene00007444	status:Partially_confirme
    0.00035   18.9   0.1      0.018   13.2   0.0    2.2  2  C08F8.2a    CE19689	WBGene00007444	ATP-dependent RNA helicas
     0.0054   15.0   0.0     0.0091   14.2   0.0    1.2  1  C08F8.2c    CE45714	WBGene00007444	status:Partially_confirme
  ------ inclusion threshold ------
       0.41    8.7   0.7       0.47    8.5   0.5    1.0  1  ZK488.7     CE15363	WBGene00004177	locus:pqn-98	status:Parti
       0.52    8.4   0.9       0.64    8.1   0.6    1.0  1  ZK488.10    CE15369	WBGene00004176	locus:pqn-97	status:Parti
       0.54    8.3   6.6       0.77    7.8   4.6    1.1  1  T26A5.2b    CE32732	WBGene00020819	status:Confirmed	UniProt:
        0.8    7.8   6.8        1.4    7.0   4.7    1.3  1  T26A5.2a    CE44824	WBGene00020819	status:Confirmed	UniProt:
        1.7    6.7   0.3          2    6.5   0.2    1.0  1  F30F8.3     CE27147	WBGene00009272	PDZ domain (Also known as
        2.9    5.9   0.3        8.8    4.3   0.1    1.8  2  F52B5.3     CE05718	WBGene00009922	helicase	status:Partially
        3.1    5.8  10.8        3.5    5.6   7.5    1.0  1  F26B1.1     CE44051	WBGene00017815	status:Partially_confirme
        3.7    5.6   2.3        4.2    5.4   1.6    1.0  1  Y66D12A.16b CE41481	WBGene00013442	status:Confirmed	UniProt:
        3.8    5.5   4.5        4.5    5.3   3.1    1.1  1  F42A9.7     CE25889	WBGene00018336	status:Partially_confirme
        4.3    5.3   6.6          5    5.1   4.6    1.0  1  C30H6.12    CE43622	WBGene00044238	status:Partially_confirme
        4.4    5.3   0.1         11    4.0   0.0    1.5  2  F07H5.10    CE28906	WBGene00008561	status:Confirmed	UniProt:
        4.7    5.2   3.9        2.4    6.2   1.1    1.5  1  ZK380.2     CE18452	WBGene00022723	status:Predicted	UniProt:
        4.8    5.2   0.1        5.6    5.0   0.1    1.0  1  D1053.2     CE39237	WBGene00008367	status:Partially_confirme
        5.2    5.1   8.6        6.6    4.7   6.0    1.1  1  T13B5.8a    CE36017	WBGene00020475	locus:sut-1	status:Partia
        5.5    5.0   0.3        7.4    4.6   0.2    1.1  1  T15B7.13    CE13670	WBGene00020525	status:Predicted	UniProt:
        5.7    4.9   0.0        9.7    4.2   0.0    1.2  1  F48E3.3     CE02751	WBGene00018604	killer toxin-resistance p
        5.7    4.9   0.0          7    4.6   0.0    1.0  1  W09B7.3     CE26030	WBGene00021108	status:Predicted	UniProt:
          6    4.9   2.5          7    4.7   1.7    1.0  1  Y66D12A.16a CE41480	WBGene00013442	status:Confirmed	UniProt:
        6.5    4.8   3.9        7.4    4.6   2.7    1.2  1  F26F4.9a    CE28923	WBGene00017829	ankyrin and desmoplakin r
        6.6    4.7   2.4         12    3.9   1.7    1.3  1  Y39G8C.1    CE42924	WBGene00012730	locus:xrn-1	status:Partia
        6.7    4.7   0.0         13    3.8   0.0    1.3  1  ZC513.4     CE45818	WBGene00006935	locus:vars-1	valyl-tRNA s
        6.8    4.7  20.1         10    4.1  13.9    1.3  1  Y61A9LA.8   CE31123	WBGene00022019	locus:sut-2	status:Partia
        7.8    4.5   0.5         11    4.0   0.3    1.1  1  C50B6.8b    CE46085	WBGene00008221	locus:nhr-168	status:Conf
          8    4.5   0.5         13    3.8   0.3    1.3  1  F43G6.5     CE23726	WBGene00009658	poly (A) polymerase	statu
        8.3    4.4   0.4         12    3.8   0.3    1.1  1  M151.1      CE36880	WBGene00019793	status:Partially_confirme
        8.5    4.4   1.9        9.6    4.2   1.3    1.0  1  Y113G7A.12  CE36453	WBGene00013749	status:Partially_confirme
        8.6    4.4   8.8         11    4.0   6.1    1.1  1  K04G7.11    CE39587	WBGene00019402	status:Confirmed	UniProt:
        8.6    4.3  14.4        9.8    4.2  10.0    1.0  1  R05D11.7    CE06242	WBGene00011035	status:Confirmed	UniProt:
        9.1    4.3   1.8         12    3.8   1.3    1.1  1  F56C9.3     CE29406	WBGene00018948	status:Confirmed	UniProt:
        9.3    4.2   0.1         14    3.7   0.1    1.2  1  F52E1.10    CE04638	WBGene00018698	locus:vha-18	ATPase	statu
        9.4    4.2  29.6         14    3.7  20.5    1.3  1  K08E3.2     CE18865	WBGene00010662	status:Partially_confirme
        9.5    4.2   1.8         10    4.1   1.3    1.0  1  R11G11.7    CE12752	WBGene00004144	locus:pqn-60	status:Confi
        9.8    4.2   0.0         13    3.8   0.0    1.1  1  F14B6.4     CE34170	WBGene00008785	status:Partially_confirme
        9.9    4.1   2.5         13    3.8   1.7    1.1  1  F14H3.5     CE45322	WBGene00008824	status:Partially_confirme


Domain annotation for each sequence (and alignments):
>> W08D2.7  CE06562	WBGene00012342	locus:mtr-4	Human myeloid cell line protein 2 like	status:Confirmed	UniProt:Q23223	pr
   #    score  bias  c-Evalue  i-Evalue hmmfrom  hmm to    alifrom  ali to    envfrom  env to     acc
 ---   ------ ----- --------- --------- ------- -------    ------- -------    ------- -------    ----
   1 ! 1154.6   9.2         0         0      92    1089 .]      51    1026 .]      16    1026 .] 0.92

  Alignments for each domain:
  == domain 1    score: 1154.6 bits;  conditional E-value: 0
  FRH_AAW32908-aln   92 aepvltdtfetaesre..vaaaaglaaakeeeslvl.....shniqhqvalppdldyeyvplsehkapeepartysfkldpfqslsvasie 175 
                         + v   +f+ a+s++  v   + +++a+ e+ +v      + n  h+va+pp+   e+  l e ++ +epa+ y+f+ld fq+ ++  i+
           W08D2.7   51 HNDVGVGNFDEATSKRarVEEEEEVEEARMENIIVHtirtdNENCTHEVAIPPN--AEFAELRE-NSGTEPAKYYPFQLDAFQKQAILCID 138 
                        3344455666555543114445555554444433322222235778********..77788877.57899********************* PP

  FRH_AAW32908-aln  176 reesvlvsahtsaGktvvaeyaiaqclkrnqrviytspikalsnqkyrdfeaefgdvGlmtGdvtinptasclvmtteilrsmlyrGseim 266 
                         ++svlvsahtsaGktvva yaia+cl++ qrviytspikalsnqkyr++e+ef dvGlmtGdvt+np asclvmtteilrsmlyrGseim
           W08D2.7  139 NNQSVLVSAHTSAGKTVVATYAIAKCLREKQRVIYTSPIKALSNQKYRELEEEFKDVGLMTGDVTLNPDASCLVMTTEILRSMLYRGSEIM 229 
                        ******************************************************************************************* PP

  FRH_AAW32908-aln  267 revawvvfdeihylrdktrGvvweetiillpdkvryvflsatipnalqfaewiakihrqachvvytdfrptplqnyffpaGgdGillvvde 357 
                        +ev+wvv+deihy+rdk rGvvweetiil+   ++  flsatipna qfa+w+a i++q+  vvytd+rptplq++++p Gg+G++ vv+ 
           W08D2.7  230 KEVGWVVYDEIHYMRDKERGVVWEETIILMSKNIKQAFLSATIPNARQFAQWVASIKQQPVNVVYTDYRPTPLQHWIYPVGGEGMYEVVNV 320 
                        ******************************************************************************************* PP

  FRH_AAW32908-aln  358 kgvfkeenfqkamaeieekkgadpadasakrkGkGknkktnkggaadeksdiakivrmilkkkfnpvivfnfskrecealalkisklkfnd 448 
                        kg f+e++f+ am+ ++   g+ +  ++ +r           gg ++ +s++ ki+r + +++    ivf+fs++ece++a+++ +++fn+
           W08D2.7  321 KGEFREDKFRDAMSGLATA-GDSAGSFNKRR----------TGGGTQGDSNVLKIIRSVASNDGLNCIVFSFSRKECESYAISLKDMDFNK 400 
                        **************99754.44433333333..........344478899***************************************** PP

  FRH_AAW32908-aln  449 dsekalvkkvfesaieslseedkelpqiqnllpllrkGiGvhhsGllpilketieilfqeglikvlfatetfsiGlnmpaktvvftqvrkf 539 
                        d+ek +vk v+esai++ls ed++lpqi n+lpllr+GiGvhhsGl+pilketieilf egl+kvlfatetfs+Glnmpa+tvvft+ rkf
           W08D2.7  401 DHEKGMVKSVYESAIAQLSPEDQKLPQILNILPLLRRGIGVHHSGLMPILKETIEILFGEGLVKVLFATETFSMGLNMPARTVVFTSARKF 491 
                        ******************************************************************************************* PP

  FRH_AAW32908-aln  540 dGvkrrpltsseyiqmsGraGrrGlddrGivimmvddklepevakeivvGeqdrlnsafylGynmilnllrieaispefmlercffqfqna 630 
                        dG ++r++ts eyiqm+GraGrrG ddrG vi+mvd  +  + ak+i++G  d lns f l ynm+lnl+r+e+++  +++++ f+qfq+ 
           W08D2.7  492 DGSDNRYITSGEYIQMAGRAGRRGKDDRGTVILMVDSAMSADDAKQIIKGATDPLNSQFRLTYNMVLNLMRVEGMAVSWIINNSFHQFQSY 582 
                        ******************************************************************************************* PP

  FRH_AAW32908-aln  631 asvpelekelaelqqerdalviadestvkdyyelrqqleeytkdmraviqhpnycleflqpGrlvkikekkgedfgwGvvvnfkkrkapkk 721 
                        a +pe++k+ ++++++  +++ + e+ ++   +l++qle+ ++ + ++ ++p+y + fl++Grl k+k+  ++df wG++ +fkk ++p  
           W08D2.7  583 AKIPEIDKKCVQVERKIASFNFPWENEMRTLVDLQDQLEATRQRIIQIQREPKYIVGFLHAGRLFKVKSG-DRDFKWGILNQFKKEQNPDD 672 
                        ********************************************************************99.9*******999987776554 PP

  FRH_AAW32908-aln  722 geeelepqesyvvdvllkvsedsaeiasktkseeelpegvkpakeeekarvevvpvllsclkaisqirvflpkdlksaeekekvkkaleev 812 
                              +++ y++d+++ ++++ +          + p +++p  +  k r+  vp+ ++ ++ais +r+ +p d+ + + + ++  +++  
           W08D2.7  673 -----RNDQIYLCDMMIAINTEGR---FDP----TNPATLVPGFDLPKRRWIRVPMTIDRITAISAVRLKVPADIDKPDGQMRLDGMMAAA 751 
                        .....45678*********99887...222....2367778888888999***************************************** PP

  FRH_AAW32908-aln  813 krrfpdGipildpienmeikdesfkkllrkievlesrllanplhnsplleelyeqysakveltekikekkkaiakahsiaqldelksrkrv 903 
                        ++rf + ip+ldpi++meik   +k+l+ + + le rl +  + +  ++++l +q+++k++  +++++ k + ++ +s + l+el +rkrv
           W08D2.7  752 TKRFGNQIPLLDPIQDMEIKTVEMKELIAREKSLEGRLETHSMTKRDNMKDLKKQFEQKQDAVKELNALKAERKSVQSTLHLEELNNRKRV 842 
                        ******************************************************************************************* PP

  FRH_AAW32908-aln  904 lrrlgfineaevvqlkarvaceissteGhelllsellfnrffnelspevvaavlsvfvfdekveaealkeelakplreiqakariiakvsq 994 
                        lrrlg++ +++ + lk  vace+s+   +el+l+e+l++ +fn l   ++aa+ls+fvf++k  a++l  el+ +l e++++ar +akvs+
           W08D2.7  843 LRRLGYLGNDDALVLKGSVACELSA--SDELILTEMLLKGIFNTLDVAQTAALLSCFVFQDKCAAPKLATELQTCLSELHEQARNVAKVSN 931 
                        ************************9..79************************************************************** PP

  FRH_AAW32908-aln  995 eskldvneeeyvqslkwqlmevvlawaqgksfaeickmtdvyeGslirlfrrleellrqmaeaakvmGseelekkfeeslekirrdivaaq 1085
                        e+k++v e++yv+s++  lm+vv++w +g++f+ei+k tdv+eGs+ir++rrlee+lr+m +aak + ++ele+kfe++ ++++rdiv a 
           W08D2.7  932 ECKMEVMEDKYVSSFNPGLMDVVYQWVNGATFSEIVKTTDVFEGSIIRTLRRLEEVLREMINAAKALANKELEQKFEDARKNLKRDIVFAA 1022
                        ******************************************************************************************* PP

  FRH_AAW32908-aln 1086 slyl 1089
                        slyl
           W08D2.7 1023 SLYL 1026
                        ***8 PP

>> F01G4.3  CE40452	WBGene00008502	antiviral protein SKI2 like	status:Partially_confirmed	UniProt:Q19103	protein_id:CAA9
   #    score  bias  c-Evalue  i-Evalue hmmfrom  hmm to    alifrom  ali to    envfrom  env to     acc
 ---   ------ ----- --------- --------- ------- -------    ------- -------    ------- -------    ----
   1 !  677.5   1.5  7.6e-206  4.3e-203     155    1088 ..     285    1263 ..     276    1264 .. 0.81

  Alignments for each domain:
  == domain 1    score: 677.5 bits;  conditional E-value: 7.6e-206
  FRH_AAW32908-aln  155 partysfkldpfqslsvasiereesvlvsahtsaGktvvaeyaiaqclkrnqrviytspikalsnqkyrdfeaefgdvGlmtGdvtinpta 245 
                         ar+y+f ldpfq+ sv  +er es++v+ahtsaGktvvaeyaia c  +  r +ytspikalsnqk+rdf++ fgdvGl+tGd+ + p a
           F01G4.3  285 MARKYPFSLDPFQQSSVLCMERGESLFVAAHTSAGKTVVAEYAIALCQAHKTRAVYTSPIKALSNQKFRDFKQIFGDVGLVTGDIQLHPEA 375 
                        59***************************************************************************************** PP

  FRH_AAW32908-aln  246 sclvmtteilrsmlyrGseimrevawvvfdeihylrdktrGvvweetiillpdkvryvflsatipnalqfaewiakihrqachvvytdfrp 336 
                        +cl+mtteilrsmly Gse++r+++wvvfde+hy+ ++ rG vwee +i+lp  v+ v+lsat+pn+++fa+w+ +i+++   v+ td rp
           F01G4.3  376 ACLIMTTEILRSMLYNGSEVIRDLEWVVFDEVHYINNEERGHVWEEVLIMLPAHVKIVMLSATVPNCVEFADWVGRIKNRKINVISTDRRP 466 
                        ******************************************************************************************* PP

  FRH_AAW32908-aln  337 tplqnyffpaGgdG.....illvvdekgvfkeenfqka...maeieekkgadpadasakrkGkGknkktnkggaa...deksdia.kivrm 415 
                         pl+++++  G dG     ++ ++d  g+f  + ++ a    a+i ek+ a  a     ++G G+    n gg +   +++ +i+ ++++ 
           F01G4.3  467 VPLEHFLYT-GQDGktqkdLFKIIDRSGQFILKGYNDAkdsKAKIYEKEKAGGAGGRGTQRGGGRGGGGNGGGRNwpgKNDKNIYlNLINY 556 
                        *****9996.444422222788********9988887622257899999999999*********999999999432223333343256666 PP

  FRH_AAW32908-aln  416 ilkkkfnpvivfnfskrecealalkisklkfnddsekalvkkvfesaieslseedkelpqiqnllpllrkGiGvhhsGllpilketieilf 506 
                        +   +  p++vf fs++ c++ a  ++++++ ++ ek+ v+  f++ ++ l  +dkelpq+  +  l  +G  vhhsG+lpilke++e+lf
           F01G4.3  557 MKCSDQLPMVVFVFSRKRCDENAQMLASMNLTTEVEKQHVRLFFSQCVQRLKGSDKELPQVLTMRDLCLRGFAVHHSGILPILKEVVELLF 647 
                        6667788************************************************************************************ PP

  FRH_AAW32908-aln  507 qeglikvlfatetfsiGlnmpaktvvftqvrkfdGvkrrpltsseyiqmsGraGrrGlddrGivimmvddkl..epevakeivvGeqdrln 595 
                        q+g +k+lfatetf++G+nmpa+ vvf ++ k+dG++rr+l + ey qm+GraGrrGld  G vi++ +d    +p+v k+++ G+  rl+
           F01G4.3  648 QKGYVKILFATETFAMGVNMPARCVVFDSIMKHDGTERRMLNPGEYTQMAGRAGRRGLDLTGTVIIICKDSTvpQPDVLKNLISGQALRLE 738 
                        *******************************************************************9998645789************** PP

  FRH_AAW32908-aln  596 safylGynmilnllrieaispefmlercffqfqnaasvpelekelaelqqerdalviadestvkdyyelrq......qleeytkdmraviq 680 
                        s f + y milnllr+e +  e ml+r + +  +     e  k l++ ++  ++++  + st     +lr+       + + ++ +   ++
           F01G4.3  739 SKFRVTYSMILNLLRVEQLKIEDMLQRSYVESDSLRESKEKRKSLVDTKNAIQTMSTIECSTCSPNSQLRDyhdalaVFLRKSEHIWPKLN 829 
                        *********************************9999999999999999999999887777766555555400000033333444445566 PP

  FRH_AAW32908-aln  681 hpnycleflqpGrlvkikekk.gedfgwGvvvnfkkrkap.....kkgeeelepqesyvvdvl......lk.vsedsaeia...sktksee 755 
                          n   ++l +Gr++ +++ + + + +   +++  + k+       ++ +e++++++  +         l+ ++e+++  +     t++++
           F01G4.3  830 DENVINKLLCSGRFLIVNSAQqQLQNECVLLIKELNNKTLqilvaSADADETTNKNAAAIGFSklpkseLSwLTEENSLLStskFGTRGAA 920 
                        6667777778888777776652222222223333333332111112233333333333333211000001101222221112123334444 PP

  FRH_AAW32908-aln  756 elpegvkpakeeekarvevvpvllsclkaisqirvflpkdlks......aeekekvkkaleevkrrfpdGipild..pien.........m 829 
                        + +++++  +  e     +v v+ +c k + +  +    ++++      +e  e+vkk l++++  +p     l    ie           
           F01G4.3  921 HCSTNIRSFRLCEIPLSGIVAVMKKCAKGVQSGEILQEYNMTQiprfrdRELSENVKKLLQQITTAVP----GLKsgEIETytwkelgsfC 1007
                        5555555566667778889*********9998888777665541111114445667777777776665....3321123331111111113 PP

  FRH_AAW32908-aln  830 eikdesfk.kllrkievlesrllanplhnsplleelyeqysakveltekikekkkaiakahsiaqldelksrkrvlrrlgfineaevvqlk 919 
                        +  d sf  +ll k+e       + p  +  +++e ++ +++++++  ki +   ++++  +++  +e  +r +vl  l+f++ +++v lk
           F01G4.3 1008 QNLDTSFDtDLLEKLEYNLNLPQSFPARHCTRFDEHFSVLRDRIRIERKIESLEYELSS-DALLLSEEYHNRLKVLEALNFVE-QKMVSLK 1096
                        4568999636999999877777899******************************9986.5677789**************96.6799*** PP

  FRH_AAW32908-aln  920 arvaceissteGhelllsellfnrffnelspevvaavlsvfvfdekveaealkeelakplreiqakarii.akv.sqeskldvneeeyvqs 1008
                         r+ cei     +ell++el+++  f + sp  +aa+ls +  +     ++++   +  + ei +  + + +++ s  sk + +  +   +
           F01G4.3 1097 GRIGCEIHH---QELLITELILDYKFHQRSPAELAALLSTLTCQYNS-GREMQFGGDTVFGEISESVKSVlTRLeSVASKHKSQISDLGCE 1183
                        *******98...8***************************9988765.455666677888899888886624443667788877888999* PP

  FRH_AAW32908-aln 1009 lkwqlmevvlawaqgksfaeickmtdvyeGslirlfrrleellrqmaeaakvmGseelekkfeeslekirrdivaaqsly 1088
                        ++++lmevv++wa+g +f +i +mtd  eG +++ ++rl+e+ + + +a++++G+  l +k+ee  + irrdiv a sly
           F01G4.3 1184 IRFDLMEVVYEWANGTPFYQIMEMTDCQEGLIVKCIQRLDEVCKDVRNAGRIVGDPALVEKMEEVSASIRRDIVFAASLY 1263
                        *******************************************************************************9 PP

>> Y54E2A.4  CE43325	WBGene00013189	status:Partially_confirmed	UniProt:Q9XWI1	protein_id:CAA21686.2
   #    score  bias  c-Evalue  i-Evalue hmmfrom  hmm to    alifrom  ali to    envfrom  env to     acc
 ---   ------ ----- --------- --------- ------- -------    ------- -------    ------- -------    ----
   1 !   32.7   0.0   4.1e-11   2.3e-08     163     345 ..     312     523 ..     303     538 .. 0.74
   2 !   48.1   0.0   9.3e-16   5.3e-13     477     599 ..     609     731 ..     590     745 .. 0.81
   3 !   45.9   0.0   4.2e-15   2.4e-12     142     341 ..    1159    1380 ..    1138    1389 .. 0.76
   4 !   63.3   0.0   2.4e-20   1.3e-17     422     576 ..    1412    1563 ..    1402    1569 .. 0.84

  Alignments for each domain:
  == domain 1    score: 32.7 bits;  conditional E-value: 4.1e-11
  FRH_AAW32908-aln 163 ldpfqslsva.siereesvlvsahtsaGktvvaeyaiaqclkrnq...........rviytspikalsnqkyrdfeaefgdvGl....mtGdv 239
                       l+  qs+    + + +e +l+ a t aGkt +a  +i +++ + q           ++iy +p+kal+ +    f ++++ +Gl    +tGd 
          Y54E2A.4 312 LNVIQSIVFEqAYKTKENLLICAPTGAGKTNIAMLTILNTIHEHQnsrgdimkddfKIIYIAPMKALATEMTESFGKRLAPLGLkvkeLTGDT 404
                       55556655541456789****************9999876543322222222222279**********************9999666679998 PP

  FRH_AAW32908-aln 240 ti..npta..sclvmtteilrsmlyrGs...eimrevawvvfdeihylrdktrGvvweetii.......llpdkvryvflsatipnalqfaew 318
                        +  n  a    lv+t e    +  + +    ++  v  ++ de+h l d+ rG v e  +        +    +r v lsat+pn +  a +
          Y54E2A.4 405 QLsrNEVAdtQMLVLTPEKWDVITRKSTsdnSLINVVRLLIIDEVHLLHDE-RGPVIETLVArtlrqveMSQSGIRIVGLSATLPNFIDVARF 496
                       76335555225799999965544433221225788999***********96.78777754322212222566789****************** PP

  FRH_AAW32908-aln 319 iakihrqachvvytdfrptplqnyffp 345
                       +     +        frp pl + f  
          Y54E2A.4 497 LRVNPYKGLFFFDGRFRPVPLTQKFIG 523
                       *99999999999999******887765 PP

  == domain 2    score: 48.1 bits;  conditional E-value: 9.3e-16
  FRH_AAW32908-aln 477 qnllpllrkGiGvhhsGllpilketieilfqeglikvlfatetfsiGlnmpaktvvftqvrkfdGvkr..rpltsseyiqmsGraGrrGlddr 567
                        ++ pl+++G+G+hh+Gl    +  +e  f eg + vlf t t++ G+n+pa++vv      fd  k     l   +  q+ GraGr  +++ 
          Y54E2A.4 609 AQISPLFQRGMGIHHAGLCRQDRILMERCFAEGHVSVLFCTATLAWGVNLPAHAVVIKGTDVFDAEKGvfTDLGVLDVQQIFGRAGRPQFENE 701
                       4689************************************************************987622467788999***********998 PP

  FRH_AAW32908-aln 568 Gi.vimmvddklepevakeivvGeqdrlnsafy 599
                       G  +i+   dk++   +      +q+ ++s fy
          Y54E2A.4 702 GHgIIITTRDKIDKYLTM---LVHQNPIESQFY 731
                       862344556787765442...225566666665 PP

  == domain 3    score: 45.9 bits;  conditional E-value: 4.2e-15
  FRH_AAW32908-aln  142 eyvplsehkapeepartysfk.ldpfqslsvasi.ereesvlvsahtsaGktvvaeyaiaqclkrn..qrviytspikalsnqkyrdfeae 228 
                        e +p+   k+ +  a  y+f+ ++p q+     + + ++s l+ a t +Gkt+ ae a+ + l+     +v+y +p+k+l  ++  d++++
          Y54E2A.4 1159 EPLPIKTLKNSKFEA-IYNFDyFNPIQAQVFFCLyKTDKSALIGAPTGSGKTLCAELAMFRLLQDHpgMKVVYIAPLKSLVRERVDDWKKK 1248
                        555666655554443.57776368999766555427799************************9853379********************* PP

  FRH_AAW32908-aln  229 fgd.....vGlmtGdvtinp...tasclvmtt.e....ilrsmlyrGseimrevawvvfdeihylrdktrGvvweetiill.......... 296 
                        f d     v  ++Gdvt +p   +as +++tt e    i rs  +   e +r v+ +v+de+h l    rG v e  +  l          
          Y54E2A.4 1249 FEDgmgyrVVEVSGDVTPDPeelAASSILITTpEkwdgISRS--WATREYVRRVGLIVLDEVHLLG-VDRGAVLEAIVSRLkmitrrshvt 1336
                        *997444455689****9995555776666663433335555..55669**************885.679999998764331112222221 PP

  FRH_AAW32908-aln  297 pdkvryvflsatipnalqfaewiakihrqachvvytdfrptplqn 341 
                         + vr + ls+++ na   aew+  i  +ac+      rp p+  
          Y54E2A.4 1337 EEPVRLLGLSTALANAGDVAEWLG-IPDEACYNFRPSVRPVPISV 1380
                        4679******************96.8999****9999***99865 PP

  == domain 4    score: 63.3 bits;  conditional E-value: 2.4e-20
  FRH_AAW32908-aln  422 npvivfnfskrecealalkisklkfnddsekalvkk.vfesaieslseedkelpqiqnllpllrkGiGvhhsGllpilketieilfqegli 511 
                        +pv++f  s+r++  +al+  +l + d++ k+ ++  ++e  +e l  + k+    +nl   l  GiG+hh+Gl    + ++e lf e  i
          Y54E2A.4 1412 KPVLIFVSSRRQTRLTALAFVNLLIADHNPKQWLNMdMLE--LEDLMAAIKD----ENLKLTLPFGIGMHHAGLSAHERAIVEQLFIEKKI 1496
                        7************************999999876530333..3333333222....334444567************************** PP

  FRH_AAW32908-aln  512 kvlfatetfsiGlnmpaktvvftqvrkfdGvkrrplt..sseyiqmsGraGrrGlddrGivimmvdd 576 
                        +vl+at t++ G+n pa+ v+    + fdG k +++    ++ +qm GraGr  +dd  + ++ v+d
          Y54E2A.4 1497 QVLIATATLAWGINCPAHLVIVKGTEYFDGKKGKYVDfpVTDVLQMMGRAGRPQFDDSAVAVIYVQD 1563
                        ********************************9998533689******************9999987 PP

>> C28H8.3  CE29195	WBGene00016194	status:Confirmed	UniProt:Q09475	protein_id:CCD65963.1
   #    score  bias  c-Evalue  i-Evalue hmmfrom  hmm to    alifrom  ali to    envfrom  env to     acc
 ---   ------ ----- --------- --------- ------- -------    ------- -------    ------- -------    ----
   1 !   66.8   0.0   2.1e-21   1.2e-18     150     320 ..     772     956 ..     758     963 .. 0.77
   2 !   80.8   0.1   1.2e-25     7e-23     458     573 ..    1253    1361 ..    1219    1366 .. 0.93

  Alignments for each domain:
  == domain 1    score: 66.8 bits;  conditional E-value: 2.1e-21
  FRH_AAW32908-aln 150 kapeepartysfkldpfqslsvasiereesvlvsahtsaGktvvaeyaiaqclk..rnqrviytspikalsnqkyrdfeaefgd......... 231
                         p++  r+  f  d +q+  + s++r +s l+ a tsaGkt v+ y i + l+   n+ v+y +p kal nq      a+f +         
           C28H8.3 772 SDPKKDDRVSGFAPDGWQRKMLDSVDRGNSALIIAPTSAGKTFVSYYCIEKVLRssDNDVVVYVAPSKALINQVCGSVYARFRNksmkrgisl 864
                       56888899999******************************************8335899*************75444444443111111111 PP

  FRH_AAW32908-aln 232 vGlmtGdvtinptasclvmtt..eilrs.mlyrGseimr...evawvvfdeihylrdktrGvvweetiillpdkvryvflsatipnalqfaew 318
                        G +t + + n+   c v+ t  e l+  ml r   + +    +++vvfde+h +       +we+ ++l+  +  ++ lsati na ++ ew
           C28H8.3 865 FGTLTQEYSQNA-MQCQVLITvpECLQElMLSRTPAVQKfvsHIKYVVFDEVHSIGASEESHIWEQLLLLI--QCPFLALSATIGNANKLHEW 954
                       344555555554.456665554589975489998776551116789*******************987776..6889**************** PP

  FRH_AAW32908-aln 319 ia 320
                       + 
           C28H8.3 955 LN 956
                       86 PP

  == domain 2    score: 80.8 bits;  conditional E-value: 1.2e-25
  FRH_AAW32908-aln  458 vfesaieslseedkelpqiqnllpllrkGiGvhhsGllpilketieilfqeglikvlfatetfsiGlnmpaktvvftqvrkfdGvkrrplt 548 
                        ++ + +e + +  k  +  q ll l+++GiG hh+Gl  + + ++e+lf+ g + vlf+t t+s+G+nmp ktv+f       Gv++ +lt
           C28H8.3 1253 IYAKMVERMQKGAKTRESTQVLLKLFERGIGYHHAGLNTVERGAVEVLFRSGNLAVLFSTSTLSLGVNMPCKTVMF-------GVDTLQLT 1336
                        667778888888888889999******************************************************9.......899999** PP

  FRH_AAW32908-aln  549 sseyiqmsGraGrrGlddrGivimm 573 
                        +  y qmsGraGrrG+d+ G vi m
           C28H8.3 1337 PLLYRQMSGRAGRRGFDHSGNVIFM 1361
                        ***********************98 PP

>> Y46G5A.4  CE21971	WBGene00012896	status:Partially_confirmed	UniProt:Q9U2G0	protein_id:CAB60351.1
   #    score  bias  c-Evalue  i-Evalue hmmfrom  hmm to    alifrom  ali to    envfrom  env to     acc
 ---   ------ ----- --------- --------- ------- -------    ------- -------    ------- -------    ----
   1 !   36.6   0.0   2.7e-12   1.6e-09     144     342 ..     456     682 ..     440     694 .. 0.74
   2 !   59.5   0.0   3.4e-19   1.9e-16     422     574 ..     712     864 ..     684     871 .. 0.83
   3 !   16.7   0.0   2.9e-06    0.0016     164     321 ..    1323    1500 ..    1288    1522 .. 0.70
   4 !    7.0   0.0    0.0025       1.4     481     574 ..    1610    1705 ..    1535    1711 .. 0.74

  Alignments for each domain:
  == domain 1    score: 36.6 bits;  conditional E-value: 2.7e-12
  FRH_AAW32908-aln 144 vplsehkapeepartysfkldpfqslsvas.iereesvlvsahtsaGktvvaeyaiaq..........clkr.nqrviytspikalsnqkyrd 224
                       v +se  + ++pa      l+  qs    s ++ +e +l+ a t aGkt va  ++ q          ++k  + +++y +p+k+l  +    
          Y46G5A.4 456 VSVSELPKWAQPAFDGYKSLNRIQSRLCDSaLRSKEHLLLCAPTGAGKTNVALLTMLQeignhlaedgSVKLdEFKIVYIAPMKSLVQEMVGS 548
                       6677777778888777778888887555551666899***************9887762222222222344314589***********99999 PP

  FRH_AAW32908-aln 225 feae...fg.dvGlmtGdvtinp....tasclvmtteilrsmlyrGseim..revawvvfdeihylrdktrGvvweetii....ll...pdkv 300
                       f+++   fg  vG mtGd  +      ++  +v t e    +  +G e    + v  ++ deih l d  rG v e  ++     +    d  
          Y46G5A.4 549 FSKRlapFGiTVGEMTGDAQMSKeqfmATQVIVCTPEKYDVVTRKGGERAynQMVRLLIIDEIHLLHDD-RGPVLESIVVrtirQMeqnHDEC 640
                       98652226656999****99875233234577888999999999999965226799**********996.8999887655222222333699* PP

  FRH_AAW32908-aln 301 ryvflsatipnalqfaewiakihrqachvvytdfrptpl.qny 342
                       r v lsat+pn    a ++ +++ +  h     +rp pl q+y
          Y46G5A.4 641 RLVGLSATLPNYQDVATFL-RVKPEHLHFFDNSYRPVPLeQQY 682
                       ***********99999876.788999999999*******4445 PP

  == domain 2    score: 59.5 bits;  conditional E-value: 3.4e-19
  FRH_AAW32908-aln 422 npvivfnfskrecealalkisklkfnddsekalvkkvfes..aieslseedkelpqiqnllpllrkGiGvhhsGllpilketieilfqeglik 512
                         v+vf  s++e+ ++a +i +  +++d   a++++   s   +++ +e+ k+l    +l  ll  G  +hh+G+  + +  +e lf +  i+
          Y46G5A.4 712 SQVLVFVHSRKETAKTAKAIRDACLEKDTLSAFMREGSASteILRTEAEQAKNL----DLKDLLPYGFAIHHAGMNRVDRTLVEDLFADRHIQ 800
                       5699************************99999987544311344445555555....45566668*************************** PP

  FRH_AAW32908-aln 513 vlfatetfsiGlnmpaktvvftqvrkfdGvkrrp..ltsseyiqmsGraGrrGlddrGivimmv 574
                       vlf+t t++ G+n+pa+tv+    + ++  k r+  l + + +qm GraGr   ddrG  i++ 
          Y46G5A.4 801 VLFSTATLAWGVNLPAHTVIIKGTQIYNPEKGRWteLGALDIMQMLGRAGRPQYDDRGEGILIT 864
                       **********************9999*99999984467889****************9877765 PP

  == domain 3    score: 16.7 bits;  conditional E-value: 2.9e-06
  FRH_AAW32908-aln  164 dpfqslsv.asiereesvlvsahtsaGktvvaeyaiaqclkr..nqrviytspikalsnqkyrdfeaef....g.dvGlmtGdvtin.... 242 
                        +p q+    +  e +e v+v a   +Gkt +ae a+ + + +  + + +y +p+  ++ + y d++ ++    g  + l+tG+ t++    
          Y46G5A.4 1323 NPIQTQVFrTVFESNENVIVCAPNGSGKTAIAELAVLRHFENtpEAKAVYITPMEDMATKVYADWKRRLepaiGhTIVLLTGEQTMDlkla 1413
                        67776554145699**************************98335799**************999876522223246799**998872221 PP

  FRH_AAW32908-aln  243 ptasclvmtteilr..smlyrGseimrevawvvfdeihylrdktrGvvwe....etiil...lpdkvryvflsatipnalqfaewiak 321 
                             ++ t e     s  ++  + +++v+  + d++h +  ++ G v+e     t  +   l   vr v ls+++ na  +  w+  
          Y46G5A.4 1414 QRGQLIISTPERWDniSRRWKQRKSVQNVKLFIADDLHMIG-ASNGAVFEvvcsRTRYIssqLESAVRVVALSSSLTNARDLGMWLGC 1500
                        23344455556554113344455678999999*****9765.556666662222454332338899************9999999864 PP

  == domain 4    score: 7.0 bits;  conditional E-value: 0.0025
  FRH_AAW32908-aln  481 pllrkGiGvhhsGllpilketieilfqeglikvlfatetfsiGlnmpaktvvftqvrkfdGvkrrp..ltsseyiqmsGraGrrGlddrGi 569 
                          +  G+G  h G  p    +++ lf+ + i+v +    +   ++m a  vv  + + ++G  + +     ++ + m G a r  ld+   
          Y46G5A.4 1610 ESVSCGVGFLHEGTAPKDVHIVQQLFESNAIQVCVVPRGMCYQIEMSAYLVVVMDTQFYNGKYHVYedYPIADMLHMVGLANRPILDSDAK 1700
                        44677****************************************************99998765411567899***********998776 PP

  FRH_AAW32908-aln  570 vimmv 574 
                         ++m 
          Y46G5A.4 1701 CVVMC 1705
                        66665 PP

>> W03A3.2  CE38982	WBGene00020964	locus:polq-1	DNA polymerase	status:Partially_confirmed	UniProt:A0FLQ6	protein_id:CCD7
   #    score  bias  c-Evalue  i-Evalue hmmfrom  hmm to    alifrom  ali to    envfrom  env to     acc
 ---   ------ ----- --------- --------- ------- -------    ------- -------    ------- -------    ----
   1 !   29.3   0.0   4.5e-10   2.6e-07     177     343 ..      44     219 ..      31     225 .. 0.82
   2 !   48.7   0.0   6.2e-16   3.5e-13     425     579 ..     257     410 ..     244     424 .. 0.78

  Alignments for each domain:
  == domain 1    score: 29.3 bits;  conditional E-value: 4.5e-10
  FRH_AAW32908-aln 177 eesvlvsahtsaGktvvaeyaiaqclkrnqrviytspikalsnqkyrdfeaef..gd..vGlmtGdvtinpta.sclvmtteilrsmlyrG.. 262
                       ++ ++ sa tsaGk++vae    +     ++v++  p  +++ +k  + +  +   d  v    G  + np      v t e   s+  r   
           W03A3.2  44 DQHLIFSAPTSAGKSIVAELLSWKVASTGRKVLFVLPYISVAREKLHQIQRCWrrDDisVCGFIGPQASNPNEwLGAVCTIEKAASLTNRAls 136
                       456788***************99999*****************99999988663235114445788888987624679999*******99752 PP

  FRH_AAW32908-aln 263 seimrevawvvfdeihylrdktrGvvweeti..illp.....dkvryvflsatipnalqfaewiakihrqachvvytdfrptplqnyf 343
                        +   e++ +v de+h + d +rG   e  +  +ll      +kvr + +satip+ ++  +w+        +v  + frp  lqn++
           W03A3.2 137 EDWFEEIGMIVVDEMHMVFDSSRGAHIEHMLskVLLWnqsalEKVRIIGMSATIPELYRIGKWLD-----GAKVFEARFRPIVLQNHI 219
                       45799********************9998654466642333379*******************84.....567888899999999976 PP

  == domain 2    score: 48.7 bits;  conditional E-value: 6.2e-16
  FRH_AAW32908-aln 425 ivfnfskrecealalkisk.lkfnddsekalvkkvfesaiesl...seedkelpqiqnllpllrkGiGvhhsGllpilketieilfqeglikv 513
                       +v+  sk ++e++al+i++ ++  ++ + +l++ + e a   l      +++  + +n++  l  G+  hh+Gl    +e ie+ f+e  i +
           W03A3.2 257 LVMISSKLDAEKTALNIASrFHEINKTDSSLLEILKERANGLLfikHGLERNGCKDRNVMSTLAWGVAYHHAGLTMEERECIELGFREKNIVI 349
                       566679999******98652443344445555544444433331114568999999************************************* PP

  FRH_AAW32908-aln 514 lfatetfsiGlnmpaktvvftqvrkfdGvkrrpltsseyiqmsGraGrrGlddrGivimmvddkle 579
                       l+at t++ G+n+pa  v+       +      lts +y qm GraGr G   rG   ++++ k +
           W03A3.2 350 LVATSTLASGVNLPAERVLIK----AQPRGPSALTSLNYRQMVGRAGRTGHATRGETYLLIK-KCD 410
                       ****************99864....45556678**********************9888885.444 PP

>> Y55B1AL.3a  CE27019	WBGene00021905	locus:hel-308	status:Partially_confirmed	UniProt:Q9N389	protein_id:CCD61810.1
   #    score  bias  c-Evalue  i-Evalue hmmfrom  hmm to    alifrom  ali to    envfrom  env to     acc
 ---   ------ ----- --------- --------- ------- -------    ------- -------    ------- -------    ----
   1 !   10.4   0.0   0.00023      0.13     177     316 ..     184     340 ..     158     366 .. 0.66
   2 !   61.7   0.0   7.1e-20     4e-17     422     585 ..     404     561 ..     382     580 .. 0.79

  Alignments for each domain:
  == domain 1    score: 10.4 bits;  conditional E-value: 0.00023
  FRH_AAW32908-aln 177 eesvlvsahtsaGktvvaeyai.aqclkrnqrviytspikalsnqkyrd...feaefg....dvGlmtGd...vtinptasclvmtte....i 254
                        e  ++s  t aGkt++ae  +  +++ r +  i   p  a+  +k      fe++fg    +     G    +      s  v t e    +
        Y55B1AL.3a 184 GENCILSLPTGAGKTLIAEVLMlREAIVRKRNAILVLPYVAIVQEKISAlapFEDAFGinieEYASNKGRfppIKRRKRVSVYVATIEkanmL 276
                       577788999999999999975416788888889999999999999876422266666531111222233211133334566777776633322 PP

  FRH_AAW32908-aln 255 lrsmlyrGseimrevawvvfdeihylrdktrGvvweeti..illpdkvryvflsatipna..lqfa 316
                       + s++ +G   +  v+ vv de+h + d  rG + e+ +   l     + v +sat+pn   l+fa
        Y55B1AL.3a 277 INSLITQG--QLDRVGMVVVDELHMIGDGGRGAILEQLLakFLYKGTGQIVGMSATLPNIddLKFA 340
                       33444444..3567**********************98722466667899********96224444 PP

  == domain 2    score: 61.7 bits;  conditional E-value: 7.1e-20
  FRH_AAW32908-aln 422 npvivfnfskrecealalkisk.lkfnddsekalvkkvfesaieslseedkelpqiqnllpllrkGiGvhhsGllpilketieilfqeglikv 513
                       n  ++f   k++ce++a+ i+k l     + k+  ++ f +  + ls++d e      l   +  G+  hhsGl    ++ +e  f egli v
        Y55B1AL.3a 404 NSAVIFCPNKKNCENVAVLIAKtLPAHIRQAKRAESDAFLQ--SYLSDNDDERMDA-VLKQCILSGVAYHHSGLTQDERKCVEAAFMEGLIYV 493
                       467899***********999872444445555555666654..3577777664432.23345668**************************** PP

  FRH_AAW32908-aln 514 lfatetfsiGlnmpaktvvftqvrkfdGvkrrpltsseyiqmsGraGrrGlddrGivimmvddklepevake 585
                       + at t++ G+n+p + v+     k   v r  l  ++y+qm+GraGr G+d +G  i +++   e    +e
        Y55B1AL.3a 494 VCATSTLAAGVNLPVRRVII----KAPMVGRERLGKAQYLQMAGRAGRAGFDTKGDCITIIKAGEEERWFRE 561
                       *****************986....566788999**********************99999987666555555 PP

>> Y55B1AL.3b  CE37439	WBGene00021905	locus:hel-308	status:Partially_confirmed	UniProt:Q65XX0	protein_id:CCD61811.1
   #    score  bias  c-Evalue  i-Evalue hmmfrom  hmm to    alifrom  ali to    envfrom  env to     acc
 ---   ------ ----- --------- --------- ------- -------    ------- -------    ------- -------    ----
   1 !   53.2   0.0   2.7e-17   1.6e-14     485     586 ..      11     108 ..       4     132 .. 0.88

  Alignments for each domain:
  == domain 1    score: 53.2 bits;  conditional E-value: 2.7e-17
  FRH_AAW32908-aln 485 kGiGvhhsGllpilketieilfqeglikvlfatetfsiGlnmpaktvvftqvrkfdGvkrrpltsseyiqmsGraGrrGlddrGivimmvddk 577
                        G+  hhsGl    ++ +e  f egli v+ at t++ G+n+p + v+     k   v r  l  ++y+qm+GraGr G+d +G  i +++  
        Y55B1AL.3b  11 SGVAYHHSGLTQDERKCVEAAFMEGLIYVVCATSTLAAGVNLPVRRVII----KAPMVGRERLGKAQYLQMAGRAGRAGFDTKGDCITIIKAG 99 
                       6999******************************************986....566788999**********************999999876 PP

  FRH_AAW32908-aln 578 lepevakei 586
                        e    +e+
        Y55B1AL.3b 100 EEERWFREM 108
                       666555555 PP

>> C08F8.2b  CE05249	WBGene00007444	status:Partially_confirmed	UniProt:Q17828	protein_id:CAJ43433.1
   #    score  bias  c-Evalue  i-Evalue hmmfrom  hmm to    alifrom  ali to    envfrom  env to     acc
 ---   ------ ----- --------- --------- ------- -------    ------- -------    ------- -------    ----
   1 ?    3.3   0.0     0.031        18     266     292 ..     270     295 ..     257     305 .. 0.83
   2 !   13.2   0.0   3.2e-05     0.018     512     578 ..     406     469 ..     401     482 .. 0.84

  Alignments for each domain:
  == domain 1    score: 3.3 bits;  conditional E-value: 0.031
  FRH_AAW32908-aln 266 mrevawvvfdeihylrdktrGvvweet 292
                       mr v+  v dei  lrd++rG  w  +
          C08F8.2b 270 MR-VEVAVIDEIQMLRDEQRGWAWTRA 295
                       44.667799**************9765 PP

  == domain 2    score: 13.2 bits;  conditional E-value: 3.2e-05
  FRH_AAW32908-aln 512 kvlfatetfsiGlnmpaktvvftqvrkfdGvkrrpltsseyiqmsGraGrrGld.drGivimmvddkl 578
                        vl+at++  +Gln+  + v+f + ++    ++  l +   +q++GraGr G   + G+   m +++l
          C08F8.2b 406 NVLVATDAIGMGLNLNIRRVIFNSCTR----QTELLPTYAALQIAGRAGRFGTAyANGVATTMRKEDL 469
                       79**********************987....5677888889*********997526788777776665 PP

>> C08F8.2a  CE19689	WBGene00007444	ATP-dependent RNA helicase	status:Partially_confirmed	UniProt:Q17828	protein_id:CAA9
   #    score  bias  c-Evalue  i-Evalue hmmfrom  hmm to    alifrom  ali to    envfrom  env to     acc
 ---   ------ ----- --------- --------- ------- -------    ------- -------    ------- -------    ----
   1 ?    3.3   0.0     0.031        18     266     292 ..     272     297 ..     259     307 .. 0.83
   2 !   13.2   0.0   3.2e-05     0.018     512     578 ..     408     471 ..     403     484 .. 0.84

  Alignments for each domain:
  == domain 1    score: 3.3 bits;  conditional E-value: 0.031
  FRH_AAW32908-aln 266 mrevawvvfdeihylrdktrGvvweet 292
                       mr v+  v dei  lrd++rG  w  +
          C08F8.2a 272 MR-VEVAVIDEIQMLRDEQRGWAWTRA 297
                       44.667799**************9765 PP

  == domain 2    score: 13.2 bits;  conditional E-value: 3.2e-05
  FRH_AAW32908-aln 512 kvlfatetfsiGlnmpaktvvftqvrkfdGvkrrpltsseyiqmsGraGrrGld.drGivimmvddkl 578
                        vl+at++  +Gln+  + v+f + ++    ++  l +   +q++GraGr G   + G+   m +++l
          C08F8.2a 408 NVLVATDAIGMGLNLNIRRVIFNSCTR----QTELLPTYAALQIAGRAGRFGTAyANGVATTMRKEDL 471
                       79**********************987....5677888889*********997526788777776665 PP

>> C08F8.2c  CE45714	WBGene00007444	status:Partially_confirmed	protein_id:CBZ01775.1
   #    score  bias  c-Evalue  i-Evalue hmmfrom  hmm to    alifrom  ali to    envfrom  env to     acc
 ---   ------ ----- --------- --------- ------- -------    ------- -------    ------- -------    ----
   1 !   14.2   0.0   1.6e-05    0.0091     512     578 ..     125     188 ..     120     202 .. 0.84

  Alignments for each domain:
  == domain 1    score: 14.2 bits;  conditional E-value: 1.6e-05
  FRH_AAW32908-aln 512 kvlfatetfsiGlnmpaktvvftqvrkfdGvkrrpltsseyiqmsGraGrrGld.drGivimmvddkl 578
                        vl+at++  +Gln+  + v+f + ++    ++  l +   +q++GraGr G   + G+   m +++l
          C08F8.2c 125 NVLVATDAIGMGLNLNIRRVIFNSCTR----QTELLPTYAALQIAGRAGRFGTAyANGVATTMRKEDL 188
                       79**********************987....5677888889*********997526788777776665 PP

>> ZK488.7  CE15363	WBGene00004177	locus:pqn-98	status:Partially_confirmed	UniProt:O17021	protein_id:CCD71526.1
   #    score  bias  c-Evalue  i-Evalue hmmfrom  hmm to    alifrom  ali to    envfrom  env to     acc
 ---   ------ ----- --------- --------- ------- -------    ------- -------    ------- -------    ----
   1 ?    8.5   0.5   0.00082      0.47     724     832 ..      42     153 ..      26     158 .. 0.69

  Alignments for each domain:
  == domain 1    score: 8.5 bits;  conditional E-value: 0.00082
  FRH_AAW32908-aln 724 eelepqesyvvdvllkvsedsaeia.sktkseeelpegvkp.akeeekarvevvpvllsclkaisqirvflpkdlksaeek.ekvkkaleevk 813
                       ++  +q  y++    ++++++++++ ++ +++++l++  +  +++ ++++ ++     ++++++s+++  l + l+++++  e+ ++al+ ++
           ZK488.7  42 PRNVQQSYYTIASNSSLTQNQKDQQlQQWAQTNNLSNQYTDyTQQRDQQEQRMNQNTSQIISQLSSVQNQLESILNNDNQTgEQQQQALQSLT 134
                       445556666676666666666666545666666777666551344455666666677788888888888888887766554266778899999 PP

  FRH_AAW32908-aln 814 rrfpdGipildpienmeik 832
                        ++p+ +p+l  i +m+++
           ZK488.7 135 NQYPQEVPVLFYIRKMSMR 153
                       9999999999988888776 PP

>> ZK488.10  CE15369	WBGene00004176	locus:pqn-97	status:Partially_confirmed	UniProt:O17024	protein_id:CCD71528.1
   #    score  bias  c-Evalue  i-Evalue hmmfrom  hmm to    alifrom  ali to    envfrom  env to     acc
 ---   ------ ----- --------- --------- ------- -------    ------- -------    ------- -------    ----
   1 ?    8.1   0.6    0.0011      0.64     726     832 ..      41     150 ..      28     154 .. 0.64

  Alignments for each domain:
  == domain 1    score: 8.1 bits;  conditional E-value: 0.0011
  FRH_AAW32908-aln 726 lepqesyvvdvllkvsedsaeia.sktkseeelpegvkp.akeeekarvevvpvllsclkaisqirvflpkdlksaeek.ekvkkaleevkrr 815
                         +q  y++    ++++++++++ ++ +++++l++  +  +++ ++++ ++     ++++++s+++  l + l+++++  e+ ++a++ ++ +
          ZK488.10  41 NIQQSYYTIASNSSLTQNQKDQQlQQWAQTNNLSSQYSDyTQQRDQQEQQMSQNTSQIISQLSSVQNQLESILNNDNQTgEQQQQAIQTLTNQ 133
                       445555666666666666655554555555566655554134445566666677777778888888777777766555425667788888888 PP

  FRH_AAW32908-aln 816 fpdGipildpienmeik 832
                       +p+ +p+l  i +m+++
          ZK488.10 134 YPQEVPVLFFIRKMSMR 150
                       88888888888887765 PP

>> T26A5.2b  CE32732	WBGene00020819	status:Confirmed	UniProt:Q8IFY8	protein_id:CCD63208.1
   #    score  bias  c-Evalue  i-Evalue hmmfrom  hmm to    alifrom  ali to    envfrom  env to     acc
 ---   ------ ----- --------- --------- ------- -------    ------- -------    ------- -------    ----
   1 ?    7.8   4.6    0.0013      0.77       4     124 ..     372     501 ..     368     516 .. 0.54

  Alignments for each domain:
  == domain 1    score: 7.8 bits;  conditional E-value: 0.0013
  FRH_AAW32908-aln   4 lfdvfeekpeaekaseeeakkk.....kkkdkkkkrkadeevkekaaaeeeeeedaevadaeeeske....eeeeeeeeeedeeeeeekkrrk 87 
                       +f vf  +   +++++++  ++     ++  kk   k++++vk +a +++++++d++++ +e+  ++    + ++++++ +++ ++e++   k
          T26A5.2b 372 VFSVFPFQCGRRAEERRRGYQEsqrevQSSTKKPDVKVEKNVKLEAPEKQNKRKDTALNPKEKYCAQklekQLNDQTKTPKQKPKQETSAGIK 464
                       577777666555544443333311111222222233444444444444466666666655554444433223334444444555555555666 PP

  FRH_AAW32908-aln  88 kedeaep.vltdtfetaesrevaaaaglaaakeeeslv 124
                       +e++  p v+  tfet++s++ ++   l++ +e + ++
          T26A5.2b 465 RESTQRPcVIPRTFETSNSKDASNKVPLQSVSEPK-IL 501
                       666666537889*********99888888855443.33 PP

>> T26A5.2a  CE44824	WBGene00020819	status:Confirmed	UniProt:Q22801	protein_id:CCD63218.1
   #    score  bias  c-Evalue  i-Evalue hmmfrom  hmm to    alifrom  ali to    envfrom  env to     acc
 ---   ------ ----- --------- --------- ------- -------    ------- -------    ------- -------    ----
   1 ?    7.0   4.7    0.0024       1.4       4     124 ..     569     698 ..     565     712 .. 0.53

  Alignments for each domain:
  == domain 1    score: 7.0 bits;  conditional E-value: 0.0024
  FRH_AAW32908-aln   4 lfdvfeekpeaekaseeeakkk.....kkkdkkkkrkadeevkekaaaeeeeeedaevadaeeeske....eeeeeeeeeedeeeeeekkrrk 87 
                       +f vf  +   +++++++  ++     ++  kk   k++++vk +a +++++++d++++ +e+  ++    + ++++++ +++ ++e++   k
          T26A5.2a 569 VFSVFPFQCGRRAEERRRGYQEsqrevQSSTKKPDVKVEKNVKLEAPEKQNKRKDTALNPKEKYCAQklekQLNDQTKTPKQKPKQETSAGIK 661
                       577777666555544443333311111222222233444444444444466666666655554444433223334444444555555555666 PP

  FRH_AAW32908-aln  88 kedeaep.vltdtfetaesrevaaaaglaaakeeeslv 124
                       +e++  p v+  tfet++s++ ++   l++ +e + ++
          T26A5.2a 662 RESTQRPcVIPRTFETSNSKDASNKVPLQSVSEPK-IL 698
                       666666537889*********99888888854443.33 PP

>> F30F8.3  CE27147	WBGene00009272	PDZ domain (Also known as DHR or GLGF).	status:Confirmed	UniProt:Q93654	protein_id:CA
   #    score  bias  c-Evalue  i-Evalue hmmfrom  hmm to    alifrom  ali to    envfrom  env to     acc
 ---   ------ ----- --------- --------- ------- -------    ------- -------    ------- -------    ----
   1 ?    6.5   0.2    0.0035         2     517     672 ..      62     213 ..      45     225 .. 0.79

  Alignments for each domain:
  == domain 1    score: 6.5 bits;  conditional E-value: 0.0035
  FRH_AAW32908-aln 517 tetfsiGlnmpaktvvftqvrkfdGvkrrpltsseyiqmsGraGrrGlddrGivimmvddklepevakeivvGeqdrlnsafylGynmilnl. 608
                        +tf   +    ++ vf +       +   +t  +y+     a r G+    +vi + ++ +  +   eiv    + l+ ++ l +  +  + 
           F30F8.3  62 RQTFETSFGFALQSYVFKRT---SSNSYERITYVDYVSADSPADRCGITRGDMVIAVNEKSVVTASHAEIVESIAQCLQVSLVLVFKDVARIv 151
                       55665555555566666443...34556679999**************877777777777788888899****************99988772 PP

  FRH_AAW32908-aln 609 .lrieaispefmlercffqfqnaasvpelekelaelqqerdalviadestvkdyyelrqqleeyt 672
                        l + +i   fml+      ++   + + e +l++l ++ +    +des     yel ++l++ +
           F30F8.3 152 eLSMRSIQLRFMLDAKI---RELRMLEKTEEDLQALYDDEHGNEEEDESLESTLYELDEELKNVQ 213
                       2456789999***9755...566678899*********************999***999998766 PP

>> F52B5.3  CE05718	WBGene00009922	helicase	status:Partially_confirmed	UniProt:Q20644	protein_id:CAA99855.1
   #    score  bias  c-Evalue  i-Evalue hmmfrom  hmm to    alifrom  ali to    envfrom  env to     acc
 ---   ------ ----- --------- --------- ------- -------    ------- -------    ------- -------    ----
   1 ?    4.3   0.1     0.015       8.8     171     315 ..     191     344 ..     178     368 .. 0.72
   2 ?   -3.1   0.0       2.7   1.5e+03     479     561 ..     679     763 ..     660     765 .. 0.72

  Alignments for each domain:
  == domain 1    score: 4.3 bits;  conditional E-value: 0.015
  FRH_AAW32908-aln 171 vasiereesvlvsahtsaGktv.vaeyaiaqclkrnq..rviytsp..ikals..nqkyrdfeaefg.dvGlmtGdvtinp...tasclv.mt 251
                       ++si   + v++s  t  Gkt  v ++ + ++  +n+  rv+ t p  i a+s  ++  r+  +  g  vG     v +++     + l   t
           F52B5.3 191 LKSISSCNVVIISGGTGCGKTTqVPQFILDEAHENNKhvRVMVTQPrrIAAISiaERVARERGEPIGrTVGYQ---VRLDSrrsDDTVLTyCT 280
                       6788899999*********975388898888888776558999999556666621334455555444234543...44443110344454268 PP

  FRH_AAW32908-aln 252 teilrsmlyrGseimrevawvvfdeihylrdkt..rGvvweetiillpdkvryvflsatipnalqf 315
                       t +l  ml     +   ++ +v+deih    +t    +   e + + pd ++ +++sati   +q+
           F52B5.3 281 TGVLLRMLT-SDPVASGITHIVMDEIHEREINTdyLLIALRECLKMRPD-LKVILMSATIEGNMQL 344
                       999999996.4578999**********85544411457789*******9.68899******99995 PP

  == domain 2    score: -3.1 bits;  conditional E-value: 2.7
  FRH_AAW32908-aln 479 llpllrkGiGvhhsGll.pilketieilfqeglikvlfatetfsiGlnm.paktvvftqvrkfdGvkrrpltsseyiqmsGraGr 561
                       +lpl  +   + h  ++  + k+t +i++  ++    ++ e     ++    k   f +  k   ++ +p++ s+  q sGraGr
           F52B5.3 679 VLPLHSQMTSINHGDIFkSVPKDTRKIILATNIAEASITIEDVIFVVDTgKVKEKSFDHEAKLSTLTVKPIARSNADQRSGRAGR 763
                       5788888888888777624668888888888888877777765555544156778899999999999999999999999999999 PP

>> F26B1.1  CE44051	WBGene00017815	status:Partially_confirmed	UniProt:C7FZT0	protein_id:CCD64201.1
   #    score  bias  c-Evalue  i-Evalue hmmfrom  hmm to    alifrom  ali to    envfrom  env to     acc
 ---   ------ ----- --------- --------- ------- -------    ------- -------    ------- -------    ----
   1 ?    5.6   7.5    0.0062       3.5      23      91 ..      47     115 ..      27     130 .. 0.58

  Alignments for each domain:
  == domain 1    score: 5.6 bits;  conditional E-value: 0.0062
  FRH_AAW32908-aln  23 kkkkkkdkkkkrkadeevkekaaaeeeeeedaevadaeeeskeeeeeeeeeeedeeeeeekkrrkkede 91 
                       kkkk+ +k+kk + +e+ ++++ +++++++ ++ +++++++k+ e++e++++++++++++ k  kk +e
           F26B1.1  47 KKKKESKKRKKTQKEEDCDSESIKQKKKKARVKKKEVRKSKKDVEDDEDDSNSKSAKKKAVKVAKKPEE 115
                       222333333344444555555555555555566566655555555555555555556666565555443 PP

>> Y66D12A.16b  CE41481	WBGene00013442	status:Confirmed	UniProt:A7DTF7	protein_id:CAO82056.1
   #    score  bias  c-Evalue  i-Evalue hmmfrom  hmm to    alifrom  ali to    envfrom  env to     acc
 ---   ------ ----- --------- --------- ------- -------    ------- -------    ------- -------    ----
   1 ?    5.4   1.6    0.0075       4.2       8     120 ..      10     131 ..       7     152 .. 0.48

  Alignments for each domain:
  == domain 1    score: 5.4 bits;  conditional E-value: 0.0075
  FRH_AAW32908-aln   8 feekpeaekaseeeakkkkkkdkkkkrkadeevkekaaaeeeeeedaevadaeeeske..........eeeeeeeeeedeeeeeekkrrkked 90 
                       f++kp+++++++++ kk+++  +++   a +  +++ ++++  ++d+e  ++ ++s++           ++  e++++  +e++++   +++ 
       Y66D12A.16b  10 FDDKPSSDSEDQKDVKKANQAARDSYYGAYSYATQDFSSSRGLSRDMEQLKSPAKSESngtlrsehqwRDKRRENHRRPLKEHHRRNETRRDY 102
                       888888887666666666555555544444433333333322222222222222221112222211112222222333333333334445566 PP

  FRH_AAW32908-aln  91 eaepvltdtfetaesrevaaaaglaaakee 120
                       ++   + +t + ++ r va+   +   +e+
       Y66D12A.16b 103 RSVETVHETIKIESRRTVACEGNVYF-EET 131
                       66677888999888888886555444.444 PP

>> F42A9.7  CE25889	WBGene00018336	status:Partially_confirmed	UniProt:Q95ZT8	protein_id:CCD67659.1
   #    score  bias  c-Evalue  i-Evalue hmmfrom  hmm to    alifrom  ali to    envfrom  env to     acc
 ---   ------ ----- --------- --------- ------- -------    ------- -------    ------- -------    ----
   1 ?    5.3   3.1     0.008       4.5      17     104 ..      39     132 ..      20     203 .. 0.36

  Alignments for each domain:
  == domain 1    score: 5.3 bits;  conditional E-value: 0.008
  FRH_AAW32908-aln  17 aseeeakkkkkkdkkkkrkadeevkekaaae......eeeeedaevadaeeeske.eeeeeeeeeedeeeeeekkrrkkedeaepvltdtfet 102
                       +s+++++++ ++++ + rk++ + k++ +++      ++++++++ ++++++s++  ++++++  ++ ++ +++k r      +   +d+ ++
           F42A9.7  39 KSRKSSRRS-RRRNGRSRKSSRSGKSSRSSKsgrsskSSNSTKTTGSKSSKSSRSqRSNKSNKMVTNPKGFSDRKIRAAILADQKAAADAVKS 130
                       111111111.11111111111111111111111110011111111111111111101111111222222222222222222222333333333 PP

  FRH_AAW32908-aln 103 ae 104
                       ++
           F42A9.7 131 QK 132
                       33 PP

>> C30H6.12  CE43622	WBGene00044238	status:Partially_confirmed	UniProt:Q564W5	protein_id:CAI79147.3
   #    score  bias  c-Evalue  i-Evalue hmmfrom  hmm to    alifrom  ali to    envfrom  env to     acc
 ---   ------ ----- --------- --------- ------- -------    ------- -------    ------- -------    ----
   1 ?    5.1   4.6    0.0088         5      19      97 ..      72     134 ..      50     153 .. 0.41

  Alignments for each domain:
  == domain 1    score: 5.1 bits;  conditional E-value: 0.0088
  FRH_AAW32908-aln  19 eeeakkkkkkdkkkkrkadeevkekaaaeeeeeedaevadaeeeskeeeeeeeeeeedeeeeeekkrrkkedeaepvlt 97 
                       e+e+kk+k+++ +kkr+++++ k +++++++                +++++ +++e ++ ++ek r+  e ++ ++lt
          C30H6.12  72 EKEKKKSKSRSGSKKRSSSQKKKTTTTTTTK----------------TSQKTAKKKEAKDVTKEKDRESSEGSPTSILT 134
                       1111111111111111111111111111111................11112222222222333334444555555555 PP

>> F07H5.10  CE28906	WBGene00008561	status:Confirmed	UniProt:Q19174	protein_id:CAA92656.2
   #    score  bias  c-Evalue  i-Evalue hmmfrom  hmm to    alifrom  ali to    envfrom  env to     acc
 ---   ------ ----- --------- --------- ------- -------    ------- -------    ------- -------    ----
   1 ?    4.0   0.0     0.019        11     859     924 ..      43     109 ..      33     119 .. 0.87
   2 ?   -2.2   0.0       1.4     8e+02     653     701 ..     172     222 ..     162     239 .. 0.73

  Alignments for each domain:
  == domain 1    score: 4.0 bits;  conditional E-value: 0.019
  FRH_AAW32908-aln 859 pll.eelyeqysakveltekikekkkaiakahsiaqldelksrkrvlrrlgfineaevvqlkarvac 924
                       p+l e++ +q +  +++ e    k k++ + hsi  l e+ s+ r l r+     +   +lk+r  c
          F07H5.10  43 PMLiENMINQRNVNINVLEGYDPKSKSVINQHSIYHLYEFESKTRFLDRIPRPRVSRFTELKTRFLC 109
                       55426788999999999999999***************************99999999999999877 PP

  == domain 2    score: -2.2 bits;  conditional E-value: 1.4
  FRH_AAW32908-aln 653 adestvkdyyelrqql..eeytkdmraviqhpnycleflqpGrlvkikekk 701
                       +d+ ++k+++++ +ql  e+ ++ m + i   + +  f q G +v++k+  
          F07H5.10 172 SDQKILKKHHSVVKQLriENTRNSMSMSIFVSSVARAFDQRGNVVELKTVG 222
                       577788888888887533677888888888899999999999999988764 PP

>> ZK380.2  CE18452	WBGene00022723	status:Predicted	UniProt:O61762	protein_id:CCD72313.1
   #    score  bias  c-Evalue  i-Evalue hmmfrom  hmm to    alifrom  ali to    envfrom  env to     acc
 ---   ------ ----- --------- --------- ------- -------    ------- -------    ------- -------    ----
   1 ?    6.2   1.1    0.0042       2.4     774     889 ..     206     321 ..     169     327 .. 0.74

  Alignments for each domain:
  == domain 1    score: 6.2 bits;  conditional E-value: 0.0042
  FRH_AAW32908-aln 774 vvpvllsclkaisqirvflp.kdlksaeekekvkkaleevkrrfpdGipildpienmeikdesf...kkllrkievlesrllanplhnsplle 862
                        + +l + l+a   i v    ++l + +ek++   +le+++ rf   +      enm+i+   f   ++  rkie le++l +       ++ 
           ZK380.2 206 RIGLLETQLHAAEAINVAKAnHELYKCQEKDRRIDNLENIEIRFVANLL-ASRAENMGITFREFnsnRERDRKIEYLETQLYSAQA---KVMA 294
                       45555566667777777655146999999**999**********98874.5789*****987662226788**********99754...4555 PP

  FRH_AAW32908-aln 863 elyeqysakveltekikekkkaiakah 889
                          ++y + +e   ki++   ++++a 
           ZK380.2 295 TSNHEYCNNQEKDRKIRNLEAQLNDAV 321
                       666677777777788888877777765 PP

>> D1053.2  CE39237	WBGene00008367	status:Partially_confirmed	UniProt:Q18939	protein_id:CAA91450.2
   #    score  bias  c-Evalue  i-Evalue hmmfrom  hmm to    alifrom  ali to    envfrom  env to     acc
 ---   ------ ----- --------- --------- ------- -------    ------- -------    ------- -------    ----
   1 ?    5.0   0.1    0.0099       5.6     953    1002 ..      33      86 ..      14      95 .. 0.80

  Alignments for each domain:
  == domain 1    score: 5.0 bits;  conditional E-value: 0.0099
  FRH_AAW32908-aln  953 vaavlsvfvfdekveaealkeelakplreiqakariia....kvsqeskldvne 1002
                        + ++  +f   + ve+++lk  l + ++eiq++a +i+    + s e kl+++e
           D1053.2   33 IESIQELFFNLNDVETRSLKAYLVDRINEIQTQATVIVvnnvRFSPELKLELKE 86  
                        56677777777899********************99853333678888888765 PP

>> T13B5.8a  CE36017	WBGene00020475	locus:sut-1	status:Partially_confirmed	UniProt:O17378	protein_id:CCD63491.1
   #    score  bias  c-Evalue  i-Evalue hmmfrom  hmm to    alifrom  ali to    envfrom  env to     acc
 ---   ------ ----- --------- --------- ------- -------    ------- -------    ------- -------    ----
   1 ?    4.7   6.0     0.012       6.6      27     144 ..      22     141 ..       2     156 .. 0.52

  Alignments for each domain:
  == domain 1    score: 4.7 bits;  conditional E-value: 0.012
  FRH_AAW32908-aln  27 kkdkkkkrkadeevkekaaae.....eeeeedaevadaeeeskeeeeeeeeeeedeeeeeekkrrkkedeaepvltdtfetaesrevaaaagl 114
                       ++ ++ k++ ++++  +a ++     e+ e+++e+ ++++++   +++  + ++++e   ++  + +e      l    +t+ +++ aaaa l
          T13B5.8a  22 AQFEQWKENNKGSIGTEAYNSyvqqfEQWEKEVEARTSQQQK---HRKAAAVDKEAEAAAAAYAQSQEAYMAHHLRGMEQTEMQKRAAAAAQL 111
                       122222222233333322222111002222222222222211...222233333333344444555566666677788899999999****** PP

  FRH_AAW32908-aln 115 aaakeeeslvlshniqhqvalppdldyeyv 144
                       ++++  ++++++   qhq   p d+ +  v
          T13B5.8a 112 QQQQMMQNMMMQRPPQHQQPPPQDVMFGAV 141
                       **9***************988888776655 PP

>> T15B7.13  CE13670	WBGene00020525	status:Predicted	UniProt:O17034	protein_id:CCD68165.1
   #    score  bias  c-Evalue  i-Evalue hmmfrom  hmm to    alifrom  ali to    envfrom  env to     acc
 ---   ------ ----- --------- --------- ------- -------    ------- -------    ------- -------    ----
   1 ?    4.6   0.2     0.013       7.4    1004    1057 ..     296     347 ..     281     353 .. 0.84

  Alignments for each domain:
  == domain 1    score: 4.6 bits;  conditional E-value: 0.013
  FRH_AAW32908-aln 1004 eyvqslkwqlmevvlawaqgksfaeickmtdvyeGslirlfrrleellrqmaea 1057
                         +v++ ++q++e++l++    sf   c m+  +   ++rlf    e ++q +++
          T15B7.13  296 MFVKKWTFQFIEILLTFNASTSFIIYCIMSSQFREIFVRLFV--PESVKQRMQS 347 
                        68999***********************************94..5666666555 PP

>> F48E3.3  CE02751	WBGene00018604	killer toxin-resistance protein (S. cerevisiae)	status:Partially_confirmed	UniProt:Q9
   #    score  bias  c-Evalue  i-Evalue hmmfrom  hmm to    alifrom  ali to    envfrom  env to     acc
 ---   ------ ----- --------- --------- ------- -------    ------- -------    ------- -------    ----
   1 ?    4.2   0.0     0.017       9.7     802     873 ..     930    1002 ..     917    1013 .. 0.80

  Alignments for each domain:
  == domain 1    score: 4.2 bits;  conditional E-value: 0.017
  FRH_AAW32908-aln  802 kekvkkaleevkrrfpdGipildpienmeikdesfkkllrkievlesrllanplhnsplle.elyeqysakve 873 
                        ++ v+   +e+ r   d ++++dp+     k  s  +l++k+   e +++ np  +   l+ + + +y+a  e
           F48E3.3  930 HSVVTLPADEMDRPAVDVLAVVDPLTMEAQKLGSILHLIKKVTNCEIKIVMNPKDKHSELPlKRFYRYAAASE 1002
                        45566667899999***********98888889********************87766654244556666555 PP

>> W09B7.3  CE26030	WBGene00021108	status:Predicted	UniProt:Q9N5A7	protein_id:CCD62324.1
   #    score  bias  c-Evalue  i-Evalue hmmfrom  hmm to    alifrom  ali to    envfrom  env to     acc
 ---   ------ ----- --------- --------- ------- -------    ------- -------    ------- -------    ----
   1 ?    4.6   0.0     0.012         7     751     853 ..      97     199 ..      57     209 .. 0.73

  Alignments for each domain:
  == domain 1    score: 4.6 bits;  conditional E-value: 0.012
  FRH_AAW32908-aln 751 tkseeelpegvkpakeeekarvev.vpvllsclkaisqirvflpkdlksaeekekvkkaleevkrrfpdGipildpienmeikdesfkkllrk 842
                         + + + eg +  +e  k + e+ v   ++ + ++     fl+ d k+ ++k  v+++   v+   p   p+ dp+e   i+ e+ k++l k
           W09B7.3  97 SDKMNMMCEGFTVCAEYLKCKAEIkVVYYIDKIVSFCAATGFLSTDFKECNHKLYVQNST-CVQEWEPLPDPVEDPVEMAAIQKEACKNILGK 188
                       3344566777777776666555552334567777888888999*****999999999874.4555555555889******************* PP

  FRH_AAW32908-aln 843 ievlesrllan 853
                          +e  ++ n
           W09B7.3 189 ESCVEKEIIEN 199
                       *9999999877 PP

>> Y66D12A.16a  CE41480	WBGene00013442	status:Confirmed	UniProt:A7DTF6	protein_id:CAO82055.1
   #    score  bias  c-Evalue  i-Evalue hmmfrom  hmm to    alifrom  ali to    envfrom  env to     acc
 ---   ------ ----- --------- --------- ------- -------    ------- -------    ------- -------    ----
   1 ?    4.7   1.7     0.012         7       8     116 ..      10     131 ..       7     154 .. 0.48

  Alignments for each domain:
  == domain 1    score: 4.7 bits;  conditional E-value: 0.012
  FRH_AAW32908-aln   8 feekpeaekaseeeakkkkkkdkkkkrkadeevkekaaae.............eeeeedaevadaeeeskeeeeeeeeeeedeeeeeekkrrk 87 
                       f++kp+++++++++ kk+++  +++   a +  +++ +++             +++e++ ++ ++++   +  e++ +  ++++ ++e++r  
       Y66D12A.16a  10 FDDKPSSDSEDQKDVKKANQAARDSYYGAYSYATQDFSSSrglsrdmeqlkspAKSESNGTLRSEHQWRDKRRENHRRPLKEHHRRNETRRDY 102
                       677777666555555544343333333333222222222222323232222212222223333333333333444444455555556666666 PP

  FRH_AAW32908-aln  88 kedeaepvltdtfetaesrevaaaaglaa 116
                       +  +a   + +t + ++ r va+   +  
       Y66D12A.16a 103 RSISAVETVHETIKIESRRTVACEGNVYF 131
                       66677777888888888888876554443 PP

>> F26F4.9a  CE28923	WBGene00017829	ankyrin and desmoplakin repeat regions	status:Confirmed	UniProt:Q19822	protein_id:CC
   #    score  bias  c-Evalue  i-Evalue hmmfrom  hmm to    alifrom  ali to    envfrom  env to     acc
 ---   ------ ----- --------- --------- ------- -------    ------- -------    ------- -------    ----
   1 ?    4.6   2.7     0.013       7.4      35      94 ..      55     110 ..      35     181 .. 0.52

  Alignments for each domain:
  == domain 1    score: 4.6 bits;  conditional E-value: 0.013
  FRH_AAW32908-aln  35 kadeevkekaaaeeeeeedaevadaeeeskeeeeeeeeeeedeeeeeekkrrkkedeaep 94 
                       k d +v++++a++ + +++++  +++e    +e+ e++++e++ +ee++kr+++ +e e 
          F26F4.9a  55 KFDRQVQDREADKMRLARQKQQREHDE----KEKIETSKREEKLKEEAEKRQREYEEQEK 110
                       222222222221111111111111111....11122222222223333333333333332 PP

>> Y39G8C.1  CE42924	WBGene00012730	locus:xrn-1	status:Partially_confirmed	UniProt:Q9BHK7	protein_id:CAC35856.3
   #    score  bias  c-Evalue  i-Evalue hmmfrom  hmm to    alifrom  ali to    envfrom  env to     acc
 ---   ------ ----- --------- --------- ------- -------    ------- -------    ------- -------    ----
   1 ?    3.9   1.7      0.02        12      27     101 ..    1251    1326 ..    1212    1343 .. 0.75

  Alignments for each domain:
  == domain 1    score: 3.9 bits;  conditional E-value: 0.02
  FRH_AAW32908-aln   27 kkdkkkkrkadeevkekaaaeeeeeedaevadaeeeske.eeeeeeeeeedeeeeeekkrrkkedeaepvltdtfe 101 
                        +k+ ++k++++++++ +      +++ a+ + a ++s++ +++++++++++++e++++k  k+++e+   ltd+++
          Y39G8C.1 1251 RKNVQHKKQVEKALTGAYVPMPAQKNSAKNEPAPSTSSSnSNSTNNKKNSSKKEKNKQKPTKTDEESPEALTDSLN 1326
                        4555667777777777776666777777776666666662445555666667777778888999999999999976 PP

>> ZC513.4  CE45818	WBGene00006935	locus:vars-1	valyl-tRNA synthetase	status:Partially_confirmed	UniProt:Q23360	protein_
   #    score  bias  c-Evalue  i-Evalue hmmfrom  hmm to    alifrom  ali to    envfrom  env to     acc
 ---   ------ ----- --------- --------- ------- -------    ------- -------    ------- -------    ----
   1 ?    3.8   0.0     0.022        13     797     860 ..     601     663 ..     559     693 .. 0.71

  Alignments for each domain:
  == domain 1    score: 3.8 bits;  conditional E-value: 0.022
  FRH_AAW32908-aln 797 ksaeekekvkkaleevkrrfpdGipildpienmeikdesfkkllrkievlesrllanplhnspl 860
                       +sa+eke++ +a++++++rfp+Gi+   p + +  +   +  l   i +  s    + lh   +
           ZC513.4 601 SSAHEKEEIDNAVKDLTKRFPNGISRCGP-DALRFALLKYDVLSTDIPIDVSNAAIEGLHFCNK 663
                       467899******************98877.4555555566666666666666666666665554 PP

>> Y61A9LA.8  CE31123	WBGene00022019	locus:sut-2	status:Partially_confirmed	UniProt:Q95XU6	protein_id:CCD71770.1
   #    score  bias  c-Evalue  i-Evalue hmmfrom  hmm to    alifrom  ali to    envfrom  env to     acc
 ---   ------ ----- --------- --------- ------- -------    ------- -------    ------- -------    ----
   1 ?    4.1  13.9     0.018        10       2      87 ..      69     155 ..      68     228 .. 0.53

  Alignments for each domain:
  == domain 1    score: 4.1 bits;  conditional E-value: 0.018
  FRH_AAW32908-aln   2 delfdvfeekpeaekaseeeakkkkkkdkkkkrkad.eevkekaaaeeeeeedaevadaeeeske.eeeeeeeeeedeeeeeekkrrk 87 
                       d lfd+f+  ++a++++ e++kk+++k+k+ + +a  +e +ek  ++e+ee+++e+++++e++ke + e + e++ +ee+++e+kr+ 
         Y61A9LA.8  69 DWLFDLFDRLQNASNKQGETSKKEEDKRKELEATAAaKEHEEKR-RKEKEEHEKELQKEKEREKErQRERDREKRAEEEKRREEKRKE 155
                       679*****999888766555555533333333222202222222.2233333333333333322211222222222222222222222 PP

>> C50B6.8b  CE46085	WBGene00008221	locus:nhr-168	status:Confirmed	protein_id:CCA65541.1
   #    score  bias  c-Evalue  i-Evalue hmmfrom  hmm to    alifrom  ali to    envfrom  env to     acc
 ---   ------ ----- --------- --------- ------- -------    ------- -------    ------- -------    ----
   1 ?    4.0   0.3     0.019        11     347     416 ..     116     184 ..     107     193 .. 0.77

  Alignments for each domain:
  == domain 1    score: 4.0 bits;  conditional E-value: 0.019
  FRH_AAW32908-aln 347 GgdGillvvdekgvfkeenfqkamaeieekkgadpadasakrkGkGknk.ktnkggaadeksdiakivrmi 416
                       G +   +++dek +   enf+k  + +++++ +dp+d s +   +  +k ++ k   a  ++ ++k+v m+
          C50B6.8b 116 GMNPNAMLLDEKEATA-ENFKKLKKRVNQSNPKDPDDDSGEDIEHQIEKkQVIKDV-ACIENKMQKLVDML 184
                       566667999**99865.69*****************99988766655550555555.77788899999987 PP

>> F43G6.5  CE23726	WBGene00009658	poly (A) polymerase	status:Partially_confirmed	UniProt:Q20370	protein_id:CAB60582.1
   #    score  bias  c-Evalue  i-Evalue hmmfrom  hmm to    alifrom  ali to    envfrom  env to     acc
 ---   ------ ----- --------- --------- ------- -------    ------- -------    ------- -------    ----
   1 ?    3.8   0.3     0.022        13     961    1007 ..     440     485 ..     426     545 .. 0.85

  Alignments for each domain:
  == domain 1    score: 3.8 bits;  conditional E-value: 0.022
  FRH_AAW32908-aln  961 vfdekveaealkeelakplreiqakariiakvsqeskldvneeeyvq 1007
                         fde v++ +l +++++  r+i  +a+ +  + +++ ++ +   yv+
           F43G6.5  440 QFDENVKNLDLTKDIQQFKRNIDYQAKSVKDIEANCAVETD-FSYVK 485 
                        59****************************99999887753.34555 PP

>> M151.1  CE36880	WBGene00019793	status:Partially_confirmed	UniProt:O17121	protein_id:CCD69705.1
   #    score  bias  c-Evalue  i-Evalue hmmfrom  hmm to    alifrom  ali to    envfrom  env to     acc
 ---   ------ ----- --------- --------- ------- -------    ------- -------    ------- -------    ----
   1 ?    3.8   0.3     0.022        12     635     691 ..     214     270 ..     207     283 .. 0.80

  Alignments for each domain:
  == domain 1    score: 3.8 bits;  conditional E-value: 0.022
  FRH_AAW32908-aln 635 elekelaelqqerdalviadestvkdyyelrqqleeytkdmraviqhpnycleflqp 691
                       +le+e+++l ++ ++l+++ +  +k   +  +ql +  k+    i   + c++flq+
            M151.1 214 QLEQEMEKLSNNISSLTVEKDKEIKLIVNENRQLRSQLKQKDIEIIGIKSCVNFLQD 270
                       89****************999998877777777766666666666677899999996 PP

>> Y113G7A.12  CE36453	WBGene00013749	status:Partially_confirmed	UniProt:Q6EUT5	protein_id:CAH04763.1
   #    score  bias  c-Evalue  i-Evalue hmmfrom  hmm to    alifrom  ali to    envfrom  env to     acc
 ---   ------ ----- --------- --------- ------- -------    ------- -------    ------- -------    ----
   1 ?    4.2   1.3     0.017       9.6      41     114 ..      29     103 ..       5     113 .. 0.64

  Alignments for each domain:
  == domain 1    score: 4.2 bits;  conditional E-value: 0.017
  FRH_AAW32908-aln  41 kekaaaeeeeeedaevadaeeeskeeeeeeeeeeedeeeeeekkrrkkedeaepvltdtf.etaesrevaaaagl 114
                       ++++ +e +++++a +  +e ++k++ +  ++ + +++ ++++ r    ++ e+v+ d     ++sr+v a+++ 
        Y113G7A.12  29 NNEERRELKRQREAGMIVDEPKTKHKMTLRSAAKVSQARQRRNVRASSSSSRESVMHDLQsSVQQSRNVRASSSS 103
                       334444455555666655555555556666666666777777778888888888988865145778888887654 PP

>> K04G7.11  CE39587	WBGene00019402	status:Confirmed	UniProt:Q09385	protein_id:CCD61619.1
   #    score  bias  c-Evalue  i-Evalue hmmfrom  hmm to    alifrom  ali to    envfrom  env to     acc
 ---   ------ ----- --------- --------- ------- -------    ------- -------    ------- -------    ----
   1 ?    4.0   6.1     0.019        11      24     140 ..      23     137 ..       3     146 .. 0.56

  Alignments for each domain:
  == domain 1    score: 4.0 bits;  conditional E-value: 0.019
  FRH_AAW32908-aln  24 kkkkkdkkk.krkadeevkekaaaeeeeeedaevadaeeeskeeeeeeeeeeedeeeeeekkrrkkedeaepvltdtfetaesrevaaaagla 115
                       +++ +d +k +++a +e +e+  +e+++++  + ++a++e  + + +e ++++ +e++     r +  e ++ +t+++e +++r+ +  +g++
          K04G7.11  23 NQRFRDLHKlRQRARKENHEQVVEEDRRSKLPKNHEAKKERDQWQVKELQDRKAAEDKGLDYERVRSLEMSADVTEKLEQKRKRKKNPDQGFT 115
                       23344444412233333333332222222222222222222222333333333344444444555566667779******************9 PP

  FRH_AAW32908-aln 116 aakeeeslvlshniqhqvalppdld 140
                       +    e + l  + +   al pdld
          K04G7.11 116 S---YEDMTLRQHTRLTAALDPDLD 137
                       9...566788888999*******98 PP

>> R05D11.7  CE06242	WBGene00011035	status:Confirmed	UniProt:Q21739	protein_id:CAA99894.1
   #    score  bias  c-Evalue  i-Evalue hmmfrom  hmm to    alifrom  ali to    envfrom  env to     acc
 ---   ------ ----- --------- --------- ------- -------    ------- -------    ------- -------    ----
   1 ?    4.2  10.0     0.017       9.8      18     130 ..      14     126 ..       3     141 .. 0.48

  Alignments for each domain:
  == domain 1    score: 4.2 bits;  conditional E-value: 0.017
  FRH_AAW32908-aln  18 seeeakkkkkkdkkkkrkadeevkekaaaeeeeeedaevadaeeeskeeeeeeeeeeedeeeeeekkrrkkedeaepvltdtfet.aesreva 109
                        +++++ ++++++++ r+  ++ k+++++e+++++  +  d++++ ++ +++ +++e+d+e +++ +  kk ++ e +  +++++ a++  + 
          R05D11.7  14 RSRSRSVERRRERSRSRERRDARKNRDEKEKRSSRSRSPRDKRDRRER-SRSRDRKERDRERQKKDREPKKREKQEEISLESLQSgADDEAMM 105
                       222233334444444444444444444333333333333333332222.33444444455555555555666666667777776524555667 PP

  FRH_AAW32908-aln 110 aaaglaaakeeeslvlshniq 130
                       aa g+   + +++  ++ n+ 
          R05D11.7 106 AAMGFGGFDTTKNKQVNDNVD 126
                       778887765555555555555 PP

>> F56C9.3  CE29406	WBGene00018948	status:Confirmed	UniProt:Q20864	protein_id:CCD61829.1
   #    score  bias  c-Evalue  i-Evalue hmmfrom  hmm to    alifrom  ali to    envfrom  env to     acc
 ---   ------ ----- --------- --------- ------- -------    ------- -------    ------- -------    ----
   1 ?    3.8   1.3     0.022        12     642     733 ..      23     116 ..       5     140 .. 0.72

  Alignments for each domain:
  == domain 1    score: 3.8 bits;  conditional E-value: 0.022
  FRH_AAW32908-aln 642 elqqerdalviadestvkdyyelrqqleeytkdmraviqhpnycleflqpGrlvkikekk..gedfgwGvvvnfkkrkapkkgeeelepqesy 732
                       + ++  d+++  +e  vk  +  ++ql ey k+ ++++ h +   e +++ r  ki++++  +++ ++  v ++ + ++ k+++ ++++++s 
           F56C9.3  23 STDNTTDNTTSDEEKLVKRAQAAKKQLTEYYKKQNEILDHFKQDSEQIEATRRTKIRHQSlkSNESEFSEVNEHDHLSSLKASTVSIHSKDSL 115
                       556667777777888888888888888888888888888888888888888888888776545556666666666666666666666666555 PP

  FRH_AAW32908-aln 733 v 733
                       +
           F56C9.3 116 M 116
                       5 PP

>> F52E1.10  CE04638	WBGene00018698	locus:vha-18	ATPase	status:Confirmed	UniProt:Q20666	protein_id:CCD70812.1
   #    score  bias  c-Evalue  i-Evalue hmmfrom  hmm to    alifrom  ali to    envfrom  env to     acc
 ---   ------ ----- --------- --------- ------- -------    ------- -------    ------- -------    ----
   1 ?    3.7   0.1     0.024        14     770     870 ..     257     361 ..     222     374 .. 0.73

  Alignments for each domain:
  == domain 1    score: 3.7 bits;  conditional E-value: 0.024
  FRH_AAW32908-aln 770 arvevvpvllsclkai..sqirvflpkdlksaeekekvkkaleevkrr.fpdGipildpienmeikdesfkkllrkievlesrllanplhnsp 859
                       ++ +v+ +++s+l+++  s+  v+++k+   +  ++++  +l+ ++ r f+d + +++ +  ++ + +   ++l   +  e  l    lh sp
          F52E1.10 257 QKEKVIRIVVSTLRNLitSNQDVYMKKQAALQMIQNRIPTKLDHLENRkFTD-VDLVEDMVYLQTELKKVVQVLTSFDEYENELRQGSLHWSP 348
                       4556777777777775447789********************9997651666.55555555555555555556677788999**********9 PP

  FRH_AAW32908-aln 860 lle..elyeqysa 870
                         +   ++++ ++
          F52E1.10 349 AHKceVFWNENAH 361
                       7531155666555 PP

>> K08E3.2  CE18865	WBGene00010662	status:Partially_confirmed	UniProt:Q9XUT1	protein_id:CAB04590.1
   #    score  bias  c-Evalue  i-Evalue hmmfrom  hmm to    alifrom  ali to    envfrom  env to     acc
 ---   ------ ----- --------- --------- ------- -------    ------- -------    ------- -------    ----
   1 ?    3.7  20.5     0.024        14      11     111 ..      85     185 ..      33     203 .. 0.45

  Alignments for each domain:
  == domain 1    score: 3.7 bits;  conditional E-value: 0.024
  FRH_AAW32908-aln  11 kpeaekaseeeakkk.kkkdkkkkrkadeevkekaaaeeeeeedaevadaeeeskeeeeeeeeeeedeeeeeekk.rrkkedeaepvl.tdtf 100
                       k+e+++++++++k++ k++d++kk++a+e+ ++++++e++++++ e +d++++   e++++e++e+++e++eekk  +k +++a++++  d+ 
           K08E3.2  85 KKEDKEEKKDDSKEDkKDEDHEKKKTAEEKENNEKKDENKNKNKDERKDEKKD---EKKDDEKDERNDEKKEEKKdDQKDDKKAKSMIsVDAP 174
                       11111111111111101122222222222222222211111111111111111...1122222222222222222023333333333314555 PP

  FRH_AAW32908-aln 101 etaesrevaaa 111
                       e   +r +++ 
           K08E3.2 175 ELIFERTITSQ 185
                       55555555555 PP

>> R11G11.7  CE12752	WBGene00004144	locus:pqn-60	status:Confirmed	UniProt:O16948	protein_id:CCD64483.1
   #    score  bias  c-Evalue  i-Evalue hmmfrom  hmm to    alifrom  ali to    envfrom  env to     acc
 ---   ------ ----- --------- --------- ------- -------    ------- -------    ------- -------    ----
   1 ?    4.1   1.3     0.018        10     742     823 ..      46     130 ..      22     151 .. 0.41

  Alignments for each domain:
  == domain 1    score: 4.1 bits;  conditional E-value: 0.018
  FRH_AAW32908-aln 742 edsaeia.sktkseeelpegvkp.akeeekarvevvpvllsclkaisqirvflpkdlksaeek.ekvkkaleevkrrfpdGipil 823
                       + +++++ ++ ++ ++l++  +  +++ ++++ +v     ++++++s+++  l + l+++++  ++ ++a++ ++ ++p+ +++l
          R11G11.7  46 QMQKNQQlQQWAQMNNLSNEYSSyTQQRSQQEQQVSQQTSQIISQLSTVQNQLESILNNDNQTgAQKRQAIQSLRYQYPQEVSVL 130
                       2222222122222223333222212222223333333333444444444444444333333221223334444444444444444 PP

>> F14B6.4  CE34170	WBGene00008785	status:Partially_confirmed	UniProt:O62163	protein_id:CAB04107.2
   #    score  bias  c-Evalue  i-Evalue hmmfrom  hmm to    alifrom  ali to    envfrom  env to     acc
 ---   ------ ----- --------- --------- ------- -------    ------- -------    ------- -------    ----
   1 ?    3.8   0.0     0.022        13     686     753 ..      40     108 ..      18     142 .. 0.77

  Alignments for each domain:
  == domain 1    score: 3.8 bits;  conditional E-value: 0.022
  FRH_AAW32908-aln 686 leflqpGrlvkikekkgedfgwGvvvnfkkrkapkkgeeelepqesyvvdvllkvsedsaeia.sktks 753
                        + +++Gr+ + + ++++dfg    ++f++ +++++     + q+s+  ++l+ v++ ++++a  ++  
           F14B6.4  40 TNCMKSGRIFNSSVPETKDFGSSFTISFADIQKTHSWLYLPKFQNSMSSEILMIVASRTDSFArRNVLR 108
                       3679***************************999998888889999999***99999888776333333 PP

>> F14H3.5  CE45322	WBGene00008824	status:Partially_confirmed	UniProt:O45361	protein_id:CAB05481.3
   #    score  bias  c-Evalue  i-Evalue hmmfrom  hmm to    alifrom  ali to    envfrom  env to     acc
 ---   ------ ----- --------- --------- ------- -------    ------- -------    ------- -------    ----
   1 ?    3.8   1.7     0.023        13     621     764 ..      50     202 ..      40     212 .. 0.64

  Alignments for each domain:
  == domain 1    score: 3.8 bits;  conditional E-value: 0.023
  FRH_AAW32908-aln 621 ercffqfqn.aasvpelekelaelqqerda..lvi.adestvkdyye.lrqqleeyt..kdmraviqhpnycleflqpGrlvkikekkgedfg 706
                       e+ f   q  ++++  ++k   el+ +r++   +i + e+ +++  + +r +  +++  + + + i++pn  l+   + r ++i++ ++e   
           F14H3.5  50 ENTFNSIQRcTTTLKGFQKSYDELKLQRKQslQTIrQHEADIQQLEQgIRVHTAAFQllRRLLSEIRRPNQILQEALQARHIEIEAFDDEAER 142
                       5666666652456777888877776554431133425688888875437777777653356777899******999999******99888877 PP

  FRH_AAW32908-aln 707 wGvvvnfkkrkapkkgeeelepqesyvvdvllkvsedsaeia..sktkseeelpe.gvkpa 764
                         v++  ++r+   + ++  + ++sy++    ++++ +ae +  ++t ++e++++ ++k  
           F14H3.5 143 LNVLIVEERRNL-VELQAARKIRKSYLIVFQKQIAQLKAENKdeEATPAQEQMTKkSLKRR 202
                       777776655555.555667788889998887777665554443333344444443044443 PP


Internal pipeline statistics summary:
-------------------------------------
Query model(s):                            1  (1089 nodes)
Target sequences:                      25547  (11210993 residues)
Passed MSV filter:                     25547  (1); expected 25547.0 (1)
Passed bias filter:                    25547  (1); expected 25547.0 (1)
Passed Vit filter:                     25547  (1); expected 25547.0 (1)
Passed Fwd filter:                     25547  (1); expected 25547.0 (1)
Initial search space (Z):              25547  [actual number of targets]
Domain search space  (domZ):              45  [number of targets reported over threshold]
# CPU time: 241.83u 0.13s 00:04:01.96 Elapsed: 00:01:04.28
# Mc/sec: 189.93
//
