# Supplementary material for: Potential Conservation of Circadian Clock Proteins in the phylum Nematoda as Revealed by Bioinformatic Searches
Source: PLoS One. 2014 Nov 14;9(11):e112871. doi: 10.1371/journal.pone.0112871 (PMC4232591; doi:10.1371/journal.pone.0112871)
Supplement: File S1 — HMM profiles used in this work and HMMsearch results. (ZIP) [file pone.0112871.s007.zip › HMMs-CE/Neurospora/FRQ_AAA57121-aln.fasta.hmm]

HMMER3/b [3.0 | March 2010]
NAME  FRQ_AAA57121-aln
LENG  982
ALPH  amino
RF    no
CS    no
MAP   yes
DATE  Wed Mar 19 14:05:10 2014
NSEQ  22
EFFN  1.517334
CKSUM 3277674025
STATS LOCAL MSV      -13.2024  0.69563
STATS LOCAL VITERBI  -13.8644  0.69563
STATS LOCAL FORWARD   -6.6145  0.69563
HMM          A        C        D        E        F        G        H        I        K        L        M        N        P        Q        R        S        T        V        W        Y   
            m->m     m->i     m->d     i->m     i->i     d->m     d->d
  COMPO   2.56311  4.69507  2.74677  2.52536  3.59215  2.89019  3.60040  3.21918  2.56239  2.70099  3.79348  3.00056  3.09796  2.92439  2.76190  2.35735  2.80194  2.94657  4.89057  3.67777
          2.68626  4.42233  2.77527  2.73122  3.46362  2.40514  3.72502  3.29345  2.67749  2.69354  4.24611  2.90332  2.73747  3.18124  2.89809  2.37895  2.77498  2.98526  4.58485  3.61511
          0.12794  3.22306  2.52251  1.61818  0.22097  0.00000        *
      1   3.04174  4.65765  4.08347  3.59677  3.50491  3.91685  4.31803  2.81424  3.16528  2.22868  1.02579  3.88335  4.36562  3.69074  3.01336  3.32946  3.32295  2.76565  5.19013  3.95545     14 - -
          2.68618  4.42225  2.77519  2.73123  3.46354  2.40513  3.72494  3.29354  2.67741  2.69355  4.24690  2.90347  2.73739  3.18146  2.89801  2.37887  2.77519  2.98518  4.58477  3.61503
          0.08541  4.31960  2.68000  0.61958  0.77255  0.59424  0.80292
      2   1.95244  4.54788  3.24827  2.74475  4.00558  3.35950  3.86648  3.39507  2.73549  3.05493  3.89700  3.17299  2.29030  2.86626  3.14966  2.18836  2.85929  2.65465  5.34174  4.06077     15 - -
          2.68618  4.42225  2.77519  2.73123  3.46354  2.40513  3.72494  3.29354  2.67741  2.69355  4.24690  2.90347  2.73739  3.18146  2.89801  2.37887  2.77519  2.98518  4.58477  3.61503
          0.02130  4.25549  4.97783  0.61958  0.77255  0.67079  0.71601
      3   2.43130  4.96679  2.20062  2.40191  4.25329  3.42807  3.64605  3.69140  2.28915  3.12543  3.63660  2.93550  2.63042  2.77361  2.89761  2.54267  2.87924  3.32708  5.45422  4.08830     16 - -
          2.68618  4.42225  2.77519  2.73123  3.46354  2.40513  3.72494  3.29354  2.67741  2.69355  4.24690  2.90347  2.73739  3.18146  2.89801  2.37887  2.77519  2.98518  4.58477  3.61503
          0.02130  4.25549  4.97783  0.61958  0.77255  0.67079  0.71601
      4   2.47804  4.94433  2.79135  2.40799  4.21831  3.43575  3.63246  3.65591  2.21962  3.02309  3.67428  2.77240  3.50643  2.75936  2.49845  2.44250  2.45339  3.14409  5.42308  4.06125     17 - -
          2.68618  4.42225  2.77519  2.73123  3.46354  2.40513  3.72494  3.29354  2.67741  2.69355  4.24690  2.90347  2.73739  3.18146  2.89801  2.37887  2.77519  2.98518  4.58477  3.61503
          0.02130  4.25549  4.97783  0.61958  0.77255  0.67079  0.71601
      5   2.34429  4.77905  3.04892  2.36196  3.09020  2.71776  3.68200  3.41104  2.39054  3.03090  3.85606  3.01658  3.86342  2.32005  2.94742  2.68451  2.86666  3.10347  5.29106  3.59152     18 - -
          2.68618  4.42225  2.77519  2.73123  3.46354  2.40513  3.72494  3.29354  2.67741  2.69355  4.24690  2.90347  2.73739  3.18146  2.89801  2.37887  2.77519  2.98518  4.58477  3.61503
          0.11151  4.25549  2.39331  0.61958  0.77255  0.53614  0.87948
      6   2.63401  4.90956  2.43813  2.42291  4.16922  3.43917  3.25949  2.73326  2.42065  2.99104  3.97542  2.52228  3.83449  2.77803  2.59757  2.52760  2.86564  3.25457  5.39465  4.04172     19 - -
          2.68618  4.42225  2.77519  2.73123  3.46354  2.40513  3.72494  3.29354  2.67741  2.69355  4.24690  2.90347  2.73739  3.18146  2.89801  2.37887  2.77519  2.98518  4.58477  3.61503
          0.02170  4.23710  4.95944  0.61958  0.77255  0.56581  0.83910
      7   2.58189  5.07927  2.79973  2.20155  4.39540  3.42848  3.61742  3.44646  2.14028  3.37112  3.66106  2.81124  3.59608  2.41665  2.40184  2.40502  2.87526  3.45436  5.52870  4.13818     20 - -
          2.68618  4.42225  2.77519  2.73123  3.46354  2.40513  3.72494  3.29354  2.67741  2.69355  4.24690  2.90347  2.73739  3.18146  2.89801  2.37887  2.77519  2.98518  4.58477  3.61503
          0.02041  4.29756  5.01991  0.61958  0.77255  0.52284  0.89853
      8   2.66946  4.90176  2.95265  2.49479  4.16206  3.48696  3.69555  3.58422  2.47744  3.17470  3.12700  3.01597  3.09914  2.75424  2.43439  1.92051  2.69175  3.24880  5.40487  4.06389     21 - -
          2.68618  4.42225  2.77519  2.73123  3.46354  2.40513  3.72494  3.29354  2.67741  2.69355  4.24690  2.90347  2.73739  3.18146  2.89801  2.37887  2.77519  2.98518  4.58477  3.61503
          0.01867  4.38605  5.10839  0.61958  0.77255  0.56432  0.84107
      9   2.69784  5.10515  2.97401  2.42239  4.42226  3.00411  2.57903  3.87786  2.37186  3.24927  4.15901  2.85385  3.26168  2.23815  2.31471  2.57794  2.92669  3.48221  5.55056  4.17430     22 - -
          2.68618  4.42225  2.77519  2.73123  3.46354  2.40513  3.72494  3.29354  2.67741  2.69355  4.24690  2.90347  2.73739  3.18146  2.89801  2.37887  2.77519  2.98518  4.58477  3.61503
          0.01867  4.38605  5.10839  0.61958  0.77255  0.56432  0.84107
     10   2.61305  4.97028  2.99494  2.37877  4.24567  2.20715  3.43178  3.67867  2.45848  3.24893  4.04315  2.82875  3.87680  2.73572  2.71411  2.18120  2.91411  2.91202  5.45964  4.10425     23 - -
          2.68618  4.42225  2.77519  2.73123  3.46354  2.40513  3.72494  3.29354  2.67741  2.69355  4.24690  2.90347  2.73739  3.18146  2.89801  2.37887  2.77519  2.98518  4.58477  3.61503
          0.04371  4.38605  3.49606  0.61958  0.77255  0.56432  0.84107
     11   2.21450  4.63721  3.22529  2.66395  3.62219  3.54365  3.55750  3.20971  2.62875  2.87164  2.94330  3.14673  3.93048  2.63598  2.71553  2.76427  2.09203  2.94033  5.18002  3.89547     24 - -
          2.68618  4.42225  2.77519  2.73123  3.46354  2.40513  3.72494  3.29354  2.67741  2.69355  4.24690  2.90347  2.73739  3.18146  2.89801  2.37887  2.77519  2.98518  4.58477  3.61503
          0.01914  4.36148  5.08382  0.61958  0.77255  0.59798  0.79833
     12   2.60300  4.90492  3.04946  2.48836  4.15815  3.48844  3.68217  3.57921  2.31423  3.05228  3.32206  3.00975  3.17434  2.25386  2.34495  2.69224  2.61369  2.95928  5.39502  4.05551     25 - -
          2.68618  4.42225  2.77519  2.73123  3.46354  2.40513  3.72494  3.29354  2.67741  2.69355  4.24690  2.90347  2.73739  3.18146  2.89801  2.37887  2.77519  2.98518  4.58477  3.61503
          0.01914  4.36148  5.08382  0.61958  0.77255  0.59798  0.79833
     13   2.46154  4.68620  3.19404  2.65007  3.95782  3.49420  3.78140  3.19090  2.44063  2.79577  3.83909  3.13080  2.01523  2.97232  3.04420  2.35068  2.68056  3.04668  5.28399  3.98871     26 - -
          2.68581  4.42035  2.77529  2.73198  3.46301  2.40582  3.72467  3.29383  2.67875  2.69374  4.24688  2.90410  2.73693  3.18187  2.89617  2.37832  2.77466  2.98614  4.58420  3.61348
          0.25202  2.27950  2.11665  3.67044  0.02580  0.53952  0.87473
     14   2.17816  4.47587  3.52746  3.34706  4.51413  3.21646  4.47281  3.86387  3.43225  3.59230  4.52030  3.54463  0.86349  3.76647  3.71361  2.73341  3.04741  3.39114  5.85508  4.65545     96 - -
          2.68618  4.42225  2.77519  2.73123  3.46354  2.40513  3.72494  3.29354  2.67741  2.69355  4.24690  2.90347  2.73739  3.18146  2.89801  2.37887  2.77519  2.98518  4.58477  3.61503
          0.02104  4.26787  4.99021  0.61958  0.77255  0.71037  0.67622
     15   2.19774  3.97047  3.50874  2.95300  3.35019  3.51710  3.89860  2.66704  2.90919  2.65105  3.53949  3.33901  2.27145  3.21409  3.26771  2.55859  2.44130  2.68000  5.01792  3.78160     97 - -
          2.68630  4.42237  2.77517  2.73136  3.46318  2.40525  3.72507  3.29366  2.67753  2.69345  4.24702  2.90359  2.73752  3.18144  2.89778  2.37870  2.77479  2.98531  4.58489  3.61515
          0.68315  0.96480  2.17227  0.55657  0.85137  0.65216  0.73588
     16   2.45407  4.89893  2.59460  2.41925  4.29766  2.69394  3.68071  3.74209  2.46798  3.30147  4.08853  2.93889  3.81584  2.81346  2.57862  1.94481  2.72513  3.35243  5.49785  4.13523    100 - -
          2.68618  4.42225  2.77519  2.73123  3.46354  2.40513  3.72494  3.29354  2.67741  2.69355  4.24690  2.90347  2.73739  3.18146  2.89801  2.37887  2.77519  2.98518  4.58477  3.61503
          0.02288  4.18457  4.90691  0.61958  0.77255  0.59737  0.79908
     17   2.54133  5.06896  2.45852  2.36817  4.37791  3.42552  3.09832  3.83815  2.12326  3.13202  4.12499  2.91029  3.21612  2.74306  2.86950  2.10972  2.88802  3.44136  5.52701  4.13942    101 - -
          2.68618  4.42225  2.77519  2.73123  3.46354  2.40513  3.72494  3.29354  2.67741  2.69355  4.24690  2.90347  2.73739  3.18146  2.89801  2.37887  2.77519  2.98518  4.58477  3.61503
          0.02065  4.28604  5.00838  0.61958  0.77255  0.69031  0.69600
     18   2.53046  4.90462  3.01543  2.45930  4.17011  3.46177  3.32829  3.59520  2.23321  3.01208  3.97699  2.98201  3.03573  2.79754  2.63113  2.42874  2.18212  3.25374  5.39532  4.05172    102 - -
          2.68618  4.42225  2.77519  2.73123  3.46354  2.40513  3.72494  3.29354  2.67741  2.69355  4.24690  2.90347  2.73739  3.18146  2.89801  2.37887  2.77519  2.98518  4.58477  3.61503
          0.02065  4.28604  5.00838  0.61958  0.77255  0.69031  0.69600
     19   2.58501  4.69000  3.02248  2.69366  4.41806  1.55527  3.96513  3.86136  2.82042  3.46269  4.27436  3.13160  2.68802  2.83135  3.25027  2.11729  2.95188  3.41369  5.67618  4.36173    103 - -
          2.68618  4.42225  2.77519  2.73123  3.46354  2.40513  3.72494  3.29354  2.67741  2.69355  4.24690  2.90347  2.73739  3.18146  2.89801  2.37887  2.77519  2.98518  4.58477  3.61503
          0.02065  4.28604  5.00838  0.61958  0.77255  0.61128  0.78232
     20   2.60546  4.66423  3.22870  2.68819  3.83639  3.54962  1.93124  3.24371  2.59158  2.71409  3.76722  3.16246  3.94808  2.65085  2.98115  2.70806  2.92433  2.50971  5.18883  3.89520    104 - -
          2.68618  4.42225  2.77519  2.73123  3.46354  2.40513  3.72494  3.29354  2.67741  2.69355  4.24690  2.90347  2.73739  3.18146  2.89801  2.37887  2.77519  2.98518  4.58477  3.61503
          0.01992  4.32202  5.04437  0.61958  0.77255  0.48216  0.96089
     21   2.59828  3.67096  3.20661  2.64587  3.86956  3.54239  3.76317  3.25926  2.62146  2.91479  3.76352  2.92985  2.31741  2.65894  2.60991  2.67203  2.74914  2.68607  4.54314  3.92327    105 - -
          2.68618  4.42225  2.77519  2.73123  3.46354  2.40513  3.72494  3.29354  2.67741  2.69355  4.24690  2.90347  2.73739  3.18146  2.89801  2.37887  2.77519  2.98518  4.58477  3.61503
          0.01847  4.39678  5.11913  0.61958  0.77255  0.54897  0.86166
     22   2.69359  4.39443  3.59021  3.02448  3.10578  3.67319  2.84635  2.89037  2.96465  1.81501  3.32172  3.10831  4.05063  2.83590  3.30602  2.92198  2.92473  2.66997  4.86775  2.69307    106 - -
          2.68618  4.42225  2.77519  2.73123  3.46354  2.40513  3.72494  3.29354  2.67741  2.69355  4.24690  2.90347  2.73739  3.18146  2.89801  2.37887  2.77519  2.98518  4.58477  3.61503
          0.01847  4.39678  5.11913  0.61958  0.77255  0.54897  0.86166
     23   2.78725  4.80730  3.18499  2.87406  4.29168  3.46151  4.05212  3.73531  2.80941  3.33818  4.25572  3.29614  1.12535  2.63297  3.14641  2.88463  3.13315  3.14414  5.61198  4.30511    107 - -
          2.68618  4.42225  2.77519  2.73123  3.46354  2.40513  3.72494  3.29354  2.67741  2.69355  4.24690  2.90347  2.73739  3.18146  2.89801  2.37887  2.77519  2.98518  4.58477  3.61503
          0.01847  4.39678  5.11913  0.61958  0.77255  0.54897  0.86166
     24   3.04236  5.31796  2.82338  2.67734  4.69765  3.66060  3.78649  4.12040  2.26445  3.59129  4.42246  3.16603  4.08637  2.49115  1.09777  3.01683  3.25237  3.76024  5.67821  4.39932    108 - -
          2.68618  4.42225  2.77519  2.73123  3.46354  2.40513  3.72494  3.29354  2.67741  2.69355  4.24690  2.90347  2.73739  3.18146  2.89801  2.37887  2.77519  2.98518  4.58477  3.61503
          0.01847  4.39678  5.11913  0.61958  0.77255  0.54897  0.86166
     25   3.09933  5.28240  3.50065  2.86392  4.75093  3.76135  3.77512  4.11547  1.79894  3.56985  4.41008  3.29582  4.14408  2.90400  1.18323  2.34496  3.29054  3.76847  5.63423  4.42720    109 - -
          2.68622  4.42249  2.77522  2.73127  3.46378  2.40537  3.72357  3.29378  2.67745  2.69359  4.24714  2.90371  2.73734  3.18058  2.89754  2.37911  2.77544  2.98477  4.58501  3.61527
          0.18065  1.83702  5.11913  1.73031  0.19508  0.54897  0.86166
     26   2.43110  4.54334  3.34125  2.78695  3.76507  3.54280  3.84304  3.13674  2.76006  2.73154  3.69065  3.23680  2.46438  3.08720  3.16553  2.09027  2.48574  2.55322  5.15366  3.46067    118 - -
          2.68618  4.42225  2.77519  2.73123  3.46354  2.40513  3.72494  3.29354  2.67741  2.69355  4.24690  2.90347  2.73739  3.18146  2.89801  2.37887  2.77519  2.98518  4.58477  3.61503
          0.01847  4.39678  5.11913  0.61958  0.77255  0.54897  0.86166
     27   2.56236  4.63889  3.24888  2.70323  3.91427  3.50102  3.81705  2.85418  2.68514  2.84325  3.81040  2.93693  2.63892  3.02282  3.11127  1.92826  2.37930  3.00675  5.26223  3.97547    119 - -
          2.68618  4.42225  2.77519  2.73123  3.46354  2.40513  3.72494  3.29354  2.67741  2.69355  4.24690  2.90347  2.73739  3.18146  2.89801  2.37887  2.77519  2.98518  4.58477  3.61503
          0.03604  4.39678  3.76865  0.61958  0.77255  0.54897  0.86166
     28   2.00869  4.81489  2.59260  2.60951  4.23114  3.42529  3.86242  3.61766  2.71347  2.95577  4.09509  3.10005  1.75995  3.03534  3.16773  2.74578  2.97873  3.27054  5.52177  4.19340    120 - -
          2.68618  4.42225  2.77519  2.73123  3.46354  2.40513  3.72494  3.29354  2.67741  2.69355  4.24690  2.90347  2.73739  3.18146  2.89801  2.37887  2.77519  2.98518  4.58477  3.61503
          0.06274  4.37953  3.03065  0.61958  0.77255  0.57344  0.82916
     29   2.18182  5.14381  2.58019  1.97312  4.46092  3.28231  2.78437  3.93023  2.43360  3.44072  4.20338  2.90846  3.44500  2.77505  2.92867  2.32613  2.93497  3.52174  5.60005  4.19907    121 - -
          2.68618  4.42225  2.77519  2.73123  3.46354  2.40513  3.72494  3.29354  2.67741  2.69355  4.24690  2.90347  2.73739  3.18146  2.89801  2.37887  2.77519  2.98518  4.58477  3.61503
          0.01963  4.33642  5.05876  0.61958  0.77255  0.63039  0.76010
     30   2.68587  5.07370  2.95752  2.41410  4.38191  3.46167  3.43056  3.83309  2.00729  2.97048  4.12969  2.33748  3.85749  2.42744  2.82800  2.24214  2.78617  3.44583  5.52431  4.15186    122 - -
          2.68618  4.42225  2.77519  2.73123  3.46354  2.40513  3.72494  3.29354  2.67741  2.69355  4.24690  2.90347  2.73739  3.18146  2.89801  2.37887  2.77519  2.98518  4.58477  3.61503
          0.01963  4.33642  5.05876  0.61958  0.77255  0.63039  0.76010
     31   2.77797  4.94832  3.05997  2.64027  4.39524  3.47327  3.82341  3.84054  2.48913  3.40285  4.22971  3.11912  3.96414  2.39476  2.61457  1.30436  3.05712  3.46807  5.57544  4.26181    123 - -
          2.68618  4.42225  2.77519  2.73123  3.46354  2.40513  3.72494  3.29354  2.67741  2.69355  4.24690  2.90347  2.73739  3.18146  2.89801  2.37887  2.77519  2.98518  4.58477  3.61503
          0.01963  4.33642  5.05876  0.61958  0.77255  0.63039  0.76010
     32   3.16874  3.54984  5.07145  4.54364  3.72025  4.57093  5.10074  1.51611  4.43493  2.16527  3.54834  4.68589  4.86644  4.65425  4.57643  3.93920  3.42187  0.93775  5.57565  4.37593    124 - -
          2.68618  4.42225  2.77519  2.73123  3.46354  2.40513  3.72494  3.29354  2.67741  2.69355  4.24690  2.90347  2.73739  3.18146  2.89801  2.37887  2.77519  2.98518  4.58477  3.61503
          0.01963  4.33642  5.05876  0.61958  0.77255  0.63039  0.76010
     33   2.16392  4.62252  3.29306  2.77860  4.16930  3.37112  3.90200  3.56907  2.70907  3.20638  4.03417  3.20122  3.89888  3.08829  2.44685  2.13582  1.70696  3.20001  5.46181  4.17741    125 - -
          2.68618  4.42225  2.77519  2.73123  3.46354  2.40513  3.72494  3.29354  2.67741  2.69355  4.24690  2.90347  2.73739  3.18146  2.89801  2.37887  2.77519  2.98518  4.58477  3.61503
          0.01963  4.33642  5.05876  0.61958  0.77255  0.63039  0.76010
     34   3.13098  4.59649  4.39408  3.83788  3.27027  4.23375  4.49850  2.04771  3.62632  0.96910  3.13635  4.13667  4.53098  2.98412  3.82843  3.54882  3.35791  2.49195  5.12115  3.97060    126 - -
          2.68618  4.42225  2.77519  2.73123  3.46354  2.40513  3.72494  3.29354  2.67741  2.69355  4.24690  2.90347  2.73739  3.18146  2.89801  2.37887  2.77519  2.98518  4.58477  3.61503
          0.01963  4.33642  5.05876  0.61958  0.77255  0.63039  0.76010
     35   2.74135  5.07559  3.07302  2.37117  4.38952  3.51799  3.44143  3.82121  2.13890  3.16759  4.13293  3.01167  3.90161  2.27330  1.84356  2.73306  2.96156  3.15415  5.50494  3.74810    127 - -
          2.68618  4.42225  2.77519  2.73123  3.46354  2.40513  3.72494  3.29354  2.67741  2.69355  4.24690  2.90347  2.73739  3.18146  2.89801  2.37887  2.77519  2.98518  4.58477  3.61503
          0.01963  4.33642  5.05876  0.61958  0.77255  0.63039  0.76010
     36   2.68603  4.99047  2.96512  2.44422  4.25731  3.46825  2.20208  3.70306  2.43223  3.26496  4.05856  2.46812  3.51945  2.52857  2.89126  2.68919  2.50593  3.34663  5.46140  3.72104    128 - -
          2.68630  4.42256  2.77531  2.73136  3.46322  2.40544  3.72525  3.29318  2.67772  2.69328  4.24721  2.90378  2.73673  3.18177  2.89832  2.37904  2.77397  2.98549  4.58508  3.61461
          0.30546  1.50385  3.19556  1.73518  0.19403  0.53146  0.88612
     37   3.14483  5.33787  3.54055  2.86381  4.75087  3.79482  1.79656  4.13720  1.68574  3.56573  4.41056  3.29130  4.14966  2.86034  1.61764  3.12634  3.31058  3.80071  5.59766  4.39444    136 - -
          2.68618  4.42225  2.77519  2.73123  3.46354  2.40513  3.72494  3.29354  2.67741  2.69355  4.24690  2.90347  2.73739  3.18146  2.89801  2.37887  2.77519  2.98518  4.58477  3.61503
          0.01944  4.34584  5.06819  0.61958  0.77255  0.61843  0.77391
     38   2.79662  5.16100  2.99499  2.27472  4.50757  3.15427  3.68923  3.94470  2.32154  3.44777  4.23471  3.01092  3.92698  2.46689  1.63913  2.35684  3.02132  3.56003  5.58757  4.24500    137 - -
          2.68618  4.42225  2.77519  2.73123  3.46354  2.40513  3.72494  3.29354  2.67741  2.69355  4.24690  2.90347  2.73739  3.18146  2.89801  2.37887  2.77519  2.98518  4.58477  3.61503
          0.01944  4.34584  5.06819  0.61958  0.77255  0.61843  0.77391
     39   2.66352  4.71024  3.16413  2.29457  3.64881  3.52651  3.15231  3.30398  2.37013  2.00690  3.79207  3.10180  3.91398  2.63632  2.99334  2.74419  2.89375  2.78521  5.23538  3.93651    138 - -
          2.68618  4.42225  2.77519  2.73123  3.46354  2.40513  3.72494  3.29354  2.67741  2.69355  4.24690  2.90347  2.73739  3.18146  2.89801  2.37887  2.77519  2.98518  4.58477  3.61503
          0.01944  4.34584  5.06819  0.61958  0.77255  0.61843  0.77391
     40   1.36278  4.50033  3.39551  2.92208  4.13435  3.11922  4.02631  3.52493  2.92800  3.19480  4.03206  2.52043  3.90015  3.24726  3.32716  2.34083  2.75696  2.63502  5.47674  4.21219    139 - -
          2.68618  4.42225  2.77519  2.73123  3.46354  2.40513  3.72494  3.29354  2.67741  2.69355  4.24690  2.90347  2.73739  3.18146  2.89801  2.37887  2.77519  2.98518  4.58477  3.61503
          0.01944  4.34584  5.06819  0.61958  0.77255  0.61843  0.77391
     41   2.68962  5.04994  2.69354  2.43003  4.34736  3.46981  3.24010  3.79336  2.38394  2.90652  4.10860  2.96282  3.52235  2.67899  1.81492  2.50720  2.91882  3.41678  5.50598  4.14006    140 - -
          2.68618  4.42225  2.77519  2.73123  3.46354  2.40513  3.72494  3.29354  2.67741  2.69355  4.24690  2.90347  2.73739  3.18146  2.89801  2.37887  2.77519  2.98518  4.58477  3.61503
          0.01944  4.34584  5.06819  0.61958  0.77255  0.61843  0.77391
     42   2.75363  5.23073  1.84633  1.96978  4.54584  3.42936  3.69290  4.02290  2.31528  3.02392  4.28804  2.89910  3.87434  2.69367  2.98049  2.32592  2.99304  3.60679  5.67468  4.26080    141 - -
          2.68618  4.42225  2.77519  2.73123  3.46354  2.40513  3.72494  3.29354  2.67741  2.69355  4.24690  2.90347  2.73739  3.18146  2.89801  2.37887  2.77519  2.98518  4.58477  3.61503
          0.01944  4.34584  5.06819  0.61958  0.77255  0.57644  0.82530
     43   1.71046  4.12513  3.22689  2.69598  4.14226  2.35161  3.84847  3.55178  2.26939  3.17923  4.00028  3.15044  3.13877  3.02398  3.10747  2.67730  2.78336  3.19355  5.43445  4.13222    142 - -
          2.68618  4.42225  2.77519  2.73123  3.46354  2.40513  3.72494  3.29354  2.67741  2.69355  4.24690  2.90347  2.73739  3.18146  2.89801  2.37887  2.77519  2.98518  4.58477  3.61503
          0.01910  4.36368  5.08602  0.61958  0.77255  0.59505  0.80192
     44   2.63760  4.27147  3.11428  2.56451  4.08267  3.46555  3.74021  3.49359  2.39193  3.11031  3.92958  2.59169  3.21196  2.90173  3.00422  1.83568  2.59906  2.82294  5.36414  4.04274    143 - -
          2.68618  4.42225  2.77519  2.73123  3.46354  2.40513  3.72494  3.29354  2.67741  2.69355  4.24690  2.90347  2.73739  3.18146  2.89801  2.37887  2.77519  2.98518  4.58477  3.61503
          0.01910  4.36368  5.08602  0.61958  0.77255  0.51657  0.90774
     45   2.58689  4.74599  2.79389  2.50932  3.95384  3.52396  3.73780  3.35171  2.34620  2.11912  3.61612  3.08985  3.51592  2.91782  3.02100  2.52640  2.54487  2.76902  5.27208  3.96419    144 - -
          2.68618  4.42225  2.77519  2.73123  3.46354  2.40513  3.72494  3.29354  2.67741  2.69355  4.24690  2.90347  2.73739  3.18146  2.89801  2.37887  2.77519  2.98518  4.58477  3.61503
          0.01847  4.39678  5.11913  0.61958  0.77255  0.54897  0.86166
     46   2.59427  5.09809  3.18112  2.58344  4.41611  3.58538  3.07111  3.83082  1.87304  3.35761  3.06948  3.08627  3.96303  2.66290  1.79138  2.81401  3.02828  3.47755  5.51462  4.20483    145 - -
          2.68618  4.42225  2.77519  2.73123  3.46354  2.40513  3.72494  3.29354  2.67741  2.69355  4.24690  2.90347  2.73739  3.18146  2.89801  2.37887  2.77519  2.98518  4.58477  3.61503
          0.03604  4.39678  3.76865  0.61958  0.77255  0.54897  0.86166
     47   1.98162  4.58772  3.27375  2.71955  3.48808  3.55133  3.33443  3.15819  2.69469  2.83286  3.69537  3.18907  3.94703  2.72896  3.10966  2.14910  2.89401  2.40046  5.15198  3.87526    146 - -
          2.68618  4.42225  2.77519  2.73123  3.46354  2.40513  3.72494  3.29354  2.67741  2.69355  4.24690  2.90347  2.73739  3.18146  2.89801  2.37887  2.77519  2.98518  4.58477  3.61503
          0.01879  4.37953  5.10188  0.61958  0.77255  0.57344  0.82916
     48   2.24078  5.06837  2.68478  2.32683  4.37112  3.45352  3.65327  3.60436  2.23086  3.20945  4.12407  2.49071  3.85089  2.76707  2.89469  2.10616  2.74591  3.43669  5.53039  4.14704    147 - -
          2.68618  4.42225  2.77519  2.73123  3.46354  2.40513  3.72494  3.29354  2.67741  2.69355  4.24690  2.90347  2.73739  3.18146  2.89801  2.37887  2.77519  2.98518  4.58477  3.61503
          0.01879  4.37953  5.10188  0.61958  0.77255  0.57344  0.82916
     49   2.50114  4.98947  2.70828  2.43964  4.28395  3.46003  3.67519  3.72526  2.44722  3.28325  4.06738  2.84081  2.78742  2.72269  2.79890  1.98841  2.73820  2.93861  5.48253  4.11687    148 - -
          2.68618  4.42225  2.77519  2.73123  3.46354  2.40513  3.72494  3.29354  2.67741  2.69355  4.24690  2.90347  2.73739  3.18146  2.89801  2.37887  2.77519  2.98518  4.58477  3.61503
          0.01879  4.37953  5.10188  0.61958  0.77255  0.57344  0.82916
     50   2.43227  4.93234  3.02086  2.38799  4.20667  2.71437  3.68336  3.63681  2.39908  3.21463  3.72239  2.99440  3.06691  2.81837  2.76576  2.25702  2.36336  3.28811  5.43267  4.08105    149 - -
          2.68618  4.42225  2.77519  2.73123  3.46354  2.40513  3.72494  3.29354  2.67741  2.69355  4.24690  2.90347  2.73739  3.18146  2.89801  2.37887  2.77519  2.98518  4.58477  3.61503
          0.01879  4.37953  5.10188  0.61958  0.77255  0.57344  0.82916
     51   2.35067  4.92077  3.03595  2.48313  4.18718  3.01739  3.68848  3.61273  2.38235  2.74379  3.99740  3.00631  3.40608  2.67415  2.60084  2.00502  2.90254  3.27130  5.41899  4.07394    150 - -
          2.68618  4.42225  2.77519  2.73123  3.46354  2.40513  3.72494  3.29354  2.67741  2.69355  4.24690  2.90347  2.73739  3.18146  2.89801  2.37887  2.77519  2.98518  4.58477  3.61503
          0.01879  4.37953  5.10188  0.61958  0.77255  0.57344  0.82916
     52   1.72924  4.87659  2.66022  2.52378  4.25676  2.77493  3.75548  3.68749  2.55908  3.27317  4.07288  3.03293  3.88105  2.75771  3.02766  2.33289  2.72611  3.11038  5.49438  4.14892    151 - -
          2.68618  4.42225  2.77519  2.73123  3.46354  2.40513  3.72494  3.29354  2.67741  2.69355  4.24690  2.90347  2.73739  3.18146  2.89801  2.37887  2.77519  2.98518  4.58477  3.61503
          0.01879  4.37953  5.10188  0.61958  0.77255  0.57344  0.82916
     53   2.36091  5.12232  2.72910  2.20831  4.44506  3.44754  3.63801  3.91445  2.22720  3.05121  4.16969  2.92433  2.96716  2.53138  2.43826  2.43368  2.90031  3.50106  5.56772  4.17217    152 - -
          2.68618  4.42225  2.77519  2.73123  3.46354  2.40513  3.72494  3.29354  2.67741  2.69355  4.24690  2.90347  2.73739  3.18146  2.89801  2.37887  2.77519  2.98518  4.58477  3.61503
          0.01879  4.37953  5.10188  0.61958  0.77255  0.57344  0.82916
     54   2.22551  4.99265  2.62281  2.45997  4.38642  2.52630  3.72658  3.83774  2.50933  3.38525  4.16434  2.98503  2.38391  2.85305  2.73820  2.41741  2.93136  3.43997  5.57195  4.20050    153 - -
          2.68618  4.42225  2.77519  2.73123  3.46354  2.40513  3.72494  3.29354  2.67741  2.69355  4.24690  2.90347  2.73739  3.18146  2.89801  2.37887  2.77519  2.98518  4.58477  3.61503
          0.01879  4.37953  5.10188  0.61958  0.77255  0.57344  0.82916
     55   2.41114  4.90783  2.80681  2.41029  4.16037  3.48320  3.68616  3.58321  2.47309  2.69805  3.97663  2.47002  3.87527  2.82714  2.46054  2.68657  2.52447  2.76103  5.40264  4.05774    154 - -
          2.68618  4.42225  2.77519  2.73123  3.46354  2.40513  3.72494  3.29354  2.67741  2.69355  4.24690  2.90347  2.73739  3.18146  2.89801  2.37887  2.77519  2.98518  4.58477  3.61503
          0.04919  4.37953  3.33900  0.61958  0.77255  0.57344  0.82916
     56   2.20339  4.66942  2.91198  2.62077  3.86554  3.52414  3.74577  3.00220  2.53898  2.70848  3.75711  3.11277  3.65592  2.81275  3.04183  2.22716  2.70731  2.49691  5.20869  3.91407    155 - -
          2.68618  4.42225  2.77519  2.73123  3.46354  2.40513  3.72494  3.29354  2.67741  2.69355  4.24690  2.90347  2.73739  3.18146  2.89801  2.37887  2.77519  2.98518  4.58477  3.61503
          0.03628  4.34970  3.78435  0.61958  0.77255  0.61344  0.77976
     57   2.75221  5.20356  2.54790  2.03702  4.53661  3.01750  3.70999  4.01140  2.51405  3.52073  4.29193  2.33693  3.87559  2.83028  3.02030  1.86633  2.64525  3.59698  5.68127  4.26896    156 - -
          2.68618  4.42225  2.77519  2.73123  3.46354  2.40513  3.72494  3.29354  2.67741  2.69355  4.24690  2.90347  2.73739  3.18146  2.89801  2.37887  2.77519  2.98518  4.58477  3.61503
          0.01969  4.33311  5.05546  0.61958  0.77255  0.59593  0.80085
     58   2.64725  4.87839  2.85945  2.49968  4.21794  3.25471  3.72483  3.29461  2.52344  3.23334  4.03452  2.75358  2.70294  2.86808  2.99148  1.81686  2.62946  3.28928  5.45711  4.11161    157 - -
          2.68618  4.42225  2.77519  2.73123  3.46354  2.40513  3.72494  3.29354  2.67741  2.69355  4.24690  2.90347  2.73739  3.18146  2.89801  2.37887  2.77519  2.98518  4.58477  3.61503
          0.10932  4.34970  2.40084  0.61958  0.77255  0.61344  0.77976
     59   2.57763  5.03137  2.92733  2.27786  4.33419  2.85717  3.38129  3.78733  2.36834  3.31767  4.08750  2.91732  3.23574  2.17389  2.56878  2.55200  2.71394  3.23992  5.49154  4.11335    158 - -
          2.68618  4.42225  2.77519  2.73123  3.46354  2.40513  3.72494  3.29354  2.67741  2.69355  4.24690  2.90347  2.73739  3.18146  2.89801  2.37887  2.77519  2.98518  4.58477  3.61503
          0.15109  4.26156  2.07042  0.61958  0.77255  0.71715  0.66970
     60   2.23870  4.63877  2.83106  2.57046  4.10712  3.31026  3.77274  3.30027  2.61523  3.14362  3.96593  3.03925  2.89046  2.94652  3.06042  1.74466  2.83814  3.15175  5.39640  4.08226    159 - -
          2.68590  4.42261  2.77534  2.73160  3.46390  2.40549  3.72266  3.29339  2.67752  2.69352  4.24726  2.90383  2.73692  3.18103  2.89760  2.37887  2.77549  2.98528  4.58513  3.61539
          0.37326  1.19159  4.85688  1.79487  0.18170  0.46297  0.99266
     61   2.41244  4.69722  3.16916  2.63714  3.69040  3.25210  3.79111  3.44037  2.36040  3.07681  3.90793  3.11471  3.89583  2.97113  3.06061  1.78128  2.19804  3.11781  5.34692  4.04284    170 - -
          2.68618  4.42225  2.77519  2.73123  3.46354  2.40513  3.72494  3.29354  2.67741  2.69355  4.24690  2.90347  2.73739  3.18146  2.89801  2.37887  2.77519  2.98518  4.58477  3.61503
          0.01944  4.34584  5.06819  0.61958  0.77255  0.61843  0.77391
     62   2.22751  4.40570  3.50999  2.96522  3.71107  3.05396  3.94501  3.05871  2.92659  2.77771  2.99754  3.34674  3.96109  3.23693  3.29534  1.77928  2.61018  2.34621  5.13087  3.88963    171 - -
          2.68618  4.42225  2.77519  2.73123  3.46354  2.40513  3.72494  3.29354  2.67741  2.69355  4.24690  2.90347  2.73739  3.18146  2.89801  2.37887  2.77519  2.98518  4.58477  3.61503
          0.01944  4.34584  5.06819  0.61958  0.77255  0.61843  0.77391
     63   2.65335  4.76191  3.13496  2.61447  4.08962  3.46119  3.77622  3.50702  2.57240  3.12717  3.95534  3.09978  2.84547  2.94801  2.73094  1.56744  2.79589  3.17951  5.37549  3.60065    172 - -
          2.68618  4.42225  2.77519  2.73123  3.46354  2.40513  3.72494  3.29354  2.67741  2.69355  4.24690  2.90347  2.73739  3.18146  2.89801  2.37887  2.77519  2.98518  4.58477  3.61503
          0.01944  4.34584  5.06819  0.61958  0.77255  0.61843  0.77391
     64   2.65193  4.43111  3.44289  2.88527  3.07670  3.59945  3.18397  2.94996  2.83965  2.17703  3.53955  3.30980  2.24706  3.15822  3.20997  2.69817  2.62326  2.71633  4.99503  3.73666    173 - -
          2.68618  4.42225  2.77519  2.73123  3.46354  2.40513  3.72494  3.29354  2.67741  2.69355  4.24690  2.90347  2.73739  3.18146  2.89801  2.37887  2.77519  2.98518  4.58477  3.61503
          0.01944  4.34584  5.06819  0.61958  0.77255  0.61843  0.77391
     65   2.90442  5.23543  3.13804  2.30174  4.60401  3.60476  3.15597  4.02028  2.21140  3.49529  4.29733  3.08998  3.99513  2.48142  1.41797  2.69449  3.11050  3.64746  5.59935  4.30132    174 - -
          2.68538  4.42289  2.77520  2.73127  3.46417  2.40533  3.72477  3.29418  2.67804  2.69322  4.24617  2.90387  2.73713  3.18210  2.89864  2.37831  2.77427  2.98505  4.58540  3.61567
          0.18722  1.80520  5.06819  2.63037  0.07478  0.53994  0.87415
     66   3.20068  5.32417  3.71001  2.97449  4.78107  3.85170  3.76937  4.10524  1.52271  3.55437  4.41874  3.37315  4.20211  2.89977  1.15096  3.19848  3.36313  3.23366  5.61078  4.44352    205 - -
          2.68618  4.42225  2.77519  2.73123  3.46354  2.40513  3.72494  3.29354  2.67741  2.69355  4.24690  2.90347  2.73739  3.18146  2.89801  2.37887  2.77519  2.98518  4.58477  3.61503
          0.01879  4.37953  5.10188  0.61958  0.77255  0.57344  0.82916
     67   2.59203  5.16397  2.68135  2.37573  4.49336  3.44843  3.27199  3.96693  2.39074  3.46077  4.21294  2.13614  3.85345  2.40033  2.39447  2.32094  2.92710  3.54715  5.60394  4.20396    206 - -
          2.68618  4.42225  2.77519  2.73123  3.46354  2.40513  3.72494  3.29354  2.67741  2.69355  4.24690  2.90347  2.73739  3.18146  2.89801  2.37887  2.77519  2.98518  4.58477  3.61503
          0.01879  4.37953  5.10188  0.61958  0.77255  0.57344  0.82916
     68   2.73842  5.01258  2.96663  2.53212  4.45802  3.44950  3.78275  3.90123  1.98288  3.44703  4.24203  2.83173  3.11607  2.91877  2.93636  1.51310  3.00878  3.50405  5.62240  4.27426    207 - -
          2.68618  4.42225  2.77519  2.73123  3.46354  2.40513  3.72494  3.29354  2.67741  2.69355  4.24690  2.90347  2.73739  3.18146  2.89801  2.37887  2.77519  2.98518  4.58477  3.61503
          0.01879  4.37953  5.10188  0.61958  0.77255  0.57344  0.82916
     69   2.66521  4.76864  3.17855  2.74378  4.36841  3.39919  3.92269  3.77628  2.20724  3.38744  4.20877  3.18641  3.94067  3.09208  3.05889  1.32555  2.31755  3.37944  5.60432  4.30528    208 - -
          2.68618  4.42225  2.77519  2.73123  3.46354  2.40513  3.72494  3.29354  2.67741  2.69355  4.24690  2.90347  2.73739  3.18146  2.89801  2.37887  2.77519  2.98518  4.58477  3.61503
          0.01879  4.37953  5.10188  0.61958  0.77255  0.57344  0.82916
     70   2.89271  5.25641  1.93808  2.40871  4.79631  1.45809  3.94382  4.29120  2.88794  3.81775  4.62841  2.66795  3.97422  3.10138  3.43042  2.26825  3.21229  3.83177  5.98961  4.55398    209 - -
          2.68618  4.42225  2.77519  2.73123  3.46354  2.40513  3.72494  3.29354  2.67741  2.69355  4.24690  2.90347  2.73739  3.18146  2.89801  2.37887  2.77519  2.98518  4.58477  3.61503
          0.01879  4.37953  5.10188  0.61958  0.77255  0.57344  0.82916
     71   3.07612  5.70230  1.76278  1.14687  4.99524  3.41792  3.90023  4.52307  2.59401  3.98607  4.80196  2.58121  4.00725  3.04841  3.44318  2.96081  3.34987  4.07310  6.12899  4.62083    210 - -
          2.68618  4.42225  2.77519  2.73123  3.46354  2.40513  3.72494  3.29354  2.67741  2.69355  4.24690  2.90347  2.73739  3.18146  2.89801  2.37887  2.77519  2.98518  4.58477  3.61503
          0.05239  4.37953  3.25689  0.61958  0.77255  0.57344  0.82916
     72   2.61472  4.65787  3.09516  2.90987  4.57726  3.24690  4.21621  4.12137  3.13234  3.74320  4.57175  2.35094  3.94814  3.43911  3.51841  0.92812  3.05630  3.58615  5.87341  4.54665    211 - -
          2.68618  4.42225  2.77519  2.73123  3.46354  2.40513  3.72494  3.29354  2.67741  2.69355  4.24690  2.90347  2.73739  3.18146  2.89801  2.37887  2.77519  2.98518  4.58477  3.61503
          0.08304  4.34657  2.70697  0.61958  0.77255  0.61749  0.77501
     73   2.69939  5.03909  2.86225  2.21615  4.29888  3.44118  2.37311  3.76704  2.44535  3.31738  4.10866  2.43306  3.86198  2.80295  2.91542  2.13033  2.93470  3.40004  5.49723  3.65778    212 - -
          2.68618  4.42225  2.77519  2.73123  3.46354  2.40513  3.72494  3.29354  2.67741  2.69355  4.24690  2.90347  2.73739  3.18146  2.89801  2.37887  2.77519  2.98518  4.58477  3.61503
          0.02069  4.28422  5.00656  0.61958  0.77255  0.69235  0.69395
     74   2.90408  5.48237  1.72551  1.67120  4.79086  2.75402  3.77663  4.30099  2.48672  3.77218  4.55833  2.42961  3.91367  2.75076  3.21362  2.81659  3.16258  3.85799  5.91334  4.44187    213 - -
          2.68618  4.42225  2.77519  2.73123  3.46354  2.40513  3.72494  3.29354  2.67741  2.69355  4.24690  2.90347  2.73739  3.18146  2.89801  2.37887  2.77519  2.98518  4.58477  3.61503
          0.04838  4.28422  3.39790  0.61958  0.77255  0.69235  0.69395
     75   2.41654  4.37606  3.48470  3.11077  4.31060  3.16181  4.19909  3.70752  3.12559  3.38823  4.22091  3.36570  2.79609  3.44292  3.47602  2.01996  1.24069  3.23693  5.64845  4.41119    214 - -
          2.68618  4.42225  2.77519  2.73123  3.46354  2.40513  3.72494  3.29354  2.67741  2.69355  4.24690  2.90347  2.73739  3.18146  2.89801  2.37887  2.77519  2.98518  4.58477  3.61503
          0.02127  4.25710  4.97945  0.61958  0.77255  0.72190  0.66520
     76   2.54550  4.57178  3.20682  2.76548  4.15004  1.85622  3.92008  3.54766  2.53758  3.19895  4.03345  3.18061  3.87281  3.11945  3.17139  1.84853  2.88840  2.68308  5.46127  4.17711    215 - -
          2.68618  4.42225  2.77519  2.73123  3.46354  2.40513  3.72494  3.29354  2.67741  2.69355  4.24690  2.90347  2.73739  3.18146  2.89801  2.37887  2.77519  2.98518  4.58477  3.61503
          0.02127  4.25710  4.97945  0.61958  0.77255  0.72190  0.66520
     77   2.43431  5.00485  2.92774  2.39676  4.31270  2.81199  3.23000  3.75997  2.38900  3.30127  4.07942  2.93067  3.20098  2.13688  2.71519  2.40173  2.88382  3.38053  5.48420  4.11372    216 - -
          2.68618  4.42225  2.77519  2.73123  3.46354  2.40513  3.72494  3.29354  2.67741  2.69355  4.24690  2.90347  2.73739  3.18146  2.89801  2.37887  2.77519  2.98518  4.58477  3.61503
          0.02127  4.25710  4.97945  0.61958  0.77255  0.47194  0.97762
     78   2.14258  4.74954  2.53092  2.70819  4.49579  3.31200  4.00732  3.92536  2.88707  3.53652  4.34230  3.15540  3.91504  3.17974  3.34325  1.21746  2.77078  3.46911  5.75227  4.42457    217 - -
          2.68618  4.42225  2.77519  2.73123  3.46354  2.40513  3.72494  3.29354  2.67741  2.69355  4.24690  2.90347  2.73739  3.18146  2.89801  2.37887  2.77519  2.98518  4.58477  3.61503
          0.01879  4.37953  5.10188  0.61958  0.77255  0.57344  0.82916
     79   2.83235  3.19137  1.47761  2.02481  4.56035  3.43681  3.77993  4.02517  2.62526  3.55932  4.35297  2.58207  3.92750  2.91506  3.13878  2.79233  3.08592  3.63037  5.73924  4.32633    218 - -
          2.68618  4.42225  2.77519  2.73123  3.46354  2.40513  3.72494  3.29354  2.67741  2.69355  4.24690  2.90347  2.73739  3.18146  2.89801  2.37887  2.77519  2.98518  4.58477  3.61503
          0.01879  4.37953  5.10188  0.61958  0.77255  0.57344  0.82916
     80   1.43602  4.39070  3.75040  3.33702  4.20379  3.28093  4.33065  3.42556  3.30854  3.23281  4.13123  3.54071  1.59934  3.61515  3.63064  2.69376  2.93482  2.53550  5.61642  4.39621    219 - -
          2.68618  4.42225  2.77519  2.73123  3.46354  2.40513  3.72494  3.29354  2.67741  2.69355  4.24690  2.90347  2.73739  3.18146  2.89801  2.37887  2.77519  2.98518  4.58477  3.61503
          0.01879  4.37953  5.10188  0.61958  0.77255  0.53145  0.88613
     81   2.72740  5.19223  2.94307  2.14585  4.53518  3.01696  3.65765  4.00306  1.75178  3.48542  4.23984  2.48583  3.87737  2.61147  2.53772  2.69309  2.70261  3.58311  5.61537  4.22880    220 - -
          2.68618  4.42225  2.77519  2.73123  3.46354  2.40513  3.72494  3.29354  2.67741  2.69355  4.24690  2.90347  2.73739  3.18146  2.89801  2.37887  2.77519  2.98518  4.58477  3.61503
          0.01847  4.39678  5.11913  0.61958  0.77255  0.54897  0.86166
     82   2.69416  5.12109  2.94220  2.15541  4.43849  3.46485  3.65676  3.89976  1.93879  3.41112  4.17282  2.46156  3.86280  2.38063  2.86232  2.59331  2.65284  2.88006  5.56790  4.18193    221 - -
          2.68618  4.42225  2.77519  2.73123  3.46354  2.40513  3.72494  3.29354  2.67741  2.69355  4.24690  2.90347  2.73739  3.18146  2.89801  2.37887  2.77519  2.98518  4.58477  3.61503
          0.01847  4.39678  5.11913  0.61958  0.77255  0.54897  0.86166
     83   4.34410  5.50238  4.97388  4.82963  3.40058  4.39295  4.69705  4.43618  4.57038  3.72544  5.03717  4.88924  4.95748  4.92624  4.59433  4.54325  4.67777  4.33718  0.27253  3.38080    222 - -
          2.68618  4.42225  2.77519  2.73123  3.46354  2.40513  3.72494  3.29354  2.67741  2.69355  4.24690  2.90347  2.73739  3.18146  2.89801  2.37887  2.77519  2.98518  4.58477  3.61503
          0.01847  4.39678  5.11913  0.61958  0.77255  0.54897  0.86166
     84   3.62731  4.99290  4.90741  4.60587  0.67315  4.47713  4.15331  2.97790  4.45588  2.31164  3.70497  4.48414  4.88274  4.50302  4.50224  3.93015  3.92646  2.78317  4.32035  2.65442    223 - -
          2.68618  4.42225  2.77519  2.73123  3.46354  2.40513  3.72494  3.29354  2.67741  2.69355  4.24690  2.90347  2.73739  3.18146  2.89801  2.37887  2.77519  2.98518  4.58477  3.61503
          0.01847  4.39678  5.11913  0.61958  0.77255  0.54897  0.86166
     85   3.09608  5.69894  1.08088  1.94818  4.98227  3.42683  3.92427  4.50694  2.90427  3.58181  4.81176  2.29840  4.02366  3.07787  3.49316  2.98288  3.37352  4.06770  6.13813  4.63065    224 - -
          2.68618  4.42225  2.77519  2.73123  3.46354  2.40513  3.72494  3.29354  2.67741  2.69355  4.24690  2.90347  2.73739  3.18146  2.89801  2.37887  2.77519  2.98518  4.58477  3.61503
          0.01847  4.39678  5.11913  0.61958  0.77255  0.54897  0.86166
     86   2.77145  3.62514  3.11393  2.53356  4.39298  3.54808  3.18615  3.81918  2.09404  3.35002  4.14358  3.04735  3.93188  1.75277  2.32472  2.67040  2.99110  3.45743  5.51417  4.18444    225 - -
          2.68618  4.42225  2.77519  2.73123  3.46354  2.40513  3.72494  3.29354  2.67741  2.69355  4.24690  2.90347  2.73739  3.18146  2.89801  2.37887  2.77519  2.98518  4.58477  3.61503
          0.01847  4.39678  5.11913  0.61958  0.77255  0.54897  0.86166
     87   1.69999  4.51032  3.46621  3.04080  4.40970  3.25441  4.17158  3.82944  3.06765  3.47540  4.28706  2.85333  3.90908  3.38063  3.46069  1.43062  2.15516  3.35152  5.71513  4.45370    226 - -
          2.68618  4.42225  2.77519  2.73123  3.46354  2.40513  3.72494  3.29354  2.67741  2.69355  4.24690  2.90347  2.73739  3.18146  2.89801  2.37887  2.77519  2.98518  4.58477  3.61503
          0.01847  4.39678  5.11913  0.61958  0.77255  0.54897  0.86166
     88   2.99164  4.98879  3.13811  2.94472  3.39626  3.56759  4.12103  3.86127  3.13111  3.48653  4.47421  0.80415  4.17568  3.46814  3.50867  3.06731  3.34893  3.54138  5.30830  3.78103    227 - -
          2.68618  4.42225  2.77519  2.73123  3.46354  2.40513  3.72494  3.29354  2.67741  2.69355  4.24690  2.90347  2.73739  3.18146  2.89801  2.37887  2.77519  2.98518  4.58477  3.61503
          0.01847  4.39678  5.11913  0.61958  0.77255  0.54897  0.86166
     89   2.63785  5.16072  2.97697  2.23343  4.49777  3.48137  3.65116  3.96080  2.10024  3.20592  4.20824  2.56607  3.87309  2.10074  2.35148  2.68465  2.67324  3.54807  5.58791  4.20700    228 - -
          2.68618  4.42225  2.77519  2.73123  3.46354  2.40513  3.72494  3.29354  2.67741  2.69355  4.24690  2.90347  2.73739  3.18146  2.89801  2.37887  2.77519  2.98518  4.58477  3.61503
          0.01847  4.39678  5.11913  0.61958  0.77255  0.54897  0.86166
     90   2.83144  5.28524  2.49006  2.41836  4.62461  3.48994  3.72573  4.09082  2.20936  3.57560  4.35103  1.63838  3.93272  2.84269  2.20758  2.78703  3.06531  3.67904  5.70694  4.31970    229 - -
          2.68618  4.42225  2.77519  2.73123  3.46354  2.40513  3.72494  3.29354  2.67741  2.69355  4.24690  2.90347  2.73739  3.18146  2.89801  2.37887  2.77519  2.98518  4.58477  3.61503
          0.01847  4.39678  5.11913  0.61958  0.77255  0.54897  0.86166
     91   2.09343  4.50061  3.62527  3.32537  4.33021  3.31254  4.38738  3.60983  3.30850  3.08156  4.30222  3.55293  0.98985  3.66503  3.61131  2.76615  3.03717  3.22416  5.73810  4.49344    230 - -
          2.68618  4.42225  2.77519  2.73123  3.46354  2.40513  3.72494  3.29354  2.67741  2.69355  4.24690  2.90347  2.73739  3.18146  2.89801  2.37887  2.77519  2.98518  4.58477  3.61503
          0.01847  4.39678  5.11913  0.61958  0.77255  0.54897  0.86166
     92   2.23033  4.39690  3.66303  3.16923  4.03200  2.52026  4.16087  3.39281  3.14020  3.10550  3.96401  3.44970  3.94383  3.43978  3.49472  2.05213  1.70097  2.17094  5.42631  4.19602    231 - -
          2.68618  4.42225  2.77519  2.73123  3.46354  2.40513  3.72494  3.29354  2.67741  2.69355  4.24690  2.90347  2.73739  3.18146  2.89801  2.37887  2.77519  2.98518  4.58477  3.61503
          0.06164  4.39678  3.04790  0.61958  0.77255  0.54897  0.86166
     93   1.82633  4.57943  3.26829  2.72480  3.78738  3.29520  3.80648  2.51908  2.70042  2.83937  3.70364  2.65968  3.94353  2.70075  3.11202  2.77816  2.89353  2.69361  5.16368  3.88972    232 - -
          2.68618  4.42225  2.77519  2.73123  3.46354  2.40513  3.72494  3.29354  2.67741  2.69355  4.24690  2.90347  2.73739  3.18146  2.89801  2.37887  2.77519  2.98518  4.58477  3.61503
          0.01927  4.35442  5.07677  0.61958  0.77255  0.60730  0.78706
     94   1.96843  4.71139  3.15218  2.61676  4.01556  2.79565  3.46778  3.41908  2.61132  2.80189  3.88549  2.90282  3.89760  2.95371  3.05357  2.36988  2.28106  3.10448  5.32632  4.01997    233 - -
          2.68618  4.42225  2.77519  2.73123  3.46354  2.40513  3.72494  3.29354  2.67741  2.69355  4.24690  2.90347  2.73739  3.18146  2.89801  2.37887  2.77519  2.98518  4.58477  3.61503
          0.03763  4.35442  3.72628  0.61958  0.77255  0.50837  0.91999
     95   2.71538  4.16368  4.25104  3.66505  2.23804  3.82949  4.09280  2.40960  2.97767  1.83411  3.23372  3.83366  4.19089  3.72950  3.67792  3.12242  2.94671  2.18979  4.69111  2.41144    234 - -
          2.68618  4.42225  2.77519  2.73123  3.46354  2.40513  3.72494  3.29354  2.67741  2.69355  4.24690  2.90347  2.73739  3.18146  2.89801  2.37887  2.77519  2.98518  4.58477  3.61503
          0.01879  4.37953  5.10188  0.61958  0.77255  0.57344  0.82916
     96   2.46409  5.23853  1.83798  2.35937  4.57783  2.73053  3.32501  4.05670  2.54405  3.56193  4.33251  2.50901  3.89553  2.85469  3.05407  2.21480  3.02742  3.63724  5.71936  4.30229    235 - -
          2.68618  4.42225  2.77519  2.73123  3.46354  2.40513  3.72494  3.29354  2.67741  2.69355  4.24690  2.90347  2.73739  3.18146  2.89801  2.37887  2.77519  2.98518  4.58477  3.61503
          0.01879  4.37953  5.10188  0.61958  0.77255  0.57344  0.82916
     97   2.56834  4.95627  2.74291  2.45119  3.22190  3.02253  3.46305  3.65545  2.45167  3.22743  3.50506  2.60709  3.86539  2.50244  2.92605  2.11430  2.89530  3.30380  5.44047  4.08324    236 - -
          2.68618  4.42225  2.77519  2.73123  3.46354  2.40513  3.72494  3.29354  2.67741  2.69355  4.24690  2.90347  2.73739  3.18146  2.89801  2.37887  2.77519  2.98518  4.58477  3.61503
          0.01879  4.37953  5.10188  0.61958  0.77255  0.57344  0.82916
     98   2.52395  5.08439  2.64561  2.24035  3.50663  3.27151  3.66716  3.84440  2.43514  3.37481  4.14503  2.11573  3.04678  2.78342  2.92318  2.35238  2.92064  3.45397  5.55037  4.16429    237 - -
          2.68629  4.42236  2.77531  2.73134  3.46365  2.40511  3.72476  3.29365  2.67723  2.69337  4.24701  2.90350  2.73751  3.18157  2.89812  2.37858  2.77509  2.98529  4.58488  3.61514
          0.53937  1.31931  1.90002  0.67776  0.70878  0.57344  0.82916
     99   2.41242  4.70763  2.77562  2.23786  3.91826  3.32563  3.68779  2.76227  2.52249  2.95349  3.17879  2.79616  3.86276  2.86535  2.97109  2.68513  2.68668  2.77066  5.23316  3.92295    240 - -
          2.68618  4.42225  2.77519  2.73123  3.46354  2.40513  3.72494  3.29354  2.67741  2.69355  4.24690  2.90347  2.73739  3.18146  2.89801  2.37887  2.77519  2.98518  4.58477  3.61503
          0.02197  4.22465  4.94700  0.61958  0.77255  0.45240  1.01088
    100   2.79596  4.45325  2.51461  3.17456  3.53659  3.80776  4.09226  2.27515  3.13328  2.40381  1.82483  3.57165  4.18042  3.42922  3.47441  3.07234  3.03267  2.20314  5.09778  3.87518    241 - -
          2.68618  4.42225  2.77519  2.73123  3.46354  2.40513  3.72494  3.29354  2.67741  2.69355  4.24690  2.90347  2.73739  3.18146  2.89801  2.37887  2.77519  2.98518  4.58477  3.61503
          0.01879  4.37953  5.10188  0.61958  0.77255  0.53145  0.88613
    101   2.84553  5.56810  1.35971  1.78332  4.89381  2.57458  3.88033  4.40584  2.81608  3.88754  4.69127  2.88641  3.99005  3.02367  3.38598  2.51422  3.27860  3.96331  6.03989  4.55705    242 - -
          2.68618  4.42225  2.77519  2.73123  3.46354  2.40513  3.72494  3.29354  2.67741  2.69355  4.24690  2.90347  2.73739  3.18146  2.89801  2.37887  2.77519  2.98518  4.58477  3.61503
          0.07394  4.39678  2.83093  0.61958  0.77255  0.54897  0.86166
    102   2.69242  4.79473  2.45297  2.56568  4.10617  3.03116  3.81501  3.50248  2.68927  3.14546  3.98385  2.67029  3.91960  2.99905  3.14807  2.43504  2.96125  1.75801  5.41862  4.09816    243 - -
          2.68618  4.42225  2.77519  2.73123  3.46354  2.40513  3.72494  3.29354  2.67741  2.69355  4.24690  2.90347  2.73739  3.18146  2.89801  2.37887  2.77519  2.98518  4.58477  3.61503
          0.01951  4.34235  5.06470  0.61958  0.77255  0.49817  0.93558
    103   3.18972  5.83694  1.01530  1.67407  5.13030  3.41870  3.98919  4.67463  3.04455  4.14371  4.99584  2.87093  4.05796  3.15544  3.67597  2.63621  3.48527  4.21920  6.29598  4.74954    244 - -
          2.68618  4.42225  2.77519  2.73123  3.46354  2.40513  3.72494  3.29354  2.67741  2.69355  4.24690  2.90347  2.73739  3.18146  2.89801  2.37887  2.77519  2.98518  4.58477  3.61503
          0.01847  4.39678  5.11913  0.61958  0.77255  0.54897  0.86166
    104   2.50548  4.46176  3.55264  3.34008  4.63032  3.19733  4.47592  4.05583  3.42949  3.74179  4.57825  3.52428  0.90898  3.74386  3.73292  2.19704  2.74849  3.48943  5.96071  4.73496    245 - -
          2.68618  4.42225  2.77519  2.73123  3.46354  2.40513  3.72494  3.29354  2.67741  2.69355  4.24690  2.90347  2.73739  3.18146  2.89801  2.37887  2.77519  2.98518  4.58477  3.61503
          0.06164  4.39678  3.04790  0.61958  0.77255  0.54897  0.86166
    105   2.56840  4.51704  3.48444  3.32097  4.61092  3.22470  4.48585  4.11848  3.44903  3.78834  4.64910  3.53129  0.84544  3.77049  3.74497  2.18888  3.06430  3.55580  5.93426  4.69331    246 - -
          2.68618  4.42225  2.77519  2.73123  3.46354  2.40513  3.72494  3.29354  2.67741  2.69355  4.24690  2.90347  2.73739  3.18146  2.89801  2.37887  2.77519  2.98518  4.58477  3.61503
          0.01927  4.35442  5.07677  0.61958  0.77255  0.60730  0.78706
    106   2.59745  4.69742  4.53119  4.09203  1.09959  4.23806  3.80944  3.12656  3.96241  2.66273  3.77927  4.07969  4.59584  4.06792  4.07994  3.57144  3.54437  2.98902  4.05857  1.72476    247 - -
          2.68618  4.42225  2.77519  2.73123  3.46354  2.40513  3.72494  3.29354  2.67741  2.69355  4.24690  2.90347  2.73739  3.18146  2.89801  2.37887  2.77519  2.98518  4.58477  3.61503
          0.01927  4.35442  5.07677  0.61958  0.77255  0.60730  0.78706
    107   3.33825  4.83874  2.91050  3.70816  0.99272  4.17785  3.74187  3.34507  3.70173  2.85903  3.95148  3.87711  4.54542  3.85971  3.93656  3.50500  3.57038  3.18289  4.05895  1.94720    248 - -
          2.68618  4.42225  2.77519  2.73123  3.46354  2.40513  3.72494  3.29354  2.67741  2.69355  4.24690  2.90347  2.73739  3.18146  2.89801  2.37887  2.77519  2.98518  4.58477  3.61503
          0.01927  4.35442  5.07677  0.61958  0.77255  0.60730  0.78706
    108   2.79267  4.98668  2.55369  2.52293  4.16519  3.51405  3.77842  3.59690  2.57374  2.12256  4.05081  3.04680  3.95558  1.69621  3.01020  2.81484  3.03300  3.30041  5.46047  4.10920    249 - -
          2.68618  4.42225  2.77519  2.73123  3.46354  2.40513  3.72494  3.29354  2.67741  2.69355  4.24690  2.90347  2.73739  3.18146  2.89801  2.37887  2.77519  2.98518  4.58477  3.61503
          0.11575  4.35442  2.33872  0.61958  0.77255  0.60730  0.78706
    109   2.81858  5.22481  2.58531  2.47118  4.59396  3.51537  3.65434  4.03297  1.47136  3.49894  4.28153  2.99084  3.91904  2.47315  2.21236  2.78243  3.03467  3.63402  5.60376  4.26746    250 - -
          2.68618  4.42225  2.77519  2.73123  3.46354  2.40513  3.72494  3.29354  2.67741  2.69355  4.24690  2.90347  2.73739  3.18146  2.89801  2.37887  2.77519  2.98518  4.58477  3.61503
          0.02121  4.25988  4.98222  0.61958  0.77255  0.52272  0.89871
    110   2.35510  5.08308  2.93459  1.78094  4.39232  3.45024  3.17179  3.85070  2.38986  3.37177  3.81407  2.65493  3.84759  2.75726  2.59108  2.45477  2.90402  3.45517  5.53754  4.15360    251 - -
          2.68618  4.42225  2.77519  2.73123  3.46354  2.40513  3.72494  3.29354  2.67741  2.69355  4.24690  2.90347  2.73739  3.18146  2.89801  2.37887  2.77519  2.98518  4.58477  3.61503
          0.01927  4.35442  5.07677  0.61958  0.77255  0.50837  0.91999
    111   2.64295  4.51589  3.39049  2.85161  3.40302  3.53479  3.88948  2.71550  2.82345  2.82590  3.70195  2.94615  3.97442  3.14890  3.21648  1.53869  2.50862  2.85369  5.16101  3.89525    252 - -
          2.68618  4.42225  2.77519  2.73123  3.46354  2.40513  3.72494  3.29354  2.67741  2.69355  4.24690  2.90347  2.73739  3.18146  2.89801  2.37887  2.77519  2.98518  4.58477  3.61503
          0.01847  4.39678  5.11913  0.61958  0.77255  0.54897  0.86166
    112   2.98192  5.55710  1.53016  2.01702  4.87142  3.02757  3.85387  4.38418  2.76722  3.85925  4.65362  2.06167  3.97714  2.99130  3.32966  2.21580  3.24724  3.94052  6.00544  4.52634    253 - -
          2.68618  4.42225  2.77519  2.73123  3.46354  2.40513  3.72494  3.29354  2.67741  2.69355  4.24690  2.90347  2.73739  3.18146  2.89801  2.37887  2.77519  2.98518  4.58477  3.61503
          0.01847  4.39678  5.11913  0.61958  0.77255  0.54897  0.86166
    113   1.93235  4.52671  3.38413  3.09624  4.58908  3.22048  4.29405  4.03290  3.21980  3.67825  4.48713  2.70134  3.92903  3.51551  3.59653  0.99666  2.97456  3.48668  5.88646  4.62456    254 - -
          2.68618  4.42225  2.77519  2.73123  3.46354  2.40513  3.72494  3.29354  2.67741  2.69355  4.24690  2.90347  2.73739  3.18146  2.89801  2.37887  2.77519  2.98518  4.58477  3.61503
          0.01847  4.39678  5.11913  0.61958  0.77255  0.54897  0.86166
    114   2.09077  4.75914  3.04072  2.38507  4.47100  3.34207  4.04143  3.88336  2.91323  3.51431  4.33915  3.19044  3.95095  3.22743  3.34276  1.15339  3.03387  3.45243  5.74363  4.42891    255 - -
          2.68618  4.42225  2.77519  2.73123  3.46354  2.40513  3.72494  3.29354  2.67741  2.69355  4.24690  2.90347  2.73739  3.18146  2.89801  2.37887  2.77519  2.98518  4.58477  3.61503
          0.01847  4.39678  5.11913  0.61958  0.77255  0.54897  0.86166
    115   2.46267  5.16985  2.26569  2.19462  4.48170  3.44972  3.46598  3.95052  2.45682  3.10604  4.22591  1.98262  3.87255  2.79712  2.95218  2.69181  2.67944  3.54373  5.62210  4.22067    256 - -
          2.68622  4.42229  2.77523  2.73127  3.46358  2.40516  3.72498  3.29358  2.67744  2.69359  4.24693  2.90350  2.73703  3.18150  2.89804  2.37890  2.77502  2.98522  4.58481  3.61507
          0.07881  2.66203  5.11913  0.86638  0.54554  0.54897  0.86166
    116   2.47331  5.25722  2.41101  1.41076  4.59900  3.02797  3.75661  4.07611  2.57717  3.58504  4.36019  2.92264  3.91127  2.88038  3.08975  2.57643  2.69071  3.65816  5.74591  4.32735    260 - -
          2.68618  4.42225  2.77519  2.73123  3.46354  2.40513  3.72494  3.29354  2.67741  2.69355  4.24690  2.90347  2.73739  3.18146  2.89801  2.37887  2.77519  2.98518  4.58477  3.61503
          0.01847  4.39678  5.11913  0.61958  0.77255  0.54897  0.86166
    117   2.84702  5.38591  1.81600  1.95921  4.70589  2.92815  2.76193  4.20297  2.58702  3.68170  4.44910  2.40604  3.91946  2.87743  3.11337  2.44999  3.09473  3.76619  5.82204  4.37814    261 - -
          2.68618  4.42225  2.77519  2.73123  3.46354  2.40513  3.72494  3.29354  2.67741  2.69355  4.24690  2.90347  2.73739  3.18146  2.89801  2.37887  2.77519  2.98518  4.58477  3.61503
          0.07274  4.39678  2.85009  0.61958  0.77255  0.54897  0.86166
    118   2.66139  4.99955  2.98210  2.42646  4.28484  2.72360  3.65277  3.72656  2.16358  2.99558  3.76001  2.75657  3.85240  2.52235  2.75770  2.13950  2.73162  3.35833  5.47063  4.10539    262 - -
          2.68618  4.42225  2.77519  2.73123  3.46354  2.40513  3.72494  3.29354  2.67741  2.69355  4.24690  2.90347  2.73739  3.18146  2.89801  2.37887  2.77519  2.98518  4.58477  3.61503
          0.01949  4.34353  5.06588  0.61958  0.77255  0.49914  0.93407
    119   2.44713  5.06813  2.57510  2.40844  4.37087  3.45990  3.65497  3.82644  2.32031  3.35574  4.12293  2.94790  2.71334  2.53463  2.53238  2.46043  2.80874  2.86407  5.52930  4.14729    263 - -
          2.68618  4.42225  2.77519  2.73123  3.46354  2.40513  3.72494  3.29354  2.67741  2.69355  4.24690  2.90347  2.73739  3.18146  2.89801  2.37887  2.77519  2.98518  4.58477  3.61503
          0.01847  4.39678  5.11913  0.61958  0.77255  0.54897  0.86166
    120   2.66224  3.93584  2.84850  2.66872  3.35415  3.32574  3.77293  2.90248  2.37655  2.87388  3.72804  3.15302  3.43931  2.77318  3.07900  2.41972  2.89375  2.76861  5.18378  2.72858    264 - -
          2.68618  4.42225  2.77519  2.73123  3.46354  2.40513  3.72494  3.29354  2.67741  2.69355  4.24690  2.90347  2.73739  3.18146  2.89801  2.37887  2.77519  2.98518  4.58477  3.61503
          0.03543  4.39678  3.79473  0.61958  0.77255  0.54897  0.86166
    121   2.13156  5.00254  2.90323  2.26092  4.35628  2.82457  3.74439  3.79852  2.54054  3.36087  4.15430  2.99111  2.15865  2.62950  3.01614  2.54997  2.96316  3.42152  5.56289  4.19769    265 - -
          2.68618  4.42225  2.77519  2.73123  3.46354  2.40513  3.72494  3.29354  2.67741  2.69355  4.24690  2.90347  2.73739  3.18146  2.89801  2.37887  2.77519  2.98518  4.58477  3.61503
          0.01878  4.38014  5.10248  0.61958  0.77255  0.57260  0.83025
    122   2.67028  4.85657  3.05056  2.23181  4.09219  2.99235  3.70751  3.50794  2.51322  2.80701  3.93237  2.60289  3.14653  2.86206  2.97401  2.70758  2.61848  3.18851  5.36358  2.58858    266 - -
          2.68631  4.42238  2.77533  2.73136  3.46367  2.40490  3.72489  3.29367  2.67743  2.69350  4.24703  2.90338  2.73706  3.18160  2.89792  2.37895  2.77525  2.98513  4.58490  3.61499
          0.33035  1.29008  5.10248  0.79035  0.60456  0.43506  1.04193
    123   2.58464  4.86756  3.09230  2.53294  4.10284  3.51541  3.42020  3.51675  2.44790  2.99719  2.92234  2.86624  3.90455  2.28381  2.39556  2.56012  2.83199  2.81537  5.37123  3.79925    272 - -
          2.68618  4.42225  2.77519  2.73123  3.46354  2.40513  3.72494  3.29354  2.67741  2.69355  4.24690  2.90347  2.73739  3.18146  2.89801  2.37887  2.77519  2.98518  4.58477  3.61503
          0.01771  4.43821  5.16056  0.61958  0.77255  0.48576  0.95510
    124   2.56816  4.35328  3.62054  3.05169  3.11693  3.03071  2.95722  2.46064  2.99844  2.25427  3.45869  2.65553  4.04864  3.29203  3.33340  2.92091  2.90576  2.53670  4.93286  2.73759    273 - -
          2.68618  4.42225  2.77519  2.73123  3.46354  2.40513  3.72494  3.29354  2.67741  2.69355  4.24690  2.90347  2.73739  3.18146  2.89801  2.37887  2.77519  2.98518  4.58477  3.61503
          0.01771  4.43821  5.16056  0.61958  0.77255  0.48576  0.95510
    125   2.71927  5.02628  3.04516  2.49038  4.30885  3.25419  3.69456  3.74211  2.31477  3.05856  4.08904  2.73167  2.04235  2.66954  2.41590  2.72216  2.94726  3.38441  5.49164  3.71793    274 - -
          2.68618  4.42225  2.77519  2.73123  3.46354  2.40513  3.72494  3.29354  2.67741  2.69355  4.24690  2.90347  2.73739  3.18146  2.89801  2.37887  2.77519  2.98518  4.58477  3.61503
          0.01771  4.43821  5.16056  0.61958  0.77255  0.48576  0.95510
    126   2.30271  4.52502  3.17883  2.81328  3.68966  3.60033  3.84349  2.81240  2.78348  2.06203  3.62622  3.26495  2.87286  3.10581  3.01629  2.39193  2.80481  2.66050  5.09423  3.83493    275 - -
          2.68618  4.42225  2.77519  2.73123  3.46354  2.40513  3.72494  3.29354  2.67741  2.69355  4.24690  2.90347  2.73739  3.18146  2.89801  2.37887  2.77519  2.98518  4.58477  3.61503
          0.01771  4.43821  5.16056  0.61958  0.77255  0.48576  0.95510
    127   2.24092  4.35277  3.62079  3.05102  3.48326  3.32686  2.82364  2.29179  2.99327  2.56053  2.73590  3.43643  4.04787  3.29014  2.75548  2.92031  2.90492  2.39980  4.93985  3.49467    276 - -
          2.68618  4.42225  2.77519  2.73123  3.46354  2.40513  3.72494  3.29354  2.67741  2.69355  4.24690  2.90347  2.73739  3.18146  2.89801  2.37887  2.77519  2.98518  4.58477  3.61503
          0.01771  4.43821  5.16056  0.61958  0.77255  0.48576  0.95510
    128   2.67865  4.67774  3.27278  2.82139  4.11320  3.46385  3.95249  3.50390  2.78316  2.82297  4.01333  3.25465  1.42362  2.94241  3.17009  2.47399  2.68451  3.17650  5.44236  4.16124    277 - -
          2.68638  4.42245  2.77533  2.73122  3.46313  2.40517  3.72515  3.29363  2.67748  2.69340  4.24710  2.90350  2.73707  3.18139  2.89806  2.37902  2.77511  2.98515  4.58497  3.61455
          0.86649  1.29522  1.18503  1.10363  0.40296  0.48576  0.95510
    129   2.36883  4.87275  2.96541  2.32666  4.13949  3.24034  2.87545  3.56307  2.21124  2.91644  3.94112  2.93447  3.81101  2.74410  2.51290  2.54013  2.74165  3.22183  5.35213  4.01228    283 - -
          2.68618  4.42225  2.77519  2.73123  3.46354  2.40513  3.72494  3.29354  2.67741  2.69355  4.24690  2.90347  2.73739  3.18146  2.89801  2.37887  2.77519  2.98518  4.58477  3.61503
          0.02540  4.08154  4.80389  0.61958  0.77255  0.68016  0.70631
    130   2.64312  4.86616  2.86702  2.48421  4.35534  2.59676  3.76525  3.79910  2.55362  3.36818  4.17243  2.98570  2.31507  2.02738  2.99608  2.47169  2.93700  3.39989  5.56483  4.21814    284 - -
          2.68618  4.42225  2.77519  2.73123  3.46354  2.40513  3.72494  3.29354  2.67741  2.69355  4.24690  2.90347  2.73739  3.18146  2.89801  2.37887  2.77519  2.98518  4.58477  3.61503
          0.02264  4.19533  4.91767  0.61958  0.77255  0.71351  0.67319
    131   2.62595  4.77561  3.04709  2.50234  4.01868  2.58552  3.16837  3.42878  2.42503  2.91522  3.49737  2.88594  3.85564  2.84172  2.93293  2.04682  2.75991  3.11543  5.30082  3.97853    285 - -
          2.68618  4.42225  2.77519  2.73123  3.46354  2.40513  3.72494  3.29354  2.67741  2.69355  4.24690  2.90347  2.73739  3.18146  2.89801  2.37887  2.77519  2.98518  4.58477  3.61503
          0.02186  4.23005  4.95239  0.61958  0.77255  0.62506  0.76621
    132   3.35384  4.67831  4.79788  4.31693  1.80741  4.39433  4.01395  2.79082  4.15653  1.13453  3.37319  4.28567  4.67749  4.20440  4.21432  3.72612  3.57438  2.80626  4.23040  2.06421    286 - -
          2.68618  4.42225  2.77519  2.73123  3.46354  2.40513  3.72494  3.29354  2.67741  2.69355  4.24690  2.90347  2.73739  3.18146  2.89801  2.37887  2.77519  2.98518  4.58477  3.61503
          0.03852  4.29076  3.72601  0.61958  0.77255  0.68497  0.70139
    133   2.70859  5.08769  2.98258  2.43292  4.41553  2.98226  3.63759  3.85955  2.04277  3.37175  4.14829  2.66117  3.86558  2.50772  2.25471  2.69107  2.27026  3.47238  5.52340  4.16684    287 - -
          2.68618  4.42225  2.77519  2.73123  3.46354  2.40513  3.72494  3.29354  2.67741  2.69355  4.24690  2.90347  2.73739  3.18146  2.89801  2.37887  2.77519  2.98518  4.58477  3.61503
          0.02092  4.27316  4.99551  0.61958  0.77255  0.52894  0.88972
    134   2.67491  5.06460  3.05035  2.52680  4.37114  3.52928  2.87723  3.80307  2.35468  3.34340  4.14632  3.04053  1.93004  2.42414  2.44644  2.77894  3.00484  3.44692  5.51322  4.18245    288 - -
          2.68601  4.42237  2.77531  2.73094  3.46366  2.40525  3.72489  3.29334  2.67747  2.69352  4.24702  2.90359  2.73740  3.18123  2.89794  2.37886  2.77531  2.98530  4.58489  3.61515
          0.44789  1.23172  2.67024  0.67856  0.70795  0.50998  0.91756
    135   2.53907  4.78435  3.10668  2.54901  4.02137  3.49492  3.71132  3.42463  2.51372  2.72628  3.87470  3.05508  3.88964  2.30681  2.67914  2.27380  2.29244  2.91438  5.31005  3.99400    291 - -
          2.68618  4.42225  2.77519  2.73123  3.46354  2.40513  3.72494  3.29354  2.67741  2.69355  4.24690  2.90347  2.73739  3.18146  2.89801  2.37887  2.77519  2.98518  4.58477  3.61503
          0.01967  4.33437  5.05671  0.61958  0.77255  0.49172  0.94565
    136   2.29088  4.96824  3.00139  2.29191  4.24704  3.03614  3.68274  3.68236  2.45953  3.25098  4.04161  2.85465  3.49123  2.26875  2.93391  2.47299  2.69480  2.66934  5.46050  4.10162    292 - -
          2.68618  4.42225  2.77519  2.73123  3.46354  2.40513  3.72494  3.29354  2.67741  2.69355  4.24690  2.90347  2.73739  3.18146  2.89801  2.37887  2.77519  2.98518  4.58477  3.61503
          0.01847  4.39678  5.11913  0.61958  0.77255  0.54897  0.86166
    137   1.98060  4.63014  3.30689  2.79986  4.18858  2.63164  3.93643  3.59661  2.77386  3.23213  4.05692  3.22203  3.49079  3.12452  2.74202  2.69055  1.62965  3.22191  5.49020  4.20256    293 - -
          2.68618  4.42225  2.77519  2.73123  3.46354  2.40513  3.72494  3.29354  2.67741  2.69355  4.24690  2.90347  2.73739  3.18146  2.89801  2.37887  2.77519  2.98518  4.58477  3.61503
          0.01847  4.39678  5.11913  0.61958  0.77255  0.54897  0.86166
    138   2.69876  5.16502  2.41481  2.37729  4.49043  3.45034  2.52288  3.96393  2.40773  3.46151  4.21487  2.75553  3.85774  2.25918  2.77222  2.34591  2.63580  3.54602  5.60849  4.20700    294 - -
          2.68618  4.42225  2.77519  2.73123  3.46354  2.40513  3.72494  3.29354  2.67741  2.69355  4.24690  2.90347  2.73739  3.18146  2.89801  2.37887  2.77519  2.98518  4.58477  3.61503
          0.01847  4.39678  5.11913  0.61958  0.77255  0.54897  0.86166
    139   2.59590  4.66910  3.12406  2.88483  4.67230  2.24661  4.19569  4.15029  3.11022  3.75014  4.55036  2.40079  3.93847  3.39100  3.53258  1.10779  3.02713  3.59835  5.93084  4.62486    295 - -
          2.68618  4.42225  2.77519  2.73123  3.46354  2.40513  3.72494  3.29354  2.67741  2.69355  4.24690  2.90347  2.73739  3.18146  2.89801  2.37887  2.77519  2.98518  4.58477  3.61503
          0.01847  4.39678  5.11913  0.61958  0.77255  0.54897  0.86166
    140   2.49043  4.43083  3.71073  3.53826  4.67265  3.17790  4.61875  4.12040  3.61656  3.84238  4.69732  3.62486  3.96947  3.92053  3.87864  0.63567  2.79325  3.51839  6.02980  4.79927    296 - -
          2.68618  4.42225  2.77519  2.73123  3.46354  2.40513  3.72494  3.29354  2.67741  2.69355  4.24690  2.90347  2.73739  3.18146  2.89801  2.37887  2.77519  2.98518  4.58477  3.61503
          0.01847  4.39678  5.11913  0.61958  0.77255  0.54897  0.86166
    141   1.96211  4.36447  3.85482  3.47108  4.36247  3.21939  4.44719  3.62621  3.44732  3.42789  4.29412  3.59474  3.94674  3.73761  3.75086  0.95825  2.92850  2.51870  5.75538  4.54670    297 - -
          2.68618  4.42225  2.77519  2.73123  3.46354  2.40513  3.72494  3.29354  2.67741  2.69355  4.24690  2.90347  2.73739  3.18146  2.89801  2.37887  2.77519  2.98518  4.58477  3.61503
          0.01847  4.39678  5.11913  0.61958  0.77255  0.54897  0.86166
    142   1.43510  4.43553  3.58992  3.09198  4.06980  3.00467  4.11941  3.02648  3.06626  3.13876  3.99028  3.40370  3.93574  3.37595  3.43705  1.97875  2.16644  3.07743  5.44715  4.20592    298 - -
          2.68618  4.42225  2.77519  2.73123  3.46354  2.40513  3.72494  3.29354  2.67741  2.69355  4.24690  2.90347  2.73739  3.18146  2.89801  2.37887  2.77519  2.98518  4.58477  3.61503
          0.01847  4.39678  5.11913  0.61958  0.77255  0.54897  0.86166
    143   3.17800  5.82530  1.14813  1.59702  5.12376  2.48480  3.98161  4.66854  3.02770  4.13282  4.97848  2.87252  4.05357  3.14511  3.65633  3.04444  3.47089  4.21060  6.28113  4.74032    299 - -
          2.68618  4.42225  2.77519  2.73123  3.46354  2.40513  3.72494  3.29354  2.67741  2.69355  4.24690  2.90347  2.73739  3.18146  2.89801  2.37887  2.77519  2.98518  4.58477  3.61503
          0.01847  4.39678  5.11913  0.61958  0.77255  0.54897  0.86166
    144   3.22044  5.87134  0.90083  1.83400  5.16421  3.41808  4.01128  4.71280  3.09126  4.18458  5.04920  2.87187  4.07032  3.18293  3.73442  2.72251  3.52225  4.25696  6.33871  4.78234    300 - -
          2.68618  4.42225  2.77519  2.73123  3.46354  2.40513  3.72494  3.29354  2.67741  2.69355  4.24690  2.90347  2.73739  3.18146  2.89801  2.37887  2.77519  2.98518  4.58477  3.61503
          0.01847  4.39678  5.11913  0.61958  0.77255  0.54897  0.86166
    145   4.23009  5.32250  5.10237  4.91372  1.70917  4.82843  3.67974  3.85835  4.72992  3.09195  4.42488  4.44264  5.11920  4.56292  4.66146  4.23239  4.44521  3.80393  3.77931  0.58596    301 - -
          2.68618  4.42225  2.77519  2.73123  3.46354  2.40513  3.72494  3.29354  2.67741  2.69355  4.24690  2.90347  2.73739  3.18146  2.89801  2.37887  2.77519  2.98518  4.58477  3.61503
          0.01847  4.39678  5.11913  0.61958  0.77255  0.44817  1.01831
    146   2.65900  5.10429  3.81334  3.24403  4.73056  3.75270  4.03937  4.08965  2.36125  3.62578  4.54900  3.57039  4.26095  3.20952  0.75068  3.21506  3.42240  3.74797  5.72942  4.56432    302 - -
          2.68618  4.42225  2.77519  2.73123  3.46354  2.40513  3.72494  3.29354  2.67741  2.69355  4.24690  2.90347  2.73739  3.18146  2.89801  2.37887  2.77519  2.98518  4.58477  3.61503
          0.01771  4.43821  5.16056  0.61958  0.77255  0.48576  0.95510
    147   2.55380  4.51113  3.63648  3.43776  4.72687  3.23300  4.57240  4.23118  3.55373  3.89124  4.71970  3.60060  3.02246  3.84876  3.85499  0.65607  3.06053  3.61381  6.04254  4.81710    303 - -
          2.68618  4.42225  2.77519  2.73123  3.46354  2.40513  3.72494  3.29354  2.67741  2.69355  4.24690  2.90347  2.73739  3.18146  2.89801  2.37887  2.77519  2.98518  4.58477  3.61503
          0.01771  4.43821  5.16056  0.61958  0.77255  0.48576  0.95510
    148   3.39098  4.63574  5.33275  4.86839  3.93556  4.88218  5.59781  1.46436  4.77898  2.39143  3.69978  5.03846  5.16191  5.04386  4.95584  4.30873  3.66084  0.73057  5.99650  4.77493    304 - -
          2.68618  4.42225  2.77519  2.73123  3.46354  2.40513  3.72494  3.29354  2.67741  2.69355  4.24690  2.90347  2.73739  3.18146  2.89801  2.37887  2.77519  2.98518  4.58477  3.61503
          0.01771  4.43821  5.16056  0.61958  0.77255  0.48576  0.95510
    149   3.41867  4.68799  5.28380  4.83543  3.81784  4.82891  5.53211  0.69702  4.71106  2.24584  3.60203  5.00542  5.12932  4.96675  4.87202  4.26730  3.69563  1.64529  5.90218  4.69530    305 - -
          2.68618  4.42225  2.77519  2.73123  3.46354  2.40513  3.72494  3.29354  2.67741  2.69355  4.24690  2.90347  2.73739  3.18146  2.89801  2.37887  2.77519  2.98518  4.58477  3.61503
          0.01771  4.43821  5.16056  0.61958  0.77255  0.48576  0.95510
    150   3.38732  6.01506  0.65502  2.09164  5.31033  3.47942  4.14324  4.89014  3.29793  4.37125  5.29014  2.94988  4.16627  3.33475  3.97054  3.22814  3.70802  4.43816  6.48320  4.93319    306 - -
          2.68618  4.42225  2.77519  2.73123  3.46354  2.40513  3.72494  3.29354  2.67741  2.69355  4.24690  2.90347  2.73739  3.18146  2.89801  2.37887  2.77519  2.98518  4.58477  3.61503
          0.01771  4.43821  5.16056  0.61958  0.77255  0.48576  0.95510
    151   3.71899  5.82103  0.36216  2.87766  5.30278  3.75258  4.57837  5.04675  3.78836  4.55928  5.58432  3.45078  4.44441  3.84133  4.35532  3.63993  4.07970  4.63440  6.34151  5.12673    307 - -
          2.68618  4.42225  2.77519  2.73123  3.46354  2.40513  3.72494  3.29354  2.67741  2.69355  4.24690  2.90347  2.73739  3.18146  2.89801  2.37887  2.77519  2.98518  4.58477  3.61503
          0.01771  4.43821  5.16056  0.61958  0.77255  0.48576  0.95510
    152   3.63319  4.95873  5.23791  4.75389  3.31681  4.82762  5.26128  2.37306  4.54513  0.57276  3.12403  4.96890  5.05578  4.67112  4.62913  4.25634  3.88780  2.23066  5.47057  4.37274    308 - -
          2.68618  4.42225  2.77519  2.73123  3.46354  2.40513  3.72494  3.29354  2.67741  2.69355  4.24690  2.90347  2.73739  3.18146  2.89801  2.37887  2.77519  2.98518  4.58477  3.61503
          0.01771  4.43821  5.16056  0.61958  0.77255  0.48576  0.95510
    153   2.83856  4.81792  3.16430  2.55140  4.43594  3.47488  4.20835  3.70072  3.05497  3.45685  4.37339  3.36853  4.10250  3.43830  3.40732  2.95353  0.86265  3.35989  5.76139  4.48842    309 - -
          2.68618  4.42225  2.77519  2.73123  3.46354  2.40513  3.72494  3.29354  2.67741  2.69355  4.24690  2.90347  2.73739  3.18146  2.89801  2.37887  2.77519  2.98518  4.58477  3.61503
          0.01771  4.43821  5.16056  0.61958  0.77255  0.48576  0.95510
    154   3.36884  4.60820  5.32684  4.81701  3.79326  4.86109  5.43157  1.13363  4.72270  2.26188  2.98942  4.98061  5.09911  4.92569  4.86136  4.25330  3.61981  1.07577  5.80317  4.62982    310 - -
          2.68618  4.42225  2.77519  2.73123  3.46354  2.40513  3.72494  3.29354  2.67741  2.69355  4.24690  2.90347  2.73739  3.18146  2.89801  2.37887  2.77519  2.98518  4.58477  3.61503
          0.01771  4.43821  5.16056  0.61958  0.77255  0.48576  0.95510
    155   2.52130  5.36820  2.62584  0.82030  4.84518  3.48337  4.05745  4.23064  2.96345  3.84764  4.72991  3.06876  4.09551  3.23163  3.44558  3.03241  3.38216  3.84155  6.04957  4.64569    311 - -
          2.68618  4.42225  2.77519  2.73123  3.46354  2.40513  3.72494  3.29354  2.67741  2.69355  4.24690  2.90347  2.73739  3.18146  2.89801  2.37887  2.77519  2.98518  4.58477  3.61503
          0.01771  4.43821  5.16056  0.61958  0.77255  0.48576  0.95510
    156   2.77530  4.58176  3.46845  3.04005  3.86214  3.63704  4.09267  1.78617  3.01730  2.84955  3.80964  1.63373  4.12143  3.37097  3.37297  2.97325  2.73069  2.66919  5.32672  4.05813    312 - -
          2.68618  4.42225  2.77519  2.73123  3.46354  2.40513  3.72494  3.29354  2.67741  2.69355  4.24690  2.90347  2.73739  3.18146  2.89801  2.37887  2.77519  2.98518  4.58477  3.61503
          0.01771  4.43821  5.16056  0.61958  0.77255  0.48576  0.95510
    157   3.09673  5.40170  3.42710  2.78292  4.85835  3.76456  3.74704  4.23507  1.37407  3.64440  4.45983  2.85365  4.12675  1.92704  1.85717  3.06192  3.27541  3.86230  5.68238  4.44947    313 - -
          2.68618  4.42225  2.77519  2.73123  3.46354  2.40513  3.72494  3.29354  2.67741  2.69355  4.24690  2.90347  2.73739  3.18146  2.89801  2.37887  2.77519  2.98518  4.58477  3.61503
          0.01771  4.43821  5.16056  0.61958  0.77255  0.48576  0.95510
    158   3.15007  5.35293  3.60747  2.89245  4.78940  3.82821  3.76376  4.14108  1.37626  3.57727  3.44998  3.32283  4.17389  2.64629  1.39165  3.13497  3.31716  3.80393  5.63447  4.43674    314 - -
          2.68618  4.42225  2.77519  2.73123  3.46354  2.40513  3.72494  3.29354  2.67741  2.69355  4.24690  2.90347  2.73739  3.18146  2.89801  2.37887  2.77519  2.98518  4.58477  3.61503
          0.01771  4.43821  5.16056  0.61958  0.77255  0.48576  0.95510
    159   3.04892  4.64444  4.25161  3.88274  3.48150  3.94291  4.56570  2.74835  3.68549  0.73894  3.50779  4.08502  4.46166  4.03825  3.87340  2.83291  3.38292  2.69967  5.24996  3.97194    315 - -
          2.68618  4.42225  2.77519  2.73123  3.46354  2.40513  3.72494  3.29354  2.67741  2.69355  4.24690  2.90347  2.73739  3.18146  2.89801  2.37887  2.77519  2.98518  4.58477  3.61503
          0.01771  4.43821  5.16056  0.61958  0.77255  0.48576  0.95510
    160   3.16079  5.28908  3.64073  2.94441  4.68366  3.83976  3.79538  3.26293  0.93873  3.50487  4.37237  3.36217  4.19619  2.92996  2.06243  3.16670  3.33439  3.70819  5.60451  4.40894    316 - -
          2.68618  4.42225  2.77519  2.73123  3.46354  2.40513  3.72494  3.29354  2.67741  2.69355  4.24690  2.90347  2.73739  3.18146  2.89801  2.37887  2.77519  2.98518  4.58477  3.61503
          0.01771  4.43821  5.16056  0.61958  0.77255  0.48576  0.95510
    161   2.95731  5.52973  2.03512  1.36981  4.84270  3.45062  3.83531  4.35116  2.70907  3.82203  4.60455  2.75093  3.97700  2.15462  3.25287  2.58457  3.21397  3.90806  5.96125  4.49483    317 - -
          2.68618  4.42225  2.77519  2.73123  3.46354  2.40513  3.72494  3.29354  2.67741  2.69355  4.24690  2.90347  2.73739  3.18146  2.89801  2.37887  2.77519  2.98518  4.58477  3.61503
          0.01771  4.43821  5.16056  0.61958  0.77255  0.48576  0.95510
    162   2.85343  5.34428  2.55288  1.36865  4.68406  3.49384  3.74391  4.15920  1.98425  3.63309  4.40266  2.95890  3.94448  2.85879  2.58425  2.80034  3.08891  3.73549  5.75911  4.35703    318 - -
          2.68618  4.42225  2.77519  2.73123  3.46354  2.40513  3.72494  3.29354  2.67741  2.69355  4.24690  2.90347  2.73739  3.18146  2.89801  2.37887  2.77519  2.98518  4.58477  3.61503
          0.01771  4.43821  5.16056  0.61958  0.77255  0.48576  0.95510
    163   3.26511  4.83304  3.94165  2.95969  3.55886  4.12464  4.50600  2.76505  3.46405  0.72247  3.48848  3.98753  4.54425  3.87505  3.69732  3.57751  3.52241  2.75900  5.33545  4.12429    319 - -
          2.68618  4.42225  2.77519  2.73123  3.46354  2.40513  3.72494  3.29354  2.67741  2.69355  4.24690  2.90347  2.73739  3.18146  2.89801  2.37887  2.77519  2.98518  4.58477  3.61503
          0.01771  4.43821  5.16056  0.61958  0.77255  0.48576  0.95510
    164   3.44673  5.52804  3.94960  3.16317  5.09037  3.99940  3.83594  4.39049  0.81761  3.75261  4.63653  3.51800  4.34016  2.96365  1.69048  3.42352  3.57450  4.07381  5.72178  4.61906    320 - -
          2.68618  4.42225  2.77519  2.73123  3.46354  2.40513  3.72494  3.29354  2.67741  2.69355  4.24690  2.90347  2.73739  3.18146  2.89801  2.37887  2.77519  2.98518  4.58477  3.61503
          0.05990  4.43821  3.07212  0.61958  0.77255  0.48576  0.95510
    165   3.17217  5.37714  3.55205  2.88306  4.84358  3.81501  3.75898  4.19184  1.86163  3.61234  4.45424  3.31156  4.17332  2.31566  1.12347  2.83181  3.33894  3.84919  5.65054  4.46051    321 - -
          2.68618  4.42225  2.77519  2.73123  3.46354  2.40513  3.72494  3.29354  2.67741  2.69355  4.24690  2.90347  2.73739  3.18146  2.89801  2.37887  2.77519  2.98518  4.58477  3.61503
          0.01847  4.39678  5.11913  0.61958  0.77255  0.54897  0.86166
    166   3.64005  5.01740  4.51940  4.12806  2.29462  4.42913  3.30389  3.53320  3.89164  2.20245  4.12143  4.11515  4.76691  4.09254  4.03148  3.77818  3.86333  3.40496  3.95662  0.77913    322 - -
          2.68618  4.42225  2.77519  2.73123  3.46354  2.40513  3.72494  3.29354  2.67741  2.69355  4.24690  2.90347  2.73739  3.18146  2.89801  2.37887  2.77519  2.98518  4.58477  3.61503
          0.01847  4.39678  5.11913  0.61958  0.77255  0.54897  0.86166
    167   2.80633  5.18829  3.06236  2.28738  4.54168  3.04308  3.68796  3.97910  1.49391  3.46976  4.24989  3.03161  3.93957  2.80129  2.31618  2.78268  2.53492  3.58819  5.59768  4.25749    323 - -
          2.68618  4.42225  2.77519  2.73123  3.46354  2.40513  3.72494  3.29354  2.67741  2.69355  4.24690  2.90347  2.73739  3.18146  2.89801  2.37887  2.77519  2.98518  4.58477  3.61503
          0.01847  4.39678  5.11913  0.61958  0.77255  0.54897  0.86166
    168   2.94189  5.28008  3.20508  2.63136  4.66225  3.64306  2.68448  4.07820  2.00598  3.53795  4.33845  2.98153  4.02546  1.50627  2.27266  2.91415  3.14329  3.70105  5.62586  4.33516    324 - -
          2.68618  4.42225  2.77519  2.73123  3.46354  2.40513  3.72494  3.29354  2.67741  2.69355  4.24690  2.90347  2.73739  3.18146  2.89801  2.37887  2.77519  2.98518  4.58477  3.61503
          0.01847  4.39678  5.11913  0.61958  0.77255  0.54897  0.86166
    169   2.66385  4.52163  3.35497  2.79092  2.76544  3.59008  3.82292  2.85964  2.46515  2.49738  3.61702  3.24535  3.74171  3.08209  2.62533  2.10304  2.80604  2.80885  5.08241  3.52804    325 - -
          2.68599  4.42226  2.77521  2.73124  3.46355  2.40514  3.72496  3.29355  2.67742  2.69356  4.24691  2.90348  2.73741  3.18148  2.89802  2.37888  2.77521  2.98520  4.58478  3.61504
          0.08208  2.61972  5.11913  0.37593  1.16044  0.54897  0.86166
    170   2.71446  4.77801  3.18639  2.69593  4.06989  1.60360  3.82962  3.52681  2.60662  3.15096  3.99276  3.16658  3.96141  3.01964  2.47549  2.49783  2.98293  3.20776  5.37307  3.21842    327 - -
          2.68618  4.42225  2.77519  2.73123  3.46354  2.40513  3.72494  3.29354  2.67741  2.69355  4.24690  2.90347  2.73739  3.18146  2.89801  2.37887  2.77519  2.98518  4.58477  3.61503
          0.01847  4.39678  5.11913  0.61958  0.77255  0.54897  0.86166
    171   2.44845  4.97780  2.67198  2.46863  4.32885  3.44757  3.71181  3.77206  2.48739  3.32925  4.11311  2.99355  2.28018  2.83965  2.64060  2.36012  2.35026  3.39162  5.52534  4.16129    328 - -
          2.68618  4.42225  2.77519  2.73123  3.46354  2.40513  3.72494  3.29354  2.67741  2.69355  4.24690  2.90347  2.73739  3.18146  2.89801  2.37887  2.77519  2.98518  4.58477  3.61503
          0.01847  4.39678  5.11913  0.61958  0.77255  0.54897  0.86166
    172   2.47854  5.20903  1.81299  2.23396  4.52974  3.44408  3.32957  4.00560  2.47345  3.50719  4.26827  2.73286  3.55008  2.80598  2.97476  2.34236  2.67883  3.58898  5.66025  4.25004    329 - -
          2.68618  4.42225  2.77519  2.73123  3.46354  2.40513  3.72494  3.29354  2.67741  2.69355  4.24690  2.90347  2.73739  3.18146  2.89801  2.37887  2.77519  2.98518  4.58477  3.61503
          0.01847  4.39678  5.11913  0.61958  0.77255  0.54897  0.86166
    173   2.66929  4.45738  3.44798  2.88023  3.60457  3.61908  2.87373  2.97008  2.81863  2.43455  2.48814  3.31141  3.99980  2.65107  2.96359  2.85746  2.63647  2.26700  5.02728  3.78137    330 - -
          2.68618  4.42225  2.77519  2.73123  3.46354  2.40513  3.72494  3.29354  2.67741  2.69355  4.24690  2.90347  2.73739  3.18146  2.89801  2.37887  2.77519  2.98518  4.58477  3.61503
          0.01847  4.39678  5.11913  0.61958  0.77255  0.54897  0.86166
    174   3.71055  4.98897  5.35124  4.79389  3.19655  4.97823  5.25248  2.41494  4.59877  0.71228  1.83125  5.04751  5.07826  4.63413  4.64854  4.36407  3.92281  2.64730  5.38695  4.37209    331 - -
          2.68618  4.42225  2.77519  2.73123  3.46354  2.40513  3.72494  3.29354  2.67741  2.69355  4.24690  2.90347  2.73739  3.18146  2.89801  2.37887  2.77519  2.98518  4.58477  3.61503
          0.01847  4.39678  5.11913  0.61958  0.77255  0.54897  0.86166
    175   2.96082  5.33284  3.18708  1.85766  4.74356  3.64524  3.71281  4.15642  1.90138  3.59235  4.38740  3.11967  4.03012  2.37168  1.65461  2.92323  3.16063  3.76543  5.66322  4.37260    332 - -
          2.68618  4.42225  2.77519  2.73123  3.46354  2.40513  3.72494  3.29354  2.67741  2.69355  4.24690  2.90347  2.73739  3.18146  2.89801  2.37887  2.77519  2.98518  4.58477  3.61503
          0.01847  4.39678  5.11913  0.61958  0.77255  0.54897  0.86166
    176   2.87972  5.30528  3.00520  1.98605  4.68211  3.56377  3.70701  4.12416  1.44332  3.57972  4.35956  2.52539  3.97169  2.70168  2.44800  2.83807  3.09591  3.71789  5.67687  4.33668    333 - -
          2.68618  4.42225  2.77519  2.73123  3.46354  2.40513  3.72494  3.29354  2.67741  2.69355  4.24690  2.90347  2.73739  3.18146  2.89801  2.37887  2.77519  2.98518  4.58477  3.61503
          0.01847  4.39678  5.11913  0.61958  0.77255  0.54897  0.86166
    177   3.25975  5.93446  1.19090  1.22657  5.21228  3.43033  4.02925  4.77371  3.11854  4.23539  5.10782  2.88114  4.08646  3.20230  3.76840  3.10858  3.56079  4.31455  6.37151  4.81420    334 - -
          2.68618  4.42225  2.77519  2.73123  3.46354  2.40513  3.72494  3.29354  2.67741  2.69355  4.24690  2.90347  2.73739  3.18146  2.89801  2.37887  2.77519  2.98518  4.58477  3.61503
          0.01847  4.39678  5.11913  0.61958  0.77255  0.54897  0.86166
    178   3.06202  5.26473  3.46483  2.81124  4.65342  3.75568  3.74714  4.02436  1.02149  3.49337  3.57580  3.25939  4.11769  2.52451  2.28763  3.05538  3.24435  3.69187  5.58843  4.36283    335 - -
          2.68618  4.42225  2.77519  2.73123  3.46354  2.40513  3.72494  3.29354  2.67741  2.69355  4.24690  2.90347  2.73739  3.18146  2.89801  2.37887  2.77519  2.98518  4.58477  3.61503
          0.01847  4.39678  5.11913  0.61958  0.77255  0.54897  0.86166
    179   3.80562  5.12944  5.03379  4.70577  3.42971  4.64554  5.20466  2.68659  4.47364  0.42316  3.33973  4.93516  5.00946  4.70844  4.55133  4.32885  4.08535  2.85414  5.46469  4.29975    336 - -
          2.68618  4.42225  2.77519  2.73123  3.46354  2.40513  3.72494  3.29354  2.67741  2.69355  4.24690  2.90347  2.73739  3.18146  2.89801  2.37887  2.77519  2.98518  4.58477  3.61503
          0.01847  4.39678  5.11913  0.61958  0.77255  0.54897  0.86166
    180   4.01340  5.26641  4.97259  4.81213  0.43372  4.51910  4.22882  3.51018  4.71631  2.76808  4.17473  4.65844  4.98501  4.74413  4.70437  4.23498  4.32434  3.53481  4.37251  2.69470    337 - -
          2.68618  4.42225  2.77519  2.73123  3.46354  2.40513  3.72494  3.29354  2.67741  2.69355  4.24690  2.90347  2.73739  3.18146  2.89801  2.37887  2.77519  2.98518  4.58477  3.61503
          0.01847  4.39678  5.11913  0.61958  0.77255  0.54897  0.86166
    181   3.53505  5.65498  2.86051  0.46095  5.08824  3.71085  4.38777  4.66083  3.34849  4.20254  5.18946  3.38441  4.35037  3.61487  3.78894  3.48133  3.85462  4.30145  6.15168  4.92367    338 - -
          2.68618  4.42225  2.77519  2.73123  3.46354  2.40513  3.72494  3.29354  2.67741  2.69355  4.24690  2.90347  2.73739  3.18146  2.89801  2.37887  2.77519  2.98518  4.58477  3.61503
          0.01847  4.39678  5.11913  0.61958  0.77255  0.54897  0.86166
    182   3.26656  4.54086  5.15934  4.66437  3.87688  4.69815  5.33744  1.07222  4.56862  2.41701  3.66399  4.82939  5.00204  4.82485  4.74261  4.09250  3.06879  1.11968  5.81913  4.60882    339 - -
          2.68618  4.42225  2.77519  2.73123  3.46354  2.40513  3.72494  3.29354  2.67741  2.69355  4.24690  2.90347  2.73739  3.18146  2.89801  2.37887  2.77519  2.98518  4.58477  3.61503
          0.01847  4.39678  5.11913  0.61958  0.77255  0.54897  0.86166
    183   3.40812  5.49585  3.90862  3.12593  5.05126  3.96762  3.80822  4.35357  0.87752  3.71984  4.60155  3.48462  4.30843  2.93568  1.62459  3.38536  3.53790  4.03597  5.69357  4.58619    340 - -
          2.68618  4.42225  2.77519  2.73123  3.46354  2.40513  3.72494  3.29354  2.67741  2.69355  4.24690  2.90347  2.73739  3.18146  2.89801  2.37887  2.77519  2.98518  4.58477  3.61503
          0.01847  4.39678  5.11913  0.61958  0.77255  0.54897  0.86166
    184   3.01217  3.88090  4.91808  4.33773  2.46965  4.28025  4.65654  1.45961  4.17572  1.89329  3.05341  4.40920  4.58910  4.31458  4.23259  3.61127  3.24744  1.53787  5.10435  3.94378    341 - -
          2.68620  4.42227  2.77521  2.73125  3.46356  2.40515  3.72415  3.29356  2.67743  2.69357  4.24692  2.90348  2.73741  3.18148  2.89803  2.37889  2.77521  2.98520  4.58479  3.61505
          0.11067  2.31480  5.11913  0.32208  1.28967  0.54897  0.86166
    185   3.75819  5.42027  3.82134  3.66243  3.81134  4.02033  0.40298  4.55140  3.50015  3.96033  5.06957  4.03802  4.61398  4.04473  3.71769  3.83426  4.09253  4.27607  5.25698  3.75375    343 - -
          2.68618  4.42225  2.77519  2.73123  3.46354  2.40513  3.72494  3.29354  2.67741  2.69355  4.24690  2.90347  2.73739  3.18146  2.89801  2.37887  2.77519  2.98518  4.58477  3.61503
          0.01847  4.39678  5.11913  0.61958  0.77255  0.44817  1.01831
    186   1.67026  4.44758  3.84453  3.70377  4.85548  0.79383  4.77951  4.26939  3.86487  3.99265  4.81935  3.72825  4.01028  4.09768  4.11170  2.71090  3.05732  3.61162  6.17286  5.02757    344 - -
          2.68618  4.42225  2.77519  2.73123  3.46354  2.40513  3.72494  3.29354  2.67741  2.69355  4.24690  2.90347  2.73739  3.18146  2.89801  2.37887  2.77519  2.98518  4.58477  3.61503
          0.01771  4.43821  5.16056  0.61958  0.77255  0.48576  0.95510
    187   3.86268  5.17665  5.10089  4.77729  3.46143  4.69866  5.26516  2.72335  4.54634  0.39941  3.36559  5.00413  5.05826  4.76945  4.61546  4.39499  4.14172  2.90065  5.50587  4.34928    345 - -
          2.68618  4.42225  2.77519  2.73123  3.46354  2.40513  3.72494  3.29354  2.67741  2.69355  4.24690  2.90347  2.73739  3.18146  2.89801  2.37887  2.77519  2.98518  4.58477  3.61503
          0.01771  4.43821  5.16056  0.61958  0.77255  0.48576  0.95510
    188   2.39102  4.69728  3.20456  2.87839  4.35373  3.37492  3.38697  3.80812  2.94423  3.43987  4.27717  3.28407  1.19315  3.29724  3.33179  2.40891  3.04042  3.39733  5.66132  4.36254    346 - -
          2.68618  4.42225  2.77519  2.73123  3.46354  2.40513  3.72494  3.29354  2.67741  2.69355  4.24690  2.90347  2.73739  3.18146  2.89801  2.37887  2.77519  2.98518  4.58477  3.61503
          0.01771  4.43821  5.16056  0.61958  0.77255  0.48576  0.95510
    189   2.22761  5.17276  2.65583  2.29646  4.50507  3.13844  3.66102  3.97827  1.85277  3.47062  4.22077  2.94089  3.40195  2.76462  2.34455  2.67141  2.93474  3.55736  5.61206  4.21367    347 - -
          2.68618  4.42225  2.77519  2.73123  3.46354  2.40513  3.72494  3.29354  2.67741  2.69355  4.24690  2.90347  2.73739  3.18146  2.89801  2.37887  2.77519  2.98518  4.58477  3.61503
          0.01771  4.43821  5.16056  0.61958  0.77255  0.48576  0.95510
    190   3.10484  5.34375  3.49995  2.82976  4.77141  3.78648  3.00896  4.13880  1.86851  3.57946  4.40774  3.27750  4.14262  2.64527  1.18700  3.08554  2.86986  3.79010  5.63997  4.42067    348 - -
          2.68618  4.42225  2.77519  2.73123  3.46354  2.40513  3.72494  3.29354  2.67741  2.69355  4.24690  2.90347  2.73739  3.18146  2.89801  2.37887  2.77519  2.98518  4.58477  3.61503
          0.01771  4.43821  5.16056  0.61958  0.77255  0.48576  0.95510
    191   3.61527  5.51354  3.82477  3.38193  5.03815  3.99521  4.22772  4.51789  0.46145  3.97233  4.93646  3.76662  4.48241  3.41058  2.72802  3.64023  3.84101  4.20609  5.87817  4.79646    349 - -
          2.68618  4.42225  2.77519  2.73123  3.46354  2.40513  3.72494  3.29354  2.67741  2.69355  4.24690  2.90347  2.73739  3.18146  2.89801  2.37887  2.77519  2.98518  4.58477  3.61503
          0.01771  4.43821  5.16056  0.61958  0.77255  0.48576  0.95510
    192   3.03516  5.36406  2.84677  2.69178  4.78213  3.69277  3.75908  4.18556  1.15934  3.62574  4.43609  3.17775  4.08590  2.87705  1.85833  3.00098  3.23316  3.80734  5.69248  4.42078    350 - -
          2.68618  4.42225  2.77519  2.73123  3.46354  2.40513  3.72494  3.29354  2.67741  2.69355  4.24690  2.90347  2.73739  3.18146  2.89801  2.37887  2.77519  2.98518  4.58477  3.61503
          0.01771  4.43821  5.16056  0.61958  0.77255  0.48576  0.95510
    193   3.20025  5.41006  3.62606  2.91817  4.88717  3.84986  3.77210  4.22840  1.62750  3.63924  4.47963  3.34183  4.19799  2.46991  1.18207  3.17663  2.89936  3.88443  5.67011  4.48633    351 - -
          2.68618  4.42225  2.77519  2.73123  3.46354  2.40513  3.72494  3.29354  2.67741  2.69355  4.24690  2.90347  2.73739  3.18146  2.89801  2.37887  2.77519  2.98518  4.58477  3.61503
          0.01771  4.43821  5.16056  0.61958  0.77255  0.48576  0.95510
    194   3.10982  5.47437  2.54667  0.78325  4.91704  3.47275  4.05165  4.41800  2.97738  3.96691  4.83395  3.03014  4.09827  3.22795  3.47199  2.62810  3.42739  3.99506  6.10593  4.66790    352 - -
          2.68618  4.42225  2.77519  2.73123  3.46354  2.40513  3.72494  3.29354  2.67741  2.69355  4.24690  2.90347  2.73739  3.18146  2.89801  2.37887  2.77519  2.98518  4.58477  3.61503
          0.01771  4.43821  5.16056  0.61958  0.77255  0.48576  0.95510
    195   3.31840  4.84182  4.41035  3.90242  3.46026  4.22965  4.53003  2.79018  3.38051  0.68463  3.41056  4.18053  4.61033  3.92208  2.92093  3.66059  3.57056  2.83728  5.26205  4.04547    353 - -
          2.68618  4.42225  2.77519  2.73123  3.46354  2.40513  3.72494  3.29354  2.67741  2.69355  4.24690  2.90347  2.73739  3.18146  2.89801  2.37887  2.77519  2.98518  4.58477  3.61503
          0.01771  4.43821  5.16056  0.61958  0.77255  0.48576  0.95510
    196   3.59447  5.70729  2.90399  0.42941  5.14984  3.75576  4.44312  4.73409  3.41195  4.26972  5.26046  3.43430  4.39857  3.67284  3.85344  3.53892  3.91606  4.37183  6.20290  4.98357    354 - -
          2.68618  4.42225  2.77519  2.73123  3.46354  2.40513  3.72494  3.29354  2.67741  2.69355  4.24690  2.90347  2.73739  3.18146  2.89801  2.37887  2.77519  2.98518  4.58477  3.61503
          0.01771  4.43821  5.16056  0.61958  0.77255  0.48576  0.95510
    197   1.71156  4.90559  3.03122  1.93019  4.22775  3.47909  3.76696  3.42420  2.57005  3.24430  4.05441  2.91831  3.91422  2.91646  3.03208  2.62902  2.53788  3.29646  5.47854  4.13839    355 - -
          2.68618  4.42225  2.77519  2.73123  3.46354  2.40513  3.72494  3.29354  2.67741  2.69355  4.24690  2.90347  2.73739  3.18146  2.89801  2.37887  2.77519  2.98518  4.58477  3.61503
          0.01771  4.43821  5.16056  0.61958  0.77255  0.48576  0.95510
    198   2.74689  4.45702  3.68265  3.13380  3.65815  3.70643  4.04720  2.76752  2.72450  2.39462  3.60033  3.51353  4.12408  3.36926  3.33204  2.99094  1.49022  2.09474  5.13435  3.90350    356 - -
          2.68618  4.42225  2.77519  2.73123  3.46354  2.40513  3.72494  3.29354  2.67741  2.69355  4.24690  2.90347  2.73739  3.18146  2.89801  2.37887  2.77519  2.98518  4.58477  3.61503
          0.01771  4.43821  5.16056  0.61958  0.77255  0.48576  0.95510
    199   3.75699  5.02301  5.40572  4.89002  3.27445  5.03802  5.35460  2.12636  4.68264  0.54874  3.06580  5.13358  5.15884  4.74838  4.73903  4.45848  3.98344  2.51969  5.47288  4.40330    357 - -
          2.68618  4.42225  2.77519  2.73123  3.46354  2.40513  3.72494  3.29354  2.67741  2.69355  4.24690  2.90347  2.73739  3.18146  2.89801  2.37887  2.77519  2.98518  4.58477  3.61503
          0.01771  4.43821  5.16056  0.61958  0.77255  0.48576  0.95510
    200   3.18040  5.16307  3.71319  3.22833  4.85018  2.47390  4.13136  4.30844  2.52916  3.80695  4.68702  3.59375  4.28096  3.30718  0.74216  3.25009  3.47988  3.91761  5.80725  4.66438    358 - -
          2.68618  4.42225  2.77519  2.73123  3.46354  2.40513  3.72494  3.29354  2.67741  2.69355  4.24690  2.90347  2.73739  3.18146  2.89801  2.37887  2.77519  2.98518  4.58477  3.61503
          0.05990  4.43821  3.07212  0.61958  0.77255  0.48576  0.95510
    201   2.84461  5.38226  1.73237  2.00102  4.70301  3.43636  3.51102  4.19907  2.31271  3.67702  4.44386  2.53230  3.91875  2.87339  3.09938  2.13832  3.09135  3.76262  5.81619  4.37446    359 - -
          2.68618  4.42225  2.77519  2.73123  3.46354  2.40513  3.72494  3.29354  2.67741  2.69355  4.24690  2.90347  2.73739  3.18146  2.89801  2.37887  2.77519  2.98518  4.58477  3.61503
          0.01847  4.39678  5.11913  0.61958  0.77255  0.54897  0.86166
    202   4.01340  5.26641  4.97259  4.81213  0.43372  4.51910  4.22882  3.51018  4.71631  2.76808  4.17473  4.65844  4.98501  4.74413  4.70437  4.23498  4.32434  3.53481  4.37251  2.69470    360 - -
          2.68618  4.42225  2.77519  2.73123  3.46354  2.40513  3.72494  3.29354  2.67741  2.69355  4.24690  2.90347  2.73739  3.18146  2.89801  2.37887  2.77519  2.98518  4.58477  3.61503
          0.01847  4.39678  5.11913  0.61958  0.77255  0.54897  0.86166
    203   0.77058  4.32724  3.95008  3.65292  4.56701  3.14738  4.60928  3.91118  3.65350  3.66421  4.49552  3.65878  3.92757  3.91862  3.91413  2.19715  2.40436  3.35350  5.93598  4.76310    361 - -
          2.68618  4.42225  2.77519  2.73123  3.46354  2.40513  3.72494  3.29354  2.67741  2.69355  4.24690  2.90347  2.73739  3.18146  2.89801  2.37887  2.77519  2.98518  4.58477  3.61503
          0.01847  4.39678  5.11913  0.61958  0.77255  0.54897  0.86166
    204   1.49024  4.67012  3.23974  2.77566  4.26969  3.36783  3.94837  3.68123  2.78137  3.30925  4.12929  3.20535  3.91675  2.48798  3.20146  1.96857  2.56261  3.28874  5.55511  4.25821    362 - -
          2.68618  4.42225  2.77519  2.73123  3.46354  2.40513  3.72494  3.29354  2.67741  2.69355  4.24690  2.90347  2.73739  3.18146  2.89801  2.37887  2.77519  2.98518  4.58477  3.61503
          0.01847  4.39678  5.11913  0.61958  0.77255  0.54897  0.86166
    205   2.73514  5.06962  2.83665  2.22082  4.48540  2.88509  3.77990  3.94296  2.58734  3.48507  4.27002  2.20889  3.90488  2.91224  3.07402  1.70139  2.61527  3.53567  5.66773  4.28525    363 - -
          2.68618  4.42225  2.77519  2.73123  3.46354  2.40513  3.72494  3.29354  2.67741  2.69355  4.24690  2.90347  2.73739  3.18146  2.89801  2.37887  2.77519  2.98518  4.58477  3.61503
          0.01847  4.39678  5.11913  0.61958  0.77255  0.54897  0.86166
    206   3.65870  4.91128  5.43022  4.86483  2.62375  4.97819  5.19524  1.93055  4.73024  0.68990  2.99372  5.06222  5.07254  4.68653  4.74366  4.34909  3.86834  2.52511  5.30870  4.20882    364 - -
          2.68618  4.42225  2.77519  2.73123  3.46354  2.40513  3.72494  3.29354  2.67741  2.69355  4.24690  2.90347  2.73739  3.18146  2.89801  2.37887  2.77519  2.98518  4.58477  3.61503
          0.01847  4.39678  5.11913  0.61958  0.77255  0.54897  0.86166
    207   2.65414  5.35360  2.01712  1.75875  4.67254  2.46525  2.85705  4.16474  2.56520  3.64837  4.41510  2.89887  3.91308  2.69202  3.08520  2.76893  3.07494  3.73293  5.79134  4.35479    365 - -
          2.68618  4.42225  2.77519  2.73123  3.46354  2.40513  3.72494  3.29354  2.67741  2.69355  4.24690  2.90347  2.73739  3.18146  2.89801  2.37887  2.77519  2.98518  4.58477  3.61503
          0.01847  4.39678  5.11913  0.61958  0.77255  0.54897  0.86166
    208   2.70510  5.05552  1.93177  2.44128  4.45086  2.55093  3.74428  3.90876  2.53995  3.44766  4.22501  2.76622  3.88516  2.87014  3.02982  2.22779  2.52445  3.17396  5.62763  4.24411    366 - -
          2.68618  4.42225  2.77519  2.73123  3.46354  2.40513  3.72494  3.29354  2.67741  2.69355  4.24690  2.90347  2.73739  3.18146  2.89801  2.37887  2.77519  2.98518  4.58477  3.61503
          0.01847  4.39678  5.11913  0.61958  0.77255  0.54897  0.86166
    209   2.62787  4.80098  3.09656  2.62886  4.34445  2.85533  3.85486  3.77956  2.55135  3.36770  4.16655  2.93384  2.88361  3.00741  3.11756  1.53775  2.40994  3.37524  5.58311  4.25166    367 - -
          2.68618  4.42225  2.77519  2.73123  3.46354  2.40513  3.72494  3.29354  2.67741  2.69355  4.24690  2.90347  2.73739  3.18146  2.89801  2.37887  2.77519  2.98518  4.58477  3.61503
          0.01847  4.39678  5.11913  0.61958  0.77255  0.54897  0.86166
    210   2.48599  4.47765  3.53866  3.14808  4.48042  3.22622  4.26321  3.90249  3.17154  3.55582  4.36850  3.41710  2.20794  3.48507  3.54137  1.27871  1.98928  3.39093  5.78940  4.54213    368 - -
          2.68618  4.42225  2.77519  2.73123  3.46354  2.40513  3.72494  3.29354  2.67741  2.69355  4.24690  2.90347  2.73739  3.18146  2.89801  2.37887  2.77519  2.98518  4.58477  3.61503
          0.01847  4.39678  5.11913  0.61958  0.77255  0.54897  0.86166
    211   2.46828  5.23060  2.12317  1.83258  4.55947  3.44040  3.70314  4.03896  2.48894  3.53605  4.29653  2.81508  2.94587  2.81610  2.99356  2.57044  2.56911  3.61672  5.68575  4.27069    369 - -
          2.68618  4.42225  2.77519  2.73123  3.46354  2.40513  3.72494  3.29354  2.67741  2.69355  4.24690  2.90347  2.73739  3.18146  2.89801  2.37887  2.77519  2.98518  4.58477  3.61503
          0.01847  4.39678  5.11913  0.61958  0.77255  0.54897  0.86166
    212   2.56197  5.03246  2.71016  2.36284  4.32294  3.46468  3.66339  3.42807  2.17720  3.31533  4.09135  2.68180  3.85956  2.78260  2.90674  2.07236  2.39206  3.14527  5.50284  4.12889    370 - -
          2.68618  4.42225  2.77519  2.73123  3.46354  2.40513  3.72494  3.29354  2.67741  2.69355  4.24690  2.90347  2.73739  3.18146  2.89801  2.37887  2.77519  2.98518  4.58477  3.61503
          0.01847  4.39678  5.11913  0.61958  0.77255  0.54897  0.86166
    213   2.42518  4.94793  2.24965  2.47786  4.27451  2.97612  3.71526  3.71017  2.50327  2.73396  4.07402  3.00152  3.56251  2.84928  2.97830  2.07904  2.65540  3.34457  5.49238  4.13500    371 - -
          2.68615  4.42232  2.77519  2.73095  3.46361  2.40519  3.72501  3.29361  2.67747  2.69362  4.24651  2.90353  2.73746  3.18153  2.89807  2.37862  2.77526  2.98525  4.58484  3.61510
          0.74702  1.47598  1.21177  0.41914  1.07182  0.54897  0.86166
    214   1.89904  4.55012  3.08509  2.64223  4.11712  3.25401  3.80600  3.50596  2.24568  3.14945  3.98107  3.07336  3.79772  2.99222  3.00587  1.92940  2.65726  3.13227  5.40123  4.11248    374 - -
          2.68618  4.42225  2.77519  2.73123  3.46354  2.40513  3.72494  3.29354  2.67741  2.69355  4.24690  2.90347  2.73739  3.18146  2.89801  2.37887  2.77519  2.98518  4.58477  3.61503
          0.02617  4.05191  4.77426  0.61958  0.77255  0.47782  0.96793
    215   2.70040  4.76986  3.04032  2.78145  4.41833  3.33945  4.03404  3.93516  2.82825  3.53216  4.38737  3.20634  3.96230  2.52140  3.19126  1.03366  3.07592  3.50407  5.69214  4.36335    375 - -
          2.68618  4.42225  2.77519  2.73123  3.46354  2.40513  3.72494  3.29354  2.67741  2.69355  4.24690  2.90347  2.73739  3.18146  2.89801  2.37887  2.77519  2.98518  4.58477  3.61503
          0.02012  4.31189  5.03423  0.61958  0.77255  0.60219  0.79321
    216   2.66248  4.92879  3.02431  2.46463  4.19106  3.13632  3.37458  3.15142  2.37849  2.98074  3.99427  2.98948  3.86540  2.33923  2.33044  2.36593  2.60820  3.27454  5.41250  4.06583    376 - -
          2.68618  4.42225  2.77519  2.73123  3.46354  2.40513  3.72494  3.29354  2.67741  2.69355  4.24690  2.90347  2.73739  3.18146  2.89801  2.37887  2.77519  2.98518  4.58477  3.61503
          0.01961  4.33757  5.05992  0.61958  0.77255  0.62894  0.76176
    217   2.36041  5.01892  2.81726  2.40664  4.30951  3.28949  3.64335  3.75769  2.26692  3.06942  4.07516  2.52590  3.84225  2.67720  2.52066  2.17306  2.88474  3.38013  4.49882  4.11177    377 - -
          2.68618  4.42225  2.77519  2.73123  3.46354  2.40513  3.72494  3.29354  2.67741  2.69355  4.24690  2.90347  2.73739  3.18146  2.89801  2.37887  2.77519  2.98518  4.58477  3.61503
          0.01961  4.33757  5.05992  0.61958  0.77255  0.62894  0.76176
    218   2.70709  5.20866  3.31413  2.70881  4.63869  2.99833  3.71971  4.02546  1.56311  3.49816  4.31645  3.17507  4.04228  2.84349  1.53588  2.94805  3.16119  3.66341  5.59067  4.33768    378 - -
          2.68618  4.42225  2.77519  2.73123  3.46354  2.40513  3.72494  3.29354  2.67741  2.69355  4.24690  2.90347  2.73739  3.18146  2.89801  2.37887  2.77519  2.98518  4.58477  3.61503
          0.01961  4.33757  5.05992  0.61958  0.77255  0.62894  0.76176
    219   2.74805  5.11397  3.00165  2.46580  4.43994  3.50029  3.06806  3.88092  1.54679  3.39518  4.17723  2.86831  3.25356  2.67676  2.73807  2.73136  2.51174  3.49884  5.54710  4.19615    379 - -
          2.68618  4.42225  2.77519  2.73123  3.46354  2.40513  3.72494  3.29354  2.67741  2.69355  4.24690  2.90347  2.73739  3.18146  2.89801  2.37887  2.77519  2.98518  4.58477  3.61503
          0.01961  4.33757  5.05992  0.61958  0.77255  0.62894  0.76176
    220   2.55299  4.86622  3.06120  2.54577  4.28914  3.42266  3.75150  3.71685  1.93608  3.29480  4.09338  3.04426  3.31963  2.89305  2.95092  2.02063  2.13745  3.33983  5.50297  4.16682    380 - -
          2.68606  4.42233  2.77528  2.73110  3.46362  2.40521  3.72503  3.29362  2.67729  2.69363  4.24698  2.90355  2.73748  3.18154  2.89784  2.37865  2.77528  2.98526  4.58485  3.61511
          0.14923  2.56052  2.79089  1.33434  0.30562  0.62894  0.76176
    221   2.19083  4.41397  3.42579  3.06952  4.51016  2.07872  4.22196  3.95570  3.14499  3.58870  4.38515  3.33752  2.53694  3.43708  3.52643  1.33313  2.86328  3.39520  5.80163  4.55191    387 - -
          2.68618  4.42225  2.77519  2.73123  3.46354  2.40513  3.72494  3.29354  2.67741  2.69355  4.24690  2.90347  2.73739  3.18146  2.89801  2.37887  2.77519  2.98518  4.58477  3.61503
          0.02076  4.28098  5.00333  0.61958  0.77255  0.69596  0.69034
    222   3.09213  5.25272  3.50457  2.85145  4.72394  3.74046  3.72437  4.07771  1.69106  3.52545  4.37403  3.27162  4.11628  2.85454  1.20766  2.61798  3.27386  3.73946  5.58047  4.38983    388 - -
          2.68618  4.42225  2.77519  2.73123  3.46354  2.40513  3.72494  3.29354  2.67741  2.69355  4.24690  2.90347  2.73739  3.18146  2.89801  2.37887  2.77519  2.98518  4.58477  3.61503
          0.02076  4.28098  5.00333  0.61958  0.77255  0.57373  0.82879
    223   2.67687  4.74507  3.14636  2.59808  3.42487  3.52822  2.15676  3.35310  2.57454  2.98444  3.82937  3.09537  3.49104  2.54498  3.01120  2.48084  2.90834  3.06436  5.17498  2.99527    389 - -
          2.68618  4.42225  2.77519  2.73123  3.46354  2.40513  3.72494  3.29354  2.67741  2.69355  4.24690  2.90347  2.73739  3.18146  2.89801  2.37887  2.77519  2.98518  4.58477  3.61503
          0.01961  4.33757  5.05992  0.61958  0.77255  0.49428  0.94163
    224   2.35217  4.91181  3.03881  2.40228  3.85880  2.86002  3.36784  3.58741  2.23391  3.17594  3.41105  2.83085  3.87795  2.75458  2.94479  2.22127  2.89744  3.25093  5.40516  3.38319    390 - -
          2.68618  4.42225  2.77519  2.73123  3.46354  2.40513  3.72494  3.29354  2.67741  2.69355  4.24690  2.90347  2.73739  3.18146  2.89801  2.37887  2.77519  2.98518  4.58477  3.61503
          0.01847  4.39678  5.11913  0.61958  0.77255  0.54897  0.86166
    225   2.27169  5.07300  2.96359  2.31522  4.38432  3.29829  3.66242  3.83852  2.08239  3.36643  4.13532  2.80387  3.86218  2.77663  2.63383  2.13823  2.48185  3.44803  5.53778  4.15913    391 - -
          2.68618  4.42225  2.77519  2.73123  3.46354  2.40513  3.72494  3.29354  2.67741  2.69355  4.24690  2.90347  2.73739  3.18146  2.89801  2.37887  2.77519  2.98518  4.58477  3.61503
          0.01847  4.39678  5.11913  0.61958  0.77255  0.54897  0.86166
    226   2.31572  5.05291  2.99232  2.43569  3.68250  3.47707  3.66311  3.79750  2.22995  3.33424  4.10985  2.67074  3.06964  2.46953  2.13984  2.67732  2.91620  3.41865  5.51269  4.14339    392 - -
          2.68618  4.42225  2.77519  2.73123  3.46354  2.40513  3.72494  3.29354  2.67741  2.69355  4.24690  2.90347  2.73739  3.18146  2.89801  2.37887  2.77519  2.98518  4.58477  3.61503
          0.01847  4.39678  5.11913  0.61958  0.77255  0.54897  0.86166
    227   2.66281  4.50624  2.32450  2.80604  3.66309  3.59486  3.83129  2.71251  2.58651  2.40610  3.06694  3.07972  3.97772  3.09702  3.17187  2.82556  2.89443  2.33915  5.07128  3.25314    393 - -
          2.68618  4.42225  2.77519  2.73123  3.46354  2.40513  3.72494  3.29354  2.67741  2.69355  4.24690  2.90347  2.73739  3.18146  2.89801  2.37887  2.77519  2.98518  4.58477  3.61503
          0.01847  4.39678  5.11913  0.61958  0.77255  0.54897  0.86166
    228   2.67034  5.10311  2.83963  2.27657  4.41706  3.01947  2.44330  3.88146  2.39342  3.39476  3.79320  2.77556  3.31341  2.63219  2.68219  2.31319  2.90159  3.47700  5.55452  3.90502    394 - -
          2.68618  4.42225  2.77519  2.73123  3.46354  2.40513  3.72494  3.29354  2.67741  2.69355  4.24690  2.90347  2.73739  3.18146  2.89801  2.37887  2.77519  2.98518  4.58477  3.61503
          0.01847  4.39678  5.11913  0.61958  0.77255  0.54897  0.86166
    229   2.12726  4.15604  4.07093  3.48669  2.87607  3.75866  4.05819  2.34196  3.37592  2.16140  2.70182  3.71727  4.12821  3.60478  3.57511  2.20863  2.89671  2.27791  4.76729  3.31578    395 - -
          2.68618  4.42225  2.77519  2.73123  3.46354  2.40513  3.72494  3.29354  2.67741  2.69355  4.24690  2.90347  2.73739  3.18146  2.89801  2.37887  2.77519  2.98518  4.58477  3.61503
          0.01847  4.39678  5.11913  0.61958  0.77255  0.54897  0.86166
    230   2.68881  4.82445  3.08609  2.57038  4.07729  2.51615  3.75253  3.49666  2.24455  3.11442  3.94134  3.07574  3.28534  2.92018  3.00055  2.31591  2.93185  3.18179  5.36453  2.35276    396 - -
          2.68609  4.42226  2.77520  2.73124  3.46354  2.40513  3.72495  3.29354  2.67741  2.69355  4.24690  2.90347  2.73740  3.18147  2.89801  2.37887  2.77520  2.98519  4.58477  3.61504
          0.07764  3.18928  3.39629  0.47262  0.97648  0.54897  0.86166
    231   2.10848  4.78885  3.11718  2.60247  4.19020  2.71091  3.78989  3.60556  2.23095  2.95043  4.02793  3.08918  3.89487  2.94890  3.02668  1.81411  2.91640  3.25150  5.45197  4.13106    398 - -
          2.68618  4.42225  2.77519  2.73123  3.46354  2.40513  3.72494  3.29354  2.67741  2.69355  4.24690  2.90347  2.73739  3.18146  2.89801  2.37887  2.77519  2.98518  4.58477  3.61503
          0.01900  4.36888  5.09123  0.61958  0.77255  0.58805  0.81061
    232   2.40619  4.66781  3.20792  2.66570  3.92899  2.20157  3.79020  3.31129  2.41456  2.63381  3.81753  3.14372  2.67955  2.98796  3.06441  2.74431  2.90079  2.71965  5.26590  3.97445    399 - -
          2.68618  4.42225  2.77519  2.73123  3.46354  2.40513  3.72494  3.29354  2.67741  2.69355  4.24690  2.90347  2.73739  3.18146  2.89801  2.37887  2.77519  2.98518  4.58477  3.61503
          0.07488  4.36888  2.82219  0.61958  0.77255  0.58805  0.81061
    233   1.94090  4.57021  2.94922  2.82204  4.32690  3.26443  4.01588  3.73716  2.89668  3.37857  4.19394  3.21526  3.87279  3.20717  3.32088  1.42766  2.24916  3.30024  5.62140  4.33136    400 - -
          2.68618  4.42225  2.77519  2.73123  3.46354  2.40513  3.72494  3.29354  2.67741  2.69355  4.24690  2.90347  2.73739  3.18146  2.89801  2.37887  2.77519  2.98518  4.58477  3.61503
          0.27755  4.31408  1.47412  0.61958  0.77255  0.65777  0.72982
    234   2.39395  4.35979  3.38936  2.83212  3.53092  2.58832  3.79727  2.86687  2.74247  2.13487  2.99677  3.24763  3.91562  3.09141  2.85024  2.77136  2.82125  2.63678  4.96249  3.72047    401 - -
          2.68603  4.42230  2.77525  2.73129  3.46348  2.40518  3.72500  3.29359  2.67738  2.69360  4.24695  2.90352  2.73745  3.18139  2.89806  2.37862  2.77525  2.98524  4.58482  3.61508
          0.18098  1.85028  4.78478  0.80047  0.59623  0.39678  1.11621
    235   2.05285  4.72547  3.10348  2.36261  4.32289  3.35644  3.92798  3.73309  2.77247  3.35750  4.17413  3.15008  3.90842  3.10175  3.21108  1.42286  2.56592  3.33385  5.59574  4.28224    406 - -
          2.68618  4.42225  2.77519  2.73123  3.46354  2.40513  3.72494  3.29354  2.67741  2.69355  4.24690  2.90347  2.73739  3.18146  2.89801  2.37887  2.77519  2.98518  4.58477  3.61503
          0.01900  4.36888  5.09123  0.61958  0.77255  0.48724  0.95274
    236   2.91420  5.19096  3.16399  2.64404  4.58803  3.61151  3.75748  3.99508  1.15066  3.49640  4.30869  3.13557  3.33489  2.66620  2.61013  2.90618  2.69458  3.62785  5.62312  4.33044    407 - -
          2.68618  4.42225  2.77519  2.73123  3.46354  2.40513  3.72494  3.29354  2.67741  2.69355  4.24690  2.90347  2.73739  3.18146  2.89801  2.37887  2.77519  2.98518  4.58477  3.61503
          0.01820  4.41146  5.13380  0.61958  0.77255  0.52733  0.89203
    237   2.97977  5.06080  3.10489  2.75194  3.73567  3.63989  1.27466  3.78213  2.63788  2.96799  4.24006  2.49987  4.11123  3.11931  2.98156  3.01104  3.23261  3.47937  5.16232  3.65549    408 - -
          2.68618  4.42225  2.77519  2.73123  3.46354  2.40513  3.72494  3.29354  2.67741  2.69355  4.24690  2.90347  2.73739  3.18146  2.89801  2.37887  2.77519  2.98518  4.58477  3.61503
          0.01820  4.41146  5.13380  0.61958  0.77255  0.52733  0.89203
    238   1.74570  5.18407  2.55320  2.24086  4.49965  3.45401  3.71482  3.96605  2.30107  3.48413  4.25596  2.62085  3.89317  2.83381  2.99793  2.23841  2.99422  3.56347  5.65076  4.25004    409 - -
          2.68618  4.42225  2.77519  2.73123  3.46354  2.40513  3.72494  3.29354  2.67741  2.69355  4.24690  2.90347  2.73739  3.18146  2.89801  2.37887  2.77519  2.98518  4.58477  3.61503
          0.01820  4.41146  5.13380  0.61958  0.77255  0.46062  0.99667
    239   2.63133  4.65395  3.30454  2.91003  4.29322  3.37181  3.39436  3.75113  2.91861  3.38814  4.22259  3.30169  3.96911  3.27798  3.30550  1.15580  2.09929  3.34485  5.60796  4.30932    410 - -
          2.68618  4.42225  2.77519  2.73123  3.46354  2.40513  3.72494  3.29354  2.67741  2.69355  4.24690  2.90347  2.73739  3.18146  2.89801  2.37887  2.77519  2.98518  4.58477  3.61503
          0.01771  4.43821  5.16056  0.61958  0.77255  0.48576  0.95510
    240   2.32542  4.61337  3.34871  2.83999  4.10537  3.42134  3.95701  3.48813  2.82209  3.15284  3.99338  3.25958  3.94451  2.81159  3.23359  1.40916  2.38192  2.72843  5.43832  4.15895    411 - -
          2.68618  4.42225  2.77519  2.73123  3.46354  2.40513  3.72494  3.29354  2.67741  2.69355  4.24690  2.90347  2.73739  3.18146  2.89801  2.37887  2.77519  2.98518  4.58477  3.61503
          0.01771  4.43821  5.16056  0.61958  0.77255  0.48576  0.95510
    241   2.49570  4.46023  3.65607  3.40229  4.69492  3.20040  4.51518  4.13752  3.47857  3.80696  4.62138  3.56140  3.04407  3.77461  3.79223  0.72795  2.76730  3.53355  6.01370  4.79540    412 - -
          2.68618  4.42225  2.77519  2.73123  3.46354  2.40513  3.72494  3.29354  2.67741  2.69355  4.24690  2.90347  2.73739  3.18146  2.89801  2.37887  2.77519  2.98518  4.58477  3.61503
          0.07549  4.43821  2.79861  0.61958  0.77255  0.48576  0.95510
    242   2.51780  4.78753  3.09272  2.62277  4.16897  2.72635  3.81986  3.58732  2.42722  3.20448  4.02921  3.10777  3.91814  2.99080  3.06703  1.46126  2.94678  3.24407  5.44958  3.62197    413 - -
          2.68618  4.42225  2.77519  2.73123  3.46354  2.40513  3.72494  3.29354  2.67741  2.69355  4.24690  2.90347  2.73739  3.18146  2.89801  2.37887  2.77519  2.98518  4.58477  3.61503
          0.26231  4.38148  1.52223  0.61958  0.77255  0.57073  0.83267
    243   2.36954  4.30725  3.43905  3.22863  4.45385  1.11396  4.35048  3.82816  3.33081  3.55690  4.41205  3.40404  3.81343  3.63138  3.62930  2.54570  2.01627  3.29399  5.78149  4.58044    414 - -
          2.68618  4.42225  2.77519  2.73123  3.46354  2.40513  3.72494  3.29354  2.67741  2.69355  4.24690  2.90347  2.73739  3.18146  2.89801  2.37887  2.77519  2.98518  4.58477  3.61503
          0.02387  4.14303  4.86537  0.61958  0.77255  0.36861  1.17667
    244   2.67329  4.58389  3.78323  3.65955  4.67859  3.30926  4.73275  4.29409  3.77385  3.98117  4.87915  3.76564  4.09762  4.08105  4.01566  0.50474  3.19862  3.70071  6.00917  4.77682    415 - -
          2.68618  4.42225  2.77519  2.73123  3.46354  2.40513  3.72494  3.29354  2.67741  2.69355  4.24690  2.90347  2.73739  3.18146  2.89801  2.37887  2.77519  2.98518  4.58477  3.61503
          0.01829  4.40647  5.12882  0.61958  0.77255  0.53477  0.88141
    245   2.75820  5.04542  3.07480  2.52383  4.31989  3.53581  2.55763  3.16090  2.38021  3.31182  4.11174  1.92943  3.92793  2.72249  2.31617  2.76138  2.98238  3.41012  5.48797  4.14746    416 - -
          2.68618  4.42225  2.77519  2.73123  3.46354  2.40513  3.72494  3.29354  2.67741  2.69355  4.24690  2.90347  2.73739  3.18146  2.89801  2.37887  2.77519  2.98518  4.58477  3.61503
          0.01829  4.40647  5.12882  0.61958  0.77255  0.53477  0.88141
    246   2.48782  4.43772  3.56303  3.02835  3.29046  3.53023  3.99755  3.04214  2.98313  2.76896  3.07570  3.40318  4.00937  3.29773  3.34338  1.33960  2.75914  2.78972  5.15879  3.91151    417 - -
          2.68618  4.42225  2.77519  2.73123  3.46354  2.40513  3.72494  3.29354  2.67741  2.69355  4.24690  2.90347  2.73739  3.18146  2.89801  2.37887  2.77519  2.98518  4.58477  3.61503
          0.01829  4.40647  5.12882  0.61958  0.77255  0.53477  0.88141
    247   3.72684  5.46050  4.28120  3.71726  4.96012  4.06589  4.36815  4.57152  2.65653  3.98886  5.00107  4.02179  4.56651  3.58542  0.40235  3.80271  3.97147  4.27776  5.83806  4.80306    418 - -
          2.68618  4.42225  2.77519  2.73123  3.46354  2.40513  3.72494  3.29354  2.67741  2.69355  4.24690  2.90347  2.73739  3.18146  2.89801  2.37887  2.77519  2.98518  4.58477  3.61503
          0.01829  4.40647  5.12882  0.61958  0.77255  0.53477  0.88141
    248   2.75671  4.65736  3.35425  2.99582  2.90050  3.51485  4.03390  3.44520  3.03946  3.10340  4.02688  2.88155  1.20146  3.37045  3.40472  2.89790  3.08936  3.15088  5.17531  3.74620    419 - -
          2.68618  4.42225  2.77519  2.73123  3.46354  2.40513  3.72494  3.29354  2.67741  2.69355  4.24690  2.90347  2.73739  3.18146  2.89801  2.37887  2.77519  2.98518  4.58477  3.61503
          0.01829  4.40647  5.12882  0.61958  0.77255  0.53477  0.88141
    249   2.31593  4.20984  4.14730  3.56965  3.34679  3.83453  4.16476  2.37076  3.46123  2.07877  3.03931  3.80279  4.20794  3.69741  3.66717  2.75602  2.69959  1.50783  4.88024  3.68390    420 - -
          2.68618  4.42225  2.77519  2.73123  3.46354  2.40513  3.72494  3.29354  2.67741  2.69355  4.24690  2.90347  2.73739  3.18146  2.89801  2.37887  2.77519  2.98518  4.58477  3.61503
          0.01829  4.40647  5.12882  0.61958  0.77255  0.53477  0.88141
    250   3.25870  5.90598  0.82572  1.98779  5.21328  2.83391  4.04488  4.76906  3.15030  4.23873  5.11430  2.88656  4.09152  3.22162  3.80684  3.11288  3.56722  4.30908  6.38772  4.82898    421 - -
          2.68618  4.42225  2.77519  2.73123  3.46354  2.40513  3.72494  3.29354  2.67741  2.69355  4.24690  2.90347  2.73739  3.18146  2.89801  2.37887  2.77519  2.98518  4.58477  3.61503
          0.01829  4.40647  5.12882  0.61958  0.77255  0.53477  0.88141
    251   2.67329  4.58389  3.78323  3.65955  4.67859  3.30926  4.73275  4.29409  3.77385  3.98117  4.87915  3.76564  4.09762  4.08105  4.01566  0.50474  3.19862  3.70071  6.00917  4.77682    422 - -
          2.68618  4.42225  2.77519  2.73123  3.46354  2.40513  3.72494  3.29354  2.67741  2.69355  4.24690  2.90347  2.73739  3.18146  2.89801  2.37887  2.77519  2.98518  4.58477  3.61503
          0.01829  4.40647  5.12882  0.61958  0.77255  0.53477  0.88141
    252   0.62083  4.39923  3.91248  3.73094  4.73523  2.44964  4.74190  4.11031  3.82315  3.86044  4.69987  3.72654  3.98447  4.06989  4.05958  2.68268  3.01622  3.50363  6.07426  4.92798    423 - -
          2.68618  4.42225  2.77519  2.73123  3.46354  2.40513  3.72494  3.29354  2.67741  2.69355  4.24690  2.90347  2.73739  3.18146  2.89801  2.37887  2.77519  2.98518  4.58477  3.61503
          0.01829  4.40647  5.12882  0.61958  0.77255  0.53477  0.88141
    253   3.34146  4.94999  4.03547  3.78369  2.57441  4.02926  3.87907  3.67649  3.69876  3.17117  4.29323  3.91771  4.54979  3.97696  3.89949  2.80761  3.67022  3.46901  4.22031  0.70185    424 - -
          2.68618  4.42225  2.77519  2.73123  3.46354  2.40513  3.72494  3.29354  2.67741  2.69355  4.24690  2.90347  2.73739  3.18146  2.89801  2.37887  2.77519  2.98518  4.58477  3.61503
          0.01829  4.40647  5.12882  0.61958  0.77255  0.53477  0.88141
    254   0.78141  4.54429  3.41022  3.20634  4.55332  3.25921  4.40053  3.94726  3.35653  3.67313  4.52859  2.51145  3.99012  3.66137  3.69146  2.73859  3.05064  3.44940  5.89430  4.63505    425 - -
          2.68618  4.42225  2.77519  2.73123  3.46354  2.40513  3.72494  3.29354  2.67741  2.69355  4.24690  2.90347  2.73739  3.18146  2.89801  2.37887  2.77519  2.98518  4.58477  3.61503
          0.01829  4.40647  5.12882  0.61958  0.77255  0.53477  0.88141
    255   2.80479  4.88942  2.93960  2.42756  4.62734  3.37816  4.16113  4.09287  3.04673  3.72136  4.57894  3.23260  4.03617  3.36899  3.44937  0.84586  3.19796  3.64344  5.89520  4.56532    426 - -
          2.68618  4.42225  2.77519  2.73123  3.46354  2.40513  3.72494  3.29354  2.67741  2.69355  4.24690  2.90347  2.73739  3.18146  2.89801  2.37887  2.77519  2.98518  4.58477  3.61503
          0.01829  4.40647  5.12882  0.61958  0.77255  0.53477  0.88141
    256   2.90762  4.41434  4.17812  3.61724  3.26545  3.97046  3.41164  2.19134  3.41712  2.14002  1.35116  3.88415  4.32624  3.72614  3.62776  3.27339  3.14233  2.50723  4.91574  3.66583    427 - -
          2.68618  4.42225  2.77519  2.73123  3.46354  2.40513  3.72494  3.29354  2.67741  2.69355  4.24690  2.90347  2.73739  3.18146  2.89801  2.37887  2.77519  2.98518  4.58477  3.61503
          0.01829  4.40647  5.12882  0.61958  0.77255  0.53477  0.88141
    257   2.67329  4.58389  3.78323  3.65955  4.67859  3.30926  4.73275  4.29409  3.77385  3.98117  4.87915  3.76564  4.09762  4.08105  4.01566  0.50474  3.19862  3.70071  6.00917  4.77682    428 - -
          2.68618  4.42225  2.77519  2.73123  3.46354  2.40513  3.72494  3.29354  2.67741  2.69355  4.24690  2.90347  2.73739  3.18146  2.89801  2.37887  2.77519  2.98518  4.58477  3.61503
          0.06189  4.40647  3.04038  0.61958  0.77255  0.53477  0.88141
    258   2.35828  4.54651  3.35865  2.81531  3.86040  3.48744  3.87549  2.86695  2.75749  2.91127  3.77468  3.24677  3.94594  3.10888  2.76395  2.34188  1.65729  2.93579  5.23207  3.96705    429 - -
          2.68618  4.42225  2.77519  2.73123  3.46354  2.40513  3.72494  3.29354  2.67741  2.69355  4.24690  2.90347  2.73739  3.18146  2.89801  2.37887  2.77519  2.98518  4.58477  3.61503
          0.01910  4.36368  5.08602  0.61958  0.77255  0.59505  0.80192
    259   2.69184  4.83228  2.48685  2.67134  4.68844  1.37196  4.09945  4.16512  3.05252  3.75260  4.56455  3.13229  3.94486  3.28555  3.53030  1.70340  3.09078  3.65401  5.93895  4.58809    430 - -
          2.68625  4.42249  2.77543  2.73147  3.46378  2.40474  3.72449  3.29378  2.67765  2.69379  4.24714  2.90371  2.73741  3.18170  2.89804  2.37853  2.77451  2.98504  4.58501  3.61527
          0.33894  1.26836  5.08602  1.29278  0.32090  0.59505  0.80192
    260   1.50248  4.70497  3.13461  2.72087  4.30744  2.81404  3.93473  3.72921  2.77195  3.34572  4.16410  3.16522  2.29354  2.63587  3.19927  2.69778  2.95009  3.32937  5.58253  4.27617    436 - -
          2.68622  4.42230  2.77524  2.73128  3.46358  2.40496  3.72499  3.29358  2.67745  2.69359  4.24694  2.90334  2.73744  3.18151  2.89805  2.37891  2.77494  2.98523  4.58481  3.61508
          0.06378  2.88948  5.08602  1.11210  0.39879  0.59505  0.80192
    261   2.70205  4.98883  2.97618  2.46394  4.25968  3.25605  2.79998  3.69592  2.33524  2.71511  4.06177  1.93685  3.27969  2.82612  2.90222  2.70886  2.93473  3.34473  5.46788  4.11436    442 - -
          2.68618  4.42225  2.77519  2.73123  3.46354  2.40513  3.72494  3.29354  2.67741  2.69355  4.24690  2.90347  2.73739  3.18146  2.89801  2.37887  2.77519  2.98518  4.58477  3.61503
          0.01910  4.36368  5.08602  0.61958  0.77255  0.51657  0.90774
    262   2.71948  4.74258  3.40491  3.01027  4.47675  3.41108  4.09272  3.95731  2.75875  3.55560  4.40245  3.37050  4.02239  3.29022  2.32132  0.96538  3.09852  3.51922  5.70125  4.42883    443 - -
          2.68618  4.42225  2.77519  2.73123  3.46354  2.40513  3.72494  3.29354  2.67741  2.69355  4.24690  2.90347  2.73739  3.18146  2.89801  2.37887  2.77519  2.98518  4.58477  3.61503
          0.01847  4.39678  5.11913  0.61958  0.77255  0.54897  0.86166
    263   2.56099  4.55542  3.33457  2.78900  3.78608  3.53821  3.23123  2.98199  2.75716  2.84570  3.71294  3.23782  3.49876  3.09132  3.15949  1.64609  2.90509  2.33875  5.17157  3.90285    444 - -
          2.68618  4.42225  2.77519  2.73123  3.46354  2.40513  3.72494  3.29354  2.67741  2.69355  4.24690  2.90347  2.73739  3.18146  2.89801  2.37887  2.77519  2.98518  4.58477  3.61503
          0.01847  4.39678  5.11913  0.61958  0.77255  0.54897  0.86166
    264   3.44620  5.13719  4.22297  4.20118  5.27285  0.24191  5.25507  5.03329  4.45086  4.60545  5.60757  4.39011  4.54007  4.73437  4.59839  3.63757  3.96593  4.45974  6.19705  5.40311    445 - -
          2.68618  4.42225  2.77519  2.73123  3.46354  2.40513  3.72494  3.29354  2.67741  2.69355  4.24690  2.90347  2.73739  3.18146  2.89801  2.37887  2.77519  2.98518  4.58477  3.61503
          0.01847  4.39678  5.11913  0.61958  0.77255  0.54897  0.86166
    265   2.66452  4.58534  3.29436  2.73389  3.76932  3.56560  3.80366  3.14560  2.51978  2.44604  3.68739  3.20170  2.93488  3.03607  2.95108  2.42933  2.21367  2.39490  5.14723  3.87514    446 - -
          2.68618  4.42225  2.77519  2.73123  3.46354  2.40513  3.72494  3.29354  2.67741  2.69355  4.24690  2.90347  2.73739  3.18146  2.89801  2.37887  2.77519  2.98518  4.58477  3.61503
          0.01847  4.39678  5.11913  0.61958  0.77255  0.54897  0.86166
    266   2.39988  5.01514  2.81437  2.11851  4.51640  3.40538  3.88293  3.96299  2.72733  3.53373  4.34125  2.76509  3.94411  3.03706  3.20110  1.31256  3.06929  3.55422  5.73371  4.36639    447 - -
          2.68623  4.42230  2.77524  2.73108  3.46359  2.40517  3.72499  3.29359  2.67745  2.69360  4.24694  2.90328  2.73744  3.18097  2.89805  2.37891  2.77524  2.98523  4.58482  3.61508
          0.22782  2.19567  2.38108  0.71165  0.67498  0.54897  0.86166
    267   2.42682  4.36613  3.56570  2.99108  3.50052  3.63972  3.88641  2.72305  2.57148  1.65533  3.30045  3.38585  4.01807  3.22062  2.95689  2.89283  2.66071  2.61406  4.95120  3.72381    451 - -
          2.68618  4.42225  2.77519  2.73123  3.46354  2.40513  3.72494  3.29354  2.67741  2.69355  4.24690  2.90347  2.73739  3.18146  2.89801  2.37887  2.77519  2.98518  4.58477  3.61503
          0.02023  4.30634  5.02869  0.61958  0.77255  0.47072  0.97964
    268   2.12049  3.96282  2.68250  2.60402  4.32315  1.86472  3.83199  3.75851  2.64745  3.34638  4.14323  2.62177  3.88830  2.98149  3.10989  2.42770  2.92523  3.35978  5.56331  4.22651    452 - -
          2.68618  4.42225  2.77519  2.73123  3.46354  2.40513  3.72494  3.29354  2.67741  2.69355  4.24690  2.90347  2.73739  3.18146  2.89801  2.37887  2.77519  2.98518  4.58477  3.61503
          0.01847  4.39678  5.11913  0.61958  0.77255  0.54897  0.86166
    269   3.31423  5.40724  3.50414  2.49857  4.87428  3.84553  3.89086  4.25191  2.19410  3.69583  4.58542  3.41363  4.26529  3.03671  0.81774  3.30575  3.50013  3.93039  5.71887  4.55272    453 - -
          2.68618  4.42225  2.77519  2.73123  3.46354  2.40513  3.72494  3.29354  2.67741  2.69355  4.24690  2.90347  2.73739  3.18146  2.89801  2.37887  2.77519  2.98518  4.58477  3.61503
          0.01847  4.39678  5.11913  0.61958  0.77255  0.54897  0.86166
    270   2.49295  4.87792  3.07699  2.54872  4.20348  3.02047  3.19110  3.62457  2.51793  3.21710  4.02644  3.05575  2.00512  2.89267  2.64302  2.71458  2.49436  3.27961  5.44511  4.11358    454 - -
          2.68618  4.42225  2.77519  2.73123  3.46354  2.40513  3.72494  3.29354  2.67741  2.69355  4.24690  2.90347  2.73739  3.18146  2.89801  2.37887  2.77519  2.98518  4.58477  3.61503
          0.01847  4.39678  5.11913  0.61958  0.77255  0.54897  0.86166
    271   2.17771  4.90550  3.05083  2.50157  4.16847  3.49081  3.20121  3.43153  2.29299  3.18097  3.98720  3.02198  3.88802  2.72757  2.94005  1.96797  2.49295  3.25489  5.41085  4.07078    455 - -
          2.68618  4.42225  2.77519  2.73123  3.46354  2.40513  3.72494  3.29354  2.67741  2.69355  4.24690  2.90347  2.73739  3.18146  2.89801  2.37887  2.77519  2.98518  4.58477  3.61503
          0.01847  4.39678  5.11913  0.61958  0.77255  0.54897  0.86166
    272   2.56995  4.18904  3.94002  3.36036  2.85780  3.43688  3.44175  2.46770  3.26626  2.21469  2.16258  3.63613  4.09963  3.51473  3.50392  2.33955  2.88925  2.35561  4.79377  3.59201    456 - -
          2.68618  4.42225  2.77519  2.73123  3.46354  2.40513  3.72494  3.29354  2.67741  2.69355  4.24690  2.90347  2.73739  3.18146  2.89801  2.37887  2.77519  2.98518  4.58477  3.61503
          0.01847  4.39678  5.11913  0.61958  0.77255  0.54897  0.86166
    273   2.66757  4.90997  3.03959  2.49640  4.19599  2.47564  3.70663  3.30217  2.42320  3.20792  4.00966  3.01683  3.30022  2.47027  2.95603  2.21518  2.35606  3.27709  5.43293  4.08804    457 - -
          2.68618  4.42225  2.77519  2.73123  3.46354  2.40513  3.72494  3.29354  2.67741  2.69355  4.24690  2.90347  2.73739  3.18146  2.89801  2.37887  2.77519  2.98518  4.58477  3.61503
          0.01847  4.39678  5.11913  0.61958  0.77255  0.54897  0.86166
    274   2.35451  4.94693  3.03123  2.48676  4.26551  2.99277  3.70344  3.69963  2.47029  3.12300  4.06050  3.00812  3.04190  2.67464  2.51071  1.89981  2.91239  3.33704  5.47582  4.12353    458 - -
          2.68618  4.42225  2.77519  2.73123  3.46354  2.40513  3.72494  3.29354  2.67741  2.69355  4.24690  2.90347  2.73739  3.18146  2.89801  2.37887  2.77519  2.98518  4.58477  3.61503
          0.11067  4.39678  2.38108  0.61958  0.77255  0.54897  0.86166
    275   2.41456  5.07159  2.93639  2.38589  4.38483  3.44044  3.15773  3.84279  2.30538  3.36075  4.12484  2.50323  3.22261  2.59955  2.30375  2.42275  2.75081  3.44590  5.52315  4.14118    459 - -
          2.68618  4.42225  2.77519  2.73123  3.46354  2.40513  3.72494  3.29354  2.67741  2.69355  4.24690  2.90347  2.73739  3.18146  2.89801  2.37887  2.77519  2.98518  4.58477  3.61503
          0.09885  4.30634  2.51781  0.61958  0.77255  0.66695  0.72005
    276   1.99214  4.76634  3.03826  2.51093  3.65889  2.82464  3.69704  3.45429  2.38229  3.07040  3.89254  3.01662  3.85384  2.55123  2.95813  2.28699  2.86522  3.13311  5.32460  4.00192    460 - -
          2.68603  4.42230  2.77524  2.73128  3.46359  2.40518  3.72499  3.29327  2.67746  2.69360  4.24695  2.90352  2.73744  3.18151  2.89784  2.37892  2.77524  2.98523  4.58482  3.61460
          0.33557  1.28013  4.95171  0.18421  1.78237  0.42368  1.06315
    277   2.63578  5.09773  2.99789  2.33408  4.41816  3.48592  3.66579  3.86804  2.01694  3.38714  4.15830  2.97608  3.53547  2.77933  2.16736  2.29283  2.34329  3.47784  5.54773  4.17934    462 - -
          2.68618  4.42225  2.77519  2.73123  3.46354  2.40513  3.72494  3.29354  2.67741  2.69355  4.24690  2.90347  2.73739  3.18146  2.89801  2.37887  2.77519  2.98518  4.58477  3.61503
          0.01847  4.39678  5.11913  0.61958  0.77255  0.54897  0.86166
    278   2.68440  4.81710  3.17542  2.62464  4.15177  3.49582  3.77164  3.55473  2.45398  3.16680  3.99001  3.11230  3.92459  2.93269  2.26416  1.87365  2.13612  2.97570  5.40870  4.10016    463 - -
          2.68618  4.42225  2.77519  2.73123  3.46354  2.40513  3.72494  3.29354  2.67741  2.69355  4.24690  2.90347  2.73739  3.18146  2.89801  2.37887  2.77519  2.98518  4.58477  3.61503
          0.01847  4.39678  5.11913  0.61958  0.77255  0.54897  0.86166
    279   2.51826  5.11302  2.47775  2.40063  4.45505  3.16417  3.68945  3.92010  2.46040  3.43908  4.20415  2.80597  3.46094  2.53724  2.95152  1.79380  2.66193  3.51263  5.60410  4.21084    464 - -
          2.68618  4.42225  2.77519  2.73123  3.46354  2.40513  3.72494  3.29354  2.67741  2.69355  4.24690  2.90347  2.73739  3.18146  2.89801  2.37887  2.77519  2.98518  4.58477  3.61503
          0.01847  4.39678  5.11913  0.61958  0.77255  0.54897  0.86166
    280   2.82099  5.34663  2.21865  1.53608  4.66933  3.43718  3.74040  4.16168  2.55311  3.64332  4.40758  2.64385  3.90905  2.42078  3.07107  2.56711  2.63816  3.72797  5.78419  4.34868    465 - -
          2.68618  4.42225  2.77519  2.73123  3.46354  2.40513  3.72494  3.29354  2.67741  2.69355  4.24690  2.90347  2.73739  3.18146  2.89801  2.37887  2.77519  2.98518  4.58477  3.61503
          0.01847  4.39678  5.11913  0.61958  0.77255  0.54897  0.86166
    281   2.87639  5.17118  3.16221  2.51980  4.48693  3.60777  2.84986  3.92130  2.26851  3.14397  4.23493  3.10295  3.99505  1.46419  2.36039  2.86567  3.08694  3.56370  5.55547  4.24578    466 - -
          2.68618  4.42225  2.77519  2.73123  3.46354  2.40513  3.72494  3.29354  2.67741  2.69355  4.24690  2.90347  2.73739  3.18146  2.89801  2.37887  2.77519  2.98518  4.58477  3.61503
          0.01847  4.39678  5.11913  0.61958  0.77255  0.54897  0.86166
    282   2.66772  4.97281  3.16822  2.67958  4.49518  3.49840  3.82689  3.89784  1.22760  3.45646  4.26821  3.15099  3.97635  2.96852  2.80103  2.32155  2.62599  3.50839  5.62422  4.32401    467 - -
          2.68618  4.42225  2.77519  2.73123  3.46354  2.40513  3.72494  3.29354  2.67741  2.69355  4.24690  2.90347  2.73739  3.18146  2.89801  2.37887  2.77519  2.98518  4.58477  3.61503
          0.01847  4.39678  5.11913  0.61958  0.77255  0.54897  0.86166
    283   3.28886  4.56962  5.12748  4.59795  3.65544  4.68540  5.18482  1.73892  4.48396  2.15388  2.57139  4.77711  4.94841  4.68317  4.62760  4.05595  3.53744  0.86779  5.60950  4.44742    468 - -
          2.68618  4.42225  2.77519  2.73123  3.46354  2.40513  3.72494  3.29354  2.67741  2.69355  4.24690  2.90347  2.73739  3.18146  2.89801  2.37887  2.77519  2.98518  4.58477  3.61503
          0.01847  4.39678  5.11913  0.61958  0.77255  0.54897  0.86166
    284   2.92896  5.39157  2.69375  1.31434  4.69092  3.49217  3.03705  4.18707  2.52980  3.67050  4.46682  2.96000  3.97778  2.05907  2.97285  2.86938  3.16983  3.78046  5.79307  4.38770    469 - -
          2.68618  4.42225  2.77519  2.73123  3.46354  2.40513  3.72494  3.29354  2.67741  2.69355  4.24690  2.90347  2.73739  3.18146  2.89801  2.37887  2.77519  2.98518  4.58477  3.61503
          0.01847  4.39678  5.11913  0.61958  0.77255  0.54897  0.86166
    285   2.72969  5.13384  2.57341  2.40958  4.48632  3.44497  3.71520  3.95073  2.48877  3.47088  4.24214  2.12920  3.88604  2.83429  2.62942  1.78342  2.77635  3.54355  5.63581  4.24360    470 - -
          2.68618  4.42225  2.77519  2.73123  3.46354  2.40513  3.72494  3.29354  2.67741  2.69355  4.24690  2.90347  2.73739  3.18146  2.89801  2.37887  2.77519  2.98518  4.58477  3.61503
          0.01847  4.39678  5.11913  0.61958  0.77255  0.54897  0.86166
    286   4.27411  5.33258  5.16900  5.00025  1.35758  4.86491  3.66803  3.88441  4.80881  3.10563  4.44080  4.46406  5.14380  4.59524  4.70719  4.26507  4.48297  3.83169  3.76070  0.72109    471 - -
          2.68618  4.42225  2.77519  2.73123  3.46354  2.40513  3.72494  3.29354  2.67741  2.69355  4.24690  2.90347  2.73739  3.18146  2.89801  2.37887  2.77519  2.98518  4.58477  3.61503
          0.01847  4.39678  5.11913  0.61958  0.77255  0.54897  0.86166
    287   3.80562  5.12944  5.03379  4.70577  3.42971  4.64554  5.20466  2.68659  4.47364  0.42316  3.33973  4.93516  5.00946  4.70844  4.55133  4.32885  4.08535  2.85414  5.46469  4.29975    472 - -
          2.68618  4.42225  2.77519  2.73123  3.46354  2.40513  3.72494  3.29354  2.67741  2.69355  4.24690  2.90347  2.73739  3.18146  2.89801  2.37887  2.77519  2.98518  4.58477  3.61503
          0.01847  4.39678  5.11913  0.61958  0.77255  0.54897  0.86166
    288   2.84962  5.23789  3.13809  2.37330  4.61159  3.58466  2.54842  4.04241  2.04697  3.50874  4.28941  3.06268  3.96553  2.27260  1.81140  2.82064  2.83200  3.64809  5.61158  4.28891    473 - -
          2.68618  4.42225  2.77519  2.73123  3.46354  2.40513  3.72494  3.29354  2.67741  2.69355  4.24690  2.90347  2.73739  3.18146  2.89801  2.37887  2.77519  2.98518  4.58477  3.61503
          0.01847  4.39678  5.11913  0.61958  0.77255  0.54897  0.86166
    289   3.25225  5.94593  0.90163  1.99958  5.21563  3.41853  4.01922  4.77939  3.11588  4.23630  5.10688  2.20653  4.07776  3.19220  3.77323  3.09822  3.55424  4.31678  6.38506  4.81176    474 - -
          2.68618  4.42225  2.77519  2.73123  3.46354  2.40513  3.72494  3.29354  2.67741  2.69355  4.24690  2.90347  2.73739  3.18146  2.89801  2.37887  2.77519  2.98518  4.58477  3.61503
          0.01847  4.39678  5.11913  0.61958  0.77255  0.54897  0.86166
    290   3.12182  4.54229  4.71843  4.28397  3.78928  4.27637  5.00160  0.83002  4.13415  2.38624  3.63520  4.45527  4.72364  4.44731  4.32545  3.69217  2.61005  1.89989  5.64280  4.43118    475 - -
          2.68618  4.42225  2.77519  2.73123  3.46354  2.40513  3.72494  3.29354  2.67741  2.69355  4.24690  2.90347  2.73739  3.18146  2.89801  2.37887  2.77519  2.98518  4.58477  3.61503
          0.01847  4.39678  5.11913  0.61958  0.77255  0.54897  0.86166
    291   3.59916  5.23330  4.26488  4.19884  5.10055  3.89308  5.20200  4.82223  4.30922  4.37172  5.46325  4.44013  0.25353  4.67838  4.46580  3.78936  4.08489  4.39911  6.10527  5.23735    476 - -
          2.68618  4.42225  2.77519  2.73123  3.46354  2.40513  3.72494  3.29354  2.67741  2.69355  4.24690  2.90347  2.73739  3.18146  2.89801  2.37887  2.77519  2.98518  4.58477  3.61503
          0.01847  4.39678  5.11913  0.61958  0.77255  0.54897  0.86166
    292   2.82386  5.29135  2.20963  1.36665  4.59263  3.44883  3.75099  3.23030  2.56540  3.57609  4.35712  2.91894  3.91933  2.56402  3.07281  2.77545  3.06819  3.65765  5.73987  4.32109    477 - -
          2.68618  4.42225  2.77519  2.73123  3.46354  2.40513  3.72494  3.29354  2.67741  2.69355  4.24690  2.90347  2.73739  3.18146  2.89801  2.37887  2.77519  2.98518  4.58477  3.61503
          0.01847  4.39678  5.11913  0.61958  0.77255  0.54897  0.86166
    293   3.44620  5.13719  4.22297  4.20118  5.27285  0.24191  5.25507  5.03329  4.45086  4.60545  5.60757  4.39011  4.54007  4.73437  4.59839  3.63757  3.96593  4.45974  6.19705  5.40311    478 - -
          2.68618  4.42225  2.77519  2.73123  3.46354  2.40513  3.72494  3.29354  2.67741  2.69355  4.24690  2.90347  2.73739  3.18146  2.89801  2.37887  2.77519  2.98518  4.58477  3.61503
          0.01847  4.39678  5.11913  0.61958  0.77255  0.54897  0.86166
    294   3.80562  5.12944  5.03379  4.70577  3.42971  4.64554  5.20466  2.68659  4.47364  0.42316  3.33973  4.93516  5.00946  4.70844  4.55133  4.32885  4.08535  2.85414  5.46469  4.29975    479 - -
          2.68618  4.42225  2.77519  2.73123  3.46354  2.40513  3.72494  3.29354  2.67741  2.69355  4.24690  2.90347  2.73739  3.18146  2.89801  2.37887  2.77519  2.98518  4.58477  3.61503
          0.01847  4.39678  5.11913  0.61958  0.77255  0.54897  0.86166
    295   2.74868  4.40746  3.69513  3.13255  3.24804  3.73220  2.93968  2.89059  3.03041  1.99944  3.50523  3.49408  4.10667  2.90356  3.34175  2.99199  2.97876  2.41032  4.76182  2.01016    480 - -
          2.68618  4.42225  2.77519  2.73123  3.46354  2.40513  3.72494  3.29354  2.67741  2.69355  4.24690  2.90347  2.73739  3.18146  2.89801  2.37887  2.77519  2.98518  4.58477  3.61503
          0.01847  4.39678  5.11913  0.61958  0.77255  0.54897  0.86166
    296   3.59916  5.23330  4.26488  4.19884  5.10055  3.89308  5.20200  4.82223  4.30922  4.37172  5.46325  4.44013  0.25353  4.67838  4.46580  3.78936  4.08489  4.39911  6.10527  5.23735    481 - -
          2.68618  4.42225  2.77519  2.73123  3.46354  2.40513  3.72494  3.29354  2.67741  2.69355  4.24690  2.90347  2.73739  3.18146  2.89801  2.37887  2.77519  2.98518  4.58477  3.61503
          0.01847  4.39678  5.11913  0.61958  0.77255  0.54897  0.86166
    297   2.96818  5.31801  3.27454  2.66087  4.73305  3.66909  3.08798  4.13860  1.63018  3.57403  4.37191  2.38388  4.04035  2.61360  1.68516  2.93552  3.16273  3.75396  5.64098  4.36436    482 - -
          2.68618  4.42225  2.77519  2.73123  3.46354  2.40513  3.72494  3.29354  2.67741  2.69355  4.24690  2.90347  2.73739  3.18146  2.89801  2.37887  2.77519  2.98518  4.58477  3.61503
          0.01847  4.39678  5.11913  0.61958  0.77255  0.54897  0.86166
    298   2.68111  4.99423  2.81247  2.44898  3.83073  3.47811  2.30578  3.70432  2.45476  3.26620  4.05644  2.69126  3.87424  2.37509  2.92960  2.47687  2.91289  3.34614  5.44999  3.05199    483 - -
          2.68626  4.42233  2.77528  2.73132  3.46362  2.40506  3.72503  3.29362  2.67730  2.69343  4.24698  2.90355  2.73718  3.18155  2.89809  2.37868  2.77528  2.98527  4.58485  3.61511
          0.32260  1.31023  5.11913  0.43345  1.04488  0.54897  0.86166
    299   2.77966  4.23468  4.26510  3.67918  3.28429  3.90587  4.21563  2.32037  3.54317  1.91668  2.03309  3.89030  4.25916  3.76896  3.04455  3.19879  2.86369  1.76669  4.87140  3.69173    486 - -
          2.68618  4.42225  2.77519  2.73123  3.46354  2.40513  3.72494  3.29354  2.67741  2.69355  4.24690  2.90347  2.73739  3.18146  2.89801  2.37887  2.77519  2.98518  4.58477  3.61503
          0.01847  4.39678  5.11913  0.61958  0.77255  0.54897  0.86166
    300   2.14810  4.39980  3.52796  2.67358  3.56342  3.62683  3.91220  2.43608  2.92945  2.62829  3.52342  3.37730  3.29141  3.23529  3.28724  2.55046  2.90313  1.93512  5.00737  3.77065    487 - -
          2.68618  4.42225  2.77519  2.73123  3.46354  2.40513  3.72494  3.29354  2.67741  2.69355  4.24690  2.90347  2.73739  3.18146  2.89801  2.37887  2.77519  2.98518  4.58477  3.61503
          0.01847  4.39678  5.11913  0.61958  0.77255  0.54897  0.86166
    301   3.55534  4.90191  5.05835  4.52577  3.23936  4.73228  5.04112  2.42307  4.28842  1.33757  1.03872  4.77509  4.94139  4.46243  4.40017  4.11856  3.78819  2.57850  5.33511  4.22778    488 - -
          2.68618  4.42225  2.77519  2.73123  3.46354  2.40513  3.72494  3.29354  2.67741  2.69355  4.24690  2.90347  2.73739  3.18146  2.89801  2.37887  2.77519  2.98518  4.58477  3.61503
          0.01847  4.39678  5.11913  0.61958  0.77255  0.54897  0.86166
    302   2.46855  4.39395  3.77456  3.49940  4.52345  3.19248  4.52270  3.88560  3.50683  3.62930  4.48031  3.60352  3.95272  3.81561  3.78631  1.90232  0.88774  3.36336  5.88905  4.68038    489 - -
          2.68618  4.42225  2.77519  2.73123  3.46354  2.40513  3.72494  3.29354  2.67741  2.69355  4.24690  2.90347  2.73739  3.18146  2.89801  2.37887  2.77519  2.98518  4.58477  3.61503
          0.01847  4.39678  5.11913  0.61958  0.77255  0.54897  0.86166
    303   3.26682  5.94428  1.11261  1.30573  5.22107  3.43027  4.03371  4.78403  3.12872  4.24547  5.12064  2.88102  4.08900  3.20780  3.78194  3.11397  3.56905  4.32442  6.38157  4.82172    490 - -
          2.68618  4.42225  2.77519  2.73123  3.46354  2.40513  3.72494  3.29354  2.67741  2.69355  4.24690  2.90347  2.73739  3.18146  2.89801  2.37887  2.77519  2.98518  4.58477  3.61503
          0.01847  4.39678  5.11913  0.61958  0.77255  0.54897  0.86166
    304   3.20677  5.41908  3.54977  2.89621  4.90868  3.82591  3.76693  4.25697  1.01347  3.65854  4.50286  2.76502  4.18908  2.88913  1.83005  3.17837  3.37123  3.90883  5.67685  4.49271    491 - -
          2.68618  4.42225  2.77519  2.73123  3.46354  2.40513  3.72494  3.29354  2.67741  2.69355  4.24690  2.90347  2.73739  3.18146  2.89801  2.37887  2.77519  2.98518  4.58477  3.61503
          0.01847  4.39678  5.11913  0.61958  0.77255  0.54897  0.86166
    305   2.96458  5.54089  1.59052  1.69998  4.85012  3.43068  3.83484  4.36058  2.72512  3.83271  4.62176  2.88433  3.96939  2.14480  3.27531  2.48362  3.22452  3.91822  5.97438  4.50206    492 - -
          2.68618  4.42225  2.77519  2.73123  3.46354  2.40513  3.72494  3.29354  2.67741  2.69355  4.24690  2.90347  2.73739  3.18146  2.89801  2.37887  2.77519  2.98518  4.58477  3.61503
          0.01847  4.39678  5.11913  0.61958  0.77255  0.54897  0.86166
    306   3.41704  5.50377  3.93545  3.13458  5.06600  3.97623  3.80467  4.36206  0.95300  3.72312  4.60475  3.48963  4.31232  2.93124  1.47216  3.39297  3.54285  4.04505  5.69362  4.59057    493 - -
          2.68618  4.42225  2.77519  2.73123  3.46354  2.40513  3.72494  3.29354  2.67741  2.69355  4.24690  2.90347  2.73739  3.18146  2.89801  2.37887  2.77519  2.98518  4.58477  3.61503
          0.01847  4.39678  5.11913  0.61958  0.77255  0.54897  0.86166
    307   3.31137  5.45419  3.46474  2.95149  4.91669  3.84074  3.84421  4.29862  0.78383  3.70754  4.59297  3.37141  4.24989  2.59746  2.33566  3.28643  3.48648  3.97026  5.72150  4.54222    494 - -
          2.68618  4.42225  2.77519  2.73123  3.46354  2.40513  3.72494  3.29354  2.67741  2.69355  4.24690  2.90347  2.73739  3.18146  2.89801  2.37887  2.77519  2.98518  4.58477  3.61503
          0.01847  4.39678  5.11913  0.61958  0.77255  0.54897  0.86166
    308   3.03977  5.34629  2.85199  2.67452  4.75533  3.66856  3.76766  4.16152  1.01479  3.61557  4.43622  3.16278  4.08102  2.89243  2.24827  3.00746  3.24360  3.79072  5.68990  4.41695    495 - -
          2.68618  4.42225  2.77519  2.73123  3.46354  2.40513  3.72494  3.29354  2.67741  2.69355  4.24690  2.90347  2.73739  3.18146  2.89801  2.37887  2.77519  2.98518  4.58477  3.61503
          0.01847  4.39678  5.11913  0.61958  0.77255  0.54897  0.86166
    309   3.59707  4.88146  5.30462  4.73279  3.23121  4.89138  5.19992  2.34707  4.58267  0.72982  2.18083  4.96576  5.01861  4.60633  4.63801  4.25528  3.81248  2.19686  5.38209  4.37400    496 - -
          2.68618  4.42225  2.77519  2.73123  3.46354  2.40513  3.72494  3.29354  2.67741  2.69355  4.24690  2.90347  2.73739  3.18146  2.89801  2.37887  2.77519  2.98518  4.58477  3.61503
          0.01847  4.39678  5.11913  0.61958  0.77255  0.54897  0.86166
    310   3.36404  4.60989  5.29793  4.82932  3.90285  4.85309  5.55344  1.39653  4.73979  2.36192  3.66853  5.00220  5.13046  5.00182  4.91646  4.27576  3.63235  0.78469  5.95658  4.73797    497 - -
          2.68618  4.42225  2.77519  2.73123  3.46354  2.40513  3.72494  3.29354  2.67741  2.69355  4.24690  2.90347  2.73739  3.18146  2.89801  2.37887  2.77519  2.98518  4.58477  3.61503
          0.01847  4.39678  5.11913  0.61958  0.77255  0.54897  0.86166
    311   3.25507  4.68913  4.83411  4.54236  4.00190  4.25003  5.27695  2.17892  4.42258  2.61345  3.91192  4.64305  4.80287  4.75759  4.58254  3.81076  3.61675  0.54617  5.86407  4.61868    498 - -
          2.68618  4.42225  2.77519  2.73123  3.46354  2.40513  3.72494  3.29354  2.67741  2.69355  4.24690  2.90347  2.73739  3.18146  2.89801  2.37887  2.77519  2.98518  4.58477  3.61503
          0.01847  4.39678  5.11913  0.61958  0.77255  0.54897  0.86166
    312   3.24999  5.41867  3.66036  2.95515  4.88567  3.87099  3.22237  4.22945  1.93799  3.63437  4.48865  3.36340  4.21738  2.30362  1.02946  3.22679  3.40069  3.89896  5.65116  4.48360    499 - -
          2.68618  4.42225  2.77519  2.73123  3.46354  2.40513  3.72494  3.29354  2.67741  2.69355  4.24690  2.90347  2.73739  3.18146  2.89801  2.37887  2.77519  2.98518  4.58477  3.61503
          0.01847  4.39678  5.11913  0.61958  0.77255  0.54897  0.86166
    313   3.71143  5.44810  4.26455  3.70145  4.94485  4.05395  4.35543  4.55437  2.64533  3.97357  4.98523  4.00716  4.55429  3.57241  0.40935  3.78719  3.95624  4.26089  5.82638  4.78879    500 - -
          2.68618  4.42225  2.77519  2.73123  3.46354  2.40513  3.72494  3.29354  2.67741  2.69355  4.24690  2.90347  2.73739  3.18146  2.89801  2.37887  2.77519  2.98518  4.58477  3.61503
          0.01847  4.39678  5.11913  0.61958  0.77255  0.54897  0.86166
    314   3.80562  5.12944  5.03379  4.70577  3.42971  4.64554  5.20466  2.68659  4.47364  0.42316  3.33973  4.93516  5.00946  4.70844  4.55133  4.32885  4.08535  2.85414  5.46469  4.29975    501 - -
          2.68618  4.42225  2.77519  2.73123  3.46354  2.40513  3.72494  3.29354  2.67741  2.69355  4.24690  2.90347  2.73739  3.18146  2.89801  2.37887  2.77519  2.98518  4.58477  3.61503
          0.01847  4.39678  5.11913  0.61958  0.77255  0.54897  0.86166
    315   3.53505  5.65498  2.86051  0.46095  5.08824  3.71085  4.38777  4.66083  3.34849  4.20254  5.18946  3.38441  4.35037  3.61487  3.78894  3.48133  3.85462  4.30145  6.15168  4.92367    502 - -
          2.68618  4.42225  2.77519  2.73123  3.46354  2.40513  3.72494  3.29354  2.67741  2.69355  4.24690  2.90347  2.73739  3.18146  2.89801  2.37887  2.77519  2.98518  4.58477  3.61503
          0.01847  4.39678  5.11913  0.61958  0.77255  0.54897  0.86166
    316   3.12537  5.31543  3.05236  2.73100  4.27604  3.67006  3.00365  4.12530  2.46233  3.59668  4.48771  3.21934  4.15010  0.99959  2.75865  3.10817  3.36099  3.79073  5.51228  4.09972    503 - -
          2.68618  4.42225  2.77519  2.73123  3.46354  2.40513  3.72494  3.29354  2.67741  2.69355  4.24690  2.90347  2.73739  3.18146  2.89801  2.37887  2.77519  2.98518  4.58477  3.61503
          0.01847  4.39678  5.11913  0.61958  0.77255  0.54897  0.86166
    317   3.63931  4.89022  5.40181  4.86793  3.31691  4.99411  5.34750  1.57146  4.70378  0.76629  3.09150  5.09243  5.11814  4.75578  4.76097  4.39357  3.86496  2.29556  5.49301  4.43894    504 - -
          2.68618  4.42225  2.77519  2.73123  3.46354  2.40513  3.72494  3.29354  2.67741  2.69355  4.24690  2.90347  2.73739  3.18146  2.89801  2.37887  2.77519  2.98518  4.58477  3.61503
          0.01847  4.39678  5.11913  0.61958  0.77255  0.44817  1.01831
    318   4.16082  5.29128  5.12307  4.91737  0.55313  4.82077  3.76876  3.69997  4.73461  2.93057  4.27717  4.49127  5.11872  4.59261  4.67265  4.23369  4.38410  3.67973  3.87251  1.90131    505 - -
          2.68618  4.42225  2.77519  2.73123  3.46354  2.40513  3.72494  3.29354  2.67741  2.69355  4.24690  2.90347  2.73739  3.18146  2.89801  2.37887  2.77519  2.98518  4.58477  3.61503
          0.01771  4.43821  5.16056  0.61958  0.77255  0.48576  0.95510
    319   2.08616  4.37594  3.91478  3.61786  4.54796  3.19970  4.59353  3.86782  3.61401  3.63552  4.47949  3.66655  3.96773  3.89838  3.88192  2.31729  0.82357  3.34569  5.92161  4.73836    506 - -
          2.68618  4.42225  2.77519  2.73123  3.46354  2.40513  3.72494  3.29354  2.67741  2.69355  4.24690  2.90347  2.73739  3.18146  2.89801  2.37887  2.77519  2.98518  4.58477  3.61503
          0.01771  4.43821  5.16056  0.61958  0.77255  0.48576  0.95510
    320   3.14139  5.17494  2.45428  2.97131  5.07626  0.57859  4.51515  4.66264  3.61415  4.24950  5.14145  3.44711  4.24855  3.76668  4.07883  3.20100  3.57563  4.13761  6.22145  4.99987    507 - -
          2.68618  4.42225  2.77519  2.73123  3.46354  2.40513  3.72494  3.29354  2.67741  2.69355  4.24690  2.90347  2.73739  3.18146  2.89801  2.37887  2.77519  2.98518  4.58477  3.61503
          0.01771  4.43821  5.16056  0.61958  0.77255  0.48576  0.95510
    321   3.06447  5.39246  3.30062  2.47703  4.82721  3.72332  3.75043  4.21718  1.09515  3.63969  4.45090  2.89802  4.10252  2.58204  2.17164  3.02713  3.25261  3.83995  5.69289  4.43741    508 - -
          2.68618  4.42226  2.77520  2.73124  3.46354  2.40513  3.72495  3.29354  2.67741  2.69355  4.24645  2.90347  2.73740  3.18147  2.89801  2.37887  2.77520  2.98519  4.58477  3.61504
          0.10583  3.23071  2.79861  0.47262  0.97648  0.48576  0.95510
    322   2.78263  4.28431  4.09923  3.52197  3.35509  3.88302  4.18395  1.48707  3.41082  2.11984  2.94332  3.79837  4.24019  2.82917  3.64266  3.16656  2.66569  2.19779  4.93336  3.74284    510 - -
          2.68618  4.42225  2.77519  2.73123  3.46354  2.40513  3.72494  3.29354  2.67741  2.69355  4.24690  2.90347  2.73739  3.18146  2.89801  2.37887  2.77519  2.98518  4.58477  3.61503
          0.01876  4.38148  5.10382  0.61958  0.77255  0.57073  0.83267
    323   2.71581  5.06285  2.60739  2.43944  4.46710  2.13360  3.75355  3.92627  2.55135  3.46393  4.24407  2.64929  3.88920  2.88174  2.83388  1.84389  2.84024  3.51856  5.64301  4.25949    511 - -
          2.68618  4.42225  2.77519  2.73123  3.46354  2.40513  3.72494  3.29354  2.67741  2.69355  4.24690  2.90347  2.73739  3.18146  2.89801  2.37887  2.77519  2.98518  4.58477  3.61503
          0.01876  4.38148  5.10382  0.61958  0.77255  0.57073  0.83267
    324   2.31741  4.44836  3.53263  3.12875  4.17259  1.34147  4.19101  3.54540  3.13699  2.43795  4.10576  3.42032  3.94228  3.45232  3.49106  2.11130  2.93078  3.15630  5.54735  4.30379    512 - -
          2.68618  4.42225  2.77519  2.73123  3.46354  2.40513  3.72494  3.29354  2.67741  2.69355  4.24690  2.90347  2.73739  3.18146  2.89801  2.37887  2.77519  2.98518  4.58477  3.61503
          0.01876  4.38148  5.10382  0.61958  0.77255  0.43608  1.04007
    325   2.63965  4.92224  3.24616  2.66471  4.19184  3.59941  3.75663  3.58546  2.25105  2.40341  4.01381  3.15212  3.40837  2.91423  1.62037  2.65888  3.01587  3.27630  5.40770  4.11822    513 - -
          2.68618  4.42225  2.77519  2.73123  3.46354  2.40513  3.72494  3.29354  2.67741  2.69355  4.24690  2.90347  2.73739  3.18146  2.89801  2.37887  2.77519  2.98518  4.58477  3.61503
          0.01771  4.43821  5.16056  0.61958  0.77255  0.48576  0.95510
    326   2.68245  4.99521  2.79022  2.45886  4.26403  3.48697  3.19000  3.22433  2.45838  3.04937  4.05645  2.13488  3.87991  2.59250  2.93389  2.22888  2.91386  3.34599  5.47242  3.38928    514 - -
          2.68618  4.42225  2.77519  2.73123  3.46354  2.40513  3.72494  3.29354  2.67741  2.69355  4.24690  2.90347  2.73739  3.18146  2.89801  2.37887  2.77519  2.98518  4.58477  3.61503
          0.01771  4.43821  5.16056  0.61958  0.77255  0.48576  0.95510
    327   1.95590  4.30409  3.72967  3.15838  3.43270  2.65149  3.97422  2.39756  2.88099  2.35520  2.85962  3.51241  4.07668  3.37510  3.39954  2.95807  2.75012  2.35272  4.90659  3.68920    515 - -
          2.68618  4.42225  2.77519  2.73123  3.46354  2.40513  3.72494  3.29354  2.67741  2.69355  4.24690  2.90347  2.73739  3.18146  2.89801  2.37887  2.77519  2.98518  4.58477  3.61503
          0.01771  4.43821  5.16056  0.61958  0.77255  0.48576  0.95510
    328   2.41037  4.90255  3.06718  2.50959  4.14962  3.16907  3.25993  3.57003  2.49815  2.96405  3.97322  3.03125  3.29810  2.62715  2.38405  2.37799  2.80843  2.61068  5.40146  4.06183    516 - -
          2.68618  4.42225  2.77519  2.73123  3.46354  2.40513  3.72494  3.29354  2.67741  2.69355  4.24690  2.90347  2.73739  3.18146  2.89801  2.37887  2.77519  2.98518  4.58477  3.61503
          0.05990  4.43821  3.07212  0.61958  0.77255  0.48576  0.95510
    329   2.69990  5.17274  2.52993  2.38888  4.50870  3.02275  3.17211  3.98166  2.13939  3.46911  4.21905  2.78200  3.85925  2.66048  1.99044  2.66644  2.72046  3.55919  5.60562  4.20938    517 - -
          2.68618  4.42225  2.77519  2.73123  3.46354  2.40513  3.72494  3.29354  2.67741  2.69355  4.24690  2.90347  2.73739  3.18146  2.89801  2.37887  2.77519  2.98518  4.58477  3.61503
          0.01847  4.39678  5.11913  0.61958  0.77255  0.54897  0.86166
    330   2.68679  5.10945  2.82161  2.39815  4.42128  3.45813  3.46139  3.64559  2.21399  3.40000  4.16264  2.28752  3.85846  2.54978  2.88921  1.94009  2.71368  3.48292  5.56279  4.17421    518 - -
          2.68618  4.42225  2.77519  2.73123  3.46354  2.40513  3.72494  3.29354  2.67741  2.69355  4.24690  2.90347  2.73739  3.18146  2.89801  2.37887  2.77519  2.98518  4.58477  3.61503
          0.01847  4.39678  5.11913  0.61958  0.77255  0.54897  0.86166
    331   2.68157  5.05287  2.76437  2.42691  4.34462  3.47157  3.15762  3.79671  2.40834  2.86823  4.10844  2.96293  3.32542  1.86244  2.60501  2.67147  2.91187  3.41680  5.51203  3.71258    519 - -
          2.68618  4.42225  2.77519  2.73123  3.46354  2.40513  3.72494  3.29354  2.67741  2.69355  4.24690  2.90347  2.73739  3.18146  2.89801  2.37887  2.77519  2.98518  4.58477  3.61503
          0.01847  4.39678  5.11913  0.61958  0.77255  0.54897  0.86166
    332   2.71291  4.89154  3.07958  2.56196  4.16604  3.50684  3.74466  3.59342  2.50476  3.19065  4.01024  3.06903  2.02430  2.73535  2.69447  2.01380  2.95462  3.26466  5.41690  3.64342    520 - -
          2.68618  4.42225  2.77519  2.73123  3.46354  2.40513  3.72494  3.29354  2.67741  2.69355  4.24690  2.90347  2.73739  3.18146  2.89801  2.37887  2.77519  2.98518  4.58477  3.61503
          0.01847  4.39678  5.11913  0.61958  0.77255  0.54897  0.86166
    333   2.54334  4.38066  3.54716  2.97874  3.51746  3.64323  3.89614  2.77140  2.61560  2.27396  2.18063  3.38227  4.02260  2.84504  3.27083  2.60238  2.76380  2.46061  4.96367  3.73062    521 - -
          2.68507  4.42292  2.77554  2.73190  3.46373  2.40521  3.72513  3.29338  2.67800  2.69348  4.24756  2.90362  2.73660  3.18117  2.89854  2.37847  2.77481  2.98544  4.58544  3.61537
          0.40867  1.11023  5.11913  2.08066  0.13336  0.54897  0.86166
    334   2.53287  4.80522  3.11361  2.62682  4.23900  3.43426  3.82496  3.65519  2.62114  3.26211  4.07830  3.10938  1.89984  2.25572  3.05661  2.25017  2.94460  2.99958  5.49785  4.17665    537 - -
          2.68618  4.42225  2.77519  2.73123  3.46354  2.40513  3.72494  3.29354  2.67741  2.69355  4.24690  2.90347  2.73739  3.18146  2.89801  2.37887  2.77519  2.98518  4.58477  3.61503
          0.01847  4.39678  5.11913  0.61958  0.77255  0.54897  0.86166
    335   2.66588  4.44088  3.46703  2.90261  3.59291  3.62147  3.87521  2.62326  2.85883  2.65289  3.04772  3.32889  4.00611  2.44311  3.23136  2.19529  2.49687  2.24169  5.02482  3.78059    538 - -
          2.68618  4.42225  2.77519  2.73123  3.46354  2.40513  3.72494  3.29354  2.67741  2.69355  4.24690  2.90347  2.73739  3.18146  2.89801  2.37887  2.77519  2.98518  4.58477  3.61503
          0.01847  4.39678  5.11913  0.61958  0.77255  0.54897  0.86166
    336   2.42166  4.48522  3.39718  2.83270  3.63968  3.28325  3.84122  2.71921  2.60147  2.49982  2.77316  3.27667  3.98486  2.24162  3.18333  2.83572  2.74262  2.50308  5.05378  3.80034    539 - -
          2.68618  4.42225  2.77519  2.73123  3.46354  2.40513  3.72494  3.29354  2.67741  2.69355  4.24690  2.90347  2.73739  3.18146  2.89801  2.37887  2.77519  2.98518  4.58477  3.61503
          0.01847  4.39678  5.11913  0.61958  0.77255  0.54897  0.86166
    337   2.40699  5.12049  2.68402  1.97161  4.43781  3.25342  2.95950  3.90534  2.39879  3.41408  4.16987  2.92973  3.11849  2.52357  2.88754  2.65089  2.74940  3.04638  5.57030  4.17521    540 - -
          2.68618  4.42225  2.77519  2.73123  3.46354  2.40513  3.72494  3.29354  2.67741  2.69355  4.24690  2.90347  2.73739  3.18146  2.89801  2.37887  2.77519  2.98518  4.58477  3.61503
          0.01847  4.39678  5.11913  0.61958  0.77255  0.54897  0.86166
    338   2.40685  5.12041  2.26894  2.03101  4.42652  3.45378  3.67322  3.88801  2.44083  3.41028  4.17702  2.80574  3.86530  2.53430  2.93140  2.54020  2.83038  2.61040  5.57895  4.18686    541 - -
          2.68618  4.42225  2.77519  2.73123  3.46354  2.40513  3.72494  3.29354  2.67741  2.69355  4.24690  2.90347  2.73739  3.18146  2.89801  2.37887  2.77519  2.98518  4.58477  3.61503
          0.01847  4.39678  5.11913  0.61958  0.77255  0.54897  0.86166
    339   2.57871  4.85515  3.06306  2.32341  4.15890  3.00946  3.73716  3.57807  2.54070  2.84142  3.99022  3.04450  2.54064  2.88832  3.00195  2.18746  2.35530  3.23959  5.41881  4.08415    542 - -
          2.68618  4.42225  2.77519  2.73123  3.46354  2.40513  3.72494  3.29354  2.67741  2.69355  4.24690  2.90347  2.73739  3.18146  2.89801  2.37887  2.77519  2.98518  4.58477  3.61503
          0.01847  4.39678  5.11913  0.61958  0.77255  0.54897  0.86166
    340   2.35643  4.69906  3.19303  2.63157  3.89788  3.54042  3.75601  3.28731  2.60078  2.68389  3.34283  3.12434  3.92791  2.41678  2.40100  2.64750  2.41685  2.70410  5.23379  3.93841    543 - -
          2.68618  4.42225  2.77519  2.73123  3.46354  2.40513  3.72494  3.29354  2.67741  2.69355  4.24690  2.90347  2.73739  3.18146  2.89801  2.37887  2.77519  2.98518  4.58477  3.61503
          0.01847  4.39678  5.11913  0.61958  0.77255  0.54897  0.86166
    341   2.50169  4.68585  3.20846  2.66282  3.97363  3.49006  3.45071  3.36970  2.64524  2.81223  3.85590  3.14124  3.05928  2.98838  3.07919  1.78207  2.30145  2.93993  5.30110  4.00391    544 - -
          2.68618  4.42225  2.77519  2.73123  3.46354  2.40513  3.72494  3.29354  2.67741  2.69355  4.24690  2.90347  2.73739  3.18146  2.89801  2.37887  2.77519  2.98518  4.58477  3.61503
          0.36639  4.39678  1.22264  0.61958  0.77255  0.54897  0.86166
    342   2.02949  4.97684  2.68256  2.11705  4.29908  2.77450  3.66227  3.73976  2.47037  3.30259  4.10869  2.64275  3.81336  2.45221  2.94186  2.66452  2.92518  3.37211  5.50631  4.13602    545 - -
          2.68495  4.42245  2.77540  2.73143  3.46374  2.40518  3.72515  3.29374  2.67755  2.69375  4.24710  2.90324  2.73760  3.18166  2.89799  2.37878  2.77512  2.98524  4.58497  3.61523
          0.61537  0.79595  4.77879  0.99657  0.46068  0.29407  1.36736
    343   2.56361  5.11044  2.35857  2.28227  4.41928  2.43444  3.67687  3.87958  2.43834  3.05747  4.16851  2.95268  3.28926  2.68083  2.92633  2.54059  2.46825  3.48303  5.57233  4.18358    549 - -
          2.68618  4.42225  2.77519  2.73123  3.46354  2.40513  3.72494  3.29354  2.67741  2.69355  4.24690  2.90347  2.73739  3.18146  2.89801  2.37887  2.77519  2.98518  4.58477  3.61503
          0.01771  4.43821  5.16056  0.61958  0.77255  0.48576  0.95510
    344   2.08742  5.11766  2.95889  2.26216  4.43300  3.14666  3.28774  3.89513  2.31752  3.40935  4.16968  2.85429  3.09720  2.77267  2.30768  2.44885  2.92322  3.49296  5.56930  4.18158    550 - -
          2.68618  4.42225  2.77519  2.73123  3.46354  2.40513  3.72494  3.29354  2.67741  2.69355  4.24690  2.90347  2.73739  3.18146  2.89801  2.37887  2.77519  2.98518  4.58477  3.61503
          0.01771  4.43821  5.16056  0.61958  0.77255  0.48576  0.95510
    345   2.51243  5.04892  2.59393  2.43474  4.34447  2.58445  3.40560  3.79327  2.44633  3.33719  4.11312  2.88235  3.87349  2.57915  2.92831  2.18523  2.64172  2.84800  5.52409  4.14892    551 - -
          2.68618  4.42225  2.77519  2.73123  3.46354  2.40513  3.72494  3.29354  2.67741  2.69355  4.24690  2.90347  2.73739  3.18146  2.89801  2.37887  2.77519  2.98518  4.58477  3.61503
          0.01771  4.43821  5.16056  0.61958  0.77255  0.48576  0.95510
    346   2.17992  4.72920  3.19357  2.64124  3.44652  3.52433  3.78095  3.37133  2.61916  3.01388  3.85276  3.13163  3.93249  2.81128  2.73057  1.91846  2.31064  3.07532  5.29703  3.99564    552 - -
          2.68618  4.42225  2.77519  2.73123  3.46354  2.40513  3.72494  3.29354  2.67741  2.69355  4.24690  2.90347  2.73739  3.18146  2.89801  2.37887  2.77519  2.98518  4.58477  3.61503
          0.01771  4.43821  5.16056  0.61958  0.77255  0.48576  0.95510
    347   2.48521  5.01178  3.00366  2.27608  4.29061  2.68674  3.40989  3.39086  2.44757  3.12085  4.07153  2.47425  3.87489  2.58186  2.92532  2.46475  2.51845  3.18705  5.48724  4.12082    553 - -
          2.68618  4.42225  2.77519  2.73123  3.46354  2.40513  3.72494  3.29354  2.67741  2.69355  4.24690  2.90347  2.73739  3.18146  2.89801  2.37887  2.77519  2.98518  4.58477  3.61503
          0.01771  4.43821  5.16056  0.61958  0.77255  0.48576  0.95510
    348   2.54650  4.77671  2.68151  2.58503  3.98845  3.17833  3.74292  2.77841  2.42583  2.86269  3.14754  2.85789  3.91985  2.64638  3.02382  2.52925  2.81109  2.59417  5.29874  3.98648    554 - -
          2.68618  4.42225  2.77519  2.73123  3.46354  2.40513  3.72494  3.29354  2.67741  2.69355  4.24690  2.90347  2.73739  3.18146  2.89801  2.37887  2.77519  2.98518  4.58477  3.61503
          0.01771  4.43821  5.16056  0.61958  0.77255  0.48576  0.95510
    349   2.42369  4.90336  3.07076  2.51674  4.15136  2.59597  2.34357  3.57177  2.49866  3.16769  3.97692  3.03700  3.90082  2.74260  2.67580  2.47710  2.91782  3.02204  5.40303  3.62197    555 - -
          2.68571  4.42239  2.77533  2.73137  3.46367  2.40496  3.72508  3.29367  2.67754  2.69348  4.24703  2.90335  2.73732  3.18160  2.89814  2.37886  2.77533  2.98505  4.58490  3.61517
          0.34217  2.66115  1.51457  1.73526  0.19402  0.48576  0.95510
    350   2.74774  5.16644  2.67275  1.89989  4.49420  2.82795  3.68385  3.95843  2.46523  3.47463  4.26062  2.87652  2.94155  1.95141  2.94171  2.71093  2.99384  3.55845  5.63785  4.24073    566 - -
          2.68618  4.42225  2.77519  2.73123  3.46354  2.40513  3.72494  3.29354  2.67741  2.69355  4.24690  2.90347  2.73739  3.18146  2.89801  2.37887  2.77519  2.98518  4.58477  3.61503
          0.02259  4.19720  4.91955  0.61958  0.77255  0.78166  0.61183
    351   1.82364  4.32605  3.44020  3.17191  4.39985  3.08677  4.28687  3.78027  3.24185  3.48887  4.33217  3.37769  1.27325  3.54928  3.56338  2.37595  2.85108  3.26723  5.74306  4.51502    567 - -
          2.68638  4.42245  2.77539  2.73143  3.46374  2.40532  3.72514  3.29337  2.67753  2.69334  4.24709  2.90341  2.73662  3.18148  2.89820  2.37862  2.77517  2.98511  4.58497  3.61523
          0.64838  1.08105  1.98144  1.10560  0.40199  0.78166  0.61183
    352   2.50750  4.72178  2.95686  2.46270  3.99973  2.87088  3.66249  3.41174  2.48270  3.03037  3.85614  2.49103  3.81235  2.71509  2.93224  2.49378  2.33237  3.09194  5.28647  3.46344    578 - -
          2.68618  4.42225  2.77519  2.73123  3.46354  2.40513  3.72494  3.29354  2.67741  2.69355  4.24690  2.90347  2.73739  3.18146  2.89801  2.37887  2.77519  2.98518  4.58477  3.61503
          0.02603  4.05729  4.77964  0.61958  0.77255  0.81893  0.58143
    353   2.45380  3.24739  3.74832  3.17672  3.28899  3.01126  3.91928  2.49804  3.09395  1.96188  3.27861  3.48690  3.99321  3.17262  3.36719  2.87874  2.61937  2.23883  4.77712  3.56894    579 - -
          2.68618  4.42225  2.77519  2.73123  3.46354  2.40513  3.72494  3.29354  2.67741  2.69355  4.24690  2.90347  2.73739  3.18146  2.89801  2.37887  2.77519  2.98518  4.58477  3.61503
          0.02488  4.10200  4.82435  0.61958  0.77255  0.86356  0.54759
    354   2.47967  4.80099  2.98138  2.43365  4.05766  3.41383  3.62833  3.47506  2.31454  2.93854  3.88529  2.81031  3.35018  2.38796  2.87179  2.38291  2.57571  2.92211  5.31216  3.97731    580 - -
          2.68618  4.42225  2.77519  2.73123  3.46354  2.40513  3.72494  3.29354  2.67741  2.69355  4.24690  2.90347  2.73739  3.18146  2.89801  2.37887  2.77519  2.98518  4.58477  3.61503
          0.02488  4.10200  4.82435  0.61958  0.77255  0.43430  1.04332
    355   2.53700  4.78786  2.89928  2.53685  4.00856  3.49893  3.17656  3.41505  2.44016  2.75309  3.09750  2.75991  3.58747  2.87277  2.72006  2.70597  2.46377  2.65278  5.30309  3.98312    581 - -
          2.68618  4.42225  2.77519  2.73123  3.46354  2.40513  3.72494  3.29354  2.67741  2.69355  4.24690  2.90347  2.73739  3.18146  2.89801  2.37887  2.77519  2.98518  4.58477  3.61503
          0.04502  4.35442  3.46810  0.61958  0.77255  0.60730  0.78706
    356   2.53470  4.80022  3.05777  2.53872  4.04937  2.52453  2.65324  3.47443  2.54324  3.09154  3.91636  3.04610  2.60759  2.89259  2.99387  2.55941  2.90088  3.15756  5.33967  3.29134    582 - -
          2.68618  4.42225  2.77519  2.73123  3.46354  2.40513  3.72494  3.29354  2.67741  2.69355  4.24690  2.90347  2.73739  3.18146  2.89801  2.37887  2.77519  2.98518  4.58477  3.61503
          0.07386  4.32917  2.84692  0.61958  0.77255  0.58123  0.81919
    357   2.53750  4.61344  3.20753  2.64725  3.35820  3.36283  3.25335  3.18358  2.23268  2.84777  3.43631  3.12998  2.51624  2.96063  3.04465  2.74574  2.86992  2.50771  5.15732  3.87252    583 - -
          2.68616  4.42231  2.77525  2.73119  3.46360  2.40519  3.72500  3.29342  2.67747  2.69353  4.24696  2.90309  2.73737  3.18152  2.89807  2.37893  2.77525  2.98511  4.58483  3.61509
          0.08144  2.63609  5.02512  1.17084  0.37122  0.46821  0.98382
    358   2.67328  4.94218  3.02943  2.47409  3.50188  3.48648  3.23999  3.35371  1.94174  3.20992  4.00799  2.88741  2.82345  2.74568  2.92397  2.22683  2.90424  3.28710  5.42812  4.07799    589 - -
          2.68618  4.42225  2.77519  2.73123  3.46354  2.40513  3.72494  3.29354  2.67741  2.69355  4.24690  2.90347  2.73739  3.18146  2.89801  2.37887  2.77519  2.98518  4.58477  3.61503
          0.01847  4.39678  5.11913  0.61958  0.77255  0.54897  0.86166
    359   3.53505  5.65498  2.86051  0.46095  5.08824  3.71085  4.38777  4.66083  3.34849  4.20254  5.18946  3.38441  4.35037  3.61487  3.78894  3.48133  3.85462  4.30145  6.15168  4.92367    590 - -
          2.68618  4.42225  2.77519  2.73123  3.46354  2.40513  3.72494  3.29354  2.67741  2.69355  4.24690  2.90347  2.73739  3.18146  2.89801  2.37887  2.77519  2.98518  4.58477  3.61503
          0.01847  4.39678  5.11913  0.61958  0.77255  0.54897  0.86166
    360   2.05065  4.45513  3.56102  3.30814  4.66847  1.54850  4.45782  4.10403  3.43765  3.76654  4.57670  3.50476  1.43151  3.70943  3.77569  2.64959  2.97489  3.51024  5.97710  4.76146    591 - -
          2.68618  4.42225  2.77519  2.73123  3.46354  2.40513  3.72494  3.29354  2.67741  2.69355  4.24690  2.90347  2.73739  3.18146  2.89801  2.37887  2.77519  2.98518  4.58477  3.61503
          0.01847  4.39678  5.11913  0.61958  0.77255  0.54897  0.86166
    361   2.13498  4.46505  3.42656  2.86387  3.62860  3.59989  3.85923  2.98819  2.82571  2.55116  2.75474  3.29823  3.99011  2.78627  3.20804  2.23510  2.52439  2.51272  5.04874  3.79914    592 - -
          2.68618  4.42225  2.77519  2.73123  3.46354  2.40513  3.72494  3.29354  2.67741  2.69355  4.24690  2.90347  2.73739  3.18146  2.89801  2.37887  2.77519  2.98518  4.58477  3.61503
          0.01847  4.39678  5.11913  0.61958  0.77255  0.54897  0.86166
    362   3.71143  5.44810  4.26455  3.70145  4.94485  4.05395  4.35543  4.55437  2.64533  3.97357  4.98523  4.00716  4.55429  3.57241  0.40935  3.78719  3.95624  4.26089  5.82638  4.78879    593 - -
          2.68618  4.42225  2.77519  2.73123  3.46354  2.40513  3.72494  3.29354  2.67741  2.69355  4.24690  2.90347  2.73739  3.18146  2.89801  2.37887  2.77519  2.98518  4.58477  3.61503
          0.01847  4.39678  5.11913  0.61958  0.77255  0.54897  0.86166
    363   3.53505  5.65498  2.86051  0.46095  5.08824  3.71085  4.38777  4.66083  3.34849  4.20254  5.18946  3.38441  4.35037  3.61487  3.78894  3.48133  3.85462  4.30145  6.15168  4.92367    594 - -
          2.68618  4.42225  2.77519  2.73123  3.46354  2.40513  3.72494  3.29354  2.67741  2.69355  4.24690  2.90347  2.73739  3.18146  2.89801  2.37887  2.77519  2.98518  4.58477  3.61503
          0.01847  4.39678  5.11913  0.61958  0.77255  0.54897  0.86166
    364   0.46447  4.54886  4.09232  3.94668  4.67151  3.35326  4.89111  3.88542  3.97963  3.73855  4.73345  3.93277  4.14379  4.27317  4.16800  2.90617  3.22135  3.43927  6.03824  4.91437    595 - -
          2.68618  4.42225  2.77519  2.73123  3.46354  2.40513  3.72494  3.29354  2.67741  2.69355  4.24690  2.90347  2.73739  3.18146  2.89801  2.37887  2.77519  2.98518  4.58477  3.61503
          0.01847  4.39678  5.11913  0.61958  0.77255  0.54897  0.86166
    365   2.67410  3.74341  3.14159  2.58015  3.66037  3.52566  3.21974  3.39294  2.54448  2.70417  3.85562  2.88966  3.91348  2.69869  1.99779  2.39826  2.90464  3.09575  5.29328  3.98220    596 - -
          2.68618  4.42225  2.77519  2.73123  3.46354  2.40513  3.72494  3.29354  2.67741  2.69355  4.24690  2.90347  2.73739  3.18146  2.89801  2.37887  2.77519  2.98518  4.58477  3.61503
          0.01847  4.39678  5.11913  0.61958  0.77255  0.54897  0.86166
    366   3.47276  4.78574  5.02932  4.68975  3.79072  4.59934  5.35332  0.59345  4.53235  2.29871  3.67478  4.86949  5.00813  4.84487  4.67480  4.17478  3.77308  2.00370  5.76824  4.53524    597 - -
          2.68618  4.42225  2.77519  2.73123  3.46354  2.40513  3.72494  3.29354  2.67741  2.69355  4.24690  2.90347  2.73739  3.18146  2.89801  2.37887  2.77519  2.98518  4.58477  3.61503
          0.03940  4.39678  3.63756  0.61958  0.77255  0.54897  0.86166
    367   2.68482  4.61096  3.28928  2.73080  3.77200  3.09772  2.98386  3.16320  2.65664  1.99493  3.13628  3.19963  3.96361  2.24519  3.05180  2.80931  2.91508  2.90757  5.14715  3.87006    598 - -
          2.68618  4.42225  2.77519  2.73123  3.46354  2.40513  3.72494  3.29354  2.67741  2.69355  4.24690  2.90347  2.73739  3.18146  2.89801  2.37887  2.77519  2.98518  4.58477  3.61503
          0.06059  4.37624  3.07431  0.61958  0.77255  0.57800  0.82330
    368   2.57968  4.47831  3.45681  2.95895  3.90450  3.41525  3.99805  3.23198  2.91444  2.58149  3.84417  3.33318  1.76141  3.25362  3.28646  2.00688  2.91001  2.62519  5.30595  4.04420    599 - -
          2.68618  4.42225  2.77519  2.73123  3.46354  2.40513  3.72494  3.29354  2.67741  2.69355  4.24690  2.90347  2.73739  3.18146  2.89801  2.37887  2.77519  2.98518  4.58477  3.61503
          0.05148  4.33529  3.29476  0.61958  0.77255  0.63180  0.75850
    369   2.65958  5.07679  2.64902  2.38167  4.38915  3.43897  2.67927  3.84846  2.23801  2.73946  4.12788  2.83310  3.28977  2.43972  2.56488  2.63901  2.88973  3.45022  5.52585  4.14221    600 - -
          2.68636  4.42243  2.77532  2.73074  3.46372  2.40510  3.72490  3.29337  2.67759  2.69373  4.24708  2.90358  2.73742  3.18098  2.89784  2.37880  2.77517  2.98536  4.58495  3.61521
          0.37340  1.34883  2.95521  1.14836  0.38149  0.46914  0.98227
    370   2.45582  5.10468  2.61465  2.15303  4.41358  2.55774  3.65581  3.87600  2.41960  3.39613  4.16099  2.65801  3.84936  2.39201  2.90931  2.65928  2.80669  2.85467  5.56281  4.17077    605 - -
          2.68618  4.42225  2.77519  2.73123  3.46354  2.40513  3.72494  3.29354  2.67741  2.69355  4.24690  2.90347  2.73739  3.18146  2.89801  2.37887  2.77519  2.98518  4.58477  3.61503
          0.01927  4.35442  5.07677  0.61958  0.77255  0.60730  0.78706
    371   2.65526  4.93813  2.84585  2.27118  3.86580  3.30297  3.17014  3.63177  2.44748  2.99575  2.82832  2.48444  3.32044  2.80074  2.92068  2.40201  2.88667  3.28348  5.42392  4.06925    606 - -
          2.68618  4.42225  2.77519  2.73123  3.46354  2.40513  3.72494  3.29354  2.67741  2.69355  4.24690  2.90347  2.73739  3.18146  2.89801  2.37887  2.77519  2.98518  4.58477  3.61503
          0.01927  4.35442  5.07677  0.61958  0.77255  0.60730  0.78706
    372   2.67718  5.12330  2.78247  1.97557  4.44027  3.43856  2.95180  3.90857  2.40040  3.15460  4.17450  2.51152  3.10107  2.75391  2.89024  2.27009  2.78514  3.49942  5.57323  4.17633    607 - -
          2.68618  4.42225  2.77519  2.73123  3.46354  2.40513  3.72494  3.29354  2.67741  2.69355  4.24690  2.90347  2.73739  3.18146  2.89801  2.37887  2.77519  2.98518  4.58477  3.61503
          0.01927  4.35442  5.07677  0.61958  0.77255  0.60730  0.78706
    373   2.27037  5.00368  2.97670  2.10012  4.28710  2.75897  3.13294  3.73042  2.31203  2.93635  3.66282  2.95661  3.85141  2.60470  2.80756  2.58054  2.89075  3.36088  5.47434  4.10619    608 - -
          2.68618  4.42225  2.77519  2.73123  3.46354  2.40513  3.72494  3.29354  2.67741  2.69355  4.24690  2.90347  2.73739  3.18146  2.89801  2.37887  2.77519  2.98518  4.58477  3.61503
          0.01927  4.35442  5.07677  0.61958  0.77255  0.50837  0.91999
    374   2.79234  5.27525  2.07764  2.39155  4.61655  3.27294  3.70429  4.09131  1.59334  3.57006  4.33297  2.63200  3.90661  2.81550  2.57393  2.74633  3.02679  3.66748  5.69973  4.29963    609 - -
          2.68618  4.42225  2.77519  2.73123  3.46354  2.40513  3.72494  3.29354  2.67741  2.69355  4.24690  2.90347  2.73739  3.18146  2.89801  2.37887  2.77519  2.98518  4.58477  3.61503
          0.01847  4.39678  5.11913  0.61958  0.77255  0.54897  0.86166
    375   2.83394  3.58133  3.25050  2.64430  4.35860  3.60986  3.72050  3.49735  1.47553  3.30756  4.12558  2.89204  3.98890  2.85696  1.97184  2.85028  3.04783  3.42368  5.48097  4.19123    610 - -
          2.68618  4.42225  2.77519  2.73123  3.46354  2.40513  3.72494  3.29354  2.67741  2.69355  4.24690  2.90347  2.73739  3.18146  2.89801  2.37887  2.77519  2.98518  4.58477  3.61503
          0.01847  4.39678  5.11913  0.61958  0.77255  0.44817  1.01831
    376   2.69231  5.17866  2.93879  2.21117  4.51693  3.29401  3.14208  3.99478  2.04757  3.47866  4.22237  2.69014  3.54290  2.35034  2.63730  2.21709  2.80388  3.56592  5.61302  4.21089    611 - -
          2.68618  4.42225  2.77519  2.73123  3.46354  2.40513  3.72494  3.29354  2.67741  2.69355  4.24690  2.90347  2.73739  3.18146  2.89801  2.37887  2.77519  2.98518  4.58477  3.61503
          0.01771  4.43821  5.16056  0.61958  0.77255  0.48576  0.95510
    377   2.68669  4.09660  3.05448  2.31113  4.20543  2.48687  3.70056  3.63137  2.47253  3.07526  3.72957  3.02071  3.89369  2.70956  2.13896  2.31017  2.91805  3.28993  5.43469  4.08877    612 - -
          2.68618  4.42225  2.77519  2.73123  3.46354  2.40513  3.72494  3.29354  2.67741  2.69355  4.24690  2.90347  2.73739  3.18146  2.89801  2.37887  2.77519  2.98518  4.58477  3.61503
          0.01771  4.43821  5.16056  0.61958  0.77255  0.48576  0.95510
    378   2.24859  5.08337  2.60257  2.22839  4.53436  3.43068  3.88119  3.98133  2.74260  3.55019  4.35663  3.02538  3.95994  3.03245  3.23616  1.29449  3.09378  3.58016  5.75303  4.37318    613 - -
          2.68618  4.42225  2.77519  2.73123  3.46354  2.40513  3.72494  3.29354  2.67741  2.69355  4.24690  2.90347  2.73739  3.18146  2.89801  2.37887  2.77519  2.98518  4.58477  3.61503
          0.01771  4.43821  5.16056  0.61958  0.77255  0.48576  0.95510
    379   2.25993  5.13985  2.99836  2.44745  4.47199  3.09868  3.67556  3.92784  2.00118  3.43418  4.19922  2.75406  3.89162  2.67272  2.09694  2.37104  2.95565  3.52684  5.58360  4.20970    614 - -
          2.68618  4.42225  2.77519  2.73123  3.46354  2.40513  3.72494  3.29354  2.67741  2.69355  4.24690  2.90347  2.73739  3.18146  2.89801  2.37887  2.77519  2.98518  4.58477  3.61503
          0.01771  4.43821  5.16056  0.61958  0.77255  0.48576  0.95510
    380   2.60680  5.18400  1.59013  2.41214  4.52472  3.11539  3.76881  3.98864  2.58434  2.97625  4.30187  2.50437  3.92159  2.89671  3.08688  2.34931  3.03926  3.58774  5.69673  4.29643    615 - -
          2.68618  4.42225  2.77519  2.73123  3.46354  2.40513  3.72494  3.29354  2.67741  2.69355  4.24690  2.90347  2.73739  3.18146  2.89801  2.37887  2.77519  2.98518  4.58477  3.61503
          0.01771  4.43821  5.16056  0.61958  0.77255  0.48576  0.95510
    381   2.60615  4.85560  3.09624  2.54064  4.08629  3.51755  2.82157  3.49960  2.52535  3.11093  3.62354  2.02052  3.90792  2.61706  2.98123  2.72475  2.66248  2.70669  5.36202  3.74288    616 - -
          2.68618  4.42225  2.77519  2.73123  3.46354  2.40513  3.72494  3.29354  2.67741  2.69355  4.24690  2.90347  2.73739  3.18146  2.89801  2.37887  2.77519  2.98518  4.58477  3.61503
          0.01771  4.43821  5.16056  0.61958  0.77255  0.48576  0.95510
    382   2.47167  4.66096  3.26807  2.61237  4.24692  1.61232  3.97460  3.65527  2.83453  3.29265  4.11554  3.23056  3.93256  3.16238  3.26253  2.14636  2.31109  2.99211  5.54933  4.25541    617 - -
          2.68621  4.42228  2.77523  2.73127  3.46316  2.40516  3.72498  3.29357  2.67744  2.69338  4.24693  2.90350  2.73743  3.18150  2.89804  2.37880  2.77523  2.98522  4.58480  3.61506
          0.26044  1.80292  2.74154  0.22986  1.58300  0.48576  0.95510
    383   2.73738  5.02658  3.07184  2.51291  4.32717  3.51948  3.68935  3.75296  2.19654  3.04431  4.09976  3.02991  3.91223  2.42463  2.50905  1.70168  2.80018  3.39745  5.48738  4.15190    619 - -
          2.68618  4.42225  2.77519  2.73123  3.46354  2.40513  3.72494  3.29354  2.67741  2.69355  4.24690  2.90347  2.73739  3.18146  2.89801  2.37887  2.77519  2.98518  4.58477  3.61503
          0.01883  4.37768  5.10003  0.61958  0.77255  0.57600  0.82586
    384   2.13391  4.74231  3.14803  2.60123  4.03182  3.47813  3.76224  3.25414  2.59022  3.06543  3.60929  2.33953  2.54602  2.93555  3.03643  2.61487  2.51833  3.11740  5.33485  4.02350    620 - -
          2.68618  4.42225  2.77519  2.73123  3.46354  2.40513  3.72494  3.29354  2.67741  2.69355  4.24690  2.90347  2.73739  3.18146  2.89801  2.37887  2.77519  2.98518  4.58477  3.61503
          0.01883  4.37768  5.10003  0.61958  0.77255  0.52966  0.88869
    385   2.72875  4.88824  2.92677  2.16563  4.48197  3.38612  3.95569  3.90188  2.79867  3.51002  4.33190  3.11573  3.95590  3.12559  3.24139  1.19542  2.58649  3.49180  5.72719  4.38881    621 - -
          2.68618  4.42225  2.77519  2.73123  3.46354  2.40513  3.72494  3.29354  2.67741  2.69355  4.24690  2.90347  2.73739  3.18146  2.89801  2.37887  2.77519  2.98518  4.58477  3.61503
          0.01847  4.39678  5.11913  0.61958  0.77255  0.54897  0.86166
    386   2.71879  5.00562  2.99752  2.48136  4.27320  3.49669  3.17375  3.71492  2.44956  2.87902  4.07899  1.88042  3.90123  2.41797  2.89588  2.72510  2.44969  3.36346  5.47816  4.12446    622 - -
          2.68618  4.42225  2.77519  2.73123  3.46354  2.40513  3.72494  3.29354  2.67741  2.69355  4.24690  2.90347  2.73739  3.18146  2.89801  2.37887  2.77519  2.98518  4.58477  3.61503
          0.04312  4.39678  3.51046  0.61958  0.77255  0.54897  0.86166
    387   2.70288  4.79270  3.09588  2.61794  4.00452  3.49783  3.78680  3.48621  2.61054  3.10980  3.95076  3.10994  3.45583  2.62753  3.03552  1.50595  2.95795  3.17558  5.32733  2.98468    623 - -
          2.68618  4.42225  2.77519  2.73123  3.46354  2.40513  3.72494  3.29354  2.67741  2.69355  4.24690  2.90347  2.73739  3.18146  2.89801  2.37887  2.77519  2.98518  4.58477  3.61503
          0.01892  4.37259  5.09494  0.61958  0.77255  0.58300  0.81695
    388   2.65559  4.72582  3.14565  2.59668  3.95091  3.08645  3.50790  2.93591  2.58624  2.98949  3.82717  2.02398  3.30780  2.92915  3.02956  2.60703  2.72505  2.60204  5.27207  3.96681    624 - -
          2.68618  4.42225  2.77519  2.73123  3.46354  2.40513  3.72494  3.29354  2.67741  2.69355  4.24690  2.90347  2.73739  3.18146  2.89801  2.37887  2.77519  2.98518  4.58477  3.61503
          0.04038  4.37259  3.61337  0.61958  0.77255  0.52480  0.89569
    389   2.76258  5.08232  2.79682  2.02819  4.46307  1.79195  3.78502  3.91325  2.59854  3.46528  4.26201  2.97953  3.91574  2.72689  3.07910  2.31657  2.66095  3.52292  5.65809  4.28015    625 - -
          2.68618  4.42225  2.77519  2.73123  3.46354  2.40513  3.72494  3.29354  2.67741  2.69355  4.24690  2.90347  2.73739  3.18146  2.89801  2.37887  2.77519  2.98518  4.58477  3.61503
          0.01885  4.37624  5.09858  0.61958  0.77255  0.52827  0.89069
    390   3.25975  5.96424  0.92863  1.68969  5.23077  3.41836  4.02181  4.79690  3.12322  4.25082  5.12309  2.60250  4.07958  3.19507  3.78486  3.10275  3.56220  4.33203  6.39856  4.82062    626 - -
          2.68618  4.42225  2.77519  2.73123  3.46354  2.40513  3.72494  3.29354  2.67741  2.69355  4.24690  2.90347  2.73739  3.18146  2.89801  2.37887  2.77519  2.98518  4.58477  3.61503
          0.01847  4.39678  5.11913  0.61958  0.77255  0.54897  0.86166
    391   2.37181  5.17445  2.85156  2.19584  4.48993  3.09593  2.89909  3.95390  2.44672  3.46560  4.23517  2.75673  3.88736  1.78813  2.92314  2.71347  2.97890  3.55202  5.62411  4.23177    627 - -
          2.68618  4.42225  2.77519  2.73123  3.46354  2.40513  3.72494  3.29354  2.67741  2.69355  4.24690  2.90347  2.73739  3.18146  2.89801  2.37887  2.77519  2.98518  4.58477  3.61503
          0.01847  4.39678  5.11913  0.61958  0.77255  0.54897  0.86166
    392   2.42188  4.84788  2.75138  2.52761  4.12432  3.13373  3.72171  3.54135  2.52559  3.01902  3.53613  3.04075  3.41047  2.87337  2.98784  2.20424  2.05139  3.21067  5.38943  4.05611    628 - -
          2.68618  4.42225  2.77519  2.73123  3.46354  2.40513  3.72494  3.29354  2.67741  2.69355  4.24690  2.90347  2.73739  3.18146  2.89801  2.37887  2.77519  2.98518  4.58477  3.61503
          0.01847  4.39678  5.11913  0.61958  0.77255  0.54897  0.86166
    393   2.77044  5.24283  2.05709  1.71743  3.47505  2.92832  3.71514  4.03337  2.51265  3.53711  4.30407  2.61662  3.89175  2.83205  3.02018  2.52413  3.01149  3.61885  5.69310  4.27756    629 - -
          2.68618  4.42225  2.77519  2.73123  3.46354  2.40513  3.72494  3.29354  2.67741  2.69355  4.24690  2.90347  2.73739  3.18146  2.89801  2.37887  2.77519  2.98518  4.58477  3.61503
          0.11067  4.39678  2.38108  0.61958  0.77255  0.54897  0.86166
    394   2.33513  4.68915  3.15368  2.61940  4.08368  3.02011  3.78465  3.49396  2.61498  2.87959  3.94097  2.68778  3.46690  2.95641  3.05969  1.80015  2.57667  3.00027  5.37751  4.06725    630 - -
          2.68618  4.42225  2.77519  2.73123  3.46354  2.40513  3.72494  3.29354  2.67741  2.69355  4.24690  2.90347  2.73739  3.18146  2.89801  2.37887  2.77519  2.98518  4.58477  3.61503
          0.02023  4.30634  5.02869  0.61958  0.77255  0.56614  0.83866
    395   2.46633  4.42989  3.52263  3.29178  4.63333  0.94190  4.44156  4.06171  3.41828  3.73255  4.55164  3.48483  2.84406  3.70077  3.74319  2.63421  2.41541  3.47756  5.94633  4.73438    631 - -
          2.68625  4.42252  2.77547  2.73151  3.46381  2.40458  3.72426  3.29381  2.67748  2.69382  4.24717  2.90349  2.73767  3.18174  2.89803  2.37810  2.77547  2.98519  4.58370  3.61530
          0.32224  2.12375  1.85856  2.06651  0.13539  0.61097  0.78269
    396   3.10893  4.84057  3.84657  3.79188  4.90502  0.37334  4.88075  4.59369  4.01559  4.20330  5.19006  4.01237  4.24070  4.31526  4.20545  3.29176  3.61455  4.06049  5.90431  5.02171    646 - -
          2.68618  4.42225  2.77519  2.73123  3.46354  2.40513  3.72494  3.29354  2.67741  2.69355  4.24690  2.90347  2.73739  3.18146  2.89801  2.37887  2.77519  2.98518  4.58477  3.61503
          0.02277  4.18951  4.91186  0.61958  0.77255  0.78884  0.60582
    397   2.69250  4.98048  2.82991  2.41268  4.30880  3.40402  3.35955  3.75020  2.32258  3.31000  4.11288  1.85346  3.85457  2.82699  2.89577  2.28675  2.61377  3.38383  5.50437  4.14703    647 - -
          2.68618  4.42225  2.77519  2.73123  3.46354  2.40513  3.72494  3.29354  2.67741  2.69355  4.24690  2.90347  2.73739  3.18146  2.89801  2.37887  2.77519  2.98518  4.58477  3.61503
          0.02277  4.18951  4.91186  0.61958  0.77255  0.78884  0.60582
    398   2.32828  4.28021  3.53983  3.20426  4.37251  1.30280  4.27434  3.77296  3.24074  3.46391  4.28653  3.38437  3.79478  3.53328  3.57073  1.89350  2.50064  2.94114  5.71207  4.49338    648 - -
          2.68618  4.42225  2.77519  2.73123  3.46354  2.40513  3.72494  3.29354  2.67741  2.69355  4.24690  2.90347  2.73739  3.18146  2.89801  2.37887  2.77519  2.98518  4.58477  3.61503
          0.07748  4.18951  2.82343  0.61958  0.77255  0.78884  0.60582
    399   1.99877  4.55738  3.04025  2.66857  4.30261  2.73375  3.90467  3.73040  2.76973  3.34815  4.15821  1.82228  3.79557  3.08588  3.20097  2.43405  2.43836  3.28517  5.57445  4.27015    649 - -
          2.68618  4.42225  2.77519  2.73123  3.46354  2.40513  3.72494  3.29354  2.67741  2.69355  4.24690  2.90347  2.73739  3.18146  2.89801  2.37887  2.77519  2.98518  4.58477  3.61503
          0.02403  4.13607  4.85841  0.61958  0.77255  0.83590  0.56825
    400   2.40155  4.53445  3.15716  2.67797  4.03072  2.05508  3.82375  3.43269  2.67726  3.07840  3.91266  2.84061  3.82277  3.02074  2.90954  2.17676  2.82562  2.59703  5.34839  4.06126    650 - -
          2.68618  4.42225  2.77519  2.73123  3.46354  2.40513  3.72494  3.29354  2.67741  2.69355  4.24690  2.90347  2.73739  3.18146  2.89801  2.37887  2.77519  2.98518  4.58477  3.61503
          0.07790  4.13607  2.83101  0.61958  0.77255  0.75742  0.63276
    401   2.30427  4.48720  3.11741  2.73811  4.31093  2.60529  3.94888  3.74372  2.82393  3.36423  4.17183  2.51525  3.78061  3.13753  3.24401  1.57256  2.38957  3.27626  5.58953  4.29861    651 - -
          2.68664  4.42282  2.77537  2.73173  3.46410  2.40220  3.72551  3.29411  2.67797  2.69411  4.24746  2.90224  2.73787  3.18203  2.89810  2.37869  2.77558  2.98567  4.58533  3.61560
          0.72280  0.67969  4.84945  1.78416  0.18385  0.65691  0.73075
    402   2.61276  4.78971  2.98979  2.51325  4.16900  3.18840  3.46235  3.59432  2.54186  3.19444  4.00669  1.97052  3.84829  2.89060  2.99402  2.32670  2.28866  3.05377  5.42630  4.09364    663 - -
          2.68618  4.42225  2.77519  2.73123  3.46354  2.40513  3.72494  3.29354  2.67741  2.69355  4.24690  2.90347  2.73739  3.18146  2.89801  2.37887  2.77519  2.98518  4.58477  3.61503
          0.04502  4.22880  3.52501  0.61958  0.77255  0.75103  0.63843
    403   2.76377  5.20393  2.31395  2.29489  4.52998  2.78851  3.14799  4.00936  2.54846  3.52643  4.31330  1.80825  3.85684  2.84141  3.06197  2.36689  3.01908  3.60069  5.69337  4.27402    664 - -
          2.68618  4.42225  2.77519  2.73123  3.46354  2.40513  3.72494  3.29354  2.67741  2.69355  4.24690  2.90347  2.73739  3.18146  2.89801  2.37887  2.77519  2.98518  4.58477  3.61503
          0.02239  4.20617  4.92851  0.61958  0.77255  0.43880  1.03511
    404   2.67908  5.05249  2.95464  2.16344  4.34921  2.92827  3.66227  3.79908  2.23280  3.09563  4.11149  2.95470  3.27533  2.55347  2.89275  2.58954  2.08943  3.41793  5.51796  4.14240    665 - -
          2.68618  4.42225  2.77519  2.73123  3.46354  2.40513  3.72494  3.29354  2.67741  2.69355  4.24690  2.90347  2.73739  3.18146  2.89801  2.37887  2.77519  2.98518  4.58477  3.61503
          0.01876  4.38148  5.10382  0.61958  0.77255  0.57073  0.83267
    405   1.98592  4.65518  3.25129  2.86672  4.40500  3.33015  4.04813  3.81219  2.45942  3.44707  4.27129  3.26120  3.93687  3.23855  3.24308  1.19684  2.98239  3.38036  5.67542  4.39178    666 - -
          2.68618  4.42225  2.77519  2.73123  3.46354  2.40513  3.72494  3.29354  2.67741  2.69355  4.24690  2.90347  2.73739  3.18146  2.89801  2.37887  2.77519  2.98518  4.58477  3.61503
          0.01876  4.38148  5.10382  0.61958  0.77255  0.57073  0.83267
    406   2.53687  4.50207  3.51001  3.29428  4.62926  3.21560  4.45276  4.11850  3.40941  3.77615  4.61077  3.50995  1.09853  3.71623  3.72942  1.61759  3.02585  3.54299  5.94402  4.70464    667 - -
          2.68618  4.42225  2.77519  2.73123  3.46354  2.40513  3.72494  3.29354  2.67741  2.69355  4.24690  2.90347  2.73739  3.18146  2.89801  2.37887  2.77519  2.98518  4.58477  3.61503
          0.01876  4.38148  5.10382  0.61958  0.77255  0.57073  0.83267
    407   2.75284  4.90028  3.15709  2.62366  4.20400  3.53815  3.75838  3.60745  2.44790  3.03029  4.03152  3.11482  1.74205  2.56866  2.53887  2.79642  2.62263  3.28511  5.42872  4.12606    668 - -
          2.68619  4.42226  2.77521  2.73125  3.46355  2.40514  3.72496  3.29355  2.67742  2.69356  4.24691  2.90348  2.73741  3.18125  2.89802  2.37881  2.77521  2.98520  4.58478  3.61504
          0.09373  2.48410  5.10382  0.35464  1.20873  0.43608  1.04007
    408   2.68253  5.07977  2.48115  2.03286  4.38078  2.80681  3.66680  3.51495  2.42359  3.36655  3.34408  2.59276  3.86544  2.78026  2.90812  2.38089  2.83555  3.19236  5.54097  4.15807    670 - -
          2.68618  4.42225  2.77519  2.73123  3.46354  2.40513  3.72494  3.29354  2.67741  2.69355  4.24690  2.90347  2.73739  3.18146  2.89801  2.37887  2.77519  2.98518  4.58477  3.61503
          0.01771  4.43821  5.16056  0.61958  0.77255  0.48576  0.95510
    409   2.29799  4.66826  3.24644  2.69332  3.92502  2.34398  3.81113  3.31579  2.67355  2.54548  3.81776  3.16926  2.82170  3.01248  2.87199  2.44444  2.81690  2.77546  5.26841  3.97849    671 - -
          2.68618  4.42225  2.77519  2.73123  3.46354  2.40513  3.72494  3.29354  2.67741  2.69355  4.24690  2.90347  2.73739  3.18146  2.89801  2.37887  2.77519  2.98518  4.58477  3.61503
          0.01771  4.43821  5.16056  0.61958  0.77255  0.48576  0.95510
    410   2.69083  4.79321  3.13928  2.60327  4.03464  3.52502  3.39762  2.90946  2.58250  3.06863  3.90143  3.10417  2.30125  2.71841  3.02132  1.93293  2.83743  3.13569  5.33674  4.02484    672 - -
          2.68618  4.42225  2.77519  2.73123  3.46354  2.40513  3.72494  3.29354  2.67741  2.69355  4.24690  2.90347  2.73739  3.18146  2.89801  2.37887  2.77519  2.98518  4.58477  3.61503
          0.01771  4.43821  5.16056  0.61958  0.77255  0.48576  0.95510
    411   2.29200  4.39038  3.59185  3.03186  3.35977  3.62793  3.94915  2.90188  2.98398  2.08653  3.53077  3.41991  2.67936  3.28492  3.33216  2.09760  2.91425  2.40333  5.01595  3.78337    673 - -
          2.68618  4.42225  2.77519  2.73123  3.46354  2.40513  3.72494  3.29354  2.67741  2.69355  4.24690  2.90347  2.73739  3.18146  2.89801  2.37887  2.77519  2.98518  4.58477  3.61503
          0.01771  4.43821  5.16056  0.61958  0.77255  0.48576  0.95510
    412   2.20265  4.46123  3.64106  3.44488  4.69802  3.20535  4.56778  4.11529  3.55658  3.81239  4.64410  3.58789  0.84996  3.84696  3.84950  2.33560  3.01933  3.52515  6.03392  4.82301    674 - -
          2.68618  4.42225  2.77519  2.73123  3.46354  2.40513  3.72494  3.29354  2.67741  2.69355  4.24690  2.90347  2.73739  3.18146  2.89801  2.37887  2.77519  2.98518  4.58477  3.61503
          0.01771  4.43821  5.16056  0.61958  0.77255  0.48576  0.95510
    413   3.16016  5.81013  1.55551  1.13744  5.09405  3.44851  3.96519  4.63322  2.96219  4.09188  4.92194  2.89376  4.05899  2.61656  3.56299  3.03271  3.44109  4.17903  6.23486  4.70817    675 - -
          2.68618  4.42225  2.77519  2.73123  3.46354  2.40513  3.72494  3.29354  2.67741  2.69355  4.24690  2.90347  2.73739  3.18146  2.89801  2.37887  2.77519  2.98518  4.58477  3.61503
          0.01771  4.43821  5.16056  0.61958  0.77255  0.48576  0.95510
    414   3.50636  5.42232  3.44886  3.25295  4.67053  3.86274  4.40072  4.43721  3.04138  3.87415  4.92432  3.70335  4.44773  0.49101  3.29665  3.54814  3.82125  4.14000  5.84687  4.60510    676 - -
          2.68618  4.42225  2.77519  2.73123  3.46354  2.40513  3.72494  3.29354  2.67741  2.69355  4.24690  2.90347  2.73739  3.18146  2.89801  2.37887  2.77519  2.98518  4.58477  3.61503
          0.01771  4.43821  5.16056  0.61958  0.77255  0.48576  0.95510
    415   3.77782  5.50142  4.33626  3.76967  5.01053  4.10533  4.41048  4.62821  2.69405  4.03942  5.05349  4.07034  4.60696  3.62873  0.38015  3.85413  4.02191  4.33351  5.87669  4.85030    677 - -
          2.68618  4.42225  2.77519  2.73123  3.46354  2.40513  3.72494  3.29354  2.67741  2.69355  4.24690  2.90347  2.73739  3.18146  2.89801  2.37887  2.77519  2.98518  4.58477  3.61503
          0.01771  4.43821  5.16056  0.61958  0.77255  0.48576  0.95510
    416   3.67625  5.29797  4.34601  4.28807  5.17958  3.95577  5.28257  4.91886  4.40326  4.45997  5.55595  4.52381  0.23113  4.77026  4.55051  3.86860  4.16516  4.48953  6.16689  5.31816    678 - -
          2.68618  4.42225  2.77519  2.73123  3.46354  2.40513  3.72494  3.29354  2.67741  2.69355  4.24690  2.90347  2.73739  3.18146  2.89801  2.37887  2.77519  2.98518  4.58477  3.61503
          0.01771  4.43821  5.16056  0.61958  0.77255  0.48576  0.95510
    417   2.84197  4.67652  4.07190  3.89759  4.61143  3.48624  4.85283  3.82088  3.85393  3.66029  4.69832  3.97613  4.24539  4.22344  4.05674  3.05269  0.48766  3.44288  5.98643  4.83822    679 - -
          2.68618  4.42225  2.77519  2.73123  3.46354  2.40513  3.72494  3.29354  2.67741  2.69355  4.24690  2.90347  2.73739  3.18146  2.89801  2.37887  2.77519  2.98518  4.58477  3.61503
          0.01771  4.43821  5.16056  0.61958  0.77255  0.48576  0.95510
    418   3.44050  5.44427  3.88791  3.21751  4.89886  3.97012  3.91135  4.32034  2.11474  3.71276  4.63339  3.56460  4.36119  2.70794  0.71311  3.44646  3.60469  4.01909  5.70114  4.56313    680 - -
          2.68618  4.42225  2.77519  2.73123  3.46354  2.40513  3.72494  3.29354  2.67741  2.69355  4.24690  2.90347  2.73739  3.18146  2.89801  2.37887  2.77519  2.98518  4.58477  3.61503
          0.01771  4.43821  5.16056  0.61958  0.77255  0.48576  0.95510
    419   2.31404  4.46509  3.80244  3.53280  4.43478  3.29183  4.55268  3.63572  3.51853  3.44184  4.39674  3.66465  0.84967  3.85158  3.79168  2.75986  3.04695  2.84799  5.86594  4.64495    681 - -
          2.68618  4.42225  2.77519  2.73123  3.46354  2.40513  3.72494  3.29354  2.67741  2.69355  4.24690  2.90347  2.73739  3.18146  2.89801  2.37887  2.77519  2.98518  4.58477  3.61503
          0.01771  4.43821  5.16056  0.61958  0.77255  0.48576  0.95510
    420   2.81266  4.70097  3.46595  2.87497  3.88969  3.68051  3.84081  3.25068  2.41663  1.60027  3.79480  2.89001  4.06035  3.06637  2.11355  2.94315  3.03305  2.83874  5.21982  3.97503    682 - -
          2.68618  4.42225  2.77519  2.73123  3.46354  2.40513  3.72494  3.29354  2.67741  2.69355  4.24690  2.90347  2.73739  3.18146  2.89801  2.37887  2.77519  2.98518  4.58477  3.61503
          0.01771  4.43821  5.16056  0.61958  0.77255  0.48576  0.95510
    421   3.71899  5.82103  0.36216  2.87766  5.30278  3.75258  4.57837  5.04675  3.78836  4.55928  5.58432  3.45078  4.44441  3.84133  4.35532  3.63993  4.07970  4.63440  6.34151  5.12673    683 - -
          2.68618  4.42225  2.77519  2.73123  3.46354  2.40513  3.72494  3.29354  2.67741  2.69355  4.24690  2.90347  2.73739  3.18146  2.89801  2.37887  2.77519  2.98518  4.58477  3.61503
          0.01771  4.43821  5.16056  0.61958  0.77255  0.48576  0.95510
    422   3.86268  5.17665  5.10089  4.77729  3.46143  4.69866  5.26516  2.72335  4.54634  0.39941  3.36559  5.00413  5.05826  4.76945  4.61546  4.39499  4.14172  2.90065  5.50587  4.34928    684 - -
          2.68618  4.42225  2.77519  2.73123  3.46354  2.40513  3.72494  3.29354  2.67741  2.69355  4.24690  2.90347  2.73739  3.18146  2.89801  2.37887  2.77519  2.98518  4.58477  3.61503
          0.01771  4.43821  5.16056  0.61958  0.77255  0.48576  0.95510
    423   3.71899  5.82103  0.36216  2.87766  5.30278  3.75258  4.57837  5.04675  3.78836  4.55928  5.58432  3.45078  4.44441  3.84133  4.35532  3.63993  4.07970  4.63440  6.34151  5.12673    685 - -
          2.68618  4.42225  2.77519  2.73123  3.46354  2.40513  3.72494  3.29354  2.67741  2.69355  4.24690  2.90347  2.73739  3.18146  2.89801  2.37887  2.77519  2.98518  4.58477  3.61503
          0.01771  4.43821  5.16056  0.61958  0.77255  0.48576  0.95510
    424   3.67625  5.29797  4.34601  4.28807  5.17958  3.95577  5.28257  4.91886  4.40326  4.45997  5.55595  4.52381  0.23113  4.77026  4.55051  3.86860  4.16516  4.48953  6.16689  5.31816    686 - -
          2.68618  4.42225  2.77519  2.73123  3.46354  2.40513  3.72494  3.29354  2.67741  2.69355  4.24690  2.90347  2.73739  3.18146  2.89801  2.37887  2.77519  2.98518  4.58477  3.61503
          0.01771  4.43821  5.16056  0.61958  0.77255  0.48576  0.95510
    425   3.05909  5.41878  0.99941  2.45576  4.07208  3.52993  3.35024  4.15683  2.87703  3.66907  4.54014  3.01350  4.07280  3.11683  3.39488  2.99964  3.32255  3.79802  5.48590  3.02064    687 - -
          2.68618  4.42225  2.77519  2.73123  3.46354  2.40513  3.72494  3.29354  2.67741  2.69355  4.24690  2.90347  2.73739  3.18146  2.89801  2.37887  2.77519  2.98518  4.58477  3.61503
          0.01771  4.43821  5.16056  0.61958  0.77255  0.48576  0.95510
    426   3.77782  5.50142  4.33626  3.76967  5.01053  4.10533  4.41048  4.62821  2.69405  4.03942  5.05349  4.07034  4.60696  3.62873  0.38015  3.85413  4.02191  4.33351  5.87669  4.85030    688 - -
          2.68618  4.42225  2.77519  2.73123  3.46354  2.40513  3.72494  3.29354  2.67741  2.69355  4.24690  2.90347  2.73739  3.18146  2.89801  2.37887  2.77519  2.98518  4.58477  3.61503
          0.01771  4.43821  5.16056  0.61958  0.77255  0.48576  0.95510
    427   2.28236  4.60071  2.93361  2.73442  3.77530  3.58171  3.81042  2.74776  2.54543  2.62340  3.69302  3.20668  3.96720  2.80307  3.12738  2.80548  2.21320  2.33497  5.15532  3.88098    689 - -
          2.68618  4.42225  2.77519  2.73123  3.46354  2.40513  3.72494  3.29354  2.67741  2.69355  4.24690  2.90347  2.73739  3.18146  2.89801  2.37887  2.77519  2.98518  4.58477  3.61503
          0.01771  4.43821  5.16056  0.61958  0.77255  0.48576  0.95510
    428   3.50636  5.42232  3.44886  3.25295  4.67053  3.86274  4.40072  4.43721  3.04138  3.87415  4.92432  3.70335  4.44773  0.49101  3.29665  3.54814  3.82125  4.14000  5.84687  4.60510    690 - -
          2.68618  4.42225  2.77519  2.73123  3.46354  2.40513  3.72494  3.29354  2.67741  2.69355  4.24690  2.90347  2.73739  3.18146  2.89801  2.37887  2.77519  2.98518  4.58477  3.61503
          0.01771  4.43821  5.16056  0.61958  0.77255  0.48576  0.95510
    429   3.03107  4.42437  4.59420  4.07470  3.67745  4.25122  4.71738  1.34160  3.95928  2.46992  3.57991  3.18124  4.61876  4.22824  4.15861  3.59428  3.28981  1.18888  5.37496  4.15664    691 - -
          2.68618  4.42225  2.77519  2.73123  3.46354  2.40513  3.72494  3.29354  2.67741  2.69355  4.24690  2.90347  2.73739  3.18146  2.89801  2.37887  2.77519  2.98518  4.58477  3.61503
          0.01771  4.43821  5.16056  0.61958  0.77255  0.48576  0.95510
    430   2.96414  4.83957  3.78082  3.67613  5.01505  2.53279  4.84931  4.58503  3.88355  4.21146  5.09829  3.89684  0.52086  4.17988  4.14766  3.13285  3.46807  3.99534  6.15566  5.11136    692 - -
          2.68618  4.42225  2.77519  2.73123  3.46354  2.40513  3.72494  3.29354  2.67741  2.69355  4.24690  2.90347  2.73739  3.18146  2.89801  2.37887  2.77519  2.98518  4.58477  3.61503
          0.01771  4.43821  5.16056  0.61958  0.77255  0.48576  0.95510
    431   1.85701  4.45819  3.65528  3.20031  4.18058  3.33477  4.22713  3.49952  3.16822  2.65827  4.10398  3.47651  3.97350  3.48797  3.51970  1.18073  2.75898  3.12492  5.56349  4.32592    693 - -
          2.68618  4.42225  2.77519  2.73123  3.46354  2.40513  3.72494  3.29354  2.67741  2.69355  4.24690  2.90347  2.73739  3.18146  2.89801  2.37887  2.77519  2.98518  4.58477  3.61503
          0.01771  4.43821  5.16056  0.61958  0.77255  0.48576  0.95510
    432   2.74532  5.77785  1.46430  1.17157  5.07948  3.44549  3.97665  4.60405  2.98727  4.08187  4.91682  2.89939  4.06092  3.13445  3.59459  3.03383  3.44178  4.15537  6.23481  4.71101    694 - -
          2.68618  4.42225  2.77519  2.73123  3.46354  2.40513  3.72494  3.29354  2.67741  2.69355  4.24690  2.90347  2.73739  3.18146  2.89801  2.37887  2.77519  2.98518  4.58477  3.61503
          0.01771  4.43821  5.16056  0.61958  0.77255  0.48576  0.95510
    433   3.33160  5.28081  3.21189  3.17208  4.75102  3.68139  4.55953  4.63090  3.53959  4.21498  5.19517  0.45324  4.37400  3.86485  3.88759  3.39571  3.74983  4.18907  5.98382  4.68299    695 - -
          2.68618  4.42225  2.77519  2.73123  3.46354  2.40513  3.72494  3.29354  2.67741  2.69355  4.24690  2.90347  2.73739  3.18146  2.89801  2.37887  2.77519  2.98518  4.58477  3.61503
          0.01771  4.43821  5.16056  0.61958  0.77255  0.48576  0.95510
    434   3.34754  4.66390  5.06777  4.50552  3.40456  4.64268  5.01838  2.05033  4.36950  1.76536  1.25136  4.70542  4.87669  4.50301  4.48250  3.99000  3.58027  1.68014  5.39065  4.29239    696 - -
          2.68618  4.42225  2.77519  2.73123  3.46354  2.40513  3.72494  3.29354  2.67741  2.69355  4.24690  2.90347  2.73739  3.18146  2.89801  2.37887  2.77519  2.98518  4.58477  3.61503
          0.01771  4.43821  5.16056  0.61958  0.77255  0.48576  0.95510
    435   3.06954  5.69009  1.59494  1.32832  4.98982  3.44881  3.90614  4.51496  2.44605  3.97576  4.78046  2.47509  4.02249  3.04853  3.41613  2.96101  3.33846  4.06318  6.11491  4.61548    697 - -
          2.68618  4.42225  2.77519  2.73123  3.46354  2.40513  3.72494  3.29354  2.67741  2.69355  4.24690  2.90347  2.73739  3.18146  2.89801  2.37887  2.77519  2.98518  4.58477  3.61503
          0.01771  4.43821  5.16056  0.61958  0.77255  0.48576  0.95510
    436   4.16057  5.41553  4.72397  4.58749  2.54834  4.52859  4.03383  4.10922  4.43579  3.40827  4.72577  4.48803  5.00181  4.59267  4.48783  4.22589  4.45679  4.00920  4.20274  0.37790    698 - -
          2.68618  4.42225  2.77519  2.73123  3.46354  2.40513  3.72494  3.29354  2.67741  2.69355  4.24690  2.90347  2.73739  3.18146  2.89801  2.37887  2.77519  2.98518  4.58477  3.61503
          0.01771  4.43821  5.16056  0.61958  0.77255  0.48576  0.95510
    437   3.48875  4.75486  5.25028  4.79837  3.66603  4.86074  5.41404  0.69072  4.61838  1.97913  3.49679  4.99121  5.12817  4.87575  4.76125  4.30510  3.75354  1.89660  5.74239  4.51988    699 - -
          2.68618  4.42225  2.77519  2.73123  3.46354  2.40513  3.72494  3.29354  2.67741  2.69355  4.24690  2.90347  2.73739  3.18146  2.89801  2.37887  2.77519  2.98518  4.58477  3.61503
          0.01771  4.43821  5.16056  0.61958  0.77255  0.48576  0.95510
    438   3.19289  5.28135  3.56354  3.00637  4.80181  3.08703  3.88544  4.19012  2.20447  3.65031  4.51868  3.40784  4.22766  2.79103  0.86478  3.21022  3.40814  3.84602  5.69777  4.51439    700 - -
          2.68618  4.42225  2.77519  2.73123  3.46354  2.40513  3.72494  3.29354  2.67741  2.69355  4.24690  2.90347  2.73739  3.18146  2.89801  2.37887  2.77519  2.98518  4.58477  3.61503
          0.01771  4.43821  5.16056  0.61958  0.77255  0.48576  0.95510
    439   3.83404  5.47872  3.89216  3.74127  3.86826  4.07663  0.36887  4.63604  3.57984  4.03641  5.15264  4.11337  4.67389  4.12555  3.79232  3.91144  4.17174  4.35955  5.31071  3.81048    701 - -
          2.68618  4.42225  2.77519  2.73123  3.46354  2.40513  3.72494  3.29354  2.67741  2.69355  4.24690  2.90347  2.73739  3.18146  2.89801  2.37887  2.77519  2.98518  4.58477  3.61503
          0.01771  4.43821  5.16056  0.61958  0.77255  0.48576  0.95510
    440   3.86268  5.17665  5.10089  4.77729  3.46143  4.69866  5.26516  2.72335  4.54634  0.39941  3.36559  5.00413  5.05826  4.76945  4.61546  4.39499  4.14172  2.90065  5.50587  4.34928    702 - -
          2.68618  4.42225  2.77519  2.73123  3.46354  2.40513  3.72494  3.29354  2.67741  2.69355  4.24690  2.90347  2.73739  3.18146  2.89801  2.37887  2.77519  2.98518  4.58477  3.61503
          0.01771  4.43821  5.16056  0.61958  0.77255  0.48576  0.95510
    441   3.51654  5.19857  4.30061  4.28520  5.34715  0.22203  5.33087  5.12284  4.53966  4.68664  5.69239  4.46793  4.60158  4.81994  4.67791  3.70967  4.03877  4.54144  6.25566  5.48034    703 - -
          2.68618  4.42225  2.77519  2.73123  3.46354  2.40513  3.72494  3.29354  2.67741  2.69355  4.24690  2.90347  2.73739  3.18146  2.89801  2.37887  2.77519  2.98518  4.58477  3.61503
          0.01771  4.43821  5.16056  0.61958  0.77255  0.48576  0.95510
    442   3.70700  4.95532  5.51230  4.92769  2.60832  5.02953  5.27537  2.13003  4.79446  0.65477  2.58918  5.13345  5.09921  4.71247  4.78330  4.39662  3.90975  2.64848  5.36069  4.35155    704 - -
          2.68618  4.42225  2.77519  2.73123  3.46354  2.40513  3.72494  3.29354  2.67741  2.69355  4.24690  2.90347  2.73739  3.18146  2.89801  2.37887  2.77519  2.98518  4.58477  3.61503
          0.01771  4.43821  5.16056  0.61958  0.77255  0.48576  0.95510
    443   2.36693  4.30200  3.93063  3.38612  3.56387  3.65138  4.16094  2.70246  3.30769  2.60154  3.15874  3.65859  4.12236  3.58201  3.58457  2.22240  2.58486  1.42621  5.06157  3.85324    705 - -
          2.68618  4.42225  2.77519  2.73123  3.46354  2.40513  3.72494  3.29354  2.67741  2.69355  4.24690  2.90347  2.73739  3.18146  2.89801  2.37887  2.77519  2.98518  4.58477  3.61503
          0.01771  4.43821  5.16056  0.61958  0.77255  0.48576  0.95510
    444   1.94694  4.43706  3.70634  3.33067  4.50337  3.22471  4.39302  3.90791  3.34762  3.58664  4.40499  3.52463  1.23188  3.64320  3.68847  2.28503  2.24421  3.38714  5.83745  4.61770    706 - -
          2.68618  4.42225  2.77519  2.73123  3.46354  2.40513  3.72494  3.29354  2.67741  2.69355  4.24690  2.90347  2.73739  3.18146  2.89801  2.37887  2.77519  2.98518  4.58477  3.61503
          0.01771  4.43821  5.16056  0.61958  0.77255  0.48576  0.95510
    445   3.21789  5.15644  3.25766  2.76771  4.85891  3.65075  4.50791  4.36050  3.39552  3.97816  4.92984  3.60389  0.56420  3.76973  3.72786  3.30525  3.61780  3.96215  6.02687  4.85120    707 - -
          2.68618  4.42225  2.77519  2.73123  3.46354  2.40513  3.72494  3.29354  2.67741  2.69355  4.24690  2.90347  2.73739  3.18146  2.89801  2.37887  2.77519  2.98518  4.58477  3.61503
          0.01771  4.43821  5.16056  0.61958  0.77255  0.48576  0.95510
    446   2.54806  5.22677  2.58356  1.63062  4.55972  3.45692  3.28503  4.04272  2.29410  3.52618  4.27379  2.52061  3.87327  2.54684  2.92907  2.68597  2.96155  3.61154  5.66279  3.88482    708 - -
          2.68618  4.42225  2.77519  2.73123  3.46354  2.40513  3.72494  3.29354  2.67741  2.69355  4.24690  2.90347  2.73739  3.18146  2.89801  2.37887  2.77519  2.98518  4.58477  3.61503
          0.01771  4.43821  5.16056  0.61958  0.77255  0.48576  0.95510
    447   2.95329  4.33763  4.68155  4.08737  2.20366  4.12438  4.42611  2.19841  3.92741  1.21655  2.67963  4.20310  4.44135  4.06309  4.00752  2.98817  3.18120  2.41412  4.90220  3.73906    709 - -
          2.68618  4.42225  2.77519  2.73123  3.46354  2.40513  3.72494  3.29354  2.67741  2.69355  4.24690  2.90347  2.73739  3.18146  2.89801  2.37887  2.77519  2.98518  4.58477  3.61503
          0.01771  4.43821  5.16056  0.61958  0.77255  0.48576  0.95510
    448   2.69215  4.73425  3.19895  2.64099  3.93822  3.05610  3.76734  3.14382  2.59460  1.94627  3.82028  2.66002  3.94398  2.55665  2.71256  2.77456  2.63124  3.04715  5.26436  3.96804    710 - -
          2.68618  4.42225  2.77519  2.73123  3.46354  2.40513  3.72494  3.29354  2.67741  2.69355  4.24690  2.90347  2.73739  3.18146  2.89801  2.37887  2.77519  2.98518  4.58477  3.61503
          0.07083  4.43821  2.87236  0.61958  0.77255  0.48576  0.95510
    449   2.31574  4.97080  2.99659  2.45208  4.25889  3.01520  3.14029  3.69628  2.45472  3.26137  4.04983  2.75947  2.90511  2.58609  2.92920  2.18922  2.90173  2.97691  5.46724  4.10668    711 - -
          2.68618  4.42225  2.77519  2.73123  3.46354  2.40513  3.72494  3.29354  2.67741  2.69355  4.24690  2.90347  2.73739  3.18146  2.89801  2.37887  2.77519  2.98518  4.58477  3.61503
          0.16732  4.38605  1.95460  0.61958  0.77255  0.56432  0.84107
    450   2.43215  5.28357  1.99926  1.96470  4.60023  2.30274  3.71619  4.08486  2.55894  3.58611  4.36661  2.84606  3.86857  2.62342  3.08307  2.58577  3.04491  3.66573  5.74456  4.31149    712 - -
          2.68618  4.42225  2.77519  2.73123  3.46354  2.40513  3.72494  3.29354  2.67741  2.69355  4.24690  2.90347  2.73739  3.18146  2.89801  2.37887  2.77519  2.98518  4.58477  3.61503
          0.17505  4.24036  1.92290  0.61958  0.77255  0.73934  0.64900
    451   2.29312  5.01729  2.45650  2.11980  4.32433  3.36165  3.61537  3.77896  2.31000  3.31675  4.09648  2.85760  3.46191  2.73906  2.89289  2.28031  2.63582  3.39275  5.49953  4.11298    713 - -
          2.68618  4.42225  2.77520  2.73124  3.46354  2.40513  3.72495  3.29354  2.67741  2.69355  4.24690  2.90347  2.73732  3.18147  2.89801  2.37887  2.77520  2.98519  4.58477  3.61503
          0.14568  3.00884  2.45088  0.49222  0.94487  0.30294  1.34188
    452   2.67358  5.10012  2.94889  2.02211  4.41476  3.45580  3.64421  3.87672  2.26078  2.97627  4.15010  2.44814  3.53117  2.52422  2.63364  2.65180  2.46295  3.33092  5.54952  4.16231    715 - -
          2.68618  4.42225  2.77519  2.73123  3.46354  2.40513  3.72494  3.29354  2.67741  2.69355  4.24690  2.90347  2.73739  3.18146  2.89801  2.37887  2.77519  2.98518  4.58477  3.61503
          0.01876  4.38148  5.10382  0.61958  0.77255  0.57073  0.83267
    453   2.31833  5.09555  2.79412  2.23590  4.40802  3.45010  3.64285  3.87146  2.30912  3.38665  4.14546  2.93133  3.48272  2.25152  2.76239  2.34580  2.57136  3.46866  5.54808  3.58436    716 - -
          2.68618  4.42225  2.77519  2.73123  3.46354  2.40513  3.72494  3.29354  2.67741  2.69355  4.24690  2.90347  2.73739  3.18146  2.89801  2.37887  2.77519  2.98518  4.58477  3.61503
          0.01876  4.38148  5.10382  0.61958  0.77255  0.57073  0.83267
    454   2.67622  4.99457  2.97300  2.07305  4.27282  3.46840  3.35303  3.71172  2.44898  2.73745  4.06094  2.75527  3.31387  2.80440  2.92376  2.02278  2.62523  3.35040  5.47591  4.11227    717 - -
          2.68618  4.42225  2.77519  2.73123  3.46354  2.40513  3.72494  3.29354  2.67741  2.69355  4.24690  2.90347  2.73739  3.18146  2.89801  2.37887  2.77519  2.98518  4.58477  3.61503
          0.01876  4.38148  5.10382  0.61958  0.77255  0.57073  0.83267
    455   2.19802  4.91419  2.59446  2.37836  4.16694  3.48093  3.69014  3.29049  2.48233  3.18076  3.98437  2.90719  3.40926  2.83153  2.95239  2.22462  2.90068  3.25502  5.41016  2.86329    718 - -
          2.68618  4.42225  2.77519  2.73123  3.46354  2.40513  3.72494  3.29354  2.67741  2.69355  4.24690  2.90347  2.73739  3.18146  2.89801  2.37887  2.77519  2.98518  4.58477  3.61503
          0.01876  4.38148  5.10382  0.61958  0.77255  0.57073  0.83267
    456   2.67105  5.09765  2.61592  2.27214  4.40885  3.21621  3.64667  2.98815  2.39796  3.38830  4.14851  2.85005  3.11566  2.22792  2.68586  2.34588  2.90280  3.47019  5.55103  4.16084    719 - -
          2.68618  4.42225  2.77519  2.73123  3.46354  2.40513  3.72494  3.29354  2.67741  2.69355  4.24690  2.90347  2.73739  3.18146  2.89801  2.37887  2.77519  2.98518  4.58477  3.61503
          0.01876  4.38148  5.10382  0.61958  0.77255  0.57073  0.83267
    457   3.26789  5.80833  0.71528  2.33556  5.13824  3.42439  4.09582  4.76867  3.23128  4.26496  5.16867  2.50239  4.10843  3.29002  3.87879  3.13940  3.60027  4.30620  6.35124  4.80723    720 - -
          2.68618  4.42225  2.77519  2.73123  3.46354  2.40513  3.72494  3.29354  2.67741  2.69355  4.24690  2.90347  2.73739  3.18146  2.89801  2.37887  2.77519  2.98518  4.58477  3.61503
          0.01876  4.38148  5.10382  0.61958  0.77255  0.57073  0.83267
    458   2.25787  4.27078  4.04451  3.50274  3.51345  3.70684  4.21611  2.54107  3.40820  2.51345  2.86923  3.74410  4.16683  3.67433  3.65519  2.46158  2.97604  1.34520  5.04339  3.84020    721 - -
          2.68618  4.42225  2.77519  2.73123  3.46354  2.40513  3.72494  3.29354  2.67741  2.69355  4.24690  2.90347  2.73739  3.18146  2.89801  2.37887  2.77519  2.98518  4.58477  3.61503
          0.01876  4.38148  5.10382  0.61958  0.77255  0.43608  1.04007
    459   1.42288  4.67499  3.26623  2.83978  4.24163  3.39187  2.62014  3.69120  2.85601  3.32535  4.15677  3.25715  3.95678  3.20495  3.26205  1.85696  2.98174  3.30471  5.55457  4.25014    722 - -
          2.68618  4.42225  2.77519  2.73123  3.46354  2.40513  3.72494  3.29354  2.67741  2.69355  4.24690  2.90347  2.73739  3.18146  2.89801  2.37887  2.77519  2.98518  4.58477  3.61503
          0.01771  4.43821  5.16056  0.61958  0.77255  0.48576  0.95510
    460   2.21247  4.45110  3.70828  3.19601  3.82125  3.53733  4.14830  2.99277  3.13003  2.79072  3.16462  3.52409  1.42824  3.45256  3.46767  2.87272  2.98421  2.43201  5.29552  4.06613    723 - -
          2.68618  4.42225  2.77519  2.73123  3.46354  2.40513  3.72494  3.29354  2.67741  2.69355  4.24690  2.90347  2.73739  3.18146  2.89801  2.37887  2.77519  2.98518  4.58477  3.61503
          0.01771  4.43821  5.16056  0.61958  0.77255  0.48576  0.95510
    461   3.19863  5.43401  0.76590  2.59599  4.54225  3.57606  4.14025  4.02575  3.15664  2.77144  4.67248  3.15214  4.18522  3.35400  3.67728  3.16752  3.50593  3.73666  5.90416  4.46263    724 - -
          2.68618  4.42225  2.77519  2.73123  3.46354  2.40513  3.72494  3.29354  2.67741  2.69355  4.24690  2.90347  2.73739  3.18146  2.89801  2.37887  2.77519  2.98518  4.58477  3.61503
          0.01771  4.43821  5.16056  0.61958  0.77255  0.48576  0.95510
    462   1.27109  4.55069  3.40795  2.75225  4.11662  2.80654  4.04848  3.49837  2.95911  3.17658  4.02226  3.32475  3.95481  3.27658  3.35794  2.25099  2.93990  2.64321  5.47087  4.20680    725 - -
          2.68618  4.42225  2.77519  2.73123  3.46354  2.40513  3.72494  3.29354  2.67741  2.69355  4.24690  2.90347  2.73739  3.18146  2.89801  2.37887  2.77519  2.98518  4.58477  3.61503
          0.01771  4.43821  5.16056  0.61958  0.77255  0.48576  0.95510
    463   2.91140  5.47536  1.79775  1.62165  4.79349  3.45152  3.06748  4.29874  2.64856  3.76847  4.54099  2.62417  3.95635  2.26550  3.18137  2.83522  3.16270  3.85528  5.90377  4.44753    726 - -
          2.68618  4.42225  2.77519  2.73123  3.46354  2.40513  3.72494  3.29354  2.67741  2.69355  4.24690  2.90347  2.73739  3.18146  2.89801  2.37887  2.77519  2.98518  4.58477  3.61503
          0.01771  4.43821  5.16056  0.61958  0.77255  0.48576  0.95510
    464   3.51654  5.19857  4.30061  4.28520  5.34715  0.22203  5.33087  5.12284  4.53966  4.68664  5.69239  4.46793  4.60158  4.81994  4.67791  3.70967  4.03877  4.54144  6.25566  5.48034    727 - -
          2.68618  4.42225  2.77519  2.73123  3.46354  2.40513  3.72494  3.29354  2.67741  2.69355  4.24690  2.90347  2.73739  3.18146  2.89801  2.37887  2.77519  2.98518  4.58477  3.61503
          0.01771  4.43821  5.16056  0.61958  0.77255  0.48576  0.95510
    465   4.43118  5.57017  5.04657  4.91474  3.47246  4.44932  4.76986  4.53355  4.66075  3.81345  5.13097  4.96990  5.01727  5.01335  4.67562  4.63035  4.76781  4.43466  0.24874  3.45144    728 - -
          2.68618  4.42225  2.77519  2.73123  3.46354  2.40513  3.72494  3.29354  2.67741  2.69355  4.24690  2.90347  2.73739  3.18146  2.89801  2.37887  2.77519  2.98518  4.58477  3.61503
          0.01771  4.43821  5.16056  0.61958  0.77255  0.48576  0.95510
    466   3.39837  4.63523  5.35946  4.89377  3.94336  4.90946  5.62407  1.35914  4.80939  2.39458  3.70253  5.06343  5.17870  5.07102  4.98452  4.33611  3.66609  0.77892  6.01108  4.79144    729 - -
          2.68618  4.42225  2.77519  2.73123  3.46354  2.40513  3.72494  3.29354  2.67741  2.69355  4.24690  2.90347  2.73739  3.18146  2.89801  2.37887  2.77519  2.98518  4.58477  3.61503
          0.01771  4.43821  5.16056  0.61958  0.77255  0.48576  0.95510
    467   4.04726  5.34596  4.54242  4.31947  2.24854  4.59721  3.09727  4.02747  4.10791  3.29971  4.56139  4.23546  4.96791  4.28966  4.21353  4.04408  4.28191  3.90741  3.91520  0.52747    730 - -
          2.68618  4.42225  2.77519  2.73123  3.46354  2.40513  3.72494  3.29354  2.67741  2.69355  4.24690  2.90347  2.73739  3.18146  2.89801  2.37887  2.77519  2.98518  4.58477  3.61503
          0.01771  4.43821  5.16056  0.61958  0.77255  0.48576  0.95510
    468   3.79322  5.06630  5.40627  4.86976  3.23030  5.05081  5.33144  2.43744  4.64343  0.52400  2.60689  5.12943  5.14918  4.70181  4.69534  4.46094  4.01070  2.67136  5.44177  4.40649    731 - -
          2.68618  4.42225  2.77519  2.73123  3.46354  2.40513  3.72494  3.29354  2.67741  2.69355  4.24690  2.90347  2.73739  3.18146  2.89801  2.37887  2.77519  2.98518  4.58477  3.61503
          0.01771  4.43821  5.16056  0.61958  0.77255  0.48576  0.95510
    469   3.33160  5.28081  3.21189  3.17208  4.75102  3.68139  4.55953  4.63090  3.53959  4.21498  5.19517  0.45324  4.37400  3.86485  3.88759  3.39571  3.74983  4.18907  5.98382  4.68299    732 - -
          2.68618  4.42225  2.77519  2.73123  3.46354  2.40513  3.72494  3.29354  2.67741  2.69355  4.24690  2.90347  2.73739  3.18146  2.89801  2.37887  2.77519  2.98518  4.58477  3.61503
          0.01771  4.43821  5.16056  0.61958  0.77255  0.48576  0.95510
    470   3.86268  5.17665  5.10089  4.77729  3.46143  4.69866  5.26516  2.72335  4.54634  0.39941  3.36559  5.00413  5.05826  4.76945  4.61546  4.39499  4.14172  2.90065  5.50587  4.34928    733 - -
          2.68618  4.42225  2.77519  2.73123  3.46354  2.40513  3.72494  3.29354  2.67741  2.69355  4.24690  2.90347  2.73739  3.18146  2.89801  2.37887  2.77519  2.98518  4.58477  3.61503
          0.01771  4.43821  5.16056  0.61958  0.77255  0.48576  0.95510
    471   3.86268  5.17665  5.10089  4.77729  3.46143  4.69866  5.26516  2.72335  4.54634  0.39941  3.36559  5.00413  5.05826  4.76945  4.61546  4.39499  4.14172  2.90065  5.50587  4.34928    734 - -
          2.68618  4.42225  2.77519  2.73123  3.46354  2.40513  3.72494  3.29354  2.67741  2.69355  4.24690  2.90347  2.73739  3.18146  2.89801  2.37887  2.77519  2.98518  4.58477  3.61503
          0.01771  4.43821  5.16056  0.61958  0.77255  0.48576  0.95510
    472   2.66502  1.72247  4.28311  3.73120  3.42241  3.36211  4.25599  2.10355  3.60100  2.47593  3.41876  3.85827  4.17428  3.82070  3.76664  2.61718  2.95601  2.04480  4.94809  3.75880    735 - -
          2.68618  4.42225  2.77519  2.73123  3.46354  2.40513  3.72494  3.29354  2.67741  2.69355  4.24690  2.90347  2.73739  3.18146  2.89801  2.37887  2.77519  2.98518  4.58477  3.61503
          0.01771  4.43821  5.16056  0.61958  0.77255  0.48576  0.95510
    473   2.82146  4.92607  2.90179  2.79745  4.71332  3.36026  4.22731  4.32153  3.15519  3.91864  4.76714  0.85936  4.05419  3.44473  3.56885  2.30202  3.24299  3.80011  5.99698  4.61354    736 - -
          2.68618  4.42225  2.77519  2.73123  3.46354  2.40513  3.72494  3.29354  2.67741  2.69355  4.24690  2.90347  2.73739  3.18146  2.89801  2.37887  2.77519  2.98518  4.58477  3.61503
          0.01771  4.43821  5.16056  0.61958  0.77255  0.48576  0.95510
    474   3.72332  5.00374  5.36997  4.81276  3.22095  4.98723  5.26429  2.44061  4.61485  0.85046  1.46793  5.06055  5.09368  4.65313  4.66358  4.37287  3.93651  2.66957  5.40435  4.38542    737 - -
          2.68618  4.42225  2.77519  2.73123  3.46354  2.40513  3.72494  3.29354  2.67741  2.69355  4.24690  2.90347  2.73739  3.18146  2.89801  2.37887  2.77519  2.98518  4.58477  3.61503
          0.01771  4.43821  5.16056  0.61958  0.77255  0.48576  0.95510
    475   0.43526  4.58568  4.15129  4.01331  4.72973  3.38821  4.94984  3.95216  4.04790  3.80238  4.79517  3.98367  4.18254  4.33713  4.22913  2.94414  3.26227  3.49653  6.09021  4.97438    738 - -
          2.68618  4.42225  2.77519  2.73123  3.46354  2.40513  3.72494  3.29354  2.67741  2.69355  4.24690  2.90347  2.73739  3.18146  2.89801  2.37887  2.77519  2.98518  4.58477  3.61503
          0.01771  4.43821  5.16056  0.61958  0.77255  0.48576  0.95510
    476   3.50636  5.42232  3.44886  3.25295  4.67053  3.86274  4.40072  4.43721  3.04138  3.87415  4.92432  3.70335  4.44773  0.49101  3.29665  3.54814  3.82125  4.14000  5.84687  4.60510    739 - -
          2.68618  4.42225  2.77519  2.73123  3.46354  2.40513  3.72494  3.29354  2.67741  2.69355  4.24690  2.90347  2.73739  3.18146  2.89801  2.37887  2.77519  2.98518  4.58477  3.61503
          0.01771  4.43821  5.16056  0.61958  0.77255  0.48576  0.95510
    477   3.75948  5.03249  5.38229  4.87437  3.27002  5.02025  5.33750  2.18813  4.65605  0.53565  3.06916  5.11722  5.15230  4.73625  4.71623  4.44628  3.98860  2.54265  5.46350  4.38145    740 - -
          2.68618  4.42225  2.77519  2.73123  3.46354  2.40513  3.72494  3.29354  2.67741  2.69355  4.24690  2.90347  2.73739  3.18146  2.89801  2.37887  2.77519  2.98518  4.58477  3.61503
          0.01771  4.43821  5.16056  0.61958  0.77255  0.48576  0.95510
    478   3.83404  5.47872  3.89216  3.74127  3.86826  4.07663  0.36887  4.63604  3.57984  4.03641  5.15264  4.11337  4.67389  4.12555  3.79232  3.91144  4.17174  4.35955  5.31071  3.81048    741 - -
          2.68618  4.42225  2.77519  2.73123  3.46354  2.40513  3.72494  3.29354  2.67741  2.69355  4.24690  2.90347  2.73739  3.18146  2.89801  2.37887  2.77519  2.98518  4.58477  3.61503
          0.01771  4.43821  5.16056  0.61958  0.77255  0.48576  0.95510
    479   3.11414  4.48733  4.77498  4.21826  3.45738  4.33546  4.74407  1.32630  4.06715  2.06779  1.73611  4.39917  4.65592  4.27272  4.20989  3.67234  2.77688  2.09635  5.26681  4.11597    742 - -
          2.68618  4.42225  2.77519  2.73123  3.46354  2.40513  3.72494  3.29354  2.67741  2.69355  4.24690  2.90347  2.73739  3.18146  2.89801  2.37887  2.77519  2.98518  4.58477  3.61503
          0.01771  4.43821  5.16056  0.61958  0.77255  0.48576  0.95510
    480   3.32788  4.61379  5.23588  4.66065  2.71603  4.64741  5.01061  1.41952  4.51541  1.29675  2.90581  4.77718  4.86813  4.57492  4.54898  3.99662  3.55478  1.75702  5.30925  4.22067    743 - -
          2.68618  4.42225  2.77519  2.73123  3.46354  2.40513  3.72494  3.29354  2.67741  2.69355  4.24690  2.90347  2.73739  3.18146  2.89801  2.37887  2.77519  2.98518  4.58477  3.61503
          0.01771  4.43821  5.16056  0.61958  0.77255  0.48576  0.95510
    481   2.87601  4.97642  2.87888  2.80326  4.69666  3.38316  4.24939  4.35920  3.18337  3.96180  4.83012  0.77476  4.08465  3.47915  3.58689  2.59924  3.30026  3.84559  5.99599  4.59351    744 - -
          2.68618  4.42225  2.77519  2.73123  3.46354  2.40513  3.72494  3.29354  2.67741  2.69355  4.24690  2.90347  2.73739  3.18146  2.89801  2.37887  2.77519  2.98518  4.58477  3.61503
          0.01771  4.43821  5.16056  0.61958  0.77255  0.48576  0.95510
    482   3.29445  4.72259  4.88948  4.60309  4.04421  4.29172  5.33478  2.20129  4.48514  2.65073  3.95124  4.69692  4.84538  4.81899  4.64108  3.85871  3.65690  0.51926  5.91136  4.66761    745 - -
          2.68618  4.42225  2.77519  2.73123  3.46354  2.40513  3.72494  3.29354  2.67741  2.69355  4.24690  2.90347  2.73739  3.18146  2.89801  2.37887  2.77519  2.98518  4.58477  3.61503
          0.01771  4.43821  5.16056  0.61958  0.77255  0.48576  0.95510
    483   1.80239  4.39090  3.97851  3.69416  4.51566  3.23710  4.64570  3.68126  3.66866  3.54978  4.45135  3.72249  4.00572  3.96361  3.91877  2.70505  0.84589  3.22960  5.92631  4.74603    746 - -
          2.68618  4.42225  2.77519  2.73123  3.46354  2.40513  3.72494  3.29354  2.67741  2.69355  4.24690  2.90347  2.73739  3.18146  2.89801  2.37887  2.77519  2.98518  4.58477  3.61503
          0.01771  4.43821  5.16056  0.61958  0.77255  0.48576  0.95510
    484   3.67625  5.29797  4.34601  4.28807  5.17958  3.95577  5.28257  4.91886  4.40326  4.45997  5.55595  4.52381  0.23113  4.77026  4.55051  3.86860  4.16516  4.48953  6.16689  5.31816    747 - -
          2.68618  4.42225  2.77519  2.73123  3.46354  2.40513  3.72494  3.29354  2.67741  2.69355  4.24690  2.90347  2.73739  3.18146  2.89801  2.37887  2.77519  2.98518  4.58477  3.61503
          0.01771  4.43821  5.16056  0.61958  0.77255  0.48576  0.95510
    485   2.66112  5.54299  1.32894  2.08478  4.86578  2.50962  3.87488  4.37306  2.78726  3.85626  4.65205  2.55879  3.99555  3.01340  3.34677  2.64326  3.25773  3.93399  6.00785  4.53552    748 - -
          2.68618  4.42225  2.77519  2.73123  3.46354  2.40513  3.72494  3.29354  2.67741  2.69355  4.24690  2.90347  2.73739  3.18146  2.89801  2.37887  2.77519  2.98518  4.58477  3.61503
          0.01771  4.43821  5.16056  0.61958  0.77255  0.48576  0.95510
    486   4.09074  5.22111  5.16759  4.91872  0.76228  4.81898  3.74576  3.64595  4.72423  2.55551  4.22059  4.47378  5.09330  4.56412  4.65275  4.19406  4.30045  3.60638  3.85097  1.49298    749 - -
          2.68618  4.42225  2.77519  2.73123  3.46354  2.40513  3.72494  3.29354  2.67741  2.69355  4.24690  2.90347  2.73739  3.18146  2.89801  2.37887  2.77519  2.98518  4.58477  3.61503
          0.01771  4.43821  5.16056  0.61958  0.77255  0.48576  0.95510
    487   3.41151  4.63912  5.39543  4.92900  3.94420  4.94490  5.65861  1.02519  4.84953  2.38483  3.69724  5.09800  5.20053  5.10474  5.02062  4.37280  3.67686  1.02339  6.02519  4.81064    750 - -
          2.68618  4.42225  2.77519  2.73123  3.46354  2.40513  3.72494  3.29354  2.67741  2.69355  4.24690  2.90347  2.73739  3.18146  2.89801  2.37887  2.77519  2.98518  4.58477  3.61503
          0.01771  4.43821  5.16056  0.61958  0.77255  0.48576  0.95510
    488   3.50255  5.50911  4.03304  3.25348  5.06480  4.02655  3.87894  4.37842  1.80188  3.75605  4.66037  3.58355  4.38171  3.01580  0.73755  3.49496  3.63389  4.07620  5.72367  4.63584    751 - -
          2.68618  4.42225  2.77519  2.73123  3.46354  2.40513  3.72494  3.29354  2.67741  2.69355  4.24690  2.90347  2.73739  3.18146  2.89801  2.37887  2.77519  2.98518  4.58477  3.61503
          0.01771  4.43821  5.16056  0.61958  0.77255  0.48576  0.95510
    489   2.28762  5.15700  2.64295  2.14772  4.47804  3.46253  3.66646  3.94879  2.23624  3.12184  4.20630  2.81373  3.86579  2.56062  2.90729  1.98309  2.93321  3.53510  5.60357  4.20459    752 - -
          2.68618  4.42225  2.77519  2.73123  3.46354  2.40513  3.72494  3.29354  2.67741  2.69355  4.24690  2.90347  2.73739  3.18146  2.89801  2.37887  2.77519  2.98518  4.58477  3.61503
          0.01771  4.43821  5.16056  0.61958  0.77255  0.48576  0.95510
    490   0.43526  4.58568  4.15129  4.01331  4.72973  3.38821  4.94984  3.95216  4.04790  3.80238  4.79517  3.98367  4.18254  4.33713  4.22913  2.94414  3.26227  3.49653  6.09021  4.97438    753 - -
          2.68618  4.42225  2.77519  2.73123  3.46354  2.40513  3.72494  3.29354  2.67741  2.69355  4.24690  2.90347  2.73739  3.18146  2.89801  2.37887  2.77519  2.98518  4.58477  3.61503
          0.01771  4.43821  5.16056  0.61958  0.77255  0.48576  0.95510
    491   3.39689  4.64472  5.30378  4.78866  3.71231  4.86056  5.39465  1.71667  4.68432  1.64950  3.49091  4.96795  5.08981  4.87149  4.81990  4.25000  3.64563  0.88477  5.74655  4.58864    754 - -
          2.68618  4.42225  2.77519  2.73123  3.46354  2.40513  3.72494  3.29354  2.67741  2.69355  4.24690  2.90347  2.73739  3.18146  2.89801  2.37887  2.77519  2.98518  4.58477  3.61503
          0.01771  4.43821  5.16056  0.61958  0.77255  0.48576  0.95510
    492   2.30706  4.69861  3.22055  2.68136  3.99754  3.49841  3.18427  3.39436  2.66910  3.04086  3.87989  2.95098  3.93452  3.01027  3.10343  1.79082  2.38723  2.60119  5.32472  4.02754    755 - -
          2.68618  4.42225  2.77519  2.73123  3.46354  2.40513  3.72494  3.29354  2.67741  2.69355  4.24690  2.90347  2.73739  3.18146  2.89801  2.37887  2.77519  2.98518  4.58477  3.61503
          0.01771  4.43821  5.16056  0.61958  0.77255  0.48576  0.95510
    493   3.09802  5.69436  1.90997  1.03549  5.00942  3.01883  3.94294  4.53370  2.91864  4.00790  4.82661  2.90187  4.03859  3.09404  3.50797  2.62972  3.37808  4.08508  6.15841  4.65306    756 - -
          2.68618  4.42225  2.77519  2.73123  3.46354  2.40513  3.72494  3.29354  2.67741  2.69355  4.24690  2.90347  2.73739  3.18146  2.89801  2.37887  2.77519  2.98518  4.58477  3.61503
          0.01771  4.43821  5.16056  0.61958  0.77255  0.48576  0.95510
    494   2.69313  4.37138  3.64090  3.06773  3.49357  3.68892  3.94168  2.47836  1.93349  2.11748  3.30441  3.45263  4.06468  3.29841  3.14207  2.94112  2.92393  2.29058  4.95675  3.15080    757 - -
          2.68618  4.42225  2.77519  2.73123  3.46354  2.40513  3.72494  3.29354  2.67741  2.69355  4.24690  2.90347  2.73739  3.18146  2.89801  2.37887  2.77519  2.98518  4.58477  3.61503
          0.01771  4.43821  5.16056  0.61958  0.77255  0.48576  0.95510
    495   2.70104  4.61029  3.82537  3.70712  4.71987  3.33573  4.77653  4.34221  3.82424  4.02744  4.92429  3.80392  4.12705  4.12847  4.06166  0.48098  3.22914  3.74013  6.04752  4.81975    758 - -
          2.68618  4.42225  2.77519  2.73123  3.46354  2.40513  3.72494  3.29354  2.67741  2.69355  4.24690  2.90347  2.73739  3.18146  2.89801  2.37887  2.77519  2.98518  4.58477  3.61503
          0.01771  4.43821  5.16056  0.61958  0.77255  0.48576  0.95510
    496   2.60197  4.92741  3.04932  2.22956  4.27187  3.49191  3.78329  3.68890  2.55101  3.28079  4.09331  3.07570  3.93462  2.93344  2.66739  2.47723  1.55118  3.34019  5.50497  4.17333    759 - -
          2.68618  4.42225  2.77519  2.73123  3.46354  2.40513  3.72494  3.29354  2.67741  2.69355  4.24690  2.90347  2.73739  3.18146  2.89801  2.37887  2.77519  2.98518  4.58477  3.61503
          0.01771  4.43821  5.16056  0.61958  0.77255  0.48576  0.95510
    497   3.29450  5.46653  3.72444  2.99780  4.94521  3.90781  2.95799  4.29545  0.91601  3.68366  4.53892  3.39975  4.25069  2.91325  1.89337  3.26738  3.44120  3.96134  5.68166  4.51848    760 - -
          2.68618  4.42225  2.77519  2.73123  3.46354  2.40513  3.72494  3.29354  2.67741  2.69355  4.24690  2.90347  2.73739  3.18146  2.89801  2.37887  2.77519  2.98518  4.58477  3.61503
          0.01771  4.43821  5.16056  0.61958  0.77255  0.48576  0.95510
    498   3.78771  5.04877  5.17210  4.77778  0.83779  4.79059  4.32681  2.81003  4.60165  1.56823  3.42327  4.70164  5.03562  4.58894  4.61694  4.19834  4.01895  2.93727  4.46084  2.84350    761 - -
          2.68618  4.42225  2.77519  2.73123  3.46354  2.40513  3.72494  3.29354  2.67741  2.69355  4.24690  2.90347  2.73739  3.18146  2.89801  2.37887  2.77519  2.98518  4.58477  3.61503
          0.01771  4.43821  5.16056  0.61958  0.77255  0.48576  0.95510
    499   3.17391  5.49278  2.77460  2.22945  4.81719  3.60461  3.95654  4.30635  2.61912  3.79383  4.66981  3.12185  4.14320  0.93926  2.97107  3.11945  3.42743  3.94156  5.90238  4.55494    762 - -
          2.68618  4.42225  2.77519  2.73123  3.46354  2.40513  3.72494  3.29354  2.67741  2.69355  4.24690  2.90347  2.73739  3.18146  2.89801  2.37887  2.77519  2.98518  4.58477  3.61503
          0.01771  4.43821  5.16056  0.61958  0.77255  0.48576  0.95510
    500   3.67422  4.91743  5.46325  4.92934  3.34499  5.04294  5.40138  1.51763  4.76819  0.76986  3.11556  5.14989  5.15853  4.80749  4.81707  4.44532  3.89935  2.30881  5.52954  4.48184    763 - -
          2.68618  4.42225  2.77519  2.73123  3.46354  2.40513  3.72494  3.29354  2.67741  2.69355  4.24690  2.90347  2.73739  3.18146  2.89801  2.37887  2.77519  2.98518  4.58477  3.61503
          0.01771  4.43821  5.16056  0.61958  0.77255  0.48576  0.95510
    501   2.70104  4.61029  3.82537  3.70712  4.71987  3.33573  4.77653  4.34221  3.82424  4.02744  4.92429  3.80392  4.12705  4.12847  4.06166  0.48098  3.22914  3.74013  6.04752  4.81975    764 - -
          2.68618  4.42225  2.77519  2.73123  3.46354  2.40513  3.72494  3.29354  2.67741  2.69355  4.24690  2.90347  2.73739  3.18146  2.89801  2.37887  2.77519  2.98518  4.58477  3.61503
          0.01771  4.43821  5.16056  0.61958  0.77255  0.48576  0.95510
    502   2.48512  4.99722  3.06335  2.54632  4.36181  3.49764  3.75091  3.79305  2.47013  3.35106  4.14771  3.05779  1.91223  2.45345  2.46016  2.38635  2.98083  3.42303  5.54279  4.20273    765 - -
          2.68618  4.42225  2.77519  2.73123  3.46354  2.40513  3.72494  3.29354  2.67741  2.69355  4.24690  2.90347  2.73739  3.18146  2.89801  2.37887  2.77519  2.98518  4.58477  3.61503
          0.01771  4.43821  5.16056  0.61958  0.77255  0.48576  0.95510
    503   3.71899  5.82103  0.36216  2.87766  5.30278  3.75258  4.57837  5.04675  3.78836  4.55928  5.58432  3.45078  4.44441  3.84133  4.35532  3.63993  4.07970  4.63440  6.34151  5.12673    766 - -
          2.68618  4.42225  2.77519  2.73123  3.46354  2.40513  3.72494  3.29354  2.67741  2.69355  4.24690  2.90347  2.73739  3.18146  2.89801  2.37887  2.77519  2.98518  4.58477  3.61503
          0.01771  4.43821  5.16056  0.61958  0.77255  0.48576  0.95510
    504   3.51654  5.19857  4.30061  4.28520  5.34715  0.22203  5.33087  5.12284  4.53966  4.68664  5.69239  4.46793  4.60158  4.81994  4.67791  3.70967  4.03877  4.54144  6.25566  5.48034    767 - -
          2.68618  4.42225  2.77519  2.73123  3.46354  2.40513  3.72494  3.29354  2.67741  2.69355  4.24690  2.90347  2.73739  3.18146  2.89801  2.37887  2.77519  2.98518  4.58477  3.61503
          0.01771  4.43821  5.16056  0.61958  0.77255  0.48576  0.95510
    505   3.14438  5.38613  3.50292  2.84933  4.84235  3.80095  3.76733  4.20378  1.91731  3.62644  4.45799  3.29253  4.16265  1.93902  1.26452  2.82324  3.31820  3.85068  5.67018  4.46042    768 - -
          2.68618  4.42225  2.77519  2.73123  3.46354  2.40513  3.72494  3.29354  2.67741  2.69355  4.24690  2.90347  2.73739  3.18146  2.89801  2.37887  2.77519  2.98518  4.58477  3.61503
          0.01771  4.43821  5.16056  0.61958  0.77255  0.48576  0.95510
    506   3.61527  5.51354  3.82477  3.38193  5.03815  3.99521  4.22772  4.51789  0.46145  3.97233  4.93646  3.76662  4.48241  3.41058  2.72802  3.64023  3.84101  4.20609  5.87817  4.79646    769 - -
          2.68618  4.42225  2.77519  2.73123  3.46354  2.40513  3.72494  3.29354  2.67741  2.69355  4.24690  2.90347  2.73739  3.18146  2.89801  2.37887  2.77519  2.98518  4.58477  3.61503
          0.01771  4.43821  5.16056  0.61958  0.77255  0.48576  0.95510
    507   3.43664  4.66362  5.39271  4.89475  3.79062  4.95681  5.55035  0.85664  4.80219  1.97667  3.55108  5.07663  5.17292  5.00367  4.94656  4.36393  3.68896  1.43752  5.87320  4.70511    770 - -
          2.68618  4.42225  2.77519  2.73123  3.46354  2.40513  3.72494  3.29354  2.67741  2.69355  4.24690  2.90347  2.73739  3.18146  2.89801  2.37887  2.77519  2.98518  4.58477  3.61503
          0.01771  4.43821  5.16056  0.61958  0.77255  0.48576  0.95510
    508   3.77782  5.50142  4.33626  3.76967  5.01053  4.10533  4.41048  4.62821  2.69405  4.03942  5.05349  4.07034  4.60696  3.62873  0.38015  3.85413  4.02191  4.33351  5.87669  4.85030    771 - -
          2.68618  4.42225  2.77519  2.73123  3.46354  2.40513  3.72494  3.29354  2.67741  2.69355  4.24690  2.90347  2.73739  3.18146  2.89801  2.37887  2.77519  2.98518  4.58477  3.61503
          0.01771  4.43821  5.16056  0.61958  0.77255  0.48576  0.95510
    509   4.43118  5.57017  5.04657  4.91474  3.47246  4.44932  4.76986  4.53355  4.66075  3.81345  5.13097  4.96990  5.01727  5.01335  4.67562  4.63035  4.76781  4.43466  0.24874  3.45144    772 - -
          2.68618  4.42225  2.77519  2.73123  3.46354  2.40513  3.72494  3.29354  2.67741  2.69355  4.24690  2.90347  2.73739  3.18146  2.89801  2.37887  2.77519  2.98518  4.58477  3.61503
          0.01771  4.43821  5.16056  0.61958  0.77255  0.48576  0.95510
    510   3.50255  5.50911  4.03304  3.25348  5.06480  4.02655  3.87894  4.37842  1.80188  3.75605  4.66037  3.58355  4.38171  3.01580  0.73755  3.49496  3.63389  4.07620  5.72367  4.63584    773 - -
          2.68618  4.42225  2.77519  2.73123  3.46354  2.40513  3.72494  3.29354  2.67741  2.69355  4.24690  2.90347  2.73739  3.18146  2.89801  2.37887  2.77519  2.98518  4.58477  3.61503
          0.05003  4.43821  3.29736  0.61958  0.77255  0.48576  0.95510
    511   3.46258  5.15150  4.24108  4.22079  5.29023  0.23710  5.27279  5.05421  4.47160  4.62444  5.62739  4.40826  4.55442  4.75435  4.61698  3.65436  3.98291  4.47881  6.21077  5.42117    774 - -
          2.68618  4.42225  2.77519  2.73123  3.46354  2.40513  3.72494  3.29354  2.67741  2.69355  4.24690  2.90347  2.73739  3.18146  2.89801  2.37887  2.77519  2.98518  4.58477  3.61503
          0.01829  4.40647  5.12882  0.61958  0.77255  0.45629  1.00411
    512   3.51654  5.19857  4.30061  4.28520  5.34715  0.22203  5.33087  5.12284  4.53966  4.68664  5.69239  4.46793  4.60158  4.81994  4.67791  3.70967  4.03877  4.54144  6.25566  5.48034    775 - -
          2.68618  4.42225  2.77519  2.73123  3.46354  2.40513  3.72494  3.29354  2.67741  2.69355  4.24690  2.90347  2.73739  3.18146  2.89801  2.37887  2.77519  2.98518  4.58477  3.61503
          0.01771  4.43821  5.16056  0.61958  0.77255  0.48576  0.95510
    513   2.67471  4.46957  3.47916  2.91781  3.29756  3.61326  3.89689  2.99516  2.86282  2.57313  3.59636  3.34011  4.01465  3.18877  2.83886  2.48406  1.62294  2.55724  5.06898  3.82074    776 - -
          2.68618  4.42225  2.77519  2.73123  3.46354  2.40513  3.72494  3.29354  2.67741  2.69355  4.24690  2.90347  2.73739  3.18146  2.89801  2.37887  2.77519  2.98518  4.58477  3.61503
          0.01771  4.43821  5.16056  0.61958  0.77255  0.48576  0.95510
    514   2.99215  5.57570  1.50306  1.59675  4.88786  3.45560  3.85271  4.39855  2.24982  3.86364  4.65207  2.90697  3.99269  2.58919  3.26694  2.90155  3.25030  3.95369  5.99901  4.52874    777 - -
          2.68618  4.42225  2.77519  2.73123  3.46354  2.40513  3.72494  3.29354  2.67741  2.69355  4.24690  2.90347  2.73739  3.18146  2.89801  2.37887  2.77519  2.98518  4.58477  3.61503
          0.01771  4.43821  5.16056  0.61958  0.77255  0.48576  0.95510
    515   2.63202  4.51527  3.91081  3.71631  4.54938  0.68131  4.71895  3.81596  3.76624  3.65513  4.59871  3.78991  4.09576  4.06342  4.00764  2.83476  3.13946  2.54706  5.94966  4.74614    778 - -
          2.68618  4.42225  2.77519  2.73123  3.46354  2.40513  3.72494  3.29354  2.67741  2.69355  4.24690  2.90347  2.73739  3.18146  2.89801  2.37887  2.77519  2.98518  4.58477  3.61503
          0.01771  4.43821  5.16056  0.61958  0.77255  0.48576  0.95510
    516   2.84197  4.67652  4.07190  3.89759  4.61143  3.48624  4.85283  3.82088  3.85393  3.66029  4.69832  3.97613  4.24539  4.22344  4.05674  3.05269  0.48766  3.44288  5.98643  4.83822    779 - -
          2.68618  4.42225  2.77519  2.73123  3.46354  2.40513  3.72494  3.29354  2.67741  2.69355  4.24690  2.90347  2.73739  3.18146  2.89801  2.37887  2.77519  2.98518  4.58477  3.61503
          0.01771  4.43821  5.16056  0.61958  0.77255  0.48576  0.95510
    517   2.52229  5.14571  3.12934  2.54973  4.48798  3.56632  3.70194  3.63293  1.62590  3.42665  4.21344  2.84848  3.95305  2.81936  1.92875  2.53238  3.02414  3.54024  5.56980  4.23919    780 - -
          2.68618  4.42225  2.77519  2.73123  3.46354  2.40513  3.72494  3.29354  2.67741  2.69355  4.24690  2.90347  2.73739  3.18146  2.89801  2.37887  2.77519  2.98518  4.58477  3.61503
          0.01771  4.43821  5.16056  0.61958  0.77255  0.48576  0.95510
    518   3.37949  4.75440  4.63680  4.17117  1.11837  4.34942  2.93911  3.06445  3.99878  1.62808  3.66339  4.18448  4.67370  4.12967  4.11201  3.67701  3.60539  2.99488  4.19240  2.55193    781 - -
          2.68618  4.42225  2.77519  2.73123  3.46354  2.40513  3.72494  3.29354  2.67741  2.69355  4.24690  2.90347  2.73739  3.18146  2.89801  2.37887  2.77519  2.98518  4.58477  3.61503
          0.01771  4.43821  5.16056  0.61958  0.77255  0.48576  0.95510
    519   2.48838  4.43005  3.79321  3.57474  4.70514  3.19204  4.63030  4.11729  3.62442  3.83882  4.67495  3.64855  3.97834  3.92136  3.89476  0.67406  2.45043  3.51400  6.05204  4.84388    782 - -
          2.68618  4.42225  2.77519  2.73123  3.46354  2.40513  3.72494  3.29354  2.67741  2.69355  4.24690  2.90347  2.73739  3.18146  2.89801  2.37887  2.77519  2.98518  4.58477  3.61503
          0.01771  4.43821  5.16056  0.61958  0.77255  0.48576  0.95510
    520   2.56972  4.57034  3.44688  3.16223  4.64022  2.38743  4.33527  4.10765  3.21642  3.73631  4.54838  3.44370  3.97470  3.55965  3.21018  0.85645  3.02769  3.55315  5.92122  4.66907    783 - -
          2.68618  4.42225  2.77519  2.73123  3.46354  2.40513  3.72494  3.29354  2.67741  2.69355  4.24690  2.90347  2.73739  3.18146  2.89801  2.37887  2.77519  2.98518  4.58477  3.61503
          0.01771  4.43821  5.16056  0.61958  0.77255  0.48576  0.95510
    521   3.37650  6.02632  0.68479  2.00692  5.31309  3.47246  4.12860  4.89110  3.27919  4.36576  5.27867  2.93646  4.15709  3.31739  3.95422  3.21488  3.69451  4.43602  6.48570  4.92607    784 - -
          2.68624  4.42231  2.77526  2.73129  3.46360  2.40504  3.72501  3.29360  2.67747  2.69361  4.24696  2.90345  2.73746  3.18152  2.89807  2.37845  2.77526  2.98524  4.58483  3.61509
          0.36494  1.28340  3.55189  0.15771  1.92484  0.48576  0.95510
    522   2.68483  4.81100  3.03313  2.73255  4.55146  2.22703  4.02793  4.00073  2.60252  3.58939  4.39954  2.97073  3.95663  3.20199  3.28679  1.19532  3.05002  3.54274  5.78727  4.46559    786 - -
          2.68618  4.42225  2.77519  2.73123  3.46354  2.40513  3.72494  3.29354  2.67741  2.69355  4.24690  2.90347  2.73739  3.18146  2.89801  2.37887  2.77519  2.98518  4.58477  3.61503
          0.01813  4.41501  5.13736  0.61958  0.77255  0.46377  0.99131
    523   2.03274  4.61765  3.38744  2.94308  4.44159  2.70064  4.09548  3.87147  2.92854  3.49043  4.29734  3.31165  3.93486  3.28216  2.76098  1.19831  2.95901  3.40738  5.71228  4.43303    787 - -
          2.68618  4.42225  2.77519  2.73123  3.46354  2.40513  3.72494  3.29354  2.67741  2.69355  4.24690  2.90347  2.73739  3.18146  2.89801  2.37887  2.77519  2.98518  4.58477  3.61503
          0.01771  4.43821  5.16056  0.61958  0.77255  0.48576  0.95510
    524   2.59336  5.13807  2.76333  1.96876  4.59882  1.74064  3.85682  4.06389  2.70042  3.60339  4.39564  2.69471  3.94948  2.99721  3.19836  2.10899  3.08966  3.64220  5.78439  4.39066    788 - -
          2.68618  4.42225  2.77519  2.73123  3.46354  2.40513  3.72494  3.29354  2.67741  2.69355  4.24690  2.90347  2.73739  3.18146  2.89801  2.37887  2.77519  2.98518  4.58477  3.61503
          0.01771  4.43821  5.16056  0.61958  0.77255  0.48576  0.95510
    525   2.69684  5.15151  2.20051  2.08789  4.47134  3.46255  3.16252  3.94200  2.41475  3.44592  4.20027  2.93873  3.86405  2.77060  2.70212  2.15934  2.72599  3.52903  5.59809  3.38721    789 - -
          2.68618  4.42225  2.77519  2.73123  3.46354  2.40513  3.72494  3.29354  2.67741  2.69355  4.24690  2.90347  2.73739  3.18146  2.89801  2.37887  2.77519  2.98518  4.58477  3.61503
          0.01771  4.43821  5.16056  0.61958  0.77255  0.48576  0.95510
    526   2.37439  5.02890  2.77885  2.44082  4.31310  3.28051  3.43800  3.75796  2.28932  3.30823  4.08726  2.35701  3.87237  2.79749  2.92137  2.35102  2.53709  3.01902  5.50093  3.43007    790 - -
          2.68618  4.42225  2.77519  2.73123  3.46354  2.40513  3.72494  3.29354  2.67741  2.69355  4.24690  2.90347  2.73739  3.18146  2.89801  2.37887  2.77519  2.98518  4.58477  3.61503
          0.01771  4.43821  5.16056  0.61958  0.77255  0.48576  0.95510
    527   2.32568  4.82679  3.10800  2.59732  4.14097  2.97288  3.20144  3.55765  2.59671  2.93699  3.99328  3.09631  3.92456  2.83423  3.04195  1.57059  2.94217  3.22722  5.41997  4.09758    791 - -
          2.68618  4.42225  2.77519  2.73123  3.46354  2.40513  3.72494  3.29354  2.67741  2.69355  4.24690  2.90347  2.73739  3.18146  2.89801  2.37887  2.77519  2.98518  4.58477  3.61503
          0.01771  4.43821  5.16056  0.61958  0.77255  0.48576  0.95510
    528   2.72538  5.08416  3.01576  2.40050  4.38572  3.04416  2.85891  3.82938  2.39979  3.11011  4.14261  2.99790  3.89887  1.77547  2.64713  2.71544  2.64962  3.45291  5.53660  4.17443    792 - -
          2.68618  4.42225  2.77519  2.73123  3.46354  2.40513  3.72494  3.29354  2.67741  2.69355  4.24690  2.90347  2.73739  3.18146  2.89801  2.37887  2.77519  2.98518  4.58477  3.61503
          0.04632  4.43821  3.39768  0.61958  0.77255  0.48576  0.95510
    529   2.74565  5.15885  3.03537  2.32036  4.49649  3.51333  3.66483  3.94711  1.89284  3.44230  3.84807  2.99346  3.90042  2.16899  2.22573  2.63335  2.49936  3.54716  5.57903  4.21691    793 - -
          2.68618  4.42225  2.77519  2.73123  3.46354  2.40513  3.72494  3.29354  2.67741  2.69355  4.24690  2.90347  2.73739  3.18146  2.89801  2.37887  2.77519  2.98518  4.58477  3.61503
          0.01822  4.41011  5.13246  0.61958  0.77255  0.45944  0.99869
    530   2.72955  4.97299  3.00890  2.46277  4.36174  3.47341  3.78940  3.79398  2.55264  3.36493  4.16663  2.67008  3.93058  2.93153  2.72689  1.44540  2.49998  3.42152  5.56889  4.22493    794 - -
          2.68618  4.42225  2.77519  2.73123  3.46354  2.40513  3.72494  3.29354  2.67741  2.69355  4.24690  2.90347  2.73739  3.18146  2.89801  2.37887  2.77519  2.98518  4.58477  3.61503
          0.01771  4.43821  5.16056  0.61958  0.77255  0.48576  0.95510
    531   2.35897  4.90213  3.10297  2.62849  4.31681  3.48366  3.82428  3.73681  2.56751  3.32411  4.13902  3.11843  1.62657  2.59808  2.71525  2.54288  3.00193  3.37540  5.54031  4.22097    795 - -
          2.68626  4.42233  2.77520  2.73117  3.46362  2.40521  3.72502  3.29362  2.67749  2.69352  4.24697  2.90354  2.73747  3.18131  2.89795  2.37860  2.77512  2.98526  4.58485  3.61511
          0.62521  1.70993  1.25887  0.67305  0.71366  0.48576  0.95510
    532   2.59653  4.77923  2.61403  2.22875  4.01649  3.23642  3.63697  3.42606  2.44463  2.72881  3.37612  2.95922  3.81769  2.79206  2.90593  2.23808  2.82975  2.91689  5.28998  3.95818    798 - -
          2.68618  4.42225  2.77519  2.73123  3.46354  2.40513  3.72494  3.29354  2.67741  2.69355  4.24690  2.90347  2.73739  3.18146  2.89801  2.37887  2.77519  2.98518  4.58477  3.61503
          0.02462  4.11216  4.83450  0.61958  0.77255  0.64576  0.74289
    533   2.58215  4.69146  2.99367  2.36665  4.26223  2.97410  3.86462  3.68038  2.71284  3.29879  4.11898  3.07749  3.85683  3.04107  3.15091  1.64320  2.01539  3.28738  5.53649  4.22088    799 - -
          2.68618  4.42225  2.77519  2.73123  3.46354  2.40513  3.72494  3.29354  2.67741  2.69355  4.24690  2.90347  2.73739  3.18146  2.89801  2.37887  2.77519  2.98518  4.58477  3.61503
          0.02188  4.22880  4.95114  0.61958  0.77255  0.45120  1.01297
    534   2.72073  5.16429  1.89832  1.96585  4.48099  3.15149  3.68440  3.50703  2.46162  3.46220  4.22704  2.92243  3.26191  2.79860  2.95862  2.60115  2.63379  3.54208  5.62350  4.22152    800 - -
          2.68618  4.42225  2.77519  2.73123  3.46354  2.40513  3.72494  3.29354  2.67741  2.69355  4.24690  2.90347  2.73739  3.18146  2.89801  2.37887  2.77519  2.98518  4.58477  3.61503
          0.01876  4.38148  5.10382  0.61958  0.77255  0.57073  0.83267
    535   2.86101  5.63501  1.12486  1.89370  4.95230  2.79911  3.91072  4.46989  2.88586  3.95215  4.77137  2.87456  3.53401  3.06246  3.47357  2.95335  3.33719  4.02704  6.10875  4.60975    801 - -
          2.68618  4.42225  2.77519  2.73123  3.46354  2.40513  3.72494  3.29354  2.67741  2.69355  4.24690  2.90347  2.73739  3.18146  2.89801  2.37887  2.77519  2.98518  4.58477  3.61503
          0.01876  4.38148  5.10382  0.61958  0.77255  0.43608  1.04007
    536   2.54499  4.93486  2.91894  2.29757  3.70162  3.49588  3.70515  3.61822  2.49454  2.95529  4.00673  2.58689  3.89160  2.84494  2.96482  2.12163  2.14975  3.27863  5.43189  4.08400    802 - -
          2.68618  4.42225  2.77519  2.73123  3.46354  2.40513  3.72494  3.29354  2.67741  2.69355  4.24690  2.90347  2.73739  3.18146  2.89801  2.37887  2.77519  2.98518  4.58477  3.61503
          0.01771  4.43821  5.16056  0.61958  0.77255  0.48576  0.95510
    537   2.55926  5.23724  1.99945  1.92212  4.56413  2.97450  3.69463  4.04546  2.28529  3.22758  4.28917  2.81768  3.88372  2.80276  2.96592  2.41661  2.98229  3.61933  5.67871  4.26434    803 - -
          2.68618  4.42225  2.77519  2.73123  3.46354  2.40513  3.72494  3.29354  2.67741  2.69355  4.24690  2.90347  2.73739  3.18146  2.89801  2.37887  2.77519  2.98518  4.58477  3.61503
          0.01771  4.43821  5.16056  0.61958  0.77255  0.48576  0.95510
    538   2.94561  5.49557  1.77356  2.03604  4.81927  2.23348  3.83943  4.32389  2.72055  3.80376  4.58799  2.39729  3.97461  2.97067  3.26765  2.11450  3.20556  3.88395  5.94982  4.48723    804 - -
          2.68618  4.42225  2.77519  2.73123  3.46354  2.40513  3.72494  3.29354  2.67741  2.69355  4.24690  2.90347  2.73739  3.18146  2.89801  2.37887  2.77519  2.98518  4.58477  3.61503
          0.01771  4.43821  5.16056  0.61958  0.77255  0.48576  0.95510
    539   2.70113  5.00396  2.86359  2.39913  4.28317  2.28641  3.70724  3.71941  2.34699  2.75368  4.07912  2.84176  3.89237  2.83907  2.96351  2.05863  2.70979  3.36196  5.49542  4.13425    805 - -
          2.68618  4.42225  2.77519  2.73123  3.46354  2.40513  3.72494  3.29354  2.67741  2.69355  4.24690  2.90347  2.73739  3.18146  2.89801  2.37887  2.77519  2.98518  4.58477  3.61503
          0.01771  4.43821  5.16056  0.61958  0.77255  0.48576  0.95510
    540   2.68682  5.11467  2.38389  2.40471  3.56396  3.15057  3.47225  3.88945  2.34095  3.40561  4.16542  2.64068  3.86285  2.68872  2.74461  1.96851  2.78320  3.48734  5.56806  4.17733    806 - -
          2.68618  4.42225  2.77519  2.73123  3.46354  2.40513  3.72494  3.29354  2.67741  2.69355  4.24690  2.90347  2.73739  3.18146  2.89801  2.37887  2.77519  2.98518  4.58477  3.61503
          0.01771  4.43821  5.16056  0.61958  0.77255  0.48576  0.95510
    541   2.60993  5.19658  2.28148  1.77606  4.52553  3.12532  3.45481  4.00372  2.18077  3.04428  4.24390  2.92961  3.86836  2.68124  2.91577  2.67687  2.84393  3.57900  5.63645  4.22922    807 - -
          2.68618  4.42225  2.77519  2.73123  3.46354  2.40513  3.72494  3.29354  2.67741  2.69355  4.24690  2.90347  2.73739  3.18146  2.89801  2.37887  2.77519  2.98518  4.58477  3.61503
          0.01771  4.43821  5.16056  0.61958  0.77255  0.48576  0.95510
    542   2.48642  5.12385  2.83073  2.40337  4.44299  3.46575  3.65846  3.90893  1.95968  3.41845  4.17460  2.80138  3.08921  2.59114  2.78919  2.08740  2.81544  3.27136  5.57473  4.18253    808 - -
          2.68618  4.42225  2.77519  2.73123  3.46354  2.40513  3.72494  3.29354  2.67741  2.69355  4.24690  2.90347  2.73739  3.18146  2.89801  2.37887  2.77519  2.98518  4.58477  3.61503
          0.01771  4.43821  5.16056  0.61958  0.77255  0.48576  0.95510
    543   2.69552  5.16352  2.71240  2.38856  4.49240  3.06309  3.42171  3.96663  2.00160  3.46324  4.21335  2.45545  3.00118  2.76570  2.89905  2.37541  2.47754  3.54647  5.60930  4.20766    809 - -
          2.68618  4.42225  2.77519  2.73123  3.46354  2.40513  3.72494  3.29354  2.67741  2.69355  4.24690  2.90347  2.73739  3.18146  2.89801  2.37887  2.77519  2.98518  4.58477  3.61503
          0.01771  4.43821  5.16056  0.61958  0.77255  0.48576  0.95510
    544   2.75763  5.18665  3.02438  2.46432  4.53022  2.55086  3.03084  3.98543  1.98654  3.47362  4.23707  2.99557  3.90835  2.38484  2.24222  2.36581  2.98142  3.57868  5.60479  4.23764    810 - -
          2.68618  4.42225  2.77519  2.73123  3.46354  2.40513  3.72494  3.29354  2.67741  2.69355  4.24690  2.90347  2.73739  3.18146  2.89801  2.37887  2.77519  2.98518  4.58477  3.61503
          0.01771  4.43821  5.16056  0.61958  0.77255  0.48576  0.95510
    545   3.46937  5.54597  4.01503  3.18562  5.12415  4.02021  3.82869  4.40939  1.02541  3.75988  4.64430  3.53121  4.35030  2.95460  1.29964  3.44343  3.58772  4.09473  5.72178  4.62957    811 - -
          2.68618  4.42225  2.77519  2.73123  3.46354  2.40513  3.72494  3.29354  2.67741  2.69355  4.24690  2.90347  2.73739  3.18146  2.89801  2.37887  2.77519  2.98518  4.58477  3.61503
          0.01771  4.43821  5.16056  0.61958  0.77255  0.48576  0.95510
    546   3.35192  5.49331  3.84153  3.06215  5.00033  3.95212  2.94591  4.32648  1.48110  3.70123  4.56456  3.44402  4.28364  2.91836  1.07947  3.32488  3.48568  4.00027  5.68743  4.54928    812 - -
          2.68618  4.42225  2.77519  2.73123  3.46354  2.40513  3.72494  3.29354  2.67741  2.69355  4.24690  2.90347  2.73739  3.18146  2.89801  2.37887  2.77519  2.98518  4.58477  3.61503
          0.01771  4.43821  5.16056  0.61958  0.77255  0.48576  0.95510
    547   2.76376  5.15204  3.07056  2.49346  4.48374  3.53439  3.33451  3.92753  1.99233  3.43073  3.84321  2.68530  3.91934  2.25718  1.94693  2.74420  2.98520  3.04817  5.57307  4.22014    813 - -
          2.68618  4.42225  2.77519  2.73123  3.46354  2.40513  3.72494  3.29354  2.67741  2.69355  4.24690  2.90347  2.73739  3.18146  2.89801  2.37887  2.77519  2.98518  4.58477  3.61503
          0.04133  4.43821  3.55189  0.61958  0.77255  0.48576  0.95510
    548   3.16545  5.38953  3.56846  2.87786  4.84625  3.82082  3.75640  4.20042  1.05682  3.30640  4.45420  3.31000  4.17179  2.17786  2.08499  3.14097  3.33078  3.85473  5.65325  4.45662    814 - -
          2.68618  4.42225  2.77519  2.73123  3.46354  2.40513  3.72494  3.29354  2.67741  2.69355  4.24690  2.90347  2.73739  3.18146  2.89801  2.37887  2.77519  2.98518  4.58477  3.61503
          0.06992  4.41501  2.89244  0.61958  0.77255  0.52197  0.89980
    549   2.41019  4.47217  3.38566  2.82158  3.62648  3.39344  3.56934  2.88187  2.47489  2.69206  3.36413  3.26533  3.97288  3.10647  3.17617  2.55569  2.27035  2.22758  5.04051  3.32934    815 - -
          2.68618  4.42225  2.77519  2.73123  3.46354  2.40513  3.72494  3.29354  2.67741  2.69355  4.24690  2.90347  2.73739  3.18146  2.89801  2.37887  2.77519  2.98518  4.58477  3.61503
          0.08496  4.36418  2.67769  0.61958  0.77255  0.59438  0.80275
    550   2.57282  5.03731  2.50156  2.38691  4.33884  2.26983  3.15485  3.79099  2.22117  3.32876  4.10328  2.92617  3.59529  2.76580  2.89560  2.64777  2.68042  3.16595  5.51022  4.13062    816 - -
          2.68618  4.42225  2.77519  2.73123  3.46354  2.40513  3.72494  3.29354  2.67741  2.69355  4.24690  2.90347  2.73739  3.18146  2.89801  2.37887  2.77519  2.98518  4.58477  3.61503
          0.02037  4.29959  5.02194  0.61958  0.77255  0.67483  0.71181
    551   2.44432  4.98816  2.96228  2.40885  4.27437  2.85156  3.08418  3.71764  2.33910  3.26844  4.04897  2.79803  3.83711  2.57961  2.61355  2.36019  2.52031  3.12837  5.46108  4.09332    817 - -
          2.68618  4.42225  2.77519  2.73123  3.46354  2.40513  3.72494  3.29354  2.67741  2.69355  4.24690  2.90347  2.73739  3.18146  2.89801  2.37887  2.77519  2.98518  4.58477  3.61503
          0.02037  4.29959  5.02194  0.61958  0.77255  0.67483  0.71181
    552   2.68206  5.00844  2.97651  2.44824  4.34364  3.45155  3.66913  3.78400  2.24929  3.32555  4.11030  2.67092  3.34142  2.79324  2.42611  1.79690  2.75307  3.40626  5.50503  4.14884    818 - -
          2.68618  4.42225  2.77519  2.73123  3.46354  2.40513  3.72494  3.29354  2.67741  2.69355  4.24690  2.90347  2.73739  3.18146  2.89801  2.37887  2.77519  2.98518  4.58477  3.61503
          0.12269  4.29959  2.28390  0.61958  0.77255  0.67483  0.71181
    553   2.36756  4.66524  3.11320  2.57528  3.98399  2.48516  3.72912  3.38457  2.33206  3.01928  3.40122  3.05851  3.84985  2.90711  2.99276  2.25343  2.42029  3.06668  5.28931  3.98399    819 - -
          2.68618  4.42225  2.77519  2.73123  3.46354  2.40513  3.72494  3.29354  2.67741  2.69355  4.24690  2.90347  2.73739  3.18146  2.89801  2.37887  2.77519  2.98518  4.58477  3.61503
          0.14891  4.19945  2.09274  0.61958  0.77255  0.77955  0.61362
    554   2.63947  4.91986  2.36149  2.35339  4.28722  2.23697  3.68615  3.72740  2.51999  3.09430  4.10704  2.48773  3.80727  2.83274  3.00512  2.64499  2.52047  3.35137  5.51164  4.14086    820 - -
          2.68618  4.42225  2.77519  2.73123  3.46354  2.40513  3.72494  3.29354  2.67741  2.69355  4.24690  2.90347  2.73739  3.18146  2.89801  2.37887  2.77519  2.98518  4.58477  3.61503
          0.02554  4.07608  4.79842  0.61958  0.77255  0.88351  0.53329
    555   2.66587  4.95493  2.06789  2.34299  4.16220  2.35806  3.37060  3.66151  2.47625  3.04204  4.04605  2.88167  3.81896  2.80016  2.95756  2.66388  2.90939  3.31184  5.41556  3.66621    821 - -
          2.68618  4.42225  2.77519  2.73123  3.46354  2.40513  3.72494  3.29354  2.67741  2.69355  4.24690  2.90347  2.73739  3.18146  2.89801  2.37887  2.77519  2.98518  4.58477  3.61503
          0.14110  4.07608  2.16608  0.61958  0.77255  0.67097  0.71583
    556   2.60456  4.78432  2.93876  2.20598  3.31662  3.15148  3.64875  3.45092  2.46186  3.05981  3.87943  2.95426  3.14384  2.65187  2.92136  2.12295  2.84343  3.12949  5.30785  3.97495    822 - -
          2.68618  4.42225  2.77519  2.73123  3.46354  2.40513  3.72494  3.29354  2.67741  2.69355  4.24690  2.90347  2.73739  3.18146  2.89801  2.37887  2.77519  2.98518  4.58477  3.61503
          0.02494  4.09958  4.82193  0.61958  0.77255  0.39032  1.12961
    557   2.43759  4.93587  2.79924  2.28355  3.71371  3.47716  3.67629  3.24694  2.20104  2.86542  3.63886  2.87922  3.86798  2.72512  2.77031  2.45647  2.53660  3.27972  5.42335  4.07088    823 - -
          2.68618  4.42225  2.77519  2.73123  3.46354  2.40513  3.72494  3.29354  2.67741  2.69355  4.24690  2.90347  2.73739  3.18146  2.89801  2.37887  2.77519  2.98518  4.58477  3.61503
          0.01874  4.38216  5.10451  0.61958  0.77255  0.56977  0.83392
    558   2.45126  5.01974  2.67546  2.42277  3.25412  3.46202  3.66141  3.75263  2.20746  3.30098  4.07927  2.95877  3.30954  2.42221  2.90627  2.14523  2.75697  3.37940  5.49187  4.12001    824 - -
          2.68618  4.42225  2.77519  2.73123  3.46354  2.40513  3.72494  3.29354  2.67741  2.69355  4.24690  2.90347  2.73739  3.18146  2.89801  2.37887  2.77519  2.98518  4.58477  3.61503
          0.01874  4.38216  5.10451  0.61958  0.77255  0.43660  1.03911
    559   2.23360  3.92188  3.28094  2.54513  3.79289  3.57362  3.80352  2.82481  2.59518  2.84661  3.70722  3.19498  3.96074  2.79387  3.11727  2.14446  2.45286  2.62049  5.16672  3.88950    825 - -
          2.68618  4.42225  2.77519  2.73123  3.46354  2.40513  3.72494  3.29354  2.67741  2.69355  4.24690  2.90347  2.73739  3.18146  2.89801  2.37887  2.77519  2.98518  4.58477  3.61503
          0.01771  4.43821  5.16056  0.61958  0.77255  0.48576  0.95510
    560   2.58287  4.91341  3.06214  2.55391  4.20053  1.89582  3.75524  3.61649  2.36664  2.80825  4.02938  3.06622  2.77773  2.63958  2.96775  2.75230  2.96126  3.28400  5.44764  4.11780    826 - -
          2.68618  4.42225  2.77519  2.73123  3.46354  2.40513  3.72494  3.29354  2.67741  2.69355  4.24690  2.90347  2.73739  3.18146  2.89801  2.37887  2.77519  2.98518  4.58477  3.61503
          0.01771  4.43821  5.16056  0.61958  0.77255  0.48576  0.95510
    561   2.52030  5.00986  2.59904  2.45301  4.29590  3.48035  3.68617  3.73643  2.45634  3.29444  3.78034  2.98600  3.06309  2.27461  2.93396  2.06761  2.91537  2.82392  5.49370  4.12759    827 - -
          2.68618  4.42225  2.77519  2.73123  3.46354  2.40513  3.72494  3.29354  2.67741  2.69355  4.24690  2.90347  2.73739  3.18146  2.89801  2.37887  2.77519  2.98518  4.58477  3.61503
          0.01771  4.43821  5.16056  0.61958  0.77255  0.48576  0.95510
    562   2.20565  4.82540  3.13610  2.61832  4.31404  2.95868  3.82461  3.74719  2.62136  3.33335  4.12962  2.70099  3.90060  2.97132  2.78746  1.74210  2.28874  3.35553  5.54935  4.21542    828 - -
          2.68618  4.42225  2.77519  2.73123  3.46354  2.40513  3.72494  3.29354  2.67741  2.69355  4.24690  2.90347  2.73739  3.18146  2.89801  2.37887  2.77519  2.98518  4.58477  3.61503
          0.01771  4.43821  5.16056  0.61958  0.77255  0.48576  0.95510
    563   2.51005  4.93404  3.04871  2.49987  4.22498  3.10100  3.71269  3.65421  2.30502  3.23464  4.03223  2.79069  3.15987  2.84975  2.85974  1.87973  2.80925  2.77033  5.45442  4.10560    829 - -
          2.68618  4.42225  2.77519  2.73123  3.46354  2.40513  3.72494  3.29354  2.67741  2.69355  4.24690  2.90347  2.73739  3.18146  2.89801  2.37887  2.77519  2.98518  4.58477  3.61503
          0.01771  4.43821  5.16056  0.61958  0.77255  0.48576  0.95510
    564   2.68221  4.87051  3.08704  2.25541  3.35985  3.51414  3.46533  3.52059  1.96006  2.57645  3.94247  2.91041  3.90410  2.87031  2.97390  2.30168  2.91324  2.94103  5.37367  4.04199    830 - -
          2.68618  4.42225  2.77519  2.73123  3.46354  2.40513  3.72494  3.29354  2.67741  2.69355  4.24690  2.90347  2.73739  3.18146  2.89801  2.37887  2.77519  2.98518  4.58477  3.61503
          0.01771  4.43821  5.16056  0.61958  0.77255  0.48576  0.95510
    565   2.49229  5.25622  2.01550  2.12708  4.59154  3.45546  3.26221  4.07842  2.02880  3.55655  4.30386  2.63301  3.88001  2.59247  2.94780  2.59061  2.97940  3.64247  5.68965  4.27137    831 - -
          2.68618  4.42225  2.77519  2.73123  3.46354  2.40513  3.72494  3.29354  2.67741  2.69355  4.24690  2.90347  2.73739  3.18146  2.89801  2.37887  2.77519  2.98518  4.58477  3.61503
          0.01771  4.43821  5.16056  0.61958  0.77255  0.48576  0.95510
    566   2.39421  4.82957  2.96394  2.55003  4.05465  3.36937  3.50665  3.07959  2.54027  2.94039  3.33688  2.95143  2.72604  2.46891  2.70881  2.72529  2.90838  2.74585  5.34160  4.01765    832 - -
          2.68618  4.42225  2.77519  2.73123  3.46354  2.40513  3.72494  3.29354  2.67741  2.69355  4.24690  2.90347  2.73739  3.18146  2.89801  2.37887  2.77519  2.98518  4.58477  3.61503
          0.01771  4.43821  5.16056  0.61958  0.77255  0.48576  0.95510
    567   2.67941  4.84495  3.10029  2.54325  3.77533  2.66486  3.43693  3.07749  2.34020  2.88563  3.91951  3.05807  3.52031  2.68305  2.98867  1.94510  2.91086  3.17233  5.35446  4.02778    833 - -
          2.68618  4.42225  2.77519  2.73123  3.46354  2.40513  3.72494  3.29354  2.67741  2.69355  4.24690  2.90347  2.73739  3.18146  2.89801  2.37887  2.77519  2.98518  4.58477  3.61503
          0.01771  4.43821  5.16056  0.61958  0.77255  0.48576  0.95510
    568   2.87250  5.23205  3.18377  2.59001  4.59908  3.36720  3.70528  4.02287  1.50069  2.97009  4.28734  2.52287  3.99042  2.63587  2.04869  2.84932  3.08173  3.63931  5.60998  4.29640    834 - -
          2.68618  4.42225  2.77519  2.73123  3.46354  2.40513  3.72494  3.29354  2.67741  2.69355  4.24690  2.90347  2.73739  3.18146  2.89801  2.37887  2.77519  2.98518  4.58477  3.61503
          0.01771  4.43821  5.16056  0.61958  0.77255  0.48576  0.95510
    569   2.44378  4.44191  3.49077  2.92459  2.41576  3.63900  3.88183  2.95055  2.87437  2.24378  3.54256  3.34701  4.01969  2.64129  2.71089  2.50411  2.91028  2.71987  5.00901  3.28031    835 - -
          2.68618  4.42225  2.77519  2.73123  3.46354  2.40513  3.72494  3.29354  2.67741  2.69355  4.24690  2.90347  2.73739  3.18146  2.89801  2.37887  2.77519  2.98518  4.58477  3.61503
          0.01771  4.43821  5.16056  0.61958  0.77255  0.48576  0.95510
    570   2.38498  4.97901  2.50744  2.48617  4.31707  2.09844  3.72623  3.75618  2.50642  3.32047  4.10831  3.01066  3.88916  2.85681  2.54806  2.45546  2.93276  2.90582  5.52315  4.16228    836 - -
          2.68618  4.42225  2.77519  2.73123  3.46354  2.40513  3.72494  3.29354  2.67741  2.69355  4.24690  2.90347  2.73739  3.18146  2.89801  2.37887  2.77519  2.98518  4.58477  3.61503
          0.01771  4.43821  5.16056  0.61958  0.77255  0.48576  0.95510
    571   2.42153  4.78755  3.23375  2.69665  4.15493  3.50313  3.82807  3.55454  2.58521  2.87837  4.00813  3.16794  1.80758  3.00000  2.30155  2.49665  2.96632  3.22512  5.42683  4.12903    837 - -
          2.68618  4.42225  2.77519  2.73123  3.46354  2.40513  3.72494  3.29354  2.67741  2.69355  4.24690  2.90347  2.73739  3.18146  2.89801  2.37887  2.77519  2.98518  4.58477  3.61503
          0.01771  4.43821  5.16056  0.61958  0.77255  0.48576  0.95510
    572   2.71389  4.35812  3.03681  2.34663  4.29184  3.50844  3.69664  3.72613  2.20855  3.28649  4.07920  3.01423  3.90187  1.66918  2.88228  2.51008  2.94306  3.37067  5.48468  3.37029    838 - -
          2.68618  4.42225  2.77519  2.73123  3.46354  2.40513  3.72494  3.29354  2.67741  2.69355  4.24690  2.90347  2.73739  3.18146  2.89801  2.37887  2.77519  2.98518  4.58477  3.61503
          0.01771  4.43821  5.16056  0.61958  0.77255  0.48576  0.95510
    573   2.26889  4.73795  2.91319  2.61635  3.94130  3.54310  3.75787  2.98879  2.60067  2.65921  3.59269  2.32341  3.93090  2.94351  2.53007  2.75554  2.90943  2.59607  5.26839  3.96507    839 - -
          2.68618  4.42225  2.77519  2.73123  3.46354  2.40513  3.72494  3.29354  2.67741  2.69355  4.24690  2.90347  2.73739  3.18146  2.89801  2.37887  2.77519  2.98518  4.58477  3.61503
          0.01771  4.43821  5.16056  0.61958  0.77255  0.48576  0.95510
    574   2.68577  3.60210  2.56222  2.28649  4.30041  3.46883  3.72390  3.73808  2.50918  3.30575  4.09583  3.00849  3.29363  2.85598  2.98525  1.69534  2.71329  3.37044  5.51261  4.15232    840 - -
          2.68618  4.42225  2.77519  2.73123  3.46354  2.40513  3.72494  3.29354  2.67741  2.69355  4.24690  2.90347  2.73739  3.18146  2.89801  2.37887  2.77519  2.98518  4.58477  3.61503
          0.23088  4.43821  1.63812  0.61958  0.77255  0.48576  0.95510
    575   2.35002  4.90445  2.98423  2.42848  3.66455  3.20494  3.63764  3.59895  1.94292  3.17452  3.97146  2.73025  3.83289  2.63825  2.66256  2.54510  2.86141  3.02069  5.38997  4.04028    841 - -
          2.68618  4.42225  2.77519  2.73123  3.46354  2.40513  3.72494  3.29354  2.67741  2.69355  4.24690  2.90347  2.73739  3.18146  2.89801  2.37887  2.77519  2.98518  4.58477  3.61503
          0.02187  4.22921  4.95156  0.61958  0.77255  0.34990  1.21996
    576   2.45458  4.94458  3.02939  2.30560  4.30352  3.46359  3.74877  3.73815  2.53038  3.31078  4.10458  3.03415  2.44068  2.88514  2.84862  1.88415  2.53510  3.36799  5.52017  4.16850    842 - -
          2.68618  4.42225  2.77519  2.73123  3.46354  2.40513  3.72494  3.29354  2.67741  2.69355  4.24690  2.90347  2.73739  3.18146  2.89801  2.37887  2.77519  2.98518  4.58477  3.61503
          0.01771  4.43821  5.16056  0.61958  0.77255  0.48576  0.95510
    577   2.19469  3.91111  3.40501  2.84642  3.35175  3.57489  3.87194  2.94828  2.81463  2.77985  3.65385  3.28491  3.98571  2.77468  3.20872  1.73441  2.63095  2.83169  5.12148  3.86423    843 - -
          2.68618  4.42225  2.77519  2.73123  3.46354  2.40513  3.72494  3.29354  2.67741  2.69355  4.24690  2.90347  2.73739  3.18146  2.89801  2.37887  2.77519  2.98518  4.58477  3.61503
          0.01771  4.43821  5.16056  0.61958  0.77255  0.48576  0.95510
    578   2.78827  5.31021  1.97038  1.89591  4.64042  2.99219  3.72104  4.13110  2.19304  3.60989  4.36432  2.60049  3.90127  2.83131  3.01916  2.45334  2.76661  3.69469  5.74611  4.31812    844 - -
          2.68618  4.42225  2.77519  2.73123  3.46354  2.40513  3.72494  3.29354  2.67741  2.69355  4.24690  2.90347  2.73739  3.18146  2.89801  2.37887  2.77519  2.98518  4.58477  3.61503
          0.01771  4.43821  5.16056  0.61958  0.77255  0.48576  0.95510
    579   2.48410  5.06341  2.52892  2.44172  4.38080  3.46910  3.70553  3.83032  2.28391  3.17690  4.15216  2.86750  3.88612  2.82773  2.95895  1.67891  2.68337  3.44698  5.55958  4.18305    845 - -
          2.68618  4.42225  2.77519  2.73123  3.46354  2.40513  3.72494  3.29354  2.67741  2.69355  4.24690  2.90347  2.73739  3.18146  2.89801  2.37887  2.77519  2.98518  4.58477  3.61503
          0.01771  4.43821  5.16056  0.61958  0.77255  0.48576  0.95510
    580   3.02637  3.23846  4.72831  4.21957  1.04896  4.08047  4.35664  2.56278  4.06017  2.25952  3.44688  4.23712  4.50957  4.20508  4.15491  3.44580  3.31248  2.22846  4.74080  3.28766    846 - -
          2.68618  4.42225  2.77519  2.73123  3.46354  2.40513  3.72494  3.29354  2.67741  2.69355  4.24690  2.90347  2.73739  3.18146  2.89801  2.37887  2.77519  2.98518  4.58477  3.61503
          0.01771  4.43821  5.16056  0.61958  0.77255  0.48576  0.95510
    581   2.49550  4.74888  3.30590  2.82432  3.00898  3.64454  1.46805  3.34200  2.75258  2.96896  3.87076  3.27893  4.06333  2.87819  3.12842  2.92385  3.06031  3.08442  5.01923  3.58128    847 - -
          2.68618  4.42225  2.77519  2.73123  3.46354  2.40513  3.72494  3.29354  2.67741  2.69355  4.24690  2.90347  2.73739  3.18146  2.89801  2.37887  2.77519  2.98518  4.58477  3.61503
          0.01771  4.43821  5.16056  0.61958  0.77255  0.48576  0.95510
    582   4.16057  5.41553  4.72397  4.58749  2.54834  4.52859  4.03383  4.10922  4.43579  3.40827  4.72577  4.48803  5.00181  4.59267  4.48783  4.22589  4.45679  4.00920  4.20274  0.37790    848 - -
          2.68618  4.42225  2.77519  2.73123  3.46354  2.40513  3.72494  3.29354  2.67741  2.69355  4.24690  2.90347  2.73739  3.18146  2.89801  2.37887  2.77519  2.98518  4.58477  3.61503
          0.01771  4.43821  5.16056  0.61958  0.77255  0.48576  0.95510
    583   3.37881  5.48374  3.53052  3.03074  4.95152  3.88373  3.90147  4.34729  0.69827  3.75548  4.65678  3.43889  4.30453  2.82041  2.37055  3.35962  3.55824  4.02440  5.75820  4.58820    849 - -
          2.68618  4.42225  2.77519  2.73123  3.46354  2.40513  3.72494  3.29354  2.67741  2.69355  4.24690  2.90347  2.73739  3.18146  2.89801  2.37887  2.77519  2.98518  4.58477  3.61503
          0.01771  4.43821  5.16056  0.61958  0.77255  0.48576  0.95510
    584   3.67625  5.29797  4.34601  4.28807  5.17958  3.95577  5.28257  4.91886  4.40326  4.45997  5.55595  4.52381  0.23113  4.77026  4.55051  3.86860  4.16516  4.48953  6.16689  5.31816    850 - -
          2.68618  4.42225  2.77519  2.73123  3.46354  2.40513  3.72494  3.29354  2.67741  2.69355  4.24690  2.90347  2.73739  3.18146  2.89801  2.37887  2.77519  2.98518  4.58477  3.61503
          0.01771  4.43821  5.16056  0.61958  0.77255  0.48576  0.95510
    585   3.71896  4.96927  5.49155  4.91174  3.22822  5.05154  5.33206  2.10423  4.76568  0.76910  1.82805  5.14438  5.12001  4.72088  4.77867  4.42391  3.92456  2.59177  5.42532  4.44971    851 - -
          2.68618  4.42225  2.77519  2.73123  3.46354  2.40513  3.72494  3.29354  2.67741  2.69355  4.24690  2.90347  2.73739  3.18146  2.89801  2.37887  2.77519  2.98518  4.58477  3.61503
          0.01771  4.43821  5.16056  0.61958  0.77255  0.48576  0.95510
    586   4.08022  5.32139  5.03214  4.88276  0.40531  4.56683  4.26639  3.57856  4.78781  2.82794  4.23821  4.71314  5.03444  4.80498  4.76549  4.29635  4.39244  3.60543  4.40514  2.72526    852 - -
          2.68618  4.42225  2.77519  2.73123  3.46354  2.40513  3.72494  3.29354  2.67741  2.69355  4.24690  2.90347  2.73739  3.18146  2.89801  2.37887  2.77519  2.98518  4.58477  3.61503
          0.01771  4.43821  5.16056  0.61958  0.77255  0.48576  0.95510
    587   2.52497  4.23337  4.19051  3.60865  2.86154  3.87329  4.18263  2.41109  3.48535  2.06405  3.30869  3.83787  4.23595  3.72265  2.86361  3.16265  2.99350  1.41193  4.87723  3.68242    853 - -
          2.68618  4.42225  2.77519  2.73123  3.46354  2.40513  3.72494  3.29354  2.67741  2.69355  4.24690  2.90347  2.73739  3.18146  2.89801  2.37887  2.77519  2.98518  4.58477  3.61503
          0.01771  4.43821  5.16056  0.61958  0.77255  0.48576  0.95510
    588   3.08060  5.30443  3.35498  2.78620  4.59085  3.74609  1.51057  4.08080  2.19705  3.54745  4.38551  3.24866  4.13050  2.16064  2.01600  3.06648  3.27191  3.73934  5.59259  4.31539    854 - -
          2.68618  4.42225  2.77519  2.73123  3.46354  2.40513  3.72494  3.29354  2.67741  2.69355  4.24690  2.90347  2.73739  3.18146  2.89801  2.37887  2.77519  2.98518  4.58477  3.61503
          0.01771  4.43821  5.16056  0.61958  0.77255  0.48576  0.95510
    589   2.37791  4.39396  3.05452  2.49204  4.24913  3.50748  3.23427  3.67896  2.26498  3.05900  4.04427  3.01732  3.89661  1.94997  2.47458  2.71005  2.92799  3.33037  5.45708  3.44086    855 - -
          2.68618  4.42225  2.77519  2.73123  3.46354  2.40513  3.72494  3.29354  2.67741  2.69355  4.24690  2.90347  2.73739  3.18146  2.89801  2.37887  2.77519  2.98518  4.58477  3.61503
          0.05906  4.43821  3.08933  0.61958  0.77255  0.48576  0.95510
    590   2.71518  5.20034  2.34927  2.11256  4.52699  3.44423  3.46246  4.00621  2.43262  3.49819  4.25026  2.55607  3.06144  2.66158  2.93053  2.43513  2.24252  3.58192  5.64217  4.23170    856 - -
          2.68618  4.42225  2.77519  2.73123  3.46354  2.40513  3.72494  3.29354  2.67741  2.69355  4.24690  2.90347  2.73739  3.18146  2.89801  2.37887  2.77519  2.98518  4.58477  3.61503
          0.01845  4.39760  5.11995  0.61958  0.77255  0.54778  0.86330
    591   2.60584  5.02241  2.60126  2.45476  4.38857  3.43958  3.73442  3.83759  2.52398  3.38848  4.17221  2.98462  3.50321  2.58394  3.00573  1.67522  2.33429  3.44827  5.57951  4.20655    857 - -
          2.68618  4.42225  2.77519  2.73123  3.46354  2.40513  3.72494  3.29354  2.67741  2.69355  4.24690  2.90347  2.73739  3.18146  2.89801  2.37887  2.77519  2.98518  4.58477  3.61503
          0.01845  4.39760  5.11995  0.61958  0.77255  0.44885  1.01712
    592   2.65800  4.71409  3.22330  2.72796  4.10009  3.46013  3.18626  3.52540  2.71752  3.16246  3.99839  3.18750  2.57867  3.07021  3.14007  1.48922  2.95091  2.73707  5.41687  4.10939    858 - -
          2.68618  4.42225  2.77519  2.73123  3.46354  2.40513  3.72494  3.29354  2.67741  2.69355  4.24690  2.90347  2.73739  3.18146  2.89801  2.37887  2.77519  2.98518  4.58477  3.61503
          0.01771  4.43821  5.16056  0.61958  0.77255  0.48576  0.95510
    593   2.44827  5.12087  2.63934  2.40996  4.45546  2.48260  3.38558  3.92102  2.44671  3.43684  4.19803  2.48198  3.23973  2.79642  2.93647  2.21217  2.67277  3.51309  5.59891  4.20593    859 - -
          2.68622  4.42229  2.77509  2.73108  3.46358  2.40517  3.72499  3.29358  2.67745  2.69359  4.24694  2.90327  2.73744  3.18151  2.89805  2.37881  2.77524  2.98523  4.58481  3.61507
          0.25102  2.22973  2.16776  0.66380  0.72338  0.48576  0.95510
    594   2.56444  4.64125  3.18830  2.04433  3.36216  2.59212  3.75039  3.09678  2.61866  2.48514  3.73312  3.12153  3.91297  2.95580  3.05033  2.51312  2.87720  2.85295  5.18721  3.89684    862 - -
          2.68618  4.42225  2.77519  2.73123  3.46354  2.40513  3.72494  3.29354  2.67741  2.69355  4.24690  2.90347  2.73739  3.18146  2.89801  2.37887  2.77519  2.98518  4.58477  3.61503
          0.01989  4.32314  5.04549  0.61958  0.77255  0.39680  1.11616
    595   2.68453  5.10370  2.68425  1.92499  4.41165  3.46808  3.66244  3.64218  2.41407  2.98097  4.15463  2.56689  3.86306  2.16225  2.89951  2.66468  2.91600  3.21221  5.55831  3.70215    863 - -
          2.68618  4.42225  2.77519  2.73123  3.46354  2.40513  3.72494  3.29354  2.67741  2.69355  4.24690  2.90347  2.73739  3.18146  2.89801  2.37887  2.77519  2.98518  4.58477  3.61503
          0.01771  4.43821  5.16056  0.61958  0.77255  0.48576  0.95510
    596   2.49554  4.51072  3.42068  2.87310  3.76133  3.54430  3.90198  3.13153  2.84298  2.82581  3.69760  3.29937  3.39657  3.16461  3.23454  2.20254  1.74281  2.58419  5.16258  3.21099    864 - -
          2.68618  4.42225  2.77519  2.73123  3.46354  2.40513  3.72494  3.29354  2.67741  2.69355  4.24690  2.90347  2.73739  3.18146  2.89801  2.37887  2.77519  2.98518  4.58477  3.61503
          0.01771  4.43821  5.16056  0.61958  0.77255  0.48576  0.95510
    597   2.65895  4.58854  3.44117  3.04085  3.92895  3.42979  4.09060  3.52800  3.03126  3.20334  4.08584  3.39713  4.01851  3.37860  3.39095  1.02084  2.76906  3.18538  5.35568  3.04008    865 - -
          2.68618  4.42225  2.77519  2.73123  3.46354  2.40513  3.72494  3.29354  2.67741  2.69355  4.24690  2.90347  2.73739  3.18146  2.89801  2.37887  2.77519  2.98518  4.58477  3.61503
          0.10593  4.43821  2.42252  0.61958  0.77255  0.48576  0.95510
    598   2.68111  4.20342  3.98235  3.40377  2.87515  2.37224  4.04927  2.60010  3.30464  1.79238  2.87142  3.67441  4.12543  3.32262  3.53566  3.03525  2.91386  2.12850  4.80522  3.60623    866 - -
          2.68620  4.42227  2.77521  2.73117  3.46314  2.40514  3.72496  3.29356  2.67742  2.69357  4.24691  2.90348  2.73741  3.18148  2.89802  2.37888  2.77521  2.98520  4.58479  3.61505
          0.17416  2.32123  2.78576  0.33115  1.26620  0.41474  1.08031
    599   3.26034  5.93617  1.09176  1.34157  5.21295  3.42378  4.02748  4.77538  3.12262  4.23771  5.11325  2.87480  4.08261  3.20175  3.77555  3.10772  3.56266  4.31640  6.37405  4.81473    868 - -
          2.68618  4.42225  2.77519  2.73123  3.46354  2.40513  3.72494  3.29354  2.67741  2.69355  4.24690  2.90347  2.73739  3.18146  2.89801  2.37887  2.77519  2.98518  4.58477  3.61503
          0.01867  4.38605  5.10839  0.61958  0.77255  0.56432  0.84107
    600   2.51625  5.42390  1.71949  1.55146  4.75309  2.84682  3.81101  4.24791  2.68500  3.73979  4.52555  2.89379  3.94649  2.94283  3.22524  2.83316  2.89482  3.81598  5.89283  4.44069    869 - -
          2.68618  4.42225  2.77519  2.73123  3.46354  2.40513  3.72494  3.29354  2.67741  2.69355  4.24690  2.90347  2.73739  3.18146  2.89801  2.37887  2.77519  2.98518  4.58477  3.61503
          0.01867  4.38605  5.10839  0.61958  0.77255  0.56432  0.84107
    601   2.66112  4.76291  3.11087  2.36527  4.07578  2.88467  3.78967  3.47735  2.62061  2.71876  3.93997  3.10040  3.91374  2.96491  3.06407  2.11836  1.89200  3.15757  5.37618  4.06391    870 - -
          2.68618  4.42225  2.77519  2.73123  3.46354  2.40513  3.72494  3.29354  2.67741  2.69355  4.24690  2.90347  2.73739  3.18146  2.89801  2.37887  2.77519  2.98518  4.58477  3.61503
          0.01867  4.38605  5.10839  0.61958  0.77255  0.56432  0.84107
    602   2.36993  4.76691  3.12373  2.27673  3.98186  3.14628  3.38733  3.38392  2.55608  2.52619  3.47778  2.95823  3.90417  2.90122  3.00598  2.09890  2.89414  2.89455  5.28967  3.97652    871 - -
          2.68618  4.42225  2.77519  2.73123  3.46354  2.40513  3.72494  3.29354  2.67741  2.69355  4.24690  2.90347  2.73739  3.18146  2.89801  2.37887  2.77519  2.98518  4.58477  3.61503
          0.01867  4.38605  5.10839  0.61958  0.77255  0.56432  0.84107
    603   2.49147  4.40753  3.81557  3.54459  4.41172  3.21489  4.53699  3.76996  3.53266  3.55483  4.46464  3.63598  3.97577  3.85043  3.80258  0.72097  2.99020  2.81069  5.83116  4.56764    872 - -
          2.68620  4.42235  2.77529  2.73133  3.46301  2.40510  3.72504  3.29364  2.67751  2.69328  4.24700  2.90356  2.73749  3.18096  2.89811  2.37882  2.77529  2.98528  4.58487  3.61513
          0.42873  1.44310  2.18505  0.67620  0.71038  0.56432  0.84107
    604   2.41397  4.37698  3.48944  3.29849  4.64631  2.16274  4.45608  4.13900  3.46047  3.79877  4.60993  3.46338  3.86892  3.72772  3.77354  0.86733  2.92335  3.49979  5.95449  4.73786    875 - -
          2.68629  4.42122  2.77508  2.73134  3.46365  2.40493  3.72505  3.29291  2.67752  2.69366  4.24700  2.90357  2.73729  3.18157  2.89811  2.37883  2.77530  2.98529  4.58488  3.61514
          0.12350  2.49646  3.38720  1.55476  0.23729  0.46993  0.98095
    605   2.20946  4.32574  3.60774  2.74123  2.39459  3.65078  3.90895  2.81298  2.99023  2.40447  3.43302  3.42433  3.45423  3.28284  3.32032  2.79576  2.88681  2.59528  4.89588  2.54472    884 - -
          2.68618  4.42225  2.77519  2.73123  3.46354  2.40513  3.72494  3.29354  2.67741  2.69355  4.24690  2.90347  2.73739  3.18146  2.89801  2.37887  2.77519  2.98518  4.58477  3.61503
          0.01914  4.36159  5.08394  0.61958  0.77255  0.53963  0.87458
    606   2.46491  5.24198  2.31854  2.23804  4.59752  1.96363  3.77089  4.07387  2.60330  3.58835  4.36834  2.56478  3.91409  2.89869  3.11783  2.16509  3.06278  3.65679  5.75436  4.33727    885 - -
          2.68618  4.42225  2.77519  2.73123  3.46354  2.40513  3.72494  3.29354  2.67741  2.69355  4.24690  2.90347  2.73739  3.18146  2.89801  2.37887  2.77519  2.98518  4.58477  3.61503
          0.01867  4.38605  5.10839  0.61958  0.77255  0.56432  0.84107
    607   1.90918  4.57799  3.28595  2.63004  3.03289  3.11683  3.84095  3.21368  2.74306  2.88929  3.74922  3.20864  2.42977  3.07053  3.15762  2.76852  2.57557  2.93674  5.20689  3.93280    886 - -
          2.68618  4.42225  2.77519  2.73123  3.46354  2.40513  3.72494  3.29354  2.67741  2.69355  4.24690  2.90347  2.73739  3.18146  2.89801  2.37887  2.77519  2.98518  4.58477  3.61503
          0.01867  4.38605  5.10839  0.61958  0.77255  0.56432  0.84107
    608   2.29519  4.44821  3.43621  2.87251  3.60367  3.22410  3.85742  2.54125  2.44694  2.49478  3.55402  3.30417  3.26808  3.14933  3.21188  2.56898  2.89072  2.16512  5.02759  3.78029    887 - -
          2.68618  4.42225  2.77519  2.73123  3.46354  2.40513  3.72494  3.29354  2.67741  2.69355  4.24690  2.90347  2.73739  3.18146  2.89801  2.37887  2.77519  2.98518  4.58477  3.61503
          0.01867  4.38605  5.10839  0.61958  0.77255  0.43960  1.03365
    609   3.05123  5.66149  1.65660  1.31242  4.95742  3.44810  3.02078  4.48287  2.82863  3.94767  4.74932  2.46340  4.01523  3.03730  3.40033  2.94705  3.31849  4.03409  6.08746  4.59230    888 - -
          2.68618  4.42225  2.77519  2.73123  3.46354  2.40513  3.72494  3.29354  2.67741  2.69355  4.24690  2.90347  2.73739  3.18146  2.89801  2.37887  2.77519  2.98518  4.58477  3.61503
          0.01771  4.43821  5.16056  0.61958  0.77255  0.48576  0.95510
    610   2.98921  5.57570  1.86068  1.32108  4.88220  3.05951  3.04047  4.39650  2.75451  3.86582  4.65439  2.48773  3.98973  2.99064  3.31082  2.89815  3.24971  3.95128  6.00627  4.52895    889 - -
          2.68618  4.42225  2.77519  2.73123  3.46354  2.40513  3.72494  3.29354  2.67741  2.69355  4.24690  2.90347  2.73739  3.18146  2.89801  2.37887  2.77519  2.98518  4.58477  3.61503
          0.01771  4.43821  5.16056  0.61958  0.77255  0.48576  0.95510
    611   2.50763  4.48731  3.57581  3.33308  4.74112  2.76971  4.49330  4.21236  3.46643  3.85555  4.65469  3.52765  2.84821  3.74122  3.80404  0.76974  3.00372  3.58393  6.04005  4.81692    890 - -
          2.68618  4.42225  2.77519  2.73123  3.46354  2.40513  3.72494  3.29354  2.67741  2.69355  4.24690  2.90347  2.73739  3.18146  2.89801  2.37887  2.77519  2.98518  4.58477  3.61503
          0.01771  4.43821  5.16056  0.61958  0.77255  0.48576  0.95510
    612   2.65402  5.27410  2.51272  2.40415  4.60194  3.47886  3.74286  4.07355  2.50243  3.57186  4.34500  1.53151  3.92932  2.54695  2.49204  2.77526  3.05738  3.66159  5.71930  4.31722    891 - -
          2.68618  4.42225  2.77519  2.73123  3.46354  2.40513  3.72494  3.29354  2.67741  2.69355  4.24690  2.90347  2.73739  3.18146  2.89801  2.37887  2.77519  2.98518  4.58477  3.61503
          0.04144  4.43821  3.54822  0.61958  0.77255  0.48576  0.95510
    613   2.54481  4.35473  3.59229  3.02356  2.85603  3.65648  3.91473  2.52381  2.85189  2.23184  3.17781  3.09044  2.59880  3.05039  3.31249  2.60142  2.89603  2.55437  4.94069  3.71194    892 - -
          2.68601  4.42228  2.77522  2.73126  3.46356  2.40500  3.72497  3.29357  2.67743  2.69357  4.24692  2.90349  2.73742  3.18149  2.89803  2.37889  2.77522  2.98521  4.58479  3.61506
          0.14611  2.03973  5.13725  0.27176  1.43564  0.46367  0.99147
    614   2.49666  4.03108  3.07083  2.43992  4.24635  1.98964  3.73929  3.67441  2.51578  3.25629  4.05587  2.70385  3.89914  2.87943  2.38223  2.47915  2.92803  3.31827  5.47503  4.13233    894 - -
          2.68618  4.42225  2.77519  2.73123  3.46354  2.40513  3.72494  3.29354  2.67741  2.69355  4.24690  2.90347  2.73739  3.18146  2.89801  2.37887  2.77519  2.98518  4.58477  3.61503
          0.01771  4.43821  5.16056  0.61958  0.77255  0.48576  0.95510
    615   2.51812  5.15796  2.65145  1.92156  4.47622  3.46267  3.67161  3.94597  2.32342  3.45185  3.20576  2.14642  3.30769  2.77961  2.91826  2.67639  2.93882  3.53456  5.60621  4.20732    895 - -
          2.68618  4.42225  2.77519  2.73123  3.46354  2.40513  3.72494  3.29354  2.67741  2.69355  4.24690  2.90347  2.73739  3.18146  2.89801  2.37887  2.77519  2.98518  4.58477  3.61503
          0.01771  4.43821  5.16056  0.61958  0.77255  0.48576  0.95510
    616   2.85345  5.17594  2.71116  2.08249  4.65685  2.95946  3.90538  4.12528  2.76961  3.66776  4.47210  2.60372  3.97858  3.05518  3.26539  1.24375  3.15100  3.70116  5.84923  4.45226    896 - -
          2.68618  4.42225  2.77519  2.73123  3.46354  2.40513  3.72494  3.29354  2.67741  2.69355  4.24690  2.90347  2.73739  3.18146  2.89801  2.37887  2.77519  2.98518  4.58477  3.61503
          0.01771  4.43821  5.16056  0.61958  0.77255  0.48576  0.95510
    617   3.05595  5.25478  3.44253  2.83244  4.71237  3.73445  3.79251  4.09113  1.91613  3.56203  4.39451  3.27766  4.12852  2.92206  1.26406  2.04919  3.26022  3.73714  5.64426  4.41567    897 - -
          2.68621  4.42228  2.77522  2.73126  3.46357  2.40505  3.72497  3.29357  2.67743  2.69358  4.24692  2.90349  2.73742  3.18149  2.89803  2.37879  2.77507  2.98521  4.58480  3.61506
          0.11935  2.96402  2.79861  0.82765  0.57461  0.48576  0.95510
    618   2.73985  3.63227  3.95822  3.38908  3.10588  3.77356  3.95486  2.76486  3.25741  2.48139  3.40955  3.65454  4.15186  3.53292  3.19367  2.64889  2.97528  2.56313  1.88254  2.42841    901 - -
          2.68618  4.42225  2.77519  2.73123  3.46354  2.40513  3.72494  3.29354  2.67741  2.69355  4.24690  2.90347  2.73739  3.18146  2.89801  2.37887  2.77519  2.98518  4.58477  3.61503
          0.01876  4.38148  5.10382  0.61958  0.77255  0.43608  1.04007
    619   2.99177  5.53009  1.83108  2.12520  4.86058  1.68434  3.88190  4.36589  2.79750  3.85351  4.65203  2.53795  3.99829  3.02228  3.35596  2.34608  3.26116  3.92865  6.00812  4.53837    902 - -
          2.68618  4.42225  2.77519  2.73123  3.46354  2.40513  3.72494  3.29354  2.67741  2.69355  4.24690  2.90347  2.73739  3.18146  2.89801  2.37887  2.77519  2.98518  4.58477  3.61503
          0.01771  4.43821  5.16056  0.61958  0.77255  0.48576  0.95510
    620   2.68276  4.65722  3.25296  2.69061  2.82544  3.57021  3.78754  3.22684  2.42230  2.21417  3.74495  2.81391  3.53966  2.66103  2.62512  2.79020  2.91350  2.95859  5.19625  3.22277    903 - -
          2.68618  4.42225  2.77519  2.73123  3.46354  2.40513  3.72494  3.29354  2.67741  2.69355  4.24690  2.90347  2.73739  3.18146  2.89801  2.37887  2.77519  2.98518  4.58477  3.61503
          0.01771  4.43821  5.16056  0.61958  0.77255  0.48576  0.95510
    621   2.78451  5.21007  2.48468  2.40756  4.55704  3.45884  3.75188  4.02675  2.20553  3.54113  4.31530  2.75057  3.23888  2.87360  3.03535  1.49609  3.03345  3.61580  5.70335  4.30094    904 - -
          2.68618  4.42225  2.77519  2.73123  3.46354  2.40513  3.72494  3.29354  2.67741  2.69355  4.24690  2.90347  2.73739  3.18146  2.89801  2.37887  2.77519  2.98518  4.58477  3.61503
          0.01771  4.43821  5.16056  0.61958  0.77255  0.48576  0.95510
    622   2.58200  4.55957  3.42036  2.95778  4.17237  1.41788  4.06478  3.57355  2.95820  3.23495  3.08199  3.33083  2.80494  3.28673  3.35236  2.21743  2.94477  3.19918  5.51506  4.24809    905 - -
          2.68618  4.42225  2.77519  2.73123  3.46354  2.40513  3.72494  3.29354  2.67741  2.69355  4.24690  2.90347  2.73739  3.18146  2.89801  2.37887  2.77519  2.98518  4.58477  3.61503
          0.01771  4.43821  5.16056  0.61958  0.77255  0.48576  0.95510
    623   2.70442  4.59709  3.37220  2.86207  2.84972  3.57112  3.88887  3.21528  2.84434  2.64030  3.77986  2.66498  4.01432  3.17349  3.23859  1.46668  2.97079  2.95087  5.10276  3.74866    906 - -
          2.68608  4.42233  2.77527  2.73131  3.46362  2.40485  3.72502  3.29327  2.67748  2.69363  4.24607  2.90354  2.73747  3.18154  2.89808  2.37884  2.77527  2.98526  4.58485  3.61511
          0.48010  1.22903  2.42252  0.27936  1.41168  0.48576  0.95510
    624   2.60242  4.70222  3.10925  2.73929  4.41201  1.57710  3.97890  3.84671  2.81745  3.45199  4.26297  3.17223  3.90542  2.62897  3.24106  1.94414  2.55655  3.40837  5.67029  4.36166    909 - -
          2.68618  4.42225  2.77519  2.73123  3.46354  2.40513  3.72494  3.29354  2.67741  2.69355  4.24690  2.90347  2.73739  3.18146  2.89801  2.37887  2.77519  2.98518  4.58477  3.61503
          0.01933  4.35161  5.07395  0.61958  0.77255  0.41474  1.08031
    625   2.07549  4.66428  3.30233  2.77330  4.18307  3.40655  3.91573  3.59261  2.75407  3.22480  4.04643  3.21037  3.18609  3.09707  2.90569  1.58833  2.32913  3.06874  5.48236  4.18665    910 - -
          2.68618  4.42225  2.77519  2.73123  3.46354  2.40513  3.72494  3.29354  2.67741  2.69355  4.24690  2.90347  2.73739  3.18146  2.89801  2.37887  2.77519  2.98518  4.58477  3.61503
          0.01771  4.43821  5.16056  0.61958  0.77255  0.48576  0.95510
    626   2.51106  4.49388  3.41255  2.84850  3.64854  3.61383  3.85513  2.72789  2.81275  2.71396  2.91168  3.29122  3.55835  2.56194  3.20072  1.93714  2.77895  2.77797  3.79697  3.81015    911 - -
          2.68618  4.42225  2.77519  2.73123  3.46354  2.40513  3.72494  3.29354  2.67741  2.69355  4.24690  2.90347  2.73739  3.18146  2.89801  2.37887  2.77519  2.98518  4.58477  3.61503
          0.01771  4.43821  5.16056  0.61958  0.77255  0.48576  0.95510
    627   2.71239  5.13771  2.95488  2.42154  4.45868  3.47935  3.13445  3.92011  2.40309  3.43030  4.19270  2.31691  2.50240  2.24939  2.67659  2.55608  2.77355  3.51726  5.58560  4.20071    912 - -
          2.68618  4.42225  2.77519  2.73123  3.46354  2.40513  3.72494  3.29354  2.67741  2.69355  4.24690  2.90347  2.73739  3.18146  2.89801  2.37887  2.77519  2.98518  4.58477  3.61503
          0.01771  4.43821  5.16056  0.61958  0.77255  0.48576  0.95510
    628   2.90804  5.00922  3.34819  2.76384  4.04652  3.68119  3.32163  3.68574  2.36864  3.25212  4.10404  3.22961  4.06481  2.95648  1.32090  2.58426  3.12164  3.38327  5.31139  2.92162    913 - -
          2.68620  4.42227  2.77522  2.73125  3.46318  2.40502  3.72497  3.29356  2.67743  2.69357  4.24692  2.90349  2.73742  3.18149  2.89803  2.37889  2.77522  2.98521  4.58479  3.61505
          0.07083  2.77029  5.16056  0.65228  0.73576  0.48576  0.95510
    629   3.15508  5.42738  3.49244  2.83820  4.89959  3.80353  3.76093  4.26103  1.10927  3.66266  4.48927  2.77671  4.16266  2.46969  1.87915  3.12084  3.32551  3.89813  5.69033  4.47966    916 - -
          2.68618  4.42225  2.77519  2.73123  3.46354  2.40513  3.72494  3.29354  2.67741  2.69355  4.24690  2.90347  2.73739  3.18146  2.89801  2.37887  2.77519  2.98518  4.58477  3.61503
          0.01771  4.43821  5.16056  0.61958  0.77255  0.48576  0.95510
    630   2.77988  5.20596  3.04572  2.48297  4.55837  3.53317  3.24218  4.01035  1.63901  3.49151  4.25716  2.55653  3.25427  2.78659  2.19018  2.51042  3.00140  3.60354  5.61464  4.25510    917 - -
          2.68618  4.42225  2.77519  2.73123  3.46354  2.40513  3.72494  3.29354  2.67741  2.69355  4.24690  2.90347  2.73739  3.18146  2.89801  2.37887  2.77519  2.98518  4.58477  3.61503
          0.01771  4.43821  5.16056  0.61958  0.77255  0.48576  0.95510
    631   3.05361  5.27110  3.39069  2.79007  4.63685  3.73888  2.78697  4.05184  2.18372  3.52740  4.35912  3.24899  4.11839  2.66778  1.17214  2.64228  3.24671  3.70855  5.60690  4.35600    918 - -
          2.68618  4.42225  2.77519  2.73123  3.46354  2.40513  3.72494  3.29354  2.67741  2.69355  4.24690  2.90347  2.73739  3.18146  2.89801  2.37887  2.77519  2.98518  4.58477  3.61503
          0.01771  4.43821  5.16056  0.61958  0.77255  0.48576  0.95510
    632   2.83379  5.04886  2.55392  2.60996  4.32116  3.57884  3.77912  3.04677  2.44743  3.30635  4.14698  3.11590  3.99564  2.92559  1.34953  2.85169  3.06604  3.38776  5.52022  4.19411    919 - -
          2.68618  4.42225  2.77519  2.73123  3.46354  2.40513  3.72494  3.29354  2.67741  2.69355  4.24690  2.90347  2.73739  3.18146  2.89801  2.37887  2.77519  2.98518  4.58477  3.61503
          0.05990  4.43821  3.07212  0.61958  0.77255  0.48576  0.95510
    633   2.66749  4.83805  2.26420  2.52713  4.06200  3.50411  2.60304  3.14539  2.51834  2.76476  3.91148  3.04287  3.89407  2.86759  2.84710  2.47246  2.89886  2.98133  5.34244  3.41160    920 - -
          2.68618  4.42225  2.77519  2.73123  3.46354  2.40513  3.72494  3.29354  2.67741  2.69355  4.24690  2.90347  2.73739  3.18146  2.89801  2.37887  2.77519  2.98518  4.58477  3.61503
          0.01847  4.39678  5.11913  0.61958  0.77255  0.44817  1.01831
    634   2.30059  5.35676  0.89466  2.46091  4.97932  2.94544  4.09056  4.46363  3.12480  4.02101  4.86506  3.01226  4.05941  3.26903  3.69810  2.98136  3.36993  3.98817  6.19440  4.74013    921 - -
          2.68618  4.42225  2.77519  2.73123  3.46354  2.40513  3.72494  3.29354  2.67741  2.69355  4.24690  2.90347  2.73739  3.18146  2.89801  2.37887  2.77519  2.98518  4.58477  3.61503
          0.01771  4.43821  5.16056  0.61958  0.77255  0.48576  0.95510
    635   3.51654  5.19857  4.30061  4.28520  5.34715  0.22203  5.33087  5.12284  4.53966  4.68664  5.69239  4.46793  4.60158  4.81994  4.67791  3.70967  4.03877  4.54144  6.25566  5.48034    922 - -
          2.68618  4.42225  2.77519  2.73123  3.46354  2.40513  3.72494  3.29354  2.67741  2.69355  4.24690  2.90347  2.73739  3.18146  2.89801  2.37887  2.77519  2.98518  4.58477  3.61503
          0.01771  4.43821  5.16056  0.61958  0.77255  0.48576  0.95510
    636   1.47707  4.39270  3.76579  3.23281  3.67120  3.61099  4.12262  2.83270  3.16977  2.25040  3.62175  3.55989  2.76885  3.47107  3.49206  2.92602  2.97247  2.18606  5.15921  3.93693    923 - -
          2.68618  4.42225  2.77519  2.73123  3.46354  2.40513  3.72494  3.29354  2.67741  2.69355  4.24690  2.90347  2.73739  3.18146  2.89801  2.37887  2.77519  2.98518  4.58477  3.61503
          0.01771  4.43821  5.16056  0.61958  0.77255  0.48576  0.95510
    637   2.90941  4.56961  5.08042  4.51504  3.43413  4.57683  4.96638  1.20543  4.38131  1.40841  2.69846  4.66906  4.82854  4.50861  4.47182  3.92132  3.49711  1.99893  5.35308  4.23960    924 - -
          2.68618  4.42225  2.77519  2.73123  3.46354  2.40513  3.72494  3.29354  2.67741  2.69355  4.24690  2.90347  2.73739  3.18146  2.89801  2.37887  2.77519  2.98518  4.58477  3.61503
          0.01771  4.43821  5.16056  0.61958  0.77255  0.48576  0.95510
    638   3.41299  4.64147  5.39376  4.92737  3.93755  4.94323  5.65527  0.96199  4.84666  2.37604  3.69111  5.09674  5.19910  5.10043  5.01689  4.37127  3.67844  1.09424  6.02002  4.80721    925 - -
          2.68618  4.42225  2.77519  2.73123  3.46354  2.40513  3.72494  3.29354  2.67741  2.69355  4.24690  2.90347  2.73739  3.18146  2.89801  2.37887  2.77519  2.98518  4.58477  3.61503
          0.01771  4.43821  5.16056  0.61958  0.77255  0.48576  0.95510
    639   4.33414  5.38110  5.21221  5.05460  1.47594  4.90913  3.69790  3.93958  4.86105  3.15153  4.49356  4.50299  5.18744  4.63857  4.75277  4.31295  4.54272  3.88925  3.78865  0.64154    926 - -
          2.68618  4.42225  2.77519  2.73123  3.46354  2.40513  3.72494  3.29354  2.67741  2.69355  4.24690  2.90347  2.73739  3.18146  2.89801  2.37887  2.77519  2.98518  4.58477  3.61503
          0.01771  4.43821  5.16056  0.61958  0.77255  0.48576  0.95510
    640   4.16057  5.41553  4.72397  4.58749  2.54834  4.52859  4.03383  4.10922  4.43579  3.40827  4.72577  4.48803  5.00181  4.59267  4.48783  4.22589  4.45679  4.00920  4.20274  0.37790    927 - -
          2.68618  4.42225  2.77519  2.73123  3.46354  2.40513  3.72494  3.29354  2.67741  2.69355  4.24690  2.90347  2.73739  3.18146  2.89801  2.37887  2.77519  2.98518  4.58477  3.61503
          0.01771  4.43821  5.16056  0.61958  0.77255  0.48576  0.95510
    641   2.70611  4.94026  3.01189  2.54760  4.32107  3.45982  2.91783  3.76578  2.58062  3.34308  4.14459  2.43949  3.91980  2.93619  3.03694  1.76781  2.13328  3.39340  5.54869  4.19853    928 - -
          2.68618  4.42225  2.77519  2.73123  3.46354  2.40513  3.72494  3.29354  2.67741  2.69355  4.24690  2.90347  2.73739  3.18146  2.89801  2.37887  2.77519  2.98518  4.58477  3.61503
          0.01771  4.43821  5.16056  0.61958  0.77255  0.48576  0.95510
    642   3.02149  5.01520  3.24185  3.08757  4.85641  0.69575  4.36544  4.35263  2.43506  3.94717  4.82799  3.49760  4.20719  3.59265  3.43866  3.11324  3.42672  3.88813  5.99968  4.79586    929 - -
          2.68618  4.42225  2.77519  2.73123  3.46354  2.40513  3.72494  3.29354  2.67741  2.69355  4.24690  2.90347  2.73739  3.18146  2.89801  2.37887  2.77519  2.98518  4.58477  3.61503
          0.01771  4.43821  5.16056  0.61958  0.77255  0.48576  0.95510
    643   0.63953  4.37605  4.05212  3.81456  4.60765  3.21035  4.74552  3.76723  3.80143  3.64595  4.54859  3.76887  4.00372  4.07852  4.02386  2.69147  2.43503  3.28138  6.02003  4.85549    930 - -
          2.68618  4.42225  2.77519  2.73123  3.46354  2.40513  3.72494  3.29354  2.67741  2.69355  4.24690  2.90347  2.73739  3.18146  2.89801  2.37887  2.77519  2.98518  4.58477  3.61503
          0.01771  4.43821  5.16056  0.61958  0.77255  0.48576  0.95510
    644   2.96030  5.22948  3.19882  2.67091  4.59912  3.65313  3.76392  4.00416  2.06264  3.50101  4.31818  3.16041  1.56915  2.30914  2.32484  2.94915  3.17095  3.64787  5.62281  4.33950    931 - -
          2.68618  4.42225  2.77519  2.73123  3.46354  2.40513  3.72494  3.29354  2.67741  2.69355  4.24690  2.90347  2.73739  3.18146  2.89801  2.37887  2.77519  2.98518  4.58477  3.61503
          0.01771  4.43821  5.16056  0.61958  0.77255  0.48576  0.95510
    645   4.08022  5.32139  5.03214  4.88276  0.40531  4.56683  4.26639  3.57856  4.78781  2.82794  4.23821  4.71314  5.03444  4.80498  4.76549  4.29635  4.39244  3.60543  4.40514  2.72526    932 - -
          2.68618  4.42225  2.77519  2.73123  3.46354  2.40513  3.72494  3.29354  2.67741  2.69355  4.24690  2.90347  2.73739  3.18146  2.89801  2.37887  2.77519  2.98518  4.58477  3.61503
          0.01771  4.43821  5.16056  0.61958  0.77255  0.48576  0.95510
    646   3.03530  1.12663  4.51644  4.01876  2.43516  4.03155  4.09115  2.83097  3.85761  2.49433  3.58741  4.07095  4.45332  4.03599  3.98838  3.38245  3.30801  2.68382  4.46719  2.64039    933 - -
          2.68618  4.42225  2.77519  2.73123  3.46354  2.40513  3.72494  3.29354  2.67741  2.69355  4.24690  2.90347  2.73739  3.18146  2.89801  2.37887  2.77519  2.98518  4.58477  3.61503
          0.01771  4.43821  5.16056  0.61958  0.77255  0.48576  0.95510
    647   2.59474  4.44091  3.73746  3.28129  4.00851  3.41332  4.23656  3.26904  3.19172  3.04397  3.22839  3.54434  4.02763  3.53744  3.50567  2.42206  1.03648  2.96122  5.44195  4.20971    934 - -
          2.68618  4.42225  2.77519  2.73123  3.46354  2.40513  3.72494  3.29354  2.67741  2.69355  4.24690  2.90347  2.73739  3.18146  2.89801  2.37887  2.77519  2.98518  4.58477  3.61503
          0.01771  4.43821  5.16056  0.61958  0.77255  0.48576  0.95510
    648   3.71899  5.82103  0.36216  2.87766  5.30278  3.75258  4.57837  5.04675  3.78836  4.55928  5.58432  3.45078  4.44441  3.84133  4.35532  3.63993  4.07970  4.63440  6.34151  5.12673    935 - -
          2.68618  4.42225  2.77519  2.73123  3.46354  2.40513  3.72494  3.29354  2.67741  2.69355  4.24690  2.90347  2.73739  3.18146  2.89801  2.37887  2.77519  2.98518  4.58477  3.61503
          0.01771  4.43821  5.16056  0.61958  0.77255  0.48576  0.95510
    649   3.86268  5.17665  5.10089  4.77729  3.46143  4.69866  5.26516  2.72335  4.54634  0.39941  3.36559  5.00413  5.05826  4.76945  4.61546  4.39499  4.14172  2.90065  5.50587  4.34928    936 - -
          2.68618  4.42225  2.77519  2.73123  3.46354  2.40513  3.72494  3.29354  2.67741  2.69355  4.24690  2.90347  2.73739  3.18146  2.89801  2.37887  2.77519  2.98518  4.58477  3.61503
          0.01771  4.43821  5.16056  0.61958  0.77255  0.48576  0.95510
    650   2.05280  4.41021  3.83628  3.63980  4.75438  3.17305  4.68899  4.17031  3.72245  3.89498  4.72244  3.67397  3.97270  3.99003  3.98310  0.66702  3.00039  3.53557  6.10240  4.90763    937 - -
          2.68618  4.42225  2.77519  2.73123  3.46354  2.40513  3.72494  3.29354  2.67741  2.69355  4.24690  2.90347  2.73739  3.18146  2.89801  2.37887  2.77519  2.98518  4.58477  3.61503
          0.01771  4.43821  5.16056  0.61958  0.77255  0.48576  0.95510
    651   3.51654  5.19857  4.30061  4.28520  5.34715  0.22203  5.33087  5.12284  4.53966  4.68664  5.69239  4.46793  4.60158  4.81994  4.67791  3.70967  4.03877  4.54144  6.25566  5.48034    938 - -
          2.68618  4.42225  2.77519  2.73123  3.46354  2.40513  3.72494  3.29354  2.67741  2.69355  4.24690  2.90347  2.73739  3.18146  2.89801  2.37887  2.77519  2.98518  4.58477  3.61503
          0.01771  4.43821  5.16056  0.61958  0.77255  0.48576  0.95510
    652   3.41924  5.96473  0.59102  2.27296  5.29313  3.50748  4.19466  4.88331  3.35723  4.38425  5.32001  3.00400  4.19846  3.39476  4.01718  3.27182  3.74819  4.44033  6.46089  4.95135    939 - -
          2.68618  4.42225  2.77519  2.73123  3.46354  2.40513  3.72494  3.29354  2.67741  2.69355  4.24690  2.90347  2.73739  3.18146  2.89801  2.37887  2.77519  2.98518  4.58477  3.61503
          0.01771  4.43821  5.16056  0.61958  0.77255  0.48576  0.95510
    653   2.66904  3.95517  3.31892  2.76266  3.34976  3.53859  3.84181  3.27400  2.70108  2.93915  3.79639  3.22042  1.98839  3.06057  2.18787  2.49812  2.92606  2.99276  5.23971  3.95862    940 - -
          2.68618  4.42225  2.77519  2.73123  3.46354  2.40513  3.72494  3.29354  2.67741  2.69355  4.24690  2.90347  2.73739  3.18146  2.89801  2.37887  2.77519  2.98518  4.58477  3.61503
          0.01771  4.43821  5.16056  0.61958  0.77255  0.48576  0.95510
    654   2.75398  4.79771  3.07821  2.88481  4.45406  0.96054  3.00098  4.06293  3.06627  3.66909  4.51621  3.29676  4.03537  3.40896  3.44473  2.56050  3.15652  3.60300  5.77437  4.42014    941 - -
          2.68618  4.42225  2.77519  2.73123  3.46354  2.40513  3.72494  3.29354  2.67741  2.69355  4.24690  2.90347  2.73739  3.18146  2.89801  2.37887  2.77519  2.98518  4.58477  3.61503
          0.01771  4.43821  5.16056  0.61958  0.77255  0.48576  0.95510
    655   3.17285  5.80403  1.19295  2.09197  5.10691  1.92323  3.98924  4.64534  3.01960  4.11352  4.95209  2.46706  4.06647  3.15002  3.63911  3.04651  3.46298  4.19085  6.26655  4.73393    942 - -
          2.68600  4.42236  2.77498  2.73134  3.46323  2.40502  3.72505  3.29365  2.67752  2.69347  4.24701  2.90358  2.73751  3.18142  2.89812  2.37891  2.77520  2.98516  4.58488  3.61514
          0.27633  1.87905  2.42252  1.05731  0.42677  0.48576  0.95510
    656   2.22176  4.21601  4.23553  3.65600  3.31959  3.89240  4.21876  1.96416  3.54187  2.02849  2.51558  3.87442  4.25198  3.76601  3.73060  3.18634  2.25822  2.09107  4.89272  3.70445    952 - -
          2.68618  4.42225  2.77519  2.73123  3.46354  2.40513  3.72494  3.29354  2.67741  2.69355  4.24690  2.90347  2.73739  3.18146  2.89801  2.37887  2.77519  2.98518  4.58477  3.61503
          0.01933  4.35161  5.07395  0.61958  0.77255  0.61097  0.78269
    657   2.69409  4.73725  3.11639  2.40081  4.06418  3.47171  3.85461  3.43916  2.68177  3.09820  3.14785  3.15288  3.94926  3.05002  3.09115  1.34781  2.97282  3.13415  5.39141  4.08785    953 - -
          2.68618  4.42225  2.77519  2.73123  3.46354  2.40513  3.72494  3.29354  2.67741  2.69355  4.24690  2.90347  2.73739  3.18146  2.89801  2.37887  2.77519  2.98518  4.58477  3.61503
          0.01933  4.35161  5.07395  0.61958  0.77255  0.41474  1.08031
    658   2.27895  4.45747  3.70913  3.46992  4.61488  3.23263  4.54849  3.92437  3.51151  3.67442  4.54297  3.60947  0.87256  3.82763  3.79793  2.70635  2.46646  3.41031  5.97232  4.77071    954 - -
          2.68619  4.42226  2.77505  2.73124  3.46355  2.40514  3.72495  3.29355  2.67742  2.69356  4.24690  2.90347  2.73740  3.18147  2.89802  2.37888  2.77520  2.98519  4.58478  3.61504
          0.08088  2.94883  3.67713  0.42604  1.05870  0.48576  0.95510
    659   1.66316  4.48017  3.57205  3.11552  4.38583  2.65057  4.20823  3.80762  3.11951  3.45659  4.26984  3.40453  2.32594  3.42682  3.50504  2.37258  1.71789  3.33142  5.70441  4.45400    956 - -
          2.68618  4.42225  2.77519  2.73123  3.46354  2.40513  3.72494  3.29354  2.67741  2.69355  4.24690  2.90347  2.73739  3.18146  2.89801  2.37887  2.77519  2.98518  4.58477  3.61503
          0.01807  4.41846  5.14081  0.61958  0.77255  0.46688  0.98606
    660   2.18238  4.58431  3.35271  2.72254  3.94399  3.48474  3.92679  3.30429  2.82032  2.65134  3.85478  3.26877  3.96712  3.15521  3.22363  2.17256  1.64365  3.00680  5.31142  4.04166    957 - -
          2.68618  4.42225  2.77519  2.73123  3.46354  2.40513  3.72494  3.29354  2.67741  2.69355  4.24690  2.90347  2.73739  3.18146  2.89801  2.37887  2.77519  2.98518  4.58477  3.61503
          0.01771  4.43821  5.16056  0.61958  0.77255  0.48576  0.95510
    661   2.72560  4.01893  3.49948  2.93927  2.93475  3.66955  2.99248  3.02273  2.89321  2.71045  3.60544  3.35993  3.06288  2.68089  3.26428  2.91000  2.95705  2.79042  4.89733  1.94259    958 - -
          2.68618  4.42225  2.77519  2.73123  3.46354  2.40513  3.72494  3.29354  2.67741  2.69355  4.24690  2.90347  2.73739  3.18146  2.89801  2.37887  2.77519  2.98518  4.58477  3.61503
          0.01771  4.43821  5.16056  0.61958  0.77255  0.48576  0.95510
    662   2.69292  4.28230  3.31970  3.24312  3.39771  3.73485  4.01229  2.45991  2.79096  2.05392  2.05679  3.57564  4.10778  3.44124  3.45324  2.99952  2.74012  2.20968  4.88983  3.67932    959 - -
          2.68618  4.42225  2.77519  2.73123  3.46354  2.40513  3.72494  3.29354  2.67741  2.69355  4.24690  2.90347  2.73739  3.18146  2.89801  2.37887  2.77519  2.98518  4.58477  3.61503
          0.01771  4.43821  5.16056  0.61958  0.77255  0.48576  0.95510
    663   2.31235  4.57585  3.32651  2.76405  3.74474  3.59122  3.02607  3.12162  2.72628  2.39302  2.91091  3.08165  3.97585  2.88837  3.02149  2.81831  2.08552  2.86828  5.13169  3.86389    960 - -
          2.68618  4.42225  2.77519  2.73123  3.46354  2.40513  3.72494  3.29354  2.67741  2.69355  4.24690  2.90347  2.73739  3.18146  2.89801  2.37887  2.77519  2.98518  4.58477  3.61503
          0.01771  4.43821  5.16056  0.61958  0.77255  0.48576  0.95510
    664   2.36952  4.84350  3.09566  2.26207  4.09191  3.08249  3.73492  3.04979  2.54563  2.91767  3.93618  2.89169  3.90810  2.89311  3.00413  1.88132  2.70446  3.18478  5.37092  4.04361    961 - -
          2.68618  4.42225  2.77519  2.73123  3.46354  2.40513  3.72494  3.29354  2.67741  2.69355  4.24690  2.90347  2.73739  3.18146  2.89801  2.37887  2.77519  2.98518  4.58477  3.61503
          0.01771  4.43821  5.16056  0.61958  0.77255  0.48576  0.95510
    665   1.99799  4.54513  3.46088  2.95640  4.19261  2.99581  4.05555  3.59554  2.94667  3.25213  4.08221  3.01803  3.93274  3.26794  3.35188  1.57089  2.12480  2.72768  5.52564  4.25785    962 - -
          2.68618  4.42225  2.77519  2.73123  3.46354  2.40513  3.72494  3.29354  2.67741  2.69355  4.24690  2.90347  2.73739  3.18146  2.89801  2.37887  2.77519  2.98518  4.58477  3.61503
          0.01771  4.43821  5.16056  0.61958  0.77255  0.48576  0.95510
    666   2.34122  4.99800  2.68914  2.47929  4.35630  2.01926  3.73244  3.80166  2.51432  3.35758  4.14101  2.76425  3.88882  2.86064  2.80455  2.25227  2.94007  3.13628  5.55286  4.18628    963 - -
          2.68618  4.42225  2.77519  2.73123  3.46354  2.40513  3.72494  3.29354  2.67741  2.69355  4.24690  2.90347  2.73739  3.18146  2.89801  2.37887  2.77519  2.98518  4.58477  3.61503
          0.01771  4.43821  5.16056  0.61958  0.77255  0.48576  0.95510
    667   2.70952  4.99232  3.06043  2.32966  4.26471  3.51376  3.69621  2.97938  2.26680  3.25950  3.51476  3.02270  3.90293  1.80646  2.64965  2.54343  2.93757  3.34356  5.46500  4.11907    964 - -
          2.68618  4.42225  2.77519  2.73123  3.46354  2.40513  3.72494  3.29354  2.67741  2.69355  4.24690  2.90347  2.73739  3.18146  2.89801  2.37887  2.77519  2.98518  4.58477  3.61503
          0.01771  4.43821  5.16056  0.61958  0.77255  0.48576  0.95510
    668   2.56819  4.43056  2.14934  2.30541  4.32905  3.14735  3.51348  3.77616  2.44062  3.32249  4.09930  2.97281  3.29106  2.71260  2.92163  2.67580  2.32967  2.96069  5.51158  4.13830    965 - -
          2.68618  4.42225  2.77519  2.73123  3.46354  2.40513  3.72494  3.29354  2.67741  2.69355  4.24690  2.90347  2.73739  3.18146  2.89801  2.37887  2.77519  2.98518  4.58477  3.61503
          0.01771  4.43821  5.16056  0.61958  0.77255  0.48576  0.95510
    669   2.48931  5.04561  2.99521  2.23162  3.91563  3.08131  3.67457  3.78215  2.42923  2.94939  4.10275  2.97628  3.41544  1.99678  2.44360  2.67954  2.91705  3.40662  5.51234  4.14092    966 - -
          2.68618  4.42225  2.77519  2.73123  3.46354  2.40513  3.72494  3.29354  2.67741  2.69355  4.24690  2.90347  2.73739  3.18146  2.89801  2.37887  2.77519  2.98518  4.58477  3.61503
          0.01771  4.43821  5.16056  0.61958  0.77255  0.48576  0.95510
    670   2.45088  5.10637  2.37290  2.40658  4.41738  2.68495  3.65937  3.87990  2.23733  3.21344  4.15679  2.94865  3.63388  2.60639  2.79705  2.37614  2.75614  3.47871  5.56029  3.49573    967 - -
          2.68618  4.42225  2.77519  2.73123  3.46354  2.40513  3.72494  3.29354  2.67741  2.69355  4.24690  2.90347  2.73739  3.18146  2.89801  2.37887  2.77519  2.98518  4.58477  3.61503
          0.01771  4.43821  5.16056  0.61958  0.77255  0.48576  0.95510
    671   2.47602  5.16583  2.57925  2.21185  4.49117  2.87124  3.27736  3.96519  2.32420  3.46315  4.21420  2.93385  3.61435  2.68347  2.90613  1.96871  2.71440  3.54633  5.61069  4.20842    968 - -
          2.68618  4.42225  2.77519  2.73123  3.46354  2.40513  3.72494  3.29354  2.67741  2.69355  4.24690  2.90347  2.73739  3.18146  2.89801  2.37887  2.77519  2.98518  4.58477  3.61503
          0.01771  4.43821  5.16056  0.61958  0.77255  0.48576  0.95510
    672   2.36473  5.01278  2.78877  2.44852  4.29201  2.98559  3.67994  3.73353  2.23079  2.88118  4.07288  2.72230  3.16503  2.80393  2.92684  2.34383  2.81057  3.36783  5.48857  3.19925    969 - -
          2.68607  4.42260  2.77479  2.73078  3.46264  2.40522  3.72480  3.29389  2.67776  2.69369  4.24725  2.90346  2.73744  3.18163  2.89824  2.37892  2.77535  2.98476  4.58512  3.61538
          0.66627  1.16154  1.75231  1.47695  0.25920  0.48576  0.95510
    673   2.42898  4.91030  2.96819  2.14413  4.17950  3.44059  3.65197  3.60859  2.28329  3.18660  3.98449  2.95826  3.50204  2.67237  2.89864  2.14434  2.76507  2.72605  5.40468  4.05295    980 - -
          2.68618  4.42225  2.77519  2.73123  3.46354  2.40513  3.72494  3.29354  2.67741  2.69355  4.24690  2.90347  2.73739  3.18146  2.89801  2.37887  2.77519  2.98518  4.58477  3.61503
          0.02132  4.25473  4.97707  0.61958  0.77255  0.51413  0.91135
    674   2.54829  4.15587  3.97939  3.39753  2.84027  2.84108  4.01638  2.38885  3.29666  2.18113  2.95141  3.65349  4.09395  3.53634  3.51750  2.42857  2.39147  2.32315  4.01900  3.56538    981 - -
          2.68618  4.42225  2.77519  2.73123  3.46354  2.40513  3.72494  3.29354  2.67741  2.69355  4.24690  2.90347  2.73739  3.18146  2.89801  2.37887  2.77519  2.98518  4.58477  3.61503
          0.01923  4.35691  5.07925  0.61958  0.77255  0.54583  0.86597
    675   2.66707  5.12012  2.51963  2.37932  4.04115  2.82879  3.63803  3.91216  2.25073  3.41564  4.16789  2.92349  3.40150  2.35977  2.50811  2.51773  2.50389  3.49871  5.56702  4.17074    982 - -
          2.68618  4.42225  2.77519  2.73123  3.46354  2.40513  3.72494  3.29354  2.67741  2.69355  4.24690  2.90347  2.73739  3.18146  2.89801  2.37887  2.77519  2.98518  4.58477  3.61503
          0.01876  4.38148  5.10382  0.61958  0.77255  0.43608  1.04007
    676   2.67409  3.62753  3.33060  2.36552  2.94443  3.59095  3.82216  3.10457  2.74214  2.62344  3.13828  2.84898  3.97490  2.73428  2.94079  2.61334  2.51250  2.63783  5.12026  3.85327    983 - -
          2.68618  4.42225  2.77519  2.73123  3.46354  2.40513  3.72494  3.29354  2.67741  2.69355  4.24690  2.90347  2.73739  3.18146  2.89801  2.37887  2.77519  2.98518  4.58477  3.61503
          0.01771  4.43821  5.16056  0.61958  0.77255  0.48576  0.95510
    677   2.32981  4.98625  2.39846  2.46381  3.75228  3.48346  3.69126  3.70270  2.46693  3.26882  4.05744  2.77577  3.26177  2.82006  2.83710  2.04140  2.91395  2.94706  5.47589  4.11497    984 - -
          2.68618  4.42225  2.77519  2.73123  3.46354  2.40513  3.72494  3.29354  2.67741  2.69355  4.24690  2.90347  2.73739  3.18146  2.89801  2.37887  2.77519  2.98518  4.58477  3.61503
          0.01771  4.43821  5.16056  0.61958  0.77255  0.48576  0.95510
    678   2.12626  5.09380  2.75830  2.31969  4.39992  3.31385  2.89199  3.85788  2.41621  3.38215  3.89800  2.95699  2.76673  2.77768  2.37433  2.66930  2.91814  3.46379  5.55123  4.16691    985 - -
          2.68618  4.42225  2.77519  2.73123  3.46354  2.40513  3.72494  3.29354  2.67741  2.69355  4.24690  2.90347  2.73739  3.18146  2.89801  2.37887  2.77519  2.98518  4.58477  3.61503
          0.01771  4.43821  5.16056  0.61958  0.77255  0.48576  0.95510
    679   2.33865  5.07935  2.86816  2.44498  4.38549  3.48539  3.36120  3.83473  2.33097  3.36866  4.14364  2.98019  2.27866  2.80176  2.25649  2.47288  2.93924  3.45176  5.54474  4.17245    986 - -
          2.68618  4.42225  2.77519  2.73123  3.46354  2.40513  3.72494  3.29354  2.67741  2.69355  4.24690  2.90347  2.73739  3.18146  2.89801  2.37887  2.77519  2.98518  4.58477  3.61503
          0.01771  4.43821  5.16056  0.61958  0.77255  0.48576  0.95510
    680   2.29396  4.61252  2.98398  2.72683  3.80602  3.37724  3.81248  3.01743  2.70706  2.39608  3.71952  3.19915  2.33354  3.03791  3.12712  2.64104  2.69712  2.66368  5.17933  3.90201    987 - -
          2.68618  4.42225  2.77519  2.73123  3.46354  2.40513  3.72494  3.29354  2.67741  2.69355  4.24690  2.90347  2.73739  3.18146  2.89801  2.37887  2.77519  2.98518  4.58477  3.61503
          0.01771  4.43821  5.16056  0.61958  0.77255  0.48576  0.95510
    681   2.68324  4.26286  3.83616  3.26039  2.76090  3.72812  4.00525  2.52572  3.18023  1.85815  3.01647  3.58200  2.66647  2.97825  3.01308  2.99406  2.91487  2.40462  4.85973  3.65208    988 - -
          2.68618  4.42225  2.77519  2.73123  3.46354  2.40513  3.72494  3.29354  2.67741  2.69355  4.24690  2.90347  2.73739  3.18146  2.89801  2.37887  2.77519  2.98518  4.58477  3.61503
          0.01771  4.43821  5.16056  0.61958  0.77255  0.48576  0.95510
    682   2.45838  3.43316  3.15095  2.59138  3.66134  3.53479  2.66030  3.38577  2.57350  3.01966  3.85330  3.09592  3.09522  2.39734  2.59147  2.74490  2.91021  3.09059  5.29493  3.38444    989 - -
          2.68625  4.42232  2.77508  2.73130  3.46361  2.40520  3.72502  3.29344  2.67731  2.69327  4.24651  2.90354  2.73737  3.18154  2.89808  2.37894  2.77527  2.98513  4.58484  3.61510
          0.10103  2.40400  5.16056  1.10610  0.40174  0.48576  0.95510
    683   3.04871  5.12640  3.52070  2.91809  4.45652  3.75031  3.83654  3.30956  2.25272  3.41382  4.28669  2.76881  4.15500  2.99387  1.02327  3.08679  3.26357  3.55419  5.53938  4.29273    994 - -
          2.68618  4.42225  2.77519  2.73123  3.46354  2.40513  3.72494  3.29354  2.67741  2.69355  4.24690  2.90347  2.73739  3.18146  2.89801  2.37887  2.77519  2.98518  4.58477  3.61503
          0.01771  4.43821  5.16056  0.61958  0.77255  0.48576  0.95510
    684   2.09479  4.39241  3.85115  3.49831  4.53549  3.20174  4.50567  3.91012  3.49780  3.62586  4.45132  3.60669  3.95013  3.78252  3.80324  1.64658  1.10367  3.37547  5.88809  4.69004    995 - -
          2.68618  4.42225  2.77519  2.73123  3.46354  2.40513  3.72494  3.29354  2.67741  2.69355  4.24690  2.90347  2.73739  3.18146  2.89801  2.37887  2.77519  2.98518  4.58477  3.61503
          0.01771  4.43821  5.16056  0.61958  0.77255  0.48576  0.95510
    685   2.43658  4.70149  3.08750  2.45938  3.89569  3.32879  3.76812  3.28743  2.62567  2.59083  3.43091  3.03314  2.57324  2.72143  3.06342  2.76499  2.62283  2.71142  4.03812  3.94092    996 - -
          2.68618  4.42225  2.77519  2.73123  3.46354  2.40513  3.72494  3.29354  2.67741  2.69355  4.24690  2.90347  2.73739  3.18146  2.89801  2.37887  2.77519  2.98518  4.58477  3.61503
          0.01771  4.43821  5.16056  0.61958  0.77255  0.48576  0.95510
    686   2.70104  4.61029  3.82537  3.70712  4.71987  3.33573  4.77653  4.34221  3.82424  4.02744  4.92429  3.80392  4.12705  4.12847  4.06166  0.48098  3.22914  3.74013  6.04752  4.81975    997 - -
          2.68618  4.42225  2.77519  2.73123  3.46354  2.40513  3.72494  3.29354  2.67741  2.69355  4.24690  2.90347  2.73739  3.18146  2.89801  2.37887  2.77519  2.98518  4.58477  3.61503
          0.01771  4.43821  5.16056  0.61958  0.77255  0.48576  0.95510
    687   3.14565  5.22462  2.28037  2.87301  5.07843  0.63516  4.44804  4.65826  3.54383  4.23447  5.12210  3.36971  4.22794  3.68600  4.03612  3.18480  3.56577  4.14174  6.23000  4.97064    998 - -
          2.68618  4.42225  2.77519  2.73123  3.46354  2.40513  3.72494  3.29354  2.67741  2.69355  4.24690  2.90347  2.73739  3.18146  2.89801  2.37887  2.77519  2.98518  4.58477  3.61503
          0.01771  4.43821  5.16056  0.61958  0.77255  0.48576  0.95510
    688   2.05411  4.38804  3.87580  3.57728  4.67737  3.17225  4.59628  4.06409  3.60052  3.77795  4.59117  3.63800  3.94841  3.87549  3.88932  0.79425  2.39238  3.46332  6.01622  4.82997    999 - -
          2.68618  4.42225  2.77519  2.73123  3.46354  2.40513  3.72494  3.29354  2.67741  2.69355  4.24690  2.90347  2.73739  3.18146  2.89801  2.37887  2.77519  2.98518  4.58477  3.61503
          0.01771  4.43821  5.16056  0.61958  0.77255  0.48576  0.95510
    689   2.24598  4.51063  3.39563  2.83431  2.63957  3.60334  3.85277  3.04670  2.79924  2.38904  3.61651  2.92034  3.99222  3.12229  2.81114  2.19785  2.69039  2.80229  5.08400  3.82743   1000 - -
          2.68618  4.42225  2.77519  2.73123  3.46354  2.40513  3.72494  3.29354  2.67741  2.69355  4.24690  2.90347  2.73739  3.18146  2.89801  2.37887  2.77519  2.98518  4.58477  3.61503
          0.01771  4.43821  5.16056  0.61958  0.77255  0.48576  0.95510
    690   2.98371  4.39552  4.52221  3.11730  3.35579  4.16073  4.48623  1.87991  3.81899  1.22151  3.01485  4.15796  4.48137  4.02062  3.98459  3.46567  3.21535  1.96102  5.07303  3.91606   1001 - -
          2.68618  4.42225  2.77519  2.73123  3.46354  2.40513  3.72494  3.29354  2.67741  2.69355  4.24690  2.90347  2.73739  3.18146  2.89801  2.37887  2.77519  2.98518  4.58477  3.61503
          0.01771  4.43821  5.16056  0.61958  0.77255  0.48576  0.95510
    691   2.58285  4.06060  3.16375  2.61417  4.03976  3.06866  3.77347  3.44318  2.59967  2.95358  3.90312  2.73086  1.95848  2.63538  3.04510  2.73378  2.78311  2.97202  5.34312  4.03201   1002 - -
          2.68618  4.42225  2.77519  2.73123  3.46354  2.40513  3.72494  3.29354  2.67741  2.69355  4.24690  2.90347  2.73739  3.18146  2.89801  2.37887  2.77519  2.98518  4.58477  3.61503
          0.01771  4.43821  5.16056  0.61958  0.77255  0.48576  0.95510
    692   2.72583  4.19934  4.16514  3.58474  2.35965  3.81759  3.57599  2.20580  3.45859  2.15969  3.30733  3.78208  4.18416  3.67716  2.88387  3.10479  2.95722  2.37853  4.66606  2.11957   1003 - -
          2.68618  4.42225  2.77519  2.73123  3.46354  2.40513  3.72494  3.29354  2.67741  2.69355  4.24690  2.90347  2.73739  3.18146  2.89801  2.37887  2.77519  2.98518  4.58477  3.61503
          0.01771  4.43821  5.16056  0.61958  0.77255  0.48576  0.95510
    693   3.10003  5.30704  3.38519  2.82540  4.76640  2.97484  3.80300  4.14169  2.02079  3.60163  4.43812  2.93121  4.14630  2.93334  1.06435  3.09061  3.29999  3.78841  5.67497  4.44999   1004 - -
          2.68618  4.42225  2.77519  2.73123  3.46354  2.40513  3.72494  3.29354  2.67741  2.69355  4.24690  2.90347  2.73739  3.18146  2.89801  2.37887  2.77519  2.98518  4.58477  3.61503
          0.01771  4.43821  5.16056  0.61958  0.77255  0.48576  0.95510
    694   3.67625  5.29797  4.34601  4.28807  5.17958  3.95577  5.28257  4.91886  4.40326  4.45997  5.55595  4.52381  0.23113  4.77026  4.55051  3.86860  4.16516  4.48953  6.16689  5.31816   1005 - -
          2.68618  4.42225  2.77519  2.73123  3.46354  2.40513  3.72494  3.29354  2.67741  2.69355  4.24690  2.90347  2.73739  3.18146  2.89801  2.37887  2.77519  2.98518  4.58477  3.61503
          0.01771  4.43821  5.16056  0.61958  0.77255  0.48576  0.95510
    695   3.77308  5.02684  5.37928  4.88356  1.83334  4.96080  4.85864  2.56104  4.72685  0.70737  3.09694  4.98306  5.09625  4.67819  4.73014  4.35600  3.98668  2.78520  4.96432  3.56690   1006 - -
          2.68618  4.42225  2.77519  2.73123  3.46354  2.40513  3.72494  3.29354  2.67741  2.69355  4.24690  2.90347  2.73739  3.18146  2.89801  2.37887  2.77519  2.98518  4.58477  3.61503
          0.07549  4.43821  2.79861  0.61958  0.77255  0.48576  0.95510
    696   2.72133  4.95886  3.05127  2.54046  4.29692  3.48957  3.39104  3.72429  1.99966  3.29476  4.10019  3.04983  3.91647  2.87811  2.87849  1.86086  2.11440  3.36844  5.49591  4.16203   1007 - -
          2.68618  4.42225  2.77519  2.73123  3.46354  2.40513  3.72494  3.29354  2.67741  2.69355  4.24690  2.90347  2.73739  3.18146  2.89801  2.37887  2.77519  2.98518  4.58477  3.61503
          0.01876  4.38148  5.10382  0.61958  0.77255  0.57073  0.83267
    697   2.72656  5.48804  1.17725  2.31816  4.80471  2.92405  3.06292  4.30988  2.78532  3.80884  4.61560  2.57676  3.97857  3.00972  3.33943  2.89503  3.24478  3.88385  5.96835  4.50370   1008 - -
          2.68618  4.42225  2.77519  2.73123  3.46354  2.40513  3.72494  3.29354  2.67741  2.69355  4.24690  2.90347  2.73739  3.18146  2.89801  2.37887  2.77519  2.98518  4.58477  3.61503
          0.01876  4.38148  5.10382  0.61958  0.77255  0.57073  0.83267
    698   2.48209  4.96524  2.34924  2.44796  3.20367  2.97609  3.67296  3.66847  2.45010  3.23773  4.02871  2.76535  3.02721  2.80332  2.62340  2.67306  2.89713  3.31432  5.44783  3.43479   1009 - -
          2.68618  4.42225  2.77519  2.73123  3.46354  2.40513  3.72494  3.29354  2.67741  2.69355  4.24690  2.90347  2.73739  3.18146  2.89801  2.37887  2.77519  2.98518  4.58477  3.61503
          0.09373  4.38148  2.56438  0.61958  0.77255  0.57073  0.83267
    699   2.65530  4.94493  2.98841  2.37234  4.22080  2.96658  3.65981  3.17277  2.36055  3.22240  4.01600  2.83511  3.38173  2.79159  2.46628  1.96530  2.88785  3.30014  5.43171  4.07793   1010 - -
          2.68618  4.42225  2.77519  2.73123  3.46354  2.40513  3.72494  3.29354  2.67741  2.69355  4.24690  2.90347  2.73739  3.18146  2.89801  2.37887  2.77519  2.98518  4.58477  3.61503
          0.12160  4.30794  2.29225  0.61958  0.77255  0.66506  0.72205
    700   2.42373  4.79319  3.05117  2.49601  4.03887  3.45864  3.66682  3.44437  2.03497  2.72372  3.87844  3.00621  2.99873  2.65902  2.88705  2.67401  2.48791  3.01287  5.30721  3.98542   1011 - -
          2.68618  4.42225  2.77519  2.73123  3.46354  2.40513  3.72494  3.29354  2.67741  2.69355  4.24690  2.90347  2.73739  3.18146  2.89801  2.37887  2.77519  2.98518  4.58477  3.61503
          0.12884  4.20867  2.24410  0.61958  0.77255  0.77076  0.62113
    701   2.30152  4.46273  3.05392  2.68875  3.18558  3.49993  3.73670  2.99755  2.65722  2.19670  3.55985  2.86203  3.88703  2.98732  2.74539  2.73137  2.81736  2.64484  5.02297  3.75617   1012 - -
          2.68618  4.42225  2.77519  2.73123  3.46354  2.40513  3.72494  3.29354  2.67741  2.69355  4.24690  2.90347  2.73739  3.18146  2.89801  2.37887  2.77519  2.98518  4.58477  3.61503
          0.02481  4.10464  4.82699  0.61958  0.77255  0.48012  0.96419
    702   2.48028  4.57878  3.09913  2.70475  3.81750  3.50238  3.79752  3.19131  2.68715  2.57691  3.72651  3.16985  3.14540  3.01853  3.10746  2.18842  2.16887  2.53251  5.18477  3.90624   1013 - -
          2.68618  4.42225  2.77519  2.73123  3.46354  2.40513  3.72494  3.29354  2.67741  2.69355  4.24690  2.90347  2.73739  3.18146  2.89801  2.37887  2.77519  2.98518  4.58477  3.61503
          0.01983  4.32618  5.04853  0.61958  0.77255  0.51839  0.90505
    703   2.47172  4.93548  3.02754  2.47224  4.20382  2.53403  3.35736  3.63254  2.26587  3.21062  3.63688  2.99779  3.87318  2.81778  2.71508  2.19497  2.49016  3.28640  5.42872  4.07919   1014 - -
          2.68618  4.42225  2.77519  2.73123  3.46354  2.40513  3.72494  3.29354  2.67741  2.69355  4.24690  2.90347  2.73739  3.18146  2.89801  2.37887  2.77519  2.98518  4.58477  3.61503
          0.01876  4.38148  5.10382  0.61958  0.77255  0.43608  1.04007
    704   2.55455  5.05948  2.69938  2.00457  4.35299  3.07918  3.67052  3.38048  2.43079  3.34267  4.11479  2.96525  3.86831  2.52635  2.91341  2.12496  2.91348  3.12895  5.52467  3.58261   1015 - -
          2.68618  4.42225  2.77519  2.73123  3.46354  2.40513  3.72494  3.29354  2.67741  2.69355  4.24690  2.90347  2.73739  3.18146  2.89801  2.37887  2.77519  2.98518  4.58477  3.61503
          0.01771  4.43821  5.16056  0.61958  0.77255  0.48576  0.95510
    705   2.30794  5.13662  2.16091  2.11994  4.45757  3.13871  3.65706  3.63074  2.40471  3.43205  4.18526  2.93947  3.66755  2.62632  2.76225  2.44983  2.79936  3.37191  5.58499  4.18833   1016 - -
          2.68618  4.42225  2.77519  2.73123  3.46354  2.40513  3.72494  3.29354  2.67741  2.69355  4.24690  2.90347  2.73739  3.18146  2.89801  2.37887  2.77519  2.98518  4.58477  3.61503
          0.01771  4.43821  5.16056  0.61958  0.77255  0.48576  0.95510
    706   2.23555  3.60469  4.22198  3.63458  3.25759  3.80099  4.12277  2.15088  3.50498  1.81893  3.26590  3.59326  3.73947  3.71588  3.66530  3.09417  2.53004  1.97549  4.77623  3.58660   1017 - -
          2.68618  4.42225  2.77519  2.73123  3.46354  2.40513  3.72494  3.29354  2.67741  2.69355  4.24690  2.90347  2.73739  3.18146  2.89801  2.37887  2.77519  2.98518  4.58477  3.61503
          0.01771  4.43821  5.16056  0.61958  0.77255  0.48576  0.95510
    707   2.17860  4.89536  2.78794  2.51312  3.46384  3.29117  3.71491  3.57029  2.42882  3.16763  3.97600  2.87871  2.43273  2.86139  2.97826  2.57388  2.63669  3.09725  5.40532  4.06577   1018 - -
          2.68618  4.42225  2.77519  2.73123  3.46354  2.40513  3.72494  3.29354  2.67741  2.69355  4.24690  2.90347  2.73739  3.18146  2.89801  2.37887  2.77519  2.98518  4.58477  3.61503
          0.01771  4.43821  5.16056  0.61958  0.77255  0.48576  0.95510
    708   2.54856  4.78783  2.93655  2.36783  3.40925  2.90648  3.74007  3.40508  2.56771  2.73800  2.64188  2.84950  3.91783  2.66094  3.01940  2.73810  2.52464  3.10610  5.30796  3.99333   1019 - -
          2.68618  4.42225  2.77519  2.73123  3.46354  2.40513  3.72494  3.29354  2.67741  2.69355  4.24690  2.90347  2.73739  3.18146  2.89801  2.37887  2.77519  2.98518  4.58477  3.61503
          0.01771  4.43821  5.16056  0.61958  0.77255  0.48576  0.95510
    709   2.68390  5.08754  2.36126  2.18016  4.39031  3.00204  3.66588  3.25733  2.19531  3.37466  3.37316  2.95601  2.80501  2.77844  2.90591  2.55592  2.91551  3.45532  5.54657  4.16216   1020 - -
          2.68618  4.42225  2.77519  2.73123  3.46354  2.40513  3.72494  3.29354  2.67741  2.69355  4.24690  2.90347  2.73739  3.18146  2.89801  2.37887  2.77519  2.98518  4.58477  3.61503
          0.01771  4.43821  5.16056  0.61958  0.77255  0.48576  0.95510
    710   2.58963  4.64398  2.86255  2.69107  3.82808  2.62371  3.79108  2.73556  2.67232  2.67413  3.52044  2.96271  2.98865  3.00615  3.09923  2.78542  2.57220  2.51678  5.19129  3.90756   1021 - -
          2.68618  4.42225  2.77519  2.73123  3.46354  2.40513  3.72494  3.29354  2.67741  2.69355  4.24690  2.90347  2.73739  3.18146  2.89801  2.37887  2.77519  2.98518  4.58477  3.61503
          0.01771  4.43821  5.16056  0.61958  0.77255  0.48576  0.95510
    711   2.69552  5.04103  2.19533  2.13426  4.32215  2.74954  3.68831  3.57522  2.46120  2.53258  4.10118  2.84699  3.88088  2.72488  2.94230  2.69081  2.92821  3.06606  5.51417  4.14275   1022 - -
          2.68618  4.42225  2.77519  2.73123  3.46354  2.40513  3.72494  3.29354  2.67741  2.69355  4.24690  2.90347  2.73739  3.18146  2.89801  2.37887  2.77519  2.98518  4.58477  3.61503
          0.01771  4.43821  5.16056  0.61958  0.77255  0.48576  0.95510
    712   2.74677  5.19945  2.26921  2.27804  4.51476  3.46235  3.70382  3.98548  2.39047  3.12607  4.25792  2.38474  3.89041  2.81746  2.97572  1.81398  2.86104  3.57588  5.65203  4.24801   1023 - -
          2.68618  4.42225  2.77519  2.73123  3.46354  2.40513  3.72494  3.29354  2.67741  2.69355  4.24690  2.90347  2.73739  3.18146  2.89801  2.37887  2.77519  2.98518  4.58477  3.61503
          0.19097  4.43821  1.81998  0.61958  0.77255  0.48576  0.95510
    713   2.42250  5.04439  2.71241  2.21543  4.35040  3.22504  3.61699  3.80880  2.36922  3.12705  3.85039  2.74504  3.36544  2.72855  2.31204  2.34605  2.86771  3.41424  5.50248  4.11741   1024 - -
          2.68618  4.42225  2.77519  2.73123  3.46354  2.40513  3.72494  3.29354  2.67741  2.69355  4.24690  2.90347  2.73739  3.18146  2.89801  2.37887  2.77519  2.98518  4.58477  3.61503
          0.02103  4.26827  4.99061  0.61958  0.77255  0.70993  0.67664
    714   2.72429  5.17122  2.09021  2.01028  4.49683  2.89512  3.68239  3.96920  2.48426  3.48168  4.25331  2.88053  2.60166  2.80252  2.98949  2.47565  2.96956  3.28110  5.64457  4.23459   1025 - -
          2.68618  4.42225  2.77519  2.73123  3.46354  2.40513  3.72494  3.29354  2.67741  2.69355  4.24690  2.90347  2.73739  3.18146  2.89801  2.37887  2.77519  2.98518  4.58477  3.61503
          0.02103  4.26827  4.99061  0.61958  0.77255  0.70993  0.67664
    715   2.57116  5.16221  2.20342  2.12248  4.47990  2.71793  3.66703  3.95159  2.45751  3.46218  4.23049  2.88116  3.84459  2.51307  2.95918  2.55591  2.31573  3.54212  5.62319  4.21563   1026 - -
          2.68618  4.42225  2.77519  2.73123  3.46354  2.40513  3.72494  3.29354  2.67741  2.69355  4.24690  2.90347  2.73739  3.18146  2.89801  2.37887  2.77519  2.98518  4.58477  3.61503
          0.02103  4.26827  4.99061  0.61958  0.77255  0.59076  0.80723
    716   2.38027  4.83492  2.68867  2.51026  4.17329  2.96328  3.71818  3.59704  2.51870  3.07086  3.99610  3.01922  2.58885  2.86471  2.98346  2.48123  2.27528  3.05737  5.42270  4.08373   1027 - -
          2.68618  4.42225  2.77519  2.73123  3.46354  2.40513  3.72494  3.29354  2.67741  2.69355  4.24690  2.90347  2.73739  3.18146  2.89801  2.37887  2.77519  2.98518  4.58477  3.61503
          0.01987  4.32408  5.04643  0.61958  0.77255  0.64568  0.74298
    717   2.73934  5.03037  2.58125  2.46621  4.43118  2.84357  3.77125  3.87937  2.55367  3.43275  4.23207  2.99091  1.73918  2.91172  2.43729  2.74212  3.00729  3.49034  5.61873  4.25598   1028 - -
          2.68618  4.42225  2.77519  2.73123  3.46354  2.40513  3.72494  3.29354  2.67741  2.69355  4.24690  2.90347  2.73739  3.18146  2.89801  2.37887  2.77519  2.98518  4.58477  3.61503
          0.01987  4.32408  5.04643  0.61958  0.77255  0.64568  0.74298
    718   2.73048  5.20803  2.18263  1.85324  4.53533  2.76694  3.67998  4.01423  2.46506  3.51177  4.27324  2.89156  3.85948  2.79341  2.79388  2.32000  2.63530  3.59312  5.66185  4.24745   1029 - -
          2.68618  4.42225  2.77519  2.73123  3.46354  2.40513  3.72494  3.29354  2.67741  2.69355  4.24690  2.90347  2.73739  3.18146  2.89801  2.37887  2.77519  2.98518  4.58477  3.61503
          0.01987  4.32408  5.04643  0.61958  0.77255  0.64568  0.74298
    719   2.66515  4.18051  4.00973  3.43471  2.61964  3.74060  4.05305  2.57483  3.33160  1.73450  3.27180  3.68627  3.03030  3.57237  3.55142  2.64648  2.90324  2.02131  4.78962  3.58283   1030 - -
          2.68618  4.42225  2.77519  2.73123  3.46354  2.40513  3.72494  3.29354  2.67741  2.69355  4.24690  2.90347  2.73739  3.18146  2.89801  2.37887  2.77519  2.98518  4.58477  3.61503
          0.05583  4.32408  3.19292  0.61958  0.77255  0.64568  0.74298
    720   2.46114  4.26073  4.08547  3.51521  3.35737  3.84624  4.18900  2.39766  3.41561  1.67850  2.91862  3.78604  4.21938  3.66728  3.65110  3.13859  2.13905  1.98351  4.94337  3.75214   1031 - -
          2.68618  4.42225  2.77519  2.73123  3.46354  2.40513  3.72494  3.29354  2.67741  2.69355  4.24690  2.90347  2.73739  3.18146  2.89801  2.37887  2.77519  2.98518  4.58477  3.61503
          0.02059  4.28885  5.01119  0.61958  0.77255  0.55554  0.85276
    721   2.29829  4.49353  3.38617  2.84699  3.75908  3.50557  3.88252  3.11900  2.81213  2.49835  3.69649  3.27128  3.95456  3.14086  3.20176  1.70683  2.34287  2.85189  5.15885  3.53181   1032 - -
          2.68618  4.42225  2.77519  2.73123  3.46354  2.40513  3.72494  3.29354  2.67741  2.69355  4.24690  2.90347  2.73739  3.18146  2.89801  2.37887  2.77519  2.98518  4.58477  3.61503
          0.01937  4.34946  5.07181  0.61958  0.77255  0.49739  0.93679
    722   2.84466  5.35184  1.52254  2.16883  4.66546  2.86023  3.76301  4.15321  2.49633  3.33311  4.42085  2.55248  3.92337  2.88608  3.11592  2.45344  3.09261  3.72937  5.79821  4.36366   1033 - -
          2.68618  4.42225  2.77519  2.73123  3.46354  2.40513  3.72494  3.29354  2.67741  2.69355  4.24690  2.90347  2.73739  3.18146  2.89801  2.37887  2.77519  2.98518  4.58477  3.61503
          0.01841  4.39978  5.12212  0.61958  0.77255  0.54462  0.86765
    723   2.57908  5.12029  1.91758  2.16235  4.44206  3.44921  3.69139  3.90294  2.46744  3.42811  4.19740  2.94216  3.55772  2.80817  2.95965  2.22663  2.63316  3.13584  5.59871  4.20621   1034 - -
          2.68618  4.42225  2.77519  2.73123  3.46354  2.40513  3.72494  3.29354  2.67741  2.69355  4.24690  2.90347  2.73739  3.18146  2.89801  2.37887  2.77519  2.98518  4.58477  3.61503
          0.01841  4.39978  5.12212  0.61958  0.77255  0.45064  1.01396
    724   2.33053  4.88399  2.38408  2.53792  4.21662  2.57876  3.74868  3.33761  2.54677  3.23315  4.03614  3.04950  3.89627  2.89317  3.01316  2.42844  2.17077  3.12613  5.46226  4.12077   1035 - -
          2.68618  4.42225  2.77519  2.73123  3.46354  2.40513  3.72494  3.29354  2.67741  2.69355  4.24690  2.90347  2.73739  3.18146  2.89801  2.37887  2.77519  2.98518  4.58477  3.61503
          0.01771  4.43821  5.16056  0.61958  0.77255  0.48576  0.95510
    725   2.56814  4.85598  2.07475  2.35735  3.80272  3.51561  3.73265  3.48699  2.54624  2.78609  3.93399  3.05642  3.91165  2.89093  3.00724  2.35076  2.92059  2.45720  5.37049  4.04119   1036 - -
          2.68618  4.42225  2.77519  2.73123  3.46354  2.40513  3.72494  3.29354  2.67741  2.69355  4.24690  2.90347  2.73739  3.18146  2.89801  2.37887  2.77519  2.98518  4.58477  3.61503
          0.05990  4.43821  3.07212  0.61958  0.77255  0.48576  0.95510
    726   2.67013  5.02672  2.62598  2.14320  3.55231  3.04035  3.35185  3.75981  2.42875  3.10225  4.08444  2.96094  3.25696  2.78395  2.90966  2.05292  2.90184  3.22606  5.49693  4.12404   1037 - -
          2.68618  4.42225  2.77519  2.73123  3.46354  2.40513  3.72494  3.29354  2.67741  2.69355  4.24690  2.90347  2.73739  3.18146  2.89801  2.37887  2.77519  2.98518  4.58477  3.61503
          0.01847  4.39678  5.11913  0.61958  0.77255  0.44817  1.01831
    727   2.51283  5.01862  2.61385  1.91535  3.50751  3.48083  3.68033  3.74201  2.44909  3.07312  4.07915  2.98066  2.94846  2.80370  2.92817  2.43909  2.67224  3.25177  5.49425  4.12610   1038 - -
          2.68618  4.42225  2.77519  2.73123  3.46354  2.40513  3.72494  3.29354  2.67741  2.69355  4.24690  2.90347  2.73739  3.18146  2.89801  2.37887  2.77519  2.98518  4.58477  3.61503
          0.01771  4.43821  5.16056  0.61958  0.77255  0.48576  0.95510
    728   2.68032  4.90703  2.37356  2.36719  3.47205  3.50291  3.70781  3.57342  2.50255  2.70211  3.50243  2.76380  3.89490  2.85263  2.96977  2.04077  2.79228  3.24279  5.40497  4.06333   1039 - -
          2.68618  4.42225  2.77519  2.73123  3.46354  2.40513  3.72494  3.29354  2.67741  2.69355  4.24690  2.90347  2.73739  3.18146  2.89801  2.37887  2.77519  2.98518  4.58477  3.61503
          0.01771  4.43821  5.16056  0.61958  0.77255  0.48576  0.95510
    729   2.75934  5.14128  1.70566  2.05987  3.18964  3.47149  3.73117  3.88274  2.53128  3.42608  4.21113  2.96107  3.23063  2.85812  3.02627  2.73890  2.69178  3.50280  5.61334  4.22370   1040 - -
          2.68618  4.42225  2.77519  2.73123  3.46354  2.40513  3.72494  3.29354  2.67741  2.69355  4.24690  2.90347  2.73739  3.18146  2.89801  2.37887  2.77519  2.98518  4.58477  3.61503
          0.05906  4.43821  3.08933  0.61958  0.77255  0.48576  0.95510
    730   2.45849  4.58757  3.09629  2.31063  3.76909  3.57193  3.81341  1.99322  2.71910  2.81852  3.68727  3.20411  3.26597  3.04733  3.13471  2.80365  2.63859  2.63887  5.15372  3.88008   1041 - -
          2.68618  4.42225  2.77519  2.73123  3.46354  2.40513  3.72494  3.29354  2.67741  2.69355  4.24690  2.90347  2.73739  3.18146  2.89801  2.37887  2.77519  2.98518  4.58477  3.61503
          0.01845  4.39760  5.11995  0.61958  0.77255  0.54778  0.86330
    731   3.04607  5.63776  1.48276  1.45792  4.95258  3.00389  3.89974  4.47371  2.85621  3.94741  4.75748  2.87983  4.00394  3.04625  3.43795  2.35229  3.32134  4.02589  6.09629  4.59863   1042 - -
          2.68620  4.42227  2.77521  2.73125  3.46355  2.40514  3.72496  3.29356  2.67742  2.69337  4.24691  2.90348  2.73741  3.18148  2.89802  2.37884  2.77521  2.98520  4.58478  3.61505
          0.09956  2.42147  5.11995  0.34071  1.24224  0.54778  0.86330
    732   2.26205  4.22169  3.86949  3.29275  2.94372  2.92940  4.00266  2.67171  2.81618  1.95715  2.53591  3.59564  4.09149  3.46820  3.46827  2.98787  2.89481  2.27891  4.82598  3.62066   1044 - -
          2.68618  4.42225  2.77519  2.73123  3.46354  2.40513  3.72494  3.29354  2.67741  2.69355  4.24690  2.90347  2.73739  3.18146  2.89801  2.37887  2.77519  2.98518  4.58477  3.61503
          0.01845  4.39760  5.11995  0.61958  0.77255  0.44885  1.01712
    733   2.50821  5.22769  2.00603  1.96602  4.55258  3.45703  3.69465  4.03192  2.46566  3.52551  4.28061  2.70103  3.88352  2.52495  2.96605  2.35580  2.97989  3.13904  5.67145  4.25905   1045 - -
          2.68618  4.42225  2.77519  2.73123  3.46354  2.40513  3.72494  3.29354  2.67741  2.69355  4.24690  2.90347  2.73739  3.18146  2.89801  2.37887  2.77519  2.98518  4.58477  3.61503
          0.01771  4.43821  5.16056  0.61958  0.77255  0.48576  0.95510
    734   2.68789  3.39343  3.31948  3.52627  2.00589  3.78459  4.08645  2.59071  3.41325  1.89969  2.95450  3.75063  4.15406  3.63930  3.60734  3.06946  2.48148  2.40276  4.78475  3.58885   1046 - -
          2.68618  4.42225  2.77519  2.73123  3.46354  2.40513  3.72494  3.29354  2.67741  2.69355  4.24690  2.90347  2.73739  3.18146  2.89801  2.37887  2.77519  2.98518  4.58477  3.61503
          0.01771  4.43821  5.16056  0.61958  0.77255  0.48576  0.95510
    735   2.68251  4.85350  3.08633  2.22006  4.10766  2.95751  3.73836  3.22989  2.54672  2.77918  3.95008  3.06061  2.26965  2.89558  3.00458  2.28873  2.83160  3.19847  5.38323  4.05465   1047 - -
          2.68618  4.42225  2.77519  2.73123  3.46354  2.40513  3.72494  3.29354  2.67741  2.69355  4.24690  2.90347  2.73739  3.18146  2.89801  2.37887  2.77519  2.98518  4.58477  3.61503
          0.01771  4.43821  5.16056  0.61958  0.77255  0.48576  0.95510
    736   2.29130  4.67342  2.72125  2.76266  3.92572  2.60218  3.91310  3.36702  2.83358  3.03389  3.89755  3.22358  3.99097  3.14941  3.25128  2.82563  2.99036  3.07586  1.76529  3.99800   1048 - -
          2.68618  4.42225  2.77519  2.73123  3.46354  2.40513  3.72494  3.29354  2.67741  2.69355  4.24690  2.90347  2.73739  3.18146  2.89801  2.37887  2.77519  2.98518  4.58477  3.61503
          0.01771  4.43821  5.16056  0.61958  0.77255  0.48576  0.95510
    737   2.67481  3.76071  2.78605  2.57601  4.02315  3.52131  3.74301  3.42793  2.56793  3.05537  3.88354  2.62328  3.33361  2.91245  3.02085  1.92029  2.82768  2.66391  5.32402  3.48982   1049 - -
          2.68618  4.42225  2.77519  2.73123  3.46354  2.40513  3.72494  3.29354  2.67741  2.69355  4.24690  2.90347  2.73739  3.18146  2.89801  2.37887  2.77519  2.98518  4.58477  3.61503
          0.01771  4.43821  5.16056  0.61958  0.77255  0.48576  0.95510
    738   2.50436  5.35540  1.91710  1.89239  4.68123  3.16351  3.76391  4.17214  2.58412  3.65848  4.42522  2.16315  3.92755  2.88266  3.10499  2.78117  2.58266  3.74032  5.80333  4.36815   1050 - -
          2.68618  4.42225  2.77519  2.73123  3.46354  2.40513  3.72494  3.29354  2.67741  2.69355  4.24690  2.90347  2.73739  3.18146  2.89801  2.37887  2.77519  2.98518  4.58477  3.61503
          0.01771  4.43821  5.16056  0.61958  0.77255  0.48576  0.95510
    739   2.70509  5.17045  2.52900  2.01493  4.49556  3.46003  3.66935  3.96913  2.36908  3.46831  4.22110  2.85115  2.77614  2.77540  2.81647  2.02044  2.81248  3.36006  5.61703  4.21471   1051 - -
          2.68618  4.42225  2.77519  2.73123  3.46354  2.40513  3.72494  3.29354  2.67741  2.69355  4.24690  2.90347  2.73739  3.18146  2.89801  2.37887  2.77519  2.98518  4.58477  3.61503
          0.01771  4.43821  5.16056  0.61958  0.77255  0.48576  0.95510
    740   2.37865  5.10392  2.71704  2.42430  4.43021  3.46626  3.69214  3.88903  2.45181  3.41437  4.18265  2.96399  2.38013  2.32175  2.76152  2.14994  2.94400  3.49147  5.58414  4.19888   1052 - -
          2.68618  4.42225  2.77519  2.73123  3.46354  2.40513  3.72494  3.29354  2.67741  2.69355  4.24690  2.90347  2.73739  3.18146  2.89801  2.37887  2.77519  2.98518  4.58477  3.61503
          0.01771  4.43821  5.16056  0.61958  0.77255  0.48576  0.95510
    741   2.43425  5.27452  2.47048  2.05537  4.59754  3.45907  3.72870  4.07757  2.51671  3.57280  4.33647  2.92963  2.67052  1.81063  3.01973  2.74387  3.03033  3.65623  5.72147  4.30439   1053 - -
          2.68618  4.42225  2.77519  2.73123  3.46354  2.40513  3.72494  3.29354  2.67741  2.69355  4.24690  2.90347  2.73739  3.18146  2.89801  2.37887  2.77519  2.98518  4.58477  3.61503
          0.01771  4.43821  5.16056  0.61958  0.77255  0.48576  0.95510
    742   2.68162  5.01966  2.79934  2.09652  4.30001  3.48296  3.36608  3.48939  2.28996  2.81093  4.07816  2.98166  3.87509  2.62055  2.81760  2.48168  2.91272  3.37521  5.49228  2.61336   1054 - -
          2.68618  4.42225  2.77519  2.73123  3.46354  2.40513  3.72494  3.29354  2.67741  2.69355  4.24690  2.90347  2.73739  3.18146  2.89801  2.37887  2.77519  2.98518  4.58477  3.61503
          0.01771  4.43821  5.16056  0.61958  0.77255  0.48576  0.95510
    743   2.48499  4.09306  4.40393  3.80380  3.18062  3.82059  4.14042  2.38628  3.63796  1.63069  2.50753  3.90082  3.80476  3.81229  3.72954  3.12118  2.79851  2.09354  3.50757  3.12987   1055 - -
          2.68618  4.42225  2.77519  2.73123  3.46354  2.40513  3.72494  3.29354  2.67741  2.69355  4.24690  2.90347  2.73739  3.18146  2.89801  2.37887  2.77519  2.98518  4.58477  3.61503
          0.07549  4.43821  2.79861  0.61958  0.77255  0.48576  0.95510
    744   2.59395  5.10356  2.93583  1.93519  4.42062  3.12667  3.64987  3.88301  2.39345  3.39721  4.15783  2.93662  2.85487  2.31063  2.61797  2.65576  2.65765  3.31383  5.55719  4.16889   1056 - -
          2.68618  4.42225  2.77519  2.73123  3.46354  2.40513  3.72494  3.29354  2.67741  2.69355  4.24690  2.90347  2.73739  3.18146  2.89801  2.37887  2.77519  2.98518  4.58477  3.61503
          0.17456  4.38148  1.91278  0.61958  0.77255  0.57073  0.83267
    745   2.51960  4.19929  3.72801  3.15356  3.31782  3.64248  3.66327  2.51867  3.07647  2.14663  3.30928  3.48443  3.63597  3.35055  3.17444  2.78404  2.61610  1.91087  4.79761  3.11010   1057 - -
          2.68618  4.42225  2.77519  2.73123  3.46354  2.40513  3.72494  3.29354  2.67741  2.69355  4.24690  2.90347  2.73739  3.18146  2.89801  2.37887  2.77519  2.98518  4.58477  3.61503
          0.02188  4.22880  4.95114  0.61958  0.77255  0.75103  0.63843
    746   2.63420  5.00629  2.93871  2.19958  4.30253  3.42627  3.04548  3.31297  2.28245  3.28754  4.06139  2.81599  3.81796  2.40196  2.47912  2.46585  2.66356  3.37071  5.46636  3.82985   1058 - -
          2.68618  4.42242  2.77536  2.73072  3.46371  2.40530  3.72511  3.29351  2.67741  2.69338  4.24669  2.90364  2.73682  3.18163  2.89818  2.37898  2.77513  2.98535  4.58494  3.61520
          0.26172  1.49971  4.95114  1.28244  0.32484  0.34973  1.22037
    747   2.67594  3.85725  3.17850  2.42455  3.28297  3.54202  3.75963  3.32920  2.45436  2.97445  3.81530  2.60579  2.58347  2.94716  3.04825  2.67088  2.40915  2.76997  5.26311  3.96105   1064 - -
          2.68618  4.42225  2.77519  2.73123  3.46354  2.40513  3.72494  3.29354  2.67741  2.69355  4.24690  2.90347  2.73739  3.18146  2.89801  2.37887  2.77519  2.98518  4.58477  3.61503
          0.01771  4.43821  5.16056  0.61958  0.77255  0.48576  0.95510
    748   3.66862  4.93336  5.42293  4.84873  1.86161  4.94066  5.08913  2.48106  4.70265  0.80249  2.39889  5.01921  5.04431  4.64307  4.69971  4.30094  3.87321  2.72126  5.21081  4.06503   1065 - -
          2.68618  4.42225  2.77519  2.73123  3.46354  2.40513  3.72494  3.29354  2.67741  2.69355  4.24690  2.90347  2.73739  3.18146  2.89801  2.37887  2.77519  2.98518  4.58477  3.61503
          0.01771  4.43821  5.16056  0.61958  0.77255  0.48576  0.95510
    749   2.94469  5.44491  1.94736  1.20716  4.75779  3.21981  3.84847  4.23639  2.73051  3.74945  4.54613  2.92480  3.98184  2.98529  3.26871  2.87628  3.20508  3.08526  5.91363  4.46568   1066 - -
          2.68618  4.42225  2.77519  2.73123  3.46354  2.40513  3.72494  3.29354  2.67741  2.69355  4.24690  2.90347  2.73739  3.18146  2.89801  2.37887  2.77519  2.98518  4.58477  3.61503
          0.01771  4.43821  5.16056  0.61958  0.77255  0.48576  0.95510
    750   1.40654  4.55587  3.46282  3.03025  4.37472  3.30870  4.15310  3.79125  3.02603  3.43602  4.25696  3.36599  1.87271  3.36303  3.14845  2.17221  2.95454  3.34370  5.68254  4.42010   1067 - -
          2.68618  4.42225  2.77519  2.73123  3.46354  2.40513  3.72494  3.29354  2.67741  2.69355  4.24690  2.90347  2.73739  3.18146  2.89801  2.37887  2.77519  2.98518  4.58477  3.61503
          0.01771  4.43821  5.16056  0.61958  0.77255  0.48576  0.95510
    751   2.59749  1.97683  3.87529  3.38659  3.68558  3.46236  4.19342  3.15790  3.29972  2.89078  3.79467  3.60827  4.04664  3.59843  3.58433  1.39352  2.96046  2.87153  5.16356  3.18293   1068 - -
          2.68618  4.42225  2.77519  2.73123  3.46354  2.40513  3.72494  3.29354  2.67741  2.69355  4.24690  2.90347  2.73739  3.18146  2.89801  2.37887  2.77519  2.98518  4.58477  3.61503
          0.01771  4.43821  5.16056  0.61958  0.77255  0.48576  0.95510
    752   3.51654  5.19857  4.30061  4.28520  5.34715  0.22203  5.33087  5.12284  4.53966  4.68664  5.69239  4.46793  4.60158  4.81994  4.67791  3.70967  4.03877  4.54144  6.25566  5.48034   1069 - -
          2.68618  4.42225  2.77519  2.73123  3.46354  2.40513  3.72494  3.29354  2.67741  2.69355  4.24690  2.90347  2.73739  3.18146  2.89801  2.37887  2.77519  2.98518  4.58477  3.61503
          0.01771  4.43821  5.16056  0.61958  0.77255  0.48576  0.95510
    753   3.71884  4.96648  5.46192  4.92906  3.30755  5.06136  5.39562  1.79124  4.75569  0.64664  3.08046  5.16241  5.16605  4.78901  4.80186  4.46771  3.94152  2.40492  5.50643  4.46350   1070 - -
          2.68618  4.42225  2.77519  2.73123  3.46354  2.40513  3.72494  3.29354  2.67741  2.69355  4.24690  2.90347  2.73739  3.18146  2.89801  2.37887  2.77519  2.98518  4.58477  3.61503
          0.01771  4.43821  5.16056  0.61958  0.77255  0.48576  0.95510
    754   2.22516  4.53183  3.77451  3.69187  4.92274  0.59270  4.82469  4.35983  3.91399  4.08274  4.93367  3.75988  4.06871  4.15377  4.15410  2.79796  3.15118  3.70448  6.21223  5.07904   1071 - -
          2.68618  4.42225  2.77519  2.73123  3.46354  2.40513  3.72494  3.29354  2.67741  2.69355  4.24690  2.90347  2.73739  3.18146  2.89801  2.37887  2.77519  2.98518  4.58477  3.61503
          0.01771  4.43821  5.16056  0.61958  0.77255  0.48576  0.95510
    755   3.00146  4.92752  3.59918  3.35963  4.81874  0.63885  4.47127  4.35895  3.19290  3.94484  4.82733  3.68666  4.24098  3.71915  2.51347  3.13062  3.42585  3.87960  5.95545  4.80649   1072 - -
          2.68618  4.42225  2.77519  2.73123  3.46354  2.40513  3.72494  3.29354  2.67741  2.69355  4.24690  2.90347  2.73739  3.18146  2.89801  2.37887  2.77519  2.98518  4.58477  3.61503
          0.01771  4.43821  5.16056  0.61958  0.77255  0.48576  0.95510
    756   3.13961  4.51078  4.86139  4.36325  3.85066  4.39894  5.05644  1.81324  4.25137  2.48545  3.68064  4.53843  4.79321  4.52663  4.45120  3.78147  2.56928  0.81265  5.67749  4.46497   1073 - -
          2.68618  4.42225  2.77519  2.73123  3.46354  2.40513  3.72494  3.29354  2.67741  2.69355  4.24690  2.90347  2.73739  3.18146  2.89801  2.37887  2.77519  2.98518  4.58477  3.61503
          0.01771  4.43821  5.16056  0.61958  0.77255  0.48576  0.95510
    757   2.69376  4.30076  3.78064  3.20622  2.91923  3.72340  3.98811  2.46661  3.12520  1.77751  3.38367  3.54823  4.09606  2.47866  2.78614  2.98527  2.92499  2.47124  4.88074  3.22221   1074 - -
          2.68618  4.42225  2.77519  2.73123  3.46354  2.40513  3.72494  3.29354  2.67741  2.69355  4.24690  2.90347  2.73739  3.18146  2.89801  2.37887  2.77519  2.98518  4.58477  3.61503
          0.01771  4.43821  5.16056  0.61958  0.77255  0.48576  0.95510
    758   3.67625  5.29797  4.34601  4.28807  5.17958  3.95577  5.28257  4.91886  4.40326  4.45997  5.55595  4.52381  0.23113  4.77026  4.55051  3.86860  4.16516  4.48953  6.16689  5.31816   1075 - -
          2.68618  4.42225  2.77519  2.73123  3.46354  2.40513  3.72494  3.29354  2.67741  2.69355  4.24690  2.90347  2.73739  3.18146  2.89801  2.37887  2.77519  2.98518  4.58477  3.61503
          0.01771  4.43821  5.16056  0.61958  0.77255  0.48576  0.95510
    759   2.14260  5.58451  1.73299  1.31215  4.90544  3.44735  3.90608  4.40577  2.84113  3.89986  4.70844  2.91247  4.01579  3.05098  3.40740  2.94239  3.30541  3.97096  6.05663  4.57722   1076 - -
          2.68618  4.42225  2.77519  2.73123  3.46354  2.40513  3.72494  3.29354  2.67741  2.69355  4.24690  2.90347  2.73739  3.18146  2.89801  2.37887  2.77519  2.98518  4.58477  3.61503
          0.01771  4.43821  5.16056  0.61958  0.77255  0.48576  0.95510
    760   3.71899  5.82103  0.36216  2.87766  5.30278  3.75258  4.57837  5.04675  3.78836  4.55928  5.58432  3.45078  4.44441  3.84133  4.35532  3.63993  4.07970  4.63440  6.34151  5.12673   1077 - -
          2.68618  4.42225  2.77519  2.73123  3.46354  2.40513  3.72494  3.29354  2.67741  2.69355  4.24690  2.90347  2.73739  3.18146  2.89801  2.37887  2.77519  2.98518  4.58477  3.61503
          0.01771  4.43821  5.16056  0.61958  0.77255  0.48576  0.95510
    761   3.15171  5.27589  2.94979  2.76781  3.96676  3.63600  0.98464  4.18658  2.81603  3.69355  4.61095  2.39908  4.19778  3.28054  3.15739  3.15040  3.44458  3.83558  5.37961  3.84912   1078 - -
          2.68618  4.42225  2.77519  2.73123  3.46354  2.40513  3.72494  3.29354  2.67741  2.69355  4.24690  2.90347  2.73739  3.18146  2.89801  2.37887  2.77519  2.98518  4.58477  3.61503
          0.01771  4.43821  5.16056  0.61958  0.77255  0.48576  0.95510
    762   3.84367  5.10287  5.11793  4.77933  0.70023  4.75151  4.18956  2.95797  4.59662  1.89890  3.59945  4.63839  5.03953  4.58886  4.60959  4.18218  4.08741  3.05316  4.32102  2.65991   1079 - -
          2.68618  4.42225  2.77519  2.73123  3.46354  2.40513  3.72494  3.29354  2.67741  2.69355  4.24690  2.90347  2.73739  3.18146  2.89801  2.37887  2.77519  2.98518  4.58477  3.61503
          0.01771  4.43821  5.16056  0.61958  0.77255  0.48576  0.95510
    763   2.48700  4.24562  3.86906  3.29414  3.36782  3.72301  4.01865  2.69426  3.20899  2.13235  2.26662  3.60114  4.10283  3.47465  3.28860  2.41140  2.48327  2.13089  4.85753  3.65101   1080 - -
          2.68618  4.42225  2.77519  2.73123  3.46354  2.40513  3.72494  3.29354  2.67741  2.69355  4.24690  2.90347  2.73739  3.18146  2.89801  2.37887  2.77519  2.98518  4.58477  3.61503
          0.01771  4.43821  5.16056  0.61958  0.77255  0.48576  0.95510
    764   3.00332  4.35057  4.81142  4.23254  3.38730  4.24878  4.60956  1.68499  4.08063  1.94124  2.98027  4.34206  4.56562  4.24368  4.17081  3.57273  3.23851  1.23676  5.09891  3.14181   1081 - -
          2.68618  4.42225  2.77519  2.73123  3.46354  2.40513  3.72494  3.29354  2.67741  2.69355  4.24690  2.90347  2.73739  3.18146  2.89801  2.37887  2.77519  2.98518  4.58477  3.61503
          0.01771  4.43821  5.16056  0.61958  0.77255  0.48576  0.95510
    765   2.67829  4.47241  3.44889  2.67356  3.42433  3.62716  3.24576  2.87624  2.58359  2.55118  3.18509  3.31619  4.00818  3.15589  2.69523  2.86380  2.90942  1.80351  5.04274  3.79514   1082 - -
          2.68618  4.42225  2.77519  2.73123  3.46354  2.40513  3.72494  3.29354  2.67741  2.69355  4.24690  2.90347  2.73739  3.18146  2.89801  2.37887  2.77519  2.98518  4.58477  3.61503
          0.01771  4.43821  5.16056  0.61958  0.77255  0.48576  0.95510
    766   2.45680  4.51145  4.67829  4.32599  4.03317  3.99404  5.09185  2.16509  4.22967  2.68257  3.88136  4.37901  4.59204  4.52456  4.41760  3.44985  3.36123  0.70236  5.83977  4.61976   1083 - -
          2.68618  4.42225  2.77519  2.73123  3.46354  2.40513  3.72494  3.29354  2.67741  2.69355  4.24690  2.90347  2.73739  3.18146  2.89801  2.37887  2.77519  2.98518  4.58477  3.61503
          0.07549  4.43821  2.79861  0.61958  0.77255  0.48576  0.95510
    767   2.60162  4.86377  2.86273  2.22993  4.10349  3.49181  3.20602  3.03297  2.50597  3.12425  3.93837  3.02505  3.88621  2.85474  2.96890  2.52242  1.93728  3.03500  5.36995  4.03530   1084 - -
          2.68618  4.42225  2.77519  2.73123  3.46354  2.40513  3.72494  3.29354  2.67741  2.69355  4.24690  2.90347  2.73739  3.18146  2.89801  2.37887  2.77519  2.98518  4.58477  3.61503
          0.01876  4.38148  5.10382  0.61958  0.77255  0.57073  0.83267
    768   2.78625  4.62267  3.99296  3.80769  4.53220  3.43608  4.77122  3.73112  3.76222  3.57377  4.61185  3.90302  4.18937  4.13461  3.97317  2.99591  0.53583  3.36224  5.91582  4.75742   1085 - -
          2.68620  4.42227  2.77521  2.73125  3.46356  2.40514  3.72457  3.29356  2.67742  2.69357  4.24691  2.90348  2.73741  3.18148  2.89785  2.37888  2.77521  2.98520  4.58479  3.61505
          0.06262  2.90728  5.10382  0.64791  0.74053  0.43608  1.04007
    769   3.47914  5.54902  4.03418  3.19671  5.13023  4.02690  3.83015  4.41265  1.14971  3.76180  4.64790  3.53856  4.35573  2.95633  1.14886  3.45355  3.59542  4.09971  5.72213  4.63346   1088 - -
          2.68604  4.42246  2.77522  2.73145  3.46299  2.40534  3.72466  3.29375  2.67710  2.69376  4.24711  2.90346  2.73724  3.18168  2.89822  2.37882  2.77522  2.98492  4.58381  3.61524
          0.07083  2.77029  5.16056  2.18438  0.11940  0.48576  0.95510
    770   3.77782  5.50142  4.33626  3.76967  5.01053  4.10533  4.41048  4.62821  2.69405  4.03942  5.05349  4.07034  4.60696  3.62873  0.38015  3.85413  4.02191  4.33351  5.87669  4.85030   1107 - -
          2.68618  4.42225  2.77519  2.73123  3.46354  2.40513  3.72494  3.29354  2.67741  2.69355  4.24690  2.90347  2.73739  3.18146  2.89801  2.37887  2.77519  2.98518  4.58477  3.61503
          0.01771  4.43821  5.16056  0.61958  0.77255  0.48576  0.95510
    771   2.50541  4.77176  2.84566  2.65030  4.21106  3.43400  3.84375  3.62328  2.67072  3.24178  4.05635  3.12860  1.99659  3.00764  3.12255  2.07978  2.45782  2.86238  5.48780  4.16800   1108 - -
          2.68618  4.42225  2.77519  2.73123  3.46354  2.40513  3.72494  3.29354  2.67741  2.69355  4.24690  2.90347  2.73739  3.18146  2.89801  2.37887  2.77519  2.98518  4.58477  3.61503
          0.01771  4.43821  5.16056  0.61958  0.77255  0.48576  0.95510
    772   2.68860  4.80425  3.14663  2.58439  4.02311  3.28862  3.43042  2.65793  1.89236  3.05172  3.64362  3.09045  3.92408  2.63580  2.76601  2.74711  2.66234  2.70673  5.31880  4.00613   1109 - -
          2.68618  4.42225  2.77519  2.73123  3.46354  2.40513  3.72494  3.29354  2.67741  2.69355  4.24690  2.90347  2.73739  3.18146  2.89801  2.37887  2.77519  2.98518  4.58477  3.61503
          0.01771  4.43821  5.16056  0.61958  0.77255  0.48576  0.95510
    773   2.60116  4.92094  3.06229  2.43852  4.17161  3.25953  3.70372  3.41212  2.39375  3.02861  3.98881  2.89323  3.89544  2.42043  2.33378  2.50059  2.81124  2.41224  5.41395  4.07201   1110 - -
          2.68624  4.42232  2.77511  2.73130  3.46360  2.40519  3.72501  3.29361  2.67747  2.69333  4.24696  2.90353  2.73746  3.18130  2.89790  2.37883  2.77526  2.98525  4.58483  3.61474
          0.05990  2.94883  5.16056  1.33955  0.30376  0.48576  0.95510
    774   2.45151  4.29257  1.82626  2.45506  4.30722  3.47692  3.69075  3.74862  2.29394  3.30537  3.67953  2.98736  3.33864  2.81538  2.93882  2.39983  2.91800  3.37914  5.50292  4.13610   1118 - -
          2.68618  4.42225  2.77519  2.73123  3.46354  2.40513  3.72494  3.29354  2.67741  2.69355  4.24690  2.90347  2.73739  3.18146  2.89801  2.37887  2.77519  2.98518  4.58477  3.61503
          0.01771  4.43821  5.16056  0.61958  0.77255  0.48576  0.95510
    775   2.17238  4.83408  2.86174  2.39147  4.06056  3.51836  3.72619  2.66132  2.39703  3.08726  3.64994  2.63138  3.90803  2.88661  2.99735  2.63826  2.56833  2.85695  5.34592  4.02093   1119 - -
          2.68618  4.42225  2.77519  2.73123  3.46354  2.40513  3.72494  3.29354  2.67741  2.69355  4.24690  2.90347  2.73739  3.18146  2.89801  2.37887  2.77519  2.98518  4.58477  3.61503
          0.01771  4.43821  5.16056  0.61958  0.77255  0.48576  0.95510
    776   2.32453  4.48824  3.42121  2.86196  3.65379  3.60721  3.55578  3.02204  2.82749  2.07352  3.59927  2.99465  2.79671  3.14625  3.21311  2.56133  2.80380  2.32054  5.06954  3.81780   1120 - -
          2.68618  4.42225  2.77519  2.73123  3.46354  2.40513  3.72494  3.29354  2.67741  2.69355  4.24690  2.90347  2.73739  3.18146  2.89801  2.37887  2.77519  2.98518  4.58477  3.61503
          0.01771  4.43821  5.16056  0.61958  0.77255  0.48576  0.95510
    777   2.31702  5.08299  2.84615  2.29346  4.38553  3.11006  3.20539  3.84249  2.31944  2.98954  4.13552  2.95655  3.05088  2.57069  2.90227  2.22100  2.91210  3.23227  5.54214  4.15841   1121 - -
          2.68618  4.42225  2.77519  2.73123  3.46354  2.40513  3.72494  3.29354  2.67741  2.69355  4.24690  2.90347  2.73739  3.18146  2.89801  2.37887  2.77519  2.98518  4.58477  3.61503
          0.01771  4.43821  5.16056  0.61958  0.77255  0.48576  0.95510
    778   2.17205  5.11353  2.73721  2.31863  4.43368  3.26287  3.66897  3.89756  2.42307  3.41369  4.17371  2.66094  3.46044  2.77871  2.67257  2.07133  2.57624  3.49345  5.57598  4.18500   1122 - -
          2.68618  4.42225  2.77519  2.73123  3.46354  2.40513  3.72494  3.29354  2.67741  2.69355  4.24690  2.90347  2.73739  3.18146  2.89801  2.37887  2.77519  2.98518  4.58477  3.61503
          0.01771  4.43821  5.16056  0.61958  0.77255  0.48576  0.95510
    779   2.67964  4.68239  3.22150  2.49835  3.87242  3.55906  2.93897  2.59266  2.52437  2.91835  3.76865  3.15145  3.94595  2.69525  3.06911  2.45235  2.48534  2.35097  5.22085  3.93059   1123 - -
          2.68618  4.42225  2.77519  2.73123  3.46354  2.40513  3.72494  3.29354  2.67741  2.69355  4.24690  2.90347  2.73739  3.18146  2.89801  2.37887  2.77519  2.98518  4.58477  3.61503
          0.01771  4.43821  5.16056  0.61958  0.77255  0.48576  0.95510
    780   2.45047  4.88973  3.07761  2.51899  4.13150  3.27337  3.17017  3.09175  2.23562  2.74167  3.96010  3.03881  3.89970  2.77910  2.64997  2.18071  2.62790  3.22373  5.38947  4.05374   1124 - -
          2.68618  4.42225  2.77519  2.73123  3.46354  2.40513  3.72494  3.29354  2.67741  2.69355  4.24690  2.90347  2.73739  3.18146  2.89801  2.37887  2.77519  2.98518  4.58477  3.61503
          0.01771  4.43821  5.16056  0.61958  0.77255  0.48576  0.95510
    781   2.67887  4.39154  2.70705  2.44686  4.29654  3.25623  3.67740  3.03157  2.20072  3.29345  3.83222  2.98106  3.20189  2.58001  2.73265  2.04706  2.91013  3.37165  5.49007  4.12258   1125 - -
          2.68618  4.42225  2.77519  2.73123  3.46354  2.40513  3.72494  3.29354  2.67741  2.69355  4.24690  2.90347  2.73739  3.18146  2.89801  2.37887  2.77519  2.98518  4.58477  3.61503
          0.01771  4.43821  5.16056  0.61958  0.77255  0.48576  0.95510
    782   2.50630  4.13359  2.88533  2.45798  4.26537  2.93446  3.36821  3.70301  2.32863  3.26668  4.05368  2.98999  3.41246  2.81003  2.53291  2.12095  2.64778  3.16745  5.47185  3.82511   1126 - -
          2.68618  4.42225  2.77519  2.73123  3.46354  2.40513  3.72494  3.29354  2.67741  2.69355  4.24690  2.90347  2.73739  3.18146  2.89801  2.37887  2.77519  2.98518  4.58477  3.61503
          0.01771  4.43821  5.16056  0.61958  0.77255  0.48576  0.95510
    783   2.68146  5.13289  2.75870  2.39673  4.45465  3.09850  3.65290  3.92382  2.16048  2.96603  4.18025  2.58912  3.41919  2.62351  2.40165  2.31053  2.78015  3.33639  5.57966  4.18415   1127 - -
          2.68618  4.42225  2.77519  2.73123  3.46354  2.40513  3.72494  3.29354  2.67741  2.69355  4.24690  2.90347  2.73739  3.18146  2.89801  2.37887  2.77519  2.98518  4.58477  3.61503
          0.01771  4.43821  5.16056  0.61958  0.77255  0.48576  0.95510
    784   2.57000  4.93360  2.92921  2.27038  3.60937  3.04133  3.69837  3.61367  2.41670  2.51631  3.99985  3.01496  3.88855  2.72600  2.67939  2.34735  2.45023  3.27430  5.42519  4.07739   1128 - -
          2.68618  4.42225  2.77519  2.73123  3.46354  2.40513  3.72494  3.29354  2.67741  2.69355  4.24690  2.90347  2.73739  3.18146  2.89801  2.37887  2.77519  2.98518  4.58477  3.61503
          0.01771  4.43821  5.16056  0.61958  0.77255  0.48576  0.95510
    785   2.68280  5.08655  2.71417  2.41766  4.39167  2.76883  3.26593  3.84891  2.28990  3.37484  4.14001  2.95757  3.62196  2.77640  2.24674  2.36505  2.68060  2.89271  5.54539  4.16185   1129 - -
          2.68631  4.42238  2.77513  2.73136  3.46298  2.40525  3.72458  3.29367  2.67736  2.69353  4.24636  2.90342  2.73719  3.18159  2.89813  2.37876  2.77532  2.98531  4.58490  3.61516
          0.14545  2.27082  3.43773  1.45032  0.26722  0.48576  0.95510
    786   2.36950  5.08947  2.95634  2.28180  4.39842  3.06771  3.65464  3.65719  2.34250  3.37964  4.14208  2.73656  3.31719  2.59004  2.66797  2.03706  2.76643  3.46103  5.54622  4.15981   1136 - -
          2.68618  4.42225  2.77519  2.73123  3.46354  2.40513  3.72494  3.29354  2.67741  2.69355  4.24690  2.90347  2.73739  3.18146  2.89801  2.37887  2.77519  2.98518  4.58477  3.61503
          0.14324  4.41146  2.10939  0.61958  0.77255  0.52733  0.89203
    787   2.63844  4.99375  2.65845  2.13403  4.27998  3.29643  3.63183  3.72608  2.30457  3.10199  4.05060  2.93267  3.82951  2.53283  2.67705  2.50782  2.49846  3.06466  3.93592  4.09132   1137 - -
          2.68618  4.42225  2.77519  2.73123  3.46354  2.40513  3.72494  3.29354  2.67741  2.69355  4.24690  2.90347  2.73739  3.18146  2.89801  2.37887  2.77519  2.98518  4.58477  3.61503
          0.02059  4.28882  5.01116  0.61958  0.77255  0.68717  0.69916
    788   2.63975  4.88705  2.39681  2.39399  4.14264  3.45465  3.66285  3.26431  2.45272  3.15514  3.44287  2.70116  3.84958  2.80347  2.92219  2.04247  2.77487  3.00261  5.38444  4.03774   1138 - -
          2.68610  4.42231  2.77478  2.73121  3.46360  2.40519  3.72501  3.29360  2.67747  2.69361  4.24696  2.90353  2.73716  3.18153  2.89807  2.37893  2.77526  2.98525  4.58483  3.61509
          0.68645  1.10955  1.79018  0.15474  1.94238  0.62045  0.77155
    789   2.41178  5.02407  2.38282  2.09596  4.33663  2.85986  3.64826  3.78830  2.44944  3.07730  4.11970  2.87684  3.81520  2.77684  2.94169  2.12377  2.90473  3.40565  5.52363  4.13855   1140 - -
          2.68633  4.42240  2.77512  2.73117  3.46368  2.40527  3.72509  3.29343  2.67727  2.69369  4.24704  2.90283  2.73754  3.18161  2.89768  2.37891  2.77513  2.98533  4.58492  3.61518
          0.36046  1.22082  4.87234  1.00301  0.45693  0.41182  1.08602
    790   2.48601  4.94295  2.52701  2.46232  3.19817  3.33188  3.68740  3.63983  2.30094  3.21880  4.01640  2.75574  3.87303  2.82361  2.94719  2.48872  2.11293  3.29289  5.43851  4.08510   1144 - -
          2.68618  4.42225  2.77519  2.73123  3.46354  2.40513  3.72494  3.29354  2.67741  2.69355  4.24690  2.90347  2.73739  3.18146  2.89801  2.37887  2.77519  2.98518  4.58477  3.61503
          0.01876  4.38148  5.10382  0.61958  0.77255  0.57073  0.83267
    791   1.54048  4.36359  3.86599  3.35403  3.79209  3.53474  4.23916  2.77716  3.28670  2.62009  3.72716  3.62175  4.08598  3.58517  3.59695  2.88773  1.86977  2.08818  5.29040  4.07311   1145 - -
          2.68618  4.42225  2.77519  2.73123  3.46354  2.40513  3.72494  3.29354  2.67741  2.69355  4.24690  2.90347  2.73739  3.18146  2.89801  2.37887  2.77519  2.98518  4.58477  3.61503
          0.01876  4.38148  5.10382  0.61958  0.77255  0.57073  0.83267
    792   2.47339  5.27942  1.96526  1.85453  4.60330  3.43406  2.88827  4.09001  2.49863  3.57652  4.33548  2.60222  3.58010  2.81866  3.00869  2.72081  2.87326  3.66056  5.71909  4.29415   1146 - -
          2.68610  4.42237  2.77532  2.73114  3.46322  2.40510  3.72450  3.29366  2.67753  2.69367  4.24606  2.90359  2.73752  3.18158  2.89813  2.37869  2.77532  2.98503  4.58489  3.61515
          0.08340  2.60442  5.10382  1.64907  0.21348  0.43608  1.04007
    793   2.59385  3.99984  3.26677  2.70897  3.46525  3.24487  3.80780  3.09728  2.68838  2.90166  3.75613  2.43324  3.95125  3.02276  2.97891  1.75516  2.90810  2.82631  5.21162  3.92868   1156 - -
          2.68618  4.42225  2.77519  2.73123  3.46354  2.40513  3.72494  3.29354  2.67741  2.69355  4.24690  2.90347  2.73739  3.18146  2.89801  2.37887  2.77519  2.98518  4.58477  3.61503
          0.01771  4.43821  5.16056  0.61958  0.77255  0.48576  0.95510
    794   3.28788  4.57033  5.13865  4.60473  3.66267  4.67777  5.16662  1.00093  4.48810  1.69931  3.46843  4.77332  4.94362  4.68131  4.62277  4.04409  3.08540  1.66313  5.59438  4.43582   1157 - -
          2.68618  4.42225  2.77519  2.73123  3.46354  2.40513  3.72494  3.29354  2.67741  2.69355  4.24690  2.90347  2.73739  3.18146  2.89801  2.37887  2.77519  2.98518  4.58477  3.61503
          0.01771  4.43821  5.16056  0.61958  0.77255  0.48576  0.95510
    795   2.21992  4.12505  4.28408  3.69148  2.97185  3.81140  4.12516  1.99030  3.54985  2.29361  2.59336  3.84470  3.09544  3.74713  3.68582  3.10580  2.91696  2.00474  4.74482  3.02886   1158 - -
          2.68618  4.42225  2.77519  2.73123  3.46354  2.40513  3.72494  3.29354  2.67741  2.69355  4.24690  2.90347  2.73739  3.18146  2.89801  2.37887  2.77519  2.98518  4.58477  3.61503
          0.01771  4.43821  5.16056  0.61958  0.77255  0.48576  0.95510
    796   2.68584  5.16845  2.84316  2.13888  4.50342  3.46043  3.64813  3.98075  2.16289  3.20940  4.21242  2.50612  3.28805  2.53962  2.33550  2.39181  2.91671  3.38235  5.60603  4.20345   1159 - -
          2.68618  4.42225  2.77519  2.73123  3.46354  2.40513  3.72494  3.29354  2.67741  2.69355  4.24690  2.90347  2.73739  3.18146  2.89801  2.37887  2.77519  2.98518  4.58477  3.61503
          0.01771  4.43821  5.16056  0.61958  0.77255  0.48576  0.95510
    797   2.97753  5.24582  3.35133  2.72112  4.62807  3.69869  3.73826  4.02079  1.84851  3.16828  4.31331  3.19581  4.06778  2.65038  1.41641  2.31960  3.17355  3.66550  5.60084  4.33789   1160 - -
          2.68573  4.42228  2.77523  2.73126  3.46357  2.40516  3.72498  3.29357  2.67744  2.69358  4.24693  2.90350  2.73743  3.18149  2.89804  2.37890  2.77523  2.98521  4.58480  3.61506
          0.16921  1.89757  5.16056  0.24473  1.52746  0.48576  0.95510
    798   3.22949  4.60557  4.81854  4.26600  3.34044  4.42388  4.78375  1.66679  4.10369  0.94990  3.18562  4.47009  3.67578  4.28443  4.23500  3.76410  3.46704  2.32263  5.24151  4.11662   1162 - -
          2.68618  4.42225  2.77519  2.73123  3.46354  2.40513  3.72494  3.29354  2.67741  2.69355  4.24690  2.90347  2.73739  3.18146  2.89801  2.37887  2.77519  2.98518  4.58477  3.61503
          0.01771  4.43821  5.16056  0.61958  0.77255  0.48576  0.95510
    799   1.61048  5.07524  2.93818  2.10698  4.37544  3.49668  3.73266  3.81165  2.33268  3.36669  4.16087  3.00566  3.92054  2.57109  2.94367  2.75078  2.65503  3.44649  5.56109  4.19961   1163 - -
          2.68618  4.42225  2.77519  2.73123  3.46354  2.40513  3.72494  3.29354  2.67741  2.69355  4.24690  2.90347  2.73739  3.18146  2.89801  2.37887  2.77519  2.98518  4.58477  3.61503
          0.01771  4.43821  5.16056  0.61958  0.77255  0.48576  0.95510
    800   2.33451  4.12858  2.83846  2.63100  3.93165  3.53865  3.24307  3.32553  2.61717  2.75486  3.81494  3.12589  3.93216  2.95725  3.05822  2.10531  2.28002  2.75696  5.26346  3.96317   1164 - -
          2.68618  4.42225  2.77519  2.73123  3.46354  2.40513  3.72494  3.29354  2.67741  2.69355  4.24690  2.90347  2.73739  3.18146  2.89801  2.37887  2.77519  2.98518  4.58477  3.61503
          0.01771  4.43821  5.16056  0.61958  0.77255  0.48576  0.95510
    801   2.48237  4.21258  4.39653  3.80454  2.62054  3.92169  4.23436  2.29933  3.66211  1.72663  1.95929  3.95967  3.30894  3.84513  3.79036  3.22004  3.01543  2.38122  4.81849  3.64729   1165 - -
          2.68622  4.42229  2.77523  2.73127  3.46357  2.40516  3.72498  3.29305  2.67724  2.69352  4.24693  2.90350  2.73743  3.18150  2.89804  2.37890  2.77523  2.98522  4.58481  3.61507
          0.19611  1.75830  5.16056  0.22302  1.60993  0.48576  0.95510
    802   2.41103  4.90551  3.09319  2.53402  4.16680  3.51427  3.71864  3.58395  2.34710  2.64695  3.98847  3.05001  3.26493  2.86485  2.11993  2.23594  2.71339  3.25371  5.41090  4.07820   1167 - -
          2.68618  4.42225  2.77519  2.73123  3.46354  2.40513  3.72494  3.29354  2.67741  2.69355  4.24690  2.90347  2.73739  3.18146  2.89801  2.37887  2.77519  2.98518  4.58477  3.61503
          0.01771  4.43821  5.16056  0.61958  0.77255  0.48576  0.95510
    803   2.40945  4.95419  2.42117  2.47973  4.21622  3.17488  3.69811  3.64587  2.48180  3.22520  3.65442  3.00773  3.88723  2.57292  2.95403  2.61308  2.05829  3.30026  5.44526  3.40102   1168 - -
          2.68618  4.42225  2.77519  2.73123  3.46354  2.40513  3.72494  3.29354  2.67741  2.69355  4.24690  2.90347  2.73739  3.18146  2.89801  2.37887  2.77519  2.98518  4.58477  3.61503
          0.01771  4.43821  5.16056  0.61958  0.77255  0.48576  0.95510
    804   2.50524  4.49991  3.54062  3.26194  4.71934  2.33347  4.43100  4.18585  3.38541  3.81944  4.61317  3.48778  2.63294  3.66278  3.74450  0.91610  2.98923  3.56970  6.00938  4.77441   1169 - -
          2.68618  4.42225  2.77519  2.73123  3.46354  2.40513  3.72494  3.29354  2.67741  2.69355  4.24690  2.90347  2.73739  3.18146  2.89801  2.37887  2.77519  2.98518  4.58477  3.61503
          0.01771  4.43821  5.16056  0.61958  0.77255  0.48576  0.95510
    805   2.43966  3.97758  3.19295  2.63394  3.92873  3.27858  3.20877  3.32284  2.31121  2.97025  3.56797  3.12818  3.93355  2.95818  3.05466  1.84527  2.80961  2.75010  5.26080  3.96153   1170 - -
          2.68618  4.42225  2.77519  2.73123  3.46354  2.40513  3.72494  3.29354  2.67741  2.69355  4.24690  2.90347  2.73739  3.18146  2.89801  2.37887  2.77519  2.98518  4.58477  3.61503
          0.01771  4.43821  5.16056  0.61958  0.77255  0.48576  0.95510
    806   2.65077  4.73813  3.18703  2.71731  4.21471  3.42927  3.90077  3.62577  2.73154  2.95797  4.07910  2.58774  1.68798  3.07891  3.16160  2.38272  2.43887  3.26484  5.50530  4.19848   1171 - -
          2.68618  4.42225  2.77519  2.73123  3.46354  2.40513  3.72494  3.29354  2.67741  2.69355  4.24690  2.90347  2.73739  3.18146  2.89801  2.37887  2.77519  2.98518  4.58477  3.61503
          0.01771  4.43821  5.16056  0.61958  0.77255  0.48576  0.95510
    807   2.32815  4.87018  3.09044  1.92798  4.10671  3.23771  3.71860  3.05057  2.51469  2.72398  3.94275  3.05011  3.90548  2.77141  2.42710  2.72135  2.91456  2.99194  5.37451  4.04391   1172 - -
          2.68618  4.42225  2.77519  2.73123  3.46354  2.40513  3.72494  3.29354  2.67741  2.69355  4.24690  2.90347  2.73739  3.18146  2.89801  2.37887  2.77519  2.98518  4.58477  3.61503
          0.01771  4.43821  5.16056  0.61958  0.77255  0.48576  0.95510
    808   2.32316  4.70287  3.20103  2.56231  3.90364  3.54823  3.77287  2.76261  2.62897  2.86113  3.79336  2.95477  2.47488  2.79440  3.06539  2.28257  2.91022  2.76333  5.24383  3.94820   1173 - -
          2.68618  4.42225  2.77519  2.73123  3.46354  2.40513  3.72494  3.29354  2.67741  2.69355  4.24690  2.90347  2.73739  3.18146  2.89801  2.37887  2.77519  2.98518  4.58477  3.61503
          0.01771  4.43821  5.16056  0.61958  0.77255  0.48576  0.95510
    809   2.67980  4.95788  3.03470  2.41149  4.22356  2.77219  3.69419  3.65416  2.47194  3.23047  3.64364  3.00684  2.63117  2.52704  2.73487  2.36928  2.53527  3.02442  5.44743  4.09447   1174 - -
          2.68618  4.42225  2.77519  2.73123  3.46354  2.40513  3.72494  3.29354  2.67741  2.69355  4.24690  2.90347  2.73739  3.18146  2.89801  2.37887  2.77519  2.98518  4.58477  3.61503
          0.01771  4.43821  5.16056  0.61958  0.77255  0.48576  0.95510
    810   2.35068  4.91154  3.06318  2.32063  4.16065  3.50473  3.70643  3.58193  2.49333  2.45061  3.98140  3.02897  3.00660  2.61899  2.52322  2.42618  2.81026  3.08476  5.40825  4.06737   1175 - -
          2.68618  4.42225  2.77519  2.73123  3.46354  2.40513  3.72494  3.29354  2.67741  2.69355  4.24690  2.90347  2.73739  3.18146  2.89801  2.37887  2.77519  2.98518  4.58477  3.61503
          0.05906  4.43821  3.08933  0.61958  0.77255  0.48576  0.95510
    811   2.39860  4.71829  3.17995  2.61909  3.92140  3.53689  2.61408  3.31497  2.46250  2.54179  3.80310  3.11464  3.92475  2.93904  2.68868  2.53482  2.45888  2.70763  5.24905  3.95028   1176 - -
          2.68618  4.42225  2.77519  2.73123  3.46354  2.40513  3.72494  3.29354  2.67741  2.69355  4.24690  2.90347  2.73739  3.18146  2.89801  2.37887  2.77519  2.98518  4.58477  3.61503
          0.01845  4.39760  5.11995  0.61958  0.77255  0.54778  0.86330
    812   2.69737  5.08515  2.97985  2.43195  4.39883  3.22694  3.34499  3.85046  2.28217  3.37492  4.14571  2.73518  2.50776  2.77936  2.16585  2.49649  2.64606  3.46130  5.54180  4.16870   1177 - -
          2.68618  4.42225  2.77519  2.73123  3.46354  2.40513  3.72494  3.29354  2.67741  2.69355  4.24690  2.90347  2.73739  3.18146  2.89801  2.37887  2.77519  2.98518  4.58477  3.61503
          0.19882  4.39760  1.78382  0.61958  0.77255  0.54778  0.86330
    813   2.68976  4.95159  3.05516  2.48913  4.26064  3.47554  3.64988  3.68069  2.12292  3.07744  4.03939  2.99964  3.22447  2.78248  1.95932  2.33655  2.66688  3.33008  5.42684  4.10014   1178 - -
          2.68620  4.42227  2.77522  2.73126  3.46356  2.40515  3.72497  3.29356  2.67743  2.69357  4.24692  2.90349  2.73742  3.18149  2.89803  2.37868  2.77522  2.98521  4.58418  3.61505
          0.43970  1.89314  1.58390  0.27973  1.41055  0.34644  1.22826
    814   2.64907  4.81185  3.07716  2.51666  4.05931  3.47779  3.68114  3.46740  2.33705  2.80700  3.67405  3.02540  2.59954  2.83791  2.48708  2.16895  2.76993  3.15159  5.32312  4.00311   1180 - -
          2.68618  4.42225  2.77519  2.73123  3.46354  2.40513  3.72494  3.29354  2.67741  2.69355  4.24690  2.90347  2.73739  3.18146  2.89801  2.37887  2.77519  2.98518  4.58477  3.61503
          0.02110  4.26463  4.98698  0.61958  0.77255  0.71386  0.67285
    815   2.65035  4.98478  2.48962  2.32578  4.27887  3.21021  3.65226  3.72220  2.36481  3.27781  4.06278  2.93113  2.73245  2.77887  2.91333  2.18888  2.75794  2.85172  5.47548  4.10511   1181 - -
          2.68618  4.42225  2.77519  2.73123  3.46354  2.40513  3.72494  3.29354  2.67741  2.69355  4.24690  2.90347  2.73739  3.18146  2.89801  2.37887  2.77519  2.98518  4.58477  3.61503
          0.02110  4.26463  4.98698  0.61958  0.77255  0.66825  0.71868
    816   2.25524  4.88253  3.01772  2.45986  3.80841  3.25290  3.66003  3.55938  2.34649  2.96131  3.95162  2.71466  3.85214  2.64893  2.21232  2.58523  2.78773  3.11051  5.37546  4.03308   1182 - -
          2.68618  4.42225  2.77519  2.73123  3.46354  2.40513  3.72494  3.29354  2.67741  2.69355  4.24690  2.90347  2.73739  3.18146  2.89801  2.37887  2.77519  2.98518  4.58477  3.61503
          0.02066  4.28565  5.00800  0.61958  0.77255  0.41403  1.08171
    817   2.36133  3.47863  2.94000  2.24104  4.08996  3.16287  3.41592  3.50419  2.38334  2.56727  3.71008  3.04124  3.89580  2.67288  2.84931  2.64381  2.90262  3.18557  5.36198  3.40634   1183 - -
          2.68618  4.42225  2.77519  2.73123  3.46354  2.40513  3.72494  3.29354  2.67741  2.69355  4.24690  2.90347  2.73739  3.18146  2.89801  2.37887  2.77519  2.98518  4.58477  3.61503
          0.01807  4.41851  5.14086  0.61958  0.77255  0.46692  0.98599
    818   2.68722  5.14058  2.81734  2.12107  4.46241  3.17445  3.14710  3.69363  2.09413  3.43589  4.18876  2.93959  3.54416  2.76246  2.89114  1.99583  2.66184  3.51895  5.58757  4.19077   1184 - -
          2.68618  4.42225  2.77519  2.73123  3.46354  2.40513  3.72494  3.29354  2.67741  2.69355  4.24690  2.90347  2.73739  3.18146  2.89801  2.37887  2.77519  2.98518  4.58477  3.61503
          0.01771  4.43821  5.16056  0.61958  0.77255  0.48576  0.95510
    819   2.45521  4.97969  3.02138  2.21096  4.24950  3.48909  3.49244  3.68406  2.46225  2.88488  4.04374  2.86883  2.69225  2.81843  2.73702  2.18277  2.77064  3.10274  5.46301  4.10488   1185 - -
          2.68618  4.42225  2.77519  2.73123  3.46354  2.40513  3.72494  3.29354  2.67741  2.69355  4.24690  2.90347  2.73739  3.18146  2.89801  2.37887  2.77519  2.98518  4.58477  3.61503
          0.01771  4.43821  5.16056  0.61958  0.77255  0.48576  0.95510
    820   2.34474  4.97860  3.02344  2.47971  4.27654  3.23426  3.70355  3.71246  2.47404  3.03060  4.06894  2.85229  3.06074  2.57680  2.77323  1.82815  2.92189  3.35136  5.48520  4.12797   1186 - -
          2.68618  4.42225  2.77519  2.73123  3.46354  2.40513  3.72494  3.29354  2.67741  2.69355  4.24690  2.90347  2.73739  3.18146  2.89801  2.37887  2.77519  2.98518  4.58477  3.61503
          0.01771  4.43821  5.16056  0.61958  0.77255  0.48576  0.95510
    821   2.69544  5.01087  3.00641  2.35712  4.29342  2.91727  3.69332  3.73102  2.37575  3.29106  3.52480  2.83832  2.11796  2.82078  2.71710  2.37584  2.92808  3.36962  5.49191  4.13128   1187 - -
          2.68618  4.42225  2.77519  2.73123  3.46354  2.40513  3.72494  3.29354  2.67741  2.69355  4.24690  2.90347  2.73739  3.18146  2.89801  2.37887  2.77519  2.98518  4.58477  3.61503
          0.01771  4.43821  5.16056  0.61958  0.77255  0.48576  0.95510
    822   3.25491  4.52723  5.14934  4.62376  3.77772  4.67843  5.20380  1.32571  4.51890  2.01053  3.58994  4.78053  4.95721  4.73877  4.66510  4.04838  2.97894  1.07135  5.66626  4.47462   1188 - -
          2.68618  4.42225  2.77519  2.73123  3.46354  2.40513  3.72494  3.29354  2.67741  2.69355  4.24690  2.90347  2.73739  3.18146  2.89801  2.37887  2.77519  2.98518  4.58477  3.61503
          0.01771  4.43821  5.16056  0.61958  0.77255  0.48576  0.95510
    823   2.70583  5.14065  2.97404  1.97002  3.56383  3.48136  3.66266  3.92655  1.97073  3.43106  4.18975  2.96033  3.87449  2.20978  2.58136  2.52068  2.83581  3.52022  5.58105  4.19627   1189 - -
          2.68620  4.42227  2.77522  2.73125  3.46356  2.40515  3.72497  3.29356  2.67743  2.69357  4.24626  2.90349  2.73742  3.18117  2.89803  2.37889  2.77522  2.98520  4.58479  3.61505
          0.11935  2.23711  5.16056  0.30135  1.34639  0.48576  0.95510
    824   2.81748  4.36791  4.02562  3.47698  3.51842  3.87524  4.23184  1.33627  3.35095  2.44027  3.46379  3.78096  4.26731  3.01840  3.61154  3.17521  2.27638  2.17651  5.08066  3.87445   1191 - -
          2.68618  4.42225  2.77519  2.73123  3.46354  2.40513  3.72494  3.29354  2.67741  2.69355  4.24690  2.90347  2.73739  3.18146  2.89801  2.37887  2.77519  2.98518  4.58477  3.61503
          0.01771  4.43821  5.16056  0.61958  0.77255  0.48576  0.95510
    825   3.05293  5.51933  2.67158  1.04529  4.85692  3.53546  3.85460  4.32308  2.25980  3.79249  4.60752  3.00051  4.04856  2.52191  2.97807  2.97899  3.29530  3.91786  5.91147  4.51986   1192 - -
          2.68618  4.42225  2.77519  2.73123  3.46354  2.40513  3.72494  3.29354  2.67741  2.69355  4.24690  2.90347  2.73739  3.18146  2.89801  2.37887  2.77519  2.98518  4.58477  3.61503
          0.01771  4.43821  5.16056  0.61958  0.77255  0.48576  0.95510
    826   3.24444  4.70697  4.31576  3.83545  2.55113  4.17810  2.98135  2.10455  3.65760  2.75586  3.81106  3.96157  4.53253  3.89206  3.84385  3.49136  3.47287  2.99999  4.18836  1.07422   1193 - -
          2.68618  4.42225  2.77519  2.73123  3.46354  2.40513  3.72494  3.29354  2.67741  2.69355  4.24690  2.90347  2.73739  3.18146  2.89801  2.37887  2.77519  2.98518  4.58477  3.61503
          0.01771  4.43821  5.16056  0.61958  0.77255  0.48576  0.95510
    827   2.52391  4.21589  4.14256  3.56132  3.33119  3.84269  4.15159  2.28378  3.06477  1.70027  3.16657  3.79834  4.20813  3.68560  3.65321  3.12886  2.39228  1.84594  4.86419  3.66974   1194 - -
          2.68618  4.42225  2.77519  2.73123  3.46354  2.40513  3.72494  3.29354  2.67741  2.69355  4.24690  2.90347  2.73739  3.18146  2.89801  2.37887  2.77519  2.98518  4.58477  3.61503
          0.01771  4.43821  5.16056  0.61958  0.77255  0.48576  0.95510
    828   2.50664  4.70126  3.19319  2.63996  4.42371  3.35007  4.05032  3.84322  2.91010  3.46772  4.28418  3.24160  3.20940  3.23552  3.33264  1.08517  2.65016  3.41073  5.70141  4.40218   1195 - -
          2.68618  4.42225  2.77519  2.73123  3.46354  2.40513  3.72494  3.29354  2.67741  2.69355  4.24690  2.90347  2.73739  3.18146  2.89801  2.37887  2.77519  2.98518  4.58477  3.61503
          0.01771  4.43821  5.16056  0.61958  0.77255  0.48576  0.95510
    829   2.24430  4.93771  3.03866  2.22303  4.26323  2.11377  3.73592  3.69334  2.51745  3.27208  4.06964  3.03237  3.89786  2.87407  2.66241  2.35964  2.93276  3.01854  5.48821  4.13969   1196 - -
          2.68618  4.42225  2.77519  2.73123  3.46354  2.40513  3.72494  3.29354  2.67741  2.69355  4.24690  2.90347  2.73739  3.18146  2.89801  2.37887  2.77519  2.98518  4.58477  3.61503
          0.01771  4.43821  5.16056  0.61958  0.77255  0.48576  0.95510
    830   2.68299  5.23584  2.99990  2.21825  4.59085  3.52485  3.68407  4.04887  2.14321  3.52254  4.28482  2.25841  3.92213  2.45250  1.88815  2.65823  3.01041  3.63421  5.64103  4.27273   1197 - -
          2.68618  4.42225  2.77519  2.73123  3.46354  2.40513  3.72494  3.29354  2.67741  2.69355  4.24690  2.90347  2.73739  3.18146  2.89801  2.37887  2.77519  2.98518  4.58477  3.61503
          0.01771  4.43821  5.16056  0.61958  0.77255  0.48576  0.95510
    831   2.78719  4.19793  4.47164  3.87617  2.82543  3.93891  4.25749  1.72489  3.72037  1.67433  2.61223  4.00203  4.28727  3.89377  3.13085  3.24119  2.79219  2.25894  4.81646  3.64739   1198 - -
          2.68618  4.42225  2.77519  2.73123  3.46354  2.40513  3.72494  3.29354  2.67741  2.69355  4.24690  2.90347  2.73739  3.18146  2.89801  2.37887  2.77519  2.98518  4.58477  3.61503
          0.01771  4.43821  5.16056  0.61958  0.77255  0.48576  0.95510
    832   2.80156  5.15980  3.12164  2.33872  4.49474  3.56569  3.46792  3.28227  1.75168  3.20896  4.21454  2.79381  3.94766  2.80742  1.84714  2.78535  3.01864  3.54768  5.57060  4.23592   1199 - -
          2.68618  4.42225  2.77519  2.73123  3.46354  2.40513  3.72494  3.29354  2.67741  2.69355  4.24690  2.90347  2.73739  3.18146  2.89801  2.37887  2.77519  2.98518  4.58477  3.61503
          0.01771  4.43821  5.16056  0.61958  0.77255  0.48576  0.95510
    833   2.78283  4.99632  3.18176  2.59785  4.25309  3.58092  2.93477  3.68061  2.18396  2.87312  4.06522  3.10100  3.96234  2.86524  1.70127  2.52806  3.00240  3.35140  5.44183  3.31214   1200 - -
          2.68618  4.42225  2.77519  2.73123  3.46354  2.40513  3.72494  3.29354  2.67741  2.69355  4.24690  2.90347  2.73739  3.18146  2.89801  2.37887  2.77519  2.98518  4.58477  3.61503
          0.01771  4.43821  5.16056  0.61958  0.77255  0.48576  0.95510
    834   3.27230  4.82285  4.33330  3.79814  3.49447  4.17641  4.44368  2.82816  3.23518  0.74339  3.44650  4.08792  4.55653  3.81349  2.68830  3.59101  3.51839  2.85242  5.25132  4.03450   1201 - -
          2.68618  4.42225  2.77519  2.73123  3.46354  2.40513  3.72494  3.29354  2.67741  2.69355  4.24690  2.90347  2.73739  3.18146  2.89801  2.37887  2.77519  2.98518  4.58477  3.61503
          0.01771  4.43821  5.16056  0.61958  0.77255  0.48576  0.95510
    835   2.24668  5.18373  2.70414  2.14509  4.51532  3.45811  3.19043  3.99365  2.10172  3.48306  4.22978  2.43052  2.99364  2.76286  2.89893  2.66484  2.77017  3.56747  5.62344  4.21741   1202 - -
          2.68618  4.42225  2.77519  2.73123  3.46354  2.40513  3.72494  3.29354  2.67741  2.69355  4.24690  2.90347  2.73739  3.18146  2.89801  2.37887  2.77519  2.98518  4.58477  3.61503
          0.01771  4.43821  5.16056  0.61958  0.77255  0.48576  0.95510
    836   2.63363  4.57698  3.57850  3.43670  4.71334  3.28391  4.59832  4.23617  3.57587  3.90523  4.76670  3.62489  0.73723  3.89277  3.85947  2.26562  3.13961  3.65176  6.03376  4.80125   1203 - -
          2.68618  4.42225  2.77519  2.73123  3.46354  2.40513  3.72494  3.29354  2.67741  2.69355  4.24690  2.90347  2.73739  3.18146  2.89801  2.37887  2.77519  2.98518  4.58477  3.61503
          0.01771  4.43821  5.16056  0.61958  0.77255  0.48576  0.95510
    837   1.93766  4.34579  3.82097  3.28753  3.68131  3.56133  4.14412  2.86720  3.22445  2.72533  3.35539  3.57877  4.07090  3.51242  3.53373  1.96587  2.79199  1.67855  5.15393  3.93759   1204 - -
          2.68618  4.42225  2.77519  2.73123  3.46354  2.40513  3.72494  3.29354  2.67741  2.69355  4.24690  2.90347  2.73739  3.18146  2.89801  2.37887  2.77519  2.98518  4.58477  3.61503
          0.01771  4.43821  5.16056  0.61958  0.77255  0.48576  0.95510
    838   2.34880  4.98219  2.90655  2.02411  4.47120  3.42460  3.86717  3.91258  2.69368  3.48551  4.28664  3.05997  1.78423  3.01575  3.16494  2.17717  3.03520  3.50894  5.68897  4.32914   1205 - -
          2.68618  4.42225  2.77519  2.73123  3.46354  2.40513  3.72494  3.29354  2.67741  2.69355  4.24690  2.90347  2.73739  3.18146  2.89801  2.37887  2.77519  2.98518  4.58477  3.61503
          0.01771  4.43821  5.16056  0.61958  0.77255  0.48576  0.95510
    839   3.86268  5.17665  5.10089  4.77729  3.46143  4.69866  5.26516  2.72335  4.54634  0.39941  3.36559  5.00413  5.05826  4.76945  4.61546  4.39499  4.14172  2.90065  5.50587  4.34928   1206 - -
          2.68618  4.42225  2.77519  2.73123  3.46354  2.40513  3.72494  3.29354  2.67741  2.69355  4.24690  2.90347  2.73739  3.18146  2.89801  2.37887  2.77519  2.98518  4.58477  3.61503
          0.01771  4.43821  5.16056  0.61958  0.77255  0.48576  0.95510
    840   3.67625  5.29797  4.34601  4.28807  5.17958  3.95577  5.28257  4.91886  4.40326  4.45997  5.55595  4.52381  0.23113  4.77026  4.55051  3.86860  4.16516  4.48953  6.16689  5.31816   1207 - -
          2.68618  4.42225  2.77519  2.73123  3.46354  2.40513  3.72494  3.29354  2.67741  2.69355  4.24690  2.90347  2.73739  3.18146  2.89801  2.37887  2.77519  2.98518  4.58477  3.61503
          0.01771  4.43821  5.16056  0.61958  0.77255  0.48576  0.95510
    841   2.88288  5.01964  2.82456  2.31027  4.65239  3.42494  4.09634  4.09886  2.97194  3.70515  4.55957  3.16533  1.03726  3.29108  3.39328  2.62716  3.24160  3.67922  5.90223  4.55904   1208 - -
          2.68618  4.42225  2.77519  2.73123  3.46354  2.40513  3.72494  3.29354  2.67741  2.69355  4.24690  2.90347  2.73739  3.18146  2.89801  2.37887  2.77519  2.98518  4.58477  3.61503
          0.01771  4.43821  5.16056  0.61958  0.77255  0.48576  0.95510
    842   1.90919  4.52668  3.75130  3.56489  4.69366  3.28399  4.65473  4.04816  3.64975  3.78134  4.67457  3.69425  0.80293  3.95529  3.91982  2.79042  3.11332  3.52225  6.03292  4.85183   1209 - -
          2.68618  4.42225  2.77519  2.73123  3.46354  2.40513  3.72494  3.29354  2.67741  2.69355  4.24690  2.90347  2.73739  3.18146  2.89801  2.37887  2.77519  2.98518  4.58477  3.61503
          0.01771  4.43821  5.16056  0.61958  0.77255  0.48576  0.95510
    843   1.67650  4.36777  3.69453  3.15919  3.68128  2.92688  4.06110  2.99500  3.10889  2.31073  3.64503  3.48740  4.02837  3.40370  3.44060  2.27170  2.92043  2.11855  5.12939  3.90504   1210 - -
          2.68618  4.42225  2.77519  2.73123  3.46354  2.40513  3.72494  3.29354  2.67741  2.69355  4.24690  2.90347  2.73739  3.18146  2.89801  2.37887  2.77519  2.98518  4.58477  3.61503
          0.07549  4.43821  2.79861  0.61958  0.77255  0.48576  0.95510
    844   2.39936  4.24135  3.79824  3.22512  3.01785  3.69428  3.98000  2.01247  3.14989  2.44344  2.66769  2.84809  4.07228  3.41904  3.43047  2.48116  2.70813  2.49110  4.84697  3.63659   1211 - -
          2.68618  4.42225  2.77519  2.73123  3.46354  2.40513  3.72494  3.29354  2.67741  2.69355  4.24690  2.90347  2.73739  3.18146  2.89801  2.37887  2.77519  2.98518  4.58477  3.61503
          0.01876  4.38148  5.10382  0.61958  0.77255  0.57073  0.83267
    845   4.23104  5.29818  5.16068  4.98469  0.84641  4.84338  3.66268  3.83227  4.79239  3.06070  4.39064  4.45264  5.12174  4.58019  4.68949  4.24094  4.44017  3.78137  3.75617  1.18164   1212 - -
          2.68618  4.42225  2.77519  2.73123  3.46354  2.40513  3.72494  3.29354  2.67741  2.69355  4.24690  2.90347  2.73739  3.18146  2.89801  2.37887  2.77519  2.98518  4.58477  3.61503
          0.01876  4.38148  5.10382  0.61958  0.77255  0.43608  1.04007
    846   3.45248  4.80217  4.67340  4.22691  1.25068  4.37470  2.58703  3.30607  4.08530  2.61437  3.92478  4.15871  4.70306  4.15423  4.18259  3.69470  3.67518  2.68898  4.00465  1.49805   1213 - -
          2.68618  4.42225  2.77519  2.73123  3.46354  2.40513  3.72494  3.29354  2.67741  2.69355  4.24690  2.90347  2.73739  3.18146  2.89801  2.37887  2.77519  2.98518  4.58477  3.61503
          0.12257  4.43821  2.26782  0.61958  0.77255  0.48576  0.95510
    847   2.30149  4.77781  3.13173  2.60361  4.07339  3.48479  3.75667  3.47431  2.53520  2.72247  3.93077  2.74420  2.02434  2.92763  2.60387  2.73501  2.92293  3.15894  5.35490  4.04781   1214 - -
          2.68618  4.42225  2.77519  2.73123  3.46354  2.40513  3.72494  3.29354  2.67741  2.69355  4.24690  2.90347  2.73739  3.18146  2.89801  2.37887  2.77519  2.98518  4.58477  3.61503
          0.01965  4.33529  5.05764  0.61958  0.77255  0.49246  0.94449
    848   2.06536  4.49840  3.47187  2.97719  4.02962  3.38465  4.03752  3.39728  2.95005  3.08635  3.12100  3.34202  1.64694  3.27908  3.33217  2.18488  2.91579  3.06101  5.40159  4.14596   1215 - -
          2.68618  4.42225  2.77519  2.73123  3.46354  2.40513  3.72494  3.29354  2.67741  2.69355  4.24690  2.90347  2.73739  3.18146  2.89801  2.37887  2.77519  2.98518  4.58477  3.61503
          0.01847  4.39678  5.11913  0.61958  0.77255  0.54897  0.86166
    849   3.72111  4.96075  5.01043  4.63940  0.94125  4.62325  3.84736  3.21883  4.46084  1.84918  3.80558  4.39573  4.90441  4.40820  4.45452  3.97548  3.93749  3.20321  3.98984  1.83860   1216 - -
          2.68618  4.42225  2.77519  2.73123  3.46354  2.40513  3.72494  3.29354  2.67741  2.69355  4.24690  2.90347  2.73739  3.18146  2.89801  2.37887  2.77519  2.98518  4.58477  3.61503
          0.01847  4.39678  5.11913  0.61958  0.77255  0.54897  0.86166
    850   2.72359  4.93627  2.15274  2.57697  4.57226  3.35941  3.95263  4.02017  2.83191  3.60414  4.40904  3.07375  3.93938  3.11269  3.31543  1.28987  2.41023  3.57556  5.80143  4.43476   1217 - -
          2.68618  4.42225  2.77519  2.73123  3.46354  2.40513  3.72494  3.29354  2.67741  2.69355  4.24690  2.90347  2.73739  3.18146  2.89801  2.37887  2.77519  2.98518  4.58477  3.61503
          0.01847  4.39678  5.11913  0.61958  0.77255  0.54897  0.86166
    851   2.32970  4.63992  3.27415  2.81364  4.39327  2.77509  4.00100  3.82883  2.84845  3.43702  4.23625  2.69798  3.56261  3.17358  3.28198  1.56601  1.95595  3.37656  5.65858  4.35706   1218 - -
          2.68618  4.42225  2.77519  2.73123  3.46354  2.40513  3.72494  3.29354  2.67741  2.69355  4.24690  2.90347  2.73739  3.18146  2.89801  2.37887  2.77519  2.98518  4.58477  3.61503
          0.01847  4.39678  5.11913  0.61958  0.77255  0.44817  1.01831
    852   2.69654  3.62856  1.90309  2.40813  4.32201  3.45849  3.76022  3.75537  2.56018  3.33174  4.12697  3.02449  3.90287  2.89813  3.03627  1.95582  2.52616  3.38460  5.54336  4.18526   1219 - -
          2.68618  4.42225  2.77519  2.73123  3.46354  2.40513  3.72494  3.29354  2.67741  2.69355  4.24690  2.90347  2.73739  3.18146  2.89801  2.37887  2.77519  2.98518  4.58477  3.61503
          0.04144  4.43821  3.54822  0.61958  0.77255  0.48576  0.95510
    853   2.72126  4.14747  2.11219  2.19434  4.42383  3.44809  3.73671  3.87444  2.53020  3.42078  4.20269  2.97472  3.89385  2.86356  3.01844  1.68333  2.84388  3.48327  5.60719  4.22552   1220 - -
          2.68618  4.42225  2.77519  2.73123  3.46354  2.40513  3.72494  3.29354  2.67741  2.69355  4.24690  2.90347  2.73739  3.18146  2.89801  2.37887  2.77519  2.98518  4.58477  3.61503
          0.01813  4.41491  5.13725  0.61958  0.77255  0.46367  0.99147
    854   2.83870  5.22317  2.57217  1.80889  4.60042  3.44810  3.82748  4.06373  2.66958  3.59952  4.39290  2.97155  3.95301  2.96453  3.17484  1.45287  2.70450  3.65692  5.77896  4.37351   1221 - -
          2.68618  4.42225  2.77519  2.73123  3.46354  2.40513  3.72494  3.29354  2.67741  2.69355  4.24690  2.90347  2.73739  3.18146  2.89801  2.37887  2.77519  2.98518  4.58477  3.61503
          0.01771  4.43821  5.16056  0.61958  0.77255  0.48576  0.95510
    855   2.67707  4.28853  2.77688  2.48881  4.03018  2.56230  3.73389  3.43664  2.55473  3.06073  3.88703  2.83686  3.91306  2.90035  3.00956  2.39839  2.34392  3.13187  3.62525  3.31796   1222 - -
          2.68618  4.42225  2.77519  2.73123  3.46354  2.40513  3.72494  3.29354  2.67741  2.69355  4.24690  2.90347  2.73739  3.18146  2.89801  2.37887  2.77519  2.98518  4.58477  3.61503
          0.06968  4.43821  2.89152  0.61958  0.77255  0.48576  0.95510
    856   2.73671  5.17848  2.15374  2.19593  4.51031  2.93711  3.70465  3.98150  2.49187  3.49311  4.25982  2.75495  3.87928  2.82116  2.99201  1.88207  2.66233  3.38531  5.65399  4.24898   1223 - -
          2.68618  4.42225  2.77519  2.73123  3.46354  2.40513  3.72494  3.29354  2.67741  2.69355  4.24690  2.90347  2.73739  3.18146  2.89801  2.37887  2.77519  2.98518  4.58477  3.61503
          0.01865  4.38718  5.10953  0.61958  0.77255  0.44048  1.03206
    857   2.74055  5.08904  1.69182  2.27871  4.36949  3.22076  3.72499  3.81730  2.52194  3.37176  4.16071  2.97389  3.90384  2.85489  3.01058  2.34973  2.97879  2.98275  5.56844  3.35312   1224 - -
          2.68618  4.42225  2.77519  2.73123  3.46354  2.40513  3.72494  3.29354  2.67741  2.69355  4.24690  2.90347  2.73739  3.18146  2.89801  2.37887  2.77519  2.98518  4.58477  3.61503
          0.01771  4.43821  5.16056  0.61958  0.77255  0.48576  0.95510
    858   2.68203  4.97832  2.34731  2.24811  4.24421  2.56808  3.69016  3.29238  2.46812  2.97709  4.04120  2.99692  3.88249  2.67539  2.94297  2.54582  2.91363  3.18516  5.46122  3.06602   1225 - -
          2.68618  4.42225  2.77519  2.73123  3.46354  2.40513  3.72494  3.29354  2.67741  2.69355  4.24690  2.90347  2.73739  3.18146  2.89801  2.37887  2.77519  2.98518  4.58477  3.61503
          0.01771  4.43821  5.16056  0.61958  0.77255  0.48576  0.95510
    859   2.85763  5.33450  1.72380  2.01270  4.65515  3.18888  3.78945  4.13656  2.62598  3.27680  4.42257  2.93015  3.94289  2.91627  3.14606  1.83322  3.10918  3.71989  5.80263  4.37455   1226 - -
          2.68618  4.42225  2.77519  2.73123  3.46354  2.40513  3.72494  3.29354  2.67741  2.69355  4.24690  2.90347  2.73739  3.18146  2.89801  2.37887  2.77519  2.98518  4.58477  3.61503
          0.01771  4.43821  5.16056  0.61958  0.77255  0.48576  0.95510
    860   2.45882  5.03351  1.88730  2.21996  3.89644  3.34171  3.68398  3.49953  2.45473  3.31290  4.09415  2.97723  3.87730  2.80702  2.93555  2.37169  2.81710  3.39046  5.50771  3.82191   1227 - -
          2.68618  4.42225  2.77519  2.73123  3.46354  2.40513  3.72494  3.29354  2.67741  2.69355  4.24690  2.90347  2.73739  3.18146  2.89801  2.37887  2.77519  2.98518  4.58477  3.61503
          0.01771  4.43821  5.16056  0.61958  0.77255  0.48576  0.95510
    861   2.56934  4.81767  2.38687  2.50426  3.76239  3.30109  3.74388  3.44983  2.56807  2.33083  3.90363  3.07463  3.91728  2.91084  3.02390  1.98455  2.91868  3.01952  5.34248  4.02158   1228 - -
          2.68618  4.42225  2.77519  2.73123  3.46354  2.40513  3.72494  3.29354  2.67741  2.69355  4.24690  2.90347  2.73739  3.18146  2.89801  2.37887  2.77519  2.98518  4.58477  3.61503
          0.01771  4.43821  5.16056  0.61958  0.77255  0.48576  0.95510
    862   2.35631  4.91975  2.82088  2.26309  4.18012  3.06162  3.70838  3.60414  2.49956  3.19404  3.03950  3.02283  3.89210  2.84994  2.96846  2.10256  2.47496  3.13302  5.42406  4.07894   1229 - -
          2.68618  4.42225  2.77519  2.73123  3.46354  2.40513  3.72494  3.29354  2.67741  2.69355  4.24690  2.90347  2.73739  3.18146  2.89801  2.37887  2.77519  2.98518  4.58477  3.61503
          0.01771  4.43821  5.16056  0.61958  0.77255  0.48576  0.95510
    863   2.69438  4.98089  2.53805  2.34080  3.79428  3.48744  3.70719  3.68469  2.49381  2.97880  4.05560  3.00213  3.50005  2.84169  2.96919  1.65824  2.80347  3.33333  5.47513  4.11734   1230 - -
          2.68618  4.42225  2.77519  2.73123  3.46354  2.40513  3.72494  3.29354  2.67741  2.69355  4.24690  2.90347  2.73739  3.18146  2.89801  2.37887  2.77519  2.98518  4.58477  3.61503
          0.01771  4.43821  5.16056  0.61958  0.77255  0.48576  0.95510
    864   2.68448  4.98035  2.32869  2.46932  3.90505  3.27641  3.69938  3.69474  2.48005  2.98733  4.05670  2.70648  3.64484  2.83080  2.95569  1.84180  2.91989  3.05822  5.47554  4.11623   1231 - -
          2.68618  4.42225  2.77519  2.73123  3.46354  2.40513  3.72494  3.29354  2.67741  2.69355  4.24690  2.90347  2.73739  3.18146  2.89801  2.37887  2.77519  2.98518  4.58477  3.61503
          0.07083  4.43821  2.87236  0.61958  0.77255  0.48576  0.95510
    865   2.28845  5.11894  2.16616  1.99243  4.42517  3.45179  3.66880  3.88484  2.43353  2.95987  4.17425  2.93376  3.86224  2.42360  2.92260  2.67439  2.93205  3.24225  5.57576  4.18384   1232 - -
          2.68618  4.42225  2.77519  2.73123  3.46354  2.40513  3.72494  3.29354  2.67741  2.69355  4.24690  2.90347  2.73739  3.18146  2.89801  2.37887  2.77519  2.98518  4.58477  3.61503
          0.01867  4.38605  5.10839  0.61958  0.77255  0.56432  0.84107
    866   2.59480  5.10469  2.16348  2.17434  4.41517  3.00416  3.65400  3.87824  2.41059  3.24080  3.50250  2.93234  3.65455  2.62167  2.89886  2.19038  2.91148  3.47716  5.55998  4.16865   1233 - -
[truncated: 53,741 more chars]
