# Supplementary material for: Potential Conservation of Circadian Clock Proteins in the phylum Nematoda as Revealed by Bioinformatic Searches
Source: PLoS One. 2014 Nov 14;9(11):e112871. doi: 10.1371/journal.pone.0112871 (PMC4232591; doi:10.1371/journal.pone.0112871)
Supplement: File S1 — HMM profiles used in this work and HMMsearch results. (ZIP) [file pone.0112871.s007.zip › HMMs-CE/Neurospora/FRH_AAW32908-aln.fasta.hmm]

HMMER3/b [3.0 | March 2010]
NAME  FRH_AAW32908-aln
LENG  1089
ALPH  amino
RF    no
CS    no
MAP   yes
DATE  Wed Mar 19 13:59:43 2014
NSEQ  29
EFFN  0.577026
CKSUM 4082205364
STATS LOCAL MSV      -12.8381  0.69540
STATS LOCAL VITERBI  -13.8646  0.69540
STATS LOCAL FORWARD   -7.1476  0.69540
HMM          A        C        D        E        F        G        H        I        K        L        M        N        P        Q        R        S        T        V        W        Y   
            m->m     m->i     m->d     i->m     i->i     d->m     d->d
  COMPO   2.56237  4.36214  2.90687  2.58907  3.27964  3.00387  3.74177  2.76174  2.63130  2.41880  3.58238  3.09666  3.37214  3.05461  2.88246  2.68220  2.90972  2.58731  4.77683  3.56712
          2.68619  4.42226  2.77514  2.73125  3.46346  2.40514  3.72496  3.29355  2.67742  2.69356  4.24640  2.90348  2.73741  3.18148  2.89802  2.37888  2.77521  2.98520  4.58478  3.61504
          0.08479  2.63472  4.65023  0.64383  0.74502  0.00000        *
      1   2.72252  4.31880  3.86735  3.35514  3.29170  3.44064  4.13405  2.26269  3.18238  2.05030  1.76130  3.65785  4.13769  3.52940  3.43782  3.04900  2.99806  2.27608  4.97121  3.74166      3 - -
          2.68618  4.42225  2.77519  2.73123  3.46354  2.40513  3.72494  3.29354  2.67741  2.69355  4.24690  2.90347  2.73739  3.18146  2.89801  2.37887  2.77519  2.98518  4.58477  3.61503
          0.02968  3.92789  4.65023  0.61958  0.77255  0.48576  0.95510
      2   2.67421  5.12808  1.12760  2.22415  4.53884  3.18110  3.84490  3.98100  2.88759  3.63155  4.55695  2.78063  3.83194  3.04538  3.43520  2.80600  3.18472  3.60263  5.80356  4.37314      4 - -
          2.68619  4.42226  2.77506  2.73121  3.46355  2.40512  3.72496  3.29355  2.67742  2.69356  4.24691  2.90348  2.73741  3.18147  2.89802  2.37888  2.77521  2.98519  4.58478  3.61504
          0.12831  2.19951  4.65023  0.38451  1.14188  0.48576  0.95510
      3   2.91582  5.46018  1.52329  1.51211  4.74607  3.19622  3.73920  4.25575  2.75177  3.77020  4.62812  2.66503  3.81626  2.90755  3.33939  2.80358  3.20440  3.83819  5.92458  4.43124      6 - -
          2.68618  4.42225  2.77519  2.73123  3.46354  2.40513  3.72494  3.29354  2.67741  2.69355  4.24690  2.90347  2.73739  3.18146  2.89801  2.37887  2.77519  2.98518  4.58477  3.61503
          0.02968  3.92789  4.65023  0.61958  0.77255  0.48576  0.95510
      4   3.21120  4.61765  4.54036  4.00679  3.04957  4.35007  4.64323  2.17909  3.79362  0.95488  2.45185  4.30570  4.59980  4.03960  3.97150  3.71018  3.44710  2.27902  5.08585  3.93635      7 - -
          2.68618  4.42225  2.77519  2.73123  3.46354  2.40513  3.72494  3.29354  2.67741  2.69355  4.24690  2.90347  2.73739  3.18146  2.89801  2.37887  2.77519  2.98518  4.58477  3.61503
          0.02968  3.92789  4.65023  0.61958  0.77255  0.48576  0.95510
      5   3.32897  4.71448  4.31466  4.03966  0.92525  4.00582  3.90204  2.84581  3.94529  2.20309  3.56777  4.08167  4.46315  4.09800  4.05133  3.59608  3.63013  2.84057  4.13466  2.49472      8 - -
          2.68618  4.42225  2.77519  2.73123  3.46354  2.40513  3.72494  3.29354  2.67741  2.69355  4.24690  2.90347  2.73739  3.18146  2.89801  2.37887  2.77519  2.98518  4.58477  3.61503
          0.02968  3.92789  4.65023  0.61958  0.77255  0.48576  0.95510
      6   2.68192  5.37479  1.38678  1.83070  4.68120  3.19703  3.73004  4.15388  2.72880  3.69669  4.55003  2.67402  3.80874  2.89707  3.30624  2.77699  3.16198  3.74782  5.88042  4.39636      9 - -
          2.68618  4.42225  2.77519  2.73123  3.46354  2.40513  3.72494  3.29354  2.67741  2.69355  4.24690  2.90347  2.73739  3.18146  2.89801  2.37887  2.77519  2.98518  4.58477  3.61503
          0.02968  3.92789  4.65023  0.61958  0.77255  0.48576  0.95510
      7   2.85178  4.37900  4.20195  3.86675  3.59063  3.78114  4.65891  2.04793  3.73537  2.26802  3.54734  4.04769  4.33853  4.09116  3.94254  3.28812  3.21196  0.95786  5.38445  4.11952     10 - -
          2.68618  4.42225  2.77519  2.73123  3.46354  2.40513  3.72494  3.29354  2.67741  2.69355  4.24690  2.90347  2.73739  3.18146  2.89801  2.37887  2.77519  2.98518  4.58477  3.61503
          0.02968  3.92789  4.65023  0.61958  0.77255  0.48576  0.95510
      8   3.32897  4.71448  4.31466  4.03966  0.92525  4.00582  3.90204  2.84581  3.94529  2.20309  3.56777  4.08167  4.46315  4.09800  4.05133  3.59608  3.63013  2.84057  4.13466  2.49472     11 - -
          2.68618  4.42225  2.77519  2.73123  3.46354  2.40513  3.72494  3.29354  2.67741  2.69355  4.24690  2.90347  2.73739  3.18146  2.89801  2.37887  2.77519  2.98518  4.58477  3.61503
          0.02968  3.92789  4.65023  0.61958  0.77255  0.48576  0.95510
      9   2.90662  5.43869  1.68002  1.39673  4.72650  3.20083  3.73557  4.23212  2.73695  3.74984  4.60561  2.67179  3.81574  2.90293  3.31664  2.79867  3.19347  3.81760  5.90452  4.41833     12 - -
          2.68618  4.42225  2.77519  2.73123  3.46354  2.40513  3.72494  3.29354  2.67741  2.69355  4.24690  2.90347  2.73739  3.18146  2.89801  2.37887  2.77519  2.98518  4.58477  3.61503
          0.02968  3.92789  4.65023  0.61958  0.77255  0.48576  0.95510
     10   2.60742  5.19955  2.01084  1.92180  4.49625  2.66421  3.63424  3.97304  2.30475  3.48790  4.28715  2.73354  3.77854  2.69241  3.01754  2.67038  2.98600  3.57000  5.65897  4.22824     13 - -
          2.68618  4.42225  2.77519  2.73123  3.46354  2.40513  3.72494  3.29354  2.67741  2.69355  4.24690  2.90347  2.73739  3.18146  2.89801  2.37887  2.77519  2.98518  4.58477  3.61503
          0.02968  3.92789  4.65023  0.61958  0.77255  0.48576  0.95510
     11   2.65077  4.94502  2.77839  2.34917  4.26680  3.25024  3.59726  3.69743  2.14454  3.24597  4.05155  2.64595  3.20109  2.14500  2.72048  2.64646  2.74869  3.33582  5.42978  4.08504     14 - -
          2.68618  4.42225  2.77519  2.73123  3.46354  2.40513  3.72494  3.29354  2.67741  2.69355  4.24690  2.90347  2.73739  3.18146  2.89801  2.37887  2.77519  2.98518  4.58477  3.61503
          0.02968  3.92789  4.65023  0.61958  0.77255  0.48576  0.95510
     12   2.17418  4.36937  3.13543  2.71392  3.98427  2.92900  3.84404  3.35856  2.71897  3.03401  3.88222  3.09705  2.12136  2.93952  3.10470  2.52083  2.56310  2.83915  5.32063  4.05362     15 - -
          2.68618  4.42225  2.77519  2.73123  3.46354  2.40513  3.72494  3.29354  2.67741  2.69355  4.24690  2.90347  2.73739  3.18146  2.89801  2.37887  2.77519  2.98518  4.58477  3.61503
          0.02968  3.92789  4.65023  0.61958  0.77255  0.48576  0.95510
     13   2.56789  4.99659  2.60929  2.14537  4.29679  2.97530  3.56904  3.74832  2.28769  3.28018  4.06209  2.82456  3.61219  2.48386  2.47951  2.45413  2.84793  3.36547  5.45626  4.07679     16 - -
          2.68618  4.42225  2.77519  2.73123  3.46354  2.40513  3.72494  3.29354  2.67741  2.69355  4.24690  2.90347  2.73739  3.18146  2.89801  2.37887  2.77519  2.98518  4.58477  3.61503
          0.02968  3.92789  4.65023  0.61958  0.77255  0.48576  0.95510
     14   1.84489  4.58993  2.79359  2.49048  4.06173  2.84222  3.72445  3.47121  2.41382  3.09886  3.92817  2.96258  3.37567  2.90641  3.01177  2.50751  2.73788  3.11160  5.35319  4.04209     17 - -
          2.68618  4.42225  2.77519  2.73123  3.46354  2.40513  3.72494  3.29354  2.67741  2.69355  4.24690  2.90347  2.73739  3.18146  2.89801  2.37887  2.77519  2.98518  4.58477  3.61503
          0.02968  3.92789  4.65023  0.61958  0.77255  0.48576  0.95510
     15   2.45728  4.78994  2.75605  2.30626  4.03835  3.28594  3.49383  3.45868  2.39609  3.05618  3.86920  2.89355  2.88223  2.55837  2.85934  2.52678  2.80737  2.93555  5.29415  3.79812     18 - -
          2.68618  4.42225  2.77519  2.73123  3.46354  2.40513  3.72494  3.29354  2.67741  2.69355  4.24690  2.90347  2.73739  3.18146  2.89801  2.37887  2.77519  2.98518  4.58477  3.61503
          0.08641  3.92789  2.76307  0.61958  0.77255  0.48576  0.95510
     16   2.40061  4.68850  2.88372  2.42573  3.94584  3.28382  3.49916  3.25126  2.17848  2.96995  3.79770  2.93162  3.77653  2.72456  2.83559  2.32967  2.68047  2.96963  5.22588  3.90908     19 - -
          2.68623  4.42230  2.77520  2.73122  3.46359  2.40515  3.72499  3.29353  2.67746  2.69353  4.24695  2.90347  2.73728  3.18130  2.89796  2.37887  2.77524  2.98518  4.58482  3.61508
          0.25788  1.91587  2.52453  0.88690  0.53091  0.51467  0.91055
     17   2.15158  4.63041  2.67691  2.35106  4.05059  2.98582  3.67089  3.46467  2.46310  3.08483  3.91516  2.89012  3.16704  2.84909  2.97754  2.30529  2.80040  3.11254  5.33640  4.01270     26 - -
          2.68618  4.42225  2.77519  2.73123  3.46354  2.40513  3.72494  3.29354  2.67741  2.69355  4.24690  2.90347  2.73739  3.18146  2.89801  2.37887  2.77519  2.98518  4.58477  3.61503
          0.03326  3.81589  4.53824  0.61958  0.77255  0.58313  0.81679
     18   2.50697  4.57844  2.84922  2.36474  3.88313  3.09279  3.64212  3.14062  2.48952  2.92184  3.76095  2.87965  3.58436  2.82864  2.92721  2.17956  2.71978  2.82285  5.19843  3.89221     27 - -
          2.68618  4.42225  2.77519  2.73123  3.46354  2.40513  3.72494  3.29354  2.67741  2.69355  4.24690  2.90347  2.73739  3.18146  2.89801  2.37887  2.77519  2.98518  4.58477  3.61503
          0.03326  3.81589  4.53824  0.61958  0.77255  0.58313  0.81679
     19   2.60229  4.95821  2.43765  2.06234  4.24394  3.30539  3.44527  3.68997  2.23775  3.23548  4.02875  2.79684  3.34775  2.68878  2.67188  2.54102  2.83937  3.21255  5.42426  4.04867     28 - -
          2.68618  4.42225  2.77519  2.73123  3.46354  2.40513  3.72494  3.29354  2.67741  2.69355  4.24690  2.90347  2.73739  3.18146  2.89801  2.37887  2.77519  2.98518  4.58477  3.61503
          0.03326  3.81589  4.53824  0.61958  0.77255  0.56268  0.84323
     20   2.41043  4.94362  2.37947  2.12879  4.23437  3.10382  3.58849  3.67925  2.36625  3.24011  4.04360  2.71403  3.40105  2.66559  2.90854  2.47300  2.76739  3.31343  5.44613  4.06535     29 - -
          2.68618  4.42225  2.77519  2.73123  3.46354  2.40513  3.72494  3.29354  2.67741  2.69355  4.24690  2.90347  2.73739  3.18146  2.89801  2.37887  2.77519  2.98518  4.58477  3.61503
          0.03277  3.83051  4.55286  0.61958  0.77255  0.57153  0.83163
     21   2.28650  4.77418  2.74795  2.10401  4.08608  3.18683  3.61108  3.50322  2.34792  3.10045  3.92328  2.78718  3.62021  2.77045  2.78232  2.50146  2.68713  3.16533  5.33398  3.99879     30 - -
          2.68618  4.42225  2.77519  2.73123  3.46354  2.40513  3.72494  3.29354  2.67741  2.69355  4.24690  2.90347  2.73739  3.18146  2.89801  2.37887  2.77519  2.98518  4.58477  3.61503
          0.03277  3.83051  4.55286  0.61958  0.77255  0.57153  0.83163
     22   2.22026  4.51090  3.00895  2.53595  3.98065  3.23002  3.69000  3.38247  2.49004  3.01410  3.84654  2.84093  3.09312  2.87464  2.58702  2.36754  2.52377  3.03181  5.26921  3.97766     31 - -
          2.68618  4.42225  2.77519  2.73123  3.46354  2.40513  3.72494  3.29354  2.67741  2.69355  4.24690  2.90347  2.73739  3.18146  2.89801  2.37887  2.77519  2.98518  4.58477  3.61503
          0.03277  3.83051  4.55286  0.61958  0.77255  0.57153  0.83163
     23   2.57298  4.74871  2.87967  2.21801  4.02173  3.24424  3.58830  3.42902  2.16567  3.03187  3.85531  2.90253  3.23719  2.74541  2.71648  2.55932  2.71064  2.87875  5.26909  3.94725     32 - -
          2.68618  4.42225  2.77519  2.73123  3.46354  2.40513  3.72494  3.29354  2.67741  2.69355  4.24690  2.90347  2.73739  3.18146  2.89801  2.37887  2.77519  2.98518  4.58477  3.61503
          0.03277  3.83051  4.55286  0.61958  0.77255  0.57153  0.83163
     24   2.49433  4.68517  2.85711  2.41341  3.82349  3.14898  3.59609  3.35965  2.27353  2.97578  3.80162  2.91911  2.93383  2.75978  2.64566  2.59006  2.72832  2.97880  5.22802  3.90927     33 - -
          2.68618  4.42225  2.77519  2.73123  3.46354  2.40513  3.72494  3.29354  2.67741  2.69355  4.24690  2.90347  2.73739  3.18146  2.89801  2.37887  2.77519  2.98518  4.58477  3.61503
          0.03277  3.83051  4.55286  0.61958  0.77255  0.57153  0.83163
     25   2.40611  4.77800  2.71517  2.34959  4.03872  3.12957  3.47280  3.45896  2.32590  2.98219  3.86615  2.82696  3.63809  2.61206  2.72607  2.50674  2.62328  3.12735  5.28650  3.94722     34 - -
          2.68618  4.42234  2.77524  2.73127  3.46363  2.40521  3.72503  3.29358  2.67703  2.69364  4.24698  2.90355  2.73737  3.18151  2.89798  2.37872  2.77523  2.98523  4.58486  3.61512
          0.41883  1.53368  2.06795  1.06520  0.42260  0.57153  0.83163
     26   2.62199  4.80101  2.73504  2.38115  4.12424  3.32405  3.56225  3.53333  2.08528  3.10804  3.94057  2.81496  3.36395  2.71815  2.24297  2.57954  2.86163  3.20115  5.30496  4.00029     41 - -
          2.68618  4.42225  2.77519  2.73123  3.46354  2.40513  3.72494  3.29354  2.67741  2.69355  4.24690  2.90347  2.73739  3.18146  2.89801  2.37887  2.77519  2.98518  4.58477  3.61503
          0.03714  3.70732  4.42966  0.61958  0.77255  0.45505  1.00625
     27   2.51664  4.90066  2.79622  2.37799  4.20126  3.37598  3.47285  3.62013  1.84092  3.17670  3.98938  2.82040  3.79405  2.65293  2.54753  2.53592  2.77890  3.27517  5.36591  4.04031     42 - -
          2.68618  4.42225  2.77519  2.73123  3.46354  2.40513  3.72494  3.29354  2.67741  2.69355  4.24690  2.90347  2.73739  3.18146  2.89801  2.37887  2.77519  2.98518  4.58477  3.61503
          0.03135  3.87398  4.59632  0.61958  0.77255  0.53518  0.88084
     28   2.81166  4.98186  3.14776  2.57804  4.37294  3.49741  3.56808  3.74869  1.63417  3.25683  4.09729  2.92539  3.67726  2.70650  1.85296  2.81943  2.92368  3.41656  5.37530  4.13744     43 - -
          2.68618  4.42225  2.77519  2.73123  3.46354  2.40513  3.72494  3.29354  2.67741  2.69355  4.24690  2.90347  2.73739  3.18146  2.89801  2.37887  2.77519  2.98518  4.58477  3.61503
          0.03135  3.87398  4.59632  0.61958  0.77255  0.53518  0.88084
     29   2.64876  5.14787  1.95621  2.00513  4.44663  3.05347  3.61109  3.91532  2.19988  3.43553  4.23586  2.73375  3.76387  2.74896  2.86688  2.59576  2.95639  3.51950  5.60801  4.19081     44 - -
          2.68618  4.42225  2.77519  2.73123  3.46354  2.40513  3.72494  3.29354  2.67741  2.69355  4.24690  2.90347  2.73739  3.18146  2.89801  2.37887  2.77519  2.98518  4.58477  3.61503
          0.04621  3.87398  3.71403  0.61958  0.77255  0.53518  0.88084
     30   2.50400  4.95057  2.74623  2.38971  4.27302  3.38796  3.56783  3.68830  1.80995  3.22606  4.04052  2.82085  3.80714  2.65389  2.29268  2.67905  2.90715  3.33808  5.39209  4.07638     45 - -
          2.68618  4.42225  2.77519  2.73123  3.46354  2.40513  3.72494  3.29354  2.67741  2.69355  4.24690  2.90347  2.73739  3.18146  2.89801  2.37887  2.77519  2.98518  4.58477  3.61503
          0.03181  3.85958  4.58193  0.61958  0.77255  0.54754  0.86363
     31   2.55854  4.69962  2.86400  2.43149  3.99891  3.34508  3.61206  3.40266  2.14065  3.01559  3.84296  2.86233  3.77522  2.77588  2.70966  2.28380  2.56467  2.91248  5.25965  3.94570     46 - -
          2.68618  4.42225  2.77519  2.73123  3.46354  2.40513  3.72494  3.29354  2.67741  2.69355  4.24690  2.90347  2.73739  3.18146  2.89801  2.37887  2.77519  2.98518  4.58477  3.61503
          0.03181  3.85958  4.58193  0.61958  0.77255  0.52652  0.89320
     32   2.53823  4.83892  2.90547  2.45379  4.22916  3.09806  3.61157  3.63564  1.72314  3.19698  4.02337  2.85108  3.81041  2.76154  2.47411  2.51394  2.90340  3.28610  5.37875  4.08184     47 - -
          2.68619  4.42226  2.77520  2.73124  3.46355  2.40514  3.72495  3.29355  2.67737  2.69347  4.24691  2.90344  2.73741  3.18147  2.89802  2.37888  2.77520  2.98519  4.58478  3.61504
          0.12113  2.26342  4.59632  0.40514  1.09925  0.45606  1.00452
     33   2.75300  4.91422  2.95552  2.52994  4.23038  3.46436  3.60662  3.60768  1.49705  2.95733  4.02534  3.00765  3.87570  2.75609  2.37645  2.77363  2.89008  3.29041  5.35428  4.07672     49 - -
          2.68618  4.42225  2.77519  2.73123  3.46354  2.40513  3.72494  3.29354  2.67741  2.69355  4.24690  2.90347  2.73739  3.18146  2.89801  2.37887  2.77519  2.98518  4.58477  3.61503
          0.02968  3.92789  4.65023  0.61958  0.77255  0.48576  0.95510
     34   2.57002  4.73025  3.18934  2.65291  4.01216  3.44513  3.65447  3.45200  2.21964  3.05484  3.92566  3.09002  3.88158  2.83773  1.63745  2.60745  2.94232  3.14999  5.23682  3.64394     50 - -
          2.68618  4.42225  2.77519  2.73123  3.46354  2.40513  3.72494  3.29354  2.67741  2.69355  4.24690  2.90347  2.73739  3.18146  2.89801  2.37887  2.77519  2.98518  4.58477  3.61503
          0.02968  3.92789  4.65023  0.61958  0.77255  0.48576  0.95510
     35   2.54485  5.04332  2.58919  2.21960  4.35431  3.35384  3.59152  3.79073  1.80426  3.31915  4.12074  2.84366  3.79843  2.41866  2.71274  2.66525  2.85098  3.41936  5.48608  4.12777     51 - -
          2.68618  4.42225  2.77519  2.73123  3.46354  2.40513  3.72494  3.29354  2.67741  2.69355  4.24690  2.90347  2.73739  3.18146  2.89801  2.37887  2.77519  2.98518  4.58477  3.61503
          0.02968  3.92789  4.65023  0.61958  0.77255  0.48576  0.95510
     36   1.21205  4.13987  3.61390  3.27894  3.98334  3.05508  4.24580  2.93850  3.22582  2.91216  3.91304  3.41081  3.77051  3.55369  3.50078  2.50229  2.61801  2.44458  5.47486  4.25776     52 - -
          2.68618  4.42225  2.77519  2.73123  3.46354  2.40513  3.72494  3.29354  2.67741  2.69355  4.24690  2.90347  2.73739  3.18146  2.89801  2.37887  2.77519  2.98518  4.58477  3.61503
          0.02968  3.92789  4.65023  0.61958  0.77255  0.48576  0.95510
     37   2.63676  4.97079  2.00649  2.25266  4.35900  3.24794  3.65578  3.81628  2.51417  3.37135  4.17477  2.32700  3.56579  2.80167  3.01688  2.29837  2.83284  3.27923  5.56458  4.16946     53 - -
          2.68619  4.42226  2.77512  2.73124  3.46355  2.40514  3.72495  3.29355  2.67742  2.69356  4.24691  2.90348  2.73732  3.18147  2.89802  2.37888  2.77520  2.98519  4.58478  3.61504
          0.09722  2.87122  3.32396  0.63862  0.75082  0.48576  0.95510
     38   2.32574  4.57663  2.86909  2.24955  3.98790  2.32463  3.72304  3.35868  2.58247  3.02561  3.87234  2.87076  3.77340  2.91757  3.00882  2.60112  2.81689  2.67035  5.30296  3.99844     56 - -
          2.68618  4.42225  2.77519  2.73123  3.46354  2.40513  3.72494  3.29354  2.67741  2.69355  4.24690  2.90347  2.73739  3.18146  2.89801  2.37887  2.77519  2.98518  4.58477  3.61503
          0.03050  3.90108  4.62343  0.61958  0.77255  0.49400  0.94207
     39   2.28884  4.96687  2.38630  1.95958  4.24371  3.21383  3.21870  3.54454  2.41597  3.24940  4.05063  2.81052  3.76655  2.73871  2.90328  2.61476  2.87295  3.32494  5.45200  4.07176     57 - -
          2.68618  4.42225  2.77519  2.73123  3.46354  2.40513  3.72494  3.29354  2.67741  2.69355  4.24690  2.90347  2.73739  3.18146  2.89801  2.37887  2.77519  2.98518  4.58477  3.61503
          0.03016  3.91223  4.63457  0.61958  0.77255  0.50065  0.93175
     40   2.70363  4.19557  4.02134  3.45406  3.28435  3.82280  4.16053  1.98709  3.35111  2.02837  2.50691  3.74206  4.18051  3.61553  3.59662  2.98188  2.77096  1.77049  4.91835  3.72489     58 - -
          2.68618  4.42225  2.77519  2.73123  3.46354  2.40513  3.72494  3.29354  2.67741  2.69355  4.24690  2.90347  2.73739  3.18146  2.89801  2.37887  2.77519  2.98518  4.58477  3.61503
          0.03016  3.91223  4.63457  0.61958  0.77255  0.50065  0.93175
     41   2.31106  4.87261  2.68244  2.36177  4.22597  3.32181  3.62660  3.64136  1.87658  3.21974  4.03651  2.57712  3.78779  2.77501  2.78716  2.64105  2.75360  3.28479  5.42314  4.08316     59 - -
          2.68618  4.42225  2.77519  2.73123  3.46354  2.40513  3.72494  3.29354  2.67741  2.69355  4.24690  2.90347  2.73739  3.18146  2.89801  2.37887  2.77519  2.98518  4.58477  3.61503
          0.03016  3.91223  4.63457  0.61958  0.77255  0.50065  0.93175
     42   2.62719  5.12831  2.15741  2.09544  4.43390  2.74200  3.62277  3.90462  2.37641  3.42982  4.22646  2.32826  3.57381  2.76009  2.99660  2.52513  2.94738  3.50686  5.60832  4.18879     60 - -
          2.68618  4.42225  2.77519  2.73123  3.46354  2.40513  3.72494  3.29354  2.67741  2.69355  4.24690  2.90347  2.73739  3.18146  2.89801  2.37887  2.77519  2.98518  4.58477  3.61503
          0.05822  3.91223  3.30876  0.61958  0.77255  0.50065  0.93175
     43   2.52631  4.73631  2.86091  2.33829  4.02137  2.71259  3.61961  3.42924  2.24470  2.93628  3.86682  2.86057  3.78290  2.72401  2.82741  2.54334  2.50158  3.10732  5.28355  3.96343     61 - -
          2.68618  4.42225  2.77519  2.73123  3.46354  2.40513  3.72494  3.29354  2.67741  2.69355  4.24690  2.90347  2.73739  3.18146  2.89801  2.37887  2.77519  2.98518  4.58477  3.61503
          0.03100  3.88501  4.60735  0.61958  0.77255  0.52548  0.89471
     44   2.10929  4.56129  2.88454  2.49376  3.91035  2.99361  3.67526  3.30906  2.52781  2.95093  3.78800  2.81456  3.45203  2.74195  2.96451  2.58021  2.66750  2.73369  5.22645  3.92345     62 - -
          2.68618  4.42225  2.77519  2.73123  3.46354  2.40513  3.72494  3.29354  2.67741  2.69355  4.24690  2.90347  2.73739  3.18146  2.89801  2.37887  2.77519  2.98518  4.58477  3.61503
          0.13376  3.88501  2.25712  0.61958  0.77255  0.52548  0.89471
     45   2.11047  4.64654  2.58450  2.38766  3.97329  3.00418  3.63942  3.24476  2.41269  3.00671  3.84518  2.88992  3.74830  2.74881  2.92791  2.54096  2.80323  3.04838  5.27001  3.94953     63 - -
          2.68618  4.42225  2.77519  2.73123  3.46354  2.40513  3.72494  3.29354  2.67741  2.69355  4.24690  2.90347  2.73739  3.18146  2.89801  2.37887  2.77519  2.98518  4.58477  3.61503
          0.08354  3.78555  2.85680  0.61958  0.77255  0.60625  0.78831
     46   2.32024  4.67691  2.66918  2.32493  3.94093  3.30796  3.60209  3.33229  2.32089  2.96595  3.80592  2.81589  3.75469  2.69311  2.85050  2.60546  2.69125  2.83600  5.23023  3.91270     64 - -
          2.68618  4.42225  2.77519  2.73123  3.46354  2.40513  3.72494  3.29354  2.67741  2.69355  4.24690  2.90347  2.73739  3.18146  2.89801  2.37887  2.77519  2.98518  4.58477  3.61503
          0.06962  3.73800  3.13616  0.61958  0.77255  0.64013  0.74913
     47   2.42031  4.87687  2.07068  2.04946  4.26016  2.77538  3.63801  3.67864  2.55641  3.28384  4.12345  2.71464  3.71073  2.81026  3.05806  2.60551  2.79753  3.31077  5.51386  4.12792     65 - -
          2.68570  4.42239  2.77531  2.73130  3.46368  2.40514  3.72493  3.29340  2.67755  2.69369  4.24679  2.90349  2.73728  3.18131  2.89811  2.37901  2.77519  2.98501  4.58491  3.61517
          0.25445  1.54778  4.42794  1.52369  0.24578  0.40182  1.10595
     48   2.39911  4.74490  2.74925  2.35707  4.03920  3.07730  3.61200  3.45856  2.38641  3.00608  3.87450  2.79032  3.08118  2.76586  2.88774  2.40029  2.70538  2.99531  5.30126  3.96426     85 - -
          2.68618  4.42225  2.77519  2.73123  3.46354  2.40513  3.72494  3.29354  2.67741  2.69355  4.24690  2.90347  2.73739  3.18146  2.89801  2.37887  2.77519  2.98518  4.58477  3.61503
          0.02999  3.91770  4.64005  0.61958  0.77255  0.49550  0.93974
     49   2.55240  4.97776  2.46210  2.14273  4.26828  3.16504  3.57100  3.72027  2.24958  3.26118  4.04445  2.62784  3.62098  2.60342  2.84420  2.51896  2.73171  3.11442  5.44734  4.06329     86 - -
          2.68618  4.42225  2.77519  2.73123  3.46354  2.40513  3.72494  3.29354  2.67741  2.69355  4.24690  2.90347  2.73739  3.18146  2.89801  2.37887  2.77519  2.98518  4.58477  3.61503
          0.02999  3.91770  4.64005  0.61958  0.77255  0.49550  0.93974
     50   2.47557  4.96483  2.70765  2.13040  4.25657  3.34032  3.57002  3.70176  2.20539  3.24438  4.03201  2.67388  3.26014  2.51107  2.74155  2.59357  2.67694  3.32881  5.42977  4.05777     87 - -
          2.68618  4.42225  2.77519  2.73123  3.46354  2.40513  3.72494  3.29354  2.67741  2.69355  4.24690  2.90347  2.73739  3.18146  2.89801  2.37887  2.77519  2.98518  4.58477  3.61503
          0.02999  3.91770  4.64005  0.61958  0.77255  0.49550  0.93974
     51   2.48243  4.94083  2.44383  2.22154  4.23015  2.97621  3.58313  3.67445  2.24091  3.22931  4.02150  2.82652  3.75912  2.60196  2.85912  2.44537  2.67425  3.21674  5.42758  4.05244     88 - -
          2.68618  4.42225  2.77519  2.73123  3.46354  2.40513  3.72494  3.29354  2.67741  2.69355  4.24690  2.90347  2.73739  3.18146  2.89801  2.37887  2.77519  2.98518  4.58477  3.61503
          0.02999  3.91770  4.64005  0.61958  0.77255  0.49550  0.93974
     52   2.48644  4.96546  2.41648  2.04656  4.25483  3.32283  3.57662  3.57151  2.37009  3.25106  4.03782  2.64887  3.60894  2.61251  2.85809  2.49528  2.75793  3.23833  5.44252  4.06038     89 - -
          2.68618  4.42225  2.77519  2.73123  3.46354  2.40513  3.72494  3.29354  2.67741  2.69355  4.24690  2.90347  2.73739  3.18146  2.89801  2.37887  2.77519  2.98518  4.58477  3.61503
          0.02999  3.91770  4.64005  0.61958  0.77255  0.49550  0.93974
     53   2.75735  5.16845  1.56794  2.13142  4.42894  3.25520  3.48855  3.91591  2.54891  3.24549  4.27801  2.66182  3.61310  2.73739  3.06431  2.70216  3.01825  3.53537  5.63528  4.20833     90 - -
          2.68618  4.42225  2.77519  2.73123  3.46354  2.40513  3.72494  3.29354  2.67741  2.69355  4.24690  2.90347  2.73739  3.18146  2.89801  2.37887  2.77519  2.98518  4.58477  3.61503
          0.02999  3.91770  4.64005  0.61958  0.77255  0.49550  0.93974
     54   2.23207  4.35140  3.26184  2.66824  3.59426  3.11849  3.74727  2.80017  2.68247  2.65306  3.52998  3.07316  3.83486  3.01383  2.99228  2.61194  2.52858  2.33111  4.99850  3.74496     91 - -
          2.68618  4.42225  2.77519  2.73123  3.46354  2.40513  3.72494  3.29354  2.67741  2.69355  4.24690  2.90347  2.73739  3.18146  2.89801  2.37887  2.77519  2.98518  4.58477  3.61503
          0.02999  3.91770  4.64005  0.61958  0.77255  0.49550  0.93974
     55   2.49519  5.02200  2.17596  2.03474  4.31623  3.21804  3.59616  3.77144  2.41404  3.31313  4.10436  2.73386  3.62176  2.58597  2.91246  2.56114  2.81572  3.18092  5.50172  4.10730     92 - -
          2.68618  4.42225  2.77519  2.73123  3.46354  2.40513  3.72494  3.29354  2.67741  2.69355  4.24690  2.90347  2.73739  3.18146  2.89801  2.37887  2.77519  2.98518  4.58477  3.61503
          0.02999  3.91770  4.64005  0.61958  0.77255  0.49550  0.93974
     56   2.46893  4.19871  3.62025  3.06059  3.33971  3.57038  3.89141  2.38238  2.96476  2.30601  2.30454  3.21026  3.96785  3.27519  3.26741  2.73026  2.81018  2.26256  4.84268  3.62097     93 - -
          2.68616  4.42228  2.77520  2.73127  3.46357  2.40514  3.72490  3.29357  2.67739  2.69358  4.24693  2.90329  2.73743  3.18145  2.89804  2.37890  2.77510  2.98522  4.58480  3.61506
          0.05887  3.04677  4.64005  1.18842  0.36342  0.47973  0.96483
     57   2.20478  4.64967  2.73560  2.44656  4.02588  3.00378  3.65850  3.44128  2.44796  3.05625  3.87520  2.87596  3.36068  2.82372  2.94412  2.37679  2.55754  2.95410  5.30553  3.98191    103 - -
          2.68618  4.42225  2.77519  2.73123  3.46354  2.40513  3.72494  3.29354  2.67741  2.69355  4.24690  2.90347  2.73739  3.18146  2.89801  2.37887  2.77519  2.98518  4.58477  3.61503
          0.02968  3.92789  4.65023  0.61958  0.77255  0.48576  0.95510
     58   2.56217  4.99043  1.92839  2.20819  4.31742  3.15320  3.63596  3.76608  2.43639  3.32476  4.12984  2.70276  3.77025  2.78047  2.98553  2.35775  2.83923  3.21810  5.52659  4.13626    104 - -
          2.68618  4.42225  2.77519  2.73123  3.46354  2.40513  3.72494  3.29354  2.67741  2.69355  4.24690  2.90347  2.73739  3.18146  2.89801  2.37887  2.77519  2.98518  4.58477  3.61503
          0.02968  3.92789  4.65023  0.61958  0.77255  0.48576  0.95510
     59   2.06047  4.54151  2.89668  2.48781  3.86050  2.95111  3.69536  3.24351  2.48905  2.90416  3.75044  3.00574  3.78879  2.89529  2.99181  2.51087  2.68855  2.62259  5.19542  3.90121    105 - -
          2.68618  4.42225  2.77519  2.73123  3.46354  2.40513  3.72494  3.29354  2.67741  2.69355  4.24690  2.90347  2.73739  3.18146  2.89801  2.37887  2.77519  2.98518  4.58477  3.61503
          0.02968  3.92789  4.65023  0.61958  0.77255  0.48576  0.95510
     60   2.41628  4.87596  2.39950  2.17517  4.19628  3.10165  3.61248  3.63083  2.42942  3.20572  4.00722  2.84467  3.09800  2.75407  2.91257  2.59251  2.54122  3.17576  5.41943  4.05310    106 - -
          2.68618  4.42225  2.77519  2.73123  3.46354  2.40513  3.72494  3.29354  2.67741  2.69355  4.24690  2.90347  2.73739  3.18146  2.89801  2.37887  2.77519  2.98518  4.58477  3.61503
          0.02968  3.92789  4.65023  0.61958  0.77255  0.48576  0.95510
     61   2.42089  4.89907  2.62056  2.01894  4.18220  3.33312  3.59092  3.61793  2.38952  3.18709  3.98572  2.84487  3.33334  2.56898  2.86781  2.50245  2.78217  3.03806  5.39745  4.03155    107 - -
          2.68618  4.42225  2.77519  2.73123  3.46354  2.40513  3.72494  3.29354  2.67741  2.69355  4.24690  2.90347  2.73739  3.18146  2.89801  2.37887  2.77519  2.98518  4.58477  3.61503
          0.02968  3.92789  4.65023  0.61958  0.77255  0.48576  0.95510
     62   2.40818  4.72372  2.80981  2.34525  3.96686  3.25178  3.48505  3.31399  2.37655  2.99177  3.81204  2.87139  3.26718  2.76206  2.87377  2.52272  2.55200  2.85531  5.24513  3.91666    108 - -
          2.68618  4.42225  2.77519  2.73123  3.46354  2.40513  3.72494  3.29354  2.67741  2.69355  4.24690  2.90347  2.73739  3.18146  2.89801  2.37887  2.77519  2.98518  4.58477  3.61503
          0.02968  3.92789  4.65023  0.61958  0.77255  0.48576  0.95510
     63   2.27653  4.51341  3.07569  2.47626  3.81193  3.23520  3.69024  3.07334  2.55097  2.85745  3.70616  2.96174  3.79424  2.83314  2.97173  2.17501  2.58310  2.75860  5.15378  3.86673    109 - -
          2.68618  4.42225  2.77519  2.73123  3.46354  2.40513  3.72494  3.29354  2.67741  2.69355  4.24690  2.90347  2.73739  3.18146  2.89801  2.37887  2.77519  2.98518  4.58477  3.61503
          0.02968  3.92789  4.65023  0.61958  0.77255  0.48576  0.95510
     64   2.39715  4.53016  3.11844  2.51794  3.72046  3.43457  3.65265  2.92954  2.33283  2.62288  3.49593  3.03798  3.69692  2.81083  2.82494  2.52648  2.59286  2.78313  5.07272  3.78986    110 - -
          2.68618  4.42225  2.77519  2.73123  3.46354  2.40513  3.72494  3.29354  2.67741  2.69355  4.24690  2.90347  2.73739  3.18146  2.89801  2.37887  2.77519  2.98518  4.58477  3.61503
          0.02968  3.92789  4.65023  0.61958  0.77255  0.48576  0.95510
     65   2.39979  4.81546  2.53328  2.28974  4.08675  3.16099  3.58700  3.51348  2.35640  3.09938  3.60211  2.82434  3.55615  2.72883  2.85499  2.37749  2.74951  3.08816  5.32545  3.97546    111 - -
          2.68610  4.42233  2.77491  2.73114  3.46362  2.40507  3.72495  3.29362  2.67749  2.69363  4.24697  2.90337  2.73740  3.18144  2.89808  2.37892  2.77527  2.98526  4.58485  3.61511
          0.51325  1.58397  1.62813  0.95272  0.48726  0.48576  0.95510
     66   2.31528  4.83357  2.40294  1.96990  4.17384  2.98233  3.62750  3.59442  2.49480  3.19635  4.03719  2.76233  3.73073  2.68030  2.95796  2.54137  2.89149  3.24689  5.43015  4.07070    117 - -
          2.68618  4.42225  2.77519  2.73123  3.46354  2.40513  3.72494  3.29354  2.67741  2.69355  4.24690  2.90347  2.73739  3.18146  2.89801  2.37887  2.77519  2.98518  4.58477  3.61503
          0.03662  3.72119  4.44353  0.61958  0.77255  0.61760  0.77487
     67   2.49439  4.85053  2.34166  1.98945  4.15051  3.15684  3.59680  3.40560  2.44614  3.16619  3.98882  2.78141  3.58242  2.75407  2.92719  2.53497  2.78022  3.22092  5.39672  4.03148    118 - -
          2.68618  4.42225  2.77519  2.73123  3.46354  2.40513  3.72494  3.29354  2.67741  2.69355  4.24690  2.90347  2.73739  3.18146  2.89801  2.37887  2.77519  2.98518  4.58477  3.61503
          0.03564  3.74783  4.47018  0.61958  0.77255  0.57906  0.82195
     68   2.38248  4.87290  2.46516  2.06064  4.14219  3.28641  3.58859  3.56823  2.36117  3.02211  3.97245  2.75303  3.74875  2.68481  2.88077  2.51442  2.78223  3.22626  5.37905  4.01902    119 - -
          2.68618  4.42225  2.77519  2.73123  3.46354  2.40513  3.72494  3.29354  2.67741  2.69355  4.24690  2.90347  2.73739  3.18146  2.89801  2.37887  2.77519  2.98518  4.58477  3.61503
          0.03416  3.78953  4.51188  0.61958  0.77255  0.53495  0.88117
     69   2.46986  4.90964  2.14637  2.12363  4.21471  3.27019  3.60855  3.48364  2.45110  3.22603  4.03810  2.72610  3.74981  2.75733  2.94091  2.43464  2.72368  3.28490  5.44337  4.06798    120 - -
          2.68618  4.42225  2.77519  2.73123  3.46354  2.40513  3.72494  3.29354  2.67741  2.69355  4.24690  2.90347  2.73739  3.18146  2.89801  2.37887  2.77519  2.98518  4.58477  3.61503
          0.03245  3.84001  4.56236  0.61958  0.77255  0.50127  0.93079
     70   2.57314  5.03901  2.19572  1.88921  4.36582  2.89561  3.62349  3.82481  2.48243  3.36924  4.17122  2.75841  3.42367  2.76558  2.99390  2.53520  2.73469  3.43576  5.56131  4.15638    121 - -
          2.68618  4.42225  2.77519  2.73123  3.46354  2.40513  3.72494  3.29354  2.67741  2.69355  4.24690  2.90347  2.73739  3.18146  2.89801  2.37887  2.77519  2.98518  4.58477  3.61503
          0.03103  3.88396  4.60631  0.61958  0.77255  0.50493  0.92520
     71   2.64513  5.03423  2.14862  2.01118  4.31781  3.08312  3.47229  3.77452  2.41864  3.31617  4.11062  2.71917  3.59866  2.62381  2.91803  2.61493  2.88944  3.03610  5.50546  4.10899    122 - -
          2.68618  4.42225  2.77519  2.73123  3.46354  2.40513  3.72494  3.29354  2.67741  2.69355  4.24690  2.90347  2.73739  3.18146  2.89801  2.37887  2.77519  2.98518  4.58477  3.61503
          0.03059  3.89832  4.62066  0.61958  0.77255  0.46880  0.98283
     72   2.39721  4.89611  2.64569  2.12029  4.16848  3.06874  3.58157  3.60558  2.37494  3.17306  3.96940  2.73802  3.76249  2.51545  2.85337  2.52980  2.77829  3.08530  5.38279  3.84769    123 - -
          2.68618  4.42225  2.77519  2.73123  3.46354  2.40513  3.72494  3.29354  2.67741  2.69355  4.24690  2.90347  2.73739  3.18146  2.89801  2.37887  2.77519  2.98518  4.58477  3.61503
          0.02968  3.92789  4.65023  0.61958  0.77255  0.48576  0.95510
     73   2.55814  4.96386  2.40560  2.07654  4.25549  3.15513  3.37260  3.70551  2.36848  3.25147  4.03712  2.82094  3.52594  2.70472  2.80381  2.42885  2.67935  3.23055  5.44209  4.06044    124 - -
          2.68618  4.42225  2.77519  2.73123  3.46354  2.40513  3.72494  3.29354  2.67741  2.69355  4.24690  2.90347  2.73739  3.18146  2.89801  2.37887  2.77519  2.98518  4.58477  3.61503
          0.02968  3.92789  4.65023  0.61958  0.77255  0.48576  0.95510
     74   2.48846  4.80557  2.69244  2.25146  4.05967  3.27477  3.58081  3.48410  2.37375  2.92467  3.75049  2.83540  3.28453  2.67538  2.84229  2.41047  2.67462  3.14746  5.30286  3.82072    125 - -
          2.68618  4.42225  2.77519  2.73123  3.46354  2.40513  3.72494  3.29354  2.67741  2.69355  4.24690  2.90347  2.73739  3.18146  2.89801  2.37887  2.77519  2.98518  4.58477  3.61503
          0.02968  3.92789  4.65023  0.61958  0.77255  0.48576  0.95510
     75   2.54936  4.86643  2.68896  2.13075  4.16525  3.14153  3.61373  3.59560  2.41635  3.17463  3.98386  2.85879  3.77373  2.61596  2.81801  2.19181  2.54262  3.24449  5.39367  4.03845    126 - -
          2.68618  4.42225  2.77519  2.73123  3.46354  2.40513  3.72494  3.29354  2.67741  2.69355  4.24690  2.90347  2.73739  3.18146  2.89801  2.37887  2.77519  2.98518  4.58477  3.61503
          0.02968  3.92789  4.65023  0.61958  0.77255  0.48576  0.95510
     76   2.72012  5.13559  1.90012  1.94495  4.45120  3.25135  3.65462  3.91917  2.53935  3.45794  4.26726  2.67272  3.77957  2.80110  3.06282  2.18668  2.98483  3.36154  5.64322  4.21980    127 - -
          2.68618  4.42225  2.77519  2.73123  3.46354  2.40513  3.72494  3.29354  2.67741  2.69355  4.24690  2.90347  2.73739  3.18146  2.89801  2.37887  2.77519  2.98518  4.58477  3.61503
          0.02968  3.92789  4.65023  0.61958  0.77255  0.48576  0.95510
     77   2.39682  4.70701  2.83574  2.30474  3.98541  3.18312  3.62523  3.39688  2.44834  2.79882  3.83578  2.81190  3.35568  2.78894  2.90503  2.39102  2.54000  3.07412  5.26735  3.94056    128 - -
          2.68618  4.42225  2.77519  2.73123  3.46354  2.40513  3.72494  3.29354  2.67741  2.69355  4.24690  2.90347  2.73739  3.18146  2.89801  2.37887  2.77519  2.98518  4.58477  3.61503
          0.02968  3.92789  4.65023  0.61958  0.77255  0.48576  0.95510
     78   2.49734  5.00582  2.42643  2.16114  4.29517  3.31938  3.03904  3.75045  2.37696  3.28898  4.07447  2.53557  3.16344  2.66065  2.86713  2.59603  2.85864  3.27229  5.47341  4.08433    129 - -
          2.68618  4.42225  2.77519  2.73123  3.46354  2.40513  3.72494  3.29354  2.67741  2.69355  4.24690  2.90347  2.73739  3.18146  2.89801  2.37887  2.77519  2.98518  4.58477  3.61503
          0.02968  3.92789  4.65023  0.61958  0.77255  0.48576  0.95510
     79   2.62094  5.03254  2.39651  2.07673  4.32331  2.31881  3.46550  3.77445  2.48211  3.32966  4.14016  2.78654  3.78074  2.59737  2.97787  2.43948  2.93531  3.40489  5.53159  4.14010    130 - -
          2.68618  4.42225  2.77519  2.73123  3.46354  2.40513  3.72494  3.29354  2.67741  2.69355  4.24690  2.90347  2.73739  3.18146  2.89801  2.37887  2.77519  2.98518  4.58477  3.61503
          0.02968  3.92789  4.65023  0.61958  0.77255  0.48576  0.95510
     80   2.56395  4.97826  2.65403  2.23114  4.27249  3.34303  3.16870  3.72257  2.28704  3.17739  4.03880  2.67360  3.31322  2.33190  2.73864  2.53740  2.83430  3.34272  5.43663  4.05964    131 - -
          2.68618  4.42225  2.77519  2.73123  3.46354  2.40513  3.72494  3.29354  2.67741  2.69355  4.24690  2.90347  2.73739  3.18146  2.89801  2.37887  2.77519  2.98518  4.58477  3.61503
          0.02968  3.92789  4.65023  0.61958  0.77255  0.48576  0.95510
     81   2.64307  5.02555  2.58664  2.09857  4.32233  2.83865  3.59164  3.77518  2.29495  3.31141  4.10219  2.73929  3.33180  2.29990  2.85701  2.56993  2.81939  3.39458  5.49350  4.10733    132 - -
          2.68618  4.42225  2.77519  2.73123  3.46354  2.40513  3.72494  3.29354  2.67741  2.69355  4.24690  2.90347  2.73739  3.18146  2.89801  2.37887  2.77519  2.98518  4.58477  3.61503
          0.02968  3.92789  4.65023  0.61958  0.77255  0.48576  0.95510
     82   2.46680  4.97173  2.17516  2.14820  4.25664  3.32242  3.45571  3.70463  2.38783  3.16874  4.04713  2.69089  3.76265  2.71936  2.81863  2.51115  2.79399  3.22456  5.45032  4.06896    133 - -
          2.68621  4.42228  2.77512  2.73127  3.46357  2.40507  3.72489  3.29357  2.67738  2.69358  4.24678  2.90350  2.73743  3.18139  2.89804  2.37888  2.77523  2.98513  4.58480  3.61506
          0.14167  2.53067  2.94718  0.98159  0.46955  0.48576  0.95510
     83   2.48218  4.64133  3.01788  2.46935  3.86073  3.39921  3.28282  3.07323  2.24936  2.89333  3.59287  2.57188  3.79347  2.78907  2.83250  2.51415  2.78923  2.84464  5.16369  3.85856    139 - -
          2.68618  4.42225  2.77519  2.73123  3.46354  2.40513  3.72494  3.29354  2.67741  2.69355  4.24690  2.90347  2.73739  3.18146  2.89801  2.37887  2.77519  2.98518  4.58477  3.61503
          0.03103  3.88401  4.60636  0.61958  0.77255  0.46119  0.99570
     84   3.02270  4.98875  3.20239  2.81345  4.38784  3.50625  3.78995  3.82056  0.96496  3.37355  4.33200  3.23549  4.00266  2.97827  2.44231  3.06104  3.27184  3.52521  5.41972  4.24044    140 - -
          2.68618  4.42225  2.77519  2.73123  3.46354  2.40513  3.72494  3.29354  2.67741  2.69355  4.24690  2.90347  2.73739  3.18146  2.89801  2.37887  2.77519  2.98518  4.58477  3.61503
          0.02968  3.92789  4.65023  0.61958  0.77255  0.48576  0.95510
     85   2.99053  4.98497  3.41660  2.84483  4.38009  3.58049  3.66651  3.79023  1.91257  3.29565  4.21268  3.22750  4.00888  2.83176  1.17865  3.02908  3.20051  3.49376  5.36583  4.18242    141 - -
          2.68618  4.42225  2.77519  2.73123  3.46354  2.40513  3.72494  3.29354  2.67741  2.69355  4.24690  2.90347  2.73739  3.18146  2.89801  2.37887  2.77519  2.98518  4.58477  3.61503
          0.02968  3.92789  4.65023  0.61958  0.77255  0.48576  0.95510
     86   2.72374  4.84863  3.15980  2.57137  4.13808  3.48547  3.59894  3.53418  2.13848  3.01186  3.75789  3.03842  3.39832  2.48745  1.76680  2.76005  2.93874  3.22760  5.29083  4.02176    142 - -
          2.68618  4.42225  2.77519  2.73123  3.46354  2.40513  3.72494  3.29354  2.67741  2.69355  4.24690  2.90347  2.73739  3.18146  2.89801  2.37887  2.77519  2.98518  4.58477  3.61503
          0.02968  3.92789  4.65023  0.61958  0.77255  0.48576  0.95510
     87   3.00006  5.10417  3.38451  2.75197  4.53841  3.61623  3.59256  3.89582  1.31450  3.35562  4.22987  3.15945  3.99611  2.73171  1.72214  3.00117  3.17530  3.58050  5.41104  4.23353    143 - -
          2.68618  4.42225  2.77519  2.73123  3.46354  2.40513  3.72494  3.29354  2.67741  2.69355  4.24690  2.90347  2.73739  3.18146  2.89801  2.37887  2.77519  2.98518  4.58477  3.61503
          0.02968  3.92789  4.65023  0.61958  0.77255  0.48576  0.95510
     88   2.75816  4.81362  3.24290  2.64054  4.09142  3.52422  3.61570  3.43995  1.66367  2.52511  3.90637  3.08979  3.90666  2.77954  2.20854  2.81267  2.81464  3.15745  5.25852  4.01262    144 - -
          2.68618  4.42225  2.77519  2.73123  3.46354  2.40513  3.72494  3.29354  2.67741  2.69355  4.24690  2.90347  2.73739  3.18146  2.89801  2.37887  2.77519  2.98518  4.58477  3.61503
          0.02968  3.92789  4.65023  0.61958  0.77255  0.48576  0.95510
     89   2.67938  5.21082  2.02989  1.67459  4.51024  3.15182  3.65071  3.98651  2.53820  3.50782  4.31459  2.64539  3.78224  2.71537  3.06858  2.68440  2.71134  3.58486  5.68465  4.24842    145 - -
          2.68618  4.42225  2.77519  2.73123  3.46354  2.40513  3.72494  3.29354  2.67741  2.69355  4.24690  2.90347  2.73739  3.18146  2.89801  2.37887  2.77519  2.98518  4.58477  3.61503
          0.02968  3.92789  4.65023  0.61958  0.77255  0.48576  0.95510
     90   2.65606  5.16239  1.86485  1.95252  4.45211  2.80924  3.63722  3.92082  2.45654  3.25678  4.25406  2.74244  3.77976  2.70447  3.02379  2.66974  2.97836  3.52857  5.63156  4.20858    146 - -
          2.68618  4.42225  2.77519  2.73123  3.46354  2.40513  3.72494  3.29354  2.67741  2.69355  4.24690  2.90347  2.73739  3.18146  2.89801  2.37887  2.77519  2.98518  4.58477  3.61503
          0.04303  3.92789  3.79732  0.61958  0.77255  0.48576  0.95510
     91   2.58586  4.88192  2.64129  1.73123  4.16922  3.00143  3.62558  3.38639  2.38612  3.17753  3.99870  2.85244  3.78345  2.77802  2.89410  2.63728  2.87872  3.13586  5.40575  4.05017    147 - -
          2.68618  4.42225  2.77519  2.73123  3.46354  2.40513  3.72494  3.29354  2.67741  2.69355  4.24690  2.90347  2.73739  3.18146  2.89801  2.37887  2.77519  2.98518  4.58477  3.61503
          0.03007  3.91493  4.63728  0.61958  0.77255  0.49811  0.93567
     92   1.51427  4.18521  3.35229  2.96670  4.04898  3.01235  4.02617  3.36346  2.96315  3.10613  3.96469  3.21554  2.54422  3.28342  3.30370  2.35345  2.54650  2.84972  5.41547  4.18393    148 - -
          2.68618  4.42225  2.77519  2.73123  3.46354  2.40513  3.72494  3.29354  2.67741  2.69355  4.24690  2.90347  2.73739  3.18146  2.89801  2.37887  2.77519  2.98518  4.58477  3.61503
          0.03007  3.91493  4.63728  0.61958  0.77255  0.49811  0.93567
     93   2.65236  5.12517  2.24896  1.58182  4.43279  2.85083  3.65442  3.89183  2.53408  3.43743  4.25341  2.74550  3.78179  2.73249  3.04756  2.67982  2.99001  3.38075  5.62939  4.21326    149 - -
          2.68612  4.42226  2.77520  2.73124  3.46354  2.40513  3.72495  3.29354  2.67741  2.69355  4.24690  2.90347  2.73737  3.18147  2.89801  2.37887  2.77520  2.98519  4.58477  3.61504
          0.04643  3.33308  4.63728  0.69299  0.69331  0.49811  0.93567
     94   2.35454  4.37075  3.19943  3.00608  4.14218  3.09131  4.14706  3.52862  3.06488  3.22729  4.21465  3.29421  1.19158  3.44096  3.35687  2.63394  2.92360  3.14488  5.48263  4.26300    153 - -
          2.68618  4.42225  2.77519  2.73123  3.46354  2.40513  3.72494  3.29354  2.67741  2.69355  4.24690  2.90347  2.73739  3.18146  2.89801  2.37887  2.77519  2.98518  4.58477  3.61503
          0.03007  3.91493  4.63728  0.61958  0.77255  0.49811  0.93567
     95   3.01385  4.37499  4.60342  4.11057  3.49968  4.28387  4.85302  1.47858  3.98890  2.02667  3.32621  4.34866  4.63069  4.27323  4.20609  3.66776  3.28750  1.16339  5.43427  4.21832    154 - -
          2.68618  4.42225  2.77519  2.73123  3.46354  2.40513  3.72494  3.29354  2.67741  2.69355  4.24690  2.90347  2.73739  3.18146  2.89801  2.37887  2.77519  2.98518  4.58477  3.61503
          0.03007  3.91493  4.63728  0.61958  0.77255  0.49811  0.93567
     96   3.03422  4.41079  4.52929  3.96664  3.19148  4.26913  4.61375  1.87772  3.85285  1.49063  2.28886  4.23865  4.53181  4.04824  4.04168  3.59340  3.26702  1.63895  5.12573  4.00264    155 - -
          2.68618  4.42225  2.77519  2.73123  3.46354  2.40513  3.72494  3.29354  2.67741  2.69355  4.24690  2.90347  2.73739  3.18146  2.89801  2.37887  2.77519  2.98518  4.58477  3.61503
          0.03007  3.91493  4.63728  0.61958  0.77255  0.49811  0.93567
     97   1.96766  4.16339  3.45402  3.14948  4.05085  3.02239  4.17494  3.12497  3.11976  3.03138  3.98603  3.32800  3.73729  3.46462  3.40688  2.47671  1.40763  2.76892  5.48500  4.26576    156 - -
          2.68618  4.42225  2.77519  2.73123  3.46354  2.40513  3.72494  3.29354  2.67741  2.69355  4.24690  2.90347  2.73739  3.18146  2.89801  2.37887  2.77519  2.98518  4.58477  3.61503
          0.03007  3.91493  4.63728  0.61958  0.77255  0.49811  0.93567
     98   3.03505  5.17014  0.85904  2.36132  4.55281  3.24269  3.96825  4.15061  3.06036  3.75132  4.73021  2.91988  3.89847  3.20736  3.58246  2.99252  3.37448  3.78523  5.71318  4.41851    157 - -
          2.68618  4.42225  2.77519  2.73123  3.46354  2.40513  3.72494  3.29354  2.67741  2.69355  4.24690  2.90347  2.73739  3.18146  2.89801  2.37887  2.77519  2.98518  4.58477  3.61503
          0.03007  3.91493  4.63728  0.61958  0.77255  0.49811  0.93567
     99   2.23115  4.42139  2.94556  2.63431  3.97003  3.18530  3.79987  3.34848  2.68303  2.93711  3.86687  2.88962  3.74622  3.01161  3.09072  2.18073  1.99344  2.99131  5.30332  4.02188    158 - -
          2.68618  4.42225  2.77519  2.73123  3.46354  2.40513  3.72494  3.29354  2.67741  2.69355  4.24690  2.90347  2.73739  3.18146  2.89801  2.37887  2.77519  2.98518  4.58477  3.61503
          0.03007  3.91493  4.63728  0.61958  0.77255  0.49811  0.93567
    100   3.31226  4.70152  4.29692  4.01937  0.94474  3.99233  3.89591  2.83058  3.92530  2.19080  3.55439  4.06697  4.44987  4.08155  4.03454  3.58009  3.61336  2.82442  4.13219  2.49380    159 - -
          2.68618  4.42225  2.77519  2.73123  3.46354  2.40513  3.72494  3.29354  2.67741  2.69355  4.24690  2.90347  2.73739  3.18146  2.89801  2.37887  2.77519  2.98518  4.58477  3.61503
          0.03007  3.91493  4.63728  0.61958  0.77255  0.49811  0.93567
    101   2.82169  5.16092  2.48302  1.72688  4.45074  3.31399  3.66216  3.91223  2.39540  3.43518  4.29073  2.81503  3.83688  1.93426  2.79529  2.77544  3.07329  3.55316  5.59575  4.22443    160 - -
          2.68618  4.42225  2.77519  2.73123  3.46354  2.40513  3.72494  3.29354  2.67741  2.69355  4.24690  2.90347  2.73739  3.18146  2.89801  2.37887  2.77519  2.98518  4.58477  3.61503
          0.03007  3.91493  4.63728  0.61958  0.77255  0.49811  0.93567
    102   2.43540  4.28060  3.46559  3.21940  4.00617  3.11852  4.23350  3.13847  3.16321  3.00046  4.04815  3.42208  3.82556  3.55588  3.41995  2.63713  1.10194  2.82892  5.44025  4.22276    161 - -
          2.68618  4.42225  2.77519  2.73123  3.46354  2.40513  3.72494  3.29354  2.67741  2.69355  4.24690  2.90347  2.73739  3.18146  2.89801  2.37887  2.77519  2.98518  4.58477  3.61503
          0.03007  3.91493  4.63728  0.61958  0.77255  0.49811  0.93567
    103   1.68388  4.69020  2.69328  1.94882  4.17514  3.22921  3.79680  3.46031  2.65289  3.18290  4.07362  2.94831  3.80490  2.99311  3.06713  2.67207  2.93287  3.12907  5.47779  4.15770    162 - -
          2.68618  4.42225  2.77519  2.73123  3.46354  2.40513  3.72494  3.29354  2.67741  2.69355  4.24690  2.90347  2.73739  3.18146  2.89801  2.37887  2.77519  2.98518  4.58477  3.61503
          0.03007  3.91493  4.63728  0.61958  0.77255  0.49811  0.93567
    104   2.67344  5.06381  2.54256  1.82490  4.38497  3.30808  3.63920  3.81877  2.39346  3.36555  4.19256  2.81565  3.80816  2.06106  2.81713  2.62635  2.91517  3.45356  5.54787  4.17941    163 - -
          2.68618  4.42225  2.77519  2.73123  3.46354  2.40513  3.72494  3.29354  2.67741  2.69355  4.24690  2.90347  2.73739  3.18146  2.89801  2.37887  2.77519  2.98518  4.58477  3.61503
          0.03007  3.91493  4.63728  0.61958  0.77255  0.49811  0.93567
    105   2.62300  4.74558  2.64980  2.24818  4.20010  3.22823  3.74977  3.63865  2.56712  3.25352  4.11155  2.91127  3.79647  2.79476  2.96732  1.58054  2.93877  3.27575  5.46897  4.13310    164 - -
          2.68618  4.42225  2.77519  2.73123  3.46354  2.40513  3.72494  3.29354  2.67741  2.69355  4.24690  2.90347  2.73739  3.18146  2.89801  2.37887  2.77519  2.98518  4.58477  3.61503
          0.03007  3.91493  4.63728  0.61958  0.77255  0.49811  0.93567
    106   3.05313  4.88963  3.54809  3.05010  4.25496  3.53321  3.85474  3.79946  2.25410  3.30767  4.30658  3.40668  4.03358  3.07281  0.91548  3.13516  3.31610  3.52154  5.32070  4.17293    165 - -
          2.68618  4.42225  2.77519  2.73123  3.46354  2.40513  3.72494  3.29354  2.67741  2.69355  4.24690  2.90347  2.73739  3.18146  2.89801  2.37887  2.77519  2.98518  4.58477  3.61503
          0.03007  3.91493  4.63728  0.61958  0.77255  0.49811  0.93567
    107   2.84989  5.21198  2.38913  1.37914  4.50439  3.28917  3.67781  3.95805  2.37461  3.48900  4.34740  2.78096  3.83693  2.62469  2.86512  2.79158  3.10807  3.59524  5.65534  4.26820    166 - -
          2.68618  4.42225  2.77519  2.73123  3.46354  2.40513  3.72494  3.29354  2.67741  2.69355  4.24690  2.90347  2.73739  3.18146  2.89801  2.37887  2.77519  2.98518  4.58477  3.61503
          0.03007  3.91493  4.63728  0.61958  0.77255  0.49811  0.93567
    108   2.94541  4.38128  4.41041  3.94002  3.46693  4.09801  4.69652  1.81083  3.77751  2.00609  3.35222  4.17800  4.51090  4.10892  4.00548  3.49252  3.24081  1.08314  5.35494  4.09356    167 - -
          2.68618  4.42225  2.77519  2.73123  3.46354  2.40513  3.72494  3.29354  2.67741  2.69355  4.24690  2.90347  2.73739  3.18146  2.89801  2.37887  2.77519  2.98518  4.58477  3.61503
          0.03007  3.91493  4.63728  0.61958  0.77255  0.49811  0.93567
    109   1.48596  4.33380  3.10978  2.77299  4.03716  3.11212  3.91395  3.35176  2.69394  3.08698  3.95083  2.87282  3.74202  3.15005  3.13934  2.52335  2.45959  2.97539  5.38123  4.12368    168 - -
          2.68618  4.42225  2.77519  2.73123  3.46354  2.40513  3.72494  3.29354  2.67741  2.69355  4.24690  2.90347  2.73739  3.18146  2.89801  2.37887  2.77519  2.98518  4.58477  3.61503
          0.04625  3.91493  3.67872  0.61958  0.77255  0.49811  0.93567
    110   1.50598  4.16126  3.24677  2.95022  4.19766  2.09575  4.07317  3.59801  3.03749  3.28400  4.11280  3.18084  3.14306  3.32787  3.38036  2.29958  2.66848  3.09024  5.53550  4.30661    169 - -
          2.68618  4.42225  2.77519  2.73123  3.46354  2.40513  3.72494  3.29354  2.67741  2.69355  4.24690  2.90347  2.73739  3.18146  2.89801  2.37887  2.77519  2.98518  4.58477  3.61503
          0.03056  3.89924  4.62158  0.61958  0.77255  0.48883  0.95022
    111   1.30020  4.11793  3.38547  3.11730  4.17762  2.91412  4.17764  3.49879  3.16111  3.27074  4.13639  3.26951  3.66102  3.46451  3.45800  1.83111  2.67710  3.01469  5.55347  4.32989    170 - -
          2.68618  4.42225  2.77519  2.73123  3.46354  2.40513  3.72494  3.29354  2.67741  2.69355  4.24690  2.90347  2.73739  3.18146  2.89801  2.37887  2.77519  2.98518  4.58477  3.61503
          0.03007  3.91493  4.63728  0.61958  0.77255  0.49811  0.93567
    112   1.91304  4.68365  2.78408  2.31887  4.08517  3.14580  3.69850  3.49230  2.52334  3.11403  3.95107  2.92838  3.78062  2.55849  2.94829  2.35083  2.85525  3.14899  5.36297  4.04534    171 - -
          2.68618  4.42225  2.77519  2.73123  3.46354  2.40513  3.72494  3.29354  2.67741  2.69355  4.24690  2.90347  2.73739  3.18146  2.89801  2.37887  2.77519  2.98518  4.58477  3.61503
          0.03007  3.91493  4.63728  0.61958  0.77255  0.49811  0.93567
    113   2.20545  4.20521  3.28857  2.96429  4.08303  1.59579  4.05244  3.18721  2.97946  3.13461  4.01404  3.21574  3.70392  3.31333  3.30770  2.44629  2.30881  2.94564  5.45692  4.21772    172 - -
          2.68618  4.42225  2.77519  2.73123  3.46354  2.40513  3.72494  3.29354  2.67741  2.69355  4.24690  2.90347  2.73739  3.18146  2.89801  2.37887  2.77519  2.98518  4.58477  3.61503
          0.03007  3.91493  4.63728  0.61958  0.77255  0.49811  0.93567
    114   3.22014  4.59772  4.50782  4.03505  1.62577  4.26513  4.13699  2.37893  3.89005  1.34582  3.06362  4.18010  4.55202  4.03185  4.02960  3.63105  3.45783  2.44566  4.41113  2.87907    173 - -
          2.68618  4.42225  2.77519  2.73123  3.46354  2.40513  3.72494  3.29354  2.67741  2.69355  4.24690  2.90347  2.73739  3.18146  2.89801  2.37887  2.77519  2.98518  4.58477  3.61503
          0.03007  3.91493  4.63728  0.61958  0.77255  0.49811  0.93567
    115   2.10382  4.41803  3.19467  2.65880  3.68879  3.23809  3.72319  2.97682  2.61148  2.62421  3.60642  3.10093  3.81759  2.66723  3.00604  2.53871  2.59930  2.59474  5.06763  3.80136    174 - -
          2.68618  4.42225  2.77519  2.73123  3.46354  2.40513  3.72494  3.29354  2.67741  2.69355  4.24690  2.90347  2.73739  3.18146  2.89801  2.37887  2.77519  2.98518  4.58477  3.61503
          0.03007  3.91493  4.63728  0.61958  0.77255  0.49811  0.93567
    116   2.29124  4.62054  2.87641  2.42916  4.05050  2.86653  3.69724  3.46231  2.47301  3.08312  3.91181  2.94974  2.57946  2.80649  2.96458  2.40639  2.71282  3.11112  5.33471  4.02144    175 - -
          2.68618  4.42225  2.77520  2.73124  3.46354  2.40513  3.72495  3.29354  2.67741  2.69355  4.24690  2.90347  2.73740  3.18135  2.89801  2.37887  2.77520  2.98519  4.58477  3.61503
          0.28138  2.90970  1.65670  0.50369  0.92709  0.49811  0.93567
    117   2.24624  4.53396  2.63891  2.41301  4.01860  3.01931  3.68400  3.42017  2.54386  3.05916  3.90152  2.88552  3.70115  2.59722  2.96681  2.27690  2.61401  3.06341  5.31649  4.00689    177 - -
          2.68618  4.42225  2.77519  2.73123  3.46354  2.40513  3.72494  3.29354  2.67741  2.69355  4.24690  2.90347  2.73739  3.18146  2.89801  2.37887  2.77519  2.98518  4.58477  3.61503
          0.03685  3.71516  4.43751  0.61958  0.77255  0.47503  0.97251
    118   2.46277  4.85015  2.67865  2.29157  4.12444  3.34041  3.57726  3.54901  2.12824  3.12715  3.93511  2.80709  3.76280  2.52806  2.79560  2.55247  2.58653  3.08676  5.34350  3.99605    178 - -
          2.68618  4.42225  2.77519  2.73123  3.46354  2.40513  3.72494  3.29354  2.67741  2.69355  4.24690  2.90347  2.73739  3.18146  2.89801  2.37887  2.77519  2.98518  4.58477  3.61503
          0.03180  3.86006  4.58241  0.61958  0.77255  0.44921  1.01647
    119   2.80350  5.32093  1.96200  1.61218  4.61285  3.00556  3.66770  4.10673  2.57767  3.60835  4.42216  2.69669  3.79155  2.40842  3.11909  2.71915  3.06846  3.69217  5.77187  4.31252    179 - -
          2.68618  4.42225  2.77519  2.73123  3.46354  2.40513  3.72494  3.29354  2.67741  2.69355  4.24690  2.90347  2.73739  3.18146  2.89801  2.37887  2.77519  2.98518  4.58477  3.61503
          0.02968  3.92789  4.65023  0.61958  0.77255  0.48576  0.95510
    120   2.69218  5.10619  2.08553  2.03851  4.41149  2.65687  3.63138  3.87727  2.49043  3.41117  4.21135  2.69898  3.77307  2.64445  3.00608  2.53243  2.63524  3.48581  5.59651  4.18276    180 - -
          2.68618  4.42225  2.77519  2.73123  3.46354  2.40513  3.72494  3.29354  2.67741  2.69355  4.24690  2.90347  2.73739  3.18146  2.89801  2.37887  2.77519  2.98518  4.58477  3.61503
          0.02968  3.92789  4.65023  0.61958  0.77255  0.48576  0.95510
    121   2.47672  5.04751  2.27718  1.80922  4.39749  2.84450  3.65810  3.85614  2.53521  3.40567  4.21444  2.76897  3.77355  2.80616  3.04928  2.27515  2.95206  3.46469  5.60114  4.19488    181 - -
          2.68618  4.42225  2.77519  2.73123  3.46354  2.40513  3.72494  3.29354  2.67741  2.69355  4.24690  2.90347  2.73739  3.18146  2.89801  2.37887  2.77519  2.98518  4.58477  3.61503
          0.02968  3.92789  4.65023  0.61958  0.77255  0.48576  0.95510
    122   2.15671  4.45695  3.05488  2.65490  4.06043  3.18585  3.80637  3.44557  2.48670  3.10041  3.94379  3.06206  3.75800  3.00970  2.87355  1.69488  2.69506  3.07152  5.35901  4.08461    182 - -
          2.68618  4.42225  2.77519  2.73123  3.46354  2.40513  3.72494  3.29354  2.67741  2.69355  4.24690  2.90347  2.73739  3.18146  2.89801  2.37887  2.77519  2.98518  4.58477  3.61503
          0.02968  3.92789  4.65023  0.61958  0.77255  0.48576  0.95510
    123   3.11189  4.47444  4.61776  4.07653  3.23042  4.36247  4.74626  1.79556  3.94167  1.22152  3.04720  4.35080  4.62559  4.15929  4.13292  3.71102  3.35476  1.64742  5.22589  4.07998    183 - -
          2.68618  4.42225  2.77519  2.73123  3.46354  2.40513  3.72494  3.29354  2.67741  2.69355  4.24690  2.90347  2.73739  3.18146  2.89801  2.37887  2.77519  2.98518  4.58477  3.61503
          0.02968  3.92789  4.65023  0.61958  0.77255  0.48576  0.95510
    124   2.95832  4.37745  4.46956  4.00475  3.51073  4.13192  4.76719  1.72276  3.86258  2.08012  3.37317  4.23343  4.54363  4.17963  4.08763  3.53268  3.25456  1.05669  5.41152  4.16518    184 - -
          2.68618  4.42225  2.77519  2.73123  3.46354  2.40513  3.72494  3.29354  2.67741  2.69355  4.24690  2.90347  2.73739  3.18146  2.89801  2.37887  2.77519  2.98518  4.58477  3.61503
          0.02968  3.92789  4.65023  0.61958  0.77255  0.48576  0.95510
    125   3.18333  4.57187  4.58651  4.06166  3.11978  4.36528  4.70798  1.92094  3.87272  0.99799  2.96558  4.34582  4.62900  4.11394  4.05551  3.72900  3.42885  2.03867  5.15205  3.98151    185 - -
          2.68618  4.42225  2.77519  2.73123  3.46354  2.40513  3.72494  3.29354  2.67741  2.69355  4.24690  2.90347  2.73739  3.18146  2.89801  2.37887  2.77519  2.98518  4.58477  3.61503
          0.02968  3.92789  4.65023  0.61958  0.77255  0.48576  0.95510
    126   2.51933  4.55960  2.86687  2.60398  4.12080  3.16956  3.83507  3.62206  2.63855  3.24227  4.11605  3.02762  3.78167  2.58392  2.99459  1.46274  2.88549  3.22940  5.42758  4.09946    186 - -
          2.68618  4.42225  2.77519  2.73123  3.46354  2.40513  3.72494  3.29354  2.67741  2.69355  4.24690  2.90347  2.73739  3.18146  2.89801  2.37887  2.77519  2.98518  4.58477  3.61503
          0.02968  3.92789  4.65023  0.61958  0.77255  0.48576  0.95510
    127   3.05604  4.86376  3.18027  2.94576  3.32384  3.49459  1.03080  3.76753  2.78731  3.25456  4.30180  3.35286  4.05016  3.31270  3.04972  3.12621  3.36127  3.50159  4.78818  3.27314    187 - -
          2.68618  4.42225  2.77519  2.73123  3.46354  2.40513  3.72494  3.29354  2.67741  2.69355  4.24690  2.90347  2.73739  3.18146  2.89801  2.37887  2.77519  2.98518  4.58477  3.61503
          0.02968  3.92789  4.65023  0.61958  0.77255  0.48576  0.95510
    128   2.77368  5.01749  2.54734  2.34042  4.30499  3.29103  3.70003  3.86268  2.45041  3.40898  4.27164  1.71253  3.83804  2.25140  2.83644  2.76014  3.05412  3.49568  5.51982  4.13428    188 - -
          2.68618  4.42225  2.77519  2.73123  3.46354  2.40513  3.72494  3.29354  2.67741  2.69355  4.24690  2.90347  2.73739  3.18146  2.89801  2.37887  2.77519  2.98518  4.58477  3.61503
          0.02968  3.92789  4.65023  0.61958  0.77255  0.48576  0.95510
    129   3.04772  4.39915  4.65151  4.16206  3.47299  4.32552  4.88952  1.19671  4.03375  1.97476  3.29546  4.39650  4.66141  4.31090  4.24066  3.71421  3.31977  1.43331  5.43470  4.22703    189 - -
          2.68618  4.42225  2.77519  2.73123  3.46354  2.40513  3.72494  3.29354  2.67741  2.69355  4.24690  2.90347  2.73739  3.18146  2.89801  2.37887  2.77519  2.98518  4.58477  3.61503
          0.02968  3.92789  4.65023  0.61958  0.77255  0.48576  0.95510
    130   2.87156  5.00715  3.11522  2.61864  4.32599  3.50787  3.62116  3.77542  2.05756  3.26862  4.14830  3.07010  3.93115  1.71756  1.92833  2.88190  3.08458  3.45860  5.38105  4.12486    190 - -
          2.68618  4.42225  2.77519  2.73123  3.46354  2.40513  3.72494  3.29354  2.67741  2.69355  4.24690  2.90347  2.73739  3.18146  2.89801  2.37887  2.77519  2.98518  4.58477  3.61503
          0.02968  3.92789  4.65023  0.61958  0.77255  0.48576  0.95510
    131   3.05604  4.86376  3.18027  2.94576  3.32384  3.49459  1.03080  3.76753  2.78731  3.25456  4.30180  3.35286  4.05016  3.31270  3.04972  3.12621  3.36127  3.50159  4.78818  3.27314    191 - -
          2.68618  4.42225  2.77519  2.73123  3.46354  2.40513  3.72494  3.29354  2.67741  2.69355  4.24690  2.90347  2.73739  3.18146  2.89801  2.37887  2.77519  2.98518  4.58477  3.61503
          0.02968  3.92789  4.65023  0.61958  0.77255  0.48576  0.95510
    132   2.92483  4.91230  2.93965  2.69512  4.08822  3.40267  3.85396  3.72735  2.51207  3.22422  4.25040  3.15539  3.95685  1.13871  2.79521  2.97019  3.22171  3.45354  5.35038  4.04775    192 - -
          2.68618  4.42225  2.77519  2.73123  3.46354  2.40513  3.72494  3.29354  2.67741  2.69355  4.24690  2.90347  2.73739  3.18146  2.89801  2.37887  2.77519  2.98518  4.58477  3.61503
          0.02968  3.92789  4.65023  0.61958  0.77255  0.48576  0.95510
    133   2.85178  4.37900  4.20195  3.86675  3.59063  3.78114  4.65891  2.04793  3.73537  2.26802  3.54734  4.04769  4.33853  4.09116  3.94254  3.28812  3.21196  0.95786  5.38445  4.11952    193 - -
          2.68618  4.42225  2.77519  2.73123  3.46354  2.40513  3.72494  3.29354  2.67741  2.69355  4.24690  2.90347  2.73739  3.18146  2.89801  2.37887  2.77519  2.98518  4.58477  3.61503
          0.02968  3.92789  4.65023  0.61958  0.77255  0.48576  0.95510
    134   1.12859  4.12324  3.41207  3.16920  4.16748  2.92779  4.21820  3.43838  3.20709  3.25543  4.14610  3.30377  3.68147  3.51841  3.48709  2.14256  2.69960  2.97766  5.56220  4.33593    194 - -
          2.68618  4.42225  2.77519  2.73123  3.46354  2.40513  3.72494  3.29354  2.67741  2.69355  4.24690  2.90347  2.73739  3.18146  2.89801  2.37887  2.77519  2.98518  4.58477  3.61503
          0.02968  3.92789  4.65023  0.61958  0.77255  0.48576  0.95510
    135   3.19827  4.61187  4.49939  4.01239  3.08074  4.30406  4.63814  2.03660  3.78083  0.93845  2.98088  4.29274  4.60113  4.06788  3.96092  3.69900  3.45306  2.18691  5.09075  3.86446    195 - -
          2.68618  4.42225  2.77519  2.73123  3.46354  2.40513  3.72494  3.29354  2.67741  2.69355  4.24690  2.90347  2.73739  3.18146  2.89801  2.37887  2.77519  2.98518  4.58477  3.61503
          0.02968  3.92789  4.65023  0.61958  0.77255  0.48576  0.95510
    136   2.82542  4.57365  3.43856  3.28551  4.27609  3.25802  4.35850  3.83564  3.34753  3.45653  4.50869  3.58668  0.73077  3.73463  3.58687  2.99462  3.27132  3.47472  5.44756  4.39749    196 - -
          2.68618  4.42225  2.77519  2.73123  3.46354  2.40513  3.72494  3.29354  2.67741  2.69355  4.24690  2.90347  2.73739  3.18146  2.89801  2.37887  2.77519  2.98518  4.58477  3.61503
          0.02968  3.92789  4.65023  0.61958  0.77255  0.48576  0.95510
    137   2.82542  4.57365  3.43856  3.28551  4.27609  3.25802  4.35850  3.83564  3.34753  3.45653  4.50869  3.58668  0.73077  3.73463  3.58687  2.99462  3.27132  3.47472  5.44756  4.39749    197 - -
          2.68618  4.42225  2.77519  2.73123  3.46354  2.40513  3.72494  3.29354  2.67741  2.69355  4.24690  2.90347  2.73739  3.18146  2.89801  2.37887  2.77519  2.98518  4.58477  3.61503
          0.02968  3.92789  4.65023  0.61958  0.77255  0.48576  0.95510
    138   2.85549  5.28396  1.24572  2.12125  4.66442  2.99616  3.77213  4.20414  2.80358  3.74265  4.60379  2.43462  3.80778  2.95282  3.38098  2.77693  3.17243  3.77363  5.88426  4.40396    198 - -
          2.68618  4.42225  2.77519  2.73123  3.46354  2.40513  3.72494  3.29354  2.67741  2.69355  4.24690  2.90347  2.73739  3.18146  2.89801  2.37887  2.77519  2.98518  4.58477  3.61503
          0.19272  3.92789  1.86047  0.61958  0.77255  0.48576  0.95510
    139   3.04296  4.53753  4.02284  3.66575  3.10223  3.84836  4.35370  2.30511  3.43434  1.01302  3.16363  3.95067  4.30378  3.82744  3.62580  3.41219  3.34328  2.31512  4.94084  3.63944    199 - -
          2.68618  4.42225  2.77519  2.73123  3.46354  2.40513  3.72494  3.29354  2.67741  2.69355  4.24690  2.90347  2.73739  3.18146  2.89801  2.37887  2.77519  2.98518  4.58477  3.61503
          0.03485  3.77002  4.49236  0.61958  0.77255  0.61763  0.77484
    140   2.77261  5.13218  1.44313  2.09242  4.44998  3.11225  3.70463  4.00642  2.71826  3.58378  4.46103  2.36827  3.74333  2.89516  3.26578  2.71121  3.08846  3.60526  5.70262  4.24035    200 - -
          2.68618  4.42225  2.77519  2.73123  3.46354  2.40513  3.72494  3.29354  2.67741  2.69355  4.24690  2.90347  2.73739  3.18146  2.89801  2.37887  2.77519  2.98518  4.58477  3.61503
          0.03485  3.77002  4.49236  0.61958  0.77255  0.41134  1.08697
    141   3.26048  4.79762  3.77668  3.44746  2.15373  3.94467  3.06792  3.40441  3.27628  2.82743  3.96991  3.62283  4.34993  3.59311  3.49155  3.34498  3.50454  3.23999  3.80187  1.06915    201 - -
          2.68618  4.42225  2.77519  2.73123  3.46354  2.40513  3.72494  3.29354  2.67741  2.69355  4.24690  2.90347  2.73739  3.18146  2.89801  2.37887  2.77519  2.98518  4.58477  3.61503
          0.02968  3.92789  4.65023  0.61958  0.77255  0.48576  0.95510
    142   2.69899  5.08092  2.27554  1.63474  4.38857  3.27142  3.64462  3.83658  2.50227  3.39198  4.20403  2.77016  3.03503  2.78998  3.00715  2.66232  2.95835  3.27272  5.58657  4.17996    202 - -
          2.68618  4.42225  2.77519  2.73123  3.46354  2.40513  3.72494  3.29354  2.67741  2.69355  4.24690  2.90347  2.73739  3.18146  2.89801  2.37887  2.77519  2.98518  4.58477  3.61503
          0.02968  3.92789  4.65023  0.61958  0.77255  0.48576  0.95510
    143   3.32730  4.79385  3.92005  3.65979  2.29561  3.89469  3.64475  3.32879  3.51572  2.76845  3.99807  3.79179  4.36723  3.80846  3.68809  3.45851  3.61424  3.20196  3.94151  0.87841    203 - -
          2.68618  4.42225  2.77519  2.73123  3.46354  2.40513  3.72494  3.29354  2.67741  2.69355  4.24690  2.90347  2.73739  3.18146  2.89801  2.37887  2.77519  2.98518  4.58477  3.61503
          0.02968  3.92789  4.65023  0.61958  0.77255  0.48576  0.95510
    144   2.95042  4.34197  4.50137  4.00092  3.53990  4.18507  4.76235  1.54995  3.88274  2.10868  3.36657  4.24309  4.55671  4.17655  4.11216  3.55774  3.08053  1.16043  5.41540  4.20523    204 - -
          2.68618  4.42225  2.77519  2.73123  3.46354  2.40513  3.72494  3.29354  2.67741  2.69355  4.24690  2.90347  2.73739  3.18146  2.89801  2.37887  2.77519  2.98518  4.58477  3.61503
          0.02968  3.92789  4.65023  0.61958  0.77255  0.48576  0.95510
    145   2.82542  4.57365  3.43856  3.28551  4.27609  3.25802  4.35850  3.83564  3.34753  3.45653  4.50869  3.58668  0.73077  3.73463  3.58687  2.99462  3.27132  3.47472  5.44756  4.39749    205 - -
          2.68618  4.42225  2.77519  2.73123  3.46354  2.40513  3.72494  3.29354  2.67741  2.69355  4.24690  2.90347  2.73739  3.18146  2.89801  2.37887  2.77519  2.98518  4.58477  3.61503
          0.02968  3.92789  4.65023  0.61958  0.77255  0.48576  0.95510
    146   3.18842  4.54287  4.65837  4.13581  3.15481  4.41622  4.76361  1.60425  3.95944  1.13626  2.99451  4.40837  4.66514  4.18648  4.13146  3.78504  3.42972  1.99045  5.18414  4.01735    206 - -
          2.68618  4.42225  2.77519  2.73123  3.46354  2.40513  3.72494  3.29354  2.67741  2.69355  4.24690  2.90347  2.73739  3.18146  2.89801  2.37887  2.77519  2.98518  4.58477  3.61503
          0.02968  3.92789  4.65023  0.61958  0.77255  0.48576  0.95510
    147   2.34241  4.26357  3.25470  3.07296  4.13151  2.99243  4.18133  3.66158  3.15045  3.37751  4.29893  3.28894  3.73579  3.49543  3.43484  1.01050  2.82667  3.18456  5.49956  4.21531    207 - -
          2.68618  4.42225  2.77519  2.73123  3.46354  2.40513  3.72494  3.29354  2.67741  2.69355  4.24690  2.90347  2.73739  3.18146  2.89801  2.37887  2.77519  2.98518  4.58477  3.61503
          0.02968  3.92789  4.65023  0.61958  0.77255  0.48576  0.95510
    148   2.85318  5.20835  2.39896  1.38739  4.48902  3.29100  3.69349  3.96149  2.48059  3.48866  4.35707  2.79246  3.84232  2.41747  2.90363  2.79692  3.11564  3.60053  5.65447  4.26387    208 - -
          2.68618  4.42225  2.77519  2.73123  3.46354  2.40513  3.72494  3.29354  2.67741  2.69355  4.24690  2.90347  2.73739  3.18146  2.89801  2.37887  2.77519  2.98518  4.58477  3.61503
          0.02968  3.92789  4.65023  0.61958  0.77255  0.48576  0.95510
    149   3.05604  4.86376  3.18027  2.94576  3.32384  3.49459  1.03080  3.76753  2.78731  3.25456  4.30180  3.35286  4.05016  3.31270  3.04972  3.12621  3.36127  3.50159  4.78818  3.27314    209 - -
          2.68618  4.42225  2.77519  2.73123  3.46354  2.40513  3.72494  3.29354  2.67741  2.69355  4.24690  2.90347  2.73739  3.18146  2.89801  2.37887  2.77519  2.98518  4.58477  3.61503
          0.02968  3.92789  4.65023  0.61958  0.77255  0.48576  0.95510
    150   2.85715  4.89395  3.17393  2.72237  4.23676  3.48158  3.70434  3.57189  1.21035  3.18489  4.13272  3.14485  3.95288  2.87752  2.39122  2.90704  3.10805  3.12654  5.37828  4.12306    210 - -
          2.68618  4.42225  2.77519  2.73123  3.46354  2.40513  3.72494  3.29354  2.67741  2.69355  4.24690  2.90347  2.73739  3.18146  2.89801  2.37887  2.77519  2.98518  4.58477  3.61503
          0.02968  3.92789  4.65023  0.61958  0.77255  0.48576  0.95510
    151   2.11040  4.41160  3.09580  2.68485  4.07060  3.14766  3.83078  3.47262  2.66163  3.12046  3.95777  3.07465  2.20629  3.03588  2.80796  2.18593  2.76307  3.07837  5.37473  4.10027    211 - -
          2.68618  4.42225  2.77519  2.73123  3.46354  2.40513  3.72494  3.29354  2.67741  2.69355  4.24690  2.90347  2.73739  3.18146  2.89801  2.37887  2.77519  2.98518  4.58477  3.61503
          0.02968  3.92789  4.65023  0.61958  0.77255  0.48576  0.95510
    152   2.82542  4.57365  3.43856  3.28551  4.27609  3.25802  4.35850  3.83564  3.34753  3.45653  4.50869  3.58668  0.73077  3.73463  3.58687  2.99462  3.27132  3.47472  5.44756  4.39749    212 - -
          2.68618  4.42225  2.77519  2.73123  3.46354  2.40513  3.72494  3.29354  2.67741  2.69355  4.24690  2.90347  2.73739  3.18146  2.89801  2.37887  2.77519  2.98518  4.58477  3.61503
          0.02968  3.92789  4.65023  0.61958  0.77255  0.48576  0.95510
    153   2.01293  4.98304  2.30486  1.82254  4.32733  3.25837  3.67886  3.73580  2.55891  3.33772  4.16644  2.79586  3.78643  2.83763  3.05690  2.66877  2.86902  3.37195  5.56171  4.17364    213 - -
          2.68618  4.42225  2.77519  2.73123  3.46354  2.40513  3.72494  3.29354  2.67741  2.69355  4.24690  2.90347  2.73739  3.18146  2.89801  2.37887  2.77519  2.98518  4.58477  3.61503
          0.02968  3.92789  4.65023  0.61958  0.77255  0.48576  0.95510
    154   2.77280  5.20524  2.30548  1.51703  4.48947  3.26338  3.47884  3.96434  2.51986  3.49045  4.30877  2.45670  3.79701  2.74271  3.02032  2.71169  2.88846  3.57623  5.66552  4.24274    214 - -
          2.68618  4.42225  2.77519  2.73123  3.46354  2.40513  3.72494  3.29354  2.67741  2.69355  4.24690  2.90347  2.73739  3.18146  2.89801  2.37887  2.77519  2.98518  4.58477  3.61503
          0.02968  3.92789  4.65023  0.61958  0.77255  0.48576  0.95510
    155   2.82542  4.57365  3.43856  3.28551  4.27609  3.25802  4.35850  3.83564  3.34753  3.45653  4.50869  3.58668  0.73077  3.73463  3.58687  2.99462  3.27132  3.47472  5.44756  4.39749    215 - -
          2.68618  4.42225  2.77519  2.73123  3.46354  2.40513  3.72494  3.29354  2.67741  2.69355  4.24690  2.90347  2.73739  3.18146  2.89801  2.37887  2.77519  2.98518  4.58477  3.61503
          0.02968  3.92789  4.65023  0.61958  0.77255  0.48576  0.95510
    156   0.93678  4.21985  3.51893  3.31272  4.10761  3.04291  4.32821  3.24143  3.33040  3.12049  4.14621  3.44830  3.78736  3.66648  3.57714  2.56965  2.85084  2.88625  5.52924  4.33563    216 - -
          2.68618  4.42225  2.77519  2.73123  3.46354  2.40513  3.72494  3.29354  2.67741  2.69355  4.24690  2.90347  2.73739  3.18146  2.89801  2.37887  2.77519  2.98518  4.58477  3.61503
          0.02968  3.92789  4.65023  0.61958  0.77255  0.48576  0.95510
    157   2.99620  5.00876  3.41345  2.82686  4.41190  3.59264  3.64731  3.80558  1.85897  3.30352  4.21083  3.21339  4.00864  2.80670  1.21070  3.02743  3.19651  3.50706  5.37333  4.19349    217 - -
          2.68618  4.42225  2.77519  2.73123  3.46354  2.40513  3.72494  3.29354  2.67741  2.69355  4.24690  2.90347  2.73739  3.18146  2.89801  2.37887  2.77519  2.98518  4.58477  3.61503
          0.02968  3.92789  4.65023  0.61958  0.77255  0.48576  0.95510
    158   2.56670  4.54792  3.05642  2.47301  3.84848  3.37462  3.71054  3.16585  2.36525  2.87362  3.74157  3.05179  3.82928  2.91907  2.89474  2.61141  1.99548  2.63813  5.18332  3.90543    218 - -
          2.68618  4.42225  2.77519  2.73123  3.46354  2.40513  3.72494  3.29354  2.67741  2.69355  4.24690  2.90347  2.73739  3.18146  2.89801  2.37887  2.77519  2.98518  4.58477  3.61503
          0.02968  3.92789  4.65023  0.61958  0.77255  0.48576  0.95510
    159   3.44452  4.76673  4.37789  3.99834  1.94279  4.20268  3.42119  3.31134  3.78284  2.69927  3.89160  3.89800  4.53375  3.90366  3.88957  3.56720  3.66763  3.18900  1.98975  1.24657    219 - -
          2.68618  4.42225  2.77519  2.73123  3.46354  2.40513  3.72494  3.29354  2.67741  2.69355  4.24690  2.90347  2.73739  3.18146  2.89801  2.37887  2.77519  2.98518  4.58477  3.61503
          0.02968  3.92789  4.65023  0.61958  0.77255  0.48576  0.95510
    160   2.51522  4.81946  2.61011  2.34481  4.21599  3.26704  3.66731  3.64992  2.40183  3.23489  4.05127  2.48639  2.47682  2.82500  2.95881  2.33779  2.87301  3.27996  5.45342  4.10016    220 - -
          2.68618  4.42225  2.77519  2.73123  3.46354  2.40513  3.72494  3.29354  2.67741  2.69355  4.24690  2.90347  2.73739  3.18146  2.89801  2.37887  2.77519  2.98518  4.58477  3.61503
          0.02968  3.92789  4.65023  0.61958  0.77255  0.48576  0.95510
    161   3.32897  4.71448  4.31466  4.03966  0.92525  4.00582  3.90204  2.84581  3.94529  2.20309  3.56777  4.08167  4.46315  4.09800  4.05133  3.59608  3.63013  2.84057  4.13466  2.49472    221 - -
          2.68618  4.42225  2.77519  2.73123  3.46354  2.40513  3.72494  3.29354  2.67741  2.69355  4.24690  2.90347  2.73739  3.18146  2.89801  2.37887  2.77519  2.98518  4.58477  3.61503
          0.02968  3.92789  4.65023  0.61958  0.77255  0.48576  0.95510
    162   2.66335  5.00151  2.87283  2.18683  4.32751  3.41635  3.58552  3.73768  1.71905  3.26757  4.08359  2.92015  3.83508  2.59986  2.48742  2.71560  2.66832  3.38706  5.42664  4.11485    222 - -
          2.68618  4.42225  2.77519  2.73123  3.46354  2.40513  3.72494  3.29354  2.67741  2.69355  4.24690  2.90347  2.73739  3.18146  2.89801  2.37887  2.77519  2.98518  4.58477  3.61503
          0.02968  3.92789  4.65023  0.61958  0.77255  0.48576  0.95510
    163   3.21742  4.66323  4.27842  3.91848  3.15693  4.05248  4.55682  2.36396  3.68568  0.80989  3.16250  4.18859  4.47828  4.04076  3.85271  3.62973  3.50913  2.41569  5.05637  3.79250    223 - -
          2.68618  4.42225  2.77519  2.73123  3.46354  2.40513  3.72494  3.29354  2.67741  2.69355  4.24690  2.90347  2.73739  3.18146  2.89801  2.37887  2.77519  2.98518  4.58477  3.61503
          0.02968  3.92789  4.65023  0.61958  0.77255  0.48576  0.95510
    164   3.04923  5.18595  0.84174  2.36997  4.57042  3.25273  3.98005  4.17123  3.07468  3.76968  4.74896  2.92914  3.90944  3.21926  3.59845  3.00531  3.38897  3.80450  5.72826  4.43412    224 - -
          2.68618  4.42225  2.77519  2.73123  3.46354  2.40513  3.72494  3.29354  2.67741  2.69355  4.24690  2.90347  2.73739  3.18146  2.89801  2.37887  2.77519  2.98518  4.58477  3.61503
          0.02968  3.92789  4.65023  0.61958  0.77255  0.48576  0.95510
    165   2.82542  4.57365  3.43856  3.28551  4.27609  3.25802  4.35850  3.83564  3.34753  3.45653  4.50869  3.58668  0.73077  3.73463  3.58687  2.99462  3.27132  3.47472  5.44756  4.39749    225 - -
          2.68618  4.42225  2.77519  2.73123  3.46354  2.40513  3.72494  3.29354  2.67741  2.69355  4.24690  2.90347  2.73739  3.18146  2.89801  2.37887  2.77519  2.98518  4.58477  3.61503
          0.02968  3.92789  4.65023  0.61958  0.77255  0.48576  0.95510
    166   3.32897  4.71448  4.31466  4.03966  0.92525  4.00582  3.90204  2.84581  3.94529  2.20309  3.56777  4.08167  4.46315  4.09800  4.05133  3.59608  3.63013  2.84057  4.13466  2.49472    226 - -
          2.68618  4.42225  2.77519  2.73123  3.46354  2.40513  3.72494  3.29354  2.67741  2.69355  4.24690  2.90347  2.73739  3.18146  2.89801  2.37887  2.77519  2.98518  4.58477  3.61503
          0.02968  3.92789  4.65023  0.61958  0.77255  0.48576  0.95510
    167   2.92483  4.91230  2.93965  2.69512  4.08822  3.40267  3.85396  3.72735  2.51207  3.22422  4.25040  3.15539  3.95685  1.13871  2.79521  2.97019  3.22171  3.45354  5.35038  4.04775    227 - -
          2.68618  4.42225  2.77519  2.73123  3.46354  2.40513  3.72494  3.29354  2.67741  2.69355  4.24690  2.90347  2.73739  3.18146  2.89801  2.37887  2.77519  2.98518  4.58477  3.61503
          0.02968  3.92789  4.65023  0.61958  0.77255  0.48576  0.95510
    168   2.19832  4.74171  2.90188  2.45468  4.09069  3.34211  3.64732  3.49878  2.29352  3.09967  3.92926  2.94870  3.79897  2.42764  2.71101  2.17708  2.85633  3.16387  5.32919  4.01848    228 - -
          2.68618  4.42225  2.77519  2.73123  3.46354  2.40513  3.72494  3.29354  2.67741  2.69355  4.24690  2.90347  2.73739  3.18146  2.89801  2.37887  2.77519  2.98518  4.58477  3.61503
          0.02968  3.92789  4.65023  0.61958  0.77255  0.48576  0.95510
    169   2.99053  4.39429  4.42691  3.86786  3.24496  4.19975  4.55831  1.94246  3.74849  1.36441  2.83594  4.15285  4.48872  3.97915  3.96103  3.52161  3.09820  1.63265  5.14041  3.99870    229 - -
          2.68618  4.42225  2.77519  2.73123  3.46354  2.40513  3.72494  3.29354  2.67741  2.69355  4.24690  2.90347  2.73739  3.18146  2.89801  2.37887  2.77519  2.98518  4.58477  3.61503
          0.02968  3.92789  4.65023  0.61958  0.77255  0.48576  0.95510
    170   1.88343  4.15610  3.31360  3.06638  4.22351  2.92273  4.16595  3.58127  3.13089  3.33017  4.19379  3.24716  3.66961  3.44227  3.43641  1.25681  2.70000  3.07974  5.58754  4.34875    230 - -
          2.68618  4.42225  2.77519  2.73123  3.46354  2.40513  3.72494  3.29354  2.67741  2.69355  4.24690  2.90347  2.73739  3.18146  2.89801  2.37887  2.77519  2.98518  4.58477  3.61503
          0.02968  3.92789  4.65023  0.61958  0.77255  0.48576  0.95510
    171   3.03166  4.38072  4.64724  4.15256  3.50701  4.32091  4.88737  1.40741  4.03345  2.02580  3.32764  4.38731  4.65749  4.31154  4.24601  3.70487  3.30271  1.19366  5.45069  4.23934    231 - -
          2.68618  4.42225  2.77519  2.73123  3.46354  2.40513  3.72494  3.29354  2.67741  2.69355  4.24690  2.90347  2.73739  3.18146  2.89801  2.37887  2.77519  2.98518  4.58477  3.61503
          0.02968  3.92789  4.65023  0.61958  0.77255  0.48576  0.95510
    172   1.59854  4.39243  3.11950  2.72265  3.77091  3.24231  3.60239  3.22669  2.71628  2.90981  3.78531  3.11893  3.79435  3.07558  3.08159  2.33950  2.79706  2.90891  5.16109  3.61889    232 - -
          2.68618  4.42225  2.77519  2.73123  3.46354  2.40513  3.72494  3.29354  2.67741  2.69355  4.24690  2.90347  2.73739  3.18146  2.89801  2.37887  2.77519  2.98518  4.58477  3.61503
          0.02968  3.92789  4.65023  0.61958  0.77255  0.48576  0.95510
    173   2.34241  4.26357  3.25470  3.07296  4.13151  2.99243  4.18133  3.66158  3.15045  3.37751  4.29893  3.28894  3.73579  3.49543  3.43484  1.01050  2.82667  3.18456  5.49956  4.21531    233 - -
          2.68618  4.42225  2.77519  2.73123  3.46354  2.40513  3.72494  3.29354  2.67741  2.69355  4.24690  2.90347  2.73739  3.18146  2.89801  2.37887  2.77519  2.98518  4.58477  3.61503
          0.02968  3.92789  4.65023  0.61958  0.77255  0.48576  0.95510
    174   3.07424  4.47756  4.41430  4.03218  3.41160  4.12622  4.75001  1.01186  3.86138  1.98631  3.33834  4.26974  4.55211  4.20396  4.05161  3.62686  3.37242  1.84819  5.31390  4.05698    234 - -
          2.68618  4.42225  2.77519  2.73123  3.46354  2.40513  3.72494  3.29354  2.67741  2.69355  4.24690  2.90347  2.73739  3.18146  2.89801  2.37887  2.77519  2.98518  4.58477  3.61503
          0.02968  3.92789  4.65023  0.61958  0.77255  0.48576  0.95510
    175   2.85496  5.20911  2.39582  1.37732  4.48916  3.28996  3.69541  3.96210  2.48477  3.48995  4.35972  2.79210  3.84283  2.43736  2.90833  2.79854  3.11811  3.60157  5.65618  4.26510    235 - -
          2.68618  4.42225  2.77519  2.73123  3.46354  2.40513  3.72494  3.29354  2.67741  2.69355  4.24690  2.90347  2.73739  3.18146  2.89801  2.37887  2.77519  2.98518  4.58477  3.61503
          0.02968  3.92789  4.65023  0.61958  0.77255  0.48576  0.95510
    176   3.06800  4.90341  3.56431  3.06375  4.27203  3.54547  3.86455  3.81750  2.25993  3.32336  4.32202  3.41930  4.04529  3.08206  0.89702  3.14945  3.33014  3.53904  5.33257  4.18727    236 - -
          2.68618  4.42225  2.77519  2.73123  3.46354  2.40513  3.72494  3.29354  2.67741  2.69355  4.24690  2.90347  2.73739  3.18146  2.89801  2.37887  2.77519  2.98518  4.58477  3.61503
          0.02968  3.92789  4.65023  0.61958  0.77255  0.48576  0.95510
    177   2.82790  5.36336  1.84629  1.65030  4.66347  2.70314  3.68888  4.16681  2.64370  3.66667  4.48790  2.39565  3.79307  2.84157  3.21216  2.73474  3.10259  3.74387  5.83259  4.35441    237 - -
          2.68618  4.42225  2.77519  2.73123  3.46354  2.40513  3.72494  3.29354  2.67741  2.69355  4.24690  2.90347  2.73739  3.18146  2.89801  2.37887  2.77519  2.98518  4.58477  3.61503
          0.02968  3.92789  4.65023  0.61958  0.77255  0.48576  0.95510
    178   3.00001  5.12244  2.51113  0.94913  4.47561  3.30982  3.90135  3.94051  2.78884  3.54870  4.52022  2.96450  3.91701  3.11580  3.20347  2.97674  3.30465  3.61861  5.63675  4.35894    238 - -
          2.68618  4.42225  2.77519  2.73123  3.46354  2.40513  3.72494  3.29354  2.67741  2.69355  4.24690  2.90347  2.73739  3.18146  2.89801  2.37887  2.77519  2.98518  4.58477  3.61503
          0.02968  3.92789  4.65023  0.61958  0.77255  0.48576  0.95510
    179   2.34241  4.26357  3.25470  3.07296  4.13151  2.99243  4.18133  3.66158  3.15045  3.37751  4.29893  3.28894  3.73579  3.49543  3.43484  1.01050  2.82667  3.18456  5.49956  4.21531    239 - -
          2.68618  4.42225  2.77519  2.73123  3.46354  2.40513  3.72494  3.29354  2.67741  2.69355  4.24690  2.90347  2.73739  3.18146  2.89801  2.37887  2.77519  2.98518  4.58477  3.61503
          0.02968  3.92789  4.65023  0.61958  0.77255  0.48576  0.95510
    180   2.93840  4.37556  4.43085  3.97771  3.51234  4.08233  4.74324  1.76831  3.82990  2.09571  3.38722  4.20018  4.51474  4.15559  4.05484  3.49013  3.24279  1.04838  5.40298  4.14783    240 - -
          2.68618  4.42225  2.77519  2.73123  3.46354  2.40513  3.72494  3.29354  2.67741  2.69355  4.24690  2.90347  2.73739  3.18146  2.89801  2.37887  2.77519  2.98518  4.58477  3.61503
          0.02968  3.92789  4.65023  0.61958  0.77255  0.48576  0.95510
    181   3.21742  4.66323  4.27842  3.91848  3.15693  4.05248  4.55682  2.36396  3.68568  0.80989  3.16250  4.18859  4.47828  4.04076  3.85271  3.62973  3.50913  2.41569  5.05637  3.79250    241 - -
          2.68618  4.42225  2.77519  2.73123  3.46354  2.40513  3.72494  3.29354  2.67741  2.69355  4.24690  2.90347  2.73739  3.18146  2.89801  2.37887  2.77519  2.98518  4.58477  3.61503
          0.02968  3.92789  4.65023  0.61958  0.77255  0.48576  0.95510
    182   2.85178  4.37900  4.20195  3.86675  3.59063  3.78114  4.65891  2.04793  3.73537  2.26802  3.54734  4.04769  4.33853  4.09116  3.94254  3.28812  3.21196  0.95786  5.38445  4.11952    242 - -
          2.68618  4.42225  2.77519  2.73123  3.46354  2.40513  3.72494  3.29354  2.67741  2.69355  4.24690  2.90347  2.73739  3.18146  2.89801  2.37887  2.77519  2.98518  4.58477  3.61503
          0.02968  3.92789  4.65023  0.61958  0.77255  0.48576  0.95510
    183   2.34241  4.26357  3.25470  3.07296  4.13151  2.99243  4.18133  3.66158  3.15045  3.37751  4.29893  3.28894  3.73579  3.49543  3.43484  1.01050  2.82667  3.18456  5.49956  4.21531    243 - -
          2.68618  4.42225  2.77519  2.73123  3.46354  2.40513  3.72494  3.29354  2.67741  2.69355  4.24690  2.90347  2.73739  3.18146  2.89801  2.37887  2.77519  2.98518  4.58477  3.61503
          0.02968  3.92789  4.65023  0.61958  0.77255  0.48576  0.95510
    184   0.93678  4.21985  3.51893  3.31272  4.10761  3.04291  4.32821  3.24143  3.33040  3.12049  4.14621  3.44830  3.78736  3.66648  3.57714  2.56965  2.85084  2.88625  5.52924  4.33563    244 - -
          2.68618  4.42225  2.77519  2.73123  3.46354  2.40513  3.72494  3.29354  2.67741  2.69355  4.24690  2.90347  2.73739  3.18146  2.89801  2.37887  2.77519  2.98518  4.58477  3.61503
          0.02968  3.92789  4.65023  0.61958  0.77255  0.48576  0.95510
    185   3.05604  4.86376  3.18027  2.94576  3.32384  3.49459  1.03080  3.76753  2.78731  3.25456  4.30180  3.35286  4.05016  3.31270  3.04972  3.12621  3.36127  3.50159  4.78818  3.27314    245 - -
          2.68618  4.42225  2.77519  2.73123  3.46354  2.40513  3.72494  3.29354  2.67741  2.69355  4.24690  2.90347  2.73739  3.18146  2.89801  2.37887  2.77519  2.98518  4.58477  3.61503
          0.02968  3.92789  4.65023  0.61958  0.77255  0.48576  0.95510
    186   2.44265  4.28783  3.47737  3.23191  4.01788  3.12529  4.24499  3.15176  3.17598  3.01329  4.06024  3.43243  3.83340  3.56802  3.43202  2.64453  1.08136  2.84082  5.45082  4.23450    246 - -
          2.68618  4.42225  2.77519  2.73123  3.46354  2.40513  3.72494  3.29354  2.67741  2.69355  4.24690  2.90347  2.73739  3.18146  2.89801  2.37887  2.77519  2.98518  4.58477  3.61503
          0.02968  3.92789  4.65023  0.61958  0.77255  0.48576  0.95510
    187   2.34241  4.26357  3.25470  3.07296  4.13151  2.99243  4.18133  3.66158  3.15045  3.37751  4.29893  3.28894  3.73579  3.49543  3.43484  1.01050  2.82667  3.18456  5.49956  4.21531    247 - -
          2.68618  4.42225  2.77519  2.73123  3.46354  2.40513  3.72494  3.29354  2.67741  2.69355  4.24690  2.90347  2.73739  3.18146  2.89801  2.37887  2.77519  2.98518  4.58477  3.61503
          0.02968  3.92789  4.65023  0.61958  0.77255  0.48576  0.95510
    188   0.93678  4.21985  3.51893  3.31272  4.10761  3.04291  4.32821  3.24143  3.33040  3.12049  4.14621  3.44830  3.78736  3.66648  3.57714  2.56965  2.85084  2.88625  5.52924  4.33563    248 - -
          2.68618  4.42225  2.77519  2.73123  3.46354  2.40513  3.72494  3.29354  2.67741  2.69355  4.24690  2.90347  2.73739  3.18146  2.89801  2.37887  2.77519  2.98518  4.58477  3.61503
          0.02968  3.92789  4.65023  0.61958  0.77255  0.48576  0.95510
    189   2.73436  4.50441  3.41949  3.32588  4.46736  0.64850  4.44285  4.08037  3.51470  3.72758  4.70370  3.58374  3.89733  3.83445  3.74475  2.90785  3.21990  3.59799  5.54797  4.57110    249 - -
          2.68618  4.42225  2.77519  2.73123  3.46354  2.40513  3.72494  3.29354  2.67741  2.69355  4.24690  2.90347  2.73739  3.18146  2.89801  2.37887  2.77519  2.98518  4.58477  3.61503
          0.02968  3.92789  4.65023  0.61958  0.77255  0.48576  0.95510
    190   3.02270  4.98875  3.20239  2.81345  4.38784  3.50625  3.78995  3.82056  0.96496  3.37355  4.33200  3.23549  4.00266  2.97827  2.44231  3.06104  3.27184  3.52521  5.41972  4.24044    250 - -
          2.68618  4.42225  2.77519  2.73123  3.46354  2.40513  3.72494  3.29354  2.67741  2.69355  4.24690  2.90347  2.73739  3.18146  2.89801  2.37887  2.77519  2.98518  4.58477  3.61503
          0.02968  3.92789  4.65023  0.61958  0.77255  0.48576  0.95510
    191   2.44265  4.28783  3.47737  3.23191  4.01788  3.12529  4.24499  3.15176  3.17598  3.01329  4.06024  3.43243  3.83340  3.56802  3.43202  2.64453  1.08136  2.84082  5.45082  4.23450    251 - -
          2.68618  4.42225  2.77519  2.73123  3.46354  2.40513  3.72494  3.29354  2.67741  2.69355  4.24690  2.90347  2.73739  3.18146  2.89801  2.37887  2.77519  2.98518  4.58477  3.61503
          0.02968  3.92789  4.65023  0.61958  0.77255  0.48576  0.95510
    192   2.85178  4.37900  4.20195  3.86675  3.59063  3.78114  4.65891  2.04793  3.73537  2.26802  3.54734  4.04769  4.33853  4.09116  3.94254  3.28812  3.21196  0.95786  5.38445  4.11952    252 - -
          2.68618  4.42225  2.77519  2.73123  3.46354  2.40513  3.72494  3.29354  2.67741  2.69355  4.24690  2.90347  2.73739  3.18146  2.89801  2.37887  2.77519  2.98518  4.58477  3.61503
          0.02968  3.92789  4.65023  0.61958  0.77255  0.48576  0.95510
    193   2.85178  4.37900  4.20195  3.86675  3.59063  3.78114  4.65891  2.04793  3.73537  2.26802  3.54734  4.04769  4.33853  4.09116  3.94254  3.28812  3.21196  0.95786  5.38445  4.11952    253 - -
          2.68618  4.42225  2.77519  2.73123  3.46354  2.40513  3.72494  3.29354  2.67741  2.69355  4.24690  2.90347  2.73739  3.18146  2.89801  2.37887  2.77519  2.98518  4.58477  3.61503
          0.02968  3.92789  4.65023  0.61958  0.77255  0.48576  0.95510
    194   0.93678  4.21985  3.51893  3.31272  4.10761  3.04291  4.32821  3.24143  3.33040  3.12049  4.14621  3.44830  3.78736  3.66648  3.57714  2.56965  2.85084  2.88625  5.52924  4.33563    254 - -
          2.68618  4.42225  2.77519  2.73123  3.46354  2.40513  3.72494  3.29354  2.67741  2.69355  4.24690  2.90347  2.73739  3.18146  2.89801  2.37887  2.77519  2.98518  4.58477  3.61503
          0.02968  3.92789  4.65023  0.61958  0.77255  0.48576  0.95510
    195   3.00001  5.12244  2.51113  0.94913  4.47561  3.30982  3.90135  3.94051  2.78884  3.54870  4.52022  2.96450  3.91701  3.11580  3.20347  2.97674  3.30465  3.61861  5.63675  4.35894    255 - -
          2.68618  4.42225  2.77519  2.73123  3.46354  2.40513  3.72494  3.29354  2.67741  2.69355  4.24690  2.90347  2.73739  3.18146  2.89801  2.37887  2.77519  2.98518  4.58477  3.61503
          0.02968  3.92789  4.65023  0.61958  0.77255  0.48576  0.95510
    196   3.32730  4.79385  3.92005  3.65979  2.29561  3.89469  3.64475  3.32879  3.51572  2.76845  3.99807  3.79179  4.36723  3.80846  3.68809  3.45851  3.61424  3.20196  3.94151  0.87841    256 - -
          2.68618  4.42225  2.77519  2.73123  3.46354  2.40513  3.72494  3.29354  2.67741  2.69355  4.24690  2.90347  2.73739  3.18146  2.89801  2.37887  2.77519  2.98518  4.58477  3.61503
          0.02968  3.92789  4.65023  0.61958  0.77255  0.48576  0.95510
    197   0.93678  4.21985  3.51893  3.31272  4.10761  3.04291  4.32821  3.24143  3.33040  3.12049  4.14621  3.44830  3.78736  3.66648  3.57714  2.56965  2.85084  2.88625  5.52924  4.33563    257 - -
          2.68618  4.42225  2.77519  2.73123  3.46354  2.40513  3.72494  3.29354  2.67741  2.69355  4.24690  2.90347  2.73739  3.18146  2.89801  2.37887  2.77519  2.98518  4.58477  3.61503
          0.02968  3.92789  4.65023  0.61958  0.77255  0.48576  0.95510
    198   3.04629  4.41962  4.59497  4.12343  3.43588  4.27568  4.84895  1.12586  3.97466  1.94160  3.27800  4.35717  4.63323  4.26821  4.17950  3.67569  3.32602  1.59503  5.39962  4.17853    258 - -
          2.68618  4.42225  2.77519  2.73123  3.46354  2.40513  3.72494  3.29354  2.67741  2.69355  4.24690  2.90347  2.73739  3.18146  2.89801  2.37887  2.77519  2.98518  4.58477  3.61503
          0.02968  3.92789  4.65023  0.61958  0.77255  0.48576  0.95510
    199   0.93678  4.21985  3.51893  3.31272  4.10761  3.04291  4.32821  3.24143  3.33040  3.12049  4.14621  3.44830  3.78736  3.66648  3.57714  2.56965  2.85084  2.88625  5.52924  4.33563    259 - -
          2.68618  4.42225  2.77519  2.73123  3.46354  2.40513  3.72494  3.29354  2.67741  2.69355  4.24690  2.90347  2.73739  3.18146  2.89801  2.37887  2.77519  2.98518  4.58477  3.61503
          0.02968  3.92789  4.65023  0.61958  0.77255  0.48576  0.95510
    200   2.85881  4.98380  2.81776  2.52111  4.00321  3.41494  3.38366  3.75847  2.30682  3.26176  4.18072  3.00423  3.91340  1.46153  2.60773  2.86670  3.11097  3.44775  5.27475  3.88103    260 - -
          2.68618  4.42225  2.77519  2.73123  3.46354  2.40513  3.72494  3.29354  2.67741  2.69355  4.24690  2.90347  2.73739  3.18146  2.89801  2.37887  2.77519  2.98518  4.58477  3.61503
          0.02968  3.92789  4.65023  0.61958  0.77255  0.48576  0.95510
    201   2.20183  1.58611  3.87377  3.52602  3.86403  2.97513  4.28857  3.14003  3.39086  2.98908  3.91063  3.48830  3.71822  3.69415  3.59271  1.95840  2.68306  2.75819  5.32457  4.10634    261 - -
          2.68618  4.42225  2.77519  2.73123  3.46354  2.40513  3.72494  3.29354  2.67741  2.69355  4.24690  2.90347  2.73739  3.18146  2.89801  2.37887  2.77519  2.98518  4.58477  3.61503
          0.02968  3.92789  4.65023  0.61958  0.77255  0.48576  0.95510
    202   3.19566  4.59686  4.53997  4.02670  2.70786  4.32698  4.53819  2.18679  3.87834  0.95900  2.93659  4.28815  4.59307  4.06742  4.05316  3.68467  3.43775  2.19895  4.91856  3.61956    262 - -
          2.68618  4.42225  2.77519  2.73123  3.46354  2.40513  3.72494  3.29354  2.67741  2.69355  4.24690  2.90347  2.73739  3.18146  2.89801  2.37887  2.77519  2.98518  4.58477  3.61503
          0.02968  3.92789  4.65023  0.61958  0.77255  0.48576  0.95510
    203   3.02270  4.98875  3.20239  2.81345  4.38784  3.50625  3.78995  3.82056  0.96496  3.37355  4.33200  3.23549  4.00266  2.97827  2.44231  3.06104  3.27184  3.52521  5.41972  4.24044    263 - -
          2.68618  4.42225  2.77519  2.73123  3.46354  2.40513  3.72494  3.29354  2.67741  2.69355  4.24690  2.90347  2.73739  3.18146  2.89801  2.37887  2.77519  2.98518  4.58477  3.61503
          0.02968  3.92789  4.65023  0.61958  0.77255  0.48576  0.95510
    204   2.83804  5.06501  3.06352  2.53754  4.44065  3.50176  3.57845  3.83437  1.83735  3.32346  4.15604  2.41013  3.90090  2.63973  1.78247  2.82774  3.03860  3.49129  5.42786  4.17158    264 - -
          2.68618  4.42225  2.77519  2.73123  3.46354  2.40513  3.72494  3.29354  2.67741  2.69355  4.24690  2.90347  2.73739  3.18146  2.89801  2.37887  2.77519  2.98518  4.58477  3.61503
          0.02968  3.92789  4.65023  0.61958  0.77255  0.48576  0.95510
    205   2.76946  4.76791  2.73922  2.63025  4.14012  3.22119  3.96589  3.86237  2.87418  3.50295  4.45783  1.06360  3.87575  3.23870  3.23076  2.83451  3.15312  3.47899  5.43968  4.08444    265 - -
          2.68618  4.42225  2.77519  2.73123  3.46354  2.40513  3.72494  3.29354  2.67741  2.69355  4.24690  2.90347  2.73739  3.18146  2.89801  2.37887  2.77519  2.98518  4.58477  3.61503
          0.02968  3.92789  4.65023  0.61958  0.77255  0.48576  0.95510
    206   2.76831  4.83988  2.85914  2.58087  4.12530  3.34961  3.76487  3.60487  2.40381  3.15608  4.13109  3.04283  3.89287  1.43103  2.70597  2.81561  2.92289  3.31024  5.40050  4.07293    266 - -
          2.68618  4.42225  2.77519  2.73123  3.46354  2.40513  3.72494  3.29354  2.67741  2.69355  4.24690  2.90347  2.73739  3.18146  2.89801  2.37887  2.77519  2.98518  4.58477  3.61503
          0.02968  3.92789  4.65023  0.61958  0.77255  0.48576  0.95510
    207   3.06800  4.90341  3.56431  3.06375  4.27203  3.54547  3.86455  3.81750  2.25993  3.32336  4.32202  3.41930  4.04529  3.08206  0.89702  3.14945  3.33014  3.53904  5.33257  4.18727    267 - -
          2.68618  4.42225  2.77519  2.73123  3.46354  2.40513  3.72494  3.29354  2.67741  2.69355  4.24690  2.90347  2.73739  3.18146  2.89801  2.37887  2.77519  2.98518  4.58477  3.61503
          0.02968  3.92789  4.65023  0.61958  0.77255  0.48576  0.95510
    208   2.85178  4.37900  4.20195  3.86675  3.59063  3.78114  4.65891  2.04793  3.73537  2.26802  3.54734  4.04769  4.33853  4.09116  3.94254  3.28812  3.21196  0.95786  5.38445  4.11952    268 - -
          2.68618  4.42225  2.77519  2.73123  3.46354  2.40513  3.72494  3.29354  2.67741  2.69355  4.24690  2.90347  2.73739  3.18146  2.89801  2.37887  2.77519  2.98518  4.58477  3.61503
          0.02968  3.92789  4.65023  0.61958  0.77255  0.48576  0.95510
    209   3.07424  4.47756  4.41430  4.03218  3.41160  4.12622  4.75001  1.01186  3.86138  1.98631  3.33834  4.26974  4.55211  4.20396  4.05161  3.62686  3.37242  1.84819  5.31390  4.05698    269 - -
          2.68618  4.42225  2.77519  2.73123  3.46354  2.40513  3.72494  3.29354  2.67741  2.69355  4.24690  2.90347  2.73739  3.18146  2.89801  2.37887  2.77519  2.98518  4.58477  3.61503
          0.02968  3.92789  4.65023  0.61958  0.77255  0.48576  0.95510
    210   3.32730  4.79385  3.92005  3.65979  2.29561  3.89469  3.64475  3.32879  3.51572  2.76845  3.99807  3.79179  4.36723  3.80846  3.68809  3.45851  3.61424  3.20196  3.94151  0.87841    270 - -
          2.68618  4.42225  2.77519  2.73123  3.46354  2.40513  3.72494  3.29354  2.67741  2.69355  4.24690  2.90347  2.73739  3.18146  2.89801  2.37887  2.77519  2.98518  4.58477  3.61503
          0.02968  3.92789  4.65023  0.61958  0.77255  0.48576  0.95510
    211   2.44265  4.28783  3.47737  3.23191  4.01788  3.12529  4.24499  3.15176  3.17598  3.01329  4.06024  3.43243  3.83340  3.56802  3.43202  2.64453  1.08136  2.84082  5.45082  4.23450    271 - -
          2.68618  4.42225  2.77519  2.73123  3.46354  2.40513  3.72494  3.29354  2.67741  2.69355  4.24690  2.90347  2.73739  3.18146  2.89801  2.37887  2.77519  2.98518  4.58477  3.61503
          0.02968  3.92789  4.65023  0.61958  0.77255  0.48576  0.95510
    212   2.34241  4.26357  3.25470  3.07296  4.13151  2.99243  4.18133  3.66158  3.15045  3.37751  4.29893  3.28894  3.73579  3.49543  3.43484  1.01050  2.82667  3.18456  5.49956  4.21531    272 - -
          2.68618  4.42225  2.77519  2.73123  3.46354  2.40513  3.72494  3.29354  2.67741  2.69355  4.24690  2.90347  2.73739  3.18146  2.89801  2.37887  2.77519  2.98518  4.58477  3.61503
          0.02968  3.92789  4.65023  0.61958  0.77255  0.48576  0.95510
    213   2.82542  4.57365  3.43856  3.28551  4.27609  3.25802  4.35850  3.83564  3.34753  3.45653  4.50869  3.58668  0.73077  3.73463  3.58687  2.99462  3.27132  3.47472  5.44756  4.39749    273 - -
          2.68618  4.42225  2.77519  2.73123  3.46354  2.40513  3.72494  3.29354  2.67741  2.69355  4.24690  2.90347  2.73739  3.18146  2.89801  2.37887  2.77519  2.98518  4.58477  3.61503
          0.02968  3.92789  4.65023  0.61958  0.77255  0.48576  0.95510
    214   3.07424  4.47756  4.41430  4.03218  3.41160  4.12622  4.75001  1.01186  3.86138  1.98631  3.33834  4.26974  4.55211  4.20396  4.05161  3.62686  3.37242  1.84819  5.31390  4.05698    274 - -
          2.68618  4.42225  2.77519  2.73123  3.46354  2.40513  3.72494  3.29354  2.67741  2.69355  4.24690  2.90347  2.73739  3.18146  2.89801  2.37887  2.77519  2.98518  4.58477  3.61503
          0.02968  3.92789  4.65023  0.61958  0.77255  0.48576  0.95510
    215   3.02270  4.98875  3.20239  2.81345  4.38784  3.50625  3.78995  3.82056  0.96496  3.37355  4.33200  3.23549  4.00266  2.97827  2.44231  3.06104  3.27184  3.52521  5.41972  4.24044    275 - -
          2.68618  4.42225  2.77519  2.73123  3.46354  2.40513  3.72494  3.29354  2.67741  2.69355  4.24690  2.90347  2.73739  3.18146  2.89801  2.37887  2.77519  2.98518  4.58477  3.61503
          0.02968  3.92789  4.65023  0.61958  0.77255  0.48576  0.95510
    216   0.93678  4.21985  3.51893  3.31272  4.10761  3.04291  4.32821  3.24143  3.33040  3.12049  4.14621  3.44830  3.78736  3.66648  3.57714  2.56965  2.85084  2.88625  5.52924  4.33563    276 - -
          2.68618  4.42225  2.77519  2.73123  3.46354  2.40513  3.72494  3.29354  2.67741  2.69355  4.24690  2.90347  2.73739  3.18146  2.89801  2.37887  2.77519  2.98518  4.58477  3.61503
          0.02968  3.92789  4.65023  0.61958  0.77255  0.48576  0.95510
    217   3.21742  4.66323  4.27842  3.91848  3.15693  4.05248  4.55682  2.36396  3.68568  0.80989  3.16250  4.18859  4.47828  4.04076  3.85271  3.62973  3.50913  2.41569  5.05637  3.79250    277 - -
          2.68618  4.42225  2.77519  2.73123  3.46354  2.40513  3.72494  3.29354  2.67741  2.69355  4.24690  2.90347  2.73739  3.18146  2.89801  2.37887  2.77519  2.98518  4.58477  3.61503
          0.02968  3.92789  4.65023  0.61958  0.77255  0.48576  0.95510
    218   2.34241  4.26357  3.25470  3.07296  4.13151  2.99243  4.18133  3.66158  3.15045  3.37751  4.29893  3.28894  3.73579  3.49543  3.43484  1.01050  2.82667  3.18456  5.49956  4.21531    278 - -
          2.68618  4.42225  2.77519  2.73123  3.46354  2.40513  3.72494  3.29354  2.67741  2.69355  4.24690  2.90347  2.73739  3.18146  2.89801  2.37887  2.77519  2.98518  4.58477  3.61503
          0.02968  3.92789  4.65023  0.61958  0.77255  0.48576  0.95510
    219   2.76946  4.76791  2.73922  2.63025  4.14012  3.22119  3.96589  3.86237  2.87418  3.50295  4.45783  1.06360  3.87575  3.23870  3.23076  2.83451  3.15312  3.47899  5.43968  4.08444    279 - -
          2.68618  4.42225  2.77519  2.73123  3.46354  2.40513  3.72494  3.29354  2.67741  2.69355  4.24690  2.90347  2.73739  3.18146  2.89801  2.37887  2.77519  2.98518  4.58477  3.61503
          0.02968  3.92789  4.65023  0.61958  0.77255  0.48576  0.95510
    220   2.92483  4.91230  2.93965  2.69512  4.08822  3.40267  3.85396  3.72735  2.51207  3.22422  4.25040  3.15539  3.95685  1.13871  2.79521  2.97019  3.22171  3.45354  5.35038  4.04775    280 - -
          2.68618  4.42225  2.77519  2.73123  3.46354  2.40513  3.72494  3.29354  2.67741  2.69355  4.24690  2.90347  2.73739  3.18146  2.89801  2.37887  2.77519  2.98518  4.58477  3.61503
          0.02968  3.92789  4.65023  0.61958  0.77255  0.48576  0.95510
    221   3.02270  4.98875  3.20239  2.81345  4.38784  3.50625  3.78995  3.82056  0.96496  3.37355  4.33200  3.23549  4.00266  2.97827  2.44231  3.06104  3.27184  3.52521  5.41972  4.24044    281 - -
          2.68618  4.42225  2.77519  2.73123  3.46354  2.40513  3.72494  3.29354  2.67741  2.69355  4.24690  2.90347  2.73739  3.18146  2.89801  2.37887  2.77519  2.98518  4.58477  3.61503
          0.02968  3.92789  4.65023  0.61958  0.77255  0.48576  0.95510
    222   3.42397  4.77691  4.30633  3.94917  1.78747  4.18939  3.46821  3.18989  3.81382  2.57330  3.81863  3.89693  4.53319  3.91093  3.94126  3.55828  3.65951  3.10050  3.66066  1.03401    282 - -
          2.68618  4.42225  2.77519  2.73123  3.46354  2.40513  3.72494  3.29354  2.67741  2.69355  4.24690  2.90347  2.73739  3.18146  2.89801  2.37887  2.77519  2.98518  4.58477  3.61503
          0.02968  3.92789  4.65023  0.61958  0.77255  0.48576  0.95510
    223   3.06800  4.90341  3.56431  3.06375  4.27203  3.54547  3.86455  3.81750  2.25993  3.32336  4.32202  3.41930  4.04529  3.08206  0.89702  3.14945  3.33014  3.53904  5.33257  4.18727    283 - -
          2.68618  4.42225  2.77519  2.73123  3.46354  2.40513  3.72494  3.29354  2.67741  2.69355  4.24690  2.90347  2.73739  3.18146  2.89801  2.37887  2.77519  2.98518  4.58477  3.61503
          0.02968  3.92789  4.65023  0.61958  0.77255  0.48576  0.95510
    224   2.92524  5.46905  1.40035  1.62668  4.75436  3.19323  3.74577  4.26520  2.76821  3.78184  4.64457  2.66312  3.81851  2.91639  3.36004  2.81106  3.21619  3.84823  5.93607  4.44039    284 - -
          2.68618  4.42225  2.77519  2.73123  3.46354  2.40513  3.72494  3.29354  2.67741  2.69355  4.24690  2.90347  2.73739  3.18146  2.89801  2.37887  2.77519  2.98518  4.58477  3.61503
          0.02968  3.92789  4.65023  0.61958  0.77255  0.48576  0.95510
    225   3.32897  4.71448  4.31466  4.03966  0.92525  4.00582  3.90204  2.84581  3.94529  2.20309  3.56777  4.08167  4.46315  4.09800  4.05133  3.59608  3.63013  2.84057  4.13466  2.49472    285 - -
          2.68618  4.42225  2.77519  2.73123  3.46354  2.40513  3.72494  3.29354  2.67741  2.69355  4.24690  2.90347  2.73739  3.18146  2.89801  2.37887  2.77519  2.98518  4.58477  3.61503
          0.02968  3.92789  4.65023  0.61958  0.77255  0.48576  0.95510
    226   2.39507  4.82255  2.87124  2.13766  4.07909  3.37509  3.46194  3.49901  2.35637  3.08756  3.47206  2.83575  3.78487  2.33307  2.79535  2.55361  2.82981  3.16792  5.31341  3.97674    286 - -
          2.68618  4.42225  2.77519  2.73123  3.46354  2.40513  3.72494  3.29354  2.67741  2.69355  4.24690  2.90347  2.73739  3.18146  2.89801  2.37887  2.77519  2.98518  4.58477  3.61503
          0.02968  3.92789  4.65023  0.61958  0.77255  0.48576  0.95510
    227   1.47350  4.47015  2.90347  2.54092  4.06994  2.88917  3.85439  3.43749  2.72327  3.11942  3.98407  3.04332  3.77079  2.90575  3.10009  2.58909  2.83598  3.07317  5.39690  4.11639    287 - -
          2.68618  4.42225  2.77519  2.73123  3.46354  2.40513  3.72494  3.29354  2.67741  2.69355  4.24690  2.90347  2.73739  3.18146  2.89801  2.37887  2.77519  2.98518  4.58477  3.61503
          0.02968  3.92789  4.65023  0.61958  0.77255  0.48576  0.95510
    228   2.53986  4.76217  2.65252  1.94781  3.99478  3.38593  3.61698  3.02868  2.42344  2.83543  3.69326  2.92137  3.79404  2.77393  2.87999  2.62360  2.82044  3.02962  5.27984  3.94507    288 - -
          2.68618  4.42225  2.77519  2.73123  3.46354  2.40513  3.72494  3.29354  2.67741  2.69355  4.24690  2.90347  2.73739  3.18146  2.89801  2.37887  2.77519  2.98518  4.58477  3.61503
          0.02968  3.92789  4.65023  0.61958  0.77255  0.48576  0.95510
    229   3.32897  4.71448  4.31466  4.03966  0.92525  4.00582  3.90204  2.84581  3.94529  2.20309  3.56777  4.08167  4.46315  4.09800  4.05133  3.59608  3.63013  2.84057  4.13466  2.49472    289 - -
          2.68618  4.42225  2.77519  2.73123  3.46354  2.40513  3.72494  3.29354  2.67741  2.69355  4.24690  2.90347  2.73739  3.18146  2.89801  2.37887  2.77519  2.98518  4.58477  3.61503
          0.02968  3.92789  4.65023  0.61958  0.77255  0.48576  0.95510
    230   2.24794  4.28675  3.19562  3.06662  4.33814  1.03960  4.24937  3.76973  3.24803  3.49449  4.40193  3.29787  3.74102  3.55546  3.53584  2.54151  2.86673  3.26329  5.62554  4.44270    290 - -
          2.68618  4.42225  2.77519  2.73123  3.46354  2.40513  3.72494  3.29354  2.67741  2.69355  4.24690  2.90347  2.73739  3.18146  2.89801  2.37887  2.77519  2.98518  4.58477  3.61503
          0.02968  3.92789  4.65023  0.61958  0.77255  0.48576  0.95510
    231   3.04923  5.18595  0.84174  2.36997  4.57042  3.25273  3.98005  4.17123  3.07468  3.76968  4.74896  2.92914  3.90944  3.21926  3.59845  3.00531  3.38897  3.80450  5.72826  4.43412    291 - -
          2.68618  4.42225  2.77519  2.73123  3.46354  2.40513  3.72494  3.29354  2.67741  2.69355  4.24690  2.90347  2.73739  3.18146  2.89801  2.37887  2.77519  2.98518  4.58477  3.61503
          0.02968  3.92789  4.65023  0.61958  0.77255  0.48576  0.95510
    232   2.85178  4.37900  4.20195  3.86675  3.59063  3.78114  4.65891  2.04793  3.73537  2.26802  3.54734  4.04769  4.33853  4.09116  3.94254  3.28812  3.21196  0.95786  5.38445  4.11952    292 - -
          2.68618  4.42225  2.77519  2.73123  3.46354  2.40513  3.72494  3.29354  2.67741  2.69355  4.24690  2.90347  2.73739  3.18146  2.89801  2.37887  2.77519  2.98518  4.58477  3.61503
          0.02968  3.92789  4.65023  0.61958  0.77255  0.48576  0.95510
    233   2.73436  4.50441  3.41949  3.32588  4.46736  0.64850  4.44285  4.08037  3.51470  3.72758  4.70370  3.58374  3.89733  3.83445  3.74475  2.90785  3.21990  3.59799  5.54797  4.57110    293 - -
          2.68618  4.42225  2.77519  2.73123  3.46354  2.40513  3.72494  3.29354  2.67741  2.69355  4.24690  2.90347  2.73739  3.18146  2.89801  2.37887  2.77519  2.98518  4.58477  3.61503
          0.02968  3.92789  4.65023  0.61958  0.77255  0.48576  0.95510
    234   3.21742  4.66323  4.27842  3.91848  3.15693  4.05248  4.55682  2.36396  3.68568  0.80989  3.16250  4.18859  4.47828  4.04076  3.85271  3.62973  3.50913  2.41569  5.05637  3.79250    294 - -
          2.68618  4.42225  2.77519  2.73123  3.46354  2.40513  3.72494  3.29354  2.67741  2.69355  4.24690  2.90347  2.73739  3.18146  2.89801  2.37887  2.77519  2.98518  4.58477  3.61503
          0.02968  3.92789  4.65023  0.61958  0.77255  0.48576  0.95510
    235   3.01299  4.55310  4.10893  3.70660  3.23233  3.87542  4.42893  2.41347  3.47164  1.81872  1.27568  3.97725  4.33638  3.84991  3.67045  3.36787  3.31941  2.42600  5.08051  3.84713    295 - -
          2.68618  4.42225  2.77519  2.73123  3.46354  2.40513  3.72494  3.29354  2.67741  2.69355  4.24690  2.90347  2.73739  3.18146  2.89801  2.37887  2.77519  2.98518  4.58477  3.61503
          0.02968  3.92789  4.65023  0.61958  0.77255  0.48576  0.95510
    236   2.44265  4.28783  3.47737  3.23191  4.01788  3.12529  4.24499  3.15176  3.17598  3.01329  4.06024  3.43243  3.83340  3.56802  3.43202  2.64453  1.08136  2.84082  5.45082  4.23450    296 - -
          2.68618  4.42225  2.77519  2.73123  3.46354  2.40513  3.72494  3.29354  2.67741  2.69355  4.24690  2.90347  2.73739  3.18146  2.89801  2.37887  2.77519  2.98518  4.58477  3.61503
          0.02968  3.92789  4.65023  0.61958  0.77255  0.48576  0.95510
    237   2.73436  4.50441  3.41949  3.32588  4.46736  0.64850  4.44285  4.08037  3.51470  3.72758  4.70370  3.58374  3.89733  3.83445  3.74475  2.90785  3.21990  3.59799  5.54797  4.57110    297 - -
          2.68618  4.42225  2.77519  2.73123  3.46354  2.40513  3.72494  3.29354  2.67741  2.69355  4.24690  2.90347  2.73739  3.18146  2.89801  2.37887  2.77519  2.98518  4.58477  3.61503
          0.02968  3.92789  4.65023  0.61958  0.77255  0.48576  0.95510
    238   3.04923  5.18595  0.84174  2.36997  4.57042  3.25273  3.98005  4.17123  3.07468  3.76968  4.74896  2.92914  3.90944  3.21926  3.59845  3.00531  3.38897  3.80450  5.72826  4.43412    298 - -
          2.68618  4.42225  2.77519  2.73123  3.46354  2.40513  3.72494  3.29354  2.67741  2.69355  4.24690  2.90347  2.73739  3.18146  2.89801  2.37887  2.77519  2.98518  4.58477  3.61503
          0.02968  3.92789  4.65023  0.61958  0.77255  0.48576  0.95510
    239   2.97098  4.37829  4.49585  4.02428  3.51022  4.16411  4.78419  1.68970  3.88619  2.07083  3.36482  4.25621  4.56249  4.19724  4.11078  3.56075  3.26221  1.06398  5.41761  4.17716    299 - -
          2.68618  4.42225  2.77519  2.73123  3.46354  2.40513  3.72494  3.29354  2.67741  2.69355  4.24690  2.90347  2.73739  3.18146  2.89801  2.37887  2.77519  2.98518  4.58477  3.61503
          0.02968  3.92789  4.65023  0.61958  0.77255  0.48576  0.95510
    240   2.44265  4.28783  3.47737  3.23191  4.01788  3.12529  4.24499  3.15176  3.17598  3.01329  4.06024  3.43243  3.83340  3.56802  3.43202  2.64453  1.08136  2.84082  5.45082  4.23450    300 - -
          2.68618  4.42225  2.77519  2.73123  3.46354  2.40513  3.72494  3.29354  2.67741  2.69355  4.24690  2.90347  2.73739  3.18146  2.89801  2.37887  2.77519  2.98518  4.58477  3.61503
          0.02968  3.92789  4.65023  0.61958  0.77255  0.48576  0.95510
    241   3.07424  4.47756  4.41430  4.03218  3.41160  4.12622  4.75001  1.01186  3.86138  1.98631  3.33834  4.26974  4.55211  4.20396  4.05161  3.62686  3.37242  1.84819  5.31390  4.05698    301 - -
          2.68618  4.42225  2.77519  2.73123  3.46354  2.40513  3.72494  3.29354  2.67741  2.69355  4.24690  2.90347  2.73739  3.18146  2.89801  2.37887  2.77519  2.98518  4.58477  3.61503
          0.02968  3.92789  4.65023  0.61958  0.77255  0.48576  0.95510
    242   2.76946  4.76791  2.73922  2.63025  4.14012  3.22119  3.96589  3.86237  2.87418  3.50295  4.45783  1.06360  3.87575  3.23870  3.23076  2.83451  3.15312  3.47899  5.43968  4.08444    302 - -
          2.68618  4.42225  2.77519  2.73123  3.46354  2.40513  3.72494  3.29354  2.67741  2.69355  4.24690  2.90347  2.73739  3.18146  2.89801  2.37887  2.77519  2.98518  4.58477  3.61503
          0.02968  3.92789  4.65023  0.61958  0.77255  0.48576  0.95510
    243   2.46879  4.38208  3.15867  2.97486  4.13054  3.08496  4.12392  3.61910  3.04070  3.30840  4.26231  3.26923  1.18337  3.42066  3.33521  2.52640  2.92123  3.20469  5.46938  4.21054    303 - -
          2.68618  4.42225  2.77519  2.73123  3.46354  2.40513  3.72494  3.29354  2.67741  2.69355  4.24690  2.90347  2.73739  3.18146  2.89801  2.37887  2.77519  2.98518  4.58477  3.61503
          0.02968  3.92789  4.65023  0.61958  0.77255  0.48576  0.95510
    244   2.30189  4.20150  3.36925  3.10265  4.05641  3.02289  4.14798  3.27106  3.06948  3.11942  4.05787  3.30142  3.74116  3.44195  3.34993  2.36137  1.26776  2.88851  5.47147  4.21982    304 - -
          2.68618  4.42225  2.77519  2.73123  3.46354  2.40513  3.72494  3.29354  2.67741  2.69355  4.24690  2.90347  2.73739  3.18146  2.89801  2.37887  2.77519  2.98518  4.58477  3.61503
          0.02968  3.92789  4.65023  0.61958  0.77255  0.48576  0.95510
    245   0.93678  4.21985  3.51893  3.31272  4.10761  3.04291  4.32821  3.24143  3.33040  3.12049  4.14621  3.44830  3.78736  3.66648  3.57714  2.56965  2.85084  2.88625  5.52924  4.33563    305 - -
          2.68618  4.42225  2.77519  2.73123  3.46354  2.40513  3.72494  3.29354  2.67741  2.69355  4.24690  2.90347  2.73739  3.18146  2.89801  2.37887  2.77519  2.98518  4.58477  3.61503
          0.02968  3.92789  4.65023  0.61958  0.77255  0.48576  0.95510
    246   2.24249  4.18317  3.32111  3.01708  4.15413  2.96785  4.09926  3.49874  3.03182  3.24171  4.10514  3.23279  3.68577  3.36435  3.34885  1.46844  1.92930  3.03556  5.51545  4.27505    306 - -
          2.68618  4.42225  2.77519  2.73123  3.46354  2.40513  3.72494  3.29354  2.67741  2.69355  4.24690  2.90347  2.73739  3.18146  2.89801  2.37887  2.77519  2.98518  4.58477  3.61503
          0.02968  3.92789  4.65023  0.61958  0.77255  0.48576  0.95510
    247   2.64970  0.83467  4.18178  3.93399  3.91252  3.26103  4.56887  3.06551  3.76119  2.97855  4.10162  3.90619  3.97236  4.10501  3.87578  2.92147  3.12110  2.80639  5.31707  4.19984    307 - -
          2.68618  4.42225  2.77519  2.73123  3.46354  2.40513  3.72494  3.29354  2.67741  2.69355  4.24690  2.90347  2.73739  3.18146  2.89801  2.37887  2.77519  2.98518  4.58477  3.61503
          0.02968  3.92789  4.65023  0.61958  0.77255  0.48576  0.95510
    248   3.21742  4.66323  4.27842  3.91848  3.15693  4.05248  4.55682  2.36396  3.68568  0.80989  3.16250  4.18859  4.47828  4.04076  3.85271  3.62973  3.50913  2.41569  5.05637  3.79250    308 - -
          2.68618  4.42225  2.77519  2.73123  3.46354  2.40513  3.72494  3.29354  2.67741  2.69355  4.24690  2.90347  2.73739  3.18146  2.89801  2.37887  2.77519  2.98518  4.58477  3.61503
          0.02968  3.92789  4.65023  0.61958  0.77255  0.48576  0.95510
    249   2.85178  4.37900  4.20195  3.86675  3.59063  3.78114  4.65891  2.04793  3.73537  2.26802  3.54734  4.04769  4.33853  4.09116  3.94254  3.28812  3.21196  0.95786  5.38445  4.11952    309 - -
          2.68618  4.42225  2.77519  2.73123  3.46354  2.40513  3.72494  3.29354  2.67741  2.69355  4.24690  2.90347  2.73739  3.18146  2.89801  2.37887  2.77519  2.98518  4.58477  3.61503
          0.02968  3.92789  4.65023  0.61958  0.77255  0.48576  0.95510
    250   3.01299  4.55310  4.10893  3.70660  3.23233  3.87542  4.42893  2.41347  3.47164  1.81872  1.27568  3.97725  4.33638  3.84991  3.67045  3.36787  3.31941  2.42600  5.08051  3.84713    310 - -
          2.68618  4.42225  2.77519  2.73123  3.46354  2.40513  3.72494  3.29354  2.67741  2.69355  4.24690  2.90347  2.73739  3.18146  2.89801  2.37887  2.77519  2.98518  4.58477  3.61503
          0.02968  3.92789  4.65023  0.61958  0.77255  0.48576  0.95510
    251   2.44265  4.28783  3.47737  3.23191  4.01788  3.12529  4.24499  3.15176  3.17598  3.01329  4.06024  3.43243  3.83340  3.56802  3.43202  2.64453  1.08136  2.84082  5.45082  4.23450    311 - -
          2.68618  4.42225  2.77519  2.73123  3.46354  2.40513  3.72494  3.29354  2.67741  2.69355  4.24690  2.90347  2.73739  3.18146  2.89801  2.37887  2.77519  2.98518  4.58477  3.61503
          0.02968  3.92789  4.65023  0.61958  0.77255  0.48576  0.95510
    252   2.44265  4.28783  3.47737  3.23191  4.01788  3.12529  4.24499  3.15176  3.17598  3.01329  4.06024  3.43243  3.83340  3.56802  3.43202  2.64453  1.08136  2.84082  5.45082  4.23450    312 - -
          2.68618  4.42225  2.77519  2.73123  3.46354  2.40513  3.72494  3.29354  2.67741  2.69355  4.24690  2.90347  2.73739  3.18146  2.89801  2.37887  2.77519  2.98518  4.58477  3.61503
          0.02968  3.92789  4.65023  0.61958  0.77255  0.48576  0.95510
    253   3.00001  5.12244  2.51113  0.94913  4.47561  3.30982  3.90135  3.94051  2.78884  3.54870  4.52022  2.96450  3.91701  3.11580  3.20347  2.97674  3.30465  3.61861  5.63675  4.35894    313 - -
          2.68618  4.42225  2.77519  2.73123  3.46354  2.40513  3.72494  3.29354  2.67741  2.69355  4.24690  2.90347  2.73739  3.18146  2.89801  2.37887  2.77519  2.98518  4.58477  3.61503
          0.02968  3.92789  4.65023  0.61958  0.77255  0.48576  0.95510
    254   3.07424  4.47756  4.41430  4.03218  3.41160  4.12622  4.75001  1.01186  3.86138  1.98631  3.33834  4.26974  4.55211  4.20396  4.05161  3.62686  3.37242  1.84819  5.31390  4.05698    314 - -
          2.68618  4.42225  2.77519  2.73123  3.46354  2.40513  3.72494  3.29354  2.67741  2.69355  4.24690  2.90347  2.73739  3.18146  2.89801  2.37887  2.77519  2.98518  4.58477  3.61503
          0.02968  3.92789  4.65023  0.61958  0.77255  0.48576  0.95510
    255   3.21742  4.66323  4.27842  3.91848  3.15693  4.05248  4.55682  2.36396  3.68568  0.80989  3.16250  4.18859  4.47828  4.04076  3.85271  3.62973  3.50913  2.41569  5.05637  3.79250    315 - -
          2.68618  4.42225  2.77519  2.73123  3.46354  2.40513  3.72494  3.29354  2.67741  2.69355  4.24690  2.90347  2.73739  3.18146  2.89801  2.37887  2.77519  2.98518  4.58477  3.61503
          0.02968  3.92789  4.65023  0.61958  0.77255  0.48576  0.95510
    256   3.06800  4.90341  3.56431  3.06375  4.27203  3.54547  3.86455  3.81750  2.25993  3.32336  4.32202  3.41930  4.04529  3.08206  0.89702  3.14945  3.33014  3.53904  5.33257  4.18727    316 - -
          2.68618  4.42225  2.77519  2.73123  3.46354  2.40513  3.72494  3.29354  2.67741  2.69355  4.24690  2.90347  2.73739  3.18146  2.89801  2.37887  2.77519  2.98518  4.58477  3.61503
          0.02968  3.92789  4.65023  0.61958  0.77255  0.48576  0.95510
    257   2.34241  4.26357  3.25470  3.07296  4.13151  2.99243  4.18133  3.66158  3.15045  3.37751  4.29893  3.28894  3.73579  3.49543  3.43484  1.01050  2.82667  3.18456  5.49956  4.21531    317 - -
          2.68618  4.42225  2.77519  2.73123  3.46354  2.40513  3.72494  3.29354  2.67741  2.69355  4.24690  2.90347  2.73739  3.18146  2.89801  2.37887  2.77519  2.98518  4.58477  3.61503
          0.02968  3.92789  4.65023  0.61958  0.77255  0.48576  0.95510
    258   3.01299  4.55310  4.10893  3.70660  3.23233  3.87542  4.42893  2.41347  3.47164  1.81872  1.27568  3.97725  4.33638  3.84991  3.67045  3.36787  3.31941  2.42600  5.08051  3.84713    318 - -
          2.68618  4.42225  2.77519  2.73123  3.46354  2.40513  3.72494  3.29354  2.67741  2.69355  4.24690  2.90347  2.73739  3.18146  2.89801  2.37887  2.77519  2.98518  4.58477  3.61503
          0.02968  3.92789  4.65023  0.61958  0.77255  0.48576  0.95510
    259   3.21742  4.66323  4.27842  3.91848  3.15693  4.05248  4.55682  2.36396  3.68568  0.80989  3.16250  4.18859  4.47828  4.04076  3.85271  3.62973  3.50913  2.41569  5.05637  3.79250    319 - -
          2.68618  4.42225  2.77519  2.73123  3.46354  2.40513  3.72494  3.29354  2.67741  2.69355  4.24690  2.90347  2.73739  3.18146  2.89801  2.37887  2.77519  2.98518  4.58477  3.61503
          0.02968  3.92789  4.65023  0.61958  0.77255  0.48576  0.95510
    260   3.32730  4.79385  3.92005  3.65979  2.29561  3.89469  3.64475  3.32879  3.51572  2.76845  3.99807  3.79179  4.36723  3.80846  3.68809  3.45851  3.61424  3.20196  3.94151  0.87841    320 - -
          2.68618  4.42225  2.77519  2.73123  3.46354  2.40513  3.72494  3.29354  2.67741  2.69355  4.24690  2.90347  2.73739  3.18146  2.89801  2.37887  2.77519  2.98518  4.58477  3.61503
          0.02968  3.92789  4.65023  0.61958  0.77255  0.48576  0.95510
    261   3.06800  4.90341  3.56431  3.06375  4.27203  3.54547  3.86455  3.81750  2.25993  3.32336  4.32202  3.41930  4.04529  3.08206  0.89702  3.14945  3.33014  3.53904  5.33257  4.18727    321 - -
          2.68618  4.42225  2.77519  2.73123  3.46354  2.40513  3.72494  3.29354  2.67741  2.69355  4.24690  2.90347  2.73739  3.18146  2.89801  2.37887  2.77519  2.98518  4.58477  3.61503
          0.02968  3.92789  4.65023  0.61958  0.77255  0.48576  0.95510
    262   2.73436  4.50441  3.41949  3.32588  4.46736  0.64850  4.44285  4.08037  3.51470  3.72758  4.70370  3.58374  3.89733  3.83445  3.74475  2.90785  3.21990  3.59799  5.54797  4.57110    322 - -
          2.68618  4.42225  2.77519  2.73123  3.46354  2.40513  3.72494  3.29354  2.67741  2.69355  4.24690  2.90347  2.73739  3.18146  2.89801  2.37887  2.77519  2.98518  4.58477  3.61503
          0.02968  3.92789  4.65023  0.61958  0.77255  0.48576  0.95510
    263   2.34241  4.26357  3.25470  3.07296  4.13151  2.99243  4.18133  3.66158  3.15045  3.37751  4.29893  3.28894  3.73579  3.49543  3.43484  1.01050  2.82667  3.18456  5.49956  4.21531    323 - -
          2.68618  4.42225  2.77519  2.73123  3.46354  2.40513  3.72494  3.29354  2.67741  2.69355  4.24690  2.90347  2.73739  3.18146  2.89801  2.37887  2.77519  2.98518  4.58477  3.61503
          0.02968  3.92789  4.65023  0.61958  0.77255  0.48576  0.95510
    264   3.00001  5.12244  2.51113  0.94913  4.47561  3.30982  3.90135  3.94051  2.78884  3.54870  4.52022  2.96450  3.91701  3.11580  3.20347  2.97674  3.30465  3.61861  5.63675  4.35894    324 - -
          2.68618  4.42225  2.77519  2.73123  3.46354  2.40513  3.72494  3.29354  2.67741  2.69355  4.24690  2.90347  2.73739  3.18146  2.89801  2.37887  2.77519  2.98518  4.58477  3.61503
          0.02968  3.92789  4.65023  0.61958  0.77255  0.48576  0.95510
    265   3.07424  4.47756  4.41430  4.03218  3.41160  4.12622  4.75001  1.01186  3.86138  1.98631  3.33834  4.26974  4.55211  4.20396  4.05161  3.62686  3.37242  1.84819  5.31390  4.05698    325 - -
          2.68618  4.42225  2.77519  2.73123  3.46354  2.40513  3.72494  3.29354  2.67741  2.69355  4.24690  2.90347  2.73739  3.18146  2.89801  2.37887  2.77519  2.98518  4.58477  3.61503
          0.02968  3.92789  4.65023  0.61958  0.77255  0.48576  0.95510
    266   2.82538  4.43214  3.95868  3.51832  3.30054  3.75258  4.31155  2.37761  3.29932  1.90157  1.52622  3.79476  4.22620  3.68266  3.52883  3.15551  2.95252  2.33261  5.10601  3.88900    326 - -
          2.68618  4.42225  2.77519  2.73123  3.46354  2.40513  3.72494  3.29354  2.67741  2.69355  4.24690  2.90347  2.73739  3.18146  2.89801  2.37887  2.77519  2.98518  4.58477  3.61503
          0.02968  3.92789  4.65023  0.61958  0.77255  0.48576  0.95510
    267   3.06800  4.90341  3.56431  3.06375  4.27203  3.54547  3.86455  3.81750  2.25993  3.32336  4.32202  3.41930  4.04529  3.08206  0.89702  3.14945  3.33014  3.53904  5.33257  4.18727    327 - -
          2.68618  4.42225  2.77519  2.73123  3.46354  2.40513  3.72494  3.29354  2.67741  2.69355  4.24690  2.90347  2.73739  3.18146  2.89801  2.37887  2.77519  2.98518  4.58477  3.61503
          0.02968  3.92789  4.65023  0.61958  0.77255  0.48576  0.95510
    268   3.00001  5.12244  2.51113  0.94913  4.47561  3.30982  3.90135  3.94051  2.78884  3.54870  4.52022  2.96450  3.91701  3.11580  3.20347  2.97674  3.30465  3.61861  5.63675  4.35894    328 - -
          2.68618  4.42225  2.77519  2.73123  3.46354  2.40513  3.72494  3.29354  2.67741  2.69355  4.24690  2.90347  2.73739  3.18146  2.89801  2.37887  2.77519  2.98518  4.58477  3.61503
          0.02968  3.92789  4.65023  0.61958  0.77255  0.48576  0.95510
    269   2.85178  4.37900  4.20195  3.86675  3.59063  3.78114  4.65891  2.04793  3.73537  2.26802  3.54734  4.04769  4.33853  4.09116  3.94254  3.28812  3.21196  0.95786  5.38445  4.11952    329 - -
          2.68618  4.42225  2.77519  2.73123  3.46354  2.40513  3.72494  3.29354  2.67741  2.69355  4.24690  2.90347  2.73739  3.18146  2.89801  2.37887  2.77519  2.98518  4.58477  3.61503
          0.02968  3.92789  4.65023  0.61958  0.77255  0.48576  0.95510
    270   1.51699  4.39654  3.00181  2.69898  4.10177  2.55282  3.89535  3.49189  2.76985  3.16163  4.01715  3.07953  3.74182  2.74984  3.14091  2.53208  2.79283  3.09255  5.42595  4.15287    330 - -
          2.68618  4.42225  2.77519  2.73123  3.46354  2.40513  3.72494  3.29354  2.67741  2.69355  4.24690  2.90347  2.73739  3.18146  2.89801  2.37887  2.77519  2.98518  4.58477  3.61503
          0.02968  3.92789  4.65023  0.61958  0.77255  0.48576  0.95510
    271   3.42825  4.78315  4.17629  3.89601  2.72378  3.79254  3.96857  3.45411  3.61698  2.83947  4.08536  4.03385  4.31488  4.00173  3.73562  3.63143  3.73143  3.34598  0.78060  2.72297    331 - -
          2.68618  4.42225  2.77519  2.73123  3.46354  2.40513  3.72494  3.29354  2.67741  2.69355  4.24690  2.90347  2.73739  3.18146  2.89801  2.37887  2.77519  2.98518  4.58477  3.61503
          0.02968  3.92789  4.65023  0.61958  0.77255  0.48576  0.95510
    272   2.85178  4.37900  4.20195  3.86675  3.59063  3.78114  4.65891  2.04793  3.73537  2.26802  3.54734  4.04769  4.33853  4.09116  3.94254  3.28812  3.21196  0.95786  5.38445  4.11952    332 - -
          2.68618  4.42225  2.77519  2.73123  3.46354  2.40513  3.72494  3.29354  2.67741  2.69355  4.24690  2.90347  2.73739  3.18146  2.89801  2.37887  2.77519  2.98518  4.58477  3.61503
          0.02968  3.92789  4.65023  0.61958  0.77255  0.48576  0.95510
    273   3.02454  4.37962  4.62877  4.13557  3.50914  4.30417  4.87456  1.46226  4.01513  2.03323  3.33296  4.37120  4.64698  4.29706  4.23011  3.68859  3.29730  1.15673  5.44764  4.23303    333 - -
          2.68618  4.42225  2.77519  2.73123  3.46354  2.40513  3.72494  3.29354  2.67741  2.69355  4.24690  2.90347  2.73739  3.18146  2.89801  2.37887  2.77519  2.98518  4.58477  3.61503
          0.02968  3.92789  4.65023  0.61958  0.77255  0.48576  0.95510
    274   3.32897  4.71448  4.31466  4.03966  0.92525  4.00582  3.90204  2.84581  3.94529  2.20309  3.56777  4.08167  4.46315  4.09800  4.05133  3.59608  3.63013  2.84057  4.13466  2.49472    334 - -
          2.68618  4.42225  2.77519  2.73123  3.46354  2.40513  3.72494  3.29354  2.67741  2.69355  4.24690  2.90347  2.73739  3.18146  2.89801  2.37887  2.77519  2.98518  4.58477  3.61503
          0.02968  3.92789  4.65023  0.61958  0.77255  0.48576  0.95510
    275   3.04923  5.18595  0.84174  2.36997  4.57042  3.25273  3.98005  4.17123  3.07468  3.76968  4.74896  2.92914  3.90944  3.21926  3.59845  3.00531  3.38897  3.80450  5.72826  4.43412    335 - -
          2.68618  4.42225  2.77519  2.73123  3.46354  2.40513  3.72494  3.29354  2.67741  2.69355  4.24690  2.90347  2.73739  3.18146  2.89801  2.37887  2.77519  2.98518  4.58477  3.61503
          0.02968  3.92789  4.65023  0.61958  0.77255  0.48576  0.95510
    276   3.00001  5.12244  2.51113  0.94913  4.47561  3.30982  3.90135  3.94051  2.78884  3.54870  4.52022  2.96450  3.91701  3.11580  3.20347  2.97674  3.30465  3.61861  5.63675  4.35894    336 - -
          2.68618  4.42225  2.77519  2.73123  3.46354  2.40513  3.72494  3.29354  2.67741  2.69355  4.24690  2.90347  2.73739  3.18146  2.89801  2.37887  2.77519  2.98518  4.58477  3.61503
          0.02968  3.92789  4.65023  0.61958  0.77255  0.48576  0.95510
    277   3.04180  4.43958  4.51104  4.07249  3.40306  4.20933  4.79314  1.08997  3.90198  1.93446  3.28131  4.30398  4.59663  4.22113  4.10305  3.62993  3.33145  1.71910  5.35395  4.10542    337 - -
          2.68618  4.42225  2.77519  2.73123  3.46354  2.40513  3.72494  3.29354  2.67741  2.69355  4.24690  2.90347  2.73739  3.18146  2.89801  2.37887  2.77519  2.98518  4.58477  3.61503
          0.02968  3.92789  4.65023  0.61958  0.77255  0.48576  0.95510
    278   3.05604  4.86376  3.18027  2.94576  3.32384  3.49459  1.03080  3.76753  2.78731  3.25456  4.30180  3.35286  4.05016  3.31270  3.04972  3.12621  3.36127  3.50159  4.78818  3.27314    338 - -
          2.68618  4.42225  2.77519  2.73123  3.46354  2.40513  3.72494  3.29354  2.67741  2.69355  4.24690  2.90347  2.73739  3.18146  2.89801  2.37887  2.77519  2.98518  4.58477  3.61503
          0.02968  3.92789  4.65023  0.61958  0.77255  0.48576  0.95510
    279   3.32730  4.79385  3.92005  3.65979  2.29561  3.89469  3.64475  3.32879  3.51572  2.76845  3.99807  3.79179  4.36723  3.80846  3.68809  3.45851  3.61424  3.20196  3.94151  0.87841    339 - -
          2.68618  4.42225  2.77519  2.73123  3.46354  2.40513  3.72494  3.29354  2.67741  2.69355  4.24690  2.90347  2.73739  3.18146  2.89801  2.37887  2.77519  2.98518  4.58477  3.61503
          0.02968  3.92789  4.65023  0.61958  0.77255  0.48576  0.95510
    280   3.09790  4.56056  4.34551  3.82501  3.09096  4.17398  4.49645  2.22813  3.59775  1.44008  1.60009  4.12399  4.48510  3.90037  3.79886  3.53592  3.34683  2.28601  5.04733  3.85350    340 - -
          2.68618  4.42225  2.77519  2.73123  3.46354  2.40513  3.72494  3.29354  2.67741  2.69355  4.24690  2.90347  2.73739  3.18146  2.89801  2.37887  2.77519  2.98518  4.58477  3.61503
          0.02968  3.92789  4.65023  0.61958  0.77255  0.48576  0.95510
    281   3.06800  4.90341  3.56431  3.06375  4.27203  3.54547  3.86455  3.81750  2.25993  3.32336  4.32202  3.41930  4.04529  3.08206  0.89702  3.14945  3.33014  3.53904  5.33257  4.18727    341 - -
          2.68618  4.42225  2.77519  2.73123  3.46354  2.40513  3.72494  3.29354  2.67741  2.69355  4.24690  2.90347  2.73739  3.18146  2.89801  2.37887  2.77519  2.98518  4.58477  3.61503
          0.02968  3.92789  4.65023  0.61958  0.77255  0.48576  0.95510
    282   3.04923  5.18595  0.84174  2.36997  4.57042  3.25273  3.98005  4.17123  3.07468  3.76968  4.74896  2.92914  3.90944  3.21926  3.59845  3.00531  3.38897  3.80450  5.72826  4.43412    342 - -
          2.68618  4.42225  2.77519  2.73123  3.46354  2.40513  3.72494  3.29354  2.67741  2.69355  4.24690  2.90347  2.73739  3.18146  2.89801  2.37887  2.77519  2.98518  4.58477  3.61503
          0.02968  3.92789  4.65023  0.61958  0.77255  0.48576  0.95510
    283   2.51408  4.83112  3.10711  2.64354  4.21483  3.44204  3.68191  3.50335  1.39499  3.02365  4.05278  3.08514  3.90544  2.84781  2.46237  2.81546  3.01594  3.20682  5.37672  4.11515    343 - -
          2.68618  4.42225  2.77519  2.73123  3.46354  2.40513  3.72494  3.29354  2.67741  2.69355  4.24690  2.90347  2.73739  3.18146  2.89801  2.37887  2.77519  2.98518  4.58477  3.61503
          0.02968  3.92789  4.65023  0.61958  0.77255  0.48576  0.95510
    284   2.45407  4.27401  3.42199  2.87696  3.53373  3.42728  3.83437  2.55665  2.81440  2.57134  3.34785  3.16002  3.87746  3.13900  3.16817  2.49393  2.10601  2.35092  4.97798  3.73877    344 - -
          2.68618  4.42225  2.77519  2.73123  3.46354  2.40513  3.72494  3.29354  2.67741  2.69355  4.24690  2.90347  2.73739  3.18146  2.89801  2.37887  2.77519  2.98518  4.58477  3.61503
          0.02968  3.92789  4.65023  0.61958  0.77255  0.48576  0.95510
    285   3.06800  4.90341  3.56431  3.06375  4.27203  3.54547  3.86455  3.81750  2.25993  3.32336  4.32202  3.41930  4.04529  3.08206  0.89702  3.14945  3.33014  3.53904  5.33257  4.18727    345 - -
          2.68618  4.42225  2.77519  2.73123  3.46354  2.40513  3.72494  3.29354  2.67741  2.69355  4.24690  2.90347  2.73739  3.18146  2.89801  2.37887  2.77519  2.98518  4.58477  3.61503
          0.02968  3.92789  4.65023  0.61958  0.77255  0.48576  0.95510
    286   2.73436  4.50441  3.41949  3.32588  4.46736  0.64850  4.44285  4.08037  3.51470  3.72758  4.70370  3.58374  3.89733  3.83445  3.74475  2.90785  3.21990  3.59799  5.54797  4.57110    346 - -
          2.68618  4.42225  2.77519  2.73123  3.46354  2.40513  3.72494  3.29354  2.67741  2.69355  4.24690  2.90347  2.73739  3.18146  2.89801  2.37887  2.77519  2.98518  4.58477  3.61503
          0.02968  3.92789  4.65023  0.61958  0.77255  0.48576  0.95510
    287   2.85178  4.37900  4.20195  3.86675  3.59063  3.78114  4.65891  2.04793  3.73537  2.26802  3.54734  4.04769  4.33853  4.09116  3.94254  3.28812  3.21196  0.95786  5.38445  4.11952    347 - -
          2.68618  4.42225  2.77519  2.73123  3.46354  2.40513  3.72494  3.29354  2.67741  2.69355  4.24690  2.90347  2.73739  3.18146  2.89801  2.37887  2.77519  2.98518  4.58477  3.61503
          0.02968  3.92789  4.65023  0.61958  0.77255  0.48576  0.95510
    288   2.85178  4.37900  4.20195  3.86675  3.59063  3.78114  4.65891  2.04793  3.73537  2.26802  3.54734  4.04769  4.33853  4.09116  3.94254  3.28812  3.21196  0.95786  5.38445  4.11952    348 - -
          2.68618  4.42225  2.77519  2.73123  3.46354  2.40513  3.72494  3.29354  2.67741  2.69355  4.24690  2.90347  2.73739  3.18146  2.89801  2.37887  2.77519  2.98518  4.58477  3.61503
          0.02968  3.92789  4.65023  0.61958  0.77255  0.48576  0.95510
    289   3.42825  4.78315  4.17629  3.89601  2.72378  3.79254  3.96857  3.45411  3.61698  2.83947  4.08536  4.03385  4.31488  4.00173  3.73562  3.63143  3.73143  3.34598  0.78060  2.72297    349 - -
          2.68618  4.42225  2.77519  2.73123  3.46354  2.40513  3.72494  3.29354  2.67741  2.69355  4.24690  2.90347  2.73739  3.18146  2.89801  2.37887  2.77519  2.98518  4.58477  3.61503
          0.02968  3.92789  4.65023  0.61958  0.77255  0.48576  0.95510
    290   3.00001  5.12244  2.51113  0.94913  4.47561  3.30982  3.90135  3.94051  2.78884  3.54870  4.52022  2.96450  3.91701  3.11580  3.20347  2.97674  3.30465  3.61861  5.63675  4.35894    350 - -
          2.68618  4.42225  2.77519  2.73123  3.46354  2.40513  3.72494  3.29354  2.67741  2.69355  4.24690  2.90347  2.73739  3.18146  2.89801  2.37887  2.77519  2.98518  4.58477  3.61503
          0.02968  3.92789  4.65023  0.61958  0.77255  0.48576  0.95510
    291   3.00001  5.12244  2.51113  0.94913  4.47561  3.30982  3.90135  3.94051  2.78884  3.54870  4.52022  2.96450  3.91701  3.11580  3.20347  2.97674  3.30465  3.61861  5.63675  4.35894    351 - -
          2.68618  4.42225  2.77519  2.73123  3.46354  2.40513  3.72494  3.29354  2.67741  2.69355  4.24690  2.90347  2.73739  3.18146  2.89801  2.37887  2.77519  2.98518  4.58477  3.61503
          0.02968  3.92789  4.65023  0.61958  0.77255  0.48576  0.95510
    292   2.44265  4.28783  3.47737  3.23191  4.01788  3.12529  4.24499  3.15176  3.17598  3.01329  4.06024  3.43243  3.83340  3.56802  3.43202  2.64453  1.08136  2.84082  5.45082  4.23450    352 - -
          2.68618  4.42225  2.77519  2.73123  3.46354  2.40513  3.72494  3.29354  2.67741  2.69355  4.24690  2.90347  2.73739  3.18146  2.89801  2.37887  2.77519  2.98518  4.58477  3.61503
          0.02968  3.92789  4.65023  0.61958  0.77255  0.48576  0.95510
    293   3.07424  4.47756  4.41430  4.03218  3.41160  4.12622  4.75001  1.01186  3.86138  1.98631  3.33834  4.26974  4.55211  4.20396  4.05161  3.62686  3.37242  1.84819  5.31390  4.05698    353 - -
          2.68618  4.42225  2.77519  2.73123  3.46354  2.40513  3.72494  3.29354  2.67741  2.69355  4.24690  2.90347  2.73739  3.18146  2.89801  2.37887  2.77519  2.98518  4.58477  3.61503
          0.02968  3.92789  4.65023  0.61958  0.77255  0.48576  0.95510
    294   3.07424  4.47756  4.41430  4.03218  3.41160  4.12622  4.75001  1.01186  3.86138  1.98631  3.33834  4.26974  4.55211  4.20396  4.05161  3.62686  3.37242  1.84819  5.31390  4.05698    354 - -
          2.68618  4.42225  2.77519  2.73123  3.46354  2.40513  3.72494  3.29354  2.67741  2.69355  4.24690  2.90347  2.73739  3.18146  2.89801  2.37887  2.77519  2.98518  4.58477  3.61503
          0.02968  3.92789  4.65023  0.61958  0.77255  0.48576  0.95510
    295   3.20848  4.61314  4.54489  4.00786  3.04785  4.35190  4.64343  2.18019  3.80043  0.97320  2.36871  4.30680  4.59815  4.03947  3.97746  3.70876  3.44285  2.28212  5.08419  3.94168    355 - -
          2.68618  4.42225  2.77519  2.73123  3.46354  2.40513  3.72494  3.29354  2.67741  2.69355  4.24690  2.90347  2.73739  3.18146  2.89801  2.37887  2.77519  2.98518  4.58477  3.61503
          0.02968  3.92789  4.65023  0.61958  0.77255  0.48576  0.95510
    296   3.21742  4.66323  4.27842  3.91848  3.15693  4.05248  4.55682  2.36396  3.68568  0.80989  3.16250  4.18859  4.47828  4.04076  3.85271  3.62973  3.50913  2.41569  5.05637  3.79250    356 - -
          2.68618  4.42225  2.77519  2.73123  3.46354  2.40513  3.72494  3.29354  2.67741  2.69355  4.24690  2.90347  2.73739  3.18146  2.89801  2.37887  2.77519  2.98518  4.58477  3.61503
          0.02968  3.92789  4.65023  0.61958  0.77255  0.48576  0.95510
    297   2.82542  4.57365  3.43856  3.28551  4.27609  3.25802  4.35850  3.83564  3.34753  3.45653  4.50869  3.58668  0.73077  3.73463  3.58687  2.99462  3.27132  3.47472  5.44756  4.39749    357 - -
          2.68618  4.42225  2.77519  2.73123  3.46354  2.40513  3.72494  3.29354  2.67741  2.69355  4.24690  2.90347  2.73739  3.18146  2.89801  2.37887  2.77519  2.98518  4.58477  3.61503
          0.02968  3.92789  4.65023  0.61958  0.77255  0.48576  0.95510
    298   3.04923  5.18595  0.84174  2.36997  4.57042  3.25273  3.98005  4.17123  3.07468  3.76968  4.74896  2.92914  3.90944  3.21926  3.59845  3.00531  3.38897  3.80450  5.72826  4.43412    358 - -
          2.68618  4.42225  2.77519  2.73123  3.46354  2.40513  3.72494  3.29354  2.67741  2.69355  4.24690  2.90347  2.73739  3.18146  2.89801  2.37887  2.77519  2.98518  4.58477  3.61503
          0.02968  3.92789  4.65023  0.61958  0.77255  0.48576  0.95510
    299   3.02270  4.98875  3.20239  2.81345  4.38784  3.50625  3.78995  3.82056  0.96496  3.37355  4.33200  3.23549  4.00266  2.97827  2.44231  3.06104  3.27184  3.52521  5.41972  4.24044    359 - -
          2.68618  4.42225  2.77519  2.73123  3.46354  2.40513  3.72494  3.29354  2.67741  2.69355  4.24690  2.90347  2.73739  3.18146  2.89801  2.37887  2.77519  2.98518  4.58477  3.61503
          0.02968  3.92789  4.65023  0.61958  0.77255  0.48576  0.95510
    300   2.85178  4.37900  4.20195  3.86675  3.59063  3.78114  4.65891  2.04793  3.73537  2.26802  3.54734  4.04769  4.33853  4.09116  3.94254  3.28812  3.21196  0.95786  5.38445  4.11952    360 - -
          2.68618  4.42225  2.77519  2.73123  3.46354  2.40513  3.72494  3.29354  2.67741  2.69355  4.24690  2.90347  2.73739  3.18146  2.89801  2.37887  2.77519  2.98518  4.58477  3.61503
          0.02968  3.92789  4.65023  0.61958  0.77255  0.48576  0.95510
    301   3.06800  4.90341  3.56431  3.06375  4.27203  3.54547  3.86455  3.81750  2.25993  3.32336  4.32202  3.41930  4.04529  3.08206  0.89702  3.14945  3.33014  3.53904  5.33257  4.18727    361 - -
          2.68618  4.42225  2.77519  2.73123  3.46354  2.40513  3.72494  3.29354  2.67741  2.69355  4.24690  2.90347  2.73739  3.18146  2.89801  2.37887  2.77519  2.98518  4.58477  3.61503
          0.02968  3.92789  4.65023  0.61958  0.77255  0.48576  0.95510
    302   3.32730  4.79385  3.92005  3.65979  2.29561  3.89469  3.64475  3.32879  3.51572  2.76845  3.99807  3.79179  4.36723  3.80846  3.68809  3.45851  3.61424  3.20196  3.94151  0.87841    362 - -
          2.68618  4.42225  2.77519  2.73123  3.46354  2.40513  3.72494  3.29354  2.67741  2.69355  4.24690  2.90347  2.73739  3.18146  2.89801  2.37887  2.77519  2.98518  4.58477  3.61503
          0.02968  3.92789  4.65023  0.61958  0.77255  0.48576  0.95510
    303   2.85178  4.37900  4.20195  3.86675  3.59063  3.78114  4.65891  2.04793  3.73537  2.26802  3.54734  4.04769  4.33853  4.09116  3.94254  3.28812  3.21196  0.95786  5.38445  4.11952    363 - -
          2.68618  4.42225  2.77519  2.73123  3.46354  2.40513  3.72494  3.29354  2.67741  2.69355  4.24690  2.90347  2.73739  3.18146  2.89801  2.37887  2.77519  2.98518  4.58477  3.61503
          0.02968  3.92789  4.65023  0.61958  0.77255  0.48576  0.95510
    304   3.32897  4.71448  4.31466  4.03966  0.92525  4.00582  3.90204  2.84581  3.94529  2.20309  3.56777  4.08167  4.46315  4.09800  4.05133  3.59608  3.63013  2.84057  4.13466  2.49472    364 - -
          2.68618  4.42225  2.77519  2.73123  3.46354  2.40513  3.72494  3.29354  2.67741  2.69355  4.24690  2.90347  2.73739  3.18146  2.89801  2.37887  2.77519  2.98518  4.58477  3.61503
          0.02968  3.92789  4.65023  0.61958  0.77255  0.48576  0.95510
    305   3.21742  4.66323  4.27842  3.91848  3.15693  4.05248  4.55682  2.36396  3.68568  0.80989  3.16250  4.18859  4.47828  4.04076  3.85271  3.62973  3.50913  2.41569  5.05637  3.79250    365 - -
          2.68618  4.42225  2.77519  2.73123  3.46354  2.40513  3.72494  3.29354  2.67741  2.69355  4.24690  2.90347  2.73739  3.18146  2.89801  2.37887  2.77519  2.98518  4.58477  3.61503
          0.02968  3.92789  4.65023  0.61958  0.77255  0.48576  0.95510
    306   2.34241  4.26357  3.25470  3.07296  4.13151  2.99243  4.18133  3.66158  3.15045  3.37751  4.29893  3.28894  3.73579  3.49543  3.43484  1.01050  2.82667  3.18456  5.49956  4.21531    366 - -
          2.68618  4.42225  2.77519  2.73123  3.46354  2.40513  3.72494  3.29354  2.67741  2.69355  4.24690  2.90347  2.73739  3.18146  2.89801  2.37887  2.77519  2.98518  4.58477  3.61503
          0.02968  3.92789  4.65023  0.61958  0.77255  0.48576  0.95510
    307   0.93678  4.21985  3.51893  3.31272  4.10761  3.04291  4.32821  3.24143  3.33040  3.12049  4.14621  3.44830  3.78736  3.66648  3.57714  2.56965  2.85084  2.88625  5.52924  4.33563    367 - -
          2.68618  4.42225  2.77519  2.73123  3.46354  2.40513  3.72494  3.29354  2.67741  2.69355  4.24690  2.90347  2.73739  3.18146  2.89801  2.37887  2.77519  2.98518  4.58477  3.61503
          0.02968  3.92789  4.65023  0.61958  0.77255  0.48576  0.95510
    308   2.44265  4.28783  3.47737  3.23191  4.01788  3.12529  4.24499  3.15176  3.17598  3.01329  4.06024  3.43243  3.83340  3.56802  3.43202  2.64453  1.08136  2.84082  5.45082  4.23450    368 - -
          2.68618  4.42225  2.77519  2.73123  3.46354  2.40513  3.72494  3.29354  2.67741  2.69355  4.24690  2.90347  2.73739  3.18146  2.89801  2.37887  2.77519  2.98518  4.58477  3.61503
          0.02968  3.92789  4.65023  0.61958  0.77255  0.48576  0.95510
    309   3.07424  4.47756  4.41430  4.03218  3.41160  4.12622  4.75001  1.01186  3.86138  1.98631  3.33834  4.26974  4.55211  4.20396  4.05161  3.62686  3.37242  1.84819  5.31390  4.05698    369 - -
          2.68618  4.42225  2.77519  2.73123  3.46354  2.40513  3.72494  3.29354  2.67741  2.69355  4.24690  2.90347  2.73739  3.18146  2.89801  2.37887  2.77519  2.98518  4.58477  3.61503
          0.02968  3.92789  4.65023  0.61958  0.77255  0.48576  0.95510
    310   2.82542  4.57365  3.43856  3.28551  4.27609  3.25802  4.35850  3.83564  3.34753  3.45653  4.50869  3.58668  0.73077  3.73463  3.58687  2.99462  3.27132  3.47472  5.44756  4.39749    370 - -
          2.68618  4.42225  2.77519  2.73123  3.46354  2.40513  3.72494  3.29354  2.67741  2.69355  4.24690  2.90347  2.73739  3.18146  2.89801  2.37887  2.77519  2.98518  4.58477  3.61503
          0.02968  3.92789  4.65023  0.61958  0.77255  0.48576  0.95510
    311   2.76946  4.76791  2.73922  2.63025  4.14012  3.22119  3.96589  3.86237  2.87418  3.50295  4.45783  1.06360  3.87575  3.23870  3.23076  2.83451  3.15312  3.47899  5.43968  4.08444    371 - -
          2.68618  4.42225  2.77519  2.73123  3.46354  2.40513  3.72494  3.29354  2.67741  2.69355  4.24690  2.90347  2.73739  3.18146  2.89801  2.37887  2.77519  2.98518  4.58477  3.61503
          0.02968  3.92789  4.65023  0.61958  0.77255  0.48576  0.95510
    312   1.09233  4.13002  3.41809  3.18548  4.15291  2.93834  4.23104  3.39139  3.21881  3.23429  4.14366  3.31737  3.69294  3.53659  3.49241  2.24658  2.71312  2.94871  5.55936  4.32854    372 - -
          2.68618  4.42225  2.77519  2.73123  3.46354  2.40513  3.72494  3.29354  2.67741  2.69355  4.24690  2.90347  2.73739  3.18146  2.89801  2.37887  2.77519  2.98518  4.58477  3.61503
          0.02968  3.92789  4.65023  0.61958  0.77255  0.48576  0.95510
    313   3.08518  4.50173  4.42445  3.90772  1.72354  4.16410  4.22892  2.34827  3.77100  1.63701  2.17067  4.10834  4.46238  3.93954  3.93281  3.50455  3.32288  2.40543  4.59769  3.17189    373 - -
          2.68618  4.42225  2.77519  2.73123  3.46354  2.40513  3.72494  3.29354  2.67741  2.69355  4.24690  2.90347  2.73739  3.18146  2.89801  2.37887  2.77519  2.98518  4.58477  3.61503
          0.02968  3.92789  4.65023  0.61958  0.77255  0.48576  0.95510
    314   2.92483  4.91230  2.93965  2.69512  4.08822  3.40267  3.85396  3.72735  2.51207  3.22422  4.25040  3.15539  3.95685  1.13871  2.79521  2.97019  3.22171  3.45354  5.35038  4.04775    374 - -
          2.68618  4.42225  2.77519  2.73123  3.46354  2.40513  3.72494  3.29354  2.67741  2.69355  4.24690  2.90347  2.73739  3.18146  2.89801  2.37887  2.77519  2.98518  4.58477  3.61503
          0.02968  3.92789  4.65023  0.61958  0.77255  0.48576  0.95510
    315   3.32897  4.71448  4.31466  4.03966  0.92525  4.00582  3.90204  2.84581  3.94529  2.20309  3.56777  4.08167  4.46315  4.09800  4.05133  3.59608  3.63013  2.84057  4.13466  2.49472    375 - -
          2.68618  4.42225  2.77519  2.73123  3.46354  2.40513  3.72494  3.29354  2.67741  2.69355  4.24690  2.90347  2.73739  3.18146  2.89801  2.37887  2.77519  2.98518  4.58477  3.61503
          0.02968  3.92789  4.65023  0.61958  0.77255  0.48576  0.95510
    316   0.93678  4.21985  3.51893  3.31272  4.10761  3.04291  4.32821  3.24143  3.33040  3.12049  4.14621  3.44830  3.78736  3.66648  3.57714  2.56965  2.85084  2.88625  5.52924  4.33563    376 - -
          2.68618  4.42225  2.77519  2.73123  3.46354  2.40513  3.72494  3.29354  2.67741  2.69355  4.24690  2.90347  2.73739  3.18146  2.89801  2.37887  2.77519  2.98518  4.58477  3.61503
          0.02968  3.92789  4.65023  0.61958  0.77255  0.48576  0.95510
    317   3.00001  5.12244  2.51113  0.94913  4.47561  3.30982  3.90135  3.94051  2.78884  3.54870  4.52022  2.96450  3.91701  3.11580  3.20347  2.97674  3.30465  3.61861  5.63675  4.35894    377 - -
          2.68618  4.42225  2.77519  2.73123  3.46354  2.40513  3.72494  3.29354  2.67741  2.69355  4.24690  2.90347  2.73739  3.18146  2.89801  2.37887  2.77519  2.98518  4.58477  3.61503
          0.02968  3.92789  4.65023  0.61958  0.77255  0.48576  0.95510
    318   3.42825  4.78315  4.17629  3.89601  2.72378  3.79254  3.96857  3.45411  3.61698  2.83947  4.08536  4.03385  4.31488  4.00173  3.73562  3.63143  3.73143  3.34598  0.78060  2.72297    378 - -
          2.68618  4.42225  2.77519  2.73123  3.46354  2.40513  3.72494  3.29354  2.67741  2.69355  4.24690  2.90347  2.73739  3.18146  2.89801  2.37887  2.77519  2.98518  4.58477  3.61503
          0.02968  3.92789  4.65023  0.61958  0.77255  0.48576  0.95510
    319   3.07424  4.47756  4.41430  4.03218  3.41160  4.12622  4.75001  1.01186  3.86138  1.98631  3.33834  4.26974  4.55211  4.20396  4.05161  3.62686  3.37242  1.84819  5.31390  4.05698    379 - -
          2.68618  4.42225  2.77519  2.73123  3.46354  2.40513  3.72494  3.29354  2.67741  2.69355  4.24690  2.90347  2.73739  3.18146  2.89801  2.37887  2.77519  2.98518  4.58477  3.61503
          0.02968  3.92789  4.65023  0.61958  0.77255  0.48576  0.95510
    320   1.49600  3.64712  3.74993  3.28349  3.81372  3.11484  4.16189  2.83315  3.20296  2.80484  3.74283  3.42713  3.78070  3.49626  3.49017  2.52033  2.24266  2.31709  5.28546  4.08252    380 - -
          2.68618  4.42225  2.77519  2.73123  3.46354  2.40513  3.72494  3.29354  2.67741  2.69355  4.24690  2.90347  2.73739  3.18146  2.89801  2.37887  2.77519  2.98518  4.58477  3.61503
          0.02968  3.92789  4.65023  0.61958  0.77255  0.48576  0.95510
    321   2.90530  4.96707  3.13729  2.67853  4.12664  3.52243  3.66032  3.64928  1.21936  3.20050  4.12786  3.11904  3.96205  2.84158  2.36906  2.93314  3.12681  3.36621  5.29379  3.69663    381 - -
          2.68618  4.42225  2.77519  2.73123  3.46354  2.40513  3.72494  3.29354  2.67741  2.69355  4.24690  2.90347  2.73739  3.18146  2.89801  2.37887  2.77519  2.98518  4.58477  3.61503
          0.02968  3.92789  4.65023  0.61958  0.77255  0.48576  0.95510
    322   2.85188  4.31641  4.19573  3.65192  3.38271  3.99990  4.40699  1.43444  3.51697  1.99250  3.02538  3.94510  4.35724  3.81632  3.76422  3.32405  2.55368  1.86789  5.14704  3.95305    382 - -
          2.68618  4.42225  2.77519  2.73123  3.46354  2.40513  3.72494  3.29354  2.67741  2.69355  4.24690  2.90347  2.73739  3.18146  2.89801  2.37887  2.77519  2.98518  4.58477  3.61503
          0.02968  3.92789  4.65023  0.61958  0.77255  0.48576  0.95510
    323   3.05604  4.86376  3.18027  2.94576  3.32384  3.49459  1.03080  3.76753  2.78731  3.25456  4.30180  3.35286  4.05016  3.31270  3.04972  3.12621  3.36127  3.50159  4.78818  3.27314    383 - -
          2.68618  4.42225  2.77519  2.73123  3.46354  2.40513  3.72494  3.29354  2.67741  2.69355  4.24690  2.90347  2.73739  3.18146  2.89801  2.37887  2.77519  2.98518  4.58477  3.61503
          0.02968  3.92789  4.65023  0.61958  0.77255  0.48576  0.95510
    324   2.62385  4.95965  2.97083  2.44543  4.27108  3.43771  2.83584  3.68709  2.09235  3.22121  4.03644  2.63297  3.83657  2.65260  2.06683  2.65090  2.92372  3.34300  5.37997  4.07558    384 - -
          2.68618  4.42225  2.77519  2.73123  3.46354  2.40513  3.72494  3.29354  2.67741  2.69355  4.24690  2.90347  2.73739  3.18146  2.89801  2.37887  2.77519  2.98518  4.58477  3.61503
          0.02968  3.92789  4.65023  0.61958  0.77255  0.48576  0.95510
    325   2.92483  4.91230  2.93965  2.69512  4.08822  3.40267  3.85396  3.72735  2.51207  3.22422  4.25040  3.15539  3.95685  1.13871  2.79521  2.97019  3.22171  3.45354  5.35038  4.04775    385 - -
          2.68618  4.42225  2.77519  2.73123  3.46354  2.40513  3.72494  3.29354  2.67741  2.69355  4.24690  2.90347  2.73739  3.18146  2.89801  2.37887  2.77519  2.98518  4.58477  3.61503
          0.02968  3.92789  4.65023  0.61958  0.77255  0.48576  0.95510
    326   1.39779  4.21796  3.29951  3.00171  4.13171  3.00580  4.09877  3.43718  3.03978  3.18404  4.07669  3.24212  2.24978  3.36525  3.36324  2.46001  2.74067  3.01051  5.49713  4.26935    386 - -
          2.68618  4.42225  2.77519  2.73123  3.46354  2.40513  3.72494  3.29354  2.67741  2.69355  4.24690  2.90347  2.73739  3.18146  2.89801  2.37887  2.77519  2.98518  4.58477  3.61503
          0.02968  3.92789  4.65023  0.61958  0.77255  0.48576  0.95510
    327   2.64970  0.83467  4.18178  3.93399  3.91252  3.26103  4.56887  3.06551  3.76119  2.97855  4.10162  3.90619  3.97236  4.10501  3.87578  2.92147  3.12110  2.80639  5.31707  4.19984    387 - -
          2.68618  4.42225  2.77519  2.73123  3.46354  2.40513  3.72494  3.29354  2.67741  2.69355  4.24690  2.90347  2.73739  3.18146  2.89801  2.37887  2.77519  2.98518  4.58477  3.61503
          0.02968  3.92789  4.65023  0.61958  0.77255  0.48576  0.95510
    328   3.05604  4.86376  3.18027  2.94576  3.32384  3.49459  1.03080  3.76753  2.78731  3.25456  4.30180  3.35286  4.05016  3.31270  3.04972  3.12621  3.36127  3.50159  4.78818  3.27314    388 - -
          2.68618  4.42225  2.77519  2.73123  3.46354  2.40513  3.72494  3.29354  2.67741  2.69355  4.24690  2.90347  2.73739  3.18146  2.89801  2.37887  2.77519  2.98518  4.58477  3.61503
          0.02968  3.92789  4.65023  0.61958  0.77255  0.48576  0.95510
    329   2.94488  4.37625  4.44316  3.98608  3.51170  4.09833  4.75069  1.75417  3.83998  2.09050  3.38252  4.21070  4.52405  4.16297  4.06506  3.50377  3.24659  1.05078  5.40562  4.15327    389 - -
          2.68618  4.42225  2.77519  2.73123  3.46354  2.40513  3.72494  3.29354  2.67741  2.69355  4.24690  2.90347  2.73739  3.18146  2.89801  2.37887  2.77519  2.98518  4.58477  3.61503
          0.02968  3.92789  4.65023  0.61958  0.77255  0.48576  0.95510
    330   2.85178  4.37900  4.20195  3.86675  3.59063  3.78114  4.65891  2.04793  3.73537  2.26802  3.54734  4.04769  4.33853  4.09116  3.94254  3.28812  3.21196  0.95786  5.38445  4.11952    390 - -
          2.68618  4.42225  2.77519  2.73123  3.46354  2.40513  3.72494  3.29354  2.67741  2.69355  4.24690  2.90347  2.73739  3.18146  2.89801  2.37887  2.77519  2.98518  4.58477  3.61503
          0.02968  3.92789  4.65023  0.61958  0.77255  0.48576  0.95510
    331   3.32730  4.79385  3.92005  3.65979  2.29561  3.89469  3.64475  3.32879  3.51572  2.76845  3.99807  3.79179  4.36723  3.80846  3.68809  3.45851  3.61424  3.20196  3.94151  0.87841    391 - -
          2.68618  4.42225  2.77519  2.73123  3.46354  2.40513  3.72494  3.29354  2.67741  2.69355  4.24690  2.90347  2.73739  3.18146  2.89801  2.37887  2.77519  2.98518  4.58477  3.61503
          0.02968  3.92789  4.65023  0.61958  0.77255  0.48576  0.95510
    332   2.44265  4.28783  3.47737  3.23191  4.01788  3.12529  4.24499  3.15176  3.17598  3.01329  4.06024  3.43243  3.83340  3.56802  3.43202  2.64453  1.08136  2.84082  5.45082  4.23450    392 - -
          2.68618  4.42225  2.77519  2.73123  3.46354  2.40513  3.72494  3.29354  2.67741  2.69355  4.24690  2.90347  2.73739  3.18146  2.89801  2.37887  2.77519  2.98518  4.58477  3.61503
          0.02968  3.92789  4.65023  0.61958  0.77255  0.48576  0.95510
    333   2.90331  5.25662  1.09006  2.17185  4.58048  3.18076  3.82415  4.16939  2.88471  3.75163  4.65464  2.62082  3.83481  3.02589  3.45066  2.83255  3.23270  3.76169  5.82785  4.36445    393 - -
          2.68618  4.42225  2.77519  2.73123  3.46354  2.40513  3.72494  3.29354  2.67741  2.69355  4.24690  2.90347  2.73739  3.18146  2.89801  2.37887  2.77519  2.98518  4.58477  3.61503
          0.02968  3.92789  4.65023  0.61958  0.77255  0.48576  0.95510
    334   3.36192  4.71631  4.35897  4.00249  1.06918  4.18490  3.60008  2.94329  3.86717  2.28595  3.58841  3.96984  4.53162  3.96588  3.98036  3.57229  3.60567  2.91218  3.79847  1.98584    394 - -
          2.68618  4.42225  2.77519  2.73123  3.46354  2.40513  3.72494  3.29354  2.67741  2.69355  4.24690  2.90347  2.73739  3.18146  2.89801  2.37887  2.77519  2.98518  4.58477  3.61503
          0.02968  3.92789  4.65023  0.61958  0.77255  0.48576  0.95510
    335   3.06800  4.90341  3.56431  3.06375  4.27203  3.54547  3.86455  3.81750  2.25993  3.32336  4.32202  3.41930  4.04529  3.08206  0.89702  3.14945  3.33014  3.53904  5.33257  4.18727    395 - -
          2.68618  4.42225  2.77519  2.73123  3.46354  2.40513  3.72494  3.29354  2.67741  2.69355  4.24690  2.90347  2.73739  3.18146  2.89801  2.37887  2.77519  2.98518  4.58477  3.61503
          0.02968  3.92789  4.65023  0.61958  0.77255  0.48576  0.95510
    336   2.82542  4.57365  3.43856  3.28551  4.27609  3.25802  4.35850  3.83564  3.34753  3.45653  4.50869  3.58668  0.73077  3.73463  3.58687  2.99462  3.27132  3.47472  5.44756  4.39749    396 - -
          2.68618  4.42225  2.77519  2.73123  3.46354  2.40513  3.72494  3.29354  2.67741  2.69355  4.24690  2.90347  2.73739  3.18146  2.89801  2.37887  2.77519  2.98518  4.58477  3.61503
          0.02968  3.92789  4.65023  0.61958  0.77255  0.48576  0.95510
    337   2.44265  4.28783  3.47737  3.23191  4.01788  3.12529  4.24499  3.15176  3.17598  3.01329  4.06024  3.43243  3.83340  3.56802  3.43202  2.64453  1.08136  2.84082  5.45082  4.23450    397 - -
          2.68618  4.42225  2.77519  2.73123  3.46354  2.40513  3.72494  3.29354  2.67741  2.69355  4.24690  2.90347  2.73739  3.18146  2.89801  2.37887  2.77519  2.98518  4.58477  3.61503
          0.02968  3.92789  4.65023  0.61958  0.77255  0.48576  0.95510
    338   2.82542  4.57365  3.43856  3.28551  4.27609  3.25802  4.35850  3.83564  3.34753  3.45653  4.50869  3.58668  0.73077  3.73463  3.58687  2.99462  3.27132  3.47472  5.44756  4.39749    398 - -
          2.68618  4.42225  2.77519  2.73123  3.46354  2.40513  3.72494  3.29354  2.67741  2.69355  4.24690  2.90347  2.73739  3.18146  2.89801  2.37887  2.77519  2.98518  4.58477  3.61503
          0.02968  3.92789  4.65023  0.61958  0.77255  0.48576  0.95510
    339   3.21742  4.66323  4.27842  3.91848  3.15693  4.05248  4.55682  2.36396  3.68568  0.80989  3.16250  4.18859  4.47828  4.04076  3.85271  3.62973  3.50913  2.41569  5.05637  3.79250    399 - -
          2.68618  4.42225  2.77519  2.73123  3.46354  2.40513  3.72494  3.29354  2.67741  2.69355  4.24690  2.90347  2.73739  3.18146  2.89801  2.37887  2.77519  2.98518  4.58477  3.61503
          0.02968  3.92789  4.65023  0.61958  0.77255  0.48576  0.95510
    340   2.92483  4.91230  2.93965  2.69512  4.08822  3.40267  3.85396  3.72735  2.51207  3.22422  4.25040  3.15539  3.95685  1.13871  2.79521  2.97019  3.22171  3.45354  5.35038  4.04775    400 - -
          2.68618  4.42225  2.77519  2.73123  3.46354  2.40513  3.72494  3.29354  2.67741  2.69355  4.24690  2.90347  2.73739  3.18146  2.89801  2.37887  2.77519  2.98518  4.58477  3.61503
          0.02968  3.92789  4.65023  0.61958  0.77255  0.48576  0.95510
    341   2.76850  4.95458  2.64240  2.39939  3.89559  3.33004  2.52554  3.77014  2.48113  3.31723  4.19064  1.77455  3.85598  2.89870  2.86681  2.76875  3.04221  3.42316  5.24269  3.77430    401 - -
          2.68618  4.42225  2.77519  2.73123  3.46354  2.40513  3.72494  3.29354  2.67741  2.69355  4.24690  2.90347  2.73739  3.18146  2.89801  2.37887  2.77519  2.98518  4.58477  3.61503
          0.02968  3.92789  4.65023  0.61958  0.77255  0.48576  0.95510
    342   3.32730  4.79385  3.92005  3.65979  2.29561  3.89469  3.64475  3.32879  3.51572  2.76845  3.99807  3.79179  4.36723  3.80846  3.68809  3.45851  3.61424  3.20196  3.94151  0.87841    402 - -
          2.68618  4.42225  2.77519  2.73123  3.46354  2.40513  3.72494  3.29354  2.67741  2.69355  4.24690  2.90347  2.73739  3.18146  2.89801  2.37887  2.77519  2.98518  4.58477  3.61503
          0.02968  3.92789  4.65023  0.61958  0.77255  0.48576  0.95510
    343   2.83077  3.63715  4.26878  3.74277  1.63617  3.88258  4.08414  2.33886  3.61012  1.91584  3.19041  3.90028  4.27382  3.81172  3.78711  3.22037  3.09749  2.17965  4.54395  3.09561    403 - -
          2.68618  4.42225  2.77519  2.73123  3.46354  2.40513  3.72494  3.29354  2.67741  2.69355  4.24690  2.90347  2.73739  3.18146  2.89801  2.37887  2.77519  2.98518  4.58477  3.61503
          0.02968  3.92789  4.65023  0.61958  0.77255  0.48576  0.95510
    344   3.37190  4.71875  4.37129  4.01186  1.07385  4.19448  3.57646  2.97249  3.87517  2.31778  3.61111  3.96590  4.53579  3.96494  3.98472  3.57506  3.61214  2.93465  3.77052  1.92829    404 - -
          2.68618  4.42225  2.77519  2.73123  3.46354  2.40513  3.72494  3.29354  2.67741  2.69355  4.24690  2.90347  2.73739  3.18146  2.89801  2.37887  2.77519  2.98518  4.58477  3.61503
          0.02968  3.92789  4.65023  0.61958  0.77255  0.48576  0.95510
    345   2.82542  4.57365  3.43856  3.28551  4.27609  3.25802  4.35850  3.83564  3.34753  3.45653  4.50869  3.58668  0.73077  3.73463  3.58687  2.99462  3.27132  3.47472  5.44756  4.39749    405 - -
          2.68618  4.42225  2.77519  2.73123  3.46354  2.40513  3.72494  3.29354  2.67741  2.69355  4.24690  2.90347  2.73739  3.18146  2.89801  2.37887  2.77519  2.98518  4.58477  3.61503
          0.02968  3.92789  4.65023  0.61958  0.77255  0.48576  0.95510
    346   1.36306  3.84816  3.60027  3.14551  3.89550  3.05465  4.08326  3.11621  3.06640  2.94162  3.60878  3.32813  3.72652  3.38369  3.37339  2.21999  2.58282  2.75656  5.31310  4.09830    406 - -
          2.68618  4.42225  2.77519  2.73123  3.46354  2.40513  3.72494  3.29354  2.67741  2.69355  4.24690  2.90347  2.73739  3.18146  2.89801  2.37887  2.77519  2.98518  4.58477  3.61503
          0.02968  3.92789  4.65023  0.61958  0.77255  0.48576  0.95510
    347   2.73436  4.50441  3.41949  3.32588  4.46736  0.64850  4.44285  4.08037  3.51470  3.72758  4.70370  3.58374  3.89733  3.83445  3.74475  2.90785  3.21990  3.59799  5.54797  4.57110    407 - -
          2.68618  4.42225  2.77519  2.73123  3.46354  2.40513  3.72494  3.29354  2.67741  2.69355  4.24690  2.90347  2.73739  3.18146  2.89801  2.37887  2.77519  2.98518  4.58477  3.61503
          0.02968  3.92789  4.65023  0.61958  0.77255  0.48576  0.95510
    348   1.72577  4.13724  3.29854  3.04070  4.27620  1.62737  4.15769  3.66250  3.14253  3.36855  4.19586  3.22441  3.64673  3.42388  3.46516  2.20042  2.57098  3.12154  5.61614  4.39973    408 - -
          2.68618  4.42225  2.77519  2.73123  3.46354  2.40513  3.72494  3.29354  2.67741  2.69355  4.24690  2.90347  2.73739  3.18146  2.89801  2.37887  2.77519  2.98518  4.58477  3.61503
          0.02968  3.92789  4.65023  0.61958  0.77255  0.48576  0.95510
    349   2.74238  5.21409  1.87204  2.09319  4.51717  3.26518  3.63564  3.99440  2.10590  3.50436  4.30483  2.48418  3.78282  2.77382  2.99484  2.57602  2.92507  3.58910  5.66919  4.23985    409 - -
          2.68618  4.42225  2.77519  2.73123  3.46354  2.40513  3.72494  3.29354  2.67741  2.69355  4.24690  2.90347  2.73739  3.18146  2.89801  2.37887  2.77519  2.98518  4.58477  3.61503
          0.02968  3.92789  4.65023  0.61958  0.77255  0.48576  0.95510
    350   2.73436  4.50441  3.41949  3.32588  4.46736  0.64850  4.44285  4.08037  3.51470  3.72758  4.70370  3.58374  3.89733  3.83445  3.74475  2.90785  3.21990  3.59799  5.54797  4.57110    410 - -
          2.68618  4.42225  2.77519  2.73123  3.46354  2.40513  3.72494  3.29354  2.67741  2.69355  4.24690  2.90347  2.73739  3.18146  2.89801  2.37887  2.77519  2.98518  4.58477  3.61503
          0.02968  3.92789  4.65023  0.61958  0.77255  0.48576  0.95510
    351   2.43377  4.33217  4.17133  3.74111  3.52239  3.88107  4.55142  1.24461  3.61549  2.15766  3.39872  3.98190  4.35345  3.94724  3.85226  3.28410  3.13810  1.82695  5.32230  4.09582    411 - -
          2.68618  4.42225  2.77519  2.73123  3.46354  2.40513  3.72494  3.29354  2.67741  2.69355  4.24690  2.90347  2.73739  3.18146  2.89801  2.37887  2.77519  2.98518  4.58477  3.61503
          0.02968  3.92789  4.65023  0.61958  0.77255  0.48576  0.95510
    352   2.62429  4.42815  3.34327  2.78465  2.79707  3.54192  2.79648  2.96032  2.69582  2.39485  3.52799  3.10731  3.92036  3.04240  2.73779  2.78485  2.85347  2.72606  4.65664  2.87629    412 - -
          2.68618  4.42225  2.77519  2.73123  3.46354  2.40513  3.72494  3.29354  2.67741  2.69355  4.24690  2.90347  2.73739  3.18146  2.89801  2.37887  2.77519  2.98518  4.58477  3.61503
          0.02968  3.92789  4.65023  0.61958  0.77255  0.48576  0.95510
    353   3.21907  4.59154  4.63356  4.08964  3.09173  4.42402  4.72363  1.90678  3.89964  0.97787  2.83212  4.38312  4.65267  4.12292  4.07572  3.77679  3.45270  2.12606  5.14153  3.99565    413 - -
          2.68618  4.42225  2.77519  2.73123  3.46354  2.40513  3.72494  3.29354  2.67741  2.69355  4.24690  2.90347  2.73739  3.18146  2.89801  2.37887  2.77519  2.98518  4.58477  3.61503
          0.02968  3.92789  4.65023  0.61958  0.77255  0.48576  0.95510
    354   3.04477  4.38042  4.66390  4.13580  3.44403  4.36291  4.84246  1.39826  4.02154  1.94817  3.06899  4.38482  4.65635  4.27257  4.22801  3.72189  3.29859  1.28455  5.38396  4.20306    414 - -
          2.68618  4.42225  2.77519  2.73123  3.46354  2.40513  3.72494  3.29354  2.67741  2.69355  4.24690  2.90347  2.73739  3.18146  2.89801  2.37887  2.77519  2.98518  4.58477  3.61503
          0.02968  3.92789  4.65023  0.61958  0.77255  0.48576  0.95510
    355   2.85178  4.37900  4.20195  3.86675  3.59063  3.78114  4.65891  2.04793  3.73537  2.26802  3.54734  4.04769  4.33853  4.09116  3.94254  3.28812  3.21196  0.95786  5.38445  4.11952    415 - -
          2.68618  4.42225  2.77519  2.73123  3.46354  2.40513  3.72494  3.29354  2.67741  2.69355  4.24690  2.90347  2.73739  3.18146  2.89801  2.37887  2.77519  2.98518  4.58477  3.61503
          0.02968  3.92789  4.65023  0.61958  0.77255  0.48576  0.95510
    356   3.04923  5.18595  0.84174  2.36997  4.57042  3.25273  3.98005  4.17123  3.07468  3.76968  4.74896  2.92914  3.90944  3.21926  3.59845  3.00531  3.38897  3.80450  5.72826  4.43412    416 - -
          2.68618  4.42225  2.77519  2.73123  3.46354  2.40513  3.72494  3.29354  2.67741  2.69355  4.24690  2.90347  2.73739  3.18146  2.89801  2.37887  2.77519  2.98518  4.58477  3.61503
          0.02968  3.92789  4.65023  0.61958  0.77255  0.48576  0.95510
    357   3.00001  5.12244  2.51113  0.94913  4.47561  3.30982  3.90135  3.94051  2.78884  3.54870  4.52022  2.96450  3.91701  3.11580  3.20347  2.97674  3.30465  3.61861  5.63675  4.35894    417 - -
          2.68618  4.42225  2.77519  2.73123  3.46354  2.40513  3.72494  3.29354  2.67741  2.69355  4.24690  2.90347  2.73739  3.18146  2.89801  2.37887  2.77519  2.98518  4.58477  3.61503
          0.02968  3.92789  4.65023  0.61958  0.77255  0.48576  0.95510
    358   2.97863  5.06624  3.28550  2.73182  4.47957  3.57621  3.62175  3.85893  1.18696  3.34282  4.22893  3.14806  3.98574  2.76982  2.01311  2.98748  3.17260  3.54600  5.41097  4.21746    418 - -
          2.68618  4.42225  2.77519  2.73123  3.46354  2.40513  3.72494  3.29354  2.67741  2.69355  4.24690  2.90347  2.73739  3.18146  2.89801  2.37887  2.77519  2.98518  4.58477  3.61503
          0.02968  3.92789  4.65023  0.61958  0.77255  0.48576  0.95510
    359   2.28968  4.24036  3.11502  2.97339  4.32262  1.20580  4.17968  3.81441  3.16778  3.50504  4.36165  3.21063  3.69194  3.46437  3.47787  2.20467  2.78247  3.25983  5.64180  4.39932    419 - -
          2.68618  4.42225  2.77519  2.73123  3.46354  2.40513  3.72494  3.29354  2.67741  2.69355  4.24690  2.90347  2.73739  3.18146  2.89801  2.37887  2.77519  2.98518  4.58477  3.61503
          0.02968  3.92789  4.65023  0.61958  0.77255  0.48576  0.95510
    360   2.52410  4.37348  3.23404  2.85831  3.75634  3.32797  3.93375  2.81809  2.84045  2.77261  3.73415  2.27360  3.88095  3.20790  3.18489  2.70914  2.78299  1.78288  5.21287  3.92508    420 - -
          2.68618  4.42225  2.77519  2.73123  3.46354  2.40513  3.72494  3.29354  2.67741  2.69355  4.24690  2.90347  2.73739  3.18146  2.89801  2.37887  2.77519  2.98518  4.58477  3.61503
          0.02968  3.92789  4.65023  0.61958  0.77255  0.48576  0.95510
    361   3.32897  4.71448  4.31466  4.03966  0.92525  4.00582  3.90204  2.84581  3.94529  2.20309  3.56777  4.08167  4.46315  4.09800  4.05133  3.59608  3.63013  2.84057  4.13466  2.49472    421 - -
          2.68618  4.42225  2.77519  2.73123  3.46354  2.40513  3.72494  3.29354  2.67741  2.69355  4.24690  2.90347  2.73739  3.18146  2.89801  2.37887  2.77519  2.98518  4.58477  3.61503
          0.02968  3.92789  4.65023  0.61958  0.77255  0.48576  0.95510
    362   2.88634  5.07624  3.17123  2.60705  4.47840  3.53971  3.57949  3.85939  1.66150  3.33742  4.18010  2.64510  3.93112  2.71391  1.69196  2.87979  3.07905  3.52259  5.42216  4.19269    422 - -
          2.68618  4.42225  2.77519  2.73123  3.46354  2.40513  3.72494  3.29354  2.67741  2.69355  4.24690  2.90347  2.73739  3.18146  2.89801  2.37887  2.77519  2.98518  4.58477  3.61503
          0.02968  3.92789  4.65023  0.61958  0.77255  0.48576  0.95510
    363   3.00001  5.12244  2.51113  0.94913  4.47561  3.30982  3.90135  3.94051  2.78884  3.54870  4.52022  2.96450  3.91701  3.11580  3.20347  2.97674  3.30465  3.61861  5.63675  4.35894    423 - -
          2.68618  4.42225  2.77519  2.73123  3.46354  2.40513  3.72494  3.29354  2.67741  2.69355  4.24690  2.90347  2.73739  3.18146  2.89801  2.37887  2.77519  2.98518  4.58477  3.61503
          0.02968  3.92789  4.65023  0.61958  0.77255  0.48576  0.95510
    364   2.70296  5.19041  2.18348  1.98297  4.49408  3.08962  3.36698  3.97448  2.23120  3.47461  4.25907  2.36805  3.77029  2.59463  2.93838  2.64412  2.95003  3.56210  5.63095  4.20467    424 - -
          2.68618  4.42225  2.77519  2.73123  3.46354  2.40513  3.72494  3.29354  2.67741  2.69355  4.24690  2.90347  2.73739  3.18146  2.89801  2.37887  2.77519  2.98518  4.58477  3.61503
          0.02968  3.92789  4.65023  0.61958  0.77255  0.48576  0.95510
    365   2.75475  4.89421  2.57147  2.42249  4.26753  3.24285  3.79454  3.83073  2.46514  3.44103  4.33462  1.37086  3.84576  3.00136  2.95941  2.77470  3.08193  3.45735  5.52405  4.14770    425 - -
          2.68618  4.42225  2.77519  2.73123  3.46354  2.40513  3.72494  3.29354  2.67741  2.69355  4.24690  2.90347  2.73739  3.18146  2.89801  2.37887  2.77519  2.98518  4.58477  3.61503
          0.02968  3.92789  4.65023  0.61958  0.77255  0.48576  0.95510
    366   3.32897  4.71448  4.31466  4.03966  0.92525  4.00582  3.90204  2.84581  3.94529  2.20309  3.56777  4.08167  4.46315  4.09800  4.05133  3.59608  3.63013  2.84057  4.13466  2.49472    426 - -
          2.68618  4.42225  2.77519  2.73123  3.46354  2.40513  3.72494  3.29354  2.67741  2.69355  4.24690  2.90347  2.73739  3.18146  2.89801  2.37887  2.77519  2.98518  4.58477  3.61503
          0.02968  3.92789  4.65023  0.61958  0.77255  0.48576  0.95510
    367   2.68055  4.88604  2.81788  2.41734  4.13651  3.36905  3.63134  3.61053  2.32909  3.18119  3.73319  2.22176  3.82524  2.04111  2.70838  2.69577  2.92738  3.27790  5.36054  4.01279    427 - -
          2.68618  4.42225  2.77519  2.73123  3.46354  2.40513  3.72494  3.29354  2.67741  2.69355  4.24690  2.90347  2.73739  3.18146  2.89801  2.37887  2.77519  2.98518  4.58477  3.61503
          0.02968  3.92789  4.65023  0.61958  0.77255  0.48576  0.95510
    368   2.65839  4.86096  2.99406  2.32045  4.13540  3.43117  3.44718  3.44291  1.81313  2.88584  3.93431  2.95255  3.82346  2.59062  2.59468  2.67901  2.69317  3.21576  5.31375  4.00777    428 - -
          2.68618  4.42225  2.77519  2.73123  3.46354  2.40513  3.72494  3.29354  2.67741  2.69355  4.24690  2.90347  2.73739  3.18146  2.89801  2.37887  2.77519  2.98518  4.58477  3.61503
          0.02968  3.92789  4.65023  0.61958  0.77255  0.48576  0.95510
    369   1.49599  3.75238  3.77012  3.30188  3.79020  3.15401  4.17621  2.73823  3.21962  2.75711  3.71498  3.45276  3.81001  3.51444  3.50537  2.55733  2.40270  2.15527  5.28000  4.07574    429 - -
          2.68618  4.42225  2.77519  2.73123  3.46354  2.40513  3.72494  3.29354  2.67741  2.69355  4.24690  2.90347  2.73739  3.18146  2.89801  2.37887  2.77519  2.98518  4.58477  3.61503
          0.02968  3.92789  4.65023  0.61958  0.77255  0.48576  0.95510
    370   3.02529  4.52355  4.26180  3.76487  3.14796  4.06292  4.46581  2.15388  3.53828  1.66135  1.50890  4.05122  4.42753  3.86517  3.74778  3.43957  3.29513  2.25127  5.07262  3.86202    430 - -
          2.68618  4.42225  2.77519  2.73123  3.46354  2.40513  3.72494  3.29354  2.67741  2.69355  4.24690  2.90347  2.73739  3.18146  2.89801  2.37887  2.77519  2.98518  4.58477  3.61503
          0.02968  3.92789  4.65023  0.61958  0.77255  0.48576  0.95510
    371   2.06275  4.68040  2.85384  2.45386  4.08543  3.13690  3.68478  3.49856  2.36944  3.11018  3.93947  2.85481  3.77917  2.61415  2.90505  2.16518  2.83819  3.15083  5.35105  4.03574    431 - -
          2.68618  4.42225  2.77519  2.73123  3.46354  2.40513  3.72494  3.29354  2.67741  2.69355  4.24690  2.90347  2.73739  3.18146  2.89801  2.37887  2.77519  2.98518  4.58477  3.61503
          0.02968  3.92789  4.65023  0.61958  0.77255  0.48576  0.95510
    372   2.43202  4.49474  3.13389  2.36947  3.69052  3.43496  3.67822  3.04599  2.50895  2.46821  3.23311  3.06358  3.83251  2.90119  2.95556  2.42397  2.60991  2.78428  5.05917  3.78313    432 - -
          2.68618  4.42225  2.77519  2.73123  3.46354  2.40513  3.72494  3.29354  2.67741  2.69355  4.24690  2.90347  2.73739  3.18146  2.89801  2.37887  2.77519  2.98518  4.58477  3.61503
          0.02968  3.92789  4.65023  0.61958  0.77255  0.48576  0.95510
    373   3.07971  4.40689  4.70178  4.18047  3.42422  4.40613  4.88316  1.27556  4.05843  1.81117  3.23636  4.43046  4.69037  4.30986  4.26030  3.77239  3.33370  1.43094  5.39491  4.20866    433 - -
          2.68618  4.42225  2.77519  2.73123  3.46354  2.40513  3.72494  3.29354  2.67741  2.69355  4.24690  2.90347  2.73739  3.18146  2.89801  2.37887  2.77519  2.98518  4.58477  3.61503
          0.02968  3.92789  4.65023  0.61958  0.77255  0.48576  0.95510
    374   2.27812  4.86759  2.66670  1.72503  4.18116  3.31445  3.66389  3.57196  2.46499  3.04145  4.03066  2.87367  3.80349  2.74348  2.90074  2.60818  2.91897  3.23836  5.42823  4.08120    434 - -
          2.68618  4.42225  2.77519  2.73123  3.46354  2.40513  3.72494  3.29354  2.67741  2.69355  4.24690  2.90347  2.73739  3.18146  2.89801  2.37887  2.77519  2.98518  4.58477  3.61503
          0.02968  3.92789  4.65023  0.61958  0.77255  0.48576  0.95510
    375   2.66594  5.23030  1.94990  1.85698  4.52923  3.09282  3.64344  4.01187  2.52307  3.52273  4.32423  2.72137  3.77999  2.39804  3.05332  2.49849  3.00520  3.60362  5.69183  4.25160    435 - -
          2.68618  4.42225  2.77519  2.73123  3.46354  2.40513  3.72494  3.29354  2.67741  2.69355  4.24690  2.90347  2.73739  3.18146  2.89801  2.37887  2.77519  2.98518  4.58477  3.61503
          0.02968  3.92789  4.65023  0.61958  0.77255  0.48576  0.95510
    376   2.72195  4.97725  2.86625  2.42406  4.33431  3.18355  3.60070  3.74825  1.64174  3.27907  4.09816  2.61787  3.83620  2.67396  2.48626  2.65279  2.85930  3.39321  5.43577  4.12830    436 - -
          2.68618  4.42225  2.77519  2.73123  3.46354  2.40513  3.72494  3.29354  2.67741  2.69355  4.24690  2.90347  2.73739  3.18146  2.89801  2.37887  2.77519  2.98518  4.58477  3.61503
          0.02968  3.92789  4.65023  0.61958  0.77255  0.48576  0.95510
    377   2.67550  4.93795  3.00829  2.43459  4.24322  3.45951  3.45758  3.64578  1.55004  3.19191  3.72616  2.87012  3.85981  2.67151  2.46583  2.74860  2.95149  3.31787  5.35776  4.07180    437 - -
          2.68618  4.42225  2.77519  2.73123  3.46354  2.40513  3.72494  3.29354  2.67741  2.69355  4.24690  2.90347  2.73739  3.18146  2.89801  2.37887  2.77519  2.98518  4.58477  3.61503
          0.02968  3.92789  4.65023  0.61958  0.77255  0.48576  0.95510
    378   2.35736  4.47084  2.59755  2.63845  4.33869  1.31202  4.00941  3.76948  2.99415  3.45291  4.31934  3.04000  3.74396  3.24905  3.39709  2.56742  2.89031  3.30145  5.63553  4.34922    438 - -
          2.68618  4.42225  2.77519  2.73123  3.46354  2.40513  3.72494  3.29354  2.67741  2.69355  4.24690  2.90347  2.73739  3.18146  2.89801  2.37887  2.77519  2.98518  4.58477  3.61503
          0.02968  3.92789  4.65023  0.61958  0.77255  0.48576  0.95510
    379   2.21305  4.83231  2.24158  2.32779  4.21787  3.26723  3.65784  3.64860  2.50007  3.23561  4.04764  2.85229  3.76366  2.62675  2.97944  2.30242  2.62267  3.27743  5.45618  4.09468    439 - -
          2.68618  4.42225  2.77519  2.73123  3.46354  2.40513  3.72494  3.29354  2.67741  2.69355  4.24690  2.90347  2.73739  3.18146  2.89801  2.37887  2.77519  2.98518  4.58477  3.61503
          0.02968  3.92789  4.65023  0.61958  0.77255  0.48576  0.95510
    380   2.91901  5.33597  1.13127  2.06473  4.69318  3.05282  3.79815  4.20120  2.84489  3.76255  4.64740  2.70860  3.82964  2.98539  3.42300  2.83082  3.23218  3.79310  5.89623  4.43938    440 - -
          2.68618  4.42225  2.77519  2.73123  3.46354  2.40513  3.72494  3.29354  2.67741  2.69355  4.24690  2.90347  2.73739  3.18146  2.89801  2.37887  2.77519  2.98518  4.58477  3.61503
          0.04971  3.92789  3.54700  0.61958  0.77255  0.48576  0.95510
    381   2.14035  4.24675  3.13622  2.86773  4.18367  2.98165  4.02791  3.57750  2.94439  3.27144  4.12502  3.15090  1.72244  3.27482  3.28560  2.08344  2.72802  3.10640  5.52151  4.26521    441 - -
          2.68618  4.42225  2.77519  2.73123  3.46354  2.40513  3.72494  3.29354  2.67741  2.69355  4.24690  2.90347  2.73739  3.18146  2.89801  2.37887  2.77519  2.98518  4.58477  3.61503
          0.03027  3.90845  4.63079  0.61958  0.77255  0.50417  0.92635
    382   1.74634  4.51511  2.84579  2.54613  4.14997  3.01824  3.80655  3.55930  2.58957  3.19985  4.03622  2.31265  3.74066  3.00486  3.07475  2.42730  2.81377  3.16118  5.44173  4.14093    442 - -
          2.68618  4.42225  2.77519  2.73123  3.46354  2.40513  3.72494  3.29354  2.67741  2.69355  4.24690  2.90347  2.73739  3.18146  2.89801  2.37887  2.77519  2.98518  4.58477  3.61503
          0.03027  3.90845  4.63079  0.61958  0.77255  0.47442  0.97351
    383   2.87447  5.32771  1.32772  2.11511  4.64544  3.18139  3.76125  4.20546  2.78419  3.74066  4.60443  2.14281  3.81296  2.94068  3.35977  2.78744  3.18242  3.78303  5.86686  4.37886    443 - -
          2.68618  4.42225  2.77519  2.73123  3.46354  2.40513  3.72494  3.29354  2.67741  2.69355  4.24690  2.90347  2.73739  3.18146  2.89801  2.37887  2.77519  2.98518  4.58477  3.61503
          0.02968  3.92789  4.65023  0.61958  0.77255  0.48576  0.95510
    384   2.21096  4.16905  3.57367  3.00597  3.12750  3.53914  3.82396  2.44378  2.93631  2.36835  3.28275  3.35926  3.20128  3.22387  3.24493  2.72833  2.76837  2.38687  3.57581  3.52712    444 - -
          2.68618  4.42225  2.77519  2.73123  3.46354  2.40513  3.72494  3.29354  2.67741  2.69355  4.24690  2.90347  2.73739  3.18146  2.89801  2.37887  2.77519  2.98518  4.58477  3.61503
          0.02968  3.92789  4.65023  0.61958  0.77255  0.48576  0.95510
    385   2.54946  4.56631  2.95659  2.52884  3.80174  3.38549  3.66913  3.18282  2.51945  2.73291  3.01139  2.40474  3.80992  2.87088  2.94142  2.36299  2.75688  2.89817  5.14421  3.84663    445 - -
          2.68618  4.42225  2.77519  2.73123  3.46354  2.40513  3.72494  3.29354  2.67741  2.69355  4.24690  2.90347  2.73739  3.18146  2.89801  2.37887  2.77519  2.98518  4.58477  3.61503
          0.02968  3.92789  4.65023  0.61958  0.77255  0.48576  0.95510
    386   1.12527  4.15163  3.35046  3.09550  4.19376  2.73770  4.17530  3.51740  3.15480  3.27593  4.14311  3.27214  3.31072  3.46140  3.45390  2.41249  2.70920  3.04117  5.55364  4.34569    446 - -
          2.68618  4.42225  2.77519  2.73123  3.46354  2.40513  3.72494  3.29354  2.67741  2.69355  4.24690  2.90347  2.73739  3.18146  2.89801  2.37887  2.77519  2.98518  4.58477  3.61503
          0.02968  3.92789  4.65023  0.61958  0.77255  0.48576  0.95510
    387   2.88090  5.06040  3.17458  2.61313  4.46910  3.53533  3.58341  3.84785  1.43437  3.33104  4.17488  2.86867  3.93062  2.71932  1.93389  2.79810  3.07681  3.51158  5.41952  4.19148    447 - -
          2.68618  4.42225  2.77519  2.73123  3.46354  2.40513  3.72494  3.29354  2.67741  2.69355  4.24690  2.90347  2.73739  3.18146  2.89801  2.37887  2.77519  2.98518  4.58477  3.61503
          0.02968  3.92789  4.65023  0.61958  0.77255  0.48576  0.95510
    388   2.64854  4.68598  3.17072  2.57877  3.86926  3.47892  3.61960  3.29273  2.28905  2.90056  3.50050  3.05020  3.85787  2.22046  2.19854  2.72169  2.81606  3.01472  4.11825  3.86036    448 - -
          2.68618  4.42225  2.77519  2.73123  3.46354  2.40513  3.72494  3.29354  2.67741  2.69355  4.24690  2.90347  2.73739  3.18146  2.89801  2.37887  2.77519  2.98518  4.58477  3.61503
          0.02968  3.92789  4.65023  0.61958  0.77255  0.48576  0.95510
    389   2.79341  4.99146  3.01426  2.52856  4.38854  3.25449  3.60251  3.78099  1.46265  3.29746  4.13248  2.80046  3.88361  2.74324  2.24939  2.79735  2.93575  3.43606  5.42537  4.16179    449 - -
          2.68618  4.42225  2.77519  2.73123  3.46354  2.40513  3.72494  3.29354  2.67741  2.69355  4.24690  2.90347  2.73739  3.18146  2.89801  2.37887  2.77519  2.98518  4.58477  3.61503
          0.02968  3.92789  4.65023  0.61958  0.77255  0.48576  0.95510
    390   2.73436  4.50441  3.41949  3.32588  4.46736  0.64850  4.44285  4.08037  3.51470  3.72758  4.70370  3.58374  3.89733  3.83445  3.74475  2.90785  3.21990  3.59799  5.54797  4.57110    450 - -
          2.68618  4.42225  2.77519  2.73123  3.46354  2.40513  3.72494  3.29354  2.67741  2.69355  4.24690  2.90347  2.73739  3.18146  2.89801  2.37887  2.77519  2.98518  4.58477  3.61503
          0.02968  3.92789  4.65023  0.61958  0.77255  0.48576  0.95510
    391   2.89436  5.07177  3.23323  2.63203  4.47704  3.55931  3.57449  3.84553  1.46152  3.32127  4.16630  3.07646  3.61655  2.62349  1.84537  2.89067  3.08128  3.51428  5.41077  4.19236    451 - -
          2.68618  4.42225  2.77519  2.73123  3.46354  2.40513  3.72494  3.29354  2.67741  2.69355  4.24690  2.90347  2.73739  3.18146  2.89801  2.37887  2.77519  2.98518  4.58477  3.61503
          0.02968  3.92789  4.65023  0.61958  0.77255  0.48576  0.95510
    392   2.73436  4.50441  3.41949  3.32588  4.46736  0.64850  4.44285  4.08037  3.51470  3.72758  4.70370  3.58374  3.89733  3.83445  3.74475  2.90785  3.21990  3.59799  5.54797  4.57110    452 - -
          2.68618  4.42225  2.77519  2.73123  3.46354  2.40513  3.72494  3.29354  2.67741  2.69355  4.24690  2.90347  2.73739  3.18146  2.89801  2.37887  2.77519  2.98518  4.58477  3.61503
          0.02968  3.92789  4.65023  0.61958  0.77255  0.48576  0.95510
    393   2.63122  4.95024  2.88901  2.51297  4.37706  3.39549  3.65373  3.77087  1.41149  3.32739  4.18044  2.68604  3.87656  2.80839  2.48200  2.79388  3.03246  3.42186  5.46354  4.18147    453 - -
          2.68618  4.42225  2.77519  2.73123  3.46354  2.40513  3.72494  3.29354  2.67741  2.69355  4.24690  2.90347  2.73739  3.18146  2.89801  2.37887  2.77519  2.98518  4.58477  3.61503
          0.02968  3.92789  4.65023  0.61958  0.77255  0.48576  0.95510
    394   2.79182  5.24524  1.95104  2.15644  4.55078  3.24236  3.67484  4.04056  2.29291  3.56103  4.38294  1.85001  3.79783  2.82692  3.07212  2.72267  3.06037  3.63793  5.72293  4.28353    454 - -
          2.68618  4.42225  2.77519  2.73123  3.46354  2.40513  3.72494  3.29354  2.67741  2.69355  4.24690  2.90347  2.73739  3.18146  2.89801  2.37887  2.77519  2.98518  4.58477  3.61503
          0.02968  3.92789  4.65023  0.61958  0.77255  0.48576  0.95510
    395   3.02270  4.98875  3.20239  2.81345  4.38784  3.50625  3.78995  3.82056  0.96496  3.37355  4.33200  3.23549  4.00266  2.97827  2.44231  3.06104  3.27184  3.52521  5.41972  4.24044    455 - -
          2.68618  4.42225  2.77520  2.73123  3.46354  2.40513  3.72495  3.29354  2.67741  2.69355  4.24690  2.90347  2.73740  3.18146  2.89801  2.37887  2.77520  2.98518  4.58449  3.61503
          0.05086  3.21824  4.65023  0.54468  0.86756  0.48576  0.95510
    396   2.91841  5.10467  3.13141  2.60420  4.50169  3.54427  3.58411  3.88221  1.34247  3.35416  4.20370  2.95818  3.94238  2.47922  2.11668  2.90685  3.10783  3.54952  5.43466  4.20868    457 - -
          2.68618  4.42225  2.77519  2.73123  3.46354  2.40513  3.72494  3.29354  2.67741  2.69355  4.24690  2.90347  2.73739  3.18146  2.89801  2.37887  2.77519  2.98518  4.58477  3.61503
          0.02968  3.92789  4.65023  0.61958  0.77255  0.48576  0.95510
    397   2.57060  4.27661  3.73615  3.19120  3.14103  3.67042  4.04847  2.13651  3.11053  2.17425  3.32803  3.53951  4.07832  3.41527  3.42075  2.96640  1.97116  2.17488  4.98371  3.74967    458 - -
          2.68618  4.42225  2.77519  2.73123  3.46354  2.40513  3.72494  3.29354  2.67741  2.69355  4.24690  2.90347  2.73739  3.18146  2.89801  2.37887  2.77519  2.98518  4.58477  3.61503
          0.02968  3.92789  4.65023  0.61958  0.77255  0.48576  0.95510
    398   2.63101  4.81904  2.72354  2.37855  3.78403  3.35171  3.51419  3.50523  2.44116  3.10290  3.93789  1.94084  3.80197  2.63212  2.88050  2.65539  2.87750  3.05746  5.28422  3.91249    459 - -
          2.68618  4.42225  2.77519  2.73123  3.46354  2.40513  3.72494  3.29354  2.67741  2.69355  4.24690  2.90347  2.73739  3.18146  2.89801  2.37887  2.77519  2.98518  4.58477  3.61503
          0.02968  3.92789  4.65023  0.61958  0.77255  0.48576  0.95510
    399   2.87365  4.93070  3.10728  2.69458  4.35763  3.46245  3.70311  3.69056  1.18237  3.28040  4.20546  3.12234  3.94716  2.87035  2.37441  2.91191  2.98770  3.38470  5.43386  4.19925    460 - -
          2.68618  4.42225  2.77519  2.73123  3.46354  2.40513  3.72494  3.29354  2.67741  2.69355  4.24690  2.90347  2.73739  3.18146  2.89801  2.37887  2.77519  2.98518  4.58477  3.61503
          0.02968  3.92789  4.65023  0.61958  0.77255  0.48576  0.95510
    400   2.44127  4.39018  2.98707  2.86743  4.31499  1.10529  4.13079  3.87141  3.09897  3.54015  4.41841  2.89677  3.75513  3.41391  3.42410  2.58149  2.90912  3.35821  5.59206  4.34798    461 - -
          2.68618  4.42225  2.77519  2.73123  3.46354  2.40513  3.72494  3.29354  2.67741  2.69355  4.24690  2.90347  2.73739  3.18146  2.89801  2.37887  2.77519  2.98518  4.58477  3.61503
          0.02968  3.92789  4.65023  0.61958  0.77255  0.48576  0.95510
    401   2.30372  4.23717  3.19745  3.02824  4.30137  1.19851  4.19469  3.67978  3.16196  3.41729  4.30345  3.25195  3.70870  3.47957  3.46050  2.47260  2.46481  3.17840  5.62378  4.41135    462 - -
          2.68617  4.42226  2.77517  2.73111  3.46355  2.40514  3.72496  3.29355  2.67742  2.69356  4.24691  2.90348  2.73741  3.18143  2.89802  2.37888  2.77521  2.98520  4.58478  3.61504
          0.35691  2.08489  1.73816  0.36427  1.18647  0.48576  0.95510
    402   1.84308  4.20314  3.15566  2.77458  3.88743  2.67190  3.86278  3.20838  2.66322  2.94570  3.81003  3.09852  3.66783  3.11471  3.11831  2.29843  2.66724  2.60783  5.25323  4.00665    464 - -
          2.68618  4.42225  2.77519  2.73123  3.46354  2.40513  3.72494  3.29354  2.67741  2.69355  4.24690  2.90347  2.73739  3.18146  2.89801  2.37887  2.77519  2.98518  4.58477  3.61503
          0.03571  3.74602  4.46837  0.61958  0.77255  0.40281  1.10394
    403   2.20321  4.73622  2.77654  2.39891  4.07961  3.31094  3.64031  3.49623  2.36317  3.10104  3.91817  2.40059  3.22954  2.79837  2.90886  2.54918  2.75882  3.02563  5.33926  4.00458    465 - -
          2.68618  4.42225  2.77519  2.73123  3.46354  2.40513  3.72494  3.29354  2.67741  2.69355  4.24690  2.90347  2.73739  3.18146  2.89801  2.37887  2.77519  2.98518  4.58477  3.61503
          0.02968  3.92789  4.65023  0.61958  0.77255  0.48576  0.95510
    404   2.67469  5.20868  1.80946  2.08859  4.51035  3.27403  3.63130  3.98406  2.12179  3.49349  4.29442  2.60342  3.78589  2.76872  2.87389  2.68190  2.99536  3.58185  5.65623  4.23356    466 - -
          2.68618  4.42225  2.77519  2.73123  3.46354  2.40513  3.72494  3.29354  2.67741  2.69355  4.24690  2.90347  2.73739  3.18146  2.89801  2.37887  2.77519  2.98518  4.58477  3.61503
          0.02968  3.92789  4.65023  0.61958  0.77255  0.48576  0.95510
    405   2.54556  4.89593  2.56197  2.00337  4.19421  2.83481  3.60236  3.63137  2.41218  3.20179  3.69531  2.84111  3.61754  2.74201  2.89396  2.34197  2.84265  3.27051  5.41311  4.04554    467 - -
          2.68618  4.42225  2.77519  2.73123  3.46354  2.40513  3.72494  3.29354  2.67741  2.69355  4.24690  2.90347  2.73739  3.18146  2.89801  2.37887  2.77519  2.98518  4.58477  3.61503
          0.02968  3.92789  4.65023  0.61958  0.77255  0.48576  0.95510
    406   2.61476  4.88040  2.80980  2.36158  4.20607  2.87901  3.60315  3.63432  2.04452  3.19833  4.00459  2.74253  3.06858  2.58311  2.76769  2.62286  2.65855  3.27682  5.39805  4.05498    468 - -
          2.68618  4.42225  2.77519  2.73123  3.46354  2.40513  3.72494  3.29354  2.67741  2.69355  4.24690  2.90347  2.73739  3.18146  2.89801  2.37887  2.77519  2.98518  4.58477  3.61503
          0.02968  3.92789  4.65023  0.61958  0.77255  0.48576  0.95510
    407   1.84897  4.25581  3.17757  2.84552  4.16867  3.00545  3.99209  3.56174  2.90963  3.24297  4.07408  2.82034  3.68613  3.22537  3.27461  1.61234  2.51508  3.09500  5.49539  4.24391    469 - -
          2.68618  4.42225  2.77519  2.73123  3.46354  2.40513  3.72494  3.29354  2.67741  2.69355  4.24690  2.90347  2.73739  3.18146  2.89801  2.37887  2.77519  2.98518  4.58477  3.61503
          0.02968  3.92789  4.65023  0.61958  0.77255  0.48576  0.95510
    408   3.04923  5.18595  0.84174  2.36997  4.57042  3.25273  3.98005  4.17123  3.07468  3.76968  4.74896  2.92914  3.90944  3.21926  3.59845  3.00531  3.38897  3.80450  5.72826  4.43412    470 - -
          2.68618  4.42225  2.77519  2.73123  3.46354  2.40513  3.72494  3.29354  2.67741  2.69355  4.24690  2.90347  2.73739  3.18146  2.89801  2.37887  2.77519  2.98518  4.58477  3.61503
          0.02968  3.92789  4.65023  0.61958  0.77255  0.48576  0.95510
    409   3.07560  4.45898  4.53849  4.06535  3.34595  4.27038  4.76217  1.10857  3.87042  1.86198  3.09899  4.31497  4.61516  4.18802  4.06911  3.67087  3.34806  1.78901  5.30462  4.06921    471 - -
          2.68618  4.42225  2.77519  2.73123  3.46354  2.40513  3.72494  3.29354  2.67741  2.69355  4.24690  2.90347  2.73739  3.18146  2.89801  2.37887  2.77519  2.98518  4.58477  3.61503
          0.02968  3.92789  4.65023  0.61958  0.77255  0.48576  0.95510
    410   2.34211  4.38127  3.24049  2.64934  3.31511  3.46893  3.52642  2.91438  2.65610  2.60588  3.48425  3.07944  3.85825  2.91800  3.04364  2.55578  2.70995  2.62447  4.93077  2.76467    472 - -
          2.68618  4.42225  2.77519  2.73123  3.46354  2.40513  3.72494  3.29354  2.67741  2.69355  4.24690  2.90347  2.73739  3.18146  2.89801  2.37887  2.77519  2.98518  4.58477  3.61503
          0.02968  3.92789  4.65023  0.61958  0.77255  0.48576  0.95510
    411   2.97070  5.02605  3.20071  2.73265  4.42269  3.53258  3.67298  3.82944  1.11509  3.34189  4.25212  3.15443  3.98177  2.83485  2.20588  2.99015  3.18974  3.52091  5.41503  4.20890    473 - -
          2.68618  4.42225  2.77519  2.73123  3.46354  2.40513  3.72494  3.29354  2.67741  2.69355  4.24690  2.90347  2.73739  3.18146  2.89801  2.37887  2.77519  2.98518  4.58477  3.61503
          0.02968  3.92789  4.65023  0.61958  0.77255  0.48576  0.95510
    412   3.04375  4.42921  4.55773  4.10006  3.41898  4.24460  4.82322  1.10646  3.93992  1.93436  3.27656  4.33246  4.61603  4.24521  4.14313  3.65303  3.32823  1.65900  5.37854  4.14546    474 - -
          2.68618  4.42225  2.77519  2.73123  3.46354  2.40513  3.72494  3.29354  2.67741  2.69355  4.24690  2.90347  2.73739  3.18146  2.89801  2.37887  2.77519  2.98518  4.58477  3.61503
          0.02968  3.92789  4.65023  0.61958  0.77255  0.48576  0.95510
    413   3.03916  4.38378  4.66272  4.16748  3.50123  4.33468  4.89805  1.33382  4.04838  2.01359  3.31949  4.40137  4.66627  4.32317  4.25827  3.71887  3.30902  1.25579  5.45133  4.24316    475 - -
          2.68618  4.42225  2.77519  2.73123  3.46354  2.40513  3.72494  3.29354  2.67741  2.69355  4.24690  2.90347  2.73739  3.18146  2.89801  2.37887  2.77519  2.98518  4.58477  3.61503
          0.02968  3.92789  4.65023  0.61958  0.77255  0.48576  0.95510
    414   3.01264  5.10529  3.42198  2.77171  4.54313  3.62841  3.59138  3.89599  1.48670  3.35371  4.23003  3.17245  4.00396  2.73078  1.48551  3.01529  3.18428  3.58356  5.40674  4.23618    476 - -
          2.68618  4.42225  2.77519  2.73123  3.46354  2.40513  3.72494  3.29354  2.67741  2.69355  4.24690  2.90347  2.73739  3.18146  2.89801  2.37887  2.77519  2.98518  4.58477  3.61503
          0.02968  3.92789  4.65023  0.61958  0.77255  0.48576  0.95510
    415   3.01299  4.55310  4.10893  3.70660  3.23233  3.87542  4.42893  2.41347  3.47164  1.81872  1.27568  3.97725  4.33638  3.84991  3.67045  3.36787  3.31941  2.42600  5.08051  3.84713    477 - -
          2.68618  4.42225  2.77519  2.73123  3.46354  2.40513  3.72494  3.29354  2.67741  2.69355  4.24690  2.90347  2.73739  3.18146  2.89801  2.37887  2.77519  2.98518  4.58477  3.61503
          0.02968  3.92789  4.65023  0.61958  0.77255  0.48576  0.95510
    416   2.83957  4.32199  4.23899  3.75639  3.50295  3.94680  4.54310  1.27980  3.61632  2.13256  3.36330  4.00727  4.37971  3.94017  3.85633  3.32133  2.65575  1.75529  5.30029  4.08693    478 - -
          2.68618  4.42225  2.77519  2.73123  3.46354  2.40513  3.72494  3.29354  2.67741  2.69355  4.24690  2.90347  2.73739  3.18146  2.89801  2.37887  2.77519  2.98518  4.58477  3.61503
          0.02968  3.92789  4.65023  0.61958  0.77255  0.48576  0.95510
    417   3.07729  4.46104  4.54027  3.97780  3.15294  4.29420  4.62529  1.78392  3.84757  1.52554  1.88401  4.25829  4.54901  4.04531  4.03384  3.62122  3.30912  1.96244  5.11860  4.00254    479 - -
          2.68618  4.42225  2.77519  2.73123  3.46354  2.40513  3.72494  3.29354  2.67741  2.69355  4.24690  2.90347  2.73739  3.18146  2.89801  2.37887  2.77519  2.98518  4.58477  3.61503
          0.02968  3.92789  4.65023  0.61958  0.77255  0.48576  0.95510
    418   2.58817  4.63123  3.10436  2.53030  3.84539  3.44101  3.62653  3.05149  2.05990  2.75587  3.57156  3.01642  3.82516  2.71629  2.58514  2.61751  2.61874  2.82833  5.14713  3.85994    480 - -
          2.68618  4.42225  2.77519  2.73123  3.46354  2.40513  3.72494  3.29354  2.67741  2.69355  4.24690  2.90347  2.73739  3.18146  2.89801  2.37887  2.77519  2.98518  4.58477  3.61503
          0.02968  3.92789  4.65023  0.61958  0.77255  0.48576  0.95510
    419   2.98659  5.08373  3.32910  2.73858  4.50597  3.59466  3.60651  3.87481  1.22593  3.34749  4.22694  3.15145  3.98955  2.75002  1.90867  2.99160  3.17148  3.56052  5.41059  4.22398    481 - -
          2.68618  4.42225  2.77519  2.73123  3.46354  2.40513  3.72494  3.29354  2.67741  2.69355  4.24690  2.90347  2.73739  3.18146  2.89801  2.37887  2.77519  2.98518  4.58477  3.61503
          0.02968  3.92789  4.65023  0.61958  0.77255  0.48576  0.95510
    420   2.56879  4.91656  2.72510  2.34029  4.23957  3.21455  3.33510  3.67612  2.12965  3.23783  4.05002  2.24110  3.79082  2.76457  2.79628  2.32942  2.89407  3.31735  5.43268  4.08294    482 - -
          2.68618  4.42225  2.77519  2.73123  3.46354  2.40513  3.72494  3.29354  2.67741  2.69355  4.24690  2.90347  2.73739  3.18146  2.89801  2.37887  2.77519  2.98518  4.58477  3.61503
          0.02968  3.92789  4.65023  0.61958  0.77255  0.48576  0.95510
    421   3.46509  4.75940  4.46013  4.10848  1.24982  4.25746  3.46017  3.16261  3.96611  2.52103  3.77340  3.96650  4.57779  3.99446  4.04404  3.61862  3.69167  3.08705  3.62571  1.40146    483 - -
          2.68618  4.42225  2.77519  2.73123  3.46354  2.40513  3.72494  3.29354  2.67741  2.69355  4.24690  2.90347  2.73739  3.18146  2.89801  2.37887  2.77519  2.98518  4.58477  3.61503
          0.02968  3.92789  4.65023  0.61958  0.77255  0.48576  0.95510
    422   2.74847  5.03306  2.64541  2.33516  4.19711  3.35235  2.78780  3.78278  2.34827  3.31858  4.15213  2.00546  3.83069  2.42188  2.74178  2.72889  2.99100  3.42947  5.41252  4.01962    484 - -
          2.68618  4.42225  2.77519  2.73123  3.46354  2.40513  3.72494  3.29354  2.67741  2.69355  4.24690  2.90347  2.73739  3.18146  2.89801  2.37887  2.77519  2.98518  4.58477  3.61503
          0.02968  3.92789  4.65023  0.61958  0.77255  0.48576  0.95510
    423   2.82542  4.57365  3.43856  3.28551  4.27609  3.25802  4.35850  3.83564  3.34753  3.45653  4.50869  3.58668  0.73077  3.73463  3.58687  2.99462  3.27132  3.47472  5.44756  4.39749    485 - -
          2.68618  4.42225  2.77519  2.73123  3.46354  2.40513  3.72494  3.29354  2.67741  2.69355  4.24690  2.90347  2.73739  3.18146  2.89801  2.37887  2.77519  2.98518  4.58477  3.61503
          0.02968  3.92789  4.65023  0.61958  0.77255  0.48576  0.95510
    424   2.85178  4.37900  4.20195  3.86675  3.59063  3.78114  4.65891  2.04793  3.73537  2.26802  3.54734  4.04769  4.33853  4.09116  3.94254  3.28812  3.21196  0.95786  5.38445  4.11952    486 - -
          2.68618  4.42225  2.77519  2.73123  3.46354  2.40513  3.72494  3.29354  2.67741  2.69355  4.24690  2.90347  2.73739  3.18146  2.89801  2.37887  2.77519  2.98518  4.58477  3.61503
          0.02968  3.92789  4.65023  0.61958  0.77255  0.48576  0.95510
    425   3.07424  4.47756  4.41430  4.03218  3.41160  4.12622  4.75001  1.01186  3.86138  1.98631  3.33834  4.26974  4.55211  4.20396  4.05161  3.62686  3.37242  1.84819  5.31390  4.05698    487 - -
          2.68618  4.42225  2.77519  2.73123  3.46354  2.40513  3.72494  3.29354  2.67741  2.69355  4.24690  2.90347  2.73739  3.18146  2.89801  2.37887  2.77519  2.98518  4.58477  3.61503
          0.02968  3.92789  4.65023  0.61958  0.77255  0.48576  0.95510
    426   2.93512  4.37519  4.42471  3.97362  3.51271  4.07430  4.73959  1.77525  3.82499  2.09839  3.38964  4.19497  4.51007  4.15201  4.04984  3.48332  3.24088  1.04726  5.40170  4.14516    488 - -
          2.68618  4.42225  2.77519  2.73123  3.46354  2.40513  3.72494  3.29354  2.67741  2.69355  4.24690  2.90347  2.73739  3.18146  2.89801  2.37887  2.77519  2.98518  4.58477  3.61503
          0.02968  3.92789  4.65023  0.61958  0.77255  0.48576  0.95510
    427   3.32897  4.71448  4.31466  4.03966  0.92525  4.00582  3.90204  2.84581  3.94529  2.20309  3.56777  4.08167  4.46315  4.09800  4.05133  3.59608  3.63013  2.84057  4.13466  2.49472    489 - -
          2.68618  4.42225  2.77519  2.73123  3.46354  2.40513  3.72494  3.29354  2.67741  2.69355  4.24690  2.90347  2.73739  3.18146  2.89801  2.37887  2.77519  2.98518  4.58477  3.61503
          0.02968  3.92789  4.65023  0.61958  0.77255  0.48576  0.95510
    428   2.49964  4.58800  2.71308  2.51894  4.25585  3.10660  3.85863  3.78329  2.73972  3.40657  4.25233  1.73180  3.75197  3.06708  3.14509  1.92655  2.88712  3.33400  5.55010  4.19287    490 - -
          2.68618  4.42225  2.77519  2.73123  3.46354  2.40513  3.72494  3.29354  2.67741  2.69355  4.24690  2.90347  2.73739  3.18146  2.89801  2.37887  2.77519  2.98518  4.58477  3.61503
          0.02968  3.92789  4.65023  0.61958  0.77255  0.48576  0.95510
    429   3.32897  4.71448  4.31466  4.03966  0.92525  4.00582  3.90204  2.84581  3.94529  2.20309  3.56777  4.08167  4.46315  4.09800  4.05133  3.59608  3.63013  2.84057  4.13466  2.49472    491 - -
          2.68618  4.42225  2.77519  2.73123  3.46354  2.40513  3.72494  3.29354  2.67741  2.69355  4.24690  2.90347  2.73739  3.18146  2.89801  2.37887  2.77519  2.98518  4.58477  3.61503
          0.02968  3.92789  4.65023  0.61958  0.77255  0.48576  0.95510
    430   2.19183  4.20597  3.23963  3.03900  4.18332  2.94755  4.16146  3.60905  3.11631  3.34808  4.24262  3.24361  3.69577  3.45016  3.41221  1.11503  2.75131  3.11974  5.56154  4.28452    492 - -
          2.68618  4.42225  2.77519  2.73123  3.46354  2.40513  3.72494  3.29354  2.67741  2.69355  4.24690  2.90347  2.73739  3.18146  2.89801  2.37887  2.77519  2.98518  4.58477  3.61503
          0.02968  3.92789  4.65023  0.61958  0.77255  0.48576  0.95510
    431   3.02270  4.98875  3.20239  2.81345  4.38784  3.50625  3.78995  3.82056  0.96496  3.37355  4.33200  3.23549  4.00266  2.97827  2.44231  3.06104  3.27184  3.52521  5.41972  4.24044    493 - -
          2.68618  4.42225  2.77519  2.73123  3.46354  2.40513  3.72494  3.29354  2.67741  2.69355  4.24690  2.90347  2.73739  3.18146  2.89801  2.37887  2.77519  2.98518  4.58477  3.61503
          0.02968  3.92789  4.65023  0.61958  0.77255  0.48576  0.95510
    432   2.75483  4.97124  3.27823  2.70150  4.33241  3.55678  3.43042  3.72840  1.91206  3.24360  4.11276  3.12332  3.95654  2.76028  1.41001  2.91939  3.09319  3.41950  5.35032  4.13151    494 - -
          2.68618  4.42225  2.77519  2.73123  3.46354  2.40513  3.72494  3.29354  2.67741  2.69355  4.24690  2.90347  2.73739  3.18146  2.89801  2.37887  2.77519  2.98518  4.58477  3.61503
          0.02968  3.92789  4.65023  0.61958  0.77255  0.48576  0.95510
    433   2.89790  5.37912  1.92599  1.26300  4.67314  3.21165  3.74035  4.16589  2.72250  3.70209  4.56322  2.69517  3.82096  2.91032  3.28023  2.80184  3.18438  3.76490  5.85691  4.39322    495 - -
          2.68618  4.42225  2.77519  2.73123  3.46354  2.40513  3.72494  3.29354  2.67741  2.69355  4.24690  2.90347  2.73739  3.18146  2.89801  2.37887  2.77519  2.98518  4.58477  3.61503
          0.02968  3.92789  4.65023  0.61958  0.77255  0.48576  0.95510
    434   2.41455  1.41881  4.13978  3.76461  3.64604  3.23468  4.42036  2.57140  3.56660  2.57613  3.69420  3.72895  3.92881  3.88396  3.73886  2.70654  2.86138  2.19884  5.25465  4.00483    496 - -
          2.68618  4.42225  2.77519  2.73123  3.46354  2.40513  3.72494  3.29354  2.67741  2.69355  4.24690  2.90347  2.73739  3.18146  2.89801  2.37887  2.77519  2.98518  4.58477  3.61503
          0.02968  3.92789  4.65023  0.61958  0.77255  0.48576  0.95510
    435   3.00001  5.12244  2.51113  0.94913  4.47561  3.30982  3.90135  3.94051  2.78884  3.54870  4.52022  2.96450  3.91701  3.11580  3.20347  2.97674  3.30465  3.61861  5.63675  4.35894    497 - -
          2.68618  4.42225  2.77519  2.73123  3.46354  2.40513  3.72494  3.29354  2.67741  2.69355  4.24690  2.90347  2.73739  3.18146  2.89801  2.37887  2.77519  2.98518  4.58477  3.61503
          0.02968  3.92789  4.65023  0.61958  0.77255  0.48576  0.95510
    436   2.27734  4.66689  2.95928  2.47386  3.93966  3.36764  3.64672  3.33583  2.44188  2.96924  3.28301  2.37633  3.80012  2.52551  2.85949  2.59134  2.82115  3.02891  5.23420  3.92442    498 - -
          2.68618  4.42225  2.77519  2.73123  3.46354  2.40513  3.72494  3.29354  2.67741  2.69355  4.24690  2.90347  2.73739  3.18146  2.89801  2.37887  2.77519  2.98518  4.58477  3.61503
          0.02968  3.92789  4.65023  0.61958  0.77255  0.48576  0.95510
    437   2.56214  4.20725  3.55324  2.98975  3.22077  3.34873  3.58555  2.68188  2.88995  2.11645  2.60425  3.25120  3.93918  3.20356  3.19512  2.82376  2.79420  2.47194  4.70887  2.91722    499 - -
          2.68618  4.42225  2.77519  2.73123  3.46354  2.40513  3.72494  3.29354  2.67741  2.69355  4.24690  2.90347  2.73739  3.18146  2.89801  2.37887  2.77519  2.98518  4.58477  3.61503
          0.02968  3.92789  4.65023  0.61958  0.77255  0.48576  0.95510
    438   0.93678  4.21985  3.51893  3.31272  4.10761  3.04291  4.32821  3.24143  3.33040  3.12049  4.14621  3.44830  3.78736  3.66648  3.57714  2.56965  2.85084  2.88625  5.52924  4.33563    500 - -
          2.68618  4.42225  2.77519  2.73123  3.46354  2.40513  3.72494  3.29354  2.67741  2.69355  4.24690  2.90347  2.73739  3.18146  2.89801  2.37887  2.77519  2.98518  4.58477  3.61503
          0.02968  3.92789  4.65023  0.61958  0.77255  0.48576  0.95510
    439   3.20143  4.57386  4.63212  4.07665  3.10286  4.41824  4.72728  1.94961  3.91417  0.99367  2.75596  4.37481  4.64140  4.11571  4.09382  3.76046  3.43218  2.07008  5.15338  4.03785    501 - -
          2.68618  4.42225  2.77519  2.73123  3.46354  2.40513  3.72494  3.29354  2.67741  2.69355  4.24690  2.90347  2.73739  3.18146  2.89801  2.37887  2.77519  2.98518  4.58477  3.61503
          0.02968  3.92789  4.65023  0.61958  0.77255  0.48576  0.95510
    440   2.41446  4.86848  2.88480  2.37904  3.94122  3.28035  3.58348  3.57683  2.02039  3.14573  3.95257  2.66600  3.78749  2.40242  2.68615  2.58482  2.84320  3.23238  5.34951  4.01294    502 - -
          2.68618  4.42225  2.77519  2.73123  3.46354  2.40513  3.72494  3.29354  2.67741  2.69355  4.24690  2.90347  2.73739  3.18146  2.89801  2.37887  2.77519  2.98518  4.58477  3.61503
          0.02968  3.92789  4.65023  0.61958  0.77255  0.48576  0.95510
    441   2.63138  4.18077  3.85177  3.28648  3.29074  3.69793  4.03369  1.97906  3.18482  2.15973  2.49931  3.59414  4.07779  3.46663  3.45097  2.72000  2.68000  2.10322  4.86350  3.66033    503 - -
          2.68618  4.42225  2.77519  2.73123  3.46354  2.40513  3.72494  3.29354  2.67741  2.69355  4.24690  2.90347  2.73739  3.18146  2.89801  2.37887  2.77519  2.98518  4.58477  3.61503
          0.02968  3.92789  4.65023  0.61958  0.77255  0.48576  0.95510
    442   2.17482  4.20149  3.24288  3.03958  4.18980  2.94464  4.16180  3.60666  3.11664  3.34741  4.23916  3.24256  3.69306  3.44882  3.41338  1.12256  2.74636  3.11600  5.56671  4.29313    504 - -
          2.68618  4.42225  2.77519  2.73123  3.46354  2.40513  3.72494  3.29354  2.67741  2.69355  4.24690  2.90347  2.73739  3.18146  2.89801  2.37887  2.77519  2.98518  4.58477  3.61503
          0.02968  3.92789  4.65023  0.61958  0.77255  0.48576  0.95510
    443   2.53325  4.79514  2.88374  2.38822  4.07692  3.16116  3.28959  3.49667  2.19205  3.08714  3.90040  2.71591  3.77974  2.70572  2.81140  2.29602  2.59920  3.08665  5.31495  3.98058    505 - -
          2.68618  4.42225  2.77519  2.73123  3.46354  2.40513  3.72494  3.29354  2.67741  2.69355  4.24690  2.90347  2.73739  3.18146  2.89801  2.37887  2.77519  2.98518  4.58477  3.61503
          0.02968  3.92789  4.65023  0.61958  0.77255  0.48576  0.95510
    444   3.16975  4.55365  4.58740  4.02482  2.68017  4.34770  4.57055  2.21200  3.89722  1.14456  2.00680  4.29955  4.56883  4.04123  4.05728  3.67321  3.39090  2.32766  4.96143  3.79018    506 - -
          2.68618  4.42225  2.77519  2.73123  3.46354  2.40513  3.72494  3.29354  2.67741  2.69355  4.24690  2.90347  2.73739  3.18146  2.89801  2.37887  2.77519  2.98518  4.58477  3.61503
          0.02968  3.92789  4.65023  0.61958  0.77255  0.48576  0.95510
    445   2.30707  4.76418  2.89200  2.41210  4.07990  3.34685  3.62046  3.49441  2.18510  3.09095  3.90880  2.65670  3.78218  2.62079  2.81604  2.32158  2.71695  3.06711  5.32128  3.99446    507 - -
          2.68618  4.42225  2.77519  2.73123  3.46354  2.40513  3.72494  3.29354  2.67741  2.69355  4.24690  2.90347  2.73739  3.18146  2.89801  2.37887  2.77519  2.98518  4.58477  3.61503
          0.02968  3.92789  4.65023  0.61958  0.77255  0.48576  0.95510
    446   3.28080  4.68069  4.36274  4.02082  1.09385  4.11182  3.86200  2.68619  3.88686  1.98838  3.40899  4.06130  4.50884  4.03598  4.01039  3.56908  3.55977  2.69597  4.09309  2.44585    508 - -
          2.68618  4.42225  2.77519  2.73123  3.46354  2.40513  3.72494  3.29354  2.67741  2.69355  4.24690  2.90347  2.73739  3.18146  2.89801  2.37887  2.77519  2.98518  4.58477  3.61503
          0.02968  3.92789  4.65023  0.61958  0.77255  0.48576  0.95510
    447   2.76946  4.76791  2.73922  2.63025  4.14012  3.22119  3.96589  3.86237  2.87418  3.50295  4.45783  1.06360  3.87575  3.23870  3.23076  2.83451  3.15312  3.47899  5.43968  4.08444    509 - -
          2.68618  4.42225  2.77519  2.73123  3.46354  2.40513  3.72494  3.29354  2.67741  2.69355  4.24690  2.90347  2.73739  3.18146  2.89801  2.37887  2.77519  2.98518  4.58477  3.61503
          0.02968  3.92789  4.65023  0.61958  0.77255  0.48576  0.95510
    448   2.37623  5.13249  1.80385  2.14413  4.43440  3.25631  3.42515  3.90287  2.53764  3.44271  4.25414  2.42925  3.78200  2.80132  3.05873  2.67585  2.89290  3.51431  5.63104  4.21085    510 - -
          2.68618  4.42225  2.77519  2.73123  3.46354  2.40513  3.72494  3.29354  2.67741  2.69355  4.24690  2.90347  2.73739  3.18146  2.89801  2.37887  2.77519  2.98518  4.58477  3.61503
          0.02968  3.92789  4.65023  0.61958  0.77255  0.48576  0.95510
    449   2.81160  5.30506  1.64701  1.79236  4.61062  3.22129  3.68940  4.10026  2.63068  3.61760  4.44196  2.69590  2.91099  2.84326  3.18550  2.72979  3.08577  3.68911  5.78851  4.32769    511 - -
          2.68618  4.42225  2.77519  2.73123  3.46354  2.40513  3.72494  3.29354  2.67741  2.69355  4.24690  2.90347  2.73739  3.18146  2.89801  2.37887  2.77519  2.98518  4.58477  3.61503
          0.02968  3.92789  4.65023  0.61958  0.77255  0.48576  0.95510
    450   2.52201  4.80813  2.09999  2.32118  4.36355  3.16198  3.76477  3.82259  2.68743  3.41886  4.24742  2.73992  3.76004  2.94102  3.17845  1.66768  2.93092  3.40274  5.61964  4.23798    512 - -
          2.68618  4.42225  2.77519  2.73123  3.46354  2.40513  3.72494  3.29354  2.67741  2.69355  4.24690  2.90347  2.73739  3.18146  2.89801  2.37887  2.77519  2.98518  4.58477  3.61503
          0.02968  3.92789  4.65023  0.61958  0.77255  0.48576  0.95510
    451   3.00001  5.12244  2.51113  0.94913  4.47561  3.30982  3.90135  3.94051  2.78884  3.54870  4.52022  2.96450  3.91701  3.11580  3.20347  2.97674  3.30465  3.61861  5.63675  4.35894    513 - -
          2.68618  4.42225  2.77519  2.73123  3.46354  2.40513  3.72494  3.29354  2.67741  2.69355  4.24690  2.90347  2.73739  3.18146  2.89801  2.37887  2.77519  2.98518  4.58477  3.61503
          0.02968  3.92789  4.65023  0.61958  0.77255  0.48576  0.95510
    452   2.84377  5.14533  2.79641  2.14034  4.50294  3.43430  3.59878  3.91131  1.56116  3.39825  4.22987  2.92311  3.87749  2.38134  2.43902  2.80991  3.05744  3.55451  5.51228  4.21609    514 - -
          2.68618  4.42225  2.77519  2.73123  3.46354  2.40513  3.72494  3.29354  2.67741  2.69355  4.24690  2.90347  2.73739  3.18146  2.89801  2.37887  2.77519  2.98518  4.58477  3.61503
          0.02968  3.92789  4.65023  0.61958  0.77255  0.48576  0.95510
    453   1.92078  4.72014  2.86305  2.36539  3.98938  3.36835  3.65540  3.38160  2.37674  2.85439  3.85751  2.70309  3.81577  2.72019  2.84236  2.67385  2.86775  3.07663  5.27174  3.96388    515 - -
          2.68618  4.42225  2.77519  2.73123  3.46354  2.40513  3.72494  3.29354  2.67741  2.69355  4.24690  2.90347  2.73739  3.18146  2.89801  2.37887  2.77519  2.98518  4.58477  3.61503
          0.02968  3.92789  4.65023  0.61958  0.77255  0.48576  0.95510
    454   3.09181  4.53687  4.40144  3.85828  3.09862  4.21293  4.53365  2.18468  3.66545  1.39796  1.69216  4.15833  4.50148  3.92968  3.86715  3.55390  3.33406  2.18314  5.06970  3.91208    516 - -
          2.68618  4.42225  2.77519  2.73123  3.46354  2.40513  3.72494  3.29354  2.67741  2.69355  4.24690  2.90347  2.73739  3.18146  2.89801  2.37887  2.77519  2.98518  4.58477  3.61503
          0.02968  3.92789  4.65023  0.61958  0.77255  0.48576  0.95510
    455   2.74199  4.31138  4.12970  3.76171  3.63049  3.71124  4.59507  2.02238  3.62976  2.29605  3.53221  3.94207  4.27578  3.98457  3.85728  3.15691  2.95476  1.06317  5.41787  4.16561    517 - -
          2.68618  4.42225  2.77519  2.73123  3.46354  2.40513  3.72494  3.29354  2.67741  2.69355  4.24690  2.90347  2.73739  3.18146  2.89801  2.37887  2.77519  2.98518  4.58477  3.61503
          0.02968  3.92789  4.65023  0.61958  0.77255  0.48576  0.95510
    456   2.58985  4.88882  2.77880  2.26405  4.17383  3.23063  3.57535  3.60705  2.22483  3.16959  3.96562  2.64909  3.76861  2.70821  2.52465  2.40486  2.56518  3.17258  5.37177  4.01712    518 - -
          2.68618  4.42225  2.77519  2.73123  3.46354  2.40513  3.72494  3.29354  2.67741  2.69355  4.24690  2.90347  2.73739  3.18146  2.89801  2.37887  2.77519  2.98518  4.58477  3.61503
          0.02968  3.92789  4.65023  0.61958  0.77255  0.48576  0.95510
    457   2.74037  5.02321  2.76543  2.36966  4.34693  3.42086  3.43830  3.76254  1.57684  3.28449  4.10099  2.91968  3.84055  2.65822  2.44623  2.72746  2.81806  3.41078  5.43485  4.12384    519 - -
          2.68618  4.42225  2.77519  2.73123  3.46354  2.40513  3.72494  3.29354  2.67741  2.69355  4.24690  2.90347  2.73739  3.18146  2.89801  2.37887  2.77519  2.98518  4.58477  3.61503
          0.02968  3.92789  4.65023  0.61958  0.77255  0.48576  0.95510
    458   2.91757  4.37297  4.39247  3.95293  3.51526  4.03159  4.72120  1.81069  3.80062  2.11338  3.40318  4.16794  4.48525  4.13431  4.02465  3.44742  3.23077  1.04191  5.39541  4.13175    520 - -
          2.68618  4.42225  2.77519  2.73123  3.46354  2.40513  3.72494  3.29354  2.67741  2.69355  4.24690  2.90347  2.73739  3.18146  2.89801  2.37887  2.77519  2.98518  4.58477  3.61503
          0.02968  3.92789  4.65023  0.61958  0.77255  0.48576  0.95510
    459   3.32897  4.71448  4.31466  4.03966  0.92525  4.00582  3.90204  2.84581  3.94529  2.20309  3.56777  4.08167  4.46315  4.09800  4.05133  3.59608  3.63013  2.84057  4.13466  2.49472    521 - -
          2.68618  4.42225  2.77519  2.73123  3.46354  2.40513  3.72494  3.29354  2.67741  2.69355  4.24690  2.90347  2.73739  3.18146  2.89801  2.37887  2.77519  2.98518  4.58477  3.61503
          0.02968  3.92789  4.65023  0.61958  0.77255  0.48576  0.95510
    460   2.69271  5.14599  2.35774  1.83593  4.44318  3.29058  3.30364  3.91549  2.42038  3.42817  4.21704  2.35517  3.77255  2.63433  2.81548  2.53365  2.93809  3.51520  5.59276  4.17876    522 - -
          2.68618  4.42225  2.77519  2.73123  3.46354  2.40513  3.72494  3.29354  2.67741  2.69355  4.24690  2.90347  2.73739  3.18146  2.89801  2.37887  2.77519  2.98518  4.58477  3.61503
          0.02968  3.92789  4.65023  0.61958  0.77255  0.48576  0.95510
    461   2.47150  4.54675  2.75885  2.54986  4.24517  3.09539  3.86955  3.76303  2.75164  3.38947  4.23185  1.95643  3.74363  3.07936  3.15350  1.70671  2.86443  3.30921  5.54190  4.19482    523 - -
          2.68618  4.42225  2.77519  2.73123  3.46354  2.40513  3.72494  3.29354  2.67741  2.69355  4.24690  2.90347  2.73739  3.18146  2.89801  2.37887  2.77519  2.98518  4.58477  3.61503
          0.02968  3.92789  4.65023  0.61958  0.77255  0.48576  0.95510
    462   0.93678  4.21985  3.51893  3.31272  4.10761  3.04291  4.32821  3.24143  3.33040  3.12049  4.14621  3.44830  3.78736  3.66648  3.57714  2.56965  2.85084  2.88625  5.52924  4.33563    524 - -
          2.68618  4.42225  2.77519  2.73123  3.46354  2.40513  3.72494  3.29354  2.67741  2.69355  4.24690  2.90347  2.73739  3.18146  2.89801  2.37887  2.77519  2.98518  4.58477  3.61503
          0.02968  3.92789  4.65023  0.61958  0.77255  0.48576  0.95510
    463   3.14347  4.49009  4.64854  4.14018  3.25730  4.39600  4.79172  1.26370  3.96457  1.49512  3.10955  4.40173  4.67134  4.22578  4.14878  3.77397  3.39347  1.83603  5.25441  4.05293    525 - -
          2.68618  4.42225  2.77519  2.73123  3.46354  2.40513  3.72494  3.29354  2.67741  2.69355  4.24690  2.90347  2.73739  3.18146  2.89801  2.37887  2.77519  2.98518  4.58477  3.61503
          0.02968  3.92789  4.65023  0.61958  0.77255  0.48576  0.95510
    464   2.50489  4.99976  2.55537  1.85105  4.28706  3.32490  3.58639  3.73611  2.33462  3.27946  3.81357  2.70899  3.76682  2.52380  2.85263  2.53947  2.86852  3.36126  5.46714  4.08485    526 - -
          2.68618  4.42225  2.77519  2.73123  3.46354  2.40513  3.72494  3.29354  2.67741  2.69355  4.24690  2.90347  2.73739  3.18146  2.89801  2.37887  2.77519  2.98518  4.58477  3.61503
          0.02968  3.92789  4.65023  0.61958  0.77255  0.48576  0.95510
    465   2.53152  4.49106  3.13266  2.62388  3.77268  3.36932  3.71450  3.14006  2.55095  2.80803  3.04376  3.07493  3.81982  2.63079  2.93683  2.03602  2.60359  2.86029  5.13075  3.85409    527 - -
          2.68618  4.42225  2.77519  2.73123  3.46354  2.40513  3.72494  3.29354  2.67741  2.69355  4.24690  2.90347  2.73739  3.18146  2.89801  2.37887  2.77519  2.98518  4.58477  3.61503
          0.02968  3.92789  4.65023  0.61958  0.77255  0.48576  0.95510
    466   3.21742  4.66323  4.27842  3.91848  3.15693  4.05248  4.55682  2.36396  3.68568  0.80989  3.16250  4.18859  4.47828  4.04076  3.85271  3.62973  3.50913  2.41569  5.05637  3.79250    528 - -
          2.68618  4.42225  2.77519  2.73123  3.46354  2.40513  3.72494  3.29354  2.67741  2.69355  4.24690  2.90347  2.73739  3.18146  2.89801  2.37887  2.77519  2.98518  4.58477  3.61503
          0.02968  3.92789  4.65023  0.61958  0.77255  0.48576  0.95510
    467   2.12690  4.17532  3.27021  3.03997  4.22690  2.93111  4.15551  3.58203  3.10240  3.33261  4.20567  3.23516  3.67723  3.42942  3.40507  1.17837  2.62799  3.08698  5.59296  4.34429    529 - -
          2.68618  4.42225  2.77519  2.73123  3.46354  2.40513  3.72494  3.29354  2.67741  2.69355  4.24690  2.90347  2.73739  3.18146  2.89801  2.37887  2.77519  2.98518  4.58477  3.61503
          0.02968  3.92789  4.65023  0.61958  0.77255  0.48576  0.95510
    468   2.80183  5.27564  2.00322  1.47979  4.58289  3.22860  3.68600  4.06619  2.61238  3.58942  4.41374  2.70729  3.10826  2.83950  3.15538  2.72600  3.07420  3.66057  5.76167  4.31094    530 - -
          2.68618  4.42225  2.77519  2.73123  3.46354  2.40513  3.72494  3.29354  2.67741  2.69355  4.24690  2.90347  2.73739  3.18146  2.89801  2.37887  2.77519  2.98518  4.58477  3.61503
          0.02968  3.92789  4.65023  0.61958  0.77255  0.48576  0.95510
    469   2.47764  5.10733  2.29598  1.73861  4.40579  3.19052  3.62893  3.86516  2.47458  3.40206  4.20453  2.76354  3.77751  2.51341  2.97950  2.65571  2.77465  3.47866  5.58761  4.17870    531 - -
          2.68618  4.42225  2.77519  2.73123  3.46354  2.40513  3.72494  3.29354  2.67741  2.69355  4.24690  2.90347  2.73739  3.18146  2.89801  2.37887  2.77519  2.98518  4.58477  3.61503
          0.02968  3.92789  4.65023  0.61958  0.77255  0.48576  0.95510
    470   3.04923  5.18595  0.84174  2.36997  4.57042  3.25273  3.98005  4.17123  3.07468  3.76968  4.74896  2.92914  3.90944  3.21926  3.59845  3.00531  3.38897  3.80450  5.72826  4.43412    532 - -
          2.68618  4.42225  2.77519  2.73123  3.46354  2.40513  3.72494  3.29354  2.67741  2.69355  4.24690  2.90347  2.73739  3.18146  2.89801  2.37887  2.77519  2.98518  4.58477  3.61503
          0.02968  3.92789  4.65023  0.61958  0.77255  0.48576  0.95510
    471   3.00022  5.12633  3.38531  2.73437  4.55885  3.62804  3.57407  3.90819  1.52269  3.35612  4.22087  3.14575  3.99387  2.59927  1.52269  2.99468  3.16635  3.59082  5.41260  4.23484    533 - -
          2.68618  4.42225  2.77519  2.73123  3.46354  2.40513  3.72494  3.29354  2.67741  2.69355  4.24690  2.90347  2.73739  3.18146  2.89801  2.37887  2.77519  2.98518  4.58477  3.61503
          0.02968  3.92789  4.65023  0.61958  0.77255  0.48576  0.95510
    472   2.74574  5.23929  2.19394  1.78982  4.53531  3.09986  3.63622  4.01940  2.44561  3.52429  4.32239  2.28968  3.77956  2.55629  3.02876  2.55179  3.00098  3.60907  5.68848  4.24890    534 - -
          2.68618  4.42225  2.77519  2.73123  3.46354  2.40513  3.72494  3.29354  2.67741  2.69355  4.24690  2.90347  2.73739  3.18146  2.89801  2.37887  2.77519  2.98518  4.58477  3.61503
          0.02968  3.92789  4.65023  0.61958  0.77255  0.48576  0.95510
    473   3.21742  4.66323  4.27842  3.91848  3.15693  4.05248  4.55682  2.36396  3.68568  0.80989  3.16250  4.18859  4.47828  4.04076  3.85271  3.62973  3.50913  2.41569  5.05637  3.79250    535 - -
          2.68618  4.42225  2.77519  2.73123  3.46354  2.40513  3.72494  3.29354  2.67741  2.69355  4.24690  2.90347  2.73739  3.18146  2.89801  2.37887  2.77519  2.98518  4.58477  3.61503
          0.02968  3.92789  4.65023  0.61958  0.77255  0.48576  0.95510
    474   2.33698  4.41651  2.97305  2.69381  4.15736  3.10149  3.90109  3.55519  2.64902  3.22279  4.07828  3.07291  1.74649  3.12206  3.10466  2.27170  2.80951  3.14063  5.46721  4.18779    536 - -
          2.68618  4.42225  2.77519  2.73123  3.46354  2.40513  3.72494  3.29354  2.67741  2.69355  4.24690  2.90347  2.73739  3.18146  2.89801  2.37887  2.77519  2.98518  4.58477  3.61503
          0.02968  3.92789  4.65023  0.61958  0.77255  0.48576  0.95510
    475   2.92483  4.91230  2.93965  2.69512  4.08822  3.40267  3.85396  3.72735  2.51207  3.22422  4.25040  3.15539  3.95685  1.13871  2.79521  2.97019  3.22171  3.45354  5.35038  4.04775    537 - -
          2.68618  4.42225  2.77519  2.73123  3.46354  2.40513  3.72494  3.29354  2.67741  2.69355  4.24690  2.90347  2.73739  3.18146  2.89801  2.37887  2.77519  2.98518  4.58477  3.61503
          0.02968  3.92789  4.65023  0.61958  0.77255  0.48576  0.95510
    476   3.07424  4.47756  4.41430  4.03218  3.41160  4.12622  4.75001  1.01186  3.86138  1.98631  3.33834  4.26974  4.55211  4.20396  4.05161  3.62686  3.37242  1.84819  5.31390  4.05698    538 - -
          2.68618  4.42225  2.77519  2.73123  3.46354  2.40513  3.72494  3.29354  2.67741  2.69355  4.24690  2.90347  2.73739  3.18146  2.89801  2.37887  2.77519  2.98518  4.58477  3.61503
          0.02968  3.92789  4.65023  0.61958  0.77255  0.48576  0.95510
    477   2.54341  4.71655  2.96752  2.47608  4.03309  3.36704  3.63920  3.33530  2.31065  3.04163  3.87683  2.96738  3.80387  2.06559  2.76821  2.41856  2.63988  3.04107  5.28597  3.97983    539 - -
          2.68618  4.42225  2.77519  2.73123  3.46354  2.40513  3.72494  3.29354  2.67741  2.69355  4.24690  2.90347  2.73739  3.18146  2.89801  2.37887  2.77519  2.98518  4.58477  3.61503
          0.02968  3.92789  4.65023  0.61958  0.77255  0.48576  0.95510
    478   2.76743  4.95060  2.65560  2.40499  3.87945  3.33548  2.37111  3.76083  2.47411  3.30791  4.18119  1.86646  3.85725  2.89580  2.85781  2.76873  3.03922  3.41574  5.22899  3.75957    540 - -
          2.68618  4.42225  2.77519  2.73123  3.46354  2.40513  3.72494  3.29354  2.67741  2.69355  4.24690  2.90347  2.73739  3.18146  2.89801  2.37887  2.77519  2.98518  4.58477  3.61503
          0.02968  3.92789  4.65023  0.61958  0.77255  0.48576  0.95510
    479   3.17445  4.52235  4.66896  4.14755  3.18553  4.41784  4.77885  1.47960  3.97547  1.23747  3.02460  4.41516  4.67041  4.20612  4.14897  3.78732  3.41713  1.93550  5.20677  4.03545    541 - -
          2.68618  4.42225  2.77519  2.73123  3.46354  2.40513  3.72494  3.29354  2.67741  2.69355  4.24690  2.90347  2.73739  3.18146  2.89801  2.37887  2.77519  2.98518  4.58477  3.61503
          0.02968  3.92789  4.65023  0.61958  0.77255  0.48576  0.95510
    480   3.21742  4.66323  4.27842  3.91848  3.15693  4.05248  4.55682  2.36396  3.68568  0.80989  3.16250  4.18859  4.47828  4.04076  3.85271  3.62973  3.50913  2.41569  5.05637  3.79250    542 - -
          2.68618  4.42225  2.77519  2.73123  3.46354  2.40513  3.72494  3.29354  2.67741  2.69355  4.24690  2.90347  2.73739  3.18146  2.89801  2.37887  2.77519  2.98518  4.58477  3.61503
          0.02968  3.92789  4.65023  0.61958  0.77255  0.48576  0.95510
    481   2.82542  4.57365  3.43856  3.28551  4.27609  3.25802  4.35850  3.83564  3.34753  3.45653  4.50869  3.58668  0.73077  3.73463  3.58687  2.99462  3.27132  3.47472  5.44756  4.39749    543 - -
          2.68618  4.42225  2.77519  2.73123  3.46354  2.40513  3.72494  3.29354  2.67741  2.69355  4.24690  2.90347  2.73739  3.18146  2.89801  2.37887  2.77519  2.98518  4.58477  3.61503
          0.02968  3.92789  4.65023  0.61958  0.77255  0.48576  0.95510
    482   3.21742  4.66323  4.27842  3.91848  3.15693  4.05248  4.55682  2.36396  3.68568  0.80989  3.16250  4.18859  4.47828  4.04076  3.85271  3.62973  3.50913  2.41569  5.05637  3.79250    544 - -
          2.68618  4.42225  2.77519  2.73123  3.46354  2.40513  3.72494  3.29354  2.67741  2.69355  4.24690  2.90347  2.73739  3.18146  2.89801  2.37887  2.77519  2.98518  4.58477  3.61503
          0.02968  3.92789  4.65023  0.61958  0.77255  0.48576  0.95510
    483   3.21742  4.66323  4.27842  3.91848  3.15693  4.05248  4.55682  2.36396  3.68568  0.80989  3.16250  4.18859  4.47828  4.04076  3.85271  3.62973  3.50913  2.41569  5.05637  3.79250    545 - -
          2.68618  4.42225  2.77519  2.73123  3.46354  2.40513  3.72494  3.29354  2.67741  2.69355  4.24690  2.90347  2.73739  3.18146  2.89801  2.37887  2.77519  2.98518  4.58477  3.61503
          0.02968  3.92789  4.65023  0.61958  0.77255  0.48576  0.95510
    484   2.78938  5.03400  3.01987  2.21272  4.38109  3.47941  3.57490  3.77660  2.02555  3.28342  4.10921  2.98162  3.87596  2.42889  1.79696  2.78126  2.99422  3.32689  5.41383  4.13882    546 - -
          2.68618  4.42225  2.77519  2.73123  3.46354  2.40513  3.72494  3.29354  2.67741  2.69355  4.24690  2.90347  2.73739  3.18146  2.89801  2.37887  2.77519  2.98518  4.58477  3.61503
          0.02968  3.92789  4.65023  0.61958  0.77255  0.48576  0.95510
    485   3.00134  5.12628  3.38815  2.73682  4.56013  3.62810  3.57482  3.90985  1.47691  3.35748  4.22297  3.14735  3.99459  2.62630  1.55772  2.99602  3.16784  3.59243  5.41306  4.23565    547 - -
          2.68618  4.42225  2.77519  2.73123  3.46354  2.40513  3.72494  3.29354  2.67741  2.69355  4.24690  2.90347  2.73739  3.18146  2.89801  2.37887  2.77519  2.98518  4.58477  3.61503
          0.02968  3.92789  4.65023  0.61958  0.77255  0.48576  0.95510
    486   2.73436  4.50441  3.41949  3.32588  4.46736  0.64850  4.44285  4.08037  3.51470  3.72758  4.70370  3.58374  3.89733  3.83445  3.74475  2.90785  3.21990  3.59799  5.54797  4.57110    548 - -
          2.68618  4.42225  2.77519  2.73123  3.46354  2.40513  3.72494  3.29354  2.67741  2.69355  4.24690  2.90347  2.73739  3.18146  2.89801  2.37887  2.77519  2.98518  4.58477  3.61503
          0.02968  3.92789  4.65023  0.61958  0.77255  0.48576  0.95510
    487   3.04659  4.41829  4.59959  4.12644  3.43829  4.27969  4.85222  1.12905  3.97922  1.94310  3.27860  4.36034  4.63547  4.27132  4.18426  3.67872  3.32571  1.58558  5.40232  4.18261    549 - -
          2.68618  4.42225  2.77519  2.73123  3.46354  2.40513  3.72494  3.29354  2.67741  2.69355  4.24690  2.90347  2.73739  3.18146  2.89801  2.37887  2.77519  2.98518  4.58477  3.61503
          0.02968  3.92789  4.65023  0.61958  0.77255  0.48576  0.95510
    488   2.73436  4.50441  3.41949  3.32588  4.46736  0.64850  4.44285  4.08037  3.51470  3.72758  4.70370  3.58374  3.89733  3.83445  3.74475  2.90785  3.21990  3.59799  5.54797  4.57110    550 - -
          2.68618  4.42225  2.77519  2.73123  3.46354  2.40513  3.72494  3.29354  2.67741  2.69355  4.24690  2.90347  2.73739  3.18146  2.89801  2.37887  2.77519  2.98518  4.58477  3.61503
          0.02968  3.92789  4.65023  0.61958  0.77255  0.48576  0.95510
    489   2.99855  4.37905  4.55972  4.07536  3.51016  4.23615  4.82702  1.59836  3.94684  2.05197  3.34814  4.31160  4.60531  4.24348  4.16832  3.62513  3.27952  1.09127  5.43262  4.20548    551 - -
          2.68618  4.42225  2.77519  2.73123  3.46354  2.40513  3.72494  3.29354  2.67741  2.69355  4.24690  2.90347  2.73739  3.18146  2.89801  2.37887  2.77519  2.98518  4.58477  3.61503
          0.02968  3.92789  4.65023  0.61958  0.77255  0.48576  0.95510
    490   3.05604  4.86376  3.18027  2.94576  3.32384  3.49459  1.03080  3.76753  2.78731  3.25456  4.30180  3.35286  4.05016  3.31270  3.04972  3.12621  3.36127  3.50159  4.78818  3.27314    552 - -
          2.68618  4.42225  2.77519  2.73123  3.46354  2.40513  3.72494  3.29354  2.67741  2.69355  4.24690  2.90347  2.73739  3.18146  2.89801  2.37887  2.77519  2.98518  4.58477  3.61503
          0.02968  3.92789  4.65023  0.61958  0.77255  0.48576  0.95510
    491   3.05604  4.86376  3.18027  2.94576  3.32384  3.49459  1.03080  3.76753  2.78731  3.25456  4.30180  3.35286  4.05016  3.31270  3.04972  3.12621  3.36127  3.50159  4.78818  3.27314    553 - -
          2.68618  4.42225  2.77519  2.73123  3.46354  2.40513  3.72494  3.29354  2.67741  2.69355  4.24690  2.90347  2.73739  3.18146  2.89801  2.37887  2.77519  2.98518  4.58477  3.61503
          0.02968  3.92789  4.65023  0.61958  0.77255  0.48576  0.95510
    492   2.28285  4.22715  3.20347  3.01375  4.23922  2.78728  4.15957  3.73375  3.12179  3.43535  4.29902  3.23454  3.69562  3.44610  3.42423  1.08094  2.76859  3.20630  5.57679  4.31886    554 - -
          2.68618  4.42225  2.77519  2.73123  3.46354  2.40513  3.72494  3.29354  2.67741  2.69355  4.24690  2.90347  2.73739  3.18146  2.89801  2.37887  2.77519  2.98518  4.58477  3.61503
          0.02968  3.92789  4.65023  0.61958  0.77255  0.48576  0.95510
    493   2.73436  4.50441  3.41949  3.32588  4.46736  0.64850  4.44285  4.08037  3.51470  3.72758  4.70370  3.58374  3.89733  3.83445  3.74475  2.90785  3.21990  3.59799  5.54797  4.57110    555 - -
          2.68618  4.42225  2.77519  2.73123  3.46354  2.40513  3.72494  3.29354  2.67741  2.69355  4.24690  2.90347  2.73739  3.18146  2.89801  2.37887  2.77519  2.98518  4.58477  3.61503
          0.02968  3.92789  4.65023  0.61958  0.77255  0.48576  0.95510
    494   3.21742  4.66323  4.27842  3.91848  3.15693  4.05248  4.55682  2.36396  3.68568  0.80989  3.16250  4.18859  4.47828  4.04076  3.85271  3.62973  3.50913  2.41569  5.05637  3.79250    556 - -
          2.68618  4.42225  2.77519  2.73123  3.46354  2.40513  3.72494  3.29354  2.67741  2.69355  4.24690  2.90347  2.73739  3.18146  2.89801  2.37887  2.77519  2.98518  4.58477  3.61503
          0.02968  3.92789  4.65023  0.61958  0.77255  0.48576  0.95510
    495   3.21742  4.66323  4.27842  3.91848  3.15693  4.05248  4.55682  2.36396  3.68568  0.80989  3.16250  4.18859  4.47828  4.04076  3.85271  3.62973  3.50913  2.41569  5.05637  3.79250    557 - -
          2.68618  4.42225  2.77519  2.73123  3.46354  2.40513  3.72494  3.29354  2.67741  2.69355  4.24690  2.90347  2.73739  3.18146  2.89801  2.37887  2.77519  2.98518  4.58477  3.61503
          0.02968  3.92789  4.65023  0.61958  0.77255  0.48576  0.95510
    496   2.82542  4.57365  3.43856  3.28551  4.27609  3.25802  4.35850  3.83564  3.34753  3.45653  4.50869  3.58668  0.73077  3.73463  3.58687  2.99462  3.27132  3.47472  5.44756  4.39749    558 - -
          2.68618  4.42225  2.77519  2.73123  3.46354  2.40513  3.72494  3.29354  2.67741  2.69355  4.24690  2.90347  2.73739  3.18146  2.89801  2.37887  2.77519  2.98518  4.58477  3.61503
          0.02968  3.92789  4.65023  0.61958  0.77255  0.48576  0.95510
    497   3.07424  4.47756  4.41430  4.03218  3.41160  4.12622  4.75001  1.01186  3.86138  1.98631  3.33834  4.26974  4.55211  4.20396  4.05161  3.62686  3.37242  1.84819  5.31390  4.05698    559 - -
          2.68618  4.42225  2.77519  2.73123  3.46354  2.40513  3.72494  3.29354  2.67741  2.69355  4.24690  2.90347  2.73739  3.18146  2.89801  2.37887  2.77519  2.98518  4.58477  3.61503
          0.02968  3.92789  4.65023  0.61958  0.77255  0.48576  0.95510
    498   3.21742  4.66323  4.27842  3.91848  3.15693  4.05248  4.55682  2.36396  3.68568  0.80989  3.16250  4.18859  4.47828  4.04076  3.85271  3.62973  3.50913  2.41569  5.05637  3.79250    560 - -
          2.68618  4.42225  2.77519  2.73123  3.46354  2.40513  3.72494  3.29354  2.67741  2.69355  4.24690  2.90347  2.73739  3.18146  2.89801  2.37887  2.77519  2.98518  4.58477  3.61503
          0.02968  3.92789  4.65023  0.61958  0.77255  0.48576  0.95510
    499   3.02270  4.98875  3.20239  2.81345  4.38784  3.50625  3.78995  3.82056  0.96496  3.37355  4.33200  3.23549  4.00266  2.97827  2.44231  3.06104  3.27184  3.52521  5.41972  4.24044    561 - -
          2.68618  4.42225  2.77519  2.73123  3.46354  2.40513  3.72494  3.29354  2.67741  2.69355  4.24690  2.90347  2.73739  3.18146  2.89801  2.37887  2.77519  2.98518  4.58477  3.61503
          0.02968  3.92789  4.65023  0.61958  0.77255  0.48576  0.95510
    500   3.00001  5.12244  2.51113  0.94913  4.47561  3.30982  3.90135  3.94051  2.78884  3.54870  4.52022  2.96450  3.91701  3.11580  3.20347  2.97674  3.30465  3.61861  5.63675  4.35894    562 - -
          2.68618  4.42225  2.77519  2.73123  3.46354  2.40513  3.72494  3.29354  2.67741  2.69355  4.24690  2.90347  2.73739  3.18146  2.89801  2.37887  2.77519  2.98518  4.58477  3.61503
          0.02968  3.92789  4.65023  0.61958  0.77255  0.48576  0.95510
    501   2.52514  4.28053  3.66869  3.21041  3.66301  3.39840  4.14396  2.35446  3.08716  2.49461  3.59010  3.48782  3.96941  3.45337  3.38683  2.78170  1.58000  2.22337  5.24664  4.00070    563 - -
          2.68618  4.42225  2.77519  2.73123  3.46354  2.40513  3.72494  3.29354  2.67741  2.69355  4.24690  2.90347  2.73739  3.18146  2.89801  2.37887  2.77519  2.98518  4.58477  3.61503
          0.02968  3.92789  4.65023  0.61958  0.77255  0.48576  0.95510
    502   3.04463  4.42598  4.57106  4.10826  3.42455  4.25543  4.83229  1.11239  3.95192  1.93606  3.27645  4.34112  4.62201  4.25303  4.15573  3.66075  3.32747  1.63824  5.38595  4.15729    564 - -
          2.68618  4.42225  2.77519  2.73123  3.46354  2.40513  3.72494  3.29354  2.67741  2.69355  4.24690  2.90347  2.73739  3.18146  2.89801  2.37887  2.77519  2.98518  4.58477  3.61503
          0.02968  3.92789  4.65023  0.61958  0.77255  0.48576  0.95510
    503   3.00001  5.12244  2.51113  0.94913  4.47561  3.30982  3.90135  3.94051  2.78884  3.54870  4.52022  2.96450  3.91701  3.11580  3.20347  2.97674  3.30465  3.61861  5.63675  4.35894    565 - -
          2.68618  4.42225  2.77519  2.73123  3.46354  2.40513  3.72494  3.29354  2.67741  2.69355  4.24690  2.90347  2.73739  3.18146  2.89801  2.37887  2.77519  2.98518  4.58477  3.61503
          0.02968  3.92789  4.65023  0.61958  0.77255  0.48576  0.95510
    504   3.07424  4.47756  4.41430  4.03218  3.41160  4.12622  4.75001  1.01186  3.86138  1.98631  3.33834  4.26974  4.55211  4.20396  4.05161  3.62686  3.37242  1.84819  5.31390  4.05698    566 - -
          2.68618  4.42225  2.77519  2.73123  3.46354  2.40513  3.72494  3.29354  2.67741  2.69355  4.24690  2.90347  2.73739  3.18146  2.89801  2.37887  2.77519  2.98518  4.58477  3.61503
          0.02968  3.92789  4.65023  0.61958  0.77255  0.48576  0.95510
    505   3.21742  4.66323  4.27842  3.91848  3.15693  4.05248  4.55682  2.36396  3.68568  0.80989  3.16250  4.18859  4.47828  4.04076  3.85271  3.62973  3.50913  2.41569  5.05637  3.79250    567 - -
          2.68618  4.42225  2.77519  2.73123  3.46354  2.40513  3.72494  3.29354  2.67741  2.69355  4.24690  2.90347  2.73739  3.18146  2.89801  2.37887  2.77519  2.98518  4.58477  3.61503
          0.02968  3.92789  4.65023  0.61958  0.77255  0.48576  0.95510
    506   3.32897  4.71448  4.31466  4.03966  0.92525  4.00582  3.90204  2.84581  3.94529  2.20309  3.56777  4.08167  4.46315  4.09800  4.05133  3.59608  3.63013  2.84057  4.13466  2.49472    568 - -
          2.68618  4.42225  2.77519  2.73123  3.46354  2.40513  3.72494  3.29354  2.67741  2.69355  4.24690  2.90347  2.73739  3.18146  2.89801  2.37887  2.77519  2.98518  4.58477  3.61503
          0.02968  3.92789  4.65023  0.61958  0.77255  0.48576  0.95510
    507   2.92483  4.91230  2.93965  2.69512  4.08822  3.40267  3.85396  3.72735  2.51207  3.22422  4.25040  3.15539  3.95685  1.13871  2.79521  2.97019  3.22171  3.45354  5.35038  4.04775    569 - -
          2.68618  4.42225  2.77519  2.73123  3.46354  2.40513  3.72494  3.29354  2.67741  2.69355  4.24690  2.90347  2.73739  3.18146  2.89801  2.37887  2.77519  2.98518  4.58477  3.61503
          0.02968  3.92789  4.65023  0.61958  0.77255  0.48576  0.95510
    508   3.00001  5.12244  2.51113  0.94913  4.47561  3.30982  3.90135  3.94051  2.78884  3.54870  4.52022  2.96450  3.91701  3.11580  3.20347  2.97674  3.30465  3.61861  5.63675  4.35894    570 - -
          2.68618  4.42225  2.77519  2.73123  3.46354  2.40513  3.72494  3.29354  2.67741  2.69355  4.24690  2.90347  2.73739  3.18146  2.89801  2.37887  2.77519  2.98518  4.58477  3.61503
          0.02968  3.92789  4.65023  0.61958  0.77255  0.48576  0.95510
    509   2.38814  4.44292  2.82202  2.60640  4.31612  1.85859  3.92074  3.78204  2.83694  3.40385  4.22765  2.42143  3.70816  3.12954  3.24702  2.01123  2.80492  3.28951  5.60219  4.29559    571 - -
          2.68618  4.42225  2.77519  2.73123  3.46354  2.40513  3.72494  3.29354  2.67741  2.69355  4.24690  2.90347  2.73739  3.18146  2.89801  2.37887  2.77519  2.98518  4.58477  3.61503
          0.02968  3.92789  4.65023  0.61958  0.77255  0.48576  0.95510
    510   3.21742  4.66323  4.27842  3.91848  3.15693  4.05248  4.55682  2.36396  3.68568  0.80989  3.16250  4.18859  4.47828  4.04076  3.85271  3.62973  3.50913  2.41569  5.05637  3.79250    572 - -
          2.68618  4.42225  2.77519  2.73123  3.46354  2.40513  3.72494  3.29354  2.67741  2.69355  4.24690  2.90347  2.73739  3.18146  2.89801  2.37887  2.77519  2.98518  4.58477  3.61503
          0.02968  3.92789  4.65023  0.61958  0.77255  0.48576  0.95510
    511   3.10012  4.47200  4.54884  4.08584  3.33189  4.29744  4.76935  1.11546  3.89286  1.79054  3.22338  4.33729  4.63524  4.21015  4.08866  3.70737  3.37005  1.78680  5.29093  4.03735    573 - -
          2.68618  4.42225  2.77519  2.73123  3.46354  2.40513  3.72494  3.29354  2.67741  2.69355  4.24690  2.90347  2.73739  3.18146  2.89801  2.37887  2.77519  2.98518  4.58477  3.61503
          0.02968  3.92789  4.65023  0.61958  0.77255  0.48576  0.95510
    512   3.02270  4.98875  3.20239  2.81345  4.38784  3.50625  3.78995  3.82056  0.96496  3.37355  4.33200  3.23549  4.00266  2.97827  2.44231  3.06104  3.27184  3.52521  5.41972  4.24044    574 - -
          2.68618  4.42225  2.77519  2.73123  3.46354  2.40513  3.72494  3.29354  2.67741  2.69355  4.24690  2.90347  2.73739  3.18146  2.89801  2.37887  2.77519  2.98518  4.58477  3.61503
          0.02968  3.92789  4.65023  0.61958  0.77255  0.48576  0.95510
    513   2.85178  4.37900  4.20195  3.86675  3.59063  3.78114  4.65891  2.04793  3.73537  2.26802  3.54734  4.04769  4.33853  4.09116  3.94254  3.28812  3.21196  0.95786  5.38445  4.11952    575 - -
          2.68618  4.42225  2.77519  2.73123  3.46354  2.40513  3.72494  3.29354  2.67741  2.69355  4.24690  2.90347  2.73739  3.18146  2.89801  2.37887  2.77519  2.98518  4.58477  3.61503
          0.02968  3.92789  4.65023  0.61958  0.77255  0.48576  0.95510
    514   3.21742  4.66323  4.27842  3.91848  3.15693  4.05248  4.55682  2.36396  3.68568  0.80989  3.16250  4.18859  4.47828  4.04076  3.85271  3.62973  3.50913  2.41569  5.05637  3.79250    576 - -
          2.68618  4.42225  2.77519  2.73123  3.46354  2.40513  3.72494  3.29354  2.67741  2.69355  4.24690  2.90347  2.73739  3.18146  2.89801  2.37887  2.77519  2.98518  4.58477  3.61503
          0.02968  3.92789  4.65023  0.61958  0.77255  0.48576  0.95510
    515   3.05828  4.51223  4.33732  3.90404  1.38888  4.03381  4.05840  2.41827  3.78115  1.90460  3.24007  4.02758  4.42795  3.96019  3.94477  3.42053  3.33862  2.15123  4.38605  2.82296    577 - -
          2.68618  4.42225  2.77519  2.73123  3.46354  2.40513  3.72494  3.29354  2.67741  2.69355  4.24690  2.90347  2.73739  3.18146  2.89801  2.37887  2.77519  2.98518  4.58477  3.61503
          0.02968  3.92789  4.65023  0.61958  0.77255  0.48576  0.95510
    516   0.93678  4.21985  3.51893  3.31272  4.10761  3.04291  4.32821  3.24143  3.33040  3.12049  4.14621  3.44830  3.78736  3.66648  3.57714  2.56965  2.85084  2.88625  5.52924  4.33563    578 - -
          2.68618  4.42225  2.77519  2.73123  3.46354  2.40513  3.72494  3.29354  2.67741  2.69355  4.24690  2.90347  2.73739  3.18146  2.89801  2.37887  2.77519  2.98518  4.58477  3.61503
          0.02968  3.92789  4.65023  0.61958  0.77255  0.48576  0.95510
    517   2.44265  4.28783  3.47737  3.23191  4.01788  3.12529  4.24499  3.15176  3.17598  3.01329  4.06024  3.43243  3.83340  3.56802  3.43202  2.64453  1.08136  2.84082  5.45082  4.23450    579 - -
          2.68618  4.42225  2.77519  2.73123  3.46354  2.40513  3.72494  3.29354  2.67741  2.69355  4.24690  2.90347  2.73739  3.18146  2.89801  2.37887  2.77519  2.98518  4.58477  3.61503
          0.02968  3.92789  4.65023  0.61958  0.77255  0.48576  0.95510
    518   3.00001  5.12244  2.51113  0.94913  4.47561  3.30982  3.90135  3.94051  2.78884  3.54870  4.52022  2.96450  3.91701  3.11580  3.20347  2.97674  3.30465  3.61861  5.63675  4.35894    580 - -
          2.68618  4.42225  2.77519  2.73123  3.46354  2.40513  3.72494  3.29354  2.67741  2.69355  4.24690  2.90347  2.73739  3.18146  2.89801  2.37887  2.77519  2.98518  4.58477  3.61503
          0.02968  3.92789  4.65023  0.61958  0.77255  0.48576  0.95510
    519   2.44265  4.28783  3.47737  3.23191  4.01788  3.12529  4.24499  3.15176  3.17598  3.01329  4.06024  3.43243  3.83340  3.56802  3.43202  2.64453  1.08136  2.84082  5.45082  4.23450    581 - -
          2.68618  4.42225  2.77519  2.73123  3.46354  2.40513  3.72494  3.29354  2.67741  2.69355  4.24690  2.90347  2.73739  3.18146  2.89801  2.37887  2.77519  2.98518  4.58477  3.61503
          0.02968  3.92789  4.65023  0.61958  0.77255  0.48576  0.95510
    520   3.32897  4.71448  4.31466  4.03966  0.92525  4.00582  3.90204  2.84581  3.94529  2.20309  3.56777  4.08167  4.46315  4.09800  4.05133  3.59608  3.63013  2.84057  4.13466  2.49472    582 - -
          2.68618  4.42225  2.77519  2.73123  3.46354  2.40513  3.72494  3.29354  2.67741  2.69355  4.24690  2.90347  2.73739  3.18146  2.89801  2.37887  2.77519  2.98518  4.58477  3.61503
          0.02968  3.92789  4.65023  0.61958  0.77255  0.48576  0.95510
    521   2.34241  4.26357  3.25470  3.07296  4.13151  2.99243  4.18133  3.66158  3.15045  3.37751  4.29893  3.28894  3.73579  3.49543  3.43484  1.01050  2.82667  3.18456  5.49956  4.21531    583 - -
          2.68618  4.42225  2.77519  2.73123  3.46354  2.40513  3.72494  3.29354  2.67741  2.69355  4.24690  2.90347  2.73739  3.18146  2.89801  2.37887  2.77519  2.98518  4.58477  3.61503
          0.02968  3.92789  4.65023  0.61958  0.77255  0.48576  0.95510
    522   3.07424  4.47756  4.41430  4.03218  3.41160  4.12622  4.75001  1.01186  3.86138  1.98631  3.33834  4.26974  4.55211  4.20396  4.05161  3.62686  3.37242  1.84819  5.31390  4.05698    584 - -
          2.68618  4.42225  2.77519  2.73123  3.46354  2.40513  3.72494  3.29354  2.67741  2.69355  4.24690  2.90347  2.73739  3.18146  2.89801  2.37887  2.77519  2.98518  4.58477  3.61503
          0.02968  3.92789  4.65023  0.61958  0.77255  0.48576  0.95510
    523   2.73436  4.50441  3.41949  3.32588  4.46736  0.64850  4.44285  4.08037  3.51470  3.72758  4.70370  3.58374  3.89733  3.83445  3.74475  2.90785  3.21990  3.59799  5.54797  4.57110    585 - -
          2.68618  4.42225  2.77519  2.73123  3.46354  2.40513  3.72494  3.29354  2.67741  2.69355  4.24690  2.90347  2.73739  3.18146  2.89801  2.37887  2.77519  2.98518  4.58477  3.61503
          0.02968  3.92789  4.65023  0.61958  0.77255  0.48576  0.95510
    524   3.21742  4.66323  4.27842  3.91848  3.15693  4.05248  4.55682  2.36396  3.68568  0.80989  3.16250  4.18859  4.47828  4.04076  3.85271  3.62973  3.50913  2.41569  5.05637  3.79250    586 - -
          2.68618  4.42225  2.77519  2.73123  3.46354  2.40513  3.72494  3.29354  2.67741  2.69355  4.24690  2.90347  2.73739  3.18146  2.89801  2.37887  2.77519  2.98518  4.58477  3.61503
          0.02968  3.92789  4.65023  0.61958  0.77255  0.48576  0.95510
    525   2.76946  4.76791  2.73922  2.63025  4.14012  3.22119  3.96589  3.86237  2.87418  3.50295  4.45783  1.06360  3.87575  3.23870  3.23076  2.83451  3.15312  3.47899  5.43968  4.08444    587 - -
          2.68618  4.42225  2.77519  2.73123  3.46354  2.40513  3.72494  3.29354  2.67741  2.69355  4.24690  2.90347  2.73739  3.18146  2.89801  2.37887  2.77519  2.98518  4.58477  3.61503
          0.02968  3.92789  4.65023  0.61958  0.77255  0.48576  0.95510
    526   3.01299  4.55310  4.10893  3.70660  3.23233  3.87542  4.42893  2.41347  3.47164  1.81872  1.27568  3.97725  4.33638  3.84991  3.67045  3.36787  3.31941  2.42600  5.08051  3.84713    588 - -
          2.68618  4.42225  2.77519  2.73123  3.46354  2.40513  3.72494  3.29354  2.67741  2.69355  4.24690  2.90347  2.73739  3.18146  2.89801  2.37887  2.77519  2.98518  4.58477  3.61503
          0.02968  3.92789  4.65023  0.61958  0.77255  0.48576  0.95510
    527   2.82542  4.57365  3.43856  3.28551  4.27609  3.25802  4.35850  3.83564  3.34753  3.45653  4.50869  3.58668  0.73077  3.73463  3.58687  2.99462  3.27132  3.47472  5.44756  4.39749    589 - -
          2.68618  4.42225  2.77519  2.73123  3.46354  2.40513  3.72494  3.29354  2.67741  2.69355  4.24690  2.90347  2.73739  3.18146  2.89801  2.37887  2.77519  2.98518  4.58477  3.61503
          0.02968  3.92789  4.65023  0.61958  0.77255  0.48576  0.95510
    528   0.93678  4.21985  3.51893  3.31272  4.10761  3.04291  4.32821  3.24143  3.33040  3.12049  4.14621  3.44830  3.78736  3.66648  3.57714  2.56965  2.85084  2.88625  5.52924  4.33563    590 - -
          2.68618  4.42225  2.77519  2.73123  3.46354  2.40513  3.72494  3.29354  2.67741  2.69355  4.24690  2.90347  2.73739  3.18146  2.89801  2.37887  2.77519  2.98518  4.58477  3.61503
          0.02968  3.92789  4.65023  0.61958  0.77255  0.48576  0.95510
    529   2.99839  5.10230  3.37861  2.75013  4.53531  3.61403  3.59369  3.89382  1.30075  3.35482  4.22939  3.15830  3.99526  2.73319  1.74710  2.99980  3.17454  3.57850  5.41105  4.23253    591 - -
          2.68618  4.42225  2.77519  2.73123  3.46354  2.40513  3.72494  3.29354  2.67741  2.69355  4.24690  2.90347  2.73739  3.18146  2.89801  2.37887  2.77519  2.98518  4.58477  3.61503
          0.02968  3.92789  4.65023  0.61958  0.77255  0.48576  0.95510
    530   2.44265  4.28783  3.47737  3.23191  4.01788  3.12529  4.24499  3.15176  3.17598  3.01329  4.06024  3.43243  3.83340  3.56802  3.43202  2.64453  1.08136  2.84082  5.45082  4.23450    592 - -
          2.68618  4.42225  2.77519  2.73123  3.46354  2.40513  3.72494  3.29354  2.67741  2.69355  4.24690  2.90347  2.73739  3.18146  2.89801  2.37887  2.77519  2.98518  4.58477  3.61503
          0.02968  3.92789  4.65023  0.61958  0.77255  0.48576  0.95510
    531   2.85178  4.37900  4.20195  3.86675  3.59063  3.78114  4.65891  2.04793  3.73537  2.26802  3.54734  4.04769  4.33853  4.09116  3.94254  3.28812  3.21196  0.95786  5.38445  4.11952    593 - -
          2.68618  4.42225  2.77519  2.73123  3.46354  2.40513  3.72494  3.29354  2.67741  2.69355  4.24690  2.90347  2.73739  3.18146  2.89801  2.37887  2.77519  2.98518  4.58477  3.61503
          0.02968  3.92789  4.65023  0.61958  0.77255  0.48576  0.95510
    532   2.85178  4.37900  4.20195  3.86675  3.59063  3.78114  4.65891  2.04793  3.73537  2.26802  3.54734  4.04769  4.33853  4.09116  3.94254  3.28812  3.21196  0.95786  5.38445  4.11952    594 - -
          2.68618  4.42225  2.77519  2.73123  3.46354  2.40513  3.72494  3.29354  2.67741  2.69355  4.24690  2.90347  2.73739  3.18146  2.89801  2.37887  2.77519  2.98518  4.58477  3.61503
          0.02968  3.92789  4.65023  0.61958  0.77255  0.48576  0.95510
    533   3.32897  4.71448  4.31466  4.03966  0.92525  4.00582  3.90204  2.84581  3.94529  2.20309  3.56777  4.08167  4.46315  4.09800  4.05133  3.59608  3.63013  2.84057  4.13466  2.49472    595 - -
          2.68618  4.42225  2.77519  2.73123  3.46354  2.40513  3.72494  3.29354  2.67741  2.69355  4.24690  2.90347  2.73739  3.18146  2.89801  2.37887  2.77519  2.98518  4.58477  3.61503
          0.02968  3.92789  4.65023  0.61958  0.77255  0.48576  0.95510
    534   2.30395  4.20271  3.37054  3.10467  4.05439  3.02468  4.14938  3.26574  3.07050  3.11625  4.05719  3.30333  3.74287  3.44388  3.35033  2.36975  1.26459  2.88517  5.47089  4.21876    596 - -
          2.68618  4.42225  2.77519  2.73123  3.46354  2.40513  3.72494  3.29354  2.67741  2.69355  4.24690  2.90347  2.73739  3.18146  2.89801  2.37887  2.77519  2.98518  4.58477  3.61503
          0.02968  3.92789  4.65023  0.61958  0.77255  0.48576  0.95510
    535   2.64010  4.80139  2.73985  2.43865  4.22696  3.27160  3.70557  3.70861  2.43849  3.28756  4.12949  2.82351  3.80659  1.85536  2.81382  2.12956  2.93761  3.33464  5.45126  4.11004    597 - -
          2.68618  4.42225  2.77519  2.73123  3.46354  2.40513  3.72494  3.29354  2.67741  2.69355  4.24690  2.90347  2.73739  3.18146  2.89801  2.37887  2.77519  2.98518  4.58477  3.61503
          0.02968  3.92789  4.65023  0.61958  0.77255  0.48576  0.95510
    536   2.90601  4.38491  4.31056  3.89157  3.48323  3.96923  4.65361  1.92970  3.72477  2.04020  3.40908  4.10890  4.44152  4.07564  3.94559  3.39949  3.22557  1.05623  5.33937  4.05799    598 - -
          2.68618  4.42225  2.77519  2.73123  3.46354  2.40513  3.72494  3.29354  2.67741  2.69355  4.24690  2.90347  2.73739  3.18146  2.89801  2.37887  2.77519  2.98518  4.58477  3.61503
          0.02968  3.92789  4.65023  0.61958  0.77255  0.48576  0.95510
    537   2.71905  4.84646  3.07399  2.48869  4.15911  3.46157  3.60817  3.54152  2.08333  3.11622  3.95816  3.01600  3.86633  2.68784  2.04842  2.75395  2.17790  3.22879  5.31160  4.04271    599 - -
          2.68618  4.42225  2.77519  2.73123  3.46354  2.40513  3.72494  3.29354  2.67741  2.69355  4.24690  2.90347  2.73739  3.18146  2.89801  2.37887  2.77519  2.98518  4.58477  3.61503
          0.02968  3.92789  4.65023  0.61958  0.77255  0.48576  0.95510
    538   3.02270  4.98875  3.20239  2.81345  4.38784  3.50625  3.78995  3.82056  0.96496  3.37355  4.33200  3.23549  4.00266  2.97827  2.44231  3.06104  3.27184  3.52521  5.41972  4.24044    600 - -
          2.68618  4.42225  2.77519  2.73123  3.46354  2.40513  3.72494  3.29354  2.67741  2.69355  4.24690  2.90347  2.73739  3.18146  2.89801  2.37887  2.77519  2.98518  4.58477  3.61503
          0.02968  3.92789  4.65023  0.61958  0.77255  0.48576  0.95510
    539   3.39680  4.69405  4.51923  4.13918  1.35129  4.22430  3.51703  3.07054  3.96017  2.41016  3.66212  3.99617  4.54822  4.00492  4.02457  3.59779  3.62511  3.01016  1.96024  1.98656    601 - -
          2.68618  4.42225  2.77519  2.73123  3.46354  2.40513  3.72494  3.29354  2.67741  2.69355  4.24690  2.90347  2.73739  3.18146  2.89801  2.37887  2.77519  2.98518  4.58477  3.61503
          0.02968  3.92789  4.65023  0.61958  0.77255  0.48576  0.95510
    540   3.04923  5.18595  0.84174  2.36997  4.57042  3.25273  3.98005  4.17123  3.07468  3.76968  4.74896  2.92914  3.90944  3.21926  3.59845  3.00531  3.38897  3.80450  5.72826  4.43412    602 - -
          2.68618  4.42225  2.77519  2.73123  3.46354  2.40513  3.72494  3.29354  2.67741  2.69355  4.24690  2.90347  2.73739  3.18146  2.89801  2.37887  2.77519  2.98518  4.58477  3.61503
          0.02968  3.92789  4.65023  0.61958  0.77255  0.48576  0.95510
    541   2.73436  4.50441  3.41949  3.32588  4.46736  0.64850  4.44285  4.08037  3.51470  3.72758  4.70370  3.58374  3.89733  3.83445  3.74475  2.90785  3.21990  3.59799  5.54797  4.57110    603 - -
          2.68618  4.42225  2.77519  2.73123  3.46354  2.40513  3.72494  3.29354  2.67741  2.69355  4.24690  2.90347  2.73739  3.18146  2.89801  2.37887  2.77519  2.98518  4.58477  3.61503
          0.02968  3.92789  4.65023  0.61958  0.77255  0.48576  0.95510
    542   2.60096  4.20924  3.66722  3.10398  3.22189  3.63225  3.92086  2.28480  3.01839  2.28170  3.27535  3.45563  4.00918  3.07264  3.31894  2.90333  2.55030  1.83503  4.83683  3.46964    604 - -
          2.68618  4.42225  2.77519  2.73123  3.46354  2.40513  3.72494  3.29354  2.67741  2.69355  4.24690  2.90347  2.73739  3.18146  2.89801  2.37887  2.77519  2.98518  4.58477  3.61503
          0.02968  3.92789  4.65023  0.61958  0.77255  0.48576  0.95510
    543   2.57149  4.89932  2.72496  2.35406  4.21580  3.34738  3.60413  3.64241  2.07845  3.20671  4.01516  2.87744  3.78753  2.35686  2.76631  2.23812  2.71312  3.28713  5.40585  4.06147    605 - -
          2.68618  4.42225  2.77519  2.73123  3.46354  2.40513  3.72494  3.29354  2.67741  2.69355  4.24690  2.90347  2.73739  3.18146  2.89801  2.37887  2.77519  2.98518  4.58477  3.61503
          0.02968  3.92789  4.65023  0.61958  0.77255  0.48576  0.95510
    544   2.66951  4.83525  3.06310  2.43320  4.11388  3.45072  3.58839  3.51030  2.20430  3.08651  3.43732  2.90212  3.83785  2.38531  2.03217  2.69974  2.75846  3.19358  5.29125  4.00065    606 - -
          2.68618  4.42225  2.77519  2.73123  3.46354  2.40513  3.72494  3.29354  2.67741  2.69355  4.24690  2.90347  2.73739  3.18146  2.89801  2.37887  2.77519  2.98518  4.58477  3.61503
          0.02968  3.92789  4.65023  0.61958  0.77255  0.48576  0.95510
    545   3.06800  4.90341  3.56431  3.06375  4.27203  3.54547  3.86455  3.81750  2.25993  3.32336  4.32202  3.41930  4.04529  3.08206  0.89702  3.14945  3.33014  3.53904  5.33257  4.18727    607 - -
          2.68618  4.42225  2.77519  2.73123  3.46354  2.40513  3.72494  3.29354  2.67741  2.69355  4.24690  2.90347  2.73739  3.18146  2.89801  2.37887  2.77519  2.98518  4.58477  3.61503
          0.02968  3.92789  4.65023  0.61958  0.77255  0.48576  0.95510
    546   2.61359  4.44881  3.12870  2.74832  3.29293  3.48382  3.69830  3.01224  2.69071  2.67091  3.58098  3.17596  2.31269  3.04276  3.05581  2.76476  2.85982  2.77066  3.14002  3.24766    608 - -
          2.68618  4.42225  2.77519  2.73123  3.46354  2.40513  3.72494  3.29354  2.67741  2.69355  4.24690  2.90347  2.73739  3.18146  2.89801  2.37887  2.77519  2.98518  4.58477  3.61503
          0.02968  3.92789  4.65023  0.61958  0.77255  0.48576  0.95510
    547   3.11923  4.49481  4.59062  4.05219  3.20424  4.34569  4.72380  1.87080  3.90615  1.15630  3.02754  4.33105  4.61417  4.13127  4.09904  3.69630  3.36381  1.71747  5.20540  4.05489    609 - -
          2.68618  4.42225  2.77519  2.73123  3.46354  2.40513  3.72494  3.29354  2.67741  2.69355  4.24690  2.90347  2.73739  3.18146  2.89801  2.37887  2.77519  2.98518  4.58477  3.61503
          0.02968  3.92789  4.65023  0.61958  0.77255  0.48576  0.95510
    548   2.30189  4.20150  3.36925  3.10265  4.05641  3.02289  4.14798  3.27106  3.06948  3.11942  4.05787  3.30142  3.74116  3.44195  3.34993  2.36137  1.26776  2.88851  5.47147  4.21982    610 - -
          2.68618  4.42225  2.77519  2.73123  3.46354  2.40513  3.72494  3.29354  2.67741  2.69355  4.24690  2.90347  2.73739  3.18146  2.89801  2.37887  2.77519  2.98518  4.58477  3.61503
          0.02968  3.92789  4.65023  0.61958  0.77255  0.48576  0.95510
    549   2.19877  4.25621  3.16624  2.84222  4.21023  2.86922  3.99892  3.62432  2.91339  3.28618  4.11113  3.13817  2.28230  3.22806  3.27973  1.64423  2.62381  3.13513  5.52683  4.27463    611 - -
          2.68618  4.42225  2.77519  2.73123  3.46354  2.40513  3.72494  3.29354  2.67741  2.69355  4.24690  2.90347  2.73739  3.18146  2.89801  2.37887  2.77519  2.98518  4.58477  3.61503
          0.02968  3.92789  4.65023  0.61958  0.77255  0.48576  0.95510
    550   2.26732  4.21835  3.19089  2.99617  4.26512  2.67714  4.15247  3.74979  3.11634  3.44157  4.29308  3.21972  3.68506  3.43116  3.42651  1.11520  2.75278  3.21063  5.59648  4.34530    612 - -
          2.68618  4.42225  2.77519  2.73123  3.46354  2.40513  3.72494  3.29354  2.67741  2.69355  4.24690  2.90347  2.73739  3.18146  2.89801  2.37887  2.77519  2.98518  4.58477  3.61503
          0.02968  3.92789  4.65023  0.61958  0.77255  0.48576  0.95510
    551   3.00001  5.12244  2.51113  0.94913  4.47561  3.30982  3.90135  3.94051  2.78884  3.54870  4.52022  2.96450  3.91701  3.11580  3.20347  2.97674  3.30465  3.61861  5.63675  4.35894    613 - -
          2.68618  4.42225  2.77519  2.73123  3.46354  2.40513  3.72494  3.29354  2.67741  2.69355  4.24690  2.90347  2.73739  3.18146  2.89801  2.37887  2.77519  2.98518  4.58477  3.61503
          0.02968  3.92789  4.65023  0.61958  0.77255  0.48576  0.95510
    552   3.47526  4.77424  4.43866  4.08808  1.46656  4.25467  3.44857  3.19549  3.94783  2.55764  3.80675  3.95389  4.57724  3.98276  4.03342  3.61583  3.70218  3.11377  3.61565  1.18204    614 - -
          2.68618  4.42225  2.77519  2.73123  3.46354  2.40513  3.72494  3.29354  2.67741  2.69355  4.24690  2.90347  2.73739  3.18146  2.89801  2.37887  2.77519  2.98518  4.58477  3.61503
          0.02968  3.92789  4.65023  0.61958  0.77255  0.48576  0.95510
    553   3.04715  4.41551  4.60876  4.13249  3.44332  4.28773  4.85874  1.13614  3.98843  1.94656  3.28013  4.36667  4.63996  4.27768  4.19383  3.68483  3.32503  1.56553  5.40773  4.19065    615 - -
          2.68618  4.42225  2.77519  2.73123  3.46354  2.40513  3.72494  3.29354  2.67741  2.69355  4.24690  2.90347  2.73739  3.18146  2.89801  2.37887  2.77519  2.98518  4.58477  3.61503
          0.02968  3.92789  4.65023  0.61958  0.77255  0.48576  0.95510
    554   2.92483  4.91230  2.93965  2.69512  4.08822  3.40267  3.85396  3.72735  2.51207  3.22422  4.25040  3.15539  3.95685  1.13871  2.79521  2.97019  3.22171  3.45354  5.35038  4.04775    616 - -
          2.68618  4.42225  2.77519  2.73123  3.46354  2.40513  3.72494  3.29354  2.67741  2.69355  4.24690  2.90347  2.73739  3.18146  2.89801  2.37887  2.77519  2.98518  4.58477  3.61503
          0.02968  3.92789  4.65023  0.61958  0.77255  0.48576  0.95510
    555   3.01299  4.55310  4.10893  3.70660  3.23233  3.87542  4.42893  2.41347  3.47164  1.81872  1.27568  3.97725  4.33638  3.84991  3.67045  3.36787  3.31941  2.42600  5.08051  3.84713    617 - -
          2.68618  4.42225  2.77519  2.73123  3.46354  2.40513  3.72494  3.29354  2.67741  2.69355  4.24690  2.90347  2.73739  3.18146  2.89801  2.37887  2.77519  2.98518  4.58477  3.61503
          0.02968  3.92789  4.65023  0.61958  0.77255  0.48576  0.95510
    556   1.60205  4.13774  3.36104  3.08822  4.20950  2.91974  4.16656  3.55666  3.13982  3.30639  4.16270  3.25697  3.66391  3.44329  3.44712  1.45266  2.68404  3.05755  5.57363  4.34555    618 - -
          2.68618  4.42225  2.77519  2.73123  3.46354  2.40513  3.72494  3.29354  2.67741  2.69355  4.24690  2.90347  2.73739  3.18146  2.89801  2.37887  2.77519  2.98518  4.58477  3.61503
          0.02968  3.92789  4.65023  0.61958  0.77255  0.48576  0.95510
    557   2.73436  4.50441  3.41949  3.32588  4.46736  0.64850  4.44285  4.08037  3.51470  3.72758  4.70370  3.58374  3.89733  3.83445  3.74475  2.90785  3.21990  3.59799  5.54797  4.57110    619 - -
          2.68618  4.42225  2.77519  2.73123  3.46354  2.40513  3.72494  3.29354  2.67741  2.69355  4.24690  2.90347  2.73739  3.18146  2.89801  2.37887  2.77519  2.98518  4.58477  3.61503
          0.02968  3.92789  4.65023  0.61958  0.77255  0.48576  0.95510
    558   3.06800  4.90341  3.56431  3.06375  4.27203  3.54547  3.86455  3.81750  2.25993  3.32336  4.32202  3.41930  4.04529  3.08206  0.89702  3.14945  3.33014  3.53904  5.33257  4.18727    620 - -
          2.68618  4.42225  2.77519  2.73123  3.46354  2.40513  3.72494  3.29354  2.67741  2.69355  4.24690  2.90347  2.73739  3.18146  2.89801  2.37887  2.77519  2.98518  4.58477  3.61503
          0.02968  3.92789  4.65023  0.61958  0.77255  0.48576  0.95510
    559   0.93678  4.21985  3.51893  3.31272  4.10761  3.04291  4.32821  3.24143  3.33040  3.12049  4.14621  3.44830  3.78736  3.66648  3.57714  2.56965  2.85084  2.88625  5.52924  4.33563    621 - -
          2.68618  4.42225  2.77519  2.73123  3.46354  2.40513  3.72494  3.29354  2.67741  2.69355  4.24690  2.90347  2.73739  3.18146  2.89801  2.37887  2.77519  2.98518  4.58477  3.61503
          0.02968  3.92789  4.65023  0.61958  0.77255  0.48576  0.95510
    560   2.73436  4.50441  3.41949  3.32588  4.46736  0.64850  4.44285  4.08037  3.51470  3.72758  4.70370  3.58374  3.89733  3.83445  3.74475  2.90785  3.21990  3.59799  5.54797  4.57110    622 - -
          2.68618  4.42225  2.77519  2.73123  3.46354  2.40513  3.72494  3.29354  2.67741  2.69355  4.24690  2.90347  2.73739  3.18146  2.89801  2.37887  2.77519  2.98518  4.58477  3.61503
          0.02968  3.92789  4.65023  0.61958  0.77255  0.48576  0.95510
    561   3.06800  4.90341  3.56431  3.06375  4.27203  3.54547  3.86455  3.81750  2.25993  3.32336  4.32202  3.41930  4.04529  3.08206  0.89702  3.14945  3.33014  3.53904  5.33257  4.18727    623 - -
          2.68618  4.42225  2.77519  2.73123  3.46354  2.40513  3.72494  3.29354  2.67741  2.69355  4.24690  2.90347  2.73739  3.18146  2.89801  2.37887  2.77519  2.98518  4.58477  3.61503
          0.02968  3.92789  4.65023  0.61958  0.77255  0.48576  0.95510
    562   3.06800  4.90341  3.56431  3.06375  4.27203  3.54547  3.86455  3.81750  2.25993  3.32336  4.32202  3.41930  4.04529  3.08206  0.89702  3.14945  3.33014  3.53904  5.33257  4.18727    624 - -
          2.68618  4.42225  2.77519  2.73123  3.46354  2.40513  3.72494  3.29354  2.67741  2.69355  4.24690  2.90347  2.73739  3.18146  2.89801  2.37887  2.77519  2.98518  4.58477  3.61503
          0.02968  3.92789  4.65023  0.61958  0.77255  0.48576  0.95510
    563   2.73436  4.50441  3.41949  3.32588  4.46736  0.64850  4.44285  4.08037  3.51470  3.72758  4.70370  3.58374  3.89733  3.83445  3.74475  2.90785  3.21990  3.59799  5.54797  4.57110    625 - -
          2.68618  4.42225  2.77519  2.73123  3.46354  2.40513  3.72494  3.29354  2.67741  2.69355  4.24690  2.90347  2.73739  3.18146  2.89801  2.37887  2.77519  2.98518  4.58477  3.61503
          0.02968  3.92789  4.65023  0.61958  0.77255  0.48576  0.95510
    564   3.21742  4.66323  4.27842  3.91848  3.15693  4.05248  4.55682  2.36396  3.68568  0.80989  3.16250  4.18859  4.47828  4.04076  3.85271  3.62973  3.50913  2.41569  5.05637  3.79250    626 - -
          2.68618  4.42225  2.77519  2.73123  3.46354  2.40513  3.72494  3.29354  2.67741  2.69355  4.24690  2.90347  2.73739  3.18146  2.89801  2.37887  2.77519  2.98518  4.58477  3.61503
          0.02968  3.92789  4.65023  0.61958  0.77255  0.48576  0.95510
    565   3.04923  5.18595  0.84174  2.36997  4.57042  3.25273  3.98005  4.17123  3.07468  3.76968  4.74896  2.92914  3.90944  3.21926  3.59845  3.00531  3.38897  3.80450  5.72826  4.43412    627 - -
          2.68618  4.42225  2.77519  2.73123  3.46354  2.40513  3.72494  3.29354  2.67741  2.69355  4.24690  2.90347  2.73739  3.18146  2.89801  2.37887  2.77519  2.98518  4.58477  3.61503
          0.02968  3.92789  4.65023  0.61958  0.77255  0.48576  0.95510
    566   2.36118  5.15959  1.66705  1.99385  4.50352  3.22348  3.69143  3.96220  2.62029  3.51536  4.34015  2.72868  3.78737  2.84837  3.15862  2.49426  3.03341  3.56579  5.71004  4.27608    628 - -
          2.68618  4.42225  2.77519  2.73123  3.46354  2.40513  3.72494  3.29354  2.67741  2.69355  4.24690  2.90347  2.73739  3.18146  2.89801  2.37887  2.77519  2.98518  4.58477  3.61503
          0.02968  3.92789  4.65023  0.61958  0.77255  0.48576  0.95510
    567   3.06800  4.90341  3.56431  3.06375  4.27203  3.54547  3.86455  3.81750  2.25993  3.32336  4.32202  3.41930  4.04529  3.08206  0.89702  3.14945  3.33014  3.53904  5.33257  4.18727    629 - -
          2.68618  4.42225  2.77519  2.73123  3.46354  2.40513  3.72494  3.29354  2.67741  2.69355  4.24690  2.90347  2.73739  3.18146  2.89801  2.37887  2.77519  2.98518  4.58477  3.61503
          0.02968  3.92789  4.65023  0.61958  0.77255  0.48576  0.95510
    568   2.73436  4.50441  3.41949  3.32588  4.46736  0.64850  4.44285  4.08037  3.51470  3.72758  4.70370  3.58374  3.89733  3.83445  3.74475  2.90785  3.21990  3.59799  5.54797  4.57110    630 - -
          2.68618  4.42225  2.77519  2.73123  3.46354  2.40513  3.72494  3.29354  2.67741  2.69355  4.24690  2.90347  2.73739  3.18146  2.89801  2.37887  2.77519  2.98518  4.58477  3.61503
          0.02968  3.92789  4.65023  0.61958  0.77255  0.48576  0.95510
    569   3.04301  4.43208  4.54525  4.09251  3.41418  4.23477  4.81491  1.10157  3.92914  1.93352  3.27720  4.32454  4.61062  4.23827  4.13177  3.64622  3.32897  1.67675  5.37175  4.13448    631 - -
          2.68618  4.42225  2.77519  2.73123  3.46354  2.40513  3.72494  3.29354  2.67741  2.69355  4.24690  2.90347  2.73739  3.18146  2.89801  2.37887  2.77519  2.98518  4.58477  3.61503
          0.02968  3.92789  4.65023  0.61958  0.77255  0.48576  0.95510
    570   2.85178  4.37900  4.20195  3.86675  3.59063  3.78114  4.65891  2.04793  3.73537  2.26802  3.54734  4.04769  4.33853  4.09116  3.94254  3.28812  3.21196  0.95786  5.38445  4.11952    632 - -
          2.68618  4.42225  2.77519  2.73123  3.46354  2.40513  3.72494  3.29354  2.67741  2.69355  4.24690  2.90347  2.73739  3.18146  2.89801  2.37887  2.77519  2.98518  4.58477  3.61503
          0.02968  3.92789  4.65023  0.61958  0.77255  0.48576  0.95510
    571   3.07424  4.47756  4.41430  4.03218  3.41160  4.12622  4.75001  1.01186  3.86138  1.98631  3.33834  4.26974  4.55211  4.20396  4.05161  3.62686  3.37242  1.84819  5.31390  4.05698    633 - -
          2.68618  4.42225  2.77519  2.73123  3.46354  2.40513  3.72494  3.29354  2.67741  2.69355  4.24690  2.90347  2.73739  3.18146  2.89801  2.37887  2.77519  2.98518  4.58477  3.61503
          0.02968  3.92789  4.65023  0.61958  0.77255  0.48576  0.95510
    572   2.77299  3.81001  4.14121  3.63537  3.26852  3.74441  4.32647  2.32574  3.43437  1.92852  1.53768  3.85774  4.21369  3.75474  3.64935  3.13373  3.08268  2.25429  5.03940  3.82419    634 - -
          2.68618  4.42225  2.77519  2.73123  3.46354  2.40513  3.72494  3.29354  2.67741  2.69355  4.24690  2.90347  2.73739  3.18146  2.89801  2.37887  2.77519  2.98518  4.58477  3.61503
          0.02968  3.92789  4.65023  0.61958  0.77255  0.48576  0.95510
    573   3.01299  4.55310  4.10893  3.70660  3.23233  3.87542  4.42893  2.41347  3.47164  1.81872  1.27568  3.97725  4.33638  3.84991  3.67045  3.36787  3.31941  2.42600  5.08051  3.84713    635 - -
          2.68618  4.42225  2.77519  2.73123  3.46354  2.40513  3.72494  3.29354  2.67741  2.69355  4.24690  2.90347  2.73739  3.18146  2.89801  2.37887  2.77519  2.98518  4.58477  3.61503
          0.02968  3.92789  4.65023  0.61958  0.77255  0.48576  0.95510
    574   3.03941  4.38395  4.66308  4.16785  3.50092  4.33500  4.89830  1.33102  4.04871  2.01304  3.31913  4.40172  4.66647  4.32341  4.25850  3.71922  3.30925  1.25850  5.45126  4.24318    636 - -
          2.68618  4.42225  2.77519  2.73123  3.46354  2.40513  3.72494  3.29354  2.67741  2.69355  4.24690  2.90347  2.73739  3.18146  2.89801  2.37887  2.77519  2.98518  4.58477  3.61503
          0.02968  3.92789  4.65023  0.61958  0.77255  0.48576  0.95510
    575   2.79468  5.19985  1.35304  2.13689  4.63320  2.79961  3.75586  4.14422  2.76192  3.68201  4.52587  2.53417  3.79175  2.92942  3.32910  2.62555  3.11179  3.70885  5.85192  4.38427    637 - -
          2.68618  4.42225  2.77519  2.73123  3.46354  2.40513  3.72494  3.29354  2.67741  2.69355  4.24690  2.90347  2.73739  3.18146  2.89801  2.37887  2.77519  2.98518  4.58477  3.61503
          0.02968  3.92789  4.65023  0.61958  0.77255  0.48576  0.95510
    576   2.89546  5.46757  1.44734  1.72824  4.74221  3.19707  3.71606  4.26013  2.71198  3.75513  4.59754  2.55655  3.80733  2.76415  3.29669  2.78206  3.17773  3.83565  5.91750  4.41475    638 - -
          2.68618  4.42225  2.77519  2.73123  3.46354  2.40513  3.72494  3.29354  2.67741  2.69355  4.24690  2.90347  2.73739  3.18146  2.89801  2.37887  2.77519  2.98518  4.58477  3.61503
          0.02968  3.92789  4.65023  0.61958  0.77255  0.48576  0.95510
    577   2.85700  5.13697  2.82497  2.28164  4.50008  3.44631  3.59987  3.90429  1.47227  3.39225  4.22710  2.83403  3.88738  2.46777  2.40886  2.82659  3.06840  3.55198  5.50207  4.21652    639 - -
          2.68618  4.42225  2.77519  2.73123  3.46354  2.40513  3.72494  3.29354  2.67741  2.69355  4.24690  2.90347  2.73739  3.18146  2.89801  2.37887  2.77519  2.98518  4.58477  3.61503
          0.02968  3.92789  4.65023  0.61958  0.77255  0.48576  0.95510
    578   3.19376  4.57722  4.60074  4.03892  3.05426  4.38653  4.66899  2.07302  3.87389  1.08472  2.10983  4.33650  4.60608  4.06524  4.04635  3.72128  3.41893  2.23586  5.09330  3.98932    640 - -
          2.68618  4.42225  2.77519  2.73123  3.46354  2.40513  3.72494  3.29354  2.67741  2.69355  4.24690  2.90347  2.73739  3.18146  2.89801  2.37887  2.77519  2.98518  4.58477  3.61503
          0.02968  3.92789  4.65023  0.61958  0.77255  0.48576  0.95510
    579   2.89742  5.36898  1.95496  1.24993  4.66430  3.21352  3.74211  4.15486  2.72127  3.69462  4.55731  2.69976  3.82231  2.91283  3.27501  2.80345  3.18410  3.75634  5.84915  4.38957    641 - -
          2.68618  4.42225  2.77519  2.73123  3.46354  2.40513  3.72494  3.29354  2.67741  2.69355  4.24690  2.90347  2.73739  3.18146  2.89801  2.37887  2.77519  2.98518  4.58477  3.61503
          0.02968  3.92789  4.65023  0.61958  0.77255  0.48576  0.95510
    580   2.82542  4.57365  3.43856  3.28551  4.27609  3.25802  4.35850  3.83564  3.34753  3.45653  4.50869  3.58668  0.73077  3.73463  3.58687  2.99462  3.27132  3.47472  5.44756  4.39749    642 - -
          2.68618  4.42225  2.77519  2.73123  3.46354  2.40513  3.72494  3.29354  2.67741  2.69355  4.24690  2.90347  2.73739  3.18146  2.89801  2.37887  2.77519  2.98518  4.58477  3.61503
          0.02968  3.92789  4.65023  0.61958  0.77255  0.48576  0.95510
    581   2.43049  5.22890  1.88319  1.78174  4.52737  3.24435  3.65789  4.00459  2.55743  3.52657  4.33657  2.61224  3.78433  2.72811  3.09376  2.69278  2.93288  3.60205  5.70421  4.26273    643 - -
          2.68618  4.42225  2.77519  2.73123  3.46354  2.40513  3.72494  3.29354  2.67741  2.69355  4.24690  2.90347  2.73739  3.18146  2.89801  2.37887  2.77519  2.98518  4.58477  3.61503
          0.02968  3.92789  4.65023  0.61958  0.77255  0.48576  0.95510
    582   2.45321  4.23936  3.74924  3.26586  3.65202  3.44840  4.17482  2.32080  3.17026  2.49235  3.55426  3.53697  3.99887  3.50274  3.47187  2.81792  1.83668  1.82023  5.22946  4.00545    644 - -
          2.68618  4.42225  2.77519  2.73123  3.46354  2.40513  3.72494  3.29354  2.67741  2.69355  4.24690  2.90347  2.73739  3.18146  2.89801  2.37887  2.77519  2.98518  4.58477  3.61503
          0.02968  3.92789  4.65023  0.61958  0.77255  0.48576  0.95510
    583   1.05953  3.62210  3.80881  3.46559  4.01971  2.98741  4.33159  3.07457  3.36600  3.01754  3.99226  3.47843  3.73458  3.67711  3.60161  2.45343  2.71520  2.71471  5.48520  4.28968    645 - -
          2.68618  4.42225  2.77519  2.73123  3.46354  2.40513  3.72494  3.29354  2.67741  2.69355  4.24690  2.90347  2.73739  3.18146  2.89801  2.37887  2.77519  2.98518  4.58477  3.61503
          0.02968  3.92789  4.65023  0.61958  0.77255  0.48576  0.95510
    584   2.99856  5.10250  3.37922  2.75032  4.53564  3.61426  3.59356  3.89404  1.30211  3.35491  4.22944  3.15842  3.99535  2.73303  1.74458  2.99994  3.17461  3.57871  5.41105  4.23263    646 - -
          2.68618  4.42225  2.77519  2.73123  3.46354  2.40513  3.72494  3.29354  2.67741  2.69355  4.24690  2.90347  2.73739  3.18146  2.89801  2.37887  2.77519  2.98518  4.58477  3.61503
          0.02968  3.92789  4.65023  0.61958  0.77255  0.48576  0.95510
    585   2.31891  5.02723  2.37691  1.94196  4.33435  2.97660  3.62688  3.78810  2.47094  3.33788  4.14053  2.78584  3.77190  2.60481  2.97265  2.37792  2.91696  3.40932  5.53455  4.13930    647 - -
          2.68618  4.42225  2.77519  2.73123  3.46354  2.40513  3.72494  3.29354  2.67741  2.69355  4.24690  2.90347  2.73739  3.18146  2.89801  2.37887  2.77519  2.98518  4.58477  3.61503
          0.02968  3.92789  4.65023  0.61958  0.77255  0.48576  0.95510
    586   3.07230  4.42285  4.64406  4.12236  3.38166  4.35474  4.82690  1.17650  3.98114  1.85778  3.01794  4.37774  4.65221  4.24213  4.18394  3.72081  3.32919  1.62359  5.35295  4.17339    648 - -
          2.68618  4.42225  2.77519  2.73123  3.46354  2.40513  3.72494  3.29354  2.67741  2.69355  4.24690  2.90347  2.73739  3.18146  2.89801  2.37887  2.77519  2.98518  4.58477  3.61503
          0.02968  3.92789  4.65023  0.61958  0.77255  0.48576  0.95510
    587   2.85178  4.37900  4.20195  3.86675  3.59063  3.78114  4.65891  2.04793  3.73537  2.26802  3.54734  4.04769  4.33853  4.09116  3.94254  3.28812  3.21196  0.95786  5.38445  4.11952    649 - -
          2.68618  4.42225  2.77519  2.73123  3.46354  2.40513  3.72494  3.29354  2.67741  2.69355  4.24690  2.90347  2.73739  3.18146  2.89801  2.37887  2.77519  2.98518  4.58477  3.61503
          0.02968  3.92789  4.65023  0.61958  0.77255  0.48576  0.95510
    588   2.39250  4.03247  3.31454  2.75262  3.61435  3.43135  3.75052  2.91548  2.55959  2.65645  3.54245  3.17347  3.85683  3.01162  2.48152  2.69783  2.53740  2.25167  5.01253  3.76368    650 - -
          2.68618  4.42225  2.77519  2.73123  3.46354  2.40513  3.72494  3.29354  2.67741  2.69355  4.24690  2.90347  2.73739  3.18146  2.89801  2.37887  2.77519  2.98518  4.58477  3.61503
          0.02968  3.92789  4.65023  0.61958  0.77255  0.48576  0.95510
    589   2.73436  4.50441  3.41949  3.32588  4.46736  0.64850  4.44285  4.08037  3.51470  3.72758  4.70370  3.58374  3.89733  3.83445  3.74475  2.90785  3.21990  3.59799  5.54797  4.57110    651 - -
          2.68618  4.42225  2.77519  2.73123  3.46354  2.40513  3.72494  3.29354  2.67741  2.69355  4.24690  2.90347  2.73739  3.18146  2.89801  2.37887  2.77519  2.98518  4.58477  3.61503
          0.02968  3.92789  4.65023  0.61958  0.77255  0.48576  0.95510
    590   2.63189  5.05252  2.68770  1.98604  4.35599  3.34908  3.03654  3.80156  2.21672  3.32498  4.12104  2.66951  3.79095  2.32545  2.73173  2.65239  2.83230  3.42522  5.48939  4.12275    652 - -
          2.68618  4.42225  2.77519  2.73123  3.46354  2.40513  3.72494  3.29354  2.67741  2.69355  4.24690  2.90347  2.73739  3.18146  2.89801  2.37887  2.77519  2.98518  4.58477  3.61503
          0.02968  3.92789  4.65023  0.61958  0.77255  0.48576  0.95510
    591   2.92483  4.91230  2.93965  2.69512  4.08822  3.40267  3.85396  3.72735  2.51207  3.22422  4.25040  3.15539  3.95685  1.13871  2.79521  2.97019  3.22171  3.45354  5.35038  4.04775    653 - -
          2.68618  4.42225  2.77519  2.73123  3.46354  2.40513  3.72494  3.29354  2.67741  2.69355  4.24690  2.90347  2.73739  3.18146  2.89801  2.37887  2.77519  2.98518  4.58477  3.61503
          0.02968  3.92789  4.65023  0.61958  0.77255  0.48576  0.95510
    592   3.04923  5.18595  0.84174  2.36997  4.57042  3.25273  3.98005  4.17123  3.07468  3.76968  4.74896  2.92914  3.90944  3.21926  3.59845  3.00531  3.38897  3.80450  5.72826  4.43412    654 - -
          2.68618  4.42225  2.77519  2.73123  3.46354  2.40513  3.72494  3.29354  2.67741  2.69355  4.24690  2.90347  2.73739  3.18146  2.89801  2.37887  2.77519  2.98518  4.58477  3.61503
          0.02968  3.92789  4.65023  0.61958  0.77255  0.48576  0.95510
    593   2.91616  5.08192  3.22964  2.64619  4.49396  3.56217  3.58058  3.86719  1.64123  3.34061  4.18999  2.78069  3.94911  2.71626  1.60268  2.91206  3.10350  3.53604  5.41703  4.20258    655 - -
          2.68618  4.42225  2.77519  2.73123  3.46354  2.40513  3.72494  3.29354  2.67741  2.69355  4.24690  2.90347  2.73739  3.18146  2.89801  2.37887  2.77519  2.98518  4.58477  3.61503
          0.02968  3.92789  4.65023  0.61958  0.77255  0.48576  0.95510
    594   3.21742  4.66323  4.27842  3.91848  3.15693  4.05248  4.55682  2.36396  3.68568  0.80989  3.16250  4.18859  4.47828  4.04076  3.85271  3.62973  3.50913  2.41569  5.05637  3.79250    656 - -
          2.68618  4.42225  2.77519  2.73123  3.46354  2.40513  3.72494  3.29354  2.67741  2.69355  4.24690  2.90347  2.73739  3.18146  2.89801  2.37887  2.77519  2.98518  4.58477  3.61503
          0.02968  3.92789  4.65023  0.61958  0.77255  0.48576  0.95510
    595   2.75519  4.91296  2.38424  2.37065  4.29446  3.19744  3.83945  3.90916  2.77106  3.52893  4.42268  1.28102  3.83069  3.05826  3.21058  2.76681  3.10224  3.51423  5.57860  4.17629    657 - -
          2.68618  4.42225  2.77519  2.73123  3.46354  2.40513  3.72494  3.29354  2.67741  2.69355  4.24690  2.90347  2.73739  3.18146  2.89801  2.37887  2.77519  2.98518  4.58477  3.61503
          0.02968  3.92789  4.65023  0.61958  0.77255  0.48576  0.95510
    596   2.34241  4.26357  3.25470  3.07296  4.13151  2.99243  4.18133  3.66158  3.15045  3.37751  4.29893  3.28894  3.73579  3.49543  3.43484  1.01050  2.82667  3.18456  5.49956  4.21531    658 - -
          2.68618  4.42225  2.77519  2.73123  3.46354  2.40513  3.72494  3.29354  2.67741  2.69355  4.24690  2.90347  2.73739  3.18146  2.89801  2.37887  2.77519  2.98518  4.58477  3.61503
          0.02968  3.92789  4.65023  0.61958  0.77255  0.48576  0.95510
    597   0.93678  4.21985  3.51893  3.31272  4.10761  3.04291  4.32821  3.24143  3.33040  3.12049  4.14621  3.44830  3.78736  3.66648  3.57714  2.56965  2.85084  2.88625  5.52924  4.33563    659 - -
          2.68618  4.42225  2.77519  2.73123  3.46354  2.40513  3.72494  3.29354  2.67741  2.69355  4.24690  2.90347  2.73739  3.18146  2.89801  2.37887  2.77519  2.98518  4.58477  3.61503
          0.02968  3.92789  4.65023  0.61958  0.77255  0.48576  0.95510
    598   3.32897  4.71448  4.31466  4.03966  0.92525  4.00582  3.90204  2.84581  3.94529  2.20309  3.56777  4.08167  4.46315  4.09800  4.05133  3.59608  3.63013  2.84057  4.13466  2.49472    660 - -
          2.68618  4.42225  2.77519  2.73123  3.46354  2.40513  3.72494  3.29354  2.67741  2.69355  4.24690  2.90347  2.73739  3.18146  2.89801  2.37887  2.77519  2.98518  4.58477  3.61503
          0.02968  3.92789  4.65023  0.61958  0.77255  0.48576  0.95510
    599   3.09887  4.78202  3.56320  3.16033  2.32423  3.82625  2.03519  3.39523  2.99830  2.85919  3.93187  3.45135  4.22261  3.36432  3.27530  3.17221  3.33239  3.19898  3.95376  1.56652    661 - -
          2.68618  4.42225  2.77519  2.73123  3.46354  2.40513  3.72494  3.29354  2.67741  2.69355  4.24690  2.90347  2.73739  3.18146  2.89801  2.37887  2.77519  2.98518  4.58477  3.61503
          0.02968  3.92789  4.65023  0.61958  0.77255  0.48576  0.95510
    600   3.21742  4.66323  4.27842  3.91848  3.15693  4.05248  4.55682  2.36396  3.68568  0.80989  3.16250  4.18859  4.47828  4.04076  3.85271  3.62973  3.50913  2.41569  5.05637  3.79250    662 - -
          2.68618  4.42225  2.77519  2.73123  3.46354  2.40513  3.72494  3.29354  2.67741  2.69355  4.24690  2.90347  2.73739  3.18146  2.89801  2.37887  2.77519  2.98518  4.58477  3.61503
          0.02968  3.92789  4.65023  0.61958  0.77255  0.48576  0.95510
    601   2.73436  4.50441  3.41949  3.32588  4.46736  0.64850  4.44285  4.08037  3.51470  3.72758  4.70370  3.58374  3.89733  3.83445  3.74475  2.90785  3.21990  3.59799  5.54797  4.57110    663 - -
          2.68618  4.42225  2.77519  2.73123  3.46354  2.40513  3.72494  3.29354  2.67741  2.69355  4.24690  2.90347  2.73739  3.18146  2.89801  2.37887  2.77519  2.98518  4.58477  3.61503
          0.02968  3.92789  4.65023  0.61958  0.77255  0.48576  0.95510
    602   3.32730  4.79385  3.92005  3.65979  2.29561  3.89469  3.64475  3.32879  3.51572  2.76845  3.99807  3.79179  4.36723  3.80846  3.68809  3.45851  3.61424  3.20196  3.94151  0.87841    664 - -
          2.68618  4.42225  2.77519  2.73123  3.46354  2.40513  3.72494  3.29354  2.67741  2.69355  4.24690  2.90347  2.73739  3.18146  2.89801  2.37887  2.77519  2.98518  4.58477  3.61503
          0.02968  3.92789  4.65023  0.61958  0.77255  0.48576  0.95510
    603   2.76946  4.76791  2.73922  2.63025  4.14012  3.22119  3.96589  3.86237  2.87418  3.50295  4.45783  1.06360  3.87575  3.23870  3.23076  2.83451  3.15312  3.47899  5.43968  4.08444    665 - -
          2.68618  4.42225  2.77519  2.73123  3.46354  2.40513  3.72494  3.29354  2.67741  2.69355  4.24690  2.90347  2.73739  3.18146  2.89801  2.37887  2.77519  2.98518  4.58477  3.61503
          0.02968  3.92789  4.65023  0.61958  0.77255  0.48576  0.95510
    604   3.01299  4.55310  4.10893  3.70660  3.23233  3.87542  4.42893  2.41347  3.47164  1.81872  1.27568  3.97725  4.33638  3.84991  3.67045  3.36787  3.31941  2.42600  5.08051  3.84713    666 - -
          2.68618  4.42225  2.77519  2.73123  3.46354  2.40513  3.72494  3.29354  2.67741  2.69355  4.24690  2.90347  2.73739  3.18146  2.89801  2.37887  2.77519  2.98518  4.58477  3.61503
          0.02968  3.92789  4.65023  0.61958  0.77255  0.48576  0.95510
    605   3.04814  4.40592  4.63613  4.15118  3.46069  4.31200  4.87840  1.16674  4.01699  1.96161  3.28792  4.38581  4.65365  4.29820  4.22336  3.70364  3.32228  1.49160  5.42449  4.21410    667 - -
          2.68618  4.42225  2.77519  2.73123  3.46354  2.40513  3.72494  3.29354  2.67741  2.69355  4.24690  2.90347  2.73739  3.18146  2.89801  2.37887  2.77519  2.98518  4.58477  3.61503
          0.02968  3.92789  4.65023  0.61958  0.77255  0.48576  0.95510
    606   3.21742  4.66323  4.27842  3.91848  3.15693  4.05248  4.55682  2.36396  3.68568  0.80989  3.16250  4.18859  4.47828  4.04076  3.85271  3.62973  3.50913  2.41569  5.05637  3.79250    668 - -
          2.68618  4.42225  2.77519  2.73123  3.46354  2.40513  3.72494  3.29354  2.67741  2.69355  4.24690  2.90347  2.73739  3.18146  2.89801  2.37887  2.77519  2.98518  4.58477  3.61503
          0.02968  3.92789  4.65023  0.61958  0.77255  0.48576  0.95510
    607   2.76946  4.76791  2.73922  2.63025  4.14012  3.22119  3.96589  3.86237  2.87418  3.50295  4.45783  1.06360  3.87575  3.23870  3.23076  2.83451  3.15312  3.47899  5.43968  4.08444    669 - -
          2.68618  4.42225  2.77519  2.73123  3.46354  2.40513  3.72494  3.29354  2.67741  2.69355  4.24690  2.90347  2.73739  3.18146  2.89801  2.37887  2.77519  2.98518  4.58477  3.61503
          0.02968  3.92789  4.65023  0.61958  0.77255  0.48576  0.95510
    608   3.21742  4.66323  4.27842  3.91848  3.15693  4.05248  4.55682  2.36396  3.68568  0.80989  3.16250  4.18859  4.47828  4.04076  3.85271  3.62973  3.50913  2.41569  5.05637  3.79250    670 - -
          2.68618  4.42225  2.77519  2.73123  3.46354  2.40513  3.72494  3.29354  2.67741  2.69355  4.24690  2.90347  2.73739  3.18146  2.89801  2.37887  2.77519  2.98518  4.58477  3.61503
          0.02968  3.92789  4.65023  0.61958  0.77255  0.48576  0.95510
    609   2.83152  4.41907  3.86271  3.29571  3.19134  3.86131  4.10220  2.39564  3.11865  1.41014  2.56480  3.66144  4.19232  2.93908  3.39170  3.14533  3.05935  2.43187  4.93617  3.75017    671 - -
          2.68618  4.42225  2.77519  2.73123  3.46354  2.40513  3.72494  3.29354  2.67741  2.69355  4.24690  2.90347  2.73739  3.18146  2.89801  2.37887  2.77519  2.98518  4.58477  3.61503
          0.02968  3.92789  4.65023  0.61958  0.77255  0.48576  0.95510
    610   3.06800  4.90341  3.56431  3.06375  4.27203  3.54547  3.86455  3.81750  2.25993  3.32336  4.32202  3.41930  4.04529  3.08206  0.89702  3.14945  3.33014  3.53904  5.33257  4.18727    672 - -
          2.68618  4.42225  2.77519  2.73123  3.46354  2.40513  3.72494  3.29354  2.67741  2.69355  4.24690  2.90347  2.73739  3.18146  2.89801  2.37887  2.77519  2.98518  4.58477  3.61503
          0.02968  3.92789  4.65023  0.61958  0.77255  0.48576  0.95510
    611   3.04520  4.39070  4.66445  4.17097  3.48843  4.33655  4.89898  1.25219  4.04861  1.99405  3.30713  4.40486  4.66775  4.32281  4.25645  3.72239  3.31539  1.34820  5.44548  4.23899    673 - -
          2.68618  4.42225  2.77519  2.73123  3.46354  2.40513  3.72494  3.29354  2.67741  2.69355  4.24690  2.90347  2.73739  3.18146  2.89801  2.37887  2.77519  2.98518  4.58477  3.61503
          0.02968  3.92789  4.65023  0.61958  0.77255  0.48576  0.95510
    612   3.00001  5.12244  2.51113  0.94913  4.47561  3.30982  3.90135  3.94051  2.78884  3.54870  4.52022  2.96450  3.91701  3.11580  3.20347  2.97674  3.30465  3.61861  5.63675  4.35894    674 - -
          2.68618  4.42225  2.77519  2.73123  3.46354  2.40513  3.72494  3.29354  2.67741  2.69355  4.24690  2.90347  2.73739  3.18146  2.89801  2.37887  2.77519  2.98518  4.58477  3.61503
          0.02968  3.92789  4.65023  0.61958  0.77255  0.48576  0.95510
    613   1.51475  4.13273  3.37920  3.06862  4.19173  2.01804  4.13972  3.52592  3.11667  3.26680  4.10952  3.24878  3.66072  3.40932  3.43740  2.37558  2.26787  3.03537  5.54782  4.33453    675 - -
          2.68618  4.42225  2.77519  2.73123  3.46354  2.40513  3.72494  3.29354  2.67741  2.69355  4.24690  2.90347  2.73739  3.18146  2.89801  2.37887  2.77519  2.98518  4.58477  3.61503
          0.02968  3.92789  4.65023  0.61958  0.77255  0.48576  0.95510
    614   3.04700  4.41634  4.60608  4.13070  3.44181  4.28537  4.85682  1.13394  3.98571  1.94548  3.27963  4.36481  4.63864  4.27579  4.19100  3.68303  3.32524  1.57159  5.40614  4.18831    676 - -
          2.68618  4.42225  2.77519  2.73123  3.46354  2.40513  3.72494  3.29354  2.67741  2.69355  4.24690  2.90347  2.73739  3.18146  2.89801  2.37887  2.77519  2.98518  4.58477  3.61503
          0.02968  3.92789  4.65023  0.61958  0.77255  0.48576  0.95510
    615   2.34241  4.26357  3.25470  3.07296  4.13151  2.99243  4.18133  3.66158  3.15045  3.37751  4.29893  3.28894  3.73579  3.49543  3.43484  1.01050  2.82667  3.18456  5.49956  4.21531    677 - -
          2.68618  4.42225  2.77519  2.73123  3.46354  2.40513  3.72494  3.29354  2.67741  2.69355  4.24690  2.90347  2.73739  3.18146  2.89801  2.37887  2.77519  2.98518  4.58477  3.61503
          0.02968  3.92789  4.65023  0.61958  0.77255  0.48576  0.95510
    616   2.82542  4.57365  3.43856  3.28551  4.27609  3.25802  4.35850  3.83564  3.34753  3.45653  4.50869  3.58668  0.73077  3.73463  3.58687  2.99462  3.27132  3.47472  5.44756  4.39749    678 - -
          2.68618  4.42225  2.77519  2.73123  3.46354  2.40513  3.72494  3.29354  2.67741  2.69355  4.24690  2.90347  2.73739  3.18146  2.89801  2.37887  2.77519  2.98518  4.58477  3.61503
          0.02968  3.92789  4.65023  0.61958  0.77255  0.48576  0.95510
    617   2.86560  5.28077  2.20380  1.26992  4.56114  3.24044  3.71642  4.04284  2.61589  3.58400  4.44588  2.73035  3.82628  2.74338  3.10892  2.79063  3.14254  3.66373  5.75351  4.31889    679 - -
          2.68618  4.42225  2.77519  2.73123  3.46354  2.40513  3.72494  3.29354  2.67741  2.69355  4.24690  2.90347  2.73739  3.18146  2.89801  2.37887  2.77519  2.98518  4.58477  3.61503
          0.02968  3.92789  4.65023  0.61958  0.77255  0.48576  0.95510
    618   3.45393  4.75259  4.45431  4.10044  1.19998  4.25166  3.46928  3.14344  3.95830  2.50141  3.75597  3.96627  4.57308  3.99136  4.03851  3.61335  3.68128  3.07091  3.63707  1.48205    680 - -
          2.68618  4.42225  2.77519  2.73123  3.46354  2.40513  3.72494  3.29354  2.67741  2.69355  4.24690  2.90347  2.73739  3.18146  2.89801  2.37887  2.77519  2.98518  4.58477  3.61503
          0.02968  3.92789  4.65023  0.61958  0.77255  0.48576  0.95510
    619   3.01299  4.55310  4.10893  3.70660  3.23233  3.87542  4.42893  2.41347  3.47164  1.81872  1.27568  3.97725  4.33638  3.84991  3.67045  3.36787  3.31941  2.42600  5.08051  3.84713    681 - -
          2.68618  4.42225  2.77519  2.73123  3.46354  2.40513  3.72494  3.29354  2.67741  2.69355  4.24690  2.90347  2.73739  3.18146  2.89801  2.37887  2.77519  2.98518  4.58477  3.61503
          0.02968  3.92789  4.65023  0.61958  0.77255  0.48576  0.95510
    620   3.21742  4.66323  4.27842  3.91848  3.15693  4.05248  4.55682  2.36396  3.68568  0.80989  3.16250  4.18859  4.47828  4.04076  3.85271  3.62973  3.50913  2.41569  5.05637  3.79250    682 - -
          2.68618  4.42225  2.77519  2.73123  3.46354  2.40513  3.72494  3.29354  2.67741  2.69355  4.24690  2.90347  2.73739  3.18146  2.89801  2.37887  2.77519  2.98518  4.58477  3.61503
          0.02968  3.92789  4.65023  0.61958  0.77255  0.48576  0.95510
    621   3.00001  5.12244  2.51113  0.94913  4.47561  3.30982  3.90135  3.94051  2.78884  3.54870  4.52022  2.96450  3.91701  3.11580  3.20347  2.97674  3.30465  3.61861  5.63675  4.35894    683 - -
          2.68618  4.42225  2.77519  2.73123  3.46354  2.40513  3.72494  3.29354  2.67741  2.69355  4.24690  2.90347  2.73739  3.18146  2.89801  2.37887  2.77519  2.98518  4.58477  3.61503
          0.02968  3.92789  4.65023  0.61958  0.77255  0.48576  0.95510
    622   2.91769  5.01825  3.24865  2.68271  4.32545  3.56689  3.24267  3.77851  1.93013  3.27699  4.14153  2.98805  3.96113  2.74890  1.40225  2.93127  3.10948  3.46565  5.34290  4.10396    684 - -
          2.68618  4.42225  2.77519  2.73123  3.46354  2.40513  3.72494  3.29354  2.67741  2.69355  4.24690  2.90347  2.73739  3.18146  2.89801  2.37887  2.77519  2.98518  4.58477  3.61503
          0.02968  3.92789  4.65023  0.61958  0.77255  0.48576  0.95510
    623   2.64970  0.83467  4.18178  3.93399  3.91252  3.26103  4.56887  3.06551  3.76119  2.97855  4.10162  3.90619  3.97236  4.10501  3.87578  2.92147  3.12110  2.80639  5.31707  4.19984    685 - -
          2.68618  4.42225  2.77519  2.73123  3.46354  2.40513  3.72494  3.29354  2.67741  2.69355  4.24690  2.90347  2.73739  3.18146  2.89801  2.37887  2.77519  2.98518  4.58477  3.61503
          0.02968  3.92789  4.65023  0.61958  0.77255  0.48576  0.95510
    624   3.32897  4.71448  4.31466  4.03966  0.92525  4.00582  3.90204  2.84581  3.94529  2.20309  3.56777  4.08167  4.46315  4.09800  4.05133  3.59608  3.63013  2.84057  4.13466  2.49472    686 - -
          2.68618  4.42225  2.77519  2.73123  3.46354  2.40513  3.72494  3.29354  2.67741  2.69355  4.24690  2.90347  2.73739  3.18146  2.89801  2.37887  2.77519  2.98518  4.58477  3.61503
          0.02968  3.92789  4.65023  0.61958  0.77255  0.48576  0.95510
    625   2.92826  4.53846  3.72797  3.22837  1.87050  3.81224  2.40101  3.07239  2.99927  2.63923  3.65598  3.49623  4.17490  3.39814  3.41400  3.09441  3.15545  2.87915  4.00202  1.98352    687 - -
          2.68618  4.42225  2.77519  2.73123  3.46354  2.40513  3.72494  3.29354  2.67741  2.69355  4.24690  2.90347  2.73739  3.18146  2.89801  2.37887  2.77519  2.98518  4.58477  3.61503
          0.02968  3.92789  4.65023  0.61958  0.77255  0.48576  0.95510
    626   2.92483  4.91230  2.93965  2.69512  4.08822  3.40267  3.85396  3.72735  2.51207  3.22422  4.25040  3.15539  3.95685  1.13871  2.79521  2.97019  3.22171  3.45354  5.35038  4.04775    688 - -
          2.68618  4.42225  2.77519  2.73123  3.46354  2.40513  3.72494  3.29354  2.67741  2.69355  4.24690  2.90347  2.73739  3.18146  2.89801  2.37887  2.77519  2.98518  4.58477  3.61503
          0.02968  3.92789  4.65023  0.61958  0.77255  0.48576  0.95510
    627   3.32897  4.71448  4.31466  4.03966  0.92525  4.00582  3.90204  2.84581  3.94529  2.20309  3.56777  4.08167  4.46315  4.09800  4.05133  3.59608  3.63013  2.84057  4.13466  2.49472    689 - -
          2.68618  4.42225  2.77519  2.73123  3.46354  2.40513  3.72494  3.29354  2.67741  2.69355  4.24690  2.90347  2.73739  3.18146  2.89801  2.37887  2.77519  2.98518  4.58477  3.61503
          0.02968  3.92789  4.65023  0.61958  0.77255  0.48576  0.95510
    628   2.92483  4.91230  2.93965  2.69512  4.08822  3.40267  3.85396  3.72735  2.51207  3.22422  4.25040  3.15539  3.95685  1.13871  2.79521  2.97019  3.22171  3.45354  5.35038  4.04775    690 - -
          2.68618  4.42225  2.77519  2.73123  3.46354  2.40513  3.72494  3.29354  2.67741  2.69355  4.24690  2.90347  2.73739  3.18146  2.89801  2.37887  2.77519  2.98518  4.58477  3.61503
          0.02968  3.92789  4.65023  0.61958  0.77255  0.48576  0.95510
    629   2.52348  4.60110  2.71682  2.52599  4.25305  3.12805  3.85755  3.69903  2.71136  3.36729  4.23060  1.51617  3.76833  3.06593  3.09978  2.51846  2.61747  3.28080  5.54868  4.20121    691 - -
          2.68618  4.42225  2.77519  2.73123  3.46354  2.40513  3.72494  3.29354  2.67741  2.69355  4.24690  2.90347  2.73739  3.18146  2.89801  2.37887  2.77519  2.98518  4.58477  3.61503
          0.02968  3.92789  4.65023  0.61958  0.77255  0.48576  0.95510
    630   1.57649  4.17876  3.40193  2.99945  3.98038  2.82061  4.02832  3.27462  2.97863  2.90145  3.90511  3.24371  3.71217  3.29951  3.31137  2.37988  2.04792  2.88309  5.36193  4.13495    692 - -
          2.68618  4.42225  2.77519  2.73123  3.46354  2.40513  3.72494  3.29354  2.67741  2.69355  4.24690  2.90347  2.73739  3.18146  2.89801  2.37887  2.77519  2.98518  4.58477  3.61503
          0.02968  3.92789  4.65023  0.61958  0.77255  0.48576  0.95510
    631   1.39020  4.27109  3.15480  2.84225  4.05205  2.91391  3.68026  3.47040  2.89550  3.15228  4.00233  3.15245  3.71459  3.22711  3.24438  2.17529  2.73968  3.04658  5.40551  4.14520    693 - -
          2.68618  4.42225  2.77519  2.73123  3.46354  2.40513  3.72494  3.29354  2.67741  2.69355  4.24690  2.90347  2.73739  3.18146  2.89801  2.37887  2.77519  2.98518  4.58477  3.61503
          0.02968  3.92789  4.65023  0.61958  0.77255  0.48576  0.95510
    632   2.29568  4.29115  3.01863  2.80013  4.28327  2.51201  4.03091  3.75583  2.96610  3.40666  4.23415  2.89116  3.68342  3.26995  3.32743  1.32478  2.75116  3.23070  5.59743  4.32280    694 - -
          2.68618  4.42225  2.77519  2.73123  3.46354  2.40513  3.72494  3.29354  2.67741  2.69355  4.24690  2.90347  2.73739  3.18146  2.89801  2.37887  2.77519  2.98518  4.58477  3.61503
          0.02968  3.92789  4.65023  0.61958  0.77255  0.48576  0.95510
    633   2.68489  4.32293  4.27885  3.83413  3.58414  3.90266  4.64194  1.85443  3.70114  2.20758  3.44864  4.04869  4.38813  4.03263  3.93943  3.30699  3.14715  1.09106  5.40800  4.17004    695 - -
          2.68618  4.42225  2.77519  2.73123  3.46354  2.40513  3.72494  3.29354  2.67741  2.69355  4.24690  2.90347  2.73739  3.18146  2.89801  2.37887  2.77519  2.98518  4.58477  3.61503
          0.02968  3.92789  4.65023  0.61958  0.77255  0.48576  0.95510
    634   2.03181  4.23308  3.22198  2.88797  4.16723  2.99483  4.01588  3.54731  2.93501  3.23686  4.07433  3.16623  1.91725  3.25478  3.28934  2.03331  2.56550  3.08010  5.50014  4.25628    696 - -
          2.68618  4.42225  2.77519  2.73123  3.46354  2.40513  3.72494  3.29354  2.67741  2.69355  4.24690  2.90347  2.73739  3.18146  2.89801  2.37887  2.77519  2.98518  4.58477  3.61503
          0.02968  3.92789  4.65023  0.61958  0.77255  0.48576  0.95510
    635   2.34584  4.85350  2.59108  2.28984  4.18437  2.72184  3.62881  3.61854  2.45195  3.19804  4.00652  2.78841  3.76702  2.47449  2.92791  2.40420  2.69080  3.25840  5.41754  4.05798    697 - -
          2.68618  4.42225  2.77519  2.73123  3.46354  2.40513  3.72494  3.29354  2.67741  2.69355  4.24690  2.90347  2.73739  3.18146  2.89801  2.37887  2.77519  2.98518  4.58477  3.61503
          0.02968  3.92789  4.65023  0.61958  0.77255  0.48576  0.95510
    636   3.23447  4.62077  4.58747  4.05338  2.69990  4.38851  4.56631  2.19823  3.89832  0.92888  2.78045  4.32765  4.61900  4.07513  4.06759  3.73483  3.46430  2.30560  4.93044  3.66289    698 - -
          2.68618  4.42225  2.77519  2.73123  3.46354  2.40513  3.72494  3.29354  2.67741  2.69355  4.24690  2.90347  2.73739  3.18146  2.89801  2.37887  2.77519  2.98518  4.58477  3.61503
          0.02968  3.92789  4.65023  0.61958  0.77255  0.48576  0.95510
    637   3.00001  5.12244  2.51113  0.94913  4.47561  3.30982  3.90135  3.94051  2.78884  3.54870  4.52022  2.96450  3.91701  3.11580  3.20347  2.97674  3.30465  3.61861  5.63675  4.35894    699 - -
          2.68618  4.42225  2.77519  2.73123  3.46354  2.40513  3.72494  3.29354  2.67741  2.69355  4.24690  2.90347  2.73739  3.18146  2.89801  2.37887  2.77519  2.98518  4.58477  3.61503
          0.02968  3.92789  4.65023  0.61958  0.77255  0.48576  0.95510
    638   2.99208  5.12580  3.36176  2.72239  4.55676  3.61953  3.57511  3.90979  1.36867  3.35860  4.22227  3.13771  3.98880  2.62306  1.71300  2.98560  3.16096  3.59018  5.41606  4.23353    700 - -
          2.68618  4.42225  2.77519  2.73123  3.46354  2.40513  3.72494  3.29354  2.67741  2.69355  4.24690  2.90347  2.73739  3.18146  2.89801  2.37887  2.77519  2.98518  4.58477  3.61503
          0.02968  3.92789  4.65023  0.61958  0.77255  0.48576  0.95510
    639   2.82692  5.31763  2.08785  1.40832  4.60577  3.09975  3.68176  4.09057  2.49491  3.60372  4.43051  2.70105  3.80220  2.74608  3.12156  2.74323  3.09444  3.68769  5.77420  4.32209    701 - -
          2.68618  4.42225  2.77519  2.73123  3.46354  2.40513  3.72494  3.29354  2.67741  2.69355  4.24690  2.90347  2.73739  3.18146  2.89801  2.37887  2.77519  2.98518  4.58477  3.61503
          0.02968  3.92789  4.65023  0.61958  0.77255  0.48576  0.95510
    640   3.21742  4.66323  4.27842  3.91848  3.15693  4.05248  4.55682  2.36396  3.68568  0.80989  3.16250  4.18859  4.47828  4.04076  3.85271  3.62973  3.50913  2.41569  5.05637  3.79250    702 - -
          2.68618  4.42225  2.77519  2.73123  3.46354  2.40513  3.72494  3.29354  2.67741  2.69355  4.24690  2.90347  2.73739  3.18146  2.89801  2.37887  2.77519  2.98518  4.58477  3.61503
          0.02968  3.92789  4.65023  0.61958  0.77255  0.48576  0.95510
    641   2.40768  4.42052  3.22284  2.56688  3.58583  3.46713  3.57011  2.69642  2.50170  2.64166  2.92274  3.11504  3.85062  2.76324  2.91562  2.69965  2.72563  2.61719  4.97769  3.71705    703 - -
          2.68618  4.42225  2.77519  2.73123  3.46354  2.40513  3.72494  3.29354  2.67741  2.69355  4.24690  2.90347  2.73739  3.18146  2.89801  2.37887  2.77519  2.98518  4.58477  3.61503
          0.02968  3.92789  4.65023  0.61958  0.77255  0.48576  0.95510
    642   2.24220  4.91026  2.68990  2.07368  4.20929  3.32770  3.62256  3.63778  2.31412  3.21178  4.02713  2.79089  3.78817  2.60193  2.85459  2.28267  2.89065  3.28781  5.42412  4.07079    704 - -
          2.68618  4.42225  2.77519  2.73123  3.46354  2.40513  3.72494  3.29354  2.67741  2.69355  4.24690  2.90347  2.73739  3.18146  2.89801  2.37887  2.77519  2.98518  4.58477  3.61503
          0.02968  3.92789  4.65023  0.61958  0.77255  0.48576  0.95510
    643   3.19746  4.61277  4.49430  4.00905  3.07993  4.29949  4.63456  2.04396  3.77596  0.93671  2.98246  4.28905  4.59882  4.06515  3.95614  3.69576  3.45294  2.19079  5.08851  3.85994    705 - -
          2.68618  4.42225  2.77519  2.73123  3.46354  2.40513  3.72494  3.29354  2.67741  2.69355  4.24690  2.90347  2.73739  3.18146  2.89801  2.37887  2.77519  2.98518  4.58477  3.61503
          0.02968  3.92789  4.65023  0.61958  0.77255  0.48576  0.95510
    644   2.76745  5.16400  2.38581  1.95677  4.44197  3.30253  3.44269  3.91479  2.42019  3.43679  4.25558  2.78107  3.80864  1.84180  2.86872  2.71699  3.01443  3.53721  5.59673  4.20090    706 - -
          2.68618  4.42225  2.77519  2.73123  3.46354  2.40513  3.72494  3.29354  2.67741  2.69355  4.24690  2.90347  2.73739  3.18146  2.89801  2.37887  2.77519  2.98518  4.58477  3.61503
          0.02968  3.92789  4.65023  0.61958  0.77255  0.48576  0.95510
    645   2.53339  4.91438  2.82631  2.25667  4.19345  3.38213  3.32262  3.61611  2.25743  3.08059  3.99266  2.82063  3.80276  2.07074  2.70312  2.65725  2.76150  3.27424  5.37698  4.04249    707 - -
          2.68618  4.42225  2.77519  2.73123  3.46354  2.40513  3.72494  3.29354  2.67741  2.69355  4.24690  2.90347  2.73739  3.18146  2.89801  2.37887  2.77519  2.98518  4.58477  3.61503
          0.02968  3.92789  4.65023  0.61958  0.77255  0.48576  0.95510
    646   2.70913  5.16400  2.47622  1.49983  4.47319  3.31363  3.65166  3.90969  2.24014  3.44012  4.27565  2.80196  3.82918  2.60908  2.80683  2.75619  3.05200  3.54335  5.60936  4.23584    708 - -
          2.68618  4.42225  2.77519  2.73123  3.46354  2.40513  3.72494  3.29354  2.67741  2.69355  4.24690  2.90347  2.73739  3.18146  2.89801  2.37887  2.77519  2.98518  4.58477  3.61503
          0.02968  3.92789  4.65023  0.61958  0.77255  0.48576  0.95510
    647   3.01416  5.08918  3.42642  2.78426  4.52100  3.62653  3.59917  3.87753  1.60431  3.34278  4.22441  3.18124  4.00717  2.74184  1.37602  3.02193  3.18879  3.56903  5.39966  4.22983    709 - -
          2.68618  4.42225  2.77519  2.73123  3.46354  2.40513  3.72494  3.29354  2.67741  2.69355  4.24690  2.90347  2.73739  3.18146  2.89801  2.37887  2.77519  2.98518  4.58477  3.61503
          0.02968  3.92789  4.65023  0.61958  0.77255  0.48576  0.95510
    648   2.54426  4.95638  1.83867  2.27190  4.23831  3.29557  3.42539  3.69477  2.47671  3.16324  4.08185  2.81521  3.77947  2.71336  2.96313  2.47749  2.90717  3.22025  5.47017  4.08666    710 - -
          2.68618  4.42225  2.77519  2.73123  3.46354  2.40513  3.72494  3.29354  2.67741  2.69355  4.24690  2.90347  2.73739  3.18146  2.89801  2.37887  2.77519  2.98518  4.58477  3.61503
          0.02968  3.92789  4.65023  0.61958  0.77255  0.48576  0.95510
    649   1.90846  4.38421  3.02156  2.66766  4.17787  2.70924  3.87672  3.59832  2.76700  3.23549  4.05507  2.38440  3.70239  3.07814  3.17770  2.06038  2.55746  3.15088  5.47576  4.19276    711 - -
          2.68618  4.42225  2.77519  2.73123  3.46354  2.40513  3.72494  3.29354  2.67741  2.69355  4.24690  2.90347  2.73739  3.18146  2.89801  2.37887  2.77519  2.98518  4.58477  3.61503
          0.02968  3.92789  4.65023  0.61958  0.77255  0.48576  0.95510
    650   2.65402  4.27469  4.06103  3.49181  3.09138  3.89016  4.20166  2.12713  3.39069  1.72024  2.17579  3.79390  4.22599  3.63914  3.63360  3.18172  2.76279  2.15012  4.91906  3.74810    712 - -
          2.68618  4.42225  2.77519  2.73123  3.46354  2.40513  3.72494  3.29354  2.67741  2.69355  4.24690  2.90347  2.73739  3.18146  2.89801  2.37887  2.77519  2.98518  4.58477  3.61503
          0.02968  3.92789  4.65023  0.61958  0.77255  0.48576  0.95510
    651   2.49428  4.30362  3.35226  2.73990  3.46221  3.49323  3.75523  2.47568  2.73730  2.47915  3.32298  3.06020  3.88189  2.96205  3.10196  2.51800  2.59773  2.32428  4.89515  3.65306    713 - -
          2.68618  4.42225  2.77519  2.73123  3.46354  2.40513  3.72494  3.29354  2.67741  2.69355  4.24690  2.90347  2.73739  3.18146  2.89801  2.37887  2.77519  2.98518  4.58477  3.61503
          0.02968  3.92789  4.65023  0.61958  0.77255  0.48576  0.95510
    652   3.08806  4.46987  4.51477  4.06895  3.34680  4.25934  4.76068  1.09468  3.87599  1.84296  3.24834  4.31632  4.61781  4.20339  4.07235  3.68236  3.36481  1.79094  5.29561  4.03368    714 - -
          2.68618  4.42225  2.77519  2.73123  3.46354  2.40513  3.72494  3.29354  2.67741  2.69355  4.24690  2.90347  2.73739  3.18146  2.89801  2.37887  2.77519  2.98518  4.58477  3.61503
          0.02968  3.92789  4.65023  0.61958  0.77255  0.48576  0.95510
    653   2.29686  4.57150  2.94541  2.35033  3.98313  3.27758  3.71901  3.24185  2.55769  3.01658  3.85989  2.99146  2.35705  2.90887  2.97793  2.44357  2.73608  3.02771  5.29224  3.99173    715 - -
          2.68618  4.42225  2.77519  2.73123  3.46354  2.40513  3.72494  3.29354  2.67741  2.69355  4.24690  2.90347  2.73739  3.18146  2.89801  2.37887  2.77519  2.98518  4.58477  3.61503
          0.02968  3.92789  4.65023  0.61958  0.77255  0.48576  0.95510
    654   3.04923  5.18595  0.84174  2.36997  4.57042  3.25273  3.98005  4.17123  3.07468  3.76968  4.74896  2.92914  3.90944  3.21926  3.59845  3.00531  3.38897  3.80450  5.72826  4.43412    716 - -
          2.68618  4.42225  2.77519  2.73123  3.46354  2.40513  3.72494  3.29354  2.67741  2.69355  4.24690  2.90347  2.73739  3.18146  2.89801  2.37887  2.77519  2.98518  4.58477  3.61503
          0.02968  3.92789  4.65023  0.61958  0.77255  0.48576  0.95510
    655   3.00001  5.12244  2.51113  0.94913  4.47561  3.30982  3.90135  3.94051  2.78884  3.54870  4.52022  2.96450  3.91701  3.11580  3.20347  2.97674  3.30465  3.61861  5.63675  4.35894    717 - -
          2.68618  4.42225  2.77519  2.73123  3.46354  2.40513  3.72494  3.29354  2.67741  2.69355  4.24690  2.90347  2.73739  3.18146  2.89801  2.37887  2.77519  2.98518  4.58477  3.61503
          0.02968  3.92789  4.65023  0.61958  0.77255  0.48576  0.95510
    656   1.76992  4.26094  3.12912  2.82173  4.21722  2.61039  3.99879  3.64117  2.93066  3.29715  4.11869  2.82170  3.67591  3.22830  3.30636  1.69027  2.71039  3.14700  5.53473  4.27945    718 - -
          2.68618  4.42225  2.77519  2.73123  3.46354  2.40513  3.72494  3.29354  2.67741  2.69355  4.24690  2.90347  2.73739  3.18146  2.89801  2.37887  2.77519  2.98518  4.58477  3.61503
          0.02968  3.92789  4.65023  0.61958  0.77255  0.48576  0.95510
    657   2.26006  4.26587  3.41105  2.96700  3.77799  3.24942  3.97120  2.63816  2.89276  2.77739  3.71395  3.15319  3.83119  3.25222  3.22277  2.62289  1.66786  2.59344  5.21933  3.97440    719 - -
          2.68618  4.42225  2.77519  2.73123  3.46354  2.40513  3.72494  3.29354  2.67741  2.69355  4.24690  2.90347  2.73739  3.18146  2.89801  2.37887  2.77519  2.98518  4.58477  3.61503
          0.02968  3.92789  4.65023  0.61958  0.77255  0.48576  0.95510
    658   3.03000  4.38036  4.64310  4.14871  3.50769  4.31720  4.88450  1.42127  4.02936  2.02776  3.32901  4.38367  4.65515  4.30832  4.24251  3.70122  3.30141  1.18365  5.45010  4.23801    720 - -
          2.68618  4.42225  2.77519  2.73123  3.46354  2.40513  3.72494  3.29354  2.67741  2.69355  4.24690  2.90347  2.73739  3.18146  2.89801  2.37887  2.77519  2.98518  4.58477  3.61503
          0.02968  3.92789  4.65023  0.61958  0.77255  0.48576  0.95510
    659   2.97920  5.11085  3.30576  2.70464  4.52906  3.60084  3.58362  3.89188  1.27633  3.35042  4.21699  3.12586  3.98195  2.63767  1.90032  2.97494  3.15531  3.57297  5.41618  4.22429    721 - -
          2.68618  4.42225  2.77519  2.73123  3.46354  2.40513  3.72494  3.29354  2.67741  2.69355  4.24690  2.90347  2.73739  3.18146  2.89801  2.37887  2.77519  2.98518  4.58477  3.61503
          0.02968  3.92789  4.65023  0.61958  0.77255  0.48576  0.95510
    660   2.66855  5.34662  1.58906  1.69153  4.65435  3.20661  3.70580  4.13855  2.67561  3.66333  4.49760  2.67952  3.79897  2.86488  3.24405  2.65254  3.12006  3.72578  5.84058  4.36399    722 - -
          2.68618  4.42225  2.77519  2.73123  3.46354  2.40513  3.72494  3.29354  2.67741  2.69355  4.24690  2.90347  2.73739  3.18146  2.89801  2.37887  2.77519  2.98518  4.58477  3.61503
          0.02968  3.92789  4.65023  0.61958  0.77255  0.48576  0.95510
    661   3.32730  4.79385  3.92005  3.65979  2.29561  3.89469  3.64475  3.32879  3.51572  2.76845  3.99807  3.79179  4.36723  3.80846  3.68809  3.45851  3.61424  3.20196  3.94151  0.87841    723 - -
          2.68618  4.42225  2.77519  2.73123  3.46354  2.40513  3.72494  3.29354  2.67741  2.69355  4.24690  2.90347  2.73739  3.18146  2.89801  2.37887  2.77519  2.98518  4.58477  3.61503
          0.02968  3.92789  4.65023  0.61958  0.77255  0.48576  0.95510
    662   2.84223  4.56512  3.50191  3.01075  2.68592  3.68228  3.19544  3.12121  2.78247  2.70718  3.68979  3.35391  4.07340  3.20466  2.86697  2.98582  3.07419  2.79869  4.26914  1.61486    724 - -
          2.68618  4.42225  2.77519  2.73123  3.46354  2.40513  3.72494  3.29354  2.67741  2.69355  4.24690  2.90347  2.73739  3.18146  2.89801  2.37887  2.77519  2.98518  4.58477  3.61503
          0.02968  3.92789  4.65023  0.61958  0.77255  0.48576  0.95510
    663   2.65311  5.09482  2.32832  2.08638  4.39412  2.97822  3.44498  3.86204  2.30247  3.37954  4.16064  2.51757  3.76168  2.51158  2.89316  2.56465  2.69592  3.46315  5.54802  4.14044    725 - -
          2.68618  4.42225  2.77519  2.73123  3.46354  2.40513  3.72494  3.29354  2.67741  2.69355  4.24690  2.90347  2.73739  3.18146  2.89801  2.37887  2.77519  2.98518  4.58477  3.61503
          0.02968  3.92789  4.65023  0.61958  0.77255  0.48576  0.95510
    664   3.13765  4.48618  4.67046  4.12816  3.21850  4.40512  4.78375  1.66132  3.99351  1.21283  3.02845  4.39890  4.65349  4.19797  4.17497  3.75579  3.37784  1.75144  5.23282  4.09694    726 - -
          2.68618  4.42225  2.77519  2.73123  3.46354  2.40513  3.72494  3.29354  2.67741  2.69355  4.24690  2.90347  2.73739  3.18146  2.89801  2.37887  2.77519  2.98518  4.58477  3.61503
          0.02968  3.92789  4.65023  0.61958  0.77255  0.48576  0.95510
    665   3.06800  4.90341  3.56431  3.06375  4.27203  3.54547  3.86455  3.81750  2.25993  3.32336  4.32202  3.41930  4.04529  3.08206  0.89702  3.14945  3.33014  3.53904  5.33257  4.18727    727 - -
          2.68618  4.42225  2.77519  2.73123  3.46354  2.40513  3.72494  3.29354  2.67741  2.69355  4.24690  2.90347  2.73739  3.18146  2.89801  2.37887  2.77519  2.98518  4.58477  3.61503
          0.02968  3.92789  4.65023  0.61958  0.77255  0.48576  0.95510
    666   2.78661  5.06574  2.77692  2.34171  4.40327  3.40747  3.60636  3.81730  1.96952  3.33586  4.16381  2.76149  3.85523  1.85496  2.52840  2.76645  2.91647  3.46540  5.47953  4.16957    728 - -
          2.68618  4.42225  2.77519  2.73123  3.46354  2.40513  3.72494  3.29354  2.67741  2.69355  4.24690  2.90347  2.73739  3.18146  2.89801  2.37887  2.77519  2.98518  4.58477  3.61503
          0.02968  3.92789  4.65023  0.61958  0.77255  0.48576  0.95510
    667   2.81696  4.83488  3.03738  2.66493  3.83624  3.46502  3.74252  3.38465  2.38006  2.66810  3.94110  3.11983  3.94609  1.51756  2.67290  2.87798  3.07868  3.16562  5.21389  3.85264    729 - -
          2.68618  4.42225  2.77519  2.73123  3.46354  2.40513  3.72494  3.29354  2.67741  2.69355  4.24690  2.90347  2.73739  3.18146  2.89801  2.37887  2.77519  2.98518  4.58477  3.61503
          0.02968  3.92789  4.65023  0.61958  0.77255  0.48576  0.95510
    668   3.20387  4.57769  4.61060  4.09417  3.11440  4.39151  4.72260  1.81019  3.90110  1.01663  2.96754  4.37497  4.64760  4.14105  4.07599  3.76462  3.44669  2.07985  5.14700  3.96914    730 - -
          2.68618  4.42225  2.77519  2.73123  3.46354  2.40513  3.72494  3.29354  2.67741  2.69355  4.24690  2.90347  2.73739  3.18146  2.89801  2.37887  2.77519  2.98518  4.58477  3.61503
          0.02968  3.92789  4.65023  0.61958  0.77255  0.48576  0.95510
    669   2.77011  5.27608  1.92191  1.72290  4.57183  3.24626  3.65008  4.06076  2.46911  3.56361  4.36763  2.49499  3.78410  2.79152  2.98142  2.52056  3.02991  3.64737  5.72725  4.27799    731 - -
          2.68618  4.42225  2.77519  2.73123  3.46354  2.40513  3.72494  3.29354  2.67741  2.69355  4.24690  2.90347  2.73739  3.18146  2.89801  2.37887  2.77519  2.98518  4.58477  3.61503
          0.02968  3.92789  4.65023  0.61958  0.77255  0.48576  0.95510
    670   2.34601  4.88948  2.59135  2.15391  4.16784  3.17230  3.58881  3.60312  2.34966  3.17370  3.97273  2.84908  3.76437  2.55159  2.86355  2.48085  2.65772  3.09963  5.38597  4.02231    732 - -
          2.68618  4.42225  2.77519  2.73123  3.46354  2.40513  3.72494  3.29354  2.67741  2.69355  4.24690  2.90347  2.73739  3.18146  2.89801  2.37887  2.77519  2.98518  4.58477  3.61503
          0.02968  3.92789  4.65023  0.61958  0.77255  0.48576  0.95510
    671   3.30891  4.71796  4.18068  3.76586  1.85824  4.11599  3.23088  3.22989  3.62520  2.54128  3.81883  3.79233  4.45232  3.77360  3.79581  3.44346  3.53376  3.09667  3.67494  1.12073    733 - -
          2.68618  4.42225  2.77519  2.73123  3.46354  2.40513  3.72494  3.29354  2.67741  2.69355  4.24690  2.90347  2.73739  3.18146  2.89801  2.37887  2.77519  2.98518  4.58477  3.61503
          0.02968  3.92789  4.65023  0.61958  0.77255  0.48576  0.95510
    672   2.42922  4.70324  2.92128  2.44830  4.02658  2.94174  3.64187  3.43532  2.36445  3.04594  3.87295  2.77223  3.78711  2.69580  2.70491  2.56762  2.24106  3.10675  5.29083  3.97645    734 - -
          2.68618  4.42225  2.77519  2.73123  3.46354  2.40513  3.72494  3.29354  2.67741  2.69355  4.24690  2.90347  2.73739  3.18146  2.89801  2.37887  2.77519  2.98518  4.58477  3.61503
          0.02968  3.92789  4.65023  0.61958  0.77255  0.48576  0.95510
    673   2.65914  5.00790  2.58340  2.18066  4.30946  3.35703  3.58144  3.74782  1.77317  3.28247  3.87372  2.84835  3.78806  2.63154  2.72338  2.54754  2.89104  3.37800  5.45536  4.09550    735 - -
          2.68618  4.42225  2.77519  2.73123  3.46354  2.40513  3.72494  3.29354  2.67741  2.69355  4.24690  2.90347  2.73739  3.18146  2.89801  2.37887  2.77519  2.98518  4.58477  3.61503
          0.02968  3.92789  4.65023  0.61958  0.77255  0.48576  0.95510
    674   2.91181  5.30331  1.14118  2.15374  4.56708  3.19879  3.79223  4.14228  2.81963  3.68811  4.59554  2.72667  3.83563  2.79024  3.37509  2.83124  3.22288  3.75330  5.81409  4.34825    736 - -
          2.68618  4.42225  2.77519  2.73123  3.46354  2.40513  3.72494  3.29354  2.67741  2.69355  4.24690  2.90347  2.73739  3.18146  2.89801  2.37887  2.77519  2.98518  4.58477  3.61503
          0.02968  3.92789  4.65023  0.61958  0.77255  0.48576  0.95510
    675   3.00841  4.49901  4.29384  3.77553  3.16187  4.07805  4.48390  2.13310  3.57152  1.65688  1.56246  4.06238  4.43117  3.87514  3.78562  3.43635  3.27458  2.14930  5.09212  3.90498    737 - -
          2.68618  4.42225  2.77519  2.73123  3.46354  2.40513  3.72494  3.29354  2.67741  2.69355  4.24690  2.90347  2.73739  3.18146  2.89801  2.37887  2.77519  2.98518  4.58477  3.61503
          0.02968  3.92789  4.65023  0.61958  0.77255  0.48576  0.95510
    676   2.63114  4.65889  3.14425  2.50692  3.88608  3.46486  3.63075  3.08925  2.28957  2.89148  3.74818  3.04400  3.85022  2.65303  2.11815  2.71034  2.78667  2.57939  5.16441  3.89122    738 - -
          2.68618  4.42225  2.77519  2.73123  3.46354  2.40513  3.72494  3.29354  2.67741  2.69355  4.24690  2.90347  2.73739  3.18146  2.89801  2.37887  2.77519  2.98518  4.58477  3.61503
          0.02968  3.92789  4.65023  0.61958  0.77255  0.48576  0.95510
    677   2.27047  4.61383  2.91219  2.39366  3.60777  3.40730  3.42648  3.21527  2.46816  2.74593  3.58977  2.86712  3.79836  2.81109  2.91100  2.43946  2.70997  2.92709  5.14262  3.69784    739 - -
          2.68618  4.42225  2.77519  2.73123  3.46354  2.40513  3.72494  3.29354  2.67741  2.69355  4.24690  2.90347  2.73739  3.18146  2.89801  2.37887  2.77519  2.98518  4.58477  3.61503
          0.02968  3.92789  4.65023  0.61958  0.77255  0.48576  0.95510
    678   2.90435  4.37109  4.36849  3.93842  3.51789  3.99966  4.70849  1.83611  3.78417  2.12548  3.41412  4.14836  4.46667  4.12240  4.00732  3.42098  3.22328  1.03830  5.39130  4.12266    740 - -
          2.68618  4.42225  2.77519  2.73123  3.46354  2.40513  3.72494  3.29354  2.67741  2.69355  4.24690  2.90347  2.73739  3.18146  2.89801  2.37887  2.77519  2.98518  4.58477  3.61503
          0.02968  3.92789  4.65023  0.61958  0.77255  0.48576  0.95510
    679   3.06974  4.42389  4.62564  4.08757  3.31101  4.34223  4.76444  1.25631  3.95371  1.77883  2.68919  4.34741  4.62167  4.18762  4.14749  3.69371  3.31704  1.71435  5.27471  4.12111    741 - -
          2.68618  4.42225  2.77519  2.73123  3.46354  2.40513  3.72494  3.29354  2.67741  2.69355  4.24690  2.90347  2.73739  3.18146  2.89801  2.37887  2.77519  2.98518  4.58477  3.61503
          0.02968  3.92789  4.65023  0.61958  0.77255  0.48576  0.95510
    680   2.58689  4.71356  2.99456  2.45989  3.94709  3.40212  3.48301  3.18254  2.37308  2.97573  3.67000  2.75206  3.80355  2.10999  2.78482  2.55364  2.76385  2.98816  5.22191  3.90746    742 - -
          2.68618  4.42225  2.77519  2.73123  3.46354  2.40513  3.72494  3.29354  2.67741  2.69355  4.24690  2.90347  2.73739  3.18146  2.89801  2.37887  2.77519  2.98518  4.58477  3.61503
          0.02968  3.92789  4.65023  0.61958  0.77255  0.48576  0.95510
    681   2.86422  4.82796  3.03514  2.70513  3.29332  3.49250  1.59368  3.52096  2.46462  2.93460  4.02375  3.13845  3.97817  2.92085  2.75213  2.91760  3.12538  3.26239  4.77987  3.23827    743 - -
          2.68618  4.42225  2.77519  2.73123  3.46354  2.40513  3.72494  3.29354  2.67741  2.69355  4.24690  2.90347  2.73739  3.18146  2.89801  2.37887  2.77519  2.98518  4.58477  3.61503
          0.02968  3.92789  4.65023  0.61958  0.77255  0.48576  0.95510
    682   2.82542  4.57365  3.43856  3.28551  4.27609  3.25802  4.35850  3.83564  3.34753  3.45653  4.50869  3.58668  0.73077  3.73463  3.58687  2.99462  3.27132  3.47472  5.44756  4.39749    744 - -
          2.68618  4.42225  2.77519  2.73123  3.46354  2.40513  3.72494  3.29354  2.67741  2.69355  4.24690  2.90347  2.73739  3.18146  2.89801  2.37887  2.77519  2.98518  4.58477  3.61503
          0.02968  3.92789  4.65023  0.61958  0.77255  0.48576  0.95510
    683   2.62117  5.03086  2.38543  2.20001  4.34985  3.27480  3.65324  3.79804  2.50070  3.35666  4.17374  1.89624  3.78662  2.61874  2.98664  2.60314  2.74126  3.42546  5.55714  4.16762    745 - -
          2.68618  4.42225  2.77519  2.73123  3.46354  2.40513  3.72494  3.29354  2.67741  2.69355  4.24690  2.90347  2.73739  3.18146  2.89801  2.37887  2.77519  2.98518  4.58477  3.61503
          0.02968  3.92789  4.65023  0.61958  0.77255  0.48576  0.95510
    684   2.89768  4.59288  3.55638  3.07222  2.25388  3.74903  3.01896  3.15649  3.00999  2.72091  3.71904  2.76945  4.12450  3.29560  3.33350  3.02821  3.12777  2.94651  4.06927  1.67595    746 - -
          2.68618  4.42225  2.77519  2.73123  3.46354  2.40513  3.72494  3.29354  2.67741  2.69355  4.24690  2.90347  2.73739  3.18146  2.89801  2.37887  2.77519  2.98518  4.58477  3.61503
          0.02968  3.92789  4.65023  0.61958  0.77255  0.48576  0.95510
    685   2.21650  1.48018  3.90231  3.56587  3.84784  2.98769  4.30819  3.10045  3.41555  2.97433  3.91231  3.51319  3.73239  3.72619  3.60647  2.10492  2.69911  2.73150  5.31859  4.09331    747 - -
          2.68618  4.42225  2.77519  2.73123  3.46354  2.40513  3.72494  3.29354  2.67741  2.69355  4.24690  2.90347  2.73739  3.18146  2.89801  2.37887  2.77519  2.98518  4.58477  3.61503
          0.02968  3.92789  4.65023  0.61958  0.77255  0.48576  0.95510
    686   3.20132  4.57055  4.64058  4.08722  3.10997  4.42254  4.73577  1.90947  3.92323  1.00224  2.80405  4.38274  4.64705  4.12685  4.10211  3.76693  3.43313  2.05526  5.16001  4.03972    748 - -
          2.68618  4.42225  2.77519  2.73123  3.46354  2.40513  3.72494  3.29354  2.67741  2.69355  4.24690  2.90347  2.73739  3.18146  2.89801  2.37887  2.77519  2.98518  4.58477  3.61503
          0.02968  3.92789  4.65023  0.61958  0.77255  0.48576  0.95510
    687   2.66995  5.10472  2.28041  2.06819  4.40243  3.03792  3.60282  3.86969  2.34105  3.39202  4.17987  2.70384  2.82432  2.53008  2.92847  2.54496  2.91580  3.47396  5.56575  4.15589    749 - -
          2.68618  4.42225  2.77519  2.73123  3.46354  2.40513  3.72494  3.29354  2.67741  2.69355  4.24690  2.90347  2.73739  3.18146  2.89801  2.37887  2.77519  2.98518  4.58477  3.61503
          0.02968  3.92789  4.65023  0.61958  0.77255  0.48576  0.95510
    688   3.37254  4.71892  4.37208  4.01251  1.07419  4.19505  3.57507  2.97429  3.87574  2.31975  3.61253  3.96570  4.53606  3.96495  3.98505  3.57526  3.61258  2.93603  3.76886  1.92468    750 - -
          2.68618  4.42225  2.77519  2.73123  3.46354  2.40513  3.72494  3.29354  2.67741  2.69355  4.24690  2.90347  2.73739  3.18146  2.89801  2.37887  2.77519  2.98518  4.58477  3.61503
          0.02968  3.92789  4.65023  0.61958  0.77255  0.48576  0.95510
    689   3.15669  4.52887  4.62314  4.05239  2.73179  4.35873  4.61083  2.08453  3.93532  1.17726  2.01887  4.32394  4.57321  4.06469  4.08818  3.68118  3.37610  2.27827  5.00250  3.87770    751 - -
          2.68618  4.42225  2.77519  2.73123  3.46354  2.40513  3.72494  3.29354  2.67741  2.69355  4.24690  2.90347  2.73739  3.18146  2.89801  2.37887  2.77519  2.98518  4.58477  3.61503
          0.02968  3.92789  4.65023  0.61958  0.77255  0.48576  0.95510
    690   2.85341  5.03757  2.82210  2.47923  4.25984  3.43447  3.44208  3.78709  2.09842  3.30328  4.17439  2.96966  3.90045  1.58521  2.48241  2.84716  3.08135  3.46183  5.39933  4.07734    752 - -
          2.68618  4.42225  2.77519  2.73123  3.46354  2.40513  3.72494  3.29354  2.67741  2.69355  4.24690  2.90347  2.73739  3.18146  2.89801  2.37887  2.77519  2.98518  4.58477  3.61503
          0.02968  3.92789  4.65023  0.61958  0.77255  0.48576  0.95510
    691   2.47137  4.62134  2.72235  2.31646  4.20454  3.04728  3.80618  3.60453  2.66163  3.24801  4.09949  2.95299  1.81730  3.00505  3.06703  2.54462  2.88963  3.22168  5.48865  4.17537    753 - -
          2.68618  4.42225  2.77519  2.73123  3.46354  2.40513  3.72494  3.29354  2.67741  2.69355  4.24690  2.90347  2.73739  3.18146  2.89801  2.37887  2.77519  2.98518  4.58477  3.61503
          0.02968  3.92789  4.65023  0.61958  0.77255  0.48576  0.95510
    692   2.73436  4.50441  3.41949  3.32588  4.46736  0.64850  4.44285  4.08037  3.51470  3.72758  4.70370  3.58374  3.89733  3.83445  3.74475  2.90785  3.21990  3.59799  5.54797  4.57110    754 - -
          2.68618  4.42225  2.77519  2.73123  3.46354  2.40513  3.72494  3.29354  2.67741  2.69355  4.24690  2.90347  2.73739  3.18146  2.89801  2.37887  2.77519  2.98518  4.58477  3.61503
          0.02968  3.92789  4.65023  0.61958  0.77255  0.48576  0.95510
    693   3.06800  4.90341  3.56431  3.06375  4.27203  3.54547  3.86455  3.81750  2.25993  3.32336  4.32202  3.41930  4.04529  3.08206  0.89702  3.14945  3.33014  3.53904  5.33257  4.18727    755 - -
          2.68618  4.42225  2.77519  2.73123  3.46354  2.40513  3.72494  3.29354  2.67741  2.69355  4.24690  2.90347  2.73739  3.18146  2.89801  2.37887  2.77519  2.98518  4.58477  3.61503
          0.02968  3.92789  4.65023  0.61958  0.77255  0.48576  0.95510
    694   2.79371  4.39593  4.10945  3.55906  3.21612  3.95936  4.31121  2.17960  3.40156  1.22634  2.95873  3.87389  3.99826  3.69889  3.64637  3.27632  3.12947  2.13472  5.03222  3.86009    756 - -
          2.68618  4.42225  2.77519  2.73123  3.46354  2.40513  3.72494  3.29354  2.67741  2.69355  4.24690  2.90347  2.73739  3.18146  2.89801  2.37887  2.77519  2.98518  4.58477  3.61503
          0.02968  3.92789  4.65023  0.61958  0.77255  0.48576  0.95510
    695   3.01732  4.37922  4.60915  4.11797  3.50997  4.28578  4.86099  1.50806  3.99561  2.03909  3.33744  4.35426  4.63556  4.28162  4.21279  3.67110  3.29213  1.13090  5.44369  4.22567    757 - -
          2.68618  4.42225  2.77519  2.73123  3.46354  2.40513  3.72494  3.29354  2.67741  2.69355  4.24690  2.90347  2.73739  3.18146  2.89801  2.37887  2.77519  2.98518  4.58477  3.61503
          0.02968  3.92789  4.65023  0.61958  0.77255  0.48576  0.95510
    696   2.67865  4.94403  2.95455  2.31098  4.23582  3.42615  2.67446  3.66024  2.15732  3.20095  4.01111  2.93008  3.82110  2.37818  2.31222  2.63358  2.89646  3.31506  5.36785  3.82862    758 - -
          2.68618  4.42225  2.77519  2.73123  3.46354  2.40513  3.72494  3.29354  2.67741  2.69355  4.24690  2.90347  2.73739  3.18146  2.89801  2.37887  2.77519  2.98518  4.58477  3.61503
          0.02968  3.92789  4.65023  0.61958  0.77255  0.48576  0.95510
    697   3.04812  4.40684  4.63380  4.14956  3.45904  4.30993  4.87672  1.16333  4.01450  1.95999  3.28703  4.38418  4.65248  4.29636  4.22079  3.70202  3.32258  1.49900  5.42301  4.21214    759 - -
          2.68618  4.42225  2.77519  2.73123  3.46354  2.40513  3.72494  3.29354  2.67741  2.69355  4.24690  2.90347  2.73739  3.18146  2.89801  2.37887  2.77519  2.98518  4.58477  3.61503
          0.02968  3.92789  4.65023  0.61958  0.77255  0.48576  0.95510
    698   2.65281  4.83216  2.98329  2.37035  4.06638  3.42874  3.28909  3.50008  1.80236  3.08108  3.90792  2.95550  3.82425  2.68502  2.63336  2.62882  2.87444  3.10010  5.27844  3.30086    760 - -
          2.68618  4.42225  2.77519  2.73123  3.46354  2.40513  3.72494  3.29354  2.67741  2.69355  4.24690  2.90347  2.73739  3.18146  2.89801  2.37887  2.77519  2.98518  4.58477  3.61503
          0.02968  3.92789  4.65023  0.61958  0.77255  0.48576  0.95510
    699   2.52671  4.74070  2.66408  2.39594  3.81305  3.37479  3.40683  3.39058  2.41964  3.00159  3.82281  2.58464  3.78000  2.76286  2.88037  2.49817  2.51053  3.07382  5.24570  3.36734    761 - -
          2.68618  4.42225  2.77519  2.73123  3.46354  2.40513  3.72494  3.29354  2.67741  2.69355  4.24690  2.90347  2.73739  3.18146  2.89801  2.37887  2.77519  2.98518  4.58477  3.61503
          0.02968  3.92789  4.65023  0.61958  0.77255  0.48576  0.95510
    700   2.60506  4.74924  2.83870  2.44277  4.11733  2.91473  3.66633  3.53058  2.28628  3.13150  3.96528  2.93813  2.28829  2.60342  2.81736  2.64867  2.87428  3.10584  5.35972  4.04447    762 - -
          2.68618  4.42225  2.77519  2.73123  3.46354  2.40513  3.72494  3.29354  2.67741  2.69355  4.24690  2.90347  2.73739  3.18146  2.89801  2.37887  2.77519  2.98518  4.58477  3.61503
          0.19272  3.92789  1.86047  0.61958  0.77255  0.48576  0.95510
    701   2.63764  4.91641  2.41104  2.20122  4.24102  3.00753  3.59817  3.67050  1.98239  3.23982  4.06258  2.78614  3.74973  2.75183  2.82863  2.46687  2.82206  3.31289  5.44371  4.08393    763 - -
          2.68614  4.42237  2.77514  2.73113  3.46366  2.40509  3.72494  3.29357  2.67745  2.69359  4.24702  2.90335  2.73752  3.18150  2.89813  2.37888  2.77499  2.98515  4.58489  3.61515
          0.23894  1.60274  4.49236  1.41238  0.27914  0.41134  1.08697
    702   2.67754  4.93283  2.06021  2.20643  4.42353  1.80228  3.75876  3.86531  2.70489  3.45991  4.30020  2.79295  3.78045  2.93589  3.21411  2.67383  2.83860  3.46299  5.67138  4.27730    773 - -
          2.68618  4.42225  2.77519  2.73123  3.46354  2.40513  3.72494  3.29354  2.67741  2.69355  4.24690  2.90347  2.73739  3.18146  2.89801  2.37887  2.77519  2.98518  4.58477  3.61503
          0.02968  3.92789  4.65023  0.61958  0.77255  0.48576  0.95510
    703   2.52279  4.57073  3.06593  2.41119  3.76839  3.42444  3.24545  3.15448  2.48443  2.65468  3.66345  2.89820  3.81959  2.73321  2.89885  2.65866  2.51146  2.52405  5.10786  3.81867    774 - -
          2.68618  4.42225  2.77519  2.73123  3.46354  2.40513  3.72494  3.29354  2.67741  2.69355  4.24690  2.90347  2.73739  3.18146  2.89801  2.37887  2.77519  2.98518  4.58477  3.61503
          0.02968  3.92789  4.65023  0.61958  0.77255  0.48576  0.95510
    704   2.83683  5.20711  1.28317  2.17071  4.33930  3.22020  3.73614  3.98218  2.72931  3.55759  4.43392  2.63311  3.82172  2.92906  3.26822  2.77532  3.13148  3.60704  5.64283  3.83468    775 - -
          2.68618  4.42225  2.77519  2.73123  3.46354  2.40513  3.72494  3.29354  2.67741  2.69355  4.24690  2.90347  2.73739  3.18146  2.89801  2.37887  2.77519  2.98518  4.58477  3.61503
          0.02968  3.92789  4.65023  0.61958  0.77255  0.48576  0.95510
    705   3.40260  4.72873  4.40724  4.04586  1.09765  4.21875  3.52320  3.04833  3.90649  2.40092  3.67324  3.96203  4.54933  3.97139  4.00408  3.58727  3.63583  2.99354  3.70556  1.76423    776 - -
          2.68618  4.42225  2.77519  2.73123  3.46354  2.40513  3.72494  3.29354  2.67741  2.69355  4.24690  2.90347  2.73739  3.18146  2.89801  2.37887  2.77519  2.98518  4.58477  3.61503
          0.02968  3.92789  4.65023  0.61958  0.77255  0.48576  0.95510
    706   2.63455  4.63951  2.41561  2.61265  4.41121  1.14098  4.02948  3.92156  3.03882  3.56401  4.44968  3.06159  3.80831  3.27708  3.45778  2.71938  3.04686  3.47016  5.62834  4.38784    777 - -
          2.68618  4.42225  2.77519  2.73123  3.46354  2.40513  3.72494  3.29354  2.67741  2.69355  4.24690  2.90347  2.73739  3.18146  2.89801  2.37887  2.77519  2.98518  4.58477  3.61503
          0.02968  3.92789  4.65023  0.61958  0.77255  0.48576  0.95510
    707   3.42825  4.78315  4.17629  3.89601  2.72378  3.79254  3.96857  3.45411  3.61698  2.83947  4.08536  4.03385  4.31488  4.00173  3.73562  3.63143  3.73143  3.34598  0.78060  2.72297    778 - -
          2.68618  4.42225  2.77519  2.73123  3.46354  2.40513  3.72494  3.29354  2.67741  2.69355  4.24690  2.90347  2.73739  3.18146  2.89801  2.37887  2.77519  2.98518  4.58477  3.61503
          0.02968  3.92789  4.65023  0.61958  0.77255  0.48576  0.95510
    708   2.73436  4.50441  3.41949  3.32588  4.46736  0.64850  4.44285  4.08037  3.51470  3.72758  4.70370  3.58374  3.89733  3.83445  3.74475  2.90785  3.21990  3.59799  5.54797  4.57110    779 - -
          2.68618  4.42225  2.77519  2.73123  3.46354  2.40513  3.72494  3.29354  2.67741  2.69355  4.24690  2.90347  2.73739  3.18146  2.89801  2.37887  2.77519  2.98518  4.58477  3.61503
          0.02968  3.92789  4.65023  0.61958  0.77255  0.48576  0.95510
    709   1.89793  4.21282  3.90547  3.50440  3.71099  3.42878  4.37956  2.26769  3.42343  2.49481  3.61338  3.68081  4.04256  3.74105  3.68402  2.85016  2.91821  1.40297  5.35669  4.13313    780 - -
          2.68618  4.42225  2.77519  2.73123  3.46354  2.40513  3.72494  3.29354  2.67741  2.69355  4.24690  2.90347  2.73739  3.18146  2.89801  2.37887  2.77519  2.98518  4.58477  3.61503
          0.02968  3.92789  4.65023  0.61958  0.77255  0.48576  0.95510
    710   3.04867  4.39444  4.62556  4.10139  3.43224  4.34981  4.81913  1.60410  3.97982  1.80297  3.25521  4.36001  4.64857  4.24313  4.19402  3.70975  3.30402  1.18934  5.37282  4.17584    781 - -
          2.68618  4.42225  2.77519  2.73123  3.46354  2.40513  3.72494  3.29354  2.67741  2.69355  4.24690  2.90347  2.73739  3.18146  2.89801  2.37887  2.77519  2.98518  4.58477  3.61503
          0.02968  3.92789  4.65023  0.61958  0.77255  0.48576  0.95510
    711   2.62964  3.94989  4.24908  3.68715  3.21013  3.96511  4.34500  1.79458  3.59062  1.91639  3.24951  3.93753  4.31134  3.83400  3.81021  3.27475  2.86630  1.52446  5.02842  3.83414    782 - -
          2.68618  4.42225  2.77519  2.73123  3.46354  2.40513  3.72494  3.29354  2.67741  2.69355  4.24690  2.90347  2.73739  3.18146  2.89801  2.37887  2.77519  2.98518  4.58477  3.61503
          0.02968  3.92789  4.65023  0.61958  0.77255  0.48576  0.95510
    712   2.64889  5.10489  2.17530  2.20196  4.44431  3.25009  3.66502  3.91046  2.38108  3.45201  4.26680  1.88880  3.78479  2.81541  3.03895  2.46650  2.99085  3.51759  5.63656  4.22402    783 - -
          2.68618  4.42225  2.77519  2.73123  3.46354  2.40513  3.72494  3.29354  2.67741  2.69355  4.24690  2.90347  2.73739  3.18146  2.89801  2.37887  2.77519  2.98518  4.58477  3.61503
          0.02968  3.92789  4.65023  0.61958  0.77255  0.48576  0.95510
    713   2.67122  4.32580  3.57985  3.03038  2.12140  3.63396  3.15035  2.74404  2.94489  2.39342  3.42742  3.37491  4.00580  2.92635  3.25761  2.83434  2.90107  2.61375  4.41475  2.68777    784 - -
          2.68618  4.42225  2.77519  2.73123  3.46354  2.40513  3.72494  3.29354  2.67741  2.69355  4.24690  2.90347  2.73739  3.18146  2.89801  2.37887  2.77519  2.98518  4.58477  3.61503
          0.02968  3.92789  4.65023  0.61958  0.77255  0.48576  0.95510
    714   2.43504  4.41830  3.21575  2.65615  3.59177  3.45700  3.69744  2.85555  2.41115  2.54352  3.52204  3.04372  3.84650  2.94786  3.00166  2.49324  2.53244  2.57188  4.98525  3.37326    785 - -
          2.68618  4.42225  2.77519  2.73123  3.46354  2.40513  3.72494  3.29354  2.67741  2.69355  4.24690  2.90347  2.73739  3.18146  2.89801  2.37887  2.77519  2.98518  4.58477  3.61503
          0.02968  3.92789  4.65023  0.61958  0.77255  0.48576  0.95510
    715   2.47011  4.91431  2.89988  2.35732  4.21613  3.39871  3.58309  3.63311  2.07294  3.18706  3.99786  2.91402  2.81067  2.43296  2.48803  2.66121  2.88248  3.28765  5.37385  4.05063    786 - -
          2.68618  4.42225  2.77519  2.73123  3.46354  2.40513  3.72494  3.29354  2.67741  2.69355  4.24690  2.90347  2.73739  3.18146  2.89801  2.37887  2.77519  2.98518  4.58477  3.61503
          0.02968  3.92789  4.65023  0.61958  0.77255  0.48576  0.95510
    716   2.71198  4.76681  3.40677  2.83387  4.06991  3.50465  3.70658  3.25150  2.14149  3.01740  3.98449  3.21573  3.95762  2.89164  1.36879  2.88539  3.05261  3.15377  5.28140  4.03123    787 - -
          2.68618  4.42225  2.77519  2.73123  3.46354  2.40513  3.72494  3.29354  2.67741  2.69355  4.24690  2.90347  2.73739  3.18146  2.89801  2.37887  2.77519  2.98518  4.58477  3.61503
          0.02968  3.92789  4.65023  0.61958  0.77255  0.48576  0.95510
    717   2.76118  4.98982  3.08669  2.45612  4.33203  3.48558  3.56914  3.72587  1.82740  3.24299  4.06523  2.92007  3.86949  2.54761  1.90572  2.64316  2.96589  3.21835  5.38215  4.10944    788 - -
          2.68618  4.42225  2.77519  2.73123  3.46354  2.40513  3.72494  3.29354  2.67741  2.69355  4.24690  2.90347  2.73739  3.18146  2.89801  2.37887  2.77519  2.98518  4.58477  3.61503
          0.02968  3.92789  4.65023  0.61958  0.77255  0.48576  0.95510
    718   2.09395  4.69604  2.91915  2.44279  4.02503  3.25852  3.64208  3.43611  2.37433  3.04685  3.87137  2.87784  3.23423  2.59727  2.80342  2.46631  2.71256  3.10428  5.29267  3.97475    789 - -
          2.68618  4.42225  2.77519  2.73123  3.46354  2.40513  3.72494  3.29354  2.67741  2.69355  4.24690  2.90347  2.73739  3.18146  2.89801  2.37887  2.77519  2.98518  4.58477  3.61503
          0.05899  3.92789  3.28067  0.61958  0.77255  0.48576  0.95510
    719   2.42440  4.54717  2.83005  2.51457  4.01014  2.83098  3.72452  3.41470  2.57447  3.05358  3.88890  2.89676  2.29873  2.91389  2.91728  2.56499  2.78961  2.85318  5.31388  4.00992    790 - -
          2.68618  4.42225  2.77517  2.73124  3.46354  2.40513  3.72495  3.29354  2.67738  2.69355  4.24690  2.90347  2.73740  3.18147  2.89801  2.37885  2.77520  2.98519  4.58477  3.61503
          0.06082  3.01243  4.62179  0.58039  0.82025  0.46942  0.98181
    720   2.86374  5.05260  3.13497  2.59120  4.45971  3.36200  3.58620  3.84149  1.44071  3.32898  4.16982  2.85146  3.92021  2.72226  1.98247  2.86072  3.06418  3.50218  5.42406  4.18859    793 - -
          2.68618  4.42225  2.77519  2.73123  3.46354  2.40513  3.72494  3.29354  2.67741  2.69355  4.24690  2.90347  2.73739  3.18146  2.89801  2.37887  2.77519  2.98518  4.58477  3.61503
          0.02968  3.92789  4.65023  0.61958  0.77255  0.48576  0.95510
    721   2.51704  4.62728  2.96662  2.47150  3.44916  3.19689  3.50378  3.23338  2.38613  2.68509  3.52036  2.73179  3.57896  2.75351  2.78085  2.54763  2.73703  2.94218  5.15259  3.84590    794 - -
          2.68618  4.42225  2.77519  2.73123  3.46354  2.40513  3.72494  3.29354  2.67741  2.69355  4.24690  2.90347  2.73739  3.18146  2.89801  2.37887  2.77519  2.98518  4.58477  3.61503
          0.04317  3.92789  3.79128  0.61958  0.77255  0.48576  0.95510
    722   2.61548  4.85332  2.32214  2.23578  4.30232  2.02226  3.70749  3.74511  2.60348  3.32934  4.15275  2.74512  3.56016  2.87443  3.09564  2.49594  2.75484  3.35693  5.54953  4.17748    795 - -
          2.68618  4.42225  2.77519  2.73123  3.46354  2.40513  3.72494  3.29354  2.67741  2.69355  4.24690  2.90347  2.73739  3.18146  2.89801  2.37887  2.77519  2.98518  4.58477  3.61503
          0.03008  3.91479  4.63714  0.61958  0.77255  0.49824  0.93547
    723   2.70121  5.07935  2.48538  1.68903  4.37512  3.30832  3.61207  3.82410  2.34560  3.35868  4.16454  2.79354  3.78699  2.52675  2.77206  2.60313  2.76846  3.44870  5.53764  4.15342    796 - -
          2.68618  4.42225  2.77519  2.73123  3.46354  2.40513  3.72494  3.29354  2.67741  2.69355  4.24690  2.90347  2.73739  3.18146  2.89801  2.37887  2.77519  2.98518  4.58477  3.61503
          0.07230  3.91479  2.99960  0.61958  0.77255  0.49824  0.93547
    724   2.52976  4.98068  2.38445  1.97666  4.29008  3.26522  3.63086  3.73029  2.42243  3.29849  4.11535  2.78129  2.54824  2.78261  2.96770  2.57342  2.92068  3.36492  5.50782  4.12413    797 - -
          2.68618  4.42225  2.77519  2.73123  3.46354  2.40513  3.72494  3.29354  2.67741  2.69355  4.24690  2.90347  2.73739  3.18146  2.89801  2.37887  2.77519  2.98518  4.58477  3.61503
          0.03136  3.87385  4.59619  0.61958  0.77255  0.47502  0.97252
    725   2.62173  4.97684  2.53196  1.84128  4.26538  3.32352  3.58523  3.56759  2.22614  3.25951  4.05311  2.81802  3.39942  2.71708  2.84816  2.55329  2.86114  3.24182  5.45174  4.07338    798 - -
          2.68618  4.42225  2.77519  2.73123  3.46354  2.40513  3.72494  3.29354  2.67741  2.69355  4.24690  2.90347  2.73739  3.18146  2.89801  2.37887  2.77519  2.98518  4.58477  3.61503
          0.03008  3.91479  4.63714  0.61958  0.77255  0.49824  0.93547
    726   2.62148  4.21488  3.68650  3.12432  2.91817  3.62809  3.51106  2.68944  3.02390  2.14595  3.31816  3.43553  3.59602  3.30546  3.30363  2.89641  2.85224  2.34091  3.83460  2.30786    799 - -
          2.68618  4.42225  2.77519  2.73123  3.46354  2.40513  3.72494  3.29354  2.67741  2.69355  4.24690  2.90347  2.73739  3.18146  2.89801  2.37887  2.77519  2.98518  4.58477  3.61503
          0.03008  3.91479  4.63714  0.61958  0.77255  0.49824  0.93547
    727   2.40837  4.60315  2.96088  2.38117  3.92527  3.33091  3.67414  3.15447  2.45323  2.95748  3.79986  2.98028  2.51230  2.86073  2.92021  2.44545  2.69769  2.99655  5.23409  3.93300    800 - -
          2.68618  4.42225  2.77519  2.73123  3.46354  2.40513  3.72494  3.29354  2.67741  2.69355  4.24690  2.90347  2.73739  3.18146  2.89801  2.37887  2.77519  2.98518  4.58477  3.61503
          0.03008  3.91479  4.63714  0.61958  0.77255  0.49824  0.93547
    728   2.33662  4.53974  2.82972  2.45401  4.15025  3.16725  3.86659  3.48964  2.71548  3.18242  4.07506  3.02708  1.70211  3.08331  3.08855  2.62358  2.88907  3.12845  5.46358  4.17362    801 - -
          2.68618  4.42225  2.77519  2.73123  3.46354  2.40513  3.72494  3.29354  2.67741  2.69355  4.24690  2.90347  2.73739  3.18146  2.89801  2.37887  2.77519  2.98518  4.58477  3.61503
          0.03008  3.91479  4.63714  0.61958  0.77255  0.49824  0.93547
    729   2.81097  4.92701  2.87873  2.51897  3.79698  3.44297  3.44195  3.61878  2.29655  3.13954  4.05237  3.00143  3.90306  1.60847  2.61135  2.82800  3.04742  3.32601  5.13329  3.52776    802 - -
          2.68618  4.42225  2.77519  2.73123  3.46354  2.40513  3.72494  3.29354  2.67741  2.69355  4.24690  2.90347  2.73739  3.18146  2.89801  2.37887  2.77519  2.98518  4.58477  3.61503
          0.03008  3.91479  4.63714  0.61958  0.77255  0.49824  0.93547
    730   2.87219  5.19375  2.36347  1.27098  4.46636  3.27178  3.72404  3.94424  2.54553  3.48866  4.38490  2.79313  3.84677  2.69492  2.97332  2.81868  3.14773  3.59406  5.66181  4.26865    803 - -
          2.68618  4.42225  2.77519  2.73123  3.46354  2.40513  3.72494  3.29354  2.67741  2.69355  4.24690  2.90347  2.73739  3.18146  2.89801  2.37887  2.77519  2.98518  4.58477  3.61503
          0.03008  3.91479  4.63714  0.61958  0.77255  0.49824  0.93547
    731   2.53587  4.71195  2.77664  2.34180  4.10951  3.28339  3.69577  3.51192  2.44242  3.13079  3.97172  2.93030  3.79202  2.72162  2.89744  1.78888  2.69551  3.17121  5.37413  4.05986    804 - -
          2.68618  4.42225  2.77519  2.73123  3.46354  2.40513  3.72494  3.29354  2.67741  2.69355  4.24690  2.90347  2.73739  3.18146  2.89801  2.37887  2.77519  2.98518  4.58477  3.61503
          0.03008  3.91479  4.63714  0.61958  0.77255  0.49824  0.93547
    732   2.87268  4.05633  3.87825  3.35198  2.39139  3.81431  2.96833  2.82095  3.22596  2.53163  3.53401  3.56787  4.17149  3.47212  3.47237  3.09766  3.10040  2.73489  3.35479  1.60064    805 - -
          2.68618  4.42225  2.77519  2.73123  3.46354  2.40513  3.72494  3.29354  2.67741  2.69355  4.24690  2.90347  2.73739  3.18146  2.89801  2.37887  2.77519  2.98518  4.58477  3.61503
          0.03008  3.91479  4.63714  0.61958  0.77255  0.49824  0.93547
    733   2.73906  3.64461  4.32712  3.75119  2.69257  3.92595  4.26937  1.80752  3.63063  1.94649  2.93118  3.94335  4.26123  3.83239  3.79122  3.23379  2.88197  1.72366  4.86232  3.68243    806 - -
          2.68618  4.42225  2.77519  2.73123  3.46354  2.40513  3.72494  3.29354  2.67741  2.69355  4.24690  2.90347  2.73739  3.18146  2.89801  2.37887  2.77519  2.98518  4.58477  3.61503
          0.03008  3.91479  4.63714  0.61958  0.77255  0.49824  0.93547
    734   2.94256  3.94033  4.54173  3.98630  3.33794  4.21602  4.61701  1.57621  3.88099  1.70341  3.01765  4.22112  4.51322  4.09893  4.07049  3.54602  3.18445  1.48384  5.17690  4.00988    807 - -
          2.68618  4.42225  2.77519  2.73123  3.46354  2.40513  3.72494  3.29354  2.67741  2.69355  4.24690  2.90347  2.73739  3.18146  2.89801  2.37887  2.77519  2.98518  4.58477  3.61503
          0.03008  3.91479  4.63714  0.61958  0.77255  0.49824  0.93547
    735   2.90318  5.35723  1.17909  2.05211  4.66415  3.17342  3.76976  4.19259  2.81264  3.75023  4.63135  2.58047  3.81643  2.95486  3.39343  2.80892  3.21345  3.78379  5.89255  4.40170    808 - -
          2.68618  4.42225  2.77519  2.73123  3.46354  2.40513  3.72494  3.29354  2.67741  2.69355  4.24690  2.90347  2.73739  3.18146  2.89801  2.37887  2.77519  2.98518  4.58477  3.61503
          0.03008  3.91479  4.63714  0.61958  0.77255  0.49824  0.93547
    736   2.88473  4.36420  4.33142  3.90913  3.51181  3.96084  4.68300  1.85697  3.75373  2.12903  3.41648  4.11706  4.43956  4.09625  3.97730  3.38620  3.20862  1.05020  5.37719  4.10435    809 - -
          2.68618  4.42225  2.77519  2.73123  3.46354  2.40513  3.72494  3.29354  2.67741  2.69355  4.24690  2.90347  2.73739  3.18146  2.89801  2.37887  2.77519  2.98518  4.58477  3.61503
          0.03008  3.91479  4.63714  0.61958  0.77255  0.49824  0.93547
    737   2.38791  4.35044  4.04787  3.49194  3.06269  3.91423  4.23807  2.25629  3.38355  1.40941  2.68786  3.81101  4.25679  3.64658  3.63842  3.21587  3.07366  2.20503  4.95981  3.77471    810 - -
          2.68618  4.42225  2.77519  2.73123  3.46354  2.40513  3.72494  3.29354  2.67741  2.69355  4.24690  2.90347  2.73739  3.18146  2.89801  2.37887  2.77519  2.98518  4.58477  3.61503
          0.03008  3.91479  4.63714  0.61958  0.77255  0.49824  0.93547
    738   3.18766  4.57956  4.57326  4.02162  3.08719  4.37513  4.67992  2.04132  3.84115  0.98244  2.72287  4.32416  4.61245  4.06594  4.02782  3.71904  3.42151  2.10408  5.12855  3.99636    811 - -
          2.68618  4.42225  2.77519  2.73123  3.46354  2.40513  3.72494  3.29354  2.67741  2.69355  4.24690  2.90347  2.73739  3.18146  2.89801  2.37887  2.77519  2.98518  4.58477  3.61503
          0.03008  3.91479  4.63714  0.61958  0.77255  0.49824  0.93547
    739   2.55323  4.64031  3.02561  2.36505  3.35189  3.40668  3.49947  3.17678  2.30909  2.83263  3.72028  2.88727  3.26443  2.74558  2.68605  2.62065  2.74454  2.90572  5.15974  3.74182    812 - -
          2.68618  4.42225  2.77519  2.73123  3.46354  2.40513  3.72494  3.29354  2.67741  2.69355  4.24690  2.90347  2.73739  3.18146  2.89801  2.37887  2.77519  2.98518  4.58477  3.61503
          0.03008  3.91479  4.63714  0.61958  0.77255  0.47804  0.96758
    740   2.92735  3.70913  4.57404  4.03137  3.44503  4.21104  4.67762  1.49052  3.92408  1.95331  3.29389  4.24914  4.53545  4.16499  4.12015  3.55485  3.18102  1.32903  5.26212  4.06778    813 - -
          2.68616  4.42226  2.77513  2.73124  3.46355  2.40514  3.72495  3.29355  2.67742  2.69356  4.24691  2.90348  2.73741  3.18147  2.89802  2.37883  2.77520  2.98519  4.58478  3.61504
          0.07940  2.70651  4.65023  0.58932  0.80902  0.48576  0.95510
    741   2.13906  4.03929  2.64007  2.61735  4.06390  3.04539  3.79568  3.46358  2.66707  3.11255  3.93675  3.03413  3.72332  2.98716  3.09397  1.81703  2.66344  3.06993  5.36987  4.07715    816 - -
          2.68618  4.42225  2.77519  2.73123  3.46354  2.40513  3.72494  3.29354  2.67741  2.69355  4.24690  2.90347  2.73739  3.18146  2.89801  2.37887  2.77519  2.98518  4.58477  3.61503
          0.02968  3.92789  4.65023  0.61958  0.77255  0.48576  0.95510
    742   2.50328  4.99375  2.58184  2.14645  4.29321  3.05206  3.56537  3.74714  2.19672  3.27844  4.05710  2.82078  3.49566  2.59300  2.62771  2.42523  2.83810  3.36173  5.45471  4.07154    817 - -
          2.68618  4.42225  2.77519  2.73123  3.46354  2.40513  3.72494  3.29354  2.67741  2.69355  4.24690  2.90347  2.73739  3.18146  2.89801  2.37887  2.77519  2.98518  4.58477  3.61503
          0.02968  3.92789  4.65023  0.61958  0.77255  0.48576  0.95510
    743   2.71194  5.12066  1.98508  2.14286  4.44503  2.54680  3.65165  3.91336  2.37540  3.44790  4.25510  2.68377  3.77808  2.79708  3.04604  2.30989  2.97626  3.51806  5.63364  4.21548    818 - -
          2.68618  4.42225  2.77519  2.73123  3.46354  2.40513  3.72494  3.29354  2.67741  2.69355  4.24690  2.90347  2.73739  3.18146  2.89801  2.37887  2.77519  2.98518  4.58477  3.61503
          0.02968  3.92789  4.65023  0.61958  0.77255  0.48576  0.95510
    744   2.39026  4.51564  2.94466  2.54876  3.32691  3.19212  3.70942  3.26416  2.58641  2.91724  3.76183  2.83379  3.39326  2.91291  3.01696  1.97691  2.77814  2.95008  5.19980  3.90321    819 - -
          2.68618  4.42225  2.77519  2.73123  3.46354  2.40513  3.72494  3.29354  2.67741  2.69355  4.24690  2.90347  2.73739  3.18146  2.89801  2.37887  2.77519  2.98518  4.58477  3.61503
          0.02968  3.92789  4.65023  0.61958  0.77255  0.48576  0.95510
    745   2.26413  4.81279  2.75294  2.32339  4.07646  3.35772  3.59222  3.36326  2.28579  3.08947  3.89804  2.74349  3.64427  2.63118  2.84920  2.40087  2.69087  3.16289  5.31912  3.97391    820 - -
          2.68618  4.42225  2.77519  2.73123  3.46354  2.40513  3.72494  3.29354  2.67741  2.69355  4.24690  2.90347  2.73739  3.18146  2.89801  2.37887  2.77519  2.98518  4.58477  3.61503
          0.20122  3.92789  1.81657  0.61958  0.77255  0.48576  0.95510
    746   2.51956  4.81706  2.26375  2.14521  4.15789  3.22911  3.61332  3.57898  2.47068  3.17729  3.99944  2.79113  3.42742  2.77284  2.95244  2.32939  2.76825  3.09842  5.40781  4.04478    821 - -
          2.68618  4.42225  2.77519  2.73123  3.46354  2.40513  3.72494  3.29354  2.67741  2.69355  4.24690  2.90347  2.73739  3.18146  2.89801  2.37887  2.77519  2.98518  4.58477  3.61503
          0.05220  3.76181  3.58907  0.61958  0.77255  0.62352  0.76799
    747   2.48372  4.19786  3.48477  2.87416  3.04229  3.51578  3.82230  2.18287  2.87097  2.35298  3.30859  3.19772  3.67221  3.18380  3.19533  2.79105  2.77414  2.24704  4.82220  3.57923    822 - -
          2.68618  4.42225  2.77519  2.73123  3.46354  2.40513  3.72494  3.29354  2.67741  2.69355  4.24690  2.90347  2.73739  3.18146  2.89801  2.37887  2.77519  2.98518  4.58477  3.61503
          0.05599  3.74533  3.47932  0.61958  0.77255  0.63509  0.75479
    748   2.24168  4.31246  3.17489  2.67018  3.64642  3.27492  3.72176  2.84573  2.62649  2.70154  3.57660  2.98136  3.39667  2.97300  3.00565  2.47100  2.49653  2.64406  5.03570  3.63514    823 - -
          2.68620  4.42230  2.77519  2.73122  3.46359  2.40516  3.72489  3.29359  2.67746  2.69354  4.24695  2.90349  2.73710  3.18147  2.89799  2.37892  2.77521  2.98516  4.58482  3.61508
          0.32558  1.32354  4.44813  0.65419  0.73369  0.39604  1.11774
    749   2.42979  4.48356  3.11403  2.58243  3.64883  2.65506  3.69785  3.09962  2.56885  2.84680  3.69448  2.97391  3.24397  2.83994  2.99138  2.40621  2.56277  2.77986  5.14412  3.85944    830 - -
          2.68618  4.42225  2.77519  2.73123  3.46354  2.40513  3.72494  3.29354  2.67741  2.69355  4.24690  2.90347  2.73739  3.18146  2.89801  2.37887  2.77519  2.98518  4.58477  3.61503
          0.02968  3.92789  4.65023  0.61958  0.77255  0.48576  0.95510
    750   2.39711  4.75248  2.92929  2.37241  3.66720  2.94269  3.42133  3.40536  2.26605  2.95182  3.83089  2.83924  3.78332  2.49165  2.83210  2.55185  2.80401  3.08717  5.25649  3.92815    831 - -
          2.68618  4.42225  2.77519  2.73123  3.46354  2.40513  3.72494  3.29354  2.67741  2.69355  4.24690  2.90347  2.73739  3.18146  2.89801  2.37887  2.77519  2.98518  4.58477  3.61503
          0.02968  3.92789  4.65023  0.61958  0.77255  0.48576  0.95510
    751   2.50511  4.38931  3.25778  2.69764  3.45097  3.46615  3.72016  2.78805  2.55438  2.43893  3.49638  3.14355  3.03439  2.98229  2.96960  2.70638  2.40706  2.59494  4.97105  3.71387    832 - -
          2.68618  4.42225  2.77519  2.73123  3.46354  2.40513  3.72494  3.29354  2.67741  2.69355  4.24690  2.90347  2.73739  3.18146  2.89801  2.37887  2.77519  2.98518  4.58477  3.61503
          0.02968  3.92789  4.65023  0.61958  0.77255  0.48576  0.95510
    752   2.47520  4.70732  2.99815  2.44595  3.94898  3.29822  3.60458  3.35381  2.23184  2.73380  3.79537  2.83147  3.45688  2.71915  2.59307  2.50354  2.72505  2.93419  5.22257  3.90845    833 - -
          2.68618  4.42225  2.77519  2.73123  3.46354  2.40513  3.72494  3.29354  2.67741  2.69355  4.24690  2.90347  2.73739  3.18146  2.89801  2.37887  2.77519  2.98518  4.58477  3.61503
          0.02968  3.92789  4.65023  0.61958  0.77255  0.48576  0.95510
    753   2.41874  4.53161  3.04180  2.51143  3.86954  2.45123  3.69570  3.08129  2.47945  2.91215  3.75607  2.90802  3.78556  2.89351  2.96539  2.41244  2.57281  2.87817  5.19783  3.90666    834 - -
          2.68618  4.42225  2.77519  2.73123  3.46354  2.40513  3.72494  3.29354  2.67741  2.69355  4.24690  2.90347  2.73739  3.18146  2.89801  2.37887  2.77519  2.98518  4.58477  3.61503
          0.02968  3.92789  4.65023  0.61958  0.77255  0.48576  0.95510
    754   2.53673  4.83509  2.66146  2.09807  3.55936  3.36188  3.38464  3.52100  2.29518  3.03792  3.90299  2.82381  3.59064  2.71494  2.83658  2.51002  2.75035  3.11775  5.32398  3.97137    835 - -
          2.68618  4.42225  2.77519  2.73123  3.46354  2.40513  3.72494  3.29354  2.67741  2.69355  4.24690  2.90347  2.73739  3.18146  2.89801  2.37887  2.77519  2.98518  4.58477  3.61503
          0.17299  3.92789  1.97208  0.61958  0.77255  0.48576  0.95510
    755   2.50494  4.68299  2.75708  2.34344  3.74895  2.90904  3.60434  3.35034  2.39342  2.97249  3.80503  2.81851  3.75726  2.61750  2.87891  2.54787  2.51701  3.03740  5.23312  3.91067    836 - -
          2.68618  4.42225  2.77519  2.73123  3.46354  2.40513  3.72494  3.29354  2.67741  2.69355  4.24690  2.90347  2.73739  3.18146  2.89801  2.37887  2.77519  2.98518  4.58477  3.61503
          0.03418  3.78908  4.51142  0.61958  0.77255  0.57865  0.82247
    756   2.42737  4.78744  2.47329  2.27396  4.07572  2.99079  3.41932  3.37066  2.42034  3.09596  3.91152  2.83962  3.30595  2.74739  2.89263  2.44208  2.81030  3.16074  5.32998  3.98023    837 - -
          2.68618  4.42225  2.77519  2.73123  3.46354  2.40513  3.72494  3.29354  2.67741  2.69355  4.24690  2.90347  2.73739  3.18146  2.89801  2.37887  2.77519  2.98518  4.58477  3.61503
          0.03354  3.80743  4.52978  0.61958  0.77255  0.42586  1.05904
    757   3.10185  4.48076  4.56897  4.00233  3.11975  4.32053  4.63899  1.97931  3.87989  1.27814  2.12800  4.28452  4.56073  4.05615  4.05826  3.64531  3.32963  1.92081  5.10531  4.00691    838 - -
          2.68618  4.42225  2.77519  2.73123  3.46354  2.40513  3.72494  3.29354  2.67741  2.69355  4.24690  2.90347  2.73739  3.18146  2.89801  2.37887  2.77519  2.98518  4.58477  3.61503
          0.02968  3.92789  4.65023  0.61958  0.77255  0.48576  0.95510
    758   2.13655  4.41464  3.02148  2.73653  4.12109  3.12608  3.92154  3.45896  2.64554  3.16168  4.04803  3.10869  1.71370  3.14943  3.10618  2.56608  2.82850  3.07725  5.44738  4.17913    839 - -
          2.68618  4.42225  2.77519  2.73123  3.46354  2.40513  3.72494  3.29354  2.67741  2.69355  4.24690  2.90347  2.73739  3.18146  2.89801  2.37887  2.77519  2.98518  4.58477  3.61503
          0.02968  3.92789  4.65023  0.61958  0.77255  0.48576  0.95510
    759   2.58700  4.95689  2.49461  2.11383  4.24511  3.31297  3.61109  3.68649  2.38373  3.24957  4.05366  2.75211  2.53824  2.70179  2.91015  2.53267  2.82605  3.24350  5.45607  4.08076    840 - -
          2.68618  4.42225  2.77519  2.73123  3.46354  2.40513  3.72494  3.29354  2.67741  2.69355  4.24690  2.90347  2.73739  3.18146  2.89801  2.37887  2.77519  2.98518  4.58477  3.61503
          0.02968  3.92789  4.65023  0.61958  0.77255  0.48576  0.95510
    760   2.41298  4.35168  3.09660  2.84682  3.53629  1.37740  3.98528  3.48029  2.95601  3.18365  4.08005  3.00450  3.76526  3.28136  3.30120  2.56113  2.83256  3.08331  5.30247  3.95177    841 - -
          2.68618  4.42225  2.77519  2.73123  3.46354  2.40513  3.72494  3.29354  2.67741  2.69355  4.24690  2.90347  2.73739  3.18146  2.89801  2.37887  2.77519  2.98518  4.58477  3.61503
          0.02968  3.92789  4.65023  0.61958  0.77255  0.48576  0.95510
    761   2.63125  4.25553  4.13106  3.56614  3.29373  3.93876  4.27494  1.77756  3.45609  1.83305  3.08430  3.85712  4.27673  3.52567  3.69620  3.23803  3.02916  1.67649  4.99761  3.81409    842 - -
          2.68618  4.42225  2.77519  2.73123  3.46354  2.40513  3.72494  3.29354  2.67741  2.69355  4.24690  2.90347  2.73739  3.18146  2.89801  2.37887  2.77519  2.98518  4.58477  3.61503
          0.02968  3.92789  4.65023  0.61958  0.77255  0.48576  0.95510
    762   2.56037  4.49543  3.17041  2.54430  3.67364  3.45466  3.54514  2.92610  2.39896  2.60700  3.32214  3.07142  3.83744  2.77368  2.55121  2.68157  2.78915  2.56558  5.03664  3.52910    843 - -
          2.68618  4.42225  2.77519  2.73123  3.46354  2.40513  3.72494  3.29354  2.67741  2.69355  4.24690  2.90347  2.73739  3.18146  2.89801  2.37887  2.77519  2.98518  4.58477  3.61503
          0.02968  3.92789  4.65023  0.61958  0.77255  0.48576  0.95510
    763   2.82542  4.57365  3.43856  3.28551  4.27609  3.25802  4.35850  3.83564  3.34753  3.45653  4.50869  3.58668  0.73077  3.73463  3.58687  2.99462  3.27132  3.47472  5.44756  4.39749    844 - -
          2.68608  4.42233  2.77499  2.73129  3.46377  2.40516  3.72517  3.29377  2.67718  2.69375  4.24712  2.90312  2.73762  3.18169  2.89815  2.37856  2.77513  2.98532  4.58456  3.61513
          0.11977  2.26997  4.65023  2.24263  0.11225  0.48576  0.95510
    764   2.14009  4.56514  3.02302  2.47309  3.60953  3.36527  3.66911  3.22163  2.48280  2.81029  3.72200  2.85369  2.90930  2.86618  2.94688  2.51436  2.79004  2.92683  5.16422  3.86806    894 - -
          2.68618  4.42225  2.77519  2.73123  3.46354  2.40513  3.72494  3.29354  2.67741  2.69355  4.24690  2.90347  2.73739  3.18146  2.89801  2.37887  2.77519  2.98518  4.58477  3.61503
          0.02968  3.92789  4.65023  0.61958  0.77255  0.48576  0.95510
    765   2.46478  4.87366  2.82657  2.28236  4.15882  2.86788  3.59117  3.58453  2.08735  3.06559  3.96268  2.76925  3.78167  2.58438  2.77880  2.54366  2.73078  3.23780  5.36549  4.02117    895 - -
          2.68618  4.42225  2.77519  2.73123  3.46354  2.40513  3.72494  3.29354  2.67741  2.69355  4.24690  2.90347  2.73739  3.18146  2.89801  2.37887  2.77519  2.98518  4.58477  3.61503
          0.02968  3.92789  4.65023  0.61958  0.77255  0.48576  0.95510
    766   2.45826  5.00603  2.48856  2.05124  4.30392  3.14201  3.58592  3.75879  2.28518  3.29705  4.08319  2.74774  3.12123  2.71403  2.81380  2.45115  2.86279  3.37579  5.48164  4.09235    896 - -
          2.68618  4.42225  2.77519  2.73123  3.46354  2.40513  3.72494  3.29354  2.67741  2.69355  4.24690  2.90347  2.73739  3.18146  2.89801  2.37887  2.77519  2.98518  4.58477  3.61503
          0.02968  3.92789  4.65023  0.61958  0.77255  0.48576  0.95510
    767   2.67794  5.06222  2.12722  2.11002  4.36576  2.45069  3.62865  3.82358  2.36584  3.36751  4.16993  2.70585  3.77384  2.76985  2.98197  2.53219  2.93225  3.26979  5.55934  4.15718    897 - -
          2.68618  4.42225  2.77519  2.73123  3.46354  2.40513  3.72494  3.29354  2.67741  2.69355  4.24690  2.90347  2.73739  3.18146  2.89801  2.37887  2.77519  2.98518  4.58477  3.61503
          0.02968  3.92789  4.65023  0.61958  0.77255  0.48576  0.95510
    768   2.71426  5.17756  2.10222  1.86577  4.47410  3.27100  3.62424  3.94949  2.41474  3.46458  4.25941  2.66766  3.77476  2.57740  2.99092  2.33456  2.84095  3.54719  5.63484  4.20895    898 - -
          2.68618  4.42225  2.77519  2.73123  3.46354  2.40513  3.72494  3.29354  2.67741  2.69355  4.24690  2.90347  2.73739  3.18146  2.89801  2.37887  2.77519  2.98518  4.58477  3.61503
          0.02968  3.92789  4.65023  0.61958  0.77255  0.48576  0.95510
    769   2.54681  5.01081  2.61330  2.24178  4.31202  3.23231  3.32777  3.76597  2.06098  3.29269  4.07215  2.56868  3.22326  2.61719  2.73933  2.59162  2.84940  3.37954  5.46422  4.08229    899 - -
          2.68617  4.42229  2.77509  2.73124  3.46358  2.40509  3.72498  3.29358  2.67745  2.69359  4.24662  2.90338  2.73743  3.18150  2.89805  2.37891  2.77511  2.98522  4.58481  3.61507
          0.16927  1.92304  4.65023  0.72477  0.66249  0.48576  0.95510
    770   2.00661  4.33776  3.20067  2.73937  3.95121  2.38405  3.84445  3.22869  2.64542  3.00803  3.85024  3.11226  3.73399  3.06686  3.12462  2.13760  2.55532  2.88654  5.29343  4.03005    903 - -
          2.68618  4.42225  2.77519  2.73123  3.46354  2.40513  3.72494  3.29354  2.67741  2.69355  4.24690  2.90347  2.73739  3.18146  2.89801  2.37887  2.77519  2.98518  4.58477  3.61503
          0.02968  3.92789  4.65023  0.61958  0.77255  0.48576  0.95510
    771   2.68266  4.81630  3.12894  2.47991  4.08857  3.47452  3.45806  3.22427  1.98517  3.05870  3.75088  3.01223  3.85215  2.74259  1.98288  2.72098  2.73082  3.16925  5.26620  3.98872    904 - -
          2.68618  4.42225  2.77519  2.73123  3.46354  2.40513  3.72494  3.29354  2.67741  2.69355  4.24690  2.90347  2.73739  3.18146  2.89801  2.37887  2.77519  2.98518  4.58477  3.61503
          0.02968  3.92789  4.65023  0.61958  0.77255  0.48576  0.95510
    772   2.54482  4.03822  3.93197  3.35048  2.66974  3.63264  3.90072  2.38826  3.23805  2.15672  2.77446  3.31793  4.00082  3.46790  3.43949  2.84959  2.77662  2.14179  3.49258  3.26035    905 - -
          2.68618  4.42225  2.77519  2.73123  3.46354  2.40513  3.72494  3.29354  2.67741  2.69355  4.24690  2.90347  2.73739  3.18146  2.89801  2.37887  2.77519  2.98518  4.58477  3.61503
          0.02968  3.92789  4.65023  0.61958  0.77255  0.48576  0.95510
    773   2.49204  4.93460  2.60260  1.57841  4.24896  3.30810  3.67275  3.62751  2.46917  3.23873  4.09432  2.85544  3.81198  2.69153  2.90343  2.69636  2.95788  3.11442  5.48553  4.12807    906 - -
          2.68618  4.42225  2.77519  2.73123  3.46354  2.40513  3.72494  3.29354  2.67741  2.69355  4.24690  2.90347  2.73739  3.18146  2.89801  2.37887  2.77519  2.98518  4.58477  3.61503
          0.02968  3.92789  4.65023  0.61958  0.77255  0.48576  0.95510
    774   3.01099  4.37911  4.59203  4.10294  3.51020  4.26916  4.84918  1.54237  3.97861  2.04362  3.34109  4.33950  4.62535  4.26825  4.19747  3.65552  3.28777  1.11419  5.43998  4.21890    907 - -
          2.68618  4.42225  2.77519  2.73123  3.46354  2.40513  3.72494  3.29354  2.67741  2.69355  4.24690  2.90347  2.73739  3.18146  2.89801  2.37887  2.77519  2.98518  4.58477  3.61503
          0.02968  3.92789  4.65023  0.61958  0.77255  0.48576  0.95510
    775   2.95300  4.37702  4.45896  3.99714  3.51105  4.11857  4.76049  1.73556  3.85336  2.08416  3.37681  4.22428  4.53584  4.17281  4.07847  3.52114  3.25139  1.05417  5.40912  4.16037    908 - -
          2.68618  4.42225  2.77519  2.73123  3.46354  2.40513  3.72494  3.29354  2.67741  2.69355  4.24690  2.90347  2.73739  3.18146  2.89801  2.37887  2.77519  2.98518  4.58477  3.61503
          0.02968  3.92789  4.65023  0.61958  0.77255  0.48576  0.95510
    776   2.82542  4.57365  3.43856  3.28551  4.27609  3.25802  4.35850  3.83564  3.34753  3.45653  4.50869  3.58668  0.73077  3.73463  3.58687  2.99462  3.27132  3.47472  5.44756  4.39749    909 - -
          2.68618  4.42225  2.77519  2.73123  3.46354  2.40513  3.72494  3.29354  2.67741  2.69355  4.24690  2.90347  2.73739  3.18146  2.89801  2.37887  2.77519  2.98518  4.58477  3.61503
          0.02968  3.92789  4.65023  0.61958  0.77255  0.48576  0.95510
    777   2.69026  2.17722  4.23091  3.69450  3.38549  3.77185  4.35117  2.02767  3.56045  2.17317  3.15434  3.88560  4.22160  3.82751  3.77253  3.12484  2.98457  1.65463  5.06549  3.85759    910 - -
          2.68618  4.42225  2.77519  2.73123  3.46354  2.40513  3.72494  3.29354  2.67741  2.69355  4.24690  2.90347  2.73739  3.18146  2.89801  2.37887  2.77519  2.98518  4.58477  3.61503
          0.02968  3.92789  4.65023  0.61958  0.77255  0.48576  0.95510
    778   3.13286  4.53860  4.51909  3.99363  2.92998  4.29188  4.60196  2.10390  3.85329  1.04351  2.97385  4.26785  4.57205  4.06096  4.04288  3.64406  3.37917  1.92997  5.04887  3.82377    911 - -
          2.68618  4.42225  2.77519  2.73123  3.46354  2.40513  3.72494  3.29354  2.67741  2.69355  4.24690  2.90347  2.73739  3.18146  2.89801  2.37887  2.77519  2.98518  4.58477  3.61503
          0.02968  3.92789  4.65023  0.61958  0.77255  0.48576  0.95510
    779   3.22105  4.64030  4.45226  3.99480  2.82211  4.26311  4.51572  2.24125  3.81252  0.89796  2.99147  4.25653  4.57619  4.05643  3.98729  3.67941  3.47793  2.32157  4.91061  3.57833    912 - -
          2.68618  4.42225  2.77519  2.73123  3.46354  2.40513  3.72494  3.29354  2.67741  2.69355  4.24690  2.90347  2.73739  3.18146  2.89801  2.37887  2.77519  2.98518  4.58477  3.61503
          0.02968  3.92789  4.65023  0.61958  0.77255  0.48576  0.95510
    780   2.57820  4.71796  2.88371  2.44865  4.07537  3.32426  3.65662  3.48678  2.33538  3.09273  3.92119  2.64352  3.78999  2.76037  2.76516  2.14992  2.31048  3.14932  5.32830  4.01388    913 - -
          2.68618  4.42225  2.77519  2.73123  3.46354  2.40513  3.72494  3.29354  2.67741  2.69355  4.24690  2.90347  2.73739  3.18146  2.89801  2.37887  2.77519  2.98518  4.58477  3.61503
          0.02968  3.92789  4.65023  0.61958  0.77255  0.48576  0.95510
    781   2.31164  1.39015  4.02248  3.67894  3.81060  3.09684  4.39136  2.80560  3.49041  2.79064  3.82871  3.62458  3.82456  3.81848  3.66681  2.57443  2.50785  2.51997  5.34005  4.13445    914 - -
          2.68618  4.42225  2.77519  2.73123  3.46354  2.40513  3.72494  3.29354  2.67741  2.69355  4.24690  2.90347  2.73739  3.18146  2.89801  2.37887  2.77519  2.98518  4.58477  3.61503
          0.02968  3.92789  4.65023  0.61958  0.77255  0.48576  0.95510
    782   3.07275  4.40983  4.66796  4.11331  3.26757  4.36980  4.75140  1.53833  4.00435  1.52864  2.75089  4.36745  4.62084  4.19441  4.18191  3.70744  3.30864  1.57608  5.22650  4.09860    915 - -
          2.68618  4.42225  2.77519  2.73123  3.46354  2.40513  3.72494  3.29354  2.67741  2.69355  4.24690  2.90347  2.73739  3.18146  2.89801  2.37887  2.77519  2.98518  4.58477  3.61503
          0.02968  3.92789  4.65023  0.61958  0.77255  0.48576  0.95510
    783   2.61176  4.88337  2.84193  2.30997  4.15913  3.39014  3.46628  3.58377  1.91573  3.14672  3.94975  2.81490  3.78695  2.57679  2.61737  2.61955  2.83801  2.91690  5.34546  3.82613    916 - -
          2.68618  4.42225  2.77519  2.73123  3.46354  2.40513  3.72494  3.29354  2.67741  2.69355  4.24690  2.90347  2.73739  3.18146  2.89801  2.37887  2.77519  2.98518  4.58477  3.61503
          0.02968  3.92789  4.65023  0.61958  0.77255  0.48576  0.95510
    784   1.80500  4.53820  2.91640  2.47931  4.03749  2.95168  3.75672  3.43912  2.49353  3.07889  3.91697  2.90918  3.76365  2.95210  3.02358  2.29947  2.71796  3.08247  5.34165  4.04570    917 - -
          2.68618  4.42225  2.77519  2.73123  3.46354  2.40513  3.72494  3.29354  2.67741  2.69355  4.24690  2.90347  2.73739  3.18146  2.89801  2.37887  2.77519  2.98518  4.58477  3.61503
          0.02968  3.92789  4.65023  0.61958  0.77255  0.48576  0.95510
    785   3.13097  4.47120  4.68178  4.12784  3.06199  4.40710  4.73802  1.34463  4.00624  1.47008  2.76759  4.39079  4.64002  4.18442  4.17699  3.74632  3.36304  1.92631  5.16674  4.01930    918 - -
          2.68618  4.42225  2.77519  2.73123  3.46354  2.40513  3.72494  3.29354  2.67741  2.69355  4.24690  2.90347  2.73739  3.18146  2.89801  2.37887  2.77519  2.98518  4.58477  3.61503
          0.02968  3.92789  4.65023  0.61958  0.77255  0.48576  0.95510
    786   2.24280  4.20974  3.16562  2.95249  4.30765  2.10809  4.13009  3.77651  3.09877  3.44688  4.27749  3.18832  3.66681  3.39137  3.43117  1.32646  2.72499  3.21877  5.62766  4.38424    919 - -
          2.68618  4.42225  2.77519  2.73123  3.46354  2.40513  3.72494  3.29354  2.67741  2.69355  4.24690  2.90347  2.73739  3.18146  2.89801  2.37887  2.77519  2.98518  4.58477  3.61503
          0.02968  3.92789  4.65023  0.61958  0.77255  0.48576  0.95510
    787   2.73341  4.96337  2.86778  2.43009  4.23799  3.41756  2.68552  3.68632  2.12709  3.22992  4.05924  2.93484  3.84562  2.02371  2.55899  2.67371  2.86909  3.34927  5.38322  4.06484    920 - -
          2.68618  4.42225  2.77519  2.73123  3.46354  2.40513  3.72494  3.29354  2.67741  2.69355  4.24690  2.90347  2.73739  3.18146  2.89801  2.37887  2.77519  2.98518  4.58477  3.61503
          0.02968  3.92789  4.65023  0.61958  0.77255  0.48576  0.95510
    788   3.10353  4.43569  4.69589  4.14971  3.09365  4.40232  4.77281  1.40220  4.04207  1.48822  3.07242  4.40221  4.64989  4.22747  4.21847  3.74680  3.34143  1.69381  5.21881  4.05790    921 - -
          2.68618  4.42225  2.77519  2.73123  3.46354  2.40513  3.72494  3.29354  2.67741  2.69355  4.24690  2.90347  2.73739  3.18146  2.89801  2.37887  2.77519  2.98518  4.58477  3.61503
          0.02968  3.92789  4.65023  0.61958  0.77255  0.48576  0.95510
    789   3.06800  4.90341  3.56431  3.06375  4.27203  3.54547  3.86455  3.81750  2.25993  3.32336  4.32202  3.41930  4.04529  3.08206  0.89702  3.14945  3.33014  3.53904  5.33257  4.18727    922 - -
          2.68618  4.42225  2.77519  2.73123  3.46354  2.40513  3.72494  3.29354  2.67741  2.69355  4.24690  2.90347  2.73739  3.18146  2.89801  2.37887  2.77519  2.98518  4.58477  3.61503
          0.02968  3.92789  4.65023  0.61958  0.77255  0.48576  0.95510
    790   3.08014  4.40531  4.70311  4.17271  3.39540  4.40909  4.86103  1.39875  4.05676  1.69618  3.20496  4.42435  4.68183  4.29281  4.25387  3.76775  3.32905  1.39484  5.36276  4.18934    923 - -
          2.68618  4.42225  2.77519  2.73123  3.46354  2.40513  3.72494  3.29354  2.67741  2.69355  4.24690  2.90347  2.73739  3.18146  2.89801  2.37887  2.77519  2.98518  4.58477  3.61503
          0.02968  3.92789  4.65023  0.61958  0.77255  0.48576  0.95510
    791   3.06998  4.53534  4.07773  3.61131  1.29238  3.97765  3.20958  2.93679  3.46678  2.40113  3.33332  3.73653  4.32637  3.67207  3.66181  3.29345  3.30048  2.81857  3.90059  2.18430    924 - -
          2.68618  4.42225  2.77519  2.73123  3.46354  2.40513  3.72494  3.29354  2.67741  2.69355  4.24690  2.90347  2.73739  3.18146  2.89801  2.37887  2.77519  2.98518  4.58477  3.61503
          0.02968  3.92789  4.65023  0.61958  0.77255  0.48576  0.95510
    792   2.79312  4.34582  3.95419  3.39761  3.19198  3.84309  4.16015  2.36660  3.26216  1.49147  2.28516  3.72469  3.53201  3.55451  3.52049  3.14241  3.03568  2.27564  4.93220  3.75298    925 - -
          2.68618  4.42225  2.77519  2.73123  3.46354  2.40513  3.72494  3.29354  2.67741  2.69355  4.24690  2.90347  2.73739  3.18146  2.89801  2.37887  2.77519  2.98518  4.58477  3.61503
          0.02968  3.92789  4.65023  0.61958  0.77255  0.48576  0.95510
    793   2.54477  4.49882  2.99305  2.78081  4.21833  2.96991  3.99340  3.66481  2.71372  3.32904  4.22649  3.16013  1.31306  3.24201  3.16234  2.66789  2.94908  3.25951  5.48340  4.24832    926 - -
          2.68618  4.42225  2.77519  2.73123  3.46354  2.40513  3.72494  3.29354  2.67741  2.69355  4.24690  2.90347  2.73739  3.18146  2.89801  2.37887  2.77519  2.98518  4.58477  3.61503
          0.02968  3.92789  4.65023  0.61958  0.77255  0.48576  0.95510
    794   2.63190  5.00260  2.49869  2.31019  4.35935  3.21205  3.63128  3.79807  1.66209  3.34140  4.15417  2.69551  3.79925  2.77470  2.78881  2.54512  2.94487  3.42288  5.51644  4.15739    927 - -
          2.68618  4.42225  2.77519  2.73123  3.46354  2.40513  3.72494  3.29354  2.67741  2.69355  4.24690  2.90347  2.73739  3.18146  2.89801  2.37887  2.77519  2.98518  4.58477  3.61503
          0.02968  3.92789  4.65023  0.61958  0.77255  0.48576  0.95510
    795   2.78845  5.28274  1.62181  1.99439  4.57358  3.24716  3.65836  4.06173  2.54307  3.56785  4.37974  2.48616  3.79183  2.72706  2.80839  2.71176  3.04933  3.65403  5.73173  4.28568    928 - -
          2.68619  4.42226  2.77520  2.73124  3.46355  2.40503  3.72495  3.29355  2.67742  2.69356  4.24690  2.90347  2.73740  3.18147  2.89801  2.37888  2.77520  2.98519  4.58478  3.61504
          0.12112  2.46203  3.54700  0.43004  1.05120  0.48576  0.95510
    796   2.68025  3.96802  4.11363  3.54457  3.24492  3.88230  4.22340  2.01959  3.44089  1.59047  2.96578  3.82049  3.97353  3.68748  3.67123  3.18062  2.98710  1.83835  4.93026  3.75110    930 - -
          2.68618  4.42225  2.77519  2.73123  3.46354  2.40513  3.72494  3.29354  2.67741  2.69355  4.24690  2.90347  2.73739  3.18146  2.89801  2.37887  2.77519  2.98518  4.58477  3.61503
          0.03027  3.90845  4.63079  0.61958  0.77255  0.47442  0.97351
    797   2.57549  4.85087  2.96379  2.31928  4.12513  3.40724  3.47763  3.53951  1.97348  3.11137  3.71200  2.86363  3.79932  2.66643  2.54720  2.59419  2.48727  3.20518  5.31723  3.99525    931 - -
          2.68618  4.42225  2.77519  2.73123  3.46354  2.40513  3.72494  3.29354  2.67741  2.69355  4.24690  2.90347  2.73739  3.18146  2.89801  2.37887  2.77519  2.98518  4.58477  3.61503
          0.02968  3.92789  4.65023  0.61958  0.77255  0.48576  0.95510
    798   2.50440  4.77256  2.68010  2.37871  4.07991  3.32635  3.48074  3.50093  2.34998  3.10092  3.91926  2.77826  3.77549  2.78753  2.89805  2.02430  2.63462  3.08298  5.33754  3.99921    932 - -
          2.68618  4.42225  2.77519  2.73123  3.46354  2.40513  3.72494  3.29354  2.67741  2.69355  4.24690  2.90347  2.73739  3.18146  2.89801  2.37887  2.77519  2.98518  4.58477  3.61503
          0.02968  3.92789  4.65023  0.61958  0.77255  0.48576  0.95510
    799   2.31328  4.81003  2.64597  2.36208  4.07642  3.35974  3.44219  3.50171  2.37448  3.01751  3.89397  2.88684  3.53561  2.60137  2.73537  2.35884  2.75251  3.08967  5.31534  3.96929    933 - -
          2.68618  4.42225  2.77519  2.73123  3.46354  2.40513  3.72494  3.29354  2.67741  2.69355  4.24690  2.90347  2.73739  3.18146  2.89801  2.37887  2.77519  2.98518  4.58477  3.61503
          0.02968  3.92789  4.65023  0.61958  0.77255  0.48576  0.95510
    800   2.32991  4.98371  2.32832  2.05926  4.27309  2.93919  3.60728  3.72027  2.39564  3.14470  4.07523  2.80625  3.76808  2.69510  2.92428  2.46877  2.88154  3.35035  5.47702  4.09248    934 - -
          2.68618  4.42225  2.77519  2.73123  3.46354  2.40513  3.72494  3.29354  2.67741  2.69355  4.24690  2.90347  2.73739  3.18146  2.89801  2.37887  2.77519  2.98518  4.58477  3.61503
          0.02968  3.92789  4.65023  0.61958  0.77255  0.48576  0.95510
    801   2.65975  5.18282  2.08840  1.88102  4.48497  2.81872  3.63563  3.96187  2.50420  3.47979  4.27861  2.73506  3.77593  2.48082  3.02876  2.43042  2.97902  3.55868  5.65347  4.22323    935 - -
          2.68618  4.42225  2.77519  2.73123  3.46354  2.40513  3.72494  3.29354  2.67741  2.69355  4.24690  2.90347  2.73739  3.18146  2.89801  2.37887  2.77519  2.98518  4.58477  3.61503
          0.02968  3.92789  4.65023  0.61958  0.77255  0.48576  0.95510
    802   2.77305  4.86358  3.27140  2.63249  4.14498  3.53977  3.59605  3.24548  1.73746  2.98885  3.76196  3.08401  3.90795  2.74981  1.86376  2.81441  2.97364  3.21017  5.27726  4.03093    936 - -
          2.68618  4.42225  2.77519  2.73123  3.46354  2.40513  3.72494  3.29354  2.67741  2.69355  4.24690  2.90347  2.73739  3.18146  2.89801  2.37887  2.77519  2.98518  4.58477  3.61503
          0.02968  3.92789  4.65023  0.61958  0.77255  0.48576  0.95510
    803   2.49428  5.11920  2.12035  1.94950  4.41972  3.28637  3.60780  3.88830  2.39273  3.40914  4.19818  2.53541  3.76819  2.73885  2.81044  2.55641  2.84424  3.49040  5.58165  4.16845    937 - -
          2.68618  4.42225  2.77519  2.73123  3.46354  2.40513  3.72494  3.29354  2.67741  2.69355  4.24690  2.90347  2.73739  3.18146  2.89801  2.37887  2.77519  2.98518  4.58477  3.61503
          0.02968  3.92789  4.65023  0.61958  0.77255  0.48576  0.95510
    804   2.54387  4.92526  2.73955  2.25541  4.21278  3.08522  3.55980  3.65551  2.22657  3.20345  3.83880  2.67773  3.75756  2.48916  2.63330  2.49609  2.64791  3.28580  5.39318  4.02598    938 - -
          2.68618  4.42225  2.77519  2.73123  3.46354  2.40513  3.72494  3.29354  2.67741  2.69355  4.24690  2.90347  2.73739  3.18146  2.89801  2.37887  2.77519  2.98518  4.58477  3.61503
          0.02968  3.92789  4.65023  0.61958  0.77255  0.48576  0.95510
    805   2.40920  3.95589  4.07684  3.54269  3.51585  3.75448  4.32253  1.99660  3.44488  2.24758  3.41021  3.79780  4.20407  3.73429  3.70932  3.09520  2.76920  1.37224  5.15976  3.94856    939 - -
          2.68618  4.42225  2.77519  2.73123  3.46354  2.40513  3.72494  3.29354  2.67741  2.69355  4.24690  2.90347  2.73739  3.18146  2.89801  2.37887  2.77519  2.98518  4.58477  3.61503
          0.02968  3.92789  4.65023  0.61958  0.77255  0.48576  0.95510
    806   2.60812  4.80582  2.95581  2.42848  4.09330  2.59534  3.59576  3.50521  2.23951  3.08941  3.74154  2.88254  3.79880  2.52872  2.44685  2.52973  2.75351  3.17440  5.30679  3.98901    940 - -
          2.68619  4.42226  2.77520  2.73124  3.46355  2.40513  3.72495  3.29355  2.67738  2.69352  4.24690  2.90347  2.73740  3.18147  2.89801  2.37887  2.77517  2.98515  4.58478  3.61504
          0.04533  3.35926  4.65023  0.74985  0.63949  0.48576  0.95510
    807   2.80561  5.00479  3.15099  2.56021  4.34279  3.51761  3.37086  3.73968  1.48546  3.24920  3.85928  2.87059  3.89596  2.64452  2.17502  2.80842  3.00272  3.40874  5.37177  4.11464    945 - -
          2.68618  4.42225  2.77519  2.73123  3.46354  2.40513  3.72494  3.29354  2.67741  2.69355  4.24690  2.90347  2.73739  3.18146  2.89801  2.37887  2.77519  2.98518  4.58477  3.61503
          0.02968  3.92789  4.65023  0.61958  0.77255  0.48576  0.95510
    808   2.00865  4.34474  3.25203  2.74067  3.73414  3.13459  3.63735  3.10230  2.70164  2.79716  3.38350  3.13909  3.78993  3.03964  3.08417  2.05838  2.74740  2.65181  5.11676  3.85689    946 - -
          2.68618  4.42225  2.77519  2.73123  3.46354  2.40513  3.72494  3.29354  2.67741  2.69355  4.24690  2.90347  2.73739  3.18146  2.89801  2.37887  2.77519  2.98518  4.58477  3.61503
          0.02968  3.92789  4.65023  0.61958  0.77255  0.48576  0.95510
    809   3.06881  4.46399  4.50774  3.96608  3.21970  4.27383  4.65317  1.77210  3.81667  1.18236  3.04185  4.24862  4.55836  4.05795  4.01786  3.61680  3.17595  1.89398  5.18463  4.04014    947 - -
          2.68618  4.42225  2.77519  2.73123  3.46354  2.40513  3.72494  3.29354  2.67741  2.69355  4.24690  2.90347  2.73739  3.18146  2.89801  2.37887  2.77519  2.98518  4.58477  3.61503
          0.02968  3.92789  4.65023  0.61958  0.77255  0.48576  0.95510
    810   2.41335  4.87184  2.60220  2.18091  4.14231  3.36043  3.56826  3.57586  2.33795  2.94651  3.72475  2.81566  3.76151  2.59760  2.61782  2.50452  2.80450  3.22226  5.35174  3.99416    948 - -
          2.68618  4.42225  2.77519  2.73123  3.46354  2.40513  3.72494  3.29354  2.67741  2.69355  4.24690  2.90347  2.73739  3.18146  2.89801  2.37887  2.77519  2.98518  4.58477  3.61503
          0.02968  3.92789  4.65023  0.61958  0.77255  0.48576  0.95510
    811   3.00001  5.12244  2.51113  0.94913  4.47561  3.30982  3.90135  3.94051  2.78884  3.54870  4.52022  2.96450  3.91701  3.11580  3.20347  2.97674  3.30465  3.61861  5.63675  4.35894    949 - -
          2.68618  4.42225  2.77519  2.73123  3.46354  2.40513  3.72494  3.29354  2.67741  2.69355  4.24690  2.90347  2.73739  3.18146  2.89801  2.37887  2.77519  2.98518  4.58477  3.61503
          0.02968  3.92789  4.65023  0.61958  0.77255  0.48576  0.95510
    812   2.72082  4.32769  4.41027  3.91796  3.55710  4.08747  4.69964  1.65672  3.80409  2.15308  3.39313  4.15939  4.49219  4.10503  4.04297  3.46282  3.18905  1.14365  5.40155  4.18571    950 - -
          2.68618  4.42225  2.77519  2.73123  3.46354  2.40513  3.72494  3.29354  2.67741  2.69355  4.24690  2.90347  2.73739  3.18146  2.89801  2.37887  2.77519  2.98518  4.58477  3.61503
          0.02968  3.92789  4.65023  0.61958  0.77255  0.48576  0.95510
    813   2.56857  4.48201  2.98924  2.43751  4.08838  3.40534  3.38914  3.49963  1.93428  3.08240  3.89970  2.94250  3.80233  2.36273  2.67527  2.52001  2.78204  3.08652  5.29670  3.98112    951 - -
          2.68618  4.42225  2.77519  2.73123  3.46354  2.40513  3.72494  3.29354  2.67741  2.69355  4.24690  2.90347  2.73739  3.18146  2.89801  2.37887  2.77519  2.98518  4.58477  3.61503
          0.02968  3.92789  4.65023  0.61958  0.77255  0.48576  0.95510
    814   3.00685  5.04883  3.41811  2.80428  4.46556  3.61176  3.62091  3.83747  1.75679  3.32043  4.21413  3.19604  4.00879  2.77163  1.27034  3.02634  3.19286  3.53501  5.38574  4.21194    952 - -
          2.68618  4.42225  2.77519  2.73123  3.46354  2.40513  3.72494  3.29354  2.67741  2.69355  4.24690  2.90347  2.73739  3.18146  2.89801  2.37887  2.77519  2.98518  4.58477  3.61503
          0.02968  3.92789  4.65023  0.61958  0.77255  0.48576  0.95510
    815   3.06800  4.90341  3.56431  3.06375  4.27203  3.54547  3.86455  3.81750  2.25993  3.32336  4.32202  3.41930  4.04529  3.08206  0.89702  3.14945  3.33014  3.53904  5.33257  4.18727    953 - -
          2.68618  4.42225  2.77519  2.73123  3.46354  2.40513  3.72494  3.29354  2.67741  2.69355  4.24690  2.90347  2.73739  3.18146  2.89801  2.37887  2.77519  2.98518  4.58477  3.61503
          0.02968  3.92789  4.65023  0.61958  0.77255  0.48576  0.95510
    816   3.27934  4.67800  4.37048  4.02135  1.10872  4.12244  3.86480  2.67162  3.88430  1.96526  3.39405  4.06386  4.51303  4.03324  4.00893  3.57146  3.55558  2.68334  4.09628  2.45036    954 - -
          2.68618  4.42225  2.77519  2.73123  3.46354  2.40513  3.72494  3.29354  2.67741  2.69355  4.24690  2.90347  2.73739  3.18146  2.89801  2.37887  2.77519  2.98518  4.58477  3.61503
          0.02968  3.92789  4.65023  0.61958  0.77255  0.48576  0.95510
    817   2.25717  4.28421  3.17613  2.93562  4.14817  3.03378  4.08016  3.43659  2.97303  3.17811  4.11160  3.21179  1.46677  3.34004  3.28588  2.50630  2.61638  3.03319  5.52448  4.27289    955 - -
          2.68618  4.42225  2.77519  2.73123  3.46354  2.40513  3.72494  3.29354  2.67741  2.69355  4.24690  2.90347  2.73739  3.18146  2.89801  2.37887  2.77519  2.98518  4.58477  3.61503
          0.02968  3.92789  4.65023  0.61958  0.77255  0.48576  0.95510
    818   3.04923  5.18595  0.84174  2.36997  4.57042  3.25273  3.98005  4.17123  3.07468  3.76968  4.74896  2.92914  3.90944  3.21926  3.59845  3.00531  3.38897  3.80450  5.72826  4.43412    956 - -
          2.68618  4.42225  2.77519  2.73123  3.46354  2.40513  3.72494  3.29354  2.67741  2.69355  4.24690  2.90347  2.73739  3.18146  2.89801  2.37887  2.77519  2.98518  4.58477  3.61503
          0.02968  3.92789  4.65023  0.61958  0.77255  0.48576  0.95510
    819   2.73436  4.50441  3.41949  3.32588  4.46736  0.64850  4.44285  4.08037  3.51470  3.72758  4.70370  3.58374  3.89733  3.83445  3.74475  2.90785  3.21990  3.59799  5.54797  4.57110    957 - -
          2.68618  4.42225  2.77519  2.73123  3.46354  2.40513  3.72494  3.29354  2.67741  2.69355  4.24690  2.90347  2.73739  3.18146  2.89801  2.37887  2.77519  2.98518  4.58477  3.61503
          0.02968  3.92789  4.65023  0.61958  0.77255  0.48576  0.95510
    820   3.10585  4.43487  4.70667  4.17223  3.32817  4.41889  4.84389  1.36984  4.04815  1.53667  3.13711  4.42876  4.67973  4.27073  4.23665  3.77582  3.35135  1.58522  5.31786  4.15937    958 - -
          2.68618  4.42225  2.77519  2.73123  3.46354  2.40513  3.72494  3.29354  2.67741  2.69355  4.24690  2.90347  2.73739  3.18146  2.89801  2.37887  2.77519  2.98518  4.58477  3.61503
          0.02968  3.92789  4.65023  0.61958  0.77255  0.48576  0.95510
    821   1.85108  4.23164  3.21183  2.93415  4.16458  2.99276  4.06609  3.50606  2.99130  3.23642  4.10688  3.19503  1.71755  3.32195  3.32232  2.37005  2.73338  3.05613  5.51948  4.27287    959 - -
          2.68618  4.42225  2.77519  2.73123  3.46354  2.40513  3.72494  3.29354  2.67741  2.69355  4.24690  2.90347  2.73739  3.18146  2.89801  2.37887  2.77519  2.98518  4.58477  3.61503
          0.02968  3.92789  4.65023  0.61958  0.77255  0.48576  0.95510
    822   2.76189  4.22527  4.11404  3.55077  3.34758  3.91382  4.25811  1.63669  3.28171  2.01534  3.15303  3.83562  4.26282  3.71085  3.66716  3.11535  3.00313  1.65530  5.00643  3.80342    960 - -
          2.68618  4.42225  2.77519  2.73123  3.46354  2.40513  3.72494  3.29354  2.67741  2.69355  4.24690  2.90347  2.73739  3.18146  2.89801  2.37887  2.77519  2.98518  4.58477  3.61503
          0.02968  3.92789  4.65023  0.61958  0.77255  0.48576  0.95510
    823   3.17529  4.60261  4.49599  3.97992  3.08242  4.29286  4.62769  2.15278  3.74805  0.94327  2.82469  4.26785  4.58147  4.02925  3.93445  3.66339  3.42691  2.16415  5.10211  3.91212    961 - -
          2.68618  4.42225  2.77519  2.73123  3.46354  2.40513  3.72494  3.29354  2.67741  2.69355  4.24690  2.90347  2.73739  3.18146  2.89801  2.37887  2.77519  2.98518  4.58477  3.61503
          0.02968  3.92789  4.65023  0.61958  0.77255  0.48576  0.95510
    824   3.04923  5.18595  0.84174  2.36997  4.57042  3.25273  3.98005  4.17123  3.07468  3.76968  4.74896  2.92914  3.90944  3.21926  3.59845  3.00531  3.38897  3.80450  5.72826  4.43412    962 - -
          2.68618  4.42225  2.77519  2.73123  3.46354  2.40513  3.72494  3.29354  2.67741  2.69355  4.24690  2.90347  2.73739  3.18146  2.89801  2.37887  2.77519  2.98518  4.58477  3.61503
          0.02968  3.92789  4.65023  0.61958  0.77255  0.48576  0.95510
    825   2.82542  4.57365  3.43856  3.28551  4.27609  3.25802  4.35850  3.83564  3.34753  3.45653  4.50869  3.58668  0.73077  3.73463  3.58687  2.99462  3.27132  3.47472  5.44756  4.39749    963 - -
          2.68618  4.42225  2.77519  2.73123  3.46354  2.40513  3.72494  3.29354  2.67741  2.69355  4.24690  2.90347  2.73739  3.18146  2.89801  2.37887  2.77519  2.98518  4.58477  3.61503
          0.02968  3.92789  4.65023  0.61958  0.77255  0.48576  0.95510
    826   3.10642  4.44535  4.67779  4.12405  3.24056  4.39601  4.76773  1.36839  4.00192  1.53443  2.67839  4.38731  4.63888  4.19610  4.17963  3.73676  3.34178  1.78703  5.22765  4.10304    964 - -
          2.68618  4.42225  2.77519  2.73123  3.46354  2.40513  3.72494  3.29354  2.67741  2.69355  4.24690  2.90347  2.73739  3.18146  2.89801  2.37887  2.77519  2.98518  4.58477  3.61503
          0.02968  3.92789  4.65023  0.61958  0.77255  0.48576  0.95510
    827   3.00001  5.12244  2.51113  0.94913  4.47561  3.30982  3.90135  3.94051  2.78884  3.54870  4.52022  2.96450  3.91701  3.11580  3.20347  2.97674  3.30465  3.61861  5.63675  4.35894    965 - -
          2.68618  4.42225  2.77519  2.73123  3.46354  2.40513  3.72494  3.29354  2.67741  2.69355  4.24690  2.90347  2.73739  3.18146  2.89801  2.37887  2.77519  2.98518  4.58477  3.61503
          0.02968  3.92789  4.65023  0.61958  0.77255  0.48576  0.95510
    828   2.74390  4.88007  2.55345  2.42038  4.17920  3.22729  3.80253  3.84781  2.63686  3.43374  4.34189  1.35557  3.84211  2.87162  3.01744  2.76576  3.08129  3.47092  5.48366  4.07156    966 - -
          2.68618  4.42225  2.77519  2.73123  3.46354  2.40513  3.72494  3.29354  2.67741  2.69355  4.24690  2.90347  2.73739  3.18146  2.89801  2.37887  2.77519  2.98518  4.58477  3.61503
          0.02968  3.92789  4.65023  0.61958  0.77255  0.48576  0.95510
    829   3.01299  4.55310  4.10893  3.70660  3.23233  3.87542  4.42893  2.41347  3.47164  1.81872  1.27568  3.97725  4.33638  3.84991  3.67045  3.36787  3.31941  2.42600  5.08051  3.84713    967 - -
          2.68618  4.42225  2.77519  2.73123  3.46354  2.40513  3.72494  3.29354  2.67741  2.69355  4.24690  2.90347  2.73739  3.18146  2.89801  2.37887  2.77519  2.98518  4.58477  3.61503
          0.02968  3.92789  4.65023  0.61958  0.77255  0.48576  0.95510
    830   2.71661  5.14552  2.33283  2.08146  4.44029  2.38869  3.62609  3.90595  2.26133  3.43003  4.23145  2.44944  3.78208  2.60047  2.95438  2.66697  2.96667  3.51528  5.60581  4.19476    968 - -
          2.68618  4.42225  2.77519  2.73123  3.46354  2.40513  3.72494  3.29354  2.67741  2.69355  4.24690  2.90347  2.73739  3.18146  2.89801  2.37887  2.77519  2.98518  4.58477  3.61503
          0.02968  3.92789  4.65023  0.61958  0.77255  0.48576  0.95510
    831   3.07424  4.47756  4.41430  4.03218  3.41160  4.12622  4.75001  1.01186  3.86138  1.98631  3.33834  4.26974  4.55211  4.20396  4.05161  3.62686  3.37242  1.84819  5.31390  4.05698    969 - -
          2.68618  4.42225  2.77519  2.73123  3.46354  2.40513  3.72494  3.29354  2.67741  2.69355  4.24690  2.90347  2.73739  3.18146  2.89801  2.37887  2.77519  2.98518  4.58477  3.61503
          0.02968  3.92789  4.65023  0.61958  0.77255  0.48576  0.95510
    832   2.53926  4.71052  3.01183  2.48054  3.99219  3.39378  3.62248  3.38333  2.14236  3.00238  3.83501  2.63237  3.80696  2.78779  2.59715  2.64424  2.38461  2.81495  5.24896  3.94643    970 - -
          2.68618  4.42225  2.77519  2.73123  3.46354  2.40513  3.72494  3.29354  2.67741  2.69355  4.24690  2.90347  2.73739  3.18146  2.89801  2.37887  2.77519  2.98518  4.58477  3.61503
          0.02968  3.92789  4.65023  0.61958  0.77255  0.48576  0.95510
    833   3.04923  5.18595  0.84174  2.36997  4.57042  3.25273  3.98005  4.17123  3.07468  3.76968  4.74896  2.92914  3.90944  3.21926  3.59845  3.00531  3.38897  3.80450  5.72826  4.43412    971 - -
          2.68618  4.42225  2.77519  2.73123  3.46354  2.40513  3.72494  3.29354  2.67741  2.69355  4.24690  2.90347  2.73739  3.18146  2.89801  2.37887  2.77519  2.98518  4.58477  3.61503
          0.02968  3.92789  4.65023  0.61958  0.77255  0.48576  0.95510
    834   2.63628  5.12328  1.94777  1.80148  4.41030  3.27414  3.63529  3.47720  2.49660  3.41165  4.21854  2.63203  3.77960  2.77728  3.01080  2.66282  2.96257  3.47893  5.60058  4.18445    972 - -
          2.68618  4.42225  2.77519  2.73123  3.46354  2.40513  3.72494  3.29354  2.67741  2.69355  4.24690  2.90347  2.73739  3.18146  2.89801  2.37887  2.77519  2.98518  4.58477  3.61503
          0.02968  3.92789  4.65023  0.61958  0.77255  0.48576  0.95510
    835   2.31850  4.28012  3.09945  2.90784  4.15098  2.98153  4.07856  3.69567  3.01284  3.39289  4.26262  3.02077  3.71031  3.35746  3.32921  1.14703  2.78673  3.19755  5.51412  4.19801    973 - -
          2.68618  4.42225  2.77519  2.73123  3.46354  2.40513  3.72494  3.29354  2.67741  2.69355  4.24690  2.90347  2.73739  3.18146  2.89801  2.37887  2.77519  2.98518  4.58477  3.61503
          0.02968  3.92789  4.65023  0.61958  0.77255  0.48576  0.95510
    836   3.32897  4.71448  4.31466  4.03966  0.92525  4.00582  3.90204  2.84581  3.94529  2.20309  3.56777  4.08167  4.46315  4.09800  4.05133  3.59608  3.63013  2.84057  4.13466  2.49472    974 - -
          2.68618  4.42225  2.77519  2.73123  3.46354  2.40513  3.72494  3.29354  2.67741  2.69355  4.24690  2.90347  2.73739  3.18146  2.89801  2.37887  2.77519  2.98518  4.58477  3.61503
          0.02968  3.92789  4.65023  0.61958  0.77255  0.48576  0.95510
    837   2.88827  4.98488  3.28835  2.69216  4.33242  3.56301  3.60506  3.49644  1.30381  3.22342  4.10475  3.12004  3.95471  2.75382  2.08595  2.91079  3.08594  3.39345  5.35755  4.13317    975 - -
          2.68618  4.42225  2.77519  2.73123  3.46354  2.40513  3.72494  3.29354  2.67741  2.69355  4.24690  2.90347  2.73739  3.18146  2.89801  2.37887  2.77519  2.98518  4.58477  3.61503
          0.02968  3.92789  4.65023  0.61958  0.77255  0.48576  0.95510
    838   2.75032  5.06714  2.91714  2.31709  4.42728  3.45999  3.59342  3.82115  1.47829  3.32656  4.15965  2.96489  3.88340  2.61296  2.34565  2.73593  3.03239  3.47725  5.45329  4.17694    976 - -
          2.68618  4.42225  2.77519  2.73123  3.46354  2.40513  3.72494  3.29354  2.67741  2.69355  4.24690  2.90347  2.73739  3.18146  2.89801  2.37887  2.77519  2.98518  4.58477  3.61503
          0.02968  3.92789  4.65023  0.61958  0.77255  0.48576  0.95510
    839   3.21742  4.66323  4.27842  3.91848  3.15693  4.05248  4.55682  2.36396  3.68568  0.80989  3.16250  4.18859  4.47828  4.04076  3.85271  3.62973  3.50913  2.41569  5.05637  3.79250    977 - -
          2.68618  4.42225  2.77519  2.73123  3.46354  2.40513  3.72494  3.29354  2.67741  2.69355  4.24690  2.90347  2.73739  3.18146  2.89801  2.37887  2.77519  2.98518  4.58477  3.61503
          0.02968  3.92789  4.65023  0.61958  0.77255  0.48576  0.95510
    840   3.20538  4.57089  4.65567  4.09189  3.06657  4.42505  4.71532  1.95382  3.94103  1.04610  2.34344  4.38475  4.63285  4.11252  4.10637  3.76046  3.42914  2.18596  5.11730  4.02606    978 - -
          2.68618  4.42225  2.77519  2.73123  3.46354  2.40513  3.72494  3.29354  2.67741  2.69355  4.24690  2.90347  2.73739  3.18146  2.89801  2.37887  2.77519  2.98518  4.58477  3.61503
          0.02968  3.92789  4.65023  0.61958  0.77255  0.48576  0.95510
    841   3.06800  4.90341  3.56431  3.06375  4.27203  3.54547  3.86455  3.81750  2.25993  3.32336  4.32202  3.41930  4.04529  3.08206  0.89702  3.14945  3.33014  3.53904  5.33257  4.18727    979 - -
          2.68618  4.42225  2.77519  2.73123  3.46354  2.40513  3.72494  3.29354  2.67741  2.69355  4.24690  2.90347  2.73739  3.18146  2.89801  2.37887  2.77519  2.98518  4.58477  3.61503
          0.02968  3.92789  4.65023  0.61958  0.77255  0.48576  0.95510
    842   3.02270  4.98875  3.20239  2.81345  4.38784  3.50625  3.78995  3.82056  0.96496  3.37355  4.33200  3.23549  4.00266  2.97827  2.44231  3.06104  3.27184  3.52521  5.41972  4.24044    980 - -
          2.68618  4.42225  2.77519  2.73123  3.46354  2.40513  3.72494  3.29354  2.67741  2.69355  4.24690  2.90347  2.73739  3.18146  2.89801  2.37887  2.77519  2.98518  4.58477  3.61503
          0.02968  3.92789  4.65023  0.61958  0.77255  0.48576  0.95510
    843   3.04441  4.42676  4.56790  4.10630  3.42319  4.25283  4.83012  1.11091  3.94904  1.93557  3.27642  4.33905  4.62057  4.25113  4.15270  3.65888  3.32765  1.64335  5.38418  4.15448    981 - -
          2.68618  4.42225  2.77519  2.73123  3.46354  2.40513  3.72494  3.29354  2.67741  2.69355  4.24690  2.90347  2.73739  3.18146  2.89801  2.37887  2.77519  2.98518  4.58477  3.61503
          0.02968  3.92789  4.65023  0.61958  0.77255  0.48576  0.95510
    844   2.84236  5.09986  2.38258  1.19604  4.44255  3.24634  3.77948  3.88225  2.64847  3.50359  4.41174  2.82359  3.84852  2.96773  3.08793  2.71086  3.14685  3.52893  5.67348  4.27940    982 - -
          2.68618  4.42225  2.77519  2.73123  3.46354  2.40513  3.72494  3.29354  2.67741  2.69355  4.24690  2.90347  2.73739  3.18146  2.89801  2.37887  2.77519  2.98518  4.58477  3.61503
          0.02968  3.92789  4.65023  0.61958  0.77255  0.48576  0.95510
    845   3.02608  4.38890  4.55313  4.01243  3.39025  4.30447  4.72990  1.72638  3.89265  1.82434  2.98600  4.28523  4.59775  4.14958  4.11199  3.64784  3.27474  1.19292  5.30751  4.12679    983 - -
          2.68618  4.42225  2.77519  2.73123  3.46354  2.40513  3.72494  3.29354  2.67741  2.69355  4.24690  2.90347  2.73739  3.18146  2.89801  2.37887  2.77519  2.98518  4.58477  3.61503
          0.02968  3.92789  4.65023  0.61958  0.77255  0.48576  0.95510
    846   3.21146  4.62524  4.51907  3.99673  3.05442  4.33362  4.63343  2.17990  3.76702  0.92854  2.61649  4.29348  4.59722  4.03407  3.94703  3.70349  3.45254  2.27258  5.08484  3.91283    984 - -
          2.68618  4.42225  2.77519  2.73123  3.46354  2.40513  3.72494  3.29354  2.67741  2.69355  4.24690  2.90347  2.73739  3.18146  2.89801  2.37887  2.77519  2.98518  4.58477  3.61503
          0.02968  3.92789  4.65023  0.61958  0.77255  0.48576  0.95510
    847   3.00001  5.12244  2.51113  0.94913  4.47561  3.30982  3.90135  3.94051  2.78884  3.54870  4.52022  2.96450  3.91701  3.11580  3.20347  2.97674  3.30465  3.61861  5.63675  4.35894    985 - -
          2.68618  4.42225  2.77519  2.73123  3.46354  2.40513  3.72494  3.29354  2.67741  2.69355  4.24690  2.90347  2.73739  3.18146  2.89801  2.37887  2.77519  2.98518  4.58477  3.61503
          0.02968  3.92789  4.65023  0.61958  0.77255  0.48576  0.95510
    848   1.95313  4.16320  3.29798  3.06015  4.22360  2.92505  4.16593  3.58673  3.12835  3.33563  4.20336  3.24494  3.67276  3.44319  3.43243  1.22023  2.70700  3.08606  5.58901  4.34536    986 - -
          2.68618  4.42225  2.77519  2.73123  3.46354  2.40513  3.72494  3.29354  2.67741  2.69355  4.24690  2.90347  2.73739  3.18146  2.89801  2.37887  2.77519  2.98518  4.58477  3.61503
          0.02968  3.92789  4.65023  0.61958  0.77255  0.48576  0.95510
    849   3.00939  5.05946  3.42059  2.79916  4.48000  3.61628  3.61480  3.84723  1.72415  3.32576  4.21622  3.19219  4.00869  2.76336  1.29053  3.02582  3.19205  3.54345  5.38917  4.21675    987 - -
          2.68618  4.42225  2.77519  2.73123  3.46354  2.40513  3.72494  3.29354  2.67741  2.69355  4.24690  2.90347  2.73739  3.18146  2.89801  2.37887  2.77519  2.98518  4.58477  3.61503
          0.02968  3.92789  4.65023  0.61958  0.77255  0.48576  0.95510
    850   3.21742  4.66323  4.27842  3.91848  3.15693  4.05248  4.55682  2.36396  3.68568  0.80989  3.16250  4.18859  4.47828  4.04076  3.85271  3.62973  3.50913  2.41569  5.05637  3.79250    988 - -
          2.68618  4.42225  2.77519  2.73123  3.46354  2.40513  3.72494  3.29354  2.67741  2.69355  4.24690  2.90347  2.73739  3.18146  2.89801  2.37887  2.77519  2.98518  4.58477  3.61503
          0.02968  3.92789  4.65023  0.61958  0.77255  0.48576  0.95510
    851   3.13388  4.49930  4.61582  4.06147  3.18020  4.37810  4.72647  1.87501  3.92847  1.14099  2.88656  4.34751  4.62085  4.12925  4.11647  3.71676  3.36891  1.76972  5.19114  4.07046    989 - -
          2.68618  4.42225  2.77519  2.73123  3.46354  2.40513  3.72494  3.29354  2.67741  2.69355  4.24690  2.90347  2.73739  3.18146  2.89801  2.37887  2.77519  2.98518  4.58477  3.61503
          0.02968  3.92789  4.65023  0.61958  0.77255  0.48576  0.95510
    852   1.36561  4.11632  3.43826  3.11769  4.16223  2.93072  4.15665  3.47037  3.13366  3.23559  4.08805  3.27445  3.66454  3.43533  3.44072  1.89391  2.39440  2.99477  5.53103  4.32011    990 - -
          2.68618  4.42225  2.77519  2.73123  3.46354  2.40513  3.72494  3.29354  2.67741  2.69355  4.24690  2.90347  2.73739  3.18146  2.89801  2.37887  2.77519  2.98518  4.58477  3.61503
          0.02968  3.92789  4.65023  0.61958  0.77255  0.48576  0.95510
    853   2.58558  4.67450  2.63128  2.49547  4.21303  3.13209  3.86717  3.81804  2.75006  3.45660  4.33610  1.38851  3.78799  3.09391  3.13914  2.46068  2.97252  3.38793  5.53218  4.13578    991 - -
          2.68618  4.42225  2.77519  2.73123  3.46354  2.40513  3.72494  3.29354  2.67741  2.69355  4.24690  2.90347  2.73739  3.18146  2.89801  2.37887  2.77519  2.98518  4.58477  3.61503
          0.02968  3.92789  4.65023  0.61958  0.77255  0.48576  0.95510
    854   2.82542  4.57365  3.43856  3.28551  4.27609  3.25802  4.35850  3.83564  3.34753  3.45653  4.50869  3.58668  0.73077  3.73463  3.58687  2.99462  3.27132  3.47472  5.44756  4.39749    992 - -
          2.68618  4.42225  2.77519  2.73123  3.46354  2.40513  3.72494  3.29354  2.67741  2.69355  4.24690  2.90347  2.73739  3.18146  2.89801  2.37887  2.77519  2.98518  4.58477  3.61503
          0.02968  3.92789  4.65023  0.61958  0.77255  0.48576  0.95510
    855   3.21742  4.66323  4.27842  3.91848  3.15693  4.05248  4.55682  2.36396  3.68568  0.80989  3.16250  4.18859  4.47828  4.04076  3.85271  3.62973  3.50913  2.41569  5.05637  3.79250    993 - -
          2.68618  4.42225  2.77519  2.73123  3.46354  2.40513  3.72494  3.29354  2.67741  2.69355  4.24690  2.90347  2.73739  3.18146  2.89801  2.37887  2.77519  2.98518  4.58477  3.61503
          0.02968  3.92789  4.65023  0.61958  0.77255  0.48576  0.95510
    856   3.05604  4.86376  3.18027  2.94576  3.32384  3.49459  1.03080  3.76753  2.78731  3.25456  4.30180  3.35286  4.05016  3.31270  3.04972  3.12621  3.36127  3.50159  4.78818  3.27314    994 - -
          2.68618  4.42225  2.77519  2.73123  3.46354  2.40513  3.72494  3.29354  2.67741  2.69355  4.24690  2.90347  2.73739  3.18146  2.89801  2.37887  2.77519  2.98518  4.58477  3.61503
          0.02968  3.92789  4.65023  0.61958  0.77255  0.48576  0.95510
    857   2.56125  4.64122  2.96381  2.48496  3.89898  2.71704  3.52771  3.32588  2.46923  2.75505  3.57512  2.28421  3.79843  2.84018  2.88962  2.55843  2.81629  3.01802  5.20972  3.89244    995 - -
          2.68618  4.42225  2.77519  2.73123  3.46354  2.40513  3.72494  3.29354  2.67741  2.69355  4.24690  2.90347  2.73739  3.18146  2.89801  2.37887  2.77519  2.98518  4.58477  3.61503
          0.02968  3.92789  4.65023  0.61958  0.77255  0.48576  0.95510
    858   2.34241  4.26357  3.25470  3.07296  4.13151  2.99243  4.18133  3.66158  3.15045  3.37751  4.29893  3.28894  3.73579  3.49543  3.43484  1.01050  2.82667  3.18456  5.49956  4.21531    996 - -
          2.68618  4.42225  2.77519  2.73123  3.46354  2.40513  3.72494  3.29354  2.67741  2.69355  4.24690  2.90347  2.73739  3.18146  2.89801  2.37887  2.77519  2.98518  4.58477  3.61503
          0.02968  3.92789  4.65023  0.61958  0.77255  0.48576  0.95510
    859   2.82542  4.57365  3.43856  3.28551  4.27609  3.25802  4.35850  3.83564  3.34753  3.45653  4.50869  3.58668  0.73077  3.73463  3.58687  2.99462  3.27132  3.47472  5.44756  4.39749    997 - -
          2.68618  4.42225  2.77519  2.73123  3.46354  2.40513  3.72494  3.29354  2.67741  2.69355  4.24690  2.90347  2.73739  3.18146  2.89801  2.37887  2.77519  2.98518  4.58477  3.61503
          0.02968  3.92789  4.65023  0.61958  0.77255  0.48576  0.95510
    860   2.62296  4.39040  3.42918  2.84581  3.48766  3.56031  3.76962  2.66186  2.62182  2.02393  3.18784  3.13323  3.93712  3.05555  2.38468  2.81908  2.85147  2.59275  4.93944  3.69374    998 - -
          2.68618  4.42225  2.77519  2.73123  3.46354  2.40513  3.72494  3.29354  2.67741  2.69355  4.24690  2.90347  2.73739  3.18146  2.89801  2.37887  2.77519  2.98518  4.58477  3.61503
          0.02968  3.92789  4.65023  0.61958  0.77255  0.48576  0.95510
    861   3.21742  4.66323  4.27842  3.91848  3.15693  4.05248  4.55682  2.36396  3.68568  0.80989  3.16250  4.18859  4.47828  4.04076  3.85271  3.62973  3.50913  2.41569  5.05637  3.79250    999 - -
          2.68618  4.42225  2.77519  2.73123  3.46354  2.40513  3.72494  3.29354  2.67741  2.69355  4.24690  2.90347  2.73739  3.18146  2.89801  2.37887  2.77519  2.98518  4.58477  3.61503
          0.02968  3.92789  4.65023  0.61958  0.77255  0.48576  0.95510
    862   2.59817  4.80565  2.70890  2.22512  4.06576  3.35646  3.61280  3.37669  2.35673  3.08075  3.90162  2.89176  2.48529  2.72092  2.86451  2.62301  2.77810  3.01894  5.32071  3.98215   1000 - -
          2.68618  4.42225  2.77519  2.73123  3.46354  2.40513  3.72494  3.29354  2.67741  2.69355  4.24690  2.90347  2.73739  3.18146  2.89801  2.37887  2.77519  2.98518  4.58477  3.61503
          0.02968  3.92789  4.65023  0.61958  0.77255  0.48576  0.95510
    863   2.63055  5.00828  2.58760  1.72214  4.33114  3.00472  3.62871  3.77540  2.41616  3.32426  4.13427  2.73609  3.78819  2.71071  2.71300  2.44035  2.93139  3.40367  5.51392  4.14066   1001 - -
          2.68618  4.42225  2.77519  2.73123  3.46354  2.40513  3.72494  3.29354  2.67741  2.69355  4.24690  2.90347  2.73739  3.18146  2.89801  2.37887  2.77519  2.98518  4.58477  3.61503
          0.02968  3.92789  4.65023  0.61958  0.77255  0.48576  0.95510
    864   3.12975  4.59797  4.35440  3.91996  3.10609  4.14047  4.57035  2.21012  3.68293  0.93281  3.04524  4.18376  4.51586  4.00800  3.86739  3.57120  3.41281  2.18852  5.07701  3.81929   1002 - -
          2.68618  4.42225  2.77519  2.73123  3.46354  2.40513  3.72494  3.29354  2.67741  2.69355  4.24690  2.90347  2.73739  3.18146  2.89801  2.37887  2.77519  2.98518  4.58477  3.61503
          0.02968  3.92789  4.65023  0.61958  0.77255  0.48576  0.95510
    865   3.42574  4.75719  4.36000  3.97558  1.95673  4.18846  3.42885  3.29686  3.75741  2.68958  3.87870  3.88957  4.52224  3.89014  3.86953  3.55352  3.64975  3.17397  1.83310  1.34519   1003 - -
          2.68618  4.42225  2.77519  2.73123  3.46354  2.40513  3.72494  3.29354  2.67741  2.69355  4.24690  2.90347  2.73739  3.18146  2.89801  2.37887  2.77519  2.98518  4.58477  3.61503
          0.02968  3.92789  4.65023  0.61958  0.77255  0.48576  0.95510
    866   2.66623  5.08511  2.25610  1.95850  4.37606  3.29424  3.60431  3.83993  2.42904  3.08116  4.16109  2.36809  3.41452  2.68009  2.93233  2.57389  2.91188  3.45056  5.54949  4.14343   1004 - -
[truncated: 103,068 more chars]
