# Supplementary material for: Potential Conservation of Circadian Clock Proteins in the phylum Nematoda as Revealed by Bioinformatic Searches
Source: PLoS One. 2014 Nov 14;9(11):e112871. doi: 10.1371/journal.pone.0112871 (PMC4232591; doi:10.1371/journal.pone.0112871)
Supplement: File S1 — HMM profiles used in this work and HMMsearch results. (ZIP) [file pone.0112871.s007.zip › HMMs-CE/Neurospora/WC-2_P78714-aln.fasta.hmm]

HMMER3/b [3.0 | March 2010]
NAME  WC-2_P78714-aln
LENG  509
ALPH  amino
RF    no
CS    no
MAP   yes
DATE  Wed Aug 22 12:37:01 2012
NSEQ  5
EFFN  0.932617
CKSUM 1494901705
STATS LOCAL MSV      -11.7026  0.69792
STATS LOCAL VITERBI  -12.9679  0.69792
STATS LOCAL FORWARD   -5.7279  0.69792
HMM          A        C        D        E        F        G        H        I        K        L        M        N        P        Q        R        S        T        V        W        Y   
            m->m     m->i     m->d     i->m     i->i     d->m     d->d
  COMPO   2.53837  4.15961  2.83450  2.60649  3.40275  2.71798  3.66704  2.97764  2.66090  2.57496  3.55345  3.03970  3.16544  3.11536  2.91365  2.54466  2.76984  2.85990  4.67838  3.64952
          2.68618  4.42225  2.77519  2.73123  3.46354  2.40513  3.72494  3.29354  2.67741  2.69355  4.24690  2.90347  2.73739  3.18146  2.89801  2.37887  2.77519  2.98518  4.58477  3.61503
          0.32073  4.15246  1.35226  0.61958  0.77255  0.00000        *
      1   2.96215  4.51235  4.03973  3.63254  3.20386  3.82733  4.36978  2.37855  3.40110  1.79993  1.39537  3.91114  4.28791  3.78359  3.60747  3.31029  3.26729  2.38361  5.04345  3.80440      1 - -
          2.68618  4.42225  2.77519  2.73123  3.46354  2.40513  3.72494  3.29354  2.67741  2.69355  4.24690  2.90347  2.73739  3.18146  2.89801  2.37887  2.77519  2.98518  4.58477  3.61503
          0.03169  3.86342  4.58577  0.61958  0.77255  0.75065  0.63878
      2   2.31062  4.23088  3.19862  3.01401  4.06729  2.96093  4.12410  3.58870  3.08717  3.30965  4.23651  3.24022  3.69899  3.43720  3.37346  1.10477  2.79008  3.12579  5.44052  4.15078      2 - -
          2.68618  4.42225  2.77519  2.73123  3.46354  2.40513  3.72494  3.29354  2.67741  2.69355  4.24690  2.90347  2.73739  3.18146  2.89801  2.37887  2.77519  2.98518  4.58477  3.61503
          0.03169  3.86342  4.58577  0.61958  0.77255  0.75065  0.63878
      3   2.98508  4.80406  3.11700  2.87607  3.27849  3.43994  1.16172  3.68660  2.71938  3.18169  4.22396  3.28575  3.99199  3.24220  2.98561  3.05586  3.28816  3.42191  4.74365  3.22961      3 - -
          2.68618  4.42225  2.77519  2.73123  3.46354  2.40513  3.72494  3.29354  2.67741  2.69355  4.24690  2.90347  2.73739  3.18146  2.89801  2.37887  2.77519  2.98518  4.58477  3.61503
          0.03169  3.86342  4.58577  0.61958  0.77255  0.75065  0.63878
      4   2.65378  4.43006  3.32570  3.22398  4.36635  0.74320  4.34477  3.96381  3.40402  3.61907  4.59477  3.49001  3.82091  3.72890  3.64102  2.82544  3.13431  3.49388  5.46385  4.46796      4 - -
          2.68618  4.42225  2.77519  2.73123  3.46354  2.40513  3.72494  3.29354  2.67741  2.69355  4.24690  2.90347  2.73739  3.18146  2.89801  2.37887  2.77519  2.98518  4.58477  3.61503
          0.03169  3.86342  4.58577  0.61958  0.77255  0.75065  0.63878
      5   2.65773  4.77258  2.78713  2.47430  4.14430  3.28325  3.70562  3.61954  2.42249  3.18578  4.07321  2.95619  2.50195  1.90481  2.77849  2.69993  2.94980  3.28074  5.38414  4.06689      5 - -
          2.68618  4.42225  2.77519  2.73123  3.46354  2.40513  3.72494  3.29354  2.67741  2.69355  4.24690  2.90347  2.73739  3.18146  2.89801  2.37887  2.77519  2.98518  4.58477  3.61503
          0.03169  3.86342  4.58577  0.61958  0.77255  0.75065  0.63878
      6   2.73960  4.49841  3.34580  3.18355  4.17945  3.18644  4.26173  3.72257  3.24009  3.35038  4.39986  3.49115  0.84462  3.62915  3.48662  2.90681  3.18046  3.36897  5.36846  4.30000      6 - -
          2.68618  4.42225  2.77519  2.73123  3.46354  2.40513  3.72494  3.29354  2.67741  2.69355  4.24690  2.90347  2.73739  3.18146  2.89801  2.37887  2.77519  2.98518  4.58477  3.61503
          0.03169  3.86342  4.58577  0.61958  0.77255  0.75065  0.63878
      7   2.73960  4.49841  3.34580  3.18355  4.17945  3.18644  4.26173  3.72257  3.24009  3.35038  4.39986  3.49115  0.84462  3.62915  3.48662  2.90681  3.18046  3.36897  5.36846  4.30000      7 - -
          2.68618  4.42225  2.77519  2.73123  3.46354  2.40513  3.72494  3.29354  2.67741  2.69355  4.24690  2.90347  2.73739  3.18146  2.89801  2.37887  2.77519  2.98518  4.58477  3.61503
          0.03169  3.86342  4.58577  0.61958  0.77255  0.75065  0.63878
      8   2.73960  4.49841  3.34580  3.18355  4.17945  3.18644  4.26173  3.72257  3.24009  3.35038  4.39986  3.49115  0.84462  3.62915  3.48662  2.90681  3.18046  3.36897  5.36846  4.30000      8 - -
          2.68618  4.42225  2.77519  2.73123  3.46354  2.40513  3.72494  3.29354  2.67741  2.69355  4.24690  2.90347  2.73739  3.18146  2.89801  2.37887  2.77519  2.98518  4.58477  3.61503
          0.03169  3.86342  4.58577  0.61958  0.77255  0.75065  0.63878
      9   2.37038  4.31880  3.06279  2.84870  4.26463  1.59862  4.05486  3.73330  2.99913  3.38563  4.24878  3.16482  2.10063  3.31475  3.34122  2.51484  2.81921  3.24479  5.51857  4.32335      9 - -
          2.68618  4.42225  2.77519  2.73123  3.46354  2.40513  3.72494  3.29354  2.67741  2.69355  4.24690  2.90347  2.73739  3.18146  2.89801  2.37887  2.77519  2.98518  4.58477  3.61503
          0.03169  3.86342  4.58577  0.61958  0.77255  0.75065  0.63878
     10   2.28222  4.25737  3.08960  2.81824  4.14948  2.97547  3.98568  3.59751  2.89664  3.26729  4.12075  3.11895  2.29998  3.23090  3.24378  1.58625  2.72523  3.12377  5.47938  4.20999     10 - -
          2.68618  4.42225  2.77519  2.73123  3.46354  2.40513  3.72494  3.29354  2.67741  2.69355  4.24690  2.90347  2.73739  3.18146  2.89801  2.37887  2.77519  2.98518  4.58477  3.61503
          0.03169  3.86342  4.58577  0.61958  0.77255  0.75065  0.63878
     11   2.22008  4.15759  3.27567  2.97647  4.10447  2.94459  4.06035  3.43850  2.98939  3.19016  4.06031  3.19858  3.65937  3.32707  3.30467  1.57024  1.94222  2.98731  5.47040  4.22724     11 - -
          2.68618  4.42225  2.77519  2.73123  3.46354  2.40513  3.72494  3.29354  2.67741  2.69355  4.24690  2.90347  2.73739  3.18146  2.89801  2.37887  2.77519  2.98518  4.58477  3.61503
          0.03169  3.86342  4.58577  0.61958  0.77255  0.75065  0.63878
     12   2.50159  4.28738  3.41285  2.99110  3.56677  2.33556  3.94733  2.84157  2.89955  2.54095  2.09665  3.31936  3.87070  3.26957  3.20467  2.71257  2.83752  2.62068  5.06295  3.81021     12 - -
          2.68618  4.42225  2.77519  2.73123  3.46354  2.40513  3.72494  3.29354  2.67741  2.69355  4.24690  2.90347  2.73739  3.18146  2.89801  2.37887  2.77519  2.98518  4.58477  3.61503
          0.03169  3.86342  4.58577  0.61958  0.77255  0.75065  0.63878
     13   2.64032  4.44157  3.28717  2.90763  2.94397  3.42263  3.69641  3.11289  2.85935  2.75499  3.72530  3.25698  3.93187  3.21290  3.17740  2.11855  2.94579  2.86215  4.50645  1.93562     13 - -
          2.68618  4.42225  2.77519  2.73123  3.46354  2.40513  3.72494  3.29354  2.67741  2.69355  4.24690  2.90347  2.73739  3.18146  2.89801  2.37887  2.77519  2.98518  4.58477  3.61503
          0.03169  3.86342  4.58577  0.61958  0.77255  0.75065  0.63878
     14   2.55449  4.31867  3.42924  3.06437  2.16122  1.87815  3.89807  2.99481  3.07322  2.66668  3.68160  3.36288  3.89455  3.37304  3.37873  2.75491  2.90530  2.75429  4.75409  3.30900     14 - -
          2.68618  4.42225  2.77519  2.73123  3.46354  2.40513  3.72494  3.29354  2.67741  2.69355  4.24690  2.90347  2.73739  3.18146  2.89801  2.37887  2.77519  2.98518  4.58477  3.61503
          0.03169  3.86342  4.58577  0.61958  0.77255  0.75065  0.63878
     15   3.03602  4.61508  3.74146  3.32857  1.54174  3.83456  2.29877  3.11668  3.21452  2.58672  3.70754  3.55246  4.22912  3.49249  3.46599  3.18265  3.28088  2.96405  3.91170  2.23821     15 - -
          2.68618  4.42225  2.77519  2.73123  3.46354  2.40513  3.72494  3.29354  2.67741  2.69355  4.24690  2.90347  2.73739  3.18146  2.89801  2.37887  2.77519  2.98518  4.58477  3.61503
          0.03169  3.86342  4.58577  0.61958  0.77255  0.75065  0.63878
     16   2.65378  4.43006  3.32570  3.22398  4.36635  0.74320  4.34477  3.96381  3.40402  3.61907  4.59477  3.49001  3.82091  3.72890  3.64102  2.82544  3.13431  3.49388  5.46385  4.46796     16 - -
          2.68618  4.42225  2.77519  2.73123  3.46354  2.40513  3.72494  3.29354  2.67741  2.69355  4.24690  2.90347  2.73739  3.18146  2.89801  2.37887  2.77519  2.98518  4.58477  3.61503
          0.03169  3.86342  4.58577  0.61958  0.77255  0.52334  0.89781
     17   2.01552  4.25336  3.94577  3.39569  2.48183  3.74396  4.08890  2.43931  3.30140  2.05567  2.38313  3.68031  4.13447  3.55725  3.55122  3.04729  2.95571  2.32414  4.83184  3.59184     17 - -
          2.68618  4.42225  2.77519  2.73123  3.46354  2.40513  3.72494  3.29354  2.67741  2.69355  4.24690  2.90347  2.73739  3.18146  2.89801  2.37887  2.77519  2.98518  4.58477  3.61503
          0.02694  4.02343  4.74577  0.61958  0.77255  0.62227  0.76943
     18   2.54613  4.30564  3.56563  3.11628  3.54164  3.40457  4.01690  2.82546  2.99697  2.51342  1.83524  3.41921  3.94561  3.36191  3.28910  2.08885  2.87969  2.61683  5.06898  3.80754     18 - -
          2.68618  4.42225  2.77519  2.73123  3.46354  2.40513  3.72494  3.29354  2.67741  2.69355  4.24690  2.90347  2.73739  3.18146  2.89801  2.37887  2.77519  2.98518  4.58477  3.61503
          0.02694  4.02343  4.74577  0.61958  0.77255  0.62227  0.76943
     19   2.46395  4.40863  3.20092  3.00501  4.43407  1.21133  4.21308  3.91845  3.17609  3.56383  4.42119  3.29911  2.17574  3.47918  3.51156  2.61300  2.92805  3.39606  5.67353  4.49636     19 - -
          2.68618  4.42225  2.77519  2.73123  3.46354  2.40513  3.72494  3.29354  2.67741  2.69355  4.24690  2.90347  2.73739  3.18146  2.89801  2.37887  2.77519  2.98518  4.58477  3.61503
          0.02694  4.02343  4.74577  0.61958  0.77255  0.62227  0.76943
     20   2.94856  4.37639  4.27731  3.74778  2.04524  3.99324  3.87038  2.61865  3.61765  2.06172  2.11510  3.88196  4.32212  3.78206  3.77641  3.29852  3.17616  2.54691  4.23909  2.03767     20 - -
          2.68618  4.42225  2.77519  2.73123  3.46354  2.40513  3.72494  3.29354  2.67741  2.69355  4.24690  2.90347  2.73739  3.18146  2.89801  2.37887  2.77519  2.98518  4.58477  3.61503
          0.02694  4.02343  4.74577  0.61958  0.77255  0.62227  0.76943
     21   2.65128  4.91225  1.90701  2.32082  4.50895  2.06993  3.80218  3.98438  2.73750  3.54900  4.36620  2.84527  3.79482  2.96985  3.25154  2.08235  2.98835  3.53600  5.73621  4.33853     21 - -
          2.68618  4.42225  2.77519  2.73123  3.46354  2.40513  3.72494  3.29354  2.67741  2.69355  4.24690  2.90347  2.73739  3.18146  2.89801  2.37887  2.77519  2.98518  4.58477  3.61503
          0.02694  4.02343  4.74577  0.61958  0.77255  0.62227  0.76943
     22   2.64586  4.69766  2.93763  2.61385  3.82364  3.31859  1.96190  3.61246  2.59644  3.20783  4.08172  3.06311  3.86534  3.01949  2.95937  1.90187  2.96271  3.26020  5.20309  3.77302     22 - -
          2.68618  4.42225  2.77519  2.73123  3.46354  2.40513  3.72494  3.29354  2.67741  2.69355  4.24690  2.90347  2.73739  3.18146  2.89801  2.37887  2.77519  2.98518  4.58477  3.61503
          0.02694  4.02343  4.74577  0.61958  0.77255  0.62227  0.76943
     23   2.59960  4.50105  3.24897  2.73431  2.69916  2.35719  3.74980  3.13118  2.61256  2.79069  3.68414  3.16581  3.88705  3.01535  2.30617  2.73468  2.86328  2.86669  5.01928  3.68815     23 - -
          2.68618  4.42225  2.77519  2.73123  3.46354  2.40513  3.72494  3.29354  2.67741  2.69355  4.24690  2.90347  2.73739  3.18146  2.89801  2.37887  2.77519  2.98518  4.58477  3.61503
          0.02694  4.02343  4.74577  0.61958  0.77255  0.62227  0.76943
     24   2.64419  4.22310  3.82375  3.27902  2.38184  3.65864  3.95715  2.57197  3.18411  2.20752  2.28584  3.56824  4.05999  3.45315  3.44379  2.38080  2.89706  2.41722  4.71137  3.40583     24 - -
          2.68618  4.42225  2.77519  2.73123  3.46354  2.40513  3.72494  3.29354  2.67741  2.69355  4.24690  2.90347  2.73739  3.18146  2.89801  2.37887  2.77519  2.98518  4.58477  3.61503
          0.02694  4.02343  4.74577  0.61958  0.77255  0.62227  0.76943
     25   1.96398  4.77379  2.05925  2.40410  4.40771  2.07265  3.82448  3.84116  2.74827  3.44763  4.27049  2.90373  3.78685  2.99948  3.23820  2.62575  2.93533  3.40907  5.66037  4.29729     25 - -
          2.68618  4.42225  2.77519  2.73123  3.46354  2.40513  3.72494  3.29354  2.67741  2.69355  4.24690  2.90347  2.73739  3.18146  2.89801  2.37887  2.77519  2.98518  4.58477  3.61503
          0.02694  4.02343  4.74577  0.61958  0.77255  0.62227  0.76943
     26   2.11772  4.67476  2.93558  2.50295  4.15184  3.28139  3.72414  3.57175  2.52630  3.17731  3.99616  2.98102  2.91723  2.25321  2.95577  2.23287  2.83589  3.19941  5.40884  4.08880     26 - -
          2.68618  4.42225  2.77519  2.73123  3.46354  2.40513  3.72494  3.29354  2.67741  2.69355  4.24690  2.90347  2.73739  3.18146  2.89801  2.37887  2.77519  2.98518  4.58477  3.61503
          0.02694  4.02343  4.74577  0.61958  0.77255  0.62227  0.76943
     27   2.67887  4.76187  2.78802  2.57253  4.33094  1.50714  3.87839  3.83023  2.67444  3.41781  4.28722  3.03708  3.85849  2.18746  3.04373  2.73886  3.02762  3.43039  5.56559  4.25754     27 - -
          2.68618  4.42225  2.77519  2.73123  3.46354  2.40513  3.72494  3.29354  2.67741  2.69355  4.24690  2.90347  2.73739  3.18146  2.89801  2.37887  2.77519  2.98518  4.58477  3.61503
          0.02694  4.02343  4.74577  0.61958  0.77255  0.62227  0.76943
     28   2.66199  4.30041  3.64788  3.10732  3.37309  3.66222  3.96312  2.06152  3.00267  2.30368  2.34999  2.66727  4.05166  3.33133  3.30832  2.94600  2.90578  2.34400  4.92187  3.68564     28 - -
          2.68618  4.42225  2.77519  2.73123  3.46354  2.40513  3.72494  3.29354  2.67741  2.69355  4.24690  2.90347  2.73739  3.18146  2.89801  2.37887  2.77519  2.98518  4.58477  3.61503
          0.02694  4.02343  4.74577  0.61958  0.77255  0.62227  0.76943
     29   2.47357  4.42109  3.19379  2.98562  4.41608  1.68484  4.19186  3.89713  3.14433  3.54168  4.39961  3.29035  1.51231  3.45356  3.48404  2.61985  2.93056  3.38675  5.65641  4.47383     29 - -
          2.68618  4.42225  2.77519  2.73123  3.46354  2.40513  3.72494  3.29354  2.67741  2.69355  4.24690  2.90347  2.73739  3.18146  2.89801  2.37887  2.77519  2.98518  4.58477  3.61503
          0.02694  4.02343  4.74577  0.61958  0.77255  0.62227  0.76943
     30   2.66442  5.02165  2.12324  2.28631  4.36204  3.31227  3.65067  3.81652  2.47255  3.36354  4.16016  2.83113  3.79424  2.29879  2.96372  2.28375  2.48310  3.42872  5.55211  4.16134     30 - -
          2.68618  4.42225  2.77519  2.73123  3.46354  2.40513  3.72494  3.29354  2.67741  2.69355  4.24690  2.90347  2.73739  3.18146  2.89801  2.37887  2.77519  2.98518  4.58477  3.61503
          0.02694  4.02343  4.74577  0.61958  0.77255  0.62227  0.76943
     31   2.79726  4.41842  3.70938  3.22121  2.11973  2.28054  3.69928  2.93349  3.16494  2.56652  3.55686  3.50507  4.11766  3.42228  3.45222  3.01597  3.04700  2.73433  4.25844  2.05139     31 - -
          2.68618  4.42225  2.77519  2.73123  3.46354  2.40513  3.72494  3.29354  2.67741  2.69355  4.24690  2.90347  2.73739  3.18146  2.89801  2.37887  2.77519  2.98518  4.58477  3.61503
          0.02694  4.02343  4.74577  0.61958  0.77255  0.62227  0.76943
     32   2.02493  4.26310  3.48800  2.99889  3.65209  3.32254  3.95134  2.92244  2.93415  2.67707  2.30722  3.32108  3.86507  3.26216  3.26509  2.07771  2.79267  2.65923  5.10289  3.86905     32 - -
          2.68618  4.42225  2.77519  2.73123  3.46354  2.40513  3.72494  3.29354  2.67741  2.69355  4.24690  2.90347  2.73739  3.18146  2.89801  2.37887  2.77519  2.98518  4.58477  3.61503
          0.19169  4.02343  1.85440  0.61958  0.77255  0.62227  0.76943
     33   2.65378  4.43006  3.32570  3.22398  4.36635  0.74320  4.34477  3.96381  3.40402  3.61907  4.59477  3.49001  3.82091  3.72890  3.64102  2.82544  3.13431  3.49388  5.46385  4.46796     33 - -
          2.68618  4.42225  2.77519  2.73123  3.46354  2.40513  3.72494  3.29354  2.67741  2.69355  4.24690  2.90347  2.73739  3.18146  2.89801  2.37887  2.77519  2.98518  4.58477  3.61503
          0.03169  3.86342  4.58577  0.61958  0.77255  0.75065  0.63878
     34   2.56699  4.53471  3.22049  2.74128  4.00200  3.30656  3.75060  3.33050  2.37248  2.99707  3.90245  3.13148  3.82820  2.95313  2.06085  2.68181  1.92876  3.02058  5.27295  4.02221     34 - -
          2.68618  4.42225  2.77519  2.73123  3.46354  2.40513  3.72494  3.29354  2.67741  2.69355  4.24690  2.90347  2.73739  3.18146  2.89801  2.37887  2.77519  2.98518  4.58477  3.61503
          0.03169  3.86342  4.58577  0.61958  0.77255  0.75065  0.63878
     35   2.65378  4.43006  3.32570  3.22398  4.36635  0.74320  4.34477  3.96381  3.40402  3.61907  4.59477  3.49001  3.82091  3.72890  3.64102  2.82544  3.13431  3.49388  5.46385  4.46796     35 - -
          2.68618  4.42225  2.77519  2.73123  3.46354  2.40513  3.72494  3.29354  2.67741  2.69355  4.24690  2.90347  2.73739  3.18146  2.89801  2.37887  2.77519  2.98518  4.58477  3.61503
          0.03169  3.86342  4.58577  0.61958  0.77255  0.75065  0.63878
     36   2.68988  4.46154  3.37806  2.88305  3.23151  3.55112  2.62812  2.88676  2.66567  2.44872  2.24115  3.27877  3.96662  3.11220  2.96631  2.86690  2.93620  2.71304  4.76326  3.36349     36 - -
          2.68618  4.42225  2.77519  2.73123  3.46354  2.40513  3.72494  3.29354  2.67741  2.69355  4.24690  2.90347  2.73739  3.18146  2.89801  2.37887  2.77519  2.98518  4.58477  3.61503
          0.03169  3.86342  4.58577  0.61958  0.77255  0.75065  0.63878
     37   2.58863  4.82714  1.91226  2.26327  4.40357  2.39715  3.74306  3.87219  2.68528  3.45186  4.27796  2.78563  3.73271  2.91734  3.19344  2.12445  2.92656  3.43808  5.64670  4.25541     37 - -
          2.68618  4.42225  2.77519  2.73123  3.46354  2.40513  3.72494  3.29354  2.67741  2.69355  4.24690  2.90347  2.73739  3.18146  2.89801  2.37887  2.77519  2.98518  4.58477  3.61503
          0.03169  3.86342  4.58577  0.61958  0.77255  0.75065  0.63878
     38   1.41418  4.11255  3.45120  3.13963  4.04062  2.97105  4.15804  3.12734  3.12063  3.03161  3.96997  3.30095  3.69273  3.44908  3.40971  2.42294  2.04995  2.75572  5.46856  4.25499     38 - -
          2.68629  4.42236  2.77530  2.73134  3.46304  2.40473  3.72505  3.29365  2.67752  2.69366  4.24488  2.90358  2.73750  3.18157  2.89812  2.37898  2.77506  2.98529  4.58488  3.61514
          0.34270  1.27314  4.58577  1.02674  0.44344  0.75065  0.63878
     39   2.63033  4.80207  2.53366  1.86224  4.26550  3.19248  3.73329  3.69411  2.58567  3.31631  4.17440  2.84917  3.77260  2.91792  3.01679  1.81925  2.94816  3.32069  5.52273  4.16504     45 - -
          2.68618  4.42225  2.77519  2.73123  3.46354  2.40513  3.72494  3.29354  2.67741  2.69355  4.24690  2.90347  2.73739  3.18146  2.89801  2.37887  2.77519  2.98518  4.58477  3.61503
          0.03169  3.86342  4.58577  0.61958  0.77255  0.75065  0.63878
     40   2.21280  4.48385  3.19439  2.72613  3.64386  3.43696  3.77104  2.93091  2.58085  2.11871  3.58410  3.15938  3.88696  2.48666  2.91888  2.75379  2.87056  2.72088  5.08832  3.81557     46 - -
          2.68618  4.42225  2.77519  2.73123  3.46354  2.40513  3.72494  3.29354  2.67741  2.69355  4.24690  2.90347  2.73739  3.18146  2.89801  2.37887  2.77519  2.98518  4.58477  3.61503
          0.03169  3.86342  4.58577  0.61958  0.77255  0.75065  0.63878
     41   2.60865  4.27998  3.61182  3.07804  3.32286  3.57133  3.93340  2.54155  2.94672  1.94439  2.51011  3.42983  3.99353  3.29267  3.24646  2.38987  2.87274  2.38958  4.89863  3.65222     47 - -
          2.68618  4.42225  2.77519  2.73123  3.46354  2.40513  3.72494  3.29354  2.67741  2.69355  4.24690  2.90347  2.73739  3.18146  2.89801  2.37887  2.77519  2.98518  4.58477  3.61503
          0.03169  3.86342  4.58577  0.61958  0.77255  0.75065  0.63878
     42   2.01305  4.62653  2.87393  2.55364  4.06927  3.24693  3.75404  3.44350  2.49298  3.07890  3.99168  3.00390  3.79963  1.95143  2.84064  2.65674  2.89698  3.11969  5.36707  4.06177     48 - -
          2.68618  4.42225  2.77519  2.73123  3.46354  2.40513  3.72494  3.29354  2.67741  2.69355  4.24690  2.90347  2.73739  3.18146  2.89801  2.37887  2.77519  2.98518  4.58477  3.61503
          0.03169  3.86342  4.58577  0.61958  0.77255  0.75065  0.63878
     43   3.09600  4.54025  4.36675  3.83125  3.05225  4.20453  4.50337  2.17993  3.62599  1.26591  1.90868  4.13834  4.48690  3.90030  3.82642  3.55285  3.33547  2.24908  5.03037  3.86123     49 - -
          2.68618  4.42225  2.77519  2.73123  3.46354  2.40513  3.72494  3.29354  2.67741  2.69355  4.24690  2.90347  2.73739  3.18146  2.89801  2.37887  2.77519  2.98518  4.58477  3.61503
          0.03169  3.86342  4.58577  0.61958  0.77255  0.75065  0.63878
     44   2.44153  4.21030  3.45369  2.98271  2.48986  3.31517  3.87648  2.82264  2.93807  2.56938  3.51415  3.29843  3.84413  3.24752  3.26020  2.22795  2.27971  2.57521  4.89648  3.58166     50 - -
          2.68618  4.42225  2.77519  2.73123  3.46354  2.40513  3.72494  3.29354  2.67741  2.69355  4.24690  2.90347  2.73739  3.18146  2.89801  2.37887  2.77519  2.98518  4.58477  3.61503
          0.03169  3.86342  4.58577  0.61958  0.77255  0.75065  0.63878
     45   2.60878  4.82061  1.88839  2.28255  4.34805  3.12986  3.76241  3.82818  2.71368  3.43847  4.28605  2.80183  3.74605  2.94873  3.21057  1.76864  2.95132  3.41204  5.61765  4.22088     51 - -
          2.68618  4.42225  2.77519  2.73123  3.46354  2.40513  3.72494  3.29354  2.67741  2.69355  4.24690  2.90347  2.73739  3.18146  2.89801  2.37887  2.77519  2.98518  4.58477  3.61503
          0.03169  3.86342  4.58577  0.61958  0.77255  0.75065  0.63878
     46   2.97995  5.10673  0.93111  2.32942  4.48255  3.20388  3.92318  4.06867  3.00560  3.67863  4.65658  2.88532  3.85603  3.16234  3.52056  2.94336  3.31835  3.70884  5.65291  4.35699     52 - -
          2.68618  4.42225  2.77519  2.73123  3.46354  2.40513  3.72494  3.29354  2.67741  2.69355  4.24690  2.90347  2.73739  3.18146  2.89801  2.37887  2.77519  2.98518  4.58477  3.61503
          0.03169  3.86342  4.58577  0.61958  0.77255  0.75065  0.63878
     47   2.38287  4.32864  3.06474  2.84742  4.25493  1.91327  4.05027  3.72314  2.98961  3.37623  4.24270  3.16778  1.72747  3.31059  3.33049  2.52660  2.82821  3.24277  5.50756  4.31329     53 - -
          2.68618  4.42225  2.77519  2.73123  3.46354  2.40513  3.72494  3.29354  2.67741  2.69355  4.24690  2.90347  2.73739  3.18146  2.89801  2.37887  2.77519  2.98518  4.58477  3.61503
          0.03169  3.86342  4.58577  0.61958  0.77255  0.75065  0.63878
     48   2.78043  5.16417  1.85743  2.17407  4.43174  3.22830  3.67218  3.94804  2.55099  3.48279  4.33448  2.73473  3.78876  1.89928  3.03957  2.72404  3.05392  3.56858  5.63746  4.21254     54 - -
          2.68618  4.42225  2.77519  2.73123  3.46354  2.40513  3.72494  3.29354  2.67741  2.69355  4.24690  2.90347  2.73739  3.18146  2.89801  2.37887  2.77519  2.98518  4.58477  3.61503
          0.03169  3.86342  4.58577  0.61958  0.77255  0.75065  0.63878
     49   2.63571  4.83463  1.71334  2.29709  4.30198  3.17445  3.75537  3.65300  2.68690  3.33767  4.21215  2.82106  3.76744  2.93848  3.17648  2.65342  2.18244  3.28978  5.58349  4.20310     55 - -
          2.68618  4.42225  2.77519  2.73123  3.46354  2.40513  3.72494  3.29354  2.67741  2.69355  4.24690  2.90347  2.73739  3.18146  2.89801  2.37887  2.77519  2.98518  4.58477  3.61503
          0.03169  3.86342  4.58577  0.61958  0.77255  0.75065  0.63878
     50   2.96215  4.51235  4.03973  3.63254  3.20386  3.82733  4.36978  2.37855  3.40110  1.79993  1.39537  3.91114  4.28791  3.78359  3.60747  3.31029  3.26729  2.38361  5.04345  3.80440     56 - -
          2.68618  4.42225  2.77519  2.73123  3.46354  2.40513  3.72494  3.29354  2.67741  2.69355  4.24690  2.90347  2.73739  3.18146  2.89801  2.37887  2.77519  2.98518  4.58477  3.61503
          0.03169  3.86342  4.58577  0.61958  0.77255  0.75065  0.63878
     51   2.96215  4.51235  4.03973  3.63254  3.20386  3.82733  4.36978  2.37855  3.40110  1.79993  1.39537  3.91114  4.28791  3.78359  3.60747  3.31029  3.26729  2.38361  5.04345  3.80440     57 - -
          2.68618  4.42225  2.77519  2.73123  3.46354  2.40513  3.72494  3.29354  2.67741  2.69355  4.24690  2.90347  2.73739  3.18146  2.89801  2.37887  2.77519  2.98518  4.58477  3.61503
          0.03169  3.86342  4.58577  0.61958  0.77255  0.75065  0.63878
     52   2.21660  4.18323  3.10887  2.89882  4.25656  1.97941  4.08238  3.72182  3.04864  3.39498  4.22937  3.14463  3.63493  3.34367  3.38250  1.50432  2.69523  3.17538  5.57895  4.33214     58 - -
          2.68618  4.42225  2.77519  2.73123  3.46354  2.40513  3.72494  3.29354  2.67741  2.69355  4.24690  2.90347  2.73739  3.18146  2.89801  2.37887  2.77519  2.98518  4.58477  3.61503
          0.03169  3.86342  4.58577  0.61958  0.77255  0.75065  0.63878
     53   3.17570  4.56739  4.46458  3.97421  2.01414  4.24766  4.23651  2.29161  3.83371  1.17511  2.98212  4.17267  4.52657  3.99585  3.99150  3.60899  3.41261  2.36734  4.55168  3.08460     59 - -
          2.68618  4.42225  2.77519  2.73123  3.46354  2.40513  3.72494  3.29354  2.67741  2.69355  4.24690  2.90347  2.73739  3.18146  2.89801  2.37887  2.77519  2.98518  4.58477  3.61503
          0.03169  3.86342  4.58577  0.61958  0.77255  0.53736  0.87776
     54   2.72340  4.44442  3.50164  2.40436  3.42285  3.67812  3.92833  2.63910  2.86646  1.76842  2.53029  3.39353  4.05129  3.22547  3.20049  2.95130  2.95608  2.51631  5.00745  3.78121     60 - -
          2.68618  4.42225  2.77519  2.73123  3.46354  2.40513  3.72494  3.29354  2.67741  2.69355  4.24690  2.90347  2.73739  3.18146  2.89801  2.37887  2.77519  2.98518  4.58477  3.61503
          0.02722  4.01325  4.73560  0.61958  0.77255  0.40430  1.10094
     55   2.26741  4.96448  2.16121  2.36833  4.27831  3.37302  2.76238  3.72157  2.48598  3.29054  4.09076  2.90356  3.82759  2.81423  2.96800  2.66088  2.35545  3.35423  5.49517  4.12301     61 - -
          2.68618  4.42225  2.77519  2.73123  3.46354  2.40513  3.72494  3.29354  2.67741  2.69355  4.24690  2.90347  2.73739  3.18146  2.89801  2.37887  2.77519  2.98518  4.58477  3.61503
          0.02364  4.15246  4.87481  0.61958  0.77255  0.48576  0.95510
     56   2.71526  4.94662  2.80964  2.02138  4.21636  3.41346  2.72040  3.65696  2.46999  3.24211  4.06717  2.95017  3.86858  2.85295  2.90141  2.72660  1.92749  3.31851  5.44972  4.09972     62 - -
          2.68618  4.42225  2.77519  2.73123  3.46354  2.40513  3.72494  3.29354  2.67741  2.69355  4.24690  2.90347  2.73739  3.18146  2.89801  2.37887  2.77519  2.98518  4.58477  3.61503
          0.02364  4.15246  4.87481  0.61958  0.77255  0.48576  0.95510
     57   2.51333  4.31895  3.55231  3.06413  3.74033  3.37941  4.02707  2.21987  3.00690  2.76054  3.68710  3.38559  3.92694  3.33224  3.34285  1.68586  2.27826  2.64144  5.19270  3.95536     63 - -
          2.68618  4.42225  2.77519  2.73123  3.46354  2.40513  3.72494  3.29354  2.67741  2.69355  4.24690  2.90347  2.73739  3.18146  2.89801  2.37887  2.77519  2.98518  4.58477  3.61503
          0.02364  4.15246  4.87481  0.61958  0.77255  0.48576  0.95510
     58   2.53573  4.55039  3.11931  2.67151  3.99821  2.57608  3.83142  3.38284  2.70525  3.04941  3.89401  2.41495  2.66443  3.03678  3.12394  2.64463  2.84873  2.20786  5.33232  4.04315     64 - -
          2.68618  4.42225  2.77519  2.73123  3.46354  2.40513  3.72494  3.29354  2.67741  2.69355  4.24690  2.90347  2.73739  3.18146  2.89801  2.37887  2.77519  2.98518  4.58477  3.61503
          0.02364  4.15246  4.87481  0.61958  0.77255  0.48576  0.95510
     59   2.22741  4.26775  4.19978  3.67389  1.84204  3.81529  4.24497  2.34518  3.57078  2.18726  3.30869  3.87230  4.24316  3.80127  3.77454  3.15252  3.03617  1.80808  4.88526  3.59580     65 - -
          2.68618  4.42225  2.77519  2.73123  3.46354  2.40513  3.72494  3.29354  2.67741  2.69355  4.24690  2.90347  2.73739  3.18146  2.89801  2.37887  2.77519  2.98518  4.58477  3.61503
          0.02364  4.15246  4.87481  0.61958  0.77255  0.48576  0.95510
     60   2.58832  4.54265  3.18292  2.72869  3.71879  3.39508  3.81282  3.29134  2.72725  2.94843  3.81953  3.16197  2.29747  3.07164  3.12207  1.98608  2.88356  2.99082  5.12706  2.68861     66 - -
          2.68618  4.42225  2.77519  2.73123  3.46354  2.40513  3.72494  3.29354  2.67741  2.69355  4.24690  2.90347  2.73739  3.18146  2.89801  2.37887  2.77519  2.98518  4.58477  3.61503
          0.02364  4.15246  4.87481  0.61958  0.77255  0.48576  0.95510
     61   3.05187  4.78996  3.78220  3.72166  4.84070  0.40366  4.81564  4.51753  3.94049  4.13307  5.11764  3.94772  4.18926  4.24302  4.13706  3.23325  3.55475  3.99159  5.85258  4.95522     67 - -
          2.68618  4.42225  2.77519  2.73123  3.46354  2.40513  3.72494  3.29354  2.67741  2.69355  4.24690  2.90347  2.73739  3.18146  2.89801  2.37887  2.77519  2.98518  4.58477  3.61503
          0.02364  4.15246  4.87481  0.61958  0.77255  0.48576  0.95510
     62   3.28995  4.62740  4.86858  4.30749  1.63767  4.47958  4.59548  2.35680  4.16675  1.27075  2.24464  4.48486  4.69009  4.23666  4.25334  3.81339  3.50731  2.48959  4.87655  3.59807     68 - -
          2.68618  4.42225  2.77519  2.73123  3.46354  2.40513  3.72494  3.29354  2.67741  2.69355  4.24690  2.90347  2.73739  3.18146  2.89801  2.37887  2.77519  2.98518  4.58477  3.61503
          0.02364  4.15246  4.87481  0.61958  0.77255  0.48576  0.95510
     63   2.65351  4.93798  2.19784  2.37779  4.22629  3.38570  3.66599  3.66269  2.47787  3.24123  2.92461  2.37275  3.82757  2.80825  2.95787  2.27948  2.90001  3.30751  5.45565  4.09001     69 - -
          2.68618  4.42225  2.77519  2.73123  3.46354  2.40513  3.72494  3.29354  2.67741  2.69355  4.24690  2.90347  2.73739  3.18146  2.89801  2.37887  2.77519  2.98518  4.58477  3.61503
          0.02364  4.15246  4.87481  0.61958  0.77255  0.48576  0.95510
     64   2.18107  4.66561  3.03968  2.17042  3.94013  2.48366  3.72829  3.31698  2.57267  2.97309  2.90969  3.04578  3.85857  2.91691  3.00688  2.68639  2.86273  3.01857  5.26378  3.96073     70 - -
          2.68618  4.42225  2.77519  2.73123  3.46354  2.40513  3.72494  3.29354  2.67741  2.69355  4.24690  2.90347  2.73739  3.18146  2.89801  2.37887  2.77519  2.98518  4.58477  3.61503
          0.02364  4.15246  4.87481  0.61958  0.77255  0.48576  0.95510
     65   2.62241  4.76960  2.50862  2.48783  4.00926  3.44351  3.66625  3.40452  2.46024  3.02595  2.71139  2.99743  3.84535  2.82868  2.40823  2.67048  2.44792  3.09659  5.29137  3.97054     71 - -
          2.68618  4.42225  2.77519  2.73123  3.46354  2.40513  3.72494  3.29354  2.67741  2.69355  4.24690  2.90347  2.73739  3.18146  2.89801  2.37887  2.77519  2.98518  4.58477  3.61503
          0.02364  4.15246  4.87481  0.61958  0.77255  0.48576  0.95510
     66   2.74027  5.05472  1.66198  2.33721  4.62706  2.30668  3.84129  4.11327  2.77560  3.65738  4.46858  2.87415  3.85537  3.00166  3.30363  1.93442  3.06771  3.65688  5.83330  4.41650     72 - -
          2.68618  4.42225  2.77519  2.73123  3.46354  2.40513  3.72494  3.29354  2.67741  2.69355  4.24690  2.90347  2.73739  3.18146  2.89801  2.37887  2.77519  2.98518  4.58477  3.61503
          0.02364  4.15246  4.87481  0.61958  0.77255  0.48576  0.95510
     67   2.59118  4.26582  3.59062  3.03648  2.70094  3.57214  3.88874  2.75368  2.97467  2.45584  2.46084  3.39765  2.88746  3.26887  3.29546  2.32445  2.84024  2.54232  4.86032  3.61664     73 - -
          2.68618  4.42225  2.77519  2.73123  3.46354  2.40513  3.72494  3.29354  2.67741  2.69355  4.24690  2.90347  2.73739  3.18146  2.89801  2.37887  2.77519  2.98518  4.58477  3.61503
          0.02364  4.15246  4.87481  0.61958  0.77255  0.48576  0.95510
     68   2.63672  4.57103  3.19363  2.71157  2.64601  3.47210  3.77092  3.19680  2.68504  2.84279  3.73713  3.16194  3.91653  2.42148  3.07752  1.85218  2.89940  2.93021  5.03978  3.67067     74 - -
          2.68618  4.42225  2.77519  2.73123  3.46354  2.40513  3.72494  3.29354  2.67741  2.69355  4.24690  2.90347  2.73739  3.18146  2.89801  2.37887  2.77519  2.98518  4.58477  3.61503
          0.02364  4.15246  4.87481  0.61958  0.77255  0.48576  0.95510
     69   2.90164  4.32908  4.37395  3.79974  3.24904  4.06636  4.39453  1.85662  3.67903  1.53792  2.45004  4.04160  4.38521  3.89194  3.86570  3.37135  2.35702  2.14091  5.00011  3.84750     75 - -
          2.68618  4.42225  2.77519  2.73123  3.46354  2.40513  3.72494  3.29354  2.67741  2.69355  4.24690  2.90347  2.73739  3.18146  2.89801  2.37887  2.77519  2.98518  4.58477  3.61503
          0.02364  4.15246  4.87481  0.61958  0.77255  0.48576  0.95510
     70   2.69913  5.00932  2.23091  2.35103  4.46484  2.02945  3.76261  3.92415  2.63332  3.47990  4.28319  2.42348  3.84038  2.91183  3.13705  2.69290  2.31931  3.51214  5.67304  4.28077     76 - -
          2.68618  4.42225  2.77519  2.73123  3.46354  2.40513  3.72494  3.29354  2.67741  2.69355  4.24690  2.90347  2.73739  3.18146  2.89801  2.37887  2.77519  2.98518  4.58477  3.61503
          0.02364  4.15246  4.87481  0.61958  0.77255  0.48576  0.95510
     71   2.62460  4.73737  2.99533  2.52235  4.03065  3.41224  3.71343  3.43265  2.52041  3.06403  3.89871  2.41722  3.85457  2.37210  2.94950  2.28451  2.88079  2.33690  5.32111  4.00472     77 - -
          2.68618  4.42225  2.77519  2.73123  3.46354  2.40513  3.72494  3.29354  2.67741  2.69355  4.24690  2.90347  2.73739  3.18146  2.89801  2.37887  2.77519  2.98518  4.58477  3.61503
          0.02364  4.15246  4.87481  0.61958  0.77255  0.48576  0.95510
     72   2.48550  4.34294  3.42646  3.00534  2.47757  1.82043  3.98929  3.21892  3.02229  2.91491  3.80470  3.32432  3.88211  3.32010  3.37214  2.08711  2.84777  2.90333  5.13153  3.80403     78 - -
          2.68618  4.42225  2.77519  2.73123  3.46354  2.40513  3.72494  3.29354  2.67741  2.69355  4.24690  2.90347  2.73739  3.18146  2.89801  2.37887  2.77519  2.98518  4.58477  3.61503
          0.02364  4.15246  4.87481  0.61958  0.77255  0.48576  0.95510
     73   2.85606  5.33696  1.83980  2.24049  4.56579  3.33823  2.12368  4.13034  2.62832  3.63517  4.44512  2.16667  3.87616  2.88822  3.15459  2.78544  3.11792  3.72087  5.75762  4.29678     79 - -
          2.68624  4.42231  2.77494  2.73129  3.46359  2.40497  3.72500  3.29308  2.67746  2.69360  4.24695  2.90352  2.73745  3.18152  2.89806  2.37892  2.77525  2.98524  4.58482  3.61509
          0.48197  2.08923  1.35226  0.91161  0.51396  0.48576  0.95510
     74   2.31062  4.23088  3.19862  3.01401  4.06729  2.96093  4.12410  3.58870  3.08717  3.30965  4.23651  3.24022  3.69899  3.43720  3.37346  1.10477  2.79008  3.12579  5.44052  4.15078     83 - -
          2.68618  4.42225  2.77519  2.73123  3.46354  2.40513  3.72494  3.29354  2.67741  2.69355  4.24690  2.90347  2.73739  3.18146  2.89801  2.37887  2.77519  2.98518  4.58477  3.61503
          0.03169  3.86342  4.58577  0.61958  0.77255  0.75065  0.63878
     75   2.96215  4.51235  4.03973  3.63254  3.20386  3.82733  4.36978  2.37855  3.40110  1.79993  1.39537  3.91114  4.28791  3.78359  3.60747  3.31029  3.26729  2.38361  5.04345  3.80440     84 - -
          2.68618  4.42225  2.77519  2.73123  3.46354  2.40513  3.72494  3.29354  2.67741  2.69355  4.24690  2.90347  2.73739  3.18146  2.89801  2.37887  2.77519  2.98518  4.58477  3.61503
          0.03169  3.86342  4.58577  0.61958  0.77255  0.52334  0.89781
     76   2.67623  4.90838  1.87703  2.34265  4.46484  3.19519  3.82981  3.95376  2.77904  3.54669  4.38496  2.86405  3.81198  3.01022  3.28343  1.52773  3.01980  3.52137  5.71883  4.31756     85 - -
          2.68588  4.42229  2.77524  2.73127  3.46358  2.40496  3.72499  3.29358  2.67745  2.69359  4.24694  2.90351  2.73744  3.18150  2.89805  2.37891  2.77524  2.98522  4.58481  3.61507
          0.35294  1.24240  4.74577  0.20793  1.67271  0.62227  0.76943
     77   2.68798  5.03145  2.66825  1.93329  4.31730  3.35179  2.74874  3.77149  2.41211  3.31885  4.12163  2.43377  3.81018  2.77138  2.87199  2.66828  2.49993  3.40290  5.50240  4.12525     87 - -
          2.68618  4.42225  2.77519  2.73123  3.46354  2.40513  3.72494  3.29354  2.67741  2.69355  4.24690  2.90347  2.73739  3.18146  2.89801  2.37887  2.77519  2.98518  4.58477  3.61503
          0.02694  4.02343  4.74577  0.61958  0.77255  0.62227  0.76943
     78   2.49279  4.43095  3.20637  3.00580  4.41719  1.98542  4.20757  3.90165  3.16117  3.54839  4.41329  3.30867  1.28087  3.47540  3.49358  2.64063  2.95053  3.39654  5.65266  4.47896     88 - -
          2.68618  4.42225  2.77519  2.73123  3.46354  2.40513  3.72494  3.29354  2.67741  2.69355  4.24690  2.90347  2.73739  3.18146  2.89801  2.37887  2.77519  2.98518  4.58477  3.61503
          0.02694  4.02343  4.74577  0.61958  0.77255  0.40899  1.09161
     79   2.66686  4.86900  2.45722  2.44425  2.67090  3.44158  2.75438  3.52851  2.48972  3.11609  3.94623  2.96583  3.85596  2.36485  2.94994  2.69012  2.90159  3.20776  5.22983  3.81641     89 - -
          2.68618  4.42225  2.77519  2.73123  3.46354  2.40513  3.72494  3.29354  2.67741  2.69355  4.24690  2.90347  2.73739  3.18146  2.89801  2.37887  2.77519  2.98518  4.58477  3.61503
          0.02364  4.15246  4.87481  0.61958  0.77255  0.48576  0.95510
     80   2.59243  2.97323  3.43647  2.39016  3.53311  3.54011  3.84141  2.83415  2.82621  2.58173  2.77277  3.29257  3.94561  3.14880  3.18521  2.80013  2.22461  2.60494  4.97360  3.73397     90 - -
          2.68618  4.42225  2.77519  2.73123  3.46354  2.40513  3.72494  3.29354  2.67741  2.69355  4.24690  2.90347  2.73739  3.18146  2.89801  2.37887  2.77519  2.98518  4.58477  3.61503
          0.02364  4.15246  4.87481  0.61958  0.77255  0.48576  0.95510
     81   2.52580  4.42250  3.34390  2.85896  3.81078  3.35801  3.90338  3.17188  2.81087  2.85853  2.65334  3.24462  2.05633  3.15969  3.17901  2.13202  2.84640  2.88111  5.21111  3.94927     91 - -
          2.68618  4.42225  2.77519  2.73123  3.46354  2.40513  3.72494  3.29354  2.67741  2.69355  4.24690  2.90347  2.73739  3.18146  2.89801  2.37887  2.77519  2.98518  4.58477  3.61503
          0.02364  4.15246  4.87481  0.61958  0.77255  0.48576  0.95510
     82   2.62822  4.20838  3.77777  3.20977  3.26947  3.66689  3.94874  2.59528  3.11969  2.32019  2.65109  3.52821  2.85809  3.39652  3.39386  2.94086  2.86462  1.95508  4.78854  2.72280     92 - -
          2.68618  4.42225  2.77519  2.73123  3.46354  2.40513  3.72494  3.29354  2.67741  2.69355  4.24690  2.90347  2.73739  3.18146  2.89801  2.37887  2.77519  2.98518  4.58477  3.61503
          0.02364  4.15246  4.87481  0.61958  0.77255  0.48576  0.95510
     83   2.58477  4.69626  2.94595  2.58789  4.19885  2.38864  2.62521  3.69412  2.66509  3.29716  4.12271  3.05042  3.84264  3.01609  3.08685  1.68061  2.91324  3.30013  5.48292  4.14295     93 - -
          2.68618  4.42225  2.77519  2.73123  3.46354  2.40513  3.72494  3.29354  2.67741  2.69355  4.24690  2.90347  2.73739  3.18146  2.89801  2.37887  2.77519  2.98518  4.58477  3.61503
          0.02364  4.15246  4.87481  0.61958  0.77255  0.48576  0.95510
     84   2.69884  4.16168  4.17479  3.60447  2.47404  3.81873  4.15556  1.95592  3.48952  2.21522  3.23894  3.81491  4.19072  3.71486  3.67821  2.50812  2.94129  1.73788  4.81642  3.59779     94 - -
          2.68618  4.42225  2.77519  2.73123  3.46354  2.40513  3.72494  3.29354  2.67741  2.69355  4.24690  2.90347  2.73739  3.18146  2.89801  2.37887  2.77519  2.98518  4.58477  3.61503
          0.02364  4.15246  4.87481  0.61958  0.77255  0.48576  0.95510
     85   2.69072  4.98650  2.71221  2.38497  4.40558  2.08816  3.72856  3.86011  2.53475  3.41202  4.21443  2.30955  2.93102  2.43941  2.99959  2.68985  2.96766  3.46366  5.59890  4.22653     95 - -
          2.68618  4.42225  2.77519  2.73123  3.46354  2.40513  3.72494  3.29354  2.67741  2.69355  4.24690  2.90347  2.73739  3.18146  2.89801  2.37887  2.77519  2.98518  4.58477  3.61503
          0.02364  4.15246  4.87481  0.61958  0.77255  0.48576  0.95510
     86   2.17007  4.90714  2.83619  2.42389  4.29287  3.36345  3.70000  3.73048  2.48258  3.29954  4.10308  2.42078  2.55231  2.31617  2.93462  2.66324  2.91494  3.35477  5.50189  4.14801     96 - -
          2.68618  4.42225  2.77519  2.73123  3.46354  2.40513  3.72494  3.29354  2.67741  2.69355  4.24690  2.90347  2.73739  3.18146  2.89801  2.37887  2.77519  2.98518  4.58477  3.61503
          0.02364  4.15246  4.87481  0.61958  0.77255  0.48576  0.95510
     87   2.60001  4.52678  3.34580  3.16734  4.57228  2.04727  4.36617  4.07414  3.33793  3.71616  4.58218  3.44950  1.01338  3.64536  3.65772  2.75303  3.07094  3.54419  5.78956  4.64108     97 - -
          2.68618  4.42225  2.77519  2.73123  3.46354  2.40513  3.72494  3.29354  2.67741  2.69355  4.24690  2.90347  2.73739  3.18146  2.89801  2.37887  2.77519  2.98518  4.58477  3.61503
          0.02364  4.15246  4.87481  0.61958  0.77255  0.48576  0.95510
     88   2.76075  4.57234  2.13639  2.86418  3.63034  3.66905  3.95163  2.19134  2.88831  1.94747  3.54932  3.32831  4.06791  3.20657  3.28707  2.94852  3.00226  2.49527  5.17933  3.90000     98 - -
          2.68618  4.42225  2.77519  2.73123  3.46354  2.40513  3.72494  3.29354  2.67741  2.69355  4.24690  2.90347  2.73739  3.18146  2.89801  2.37887  2.77519  2.98518  4.58477  3.61503
          0.02364  4.15246  4.87481  0.61958  0.77255  0.48576  0.95510
     89   2.15984  4.66275  3.04147  2.16299  3.97835  3.40489  3.74871  3.31798  2.59231  3.00317  3.85270  3.05328  2.59882  2.93482  3.02739  2.68140  2.86704  2.48643  5.30051  3.99573     99 - -
          2.68618  4.42225  2.77519  2.73123  3.46354  2.40513  3.72494  3.29354  2.67741  2.69355  4.24690  2.90347  2.73739  3.18146  2.89801  2.37887  2.77519  2.98518  4.58477  3.61503
          0.02364  4.15246  4.87481  0.61958  0.77255  0.48576  0.95510
     90   1.60201  4.56322  3.11486  2.70178  4.04869  3.29728  2.64819  3.49936  2.71136  3.14286  3.98615  3.12813  3.84720  3.07087  3.10822  2.16054  2.87333  3.13903  5.37634  4.06956    100 - -
          2.68618  4.42225  2.77519  2.73123  3.46354  2.40513  3.72494  3.29354  2.67741  2.69355  4.24690  2.90347  2.73739  3.18146  2.89801  2.37887  2.77519  2.98518  4.58477  3.61503
          0.02364  4.15246  4.87481  0.61958  0.77255  0.48576  0.95510
     91   2.60564  4.20688  3.71661  3.14833  2.58173  2.95986  3.91866  2.64661  3.07249  2.11942  2.67185  3.48036  2.92124  3.34785  3.36004  2.90297  2.84197  2.45241  4.79362  3.56997    101 - -
          2.68618  4.42225  2.77519  2.73123  3.46354  2.40513  3.72494  3.29354  2.67741  2.69355  4.24690  2.90347  2.73739  3.18146  2.89801  2.37887  2.77519  2.98518  4.58477  3.61503
          0.02364  4.15246  4.87481  0.61958  0.77255  0.48576  0.95510
     92   2.60836  4.85814  2.95937  2.45151  4.23892  2.71082  3.66944  3.67145  2.42416  3.24028  4.03688  2.55743  3.06419  2.80703  2.34520  2.63125  2.37353  3.29905  5.44303  4.09960    102 - -
          2.68618  4.42225  2.77519  2.73123  3.46354  2.40513  3.72494  3.29354  2.67741  2.69355  4.24690  2.90347  2.73739  3.18146  2.89801  2.37887  2.77519  2.98518  4.58477  3.61503
          0.02364  4.15246  4.87481  0.61958  0.77255  0.48576  0.95510
     93   2.02391  4.84157  2.98596  2.54073  4.28535  3.38443  3.73407  3.70591  2.43484  3.28761  4.10716  1.99061  3.86573  2.88718  2.25856  2.70065  2.93992  3.33621  5.48115  4.16318    103 - -
          2.68618  4.42225  2.77519  2.73123  3.46354  2.40513  3.72494  3.29354  2.67741  2.69355  4.24690  2.90347  2.73739  3.18146  2.89801  2.37887  2.77519  2.98518  4.58477  3.61503
          0.02364  4.15246  4.87481  0.61958  0.77255  0.48576  0.95510
     94   2.70315  4.33363  3.78693  3.27170  3.45287  2.03017  4.10791  2.02619  3.17375  1.95391  3.41741  3.59881  4.12257  3.49158  3.46446  3.00543  2.97614  2.33449  5.03103  3.79565    104 - -
          2.68618  4.42225  2.77519  2.73123  3.46354  2.40513  3.72494  3.29354  2.67741  2.69355  4.24690  2.90347  2.73739  3.18146  2.89801  2.37887  2.77519  2.98518  4.58477  3.61503
          0.02364  4.15246  4.87481  0.61958  0.77255  0.48576  0.95510
     95   2.64380  4.75978  3.04002  2.52089  3.98050  3.45560  2.87766  3.40456  2.45858  3.02263  3.86036  3.02199  2.66815  2.35355  2.87536  2.69859  2.88006  2.52853  5.27028  3.95099    105 - -
          2.68618  4.42225  2.77519  2.73123  3.46354  2.40513  3.72494  3.29354  2.67741  2.69355  4.24690  2.90347  2.73739  3.18146  2.89801  2.37887  2.77519  2.98518  4.58477  3.61503
          0.02364  4.15246  4.87481  0.61958  0.77255  0.48576  0.95510
     96   1.35724  4.23876  3.53597  3.22314  4.42789  2.15254  4.30098  3.85419  3.29014  3.52788  4.33641  3.37452  3.75875  3.56137  3.61811  1.66140  2.77214  3.27687  5.75802  4.54834    106 - -
          2.68618  4.42225  2.77519  2.73123  3.46354  2.40513  3.72494  3.29354  2.67741  2.69355  4.24690  2.90347  2.73739  3.18146  2.89801  2.37887  2.77519  2.98518  4.58477  3.61503
          0.02364  4.15246  4.87481  0.61958  0.77255  0.48576  0.95510
     97   2.75611  4.89509  1.99394  2.50874  2.58583  3.48372  2.46585  3.54044  2.62778  3.11419  3.99145  3.01964  3.92257  2.94113  3.08624  2.78074  2.99771  3.24099  4.98421  3.46071    107 - -
          2.68618  4.42225  2.77519  2.73123  3.46354  2.40513  3.72494  3.29354  2.67741  2.69355  4.24690  2.90347  2.73739  3.18146  2.89801  2.37887  2.77519  2.98518  4.58477  3.61503
          0.02364  4.15246  4.87481  0.61958  0.77255  0.48576  0.95510
     98   2.22944  4.38993  3.52645  2.38575  3.59082  3.66030  3.96672  2.16760  2.95102  2.54825  3.51368  3.40593  4.05487  3.27122  3.31168  2.92804  2.92405  1.88511  5.08427  3.84200    108 - -
          2.68618  4.42225  2.77519  2.73123  3.46354  2.40513  3.72494  3.29354  2.67741  2.69355  4.24690  2.90347  2.73739  3.18146  2.89801  2.37887  2.77519  2.98518  4.58477  3.61503
          0.02364  4.15246  4.87481  0.61958  0.77255  0.48576  0.95510
     99   2.36842  4.30679  3.46267  3.20905  4.40108  1.44386  4.31200  3.76985  3.28208  3.49519  4.34621  3.39597  3.81392  3.58613  3.59135  2.54403  1.54351  3.25669  5.73519  4.52793    109 - -
          2.68618  4.42225  2.77519  2.73123  3.46354  2.40513  3.72494  3.29354  2.67741  2.69355  4.24690  2.90347  2.73739  3.18146  2.89801  2.37887  2.77519  2.98518  4.58477  3.61503
          0.02364  4.15246  4.87481  0.61958  0.77255  0.48576  0.95510
    100   2.11672  4.28690  3.69978  3.16467  3.52657  3.57548  4.03814  2.58883  3.09469  2.18696  3.47230  3.49702  2.79111  3.39794  3.40936  2.88382  2.89207  1.81941  5.03814  3.81690    110 - -
          2.68618  4.42225  2.77519  2.73123  3.46354  2.40513  3.72494  3.29354  2.67741  2.69355  4.24690  2.90347  2.73739  3.18146  2.89801  2.37887  2.77519  2.98518  4.58477  3.61503
          0.02364  4.15246  4.87481  0.61958  0.77255  0.48576  0.95510
    101   2.56413  3.32548  3.15308  2.61848  3.88096  3.40827  3.02775  3.27912  2.59619  2.93053  3.77456  2.55098  3.85016  2.94223  3.02020  2.24501  2.32370  2.97735  5.21735  3.92564    111 - -
          2.68618  4.42225  2.77519  2.73123  3.46354  2.40513  3.72494  3.29354  2.67741  2.69355  4.24690  2.90347  2.73739  3.18146  2.89801  2.37887  2.77519  2.98518  4.58477  3.61503
          0.02364  4.15246  4.87481  0.61958  0.77255  0.48576  0.95510
    102   2.60943  4.39747  3.37600  2.85337  3.57267  2.50895  3.84267  2.36382  2.80587  2.18522  3.53535  2.64061  3.94816  3.13845  3.16948  2.80303  2.86038  2.63944  5.01131  3.75608    112 - -
          2.68618  4.42225  2.77519  2.73123  3.46354  2.40513  3.72494  3.29354  2.67741  2.69355  4.24690  2.90347  2.73739  3.18146  2.89801  2.37887  2.77519  2.98518  4.58477  3.61503
          0.02364  4.15246  4.87481  0.61958  0.77255  0.48576  0.95510
    103   2.61192  4.52895  3.20830  2.70796  2.67626  2.47037  2.78616  3.15465  2.70176  2.81990  3.69359  3.15837  3.90395  3.03285  3.10435  2.31468  2.86978  2.88508  5.01397  3.65902    113 - -
          2.68618  4.42225  2.77519  2.73123  3.46354  2.40513  3.72494  3.29354  2.67741  2.69355  4.24690  2.90347  2.73739  3.18146  2.89801  2.37887  2.77519  2.98518  4.58477  3.61503
          0.02364  4.15246  4.87481  0.61958  0.77255  0.48576  0.95510
    104   2.62206  4.70074  3.03473  2.59894  4.04771  3.37757  2.46264  3.50613  2.56845  3.12788  3.97194  3.06910  2.21810  2.96198  2.96784  2.69577  2.31022  3.17134  5.34852  4.02527    114 - -
          2.68618  4.42225  2.77519  2.73123  3.46354  2.40513  3.72494  3.29354  2.67741  2.69355  4.24690  2.90347  2.73739  3.18146  2.89801  2.37887  2.77519  2.98518  4.58477  3.61503
          0.02364  4.15246  4.87481  0.61958  0.77255  0.48576  0.95510
    105   2.62501  4.87841  2.26330  2.41832  4.37404  2.30043  3.75688  3.82067  2.60201  3.39145  4.19065  2.93298  2.64906  2.90531  3.08708  2.64512  2.31044  3.41111  5.59364  4.22639    115 - -
          2.68618  4.42225  2.77519  2.73123  3.46354  2.40513  3.72494  3.29354  2.67741  2.69355  4.24690  2.90347  2.73739  3.18146  2.89801  2.37887  2.77519  2.98518  4.58477  3.61503
          0.02364  4.15246  4.87481  0.61958  0.77255  0.48576  0.95510
    106   2.29513  4.43119  3.31640  2.76947  3.64076  3.49127  3.79793  2.97449  2.73473  2.69249  2.76055  2.54660  3.12019  3.06188  3.12447  2.74572  2.83214  2.33289  5.04955  3.79268    116 - -
          2.68618  4.42225  2.77519  2.73123  3.46354  2.40513  3.72494  3.29354  2.67741  2.69355  4.24690  2.90347  2.73739  3.18146  2.89801  2.37887  2.77519  2.98518  4.58477  3.61503
          0.21300  4.15246  1.73662  0.61958  0.77255  0.48576  0.95510
    107   2.72917  4.37472  3.67548  3.11721  3.32381  3.72846  3.98371  2.04372  2.96385  2.08835  2.46236  3.50053  4.08989  2.56239  3.26452  3.00480  2.96191  2.41789  4.94713  3.73702    117 - -
          2.68618  4.42225  2.77519  2.73123  3.46354  2.40513  3.72494  3.29354  2.67741  2.69355  4.24690  2.90347  2.73739  3.18146  2.89801  2.37887  2.77519  2.98518  4.58477  3.61503
          0.02850  3.96797  4.69031  0.61958  0.77255  0.67104  0.71575
    108   2.65771  4.97906  2.22024  2.32044  4.31834  3.32406  3.63204  3.77082  2.40041  3.31804  4.12195  2.85435  2.63853  2.77080  2.26926  2.64634  2.91087  3.39278  5.49506  4.12665    118 - -
          2.68618  4.42225  2.77519  2.73123  3.46354  2.40513  3.72494  3.29354  2.67741  2.69355  4.24690  2.90347  2.73739  3.18146  2.89801  2.37887  2.77519  2.98518  4.58477  3.61503
          0.02850  3.96797  4.69031  0.61958  0.77255  0.38522  1.14038
    109   1.74465  4.34692  3.44227  3.18931  4.35216  3.11261  4.29719  3.67960  3.24843  3.41584  4.31004  3.40188  1.26403  3.57096  3.55719  2.58926  2.88837  3.21754  5.70465  4.48874    119 - -
          2.68618  4.42225  2.77519  2.73123  3.46354  2.40513  3.72494  3.29354  2.67741  2.69355  4.24690  2.90347  2.73739  3.18146  2.89801  2.37887  2.77519  2.98518  4.58477  3.61503
          0.02364  4.15246  4.87481  0.61958  0.77255  0.48576  0.95510
    110   2.81736  5.34494  1.88518  1.84208  4.65332  3.33513  3.70893  4.14843  2.57332  3.63785  4.42544  2.79640  3.85339  2.25047  3.10595  2.24227  3.07262  3.72187  5.78919  4.33909    120 - -
          2.68618  4.42225  2.77519  2.73123  3.46354  2.40513  3.72494  3.29354  2.67741  2.69355  4.24690  2.90347  2.73739  3.18146  2.89801  2.37887  2.77519  2.98518  4.58477  3.61503
          0.02364  4.15246  4.87481  0.61958  0.77255  0.48576  0.95510
    111   2.76503  5.17429  2.08512  2.29146  4.52103  3.33919  3.71914  4.00108  2.56272  3.52627  4.32470  2.84597  3.85164  2.10554  3.06577  1.85431  3.02968  3.59454  5.69415  4.27858    121 - -
          2.68618  4.42225  2.77519  2.73123  3.46354  2.40513  3.72494  3.29354  2.67741  2.69355  4.24690  2.90347  2.73739  3.18146  2.89801  2.37887  2.77519  2.98518  4.58477  3.61503
          0.02364  4.15246  4.87481  0.61958  0.77255  0.48576  0.95510
    112   2.13694  4.34768  3.60011  3.12144  3.58907  3.49563  4.04490  2.80054  3.04358  1.59580  3.53567  3.45312  2.69482  3.37662  3.35663  2.83863  2.91390  2.60019  5.11091  3.88405    122 - -
          2.68618  4.42225  2.77519  2.73123  3.46354  2.40513  3.72494  3.29354  2.67741  2.69355  4.24690  2.90347  2.73739  3.18146  2.89801  2.37887  2.77519  2.98518  4.58477  3.61503
          0.02364  4.15246  4.87481  0.61958  0.77255  0.48576  0.95510
    113   2.77617  4.26372  4.11327  3.53393  2.26666  3.86982  4.11817  2.02546  3.39143  1.73918  3.15360  3.79165  4.21263  3.64325  2.71902  3.15840  3.00579  2.35892  4.77993  3.54134    123 - -
          2.68618  4.42225  2.77519  2.73123  3.46354  2.40513  3.72494  3.29354  2.67741  2.69355  4.24690  2.90347  2.73739  3.18146  2.89801  2.37887  2.77519  2.98518  4.58477  3.61503
          0.02364  4.15246  4.87481  0.61958  0.77255  0.48576  0.95510
    114   2.82036  4.39530  3.90130  3.37874  2.13636  3.77749  3.77891  2.90293  3.28331  2.54202  3.52962  3.61983  4.17472  3.53134  3.53874  1.81017  3.06956  2.70926  2.67865  2.75229    124 - -
          2.68618  4.42225  2.77519  2.73123  3.46354  2.40513  3.72494  3.29354  2.67741  2.69355  4.24690  2.90347  2.73739  3.18146  2.89801  2.37887  2.77519  2.98518  4.58477  3.61503
          0.02364  4.15246  4.87481  0.61958  0.77255  0.48576  0.95510
    115   2.78245  5.16510  2.65523  1.93595  4.48673  3.39074  3.69280  3.94288  2.44838  3.46440  4.26936  2.88513  2.48833  1.94026  2.89282  2.74700  3.02845  3.55808  5.62922  4.24744    125 - -
          2.68618  4.42225  2.77519  2.73123  3.46354  2.40513  3.72494  3.29354  2.67741  2.69355  4.24690  2.90347  2.73739  3.18146  2.89801  2.37887  2.77519  2.98518  4.58477  3.61503
          0.02364  4.15246  4.87481  0.61958  0.77255  0.48576  0.95510
    116   2.99306  5.49638  1.18308  2.22168  4.77090  3.31973  3.83580  4.32039  2.80094  3.81987  4.67542  2.80066  3.92481  2.14618  3.35159  2.89571  3.27907  3.90512  5.95641  4.47780    126 - -
          2.68618  4.42225  2.77519  2.73123  3.46354  2.40513  3.72494  3.29354  2.67741  2.69355  4.24690  2.90347  2.73739  3.18146  2.89801  2.37887  2.77519  2.98518  4.58477  3.61503
          0.02364  4.15246  4.87481  0.61958  0.77255  0.48576  0.95510
    117   2.80150  5.20862  1.85483  2.27408  4.59038  3.31283  3.76668  4.06456  2.66470  3.60367  4.41401  1.80031  3.86445  2.91555  3.19206  2.75616  2.39022  3.65049  5.77927  4.34805    127 - -
          2.68618  4.42225  2.77519  2.73123  3.46354  2.40513  3.72494  3.29354  2.67741  2.69355  4.24690  2.90347  2.73739  3.18146  2.89801  2.37887  2.77519  2.98518  4.58477  3.61503
          0.02364  4.15246  4.87481  0.61958  0.77255  0.48576  0.95510
    118   2.64841  4.48970  3.35146  2.79578  3.65358  3.55696  3.80206  2.94497  2.21497  2.01632  3.57801  3.23553  2.95693  3.05760  3.01928  2.81228  2.88538  2.39709  5.06913  3.81667    128 - -
          2.68618  4.42225  2.77519  2.73123  3.46354  2.40513  3.72494  3.29354  2.67741  2.69355  4.24690  2.90347  2.73739  3.18146  2.89801  2.37887  2.77519  2.98518  4.58477  3.61503
          0.02364  4.15246  4.87481  0.61958  0.77255  0.48576  0.95510
    119   2.72155  4.23607  3.99129  3.41874  3.24683  3.80680  2.85052  1.92161  3.29557  1.85356  3.24023  3.70450  4.16490  3.56786  3.53422  3.09122  2.95486  1.96394  4.83533  3.61080    129 - -
          2.68618  4.42225  2.77519  2.73123  3.46354  2.40513  3.72494  3.29354  2.67741  2.69355  4.24690  2.90347  2.73739  3.18146  2.89801  2.37887  2.77519  2.98518  4.58477  3.61503
          0.02364  4.15246  4.87481  0.61958  0.77255  0.48576  0.95510
    120   1.32152  4.76800  2.81419  2.00481  4.30394  3.31191  3.91718  3.60993  2.78430  3.31983  4.20003  3.06058  3.89911  3.11361  3.20307  2.75499  3.02298  3.26104  5.60130  4.28372    130 - -
          2.68618  4.42225  2.77519  2.73123  3.46354  2.40513  3.72494  3.29354  2.67741  2.69355  4.24690  2.90347  2.73739  3.18146  2.89801  2.37887  2.77519  2.98518  4.58477  3.61503
          0.02364  4.15246  4.87481  0.61958  0.77255  0.48576  0.95510
    121   2.66302  4.93657  2.83371  2.03738  4.23249  3.39712  2.84041  3.66908  2.44935  3.24211  4.04748  2.92686  3.83583  2.80840  2.90763  2.24423  2.24654  3.31474  5.45079  4.09423    131 - -
          2.68618  4.42225  2.77519  2.73123  3.46354  2.40513  3.72494  3.29354  2.67741  2.69355  4.24690  2.90347  2.73739  3.18146  2.89801  2.37887  2.77519  2.98518  4.58477  3.61503
          0.02364  4.15246  4.87481  0.61958  0.77255  0.48576  0.95510
    122   2.72772  4.95484  1.93629  2.41590  4.55090  3.24713  3.90537  4.04683  2.85820  3.63459  4.46981  2.93316  3.87169  3.08605  3.36285  1.31372  3.07919  3.60062  5.80081  4.40067    132 - -
          2.68618  4.42225  2.77519  2.73123  3.46354  2.40513  3.72494  3.29354  2.67741  2.69355  4.24690  2.90347  2.73739  3.18146  2.89801  2.37887  2.77519  2.98518  4.58477  3.61503
          0.02364  4.15246  4.87481  0.61958  0.77255  0.48576  0.95510
    123   2.78783  4.20703  4.35626  3.77423  3.16139  3.94313  4.24599  1.90716  3.63826  1.99922  2.25389  3.95692  4.27937  3.83335  3.78692  3.24581  3.01977  1.87917  4.82054  2.64983    133 - -
          2.68618  4.42225  2.77519  2.73123  3.46354  2.40513  3.72494  3.29354  2.67741  2.69355  4.24690  2.90347  2.73739  3.18146  2.89801  2.37887  2.77519  2.98518  4.58477  3.61503
          0.02364  4.15246  4.87481  0.61958  0.77255  0.48576  0.95510
    124   2.66925  4.92928  2.15259  2.40015  4.46230  3.27819  3.80363  3.92634  2.68325  3.49299  4.30049  2.91988  2.19226  2.96038  3.17765  1.85645  2.98432  3.50031  5.68374  4.30132    134 - -
          2.68618  4.42225  2.77519  2.73123  3.46354  2.40513  3.72494  3.29354  2.67741  2.69355  4.24690  2.90347  2.73739  3.18146  2.89801  2.37887  2.77519  2.98518  4.58477  3.61503
          0.02364  4.15246  4.87481  0.61958  0.77255  0.48576  0.95510
    125   2.38556  2.58706  3.40925  2.95835  4.09945  2.30075  4.03256  3.50827  2.95803  3.17538  4.00989  2.40878  3.79989  3.27068  3.33403  1.83665  2.78843  3.09294  5.44837  4.19930    135 - -
          2.68618  4.42225  2.77519  2.73123  3.46354  2.40513  3.72494  3.29354  2.67741  2.69355  4.24690  2.90347  2.73739  3.18146  2.89801  2.37887  2.77519  2.98518  4.58477  3.61503
          0.02364  4.15246  4.87481  0.61958  0.77255  0.48576  0.95510
    126   1.66482  4.42935  3.31775  2.85989  2.69465  3.41518  3.88184  3.08152  2.86524  2.80006  3.70338  2.47381  3.91601  3.18280  3.23985  2.73861  2.87332  2.81285  5.06942  3.74333    136 - -
          2.68618  4.42225  2.77519  2.73123  3.46354  2.40513  3.72494  3.29354  2.67741  2.69355  4.24690  2.90347  2.73739  3.18146  2.89801  2.37887  2.77519  2.98518  4.58477  3.61503
          0.02364  4.15246  4.87481  0.61958  0.77255  0.48576  0.95510
    127   2.64582  4.77294  2.90747  2.55590  4.19513  2.23867  2.61456  3.69199  2.62773  3.28930  4.12084  3.03751  2.10973  2.99096  3.04740  2.70128  2.95225  3.31880  5.46813  4.12818    137 - -
          2.68618  4.42225  2.77519  2.73123  3.46354  2.40513  3.72494  3.29354  2.67741  2.69355  4.24690  2.90347  2.73739  3.18146  2.89801  2.37887  2.77519  2.98518  4.58477  3.61503
          0.02364  4.15246  4.87481  0.61958  0.77255  0.48576  0.95510
    128   1.83030  4.35562  3.43437  3.19201  4.35949  3.11709  4.30490  3.68668  3.25489  3.42320  4.32319  3.40615  1.20278  3.58036  3.56081  2.59891  2.89947  3.22611  5.71155  4.49606    138 - -
          2.68618  4.42225  2.77519  2.73123  3.46354  2.40513  3.72494  3.29354  2.67741  2.69355  4.24690  2.90347  2.73739  3.18146  2.89801  2.37887  2.77519  2.98518  4.58477  3.61503
          0.02364  4.15246  4.87481  0.61958  0.77255  0.48576  0.95510
    129   2.52315  4.31795  3.53000  3.02152  3.66376  3.40357  3.96741  2.94834  2.94696  2.69574  2.38723  3.35922  3.92102  3.27880  3.28033  2.23772  1.86269  2.69187  5.11098  3.87728    139 - -
          2.68618  4.42225  2.77519  2.73123  3.46354  2.40513  3.72494  3.29354  2.67741  2.69355  4.24690  2.90347  2.73739  3.18146  2.89801  2.37887  2.77519  2.98518  4.58477  3.61503
          0.02364  4.15246  4.87481  0.61958  0.77255  0.48576  0.95510
    130   2.95648  4.37712  4.42539  3.88308  3.43765  4.14289  4.56051  1.37462  3.75037  1.77190  3.30664  4.13546  4.48877  4.01830  3.96352  3.47460  2.34821  1.91480  5.21477  4.02949    140 - -
          2.68618  4.42225  2.77519  2.73123  3.46354  2.40513  3.72494  3.29354  2.67741  2.69355  4.24690  2.90347  2.73739  3.18146  2.89801  2.37887  2.77519  2.98518  4.58477  3.61503
          0.02364  4.15246  4.87481  0.61958  0.77255  0.48576  0.95510
    131   1.75577  4.92129  2.28289  2.42121  4.29949  3.36515  3.71119  3.72473  2.50196  3.30714  4.11743  2.94171  3.84207  2.85744  2.41485  2.67797  2.93203  3.35461  5.51427  4.15805    141 - -
          2.68618  4.42225  2.77519  2.73123  3.46354  2.40513  3.72494  3.29354  2.67741  2.69355  4.24690  2.90347  2.73739  3.18146  2.89801  2.37887  2.77519  2.98518  4.58477  3.61503
          0.02364  4.15246  4.87481  0.61958  0.77255  0.48576  0.95510
    132   2.48015  4.54009  3.07935  2.72151  4.29319  3.19758  3.94154  3.71904  2.80290  3.35136  4.17053  2.29704  3.81192  3.13321  3.21441  1.67813  1.99499  3.27752  5.57691  4.27898    142 - -
          2.68618  4.42225  2.77519  2.73123  3.46354  2.40513  3.72494  3.29354  2.67741  2.69355  4.24690  2.90347  2.73739  3.18146  2.89801  2.37887  2.77519  2.98518  4.58477  3.61503
          0.02364  4.15246  4.87481  0.61958  0.77255  0.48576  0.95510
    133   2.14267  4.63840  3.08317  2.59630  4.02420  3.36322  2.70555  3.43194  2.58652  3.06659  3.90101  3.06493  2.55147  2.94520  3.00955  2.65030  2.36568  3.09887  5.32800  4.02393    143 - -
          2.68618  4.42225  2.77519  2.73123  3.46354  2.40513  3.72494  3.29354  2.67741  2.69355  4.24690  2.90347  2.73739  3.18146  2.89801  2.37887  2.77519  2.98518  4.58477  3.61503
          0.02364  4.15246  4.87481  0.61958  0.77255  0.48576  0.95510
    134   2.38037  4.39123  3.30770  2.89540  4.28188  2.26045  4.03686  3.70724  2.93345  3.34764  4.15994  3.21996  2.43321  3.24572  3.32792  2.00511  1.92962  3.23048  5.58630  4.32307    144 - -
          2.68618  4.42225  2.77519  2.73123  3.46354  2.40513  3.72494  3.29354  2.67741  2.69355  4.24690  2.90347  2.73739  3.18146  2.89801  2.37887  2.77519  2.98518  4.58477  3.61503
          0.02364  4.15246  4.87481  0.61958  0.77255  0.48576  0.95510
    135   2.57609  4.65062  2.42926  2.56925  4.01864  3.36943  3.76466  3.36844  2.62116  3.05068  3.89157  3.04964  3.84461  2.94831  3.06622  2.24701  2.18183  2.40564  5.33581  4.02608    145 - -
          2.68618  4.42225  2.77519  2.73123  3.46354  2.40513  3.72494  3.29354  2.67741  2.69355  4.24690  2.90347  2.73739  3.18146  2.89801  2.37887  2.77519  2.98518  4.58477  3.61503
          0.02364  4.15246  4.87481  0.61958  0.77255  0.48576  0.95510
    136   2.11016  4.30331  3.64769  3.13585  3.63744  3.45273  4.04828  2.77919  3.05533  2.59758  2.52549  3.44948  3.97189  3.37725  3.37417  2.78975  1.75812  2.55240  5.13052  3.90984    146 - -
          2.68618  4.42225  2.77519  2.73123  3.46354  2.40513  3.72494  3.29354  2.67741  2.69355  4.24690  2.90347  2.73739  3.18146  2.89801  2.37887  2.77519  2.98518  4.58477  3.61503
          0.02364  4.15246  4.87481  0.61958  0.77255  0.48576  0.95510
    137   2.63413  4.87244  2.87149  2.44348  4.26688  3.36199  3.70374  3.70189  2.48502  3.27688  4.08168  2.38307  3.83223  2.36690  2.93275  2.17706  2.19985  3.32836  5.48325  4.13569    147 - -
          2.68618  4.42225  2.77519  2.73123  3.46354  2.40513  3.72494  3.29354  2.67741  2.69355  4.24690  2.90347  2.73739  3.18146  2.89801  2.37887  2.77519  2.98518  4.58477  3.61503
          0.02364  4.15246  4.87481  0.61958  0.77255  0.48576  0.95510
    138   2.52163  4.43391  3.32572  2.83853  3.83553  3.34984  3.89467  3.20136  2.79515  2.88487  2.73755  3.22945  2.13937  3.14315  3.16957  2.01018  2.84290  2.90359  5.22716  3.96229    148 - -
          2.68618  4.42225  2.77519  2.73123  3.46354  2.40513  3.72494  3.29354  2.67741  2.69355  4.24690  2.90347  2.73739  3.18146  2.89801  2.37887  2.77519  2.98518  4.58477  3.61503
          0.02364  4.15246  4.87481  0.61958  0.77255  0.48576  0.95510
    139   1.71755  4.24045  3.55610  3.23172  4.35990  1.53109  4.28957  3.72693  3.27409  3.44379  4.27190  3.38683  3.77331  3.55720  3.59475  2.47779  1.99791  3.20191  5.70686  4.49938    149 - -
          2.68618  4.42225  2.77519  2.73123  3.46354  2.40513  3.72494  3.29354  2.67741  2.69355  4.24690  2.90347  2.73739  3.18146  2.89801  2.37887  2.77519  2.98518  4.58477  3.61503
          0.02364  4.15246  4.87481  0.61958  0.77255  0.48576  0.95510
    140   2.50094  4.47728  3.22442  2.75740  3.96383  2.43670  3.87312  3.35854  2.75877  2.40063  3.87452  3.16625  2.44056  3.09409  3.15914  2.12677  2.83137  3.01977  5.31341  4.03775    150 - -
          2.68618  4.42225  2.77519  2.73123  3.46354  2.40513  3.72494  3.29354  2.67741  2.69355  4.24690  2.90347  2.73739  3.18146  2.89801  2.37887  2.77519  2.98518  4.58477  3.61503
          0.02364  4.15246  4.87481  0.61958  0.77255  0.48576  0.95510
    141   2.55437  4.61498  3.20020  2.70733  4.17740  3.31999  3.82332  3.57946  2.55791  3.20217  4.03313  3.13090  3.84890  3.00220  2.27959  1.70545  2.22197  3.20404  5.43324  4.15068    151 - -
          2.68618  4.42225  2.77519  2.73123  3.46354  2.40513  3.72494  3.29354  2.67741  2.69355  4.24690  2.90347  2.73739  3.18146  2.89801  2.37887  2.77519  2.98518  4.58477  3.61503
          0.02364  4.15246  4.87481  0.61958  0.77255  0.48576  0.95510
    142   2.10075  4.30299  3.56374  3.13890  3.83995  1.66720  4.11799  2.22089  3.11372  2.85057  3.78590  3.41847  3.91553  3.42799  3.43770  2.69726  2.85907  2.68410  5.29664  4.06487    152 - -
          2.68620  4.42227  2.77521  2.73125  3.46356  2.40514  3.72496  3.29356  2.67743  2.69357  4.24691  2.90314  2.73741  3.18148  2.89802  2.37889  2.77521  2.98520  4.58479  3.61505
          0.48197  2.08923  1.35226  0.32537  1.28107  0.48576  0.95510
    143   2.65378  4.43006  3.32570  3.22398  4.36635  0.74320  4.34477  3.96381  3.40402  3.61907  4.59477  3.49001  3.82091  3.72890  3.64102  2.82544  3.13431  3.49388  5.46385  4.46796    154 - -
          2.68618  4.42225  2.77519  2.73123  3.46354  2.40513  3.72494  3.29354  2.67741  2.69355  4.24690  2.90347  2.73739  3.18146  2.89801  2.37887  2.77519  2.98518  4.58477  3.61503
          0.03169  3.86342  4.58577  0.61958  0.77255  0.75065  0.63878
    144   2.29344  4.26566  3.07739  2.81622  4.14236  2.98142  3.98681  3.59108  2.89607  3.26394  4.12344  3.11988  1.94296  3.23489  3.23958  1.81544  2.73585  3.12354  5.47464  4.20343    155 - -
          2.68618  4.42225  2.77519  2.73123  3.46354  2.40513  3.72494  3.29354  2.67741  2.69355  4.24690  2.90347  2.73739  3.18146  2.89801  2.37887  2.77519  2.98518  4.58477  3.61503
          0.03169  3.86342  4.58577  0.61958  0.77255  0.75065  0.63878
    145   2.21660  4.18323  3.10887  2.89882  4.25656  1.97941  4.08238  3.72182  3.04864  3.39498  4.22937  3.14463  3.63493  3.34367  3.38250  1.50432  2.69523  3.17538  5.57895  4.33214    156 - -
          2.68618  4.42225  2.77519  2.73123  3.46354  2.40513  3.72494  3.29354  2.67741  2.69355  4.24690  2.90347  2.73739  3.18146  2.89801  2.37887  2.77519  2.98518  4.58477  3.61503
          0.03169  3.86342  4.58577  0.61958  0.77255  0.75065  0.63878
    146   2.42952  4.48584  2.75960  2.55137  4.18611  3.05941  3.85467  3.70286  2.73870  3.33981  4.18726  2.13058  3.71341  3.07215  3.13002  1.68590  2.82800  3.25296  5.49386  4.15163    157 - -
          2.68618  4.42225  2.77519  2.73123  3.46354  2.40513  3.72494  3.29354  2.67741  2.69355  4.24690  2.90347  2.73739  3.18146  2.89801  2.37887  2.77519  2.98518  4.58477  3.61503
          0.03169  3.86342  4.58577  0.61958  0.77255  0.75065  0.63878
    147   2.65378  4.43006  3.32570  3.22398  4.36635  0.74320  4.34477  3.96381  3.40402  3.61907  4.59477  3.49001  3.82091  3.72890  3.64102  2.82544  3.13431  3.49388  5.46385  4.46796    158 - -
          2.68618  4.42225  2.77519  2.73123  3.46354  2.40513  3.72494  3.29354  2.67741  2.69355  4.24690  2.90347  2.73739  3.18146  2.89801  2.37887  2.77519  2.98518  4.58477  3.61503
          0.03169  3.86342  4.58577  0.61958  0.77255  0.75065  0.63878
    148   2.21925  4.18468  3.09473  2.89850  4.26479  1.67940  4.09030  3.73225  3.06179  3.40709  4.24344  3.14424  3.63571  3.35436  3.39347  1.73293  2.70037  3.18277  5.58722  4.34076    159 - -
          2.68618  4.42225  2.77519  2.73123  3.46354  2.40513  3.72494  3.29354  2.67741  2.69355  4.24690  2.90347  2.73739  3.18146  2.89801  2.37887  2.77519  2.98518  4.58477  3.61503
          0.03169  3.86342  4.58577  0.61958  0.77255  0.34989  1.21998
    149   2.49744  4.55841  2.98573  2.71522  4.39053  1.63625  3.99515  3.82418  2.88442  3.45410  4.27564  2.24280  3.81942  3.19371  3.29692  2.60091  2.20348  3.35444  5.66957  4.36910    160 - -
          2.68618  4.42225  2.77519  2.73123  3.46354  2.40513  3.72494  3.29354  2.67741  2.69355  4.24690  2.90347  2.73739  3.18146  2.89801  2.37887  2.77519  2.98518  4.58477  3.61503
          0.02364  4.15246  4.87481  0.61958  0.77255  0.48576  0.95510
    150   2.76517  5.10977  2.72095  1.96475  4.45585  3.39953  3.69045  3.89803  2.01680  3.42997  4.23506  2.91079  3.87117  2.82690  2.84264  1.80199  3.01226  3.51741  5.59637  4.23140    161 - -
          2.68618  4.42225  2.77519  2.73123  3.46354  2.40513  3.72494  3.29354  2.67741  2.69355  4.24690  2.90347  2.73739  3.18146  2.89801  2.37887  2.77519  2.98518  4.58477  3.61503
          0.02364  4.15246  4.87481  0.61958  0.77255  0.48576  0.95510
    151   2.58440  4.63290  3.05244  2.64304  4.06424  2.48259  2.61384  3.50885  2.64985  3.14308  3.98561  3.09443  3.85838  3.02122  3.05051  2.67482  1.80445  3.16035  5.37538  4.06509    162 - -
          2.68618  4.42225  2.77519  2.73123  3.46354  2.40513  3.72494  3.29354  2.67741  2.69355  4.24690  2.90347  2.73739  3.18146  2.89801  2.37887  2.77519  2.98518  4.58477  3.61503
          0.02364  4.15246  4.87481  0.61958  0.77255  0.48576  0.95510
    152   2.62255  4.53439  3.14326  2.75052  3.80738  2.47900  3.86428  3.20198  2.76331  1.81133  3.79248  2.42152  3.91572  3.11980  3.13751  2.75958  2.91681  2.92508  5.20460  3.91125    163 - -
          2.68618  4.42225  2.77519  2.73123  3.46354  2.40513  3.72494  3.29354  2.67741  2.69355  4.24690  2.90347  2.73739  3.18146  2.89801  2.37887  2.77519  2.98518  4.58477  3.61503
          0.02364  4.15246  4.87481  0.61958  0.77255  0.48576  0.95510
    153   2.56833  4.30871  3.89310  3.47237  3.83397  3.43102  4.36374  2.58352  3.37242  2.68396  3.75617  3.66492  4.05519  3.70606  3.64552  2.84453  1.35670  1.82393  5.41452  4.19055    164 - -
          2.68618  4.42225  2.77519  2.73123  3.46354  2.40513  3.72494  3.29354  2.67741  2.69355  4.24690  2.90347  2.73739  3.18146  2.89801  2.37887  2.77519  2.98518  4.58477  3.61503
          0.02364  4.15246  4.87481  0.61958  0.77255  0.48576  0.95510
    154   3.05830  5.67015  1.44747  1.28652  4.95505  3.29736  3.85829  4.48985  2.89736  3.97455  4.83189  2.75529  3.93004  3.02577  3.51089  2.92835  3.35031  4.04978  6.11809  4.59567    165 - -
          2.68618  4.42225  2.77519  2.73123  3.46354  2.40513  3.72494  3.29354  2.67741  2.69355  4.24690  2.90347  2.73739  3.18146  2.89801  2.37887  2.77519  2.98518  4.58477  3.61503
          0.02364  4.15246  4.87481  0.61958  0.77255  0.48576  0.95510
    155   2.78412  4.44013  3.87977  3.50139  1.29922  3.62141  3.93384  3.02070  3.45243  2.64075  3.71145  3.67583  4.16284  3.70033  3.68767  2.13001  3.12400  2.82218  4.46003  2.88463    166 - -
          2.68618  4.42225  2.77519  2.73123  3.46354  2.40513  3.72494  3.29354  2.67741  2.69355  4.24690  2.90347  2.73739  3.18146  2.89801  2.37887  2.77519  2.98518  4.58477  3.61503
          0.02364  4.15246  4.87481  0.61958  0.77255  0.48576  0.95510
    156   2.72167  4.36873  3.93541  3.47008  3.64979  3.66745  4.33442  1.87609  3.34969  2.43974  3.56743  3.73883  4.18876  3.69295  3.62547  3.04497  1.46292  2.20165  5.28850  4.05913    167 - -
          2.68618  4.42225  2.77519  2.73123  3.46354  2.40513  3.72494  3.29354  2.67741  2.69355  4.24690  2.90347  2.73739  3.18146  2.89801  2.37887  2.77519  2.98518  4.58477  3.61503
          0.02364  4.15246  4.87481  0.61958  0.77255  0.48576  0.95510
    157   3.06688  5.28118  3.43883  2.76773  4.74584  3.70640  3.64328  4.09556  1.33565  3.50880  4.35081  3.19729  4.06213  2.12595  1.79223  3.04148  3.23092  3.75190  5.54189  4.35145    168 - -
          2.68618  4.42225  2.77519  2.73123  3.46354  2.40513  3.72494  3.29354  2.67741  2.69355  4.24690  2.90347  2.73739  3.18146  2.89801  2.37887  2.77519  2.98518  4.58477  3.61503
          0.02364  4.15246  4.87481  0.61958  0.77255  0.48576  0.95510
    158   2.05708  4.76670  3.40675  2.88903  4.32450  3.46059  3.84882  3.67141  2.34944  3.28290  4.17338  3.26901  3.97690  3.02676  1.30460  2.85095  3.06390  3.33115  5.48242  4.25447    169 - -
          2.68618  4.42225  2.77519  2.73123  3.46354  2.40513  3.72494  3.29354  2.67741  2.69355  4.24690  2.90347  2.73739  3.18146  2.89801  2.37887  2.77519  2.98518  4.58477  3.61503
          0.02364  4.15246  4.87481  0.61958  0.77255  0.48576  0.95510
    159   2.96201  5.24150  3.18345  2.08128  4.65953  3.61075  3.64527  4.04129  1.72833  3.48662  4.31144  3.09814  3.99659  2.76768  1.55993  2.93331  3.15078  3.68201  5.55510  4.30936    170 - -
          2.68618  4.42225  2.77519  2.73123  3.46354  2.40513  3.72494  3.29354  2.67741  2.69355  4.24690  2.90347  2.73739  3.18146  2.89801  2.37887  2.77519  2.98518  4.58477  3.61503
          0.02364  4.15246  4.87481  0.61958  0.77255  0.48576  0.95510
    160   2.98435  4.97368  2.90606  2.82476  4.38454  3.39537  4.18766  4.16617  3.12111  3.78303  4.74381  0.74368  4.06500  3.46879  3.47864  3.04570  3.38023  3.75911  5.65810  4.31889    171 - -
          2.68618  4.42225  2.77519  2.73123  3.46354  2.40513  3.72494  3.29354  2.67741  2.69355  4.24690  2.90347  2.73739  3.18146  2.89801  2.37887  2.77519  2.98518  4.58477  3.61503
          0.02364  4.15246  4.87481  0.61958  0.77255  0.48576  0.95510
    161   3.35415  4.89190  4.02764  3.60342  2.38412  4.06022  2.20870  3.51674  3.27491  2.95921  4.06886  3.77966  4.45312  3.67848  3.48026  3.46322  3.58871  3.34392  1.29211  2.33006    172 - -
          2.68618  4.42225  2.77519  2.73123  3.46354  2.40513  3.72494  3.29354  2.67741  2.69355  4.24690  2.90347  2.73739  3.18146  2.89801  2.37887  2.77519  2.98518  4.58477  3.61503
          0.02364  4.15246  4.87481  0.61958  0.77255  0.48576  0.95510
    162   2.52784  4.41771  3.35146  2.86644  3.79852  3.36265  3.90567  3.15779  2.81665  2.84550  2.60299  3.25046  2.05786  3.16534  3.18253  2.16487  2.84741  2.87033  5.20249  3.94202    173 - -
          2.68618  4.42225  2.77519  2.73123  3.46354  2.40513  3.72494  3.29354  2.67741  2.69355  4.24690  2.90347  2.73739  3.18146  2.89801  2.37887  2.77519  2.98518  4.58477  3.61503
          0.02364  4.15246  4.87481  0.61958  0.77255  0.48576  0.95510
    163   1.67238  4.74277  2.84977  2.04260  4.27587  3.29078  3.82726  3.67969  2.68111  3.30663  4.13410  3.01107  3.84242  3.00194  3.12715  2.09396  2.92746  3.29589  5.54454  4.21436    174 - -
          2.68618  4.42225  2.77519  2.73123  3.46354  2.40513  3.72494  3.29354  2.67741  2.69355  4.24690  2.90347  2.73739  3.18146  2.89801  2.37887  2.77519  2.98518  4.58477  3.61503
          0.02364  4.15246  4.87481  0.61958  0.77255  0.48576  0.95510
    164   2.86542  4.92596  3.37665  2.73872  4.21143  3.62986  3.68323  2.55919  1.51929  3.13378  4.00698  3.18239  3.99881  2.84147  2.01082  2.91472  3.06490  3.25889  5.34706  4.11084    175 - -
          2.68618  4.42225  2.77519  2.73123  3.46354  2.40513  3.72494  3.29354  2.67741  2.69355  4.24690  2.90347  2.73739  3.18146  2.89801  2.37887  2.77519  2.98518  4.58477  3.61503
          0.02364  4.15246  4.87481  0.61958  0.77255  0.48576  0.95510
    165   3.19692  4.47760  5.00994  4.52262  3.68729  4.60877  5.22782  1.21379  4.41916  2.17106  3.47558  4.71927  4.90271  4.67631  4.60372  4.00979  3.46272  1.09097  5.68875  4.48262    176 - -
          2.68618  4.42225  2.77519  2.73123  3.46354  2.40513  3.72494  3.29354  2.67741  2.69355  4.24690  2.90347  2.73739  3.18146  2.89801  2.37887  2.77519  2.98518  4.58477  3.61503
          0.02364  4.15246  4.87481  0.61958  0.77255  0.48576  0.95510
    166   3.20745  4.48873  4.99155  4.46231  3.51118  4.60544  5.08442  1.52151  4.35394  1.61068  3.30547  4.67043  4.85249  4.55246  4.51122  3.97503  3.45354  1.17091  5.50178  4.34490    177 - -
          2.68618  4.42225  2.77519  2.73123  3.46354  2.40513  3.72494  3.29354  2.67741  2.69355  4.24690  2.90347  2.73739  3.18146  2.89801  2.37887  2.77519  2.98518  4.58477  3.61503
          0.02364  4.15246  4.87481  0.61958  0.77255  0.48576  0.95510
    167   2.15291  4.70485  2.99399  1.75657  4.03672  3.42434  3.80255  3.20984  2.64457  3.01743  3.90571  3.07364  3.89793  2.98869  3.07585  2.73640  2.92588  2.34442  5.37890  4.06805    178 - -
          2.68618  4.42225  2.77519  2.73123  3.46354  2.40513  3.72494  3.29354  2.67741  2.69355  4.24690  2.90347  2.73739  3.18146  2.89801  2.37887  2.77519  2.98518  4.58477  3.61503
          0.02364  4.15246  4.87481  0.61958  0.77255  0.48576  0.95510
    168   2.92408  5.23288  2.47853  1.14138  4.69874  2.21369  3.89489  4.18263  2.81026  3.73334  4.58581  2.91602  3.93732  3.06936  3.30130  2.88547  3.23276  3.76991  5.86516  4.48331    179 - -
          2.68618  4.42225  2.77519  2.73123  3.46354  2.40513  3.72494  3.29354  2.67741  2.69355  4.24690  2.90347  2.73739  3.18146  2.89801  2.37887  2.77519  2.98518  4.58477  3.61503
          0.02364  4.15246  4.87481  0.61958  0.77255  0.48576  0.95510
    169   3.44005  4.77713  4.93643  4.38739  3.09918  4.64881  4.93264  2.27760  4.18880  0.80511  2.14107  4.66039  4.82436  4.32942  4.30573  4.01653  3.66269  2.44607  5.21630  4.14303    180 - -
          2.68618  4.42225  2.77519  2.73123  3.46354  2.40513  3.72494  3.29354  2.67741  2.69355  4.24690  2.90347  2.73739  3.18146  2.89801  2.37887  2.77519  2.98518  4.58477  3.61503
          0.02364  4.15246  4.87481  0.61958  0.77255  0.48576  0.95510
    170   2.82154  5.10115  3.15412  2.56125  4.46465  3.54913  3.62809  3.86645  1.85648  3.36191  4.17187  3.04887  3.92925  2.10377  2.02551  2.81164  2.40487  3.50928  5.48334  4.20045    181 - -
          2.68618  4.42225  2.77519  2.73123  3.46354  2.40513  3.72494  3.29354  2.67741  2.69355  4.24690  2.90347  2.73739  3.18146  2.89801  2.37887  2.77519  2.98518  4.58477  3.61503
          0.02364  4.15246  4.87481  0.61958  0.77255  0.48576  0.95510
    171   2.99033  5.32942  1.03880  2.32524  4.86079  2.16926  3.97605  4.40726  3.03377  3.94239  4.81177  2.88865  3.95242  3.16613  3.61008  2.93241  3.33130  3.95008  6.03509  4.61689    182 - -
          2.68618  4.42225  2.77519  2.73123  3.46354  2.40513  3.72494  3.29354  2.67741  2.69355  4.24690  2.90347  2.73739  3.18146  2.89801  2.37887  2.77519  2.98518  4.58477  3.61503
          0.02364  4.15246  4.87481  0.61958  0.77255  0.48576  0.95510
    172   3.21536  4.55789  4.67145  4.17211  1.96615  4.26316  3.95077  2.70055  4.00379  1.32654  3.27662  4.16980  4.55539  4.07964  4.07542  3.59093  3.43740  2.70495  2.28004  2.60396    183 - -
          2.68618  4.42225  2.77519  2.73123  3.46354  2.40513  3.72494  3.29354  2.67741  2.69355  4.24690  2.90347  2.73739  3.18146  2.89801  2.37887  2.77519  2.98518  4.58477  3.61503
          0.02364  4.15246  4.87481  0.61958  0.77255  0.48576  0.95510
    173   2.80304  4.45650  3.64180  2.25969  3.51998  3.80088  4.08063  1.72614  3.05097  1.98688  3.42738  3.54149  4.17403  3.39580  3.38136  3.08650  3.03963  2.28710  5.11897  3.88608    184 - -
          2.68618  4.42225  2.77519  2.73123  3.46354  2.40513  3.72494  3.29354  2.67741  2.69355  4.24690  2.90347  2.73739  3.18146  2.89801  2.37887  2.77519  2.98518  4.58477  3.61503
          0.02364  4.15246  4.87481  0.61958  0.77255  0.48576  0.95510
    174   2.83914  4.88065  3.16627  2.68363  3.29320  3.60080  2.03221  3.52293  2.52344  3.07469  3.97758  3.14917  4.00220  2.29955  2.88228  2.88010  3.06434  3.24440  4.77881  2.45740    185 - -
          2.68618  4.42225  2.77519  2.73123  3.46354  2.40513  3.72494  3.29354  2.67741  2.69355  4.24690  2.90347  2.73739  3.18146  2.89801  2.37887  2.77519  2.98518  4.58477  3.61503
          0.02364  4.15246  4.87481  0.61958  0.77255  0.48576  0.95510
    175   3.20571  4.49617  4.98789  4.50485  3.64732  4.59104  5.20688  0.99707  4.39111  2.11712  3.44011  4.70480  4.89094  4.64732  4.57326  3.99531  3.47377  1.37020  5.66102  4.46001    186 - -
          2.68618  4.42225  2.77519  2.73123  3.46354  2.40513  3.72494  3.29354  2.67741  2.69355  4.24690  2.90347  2.73739  3.18146  2.89801  2.37887  2.77519  2.98518  4.58477  3.61503
          0.02364  4.15246  4.87481  0.61958  0.77255  0.48576  0.95510
    176   3.48502  4.86950  4.63843  4.28865  3.26723  4.33463  4.85769  2.49524  4.05411  0.59370  3.21872  4.53728  4.72757  4.35414  4.18058  3.95253  3.76966  2.60358  5.23835  4.02329    187 - -
          2.68618  4.42225  2.77519  2.73123  3.46354  2.40513  3.72494  3.29354  2.67741  2.69355  4.24690  2.90347  2.73739  3.18146  2.89801  2.37887  2.77519  2.98518  4.58477  3.61503
          0.02364  4.15246  4.87481  0.61958  0.77255  0.48576  0.95510
    177   2.87609  5.22571  1.15828  2.29243  4.72235  3.26241  3.90161  4.24614  2.91558  3.80458  4.65663  2.84766  3.90305  3.08175  3.47491  2.08610  3.21301  3.79869  5.95452  4.49535    188 - -
          2.68618  4.42225  2.77519  2.73123  3.46354  2.40513  3.72494  3.29354  2.67741  2.69355  4.24690  2.90347  2.73739  3.18146  2.89801  2.37887  2.77519  2.98518  4.58477  3.61503
          0.02364  4.15246  4.87481  0.61958  0.77255  0.48576  0.95510
    178   1.63910  4.36733  3.48164  3.00566  3.74869  3.38469  3.99949  2.98978  2.95083  2.13123  3.69165  3.35079  2.65862  3.28786  3.29447  2.73125  2.86874  2.73413  5.20398  3.96105    189 - -
          2.68618  4.42225  2.77519  2.73123  3.46354  2.40513  3.72494  3.29354  2.67741  2.69355  4.24690  2.90347  2.73739  3.18146  2.89801  2.37887  2.77519  2.98518  4.58477  3.61503
          0.02364  4.15246  4.87481  0.61958  0.77255  0.48576  0.95510
    179   2.61844  4.65648  3.03189  2.62754  3.97517  3.37417  3.80575  3.41337  2.64671  2.38515  3.93910  1.89473  3.87820  3.01315  3.05082  2.15407  2.91351  3.09572  5.31761  3.98805    190 - -
          2.68618  4.42225  2.77519  2.73123  3.46354  2.40513  3.72494  3.29354  2.67741  2.69355  4.24690  2.90347  2.73739  3.18146  2.89801  2.37887  2.77519  2.98518  4.58477  3.61503
          0.02364  4.15246  4.87481  0.61958  0.77255  0.48576  0.95510
    180   3.05187  4.78996  3.78220  3.72166  4.84070  0.40366  4.81564  4.51753  3.94049  4.13307  5.11764  3.94772  4.18926  4.24302  4.13706  3.23325  3.55475  3.99159  5.85258  4.95522    191 - -
          2.68618  4.42225  2.77519  2.73123  3.46354  2.40513  3.72494  3.29354  2.67741  2.69355  4.24690  2.90347  2.73739  3.18146  2.89801  2.37887  2.77519  2.98518  4.58477  3.61503
          0.02364  4.15246  4.87481  0.61958  0.77255  0.48576  0.95510
    181   2.87883  4.90587  3.42207  2.77464  4.18490  3.64624  3.69220  2.53527  1.81933  3.10857  3.98932  3.20828  4.01330  2.85622  1.63607  2.93781  3.07657  3.23425  5.32973  4.10233    192 - -
          2.68618  4.42225  2.77519  2.73123  3.46354  2.40513  3.72494  3.29354  2.67741  2.69355  4.24690  2.90347  2.73739  3.18146  2.89801  2.37887  2.77519  2.98518  4.58477  3.61503
          0.02364  4.15246  4.87481  0.61958  0.77255  0.48576  0.95510
    182   3.31072  4.60330  4.98378  4.47285  3.36594  4.64524  5.06692  1.07316  4.30806  1.45911  3.18423  4.70136  4.87771  4.51394  4.45233  4.03519  3.55619  1.88771  5.42038  4.25629    193 - -
          2.68618  4.42225  2.77519  2.73123  3.46354  2.40513  3.72494  3.29354  2.67741  2.69355  4.24690  2.90347  2.73739  3.18146  2.89801  2.37887  2.77519  2.98518  4.58477  3.61503
          0.02364  4.15246  4.87481  0.61958  0.77255  0.48576  0.95510
    183   2.92263  4.80742  3.47605  2.92521  3.87762  3.69856  3.84069  3.16156  1.54837  1.74781  3.80368  3.34281  4.09717  3.05207  2.64390  3.04163  3.14438  2.98584  5.25718  4.00301    194 - -
          2.68618  4.42225  2.77519  2.73123  3.46354  2.40513  3.72494  3.29354  2.67741  2.69355  4.24690  2.90347  2.73739  3.18146  2.89801  2.37887  2.77519  2.98518  4.58477  3.61503
          0.02364  4.15246  4.87481  0.61958  0.77255  0.48576  0.95510
    184   2.82001  4.69798  3.31028  2.84469  3.00802  3.63180  2.37971  3.31411  2.78327  2.90980  3.84091  3.26519  4.04691  3.14370  3.14760  2.24499  3.06314  3.06297  4.55738  1.94930    195 - -
          2.68618  4.42225  2.77519  2.73123  3.46354  2.40513  3.72494  3.29354  2.67741  2.69355  4.24690  2.90347  2.73739  3.18146  2.89801  2.37887  2.77519  2.98518  4.58477  3.61503
          0.02364  4.15246  4.87481  0.61958  0.77255  0.48576  0.95510
    185   2.07687  2.62786  4.32463  3.83634  3.62530  3.58040  4.46605  2.28430  3.71707  2.52162  3.55716  3.90023  4.15548  3.95916  3.90345  2.97724  2.95793  1.32591  5.22815  4.03490    196 - -
          2.68618  4.42225  2.77519  2.73123  3.46354  2.40513  3.72494  3.29354  2.67741  2.69355  4.24690  2.90347  2.73739  3.18146  2.89801  2.37887  2.77519  2.98518  4.58477  3.61503
          0.02364  4.15246  4.87481  0.61958  0.77255  0.48576  0.95510
    186   2.47691  4.39603  3.47717  3.31594  4.37053  3.12207  4.41274  3.93623  3.40932  3.63777  4.54593  3.48779  3.88596  3.73764  3.67953  0.73557  2.97976  3.40801  5.72182  4.45851    197 - -
          2.68618  4.42225  2.77519  2.73123  3.46354  2.40513  3.72494  3.29354  2.67741  2.69355  4.24690  2.90347  2.73739  3.18146  2.89801  2.37887  2.77519  2.98518  4.58477  3.61503
          0.02364  4.15246  4.87481  0.61958  0.77255  0.48576  0.95510
    187   2.70159  4.93494  2.68648  1.97119  4.39567  3.31846  3.78883  3.83696  2.62964  3.41746  4.23945  2.93796  1.93059  2.95049  3.08972  2.19812  3.00002  3.44655  5.62221  4.25951    198 - -
          2.68618  4.42225  2.77519  2.73123  3.46354  2.40513  3.72494  3.29354  2.67741  2.69355  4.24690  2.90347  2.73739  3.18146  2.89801  2.37887  2.77519  2.98518  4.58477  3.61503
          0.02364  4.15246  4.87481  0.61958  0.77255  0.48576  0.95510
    188   2.28425  2.30509  3.94882  3.58938  4.15341  3.04458  4.42131  3.50491  3.49701  3.28481  4.16030  3.56371  3.80297  3.78110  3.72918  1.08114  2.77948  3.04476  5.57266  4.37120    199 - -
          2.68618  4.42225  2.77519  2.73123  3.46354  2.40513  3.72494  3.29354  2.67741  2.69355  4.24690  2.90347  2.73739  3.18146  2.89801  2.37887  2.77519  2.98518  4.58477  3.61503
          0.02364  4.15246  4.87481  0.61958  0.77255  0.48576  0.95510
    189   2.75938  2.73024  4.38320  3.82665  3.42206  3.91462  4.38800  1.79435  3.70709  2.31307  3.35792  3.99703  4.31309  3.93691  3.88401  3.24532  2.35022  1.54336  5.04186  3.84617    200 - -
          2.68618  4.42225  2.77519  2.73123  3.46354  2.40513  3.72494  3.29354  2.67741  2.69355  4.24690  2.90347  2.73739  3.18146  2.89801  2.37887  2.77519  2.98518  4.58477  3.61503
          0.02364  4.15246  4.87481  0.61958  0.77255  0.48576  0.95510
    190   2.67650  4.89081  2.97423  2.00946  4.15578  3.45419  3.65493  3.54798  2.03684  2.59758  3.96971  2.98027  3.85958  2.80168  2.79327  2.69911  2.40869  3.22358  5.37724  4.05061    201 - -
          2.68618  4.42225  2.77519  2.73123  3.46354  2.40513  3.72494  3.29354  2.67741  2.69355  4.24690  2.90347  2.73739  3.18146  2.89801  2.37887  2.77519  2.98518  4.58477  3.61503
          0.02364  4.15246  4.87481  0.61958  0.77255  0.48576  0.95510
    191   2.16452  5.05945  2.14443  2.32570  4.45833  3.32584  3.72109  3.92002  2.56879  3.46382  4.25847  2.33820  2.48164  2.86061  3.07389  2.68473  2.97735  3.51327  5.64869  4.24948    202 - -
          2.68618  4.42225  2.77519  2.73123  3.46354  2.40513  3.72494  3.29354  2.67741  2.69355  4.24690  2.90347  2.73739  3.18146  2.89801  2.37887  2.77519  2.98518  4.58477  3.61503
          0.02364  4.15246  4.87481  0.61958  0.77255  0.48576  0.95510
    192   3.41402  4.72037  5.00407  4.47588  3.18999  4.68654  5.02385  1.74165  4.29707  0.84862  2.99652  4.72711  4.87436  4.44273  4.41434  4.06983  3.64651  2.18314  5.30061  4.19192    203 - -
          2.68618  4.42225  2.77519  2.73123  3.46354  2.40513  3.72494  3.29354  2.67741  2.69355  4.24690  2.90347  2.73739  3.18146  2.89801  2.37887  2.77519  2.98518  4.58477  3.61503
          0.02364  4.15246  4.87481  0.61958  0.77255  0.48576  0.95510
    193   2.34669  4.27279  3.52825  3.22979  4.28165  3.07572  4.27732  3.61843  3.23165  3.37293  4.23751  3.40051  3.80824  3.55807  3.53068  1.92722  1.15439  3.14779  5.65215  4.42580    204 - -
          2.68618  4.42225  2.77519  2.73123  3.46354  2.40513  3.72494  3.29354  2.67741  2.69355  4.24690  2.90347  2.73739  3.18146  2.89801  2.37887  2.77519  2.98518  4.58477  3.61503
          0.02364  4.15246  4.87481  0.61958  0.77255  0.48576  0.95510
    194   3.05187  4.78996  3.78220  3.72166  4.84070  0.40366  4.81564  4.51753  3.94049  4.13307  5.11764  3.94772  4.18926  4.24302  4.13706  3.23325  3.55475  3.99159  5.85258  4.95522    205 - -
          2.68618  4.42225  2.77519  2.73123  3.46354  2.40513  3.72494  3.29354  2.67741  2.69355  4.24690  2.90347  2.73739  3.18146  2.89801  2.37887  2.77519  2.98518  4.58477  3.61503
          0.02364  4.15246  4.87481  0.61958  0.77255  0.48576  0.95510
    195   3.67689  5.05122  4.26439  4.05438  2.36238  4.16635  3.78714  3.65039  3.90470  3.02959  4.29737  4.08595  4.63733  4.14123  4.02704  3.78199  3.96701  3.53520  4.01401  0.60273    206 - -
          2.68618  4.42225  2.77519  2.73123  3.46354  2.40513  3.72494  3.29354  2.67741  2.69355  4.24690  2.90347  2.73739  3.18146  2.89801  2.37887  2.77519  2.98518  4.58477  3.61503
          0.02364  4.15246  4.87481  0.61958  0.77255  0.48576  0.95510
    196   2.76494  5.13020  2.96529  2.05134  4.48470  3.47817  3.62265  3.91581  1.80895  3.40608  4.19573  2.96452  3.88047  2.74031  2.16305  2.30674  2.98318  3.53189  5.53144  4.20089    207 - -
          2.68618  4.42225  2.77519  2.73123  3.46354  2.40513  3.72494  3.29354  2.67741  2.69355  4.24690  2.90347  2.73739  3.18146  2.89801  2.37887  2.77519  2.98518  4.58477  3.61503
          0.02364  4.15246  4.87481  0.61958  0.77255  0.48576  0.95510
    197   1.84876  4.31741  3.39499  3.05831  4.34305  3.07389  4.17685  3.75216  3.11295  3.42539  4.24897  3.30407  1.67264  3.41651  3.46667  1.85968  2.80222  3.24164  5.66889  4.43054    208 - -
          2.68618  4.42225  2.77519  2.73123  3.46354  2.40513  3.72494  3.29354  2.67741  2.69355  4.24690  2.90347  2.73739  3.18146  2.89801  2.37887  2.77519  2.98518  4.58477  3.61503
          0.02364  4.15246  4.87481  0.61958  0.77255  0.48576  0.95510
    198   2.76264  5.24130  2.15063  1.89475  4.54141  3.35242  2.68976  4.02570  2.51142  3.53108  4.31459  2.82128  2.51476  2.80792  3.02566  2.70766  3.01077  3.61467  5.68939  4.26235    209 - -
          2.68618  4.42225  2.77519  2.73123  3.46354  2.40513  3.72494  3.29354  2.67741  2.69355  4.24690  2.90347  2.73739  3.18146  2.89801  2.37887  2.77519  2.98518  4.58477  3.61503
          0.02364  4.15246  4.87481  0.61958  0.77255  0.48576  0.95510
    199   3.04622  5.63362  1.72104  1.11680  4.92309  3.30310  3.85504  4.45110  2.87920  3.94346  4.79912  2.76558  3.92967  3.02190  3.48010  2.92303  3.33643  4.01724  6.08649  4.57700    210 - -
          2.68618  4.42225  2.77519  2.73123  3.46354  2.40513  3.72494  3.29354  2.67741  2.69355  4.24690  2.90347  2.73739  3.18146  2.89801  2.37887  2.77519  2.98518  4.58477  3.61503
          0.02364  4.15246  4.87481  0.61958  0.77255  0.48576  0.95510
    200   3.29593  4.59754  4.99863  4.43432  3.21602  4.60486  4.94950  1.35578  4.29735  1.32995  2.22796  4.65460  4.79847  4.40471  4.40104  3.95534  3.52153  2.10182  5.26471  4.19104    211 - -
          2.68618  4.42225  2.77519  2.73123  3.46354  2.40513  3.72494  3.29354  2.67741  2.69355  4.24690  2.90347  2.73739  3.18146  2.89801  2.37887  2.77519  2.98518  4.58477  3.61503
          0.02364  4.15246  4.87481  0.61958  0.77255  0.48576  0.95510
    201   2.73984  4.27479  3.94292  3.39249  3.30337  3.80266  2.89723  1.61884  3.25134  2.28746  3.33121  3.69075  4.17886  3.56062  3.50205  3.09930  2.98149  1.88840  4.88453  3.62618    212 - -
          2.68618  4.42225  2.77519  2.73123  3.46354  2.40513  3.72494  3.29354  2.67741  2.69355  4.24690  2.90347  2.73739  3.18146  2.89801  2.37887  2.77519  2.98518  4.58477  3.61503
          0.02364  4.15246  4.87481  0.61958  0.77255  0.48576  0.95510
    202   2.94250  5.24869  1.33254  2.35140  4.81283  1.63686  3.97198  4.34811  3.00924  3.89107  4.75144  2.90629  3.94127  3.16050  3.56945  2.90151  3.28689  3.88969  5.99310  4.58909    213 - -
          2.68618  4.42225  2.77519  2.73123  3.46354  2.40513  3.72494  3.29354  2.67741  2.69355  4.24690  2.90347  2.73739  3.18146  2.89801  2.37887  2.77519  2.98518  4.58477  3.61503
          0.02364  4.15246  4.87481  0.61958  0.77255  0.48576  0.95510
    203   2.64403  4.56974  3.21182  2.68267  3.73198  3.51754  3.75541  3.08059  2.60522  2.18243  3.66021  2.51101  3.91741  2.45033  2.99225  2.76889  2.88017  2.40070  5.11759  3.83688    214 - -
          2.68618  4.42225  2.77519  2.73123  3.46354  2.40513  3.72494  3.29354  2.67741  2.69355  4.24690  2.90347  2.73739  3.18146  2.89801  2.37887  2.77519  2.98518  4.58477  3.61503
          0.02364  4.15246  4.87481  0.61958  0.77255  0.48576  0.95510
    204   2.66155  4.23501  3.96521  3.44606  1.88977  3.65784  4.04677  2.58226  3.35430  2.36170  3.37922  3.67212  4.10921  3.60507  3.58872  2.32220  2.94325  1.95333  4.74013  3.39179    215 - -
          2.68618  4.42225  2.77519  2.73123  3.46354  2.40513  3.72494  3.29354  2.67741  2.69355  4.24690  2.90347  2.73739  3.18146  2.89801  2.37887  2.77519  2.98518  4.58477  3.61503
          0.02364  4.15246  4.87481  0.61958  0.77255  0.48576  0.95510
    205   3.48502  4.86950  4.63843  4.28865  3.26723  4.33463  4.85769  2.49524  4.05411  0.59370  3.21872  4.53728  4.72757  4.35414  4.18058  3.95253  3.76966  2.60358  5.23835  4.02329    216 - -
          2.68618  4.42225  2.77519  2.73123  3.46354  2.40513  3.72494  3.29354  2.67741  2.69355  4.24690  2.90347  2.73739  3.18146  2.89801  2.37887  2.77519  2.98518  4.58477  3.61503
          0.02364  4.15246  4.87481  0.61958  0.77255  0.48576  0.95510
    206   2.66638  4.67449  3.20656  2.63433  2.83064  3.51539  3.69964  3.26849  2.12859  2.90950  3.76836  3.10808  3.90341  2.89486  2.20616  2.75531  2.39723  2.99315  5.18464  3.90120    217 - -
          2.68618  4.42225  2.77519  2.73123  3.46354  2.40513  3.72494  3.29354  2.67741  2.69355  4.24690  2.90347  2.73739  3.18146  2.89801  2.37887  2.77519  2.98518  4.58477  3.61503
          0.02364  4.15246  4.87481  0.61958  0.77255  0.48576  0.95510
    207   3.09378  5.70656  1.08536  1.66932  4.98875  3.29408  3.88270  4.52849  2.95214  4.01800  4.89124  2.75454  3.94210  3.05705  3.57952  2.95697  3.39291  4.08980  6.16087  4.63039    218 - -
          2.68618  4.42225  2.77519  2.73123  3.46354  2.40513  3.72494  3.29354  2.67741  2.69355  4.24690  2.90347  2.73739  3.18146  2.89801  2.37887  2.77519  2.98518  4.58477  3.61503
          0.02364  4.15246  4.87481  0.61958  0.77255  0.48576  0.95510
    208   3.43949  4.75610  4.89457  4.40737  1.60524  4.55350  4.42873  2.44201  4.25518  1.05469  3.05220  4.51693  4.77819  4.31426  4.33197  3.92557  3.66516  2.57655  4.63243  3.15443    219 - -
          2.68618  4.42225  2.77519  2.73123  3.46354  2.40513  3.72494  3.29354  2.67741  2.69355  4.24690  2.90347  2.73739  3.18146  2.89801  2.37887  2.77519  2.98518  4.58477  3.61503
          0.02364  4.15246  4.87481  0.61958  0.77255  0.48576  0.95510
    209   3.30782  4.60093  4.97916  4.47001  3.37316  4.64216  5.06741  1.05805  4.30436  1.48614  3.19313  4.69847  4.87755  4.51490  4.45058  4.03316  3.55415  1.87956  5.42530  4.25713    220 - -
          2.68618  4.42225  2.77519  2.73123  3.46354  2.40513  3.72494  3.29354  2.67741  2.69355  4.24690  2.90347  2.73739  3.18146  2.89801  2.37887  2.77519  2.98518  4.58477  3.61503
          0.02364  4.15246  4.87481  0.61958  0.77255  0.48576  0.95510
    210   3.35265  5.10340  3.44776  3.24471  3.52074  3.71819  0.66799  4.09990  3.08200  3.55395  4.62617  3.63900  4.29042  3.61723  3.32613  3.42356  3.66939  3.82998  4.97954  3.46557    221 - -
          2.68618  4.42225  2.77519  2.73123  3.46354  2.40513  3.72494  3.29354  2.67741  2.69355  4.24690  2.90347  2.73739  3.18146  2.89801  2.37887  2.77519  2.98518  4.58477  3.61503
          0.02364  4.15246  4.87481  0.61958  0.77255  0.48576  0.95510
    211   2.56678  4.38987  3.63214  3.27083  3.91213  3.34377  4.25370  2.98713  3.21116  2.85316  3.89980  3.52282  1.37548  3.56696  3.50644  2.78216  2.97203  2.00441  5.41880  4.16934    222 - -
          2.68618  4.42225  2.77519  2.73123  3.46354  2.40513  3.72494  3.29354  2.67741  2.69355  4.24690  2.90347  2.73739  3.18146  2.89801  2.37887  2.77519  2.98518  4.58477  3.61503
          0.02364  4.15246  4.87481  0.61958  0.77255  0.48576  0.95510
    212   3.31738  5.45967  0.58695  2.55586  4.88060  3.44729  4.21299  4.53832  3.35531  4.09963  5.09294  3.12301  4.12043  3.45883  3.90284  3.25418  3.66494  4.15039  5.99149  4.71886    223 - -
          2.68618  4.42225  2.77519  2.73123  3.46354  2.40513  3.72494  3.29354  2.67741  2.69355  4.24690  2.90347  2.73739  3.18146  2.89801  2.37887  2.77519  2.98518  4.58477  3.61503
          0.02364  4.15246  4.87481  0.61958  0.77255  0.48576  0.95510
    213   3.31738  5.45967  0.58695  2.55586  4.88060  3.44729  4.21299  4.53832  3.35531  4.09963  5.09294  3.12301  4.12043  3.45883  3.90284  3.25418  3.66494  4.15039  5.99149  4.71886    224 - -
          2.68618  4.42225  2.77519  2.73123  3.46354  2.40513  3.72494  3.29354  2.67741  2.69355  4.24690  2.90347  2.73739  3.18146  2.89801  2.37887  2.77519  2.98518  4.58477  3.61503
          0.02364  4.15246  4.87481  0.61958  0.77255  0.48576  0.95510
    214   2.68575  4.55274  3.36372  2.78291  3.70364  3.57934  3.76995  3.03337  2.54560  2.25553  3.61875  3.22491  3.95985  2.49316  2.34057  2.83170  2.91170  2.18643  5.09016  3.83898    225 - -
          2.68618  4.42225  2.77519  2.73123  3.46354  2.40513  3.72494  3.29354  2.67741  2.69355  4.24690  2.90347  2.73739  3.18146  2.89801  2.37887  2.77519  2.98518  4.58477  3.61503
          0.02364  4.15246  4.87481  0.61958  0.77255  0.48576  0.95510
    215   2.69196  4.94081  1.99873  2.39678  4.58488  1.75400  3.87626  4.06339  2.81430  3.62630  4.44073  2.91476  3.84928  3.04471  3.32667  2.04236  3.03872  3.60088  5.81057  4.41594    226 - -
          2.68618  4.42225  2.77519  2.73123  3.46354  2.40513  3.72494  3.29354  2.67741  2.69355  4.24690  2.90347  2.73739  3.18146  2.89801  2.37887  2.77519  2.98518  4.58477  3.61503
          0.02364  4.15246  4.87481  0.61958  0.77255  0.48576  0.95510
    216   3.06420  4.45564  4.63666  4.11909  3.44308  4.26962  4.77158  1.99551  3.96973  1.98800  2.32414  4.33853  4.61867  4.22629  4.15696  3.63649  3.33101  1.09122  5.33137  4.15172    227 - -
          2.68618  4.42225  2.77519  2.73123  3.46354  2.40513  3.72494  3.29354  2.67741  2.69355  4.24690  2.90347  2.73739  3.18146  2.89801  2.37887  2.77519  2.98518  4.58477  3.61503
          0.02364  4.15246  4.87481  0.61958  0.77255  0.48576  0.95510
    217   3.14079  4.54626  4.59996  4.13331  1.32650  4.20306  4.28666  2.37168  4.00397  1.97123  3.28890  4.23446  4.56803  4.15580  4.13725  3.57732  3.40851  1.80030  4.61099  3.09953    228 - -
          2.68618  4.42225  2.77519  2.73123  3.46354  2.40513  3.72494  3.29354  2.67741  2.69355  4.24690  2.90347  2.73739  3.18146  2.89801  2.37887  2.77519  2.98518  4.58477  3.61503
          0.02364  4.15246  4.87481  0.61958  0.77255  0.48576  0.95510
    218   2.74373  4.25017  4.14914  3.60786  2.48958  3.82221  4.24863  2.28275  3.50690  2.23653  3.32363  3.83964  4.23382  3.75473  3.72928  3.14597  2.16488  1.55120  4.95553  3.71611    229 - -
          2.68618  4.42225  2.77519  2.73123  3.46354  2.40513  3.72494  3.29354  2.67741  2.69355  4.24690  2.90347  2.73739  3.18146  2.89801  2.37887  2.77519  2.98518  4.58477  3.61503
          0.02364  4.15246  4.87481  0.61958  0.77255  0.48576  0.95510
    219   2.10327  4.90521  3.06565  2.52118  4.26621  3.45176  3.66282  3.67803  1.95888  3.23881  4.04977  3.01614  3.86987  2.80209  2.23217  2.29084  2.92703  3.32555  5.42588  4.11561    230 - -
          2.68618  4.42225  2.77519  2.73123  3.46354  2.40513  3.72494  3.29354  2.67741  2.69355  4.24690  2.90347  2.73739  3.18146  2.89801  2.37887  2.77519  2.98518  4.58477  3.61503
          0.02364  4.15246  4.87481  0.61958  0.77255  0.48576  0.95510
    220   3.04550  5.62904  1.74960  1.10253  4.91915  3.30394  3.85534  4.44623  2.87802  3.93993  4.79584  2.76724  3.93004  3.02233  3.47728  2.92316  3.33564  4.01340  6.08285  4.57518    231 - -
          2.68618  4.42225  2.77519  2.73123  3.46354  2.40513  3.72494  3.29354  2.67741  2.69355  4.24690  2.90347  2.73739  3.18146  2.89801  2.37887  2.77519  2.98518  4.58477  3.61503
          0.02364  4.15246  4.87481  0.61958  0.77255  0.48576  0.95510
    221   3.31874  4.64791  4.91548  4.35157  1.73905  4.52073  4.65197  2.34581  4.21181  1.14165  2.35493  4.53409  4.71737  4.26891  4.29094  3.85700  3.53442  2.49378  4.91795  3.66803    232 - -
          2.68618  4.42225  2.77519  2.73123  3.46354  2.40513  3.72494  3.29354  2.67741  2.69355  4.24690  2.90347  2.73739  3.18146  2.89801  2.37887  2.77519  2.98518  4.58477  3.61503
          0.02364  4.15246  4.87481  0.61958  0.77255  0.48576  0.95510
    222   2.14682  4.89858  2.80212  2.45845  4.21411  3.36748  2.73966  3.72136  2.54465  3.30471  4.13145  1.82628  3.86660  2.91194  2.97707  2.71682  2.97056  3.35903  5.47231  4.10250    233 - -
          2.68618  4.42225  2.77519  2.73123  3.46354  2.40513  3.72494  3.29354  2.67741  2.69355  4.24690  2.90347  2.73739  3.18146  2.89801  2.37887  2.77519  2.98518  4.58477  3.61503
          0.02364  4.15246  4.87481  0.61958  0.77255  0.48576  0.95510
    223   2.65478  4.79195  2.93692  1.77649  4.05290  3.42434  3.71007  3.43702  2.51908  3.06940  2.85173  3.00056  3.86356  2.88021  2.95581  2.22882  2.90403  3.12979  5.34523  4.01974    234 - -
          2.68618  4.42225  2.77519  2.73123  3.46354  2.40513  3.72494  3.29354  2.67741  2.69355  4.24690  2.90347  2.73739  3.18146  2.89801  2.37887  2.77519  2.98518  4.58477  3.61503
          0.02364  4.15246  4.87481  0.61958  0.77255  0.48576  0.95510
    224   1.25031  4.22630  3.59556  3.31196  4.39328  3.01487  4.35537  3.76375  3.35436  3.49725  4.33517  3.42340  3.77610  3.63871  3.65082  1.44262  2.78859  3.22100  5.75092  4.54244    235 - -
          2.68618  4.42225  2.77519  2.73123  3.46354  2.40513  3.72494  3.29354  2.67741  2.69355  4.24690  2.90347  2.73739  3.18146  2.89801  2.37887  2.77519  2.98518  4.58477  3.61503
          0.02364  4.15246  4.87481  0.61958  0.77255  0.48576  0.95510
    225   3.22482  4.54802  4.85207  4.34323  2.25665  4.45825  4.66914  1.12780  4.21243  1.81844  3.17657  4.49825  4.73024  4.35355  4.33048  3.82548  3.46776  2.05164  4.99273  3.63681    236 - -
          2.68618  4.42225  2.77519  2.73123  3.46354  2.40513  3.72494  3.29354  2.67741  2.69355  4.24690  2.90347  2.73739  3.18146  2.89801  2.37887  2.77519  2.98518  4.58477  3.61503
          0.02364  4.15246  4.87481  0.61958  0.77255  0.48576  0.95510
    226   2.05092  4.98544  2.69983  1.98793  4.37733  3.34016  3.71853  3.82366  2.54538  3.38493  4.18661  2.28834  3.83656  2.86244  3.02788  2.23326  2.95456  3.43489  5.58314  4.20627    237 - -
          2.68618  4.42225  2.77519  2.73123  3.46354  2.40513  3.72494  3.29354  2.67741  2.69355  4.24690  2.90347  2.73739  3.18146  2.89801  2.37887  2.77519  2.98518  4.58477  3.61503
          0.02364  4.15246  4.87481  0.61958  0.77255  0.48576  0.95510
    227   2.34669  4.27279  3.52825  3.22979  4.28165  3.07572  4.27732  3.61843  3.23165  3.37293  4.23751  3.40051  3.80824  3.55807  3.53068  1.92722  1.15439  3.14779  5.65215  4.42580    238 - -
          2.68618  4.42225  2.77519  2.73123  3.46354  2.40513  3.72494  3.29354  2.67741  2.69355  4.24690  2.90347  2.73739  3.18146  2.89801  2.37887  2.77519  2.98518  4.58477  3.61503
          0.02364  4.15246  4.87481  0.61958  0.77255  0.48576  0.95510
    228   2.83903  5.04381  3.12722  2.61231  4.46073  1.97270  3.68602  3.86120  1.81128  3.37661  4.20405  3.08520  3.95074  2.82403  2.03140  2.84740  3.06675  3.50642  5.50470  4.23680    239 - -
          2.68618  4.42225  2.77519  2.73123  3.46354  2.40513  3.72494  3.29354  2.67741  2.69355  4.24690  2.90347  2.73739  3.18146  2.89801  2.37887  2.77519  2.98518  4.58477  3.61503
          0.02364  4.15246  4.87481  0.61958  0.77255  0.48576  0.95510
    229   2.47338  4.52854  3.08644  2.73756  4.30742  3.18720  3.95808  3.73509  2.82289  3.36846  4.18750  2.35188  3.81071  3.15209  3.23110  1.54156  2.12603  3.28564  5.59185  4.29596    240 - -
          2.68618  4.42225  2.77519  2.73123  3.46354  2.40513  3.72494  3.29354  2.67741  2.69355  4.24690  2.90347  2.73739  3.18146  2.89801  2.37887  2.77519  2.98518  4.58477  3.61503
          0.02364  4.15246  4.87481  0.61958  0.77255  0.48576  0.95510
    230   2.79036  4.91905  2.90561  2.60363  4.33639  3.40029  3.84882  3.82668  2.56548  3.38082  4.25984  3.08561  1.70624  1.87741  2.92382  2.82840  3.09028  3.46882  5.55452  4.23845    241 - -
          2.68618  4.42225  2.77519  2.73123  3.46354  2.40513  3.72494  3.29354  2.67741  2.69355  4.24690  2.90347  2.73739  3.18146  2.89801  2.37887  2.77519  2.98518  4.58477  3.61503
          0.02364  4.15246  4.87481  0.61958  0.77255  0.48576  0.95510
    231   3.33083  4.63465  5.01664  4.45390  2.19243  4.58883  4.79368  1.78542  4.31961  1.03781  2.93921  4.63429  4.77392  4.36820  4.38784  3.93512  3.54971  2.31502  5.04531  3.85065    242 - -
          2.68618  4.42225  2.77519  2.73123  3.46354  2.40513  3.72494  3.29354  2.67741  2.69355  4.24690  2.90347  2.73739  3.18146  2.89801  2.37887  2.77519  2.98518  4.58477  3.61503
          0.02364  4.15246  4.87481  0.61958  0.77255  0.48576  0.95510
    232   3.09189  5.28397  3.48430  2.79841  4.75340  3.72515  3.64677  4.09557  1.61662  3.50776  4.35562  3.21866  4.07748  2.11948  1.43214  3.06871  3.25119  3.75833  5.53791  4.35891    243 - -
          2.68618  4.42225  2.77519  2.73123  3.46354  2.40513  3.72494  3.29354  2.67741  2.69355  4.24690  2.90347  2.73739  3.18146  2.89801  2.37887  2.77519  2.98518  4.58477  3.61503
          0.02364  4.15246  4.87481  0.61958  0.77255  0.48576  0.95510
    233   2.10060  2.67038  4.15627  3.62724  3.40732  3.63826  4.25911  2.42636  3.49159  1.53450  3.36423  3.79265  4.13200  3.75025  3.69433  2.99516  2.94288  2.25304  5.00572  3.81098    244 - -
          2.68618  4.42225  2.77519  2.73123  3.46354  2.40513  3.72494  3.29354  2.67741  2.69355  4.24690  2.90347  2.73739  3.18146  2.89801  2.37887  2.77519  2.98518  4.58477  3.61503
          0.02364  4.15246  4.87481  0.61958  0.77255  0.48576  0.95510
    234   3.85366  5.02556  4.82960  4.56529  1.10846  4.55613  3.53066  3.50739  4.39704  2.80074  4.08993  4.21152  4.85275  4.29654  4.37818  3.93588  4.07092  3.44097  3.64905  1.13710    245 - -
          2.68618  4.42225  2.77519  2.73123  3.46354  2.40513  3.72494  3.29354  2.67741  2.69355  4.24690  2.90347  2.73739  3.18146  2.89801  2.37887  2.77519  2.98518  4.58477  3.61503
          0.02364  4.15246  4.87481  0.61958  0.77255  0.48576  0.95510
    235   3.67689  5.05122  4.26439  4.05438  2.36238  4.16635  3.78714  3.65039  3.90470  3.02959  4.29737  4.08595  4.63733  4.14123  4.02704  3.78199  3.96701  3.53520  4.01401  0.60273    246 - -
          2.68618  4.42225  2.77519  2.73123  3.46354  2.40513  3.72494  3.29354  2.67741  2.69355  4.24690  2.90347  2.73739  3.18146  2.89801  2.37887  2.77519  2.98518  4.58477  3.61503
          0.02364  4.15246  4.87481  0.61958  0.77255  0.48576  0.95510
    236   3.35012  5.15099  3.87204  3.33565  4.57834  3.77187  4.06765  4.14783  2.40436  3.61295  4.61366  3.66972  4.26797  3.28096  0.62387  3.42575  3.60151  3.86154  5.55178  4.45360    247 - -
          2.68618  4.42225  2.77519  2.73123  3.46354  2.40513  3.72494  3.29354  2.67741  2.69355  4.24690  2.90347  2.73739  3.18146  2.89801  2.37887  2.77519  2.98518  4.58477  3.61503
          0.02364  4.15246  4.87481  0.61958  0.77255  0.48576  0.95510
    237   3.27994  4.62258  4.76719  4.28549  1.29167  4.39819  4.34338  1.83869  4.14321  1.82609  3.19265  4.38014  4.68553  4.25194  4.24599  3.76365  3.52119  2.35464  4.60416  3.09767    248 - -
          2.68618  4.42225  2.77519  2.73123  3.46354  2.40513  3.72494  3.29354  2.67741  2.69355  4.24690  2.90347  2.73739  3.18146  2.89801  2.37887  2.77519  2.98518  4.58477  3.61503
          0.02364  4.15246  4.87481  0.61958  0.77255  0.48576  0.95510
    238   3.20085  5.30074  3.66810  2.93514  4.80412  3.79092  3.67660  4.12810  1.31793  3.53215  4.40797  3.31384  4.14266  2.80717  1.32065  3.18736  3.34769  3.81071  5.53919  4.40368    249 - -
          2.68618  4.42225  2.77519  2.73123  3.46354  2.40513  3.72494  3.29354  2.67741  2.69355  4.24690  2.90347  2.73739  3.18146  2.89801  2.37887  2.77519  2.98518  4.58477  3.61503
          0.02364  4.15246  4.87481  0.61958  0.77255  0.48576  0.95510
    239   2.20383  4.91481  3.15293  2.71458  4.42979  3.47275  3.79220  3.75203  1.22553  3.36255  4.23413  3.15618  3.96784  2.95098  2.60105  2.85932  3.08903  3.40819  5.54296  4.28575    250 - -
          2.68618  4.42225  2.77519  2.73123  3.46354  2.40513  3.72494  3.29354  2.67741  2.69355  4.24690  2.90347  2.73739  3.18146  2.89801  2.37887  2.77519  2.98518  4.58477  3.61503
          0.02364  4.15246  4.87481  0.61958  0.77255  0.48576  0.95510
    240   3.01642  5.19619  3.20310  2.70024  4.43323  3.63013  2.47521  3.98627  1.19420  3.45447  4.31433  3.15562  4.03954  2.84165  2.35562  3.00452  3.21326  3.65357  5.46421  4.17813    251 - -
          2.68618  4.42225  2.77519  2.73123  3.46354  2.40513  3.72494  3.29354  2.67741  2.69355  4.24690  2.90347  2.73739  3.18146  2.89801  2.37887  2.77519  2.98518  4.58477  3.61503
          0.02364  4.15246  4.87481  0.61958  0.77255  0.48576  0.95510
    241   3.04208  5.56610  1.06330  2.19466  4.88418  3.28622  3.89151  4.46490  2.95332  3.97137  4.84152  2.09660  3.93578  3.07144  3.56203  2.93123  3.35433  4.02146  6.08985  4.57132    252 - -
          2.68618  4.42225  2.77519  2.73123  3.46354  2.40513  3.72494  3.29354  2.67741  2.69355  4.24690  2.90347  2.73739  3.18146  2.89801  2.37887  2.77519  2.98518  4.58477  3.61503
          0.02364  4.15246  4.87481  0.61958  0.77255  0.48576  0.95510
    242   2.88270  5.05833  2.59232  1.84092  4.63543  1.24055  3.97817  4.10731  2.89912  3.69472  4.56307  3.00822  3.95204  3.17393  3.35366  2.88995  3.22491  3.69371  5.82713  4.49779    253 - -
          2.68618  4.42225  2.77519  2.73123  3.46354  2.40513  3.72494  3.29354  2.67741  2.69355  4.24690  2.90347  2.73739  3.18146  2.89801  2.37887  2.77519  2.98518  4.58477  3.61503
          0.02364  4.15246  4.87481  0.61958  0.77255  0.48576  0.95510
    243   2.49979  4.56308  3.04793  2.69917  4.28078  3.21259  3.92813  3.70276  2.78727  3.33781  4.16083  2.10127  3.81938  3.11982  3.19965  2.08618  1.75726  3.27318  5.56588  4.26459    254 - -
          2.68618  4.42225  2.77519  2.73123  3.46354  2.40513  3.72494  3.29354  2.67741  2.69355  4.24690  2.90347  2.73739  3.18146  2.89801  2.37887  2.77519  2.98518  4.58477  3.61503
          0.02364  4.15246  4.87481  0.61958  0.77255  0.48576  0.95510
    244   3.91615  5.03413  4.94524  4.70402  1.46435  4.60477  3.48598  3.61927  4.51403  2.92098  4.18054  4.23358  4.88506  4.34220  4.44097  3.97475  4.12275  3.52453  1.93328  1.13123    255 - -
          2.68618  4.42225  2.77519  2.73123  3.46354  2.40513  3.72494  3.29354  2.67741  2.69355  4.24690  2.90347  2.73739  3.18146  2.89801  2.37887  2.77519  2.98518  4.58477  3.61503
          0.02364  4.15246  4.87481  0.61958  0.77255  0.48576  0.95510
    245   2.06745  4.33100  3.46551  2.97061  3.77066  2.47820  3.96571  3.06495  2.93188  2.19333  3.70966  3.31287  3.88240  3.25177  3.28675  2.67525  2.06471  2.77608  5.18871  3.95072    256 - -
          2.68618  4.42225  2.77519  2.73123  3.46354  2.40513  3.72494  3.29354  2.67741  2.69355  4.24690  2.90347  2.73739  3.18146  2.89801  2.37887  2.77519  2.98518  4.58477  3.61503
          0.02364  4.15246  4.87481  0.61958  0.77255  0.48576  0.95510
    246   3.31072  4.60330  4.98378  4.47285  3.36594  4.64524  5.06692  1.07316  4.30806  1.45911  3.18423  4.70136  4.87771  4.51394  4.45233  4.03519  3.55619  1.88771  5.42038  4.25629    257 - -
          2.68618  4.42225  2.77519  2.73123  3.46354  2.40513  3.72494  3.29354  2.67741  2.69355  4.24690  2.90347  2.73739  3.18146  2.89801  2.37887  2.77519  2.98518  4.58477  3.61503
          0.02364  4.15246  4.87481  0.61958  0.77255  0.48576  0.95510
    247   3.45104  4.77346  4.80795  4.36197  1.19949  4.48845  4.20814  2.55265  4.20298  1.42147  3.19919  4.40969  4.75396  4.27489  4.28462  3.86971  3.68468  2.64658  4.40564  2.83129    258 - -
          2.68618  4.42225  2.77519  2.73123  3.46354  2.40513  3.72494  3.29354  2.67741  2.69355  4.24690  2.90347  2.73739  3.18146  2.89801  2.37887  2.77519  2.98518  4.58477  3.61503
          0.02364  4.15246  4.87481  0.61958  0.77255  0.48576  0.95510
    248   3.04622  5.63362  1.72104  1.11680  4.92309  3.30310  3.85504  4.45110  2.87920  3.94346  4.79912  2.76558  3.92967  3.02190  3.48010  2.92303  3.33643  4.01724  6.08649  4.57700    259 - -
          2.68618  4.42225  2.77519  2.73123  3.46354  2.40513  3.72494  3.29354  2.67741  2.69355  4.24690  2.90347  2.73739  3.18146  2.89801  2.37887  2.77519  2.98518  4.58477  3.61503
          0.02364  4.15246  4.87481  0.61958  0.77255  0.48576  0.95510
    249   2.01797  4.32040  3.65183  3.16256  3.69951  3.43845  4.09275  2.76553  3.08135  2.09798  3.63234  3.46680  3.98092  3.41238  3.39868  2.79161  1.75474  2.53658  5.20047  3.97454    260 - -
          2.68618  4.42225  2.77519  2.73123  3.46354  2.40513  3.72494  3.29354  2.67741  2.69355  4.24690  2.90347  2.73739  3.18146  2.89801  2.37887  2.77519  2.98518  4.58477  3.61503
          0.02364  4.15246  4.87481  0.61958  0.77255  0.48576  0.95510
    250   2.72163  4.28425  3.86529  3.31519  3.32347  3.76657  2.76755  2.07585  3.18238  2.33515  3.35818  3.63181  4.14772  3.49918  3.44944  3.05847  2.96386  1.58210  4.88648  3.62173    261 - -
          2.68618  4.42225  2.77519  2.73123  3.46354  2.40513  3.72494  3.29354  2.67741  2.69355  4.24690  2.90347  2.73739  3.18146  2.89801  2.37887  2.77519  2.98518  4.58477  3.61503
          0.02364  4.15246  4.87481  0.61958  0.77255  0.48576  0.95510
    251   3.05187  4.78996  3.78220  3.72166  4.84070  0.40366  4.81564  4.51753  3.94049  4.13307  5.11764  3.94772  4.18926  4.24302  4.13706  3.23325  3.55475  3.99159  5.85258  4.95522    262 - -
          2.68618  4.42225  2.77519  2.73123  3.46354  2.40513  3.72494  3.29354  2.67741  2.69355  4.24690  2.90347  2.73739  3.18146  2.89801  2.37887  2.77519  2.98518  4.58477  3.61503
          0.02364  4.15246  4.87481  0.61958  0.77255  0.48576  0.95510
    252   2.80846  5.24440  2.05924  2.28780  4.47332  3.37050  2.03999  4.01666  2.51874  3.52734  4.33141  2.84598  3.86833  2.25986  3.00226  2.75559  3.05728  3.62224  5.65300  4.22389    263 - -
          2.68618  4.42225  2.77519  2.73123  3.46354  2.40513  3.72494  3.29354  2.67741  2.69355  4.24690  2.90347  2.73739  3.18146  2.89801  2.37887  2.77519  2.98518  4.58477  3.61503
          0.02364  4.15246  4.87481  0.61958  0.77255  0.48576  0.95510
    253   1.65324  4.31988  3.58427  3.09438  3.69496  3.42702  4.04486  2.17756  3.04204  2.67866  3.63487  3.41886  2.68133  3.36014  3.37440  2.77021  2.87135  2.56787  5.17201  3.94079    264 - -
          2.68618  4.42225  2.77519  2.73123  3.46354  2.40513  3.72494  3.29354  2.67741  2.69355  4.24690  2.90347  2.73739  3.18146  2.89801  2.37887  2.77519  2.98518  4.58477  3.61503
          0.02364  4.15246  4.87481  0.61958  0.77255  0.48576  0.95510
    254   2.79319  5.21452  2.11766  2.31578  4.48598  3.38907  2.06723  3.98841  2.03591  3.49770  4.29653  2.86696  3.86744  2.81896  2.90740  2.74692  3.03569  3.59594  5.63292  4.22874    265 - -
          2.68618  4.42225  2.77519  2.73123  3.46354  2.40513  3.72494  3.29354  2.67741  2.69355  4.24690  2.90347  2.73739  3.18146  2.89801  2.37887  2.77519  2.98518  4.58477  3.61503
          0.02364  4.15246  4.87481  0.61958  0.77255  0.48576  0.95510
    255   2.62026  4.32164  3.75774  3.32235  3.63047  3.51529  4.19665  1.60440  3.23858  2.58865  3.62414  3.59085  4.06570  3.57004  3.52114  1.77075  2.96136  2.39105  5.18504  3.92773    266 - -
          2.68618  4.42225  2.77519  2.73123  3.46354  2.40513  3.72494  3.29354  2.67741  2.69355  4.24690  2.90347  2.73739  3.18146  2.89801  2.37887  2.77519  2.98518  4.58477  3.61503
          0.02364  4.15246  4.87481  0.61958  0.77255  0.48576  0.95510
    256   1.26319  4.78279  2.04575  2.54430  4.42099  3.25099  3.96092  3.77171  2.91176  3.46942  4.33379  3.02757  3.87770  3.15690  3.38380  2.72515  3.03025  3.37516  5.71493  4.36934    267 - -
          2.68618  4.42225  2.77519  2.73123  3.46354  2.40513  3.72494  3.29354  2.67741  2.69355  4.24690  2.90347  2.73739  3.18146  2.89801  2.37887  2.77519  2.98518  4.58477  3.61503
          0.02364  4.15246  4.87481  0.61958  0.77255  0.48576  0.95510
    257   1.06478  4.22349  3.70926  3.39265  4.25757  3.07677  4.37356  3.40894  3.37213  3.28065  4.18707  3.48837  3.82159  3.67582  3.64856  2.53190  1.95980  2.98914  5.67030  4.47396    268 - -
          2.68618  4.42225  2.77519  2.73123  3.46354  2.40513  3.72494  3.29354  2.67741  2.69355  4.24690  2.90347  2.73739  3.18146  2.89801  2.37887  2.77519  2.98518  4.58477  3.61503
          0.02364  4.15246  4.87481  0.61958  0.77255  0.48576  0.95510
    258   1.37470  4.29816  3.44784  3.08358  4.31143  3.07266  4.17720  3.71821  3.12013  3.39354  4.21644  3.31722  2.39588  3.42008  3.47306  1.86047  2.78855  3.21452  5.64341  4.40997    269 - -
          2.68618  4.42225  2.77519  2.73123  3.46354  2.40513  3.72494  3.29354  2.67741  2.69355  4.24690  2.90347  2.73739  3.18146  2.89801  2.37887  2.77519  2.98518  4.58477  3.61503
          0.16643  4.15246  1.98343  0.61958  0.77255  0.48576  0.95510
    259   2.80798  5.01205  3.10716  2.57284  4.41725  2.51583  3.62451  3.81211  1.65051  3.32242  4.15192  3.04284  3.90916  2.76110  1.99315  2.81356  3.02689  3.46288  5.44517  4.18419    270 - -
          2.68618  4.42225  2.77519  2.73123  3.46354  2.40513  3.72494  3.29354  2.67741  2.69355  4.24690  2.90347  2.73739  3.18146  2.89801  2.37887  2.77519  2.98518  4.58477  3.61503
          0.02722  4.01325  4.73560  0.61958  0.77255  0.63161  0.75872
    260   2.81829  4.58792  3.22979  2.14900  1.70373  3.60271  3.81997  2.96836  2.93994  2.57579  3.63819  3.31061  4.05370  3.26103  3.28794  2.97828  3.07429  2.79514  4.71970  3.23246    271 - -
          2.68618  4.42225  2.77519  2.73123  3.46354  2.40513  3.72494  3.29354  2.67741  2.69355  4.24690  2.90347  2.73739  3.18146  2.89801  2.37887  2.77519  2.98518  4.58477  3.61503
          0.02722  4.01325  4.73560  0.61958  0.77255  0.63161  0.75872
    261   0.82847  4.26741  3.61007  3.41017  4.19692  3.08773  4.41495  3.34385  3.43016  3.21876  4.23679  3.52274  3.84048  3.75879  3.66963  2.61734  2.90457  2.97378  5.60998  4.42652    272 - -
          2.68618  4.42225  2.77519  2.73123  3.46354  2.40513  3.72494  3.29354  2.67741  2.69355  4.24690  2.90347  2.73739  3.18146  2.89801  2.37887  2.77519  2.98518  4.58477  3.61503
          0.02722  4.01325  4.73560  0.61958  0.77255  0.63161  0.75872
    262   2.94806  4.67993  3.57078  3.43154  4.41149  3.35957  4.49590  3.99501  3.50126  3.60582  4.66294  3.72318  0.60302  3.88575  3.72927  3.12038  3.40109  3.62402  5.55760  4.53468    273 - -
          2.68618  4.42225  2.77519  2.73123  3.46354  2.40513  3.72494  3.29354  2.67741  2.69355  4.24690  2.90347  2.73739  3.18146  2.89801  2.37887  2.77519  2.98518  4.58477  3.61503
          0.18151  4.01325  1.91109  0.61958  0.77255  0.63161  0.75872
    263   2.71600  4.71220  2.70342  2.58800  4.07431  3.17796  3.91381  3.78278  2.81677  3.43068  4.38602  1.17417  3.82940  3.18658  3.17109  2.78356  3.09758  3.40590  5.38127  4.02332    274 - -
          2.68618  4.42225  2.77519  2.73123  3.46354  2.40513  3.72494  3.29354  2.67741  2.69355  4.24690  2.90347  2.73739  3.18146  2.89801  2.37887  2.77519  2.98518  4.58477  3.61503
          0.03169  3.86342  4.58577  0.61958  0.77255  0.75065  0.63878
    264   2.73960  4.49841  3.34580  3.18355  4.17945  3.18644  4.26173  3.72257  3.24009  3.35038  4.39986  3.49115  0.84462  3.62915  3.48662  2.90681  3.18046  3.36897  5.36846  4.30000    275 - -
          2.68618  4.42225  2.77519  2.73123  3.46354  2.40513  3.72494  3.29354  2.67741  2.69355  4.24690  2.90347  2.73739  3.18146  2.89801  2.37887  2.77519  2.98518  4.58477  3.61503
          0.03169  3.86342  4.58577  0.61958  0.77255  0.75065  0.63878
    265   2.59764  4.70345  2.77571  2.48056  4.13417  3.23404  3.71764  3.62530  2.45126  3.21756  4.08597  2.94833  3.78796  1.94070  2.80773  2.05916  2.91253  3.26130  5.39324  4.05717    276 - -
          2.68618  4.42225  2.77519  2.73123  3.46354  2.40513  3.72494  3.29354  2.67741  2.69355  4.24690  2.90347  2.73739  3.18146  2.89801  2.37887  2.77519  2.98518  4.58477  3.61503
          0.03169  3.86342  4.58577  0.61958  0.77255  0.75065  0.63878
    266   2.71600  4.71220  2.70342  2.58800  4.07431  3.17796  3.91381  3.78278  2.81677  3.43068  4.38602  1.17417  3.82940  3.18658  3.17109  2.78356  3.09758  3.40590  5.38127  4.02332    277 - -
          2.68618  4.42225  2.77519  2.73123  3.46354  2.40513  3.72494  3.29354  2.67741  2.69355  4.24690  2.90347  2.73739  3.18146  2.89801  2.37887  2.77519  2.98518  4.58477  3.61503
          0.03169  3.86342  4.58577  0.61958  0.77255  0.75065  0.63878
    267   2.87367  4.85903  2.89705  2.65170  4.02638  3.36011  3.80991  3.65580  2.47312  3.15904  4.18721  3.11133  3.91347  1.25021  2.75745  2.92183  3.17067  3.38605  5.30002  3.99319    278 - -
          2.68618  4.42225  2.77519  2.73123  3.46354  2.40513  3.72494  3.29354  2.67741  2.69355  4.24690  2.90347  2.73739  3.18146  2.89801  2.37887  2.77519  2.98518  4.58477  3.61503
          0.03169  3.86342  4.58577  0.61958  0.77255  0.75065  0.63878
    268   2.31062  4.23088  3.19862  3.01401  4.06729  2.96093  4.12410  3.58870  3.08717  3.30965  4.23651  3.24022  3.69899  3.43720  3.37346  1.10477  2.79008  3.12579  5.44052  4.15078    279 - -
          2.68618  4.42225  2.77519  2.73123  3.46354  2.40513  3.72494  3.29354  2.67741  2.69355  4.24690  2.90347  2.73739  3.18146  2.89801  2.37887  2.77519  2.98518  4.58477  3.61503
          0.03169  3.86342  4.58577  0.61958  0.77255  0.75065  0.63878
    269   2.73960  4.49841  3.34580  3.18355  4.17945  3.18644  4.26173  3.72257  3.24009  3.35038  4.39986  3.49115  0.84462  3.62915  3.48662  2.90681  3.18046  3.36897  5.36846  4.30000    280 - -
          2.68618  4.42225  2.77519  2.73123  3.46354  2.40513  3.72494  3.29354  2.67741  2.69355  4.24690  2.90347  2.73739  3.18146  2.89801  2.37887  2.77519  2.98518  4.58477  3.61503
          0.03169  3.86342  4.58577  0.61958  0.77255  0.75065  0.63878
    270   3.24691  4.65134  4.22631  3.93911  1.02664  3.93873  3.87334  2.77175  3.84638  2.14391  3.50327  4.00901  4.39754  4.01686  3.96834  3.51728  3.54805  2.76178  4.12515  2.49332    281 - -
          2.68618  4.42225  2.77519  2.73123  3.46354  2.40513  3.72494  3.29354  2.67741  2.69355  4.24690  2.90347  2.73739  3.18146  2.89801  2.37887  2.77519  2.98518  4.58477  3.61503
          0.03169  3.86342  4.58577  0.61958  0.77255  0.75065  0.63878
    271   2.57614  0.95898  4.09293  3.83054  3.82401  3.20097  4.47962  2.96647  3.65745  2.88233  4.00334  3.81995  3.90722  4.00392  3.78341  2.84776  3.04215  2.71164  5.24199  4.11174    282 - -
          2.68618  4.42225  2.77519  2.73123  3.46354  2.40513  3.72494  3.29354  2.67741  2.69355  4.24690  2.90347  2.73739  3.18146  2.89801  2.37887  2.77519  2.98518  4.58477  3.61503
          0.03169  3.86342  4.58577  0.61958  0.77255  0.34989  1.21998
    272   2.76552  4.90264  3.15446  2.59480  4.15251  3.53828  3.67203  3.54209  1.94264  3.10561  2.78037  3.07844  3.92750  1.89063  2.60249  2.80149  2.98226  3.24617  5.35029  4.06598    283 - -
          2.68618  4.42225  2.77519  2.73123  3.46354  2.40513  3.72494  3.29354  2.67741  2.69355  4.24690  2.90347  2.73739  3.18146  2.89801  2.37887  2.77519  2.98518  4.58477  3.61503
          0.02364  4.15246  4.87481  0.61958  0.77255  0.48576  0.95510
    273   1.67667  4.75507  2.83843  2.01068  4.28198  3.29334  3.82296  3.68649  2.67591  3.31162  4.13861  3.00517  3.84316  2.99633  3.12371  2.12717  2.93103  3.30297  5.54816  4.21561    284 - -
          2.68618  4.42225  2.77519  2.73123  3.46354  2.40513  3.72494  3.29354  2.67741  2.69355  4.24690  2.90347  2.73739  3.18146  2.89801  2.37887  2.77519  2.98518  4.58477  3.61503
          0.02364  4.15246  4.87481  0.61958  0.77255  0.48576  0.95510
    274   3.07423  4.46677  4.61653  4.12317  1.76568  4.20227  4.42072  2.21084  3.99805  1.99093  3.27785  4.25497  4.55835  4.17031  4.13990  3.56704  3.33691  1.37166  4.80597  3.37504    285 - -
          2.68618  4.42225  2.77519  2.73123  3.46354  2.40513  3.72494  3.29354  2.67741  2.69355  4.24690  2.90347  2.73739  3.18146  2.89801  2.37887  2.77519  2.98518  4.58477  3.61503
          0.02364  4.15246  4.87481  0.61958  0.77255  0.48576  0.95510
    275   2.78412  4.44013  3.87977  3.50139  1.29922  3.62141  3.93384  3.02070  3.45243  2.64075  3.71145  3.67583  4.16284  3.70033  3.68767  2.13001  3.12400  2.82218  4.46003  2.88463    286 - -
          2.68618  4.42225  2.77519  2.73123  3.46354  2.40513  3.72494  3.29354  2.67741  2.69355  4.24690  2.90347  2.73739  3.18146  2.89801  2.37887  2.77519  2.98518  4.58477  3.61503
          0.02364  4.15246  4.87481  0.61958  0.77255  0.48576  0.95510
    276   2.70062  4.20136  4.05641  3.48905  3.31136  2.74903  4.14737  1.95224  3.38434  2.23027  2.34295  3.74990  4.17436  3.63667  3.61269  3.09420  2.94467  1.88462  4.89180  3.69656    287 - -
          2.68618  4.42225  2.77519  2.73123  3.46354  2.40513  3.72494  3.29354  2.67741  2.69355  4.24690  2.90347  2.73739  3.18146  2.89801  2.37887  2.77519  2.98518  4.58477  3.61503
          0.02364  4.15246  4.87481  0.61958  0.77255  0.48576  0.95510
    277   3.22247  4.56495  4.82384  4.28142  3.26660  4.47310  4.85383  1.40615  4.11883  1.69983  1.72442  4.51219  4.72687  4.30583  4.26154  3.83074  3.46192  2.06630  5.26380  4.14284    288 - -
          2.68618  4.42225  2.77519  2.73123  3.46354  2.40513  3.72494  3.29354  2.67741  2.69355  4.24690  2.90347  2.73739  3.18146  2.89801  2.37887  2.77519  2.98518  4.58477  3.61503
          0.02364  4.15246  4.87481  0.61958  0.77255  0.48576  0.95510
    278   0.98156  4.21483  3.62523  3.36417  4.38321  3.01286  4.39098  3.73121  3.40584  3.48838  4.33727  3.44929  3.78197  3.68891  3.68512  1.87027  2.79373  3.19852  5.75356  4.55002    289 - -
          2.68618  4.42225  2.77519  2.73123  3.46354  2.40513  3.72494  3.29354  2.67741  2.69355  4.24690  2.90347  2.73739  3.18146  2.89801  2.37887  2.77519  2.98518  4.58477  3.61503
          0.02364  4.15246  4.87481  0.61958  0.77255  0.48576  0.95510
    279   3.10164  5.20975  3.45941  2.84834  4.61103  3.70913  3.69890  4.01743  2.00035  3.45764  4.34046  3.25746  4.09709  2.14531  1.18301  3.10132  3.28150  3.70158  5.50800  4.31518    290 - -
          2.68618  4.42225  2.77519  2.73123  3.46354  2.40513  3.72494  3.29354  2.67741  2.69355  4.24690  2.90347  2.73739  3.18146  2.89801  2.37887  2.77519  2.98518  4.58477  3.61503
          0.02364  4.15246  4.87481  0.61958  0.77255  0.48576  0.95510
    280   3.16794  4.86840  3.80676  3.69279  4.64888  3.54054  4.73906  4.27693  3.77620  3.86875  4.93651  3.96705  0.44017  4.15599  3.98184  3.34618  3.63308  3.88834  5.74853  4.77620    291 - -
          2.68618  4.42225  2.77519  2.73123  3.46354  2.40513  3.72494  3.29354  2.67741  2.69355  4.24690  2.90347  2.73739  3.18146  2.89801  2.37887  2.77519  2.98518  4.58477  3.61503
          0.02364  4.15246  4.87481  0.61958  0.77255  0.48576  0.95510
    281   3.08105  4.57438  4.15392  3.67020  2.59804  4.02574  3.86486  2.82129  3.48138  2.29365  2.38855  3.85471  4.38985  3.75319  3.68343  3.35733  3.32155  2.73549  4.26667  1.29304    292 - -
          2.68618  4.42225  2.77519  2.73123  3.46354  2.40513  3.72494  3.29354  2.67741  2.69355  4.24690  2.90347  2.73739  3.18146  2.89801  2.37887  2.77519  2.98518  4.58477  3.61503
          0.02364  4.15246  4.87481  0.61958  0.77255  0.48576  0.95510
    282   2.78007  4.56419  3.58526  3.20065  3.68816  3.54563  4.16236  3.00380  3.08173  1.89740  3.74650  3.54179  1.39065  3.48718  3.37497  2.98201  3.11940  2.83609  5.24354  3.95724    293 - -
          2.68618  4.42225  2.77519  2.73123  3.46354  2.40513  3.72494  3.29354  2.67741  2.69355  4.24690  2.90347  2.73739  3.18146  2.89801  2.37887  2.77519  2.98518  4.58477  3.61503
          0.02364  4.15246  4.87481  0.61958  0.77255  0.48576  0.95510
    283   2.59030  4.43278  3.70656  3.48367  4.24585  3.25987  4.47577  3.40877  3.43230  3.26195  4.30162  3.63910  3.98913  3.81477  3.67076  2.79567  0.77257  3.07199  5.65771  4.46540    294 - -
          2.68618  4.42225  2.77519  2.73123  3.46354  2.40513  3.72494  3.29354  2.67741  2.69355  4.24690  2.90347  2.73739  3.18146  2.89801  2.37887  2.77519  2.98518  4.58477  3.61503
          0.02364  4.15246  4.87481  0.61958  0.77255  0.48576  0.95510
    284   3.25280  5.20635  3.44601  3.02666  4.65787  3.70078  3.94857  4.10755  0.70954  3.61580  4.57101  3.43520  4.18860  3.13050  2.52864  3.28171  3.48946  3.80282  5.60344  4.46146    295 - -
          2.68618  4.42225  2.77519  2.73123  3.46354  2.40513  3.72494  3.29354  2.67741  2.69355  4.24690  2.90347  2.73739  3.18146  2.89801  2.37887  2.77519  2.98518  4.58477  3.61503
          0.02364  4.15246  4.87481  0.61958  0.77255  0.48576  0.95510
    285   2.88780  5.17664  2.60931  2.41137  4.48132  3.38495  3.79507  4.04599  2.54686  3.57197  4.42584  1.41358  3.93478  2.17289  2.94209  2.86028  3.16682  3.66305  5.66970  4.27610    296 - -
          2.68618  4.42225  2.77519  2.73123  3.46354  2.40513  3.72494  3.29354  2.67741  2.69355  4.24690  2.90347  2.73739  3.18146  2.89801  2.37887  2.77519  2.98518  4.58477  3.61503
          0.02364  4.15246  4.87481  0.61958  0.77255  0.48576  0.95510
    286   1.60091  4.55675  3.21918  2.76421  4.20245  2.39700  3.88632  3.60277  2.65218  3.23599  4.06847  3.16331  3.84222  3.07648  2.24332  2.63096  2.87247  3.20898  5.47156  4.19919    297 - -
          2.68618  4.42225  2.77519  2.73123  3.46354  2.40513  3.72494  3.29354  2.67741  2.69355  4.24690  2.90347  2.73739  3.18146  2.89801  2.37887  2.77519  2.98518  4.58477  3.61503
          0.02364  4.15246  4.87481  0.61958  0.77255  0.48576  0.95510
    287   2.64085  4.64529  3.11962  2.64325  3.90605  2.07415  3.76729  3.29810  2.57118  2.93328  2.76312  3.11071  3.89526  2.35108  2.95654  2.73729  2.90325  3.01574  5.24676  3.95599    298 - -
          2.68618  4.42225  2.77519  2.73123  3.46354  2.40513  3.72494  3.29354  2.67741  2.69355  4.24690  2.90347  2.73739  3.18146  2.89801  2.37887  2.77519  2.98518  4.58477  3.61503
          0.02364  4.15246  4.87481  0.61958  0.77255  0.48576  0.95510
    288   3.48502  4.86950  4.63843  4.28865  3.26723  4.33463  4.85769  2.49524  4.05411  0.59370  3.21872  4.53728  4.72757  4.35414  4.18058  3.95253  3.76966  2.60358  5.23835  4.02329    299 - -
          2.68618  4.42225  2.77519  2.73123  3.46354  2.40513  3.72494  3.29354  2.67741  2.69355  4.24690  2.90347  2.73739  3.18146  2.89801  2.37887  2.77519  2.98518  4.58477  3.61503
          0.02364  4.15246  4.87481  0.61958  0.77255  0.48576  0.95510
    289   3.26020  4.62791  4.79614  4.28930  3.26680  4.45746  4.89461  2.11406  4.11654  0.94090  3.09704  4.52500  4.74528  4.32515  4.26991  3.84310  3.51731  1.70612  5.29905  4.15155    300 - -
          2.68618  4.42225  2.77519  2.73123  3.46354  2.40513  3.72494  3.29354  2.67741  2.69355  4.24690  2.90347  2.73739  3.18146  2.89801  2.37887  2.77519  2.98518  4.58477  3.61503
          0.02364  4.15246  4.87481  0.61958  0.77255  0.48576  0.95510
    290   3.31738  5.45967  0.58695  2.55586  4.88060  3.44729  4.21299  4.53832  3.35531  4.09963  5.09294  3.12301  4.12043  3.45883  3.90284  3.25418  3.66494  4.15039  5.99149  4.71886    301 - -
          2.68618  4.42225  2.77519  2.73123  3.46354  2.40513  3.72494  3.29354  2.67741  2.69355  4.24690  2.90347  2.73739  3.18146  2.89801  2.37887  2.77519  2.98518  4.58477  3.61503
          0.02364  4.15246  4.87481  0.61958  0.77255  0.48576  0.95510
    291   2.47691  4.39603  3.47717  3.31594  4.37053  3.12207  4.41274  3.93623  3.40932  3.63777  4.54593  3.48779  3.88596  3.73764  3.67953  0.73557  2.97976  3.40801  5.72182  4.45851    302 - -
          2.68618  4.42225  2.77519  2.73123  3.46354  2.40513  3.72494  3.29354  2.67741  2.69355  4.24690  2.90347  2.73739  3.18146  2.89801  2.37887  2.77519  2.98518  4.58477  3.61503
          0.02364  4.15246  4.87481  0.61958  0.77255  0.48576  0.95510
    292   3.63816  4.96018  4.62518  4.40099  0.64491  4.24485  4.03441  3.13721  4.30348  2.44601  3.83054  4.34712  4.70320  4.39583  4.35341  3.88771  3.94251  3.14715  4.21564  2.55380    303 - -
          2.68618  4.42225  2.77519  2.73123  3.46354  2.40513  3.72494  3.29354  2.67741  2.69355  4.24690  2.90347  2.73739  3.18146  2.89801  2.37887  2.77519  2.98518  4.58477  3.61503
          0.02364  4.15246  4.87481  0.61958  0.77255  0.48576  0.95510
    293   3.48502  4.86950  4.63843  4.28865  3.26723  4.33463  4.85769  2.49524  4.05411  0.59370  3.21872  4.53728  4.72757  4.35414  4.18058  3.95253  3.76966  2.60358  5.23835  4.02329    304 - -
          2.68618  4.42225  2.77519  2.73123  3.46354  2.40513  3.72494  3.29354  2.67741  2.69355  4.24690  2.90347  2.73739  3.18146  2.89801  2.37887  2.77519  2.98518  4.58477  3.61503
          0.02364  4.15246  4.87481  0.61958  0.77255  0.48576  0.95510
    294   3.22511  5.36534  2.64579  0.68366  4.75162  3.47802  4.10192  4.26356  3.02061  3.83938  4.81131  3.13216  4.09899  3.31818  3.45141  3.18454  3.53479  3.92207  5.86947  4.60467    305 - -
          2.68618  4.42225  2.77519  2.73123  3.46354  2.40513  3.72494  3.29354  2.67741  2.69355  4.24690  2.90347  2.73739  3.18146  2.89801  2.37887  2.77519  2.98518  4.58477  3.61503
          0.02364  4.15246  4.87481  0.61958  0.77255  0.48576  0.95510
    295   2.97343  4.76873  3.48603  3.04924  3.10623  3.73053  1.48048  3.23890  2.77220  2.08086  3.83251  3.43164  4.16396  3.27335  3.05123  3.10001  3.22253  3.06437  4.67205  3.12637    306 - -
          2.68618  4.42225  2.77519  2.73123  3.46354  2.40513  3.72494  3.29354  2.67741  2.69355  4.24690  2.90347  2.73739  3.18146  2.89801  2.37887  2.77519  2.98518  4.58477  3.61503
          0.02364  4.15246  4.87481  0.61958  0.77255  0.48576  0.95510
    296   3.25280  5.20635  3.44601  3.02666  4.65787  3.70078  3.94857  4.10755  0.70954  3.61580  4.57101  3.43520  4.18860  3.13050  2.52864  3.28171  3.48946  3.80282  5.60344  4.46146    307 - -
          2.68618  4.42225  2.77519  2.73123  3.46354  2.40513  3.72494  3.29354  2.67741  2.69355  4.24690  2.90347  2.73739  3.18146  2.89801  2.37887  2.77519  2.98518  4.58477  3.61503
          0.02364  4.15246  4.87481  0.61958  0.77255  0.48576  0.95510
    297   3.30342  4.61608  4.96961  4.39991  3.17245  4.58678  4.91005  1.61664  4.26015  1.29100  1.81984  4.62763  4.77707  4.36012  4.36264  3.93220  3.52583  2.19656  5.22375  4.15943    308 - -
          2.68618  4.42225  2.77519  2.73123  3.46354  2.40513  3.72494  3.29354  2.67741  2.69355  4.24690  2.90347  2.73739  3.18146  2.89801  2.37887  2.77519  2.98518  4.58477  3.61503
          0.02364  4.15246  4.87481  0.61958  0.77255  0.48576  0.95510
    298   3.22511  5.36534  2.64579  0.68366  4.75162  3.47802  4.10192  4.26356  3.02061  3.83938  4.81131  3.13216  4.09899  3.31818  3.45141  3.18454  3.53479  3.92207  5.86947  4.60467    309 - -
          2.68618  4.42225  2.77519  2.73123  3.46354  2.40513  3.72494  3.29354  2.67741  2.69355  4.24690  2.90347  2.73739  3.18146  2.89801  2.37887  2.77519  2.98518  4.58477  3.61503
          0.02364  4.15246  4.87481  0.61958  0.77255  0.48576  0.95510
    299   2.98435  4.97368  2.90606  2.82476  4.38454  3.39537  4.18766  4.16617  3.12111  3.78303  4.74381  0.74368  4.06500  3.46879  3.47864  3.04570  3.38023  3.75911  5.65810  4.31889    310 - -
          2.68618  4.42225  2.77519  2.73123  3.46354  2.40513  3.72494  3.29354  2.67741  2.69355  4.24690  2.90347  2.73739  3.18146  2.89801  2.37887  2.77519  2.98518  4.58477  3.61503
          0.02364  4.15246  4.87481  0.61958  0.77255  0.48576  0.95510
    300   3.22511  5.36534  2.64579  0.68366  4.75162  3.47802  4.10192  4.26356  3.02061  3.83938  4.81131  3.13216  4.09899  3.31818  3.45141  3.18454  3.53479  3.92207  5.86947  4.60467    311 - -
          2.68618  4.42225  2.77519  2.73123  3.46354  2.40513  3.72494  3.29354  2.67741  2.69355  4.24690  2.90347  2.73739  3.18146  2.89801  2.37887  2.77519  2.98518  4.58477  3.61503
          0.02364  4.15246  4.87481  0.61958  0.77255  0.48576  0.95510
    301   3.03950  4.87590  3.72078  3.07685  3.57404  3.76071  3.77911  3.51914  2.34154  3.05199  4.01537  3.43896  4.15053  3.08159  1.22112  3.13990  3.24823  3.28595  2.63374  3.54217    312 - -
          2.68618  4.42225  2.77519  2.73123  3.46354  2.40513  3.72494  3.29354  2.67741  2.69355  4.24690  2.90347  2.73739  3.18146  2.89801  2.37887  2.77519  2.98518  4.58477  3.61503
          0.02364  4.15246  4.87481  0.61958  0.77255  0.48576  0.95510
    302   3.48502  4.86950  4.63843  4.28865  3.26723  4.33463  4.85769  2.49524  4.05411  0.59370  3.21872  4.53728  4.72757  4.35414  4.18058  3.95253  3.76966  2.60358  5.23835  4.02329    313 - -
          2.68618  4.42225  2.77519  2.73123  3.46354  2.40513  3.72494  3.29354  2.67741  2.69355  4.24690  2.90347  2.73739  3.18146  2.89801  2.37887  2.77519  2.98518  4.58477  3.61503
          0.02364  4.15246  4.87481  0.61958  0.77255  0.48576  0.95510
    303   2.89066  5.08182  3.28960  2.67552  4.48211  3.59811  3.65784  3.85332  1.46306  3.35815  4.19223  3.13121  3.98292  2.79054  1.95294  2.89677  2.34523  3.51507  5.47568  4.23423    314 - -
          2.68618  4.42225  2.77519  2.73123  3.46354  2.40513  3.72494  3.29354  2.67741  2.69355  4.24690  2.90347  2.73739  3.18146  2.89801  2.37887  2.77519  2.98518  4.58477  3.61503
          0.02364  4.15246  4.87481  0.61958  0.77255  0.48576  0.95510
    304   3.03950  4.87590  3.72078  3.07685  3.57404  3.76071  3.77911  3.51914  2.34154  3.05199  4.01537  3.43896  4.15053  3.08159  1.22112  3.13990  3.24823  3.28595  2.63374  3.54217    315 - -
          2.68618  4.42225  2.77519  2.73123  3.46354  2.40513  3.72494  3.29354  2.67741  2.69355  4.24690  2.90347  2.73739  3.18146  2.89801  2.37887  2.77519  2.98518  4.58477  3.61503
          0.02364  4.15246  4.87481  0.61958  0.77255  0.48576  0.95510
    305   3.35012  5.15099  3.87204  3.33565  4.57834  3.77187  4.06765  4.14783  2.40436  3.61295  4.61366  3.66972  4.26797  3.28096  0.62387  3.42575  3.60151  3.86154  5.55178  4.45360    316 - -
          2.68618  4.42225  2.77519  2.73123  3.46354  2.40513  3.72494  3.29354  2.67741  2.69355  4.24690  2.90347  2.73739  3.18146  2.89801  2.37887  2.77519  2.98518  4.58477  3.61503
          0.02364  4.15246  4.87481  0.61958  0.77255  0.48576  0.95510
    306   3.25575  4.60904  4.71594  4.34987  3.57902  4.35596  5.03482  0.78557  4.18381  2.11732  3.48068  4.55759  4.76872  4.50898  4.34978  3.88663  3.55333  1.89555  5.52136  4.27804    317 - -
          2.68618  4.42225  2.77519  2.73123  3.46354  2.40513  3.72494  3.29354  2.67741  2.69355  4.24690  2.90347  2.73739  3.18146  2.89801  2.37887  2.77519  2.98518  4.58477  3.61503
          0.02364  4.15246  4.87481  0.61958  0.77255  0.48576  0.95510
    307   1.26319  4.78279  2.04575  2.54430  4.42099  3.25099  3.96092  3.77171  2.91176  3.46942  4.33379  3.02757  3.87770  3.15690  3.38380  2.72515  3.03025  3.37516  5.71493  4.36934    318 - -
          2.68618  4.42225  2.77519  2.73123  3.46354  2.40513  3.72494  3.29354  2.67741  2.69355  4.24690  2.90347  2.73739  3.18146  2.89801  2.37887  2.77519  2.98518  4.58477  3.61503
          0.02364  4.15246  4.87481  0.61958  0.77255  0.48576  0.95510
    308   3.22511  5.36534  2.64579  0.68366  4.75162  3.47802  4.10192  4.26356  3.02061  3.83938  4.81131  3.13216  4.09899  3.31818  3.45141  3.18454  3.53479  3.92207  5.86947  4.60467    319 - -
          2.68618  4.42225  2.77519  2.73123  3.46354  2.40513  3.72494  3.29354  2.67741  2.69355  4.24690  2.90347  2.73739  3.18146  2.89801  2.37887  2.77519  2.98518  4.58477  3.61503
          0.02364  4.15246  4.87481  0.61958  0.77255  0.48576  0.95510
    309   3.48502  4.86950  4.63843  4.28865  3.26723  4.33463  4.85769  2.49524  4.05411  0.59370  3.21872  4.53728  4.72757  4.35414  4.18058  3.95253  3.76966  2.60358  5.23835  4.02329    320 - -
          2.68618  4.42225  2.77519  2.73123  3.46354  2.40513  3.72494  3.29354  2.67741  2.69355  4.24690  2.90347  2.73739  3.18146  2.89801  2.37887  2.77519  2.98518  4.58477  3.61503
          0.02364  4.15246  4.87481  0.61958  0.77255  0.48576  0.95510
    310   3.09641  5.28675  3.49247  2.80303  4.75857  3.72846  3.64680  4.09925  1.59383  3.50986  4.35829  3.22182  4.07991  2.15144  1.42852  3.07305  3.25471  3.76238  5.53845  4.36141    321 - -
          2.68618  4.42225  2.77519  2.73123  3.46354  2.40513  3.72494  3.29354  2.67741  2.69355  4.24690  2.90347  2.73739  3.18146  2.89801  2.37887  2.77519  2.98518  4.58477  3.61503
          0.02364  4.15246  4.87481  0.61958  0.77255  0.48576  0.95510
    311   2.78667  4.83834  3.33942  2.83435  4.38569  3.46621  3.80835  3.82611  2.28546  3.37999  4.24177  3.22899  3.97399  2.97770  1.28416  2.15063  3.08125  3.45651  5.49601  4.24964    322 - -
          2.68618  4.42225  2.77519  2.73123  3.46354  2.40513  3.72494  3.29354  2.67741  2.69355  4.24690  2.90347  2.73739  3.18146  2.89801  2.37887  2.77519  2.98518  4.58477  3.61503
          0.02364  4.15246  4.87481  0.61958  0.77255  0.48576  0.95510
    312   3.22511  5.36534  2.64579  0.68366  4.75162  3.47802  4.10192  4.26356  3.02061  3.83938  4.81131  3.13216  4.09899  3.31818  3.45141  3.18454  3.53479  3.92207  5.86947  4.60467    323 - -
          2.68618  4.42225  2.77519  2.73123  3.46354  2.40513  3.72494  3.29354  2.67741  2.69355  4.24690  2.90347  2.73739  3.18146  2.89801  2.37887  2.77519  2.98518  4.58477  3.61503
          0.02364  4.15246  4.87481  0.61958  0.77255  0.48576  0.95510
    313   2.94841  5.50850  1.82963  1.40611  4.82252  2.31188  3.80165  4.33644  2.77409  3.82623  4.64996  2.76794  3.89611  2.95558  3.35495  2.84704  3.22851  3.90074  5.98247  4.49160    324 - -
          2.68618  4.42225  2.77519  2.73123  3.46354  2.40513  3.72494  3.29354  2.67741  2.69355  4.24690  2.90347  2.73739  3.18146  2.89801  2.37887  2.77519  2.98518  4.58477  3.61503
          0.02364  4.15246  4.87481  0.61958  0.77255  0.48576  0.95510
    314   2.78837  5.19422  2.60075  1.66956  4.52211  3.37312  3.70130  3.98695  2.48328  3.50521  4.30693  2.86521  3.86606  2.10411  2.94502  2.20993  3.03954  3.59236  5.66667  4.27028    325 - -
          2.68618  4.42225  2.77519  2.73123  3.46354  2.40513  3.72494  3.29354  2.67741  2.69355  4.24690  2.90347  2.73739  3.18146  2.89801  2.37887  2.77519  2.98518  4.58477  3.61503
          0.02364  4.15246  4.87481  0.61958  0.77255  0.48576  0.95510
    315   2.70140  4.29238  3.76757  2.35325  2.56471  3.74782  4.02608  2.08314  3.14486  2.30230  3.32851  3.56458  4.11473  3.42775  3.44752  3.01805  2.93589  1.99553  4.91699  3.68728    326 - -
          2.68618  4.42225  2.77519  2.73123  3.46354  2.40513  3.72494  3.29354  2.67741  2.69355  4.24690  2.90347  2.73739  3.18146  2.89801  2.37887  2.77519  2.98518  4.58477  3.61503
          0.02364  4.15246  4.87481  0.61958  0.77255  0.48576  0.95510
    316   2.83229  5.26156  2.51654  1.54160  4.59151  2.47598  3.72933  4.06378  2.54487  3.57661  4.38493  2.84642  3.87808  2.21100  3.02177  2.77792  3.09000  3.66290  5.73608  4.32550    327 - -
          2.68618  4.42225  2.77519  2.73123  3.46354  2.40513  3.72494  3.29354  2.67741  2.69355  4.24690  2.90347  2.73739  3.18146  2.89801  2.37887  2.77519  2.98518  4.58477  3.61503
          0.02364  4.15246  4.87481  0.61958  0.77255  0.48576  0.95510
    317   2.66628  4.84480  2.96644  2.12451  4.08764  3.45038  3.66895  3.48271  2.42926  2.48476  3.92368  2.98719  3.86033  2.22372  2.85351  2.69977  2.44813  3.17109  5.34486  4.02054    328 - -
          2.68618  4.42225  2.77519  2.73123  3.46354  2.40513  3.72494  3.29354  2.67741  2.69355  4.24690  2.90347  2.73739  3.18146  2.89801  2.37887  2.77519  2.98518  4.58477  3.61503
          0.02364  4.15246  4.87481  0.61958  0.77255  0.48576  0.95510
    318   2.71446  4.68107  3.12548  1.82888  3.58059  3.54045  3.73568  3.18394  2.62727  2.30708  3.74046  3.13356  3.94729  2.99490  3.02584  2.81073  2.94806  2.94399  5.02349  2.67357    329 - -
          2.68618  4.42225  2.77519  2.73123  3.46354  2.40513  3.72494  3.29354  2.67741  2.69355  4.24690  2.90347  2.73739  3.18146  2.89801  2.37887  2.77519  2.98518  4.58477  3.61503
          0.02364  4.15246  4.87481  0.61958  0.77255  0.48576  0.95510
    319   2.94841  5.50850  1.82963  1.40611  4.82252  2.31188  3.80165  4.33644  2.77409  3.82623  4.64996  2.76794  3.89611  2.95558  3.35495  2.84704  3.22851  3.90074  5.98247  4.49160    330 - -
          2.68618  4.42225  2.77519  2.73123  3.46354  2.40513  3.72494  3.29354  2.67741  2.69355  4.24690  2.90347  2.73739  3.18146  2.89801  2.37887  2.77519  2.98518  4.58477  3.61503
          0.16643  4.15246  1.98343  0.61958  0.77255  0.48576  0.95510
    320   2.27433  4.21827  3.38380  3.07905  4.22628  2.99904  4.15913  3.58300  3.09667  3.31727  4.17355  3.28307  3.72343  3.42343  3.41355  1.32434  1.94521  3.10251  5.58251  4.34564    331 - -
          2.68618  4.42225  2.77519  2.73123  3.46354  2.40513  3.72494  3.29354  2.67741  2.69355  4.24690  2.90347  2.73739  3.18146  2.89801  2.37887  2.77519  2.98518  4.58477  3.61503
          0.02722  4.01325  4.73560  0.61958  0.77255  0.40430  1.10094
    321   2.66477  4.65800  3.14274  2.62711  2.74403  3.50743  2.40632  3.25637  2.58541  2.89164  3.76092  3.10474  3.90943  2.55908  2.99331  2.33970  2.90020  2.98358  5.00337  3.60107    332 - -
          2.68618  4.42225  2.77519  2.73123  3.46354  2.40513  3.72494  3.29354  2.67741  2.69355  4.24690  2.90347  2.73739  3.18146  2.89801  2.37887  2.77519  2.98518  4.58477  3.61503
          0.02364  4.15246  4.87481  0.61958  0.77255  0.48576  0.95510
    322   2.24434  5.01092  2.96609  2.05564  4.36679  3.46492  3.67478  3.77077  2.29821  3.32034  4.13901  3.00246  3.89653  2.81263  1.78663  2.76314  2.99441  3.41736  5.49247  4.17835    333 - -
          2.68618  4.42225  2.77519  2.73123  3.46354  2.40513  3.72494  3.29354  2.67741  2.69355  4.24690  2.90347  2.73739  3.18146  2.89801  2.37887  2.77519  2.98518  4.58477  3.61503
          0.02364  4.15246  4.87481  0.61958  0.77255  0.48576  0.95510
    323   2.65287  4.29156  3.70477  3.15025  3.43229  3.65909  3.99927  2.11584  3.06862  2.05702  3.38071  3.50346  2.86156  3.37251  3.37797  2.94065  2.20368  2.37037  4.95766  3.74008    334 - -
          2.68618  4.42225  2.77519  2.73123  3.46354  2.40513  3.72494  3.29354  2.67741  2.69355  4.24690  2.90347  2.73739  3.18146  2.89801  2.37887  2.77519  2.98518  4.58477  3.61503
          0.02364  4.15246  4.87481  0.61958  0.77255  0.48576  0.95510
    324   2.78789  4.48973  3.65102  3.06470  3.27973  3.70694  3.81349  2.93977  2.15314  2.10042  3.54313  3.42803  4.07974  3.19974  2.95355  2.99532  3.01083  2.74989  2.19651  3.40156    335 - -
          2.68618  4.42225  2.77519  2.73123  3.46354  2.40513  3.72494  3.29354  2.67741  2.69355  4.24690  2.90347  2.73739  3.18146  2.89801  2.37887  2.77519  2.98518  4.58477  3.61503
          0.02364  4.15246  4.87481  0.61958  0.77255  0.48576  0.95510
    325   2.62248  4.70489  3.17370  2.65578  4.15374  3.39477  3.76311  3.54538  2.45628  3.15872  3.99678  3.10629  2.67301  2.93353  2.09917  2.69801  1.96851  3.20073  5.39209  4.10818    336 - -
          2.68618  4.42225  2.77519  2.73123  3.46354  2.40513  3.72494  3.29354  2.67741  2.69355  4.24690  2.90347  2.73739  3.18146  2.89801  2.37887  2.77519  2.98518  4.58477  3.61503
          0.02364  4.15246  4.87481  0.61958  0.77255  0.48576  0.95510
    326   2.67528  5.03392  2.29095  2.02604  4.31136  3.39178  3.64239  3.75669  2.43199  3.30569  2.72036  2.88267  3.82449  2.36339  2.91400  2.65931  2.91249  3.38783  5.50248  4.12269    337 - -
          2.68618  4.42225  2.77519  2.73123  3.46354  2.40513  3.72494  3.29354  2.67741  2.69355  4.24690  2.90347  2.73739  3.18146  2.89801  2.37887  2.77519  2.98518  4.58477  3.61503
          0.02364  4.15246  4.87481  0.61958  0.77255  0.48576  0.95510
    327   2.33252  4.27884  3.49900  3.20335  4.35729  3.05386  4.27767  3.73038  3.22613  3.45579  4.30298  3.37964  3.79294  3.54430  3.53719  1.10334  2.00574  3.21849  5.70763  4.47791    338 - -
          2.68618  4.42225  2.77519  2.73123  3.46354  2.40513  3.72494  3.29354  2.67741  2.69355  4.24690  2.90347  2.73739  3.18146  2.89801  2.37887  2.77519  2.98518  4.58477  3.61503
          0.02364  4.15246  4.87481  0.61958  0.77255  0.48576  0.95510
    328   2.91664  5.32212  2.54456  1.56331  4.62900  3.39925  3.75065  4.10501  2.49772  3.60411  4.44158  2.88596  3.92324  1.71935  2.91751  2.85602  3.16801  3.72172  5.74526  4.35571    339 - -
          2.68618  4.42225  2.77519  2.73123  3.46354  2.40513  3.72494  3.29354  2.67741  2.69355  4.24690  2.90347  2.73739  3.18146  2.89801  2.37887  2.77519  2.98518  4.58477  3.61503
          0.02364  4.15246  4.87481  0.61958  0.77255  0.48576  0.95510
    329   2.91023  5.48025  1.89430  1.45304  4.77623  3.32104  3.75868  4.28631  2.67127  3.76535  4.57323  2.77500  3.88281  2.18488  3.22161  2.81400  3.17560  3.85301  5.91274  4.43582    340 - -
          2.68618  4.42225  2.77519  2.73123  3.46354  2.40513  3.72494  3.29354  2.67741  2.69355  4.24690  2.90347  2.73739  3.18146  2.89801  2.37887  2.77519  2.98518  4.58477  3.61503
          0.02364  4.15246  4.87481  0.61958  0.77255  0.48576  0.95510
    330   2.65203  4.29006  3.85875  3.35633  3.57421  1.97005  4.19713  1.97913  3.28015  2.48893  3.51617  3.64194  4.11453  3.58106  3.56885  2.96836  2.95744  1.82630  5.13723  3.91258    341 - -
          2.68618  4.42225  2.77519  2.73123  3.46354  2.40513  3.72494  3.29354  2.67741  2.69355  4.24690  2.90347  2.73739  3.18146  2.89801  2.37887  2.77519  2.98518  4.58477  3.61503
          0.02364  4.15246  4.87481  0.61958  0.77255  0.48576  0.95510
    331   2.95589  5.08805  3.21311  2.73828  4.49669  3.57162  3.74122  3.96572  2.16840  3.46396  4.32480  2.30146  4.02437  2.89499  1.25401  2.97051  3.19010  3.61611  5.51852  4.26447    342 - -
          2.68618  4.42225  2.77519  2.73123  3.46354  2.40513  3.72494  3.29354  2.67741  2.69355  4.24690  2.90347  2.73739  3.18146  2.89801  2.37887  2.77519  2.98518  4.58477  3.61503
          0.02364  4.15246  4.87481  0.61958  0.77255  0.48576  0.95510
    332   2.47691  4.39603  3.47717  3.31594  4.37053  3.12207  4.41274  3.93623  3.40932  3.63777  4.54593  3.48779  3.88596  3.73764  3.67953  0.73557  2.97976  3.40801  5.72182  4.45851    343 - -
          2.68618  4.42225  2.77519  2.73123  3.46354  2.40513  3.72494  3.29354  2.67741  2.69355  4.24690  2.90347  2.73739  3.18146  2.89801  2.37887  2.77519  2.98518  4.58477  3.61503
          0.16643  4.15246  1.98343  0.61958  0.77255  0.48576  0.95510
    333   2.86422  5.17211  1.25753  2.26471  4.69683  2.10651  3.87749  4.22384  2.90682  3.77602  4.63881  2.82111  3.85936  3.06573  3.46273  2.82156  3.20158  3.78051  5.88448  4.48017    344 - -
          2.68618  4.42225  2.77519  2.73123  3.46354  2.40513  3.72494  3.29354  2.67741  2.69355  4.24690  2.90347  2.73739  3.18146  2.89801  2.37887  2.77519  2.98518  4.58477  3.61503
          0.02722  4.01325  4.73560  0.61958  0.77255  0.63161  0.75872
    334   2.67427  4.38188  3.55264  2.98953  3.50374  3.63870  3.90140  2.59862  2.26282  2.40871  2.64863  3.38636  4.02420  3.20436  3.10550  2.91438  2.91257  1.90571  5.00914  3.78006    345 - -
          2.68618  4.42225  2.77519  2.73123  3.46354  2.40513  3.72494  3.29354  2.67741  2.69355  4.24690  2.90347  2.73739  3.18146  2.89801  2.37887  2.77519  2.98518  4.58477  3.61503
          0.02722  4.01325  4.73560  0.61958  0.77255  0.40430  1.10094
    335   2.68555  4.36692  3.82627  3.33481  3.52682  3.60753  4.18314  2.61907  3.19191  2.32324  1.95354  3.62557  4.10758  3.54014  3.46740  2.96502  1.76505  2.46852  5.14105  3.92886    346 - -
          2.68618  4.42225  2.77519  2.73123  3.46354  2.40513  3.72494  3.29354  2.67741  2.69355  4.24690  2.90347  2.73739  3.18146  2.89801  2.37887  2.77519  2.98518  4.58477  3.61503
          0.02364  4.15246  4.87481  0.61958  0.77255  0.48576  0.95510
    336   2.88268  5.05381  2.66607  1.88335  4.50891  3.37286  3.91985  3.95392  2.77257  3.54708  4.42613  3.02218  1.36923  3.10795  3.19889  2.89124  3.19350  3.58602  5.71485  4.39078    347 - -
          2.68618  4.42225  2.77519  2.73123  3.46354  2.40513  3.72494  3.29354  2.67741  2.69355  4.24690  2.90347  2.73739  3.18146  2.89801  2.37887  2.77519  2.98518  4.58477  3.61503
          0.02364  4.15246  4.87481  0.61958  0.77255  0.48576  0.95510
    337   2.39616  4.37523  3.30831  3.03978  4.39712  3.08960  4.20091  3.86385  3.12807  3.52060  4.35548  3.30343  2.33773  3.44562  3.47266  1.11510  2.86015  3.33453  5.71295  4.45663    348 - -
          2.68618  4.42225  2.77519  2.73123  3.46354  2.40513  3.72494  3.29354  2.67741  2.69355  4.24690  2.90347  2.73739  3.18146  2.89801  2.37887  2.77519  2.98518  4.58477  3.61503
          0.02364  4.15246  4.87481  0.61958  0.77255  0.48576  0.95510
    338   2.85276  5.39737  1.83095  1.87035  4.70242  2.45800  3.73010  4.20331  2.61943  3.68942  4.48416  2.78542  3.86408  2.20505  3.16366  2.77061  3.11275  3.77342  5.84095  4.37897    349 - -
          2.68618  4.42225  2.77519  2.73123  3.46354  2.40513  3.72494  3.29354  2.67741  2.69355  4.24690  2.90347  2.73739  3.18146  2.89801  2.37887  2.77519  2.98518  4.58477  3.61503
          0.15598  4.15246  2.05030  0.61958  0.77255  0.48576  0.95510
    339   2.67193  4.85856  1.82295  2.38901  4.34787  3.24212  3.81812  3.70683  2.73689  3.38244  4.24519  2.90549  3.82739  2.99868  3.22080  2.69860  1.76404  3.33735  5.62509  4.25531    350 - -
          2.68618  4.42225  2.77519  2.73123  3.46354  2.40513  3.72494  3.29354  2.67741  2.69355  4.24690  2.90347  2.73739  3.18146  2.89801  2.37887  2.77519  2.98518  4.58477  3.61503
          0.02694  4.02343  4.74577  0.61958  0.77255  0.62227  0.76943
    340   2.61756  4.59378  3.08907  2.70061  3.81728  3.35112  2.48316  3.38066  2.60266  3.02841  3.92300  3.12887  3.87546  3.04302  2.94685  2.72381  1.69494  3.07207  5.19201  3.83591    351 - -
          2.68618  4.42225  2.77519  2.73123  3.46354  2.40513  3.72494  3.29354  2.67741  2.69355  4.24690  2.90347  2.73739  3.18146  2.89801  2.37887  2.77519  2.98518  4.58477  3.61503
          0.02694  4.02343  4.74577  0.61958  0.77255  0.62227  0.76943
    341   2.13570  4.53976  3.13963  2.64774  4.08461  2.49746  3.77585  3.47872  2.55076  3.11277  3.94341  3.07535  3.79125  2.95911  2.24239  2.58554  2.36529  3.11095  5.36108  4.07807    352 - -
          2.68618  4.42225  2.77519  2.73123  3.46354  2.40513  3.72494  3.29354  2.67741  2.69355  4.24690  2.90347  2.73739  3.18146  2.89801  2.37887  2.77519  2.98518  4.58477  3.61503
          0.02694  4.02343  4.74577  0.61958  0.77255  0.62227  0.76943
    342   2.61226  4.83722  2.09585  2.37625  4.29507  3.26325  3.73244  3.71358  2.59533  3.31760  4.13793  2.89295  2.69639  2.89221  3.07581  2.63523  2.08309  3.32957  5.53981  4.17683    353 - -
          2.68618  4.42225  2.77519  2.73123  3.46354  2.40513  3.72494  3.29354  2.67741  2.69355  4.24690  2.90347  2.73739  3.18146  2.89801  2.37887  2.77519  2.98518  4.58477  3.61503
          0.02694  4.02343  4.74577  0.61958  0.77255  0.62227  0.76943
    343   2.20057  4.57470  3.19309  2.70456  3.75187  3.47502  3.77630  3.06336  2.57187  2.16451  3.67226  3.15605  3.91197  2.19079  2.92801  2.77127  2.90244  2.83682  5.16124  3.88387    354 - -
          2.68618  4.42225  2.77519  2.73123  3.46354  2.40513  3.72494  3.29354  2.67741  2.69355  4.24690  2.90347  2.73739  3.18146  2.89801  2.37887  2.77519  2.98518  4.58477  3.61503
          0.02694  4.02343  4.74577  0.61958  0.77255  0.62227  0.76943
    344   2.56041  4.28420  3.51069  2.96124  3.46505  3.51264  3.87353  2.72241  2.88102  2.18734  2.78545  3.33721  3.93904  3.20528  3.21515  2.32615  2.26913  2.50961  4.94055  3.70894    355 - -
          2.68618  4.42225  2.77519  2.73123  3.46354  2.40513  3.72494  3.29354  2.67741  2.69355  4.24690  2.90347  2.73739  3.18146  2.89801  2.37887  2.77519  2.98518  4.58477  3.61503
          0.02694  4.02343  4.74577  0.61958  0.77255  0.62227  0.76943
    345   2.43270  4.33427  3.30730  2.85128  3.82212  2.17274  3.90001  3.19084  2.82467  2.89052  2.64307  3.20889  3.80980  3.16141  3.18835  2.02319  2.78137  2.87099  5.21356  3.95653    356 - -
          2.68618  4.42225  2.77519  2.73123  3.46354  2.40513  3.72494  3.29354  2.67741  2.69355  4.24690  2.90347  2.73739  3.18146  2.89801  2.37887  2.77519  2.98518  4.58477  3.61503
          0.02694  4.02343  4.74577  0.61958  0.77255  0.62227  0.76943
    346   2.48352  4.28284  3.46988  2.96651  3.62477  3.36006  3.91989  2.90120  2.88917  2.64875  2.33706  3.30850  3.87723  3.22691  3.22293  2.11399  2.25586  2.64729  5.07373  3.83769    357 - -
          2.68618  4.42225  2.77519  2.73123  3.46354  2.40513  3.72494  3.29354  2.67741  2.69355  4.24690  2.90347  2.73739  3.18146  2.89801  2.37887  2.77519  2.98518  4.58477  3.61503
          0.02694  4.02343  4.74577  0.61958  0.77255  0.62227  0.76943
    347   2.33510  4.31651  3.23674  2.87987  4.20011  2.22670  4.01976  3.59962  2.92997  3.26904  4.10115  3.18848  2.32630  3.24837  3.30090  2.48289  1.83900  3.14102  5.52221  4.27140    358 - -
          2.68618  4.42225  2.77519  2.73123  3.46354  2.40513  3.72494  3.29354  2.67741  2.69355  4.24690  2.90347  2.73739  3.18146  2.89801  2.37887  2.77519  2.98518  4.58477  3.61503
          0.02694  4.02343  4.74577  0.61958  0.77255  0.62227  0.76943
    348   1.69201  4.28340  3.33204  3.05775  4.22615  3.05367  4.17008  3.54326  3.10826  3.28186  4.17782  3.29757  1.55242  3.43638  3.42820  2.51908  2.80830  3.10421  5.58338  4.35710    359 - -
          2.68618  4.42225  2.77519  2.73123  3.46354  2.40513  3.72494  3.29354  2.67741  2.69355  4.24690  2.90347  2.73739  3.18146  2.89801  2.37887  2.77519  2.98518  4.58477  3.61503
          0.02694  4.02343  4.74577  0.61958  0.77255  0.62227  0.76943
    349   3.45598  4.81423  4.44582  4.19108  0.79365  4.10611  3.95245  2.96345  4.09487  2.29971  3.67263  4.19207  4.56290  4.22175  4.17720  3.71671  3.75800  2.96487  4.16070  2.51040    360 - -
          2.68618  4.42225  2.77519  2.73123  3.46354  2.40513  3.72494  3.29354  2.67741  2.69355  4.24690  2.90347  2.73739  3.18146  2.89801  2.37887  2.77519  2.98518  4.58477  3.61503
          0.02694  4.02343  4.74577  0.61958  0.77255  0.62227  0.76943
    350   3.39795  4.80602  4.22987  3.81087  1.59458  4.18714  2.14539  3.37904  3.69532  2.80010  3.94638  3.83401  4.51670  3.82125  3.87450  3.50562  3.61809  3.22956  3.68654  1.38337    361 - -
          2.68618  4.42225  2.77519  2.73123  3.46354  2.40513  3.72494  3.29354  2.67741  2.69355  4.24690  2.90347  2.73739  3.18146  2.89801  2.37887  2.77519  2.98518  4.58477  3.61503
          0.02694  4.02343  4.74577  0.61958  0.77255  0.62227  0.76943
    351   2.71969  4.26077  3.93403  3.39133  2.46536  3.76788  4.06775  1.85732  3.29933  2.10909  3.22419  3.68007  2.70271  3.55941  3.55125  3.06931  2.96791  2.28304  4.79283  3.50928    362 - -
          2.68618  4.42225  2.77519  2.73123  3.46354  2.40513  3.72494  3.29354  2.67741  2.69355  4.24690  2.90347  2.73739  3.18146  2.89801  2.37887  2.77519  2.98518  4.58477  3.61503
          0.02694  4.02343  4.74577  0.61958  0.77255  0.62227  0.76943
    352   2.72779  4.73306  3.20182  2.77719  4.22278  3.38600  3.83606  3.67532  2.44681  3.25705  4.14597  3.19314  1.59701  3.03101  2.03226  2.81196  3.03579  3.33061  5.41297  4.17261    363 - -
          2.68618  4.42225  2.77519  2.73123  3.46354  2.40513  3.72494  3.29354  2.67741  2.69355  4.24690  2.90347  2.73739  3.18146  2.89801  2.37887  2.77519  2.98518  4.58477  3.61503
          0.02694  4.02343  4.74577  0.61958  0.77255  0.62227  0.76943
    353   2.49611  4.35395  3.33321  2.84198  3.68676  3.34837  3.85801  3.03624  2.78499  2.72989  2.37699  3.22460  2.62439  3.13215  3.14313  2.19027  2.80486  2.76622  5.10602  3.85111    364 - -
          2.68618  4.42225  2.77519  2.73123  3.46354  2.40513  3.72494  3.29354  2.67741  2.69355  4.24690  2.90347  2.73739  3.18146  2.89801  2.37887  2.77519  2.98518  4.58477  3.61503
          0.02694  4.02343  4.74577  0.61958  0.77255  0.62227  0.76943
    354   2.53971  4.59808  2.86765  2.61826  4.24255  3.18793  3.89801  3.64215  2.74477  3.32733  4.19131  1.61783  3.81011  3.10351  3.13350  2.63068  2.07766  3.24271  5.54277  4.21737    365 - -
          2.68618  4.42225  2.77519  2.73123  3.46354  2.40513  3.72494  3.29354  2.67741  2.69355  4.24690  2.90347  2.73739  3.18146  2.89801  2.37887  2.77519  2.98518  4.58477  3.61503
          0.02694  4.02343  4.74577  0.61958  0.77255  0.62227  0.76943
    355   1.50805  4.17468  3.45305  3.17289  4.28714  2.95802  4.23938  3.64664  3.22135  3.38662  4.23356  3.32162  3.70841  3.51679  3.52668  1.38295  2.72536  3.12803  5.64660  4.42606    366 - -
          2.68618  4.42225  2.77519  2.73123  3.46354  2.40513  3.72494  3.29354  2.67741  2.69355  4.24690  2.90347  2.73739  3.18146  2.89801  2.37887  2.77519  2.98518  4.58477  3.61503
          0.02694  4.02343  4.74577  0.61958  0.77255  0.62227  0.76943
    356   2.74441  5.10102  2.58584  1.88019  4.42575  3.33647  3.66385  3.87968  2.43361  3.41403  4.22655  2.84121  3.82933  2.05651  2.87728  2.21090  2.99635  3.50049  5.58604  4.20569    367 - -
          2.68618  4.42225  2.77519  2.73123  3.46354  2.40513  3.72494  3.29354  2.67741  2.69355  4.24690  2.90347  2.73739  3.18146  2.89801  2.37887  2.77519  2.98518  4.58477  3.61503
          0.02694  4.02343  4.74577  0.61958  0.77255  0.62227  0.76943
    357   2.00153  4.39537  3.42119  2.91927  2.38872  3.54115  2.74741  2.92856  2.86452  2.59573  3.53732  3.30290  3.96607  3.18690  3.20707  2.83020  2.89620  2.70493  4.68085  3.24359    368 - -
          2.68618  4.42225  2.77519  2.73123  3.46354  2.40513  3.72494  3.29354  2.67741  2.69355  4.24690  2.90347  2.73739  3.18146  2.89801  2.37887  2.77519  2.98518  4.58477  3.61503
          0.02694  4.02343  4.74577  0.61958  0.77255  0.62227  0.76943
    358   2.89660  5.36548  1.38983  2.17966  4.63850  3.26709  3.75678  4.17422  2.69351  3.68532  4.53596  2.75365  3.85592  2.09609  3.22599  2.81231  3.17739  3.77004  5.82938  4.36787    369 - -
          2.68618  4.42225  2.77519  2.73123  3.46354  2.40513  3.72494  3.29354  2.67741  2.69355  4.24690  2.90347  2.73739  3.18146  2.89801  2.37887  2.77519  2.98518  4.58477  3.61503
          0.02694  4.02343  4.74577  0.61958  0.77255  0.62227  0.76943
    359   2.59323  4.19978  3.81480  3.30182  2.39102  2.63235  4.01532  2.52867  3.22737  2.35267  3.35997  3.56757  4.03448  3.49565  3.49016  2.90390  2.87787  1.80262  4.81059  3.51372    370 - -
          2.68618  4.42225  2.77519  2.73123  3.46354  2.40513  3.72494  3.29354  2.67741  2.69355  4.24690  2.90347  2.73739  3.18146  2.89801  2.37887  2.77519  2.98518  4.58477  3.61503
          0.02694  4.02343  4.74577  0.61958  0.77255  0.62227  0.76943
    360   2.55559  4.29619  3.48090  2.93782  3.48928  2.59597  3.86710  2.75287  2.86300  2.20372  2.79242  3.31872  3.92938  3.18947  3.20255  2.78065  2.33919  2.53572  4.95839  3.72505    371 - -
          2.68618  4.42225  2.77519  2.73123  3.46354  2.40513  3.72494  3.29354  2.67741  2.69355  4.24690  2.90347  2.73739  3.18146  2.89801  2.37887  2.77519  2.98518  4.58477  3.61503
          0.02694  4.02343  4.74577  0.61958  0.77255  0.62227  0.76943
    361   2.72264  4.36328  3.68186  3.12266  3.19511  3.70719  2.80932  2.66636  2.94802  1.83025  2.30302  3.48389  4.07347  3.30937  3.23488  2.98471  2.95364  2.54234  4.78333  3.47538    372 - -
          2.68595  4.42246  2.77540  2.73144  3.46375  2.40533  3.72515  3.29375  2.67761  2.69376  4.24710  2.90367  2.73576  3.18095  2.89821  2.37875  2.77540  2.98539  4.58498  3.61524
          0.45590  1.56268  1.85440  1.65618  0.21179  0.62227  0.76943
    362   2.60878  4.82061  1.88839  2.28255  4.34805  3.12986  3.76241  3.82818  2.71368  3.43847  4.28605  2.80183  3.74605  2.94873  3.21057  1.76864  2.95132  3.41204  5.61765  4.22088    380 - -
          2.68618  4.42225  2.77519  2.73123  3.46354  2.40513  3.72494  3.29354  2.67741  2.69355  4.24690  2.90347  2.73739  3.18146  2.89801  2.37887  2.77519  2.98518  4.58477  3.61503
          0.03169  3.86342  4.58577  0.61958  0.77255  0.75065  0.63878
    363   2.46058  4.28365  3.38932  2.94036  3.58342  3.29201  3.90808  2.87749  2.83948  2.59124  2.50341  3.27287  3.84242  3.21281  3.15857  1.86662  2.80005  2.63898  5.07135  3.79369    381 - -
          2.68618  4.42225  2.77519  2.73123  3.46354  2.40513  3.72494  3.29354  2.67741  2.69355  4.24690  2.90347  2.73739  3.18146  2.89801  2.37887  2.77519  2.98518  4.58477  3.61503
          0.03169  3.86342  4.58577  0.61958  0.77255  0.52334  0.89781
    364   2.15927  4.34862  4.02229  3.47319  3.27293  3.86156  4.23178  2.33061  3.34940  1.53462  2.42953  3.78294  4.23503  3.63377  3.60443  3.17133  3.05799  2.25374  5.00267  3.82534    382 - -
          2.68618  4.42225  2.77519  2.73123  3.46354  2.40513  3.72494  3.29354  2.67741  2.69355  4.24690  2.90347  2.73739  3.18146  2.89801  2.37887  2.77519  2.98518  4.58477  3.61503
          0.02694  4.02343  4.74577  0.61958  0.77255  0.62227  0.76943
    365   2.53971  4.59808  2.86765  2.61826  4.24255  3.18793  3.89801  3.64215  2.74477  3.32733  4.19131  1.61783  3.81011  3.10351  3.13350  2.63068  2.07766  3.24271  5.54277  4.21737    383 - -
          2.68618  4.42225  2.77519  2.73123  3.46354  2.40513  3.72494  3.29354  2.67741  2.69355  4.24690  2.90347  2.73739  3.18146  2.89801  2.37887  2.77519  2.98518  4.58477  3.61503
          0.02694  4.02343  4.74577  0.61958  0.77255  0.62227  0.76943
    366   2.73543  4.27646  3.99570  3.46573  3.44554  3.80279  4.25411  1.68994  3.36908  2.24726  3.35738  3.76089  2.81454  3.66298  3.63867  3.12560  3.00549  1.66969  5.08965  3.87758    384 - -
          2.68618  4.42225  2.77519  2.73123  3.46354  2.40513  3.72494  3.29354  2.67741  2.69355  4.24690  2.90347  2.73739  3.18146  2.89801  2.37887  2.77519  2.98518  4.58477  3.61503
          0.02694  4.02343  4.74577  0.61958  0.77255  0.62227  0.76943
    367   1.26518  4.25270  3.38217  3.08280  4.20375  3.04183  4.17077  3.51971  3.12076  3.26200  4.14680  3.30563  2.20811  3.43965  3.44130  2.49706  2.78222  3.07758  5.56601  4.34376    385 - -
          2.68618  4.42225  2.77519  2.73123  3.46354  2.40513  3.72494  3.29354  2.67741  2.69355  4.24690  2.90347  2.73739  3.18146  2.89801  2.37887  2.77519  2.98518  4.58477  3.61503
          0.02694  4.02343  4.74577  0.61958  0.77255  0.40899  1.09161
    368   2.86784  4.52368  3.83046  3.40619  3.45124  3.73270  4.25446  2.71323  3.26315  1.12870  3.42948  3.72354  2.47713  3.62983  3.52261  3.14205  3.17086  2.63638  5.13399  3.89565    386 - -
          2.68618  4.42225  2.77519  2.73123  3.46354  2.40513  3.72494  3.29354  2.67741  2.69355  4.24690  2.90347  2.73739  3.18146  2.89801  2.37887  2.77519  2.98518  4.58477  3.61503
          0.02364  4.15246  4.87481  0.61958  0.77255  0.48576  0.95510
    369   2.64413  4.85710  2.19670  2.44167  4.32894  3.30870  3.78293  3.74837  2.64215  3.35278  4.17128  2.95290  2.62248  2.94299  3.11906  2.67314  1.82410  3.36235  5.57550  4.21777    387 - -
          2.68618  4.42225  2.77519  2.73123  3.46354  2.40513  3.72494  3.29354  2.67741  2.69355  4.24690  2.90347  2.73739  3.18146  2.89801  2.37887  2.77519  2.98518  4.58477  3.61503
          0.02364  4.15246  4.87481  0.61958  0.77255  0.48576  0.95510
    370   2.83493  5.18525  2.85010  2.02422  4.54005  3.47148  3.66530  3.97529  2.26311  3.46731  4.27460  2.30041  3.91127  2.79362  1.73614  2.80287  3.05969  3.59657  5.58830  4.25758    388 - -
          2.68618  4.42225  2.77519  2.73123  3.46354  2.40513  3.72494  3.29354  2.67741  2.69355  4.24690  2.90347  2.73739  3.18146  2.89801  2.37887  2.77519  2.98518  4.58477  3.61503
          0.02364  4.15246  4.87481  0.61958  0.77255  0.48576  0.95510
    371   2.82161  5.25030  2.48827  1.52947  4.59126  3.34025  3.74143  4.06921  2.59326  3.58945  4.39729  2.22060  2.59837  2.88523  3.09356  2.76856  3.08749  3.66271  5.75396  4.33223    389 - -
          2.68618  4.42225  2.77519  2.73123  3.46354  2.40513  3.72494  3.29354  2.67741  2.69355  4.24690  2.90347  2.73739  3.18146  2.89801  2.37887  2.77519  2.98518  4.58477  3.61503
          0.02364  4.15246  4.87481  0.61958  0.77255  0.48576  0.95510
    372   2.71398  4.84279  2.76644  2.57855  4.44819  3.27676  3.95205  3.98173  2.81922  3.57469  4.42612  1.30790  2.37268  3.14866  3.23765  2.76362  3.07670  3.54572  5.69645  4.34624    390 - -
          2.68618  4.42225  2.77519  2.73123  3.46354  2.40513  3.72494  3.29354  2.67741  2.69355  4.24690  2.90347  2.73739  3.18146  2.89801  2.37887  2.77519  2.98518  4.58477  3.61503
          0.02364  4.15246  4.87481  0.61958  0.77255  0.48576  0.95510
    373   3.37125  4.67211  5.04403  4.47186  3.14022  4.66214  4.97192  1.75117  4.33342  1.01311  2.13678  4.70716  4.82319  4.40242  4.42076  4.01190  3.58920  2.26821  5.23480  4.19492    391 - -
          2.68618  4.42225  2.77519  2.73123  3.46354  2.40513  3.72494  3.29354  2.67741  2.69355  4.24690  2.90347  2.73739  3.18146  2.89801  2.37887  2.77519  2.98518  4.58477  3.61503
          0.02364  4.15246  4.87481  0.61958  0.77255  0.48576  0.95510
    374   2.71444  4.87846  2.81375  1.68685  4.14679  2.56836  3.74293  3.53282  2.56365  2.41818  4.02117  2.98016  3.88353  2.91480  3.00381  2.74625  2.97097  3.22013  5.42987  4.09139    392 - -
          2.68618  4.42225  2.77519  2.73123  3.46354  2.40513  3.72494  3.29354  2.67741  2.69355  4.24690  2.90347  2.73739  3.18146  2.89801  2.37887  2.77519  2.98518  4.58477  3.61503
          0.02364  4.15246  4.87481  0.61958  0.77255  0.48576  0.95510
    375   2.37812  4.36332  3.31753  2.98443  4.34240  1.61204  4.13303  3.75522  3.05429  3.41717  4.24070  3.26989  2.35258  3.36256  3.42150  2.52841  2.06272  3.25796  5.65581  4.41016    393 - -
          2.68618  4.42225  2.77519  2.73123  3.46354  2.40513  3.72494  3.29354  2.67741  2.69355  4.24690  2.90347  2.73739  3.18146  2.89801  2.37887  2.77519  2.98518  4.58477  3.61503
          0.21300  4.15246  1.73662  0.61958  0.77255  0.48576  0.95510
    376   2.14662  4.55121  3.03144  2.61513  3.61173  3.38113  3.72183  3.20873  2.63426  2.87744  3.75913  2.33575  3.85288  2.98562  3.02999  2.69909  2.86430  2.92678  5.03095  2.61697    394 - -
          2.68618  4.42225  2.77519  2.73123  3.46354  2.40513  3.72494  3.29354  2.67741  2.69355  4.24690  2.90347  2.73739  3.18146  2.89801  2.37887  2.77519  2.98518  4.58477  3.61503
          0.02850  3.96797  4.69031  0.61958  0.77255  0.38522  1.14038
    377   3.18683  4.47501  4.98200  4.49579  3.68983  4.58443  5.20642  1.36111  4.39029  2.18155  3.48232  4.69437  4.88740  4.65311  4.57906  3.98507  3.45455  0.98151  5.68260  4.47208    395 - -
          2.68618  4.42225  2.77519  2.73123  3.46354  2.40513  3.72494  3.29354  2.67741  2.69355  4.24690  2.90347  2.73739  3.18146  2.89801  2.37887  2.77519  2.98518  4.58477  3.61503
          0.02364  4.15246  4.87481  0.61958  0.77255  0.48576  0.95510
    378   1.62156  4.31207  3.65846  3.17111  3.71073  3.42150  4.10002  2.78139  3.09361  2.10231  3.64399  3.46757  3.97270  3.42061  3.41049  2.77818  2.19159  2.54762  5.20889  3.98406    396 - -
          2.68618  4.42225  2.77519  2.73123  3.46354  2.40513  3.72494  3.29354  2.67741  2.69355  4.24690  2.90347  2.73739  3.18146  2.89801  2.37887  2.77519  2.98518  4.58477  3.61503
          0.02364  4.15246  4.87481  0.61958  0.77255  0.48576  0.95510
    379   1.73048  4.66299  3.03748  2.64274  4.25990  2.22055  3.84466  3.66083  2.08832  3.28366  4.11125  3.08723  3.84666  3.02178  3.01416  2.65435  2.90554  3.26974  5.51123  4.21400    397 - -
          2.68618  4.42225  2.77519  2.73123  3.46354  2.40513  3.72494  3.29354  2.67741  2.69355  4.24690  2.90347  2.73739  3.18146  2.89801  2.37887  2.77519  2.98518  4.58477  3.61503
          0.02364  4.15246  4.87481  0.61958  0.77255  0.48576  0.95510
    380   2.68970  5.01641  2.23377  2.37311  4.39652  3.35768  3.69795  3.85610  2.48415  3.40095  4.19712  2.90537  3.83873  2.83518  2.40547  1.75542  2.95384  3.46203  5.57684  4.19885    398 - -
          2.68618  4.42225  2.77519  2.73123  3.46354  2.40513  3.72494  3.29354  2.67741  2.69355  4.24690  2.90347  2.73739  3.18146  2.89801  2.37887  2.77519  2.98518  4.58477  3.61503
          0.02364  4.15246  4.87481  0.61958  0.77255  0.48576  0.95510
    381   2.80201  4.93278  3.16497  2.15747  4.18802  3.55529  3.68034  3.56633  2.25007  2.41875  4.00594  3.09533  3.94765  2.83573  1.74782  2.83562  3.01624  3.27187  5.36774  4.08867    399 - -
          2.68618  4.42225  2.77519  2.73123  3.46354  2.40513  3.72494  3.29354  2.67741  2.69355  4.24690  2.90347  2.73739  3.18146  2.89801  2.37887  2.77519  2.98518  4.58477  3.61503
          0.02364  4.15246  4.87481  0.61958  0.77255  0.48576  0.95510
    382   2.43067  4.33126  3.45820  3.03322  3.98010  3.22117  4.06807  3.28133  3.01203  3.03998  3.92382  3.32699  1.79889  3.33831  3.35830  2.07293  2.82538  2.19185  5.37871  4.13206    400 - -
          2.68618  4.42225  2.77519  2.73123  3.46354  2.40513  3.72494  3.29354  2.67741  2.69355  4.24690  2.90347  2.73739  3.18146  2.89801  2.37887  2.77519  2.98518  4.58477  3.61503
          0.02364  4.15246  4.87481  0.61958  0.77255  0.48576  0.95510
    383   2.82570  5.32447  1.65609  1.88175  4.63710  3.35393  3.70725  4.12264  2.53125  3.61507  4.40825  2.81969  3.86425  2.83965  2.31107  2.75779  3.07719  3.70548  5.76122  4.33013    401 - -
          2.68618  4.42225  2.77519  2.73123  3.46354  2.40513  3.72494  3.29354  2.67741  2.69355  4.24690  2.90347  2.73739  3.18146  2.89801  2.37887  2.77519  2.98518  4.58477  3.61503
          0.02364  4.15246  4.87481  0.61958  0.77255  0.48576  0.95510
    384   2.74083  5.04735  2.70174  1.98928  4.33134  3.38558  2.64105  3.81160  2.49116  3.36637  4.17959  2.90776  3.86362  2.85066  2.94295  1.80497  2.99349  3.44516  5.53951  4.15997    402 - -
          2.68618  4.42225  2.77519  2.73123  3.46354  2.40513  3.72494  3.29354  2.67741  2.69355  4.24690  2.90347  2.73739  3.18146  2.89801  2.37887  2.77519  2.98518  4.58477  3.61503
          0.02364  4.15246  4.87481  0.61958  0.77255  0.48576  0.95510
    385   2.65476  4.20999  3.83990  3.27015  3.16679  3.69997  3.93322  2.05861  3.15125  2.01925  3.28575  2.66570  4.07081  3.43352  3.40523  2.97673  2.88732  2.41896  3.04583  3.41251    403 - -
          2.68618  4.42225  2.77519  2.73123  3.46354  2.40513  3.72494  3.29354  2.67741  2.69355  4.24690  2.90347  2.73739  3.18146  2.89801  2.37887  2.77519  2.98518  4.58477  3.61503
          0.02364  4.15246  4.87481  0.61958  0.77255  0.48576  0.95510
    386   2.63355  4.83656  2.45104  2.44730  4.09878  2.76952  3.66074  2.71454  2.44815  3.11424  3.93255  2.96568  3.83788  2.81266  2.28182  2.66384  2.87198  3.17929  5.35367  4.01748    404 - -
          2.68618  4.42225  2.77519  2.73123  3.46354  2.40513  3.72494  3.29354  2.67741  2.69355  4.24690  2.90347  2.73739  3.18146  2.89801  2.37887  2.77519  2.98518  4.58477  3.61503
          0.02364  4.15246  4.87481  0.61958  0.77255  0.48576  0.95510
    387   2.67640  4.97896  2.34036  1.92576  4.25034  3.39015  3.66668  2.77813  2.48473  3.25779  4.06431  2.89789  3.83366  2.80825  2.97042  2.22184  2.91865  3.32022  5.47681  4.10619    405 - -
          2.68618  4.42225  2.77519  2.73123  3.46354  2.40513  3.72494  3.29354  2.67741  2.69355  4.24690  2.90347  2.73739  3.18146  2.89801  2.37887  2.77519  2.98518  4.58477  3.61503
          0.02364  4.15246  4.87481  0.61958  0.77255  0.48576  0.95510
    388   2.84631  5.16600  2.93443  2.48704  4.47344  3.50177  2.60073  3.94733  1.55351  3.43754  4.25059  2.35295  3.92587  2.78874  2.55645  2.82049  3.06416  3.57859  5.53341  4.20582    406 - -
          2.68618  4.42225  2.77519  2.73123  3.46354  2.40513  3.72494  3.29354  2.67741  2.69355  4.24690  2.90347  2.73739  3.18146  2.89801  2.37887  2.77519  2.98518  4.58477  3.61503
          0.02364  4.15246  4.87481  0.61958  0.77255  0.48576  0.95510
    389   2.54265  4.38256  3.39723  2.92579  3.73024  2.50347  3.93398  3.08041  2.88132  2.77235  2.00322  3.29614  2.63572  3.22050  3.23173  2.72574  2.85826  2.81059  5.15393  3.90894    407 - -
          2.68618  4.42225  2.77519  2.73123  3.46354  2.40513  3.72494  3.29354  2.67741  2.69355  4.24690  2.90347  2.73739  3.18146  2.89801  2.37887  2.77519  2.98518  4.58477  3.61503
          0.02364  4.15246  4.87481  0.61958  0.77255  0.48576  0.95510
    390   2.27418  4.35463  3.62442  3.06755  3.43487  3.67953  3.95462  2.17153  2.96491  1.89793  3.37162  3.45319  4.05835  2.57833  3.28519  2.94727  2.92261  2.45904  4.96521  3.74498    408 - -
          2.68618  4.42225  2.77519  2.73123  3.46354  2.40513  3.72494  3.29354  2.67741  2.69355  4.24690  2.90347  2.73739  3.18146  2.89801  2.37887  2.77519  2.98518  4.58477  3.61503
          0.02364  4.15246  4.87481  0.61958  0.77255  0.48576  0.95510
    391   2.73566  5.08584  2.20334  2.37222  4.46065  2.49918  3.69969  3.92157  2.45792  3.44986  4.24661  2.90798  3.85688  2.83450  1.85195  2.71555  2.99258  3.52510  5.60772  4.23428    409 - -
          2.68618  4.42225  2.77519  2.73123  3.46354  2.40513  3.72494  3.29354  2.67741  2.69355  4.24690  2.90347  2.73739  3.18146  2.89801  2.37887  2.77519  2.98518  4.58477  3.61503
          0.02364  4.15246  4.87481  0.61958  0.77255  0.48576  0.95510
    392   3.13235  4.51755  4.46042  3.96443  1.86518  4.14114  3.81360  2.81021  3.82315  2.25130  2.36764  4.00281  4.46456  3.93967  3.94351  3.45654  3.35816  2.73047  4.09188  1.49507    410 - -
          2.68618  4.42225  2.77519  2.73123  3.46354  2.40513  3.72494  3.29354  2.67741  2.69355  4.24690  2.90347  2.73739  3.18146  2.89801  2.37887  2.77519  2.98518  4.58477  3.61503
          0.02364  4.15246  4.87481  0.61958  0.77255  0.48576  0.95510
    393   3.22511  5.36534  2.64579  0.68366  4.75162  3.47802  4.10192  4.26356  3.02061  3.83938  4.81131  3.13216  4.09899  3.31818  3.45141  3.18454  3.53479  3.92207  5.86947  4.60467    411 - -
          2.68618  4.42225  2.77519  2.73123  3.46354  2.40513  3.72494  3.29354  2.67741  2.69355  4.24690  2.90347  2.73739  3.18146  2.89801  2.37887  2.77519  2.98518  4.58477  3.61503
          0.02364  4.15246  4.87481  0.61958  0.77255  0.48576  0.95510
    394   2.74819  4.73230  3.26553  2.92829  4.43459  1.16589  4.03302  3.91460  2.70039  3.50534  4.37377  3.31248  3.97238  3.24332  2.10599  2.85099  3.11385  3.50124  5.60138  4.38942    412 - -
          2.68618  4.42225  2.77519  2.73123  3.46354  2.40513  3.72494  3.29354  2.67741  2.69355  4.24690  2.90347  2.73739  3.18146  2.89801  2.37887  2.77519  2.98518  4.58477  3.61503
          0.02364  4.15246  4.87481  0.61958  0.77255  0.48576  0.95510
    395   2.58127  4.68326  2.83790  2.63193  4.42887  3.19661  3.97655  3.95493  2.86210  3.56139  4.39173  1.64252  3.84715  3.17583  3.27955  1.59188  2.97599  3.47594  5.70509  4.35202    413 - -
          2.68622  4.42229  2.77524  2.73127  3.46358  2.40517  3.72499  3.29358  2.67745  2.69331  4.24694  2.90351  2.73744  3.18150  2.89805  2.37891  2.77487  2.98522  4.58481  3.61507
          0.48197  1.37144  2.05030  0.20793  1.67271  0.48576  0.95510
    396   3.14339  4.85158  3.57303  3.17236  2.40047  3.85823  1.63699  3.47576  3.00497  2.93330  4.00382  3.47720  4.25889  3.38555  3.28637  3.20772  3.37746  3.27528  4.02708  1.74706    415 - -
          2.68618  4.42225  2.77519  2.73123  3.46354  2.40513  3.72494  3.29354  2.67741  2.69355  4.24690  2.90347  2.73739  3.18146  2.89801  2.37887  2.77519  2.98518  4.58477  3.61503
          0.02694  4.02343  4.74577  0.61958  0.77255  0.62227  0.76943
    397   1.51514  4.33845  3.72424  3.29725  3.59276  3.47641  4.20055  2.58247  3.18792  1.83900  3.54912  3.56950  4.03992  3.54162  3.47081  2.87379  2.96476  2.41039  5.21341  3.96629    416 - -
          2.68618  4.42225  2.77519  2.73123  3.46354  2.40513  3.72494  3.29354  2.67741  2.69355  4.24690  2.90347  2.73739  3.18146  2.89801  2.37887  2.77519  2.98518  4.58477  3.61503
          0.02694  4.02343  4.74577  0.61958  0.77255  0.62227  0.76943
    398   3.15801  5.30195  0.72349  2.44104  4.70072  3.33064  4.07270  4.32458  3.18673  3.90695  4.89065  3.00411  3.99433  3.31372  3.72169  3.10493  3.50061  3.94845  5.83938  4.55165    417 - -
          2.68618  4.42225  2.77519  2.73123  3.46354  2.40513  3.72494  3.29354  2.67741  2.69355  4.24690  2.90347  2.73739  3.18146  2.89801  2.37887  2.77519  2.98518  4.58477  3.61503
          0.02694  4.02343  4.74577  0.61958  0.77255  0.62227  0.76943
    399   2.65076  4.80459  1.97568  2.42589  4.30643  3.24082  3.83101  3.65435  2.74711  3.34380  4.21069  2.93189  3.82738  3.01682  3.21965  2.69112  1.64756  3.29013  5.59542  4.23793    418 - -
          2.68618  4.42225  2.77519  2.73123  3.46354  2.40513  3.72494  3.29354  2.67741  2.69355  4.24690  2.90347  2.73739  3.18146  2.89801  2.37887  2.77519  2.98518  4.58477  3.61503
          0.02694  4.02343  4.74577  0.61958  0.77255  0.62227  0.76943
    400   3.14981  4.52983  4.54514  4.16859  3.47974  4.22554  4.87078  0.90842  3.99961  2.03754  3.39431  4.39307  4.64445  4.33386  4.17922  3.73750  3.44721  1.86155  5.40009  4.14982    419 - -
          2.68618  4.42225  2.77519  2.73123  3.46354  2.40513  3.72494  3.29354  2.67741  2.69355  4.24690  2.90347  2.73739  3.18146  2.89801  2.37887  2.77519  2.98518  4.58477  3.61503
          0.02694  4.02343  4.74577  0.61958  0.77255  0.62227  0.76943
    401   3.08926  5.22414  2.56106  0.82833  4.59039  3.37652  3.97954  4.07464  2.87962  3.66856  4.63843  3.02830  3.98903  3.19364  3.30228  3.05777  3.39546  3.74383  5.73351  4.45880    420 - -
          2.68618  4.42225  2.77519  2.73123  3.46354  2.40513  3.72494  3.29354  2.67741  2.69355  4.24690  2.90347  2.73739  3.18146  2.89801  2.37887  2.77519  2.98518  4.58477  3.61503
          0.02694  4.02343  4.74577  0.61958  0.77255  0.62227  0.76943
    402   3.22437  4.62980  4.58555  4.04539  3.08622  4.36509  4.66304  2.23675  3.83895  1.23349  1.60985  4.33280  4.61811  4.07172  4.00958  3.71990  3.45897  2.33765  5.10584  3.96768    421 - -
          2.68618  4.42225  2.77519  2.73123  3.46354  2.40513  3.72494  3.29354  2.67741  2.69355  4.24690  2.90347  2.73739  3.18146  2.89801  2.37887  2.77519  2.98518  4.58477  3.61503
          0.02694  4.02343  4.74577  0.61958  0.77255  0.62227  0.76943
    403   3.29067  4.66590  4.70404  4.15761  3.06409  4.46487  4.75254  2.22134  3.96116  0.95469  2.07391  4.44336  4.68169  4.15345  4.11312  3.82117  3.51866  2.35129  5.12942  4.02285    422 - -
          2.68618  4.42225  2.77519  2.73123  3.46354  2.40513  3.72494  3.29354  2.67741  2.69355  4.24690  2.90347  2.73739  3.18146  2.89801  2.37887  2.77519  2.98518  4.58477  3.61503
          0.02694  4.02343  4.74577  0.61958  0.77255  0.62227  0.76943
    404   2.50028  4.34482  3.56886  3.33089  4.10881  3.17836  4.33582  3.25461  3.27684  3.11268  4.15544  3.51399  3.89491  3.66463  3.52664  2.70349  0.93949  2.93315  5.53323  4.32620    423 - -
          2.68618  4.42225  2.77519  2.73123  3.46354  2.40513  3.72494  3.29354  2.67741  2.69355  4.24690  2.90347  2.73739  3.18146  2.89801  2.37887  2.77519  2.98518  4.58477  3.61503
          0.02694  4.02343  4.74577  0.61958  0.77255  0.62227  0.76943
    405   2.86295  4.62107  3.56745  3.48720  4.62230  0.53002  4.59613  4.26070  3.68886  3.89524  4.87383  3.73207  4.01694  4.00126  3.90628  3.03955  3.35595  3.75989  5.67541  4.73006    424 - -
          2.68618  4.42225  2.77519  2.73123  3.46354  2.40513  3.72494  3.29354  2.67741  2.69355  4.24690  2.90347  2.73739  3.18146  2.89801  2.37887  2.77519  2.98518  4.58477  3.61503
          0.02694  4.02343  4.74577  0.61958  0.77255  0.62227  0.76943
    406   3.32805  4.74690  4.43128  4.07414  3.19918  4.17250  4.68268  2.41390  3.84040  0.70942  3.17915  4.33491  4.58339  4.17246  3.99083  3.76445  3.61628  2.48999  5.13082  3.88822    425 - -
          2.68618  4.42225  2.77519  2.73123  3.46354  2.40513  3.72494  3.29354  2.67741  2.69355  4.24690  2.90347  2.73739  3.18146  2.89801  2.37887  2.77519  2.98518  4.58477  3.61503
          0.02694  4.02343  4.74577  0.61958  0.77255  0.62227  0.76943
    407   3.09076  5.18905  3.52503  2.83819  4.65526  3.69622  3.62390  3.99610  1.42714  3.42988  4.30511  3.22984  4.06068  2.75886  1.39354  3.08585  3.25144  3.68087  5.46216  4.30675    426 - -
          2.68618  4.42225  2.77519  2.73123  3.46354  2.40513  3.72494  3.29354  2.67741  2.69355  4.24690  2.90347  2.73739  3.18146  2.89801  2.37887  2.77519  2.98518  4.58477  3.61503
          0.02694  4.02343  4.74577  0.61958  0.77255  0.62227  0.76943
    408   3.47157  4.89917  4.06407  3.82383  2.31365  4.00831  3.69882  3.46043  3.67713  2.87484  4.12020  3.91379  4.47962  3.94656  3.82896  3.59238  3.75954  3.33841  3.96247  0.74746    427 - -
          2.68618  4.42225  2.77519  2.73123  3.46354  2.40513  3.72494  3.29354  2.67741  2.69355  4.24690  2.90347  2.73739  3.18146  2.89801  2.37887  2.77519  2.98518  4.58477  3.61503
          0.02694  4.02343  4.74577  0.61958  0.77255  0.62227  0.76943
    409   2.61021  4.62861  3.07206  2.58611  3.87410  2.55502  3.71093  3.26551  2.50129  2.89695  2.81040  3.05950  3.85534  2.18374  2.88676  2.69987  2.86541  2.98461  5.20743  3.91392    428 - -
          2.68618  4.42225  2.77519  2.73123  3.46354  2.40513  3.72494  3.29354  2.67741  2.69355  4.24690  2.90347  2.73739  3.18146  2.89801  2.37887  2.77519  2.98518  4.58477  3.61503
          0.02694  4.02343  4.74577  0.61958  0.77255  0.40899  1.09161
    410   2.13988  4.96072  2.70087  1.62054  4.38047  3.33614  3.75396  3.80026  2.58479  3.38695  4.20452  2.92362  2.68821  2.90617  3.05501  2.70298  2.97919  3.41940  5.59922  4.23157    429 - -
          2.68618  4.42225  2.77519  2.73123  3.46354  2.40513  3.72494  3.29354  2.67741  2.69355  4.24690  2.90347  2.73739  3.18146  2.89801  2.37887  2.77519  2.98518  4.58477  3.61503
          0.02364  4.15246  4.87481  0.61958  0.77255  0.48576  0.95510
    411   2.89208  5.09137  1.82463  2.45854  4.74568  1.17511  4.03307  4.27471  3.06517  3.84604  4.71107  2.98917  3.94808  3.23524  3.58961  2.89101  3.25947  3.81305  5.93639  4.58495    430 - -
          2.68618  4.42225  2.77519  2.73123  3.46354  2.40513  3.72494  3.29354  2.67741  2.69355  4.24690  2.90347  2.73739  3.18146  2.89801  2.37887  2.77519  2.98518  4.58477  3.61503
          0.02364  4.15246  4.87481  0.61958  0.77255  0.48576  0.95510
    412   3.22511  5.36534  2.64579  0.68366  4.75162  3.47802  4.10192  4.26356  3.02061  3.83938  4.81131  3.13216  4.09899  3.31818  3.45141  3.18454  3.53479  3.92207  5.86947  4.60467    431 - -
          2.68618  4.42225  2.77519  2.73123  3.46354  2.40513  3.72494  3.29354  2.67741  2.69355  4.24690  2.90347  2.73739  3.18146  2.89801  2.37887  2.77519  2.98518  4.58477  3.61503
          0.02364  4.15246  4.87481  0.61958  0.77255  0.48576  0.95510
    413   2.98177  4.90562  3.52121  2.93461  3.53559  3.70916  3.72186  3.54600  2.31823  3.08478  4.03204  3.32970  4.10313  3.01399  1.31347  3.05370  3.19475  3.29619  4.93872  2.43122    432 - -
          2.68618  4.42225  2.77519  2.73123  3.46354  2.40513  3.72494  3.29354  2.67741  2.69355  4.24690  2.90347  2.73739  3.18146  2.89801  2.37887  2.77519  2.98518  4.58477  3.61503
          0.02364  4.15246  4.87481  0.61958  0.77255  0.48576  0.95510
    414   1.34132  4.22957  3.58703  3.30329  4.39828  3.01519  4.35136  3.77152  3.34735  3.50246  4.33934  3.41920  3.77580  3.63249  3.64597  1.34419  2.78934  3.22658  5.75382  4.54394    433 - -
          2.68618  4.42225  2.77519  2.73123  3.46354  2.40513  3.72494  3.29354  2.67741  2.69355  4.24690  2.90347  2.73739  3.18146  2.89801  2.37887  2.77519  2.98518  4.58477  3.61503
          0.02364  4.15246  4.87481  0.61958  0.77255  0.48576  0.95510
    415   3.04980  5.13526  3.42795  2.83163  4.26644  3.68895  2.25081  3.92116  2.07936  3.39406  4.27440  3.24947  4.08068  2.87012  1.30422  3.06155  3.24104  3.60999  5.35740  4.06045    434 - -
          2.68618  4.42225  2.77519  2.73123  3.46354  2.40513  3.72494  3.29354  2.67741  2.69355  4.24690  2.90347  2.73739  3.18146  2.89801  2.37887  2.77519  2.98518  4.58477  3.61503
          0.02364  4.15246  4.87481  0.61958  0.77255  0.48576  0.95510
    416   2.59875  4.39667  3.58584  3.23425  3.85339  1.32900  4.21686  2.11425  3.20432  2.85392  3.86883  3.51177  4.00059  3.54804  3.50296  2.81867  2.98440  2.70488  5.34478  4.08866    435 - -
          2.68618  4.42225  2.77519  2.73123  3.46354  2.40513  3.72494  3.29354  2.67741  2.69355  4.24690  2.90347  2.73739  3.18146  2.89801  2.37887  2.77519  2.98518  4.58477  3.61503
          0.02364  4.15246  4.87481  0.61958  0.77255  0.48576  0.95510
    417   3.30782  4.60093  4.97916  4.47001  3.37316  4.64216  5.06741  1.05805  4.30436  1.48614  3.19313  4.69847  4.87755  4.51490  4.45058  4.03316  3.55415  1.87956  5.42530  4.25713    436 - -
          2.68618  4.42225  2.77519  2.73123  3.46354  2.40513  3.72494  3.29354  2.67741  2.69355  4.24690  2.90347  2.73739  3.18146  2.89801  2.37887  2.77519  2.98518  4.58477  3.61503
          0.02364  4.15246  4.87481  0.61958  0.77255  0.48576  0.95510
    418   2.57286  4.61070  3.09800  2.65863  4.02065  3.34114  2.68396  3.46805  2.63774  3.10635  3.95009  3.10493  3.85654  3.01450  3.03488  2.12883  1.82237  3.12593  5.34027  4.02981    437 - -
          2.68618  4.42225  2.77519  2.73123  3.46354  2.40513  3.72494  3.29354  2.67741  2.69355  4.24690  2.90347  2.73739  3.18146  2.89801  2.37887  2.77519  2.98518  4.58477  3.61503
          0.02364  4.15246  4.87481  0.61958  0.77255  0.48576  0.95510
    419   1.77616  4.24481  3.67116  3.35329  4.22950  3.10151  4.34677  3.36365  3.32795  3.24272  4.16023  3.47780  3.83559  3.64483  3.60918  2.55471  1.17749  2.96394  5.64638  4.44328    438 - -
          2.68618  4.42225  2.77519  2.73123  3.46354  2.40513  3.72494  3.29354  2.67741  2.69355  4.24690  2.90347  2.73739  3.18146  2.89801  2.37887  2.77519  2.98518  4.58477  3.61503
          0.02364  4.15246  4.87481  0.61958  0.77255  0.48576  0.95510
    420   2.59875  4.39667  3.58584  3.23425  3.85339  1.32900  4.21686  2.11425  3.20432  2.85392  3.86883  3.51177  4.00059  3.54804  3.50296  2.81867  2.98440  2.70488  5.34478  4.08866    439 - -
          2.68618  4.42225  2.77519  2.73123  3.46354  2.40513  3.72494  3.29354  2.67741  2.69355  4.24690  2.90347  2.73739  3.18146  2.89801  2.37887  2.77519  2.98518  4.58477  3.61503
          0.02364  4.15246  4.87481  0.61958  0.77255  0.48576  0.95510
    421   2.77394  5.19315  1.98361  2.27319  4.61365  2.50634  3.75722  4.10128  2.64885  3.61854  4.41577  2.04925  3.85095  2.90014  3.18067  2.15961  3.05847  3.66783  5.78647  4.35378    440 - -
          2.68618  4.42225  2.77519  2.73123  3.46354  2.40513  3.72494  3.29354  2.67741  2.69355  4.24690  2.90347  2.73739  3.18146  2.89801  2.37887  2.77519  2.98518  4.58477  3.61503
          0.02364  4.15246  4.87481  0.61958  0.77255  0.48576  0.95510
    422   2.00505  4.73014  3.01862  2.54437  4.20196  3.33745  3.74585  3.62012  2.10269  3.21957  4.03178  3.02360  2.70422  2.90356  2.95089  2.21199  2.86804  3.24590  5.44385  4.12388    441 - -
          2.68618  4.42225  2.77519  2.73123  3.46354  2.40513  3.72494  3.29354  2.67741  2.69355  4.24690  2.90347  2.73739  3.18146  2.89801  2.37887  2.77519  2.98518  4.58477  3.61503
          0.02364  4.15246  4.87481  0.61958  0.77255  0.48576  0.95510
    423   2.73710  4.93519  2.65043  1.90714  4.45476  3.29842  3.86160  3.90325  2.72205  3.50263  4.34613  2.96429  3.88543  3.03885  3.16775  1.36738  3.06272  3.50252  5.69347  4.32831    442 - -
          2.68618  4.42225  2.77519  2.73123  3.46354  2.40513  3.72494  3.29354  2.67741  2.69355  4.24690  2.90347  2.73739  3.18146  2.89801  2.37887  2.77519  2.98518  4.58477  3.61503
          0.02364  4.15246  4.87481  0.61958  0.77255  0.48576  0.95510
    424   2.74506  5.02518  1.99665  2.37255  4.56770  2.30277  3.84651  4.04411  2.76793  3.60150  4.41918  2.90527  1.87403  3.01048  3.28078  2.74119  3.06644  3.60937  5.77770  4.38660    443 - -
          2.68618  4.42225  2.77519  2.73123  3.46354  2.40513  3.72494  3.29354  2.67741  2.69355  4.24690  2.90347  2.73739  3.18146  2.89801  2.37887  2.77519  2.98518  4.58477  3.61503
          0.02364  4.15246  4.87481  0.61958  0.77255  0.48576  0.95510
    425   2.43585  4.36453  3.43581  3.10983  4.22356  3.16137  4.19099  3.54103  3.10490  3.27489  4.16719  3.36544  2.37358  3.45328  3.42684  2.60634  1.21171  3.12907  5.58441  4.35495    444 - -
          2.68618  4.42225  2.77519  2.73123  3.46354  2.40513  3.72494  3.29354  2.67741  2.69355  4.24690  2.90347  2.73739  3.18146  2.89801  2.37887  2.77519  2.98518  4.58477  3.61503
          0.02364  4.15246  4.87481  0.61958  0.77255  0.48576  0.95510
    426   3.35904  4.65136  5.02428  4.49688  3.26750  4.67700  5.05311  1.35468  4.33419  1.10404  3.07127  4.73058  4.87753  4.48934  4.45547  4.05863  3.59524  2.02574  5.35355  4.23377    445 - -
          2.68618  4.42225  2.77519  2.73123  3.46354  2.40513  3.72494  3.29354  2.67741  2.69355  4.24690  2.90347  2.73739  3.18146  2.89801  2.37887  2.77519  2.98518  4.58477  3.61503
          0.02364  4.15246  4.87481  0.61958  0.77255  0.48576  0.95510
    427   2.75347  4.36722  2.68742  3.18322  2.48866  3.76108  4.01878  1.71641  3.16363  2.32683  3.38519  3.55276  4.14177  3.43895  3.48207  3.04839  2.99301  2.34585  4.88504  3.57172    446 - -
          2.68618  4.42225  2.77519  2.73123  3.46354  2.40513  3.72494  3.29354  2.67741  2.69355  4.24690  2.90347  2.73739  3.18146  2.89801  2.37887  2.77519  2.98518  4.58477  3.61503
          0.02364  4.15246  4.87481  0.61958  0.77255  0.48576  0.95510
    428   2.81817  5.07226  3.06331  2.54882  4.43836  3.51827  3.65932  3.83846  1.55206  3.35636  4.17782  3.04000  3.92893  2.22008  2.51632  2.81474  2.38600  3.48621  5.49831  4.20777    447 - -
          2.68618  4.42225  2.77519  2.73123  3.46354  2.40513  3.72494  3.29354  2.67741  2.69355  4.24690  2.90347  2.73739  3.18146  2.89801  2.37887  2.77519  2.98518  4.58477  3.61503
          0.02364  4.15246  4.87481  0.61958  0.77255  0.48576  0.95510
    429   2.34427  4.31281  3.35197  3.15304  4.53212  1.45477  4.32862  4.01417  3.32210  3.67344  4.48821  3.35028  3.78799  3.59248  3.64883  1.38974  2.84390  3.39996  5.84194  4.61494    448 - -
          2.68618  4.42225  2.77519  2.73123  3.46354  2.40513  3.72494  3.29354  2.67741  2.69355  4.24690  2.90347  2.73739  3.18146  2.89801  2.37887  2.77519  2.98518  4.58477  3.61503
          0.02364  4.15246  4.87481  0.61958  0.77255  0.48576  0.95510
    430   3.31738  5.45967  0.58695  2.55586  4.88060  3.44729  4.21299  4.53832  3.35531  4.09963  5.09294  3.12301  4.12043  3.45883  3.90284  3.25418  3.66494  4.15039  5.99149  4.71886    449 - -
          2.68618  4.42225  2.77519  2.73123  3.46354  2.40513  3.72494  3.29354  2.67741  2.69355  4.24690  2.90347  2.73739  3.18146  2.89801  2.37887  2.77519  2.98518  4.58477  3.61503
          0.02364  4.15246  4.87481  0.61958  0.77255  0.48576  0.95510
    431   1.97839  4.25935  3.63842  3.10255  3.53222  2.56600  3.98137  2.75065  3.04057  2.56265  2.61049  3.42890  3.96347  3.33823  3.36025  2.79709  2.83969  2.12982  5.00699  3.78598    450 - -
          2.68618  4.42225  2.77519  2.73123  3.46354  2.40513  3.72494  3.29354  2.67741  2.69355  4.24690  2.90347  2.73739  3.18146  2.89801  2.37887  2.77519  2.98518  4.58477  3.61503
          0.02364  4.15246  4.87481  0.61958  0.77255  0.48576  0.95510
    432   2.66722  4.49439  3.50829  3.18706  3.88127  1.24506  4.19427  3.23257  3.14921  1.99854  3.97481  3.49209  4.01063  3.52252  3.44636  2.85721  3.05399  2.96865  5.34249  4.06555    451 - -
          2.68618  4.42225  2.77519  2.73123  3.46354  2.40513  3.72494  3.29354  2.67741  2.69355  4.24690  2.90347  2.73739  3.18146  2.89801  2.37887  2.77519  2.98518  4.58477  3.61503
          0.02364  4.15246  4.87481  0.61958  0.77255  0.48576  0.95510
    433   2.85361  4.35847  4.12193  3.57992  3.35044  3.94385  4.30452  1.54515  3.45370  1.75332  3.26345  3.87337  2.73049  3.73930  3.69644  3.25727  3.10289  2.15805  5.05093  3.85191    452 - -
          2.68618  4.42225  2.77519  2.73123  3.46354  2.40513  3.72494  3.29354  2.67741  2.69355  4.24690  2.90347  2.73739  3.18146  2.89801  2.37887  2.77519  2.98518  4.58477  3.61503
          0.02364  4.15246  4.87481  0.61958  0.77255  0.48576  0.95510
    434   1.15699  4.46963  3.12157  2.88108  4.31910  3.15721  4.10714  3.70178  3.02142  3.41698  4.27568  2.22186  3.84075  3.34277  3.38843  2.61437  2.90840  3.25617  5.65071  4.36572    453 - -
          2.68618  4.42225  2.77519  2.73123  3.46354  2.40513  3.72494  3.29354  2.67741  2.69355  4.24690  2.90347  2.73739  3.18146  2.89801  2.37887  2.77519  2.98518  4.58477  3.61503
          0.02364  4.15246  4.87481  0.61958  0.77255  0.48576  0.95510
    435   2.67695  4.51426  2.51264  2.80263  3.74852  3.55138  3.91381  1.83773  2.85330  2.71143  3.66468  3.25644  3.99372  3.16815  3.25397  2.85424  2.32405  2.53474  5.20554  3.93318    454 - -
          2.68618  4.42225  2.77519  2.73123  3.46354  2.40513  3.72494  3.29354  2.67741  2.69355  4.24690  2.90347  2.73739  3.18146  2.89801  2.37887  2.77519  2.98518  4.58477  3.61503
          0.02364  4.15246  4.87481  0.61958  0.77255  0.48576  0.95510
    436   2.05138  4.64204  3.18194  2.70465  4.17992  3.34041  3.82314  3.57288  2.54601  3.19610  4.03691  3.13349  2.01004  3.00310  2.26063  2.67524  2.90132  3.20869  5.43377  4.15413    455 - -
          2.68618  4.42225  2.77519  2.73123  3.46354  2.40513  3.72494  3.29354  2.67741  2.69355  4.24690  2.90347  2.73739  3.18146  2.89801  2.37887  2.77519  2.98518  4.58477  3.61503
          0.02364  4.15246  4.87481  0.61958  0.77255  0.48576  0.95510
    437   1.88652  4.32618  4.09807  3.55651  2.36948  3.85646  4.18247  2.44546  3.45630  1.63441  3.22416  3.81601  4.24215  3.69786  3.68601  3.16949  3.05843  2.34631  4.84772  3.56754    456 - -
          2.68618  4.42225  2.77519  2.73123  3.46354  2.40513  3.72494  3.29354  2.67741  2.69355  4.24690  2.90347  2.73739  3.18146  2.89801  2.37887  2.77519  2.98518  4.58477  3.61503
          0.02364  4.15246  4.87481  0.61958  0.77255  0.48576  0.95510
    438   2.76115  5.15988  1.73257  2.30688  4.49555  3.35836  3.70497  3.94489  2.07806  3.48520  4.28570  2.85875  3.85399  2.84157  3.00602  2.72446  2.33379  3.55178  5.66167  4.25937    457 - -
          2.68618  4.42225  2.77519  2.73123  3.46354  2.40513  3.72494  3.29354  2.67741  2.69355  4.24690  2.90347  2.73739  3.18146  2.89801  2.37887  2.77519  2.98518  4.58477  3.61503
          0.02364  4.15246  4.87481  0.61958  0.77255  0.48576  0.95510
    439   2.86364  4.88834  3.34895  2.88930  4.48856  2.22687  3.89073  3.93682  2.38982  3.48041  4.34603  3.29075  4.01409  3.06703  1.17862  2.93290  3.16457  3.55861  5.55567  4.35356    458 - -
          2.68618  4.42225  2.77519  2.73123  3.46354  2.40513  3.72494  3.29354  2.67741  2.69355  4.24690  2.90347  2.73739  3.18146  2.89801  2.37887  2.77519  2.98518  4.58477  3.61503
          0.15598  4.15246  2.05030  0.61958  0.77255  0.48576  0.95510
    440   2.83653  5.33365  1.70495  1.78896  4.65251  3.25613  3.72411  4.14616  2.66334  3.65931  4.47808  2.73311  3.82799  2.87591  3.22010  2.07555  3.11229  3.72806  5.82878  4.36438    459 - -
          2.68618  4.42225  2.77519  2.73123  3.46354  2.40513  3.72494  3.29354  2.67741  2.69355  4.24690  2.90347  2.73739  3.18146  2.89801  2.37887  2.77519  2.98518  4.58477  3.61503
          0.02694  4.02343  4.74577  0.61958  0.77255  0.62227  0.76943
    441   2.63380  4.59287  3.23686  2.67871  3.81227  3.47450  3.71550  3.18105  2.44969  2.80846  2.78538  3.12962  2.54333  2.92386  2.24324  2.74416  2.87764  2.92307  5.15282  3.88498    460 - -
          2.68618  4.42225  2.77519  2.73123  3.46354  2.40513  3.72494  3.29354  2.67741  2.69355  4.24690  2.90347  2.73739  3.18146  2.89801  2.37887  2.77519  2.98518  4.58477  3.61503
          0.02694  4.02343  4.74577  0.61958  0.77255  0.62227  0.76943
    442   3.18221  5.00631  3.68889  3.17135  4.39944  3.63826  3.94340  3.95355  2.31166  3.44215  4.44038  3.51851  4.13530  3.15797  0.77062  3.26032  3.43903  3.67147  5.42238  4.29614    461 - -
          2.68618  4.42225  2.77519  2.73123  3.46354  2.40513  3.72494  3.29354  2.67741  2.69355  4.24690  2.90347  2.73739  3.18146  2.89801  2.37887  2.77519  2.98518  4.58477  3.61503
          0.02694  4.02343  4.74577  0.61958  0.77255  0.62227  0.76943
    443   2.08241  4.70131  2.12448  2.46291  4.23479  3.23663  3.78655  3.58400  2.66632  3.25735  4.09319  2.95170  3.79273  2.96052  3.13173  2.61526  2.04321  3.21016  5.51583  4.17649    462 - -
          2.68618  4.42225  2.77519  2.73123  3.46354  2.40513  3.72494  3.29354  2.67741  2.69355  4.24690  2.90347  2.73739  3.18146  2.89801  2.37887  2.77519  2.98518  4.58477  3.61503
          0.02694  4.02343  4.74577  0.61958  0.77255  0.62227  0.76943
    444   2.86295  4.62107  3.56745  3.48720  4.62230  0.53002  4.59613  4.26070  3.68886  3.89524  4.87383  3.73207  4.01694  4.00126  3.90628  3.03955  3.35595  3.75989  5.67541  4.73006    463 - -
          2.68618  4.42225  2.77519  2.73123  3.46354  2.40513  3.72494  3.29354  2.67741  2.69355  4.24690  2.90347  2.73739  3.18146  2.89801  2.37887  2.77519  2.98518  4.58477  3.61503
          0.02694  4.02343  4.74577  0.61958  0.77255  0.62227  0.76943
    445   2.69549  4.94727  2.20797  1.84354  4.19060  3.35931  3.67910  2.57212  2.53104  3.19080  4.03763  2.87160  3.83030  2.83709  3.01532  2.69851  2.94262  3.20895  5.46020  4.09136    464 - -
          2.68618  4.42225  2.77519  2.73123  3.46354  2.40513  3.72494  3.29354  2.67741  2.69355  4.24690  2.90347  2.73739  3.18146  2.89801  2.37887  2.77519  2.98518  4.58477  3.61503
          0.02694  4.02343  4.74577  0.61958  0.77255  0.62227  0.76943
    446   3.11530  5.07985  3.30098  2.89723  4.50090  3.58580  3.85092  3.94025  0.84889  3.47360  4.42921  3.31417  4.07737  3.03549  2.47116  3.14874  3.35848  3.64035  5.49525  4.33082    465 - -
          2.68569  4.42243  2.77538  2.73106  3.46372  2.40505  3.72513  3.29372  2.67726  2.69373  4.24708  2.90323  2.73758  3.18165  2.89777  2.37905  2.77501  2.98537  4.58495  3.61521
          0.19169  1.79727  4.74577  1.70923  0.19968  0.40899  1.09161
    447   3.17560  5.28516  3.60243  2.90680  4.77523  3.76795  3.68188  4.11134  1.05944  3.52532  4.39967  3.29581  4.12962  2.81379  1.71605  3.16334  3.33110  3.79111  5.54002  4.39235    474 - -
          2.68618  4.42225  2.77519  2.73123  3.46354  2.40513  3.72494  3.29354  2.67741  2.69355  4.24690  2.90347  2.73739  3.18146  2.89801  2.37887  2.77519  2.98518  4.58477  3.61503
          0.02364  4.15246  4.87481  0.61958  0.77255  0.48576  0.95510
    448   3.17731  5.28732  3.60840  2.90841  4.77896  3.77004  3.68065  4.11370  1.07153  3.52626  4.40033  3.29673  4.13035  2.81222  1.69013  3.16465  3.33184  3.79342  5.54009  4.39341    475 - -
          2.68618  4.42225  2.77519  2.73123  3.46354  2.40513  3.72494  3.29354  2.67741  2.69355  4.24690  2.90347  2.73739  3.18146  2.89801  2.37887  2.77519  2.98518  4.58477  3.61503
          0.02364  4.15246  4.87481  0.61958  0.77255  0.48576  0.95510
    449   3.17731  5.28732  3.60840  2.90841  4.77896  3.77004  3.68065  4.11370  1.07153  3.52626  4.40033  3.29673  4.13035  2.81222  1.69013  3.16465  3.33184  3.79342  5.54009  4.39341    476 - -
          2.68618  4.42225  2.77519  2.73123  3.46354  2.40513  3.72494  3.29354  2.67741  2.69355  4.24690  2.90347  2.73739  3.18146  2.89801  2.37887  2.77519  2.98518  4.58477  3.61503
          0.02364  4.15246  4.87481  0.61958  0.77255  0.48576  0.95510
    450   2.72908  4.24555  3.99735  3.41985  3.20296  3.80825  2.84639  1.85312  3.28918  1.83765  2.67001  3.70458  4.16013  3.55768  3.52201  3.09057  2.95941  2.35701  4.80884  3.59326    477 - -
          2.68618  4.42225  2.77519  2.73123  3.46354  2.40513  3.72494  3.29354  2.67741  2.69355  4.24690  2.90347  2.73739  3.18146  2.89801  2.37887  2.77519  2.98518  4.58477  3.61503
          0.02364  4.15246  4.87481  0.61958  0.77255  0.48576  0.95510
    451   3.17731  5.28732  3.60840  2.90841  4.77896  3.77004  3.68065  4.11370  1.07153  3.52626  4.40033  3.29673  4.13035  2.81222  1.69013  3.16465  3.33184  3.79342  5.54009  4.39341    478 - -
          2.68618  4.42225  2.77519  2.73123  3.46354  2.40513  3.72494  3.29354  2.67741  2.69355  4.24690  2.90347  2.73739  3.18146  2.89801  2.37887  2.77519  2.98518  4.58477  3.61503
          0.02364  4.15246  4.87481  0.61958  0.77255  0.48576  0.95510
    452   2.44969  4.33365  3.44532  2.96263  3.86726  2.41959  3.98447  3.18631  2.93996  2.92581  3.79748  3.29462  2.57410  3.25467  3.30396  2.62801  2.24366  2.05344  5.26520  4.02428    479 - -
          2.68618  4.42225  2.77519  2.73123  3.46354  2.40513  3.72494  3.29354  2.67741  2.69355  4.24690  2.90347  2.73739  3.18146  2.89801  2.37887  2.77519  2.98518  4.58477  3.61503
          0.02364  4.15246  4.87481  0.61958  0.77255  0.48576  0.95510
    453   1.00660  4.21575  3.62229  3.35703  4.38391  3.01286  4.38556  3.73598  3.39852  3.48892  4.33578  3.44562  3.78075  3.68140  3.68041  1.81761  2.79232  3.20161  5.75236  4.54846    480 - -
          2.68618  4.42225  2.77519  2.73123  3.46354  2.40513  3.72494  3.29354  2.67741  2.69355  4.24690  2.90347  2.73739  3.18146  2.89801  2.37887  2.77519  2.98518  4.58477  3.61503
          0.02364  4.15246  4.87481  0.61958  0.77255  0.48576  0.95510
    454   3.04550  5.62904  1.74960  1.10253  4.91915  3.30394  3.85534  4.44623  2.87802  3.93993  4.79584  2.76724  3.93004  3.02233  3.47728  2.92316  3.33564  4.01340  6.08285  4.57518    481 - -
          2.68618  4.42225  2.77519  2.73123  3.46354  2.40513  3.72494  3.29354  2.67741  2.69355  4.24690  2.90347  2.73739  3.18146  2.89801  2.37887  2.77519  2.98518  4.58477  3.61503
          0.02364  4.15246  4.87481  0.61958  0.77255  0.48576  0.95510
    455   2.79691  5.04107  2.62892  1.30564  4.45428  3.35327  3.81947  3.80704  2.65153  3.44692  4.31009  2.94289  3.90431  2.98494  3.09955  2.79699  2.25514  3.45164  5.68218  4.31432    482 - -
          2.68618  4.42225  2.77519  2.73123  3.46354  2.40513  3.72494  3.29354  2.67741  2.69355  4.24690  2.90347  2.73739  3.18146  2.89801  2.37887  2.77519  2.98518  4.58477  3.61503
          0.02364  4.15246  4.87481  0.61958  0.77255  0.48576  0.95510
    456   3.17914  4.72040  3.97243  3.52721  1.81028  4.02605  3.61062  3.26324  3.46358  2.79028  3.85630  2.36541  4.39178  3.66725  3.71640  3.33297  3.41163  3.08431  3.95734  1.38260    483 - -
          2.68618  4.42225  2.77519  2.73123  3.46354  2.40513  3.72494  3.29354  2.67741  2.69355  4.24690  2.90347  2.73739  3.18146  2.89801  2.37887  2.77519  2.98518  4.58477  3.61503
          0.02364  4.15246  4.87481  0.61958  0.77255  0.48576  0.95510
    457   2.53494  4.26591  3.86935  3.48888  3.79207  3.38939  4.34598  2.63354  3.41592  2.75258  3.77306  3.65321  4.02713  3.73079  3.67057  2.05591  2.93534  1.20717  5.34328  4.10113    484 - -
          2.68618  4.42225  2.77519  2.73123  3.46354  2.40513  3.72494  3.29354  2.67741  2.69355  4.24690  2.90347  2.73739  3.18146  2.89801  2.37887  2.77519  2.98518  4.58477  3.61503
          0.02364  4.15246  4.87481  0.61958  0.77255  0.48576  0.95510
    458   2.94892  0.51449  4.51865  4.32879  4.26776  3.50438  4.91553  3.46841  4.16145  3.36615  4.49965  4.24294  4.23198  4.49628  4.23268  3.21976  3.43981  3.19134  5.61286  4.55079    485 - -
          2.68618  4.42225  2.77519  2.73123  3.46354  2.40513  3.72494  3.29354  2.67741  2.69355  4.24690  2.90347  2.73739  3.18146  2.89801  2.37887  2.77519  2.98518  4.58477  3.61503
          0.02364  4.15246  4.87481  0.61958  0.77255  0.48576  0.95510
    459   1.77616  4.24481  3.67116  3.35329  4.22950  3.10151  4.34677  3.36365  3.32795  3.24272  4.16023  3.47780  3.83559  3.64483  3.60918  2.55471  1.17749  2.96394  5.64638  4.44328    486 - -
          2.68618  4.42225  2.77519  2.73123  3.46354  2.40513  3.72494  3.29354  2.67741  2.69355  4.24690  2.90347  2.73739  3.18146  2.89801  2.37887  2.77519  2.98518  4.58477  3.61503
          0.02364  4.15246  4.87481  0.61958  0.77255  0.48576  0.95510
    460   3.31738  5.45967  0.58695  2.55586  4.88060  3.44729  4.21299  4.53832  3.35531  4.09963  5.09294  3.12301  4.12043  3.45883  3.90284  3.25418  3.66494  4.15039  5.99149  4.71886    487 - -
          2.68618  4.42225  2.77519  2.73123  3.46354  2.40513  3.72494  3.29354  2.67741  2.69355  4.24690  2.90347  2.73739  3.18146  2.89801  2.37887  2.77519  2.98518  4.58477  3.61503
          0.02364  4.15246  4.87481  0.61958  0.77255  0.48576  0.95510
    461   2.94892  0.51449  4.51865  4.32879  4.26776  3.50438  4.91553  3.46841  4.16145  3.36615  4.49965  4.24294  4.23198  4.49628  4.23268  3.21976  3.43981  3.19134  5.61286  4.55079    488 - -
          2.68618  4.42225  2.77519  2.73123  3.46354  2.40513  3.72494  3.29354  2.67741  2.69355  4.24690  2.90347  2.73739  3.18146  2.89801  2.37887  2.77519  2.98518  4.58477  3.61503
          0.02364  4.15246  4.87481  0.61958  0.77255  0.48576  0.95510
    462   3.05187  4.78996  3.78220  3.72166  4.84070  0.40366  4.81564  4.51753  3.94049  4.13307  5.11764  3.94772  4.18926  4.24302  4.13706  3.23325  3.55475  3.99159  5.85258  4.95522    489 - -
          2.68618  4.42225  2.77519  2.73123  3.46354  2.40513  3.72494  3.29354  2.67741  2.69355  4.24690  2.90347  2.73739  3.18146  2.89801  2.37887  2.77519  2.98518  4.58477  3.61503
          0.02364  4.15246  4.87481  0.61958  0.77255  0.48576  0.95510
    463   2.59030  4.43278  3.70656  3.48367  4.24585  3.25987  4.47577  3.40877  3.43230  3.26195  4.30162  3.63910  3.98913  3.81477  3.67076  2.79567  0.77257  3.07199  5.65771  4.46540    490 - -
          2.68618  4.42225  2.77519  2.73123  3.46354  2.40513  3.72494  3.29354  2.67741  2.69355  4.24690  2.90347  2.73739  3.18146  2.89801  2.37887  2.77519  2.98518  4.58477  3.61503
          0.02364  4.15246  4.87481  0.61958  0.77255  0.48576  0.95510
    464   2.89890  4.37031  4.26932  3.71908  2.32271  3.99130  4.27402  2.39635  3.59841  1.33152  3.13391  3.95903  4.33864  3.81705  3.79496  3.30495  2.37400  2.34619  4.85331  3.58936    491 - -
          2.68618  4.42225  2.77519  2.73123  3.46354  2.40513  3.72494  3.29354  2.67741  2.69355  4.24690  2.90347  2.73739  3.18146  2.89801  2.37887  2.77519  2.98518  4.58477  3.61503
          0.02364  4.15246  4.87481  0.61958  0.77255  0.48576  0.95510
    465   2.68467  4.95486  1.66009  2.38398  4.47673  3.28046  3.80421  3.92138  2.69205  3.50119  4.31262  2.90885  3.84329  2.96110  3.19266  2.09573  2.28905  3.50168  5.70003  4.31201    492 - -
          2.68618  4.42225  2.77519  2.73123  3.46354  2.40513  3.72494  3.29354  2.67741  2.69355  4.24690  2.90347  2.73739  3.18146  2.89801  2.37887  2.77519  2.98518  4.58477  3.61503
          0.02364  4.15246  4.87481  0.61958  0.77255  0.48576  0.95510
    466   2.47691  4.39603  3.47717  3.31594  4.37053  3.12207  4.41274  3.93623  3.40932  3.63777  4.54593  3.48779  3.88596  3.73764  3.67953  0.73557  2.97976  3.40801  5.72182  4.45851    493 - -
          2.68618  4.42225  2.77519  2.73123  3.46354  2.40513  3.72494  3.29354  2.67741  2.69355  4.24690  2.90347  2.73739  3.18146  2.89801  2.37887  2.77519  2.98518  4.58477  3.61503
          0.02364  4.15246  4.87481  0.61958  0.77255  0.48576  0.95510
    467   3.16794  4.86840  3.80676  3.69279  4.64888  3.54054  4.73906  4.27693  3.77620  3.86875  4.93651  3.96705  0.44017  4.15599  3.98184  3.34618  3.63308  3.88834  5.74853  4.77620    494 - -
          2.68618  4.42225  2.77519  2.73123  3.46354  2.40513  3.72494  3.29354  2.67741  2.69355  4.24690  2.90347  2.73739  3.18146  2.89801  2.37887  2.77519  2.98518  4.58477  3.61503
          0.02364  4.15246  4.87481  0.61958  0.77255  0.48576  0.95510
    468   3.22511  5.36534  2.64579  0.68366  4.75162  3.47802  4.10192  4.26356  3.02061  3.83938  4.81131  3.13216  4.09899  3.31818  3.45141  3.18454  3.53479  3.92207  5.86947  4.60467    495 - -
          2.68618  4.42225  2.77519  2.73123  3.46354  2.40513  3.72494  3.29354  2.67741  2.69355  4.24690  2.90347  2.73739  3.18146  2.89801  2.37887  2.77519  2.98518  4.58477  3.61503
          0.02364  4.15246  4.87481  0.61958  0.77255  0.48576  0.95510
    469   3.84383  5.11058  4.54651  4.32842  3.01125  4.06746  4.29014  3.89038  4.05078  3.23262  4.50934  4.42391  4.61016  4.42335  4.12648  4.04458  4.16050  3.78795  0.47033  3.00024    496 - -
          2.68618  4.42225  2.77519  2.73123  3.46354  2.40513  3.72494  3.29354  2.67741  2.69355  4.24690  2.90347  2.73739  3.18146  2.89801  2.37887  2.77519  2.98518  4.58477  3.61503
          0.02364  4.15246  4.87481  0.61958  0.77255  0.48576  0.95510
    470   3.35012  5.15099  3.87204  3.33565  4.57834  3.77187  4.06765  4.14783  2.40436  3.61295  4.61366  3.66972  4.26797  3.28096  0.62387  3.42575  3.60151  3.86154  5.55178  4.45360    497 - -
          2.68618  4.42225  2.77519  2.73123  3.46354  2.40513  3.72494  3.29354  2.67741  2.69355  4.24690  2.90347  2.73739  3.18146  2.89801  2.37887  2.77519  2.98518  4.58477  3.61503
          0.02364  4.15246  4.87481  0.61958  0.77255  0.48576  0.95510
    471   3.25280  5.20635  3.44601  3.02666  4.65787  3.70078  3.94857  4.10755  0.70954  3.61580  4.57101  3.43520  4.18860  3.13050  2.52864  3.28171  3.48946  3.80282  5.60344  4.46146    498 - -
          2.68618  4.42225  2.77519  2.73123  3.46354  2.40513  3.72494  3.29354  2.67741  2.69355  4.24690  2.90347  2.73739  3.18146  2.89801  2.37887  2.77519  2.98518  4.58477  3.61503
          0.02364  4.15246  4.87481  0.61958  0.77255  0.48576  0.95510
    472   3.05187  4.78996  3.78220  3.72166  4.84070  0.40366  4.81564  4.51753  3.94049  4.13307  5.11764  3.94772  4.18926  4.24302  4.13706  3.23325  3.55475  3.99159  5.85258  4.95522    499 - -
          2.68618  4.42225  2.77519  2.73123  3.46354  2.40513  3.72494  3.29354  2.67741  2.69355  4.24690  2.90347  2.73739  3.18146  2.89801  2.37887  2.77519  2.98518  4.58477  3.61503
          0.02364  4.15246  4.87481  0.61958  0.77255  0.48576  0.95510
    473   3.16794  4.86840  3.80676  3.69279  4.64888  3.54054  4.73906  4.27693  3.77620  3.86875  4.93651  3.96705  0.44017  4.15599  3.98184  3.34618  3.63308  3.88834  5.74853  4.77620    500 - -
          2.68618  4.42225  2.77519  2.73123  3.46354  2.40513  3.72494  3.29354  2.67741  2.69355  4.24690  2.90347  2.73739  3.18146  2.89801  2.37887  2.77519  2.98518  4.58477  3.61503
          0.02364  4.15246  4.87481  0.61958  0.77255  0.48576  0.95510
    474   2.71636  4.89234  3.05658  2.55397  4.17874  3.46037  2.70143  3.66314  2.33991  3.22928  4.05603  3.04132  3.89346  2.84426  2.25484  1.78481  2.96126  3.32134  5.38321  4.05535    501 - -
          2.68618  4.42225  2.77519  2.73123  3.46354  2.40513  3.72494  3.29354  2.67741  2.69355  4.24690  2.90347  2.73739  3.18146  2.89801  2.37887  2.77519  2.98518  4.58477  3.61503
          0.02364  4.15246  4.87481  0.61958  0.77255  0.48576  0.95510
    475   3.05187  4.78996  3.78220  3.72166  4.84070  0.40366  4.81564  4.51753  3.94049  4.13307  5.11764  3.94772  4.18926  4.24302  4.13706  3.23325  3.55475  3.99159  5.85258  4.95522    502 - -
          2.68618  4.42225  2.77519  2.73123  3.46354  2.40513  3.72494  3.29354  2.67741  2.69355  4.24690  2.90347  2.73739  3.18146  2.89801  2.37887  2.77519  2.98518  4.58477  3.61503
          0.02364  4.15246  4.87481  0.61958  0.77255  0.48576  0.95510
    476   2.83983  4.91936  3.04447  2.70499  4.41075  3.44766  3.86759  3.83534  1.87275  3.41475  4.28996  3.16287  1.44883  3.04662  2.79590  2.88914  3.13475  3.48109  5.56305  4.30243    503 - -
          2.68618  4.42225  2.77519  2.73123  3.46354  2.40513  3.72494  3.29354  2.67741  2.69355  4.24690  2.90347  2.73739  3.18146  2.89801  2.37887  2.77519  2.98518  4.58477  3.61503
          0.02364  4.15246  4.87481  0.61958  0.77255  0.48576  0.95510
    477   3.25280  5.20635  3.44601  3.02666  4.65787  3.70078  3.94857  4.10755  0.70954  3.61580  4.57101  3.43520  4.18860  3.13050  2.52864  3.28171  3.48946  3.80282  5.60344  4.46146    504 - -
          2.68618  4.42225  2.77519  2.73123  3.46354  2.40513  3.72494  3.29354  2.67741  2.69355  4.24690  2.90347  2.73739  3.18146  2.89801  2.37887  2.77519  2.98518  4.58477  3.61503
          0.02364  4.15246  4.87481  0.61958  0.77255  0.48576  0.95510
    478   2.59030  4.43278  3.70656  3.48367  4.24585  3.25987  4.47577  3.40877  3.43230  3.26195  4.30162  3.63910  3.98913  3.81477  3.67076  2.79567  0.77257  3.07199  5.65771  4.46540    505 - -
          2.68618  4.42225  2.77519  2.73123  3.46354  2.40513  3.72494  3.29354  2.67741  2.69355  4.24690  2.90347  2.73739  3.18146  2.89801  2.37887  2.77519  2.98518  4.58477  3.61503
          0.02364  4.15246  4.87481  0.61958  0.77255  0.48576  0.95510
    479   3.48502  4.86950  4.63843  4.28865  3.26723  4.33463  4.85769  2.49524  4.05411  0.59370  3.21872  4.53728  4.72757  4.35414  4.18058  3.95253  3.76966  2.60358  5.23835  4.02329    506 - -
          2.68618  4.42225  2.77519  2.73123  3.46354  2.40513  3.72494  3.29354  2.67741  2.69355  4.24690  2.90347  2.73739  3.18146  2.89801  2.37887  2.77519  2.98518  4.58477  3.61503
          0.02364  4.15246  4.87481  0.61958  0.77255  0.48576  0.95510
    480   2.94892  0.51449  4.51865  4.32879  4.26776  3.50438  4.91553  3.46841  4.16145  3.36615  4.49965  4.24294  4.23198  4.49628  4.23268  3.21976  3.43981  3.19134  5.61286  4.55079    507 - -
          2.68618  4.42225  2.77519  2.73123  3.46354  2.40513  3.72494  3.29354  2.67741  2.69355  4.24690  2.90347  2.73739  3.18146  2.89801  2.37887  2.77519  2.98518  4.58477  3.61503
          0.02364  4.15246  4.87481  0.61958  0.77255  0.48576  0.95510
    481   2.98435  4.97368  2.90606  2.82476  4.38454  3.39537  4.18766  4.16617  3.12111  3.78303  4.74381  0.74368  4.06500  3.46879  3.47864  3.04570  3.38023  3.75911  5.65810  4.31889    508 - -
          2.68618  4.42225  2.77519  2.73123  3.46354  2.40513  3.72494  3.29354  2.67741  2.69355  4.24690  2.90347  2.73739  3.18146  2.89801  2.37887  2.77519  2.98518  4.58477  3.61503
          0.02364  4.15246  4.87481  0.61958  0.77255  0.48576  0.95510
    482   0.67503  4.35683  3.77114  3.58669  4.35503  3.17185  4.57210  3.52432  3.61088  3.39208  4.40034  3.65773  3.93848  3.92747  3.83513  2.70849  3.00582  3.12880  5.75322  4.58849    509 - -
          2.68618  4.42225  2.77519  2.73123  3.46354  2.40513  3.72494  3.29354  2.67741  2.69355  4.24690  2.90347  2.73739  3.18146  2.89801  2.37887  2.77519  2.98518  4.58477  3.61503
          0.02364  4.15246  4.87481  0.61958  0.77255  0.48576  0.95510
    483   2.94892  0.51449  4.51865  4.32879  4.26776  3.50438  4.91553  3.46841  4.16145  3.36615  4.49965  4.24294  4.23198  4.49628  4.23268  3.21976  3.43981  3.19134  5.61286  4.55079    510 - -
          2.68618  4.42225  2.77519  2.73123  3.46354  2.40513  3.72494  3.29354  2.67741  2.69355  4.24690  2.90347  2.73739  3.18146  2.89801  2.37887  2.77519  2.98518  4.58477  3.61503
          0.02364  4.15246  4.87481  0.61958  0.77255  0.48576  0.95510
    484   3.05187  4.78996  3.78220  3.72166  4.84070  0.40366  4.81564  4.51753  3.94049  4.13307  5.11764  3.94772  4.18926  4.24302  4.13706  3.23325  3.55475  3.99159  5.85258  4.95522    511 - -
          2.68618  4.42225  2.77519  2.73123  3.46354  2.40513  3.72494  3.29354  2.67741  2.69355  4.24690  2.90347  2.73739  3.18146  2.89801  2.37887  2.77519  2.98518  4.58477  3.61503
          0.02364  4.15246  4.87481  0.61958  0.77255  0.48576  0.95510
    485   3.48502  4.86950  4.63843  4.28865  3.26723  4.33463  4.85769  2.49524  4.05411  0.59370  3.21872  4.53728  4.72757  4.35414  4.18058  3.95253  3.76966  2.60358  5.23835  4.02329    512 - -
          2.68618  4.42225  2.77519  2.73123  3.46354  2.40513  3.72494  3.29354  2.67741  2.69355  4.24690  2.90347  2.73739  3.18146  2.89801  2.37887  2.77519  2.98518  4.58477  3.61503
          0.02364  4.15246  4.87481  0.61958  0.77255  0.48576  0.95510
    486   3.35012  5.15099  3.87204  3.33565  4.57834  3.77187  4.06765  4.14783  2.40436  3.61295  4.61366  3.66972  4.26797  3.28096  0.62387  3.42575  3.60151  3.86154  5.55178  4.45360    513 - -
          2.68618  4.42225  2.77519  2.73123  3.46354  2.40513  3.72494  3.29354  2.67741  2.69355  4.24690  2.90347  2.73739  3.18146  2.89801  2.37887  2.77519  2.98518  4.58477  3.61503
          0.02364  4.15246  4.87481  0.61958  0.77255  0.48576  0.95510
    487   3.84383  5.11058  4.54651  4.32842  3.01125  4.06746  4.29014  3.89038  4.05078  3.23262  4.50934  4.42391  4.61016  4.42335  4.12648  4.04458  4.16050  3.78795  0.47033  3.00024    514 - -
          2.68618  4.42225  2.77519  2.73123  3.46354  2.40513  3.72494  3.29354  2.67741  2.69355  4.24690  2.90347  2.73739  3.18146  2.89801  2.37887  2.77519  2.98518  4.58477  3.61503
          0.02364  4.15246  4.87481  0.61958  0.77255  0.48576  0.95510
    488   0.67503  4.35683  3.77114  3.58669  4.35503  3.17185  4.57210  3.52432  3.61088  3.39208  4.40034  3.65773  3.93848  3.92747  3.83513  2.70849  3.00582  3.12880  5.75322  4.58849    515 - -
          2.68618  4.42225  2.77519  2.73123  3.46354  2.40513  3.72494  3.29354  2.67741  2.69355  4.24690  2.90347  2.73739  3.18146  2.89801  2.37887  2.77519  2.98518  4.58477  3.61503
          0.02364  4.15246  4.87481  0.61958  0.77255  0.48576  0.95510
    489   3.25280  5.20635  3.44601  3.02666  4.65787  3.70078  3.94857  4.10755  0.70954  3.61580  4.57101  3.43520  4.18860  3.13050  2.52864  3.28171  3.48946  3.80282  5.60344  4.46146    516 - -
          2.68618  4.42225  2.77519  2.73123  3.46354  2.40513  3.72494  3.29354  2.67741  2.69355  4.24690  2.90347  2.73739  3.18146  2.89801  2.37887  2.77519  2.98518  4.58477  3.61503
          0.02364  4.15246  4.87481  0.61958  0.77255  0.48576  0.95510
    490   2.95481  4.93635  3.41981  2.85744  4.08692  3.67587  3.78285  3.39808  1.26037  2.21770  3.99040  3.28352  4.07743  2.96455  2.50420  3.02699  3.16982  3.18062  5.34503  4.08605    517 - -
          2.68618  4.42225  2.77519  2.73123  3.46354  2.40513  3.72494  3.29354  2.67741  2.69355  4.24690  2.90347  2.73739  3.18146  2.89801  2.37887  2.77519  2.98518  4.58477  3.61503
          0.02364  4.15246  4.87481  0.61958  0.77255  0.48576  0.95510
    491   2.72281  4.96607  2.73432  1.66985  4.25444  3.39369  3.72159  3.62764  2.53903  3.26603  4.10024  2.34359  3.86920  2.87830  2.99861  2.73074  2.97732  2.49050  5.50277  4.14092    518 - -
          2.68618  4.42225  2.77519  2.73123  3.46354  2.40513  3.72494  3.29354  2.67741  2.69355  4.24690  2.90347  2.73739  3.18146  2.89801  2.37887  2.77519  2.98518  4.58477  3.61503
          0.02364  4.15246  4.87481  0.61958  0.77255  0.48576  0.95510
    492   3.25280  5.20635  3.44601  3.02666  4.65787  3.70078  3.94857  4.10755  0.70954  3.61580  4.57101  3.43520  4.18860  3.13050  2.52864  3.28171  3.48946  3.80282  5.60344  4.46146    519 - -
          2.68618  4.42225  2.77519  2.73123  3.46354  2.40513  3.72494  3.29354  2.67741  2.69355  4.24690  2.90347  2.73739  3.18146  2.89801  2.37887  2.77519  2.98518  4.58477  3.61503
          0.02364  4.15246  4.87481  0.61958  0.77255  0.48576  0.95510
    493   3.25280  5.20635  3.44601  3.02666  4.65787  3.70078  3.94857  4.10755  0.70954  3.61580  4.57101  3.43520  4.18860  3.13050  2.52864  3.28171  3.48946  3.80282  5.60344  4.46146    520 - -
          2.68618  4.42225  2.77519  2.73123  3.46354  2.40513  3.72494  3.29354  2.67741  2.69355  4.24690  2.90347  2.73739  3.18146  2.89801  2.37887  2.77519  2.98518  4.58477  3.61503
          0.02364  4.15246  4.87481  0.61958  0.77255  0.48576  0.95510
    494   2.81143  2.87524  3.36691  2.73868  4.19109  3.58220  3.69693  3.55512  1.51719  3.14437  4.00029  3.17768  3.97401  2.86007  2.08192  2.87082  3.03008  3.25619  5.34092  4.10147    521 - -
          2.68618  4.42225  2.77519  2.73123  3.46354  2.40513  3.72494  3.29354  2.67741  2.69355  4.24690  2.90347  2.73739  3.18146  2.89801  2.37887  2.77519  2.98518  4.58477  3.61503
          0.02364  4.15246  4.87481  0.61958  0.77255  0.48576  0.95510
    495   2.74203  5.19277  2.14501  2.27737  4.51173  3.35436  3.67718  3.98647  2.49722  3.49967  4.28344  2.14618  3.83603  2.24989  3.00228  2.69620  2.43564  3.57852  5.66314  4.24663    522 - -
          2.68618  4.42225  2.77519  2.73123  3.46354  2.40513  3.72494  3.29354  2.67741  2.69355  4.24690  2.90347  2.73739  3.18146  2.89801  2.37887  2.77519  2.98518  4.58477  3.61503
          0.02364  4.15246  4.87481  0.61958  0.77255  0.48576  0.95510
    496   1.91360  4.64362  3.02978  2.62955  4.22781  3.28009  3.84132  3.64564  2.65244  3.26453  4.09046  3.07633  3.83297  2.27876  3.06312  1.79330  2.88377  3.25274  5.49688  4.18910    523 - -
          2.68618  4.42225  2.77519  2.73123  3.46354  2.40513  3.72494  3.29354  2.67741  2.69355  4.24690  2.90347  2.73739  3.18146  2.89801  2.37887  2.77519  2.98518  4.58477  3.61503
          0.02364  4.15246  4.87481  0.61958  0.77255  0.48576  0.95510
    497   2.72533  4.95695  2.73625  1.98958  4.25081  3.39179  3.72982  3.62903  2.54706  3.26667  4.10351  1.85104  3.87277  2.88944  3.00174  2.73617  2.98292  2.57866  5.50252  4.14279    524 - -
          2.68618  4.42225  2.77519  2.73123  3.46354  2.40513  3.72494  3.29354  2.67741  2.69355  4.24690  2.90347  2.73739  3.18146  2.89801  2.37887  2.77519  2.98518  4.58477  3.61503
          0.02364  4.15246  4.87481  0.61958  0.77255  0.48576  0.95510
    498   2.65728  4.97489  2.74977  2.01251  4.35031  2.77650  3.68885  3.79956  2.49970  3.35370  4.14673  2.48517  3.82353  2.82561  2.98330  2.24544  2.33656  3.41061  5.54827  4.17205    525 - -
          2.68618  4.42225  2.77519  2.73123  3.46354  2.40513  3.72494  3.29354  2.67741  2.69355  4.24690  2.90347  2.73739  3.18146  2.89801  2.37887  2.77519  2.98518  4.58477  3.61503
          0.02364  4.15246  4.87481  0.61958  0.77255  0.48576  0.95510
    499   2.79030  5.26204  2.05183  2.25110  4.56691  2.46761  2.72511  4.06210  2.56818  3.57075  4.36311  2.08922  3.85069  2.84370  3.09184  2.73231  3.04723  3.64940  5.72903  4.29339    526 - -
          2.68618  4.42225  2.77519  2.73123  3.46354  2.40513  3.72494  3.29354  2.67741  2.69355  4.24690  2.90347  2.73739  3.18146  2.89801  2.37887  2.77519  2.98518  4.58477  3.61503
          0.15598  4.15246  2.05030  0.61958  0.77255  0.48576  0.95510
    500   2.67868  4.89374  2.83677  2.44154  4.27849  3.36420  3.67383  3.68961  2.00005  3.26836  4.09225  2.13610  3.83724  2.82492  2.75803  2.69664  2.26830  3.33217  5.46050  4.13420    527 - -
          2.68618  4.42225  2.77519  2.73123  3.46354  2.40513  3.72494  3.29354  2.67741  2.69355  4.24690  2.90347  2.73739  3.18146  2.89801  2.37887  2.77519  2.98518  4.58477  3.61503
          0.02694  4.02343  4.74577  0.61958  0.77255  0.62227  0.76943
    501   2.45863  4.52692  2.95640  2.62456  4.23203  3.16132  3.86693  3.65419  2.72417  3.28983  4.11531  2.03681  3.76762  3.05854  3.13626  2.03387  2.09577  3.22762  5.51549  4.21004    528 - -
          2.68651  4.42258  2.77504  2.73156  3.46386  2.40380  3.72280  3.29305  2.67773  2.69387  4.24620  2.90298  2.73772  3.18179  2.89833  2.37919  2.77552  2.98551  4.58509  3.61536
          0.24624  1.56268  4.74577  2.06300  0.13590  0.62227  0.76943
    502   2.28136  4.22344  3.39716  3.08186  4.21582  3.01030  4.15656  3.56959  3.09437  3.30405  4.15998  3.28862  3.73032  3.42069  3.41310  1.43676  1.76238  3.09582  5.57333  4.33759    540 - -
          2.68618  4.42225  2.77519  2.73123  3.46354  2.40513  3.72494  3.29354  2.67741  2.69355  4.24690  2.90347  2.73739  3.18146  2.89801  2.37887  2.77519  2.98518  4.58477  3.61503
          0.02694  4.02343  4.74577  0.61958  0.77255  0.62227  0.76943
    503   2.71690  4.99807  2.82109  1.97428  4.33305  3.39765  3.63752  3.76040  2.30947  3.30278  4.11787  2.92298  2.47220  2.77659  2.22717  2.71126  2.95511  3.40091  5.47414  4.14117    541 - -
          2.68618  4.42225  2.77519  2.73123  3.46354  2.40513  3.72494  3.29354  2.67741  2.69355  4.24690  2.90347  2.73739  3.18146  2.89801  2.37887  2.77519  2.98518  4.58477  3.61503
          0.02694  4.02343  4.74577  0.61958  0.77255  0.62227  0.76943
    504   2.56778  4.33280  3.53036  3.11354  3.61081  2.27185  4.04363  2.89337  3.02130  2.57731  1.74339  3.42300  3.94709  3.38318  3.31487  2.79036  2.90777  2.67741  5.11703  3.87402    542 - -
          2.68618  4.42225  2.77519  2.73123  3.46354  2.40513  3.72494  3.29354  2.67741  2.69355  4.24690  2.90347  2.73739  3.18146  2.89801  2.37887  2.77519  2.98518  4.58477  3.61503
          0.02694  4.02343  4.74577  0.61958  0.77255  0.62227  0.76943
    505   2.85102  5.14584  1.37093  2.28230  4.68624  1.88420  3.88315  4.20953  2.90528  3.76397  4.62328  2.83497  3.86113  3.07089  3.45537  2.81525  3.19036  3.76466  5.87600  4.47723    543 - -
          2.68618  4.42225  2.77519  2.73123  3.46354  2.40513  3.72494  3.29354  2.67741  2.69355  4.24690  2.90347  2.73739  3.18146  2.89801  2.37887  2.77519  2.98518  4.58477  3.61503
          0.02694  4.02343  4.74577  0.61958  0.77255  0.62227  0.76943
    506   2.72848  5.13761  2.02185  2.29830  4.45286  3.35921  3.62462  3.91893  2.35221  3.42531  4.21985  2.84239  3.81990  2.26885  2.21434  2.68918  2.96703  3.52649  5.57189  4.18882    544 - -
          2.68618  4.42225  2.77519  2.73123  3.46354  2.40513  3.72494  3.29354  2.67741  2.69355  4.24690  2.90347  2.73739  3.18146  2.89801  2.37887  2.77519  2.98518  4.58477  3.61503
          0.02694  4.02343  4.74577  0.61958  0.77255  0.62227  0.76943
    507   2.69214  5.00129  2.82155  2.38082  4.30680  3.39485  2.87743  3.75670  1.93527  3.29345  4.09712  2.48856  3.82682  2.75081  2.70690  2.25036  2.92620  3.39182  5.45640  4.10754    545 - -
          2.68618  4.42225  2.77519  2.73123  3.46354  2.40513  3.72494  3.29354  2.67741  2.69355  4.24690  2.90347  2.73739  3.18146  2.89801  2.37887  2.77519  2.98518  4.58477  3.61503
          0.02694  4.02343  4.74577  0.61958  0.77255  0.62227  0.76943
    508   3.27594  4.65550  4.68522  4.13818  3.06649  4.44630  4.73500  2.22453  3.94276  1.01734  1.92690  4.42325  4.66845  4.13864  4.09712  3.80068  3.50440  2.34999  5.12268  4.01336    546 - -
          2.68618  4.42225  2.77519  2.73123  3.46354  2.40513  3.72494  3.29354  2.67741  2.69355  4.24690  2.90347  2.73739  3.18146  2.89801  2.37887  2.77519  2.98518  4.58477  3.61503
          0.19169  4.02343  1.85440  0.61958  0.77255  0.62227  0.76943
    509   2.65378  4.43006  3.32570  3.22398  4.36635  0.74320  4.34477  3.96381  3.40402  3.61907  4.59477  3.49001  3.82091  3.72890  3.64102  2.82544  3.13431  3.49388  5.46385  4.46796    547 - -
          2.68618  4.42225  2.77519  2.73123  3.46354  2.40513  3.72494  3.29354  2.67741  2.69355  4.24690  2.90347  2.73739  3.18146  2.89801  2.37887  2.77519  2.98518  4.58477  3.61503
          0.02144  3.85318        *  0.61958  0.77255  0.00000        *
//
