# Supplementary material for: Potential Conservation of Circadian Clock Proteins in the phylum Nematoda as Revealed by Bioinformatic Searches
Source: PLoS One. 2014 Nov 14;9(11):e112871. doi: 10.1371/journal.pone.0112871 (PMC4232591; doi:10.1371/journal.pone.0112871)
Supplement: File S1 — HMM profiles used in this work and HMMsearch results. (ZIP) [file pone.0112871.s007.zip › HMMs-CE/Neurospora/WC-1_Q01371-aln.fasta.hmm]

HMMER3/b [3.0 | March 2010]
NAME  WC-1_Q01371-aln
LENG  1072
ALPH  amino
RF    no
CS    no
MAP   yes
DATE  Wed Aug 22 12:37:00 2012
NSEQ  17
EFFN  0.825928
CKSUM 1111089175
STATS LOCAL MSV      -12.8624  0.69542
STATS LOCAL VITERBI  -14.0594  0.69542
STATS LOCAL FORWARD   -6.6207  0.69542
HMM          A        C        D        E        F        G        H        I        K        L        M        N        P        Q        R        S        T        V        W        Y   
            m->m     m->i     m->d     i->m     i->i     d->m     d->d
  COMPO   2.56847  4.25027  2.88685  2.65463  3.48013  2.80158  3.71285  3.00536  2.63024  2.57297  3.60210  2.98310  3.29209  2.93001  2.82472  2.50121  2.81019  2.76138  4.65387  3.63118
          2.68610  4.42187  2.77579  2.73161  3.46286  2.40562  3.72533  3.29319  2.67799  2.69378  4.24608  2.90458  2.73581  3.17792  2.89826  2.37941  2.77533  2.98516  4.58462  3.61514
          0.45382  2.18235  1.37823  3.82358  0.02209  0.00000        *
      1   2.67129  4.27964  3.84731  3.32424  3.33985  3.67036  4.15582  2.25770  3.18656  2.02900  2.19797  3.63378  4.10850  3.51524  3.46215  3.00513  2.57729  1.98594  5.03932  3.84076     98 - -
          2.68618  4.42225  2.77519  2.73123  3.46354  2.40513  3.72494  3.29354  2.67741  2.69355  4.24690  2.90347  2.73739  3.18146  2.89801  2.37887  2.77519  2.98518  4.58477  3.61503
          0.03344  3.81064  4.53298  0.61958  0.77255  0.46902  0.98248
      2   2.63857  4.57383  3.11404  2.64088  3.64044  3.46391  3.25202  3.15196  2.55082  2.80140  2.35055  2.33770  3.88737  2.95718  2.91885  2.75132  2.88162  2.89415  5.03762  3.70116     99 - -
          2.68618  4.42225  2.77519  2.73123  3.46354  2.40513  3.72494  3.29354  2.67741  2.69355  4.24690  2.90347  2.73739  3.18146  2.89801  2.37887  2.77519  2.98518  4.58477  3.61503
          0.02746  4.00448  4.72683  0.61958  0.77255  0.57494  0.82722
      3   2.91266  5.49756  1.61998  1.79985  4.78335  3.23180  3.74114  4.30444  2.72931  3.79155  4.62413  1.92654  3.83515  2.89880  3.31695  2.80054  3.19319  3.87096  5.94804  4.44378    100 - -
          2.68618  4.42225  2.77519  2.73123  3.46354  2.40513  3.72494  3.29354  2.67741  2.69355  4.24690  2.90347  2.73739  3.18146  2.89801  2.37887  2.77519  2.98518  4.58477  3.61503
          0.07868  4.00448  2.85722  0.61958  0.77255  0.57494  0.82722
      4   2.65260  4.94074  2.25753  2.28535  4.27231  2.40169  3.66707  3.72502  2.52674  2.93684  4.12075  2.28460  3.78483  2.82244  3.01738  2.64728  2.92242  3.35552  5.50837  4.12491    101 - -
          2.68618  4.42225  2.77519  2.73123  3.46354  2.40513  3.72494  3.29354  2.67741  2.69355  4.24690  2.90347  2.73739  3.18146  2.89801  2.37887  2.77519  2.98518  4.58477  3.61503
          0.02888  3.95469  4.67704  0.61958  0.77255  0.54114  0.87248
      5   3.01158  4.55582  3.90680  3.42601  2.21276  3.90569  3.59388  3.03041  3.31769  2.34465  3.66218  3.14716  4.27034  3.55690  3.56624  3.20579  3.24426  2.85799  3.98511  1.36526    102 - -
          2.68618  4.42225  2.77519  2.73123  3.46354  2.40513  3.72494  3.29354  2.67741  2.69355  4.24690  2.90347  2.73739  3.18146  2.89801  2.37887  2.77519  2.98518  4.58477  3.61503
          0.02746  4.00448  4.72683  0.61958  0.77255  0.57494  0.82722
      6   3.57531  4.86049  4.49806  4.16666  1.64745  4.32308  3.47834  3.29975  4.02265  2.64937  3.90982  4.01036  4.64739  4.04964  4.10121  3.69311  3.80340  3.21853  3.63764  0.96705    103 - -
          2.68618  4.42225  2.77519  2.73123  3.46354  2.40513  3.72494  3.29354  2.67741  2.69355  4.24690  2.90347  2.73739  3.18146  2.89801  2.37887  2.77519  2.98518  4.58477  3.61503
          0.02746  4.00448  4.72683  0.61958  0.77255  0.57494  0.82722
      7   2.59408  4.83707  2.87291  2.23632  4.09797  2.70380  3.60718  3.52245  2.33629  3.10993  3.91765  2.90209  3.27839  2.63559  2.85899  2.43807  2.65338  3.18505  5.33769  3.60991    104 - -
          2.68618  4.42225  2.77519  2.73123  3.46354  2.40513  3.72494  3.29354  2.67741  2.69355  4.24690  2.90347  2.73739  3.18146  2.89801  2.37887  2.77519  2.98518  4.58477  3.61503
          0.02746  4.00448  4.72683  0.61958  0.77255  0.57494  0.82722
      8   2.46767  4.50662  3.12269  2.64346  4.03831  3.24872  3.77995  3.44013  2.59084  3.07809  3.91122  3.06999  2.90591  2.97094  2.70141  2.13579  2.03493  3.07658  5.33532  4.05069    105 - -
          2.68632  4.42271  2.77554  2.73095  3.46400  2.40559  3.72344  3.29380  2.67787  2.69329  4.24642  2.90379  2.73733  3.17801  2.89807  2.37911  2.77554  2.98550  4.58523  3.61522
          0.23568  1.60389  4.72683  2.42554  0.09259  0.57494  0.82722
      9   2.67692  4.96555  2.77440  2.36355  4.24937  3.37423  3.12411  3.70473  2.35421  3.25838  4.06847  2.22466  3.81714  2.26837  2.77585  2.67270  2.54070  3.34807  5.43640  4.08054    127 - -
          2.68618  4.42225  2.77519  2.73123  3.46354  2.40513  3.72494  3.29354  2.67741  2.69355  4.24690  2.90347  2.73739  3.18146  2.89801  2.37887  2.77519  2.98518  4.58477  3.61503
          0.02746  4.00448  4.72683  0.61958  0.77255  0.57494  0.82722
     10   2.28602  4.84374  2.97515  2.45777  4.13447  3.41761  3.32960  3.54852  2.30596  3.12769  3.94844  2.96161  3.82837  2.10137  2.51443  2.67369  2.67077  3.21761  5.33747  4.02238    128 - -
          2.68618  4.42225  2.77519  2.73123  3.46354  2.40513  3.72494  3.29354  2.67741  2.69355  4.24690  2.90347  2.73739  3.18146  2.89801  2.37887  2.77519  2.98518  4.58477  3.61503
          0.02746  4.00448  4.72683  0.61958  0.77255  0.43378  1.04428
     11   2.80697  4.50984  3.64526  3.08563  3.37346  3.76876  3.99121  2.68676  2.90156  1.69994  2.39318  3.49369  4.12521  2.30741  3.21057  3.04129  3.03538  2.62150  5.01713  3.80104    129 - -
          2.68618  4.42225  2.77519  2.73123  3.46354  2.40513  3.72494  3.29354  2.67741  2.69355  4.24690  2.90347  2.73739  3.18146  2.89801  2.37887  2.77519  2.98518  4.58477  3.61503
          0.02518  4.09022  4.81256  0.61958  0.77255  0.48576  0.95510
     12   2.50845  4.92737  2.80523  2.38793  4.29629  3.35486  3.66494  3.73461  2.43323  3.29455  4.09472  2.36697  2.74745  2.15066  2.88284  2.64872  2.75560  3.35816  5.48968  4.13212    130 - -
          2.68618  4.42225  2.77519  2.73123  3.46354  2.40513  3.72494  3.29354  2.67741  2.69355  4.24690  2.90347  2.73739  3.18146  2.89801  2.37887  2.77519  2.98518  4.58477  3.61503
          0.02518  4.09022  4.81256  0.61958  0.77255  0.48576  0.95510
     13   2.66031  4.91440  2.89082  2.43594  4.27965  2.60769  3.66074  3.71184  2.37456  3.26948  4.07609  2.94780  2.61743  2.17354  2.58253  2.67275  2.91231  3.34558  5.45827  4.12149    131 - -
          2.68618  4.42225  2.77519  2.73123  3.46354  2.40513  3.72494  3.29354  2.67741  2.69355  4.24690  2.90347  2.73739  3.18146  2.89801  2.37887  2.77519  2.98518  4.58477  3.61503
          0.04352  4.09022  3.65527  0.61958  0.77255  0.48576  0.95510
     14   2.73016  5.09849  2.82664  2.27222  4.41391  3.42159  2.76599  3.86174  2.26886  3.36997  4.16330  2.51914  3.84379  2.00908  2.53983  2.70379  2.95548  3.48283  5.51237  4.16014    132 - -
          2.68618  4.42225  2.77519  2.73123  3.46354  2.40513  3.72494  3.29354  2.67741  2.69355  4.24690  2.90347  2.73739  3.18146  2.89801  2.37887  2.77519  2.98518  4.58477  3.61503
          0.02564  4.07233  4.79468  0.61958  0.77255  0.50569  0.92404
     15   2.73961  5.14464  2.61725  1.85257  4.44560  2.56022  3.19854  3.90949  2.41947  3.42931  4.22562  2.84127  3.83023  2.19352  2.87964  2.70064  2.98162  3.52205  5.59220  4.20116    133 - -
          2.68618  4.42225  2.77519  2.73123  3.46354  2.40513  3.72494  3.29354  2.67741  2.69355  4.24690  2.90347  2.73739  3.18146  2.89801  2.37887  2.77519  2.98518  4.58477  3.61503
          0.02564  4.07233  4.79468  0.61958  0.77255  0.50569  0.92404
     16   2.39242  4.39655  3.31805  2.75760  3.19420  3.34407  3.75415  2.91043  2.71461  2.50453  3.49309  3.19756  3.90258  2.32779  3.09791  2.75560  2.81378  2.49134  4.94254  3.05976    134 - -
          2.68618  4.42225  2.77519  2.73123  3.46354  2.40513  3.72494  3.29354  2.67741  2.69355  4.24690  2.90347  2.73739  3.18146  2.89801  2.37887  2.77519  2.98518  4.58477  3.61503
          0.04425  4.07233  3.64028  0.61958  0.77255  0.50569  0.92404
     17   2.69367  5.02514  2.59921  2.34857  4.34201  3.37157  3.63961  3.79052  2.37940  3.33018  4.13249  2.88240  2.76936  1.87504  2.67587  2.67871  2.93655  3.41800  5.50639  4.14182    135 - -
          2.68618  4.42225  2.77519  2.73123  3.46354  2.40513  3.72494  3.29354  2.67741  2.69355  4.24690  2.90347  2.73739  3.18146  2.89801  2.37887  2.77519  2.98518  4.58477  3.61503
          0.02611  4.05419  4.77654  0.61958  0.77255  0.52514  0.89519
     18   2.71308  4.83365  3.11540  2.55946  4.02088  3.22615  3.63533  3.49560  2.27233  3.08083  3.92238  3.04271  3.88703  2.39272  1.97275  2.75466  2.93260  3.19055  5.25388  2.83137    136 - -
          2.68618  4.42225  2.77519  2.73123  3.46354  2.40513  3.72494  3.29354  2.67741  2.69355  4.24690  2.90347  2.73739  3.18146  2.89801  2.37887  2.77519  2.98518  4.58477  3.61503
          0.02611  4.05419  4.77654  0.61958  0.77255  0.46190  0.99448
     19   2.74949  4.96179  2.94680  2.50856  4.31499  3.43690  3.68173  3.75260  2.30772  3.29448  4.12794  3.00418  2.45298  1.80726  2.49947  2.76257  2.99490  3.40248  5.46348  4.15154    137 - -
          2.68618  4.42225  2.77519  2.73123  3.46354  2.40513  3.72494  3.29354  2.67741  2.69355  4.24690  2.90347  2.73739  3.18146  2.89801  2.37887  2.77519  2.98518  4.58477  3.61503
          0.02518  4.09022  4.81256  0.61958  0.77255  0.48576  0.95510
     20   2.59365  4.61539  3.10845  2.55805  3.81544  3.22583  3.31025  3.20876  2.51666  2.73554  2.74765  3.04778  3.65939  2.47592  2.93928  2.35253  2.82641  2.92924  5.15129  3.85775    138 - -
          2.68618  4.42225  2.77519  2.73123  3.46354  2.40513  3.72494  3.29354  2.67741  2.69355  4.24690  2.90347  2.73739  3.18146  2.89801  2.37887  2.77519  2.98518  4.58477  3.61503
          0.02518  4.09022  4.81256  0.61958  0.77255  0.48576  0.95510
     21   2.78342  5.02800  3.05935  2.53383  4.38605  3.49256  3.63890  3.80479  2.18311  3.31991  4.14157  3.02301  2.87250  1.92228  2.00264  2.78425  3.00528  3.45213  5.46035  4.16737    139 - -
          2.68618  4.42225  2.77519  2.73123  3.46354  2.40513  3.72494  3.29354  2.67741  2.69355  4.24690  2.90347  2.73739  3.18146  2.89801  2.37887  2.77519  2.98518  4.58477  3.61503
          0.02518  4.09022  4.81256  0.61958  0.77255  0.48576  0.95510
     22   2.67362  4.99302  2.81397  2.37291  4.29484  3.39114  3.02481  3.74733  2.37018  3.29286  4.09049  2.75360  3.36185  1.94845  2.80782  2.36473  2.91269  3.37892  5.47010  4.10818    140 - -
          2.68618  4.42225  2.77519  2.73123  3.46354  2.40513  3.72494  3.29354  2.67741  2.69355  4.24690  2.90347  2.73739  3.18146  2.89801  2.37887  2.77519  2.98518  4.58477  3.61503
          0.02518  4.09022  4.81256  0.61958  0.77255  0.48576  0.95510
     23   2.62339  4.62885  3.12767  2.58561  2.76478  3.48454  3.22815  3.21614  2.55159  2.85742  3.71742  2.91192  3.54955  2.20795  2.97247  2.71220  2.85436  2.94206  5.01584  3.27396    141 - -
          2.68618  4.42225  2.77519  2.73123  3.46354  2.40513  3.72494  3.29354  2.67741  2.69355  4.24690  2.90347  2.73739  3.18146  2.89801  2.37887  2.77519  2.98518  4.58477  3.61503
          0.05918  4.09022  3.20081  0.61958  0.77255  0.48576  0.95510
     24   2.66264  4.83227  2.97823  2.47604  4.03242  3.43836  3.08192  3.50246  2.36610  2.79322  3.92372  2.98132  2.57547  2.22305  2.76334  2.69541  2.89447  3.18637  5.28956  3.95191    142 - -
          2.68618  4.42225  2.77519  2.73123  3.46354  2.40513  3.72494  3.29354  2.67741  2.69355  4.24690  2.90347  2.73739  3.18146  2.89801  2.37887  2.77519  2.98518  4.58477  3.61503
          0.05562  4.05707  3.30212  0.61958  0.77255  0.52211  0.89960
     25   2.50194  5.11387  2.46183  2.04438  4.41895  3.32572  3.63072  3.88335  2.44174  3.40777  4.19555  2.65813  3.79646  2.10733  2.93782  2.32939  2.93756  3.48889  5.58149  4.17736    143 - -
          2.68618  4.42225  2.77519  2.73123  3.46354  2.40513  3.72494  3.29354  2.67741  2.69355  4.24690  2.90347  2.73739  3.18146  2.89801  2.37887  2.77519  2.98518  4.58477  3.61503
          0.02681  4.02826  4.75060  0.61958  0.77255  0.55175  0.85789
     26   2.46508  4.92964  2.80504  2.25940  4.22289  2.80211  3.23373  3.66208  2.38574  3.22234  4.01675  2.87566  3.28874  2.35599  2.85411  2.40422  2.85555  3.29906  5.42380  4.05968    144 - -
          2.68618  4.42225  2.77519  2.73123  3.46354  2.40513  3.72494  3.29354  2.67741  2.69355  4.24690  2.90347  2.73739  3.18146  2.89801  2.37887  2.77519  2.98518  4.58477  3.61503
          0.02681  4.02826  4.75060  0.61958  0.77255  0.55175  0.85789
     27   2.85217  5.07884  3.13706  2.57566  4.37362  3.54280  2.81373  3.83451  2.06774  3.32542  4.15792  3.04885  3.92992  1.92693  1.92195  2.84504  3.05132  3.49477  5.41082  4.12805    145 - -
          2.68618  4.42225  2.77519  2.73123  3.46354  2.40513  3.72494  3.29354  2.67741  2.69355  4.24690  2.90347  2.73739  3.18146  2.89801  2.37887  2.77519  2.98518  4.58477  3.61503
          0.12088  4.02826  2.34281  0.61958  0.77255  0.55175  0.85789
     28   2.60776  4.82197  2.96754  2.41809  4.07939  3.40559  3.21637  3.49943  2.29580  3.08109  3.35193  2.72819  3.48482  2.26194  2.53879  2.63170  2.83395  3.17068  5.29524  3.97032    146 - -
          2.68618  4.42225  2.77519  2.73123  3.46354  2.40513  3.72494  3.29354  2.67741  2.69355  4.24690  2.90347  2.73739  3.18146  2.89801  2.37887  2.77519  2.98518  4.58477  3.61503
          0.02941  3.93679  4.65913  0.61958  0.77255  0.63546  0.75437
     29   2.70846  4.83902  2.81132  2.49901  4.20989  3.32189  3.73022  3.69365  2.42794  3.24763  4.13465  2.98356  2.83545  1.61584  2.77862  2.74285  2.99684  3.35106  5.43131  4.11341    147 - -
          2.68632  4.42239  2.77533  2.73137  3.46368  2.40527  3.72508  3.29368  2.67755  2.69369  4.24704  2.90361  2.73713  3.17886  2.89815  2.37901  2.77533  2.98532  4.58491  3.61517
          0.27123  2.51169  1.85515  1.94161  0.15487  0.58600  0.81317
     30   2.68897  4.82993  2.83329  2.43905  3.99479  3.36819  2.63101  3.53983  2.26592  3.10792  3.96994  2.93141  3.82175  2.20165  2.60757  2.71506  2.72240  3.22525  5.24547  3.89565    164 - -
          2.68618  4.42225  2.77519  2.73123  3.46354  2.40513  3.72494  3.29354  2.67741  2.69355  4.24690  2.90347  2.73739  3.18146  2.89801  2.37887  2.77519  2.98518  4.58477  3.61503
          0.03330  3.81471  4.53705  0.61958  0.77255  0.63391  0.75611
     31   2.56072  4.88348  2.79485  2.44750  4.08175  3.36699  3.23663  3.62808  2.29720  3.18357  4.05436  2.94103  3.84494  1.77372  2.63423  2.74844  2.97997  3.30552  5.31913  3.96777    165 - -
          2.68618  4.42225  2.77519  2.73123  3.46354  2.40513  3.72494  3.29354  2.67741  2.69355  4.24690  2.90347  2.73739  3.18146  2.89801  2.37887  2.77519  2.98518  4.58477  3.61503
          0.03109  3.88236  4.60470  0.61958  0.77255  0.62550  0.76570
     32   2.65428  4.83979  2.90541  2.42941  4.00516  3.40424  2.69128  3.23552  2.30983  3.09727  3.93038  2.65525  3.81981  2.24661  2.69722  2.67764  2.88402  3.19699  5.25723  3.90406    166 - -
          2.68618  4.42225  2.77519  2.73123  3.46354  2.40513  3.72494  3.29354  2.67741  2.69355  4.24690  2.90347  2.73739  3.18146  2.89801  2.37887  2.77519  2.98518  4.58477  3.61503
          0.02997  3.91830  4.64065  0.61958  0.77255  0.65070  0.73748
     33   2.70979  4.81720  2.78441  2.51532  4.15836  3.29854  3.73595  3.69694  2.41062  3.26771  4.16975  2.98484  3.85025  1.53224  2.73402  2.53103  3.01421  3.35133  5.40968  4.06137    167 - -
          2.68618  4.42225  2.77519  2.73123  3.46354  2.40513  3.72494  3.29354  2.67741  2.69355  4.24690  2.90347  2.73739  3.18146  2.89801  2.37887  2.77519  2.98518  4.58477  3.61503
          0.02997  3.91830  4.64065  0.61958  0.77255  0.65070  0.73748
     34   2.65295  4.86263  2.78418  2.39416  4.16047  3.34264  3.28501  3.62491  2.35415  3.19558  4.02312  2.90455  3.50182  1.98348  2.74937  2.31513  2.90510  3.27903  5.37637  4.03482    168 - -
          2.68618  4.42225  2.77519  2.73123  3.46354  2.40513  3.72494  3.29354  2.67741  2.69355  4.24690  2.90347  2.73739  3.18146  2.89801  2.37887  2.77519  2.98518  4.58477  3.61503
          0.02997  3.91830  4.64065  0.61958  0.77255  0.65070  0.73748
     35   2.60953  4.82117  2.86571  2.38953  4.06583  3.37231  3.20712  3.26682  2.35176  3.09732  3.91644  2.53077  3.79157  2.33266  2.77614  2.36138  2.84532  3.17992  5.30515  3.96441    169 - -
          2.68618  4.42225  2.77519  2.73123  3.46354  2.40513  3.72494  3.29354  2.67741  2.69355  4.24690  2.90347  2.73739  3.18146  2.89801  2.37887  2.77519  2.98518  4.58477  3.61503
          0.02997  3.91830  4.64065  0.61958  0.77255  0.44263  1.02819
     36   2.62744  4.87124  2.93257  2.41807  4.15477  2.71907  3.18428  3.58296  2.35485  3.15778  3.96524  2.93562  3.81524  2.15398  2.66719  2.48990  2.86249  3.04957  5.36594  4.02823    170 - -
          2.68618  4.42225  2.77519  2.73123  3.46354  2.40513  3.72494  3.29354  2.67741  2.69355  4.24690  2.90347  2.73739  3.18146  2.89801  2.37887  2.77519  2.98518  4.58477  3.61503
          0.07449  4.05707  2.90980  0.61958  0.77255  0.52211  0.89960
     37   2.46094  4.75976  2.99375  2.45806  3.99968  3.42052  3.62317  3.40251  2.28136  2.86248  3.33143  2.29195  3.81811  2.50606  2.80184  2.65094  2.83796  3.09232  5.26282  3.94624    171 - -
          2.68618  4.42225  2.77519  2.73123  3.46354  2.40513  3.72494  3.29354  2.67741  2.69355  4.24690  2.90347  2.73739  3.18146  2.89801  2.37887  2.77519  2.98518  4.58477  3.61503
          0.02731  4.00989  4.73224  0.61958  0.77255  0.49070  0.94726
     38   2.47746  4.44514  3.26129  2.69910  3.62159  3.48989  3.73217  2.98530  2.63459  2.67490  2.78497  3.15140  3.88051  2.62538  2.81047  2.62198  2.50729  2.47216  5.01525  3.75530    172 - -
          2.68618  4.42225  2.77519  2.73123  3.46354  2.40513  3.72494  3.29354  2.67741  2.69355  4.24690  2.90347  2.73739  3.18146  2.89801  2.37887  2.77519  2.98518  4.58477  3.61503
          0.02604  4.05707  4.77942  0.61958  0.77255  0.46369  0.99145
     39   2.60329  4.52686  3.20204  2.64868  3.68636  3.49473  3.26309  2.72635  2.57873  2.74643  2.59698  2.60511  3.88197  2.63416  2.97388  2.72855  2.83376  2.82184  5.06225  3.78374    173 - -
          2.68618  4.42225  2.77519  2.73123  3.46354  2.40513  3.72494  3.29354  2.67741  2.69355  4.24690  2.90347  2.73739  3.18146  2.89801  2.37887  2.77519  2.98518  4.58477  3.61503
          0.02518  4.09022  4.81256  0.61958  0.77255  0.48576  0.95510
     40   2.58553  5.21755  1.87020  2.23648  4.54180  3.31835  3.67999  4.02278  2.52826  3.53309  4.32295  2.52706  3.82406  2.16003  3.04584  2.43340  3.01046  3.60981  5.69693  4.26881    174 - -
          2.68618  4.42225  2.77519  2.73123  3.46354  2.40513  3.72494  3.29354  2.67741  2.69355  4.24690  2.90347  2.73739  3.18146  2.89801  2.37887  2.77519  2.98518  4.58477  3.61503
          0.02518  4.09022  4.81256  0.61958  0.77255  0.48576  0.95510
     41   2.59495  4.55015  3.16757  2.61321  3.71387  3.24305  3.38110  3.11512  2.56549  2.67365  2.56235  2.71325  3.86822  2.62000  2.97575  2.70833  2.82565  2.85086  5.08044  3.39306    175 - -
          2.68618  4.42225  2.77519  2.73123  3.46354  2.40513  3.72494  3.29354  2.67741  2.69355  4.24690  2.90347  2.73739  3.18146  2.89801  2.37887  2.77519  2.98518  4.58477  3.61503
          0.02518  4.09022  4.81256  0.61958  0.77255  0.48576  0.95510
     42   2.60534  4.55793  3.19560  2.62884  3.74332  3.49059  3.69977  2.75775  2.53272  2.78437  2.77864  2.83498  3.87546  2.61522  2.48868  2.71937  2.66045  2.85682  5.09788  3.82353    176 - -
          2.68618  4.42225  2.77519  2.73123  3.46354  2.40513  3.72494  3.29354  2.67741  2.69355  4.24690  2.90347  2.73739  3.18146  2.89801  2.37887  2.77519  2.98518  4.58477  3.61503
          0.02518  4.09022  4.81256  0.61958  0.77255  0.48576  0.95510
     43   2.53645  5.22784  1.77055  2.22853  4.60759  3.28215  3.74251  4.09188  2.65213  3.61592  4.42438  1.84936  3.38656  2.89057  3.19012  2.73834  3.07441  3.66987  5.78806  4.34692    177 - -
          2.68618  4.42225  2.77519  2.73123  3.46354  2.40513  3.72494  3.29354  2.67741  2.69355  4.24690  2.90347  2.73739  3.18146  2.89801  2.37887  2.77519  2.98518  4.58477  3.61503
          0.07197  4.09022  2.94295  0.61958  0.77255  0.48576  0.95510
     44   2.35898  4.90705  2.70641  2.35619  4.18738  3.38098  3.35481  3.62533  2.36125  3.00875  3.97721  2.64779  2.99462  2.72167  2.55903  2.52954  2.82807  3.26517  5.39001  4.02850    178 - -
          2.68618  4.42225  2.77519  2.73123  3.46354  2.40513  3.72494  3.29354  2.67741  2.69355  4.24690  2.90347  2.73739  3.18146  2.89801  2.37887  2.77519  2.98518  4.58477  3.61503
          0.02637  4.04461  4.76695  0.61958  0.77255  0.53514  0.88089
     45   2.32207  4.31345  3.19401  2.89488  4.30514  1.62479  4.07309  3.73328  3.00304  3.38614  4.20501  2.97527  3.73138  3.30273  3.37418  2.07126  2.16911  3.22461  5.61794  4.36524    179 - -
          2.68618  4.42225  2.77519  2.73123  3.46354  2.40513  3.72494  3.29354  2.67741  2.69355  4.24690  2.90347  2.73739  3.18146  2.89801  2.37887  2.77519  2.98518  4.58477  3.61503
          0.02637  4.04461  4.76695  0.61958  0.77255  0.45608  1.00448
     46   2.60996  4.21958  3.68966  3.12042  2.94161  3.63495  3.90782  2.62829  3.03616  2.21855  2.16158  3.46345  4.01032  3.02351  3.32892  2.57247  2.84406  2.35878  4.79819  3.57443    180 - -
          2.68618  4.42225  2.77519  2.73123  3.46354  2.40513  3.72494  3.29354  2.67741  2.69355  4.24690  2.90347  2.73739  3.18146  2.89801  2.37887  2.77519  2.98518  4.58477  3.61503
          0.02518  4.09022  4.81256  0.61958  0.77255  0.48576  0.95510
     47   2.56764  4.21836  3.57761  3.00895  3.34929  2.99530  3.85132  2.57389  2.94676  2.42694  2.85660  3.37479  3.35043  3.23559  3.26488  2.65380  2.80256  2.09812  4.81611  3.17683    181 - -
          2.68618  4.42225  2.77519  2.73123  3.46354  2.40513  3.72494  3.29354  2.67741  2.69355  4.24690  2.90347  2.73739  3.18146  2.89801  2.37887  2.77519  2.98518  4.58477  3.61503
          0.02518  4.09022  4.81256  0.61958  0.77255  0.48576  0.95510
     48   2.43646  4.84045  2.89189  2.41701  4.21376  2.63472  3.66004  3.64788  2.44274  3.22170  4.02053  2.75000  3.47190  2.57392  2.75425  2.07605  2.85345  3.27738  5.43171  4.08310    182 - -
          2.68618  4.42225  2.77519  2.73123  3.46354  2.40513  3.72494  3.29354  2.67741  2.69355  4.24690  2.90347  2.73739  3.18146  2.89801  2.37887  2.77519  2.98518  4.58477  3.61503
          0.02518  4.09022  4.81256  0.61958  0.77255  0.48576  0.95510
     49   2.58629  4.63115  2.88961  2.43443  2.90936  2.54613  3.69293  3.25766  2.55606  2.90614  3.75050  3.02440  3.39872  2.88688  2.99822  2.56033  2.55879  2.96743  5.19610  3.89426    183 - -
          2.68618  4.42225  2.77519  2.73123  3.46354  2.40513  3.72494  3.29354  2.67741  2.69355  4.24690  2.90347  2.73739  3.18146  2.89801  2.37887  2.77519  2.98518  4.58477  3.61503
          0.11399  4.09022  2.39696  0.61958  0.77255  0.48576  0.95510
     50   2.60347  4.91554  2.59336  2.11326  4.21522  3.04455  3.60998  3.65530  2.40974  3.02890  4.01456  2.86185  3.08553  2.74493  2.89181  2.27522  2.70040  3.29029  5.42609  4.05731    184 - -
          2.68618  4.42225  2.77519  2.73123  3.46354  2.40513  3.72494  3.29354  2.67741  2.69355  4.24690  2.90347  2.73739  3.18146  2.89801  2.37887  2.77519  2.98518  4.58477  3.61503
          0.07709  4.00371  2.88333  0.61958  0.77255  0.57568  0.82628
     51   2.62088  4.97198  2.33323  2.27929  4.30834  3.05063  3.61561  3.76103  2.42577  3.30782  4.09950  2.82116  3.35633  2.23997  2.91450  2.43160  2.64759  3.37538  5.49805  4.11342    185 - -
          2.68618  4.42225  2.77519  2.73123  3.46354  2.40513  3.72494  3.29354  2.67741  2.69355  4.24690  2.90347  2.73739  3.18146  2.89801  2.37887  2.77519  2.98518  4.58477  3.61503
          0.17407  3.95548  1.96175  0.61958  0.77255  0.61951  0.77264
     52   2.51983  4.31860  3.31028  2.76465  3.50149  3.44080  3.74568  2.66682  2.67252  2.52369  2.88731  3.18191  3.85517  2.84978  3.02804  2.51830  2.42440  2.57396  4.93638  3.69018    186 - -
          2.68618  4.42225  2.77519  2.73123  3.46354  2.40513  3.72494  3.29354  2.67741  2.69355  4.24690  2.90347  2.73739  3.18146  2.89801  2.37887  2.77519  2.98518  4.58477  3.61503
          0.03330  3.81471  4.53705  0.61958  0.77255  0.72745  0.65999
     53   2.22670  4.41890  3.13748  2.62460  3.71049  3.33474  3.70410  3.05404  2.56644  2.73793  3.17812  3.06656  3.03766  2.75754  2.95404  2.61727  2.57962  2.78004  5.08411  3.81618    187 - -
          2.68618  4.42225  2.77519  2.73123  3.46354  2.40513  3.72494  3.29354  2.67741  2.69355  4.24690  2.90347  2.73739  3.18146  2.89801  2.37887  2.77519  2.98518  4.58477  3.61503
          0.03330  3.81471  4.53705  0.61958  0.77255  0.72745  0.65999
     54   2.49084  4.38426  3.07263  2.70175  3.68044  2.52845  3.78696  3.07611  2.67458  2.09869  3.71423  2.78246  3.79936  3.05872  3.02109  2.63983  2.80893  2.79503  5.09141  3.78521    188 - -
          2.68618  4.42225  2.77519  2.73123  3.46354  2.40513  3.72494  3.29354  2.67741  2.69355  4.24690  2.90347  2.73739  3.18146  2.89801  2.37887  2.77519  2.98518  4.58477  3.61503
          0.03330  3.81471  4.53705  0.61958  0.77255  0.72745  0.65999
     55   2.83744  4.81904  2.86743  2.62267  3.97953  3.32924  3.77999  3.60267  2.44783  3.11065  4.14152  3.08137  3.88275  1.34056  2.73258  2.88828  3.13511  3.33637  5.26252  3.95283    189 - -
          2.68618  4.42225  2.77519  2.73123  3.46354  2.40513  3.72494  3.29354  2.67741  2.69355  4.24690  2.90347  2.73739  3.18146  2.89801  2.37887  2.77519  2.98518  4.58477  3.61503
          0.03330  3.81471  4.53705  0.61958  0.77255  0.72745  0.65999
     56   2.60504  4.85812  2.29118  2.25350  4.25291  2.57857  3.65369  3.70097  2.52624  3.28044  4.10514  2.78591  2.68615  2.62078  3.00873  2.60846  2.89212  3.32404  5.49248  4.11962    190 - -
          2.68618  4.42225  2.77519  2.73123  3.46354  2.40513  3.72494  3.29354  2.67741  2.69355  4.24690  2.90347  2.73739  3.18146  2.89801  2.37887  2.77519  2.98518  4.58477  3.61503
          0.03330  3.81471  4.53705  0.61958  0.77255  0.72745  0.65999
     57   2.60360  4.87212  2.25245  2.23706  4.29764  3.18089  3.66296  3.75725  2.54995  3.33207  4.15426  2.31134  2.66129  2.82659  3.04206  2.43598  2.90027  3.36487  5.53394  4.14819    191 - -
          2.68618  4.42225  2.77519  2.73123  3.46354  2.40513  3.72494  3.29354  2.67741  2.69355  4.24690  2.90347  2.73739  3.18146  2.89801  2.37887  2.77519  2.98518  4.58477  3.61503
          0.03330  3.81471  4.53705  0.61958  0.77255  0.72745  0.65999
     58   2.49340  4.59235  2.84829  2.47271  4.08988  3.20371  3.68849  3.51998  2.46611  3.12978  3.96234  2.62502  2.58824  2.86829  2.65399  2.25530  2.80562  3.14887  5.34923  4.03991    192 - -
          2.68618  4.42225  2.77519  2.73123  3.46354  2.40513  3.72494  3.29354  2.67741  2.69355  4.24690  2.90347  2.73739  3.18146  2.89801  2.37887  2.77519  2.98518  4.58477  3.61503
          0.03330  3.81471  4.53705  0.61958  0.77255  0.72745  0.65999
     59   2.39652  4.50229  3.03377  2.53720  3.79797  3.32636  3.66301  3.17884  2.49918  2.84045  3.23735  2.74410  3.77528  2.70865  2.90305  2.31726  2.59206  2.88444  5.13407  3.84877    193 - -
          2.68618  4.42225  2.77519  2.73123  3.46354  2.40513  3.72494  3.29354  2.67741  2.69355  4.24690  2.90347  2.73739  3.18146  2.89801  2.37887  2.77519  2.98518  4.58477  3.61503
          0.03330  3.81471  4.53705  0.61958  0.77255  0.72745  0.65999
     60   1.86189  4.18411  3.48515  3.04061  3.63654  3.25667  3.99275  2.20255  2.97408  2.61006  3.58663  3.32910  3.83363  3.31041  3.28774  2.37200  2.75902  2.40317  5.12859  3.88797    194 - -
          2.68618  4.42225  2.77519  2.73123  3.46354  2.40513  3.72494  3.29354  2.67741  2.69355  4.24690  2.90347  2.73739  3.18146  2.89801  2.37887  2.77519  2.98518  4.58477  3.61503
          0.03330  3.81471  4.53705  0.61958  0.77255  0.72745  0.65999
     61   2.38285  4.38013  3.28579  2.77802  3.43726  3.45509  2.93008  2.86394  2.63224  2.51724  2.53938  3.19094  3.88070  3.03828  2.96334  2.74959  2.82634  2.65048  4.90178  3.59859    195 - -
          2.68618  4.42225  2.77519  2.73123  3.46354  2.40513  3.72494  3.29354  2.67741  2.69355  4.24690  2.90347  2.73739  3.18146  2.89801  2.37887  2.77519  2.98518  4.58477  3.61503
          0.03330  3.81471  4.53705  0.61958  0.77255  0.72745  0.65999
     62   2.02751  4.25137  3.25606  2.79512  3.76248  3.17115  3.84223  2.70211  2.76498  2.80775  3.69278  3.14756  2.85551  3.10135  3.12817  2.24328  2.70637  2.74058  5.15888  3.90736    196 - -
          2.68623  4.42230  2.77524  2.73128  3.46359  2.40517  3.72499  3.29359  2.67745  2.69341  4.24628  2.90342  2.73737  3.18110  2.89805  2.37891  2.77524  2.98523  4.58482  3.61508
          0.23100  1.63191  4.53705  0.72933  0.65823  0.72745  0.65999
     63   2.52846  4.22062  3.57281  3.03995  3.46287  3.48835  3.94106  2.12970  2.95019  2.31992  3.40397  3.38700  3.94349  3.27885  3.27105  2.38164  2.56305  2.14672  4.98213  3.74876    200 - -
          2.68618  4.42225  2.77519  2.73123  3.46354  2.40513  3.72494  3.29354  2.67741  2.69355  4.24690  2.90347  2.73739  3.18146  2.89801  2.37887  2.77519  2.98518  4.58477  3.61503
          0.03330  3.81471  4.53705  0.61958  0.77255  0.72745  0.65999
     64   2.64547  4.96751  1.92893  2.19479  4.33671  3.19753  3.64461  3.79996  2.53279  3.36165  4.18300  2.74216  3.05454  2.65664  3.03689  2.32413  2.92765  3.41229  5.55987  4.15922    201 - -
          2.68618  4.42225  2.77519  2.73123  3.46354  2.40513  3.72494  3.29354  2.67741  2.69355  4.24690  2.90347  2.73739  3.18146  2.89801  2.37887  2.77519  2.98518  4.58477  3.61503
          0.03330  3.81471  4.53705  0.61958  0.77255  0.72745  0.65999
     65   2.36638  4.33772  3.03190  2.65707  3.91429  2.63694  3.80847  3.29405  2.70540  2.98699  3.84103  2.48670  3.71054  3.03902  3.09134  2.27277  2.72679  2.38570  5.26510  3.98773    202 - -
          2.68618  4.42225  2.77519  2.73123  3.46354  2.40513  3.72494  3.29354  2.67741  2.69355  4.24690  2.90347  2.73739  3.18146  2.89801  2.37887  2.77519  2.98518  4.58477  3.61503
          0.03330  3.81471  4.53705  0.61958  0.77255  0.72745  0.65999
     66   2.54368  4.62887  2.86504  2.48316  4.05126  3.25462  3.67932  3.44438  2.42684  3.06301  3.92535  2.95177  3.17165  2.17218  2.80021  2.61161  2.37088  3.10906  5.32035  4.01828    203 - -
          2.68618  4.42225  2.77519  2.73123  3.46354  2.40513  3.72494  3.29354  2.67741  2.69355  4.24690  2.90347  2.73739  3.18146  2.89801  2.37887  2.77519  2.98518  4.58477  3.61503
          0.03330  3.81471  4.53705  0.61958  0.77255  0.66903  0.71787
     67   2.43128  4.31027  3.46435  2.93492  3.44145  3.49500  3.87552  2.65354  2.83444  2.21231  2.51936  3.31861  2.85725  3.18339  3.16648  2.79147  2.83476  2.47762  4.97019  3.73718    204 - -
          2.68618  4.42225  2.77519  2.73123  3.46354  2.40513  3.72494  3.29354  2.67741  2.69355  4.24690  2.90347  2.73739  3.18146  2.89801  2.37887  2.77519  2.98518  4.58477  3.61503
          0.03190  3.85676  4.57910  0.61958  0.77255  0.55679  0.85108
     68   2.60855  4.26146  3.66930  3.12142  3.35353  3.59255  3.96324  2.53631  3.01363  2.11987  2.28130  3.46480  4.01051  3.33346  3.31444  2.34132  2.87056  2.26361  4.91242  3.68554    205 - -
          2.68618  4.42225  2.77519  2.73123  3.46354  2.40513  3.72494  3.29354  2.67741  2.69355  4.24690  2.90347  2.73739  3.18146  2.89801  2.37887  2.77519  2.98518  4.58477  3.61503
          0.02886  3.95548  4.67783  0.61958  0.77255  0.54284  0.87012
     69   2.56729  4.55447  2.85429  2.55879  3.75649  2.76788  3.68369  2.75324  2.55823  2.80357  2.94464  2.66380  3.83541  2.89416  2.98572  2.67046  2.80638  2.85648  5.11436  3.82462    206 - -
          2.68618  4.42225  2.77519  2.73123  3.46354  2.40513  3.72494  3.29354  2.67741  2.69355  4.24690  2.90347  2.73739  3.18146  2.89801  2.37887  2.77519  2.98518  4.58477  3.61503
          0.02748  4.00371  4.72606  0.61958  0.77255  0.57568  0.82628
     70   2.59223  4.82828  2.84053  2.25421  4.14061  2.63756  3.63126  3.56733  2.42589  3.15301  3.96137  2.90338  3.23439  2.45161  2.88528  2.35360  2.84248  3.00454  5.37661  4.03048    207 - -
          2.68618  4.42225  2.77519  2.73123  3.46354  2.40513  3.72494  3.29354  2.67741  2.69355  4.24690  2.90347  2.73739  3.18146  2.89801  2.37887  2.77519  2.98518  4.58477  3.61503
          0.07767  4.00371  2.87385  0.61958  0.77255  0.48214  0.96092
     71   2.48770  4.57925  2.50828  2.54578  4.39291  1.62908  3.93138  3.85220  2.88305  3.47036  4.29703  2.98752  3.76305  3.13267  3.33437  1.98275  2.88892  3.37456  5.67448  4.34590    208 - -
          2.68618  4.42225  2.77519  2.73123  3.46354  2.40513  3.72494  3.29354  2.67741  2.69355  4.24690  2.90347  2.73739  3.18146  2.89801  2.37887  2.77519  2.98518  4.58477  3.61503
          0.02720  4.01398  4.73632  0.61958  0.77255  0.43878  1.03515
     72   2.87910  5.39915  1.44324  2.18052  4.71004  2.98744  3.74935  4.21744  2.67849  3.71509  4.53211  2.57074  3.85935  2.20780  3.22929  2.79246  3.15253  3.79298  5.87273  4.40334    209 - -
          2.68618  4.42225  2.77519  2.73123  3.46354  2.40513  3.72494  3.29354  2.67741  2.69355  4.24690  2.90347  2.73739  3.18146  2.89801  2.37887  2.77519  2.98518  4.58477  3.61503
          0.02518  4.09022  4.81256  0.61958  0.77255  0.48576  0.95510
     73   2.50503  4.51403  3.07445  2.75204  4.10362  3.21024  3.38556  3.61498  2.77434  3.25455  4.10700  3.14213  3.82579  3.15338  3.13924  1.27205  2.65793  3.21248  5.43778  4.11616    210 - -
          2.68618  4.42225  2.77519  2.73123  3.46354  2.40513  3.72494  3.29354  2.67741  2.69355  4.24690  2.90347  2.73739  3.18146  2.89801  2.37887  2.77519  2.98518  4.58477  3.61503
          0.02518  4.09022  4.81256  0.61958  0.77255  0.48576  0.95510
     74   3.39783  4.73253  4.88441  4.33153  2.74754  4.61226  4.80722  2.25837  4.18581  0.78271  2.64418  4.59402  4.78149  4.28376  4.30661  3.96208  3.61604  2.42105  5.07700  3.90459    211 - -
          2.68618  4.42225  2.77519  2.73123  3.46354  2.40513  3.72494  3.29354  2.67741  2.69355  4.24690  2.90347  2.73739  3.18146  2.89801  2.37887  2.77519  2.98518  4.58477  3.61503
          0.02518  4.09022  4.81256  0.61958  0.77255  0.48576  0.95510
     75   3.01922  5.46749  0.95732  2.20013  4.79397  3.25568  3.89687  4.39497  2.97776  3.93335  4.82509  2.53181  3.91776  3.09008  3.57688  2.92201  3.34536  3.96199  6.02423  4.52261    212 - -
          2.68618  4.42225  2.77519  2.73123  3.46354  2.40513  3.72494  3.29354  2.67741  2.69355  4.24690  2.90347  2.73739  3.18146  2.89801  2.37887  2.77519  2.98518  4.58477  3.61503
          0.02518  4.09022  4.81256  0.61958  0.77255  0.48576  0.95510
     76   2.84935  5.40573  1.66286  1.83261  4.70497  3.29680  3.71604  4.20957  2.62032  3.69369  4.49322  2.57851  3.84481  2.39631  3.17152  2.51536  3.11165  3.77849  5.84554  4.37597    213 - -
          2.68618  4.42225  2.77519  2.73123  3.46354  2.40513  3.72494  3.29354  2.67741  2.69355  4.24690  2.90347  2.73739  3.18146  2.89801  2.37887  2.77519  2.98518  4.58477  3.61503
          0.02518  4.09022  4.81256  0.61958  0.77255  0.48576  0.95510
     77   2.92694  4.40715  4.18731  3.68864  3.39929  4.02336  4.42597  1.19399  3.49825  2.06871  3.30396  3.97473  4.40104  3.38247  3.72578  3.37171  3.18711  1.93349  5.16240  3.94464    214 - -
          2.68618  4.42225  2.77519  2.73123  3.46354  2.40513  3.72494  3.29354  2.67741  2.69355  4.24690  2.90347  2.73739  3.18146  2.89801  2.37887  2.77519  2.98518  4.58477  3.61503
          0.02518  4.09022  4.81256  0.61958  0.77255  0.48576  0.95510
     78   3.12416  4.42744  4.86291  4.32572  3.47306  4.48407  4.94745  1.33784  4.21611  1.97355  2.74716  4.53699  4.75130  4.42325  4.38172  3.84208  3.37012  1.29041  5.41371  4.25558    215 - -
          2.68618  4.42225  2.77519  2.73123  3.46354  2.40513  3.72494  3.29354  2.67741  2.69355  4.24690  2.90347  2.73739  3.18146  2.89801  2.37887  2.77519  2.98518  4.58477  3.61503
          0.02518  4.09022  4.81256  0.61958  0.77255  0.48576  0.95510
     79   2.50245  4.84007  3.08540  2.51920  4.13186  3.46182  3.63923  3.53507  2.30142  3.11864  3.57536  3.01340  3.85944  2.46551  1.93282  2.39899  2.89748  3.21106  5.33346  4.03095    216 - -
          2.68618  4.42225  2.77519  2.73123  3.46354  2.40513  3.72494  3.29354  2.67741  2.69355  4.24690  2.90347  2.73739  3.18146  2.89801  2.37887  2.77519  2.98518  4.58477  3.61503
          0.02518  4.09022  4.81256  0.61958  0.77255  0.48576  0.95510
     80   2.79791  5.31475  2.12706  2.06819  4.62076  3.04744  3.68692  4.11219  2.54585  3.60487  4.39551  2.29832  3.83319  1.90223  3.07152  2.72623  3.05252  3.69049  5.75829  4.31312    217 - -
          2.68618  4.42225  2.77519  2.73123  3.46354  2.40513  3.72494  3.29354  2.67741  2.69355  4.24690  2.90347  2.73739  3.18146  2.89801  2.37887  2.77519  2.98518  4.58477  3.61503
          0.02518  4.09022  4.81256  0.61958  0.77255  0.48576  0.95510
     81   2.73503  4.81987  2.70834  2.60125  4.48081  2.83140  4.02196  4.07707  2.93761  3.68335  4.55658  1.04890  3.89939  3.24651  3.34198  2.79217  3.13032  3.61447  5.72927  4.38777    218 - -
          2.68618  4.42225  2.77519  2.73123  3.46354  2.40513  3.72494  3.29354  2.67741  2.69355  4.24690  2.90347  2.73739  3.18146  2.89801  2.37887  2.77519  2.98518  4.58477  3.61503
          0.02518  4.09022  4.81256  0.61958  0.77255  0.48576  0.95510
     82   2.61780  4.97450  2.40864  2.33808  4.25876  3.38287  2.93010  3.70715  2.36983  2.83247  4.03640  2.74171  3.50695  2.45590  2.84801  2.60821  2.67828  3.33413  5.44294  4.06820    219 - -
          2.68618  4.42225  2.77519  2.73123  3.46354  2.40513  3.72494  3.29354  2.67741  2.69355  4.24690  2.90347  2.73739  3.18146  2.89801  2.37887  2.77519  2.98518  4.58477  3.61503
          0.02518  4.09022  4.81256  0.61958  0.77255  0.48576  0.95510
     83   2.65459  5.07374  2.28587  2.30159  4.38188  3.36627  3.05010  3.84424  2.06058  3.36402  4.13817  2.70425  3.79676  2.72784  2.85936  2.52643  2.47450  3.44784  5.53012  4.13740    220 - -
          2.68618  4.42225  2.77519  2.73123  3.46354  2.40513  3.72494  3.29354  2.67741  2.69355  4.24690  2.90347  2.73739  3.18146  2.89801  2.37887  2.77519  2.98518  4.58477  3.61503
          0.02518  4.09022  4.81256  0.61958  0.77255  0.48576  0.95510
     84   2.56678  4.94893  2.68885  1.73237  4.22346  3.39052  3.62788  3.63779  2.25807  3.03563  4.02257  2.89526  3.81276  2.76340  2.87401  2.64398  2.88039  2.91820  5.43322  4.07067    221 - -
          2.68618  4.42225  2.77519  2.73123  3.46354  2.40513  3.72494  3.29354  2.67741  2.69355  4.24690  2.90347  2.73739  3.18146  2.89801  2.37887  2.77519  2.98518  4.58477  3.61503
          0.02518  4.09022  4.81256  0.61958  0.77255  0.48576  0.95510
     85   2.61451  4.34141  3.45603  2.55224  3.45657  3.58348  3.83315  2.63355  2.82261  2.04861  2.47881  3.02575  3.96305  3.15294  3.16895  2.83606  2.84643  2.55105  4.92313  3.68715    222 - -
          2.68618  4.42225  2.77519  2.73123  3.46354  2.40513  3.72494  3.29354  2.67741  2.69355  4.24690  2.90347  2.73739  3.18146  2.89801  2.37887  2.77519  2.98518  4.58477  3.61503
          0.07047  4.09022  2.96983  0.61958  0.77255  0.48576  0.95510
     86   2.68846  4.91891  2.90711  2.43395  3.94414  3.43498  2.49111  3.60954  2.36523  3.17092  3.99778  2.55778  3.84818  2.27227  2.77632  2.69804  2.91762  3.27767  5.23698  3.26790    223 - -
          2.68618  4.42225  2.77519  2.73123  3.46354  2.40513  3.72494  3.29354  2.67741  2.69355  4.24690  2.90347  2.73739  3.18146  2.89801  2.37887  2.77519  2.98518  4.58477  3.61503
          0.02633  4.04607  4.76842  0.61958  0.77255  0.53363  0.88303
     87   2.85422  4.73143  3.53933  2.93474  3.86894  3.63782  3.79755  2.52168  2.31559  2.78069  3.81047  3.32663  4.04767  3.00942  1.42166  2.98188  3.08791  2.92144  5.21724  3.96106    224 - -
          2.68618  4.42225  2.77519  2.73123  3.46354  2.40513  3.72494  3.29354  2.67741  2.69355  4.24690  2.90347  2.73739  3.18146  2.89801  2.37887  2.77519  2.98518  4.58477  3.61503
          0.02633  4.04607  4.76842  0.61958  0.77255  0.45695  1.00296
     88   3.26710  5.08022  3.78151  3.25372  4.49088  3.70612  4.00521  4.05243  2.35649  3.52893  4.52807  3.59433  4.20233  3.21879  0.69147  3.34367  3.52090  3.76810  5.48808  4.37601    225 - -
          2.68618  4.42225  2.77519  2.73123  3.46354  2.40513  3.72494  3.29354  2.67741  2.69355  4.24690  2.90347  2.73739  3.18146  2.89801  2.37887  2.77519  2.98518  4.58477  3.61503
          0.02518  4.09022  4.81256  0.61958  0.77255  0.48576  0.95510
     89   2.71833  5.13583  3.22214  2.62728  4.53156  3.58828  3.62159  3.91105  1.84180  3.38620  4.21449  2.88613  3.96664  2.47721  1.52587  2.89280  3.09580  3.56594  5.48028  4.23800    226 - -
          2.68620  4.42227  2.77522  2.73126  3.46356  2.40515  3.72497  3.29356  2.67743  2.69357  4.24692  2.90349  2.73742  3.18140  2.89762  2.37889  2.77522  2.98521  4.58479  3.61506
          0.20188  1.74479  4.81256  0.27674  1.41985  0.48576  0.95510
     90   2.43594  4.35629  3.41104  3.24269  4.30137  3.08289  4.34355  3.85635  3.33145  3.56158  4.47280  3.42813  3.84085  3.66443  3.60669  0.80436  2.93342  3.34284  5.65727  4.38770    228 - -
          2.68618  4.42225  2.77519  2.73123  3.46354  2.40513  3.72494  3.29354  2.67741  2.69355  4.24690  2.90347  2.73739  3.18146  2.89801  2.37887  2.77519  2.98518  4.58477  3.61503
          0.02518  4.09022  4.81256  0.61958  0.77255  0.48576  0.95510
     91   2.45360  4.32641  4.26678  3.70843  3.31872  3.99990  4.38600  1.93542  3.59495  1.98288  1.82213  3.97307  4.35193  3.84057  3.81576  3.31442  3.11226  1.95615  5.06297  3.89574    229 - -
          2.68618  4.42225  2.77519  2.73123  3.46354  2.40513  3.72494  3.29354  2.67741  2.69355  4.24690  2.90347  2.73739  3.18146  2.89801  2.37887  2.77519  2.98518  4.58477  3.61503
          0.02518  4.09022  4.81256  0.61958  0.77255  0.48576  0.95510
     92   2.36588  4.32398  3.28292  3.01918  4.29531  3.06903  4.15791  3.67394  3.06745  3.37964  4.23872  3.27690  1.31869  3.41119  3.39172  2.33215  2.46990  3.19813  5.63569  4.38875    230 - -
          2.68618  4.42225  2.77519  2.73123  3.46354  2.40513  3.72494  3.29354  2.67741  2.69355  4.24690  2.90347  2.73739  3.18146  2.89801  2.37887  2.77519  2.98518  4.58477  3.61503
          0.02518  4.09022  4.81256  0.61958  0.77255  0.48576  0.95510
     93   2.63627  4.69332  3.11027  2.55652  3.89007  3.47609  2.85784  3.09719  2.35026  2.92665  3.77666  3.04646  3.86578  2.20042  2.82407  2.70907  2.86387  2.48690  5.19500  3.89522    231 - -
          2.68618  4.42225  2.77519  2.73123  3.46354  2.40513  3.72494  3.29354  2.67741  2.69355  4.24690  2.90347  2.73739  3.18146  2.89801  2.37887  2.77519  2.98518  4.58477  3.61503
          0.02518  4.09022  4.81256  0.61958  0.77255  0.48576  0.95510
     94   1.96195  4.44881  3.21192  2.71886  3.77038  3.11811  3.80245  3.16949  2.71587  2.84682  3.70875  3.14771  2.78045  3.04428  3.11547  2.52007  2.81335  2.87671  5.15033  2.78610    232 - -
          2.68618  4.42225  2.77519  2.73123  3.46354  2.40513  3.72494  3.29354  2.67741  2.69355  4.24690  2.90347  2.73739  3.18146  2.89801  2.37887  2.77519  2.98518  4.58477  3.61503
          0.02518  4.09022  4.81256  0.61958  0.77255  0.48576  0.95510
     95   2.33700  4.29732  3.79175  3.26716  2.30217  3.69112  3.80289  2.78135  3.19067  2.47277  3.43185  3.54166  4.08948  3.44627  3.45763  2.71101  2.95886  2.58087  4.42825  1.91755    233 - -
          2.68618  4.42225  2.77519  2.73123  3.46354  2.40513  3.72494  3.29354  2.67741  2.69355  4.24690  2.90347  2.73739  3.18146  2.89801  2.37887  2.77519  2.98518  4.58477  3.61503
          0.07047  4.09022  2.96983  0.61958  0.77255  0.48576  0.95510
     96   2.31651  4.65524  2.89160  2.51279  4.21111  2.10976  3.77233  3.63936  2.61286  3.24367  4.05884  2.60155  3.78318  2.72821  3.05689  2.30027  2.63309  3.24325  5.47328  4.15013    234 - -
          2.68618  4.42225  2.77519  2.73123  3.46354  2.40513  3.72494  3.29354  2.67741  2.69355  4.24690  2.90347  2.73739  3.18146  2.89801  2.37887  2.77519  2.98518  4.58477  3.61503
          0.14212  4.04607  2.16291  0.61958  0.77255  0.45695  1.00296
     97   2.56811  4.77512  2.83503  2.42180  4.22264  2.55769  3.67662  3.65545  2.45597  3.23441  4.04282  2.24519  3.02028  2.82808  2.64866  2.60152  2.74894  3.27454  5.44213  4.10424    235 - -
          2.68620  4.42242  2.77537  2.73141  3.46343  2.40505  3.72512  3.29354  2.67758  2.69365  4.24625  2.90301  2.73743  3.18121  2.89793  2.37897  2.77496  2.98530  4.58494  3.61520
          0.43049  1.38399  2.31028  1.40002  0.28315  0.42293  1.06457
     98   2.60741  4.87895  2.74743  2.36221  4.28392  2.84668  3.66103  3.72803  2.45341  3.28994  4.09089  2.60306  3.28606  2.17578  2.91197  2.22876  2.87876  3.34269  5.48705  4.12710    243 - -
          2.68618  4.42225  2.77519  2.73123  3.46354  2.40513  3.72494  3.29354  2.67741  2.69355  4.24690  2.90347  2.73739  3.18146  2.89801  2.37887  2.77519  2.98518  4.58477  3.61503
          0.02743  4.00575  4.72810  0.61958  0.77255  0.57373  0.82878
     99   2.23418  4.67755  2.90065  2.51081  4.16032  3.27619  3.73911  3.57493  2.52958  3.18557  4.01638  2.98490  2.32870  2.27150  2.93974  2.51805  2.86161  3.20739  5.41898  4.10400    244 - -
          2.68618  4.42225  2.77519  2.73123  3.46354  2.40513  3.72494  3.29354  2.67741  2.69355  4.24690  2.90347  2.73739  3.18146  2.89801  2.37887  2.77519  2.98518  4.58477  3.61503
          0.02743  4.00575  4.72810  0.61958  0.77255  0.57373  0.82878
    100   2.52489  4.30578  3.62735  3.06642  3.34480  3.64931  3.92421  2.60733  2.94080  1.76679  2.59184  3.44011  4.02524  2.90256  3.24536  2.92128  2.74110  2.46054  4.89840  3.69092    245 - -
          2.68618  4.42225  2.77519  2.73123  3.46354  2.40513  3.72494  3.29354  2.67741  2.69355  4.24690  2.90347  2.73739  3.18146  2.89801  2.37887  2.77519  2.98518  4.58477  3.61503
          0.02743  4.00575  4.72810  0.61958  0.77255  0.57373  0.82878
    101   2.57864  4.69699  3.00954  2.14733  3.91637  3.41766  3.62782  3.14243  2.43624  2.79971  3.17863  2.77876  3.81014  2.59923  2.87700  2.44558  2.80992  3.01663  5.21264  3.89803    246 - -
          2.68618  4.42225  2.77519  2.73123  3.46354  2.40513  3.72494  3.29354  2.67741  2.69355  4.24690  2.90347  2.73739  3.18146  2.89801  2.37887  2.77519  2.98518  4.58477  3.61503
          0.02743  4.00575  4.72810  0.61958  0.77255  0.57373  0.82878
    102   2.58079  4.70051  2.82044  2.45901  3.94427  3.19552  3.64349  3.34670  2.46080  2.97382  2.87890  2.96556  3.80903  2.27749  2.90349  2.48402  2.68263  3.04038  5.23997  3.92355    247 - -
          2.68618  4.42225  2.77519  2.73123  3.46354  2.40513  3.72494  3.29354  2.67741  2.69355  4.24690  2.90347  2.73739  3.18146  2.89801  2.37887  2.77519  2.98518  4.58477  3.61503
          0.07750  4.00575  2.87589  0.61958  0.77255  0.57373  0.82878
    103   2.47014  4.89271  2.40269  2.31398  4.25450  2.80572  3.62726  3.69999  2.44323  3.26167  4.05722  2.84591  3.44141  2.52638  2.92840  2.29038  2.68515  3.31889  5.46400  4.09191    248 - -
          2.68619  4.42226  2.77520  2.73124  3.46354  2.40513  3.72495  3.29355  2.67741  2.69355  4.24690  2.90347  2.73740  3.18147  2.89801  2.37880  2.77520  2.98519  4.58477  3.61504
          0.10317  2.68158  3.52108  0.46170  0.99483  0.61814  0.77425
    104   2.63978  4.98337  2.50086  2.06278  4.26751  3.31792  3.60569  3.71299  2.41529  3.26887  4.06883  2.66788  2.63225  2.58128  2.89902  2.62295  2.88326  3.10675  5.46815  4.08787    250 - -
          2.68618  4.42225  2.77519  2.73123  3.46354  2.40513  3.72494  3.29354  2.67741  2.69355  4.24690  2.90347  2.73739  3.18146  2.89801  2.37887  2.77519  2.98518  4.58477  3.61503
          0.02942  3.93657  4.65892  0.61958  0.77255  0.40230  1.10498
    105   2.69177  5.18030  2.21390  2.03621  4.49661  2.96451  3.62605  3.97816  2.43093  3.47547  4.24329  2.48991  3.45961  2.42087  2.94175  2.53215  2.76434  3.55829  5.62766  4.20554    251 - -
          2.68618  4.42225  2.77519  2.73123  3.46354  2.40513  3.72494  3.29354  2.67741  2.69355  4.24690  2.90347  2.73739  3.18146  2.89801  2.37887  2.77519  2.98518  4.58477  3.61503
          0.02518  4.09022  4.81256  0.61958  0.77255  0.48576  0.95510
    106   2.50156  4.93126  2.49939  2.35375  4.27853  3.04913  3.63753  3.72563  2.43223  3.28017  4.06709  2.88577  2.82121  2.55509  2.91543  2.33654  2.53196  3.34305  5.47575  4.10329    252 - -
          2.68618  4.42225  2.77519  2.73123  3.46354  2.40513  3.72494  3.29354  2.67741  2.69355  4.24690  2.90347  2.73739  3.18146  2.89801  2.37887  2.77519  2.98518  4.58477  3.61503
          0.02518  4.09022  4.81256  0.61958  0.77255  0.48576  0.95510
    107   3.26710  5.08022  3.78151  3.25372  4.49088  3.70612  4.00521  4.05243  2.35649  3.52893  4.52807  3.59433  4.20233  3.21879  0.69147  3.34367  3.52090  3.76810  5.48808  4.37601    253 - -
          2.68618  4.42225  2.77519  2.73123  3.46354  2.40513  3.72494  3.29354  2.67741  2.69355  4.24690  2.90347  2.73739  3.18146  2.89801  2.37887  2.77519  2.98518  4.58477  3.61503
          0.02518  4.09022  4.81256  0.61958  0.77255  0.48576  0.95510
    108   3.26710  5.08022  3.78151  3.25372  4.49088  3.70612  4.00521  4.05243  2.35649  3.52893  4.52807  3.59433  4.20233  3.21879  0.69147  3.34367  3.52090  3.76810  5.48808  4.37601    254 - -
          2.68618  4.42225  2.77519  2.73123  3.46354  2.40513  3.72494  3.29354  2.67741  2.69355  4.24690  2.90347  2.73739  3.18146  2.89801  2.37887  2.77519  2.98518  4.58477  3.61503
          0.02518  4.09022  4.81256  0.61958  0.77255  0.48576  0.95510
    109   3.35461  4.68668  4.89514  4.32600  3.08824  4.59820  4.88129  2.09241  4.17031  0.94338  2.02420  4.59803  4.76810  4.28404  4.29184  3.94325  3.57250  2.33823  5.18550  4.13079    255 - -
          2.68618  4.42225  2.77519  2.73123  3.46354  2.40513  3.72494  3.29354  2.67741  2.69355  4.24690  2.90347  2.73739  3.18146  2.89801  2.37887  2.77519  2.98518  4.58477  3.61503
          0.02518  4.09022  4.81256  0.61958  0.77255  0.48576  0.95510
    110   2.43594  4.35629  3.41104  3.24269  4.30137  3.08289  4.34355  3.85635  3.33145  3.56158  4.47280  3.42813  3.84085  3.66443  3.60669  0.80436  2.93342  3.34284  5.65727  4.38770    256 - -
          2.68590  4.42248  2.77481  2.73127  3.46377  2.40504  3.72517  3.29330  2.67764  2.69370  4.24713  2.90353  2.73755  3.18169  2.89806  2.37859  2.77527  2.98514  4.58500  3.61526
          0.27372  1.46391  4.81256  1.62435  0.21945  0.48576  0.95510
    111   2.47703  4.33847  4.16184  3.63478  3.38081  3.86177  4.36616  2.25267  3.50649  2.05082  1.70518  3.89139  4.28380  3.78676  3.74163  3.20342  3.08793  1.86174  5.11435  3.93636    264 - -
          2.68618  4.42225  2.77519  2.73123  3.46354  2.40513  3.72494  3.29354  2.67741  2.69355  4.24690  2.90347  2.73739  3.18146  2.89801  2.37887  2.77519  2.98518  4.58477  3.61503
          0.02518  4.09022  4.81256  0.61958  0.77255  0.48576  0.95510
    112   3.29232  4.64556  4.79843  4.23176  2.71958  4.49568  4.72155  2.27805  4.09791  1.15526  1.64291  4.48384  4.69191  4.20114  4.22202  3.82939  3.51014  2.42246  5.04683  3.90403    265 - -
          2.68618  4.42225  2.77519  2.73123  3.46354  2.40513  3.72494  3.29354  2.67741  2.69355  4.24690  2.90347  2.73739  3.18146  2.89801  2.37887  2.77519  2.98518  4.58477  3.61503
          0.02518  4.09022  4.81256  0.61958  0.77255  0.48576  0.95510
    113   2.39360  5.11800  2.17535  2.13824  4.43659  3.33097  3.66565  3.89817  2.50181  3.43253  4.22374  2.20035  3.81507  2.79916  3.01079  2.67314  2.42653  3.50326  5.61405  4.20654    266 - -
          2.68618  4.42225  2.77519  2.73123  3.46354  2.40513  3.72494  3.29354  2.67741  2.69355  4.24690  2.90347  2.73739  3.18146  2.89801  2.37887  2.77519  2.98518  4.58477  3.61503
          0.02518  4.09022  4.81256  0.61958  0.77255  0.48576  0.95510
    114   3.13902  4.58182  4.21289  3.76899  1.18961  4.04715  3.66158  3.01949  3.65669  2.52452  3.64597  3.84873  3.58123  3.81475  3.82787  3.37648  3.37763  2.88440  3.95251  1.93877    267 - -
          2.68618  4.42225  2.77519  2.73123  3.46354  2.40513  3.72494  3.29354  2.67741  2.69355  4.24690  2.90347  2.73739  3.18146  2.89801  2.37887  2.77519  2.98518  4.58477  3.61503
          0.02518  4.09022  4.81256  0.61958  0.77255  0.48576  0.95510
    115   2.22237  4.82183  2.15935  2.41621  4.43084  1.82295  3.82057  3.87869  2.72330  3.46311  4.27571  2.92077  3.35258  2.98676  3.21458  2.64304  2.94769  3.44481  5.67005  4.30307    268 - -
          2.68618  4.42225  2.77519  2.73123  3.46354  2.40513  3.72494  3.29354  2.67741  2.69355  4.24690  2.90347  2.73739  3.18146  2.89801  2.37887  2.77519  2.98518  4.58477  3.61503
          0.02518  4.09022  4.81256  0.61958  0.77255  0.48576  0.95510
    116   2.41485  4.99155  2.24190  2.32382  4.37173  3.32381  3.66133  3.82901  2.47589  3.37137  4.15664  2.34185  2.90008  2.79279  2.97076  2.49539  2.63717  3.42825  5.55603  4.16788    269 - -
          2.68618  4.42225  2.77519  2.73123  3.46354  2.40513  3.72494  3.29354  2.67741  2.69355  4.24690  2.90347  2.73739  3.18146  2.89801  2.37887  2.77519  2.98518  4.58477  3.61503
          0.02518  4.09022  4.81256  0.61958  0.77255  0.48576  0.95510
    117   2.48072  4.88549  2.45730  2.37664  4.35866  2.84701  3.72556  3.81035  2.57202  3.37449  4.17317  2.64801  2.22746  2.87286  3.06079  2.31576  2.91000  3.40312  5.57511  4.20305    270 - -
          2.68618  4.42225  2.77519  2.73123  3.46354  2.40513  3.72494  3.29354  2.67741  2.69355  4.24690  2.90347  2.73739  3.18146  2.89801  2.37887  2.77519  2.98518  4.58477  3.61503
          0.15039  4.09022  2.09648  0.61958  0.77255  0.48576  0.95510
    118   2.66924  4.95847  2.71113  2.33655  4.25852  3.34534  3.32466  3.70753  2.38076  3.26435  4.07618  2.02241  3.42757  2.43075  2.81340  2.66376  2.74308  3.34829  5.45138  4.09269    271 - -
          2.68619  4.42226  2.77520  2.73124  3.46354  2.40505  3.72495  3.29355  2.67741  2.69355  4.24690  2.90347  2.73740  3.18147  2.89801  2.37887  2.77520  2.98519  4.58477  3.61504
          0.07998  2.69284  4.69066  0.46170  0.99483  0.41615  1.07757
    119   2.33891  4.99681  2.12009  2.32173  4.33949  2.45592  3.00702  3.79242  2.50166  3.34771  4.14508  2.86270  3.81058  2.81200  2.99551  2.65349  2.77139  3.40923  5.54403  4.15934    273 - -
          2.68618  4.42225  2.77519  2.73123  3.46354  2.40513  3.72494  3.29354  2.67741  2.69355  4.24690  2.90347  2.73739  3.18146  2.89801  2.37887  2.77519  2.98518  4.58477  3.61503
          0.02518  4.09022  4.81256  0.61958  0.77255  0.48576  0.95510
    120   2.52954  5.19706  1.88187  2.03414  4.50502  2.83648  3.30486  3.98193  2.51315  3.49678  4.28401  2.80100  3.81787  2.79814  3.03370  2.36923  2.98886  3.57512  5.66601  4.24154    274 - -
          2.68618  4.42225  2.77519  2.73123  3.46354  2.40513  3.72494  3.29354  2.67741  2.69355  4.24690  2.90347  2.73739  3.18146  2.89801  2.37887  2.77519  2.98518  4.58477  3.61503
          0.02518  4.09022  4.81256  0.61958  0.77255  0.48576  0.95510
    121   2.32659  4.11640  3.96956  3.39123  2.41139  3.69895  3.97339  2.50272  3.28277  1.85204  2.91032  3.63650  4.06562  3.51782  3.49457  2.82112  2.84763  2.32966  4.67324  3.17500    275 - -
          2.68618  4.42225  2.77519  2.73123  3.46354  2.40513  3.72494  3.29354  2.67741  2.69355  4.24690  2.90347  2.73739  3.18146  2.89801  2.37887  2.77519  2.98518  4.58477  3.61503
          0.02518  4.09022  4.81256  0.61958  0.77255  0.48576  0.95510
    122   2.72656  5.10511  2.34432  2.27622  4.47798  2.15131  3.70966  3.94706  2.57335  3.48361  4.28476  2.24214  3.82515  2.66214  3.08420  2.32623  2.99867  3.54272  5.66708  4.25816    276 - -
          2.68618  4.42225  2.77519  2.73123  3.46354  2.40513  3.72494  3.29354  2.67741  2.69355  4.24690  2.90347  2.73739  3.18146  2.89801  2.37887  2.77519  2.98518  4.58477  3.61503
          0.07100  4.09022  2.96035  0.61958  0.77255  0.48576  0.95510
    123   2.65467  4.97961  1.91788  2.30870  3.75668  3.32784  3.65473  3.74161  2.48865  3.30728  4.10933  2.39258  3.80009  2.79716  2.98336  2.42877  2.75959  3.36909  5.50361  4.11673    277 - -
          2.68618  4.42225  2.77519  2.73123  3.46354  2.40513  3.72494  3.29354  2.67741  2.69355  4.24690  2.90347  2.73739  3.18146  2.89801  2.37887  2.77519  2.98518  4.58477  3.61503
          0.02634  4.04556  4.76791  0.61958  0.77255  0.45665  1.00349
    124   3.33117  4.66722  4.53549  4.10109  1.34862  4.25271  3.64986  3.00421  3.95278  2.40890  3.13473  4.03354  4.56661  4.01551  4.04516  3.58277  3.55444  2.92743  3.85371  1.46631    278 - -
          2.68618  4.42225  2.77519  2.73123  3.46354  2.40513  3.72494  3.29354  2.67741  2.69355  4.24690  2.90347  2.73739  3.18146  2.89801  2.37887  2.77519  2.98518  4.58477  3.61503
          0.02518  4.09022  4.81256  0.61958  0.77255  0.48576  0.95510
    125   2.82133  5.04497  2.80560  2.47297  4.26924  3.11359  3.16057  3.83440  2.36564  3.36900  4.21379  2.98073  3.91225  1.47297  2.71763  2.81791  3.06913  3.48475  5.46212  4.10137    279 - -
          2.68618  4.42225  2.77519  2.73123  3.46354  2.40513  3.72494  3.29354  2.67741  2.69355  4.24690  2.90347  2.73739  3.18146  2.89801  2.37887  2.77519  2.98518  4.58477  3.61503
          0.02518  4.09022  4.81256  0.61958  0.77255  0.48576  0.95510
    126   3.26754  4.63254  4.66882  4.15356  1.29947  4.36998  4.27875  2.42534  4.00266  1.59162  2.67990  4.29779  4.62954  4.12264  4.12684  3.70944  3.49550  2.50460  4.55738  3.07274    280 - -
          2.68618  4.42225  2.77519  2.73123  3.46354  2.40513  3.72494  3.29354  2.67741  2.69355  4.24690  2.90347  2.73739  3.18146  2.89801  2.37887  2.77519  2.98518  4.58477  3.61503
          0.02518  4.09022  4.81256  0.61958  0.77255  0.48576  0.95510
    127   2.81423  5.32718  1.68835  2.10215  4.63538  2.70631  3.70780  4.12886  2.60274  3.62836  4.42631  2.48098  3.83743  2.66350  3.14749  2.36680  3.07604  3.70769  5.79053  4.33658    281 - -
          2.68618  4.42225  2.77519  2.73123  3.46354  2.40513  3.72494  3.29354  2.67741  2.69355  4.24690  2.90347  2.73739  3.18146  2.89801  2.37887  2.77519  2.98518  4.58477  3.61503
          0.02518  4.09022  4.81256  0.61958  0.77255  0.48576  0.95510
    128   2.62818  4.79682  2.96819  2.46272  4.04728  3.42221  3.65173  3.46262  2.42319  3.06575  2.90575  2.36200  3.27189  2.27656  2.85181  2.66693  2.86533  3.14523  5.31033  3.98476    282 - -
          2.68618  4.42225  2.77519  2.73123  3.46354  2.40513  3.72494  3.29354  2.67741  2.69355  4.24690  2.90347  2.73739  3.18146  2.89801  2.37887  2.77519  2.98518  4.58477  3.61503
          0.02518  4.09022  4.81256  0.61958  0.77255  0.48576  0.95510
    129   2.60487  4.68493  3.04390  2.42103  3.89796  3.44441  3.06530  3.29846  2.47933  2.93317  2.76165  3.01174  2.91771  2.73012  2.90972  2.43414  2.83739  3.00601  5.20833  3.90227    283 - -
          2.68618  4.42225  2.77519  2.73123  3.46354  2.40513  3.72494  3.29354  2.67741  2.69355  4.24690  2.90347  2.73739  3.18146  2.89801  2.37887  2.77519  2.98518  4.58477  3.61503
          0.20619  4.09022  1.77439  0.61958  0.77255  0.48576  0.95510
    130   2.04396  4.42992  3.02100  2.61744  4.10808  3.12633  3.81062  3.52130  2.67671  3.15745  3.97984  2.49107  3.02985  3.00354  3.09407  2.12936  2.47253  3.10965  5.40485  4.11452    284 - -
          2.68603  4.42240  2.77484  2.73138  3.46369  2.40513  3.72510  3.29369  2.67756  2.69359  4.24414  2.90330  2.73755  3.18144  2.89816  2.37886  2.77535  2.98534  4.58492  3.61518
          0.34896  1.50724  2.61651  1.43347  0.27244  0.65407  0.73381
    131   2.49593  4.33999  3.23889  2.71316  3.56720  2.81960  3.73358  2.68655  2.66310  2.63030  2.88120  2.85846  3.82606  3.00432  3.03794  2.52518  2.75803  2.65956  4.97639  3.71853    291 - -
          2.68618  4.42225  2.77519  2.73123  3.46354  2.40513  3.72494  3.29354  2.67741  2.69355  4.24690  2.90347  2.73739  3.18146  2.89801  2.37887  2.77519  2.98518  4.58477  3.61503
          0.03217  3.84866  4.57101  0.61958  0.77255  0.70379  0.68261
    132   2.63091  4.79152  2.89969  2.46421  4.18311  3.32945  3.62378  3.61624  2.26466  3.18537  4.01869  2.45565  2.92457  2.78186  2.07968  2.66424  2.89280  3.26434  5.35864  4.05436    292 - -
          2.68618  4.42225  2.77519  2.73123  3.46354  2.40513  3.72494  3.29354  2.67741  2.69355  4.24690  2.90347  2.73739  3.18146  2.89801  2.37887  2.77519  2.98518  4.58477  3.61503
          0.03217  3.84866  4.57101  0.61958  0.77255  0.41029  1.08904
    133   2.43047  4.28195  3.45923  2.89333  3.41160  3.55060  3.80525  2.69308  2.83572  2.48368  2.76715  2.83160  3.93093  2.96096  3.18218  2.79901  2.80249  2.24817  4.86272  3.03428    293 - -
          2.68618  4.42225  2.77519  2.73123  3.46354  2.40513  3.72494  3.29354  2.67741  2.69355  4.24690  2.90347  2.73739  3.18146  2.89801  2.37887  2.77519  2.98518  4.58477  3.61503
          0.02596  4.06003  4.78238  0.61958  0.77255  0.51896  0.90421
    134   2.53745  4.62242  2.97401  2.56274  4.09069  1.95737  3.77302  3.50835  2.60722  3.13879  3.47579  2.35389  3.40282  2.95694  3.03079  2.61695  2.84811  3.14935  5.38454  4.07247    294 - -
          2.68618  4.42225  2.77519  2.73123  3.46354  2.40513  3.72494  3.29354  2.67741  2.69355  4.24690  2.90347  2.73739  3.18146  2.89801  2.37887  2.77519  2.98518  4.58477  3.61503
          0.02596  4.06003  4.78238  0.61958  0.77255  0.51896  0.90421
    135   2.50338  4.99020  2.39850  2.25857  4.33526  3.06990  3.63604  3.79082  2.44384  3.33372  4.11875  2.64710  2.89087  2.76582  2.93782  2.22306  2.73587  3.39916  5.52079  4.13418    295 - -
          2.68618  4.42225  2.77519  2.73123  3.46354  2.40513  3.72494  3.29354  2.67741  2.69355  4.24690  2.90347  2.73739  3.18146  2.89801  2.37887  2.77519  2.98518  4.58477  3.61503
          0.02596  4.06003  4.78238  0.61958  0.77255  0.46555  0.98830
    136   2.28765  4.41538  3.26553  2.76610  3.90286  2.46260  3.85471  3.28921  2.75323  2.96124  2.95949  3.16324  3.41152  3.08188  3.15228  1.87724  2.78830  2.95492  5.26054  3.99441    296 - -
          2.68618  4.42225  2.77519  2.73123  3.46354  2.40513  3.72494  3.29354  2.67741  2.69355  4.24690  2.90347  2.73739  3.18146  2.89801  2.37887  2.77519  2.98518  4.58477  3.61503
          0.02518  4.09022  4.81256  0.61958  0.77255  0.48576  0.95510
    137   2.72713  4.36567  3.69360  3.23501  1.59959  3.65133  3.92755  2.76379  3.14006  2.36728  3.43389  3.53866  4.09559  3.13240  3.41127  2.98671  2.49579  2.60351  4.66862  3.24176    297 - -
          2.68618  4.42225  2.77519  2.73123  3.46354  2.40513  3.72494  3.29354  2.67741  2.69355  4.24690  2.90347  2.73739  3.18146  2.89801  2.37887  2.77519  2.98518  4.58477  3.61503
          0.02518  4.09022  4.81256  0.61958  0.77255  0.48576  0.95510
    138   2.63840  4.91980  2.80190  2.37502  4.23927  2.68537  3.03736  3.67987  2.44140  3.24761  4.04947  2.69182  2.56181  2.65929  2.90468  2.45580  2.88876  3.31662  5.45271  4.09283    298 - -
          2.68618  4.42225  2.77519  2.73123  3.46354  2.40513  3.72494  3.29354  2.67741  2.69355  4.24690  2.90347  2.73739  3.18146  2.89801  2.37887  2.77519  2.98518  4.58477  3.61503
          0.02518  4.09022  4.81256  0.61958  0.77255  0.48576  0.95510
    139   2.22873  4.68415  3.04530  2.51157  4.02897  2.61181  3.68450  3.44041  2.49021  2.89278  3.87691  2.90586  3.37180  2.84897  2.57083  2.45697  2.66413  3.10550  5.30762  3.99151    299 - -
          2.68618  4.42225  2.77519  2.73123  3.46354  2.40513  3.72494  3.29354  2.67741  2.69355  4.24690  2.90347  2.73739  3.18146  2.89801  2.37887  2.77519  2.98518  4.58477  3.61503
          0.02518  4.09022  4.81256  0.61958  0.77255  0.48576  0.95510
    140   2.39291  4.18435  3.79092  3.22190  3.31378  3.66525  3.97325  2.11073  3.13067  2.24684  2.37639  3.27313  4.04551  3.40990  3.40407  2.94213  2.56773  2.29443  4.82887  3.62086    300 - -
          2.68618  4.42225  2.77519  2.73123  3.46354  2.40513  3.72494  3.29354  2.67741  2.69355  4.24690  2.90347  2.73739  3.18146  2.89801  2.37887  2.77519  2.98518  4.58477  3.61503
          0.02518  4.09022  4.81256  0.61958  0.77255  0.48576  0.95510
    141   2.65876  4.98689  2.41801  2.32560  4.44131  2.43443  3.71759  3.90635  2.56992  3.45035  4.24439  2.16563  3.37792  2.85974  3.07203  2.15072  2.94598  3.48820  5.63550  4.24210    301 - -
          2.68618  4.42225  2.77519  2.73123  3.46354  2.40513  3.72494  3.29354  2.67741  2.69355  4.24690  2.90347  2.73739  3.18146  2.89801  2.37887  2.77519  2.98518  4.58477  3.61503
          0.11189  4.09022  2.41775  0.61958  0.77255  0.48576  0.95510
    142   2.22894  4.48781  3.12744  2.61924  3.48957  2.75383  3.74786  3.27000  2.62217  2.92793  3.77116  2.79682  3.05660  2.95339  3.04538  2.59313  2.30740  2.95001  5.21725  3.93146    302 - -
          2.68618  4.42225  2.77519  2.73123  3.46354  2.40513  3.72494  3.29354  2.67741  2.69355  4.24690  2.90347  2.73739  3.18146  2.89801  2.37887  2.77519  2.98518  4.58477  3.61503
          0.02743  4.00575  4.72810  0.61958  0.77255  0.57373  0.82878
    143   2.68010  4.92425  1.81418  2.32093  4.46680  3.19055  3.81641  3.95639  2.76760  3.54664  4.38525  2.84662  3.80584  2.99568  3.27621  1.59851  3.02030  3.52569  5.71837  4.31252    303 - -
          2.68618  4.42225  2.77519  2.73123  3.46354  2.40513  3.72494  3.29354  2.67741  2.69355  4.24690  2.90347  2.73739  3.18146  2.89801  2.37887  2.77519  2.98518  4.58477  3.61503
          0.02743  4.00575  4.72810  0.61958  0.77255  0.43444  1.04307
    144   2.67056  4.37851  4.43162  3.85645  2.92680  4.12792  4.43448  2.06092  3.74170  1.57752  1.78428  4.10283  4.42215  3.92537  3.91700  3.43471  3.18997  2.22305  4.98047  3.84082    304 - -
          2.68618  4.42225  2.77519  2.73123  3.46354  2.40513  3.72494  3.29354  2.67741  2.69355  4.24690  2.90347  2.73739  3.18146  2.89801  2.37887  2.77519  2.98518  4.58477  3.61503
          0.02518  4.09022  4.81256  0.61958  0.77255  0.48576  0.95510
    145   2.59791  4.89222  2.79051  2.19797  4.16157  2.92922  3.60473  3.59541  2.38467  3.01035  3.52253  2.90408  3.19424  2.58897  2.85832  2.28043  2.83106  3.24269  5.37875  4.02061    305 - -
          2.68618  4.42225  2.77519  2.73123  3.46354  2.40513  3.72494  3.29354  2.67741  2.69355  4.24690  2.90347  2.73739  3.18146  2.89801  2.37887  2.77519  2.98518  4.58477  3.61503
          0.02518  4.09022  4.81256  0.61958  0.77255  0.48576  0.95510
    146   2.61963  4.68246  2.81967  2.51748  3.91685  2.39748  3.70210  3.31359  2.54237  2.95451  2.57771  3.01564  3.85110  2.53451  2.97266  2.69206  2.86629  3.02142  5.24089  3.93378    306 - -
          2.68618  4.42225  2.77519  2.73123  3.46354  2.40513  3.72494  3.29354  2.67741  2.69355  4.24690  2.90347  2.73739  3.18146  2.89801  2.37887  2.77519  2.98518  4.58477  3.61503
          0.02518  4.09022  4.81256  0.61958  0.77255  0.48576  0.95510
    147   2.53647  5.04279  2.54804  2.19539  4.33959  3.36671  2.64624  3.79698  2.38969  3.32832  4.10582  2.66680  3.79384  2.61434  2.87841  2.41956  2.57516  3.40921  5.50586  4.11638    307 - -
          2.68618  4.42225  2.77519  2.73123  3.46354  2.40513  3.72494  3.29354  2.67741  2.69355  4.24690  2.90347  2.73739  3.18146  2.89801  2.37887  2.77519  2.98518  4.58477  3.61503
          0.02518  4.09022  4.81256  0.61958  0.77255  0.48576  0.95510
    148   2.61676  4.99574  2.38926  2.33048  4.29343  3.37889  3.59484  3.74579  2.35762  3.28231  3.56969  2.56182  3.78803  2.53217  2.66772  2.20875  2.85084  3.36297  5.46221  4.08278    308 - -
          2.68616  4.42244  2.77527  2.73142  3.46373  2.40523  3.72513  3.29373  2.67760  2.69352  4.24563  2.90278  2.73747  3.18165  2.89795  2.37883  2.77481  2.98537  4.58496  3.61522
          0.52505  1.68334  1.50183  1.61058  0.22286  0.48576  0.95510
    149   1.93509  4.13069  3.14832  2.93686  4.25142  1.60654  4.10200  3.65384  3.08155  3.35728  4.19196  3.15277  3.61420  3.36762  3.40666  2.10320  2.65811  3.11300  5.58836  4.35666    316 - -
          2.68618  4.42225  2.77519  2.73123  3.46354  2.40513  3.72494  3.29354  2.67741  2.69355  4.24690  2.90347  2.73739  3.18146  2.89801  2.37887  2.77519  2.98518  4.58477  3.61503
          0.03217  3.84866  4.57101  0.61958  0.77255  0.70379  0.68261
    150   2.58688  4.43934  3.25894  2.71881  3.53931  3.48175  3.73417  2.88403  2.59649  2.20796  3.09828  3.16117  2.85207  2.73893  2.95481  2.74470  2.82704  2.68340  4.99246  3.73050    317 - -
          2.68618  4.42225  2.77519  2.73123  3.46354  2.40513  3.72494  3.29354  2.67741  2.69355  4.24690  2.90347  2.73739  3.18146  2.89801  2.37887  2.77519  2.98518  4.58477  3.61503
          0.03217  3.84866  4.57101  0.61958  0.77255  0.70379  0.68261
    151   2.76079  4.64734  3.04443  2.71445  2.93751  3.46930  3.61271  3.28560  2.71722  2.88290  3.85039  2.22367  3.94684  3.08959  3.06554  2.84804  3.02966  3.03366  4.49391  1.99371    318 - -
          2.68618  4.42225  2.77519  2.73123  3.46354  2.40513  3.72494  3.29354  2.67741  2.69355  4.24690  2.90347  2.73739  3.18146  2.89801  2.37887  2.77519  2.98518  4.58477  3.61503
          0.03217  3.84866  4.57101  0.61958  0.77255  0.70379  0.68261
    152   2.05831  4.45239  2.56678  2.54414  4.06115  3.12917  3.78977  3.41741  2.68825  3.10566  3.94843  2.97884  3.71524  2.99148  3.11671  2.34054  2.10687  3.04091  5.38035  4.08120    319 - -
          2.68618  4.42225  2.77519  2.73123  3.46354  2.40513  3.72494  3.29354  2.67741  2.69355  4.24690  2.90347  2.73739  3.18146  2.89801  2.37887  2.77519  2.98518  4.58477  3.61503
          0.03217  3.84866  4.57101  0.61958  0.77255  0.70379  0.68261
    153   2.62183  4.83323  2.73487  2.35575  4.13331  2.71421  3.14542  3.58378  2.36722  3.16189  3.98797  2.87155  3.25009  2.25587  2.78044  2.63881  2.87493  3.23982  5.35950  4.01746    320 - -
          2.68618  4.42225  2.77519  2.73123  3.46354  2.40513  3.72494  3.29354  2.67741  2.69355  4.24690  2.90347  2.73739  3.18146  2.89801  2.37887  2.77519  2.98518  4.58477  3.61503
          0.03217  3.84866  4.57101  0.61958  0.77255  0.70379  0.68261
    154   2.61352  4.48075  3.16855  2.70323  2.49626  3.45340  3.70219  3.00328  2.63994  2.60112  3.57131  3.14107  3.41243  2.33809  3.00206  2.75278  2.86606  2.78402  4.84679  3.45346    321 - -
          2.68633  4.42240  2.77534  2.73138  3.46368  2.40519  3.72495  3.29369  2.67755  2.69369  4.24654  2.90266  2.73749  3.18061  2.89815  2.37886  2.77506  2.98533  4.58491  3.61518
          0.28350  1.44178  4.57101  1.39684  0.28419  0.37019  1.17313
    155   2.60955  4.84090  2.91940  2.41698  4.12750  2.91979  3.63762  3.55265  2.41711  3.13981  3.39719  2.49382  2.75644  2.41866  2.86975  2.63300  2.85132  3.21094  5.36430  4.02235    329 - -
          2.68618  4.42225  2.77519  2.73123  3.46354  2.40513  3.72494  3.29354  2.67741  2.69355  4.24690  2.90347  2.73739  3.18146  2.89801  2.37887  2.77519  2.98518  4.58477  3.61503
          0.02518  4.09022  4.81256  0.61958  0.77255  0.48576  0.95510
    156   2.61593  4.09910  4.02790  3.44586  2.86355  3.21330  3.99222  2.22437  3.33043  2.08993  2.26691  3.67139  4.07613  3.55515  3.52447  2.99832  2.84766  2.30748  4.66636  2.87518    330 - -
          2.68618  4.42225  2.77519  2.73123  3.46354  2.40513  3.72494  3.29354  2.67741  2.69355  4.24690  2.90347  2.73739  3.18146  2.89801  2.37887  2.77519  2.98518  4.58477  3.61503
          0.02518  4.09022  4.81256  0.61958  0.77255  0.48576  0.95510
    157   2.56671  4.56836  3.12450  2.60803  3.85125  2.62618  3.72867  3.24354  2.57549  2.89864  2.66610  2.78606  3.84527  2.93390  2.83964  2.24493  2.82860  2.94960  5.19043  3.90390    331 - -
          2.68618  4.42225  2.77519  2.73123  3.46354  2.40513  3.72494  3.29354  2.67741  2.69355  4.24690  2.90347  2.73739  3.18146  2.89801  2.37887  2.77519  2.98518  4.58477  3.61503
          0.02518  4.09022  4.81256  0.61958  0.77255  0.48576  0.95510
    158   2.03111  4.50808  3.14718  2.65274  3.87746  2.48812  3.77859  3.27212  2.66017  2.93268  3.78040  2.90594  3.82766  2.99144  3.07827  2.51744  2.44575  2.95949  5.22577  3.30921    332 - -
          2.68618  4.42225  2.77519  2.73123  3.46354  2.40513  3.72494  3.29354  2.67741  2.69355  4.24690  2.90347  2.73739  3.18146  2.89801  2.37887  2.77519  2.98518  4.58477  3.61503
          0.02518  4.09022  4.81256  0.61958  0.77255  0.48576  0.95510
    159   2.95420  4.37286  4.40940  3.84262  2.35243  4.07829  4.23022  2.28274  3.71323  1.76906  1.68830  4.03985  4.38022  3.87926  3.86647  3.38364  3.18007  2.40660  4.68766  3.06282    333 - -
          2.68618  4.42225  2.77519  2.73123  3.46354  2.40513  3.72494  3.29354  2.67741  2.69355  4.24690  2.90347  2.73739  3.18146  2.89801  2.37887  2.77519  2.98518  4.58477  3.61503
          0.02518  4.09022  4.81256  0.61958  0.77255  0.48576  0.95510
    160   1.92344  4.25214  3.59775  3.07149  3.63059  3.39282  3.99115  2.62080  3.01744  2.66214  3.57732  3.38805  3.91355  3.31948  3.35087  2.22926  2.52690  2.05359  5.08949  3.86355    334 - -
          2.68618  4.42225  2.77519  2.73123  3.46354  2.40513  3.72494  3.29354  2.67741  2.69355  4.24690  2.90347  2.73739  3.18146  2.89801  2.37887  2.77519  2.98518  4.58477  3.61503
          0.02518  4.09022  4.81256  0.61958  0.77255  0.48576  0.95510
    161   2.05352  4.76531  2.14353  2.44873  4.30855  2.91546  3.75472  3.74695  2.60127  3.33197  4.13277  2.94528  3.79067  2.90832  3.07695  2.25683  2.47908  3.33489  5.54367  4.19203    335 - -
          2.68618  4.42225  2.77519  2.73123  3.46354  2.40513  3.72494  3.29354  2.67741  2.69355  4.24690  2.90347  2.73739  3.18146  2.89801  2.37887  2.77519  2.98518  4.58477  3.61503
          0.02518  4.09022  4.81256  0.61958  0.77255  0.48576  0.95510
    162   2.70806  5.13600  1.94245  2.26799  4.43558  3.34146  2.95686  3.91001  2.46795  3.43264  4.21900  2.82361  2.77600  2.62373  2.97013  2.48472  2.95492  3.51282  5.60195  4.19236    336 - -
          2.68618  4.42225  2.77519  2.73123  3.46354  2.40513  3.72494  3.29354  2.67741  2.69355  4.24690  2.90347  2.73739  3.18146  2.89801  2.37887  2.77519  2.98518  4.58477  3.61503
          0.02518  4.09022  4.81256  0.61958  0.77255  0.48576  0.95510
    163   2.19970  4.72002  2.95035  2.48164  4.14838  2.46736  3.40762  3.57465  2.52652  3.17362  3.98292  2.59096  3.39501  2.86510  2.98323  2.39372  2.62045  3.20647  5.40552  4.07387    337 - -
          2.68618  4.42225  2.77519  2.73123  3.46354  2.40513  3.72494  3.29354  2.67741  2.69355  4.24690  2.90347  2.73739  3.18146  2.89801  2.37887  2.77519  2.98518  4.58477  3.61503
          0.02518  4.09022  4.81256  0.61958  0.77255  0.48576  0.95510
    164   2.29086  4.89730  2.39150  2.36988  4.36375  2.58663  3.70679  3.81778  2.53998  3.37444  4.16611  2.47880  3.79535  2.84776  3.02993  2.15494  2.77059  3.40675  5.56837  4.19291    338 - -
          2.68618  4.42225  2.77519  2.73123  3.46354  2.40513  3.72494  3.29354  2.67741  2.69355  4.24690  2.90347  2.73739  3.18146  2.89801  2.37887  2.77519  2.98518  4.58477  3.61503
          0.10663  4.09022  2.47216  0.61958  0.77255  0.48576  0.95510
    165   2.09564  4.92981  1.95095  2.30473  4.42000  2.62025  3.73002  3.87912  2.61849  3.43983  4.24662  2.64644  3.78561  2.88421  3.12569  2.48059  2.94282  3.46130  5.63730  4.24650    339 - -
          2.68618  4.42225  2.77519  2.73123  3.46354  2.40513  3.72494  3.29354  2.67741  2.69355  4.24690  2.90347  2.73739  3.18146  2.89801  2.37887  2.77519  2.98518  4.58477  3.61503
          0.02728  4.01087  4.73322  0.61958  0.77255  0.43713  1.03815
    166   3.74954  4.95965  4.70949  4.41855  1.38366  4.46940  3.50057  3.43019  4.26009  2.74359  4.02135  4.13461  4.77459  4.20397  4.27643  3.84440  3.97008  3.35747  3.63117  0.98759    340 - -
          2.68618  4.42225  2.77519  2.73123  3.46354  2.40513  3.72494  3.29354  2.67741  2.69355  4.24690  2.90347  2.73739  3.18146  2.89801  2.37887  2.77519  2.98518  4.58477  3.61503
          0.02518  4.09022  4.81256  0.61958  0.77255  0.48576  0.95510
    167   1.67192  4.26771  3.39728  3.04610  4.29842  3.03389  4.14896  3.70653  3.08993  3.38147  4.20372  3.28013  2.87038  3.39078  3.44195  1.42605  2.75794  3.19522  5.62719  4.39258    341 - -
          2.68618  4.42225  2.77519  2.73123  3.46354  2.40513  3.72494  3.29354  2.67741  2.69355  4.24690  2.90347  2.73739  3.18146  2.89801  2.37887  2.77519  2.98518  4.58477  3.61503
          0.02518  4.09022  4.81256  0.61958  0.77255  0.48576  0.95510
    168   2.38936  4.59552  3.04648  2.58880  4.09148  2.47870  2.96811  3.50938  2.61498  3.13355  3.95721  3.04490  3.80122  2.95742  3.04573  2.03857  2.37051  3.14234  5.38263  4.07667    342 - -
          2.68618  4.42225  2.77519  2.73123  3.46354  2.40513  3.72494  3.29354  2.67741  2.69355  4.24690  2.90347  2.73739  3.18146  2.89801  2.37887  2.77519  2.98518  4.58477  3.61503
          0.02518  4.09022  4.81256  0.61958  0.77255  0.48576  0.95510
    169   2.78892  4.29009  4.07390  3.50224  3.23498  3.88913  4.19229  1.89004  3.39399  1.73912  2.49897  3.79607  2.83608  3.64484  3.63087  3.17797  3.02257  2.25278  4.91543  3.74108    343 - -
          2.68618  4.42225  2.77519  2.73123  3.46354  2.40513  3.72494  3.29354  2.67741  2.69355  4.24690  2.90347  2.73739  3.18146  2.89801  2.37887  2.77519  2.98518  4.58477  3.61503
          0.02518  4.09022  4.81256  0.61958  0.77255  0.48576  0.95510
    170   2.55514  4.42102  3.32674  2.79445  3.66607  3.43717  3.81950  3.00756  2.73406  2.37453  3.20150  3.21279  3.25561  3.08070  3.11020  1.79939  2.83033  2.75495  5.08370  3.82040    344 - -
          2.68618  4.42225  2.77519  2.73123  3.46354  2.40513  3.72494  3.29354  2.67741  2.69355  4.24690  2.90347  2.73739  3.18146  2.89801  2.37887  2.77519  2.98518  4.58477  3.61503
          0.02518  4.09022  4.81256  0.61958  0.77255  0.48576  0.95510
    171   2.34691  4.78387  2.91689  2.47313  4.09978  3.37957  2.74708  3.52926  2.47572  3.13215  3.95795  2.97626  2.33686  2.70504  2.90239  2.55138  2.88454  3.19405  5.36159  4.03340    345 - -
          2.68622  4.42229  2.77524  2.73127  3.46358  2.40517  3.72498  3.29358  2.67734  2.69359  4.24694  2.90351  2.73722  3.18133  2.89805  2.37876  2.77524  2.98522  4.58481  3.61507
          0.16276  1.95137  4.81256  0.66240  0.72487  0.48576  0.95510
    172   2.37874  5.31033  1.65338  1.92663  4.62645  3.29730  3.71816  4.11498  2.62245  3.62368  4.42671  2.56199  3.84027  2.86058  3.16838  2.50051  3.08216  3.69764  5.79197  4.34044    348 - -
          2.68618  4.42225  2.77519  2.73123  3.46354  2.40513  3.72494  3.29354  2.67741  2.69355  4.24690  2.90347  2.73739  3.18146  2.89801  2.37887  2.77519  2.98518  4.58477  3.61503
          0.02518  4.09022  4.81256  0.61958  0.77255  0.48576  0.95510
    173   2.51500  4.18359  3.83942  3.26628  3.28311  3.69659  3.99680  2.35353  3.18126  1.93747  2.69149  3.57549  3.17826  3.44565  3.44700  2.97180  2.66256  2.07234  4.82016  3.61899    349 - -
          2.68618  4.42225  2.77519  2.73123  3.46354  2.40513  3.72494  3.29354  2.67741  2.69355  4.24690  2.90347  2.73739  3.18146  2.89801  2.37887  2.77519  2.98518  4.58477  3.61503
          0.02518  4.09022  4.81256  0.61958  0.77255  0.48576  0.95510
    174   3.27763  4.59941  4.90229  4.33211  3.13430  4.54826  4.86237  1.71581  4.19391  1.20318  1.92861  4.57360  4.73880  4.30124  4.30704  3.89051  3.49918  2.19999  5.18792  4.12428    350 - -
          2.68618  4.42225  2.77519  2.73123  3.46354  2.40513  3.72494  3.29354  2.67741  2.69355  4.24690  2.90347  2.73739  3.18146  2.89801  2.37887  2.77519  2.98518  4.58477  3.61503
          0.02518  4.09022  4.81256  0.61958  0.77255  0.48576  0.95510
    175   2.72270  5.02094  2.10095  2.30964  4.56065  1.69321  3.81449  4.03995  2.75389  3.59376  4.41312  2.55625  3.83320  2.98014  3.27722  2.40248  3.04717  3.60123  5.78228  4.37157    351 - -
          2.68618  4.42225  2.77519  2.73123  3.46354  2.40513  3.72494  3.29354  2.67741  2.69355  4.24690  2.90347  2.73739  3.18146  2.89801  2.37887  2.77519  2.98518  4.58477  3.61503
          0.02518  4.09022  4.81256  0.61958  0.77255  0.48576  0.95510
    176   2.57542  4.58848  3.11960  2.57566  3.81908  3.43642  3.69807  3.20254  2.55087  2.60363  3.20728  2.34261  3.19617  2.89834  2.97726  2.48774  2.59464  2.91924  5.16139  3.86951    352 - -
          2.68618  4.42225  2.77519  2.73123  3.46354  2.40513  3.72494  3.29354  2.67741  2.69355  4.24690  2.90347  2.73739  3.18146  2.89801  2.37887  2.77519  2.98518  4.58477  3.61503
          0.02518  4.09022  4.81256  0.61958  0.77255  0.48576  0.95510
    177   2.71133  4.56738  2.49487  2.77798  3.60291  3.57158  3.87237  2.85727  2.79969  2.38158  1.93226  3.24049  3.99308  3.12965  3.19110  2.86862  2.95982  2.68558  5.12100  3.83293    353 - -
          2.68618  4.42225  2.77519  2.73123  3.46354  2.40513  3.72494  3.29354  2.67741  2.69355  4.24690  2.90347  2.73739  3.18146  2.89801  2.37887  2.77519  2.98518  4.58477  3.61503
          0.02518  4.09022  4.81256  0.61958  0.77255  0.48576  0.95510
    178   2.61187  4.33983  3.45390  2.91771  3.43924  3.55723  3.50992  2.81628  2.81266  2.52320  2.05784  2.83753  3.95850  3.16555  3.14166  2.83067  2.85365  2.34151  4.90068  3.63902    354 - -
          2.68618  4.42225  2.77519  2.73123  3.46354  2.40513  3.72494  3.29354  2.67741  2.69355  4.24690  2.90347  2.73739  3.18146  2.89801  2.37887  2.77519  2.98518  4.58477  3.61503
          0.02518  4.09022  4.81256  0.61958  0.77255  0.48576  0.95510
    179   2.12645  4.66942  2.98499  2.52557  4.14025  3.29916  3.73995  3.56147  2.56211  3.16994  3.98455  2.74092  2.60158  2.73782  3.00660  2.19116  2.64485  3.19019  5.40759  4.08703    355 - -
          2.68618  4.42225  2.77519  2.73123  3.46354  2.40513  3.72494  3.29354  2.67741  2.69355  4.24690  2.90347  2.73739  3.18146  2.89801  2.37887  2.77519  2.98518  4.58477  3.61503
          0.02518  4.09022  4.81256  0.61958  0.77255  0.48576  0.95510
    180   2.33161  4.35816  3.36971  2.82544  2.94679  3.50128  3.79075  2.90531  2.79072  2.60612  3.49599  3.24131  2.63105  3.10374  3.16176  2.44525  2.81821  2.66566  4.91752  3.01090    356 - -
          2.68618  4.42225  2.77519  2.73123  3.46354  2.40513  3.72494  3.29354  2.67741  2.69355  4.24690  2.90347  2.73739  3.18146  2.89801  2.37887  2.77519  2.98518  4.58477  3.61503
          0.05376  4.09022  3.33527  0.61958  0.77255  0.48576  0.95510
    181   2.58748  4.61968  3.06214  2.55012  3.84052  3.42333  3.68923  3.25329  2.52972  2.89973  3.74777  3.03672  2.73777  2.62699  2.95164  2.40550  2.60875  2.96413  5.17572  2.88779    357 - -
          2.68618  4.42225  2.77519  2.73123  3.46354  2.40513  3.72494  3.29354  2.67741  2.69355  4.24690  2.90347  2.73739  3.18146  2.89801  2.37887  2.77519  2.98518  4.58477  3.61503
          0.11524  4.06235  2.38989  0.61958  0.77255  0.51648  0.90787
    182   2.51113  4.29401  3.41431  2.95466  2.19737  3.37427  3.85444  2.94970  2.93131  2.63945  3.57207  3.29658  2.63636  3.23829  3.26649  2.32867  2.82278  2.69774  4.85594  3.49111    358 - -
          2.68618  4.42225  2.77519  2.73123  3.46354  2.40513  3.72494  3.29354  2.67741  2.69355  4.24690  2.90347  2.73739  3.18146  2.89801  2.37887  2.77519  2.98518  4.58477  3.61503
          0.02828  3.97540  4.69774  0.61958  0.77255  0.55244  0.85695
    183   2.07569  4.48687  3.08243  2.63167  3.94012  2.58139  3.78334  3.33225  2.65566  2.54724  3.83761  2.56590  3.79057  2.99115  3.06931  2.39788  2.79401  2.99647  5.27497  3.98902    359 - -
          2.68618  4.42225  2.77519  2.73123  3.46354  2.40513  3.72494  3.29354  2.67741  2.69355  4.24690  2.90347  2.73739  3.18146  2.89801  2.37887  2.77519  2.98518  4.58477  3.61503
          0.02743  4.00575  4.72810  0.61958  0.77255  0.57373  0.82878
    184   2.58531  4.73244  2.78874  2.44486  4.10966  2.46372  3.72472  3.58650  2.57267  3.19334  4.02306  2.02054  3.79928  2.90382  3.01795  2.38596  2.88034  3.22572  5.39762  3.57847    360 - -
          2.68618  4.42225  2.77519  2.73123  3.46354  2.40513  3.72494  3.29354  2.67741  2.69355  4.24690  2.90347  2.73739  3.18146  2.89801  2.37887  2.77519  2.98518  4.58477  3.61503
          0.02743  4.00575  4.72810  0.61958  0.77255  0.57373  0.82878
    185   3.03667  4.44396  4.49794  3.94683  3.24109  4.22640  4.61011  1.95926  3.81134  1.73146  1.73837  4.21452  4.52614  4.03749  4.00840  3.56096  3.28172  1.71978  5.15882  4.01835    361 - -
          2.68618  4.42225  2.77519  2.73123  3.46354  2.40513  3.72494  3.29354  2.67741  2.69355  4.24690  2.90347  2.73739  3.18146  2.89801  2.37887  2.77519  2.98518  4.58477  3.61503
          0.02743  4.00575  4.72810  0.61958  0.77255  0.57373  0.82878
    186   2.79350  5.28419  2.11891  1.83695  4.59403  3.26619  3.68847  4.08370  2.59103  3.59286  4.39935  2.04240  3.81157  2.83266  3.13214  2.24361  3.05904  3.66935  5.76058  4.31023    362 - -
          2.68618  4.42225  2.77519  2.73123  3.46354  2.40513  3.72494  3.29354  2.67741  2.69355  4.24690  2.90347  2.73739  3.18146  2.89801  2.37887  2.77519  2.98518  4.58477  3.61503
          0.02743  4.00575  4.72810  0.61958  0.77255  0.57373  0.82878
    187   2.51559  4.24408  3.82166  3.25925  3.29306  3.70460  4.03766  2.43724  3.16099  1.94091  2.18501  3.58406  3.45035  3.44603  3.43824  2.99115  2.90965  2.13118  4.88978  3.69414    363 - -
          2.68618  4.42225  2.77519  2.73123  3.46354  2.40513  3.72494  3.29354  2.67741  2.69355  4.24690  2.90347  2.73739  3.18146  2.89801  2.37887  2.77519  2.98518  4.58477  3.61503
          0.18680  4.00575  1.88269  0.61958  0.77255  0.57373  0.82878
    188   2.40262  4.31652  3.22902  2.72108  3.73125  2.64705  3.77666  3.09193  2.68821  2.78967  3.26065  3.11537  3.22203  3.02264  3.07284  2.21509  2.71973  2.54646  5.11239  3.85306    364 - -
          2.68618  4.42225  2.77519  2.73123  3.46354  2.40513  3.72494  3.29354  2.67741  2.69355  4.24690  2.90347  2.73739  3.18146  2.89801  2.37887  2.77519  2.98518  4.58477  3.61503
          0.03209  3.85104  4.57339  0.61958  0.77255  0.48449  0.95714
    189   2.30033  4.53144  2.95138  2.57422  3.75190  3.18505  3.68625  3.13482  2.56235  2.62761  3.04188  2.90832  3.82831  2.89762  2.98877  2.40782  2.61904  2.85810  5.10851  3.82299    365 - -
          2.68618  4.42225  2.77519  2.73123  3.46354  2.40513  3.72494  3.29354  2.67741  2.69355  4.24690  2.90347  2.73739  3.18146  2.89801  2.37887  2.77519  2.98518  4.58477  3.61503
          0.02743  4.00575  4.72810  0.61958  0.77255  0.57373  0.82878
    190   2.60772  4.94444  2.34225  2.31972  4.23608  3.14404  3.59672  3.67924  2.37998  3.23472  3.64998  2.73490  3.77732  2.29992  2.85834  2.60109  2.53996  3.31033  5.43154  4.05927    366 - -
          2.68618  4.42225  2.77519  2.73123  3.46354  2.40513  3.72494  3.29354  2.67741  2.69355  4.24690  2.90347  2.73739  3.18146  2.89801  2.37887  2.77519  2.98518  4.58477  3.61503
          0.02743  4.00575  4.72810  0.61958  0.77255  0.57373  0.82878
    191   2.59287  4.24188  3.28090  3.01934  3.09487  3.59750  3.86711  2.62984  2.95764  2.02411  2.37037  3.38994  3.97693  3.24969  3.27652  2.65743  2.82815  2.44184  4.81791  3.58016    367 - -
          2.68618  4.42225  2.77519  2.73123  3.46354  2.40513  3.72494  3.29354  2.67741  2.69355  4.24690  2.90347  2.73739  3.18146  2.89801  2.37887  2.77519  2.98518  4.58477  3.61503
          0.02743  4.00575  4.72810  0.61958  0.77255  0.57373  0.82878
    192   2.23774  4.76199  2.24373  2.40528  4.23387  3.26117  3.70161  3.66196  2.54027  3.25483  4.06077  2.91019  2.85131  2.85492  3.01410  2.45388  2.43662  3.27279  5.47469  4.12381    368 - -
          2.68618  4.42225  2.77519  2.73123  3.46354  2.40513  3.72494  3.29354  2.67741  2.69355  4.24690  2.90347  2.73739  3.18146  2.89801  2.37887  2.77519  2.98518  4.58477  3.61503
          0.22658  4.00575  1.68993  0.61958  0.77255  0.57373  0.82878
    193   2.35146  4.72691  1.95107  2.29948  4.27955  2.66529  3.71633  3.68584  2.63094  3.31107  4.14212  2.80930  3.71560  2.89099  3.11858  2.56521  2.54705  3.28455  5.54109  4.17627    369 - -
          2.68618  4.42225  2.77519  2.73123  3.46354  2.40513  3.72494  3.29354  2.67741  2.69355  4.24690  2.90347  2.73739  3.18146  2.89801  2.37887  2.77519  2.98518  4.58477  3.61503
          0.03337  3.81254  4.53489  0.61958  0.77255  0.39778  1.11416
    194   2.34020  4.60371  2.87165  2.57548  4.34079  3.16783  3.87192  3.78493  2.73660  3.39189  4.20654  1.84798  3.42606  3.05270  3.16885  1.83644  2.86528  3.33273  5.59996  4.27768    370 - -
          2.68618  4.42225  2.77519  2.73123  3.46354  2.40513  3.72494  3.29354  2.67741  2.69355  4.24690  2.90347  2.73739  3.18146  2.89801  2.37887  2.77519  2.98518  4.58477  3.61503
          0.02596  4.06003  4.78238  0.61958  0.77255  0.51896  0.90421
    195   2.44908  4.45567  3.35359  2.30966  3.56142  3.58155  3.84087  2.77663  2.75670  1.85197  3.11894  3.26674  3.97178  3.11003  3.12309  2.84277  2.89262  2.58925  5.04520  3.79990    371 - -
          2.68618  4.42225  2.77519  2.73123  3.46354  2.40513  3.72494  3.29354  2.67741  2.69355  4.24690  2.90347  2.73739  3.18146  2.89801  2.37887  2.77519  2.98518  4.58477  3.61503
          0.02596  4.06003  4.78238  0.61958  0.77255  0.51896  0.90421
    196   2.50396  4.65583  2.88717  2.52039  4.30155  2.84751  3.79690  3.74323  2.63894  3.33391  4.13752  2.04854  2.73301  2.96052  3.08944  2.15292  2.66960  3.31114  5.54482  4.21371    372 - -
          2.68618  4.42225  2.77519  2.73123  3.46354  2.40513  3.72494  3.29354  2.67741  2.69355  4.24690  2.90347  2.73739  3.18146  2.89801  2.37887  2.77519  2.98518  4.58477  3.61503
          0.18756  4.06003  1.87227  0.61958  0.77255  0.51896  0.90421
    197   2.49817  4.32675  3.32058  2.78983  3.56870  3.39253  3.78788  2.77296  2.72530  2.60020  2.72768  3.19380  3.03375  3.06708  3.08953  2.20808  2.77471  2.64395  5.00055  3.74760    373 - -
          2.68618  4.42225  2.77519  2.73123  3.46354  2.40513  3.72494  3.29354  2.67741  2.69355  4.24690  2.90347  2.73739  3.18146  2.89801  2.37887  2.77519  2.98518  4.58477  3.61503
          0.03044  3.90291  4.62526  0.61958  0.77255  0.43163  1.04825
    198   2.78041  4.48628  4.34038  3.79530  3.19144  4.12388  4.47658  2.27005  3.62501  1.41627  1.70642  4.08212  4.44544  3.88817  3.83147  3.45456  3.26424  2.28128  5.08029  3.93738    374 - -
          2.68618  4.42225  2.77519  2.73123  3.46354  2.40513  3.72494  3.29354  2.67741  2.69355  4.24690  2.90347  2.73739  3.18146  2.89801  2.37887  2.77519  2.98518  4.58477  3.61503
          0.02596  4.06003  4.78238  0.61958  0.77255  0.51896  0.90421
    199   2.47840  4.37854  3.31676  2.75811  3.00242  3.50632  3.75404  2.90571  2.72332  2.60296  3.25810  2.90335  3.45328  3.04131  3.10735  2.25263  2.80278  2.66630  4.93852  3.06812    375 - -
          2.68618  4.42225  2.77519  2.73123  3.46354  2.40513  3.72494  3.29354  2.67741  2.69355  4.24690  2.90347  2.73739  3.18146  2.89801  2.37887  2.77519  2.98518  4.58477  3.61503
          0.02596  4.06003  4.78238  0.61958  0.77255  0.51896  0.90421
    200   2.59423  4.70970  2.82616  2.46756  3.94037  2.90636  3.05363  3.34768  2.48692  2.38694  3.80822  2.82029  3.82243  2.83069  2.93570  2.50002  2.65583  3.04393  5.24302  3.92512    376 - -
          2.68618  4.42225  2.77519  2.73123  3.46354  2.40513  3.72494  3.29354  2.67741  2.69355  4.24690  2.90347  2.73739  3.18146  2.89801  2.37887  2.77519  2.98518  4.58477  3.61503
          0.02596  4.06003  4.78238  0.61958  0.77255  0.51896  0.90421
    201   2.58833  4.60957  2.69858  2.40942  3.01095  3.44905  3.67160  3.19319  2.54250  2.72281  3.69698  3.03366  3.84367  2.87742  2.97950  2.21780  2.82135  2.91581  5.11658  3.32722    377 - -
          2.68618  4.42225  2.77519  2.73123  3.46354  2.40513  3.72494  3.29354  2.67741  2.69355  4.24690  2.90347  2.73739  3.18146  2.89801  2.37887  2.77519  2.98518  4.58477  3.61503
          0.02596  4.06003  4.78238  0.61958  0.77255  0.51896  0.90421
    202   2.53718  4.35752  3.34159  2.80253  3.29856  3.10548  3.79956  2.94239  2.76458  2.64333  2.70984  3.21666  2.46921  3.08590  3.13950  2.50385  2.80057  2.69202  4.99506  3.74076    378 - -
          2.68618  4.42225  2.77519  2.73123  3.46354  2.40513  3.72494  3.29354  2.67741  2.69355  4.24690  2.90347  2.73739  3.18146  2.89801  2.37887  2.77519  2.98518  4.58477  3.61503
          0.02596  4.06003  4.78238  0.61958  0.77255  0.51896  0.90421
    203   2.60830  4.80069  2.84000  2.43749  4.18521  3.06351  3.69765  3.61481  2.49739  3.20771  4.02528  2.35633  2.28109  2.62867  2.93958  2.64272  2.88288  3.04066  5.42936  4.09088    379 - -
          2.68618  4.42225  2.77519  2.73123  3.46354  2.40513  3.72494  3.29354  2.67741  2.69355  4.24690  2.90347  2.73739  3.18146  2.89801  2.37887  2.77519  2.98518  4.58477  3.61503
          0.02596  4.06003  4.78238  0.61958  0.77255  0.46555  0.98830
    204   2.57265  4.25184  3.53480  2.97116  3.39330  3.30991  3.84584  2.43324  2.90521  2.24372  2.67755  3.14098  3.95190  3.20794  3.23376  2.28414  2.81091  2.50648  4.85465  3.62741    380 - -
          2.68618  4.42225  2.77519  2.73123  3.46354  2.40513  3.72494  3.29354  2.67741  2.69355  4.24690  2.90347  2.73739  3.18146  2.89801  2.37887  2.77519  2.98518  4.58477  3.61503
          0.02518  4.09022  4.81256  0.61958  0.77255  0.48576  0.95510
    205   2.48867  4.57667  2.89526  2.45903  2.91714  2.98840  3.68880  3.15606  2.56092  2.81704  3.25328  3.05783  3.06851  2.89569  2.99294  2.68177  2.69907  2.88271  5.12278  3.83316    381 - -
          2.68618  4.42225  2.77519  2.73123  3.46354  2.40513  3.72494  3.29354  2.67741  2.69355  4.24690  2.90347  2.73739  3.18146  2.89801  2.37887  2.77519  2.98518  4.58477  3.61503
          0.02518  4.09022  4.81256  0.61958  0.77255  0.48576  0.95510
    206   2.58820  4.78987  2.66728  2.42654  4.04159  3.40675  3.36779  3.26671  2.43178  3.06212  3.87475  2.79004  3.42015  2.77973  2.89547  2.18226  2.65633  2.78566  5.30476  3.96847    382 - -
          2.68618  4.42225  2.77519  2.73123  3.46354  2.40513  3.72494  3.29354  2.67741  2.69355  4.24690  2.90347  2.73739  3.18146  2.89801  2.37887  2.77519  2.98518  4.58477  3.61503
          0.02518  4.09022  4.81256  0.61958  0.77255  0.48576  0.95510
    207   2.69046  4.98848  2.69892  2.36516  4.37332  3.07772  3.69551  3.82620  2.47894  3.37677  4.18308  2.30522  2.33304  2.26082  2.92877  2.68577  2.95784  3.44034  5.56011  4.19209    383 - -
          2.68618  4.42225  2.77519  2.73123  3.46354  2.40513  3.72494  3.29354  2.67741  2.69355  4.24690  2.90347  2.73739  3.18146  2.89801  2.37887  2.77519  2.98518  4.58477  3.61503
          0.02518  4.09022  4.81256  0.61958  0.77255  0.48576  0.95510
    208   2.58268  4.49883  3.19800  2.64651  3.24156  2.86157  3.71675  3.05623  2.61857  2.73214  3.59729  3.00138  3.87259  2.81819  2.89413  2.50298  2.64814  2.79827  5.04816  2.76499    384 - -
          2.68618  4.42225  2.77519  2.73123  3.46354  2.40513  3.72494  3.29354  2.67741  2.69355  4.24690  2.90347  2.73739  3.18146  2.89801  2.37887  2.77519  2.98518  4.58477  3.61503
          0.02518  4.09022  4.81256  0.61958  0.77255  0.48576  0.95510
    209   2.18371  4.67446  3.04921  2.51863  3.96993  3.39464  3.68263  3.37172  2.49673  3.00008  3.39102  3.01087  3.09204  2.38665  2.93321  2.28380  2.82574  3.05612  5.26648  3.95598    385 - -
          2.68618  4.42225  2.77519  2.73123  3.46354  2.40513  3.72494  3.29354  2.67741  2.69355  4.24690  2.90347  2.73739  3.18146  2.89801  2.37887  2.77519  2.98518  4.58477  3.61503
          0.02518  4.09022  4.81256  0.61958  0.77255  0.48576  0.95510
    210   2.40365  4.51561  3.16900  2.62806  2.86403  3.11136  3.54450  3.10816  2.61344  2.77877  3.63832  3.09806  3.51862  2.78317  3.03139  2.25716  2.63882  2.83932  5.09421  3.81601    386 - -
          2.68618  4.42225  2.77519  2.73123  3.46354  2.40513  3.72494  3.29354  2.67741  2.69355  4.24690  2.90347  2.73739  3.18146  2.89801  2.37887  2.77519  2.98518  4.58477  3.61503
          0.14903  4.09022  2.10600  0.61958  0.77255  0.48576  0.95510
    211   2.42774  4.81569  2.45982  2.34561  4.34549  2.60357  3.72843  3.79771  2.60439  3.37128  4.17978  2.20983  3.76373  2.88721  3.09257  2.09338  2.89291  3.38140  5.57638  4.20657    387 - -
          2.68621  4.42228  2.77522  2.73126  3.46357  2.40515  3.72497  3.29357  2.67743  2.69358  4.24692  2.90349  2.73742  3.18149  2.89803  2.37889  2.77477  2.98521  4.58480  3.61506
          0.24683  1.56275  4.69198  0.26649  1.45271  0.41676  1.07640
    212   2.46163  4.60581  3.10503  2.55168  3.82457  2.98186  3.68143  2.97484  2.53383  2.74398  3.71210  2.90684  3.03878  2.66403  2.96912  2.59431  2.53414  2.80023  5.16119  3.86517    389 - -
          2.68618  4.42225  2.77519  2.73123  3.46354  2.40513  3.72494  3.29354  2.67741  2.69355  4.24690  2.90347  2.73739  3.18146  2.89801  2.37887  2.77519  2.98518  4.58477  3.61503
          0.02518  4.09022  4.81256  0.61958  0.77255  0.48576  0.95510
    213   2.31392  4.31563  3.41784  2.85595  3.47342  2.97605  3.51792  2.83198  2.80645  2.29650  2.72365  3.26612  3.91869  3.11844  3.16601  2.60500  2.67079  2.52634  4.91052  3.67226    390 - -
          2.68618  4.42225  2.77519  2.73123  3.46354  2.40513  3.72494  3.29354  2.67741  2.69355  4.24690  2.90347  2.73739  3.18146  2.89801  2.37887  2.77519  2.98518  4.58477  3.61503
          0.02518  4.09022  4.81256  0.61958  0.77255  0.48576  0.95510
    214   2.49161  4.47205  3.07547  2.57692  3.63979  3.50014  3.73073  3.00333  2.63375  2.21196  2.83375  3.14298  3.88586  2.97670  2.69901  2.73218  2.61472  2.75438  5.03115  3.76673    391 - -
          2.68618  4.42225  2.77519  2.73123  3.46354  2.40513  3.72494  3.29354  2.67741  2.69355  4.24690  2.90347  2.73739  3.18146  2.89801  2.37887  2.77519  2.98518  4.58477  3.61503
          0.10456  4.09022  2.49440  0.61958  0.77255  0.48576  0.95510
    215   2.74964  5.20985  1.78580  1.94204  4.53283  2.81344  3.67385  4.01177  2.55472  3.52970  4.32840  2.76087  3.14629  2.81348  3.08694  2.69197  2.79999  3.60169  5.70280  4.26786    392 - -
          2.68618  4.42225  2.77519  2.73123  3.46354  2.40513  3.72494  3.29354  2.67741  2.69355  4.24690  2.90347  2.73739  3.18146  2.89801  2.37887  2.77519  2.98518  4.58477  3.61503
          0.02723  4.01288  4.73523  0.61958  0.77255  0.43819  1.03621
    216   2.58430  4.76945  2.90690  2.46959  4.19336  3.32754  3.70878  3.62054  2.50407  3.21220  4.02375  2.72224  3.53362  2.47551  2.94620  1.89033  2.38162  3.25156  5.43418  4.10096    393 - -
          2.68618  4.42225  2.77519  2.73123  3.46354  2.40513  3.72494  3.29354  2.67741  2.69355  4.24690  2.90347  2.73739  3.18146  2.89801  2.37887  2.77519  2.98518  4.58477  3.61503
          0.02518  4.09022  4.81256  0.61958  0.77255  0.48576  0.95510
    217   2.73689  4.24570  4.03099  3.46334  3.29358  3.83433  4.16496  1.91282  3.36406  2.11359  2.41068  3.75233  2.84921  3.62135  3.60862  3.12563  2.97708  1.94121  4.92223  3.73448    394 - -
          2.68618  4.42225  2.77519  2.73123  3.46354  2.40513  3.72494  3.29354  2.67741  2.69355  4.24690  2.90347  2.73739  3.18146  2.89801  2.37887  2.77519  2.98518  4.58477  3.61503
          0.02518  4.09022  4.81256  0.61958  0.77255  0.48576  0.95510
    218   2.50031  4.78268  2.98216  2.44153  4.03596  3.12947  3.63282  3.45064  2.35024  3.05485  3.87048  2.50761  3.63213  2.65285  2.72778  2.53425  2.70168  2.59163  5.29851  3.96820    395 - -
          2.68618  4.42225  2.77519  2.73123  3.46354  2.40513  3.72494  3.29354  2.67741  2.69355  4.24690  2.90347  2.73739  3.18146  2.89801  2.37887  2.77519  2.98518  4.58477  3.61503
          0.02518  4.09022  4.81256  0.61958  0.77255  0.48576  0.95510
    219   2.39131  4.35180  3.34342  2.86112  4.00699  2.72624  3.93988  3.39701  2.85056  3.07098  3.91093  3.20629  3.01469  3.17027  3.23872  2.05180  1.89513  2.63857  5.35751  4.10150    396 - -
          2.68618  4.42225  2.77519  2.73123  3.46354  2.40513  3.72494  3.29354  2.67741  2.69355  4.24690  2.90347  2.73739  3.18146  2.89801  2.37887  2.77519  2.98518  4.58477  3.61503
          0.02518  4.09022  4.81256  0.61958  0.77255  0.48576  0.95510
    220   2.48288  5.17809  2.02428  2.24869  4.50637  2.89379  3.66474  3.98338  2.49959  3.49576  4.27998  2.52910  3.81475  2.17318  3.01349  2.59393  2.97842  3.57155  5.66104  4.23998    397 - -
          2.68618  4.42225  2.77519  2.73123  3.46354  2.40513  3.72494  3.29354  2.67741  2.69355  4.24690  2.90347  2.73739  3.18146  2.89801  2.37887  2.77519  2.98518  4.58477  3.61503
          0.14903  4.09022  2.10600  0.61958  0.77255  0.48576  0.95510
    221   2.47342  4.60399  3.05827  2.17613  3.01446  3.42794  3.64722  3.19193  2.48475  2.84197  3.41933  2.76192  3.82109  2.84188  2.72084  2.65459  2.80228  2.91184  5.13143  3.83148    398 - -
          2.68618  4.42225  2.77519  2.73123  3.46354  2.40513  3.72494  3.29354  2.67741  2.69355  4.24690  2.90347  2.73739  3.18146  2.89801  2.37887  2.77519  2.98518  4.58477  3.61503
          0.02845  3.96963  4.69198  0.61958  0.77255  0.41676  1.07640
    222   2.41349  4.32913  2.89305  2.89642  2.19488  3.55810  3.83908  2.75763  2.86213  2.49881  3.19830  3.30436  3.95245  3.16587  3.22045  2.81630  2.71224  2.46940  4.91924  3.66868    399 - -
          2.68618  4.42225  2.77519  2.73123  3.46354  2.40513  3.72494  3.29354  2.67741  2.69355  4.24690  2.90347  2.73739  3.18146  2.89801  2.37887  2.77519  2.98518  4.58477  3.61503
          0.02518  4.09022  4.81256  0.61958  0.77255  0.48576  0.95510
    223   2.46337  4.30860  3.42757  2.86726  3.09261  3.18746  3.80955  2.50551  2.82284  2.54141  3.43301  3.27372  3.91984  2.96183  3.18205  2.18106  2.68896  2.44652  4.91144  3.67364    400 - -
          2.68618  4.42225  2.77519  2.73123  3.46354  2.40513  3.72494  3.29354  2.67741  2.69355  4.24690  2.90347  2.73739  3.18146  2.89801  2.37887  2.77519  2.98518  4.58477  3.61503
          0.02518  4.09022  4.81256  0.61958  0.77255  0.48576  0.95510
    224   2.52333  4.35588  3.37872  2.86532  3.64955  2.29494  3.86149  2.99754  2.81106  2.56840  2.52213  3.25253  3.88454  3.14677  3.17113  2.26278  2.81693  2.73503  5.07166  3.82027    401 - -
          2.68618  4.42225  2.77519  2.73123  3.46354  2.40513  3.72494  3.29354  2.67741  2.69355  4.24690  2.90347  2.73739  3.18146  2.89801  2.37887  2.77519  2.98518  4.58477  3.61503
          0.02518  4.09022  4.81256  0.61958  0.77255  0.48576  0.95510
    225   2.62120  4.97817  2.41970  2.33458  4.26998  3.37641  3.60629  3.71822  2.38279  3.26526  3.47079  2.69286  2.78431  2.38699  2.86381  2.51218  2.85751  3.34323  5.45505  4.07871    402 - -
          2.68618  4.42225  2.77519  2.73123  3.46354  2.40513  3.72494  3.29354  2.67741  2.69355  4.24690  2.90347  2.73739  3.18146  2.89801  2.37887  2.77519  2.98518  4.58477  3.61503
          0.02518  4.09022  4.81256  0.61958  0.77255  0.48576  0.95510
    226   2.74816  4.35322  3.19674  3.21346  3.33172  3.78268  4.06046  2.28238  3.14228  1.93853  1.92881  3.58379  4.14165  3.43177  3.44969  3.05575  2.98228  2.34671  4.95809  3.74842    403 - -
          2.68618  4.42225  2.77519  2.73123  3.46354  2.40513  3.72494  3.29354  2.67741  2.69355  4.24690  2.90347  2.73739  3.18146  2.89801  2.37887  2.77519  2.98518  4.58477  3.61503
          0.02518  4.09022  4.81256  0.61958  0.77255  0.48576  0.95510
    227   2.44002  4.61916  3.05304  2.55711  3.96945  3.10875  3.72544  3.36945  2.56606  2.54244  3.84300  2.45671  2.66886  2.90966  3.00068  2.52203  2.68375  3.04667  5.28049  3.97718    404 - -
          2.68618  4.42225  2.77519  2.73123  3.46354  2.40513  3.72494  3.29354  2.67741  2.69355  4.24690  2.90347  2.73739  3.18146  2.89801  2.37887  2.77519  2.98518  4.58477  3.61503
          0.02518  4.09022  4.81256  0.61958  0.77255  0.48576  0.95510
    228   2.23141  4.67840  2.79423  2.49686  3.91835  3.22840  3.66241  3.32011  2.49494  2.75907  3.21874  2.89612  3.41762  2.83736  2.94423  2.30865  2.81776  3.01725  5.22648  3.91394    405 - -
          2.68618  4.42225  2.77519  2.73123  3.46354  2.40513  3.72494  3.29354  2.67741  2.69355  4.24690  2.90347  2.73739  3.18146  2.89801  2.37887  2.77519  2.98518  4.58477  3.61503
          0.02518  4.09022  4.81256  0.61958  0.77255  0.48576  0.95510
    229   2.63398  4.95324  2.48136  2.22204  4.23435  2.97070  3.62802  3.67496  2.42919  2.70437  4.03418  2.74498  2.82842  2.76277  2.91328  2.47943  2.87384  3.31346  5.44583  4.07535    406 - -
          2.68618  4.42225  2.77519  2.73123  3.46354  2.40513  3.72494  3.29354  2.67741  2.69355  4.24690  2.90347  2.73739  3.18146  2.89801  2.37887  2.77519  2.98518  4.58477  3.61503
          0.10663  4.09022  2.47216  0.61958  0.77255  0.48576  0.95510
    230   2.74053  5.15399  2.11159  2.10925  4.49933  2.99666  3.68999  3.97334  2.57943  3.50479  4.31121  2.43775  3.80502  2.83612  3.10625  1.86265  3.01115  3.56921  5.68781  4.26325    407 - -
          2.68618  4.42225  2.77519  2.73123  3.46354  2.40513  3.72494  3.29354  2.67741  2.69355  4.24690  2.90347  2.73739  3.18146  2.89801  2.37887  2.77519  2.98518  4.58477  3.61503
          0.02728  4.01087  4.73322  0.61958  0.77255  0.56881  0.83517
    231   2.13003  4.87025  2.66065  2.35754  4.16427  2.83560  3.23965  3.59586  2.43075  3.17631  3.98312  2.88642  3.79088  2.44811  2.89917  2.62189  2.71553  3.24556  5.39625  4.04156    408 - -
          2.68618  4.42225  2.77519  2.73123  3.46354  2.40513  3.72494  3.29354  2.67741  2.69355  4.24690  2.90347  2.73739  3.18146  2.89801  2.37887  2.77519  2.98518  4.58477  3.61503
          0.02728  4.01087  4.73322  0.61958  0.77255  0.56881  0.83517
    232   2.56365  4.79903  2.38459  2.39091  4.13584  2.82844  3.63378  3.56319  2.43923  3.15127  3.58976  2.90847  3.13861  2.77851  2.90963  2.46063  2.51687  3.20636  5.37560  4.02723    409 - -
          2.68618  4.42225  2.77519  2.73123  3.46354  2.40513  3.72494  3.29354  2.67741  2.69355  4.24690  2.90347  2.73739  3.18146  2.89801  2.37887  2.77519  2.98518  4.58477  3.61503
          0.02728  4.01087  4.73322  0.61958  0.77255  0.56881  0.83517
    233   2.57087  4.38532  3.29304  2.74534  2.83001  3.50042  3.73612  2.91028  2.70931  2.60449  3.49031  2.58055  3.89001  2.87616  3.09145  2.54040  2.80557  2.39364  4.90290  3.34692    410 - -
          2.68618  4.42225  2.77519  2.73123  3.46354  2.40513  3.72494  3.29354  2.67741  2.69355  4.24690  2.90347  2.73739  3.18146  2.89801  2.37887  2.77519  2.98518  4.58477  3.61503
          0.07292  4.01087  2.95258  0.61958  0.77255  0.56881  0.83517
    234   2.24100  4.40084  3.22338  2.68724  3.35547  3.21538  3.74082  3.02553  2.66238  2.71626  3.12994  2.86589  3.83063  2.99044  3.06079  2.15854  2.77284  2.75660  5.04334  3.77721    411 - -
          2.68618  4.42225  2.77519  2.73123  3.46354  2.40513  3.72494  3.29354  2.67741  2.69355  4.24690  2.90347  2.73739  3.18146  2.89801  2.37887  2.77519  2.98518  4.58477  3.61503
          0.02854  3.96650  4.68884  0.61958  0.77255  0.60985  0.78402
    235   2.13026  4.42328  3.22962  2.69648  3.68821  3.40346  3.75473  2.98833  2.64933  2.59232  3.21363  2.66846  3.84465  2.99627  3.04076  2.67317  2.37395  2.72647  5.08046  3.81490    412 - -
          2.68618  4.42225  2.77519  2.73123  3.46354  2.40513  3.72494  3.29354  2.67741  2.69355  4.24690  2.90347  2.73739  3.18146  2.89801  2.37887  2.77519  2.98518  4.58477  3.61503
          0.02854  3.96650  4.68884  0.61958  0.77255  0.60985  0.78402
    236   2.19741  4.62757  3.02060  2.20495  3.86788  3.39616  3.64831  3.13371  2.48058  2.90181  3.40327  2.84047  3.80573  2.83128  2.91748  2.48479  2.67444  2.95548  5.18555  3.88067    413 - -
          2.68618  4.42225  2.77519  2.73123  3.46354  2.40513  3.72494  3.29354  2.67741  2.69355  4.24690  2.90347  2.73739  3.18146  2.89801  2.37887  2.77519  2.98518  4.58477  3.61503
          0.02854  3.96650  4.68884  0.61958  0.77255  0.53847  0.87621
    237   2.11085  4.44098  3.04799  2.67766  4.23269  2.62467  3.89182  3.66391  2.77239  3.28741  4.10001  2.76346  2.28762  3.08411  3.19224  2.05037  2.77474  3.20944  5.51886  4.22837    414 - -
          2.68618  4.42225  2.77519  2.73123  3.46354  2.40513  3.72494  3.29354  2.67741  2.69355  4.24690  2.90347  2.73739  3.18146  2.89801  2.37887  2.77519  2.98518  4.58477  3.61503
          0.02728  4.01087  4.73322  0.61958  0.77255  0.56881  0.83517
    238   2.24549  4.25683  3.50183  2.93524  3.40067  3.55899  3.83188  2.44632  2.87344  2.31540  3.21270  3.32531  3.94228  2.87386  3.21194  2.69289  2.67481  2.22228  4.86590  3.63727    415 - -
          2.68618  4.42225  2.77519  2.73123  3.46354  2.40513  3.72494  3.29354  2.67741  2.69355  4.24690  2.90347  2.73739  3.18146  2.89801  2.37887  2.77519  2.98518  4.58477  3.61503
          0.05833  4.01087  3.25593  0.61958  0.77255  0.56881  0.83517
    239   2.60673  4.83186  2.90954  2.40595  4.11940  3.15824  2.99088  3.54174  2.35175  3.12335  3.93480  2.92142  2.70018  2.62906  2.59723  2.49728  2.76112  3.20262  5.33989  4.00681    416 - -
          2.68618  4.42225  2.77519  2.73123  3.46354  2.40513  3.72494  3.29354  2.67741  2.69355  4.24690  2.90347  2.73739  3.18146  2.89801  2.37887  2.77519  2.98518  4.58477  3.61503
          0.02813  3.98068  4.70302  0.61958  0.77255  0.59712  0.79939
    240   2.48926  4.83113  2.91088  2.38717  4.10016  3.38214  3.59600  3.52518  2.35916  3.10788  3.91424  2.67979  3.12237  2.44909  2.63317  2.37213  2.82304  3.18589  5.32804  3.63424    417 - -
          2.68618  4.42225  2.77519  2.73123  3.46354  2.40513  3.72494  3.29354  2.67741  2.69355  4.24690  2.90347  2.73739  3.18146  2.89801  2.37887  2.77519  2.98518  4.58477  3.61503
          0.02813  3.98068  4.70302  0.61958  0.77255  0.49198  0.94525
    241   2.19790  4.45047  3.13687  2.69472  4.16814  2.50514  3.86791  3.59138  2.73523  3.21910  4.03299  2.84577  2.74067  3.05698  3.15713  2.18106  2.19763  3.16364  5.46117  4.17274    418 - -
          2.68618  4.42225  2.77519  2.73123  3.46354  2.40513  3.72494  3.29354  2.67741  2.69355  4.24690  2.90347  2.73739  3.18146  2.89801  2.37887  2.77519  2.98518  4.58477  3.61503
          0.11868  4.04556  2.36012  0.61958  0.77255  0.53416  0.88229
    242   2.25024  4.59323  2.90847  2.32235  4.09006  3.23647  3.73730  3.49519  2.58104  3.12461  3.95183  2.97556  2.59455  2.91641  3.01616  2.15764  2.61948  3.12858  5.37600  4.06442    419 - -
          2.68618  4.42225  2.77519  2.73123  3.46354  2.40513  3.72494  3.29354  2.67741  2.69355  4.24690  2.90347  2.73739  3.18146  2.89801  2.37887  2.77519  2.98518  4.58477  3.61503
          0.02885  3.95573  4.67808  0.61958  0.77255  0.41049  1.08863
    243   2.57457  4.56304  3.13755  2.58876  3.48455  2.94593  3.08340  3.16266  2.56880  2.65253  3.67594  3.06924  3.19848  2.90852  2.99474  2.57331  2.30623  2.88630  5.12493  3.83585    420 - -
          2.68618  4.42225  2.77519  2.73123  3.46354  2.40513  3.72494  3.29354  2.67741  2.69355  4.24690  2.90347  2.73739  3.18146  2.89801  2.37887  2.77519  2.98518  4.58477  3.61503
          0.02518  4.09022  4.81256  0.61958  0.77255  0.48576  0.95510
    244   2.87703  4.35780  4.21523  3.66794  2.35203  3.96250  4.24403  2.37359  3.54969  1.36115  3.12268  3.91880  4.31242  3.77653  3.75621  3.27587  2.42891  2.32155  4.83726  3.56619    421 - -
          2.68618  4.42225  2.77519  2.73123  3.46354  2.40513  3.72494  3.29354  2.67741  2.69355  4.24690  2.90347  2.73739  3.18146  2.89801  2.37887  2.77519  2.98518  4.58477  3.61503
          0.02518  4.09022  4.81256  0.61958  0.77255  0.48576  0.95510
    245   2.63014  4.90532  2.88665  2.39905  4.21590  3.17054  3.37877  3.64765  2.06372  3.21384  4.01387  2.62866  3.81363  2.76892  2.82821  2.34465  2.29198  3.29003  5.41724  4.06863    422 - -
          2.68618  4.42225  2.77519  2.73123  3.46354  2.40513  3.72494  3.29354  2.67741  2.69355  4.24690  2.90347  2.73739  3.18146  2.89801  2.37887  2.77519  2.98518  4.58477  3.61503
          0.02518  4.09022  4.81256  0.61958  0.77255  0.48576  0.95510
    246   2.46637  4.82826  2.97934  2.42191  4.08475  3.21861  3.28822  3.50528  2.19217  2.93488  3.90144  2.94192  3.16695  2.75753  2.54485  2.53644  2.63447  3.05523  5.32312  3.98534    423 - -
          2.68618  4.42225  2.77519  2.73123  3.46354  2.40513  3.72494  3.29354  2.67741  2.69355  4.24690  2.90347  2.73739  3.18146  2.89801  2.37887  2.77519  2.98518  4.58477  3.61503
          0.02518  4.09022  4.81256  0.61958  0.77255  0.48576  0.95510
    247   2.59793  4.72179  3.03930  2.49500  3.97359  3.22830  3.65530  3.03703  2.44539  2.99747  3.82670  2.99714  3.14621  2.30879  2.74735  2.65414  2.32538  3.06686  5.25751  3.94481    424 - -
          2.68618  4.42225  2.77519  2.73123  3.46354  2.40513  3.72494  3.29354  2.67741  2.69355  4.24690  2.90347  2.73739  3.18146  2.89801  2.37887  2.77519  2.98518  4.58477  3.61503
          0.02518  4.09022  4.81256  0.61958  0.77255  0.48576  0.95510
    248   2.68755  5.01836  2.12675  2.31229  4.46356  3.28082  3.73390  3.93288  2.60410  3.47948  4.28085  2.59682  3.16093  2.88130  3.11091  1.71369  2.97775  3.51669  5.66446  4.26439    425 - -
          2.68618  4.42225  2.77519  2.73123  3.46354  2.40513  3.72494  3.29354  2.67741  2.69355  4.24690  2.90347  2.73739  3.18146  2.89801  2.37887  2.77519  2.98518  4.58477  3.61503
          0.11319  4.09022  2.40477  0.61958  0.77255  0.48576  0.95510
    249   2.45442  5.13405  1.94353  2.22223  4.45261  3.28673  3.32576  3.92914  2.52582  3.45931  4.25904  2.18808  3.79763  2.80368  3.04270  2.46371  2.97859  3.53039  5.63670  4.21783    426 - -
          2.68618  4.42225  2.77519  2.73123  3.46354  2.40513  3.72494  3.29354  2.67741  2.69355  4.24690  2.90347  2.73739  3.18146  2.89801  2.37887  2.77519  2.98518  4.58477  3.61503
          0.02746  4.00448  4.72683  0.61958  0.77255  0.43378  1.04428
    250   2.58855  4.74149  2.67819  2.35719  3.97333  3.22103  3.63989  3.38099  2.45584  2.66387  3.43221  2.96855  3.35622  2.80192  2.91297  2.54725  2.35088  3.06995  5.25993  3.93530    427 - -
          2.68618  4.42225  2.77519  2.73123  3.46354  2.40513  3.72494  3.29354  2.67741  2.69355  4.24690  2.90347  2.73739  3.18146  2.89801  2.37887  2.77519  2.98518  4.58477  3.61503
          0.02518  4.09022  4.81256  0.61958  0.77255  0.48576  0.95510
    251   2.50928  4.31700  3.42511  2.86042  3.47465  3.28997  3.80284  2.82503  2.80334  2.31707  2.77137  3.27000  3.92182  3.11971  2.91781  2.34895  2.66164  2.40900  4.91218  3.67466    428 - -
          2.68618  4.42225  2.77519  2.73123  3.46354  2.40513  3.72494  3.29354  2.67741  2.69355  4.24690  2.90347  2.73739  3.18146  2.89801  2.37887  2.77519  2.98518  4.58477  3.61503
          0.02518  4.09022  4.81256  0.61958  0.77255  0.48576  0.95510
    252   2.60352  4.80438  2.98277  2.43798  4.05343  3.41948  3.10723  3.47271  2.40310  3.07087  3.20276  2.45717  3.03948  2.77658  2.67751  2.44687  2.83605  3.14707  5.30617  3.97367    429 - -
          2.68618  4.42225  2.77519  2.73123  3.46354  2.40513  3.72494  3.29354  2.67741  2.69355  4.24690  2.90347  2.73739  3.18146  2.89801  2.37887  2.77519  2.98518  4.58477  3.61503
          0.02518  4.09022  4.81256  0.61958  0.77255  0.48576  0.95510
    253   2.35912  4.67800  3.05614  2.51305  3.93238  2.80478  3.66817  3.33244  2.39352  2.96400  3.38756  2.76309  3.82890  2.84337  2.79343  2.65008  2.28602  3.02794  5.23416  3.92613    430 - -
          2.68618  4.42225  2.77519  2.73123  3.46354  2.40513  3.72494  3.29354  2.67741  2.69355  4.24690  2.90347  2.73739  3.18146  2.89801  2.37887  2.77519  2.98518  4.58477  3.61503
          0.02518  4.09022  4.81256  0.61958  0.77255  0.48576  0.95510
    254   2.33051  4.37434  3.33845  2.79599  3.66452  3.16081  3.81620  3.02332  2.76237  2.72656  2.95766  3.20617  2.89384  3.08330  3.14730  2.18092  2.79543  2.43682  5.06822  3.81599    431 - -
          2.68618  4.42225  2.77519  2.73123  3.46354  2.40513  3.72494  3.29354  2.67741  2.69355  4.24690  2.90347  2.73739  3.18146  2.89801  2.37887  2.77519  2.98518  4.58477  3.61503
          0.02518  4.09022  4.81256  0.61958  0.77255  0.48576  0.95510
    255   2.61974  4.68851  3.03858  1.93854  3.89562  3.45113  3.67714  3.13536  2.49106  2.91713  2.71041  3.02216  3.85297  2.73116  2.91522  2.53236  2.85336  2.99360  5.21526  3.91142    432 - -
          2.68618  4.42225  2.77519  2.73123  3.46354  2.40513  3.72494  3.29354  2.67741  2.69355  4.24690  2.90347  2.73739  3.18146  2.89801  2.37887  2.77519  2.98518  4.58477  3.61503
          0.02518  4.09022  4.81256  0.61958  0.77255  0.48576  0.95510
    256   2.54509  5.05487  2.13597  2.29898  4.38106  3.34324  3.64501  3.83957  2.45294  3.37552  4.16129  2.71106  3.80461  2.34102  2.94781  2.47429  2.38073  3.44730  5.55689  4.16286    433 - -
          2.68618  4.42225  2.77519  2.73123  3.46354  2.40513  3.72494  3.29354  2.67741  2.69355  4.24690  2.90347  2.73739  3.18146  2.89801  2.37887  2.77519  2.98518  4.58477  3.61503
          0.02518  4.09022  4.81256  0.61958  0.77255  0.48576  0.95510
    257   2.49560  4.88260  2.64676  2.38206  4.15328  2.94706  3.60143  3.58550  2.37321  3.00414  3.64001  2.91078  3.79387  2.58639  2.43189  2.51972  2.63396  3.23376  5.36905  4.01403    434 - -
          2.68618  4.42225  2.77519  2.73123  3.46354  2.40513  3.72494  3.29354  2.67741  2.69355  4.24690  2.90347  2.73739  3.18146  2.89801  2.37887  2.77519  2.98518  4.58477  3.61503
          0.13554  4.09022  2.20706  0.61958  0.77255  0.48576  0.95510
    258   2.55157  4.49077  2.89437  2.59713  2.89089  3.21470  3.69165  2.79988  2.59274  2.73932  3.60114  2.91251  3.40914  2.92043  3.01242  2.39806  2.79084  2.80051  5.05547  3.77511    435 - -
          2.68618  4.42225  2.77519  2.73123  3.46354  2.40513  3.72494  3.29354  2.67741  2.69355  4.24690  2.90347  2.73739  3.18146  2.89801  2.37887  2.77519  2.98518  4.58477  3.61503
          0.07879  3.98275  2.86236  0.61958  0.77255  0.42293  1.06457
    259   2.68018  5.08422  2.48312  2.13392  4.37872  2.35228  2.83405  3.83794  2.40470  3.36593  4.15272  2.83177  3.80067  2.61451  2.74457  2.64882  2.91966  3.45146  5.54016  4.14803    436 - -
          2.68618  4.42225  2.77519  2.73123  3.46354  2.40513  3.72494  3.29354  2.67741  2.69355  4.24690  2.90347  2.73739  3.18146  2.89801  2.37887  2.77519  2.98518  4.58477  3.61503
          0.06194  4.04607  3.15667  0.61958  0.77255  0.45695  1.00296
    260   2.29912  4.73644  2.36431  2.44766  4.13183  2.79230  3.68911  3.55087  2.51626  3.15623  3.96749  2.94968  3.08728  2.84529  2.98174  2.49022  2.83111  2.70973  5.39242  4.05543    437 - -
          2.68618  4.42225  2.77519  2.73123  3.46354  2.40513  3.72494  3.29354  2.67741  2.69355  4.24690  2.90347  2.73739  3.18146  2.89801  2.37887  2.77519  2.98518  4.58477  3.61503
          0.02604  4.05707  4.77942  0.61958  0.77255  0.52211  0.89960
    261   2.73147  5.14420  2.12716  2.14633  4.47157  2.50157  3.67965  3.93977  2.40928  3.47074  4.26958  2.80227  3.81484  2.81929  3.05249  2.01591  2.99177  3.54145  5.65232  4.23757    438 - -
          2.68618  4.42225  2.77519  2.73123  3.46354  2.40513  3.72494  3.29354  2.67741  2.69355  4.24690  2.90347  2.73739  3.18146  2.89801  2.37887  2.77519  2.98518  4.58477  3.61503
          0.02604  4.05707  4.77942  0.61958  0.77255  0.52211  0.89960
    262   2.49372  5.07070  2.21495  2.14566  4.38950  2.44837  3.64621  3.84963  2.37229  3.38626  4.17600  2.82496  3.79983  2.77871  2.97510  2.43367  2.76458  3.45839  5.57055  4.17095    439 - -
          2.68618  4.42225  2.77519  2.73123  3.46354  2.40513  3.72494  3.29354  2.67741  2.69355  4.24690  2.90347  2.73739  3.18146  2.89801  2.37887  2.77519  2.98518  4.58477  3.61503
          0.02604  4.05707  4.77942  0.61958  0.77255  0.52211  0.89960
    263   2.49303  4.51134  2.61468  2.57629  3.68439  3.48448  3.73070  3.00121  2.63014  2.30084  2.70474  3.11340  3.87973  2.96254  3.04340  2.72497  2.71207  2.75541  5.07850  3.80455    440 - -
          2.68618  4.42225  2.77519  2.73123  3.46354  2.40513  3.72494  3.29354  2.67741  2.69355  4.24690  2.90347  2.73739  3.18146  2.89801  2.37887  2.77519  2.98518  4.58477  3.61503
          0.02604  4.05707  4.77942  0.61958  0.77255  0.52211  0.89960
    264   2.30732  4.32960  3.38339  2.82496  3.49756  2.94873  3.78877  2.84983  2.77468  2.29399  2.81180  3.24113  3.90465  2.92880  3.13985  2.55249  2.80007  2.51822  4.92944  3.68779    441 - -
          2.68618  4.42225  2.77519  2.73123  3.46354  2.40513  3.72494  3.29354  2.67741  2.69355  4.24690  2.90347  2.73739  3.18146  2.89801  2.37887  2.77519  2.98518  4.58477  3.61503
          0.02604  4.05707  4.77942  0.61958  0.77255  0.46369  0.99145
    265   2.61820  4.88504  2.74377  2.38411  4.14408  3.39245  2.93284  3.58654  2.41538  3.16546  3.41800  2.27103  3.80755  2.76764  2.88207  2.25567  2.85549  3.24057  5.37743  4.02022    442 - -
          2.68618  4.42225  2.77519  2.73123  3.46354  2.40513  3.72494  3.29354  2.67741  2.69355  4.24690  2.90347  2.73739  3.18146  2.89801  2.37887  2.77519  2.98518  4.58477  3.61503
          0.02518  4.09022  4.81256  0.61958  0.77255  0.48576  0.95510
    266   2.37358  4.42697  3.28934  2.72555  3.59951  3.50140  3.74974  2.64217  2.67710  2.65699  3.14844  3.17352  3.57185  3.01134  2.43761  2.57667  2.63695  2.60987  5.00292  3.74536    443 - -
          2.68618  4.42225  2.77519  2.73123  3.46354  2.40513  3.72494  3.29354  2.67741  2.69355  4.24690  2.90347  2.73739  3.18146  2.89801  2.37887  2.77519  2.98518  4.58477  3.61503
          0.02518  4.09022  4.81256  0.61958  0.77255  0.48576  0.95510
    267   2.56069  4.73836  2.94244  2.47191  4.14206  3.01181  3.40498  3.56825  2.51019  3.16616  3.97640  2.69329  2.89633  2.85398  2.96507  2.14658  2.33314  3.20572  5.39734  4.06451    444 - -
          2.68618  4.42225  2.77519  2.73123  3.46354  2.40513  3.72494  3.29354  2.67741  2.69355  4.24690  2.90347  2.73739  3.18146  2.89801  2.37887  2.77519  2.98518  4.58477  3.61503
          0.02518  4.09022  4.81256  0.61958  0.77255  0.48576  0.95510
    268   2.62070  4.82532  2.93423  2.44131  4.11590  3.39836  2.63235  3.54114  2.41927  3.13239  3.94711  2.95454  3.49906  2.50002  2.85559  2.36812  2.32628  3.20405  5.35686  4.02273    445 - -
          2.68618  4.42225  2.77519  2.73123  3.46354  2.40513  3.72494  3.29354  2.67741  2.69355  4.24690  2.90347  2.73739  3.18146  2.89801  2.37887  2.77519  2.98518  4.58477  3.61503
          0.02518  4.09022  4.81256  0.61958  0.77255  0.48576  0.95510
    269   2.64368  4.99618  2.61598  2.33001  4.33112  3.35120  3.63955  3.78343  2.43104  3.32724  4.11423  2.66514  3.31533  2.23980  2.91290  2.03512  2.75727  3.39732  5.51365  4.13305    446 - -
          2.68618  4.42225  2.77519  2.73123  3.46354  2.40513  3.72494  3.29354  2.67741  2.69355  4.24690  2.90347  2.73739  3.18146  2.89801  2.37887  2.77519  2.98518  4.58477  3.61503
          0.02518  4.09022  4.81256  0.61958  0.77255  0.48576  0.95510
    270   2.17161  4.67563  3.08319  2.54937  3.43671  3.44070  3.68350  3.30580  2.47696  2.93942  3.79120  3.03854  3.85157  2.05559  2.73731  2.68407  2.77000  3.01406  5.22058  3.91671    447 - -
          2.68618  4.42225  2.77519  2.73123  3.46354  2.40513  3.72494  3.29354  2.67741  2.69355  4.24690  2.90347  2.73739  3.18146  2.89801  2.37887  2.77519  2.98518  4.58477  3.61503
          0.02518  4.09022  4.81256  0.61958  0.77255  0.48576  0.95510
    271   2.58901  4.75915  2.52883  2.44553  3.26288  3.42266  3.63050  3.22179  2.43849  2.70580  3.83296  2.77874  3.51323  2.51626  2.77628  2.63143  2.82058  3.08624  5.26551  3.93628    448 - -
          2.68618  4.42225  2.77519  2.73123  3.46354  2.40513  3.72494  3.29354  2.67741  2.69355  4.24690  2.90347  2.73739  3.18146  2.89801  2.37887  2.77519  2.98518  4.58477  3.61503
          0.02518  4.09022  4.81256  0.61958  0.77255  0.48576  0.95510
    272   2.61814  4.97930  2.72866  2.33860  4.26985  3.38269  3.33740  3.71826  2.36363  3.01324  4.04291  2.42746  3.50539  2.23810  2.83955  2.46921  2.73055  3.34255  5.44828  4.07358    449 - -
          2.68618  4.42225  2.77519  2.73123  3.46354  2.40513  3.72494  3.29354  2.67741  2.69355  4.24690  2.90347  2.73739  3.18146  2.89801  2.37887  2.77519  2.98518  4.58477  3.61503
          0.02518  4.09022  4.81256  0.61958  0.77255  0.48576  0.95510
    273   2.03204  4.54480  2.98984  2.64183  4.31341  2.59509  3.89532  3.74613  2.76614  3.35994  4.16899  1.85144  3.77558  3.07687  3.19911  2.32383  2.63014  3.29097  5.58168  4.27482    450 - -
          2.68618  4.42225  2.77519  2.73123  3.46354  2.40513  3.72494  3.29354  2.67741  2.69355  4.24690  2.90347  2.73739  3.18146  2.89801  2.37887  2.77519  2.98518  4.58477  3.61503
          0.02518  4.09022  4.81256  0.61958  0.77255  0.48576  0.95510
    274   2.47427  4.21443  3.61228  3.04340  3.35287  3.59032  3.87564  2.48650  2.97740  2.32233  2.68084  3.09822  3.97368  3.26550  3.29015  2.52265  2.63084  2.15766  4.82724  3.60775    451 - -
          2.68618  4.42225  2.77519  2.73123  3.46354  2.40513  3.72494  3.29354  2.67741  2.69355  4.24690  2.90347  2.73739  3.18146  2.89801  2.37887  2.77519  2.98518  4.58477  3.61503
          0.02518  4.09022  4.81256  0.61958  0.77255  0.48576  0.95510
    275   2.24617  4.71063  2.96939  2.50255  4.19018  2.55277  3.72317  3.61730  2.52455  3.21156  4.01819  2.28760  3.79527  2.87846  2.72462  2.47160  2.53604  3.23520  5.43456  4.10627    452 - -
          2.68582  4.42248  2.77542  2.73146  3.46377  2.40521  3.72517  3.29377  2.67764  2.69358  4.24525  2.90370  2.73684  3.18136  2.89817  2.37879  2.77478  2.98541  4.58500  3.61526
          0.59022  1.50025  1.50183  1.64916  0.21345  0.48576  0.95510
    276   2.53374  4.43398  3.17312  2.63622  3.62724  3.41533  3.68804  2.99724  2.55700  2.53457  2.93420  3.08845  3.35528  2.70670  2.93856  2.36366  2.77918  2.74439  5.01502  3.74653    466 - -
          2.68618  4.42225  2.77519  2.73123  3.46354  2.40513  3.72494  3.29354  2.67741  2.69355  4.24690  2.90347  2.73739  3.18146  2.89801  2.37887  2.77519  2.98518  4.58477  3.61503
          0.03217  3.84866  4.57101  0.61958  0.77255  0.70379  0.68261
    277   2.40448  4.69151  2.99274  2.37231  4.04351  3.35848  3.63442  3.40502  2.30531  3.03339  3.88193  2.98456  3.80693  2.80491  2.14474  2.66379  2.43566  3.09014  5.27574  3.99230    467 - -
          2.68618  4.42225  2.77519  2.73123  3.46354  2.40513  3.72494  3.29354  2.67741  2.69355  4.24690  2.90347  2.73739  3.18146  2.89801  2.37887  2.77519  2.98518  4.58477  3.61503
          0.03217  3.84866  4.57101  0.61958  0.77255  0.37019  1.17313
    278   1.81699  4.28196  3.34535  3.05596  4.29948  3.04304  4.17729  3.67943  3.11985  3.38298  4.22621  3.29009  1.48942  3.43192  3.45353  2.28751  2.78944  3.18594  5.64101  4.40548    468 - -
          2.68618  4.42225  2.77519  2.73123  3.46354  2.40513  3.72494  3.29354  2.67741  2.69355  4.24690  2.90347  2.73739  3.18146  2.89801  2.37887  2.77519  2.98518  4.58477  3.61503
          0.02518  4.09022  4.81256  0.61958  0.77255  0.48576  0.95510
    279   2.54336  5.00601  2.49433  2.32409  4.36471  2.42374  3.66840  3.81854  2.48238  3.36549  4.15886  2.86391  2.88673  2.19382  2.96962  2.65028  2.92308  3.42825  5.55471  4.17028    469 - -
          2.68618  4.42225  2.77519  2.73123  3.46354  2.40513  3.72494  3.29354  2.67741  2.69355  4.24690  2.90347  2.73739  3.18146  2.89801  2.37887  2.77519  2.98518  4.58477  3.61503
          0.02518  4.09022  4.81256  0.61958  0.77255  0.48576  0.95510
    280   2.27241  4.59219  2.84782  2.56119  3.81925  3.13909  3.68934  2.95936  2.54884  2.86302  3.41806  3.04782  3.53739  2.88646  2.98479  2.21990  2.81116  2.76230  5.16012  3.86545    470 - -
          2.68618  4.42225  2.77519  2.73123  3.46354  2.40513  3.72494  3.29354  2.67741  2.69355  4.24690  2.90347  2.73739  3.18146  2.89801  2.37887  2.77519  2.98518  4.58477  3.61503
          0.02518  4.09022  4.81256  0.61958  0.77255  0.48576  0.95510
    281   2.46291  4.91224  2.84868  2.06141  4.22779  3.02337  3.62888  3.66619  2.41076  3.23002  4.02300  2.61210  3.79853  2.76234  2.75739  2.17558  2.85691  3.10267  5.43371  4.07166    471 - -
          2.68618  4.42225  2.77519  2.73123  3.46354  2.40513  3.72494  3.29354  2.67741  2.69355  4.24690  2.90347  2.73739  3.18146  2.89801  2.37887  2.77519  2.98518  4.58477  3.61503
          0.02518  4.09022  4.81256  0.61958  0.77255  0.48576  0.95510
    282   2.67251  5.09813  2.71491  2.34466  4.42896  3.40386  3.04202  3.88588  2.16520  3.38177  4.15164  2.37759  3.81123  2.31724  2.35760  2.64212  2.89960  3.48388  5.52099  4.14791    472 - -
          2.68618  4.42225  2.77519  2.73123  3.46354  2.40513  3.72494  3.29354  2.67741  2.69355  4.24690  2.90347  2.73739  3.18146  2.89801  2.37887  2.77519  2.98518  4.58477  3.61503
          0.02518  4.09022  4.81256  0.61958  0.77255  0.48576  0.95510
    283   2.49105  4.35916  3.37105  2.80408  2.81969  3.53433  3.23085  2.86831  2.74879  2.47075  3.15049  3.23221  3.91485  2.69308  2.81363  2.77329  2.81162  2.39935  4.92502  3.67629    473 - -
          2.68618  4.42225  2.77519  2.73123  3.46354  2.40513  3.72494  3.29354  2.67741  2.69355  4.24690  2.90347  2.73739  3.18146  2.89801  2.37887  2.77519  2.98518  4.58477  3.61503
          0.02518  4.09022  4.81256  0.61958  0.77255  0.48576  0.95510
    284   2.11201  4.77582  2.89967  2.45544  4.20062  3.32276  3.70127  3.63104  2.50439  3.21904  4.02581  2.67418  3.07732  2.50073  2.95776  2.10347  2.85631  3.25745  5.43918  4.10015    474 - -
          2.68618  4.42225  2.77519  2.73123  3.46354  2.40513  3.72494  3.29354  2.67741  2.69355  4.24690  2.90347  2.73739  3.18146  2.89801  2.37887  2.77519  2.98518  4.58477  3.61503
          0.02518  4.09022  4.81256  0.61958  0.77255  0.48576  0.95510
    285   2.46062  4.80126  2.85276  2.24068  4.04409  3.41353  3.61927  3.26037  2.41505  2.82487  3.58154  2.94181  3.50914  2.50198  2.87855  2.27932  2.82073  3.13538  5.30219  3.96452    475 - -
          2.68618  4.42225  2.77519  2.73123  3.46354  2.40513  3.72494  3.29354  2.67741  2.69355  4.24690  2.90347  2.73739  3.18146  2.89801  2.37887  2.77519  2.98518  4.58477  3.61503
          0.07047  4.09022  2.96983  0.61958  0.77255  0.48576  0.95510
    286   2.40292  4.75078  2.90237  2.34032  4.12692  2.67487  3.67496  3.55110  2.48873  3.14856  3.95955  2.94412  3.24997  2.68686  2.94766  2.21627  2.50676  3.19440  5.38149  4.04556    476 - -
          2.68618  4.42225  2.77519  2.73123  3.46354  2.40513  3.72494  3.29354  2.67741  2.69355  4.24690  2.90347  2.73739  3.18146  2.89801  2.37887  2.77519  2.98518  4.58477  3.61503
          0.02633  4.04607  4.76842  0.61958  0.77255  0.53363  0.88303
    287   2.40272  4.41044  3.33541  2.78389  3.59386  3.50466  3.77314  2.91996  2.36602  2.52571  2.33282  3.21178  3.90829  3.04443  3.01419  2.52149  2.83325  2.68327  5.00425  3.75677    477 - -
          2.68618  4.42225  2.77519  2.73123  3.46354  2.40513  3.72494  3.29354  2.67741  2.69355  4.24690  2.90347  2.73739  3.18146  2.89801  2.37887  2.77519  2.98518  4.58477  3.61503
          0.02633  4.04607  4.76842  0.61958  0.77255  0.45695  1.00296
    288   2.09581  4.59455  2.94597  2.56094  3.81586  3.43788  3.69096  3.20351  2.55127  2.54510  3.33581  2.83651  3.51355  2.88996  2.98515  2.40359  2.81651  2.92033  5.15818  3.86412    478 - -
          2.68618  4.42225  2.77519  2.73123  3.46354  2.40513  3.72494  3.29354  2.67741  2.69355  4.24690  2.90347  2.73739  3.18146  2.89801  2.37887  2.77519  2.98518  4.58477  3.61503
          0.07100  4.09022  2.96035  0.61958  0.77255  0.48576  0.95510
    289   2.28280  4.55054  3.12371  2.58396  3.87263  3.36446  3.71367  3.26270  2.56845  2.91650  3.44139  2.64252  3.21270  2.90873  2.99870  2.29386  2.46690  2.81219  5.20453  3.91184    479 - -
          2.68618  4.42225  2.77519  2.73123  3.46354  2.40513  3.72494  3.29354  2.67741  2.69355  4.24690  2.90347  2.73739  3.18146  2.89801  2.37887  2.77519  2.98518  4.58477  3.61503
          0.02634  4.04556  4.76791  0.61958  0.77255  0.53416  0.88229
    290   2.59265  4.61972  3.11335  2.56366  3.84163  3.44423  3.67596  3.22392  2.48171  2.54281  3.72931  2.58766  2.95148  2.86937  2.54771  2.68045  2.83037  2.62218  5.16706  3.87475    480 - -
          2.68618  4.42225  2.77519  2.73123  3.46354  2.40513  3.72494  3.29354  2.67741  2.69355  4.24690  2.90347  2.73739  3.18146  2.89801  2.37887  2.77519  2.98518  4.58477  3.61503
          0.02634  4.04556  4.76791  0.61958  0.77255  0.53416  0.88229
    291   2.47900  4.56052  3.13254  2.58990  3.76897  3.44678  3.41488  3.15084  2.54173  2.67716  3.67148  3.06763  2.59216  2.67190  2.95261  2.68470  2.70197  2.55154  5.12050  3.83640    481 - -
          2.68618  4.42225  2.77519  2.73123  3.46354  2.40513  3.72494  3.29354  2.67741  2.69355  4.24690  2.90347  2.73739  3.18146  2.89801  2.37887  2.77519  2.98518  4.58477  3.61503
          0.02634  4.04556  4.76791  0.61958  0.77255  0.53416  0.88229
    292   2.53933  4.36050  3.32062  2.65181  3.30801  3.22846  3.78968  2.91859  2.75267  2.64133  3.52413  3.20434  3.88045  3.07146  3.13245  2.41385  2.23573  2.24068  4.99649  3.74605    482 - -
          2.68618  4.42225  2.77519  2.73123  3.46354  2.40513  3.72494  3.29354  2.67741  2.69355  4.24690  2.90347  2.73739  3.18146  2.89801  2.37887  2.77519  2.98518  4.58477  3.61503
          0.02634  4.04556  4.76791  0.61958  0.77255  0.53416  0.88229
    293   2.64877  4.90157  2.96094  2.33792  4.19019  3.42376  3.60802  3.60953  2.30018  2.99269  3.98191  2.94313  3.82428  2.20759  2.42908  2.24767  2.74863  3.26636  5.37337  4.04434    483 - -
          2.68618  4.42225  2.77519  2.73123  3.46354  2.40513  3.72494  3.29354  2.67741  2.69355  4.24690  2.90347  2.73739  3.18146  2.89801  2.37887  2.77519  2.98518  4.58477  3.61503
          0.02634  4.04556  4.76791  0.61958  0.77255  0.53416  0.88229
    294   2.58523  4.80195  2.61398  2.31791  4.04906  3.39671  3.61440  3.33683  2.41509  3.06698  2.96591  2.61200  3.51382  2.76270  2.88092  2.45479  2.68279  3.13926  5.30633  3.96632    484 - -
          2.68618  4.42225  2.77519  2.73123  3.46354  2.40513  3.72494  3.29354  2.67741  2.69355  4.24690  2.90347  2.73739  3.18146  2.89801  2.37887  2.77519  2.98518  4.58477  3.61503
          0.02634  4.04556  4.76791  0.61958  0.77255  0.53416  0.88229
    295   1.93186  4.47355  3.15504  2.67550  3.96258  3.26935  3.80888  3.04529  2.67777  3.01096  3.85399  2.48499  3.79664  3.01489  3.08985  2.10912  2.63919  2.99382  5.29689  4.01462    485 - -
          2.68618  4.42225  2.77519  2.73123  3.46354  2.40513  3.72494  3.29354  2.67741  2.69355  4.24690  2.90347  2.73739  3.18146  2.89801  2.37887  2.77519  2.98518  4.58477  3.61503
          0.02634  4.04556  4.76791  0.61958  0.77255  0.45665  1.00349
    296   2.30906  4.19422  3.65944  3.09370  3.12917  3.32128  3.89446  2.64492  3.02126  1.90637  2.85896  3.43328  3.97864  3.30366  3.31919  2.50514  2.81320  2.43846  4.80980  3.59271    486 - -
          2.68618  4.42225  2.77519  2.73123  3.46354  2.40513  3.72494  3.29354  2.67741  2.69355  4.24690  2.90347  2.73739  3.18146  2.89801  2.37887  2.77519  2.98518  4.58477  3.61503
          0.02518  4.09022  4.81256  0.61958  0.77255  0.48576  0.95510
    297   2.55986  4.74643  2.88694  2.47280  4.23653  2.28413  3.73342  3.67061  2.55150  3.25862  4.06465  2.71173  3.42048  2.64953  3.00657  2.07976  2.62158  3.28048  5.47703  4.13922    487 - -
          2.68618  4.42225  2.77519  2.73123  3.46354  2.40513  3.72494  3.29354  2.67741  2.69355  4.24690  2.90347  2.73739  3.18146  2.89801  2.37887  2.77519  2.98518  4.58477  3.61503
          0.02518  4.09022  4.81256  0.61958  0.77255  0.48576  0.95510
    298   2.39149  4.62588  3.01670  2.57204  4.16028  2.92511  3.77716  3.57858  2.59795  3.19265  4.01003  3.03148  3.79811  2.41681  3.02809  1.89690  2.30452  3.19573  5.43025  4.11937    488 - -
          2.68618  4.42225  2.77519  2.73123  3.46354  2.40513  3.72494  3.29354  2.67741  2.69355  4.24690  2.90347  2.73739  3.18146  2.89801  2.37887  2.77519  2.98518  4.58477  3.61503
          0.02518  4.09022  4.81256  0.61958  0.77255  0.48576  0.95510
    299   2.66026  4.31319  3.68856  3.13503  3.44840  3.66103  4.01281  2.39841  3.05529  1.98636  3.37860  3.49859  2.38099  3.36492  3.37492  2.94413  2.73445  2.08222  4.99764  3.77845    489 - -
          2.68618  4.42225  2.77519  2.73123  3.46354  2.40513  3.72494  3.29354  2.67741  2.69355  4.24690  2.90347  2.73739  3.18146  2.89801  2.37887  2.77519  2.98518  4.58477  3.61503
          0.02518  4.09022  4.81256  0.61958  0.77255  0.48576  0.95510
    300   2.14884  4.52221  3.21322  2.66117  3.71725  3.48577  3.72436  3.07634  2.32310  2.31556  3.63026  3.12504  3.88218  2.75191  2.96814  2.61161  2.83551  2.60329  5.08654  3.81733    490 - -
          2.68618  4.42225  2.77519  2.73123  3.46354  2.40513  3.72494  3.29354  2.67741  2.69355  4.24690  2.90347  2.73739  3.18146  2.89801  2.37887  2.77519  2.98518  4.58477  3.61503
          0.02518  4.09022  4.81256  0.61958  0.77255  0.48576  0.95510
    301   2.36197  4.52017  3.17513  2.63424  3.76753  3.42838  3.73028  3.14680  2.53313  2.81856  3.67532  3.09867  2.55495  2.94919  3.02405  2.48407  2.49726  2.67825  5.12951  3.49855    491 - -
          2.68618  4.42225  2.77519  2.73123  3.46354  2.40513  3.72494  3.29354  2.67741  2.69355  4.24690  2.90347  2.73739  3.18146  2.89801  2.37887  2.77519  2.98518  4.58477  3.61503
          0.23525  4.09022  1.64563  0.61958  0.77255  0.48576  0.95510
    302   2.41935  4.77887  2.90124  2.39911  4.06742  3.13270  3.38921  3.48348  2.34124  3.07384  3.89060  2.91023  3.32882  2.35167  2.62075  2.61017  2.65332  3.15067  5.29961  3.97355    492 - -
          2.68618  4.42225  2.77519  2.73123  3.46354  2.40513  3.72494  3.29354  2.67741  2.69355  4.24690  2.90347  2.73739  3.18146  2.89801  2.37887  2.77519  2.98518  4.58477  3.61503
          0.03097  3.88594  4.60828  0.61958  0.77255  0.67618  0.71040
    303   2.56960  4.39195  3.27403  2.74041  2.84952  3.47917  3.72485  2.66151  2.67398  2.55302  3.48367  3.17332  3.88092  2.43055  3.04328  2.47440  2.81120  2.65567  4.88524  3.56990    493 - -
          2.68618  4.42225  2.77519  2.73123  3.46354  2.40513  3.72494  3.29354  2.67741  2.69355  4.24690  2.90347  2.73739  3.18146  2.89801  2.37887  2.77519  2.98518  4.58477  3.61503
          0.03097  3.88594  4.60828  0.61958  0.77255  0.58265  0.81739
    304   2.57884  4.61484  2.98804  2.59154  3.97768  3.31153  3.75259  3.37805  2.52211  3.00055  3.90128  3.04459  2.05168  2.45127  2.88861  2.66674  2.87900  2.83152  5.30237  3.99683    494 - -
          2.68618  4.42225  2.77519  2.73123  3.46354  2.40513  3.72494  3.29354  2.67741  2.69355  4.24690  2.90347  2.73739  3.18146  2.89801  2.37887  2.77519  2.98518  4.58477  3.61503
          0.02905  3.94908  4.67143  0.61958  0.77255  0.45274  1.01028
    305   2.45216  4.40173  3.29020  2.73867  3.58673  3.47937  3.13426  2.50453  2.69825  2.64999  3.52882  3.17816  2.98426  3.02727  3.08511  2.43727  2.80441  2.48003  4.99531  3.73833    495 - -
          2.68618  4.42225  2.77519  2.73123  3.46354  2.40513  3.72494  3.29354  2.67741  2.69355  4.24690  2.90347  2.73739  3.18146  2.89801  2.37887  2.77519  2.98518  4.58477  3.61503
          0.02596  4.06003  4.78238  0.61958  0.77255  0.51896  0.90421
    306   2.09828  4.76980  2.92797  2.45751  4.13079  3.35395  3.67411  3.54971  2.31157  3.14631  3.96167  2.95992  3.05761  2.58599  2.89308  2.17725  2.85252  3.20043  5.37631  4.04795    496 - -
          2.68618  4.42225  2.77519  2.73123  3.46354  2.40513  3.72494  3.29354  2.67741  2.69355  4.24690  2.90347  2.73739  3.18146  2.89801  2.37887  2.77519  2.98518  4.58477  3.61503
          0.02596  4.06003  4.78238  0.61958  0.77255  0.51896  0.90421
    307   2.61040  4.62592  3.03730  2.56394  3.86474  3.15985  3.70735  3.26264  2.53214  2.13070  3.76695  2.80199  3.85503  2.48314  2.93518  2.39007  2.85920  2.97594  5.19566  3.90215    497 - -
          2.68618  4.42225  2.77519  2.73123  3.46354  2.40513  3.72494  3.29354  2.67741  2.69355  4.24690  2.90347  2.73739  3.18146  2.89801  2.37887  2.77519  2.98518  4.58477  3.61503
          0.02596  4.06003  4.78238  0.61958  0.77255  0.46555  0.98830
    308   2.50592  4.82941  2.61328  2.29468  4.07669  3.40609  3.34189  3.49912  2.41824  2.73300  3.90145  2.92938  3.80559  2.76666  2.88554  2.25769  2.55823  3.16726  5.32754  3.77672    498 - -
          2.68618  4.42225  2.77519  2.73123  3.46354  2.40513  3.72494  3.29354  2.67741  2.69355  4.24690  2.90347  2.73739  3.18146  2.89801  2.37887  2.77519  2.98518  4.58477  3.61503
          0.02518  4.09022  4.81256  0.61958  0.77255  0.48576  0.95510
    309   2.59681  4.83119  2.93695  2.43585  4.18839  3.00541  3.65306  3.61679  2.41513  3.19362  3.99598  2.94650  2.64848  2.50001  2.63930  2.23010  2.71487  3.25528  5.40542  4.06556    499 - -
          2.68618  4.42225  2.77519  2.73123  3.46354  2.40513  3.72494  3.29354  2.67741  2.69355  4.24690  2.90347  2.73739  3.18146  2.89801  2.37887  2.77519  2.98518  4.58477  3.61503
          0.02518  4.09022  4.81256  0.61958  0.77255  0.48576  0.95510
    310   2.20954  4.85011  2.92204  2.33496  4.11237  3.41049  2.57352  3.53446  2.40403  3.12380  3.93635  2.94062  3.38864  2.50731  2.84791  2.64905  2.86117  3.07286  5.35037  4.01243    500 - -
          2.68618  4.42225  2.77519  2.73123  3.46354  2.40513  3.72494  3.29354  2.67741  2.69355  4.24690  2.90347  2.73739  3.18146  2.89801  2.37887  2.77519  2.98518  4.58477  3.61503
          0.02518  4.09022  4.81256  0.61958  0.77255  0.48576  0.95510
    311   2.58167  4.34298  3.40301  2.83942  3.49433  3.14409  3.80013  2.53170  2.78661  2.54598  2.97148  3.25944  3.92681  2.59643  3.15158  2.78610  2.40846  2.36633  4.93314  3.69210    501 - -
          2.68618  4.42225  2.77519  2.73123  3.46354  2.40513  3.72494  3.29354  2.67741  2.69355  4.24690  2.90347  2.73739  3.18146  2.89801  2.37887  2.77519  2.98518  4.58477  3.61503
          0.02518  4.09022  4.81256  0.61958  0.77255  0.48576  0.95510
    312   2.30189  4.78519  2.40840  2.43416  4.14710  3.34753  3.67005  3.56859  2.48037  2.96564  3.97129  2.94453  3.35495  2.81840  2.94769  2.19411  2.50370  3.21068  5.39451  4.05147    502 - -
          2.68618  4.42225  2.77519  2.73123  3.46354  2.40513  3.72494  3.29354  2.67741  2.69355  4.24690  2.90347  2.73739  3.18146  2.89801  2.37887  2.77519  2.98518  4.58477  3.61503
          0.02518  4.09022  4.81256  0.61958  0.77255  0.48576  0.95510
    313   2.44528  4.50303  3.20945  2.64883  3.68570  3.48204  3.71616  3.06280  2.60164  2.33737  3.20016  3.11628  3.56205  2.78539  2.80055  2.29625  2.69702  2.80389  5.06198  3.79067    503 - -
          2.68618  4.42225  2.77519  2.73123  3.46354  2.40513  3.72494  3.29354  2.67741  2.69355  4.24690  2.90347  2.73739  3.18146  2.89801  2.37887  2.77519  2.98518  4.58477  3.61503
          0.02518  4.09022  4.81256  0.61958  0.77255  0.48576  0.95510
    314   2.44114  4.75116  2.90783  2.21499  4.19487  2.79765  3.70891  3.62466  2.52697  3.21632  4.02157  2.95917  3.02059  2.86153  2.98901  2.09247  2.47571  3.24677  5.44030  4.10101    504 - -
          2.68618  4.42225  2.77519  2.73123  3.46354  2.40513  3.72494  3.29354  2.67741  2.69355  4.24690  2.90347  2.73739  3.18146  2.89801  2.37887  2.77519  2.98518  4.58477  3.61503
          0.13813  4.09022  2.18677  0.61958  0.77255  0.48576  0.95510
    315   2.57211  4.64605  3.03283  2.19599  3.86027  3.41971  3.63797  2.81736  2.33608  2.89248  3.43130  2.98990  3.40081  2.81941  2.89134  2.37994  2.80472  2.95859  5.17488  3.87059    505 - -
          2.68618  4.42225  2.77519  2.73123  3.46354  2.40513  3.72494  3.29354  2.67741  2.69355  4.24690  2.90347  2.73739  3.18146  2.89801  2.37887  2.77519  2.98518  4.58477  3.61503
          0.12825  3.98023  2.28590  0.61958  0.77255  0.59752  0.79889
    316   2.63069  5.03455  2.45759  2.02379  4.33067  3.06144  3.17224  3.78826  2.34838  3.31528  4.10057  2.79069  3.75492  2.50754  2.64862  2.48986  2.86885  3.40160  5.48868  4.09867    506 - -
          2.68618  4.42225  2.77519  2.73123  3.46354  2.40513  3.72494  3.29354  2.67741  2.69355  4.24690  2.90347  2.73739  3.18146  2.89801  2.37887  2.77519  2.98518  4.58477  3.61503
          0.03106  3.88305  4.60539  0.61958  0.77255  0.67839  0.70813
    317   2.26418  4.40069  3.23333  2.70103  3.64623  3.06132  3.73882  2.51724  2.30763  2.67573  3.56723  3.13685  3.84658  2.98740  2.98799  2.68869  2.78888  2.53747  5.04261  3.78428    507 - -
          2.68618  4.42225  2.77519  2.73123  3.46354  2.40513  3.72494  3.29354  2.67741  2.69355  4.24690  2.90347  2.73739  3.18146  2.89801  2.37887  2.77519  2.98518  4.58477  3.61503
          0.03106  3.88305  4.60539  0.61958  0.77255  0.67839  0.70813
    318   2.26892  4.25363  3.45635  2.92756  3.49452  2.56044  3.86676  2.47768  2.85881  2.48593  2.78679  3.29604  3.88966  3.18441  3.19810  2.73076  2.78574  2.46230  4.97087  3.73651    508 - -
          2.68618  4.42225  2.77519  2.73123  3.46354  2.40513  3.72494  3.29354  2.67741  2.69355  4.24690  2.90347  2.73739  3.18146  2.89801  2.37887  2.77519  2.98518  4.58477  3.61503
          0.03106  3.88305  4.60539  0.61958  0.77255  0.67839  0.70813
    319   2.60933  4.79241  2.86829  2.40235  4.06520  3.36591  3.60259  3.22994  2.20799  3.07445  3.90087  2.52097  2.77872  2.60815  2.74951  2.63890  2.84730  3.15432  5.30062  3.97750    509 - -
          2.68621  4.42228  2.77511  2.73126  3.46357  2.40516  3.72498  3.29357  2.67733  2.69358  4.24693  2.90350  2.73736  3.18138  2.89796  2.37885  2.77523  2.98521  4.58480  3.61506
          0.18783  1.82484  4.60539  0.57810  0.82318  0.67839  0.70813
    320   2.55980  4.58107  3.01798  2.56591  3.88120  3.33848  3.70343  3.24402  2.48666  2.89025  3.78759  3.02842  2.73481  2.28151  2.86484  2.65229  2.83636  2.54153  5.21832  3.92141    514 - -
          2.68618  4.42225  2.77519  2.73123  3.46354  2.40513  3.72494  3.29354  2.67741  2.69355  4.24690  2.90347  2.73739  3.18146  2.89801  2.37887  2.77519  2.98518  4.58477  3.61503
          0.03106  3.88305  4.60539  0.61958  0.77255  0.67839  0.70813
    321   2.51894  4.25698  3.41182  2.85918  3.07745  3.47448  3.79087  2.47353  2.80590  2.39681  3.38818  3.25439  3.09311  3.11769  3.15702  2.43143  2.64362  2.50223  4.87483  3.63003    515 - -
          2.68618  4.42225  2.77519  2.73123  3.46354  2.40513  3.72494  3.29354  2.67741  2.69355  4.24690  2.90347  2.73739  3.18146  2.89801  2.37887  2.77519  2.98518  4.58477  3.61503
          0.03106  3.88305  4.60539  0.61958  0.77255  0.67839  0.70813
    322   2.47607  4.84799  2.74390  2.20735  4.18017  3.32012  3.62080  3.59560  2.09856  3.17847  4.00037  2.87593  2.69961  2.77408  2.78941  2.51153  2.87779  3.24898  5.39206  4.05700    516 - -
          2.68618  4.42225  2.77519  2.73123  3.46354  2.40513  3.72494  3.29354  2.67741  2.69355  4.24690  2.90347  2.73739  3.18146  2.89801  2.37887  2.77519  2.98518  4.58477  3.61503
          0.03106  3.88305  4.60539  0.61958  0.77255  0.67839  0.70813
    323   2.37158  4.76600  2.37710  2.34749  4.14450  3.26601  3.63859  3.56997  2.47285  3.16609  3.97787  2.63321  2.96894  2.79281  2.94628  2.45729  2.82031  2.96264  5.39338  4.04220    517 - -
          2.68618  4.42225  2.77519  2.73123  3.46354  2.40513  3.72494  3.29354  2.67741  2.69355  4.24690  2.90347  2.73739  3.18146  2.89801  2.37887  2.77519  2.98518  4.58477  3.61503
          0.07837  3.88305  2.90423  0.61958  0.77255  0.38178  1.14773
    324   2.46117  4.42369  3.26073  2.69949  3.14013  3.48728  3.73251  2.96445  2.66503  2.65356  3.29560  3.15175  3.43624  2.99184  2.84737  2.21003  2.58298  2.71667  4.99268  3.52792    518 - -
          2.68618  4.42225  2.77519  2.73123  3.46354  2.40513  3.72494  3.29354  2.67741  2.69355  4.24690  2.90347  2.73739  3.18146  2.89801  2.37887  2.77519  2.98518  4.58477  3.61503
          0.02614  4.05312  4.77547  0.61958  0.77255  0.46124  0.99561
    325   2.44229  4.96645  2.66194  2.26418  4.27404  3.04986  3.60524  3.72278  2.37822  3.26772  4.04797  2.69885  3.78836  2.72857  2.54778  2.28550  2.52920  3.34315  5.45547  4.07990    519 - -
          2.68618  4.42225  2.77519  2.73123  3.46354  2.40513  3.72494  3.29354  2.67741  2.69355  4.24690  2.90347  2.73739  3.18146  2.89801  2.37887  2.77519  2.98518  4.58477  3.61503
          0.02518  4.09022  4.81256  0.61958  0.77255  0.48576  0.95510
    326   2.40084  4.17033  4.16554  3.59271  2.97026  3.86124  4.20205  1.92062  3.48938  2.21113  3.02057  3.83013  4.21898  3.72379  3.69642  3.15795  2.53173  1.66804  4.89551  3.70184    520 - -
          2.68618  4.42225  2.77519  2.73123  3.46354  2.40513  3.72494  3.29354  2.67741  2.69355  4.24690  2.90347  2.73739  3.18146  2.89801  2.37887  2.77519  2.98518  4.58477  3.61503
          0.02518  4.09022  4.81256  0.61958  0.77255  0.48576  0.95510
    327   1.86679  4.27999  3.41294  2.99475  4.16503  2.68445  4.07196  3.56827  3.00871  3.23992  4.06758  3.26263  3.09753  3.31259  3.37456  2.30322  1.62318  3.11239  5.50644  4.26845    521 - -
          2.68618  4.42225  2.77519  2.73123  3.46354  2.40513  3.72494  3.29354  2.67741  2.69355  4.24690  2.90347  2.73739  3.18146  2.89801  2.37887  2.77519  2.98518  4.58477  3.61503
          0.02518  4.09022  4.81256  0.61958  0.77255  0.48576  0.95510
    328   2.46289  4.69697  3.06069  2.50189  3.91001  3.44574  3.24294  3.31423  2.45528  2.94362  3.77722  2.66738  3.83431  2.38290  2.77415  2.66044  2.70071  2.82136  3.66414  3.90159    522 - -
          2.68618  4.42225  2.77519  2.73123  3.46354  2.40513  3.72494  3.29354  2.67741  2.69355  4.24690  2.90347  2.73739  3.18146  2.89801  2.37887  2.77519  2.98518  4.58477  3.61503
          0.02518  4.09022  4.81256  0.61958  0.77255  0.48576  0.95510
    329   2.22477  4.63530  3.10049  2.58217  3.95155  3.40224  3.71743  3.31928  2.24780  2.74687  3.82252  3.05685  2.43678  2.90287  2.91961  2.66833  2.64459  3.01446  5.25885  3.96537    523 - -
          2.68618  4.42225  2.77519  2.73123  3.46354  2.40513  3.72494  3.29354  2.67741  2.69355  4.24690  2.90347  2.73739  3.18146  2.89801  2.37887  2.77519  2.98518  4.58477  3.61503
          0.02518  4.09022  4.81256  0.61958  0.77255  0.48576  0.95510
    330   2.55506  4.68227  3.01095  2.51362  4.05408  3.34963  3.70413  3.46628  2.51984  3.08401  3.90574  2.72459  2.64370  2.71196  2.96188  2.13163  2.59030  2.86670  5.33426  4.01692    524 - -
          2.68618  4.42225  2.77519  2.73123  3.46354  2.40513  3.72494  3.29354  2.67741  2.69355  4.24690  2.90347  2.73739  3.18146  2.89801  2.37887  2.77519  2.98518  4.58477  3.61503
          0.02518  4.09022  4.81256  0.61958  0.77255  0.48576  0.95510
    331   2.35378  4.33643  3.31684  2.92214  4.20986  3.10162  4.03906  3.61157  2.94110  3.27916  4.10802  3.22507  2.45573  3.26460  3.31298  1.74757  1.85996  3.15495  5.53435  4.28107    525 - -
          2.68618  4.42225  2.77519  2.73123  3.46354  2.40513  3.72494  3.29354  2.67741  2.69355  4.24690  2.90347  2.73739  3.18146  2.89801  2.37887  2.77519  2.98518  4.58477  3.61503
          0.02518  4.09022  4.81256  0.61958  0.77255  0.48576  0.95510
    332   1.88343  4.29610  3.39626  2.97844  4.14839  3.10227  4.05798  3.52523  2.98251  3.21569  4.05144  3.25830  2.29039  3.29730  3.34659  2.33416  1.82281  3.08792  5.49256  4.25169    526 - -
          2.68618  4.42225  2.77519  2.73123  3.46354  2.40513  3.72494  3.29354  2.67741  2.69355  4.24690  2.90347  2.73739  3.18146  2.89801  2.37887  2.77519  2.98518  4.58477  3.61503
          0.02518  4.09022  4.81256  0.61958  0.77255  0.48576  0.95510
    333   1.82080  4.28887  3.35123  2.98733  4.33528  2.15360  4.11677  3.76792  3.05067  3.41515  4.22215  3.24629  3.04634  3.34285  3.42389  1.59810  2.75254  3.23663  5.64548  4.40262    527 - -
          2.68618  4.42225  2.77519  2.73123  3.46354  2.40513  3.72494  3.29354  2.67741  2.69355  4.24690  2.90347  2.73739  3.18146  2.89801  2.37887  2.77519  2.98518  4.58477  3.61503
          0.02518  4.09022  4.81256  0.61958  0.77255  0.48576  0.95510
    334   2.24239  4.32505  3.37106  2.90427  4.02070  1.94825  3.97554  3.40432  2.90077  3.08704  3.92839  3.22850  2.83758  3.21389  3.28149  2.31449  2.55752  2.45753  5.37669  4.12723    528 - -
          2.68618  4.42225  2.77519  2.73123  3.46354  2.40513  3.72494  3.29354  2.67741  2.69355  4.24690  2.90347  2.73739  3.18146  2.89801  2.37887  2.77519  2.98518  4.58477  3.61503
          0.02518  4.09022  4.81256  0.61958  0.77255  0.48576  0.95510
    335   2.25515  4.38571  3.30281  2.77676  2.58987  3.41726  3.80569  3.02326  2.75765  2.71849  3.59215  2.91558  2.96209  3.07550  3.14460  2.51329  2.53139  2.75701  5.05348  3.79670    529 - -
          2.68618  4.42225  2.77519  2.73123  3.46354  2.40513  3.72494  3.29354  2.67741  2.69355  4.24690  2.90347  2.73739  3.18146  2.89801  2.37887  2.77519  2.98518  4.58477  3.61503
          0.02518  4.09022  4.81256  0.61958  0.77255  0.48576  0.95510
    336   2.33410  4.34459  3.43718  2.90938  3.70452  3.39307  3.91026  2.66043  2.86245  2.72268  3.63236  3.28472  2.59290  3.18691  3.22968  2.70143  1.98564  2.49875  5.13549  3.89166    530 - -
          2.68618  4.42225  2.77519  2.73123  3.46354  2.40513  3.72494  3.29354  2.67741  2.69355  4.24690  2.90347  2.73739  3.18146  2.89801  2.37887  2.77519  2.98518  4.58477  3.61503
          0.11189  4.09022  2.41775  0.61958  0.77255  0.48576  0.95510
    337   2.28924  4.23011  3.40232  2.98150  4.07233  2.44403  4.03646  3.44527  2.97631  3.14607  3.98676  3.24194  3.72581  3.28817  3.33029  1.89002  1.81583  2.73958  5.42928  4.19395    531 - -
          2.68618  4.42225  2.77519  2.73123  3.46354  2.40513  3.72494  3.29354  2.67741  2.69355  4.24690  2.90347  2.73739  3.18146  2.89801  2.37887  2.77519  2.98518  4.58477  3.61503
          0.02743  4.00575  4.72810  0.61958  0.77255  0.57373  0.82878
    338   2.38187  4.31943  3.28763  2.98242  4.15590  3.09391  4.09181  3.46915  2.98802  3.20001  4.10434  3.26215  1.60671  3.34738  3.31295  2.54512  1.99288  3.06505  5.51335  4.27464    532 - -
          2.68618  4.42225  2.77519  2.73123  3.46354  2.40513  3.72494  3.29354  2.67741  2.69355  4.24690  2.90347  2.73739  3.18146  2.89801  2.37887  2.77519  2.98518  4.58477  3.61503
          0.02743  4.00575  4.72810  0.61958  0.77255  0.43444  1.04307
    339   2.16862  4.36294  3.35833  2.82038  3.65608  3.40759  3.83034  2.99874  2.78039  2.71612  2.70598  3.01282  3.87235  3.10401  3.15782  2.09125  2.66722  2.59781  5.06523  3.81607    533 - -
          2.68618  4.42225  2.77519  2.73123  3.46354  2.40513  3.72494  3.29354  2.67741  2.69355  4.24690  2.90347  2.73739  3.18146  2.89801  2.37887  2.77519  2.98518  4.58477  3.61503
          0.02518  4.09022  4.81256  0.61958  0.77255  0.48576  0.95510
    340   2.35738  4.52738  3.19733  2.69330  3.78397  3.42089  2.76041  3.17075  2.61601  2.68674  3.72961  3.13814  3.87525  3.00002  2.99613  2.70768  1.91454  2.89248  5.15417  3.86559    534 - -
          2.68618  4.42225  2.77519  2.73123  3.46354  2.40513  3.72494  3.29354  2.67741  2.69355  4.24690  2.90347  2.73739  3.18146  2.89801  2.37887  2.77519  2.98518  4.58477  3.61503
          0.02518  4.09022  4.81256  0.61958  0.77255  0.48576  0.95510
    341   2.40585  4.52967  3.15175  2.63048  3.92311  2.94879  3.76198  2.94080  2.62491  2.97048  3.80905  2.89511  2.85024  2.96013  3.05155  2.18149  2.39985  2.99471  5.25417  3.96516    535 - -
          2.68618  4.42225  2.77519  2.73123  3.46354  2.40513  3.72494  3.29354  2.67741  2.69355  4.24690  2.90347  2.73739  3.18146  2.89801  2.37887  2.77519  2.98518  4.58477  3.61503
          0.02518  4.09022  4.81256  0.61958  0.77255  0.48576  0.95510
    342   2.50766  4.96814  2.35380  2.33516  4.37573  3.31231  3.67709  3.83282  2.49853  3.37880  4.16655  2.32829  3.30758  2.81177  2.99224  2.02166  2.75371  3.42837  5.56565  4.18030    536 - -
          2.68618  4.42225  2.77519  2.73123  3.46354  2.40513  3.72494  3.29354  2.67741  2.69355  4.24690  2.90347  2.73739  3.18146  2.89801  2.37887  2.77519  2.98518  4.58477  3.61503
          0.02518  4.09022  4.81256  0.61958  0.77255  0.48576  0.95510
    343   2.23125  4.48708  3.17924  2.68558  4.09432  2.65519  3.83513  3.50860  2.69358  3.14245  3.96237  2.87785  2.65726  3.02319  3.11905  2.13360  2.40846  2.90688  5.39736  4.10739    537 - -
          2.68618  4.42225  2.77519  2.73123  3.46354  2.40513  3.72494  3.29354  2.67741  2.69355  4.24690  2.90347  2.73739  3.18146  2.89801  2.37887  2.77519  2.98518  4.58477  3.61503
          0.02518  4.09022  4.81256  0.61958  0.77255  0.48576  0.95510
    344   2.61829  4.81998  2.75531  2.42108  4.07366  2.69214  2.69025  3.50822  2.45932  2.78412  3.92590  2.94111  2.86612  2.80790  2.91738  2.64793  2.86080  3.17821  5.33854  3.99493    538 - -
          2.68618  4.42225  2.77519  2.73123  3.46354  2.40513  3.72494  3.29354  2.67741  2.69355  4.24690  2.90347  2.73739  3.18146  2.89801  2.37887  2.77519  2.98518  4.58477  3.61503
          0.02518  4.09022  4.81256  0.61958  0.77255  0.48576  0.95510
    345   2.49165  4.90566  2.99684  2.43285  4.18472  2.93941  3.33534  3.60667  2.23018  3.17059  3.50630  2.94954  3.82589  2.36898  2.24310  2.65359  2.86706  3.26237  5.37003  4.03737    539 - -
          2.68618  4.42225  2.77519  2.73123  3.46354  2.40513  3.72494  3.29354  2.67741  2.69355  4.24690  2.90347  2.73739  3.18146  2.89801  2.37887  2.77519  2.98518  4.58477  3.61503
          0.05625  4.09022  3.27129  0.61958  0.77255  0.48576  0.95510
    346   2.27455  5.01666  2.44892  2.05502  4.31342  3.36303  3.60945  3.75773  2.06617  3.30286  4.08770  2.85463  3.79310  2.73490  2.86821  2.62299  2.87911  3.07429  5.48826  4.10600    540 - -
          2.68618  4.42225  2.77519  2.73123  3.46354  2.40513  3.72494  3.29354  2.67741  2.69355  4.24690  2.90347  2.73739  3.18146  2.89801  2.37887  2.77519  2.98518  4.58477  3.61503
          0.02596  4.05993  4.78228  0.61958  0.77255  0.46548  0.98841
    347   2.44176  4.49884  3.09678  2.69436  4.21653  3.18199  3.88961  3.63985  2.74849  3.26782  4.08503  2.69139  3.02767  3.07904  3.16425  1.66261  2.17265  3.21122  5.50373  4.21111    541 - -
          2.68618  4.42225  2.77519  2.73123  3.46354  2.40513  3.72494  3.29354  2.67741  2.69355  4.24690  2.90347  2.73739  3.18146  2.89801  2.37887  2.77519  2.98518  4.58477  3.61503
          0.02518  4.09022  4.81256  0.61958  0.77255  0.48576  0.95510
    348   2.97540  5.20584  3.23092  2.65858  4.62155  3.61570  3.62986  3.99993  1.46976  3.44694  4.28626  3.11384  3.99883  1.84267  2.14253  2.95401  3.15925  3.65482  5.51305  4.28595    542 - -
          2.68618  4.42225  2.77519  2.73123  3.46354  2.40513  3.72494  3.29354  2.67741  2.69355  4.24690  2.90347  2.73739  3.18146  2.89801  2.37887  2.77519  2.98518  4.58477  3.61503
          0.02518  4.09022  4.81256  0.61958  0.77255  0.48576  0.95510
    349   2.61273  4.66223  3.00514  1.90083  2.87744  3.43013  3.70246  3.26107  2.55817  2.91523  3.77487  3.02646  3.39536  2.89787  2.99419  2.69110  2.52237  2.97751  5.20985  3.89694    543 - -
          2.68618  4.42225  2.77519  2.73123  3.46354  2.40513  3.72494  3.29354  2.67741  2.69355  4.24690  2.90347  2.73739  3.18146  2.89801  2.37887  2.77519  2.98518  4.58477  3.61503
          0.02518  4.09022  4.81256  0.61958  0.77255  0.48576  0.95510
    350   2.99568  5.13590  3.08365  2.68870  4.55832  3.54788  3.73060  3.99428  1.04862  3.49841  4.37369  2.86431  4.01830  2.88573  2.39169  2.99603  3.22731  3.64982  5.54634  4.29933    544 - -
          2.68618  4.42225  2.77519  2.73123  3.46354  2.40513  3.72494  3.29354  2.67741  2.69355  4.24690  2.90347  2.73739  3.18146  2.89801  2.37887  2.77519  2.98518  4.58477  3.61503
          0.02518  4.09022  4.81256  0.61958  0.77255  0.48576  0.95510
    351   2.58887  4.80189  2.54936  2.42537  4.12969  3.36263  3.66344  3.55074  2.47354  3.14937  3.61832  2.73295  3.80477  2.81357  2.93929  2.07557  2.27835  3.20222  5.38112  4.03795    545 - -
          2.68618  4.42225  2.77519  2.73123  3.46354  2.40513  3.72494  3.29354  2.67741  2.69355  4.24690  2.90347  2.73739  3.18146  2.89801  2.37887  2.77519  2.98518  4.58477  3.61503
          0.02518  4.09022  4.81256  0.61958  0.77255  0.48576  0.95510
    352   2.15217  4.35669  4.26216  3.81921  3.61175  3.90391  4.60545  1.19642  3.70769  2.28411  3.48750  4.03626  4.38813  4.01813  3.94013  3.30104  3.16293  1.88667  5.37570  4.15890    546 - -
          2.68618  4.42225  2.77519  2.73123  3.46354  2.40513  3.72494  3.29354  2.67741  2.69355  4.24690  2.90347  2.73739  3.18146  2.89801  2.37887  2.77519  2.98518  4.58477  3.61503
          0.02518  4.09022  4.81256  0.61958  0.77255  0.48576  0.95510
    353   3.57647  4.97659  4.16697  3.94199  2.33567  4.08949  3.74248  3.55711  3.79364  2.95343  4.21029  4.00193  4.56048  4.04628  3.93044  3.68937  3.86546  3.43859  3.98609  0.66843    547 - -
          2.68618  4.42225  2.77519  2.73123  3.46354  2.40513  3.72494  3.29354  2.67741  2.69355  4.24690  2.90347  2.73739  3.18146  2.89801  2.37887  2.77519  2.98518  4.58477  3.61503
          0.02518  4.09022  4.81256  0.61958  0.77255  0.48576  0.95510
    354   2.43594  4.35629  3.41104  3.24269  4.30137  3.08289  4.34355  3.85635  3.33145  3.56158  4.47280  3.42813  3.84085  3.66443  3.60669  0.80436  2.93342  3.34284  5.65727  4.38770    548 - -
          2.68618  4.42225  2.77519  2.73123  3.46354  2.40513  3.72494  3.29354  2.67741  2.69355  4.24690  2.90347  2.73739  3.18146  2.89801  2.37887  2.77519  2.98518  4.58477  3.61503
          0.02518  4.09022  4.81256  0.61958  0.77255  0.48576  0.95510
    355   2.78054  4.92659  3.03590  2.62526  4.42380  3.42575  3.74147  3.84020  1.32962  3.39352  4.24032  3.08177  3.92272  2.89755  2.58108  2.16333  3.05567  3.46999  5.52414  4.24442    549 - -
          2.68618  4.42225  2.77519  2.73123  3.46354  2.40513  3.72494  3.29354  2.67741  2.69355  4.24690  2.90347  2.73739  3.18146  2.89801  2.37887  2.77519  2.98518  4.58477  3.61503
          0.02518  4.09022  4.81256  0.61958  0.77255  0.48576  0.95510
    356   2.30745  4.25227  3.44804  3.13625  4.28062  3.03434  4.21020  3.64417  3.15215  3.37246  4.22311  3.33137  3.76144  3.47417  3.46944  1.28853  1.82608  3.15400  5.63399  4.40102    550 - -
          2.68618  4.42225  2.77519  2.73123  3.46354  2.40513  3.72494  3.29354  2.67741  2.69355  4.24690  2.90347  2.73739  3.18146  2.89801  2.37887  2.77519  2.98518  4.58477  3.61503
          0.02518  4.09022  4.81256  0.61958  0.77255  0.48576  0.95510
    357   2.95872  4.70697  3.67665  3.60643  4.73415  0.46032  4.70819  4.39188  3.81701  4.01689  4.99824  3.84171  4.10471  4.12431  4.02414  3.13773  3.45688  3.87810  5.76646  4.84524    551 - -
          2.68618  4.42225  2.77519  2.73123  3.46354  2.40513  3.72494  3.29354  2.67741  2.69355  4.24690  2.90347  2.73739  3.18146  2.89801  2.37887  2.77519  2.98518  4.58477  3.61503
          0.02518  4.09022  4.81256  0.61958  0.77255  0.48576  0.95510
    358   3.54876  4.88823  4.53827  4.29895  0.71291  4.17738  3.99295  3.05128  4.20189  2.37324  3.75212  4.27145  4.63470  4.31087  4.26750  3.80405  3.85185  3.05716  4.18648  2.52990    552 - -
          2.68618  4.42225  2.77519  2.73123  3.46354  2.40513  3.72494  3.29354  2.67741  2.69355  4.24690  2.90347  2.73739  3.18146  2.89801  2.37887  2.77519  2.98518  4.58477  3.61503
          0.02518  4.09022  4.81256  0.61958  0.77255  0.48576  0.95510
    359   3.23869  5.38325  0.64973  2.49789  4.79307  3.38934  4.14320  4.43406  3.27162  4.00551  4.99372  3.06321  4.05794  3.38643  3.81339  3.18010  3.58373  4.05172  5.91768  4.63687    553 - -
          2.68618  4.42225  2.77519  2.73123  3.46354  2.40513  3.72494  3.29354  2.67741  2.69355  4.24690  2.90347  2.73739  3.18146  2.89801  2.37887  2.77519  2.98518  4.58477  3.61503
          0.02518  4.09022  4.81256  0.61958  0.77255  0.48576  0.95510
    360   3.15447  4.67169  4.29071  3.90605  3.32235  4.00076  4.59093  2.52060  3.66067  1.88874  1.01441  4.15500  4.46721  4.03082  3.83930  3.52382  3.46651  2.55095  5.18903  3.96756    554 - -
          2.68618  4.42225  2.77519  2.73123  3.46354  2.40513  3.72494  3.29354  2.67741  2.69355  4.24690  2.90347  2.73739  3.18146  2.89801  2.37887  2.77519  2.98518  4.58477  3.61503
          0.02518  4.09022  4.81256  0.61958  0.77255  0.48576  0.95510
    361   3.26157  4.66567  4.67855  4.19714  3.18182  4.38221  4.81137  2.18874  3.99052  0.83831  3.03892  4.44575  4.69284  4.23269  4.15012  3.78583  3.52765  2.04917  5.22352  4.04856    555 - -
          2.68618  4.42225  2.77519  2.73123  3.46354  2.40513  3.72494  3.29354  2.67741  2.69355  4.24690  2.90347  2.73739  3.18146  2.89801  2.37887  2.77519  2.98518  4.58477  3.61503
          0.02518  4.09022  4.81256  0.61958  0.77255  0.48576  0.95510
    362   2.86210  5.08126  3.17691  2.61515  4.49746  2.56742  3.64148  3.88796  1.58189  3.37938  4.20679  3.08127  3.94870  2.77302  1.87330  2.86046  3.07243  3.53528  5.48461  4.23179    556 - -
          2.68618  4.42225  2.77519  2.73123  3.46354  2.40513  3.72494  3.29354  2.67741  2.69355  4.24690  2.90347  2.73739  3.18146  2.89801  2.37887  2.77519  2.98518  4.58477  3.61503
          0.02518  4.09022  4.81256  0.61958  0.77255  0.48576  0.95510
    363   1.26180  4.24167  3.88327  3.49384  3.88227  3.30916  4.38691  2.63351  3.42506  2.74326  3.80413  3.63232  3.97671  3.73259  3.69131  2.73961  2.89831  1.84265  5.45439  4.23749    557 - -
          2.68618  4.42225  2.77519  2.73123  3.46354  2.40513  3.72494  3.29354  2.67741  2.69355  4.24690  2.90347  2.73739  3.18146  2.89801  2.37887  2.77519  2.98518  4.58477  3.61503
          0.02518  4.09022  4.81256  0.61958  0.77255  0.48576  0.95510
    364   3.40819  4.80900  4.53833  4.18456  3.23283  4.25629  4.77251  2.45414  3.95030  0.64694  3.19733  4.43893  4.65763  4.26595  4.08852  3.86086  3.69443  2.54700  5.18544  3.95722    558 - -
          2.68618  4.42225  2.77519  2.73123  3.46354  2.40513  3.72494  3.29354  2.67741  2.69355  4.24690  2.90347  2.73739  3.18146  2.89801  2.37887  2.77519  2.98518  4.58477  3.61503
          0.02518  4.09022  4.81256  0.61958  0.77255  0.48576  0.95510
    365   2.93622  4.39936  4.17839  3.64374  2.57616  3.94526  3.81069  2.75297  3.46060  2.26209  2.41767  3.80200  4.29129  3.69612  3.64239  3.24855  3.16494  2.63529  1.84312  2.41771    559 - -
          2.68618  4.42225  2.77519  2.73123  3.46354  2.40513  3.72494  3.29354  2.67741  2.69355  4.24690  2.90347  2.73739  3.18146  2.89801  2.37887  2.77519  2.98518  4.58477  3.61503
          0.02518  4.09022  4.81256  0.61958  0.77255  0.48576  0.95510
    366   2.62354  4.33814  3.50851  2.92650  3.42836  3.59002  3.80574  2.81574  2.57392  1.94642  3.10016  3.32095  3.96430  3.13693  2.65926  2.84561  2.85091  2.60287  4.87882  2.83716    560 - -
          2.68618  4.42225  2.77519  2.73123  3.46354  2.40513  3.72494  3.29354  2.67741  2.69355  4.24690  2.90347  2.73739  3.18146  2.89801  2.37887  2.77519  2.98518  4.58477  3.61503
          0.02518  4.09022  4.81256  0.61958  0.77255  0.48576  0.95510
    367   2.98351  4.47204  4.42259  4.09771  3.71900  3.94440  4.86496  2.06567  3.96897  2.37141  3.65597  4.25120  4.49664  4.31547  4.15979  3.46583  3.34217  0.78861  5.53851  4.28147    561 - -
          2.68618  4.42225  2.77519  2.73123  3.46354  2.40513  3.72494  3.29354  2.67741  2.69355  4.24690  2.90347  2.73739  3.18146  2.89801  2.37887  2.77519  2.98518  4.58477  3.61503
          0.02518  4.09022  4.81256  0.61958  0.77255  0.48576  0.95510
    368   0.74032  4.31503  3.69714  3.50506  4.28234  3.13252  4.49946  3.44143  3.52730  3.31246  4.32477  3.59531  3.89292  3.84931  3.75885  2.66573  2.95851  3.05753  5.68736  4.51389    562 - -
          2.68618  4.42225  2.77519  2.73123  3.46354  2.40513  3.72494  3.29354  2.67741  2.69355  4.24690  2.90347  2.73739  3.18146  2.89801  2.37887  2.77519  2.98518  4.58477  3.61503
          0.02518  4.09022  4.81256  0.61958  0.77255  0.48576  0.95510
    369   2.31562  4.24803  3.46562  3.15266  4.23677  3.04713  4.21103  3.58045  3.15729  3.32508  4.18551  3.34415  3.77051  3.48352  3.46741  1.75980  1.34112  3.11318  5.60202  4.37141    563 - -
          2.68618  4.42225  2.77519  2.73123  3.46354  2.40513  3.72494  3.29354  2.67741  2.69355  4.24690  2.90347  2.73739  3.18146  2.89801  2.37887  2.77519  2.98518  4.58477  3.61503
          0.02518  4.09022  4.81256  0.61958  0.77255  0.48576  0.95510
    370   3.26710  5.08022  3.78151  3.25372  4.49088  3.70612  4.00521  4.05243  2.35649  3.52893  4.52807  3.59433  4.20233  3.21879  0.69147  3.34367  3.52090  3.76810  5.48808  4.37601    564 - -
          2.68618  4.42225  2.77519  2.73123  3.46354  2.40513  3.72494  3.29354  2.67741  2.69355  4.24690  2.90347  2.73739  3.18146  2.89801  2.37887  2.77519  2.98518  4.58477  3.61503
          0.02518  4.09022  4.81256  0.61958  0.77255  0.48576  0.95510
    371   2.84632  4.99545  3.06289  2.63706  4.44952  3.47545  3.74412  3.86036  1.28290  3.39823  4.25459  3.10305  2.55032  2.89800  2.56873  2.86749  3.10157  3.50689  5.52191  4.26197    565 - -
          2.68618  4.42225  2.77519  2.73123  3.46354  2.40513  3.72494  3.29354  2.67741  2.69355  4.24690  2.90347  2.73739  3.18146  2.89801  2.37887  2.77519  2.98518  4.58477  3.61503
          0.02518  4.09022  4.81256  0.61958  0.77255  0.48576  0.95510
    372   2.96827  5.47604  1.36447  2.17213  4.79481  3.25995  3.83264  4.35847  2.85793  3.86861  4.72439  1.73312  3.89091  3.00601  3.44721  2.86804  3.27199  3.92191  5.99515  4.49268    566 - -
          2.68618  4.42225  2.77519  2.73123  3.46354  2.40513  3.72494  3.29354  2.67741  2.69355  4.24690  2.90347  2.73739  3.18146  2.89801  2.37887  2.77519  2.98518  4.58477  3.61503
          0.02518  4.09022  4.81256  0.61958  0.77255  0.48576  0.95510
    373   2.24116  4.40584  3.34000  3.14684  4.32181  3.13882  4.28735  3.67147  3.21997  3.39292  4.34310  3.39431  1.04108  3.57386  3.51278  2.65708  2.95902  3.24310  5.66828  4.45131    567 - -
          2.68618  4.42225  2.77519  2.73123  3.46354  2.40513  3.72494  3.29354  2.67741  2.69355  4.24690  2.90347  2.73739  3.18146  2.89801  2.37887  2.77519  2.98518  4.58477  3.61503
          0.02518  4.09022  4.81256  0.61958  0.77255  0.48576  0.95510
    374   2.86558  5.19516  3.06255  2.21205  4.58979  3.53650  3.61056  3.99360  1.55172  3.44829  4.25662  3.01752  3.92827  2.22457  2.19304  2.83416  3.06510  3.62021  5.53306  4.25244    568 - -
          2.68618  4.42225  2.77519  2.73123  3.46354  2.40513  3.72494  3.29354  2.67741  2.69355  4.24690  2.90347  2.73739  3.18146  2.89801  2.37887  2.77519  2.98518  4.58477  3.61503
          0.02518  4.09022  4.81256  0.61958  0.77255  0.48576  0.95510
    375   3.23449  4.53047  4.93180  4.40492  3.38837  4.59045  5.03309  1.13758  4.27001  1.53023  3.18811  4.63750  4.82765  4.47058  4.42889  3.96365  3.47969  1.72312  5.42516  4.27623    569 - -
          2.68618  4.42225  2.77519  2.73123  3.46354  2.40513  3.72494  3.29354  2.67741  2.69355  4.24690  2.90347  2.73739  3.18146  2.89801  2.37887  2.77519  2.98518  4.58477  3.61503
          0.02518  4.09022  4.81256  0.61958  0.77255  0.48576  0.95510
    376   2.68533  5.15063  2.24738  2.27748  4.46685  3.35919  2.71508  3.94085  2.15229  3.43968  4.20908  2.63381  3.80258  2.40475  2.86424  2.53556  2.92297  3.52887  5.58859  4.18286    570 - -
          2.68618  4.42225  2.77519  2.73123  3.46354  2.40513  3.72494  3.29354  2.67741  2.69355  4.24690  2.90347  2.73739  3.18146  2.89801  2.37887  2.77519  2.98518  4.58477  3.61503
          0.02518  4.09022  4.81256  0.61958  0.77255  0.48576  0.95510
    377   3.33401  4.64621  4.92347  4.39476  3.19786  4.61238  4.96316  1.58185  4.22397  0.98765  3.00915  4.64500  4.81792  4.38974  4.35542  3.98962  3.56908  2.07937  5.28118  4.15856    571 - -
          2.68618  4.42225  2.77519  2.73123  3.46354  2.40513  3.72494  3.29354  2.67741  2.69355  4.24690  2.90347  2.73739  3.18146  2.89801  2.37887  2.77519  2.98518  4.58477  3.61503
          0.02518  4.09022  4.81256  0.61958  0.77255  0.48576  0.95510
    378   2.95872  4.70697  3.67665  3.60643  4.73415  0.46032  4.70819  4.39188  3.81701  4.01689  4.99824  3.84171  4.10471  4.12431  4.02414  3.13773  3.45688  3.87810  5.76646  4.84524    572 - -
          2.68618  4.42225  2.77519  2.73123  3.46354  2.40513  3.72494  3.29354  2.67741  2.69355  4.24690  2.90347  2.73739  3.18146  2.89801  2.37887  2.77519  2.98518  4.58477  3.61503
          0.02518  4.09022  4.81256  0.61958  0.77255  0.48576  0.95510
    379   1.00113  4.18540  3.56513  3.31021  4.32182  2.98561  4.34248  3.65056  3.35192  3.42319  4.28233  3.40753  3.75113  3.64183  3.63076  1.98045  2.76431  3.13725  5.69856  4.48970    573 - -
          2.68618  4.42225  2.77519  2.73123  3.46354  2.40513  3.72494  3.29354  2.67741  2.69355  4.24690  2.90347  2.73739  3.18146  2.89801  2.37887  2.77519  2.98518  4.58477  3.61503
          0.02518  4.09022  4.81256  0.61958  0.77255  0.48576  0.95510
    380   2.98351  4.47204  4.42259  4.09771  3.71900  3.94440  4.86496  2.06567  3.96897  2.37141  3.65597  4.25120  4.49664  4.31547  4.15979  3.46583  3.34217  0.78861  5.53851  4.28147    574 - -
          2.68618  4.42225  2.77519  2.73123  3.46354  2.40513  3.72494  3.29354  2.67741  2.69355  4.24690  2.90347  2.73739  3.18146  2.89801  2.37887  2.77519  2.98518  4.58477  3.61503
          0.02518  4.09022  4.81256  0.61958  0.77255  0.48576  0.95510
    381   3.23869  5.38325  0.64973  2.49789  4.79307  3.38934  4.14320  4.43406  3.27162  4.00551  4.99372  3.06321  4.05794  3.38643  3.81339  3.18010  3.58373  4.05172  5.91768  4.63687    575 - -
          2.68618  4.42225  2.77519  2.73123  3.46354  2.40513  3.72494  3.29354  2.67741  2.69355  4.24690  2.90347  2.73739  3.18146  2.89801  2.37887  2.77519  2.98518  4.58477  3.61503
          0.02518  4.09022  4.81256  0.61958  0.77255  0.48576  0.95510
    382   3.26955  4.66852  4.64875  4.11101  3.11183  4.41163  4.71359  2.26791  3.89718  1.27773  1.45662  4.39151  4.66284  4.12658  4.06013  3.77187  3.50499  2.37446  5.13884  4.00148    576 - -
          2.68618  4.42225  2.77519  2.73123  3.46354  2.40513  3.72494  3.29354  2.67741  2.69355  4.24690  2.90347  2.73739  3.18146  2.89801  2.37887  2.77519  2.98518  4.58477  3.61503
          0.02518  4.09022  4.81256  0.61958  0.77255  0.48576  0.95510
    383   2.43594  4.35629  3.41104  3.24269  4.30137  3.08289  4.34355  3.85635  3.33145  3.56158  4.47280  3.42813  3.84085  3.66443  3.60669  0.80436  2.93342  3.34284  5.65727  4.38770    577 - -
          2.68618  4.42225  2.77519  2.73123  3.46354  2.40513  3.72494  3.29354  2.67741  2.69355  4.24690  2.90347  2.73739  3.18146  2.89801  2.37887  2.77519  2.98518  4.58477  3.61503
          0.02518  4.09022  4.81256  0.61958  0.77255  0.48576  0.95510
    384   2.85968  0.58853  4.42146  4.21469  4.16257  3.43181  4.81452  3.34820  4.04500  3.25110  4.38135  4.14440  4.15524  4.38239  4.12879  3.13095  3.34516  3.07659  5.52616  4.44721    578 - -
          2.68618  4.42225  2.77519  2.73123  3.46354  2.40513  3.72494  3.29354  2.67741  2.69355  4.24690  2.90347  2.73739  3.18146  2.89801  2.37887  2.77519  2.98518  4.58477  3.61503
          0.02518  4.09022  4.81256  0.61958  0.77255  0.48576  0.95510
    385   0.74032  4.31503  3.69714  3.50506  4.28234  3.13252  4.49946  3.44143  3.52730  3.31246  4.32477  3.59531  3.89292  3.84931  3.75885  2.66573  2.95851  3.05753  5.68736  4.51389    579 - -
          2.68618  4.42225  2.77519  2.73123  3.46354  2.40513  3.72494  3.29354  2.67741  2.69355  4.24690  2.90347  2.73739  3.18146  2.89801  2.37887  2.77519  2.98518  4.58477  3.61503
          0.02518  4.09022  4.81256  0.61958  0.77255  0.48576  0.95510
    386   3.54876  4.88823  4.53827  4.29895  0.71291  4.17738  3.99295  3.05128  4.20189  2.37324  3.75212  4.27145  4.63470  4.31087  4.26750  3.80405  3.85185  3.05716  4.18648  2.52990    580 - -
          2.68618  4.42225  2.77519  2.73123  3.46354  2.40513  3.72494  3.29354  2.67741  2.69355  4.24690  2.90347  2.73739  3.18146  2.89801  2.37887  2.77519  2.98518  4.58477  3.61503
          0.02518  4.09022  4.81256  0.61958  0.77255  0.48576  0.95510
    387   2.98351  4.47204  4.42259  4.09771  3.71900  3.94440  4.86496  2.06567  3.96897  2.37141  3.65597  4.25120  4.49664  4.31547  4.15979  3.46583  3.34217  0.78861  5.53851  4.28147    581 - -
          2.68618  4.42225  2.77519  2.73123  3.46354  2.40513  3.72494  3.29354  2.67741  2.69355  4.24690  2.90347  2.73739  3.18146  2.89801  2.37887  2.77519  2.98518  4.58477  3.61503
          0.02518  4.09022  4.81256  0.61958  0.77255  0.48576  0.95510
    388   2.98351  4.47204  4.42259  4.09771  3.71900  3.94440  4.86496  2.06567  3.96897  2.37141  3.65597  4.25120  4.49664  4.31547  4.15979  3.46583  3.34217  0.78861  5.53851  4.28147    582 - -
          2.68618  4.42225  2.77519  2.73123  3.46354  2.40513  3.72494  3.29354  2.67741  2.69355  4.24690  2.90347  2.73739  3.18146  2.89801  2.37887  2.77519  2.98518  4.58477  3.61503
          0.02518  4.09022  4.81256  0.61958  0.77255  0.48576  0.95510
    389   2.30527  1.12782  4.08307  3.78319  3.99355  3.06455  4.48156  3.24889  3.61718  3.13467  4.07872  3.65595  3.82974  3.92165  3.77938  2.22550  2.80449  2.86368  5.46593  4.24443    583 - -
          2.68618  4.42225  2.77519  2.73123  3.46354  2.40513  3.72494  3.29354  2.67741  2.69355  4.24690  2.90347  2.73739  3.18146  2.89801  2.37887  2.77519  2.98518  4.58477  3.61503
          0.02518  4.09022  4.81256  0.61958  0.77255  0.48576  0.95510
    390   3.23869  5.38325  0.64973  2.49789  4.79307  3.38934  4.14320  4.43406  3.27162  4.00551  4.99372  3.06321  4.05794  3.38643  3.81339  3.18010  3.58373  4.05172  5.91768  4.63687    584 - -
          2.68618  4.42225  2.77519  2.73123  3.46354  2.40513  3.72494  3.29354  2.67741  2.69355  4.24690  2.90347  2.73739  3.18146  2.89801  2.37887  2.77519  2.98518  4.58477  3.61503
          0.02518  4.09022  4.81256  0.61958  0.77255  0.48576  0.95510
    391   2.18383  4.32323  4.33047  3.82867  3.63462  3.96180  4.60251  1.83651  3.73222  2.33754  3.49681  4.05657  4.40991  4.02054  3.97856  3.32838  3.14044  1.17726  5.37282  4.15960    585 - -
          2.68618  4.42225  2.77519  2.73123  3.46354  2.40513  3.72494  3.29354  2.67741  2.69355  4.24690  2.90347  2.73739  3.18146  2.89801  2.37887  2.77519  2.98518  4.58477  3.61503
          0.02518  4.09022  4.81256  0.61958  0.77255  0.48576  0.95510
    392   2.60562  4.79714  2.93094  2.04060  4.07251  3.39687  3.65097  3.48346  2.45027  3.09121  3.44106  2.74904  3.81721  2.80550  2.90387  2.36908  2.27262  3.15486  5.33364  3.99977    586 - -
          2.68618  4.42225  2.77519  2.73123  3.46354  2.40513  3.72494  3.29354  2.67741  2.69355  4.24690  2.90347  2.73739  3.18146  2.89801  2.37887  2.77519  2.98518  4.58477  3.61503
          0.02518  4.09022  4.81256  0.61958  0.77255  0.48576  0.95510
    393   3.28692  4.67501  4.68844  4.14623  3.10328  4.44287  4.73962  2.26296  3.93933  1.20737  1.52163  4.42555  4.68066  4.15139  4.09558  3.80111  3.51916  2.37911  5.14336  4.01944    587 - -
          2.68618  4.42225  2.77519  2.73123  3.46354  2.40513  3.72494  3.29354  2.67741  2.69355  4.24690  2.90347  2.73739  3.18146  2.89801  2.37887  2.77519  2.98518  4.58477  3.61503
          0.02518  4.09022  4.81256  0.61958  0.77255  0.48576  0.95510
    394   2.82353  5.30828  1.94499  2.20670  4.62425  3.29995  3.72222  4.11946  2.61768  3.62677  4.43309  1.70307  3.24165  2.65742  3.15278  2.75347  3.09028  3.70303  5.78928  4.34041    588 - -
          2.68618  4.42225  2.77519  2.73123  3.46354  2.40513  3.72494  3.29354  2.67741  2.69355  4.24690  2.90347  2.73739  3.18146  2.89801  2.37887  2.77519  2.98518  4.58477  3.61503
          0.02518  4.09022  4.81256  0.61958  0.77255  0.48576  0.95510
    395   3.23869  5.38325  0.64973  2.49789  4.79307  3.38934  4.14320  4.43406  3.27162  4.00551  4.99372  3.06321  4.05794  3.38643  3.81339  3.18010  3.58373  4.05172  5.91768  4.63687    589 - -
          2.68618  4.42225  2.77519  2.73123  3.46354  2.40513  3.72494  3.29354  2.67741  2.69355  4.24690  2.90347  2.73739  3.18146  2.89801  2.37887  2.77519  2.98518  4.58477  3.61503
          0.02518  4.09022  4.81256  0.61958  0.77255  0.48576  0.95510
    396   2.77307  1.64335  4.43565  3.94806  3.48700  3.80408  4.54219  1.73072  3.77436  2.26363  3.43838  4.05576  4.31380  4.05161  3.94853  3.21025  3.10221  1.99283  5.20051  3.97187    590 - -
          2.68618  4.42225  2.77519  2.73123  3.46354  2.40513  3.72494  3.29354  2.67741  2.69355  4.24690  2.90347  2.73739  3.18146  2.89801  2.37887  2.77519  2.98518  4.58477  3.61503
          0.02518  4.09022  4.81256  0.61958  0.77255  0.48576  0.95510
    397   3.06681  4.78197  3.69840  3.57280  4.54039  3.45743  4.62776  4.14771  3.64991  3.74844  4.81111  3.85505  0.50679  4.03189  3.86611  3.24229  3.52649  3.76718  5.66159  4.66571    591 - -
          2.68618  4.42225  2.77519  2.73123  3.46354  2.40513  3.72494  3.29354  2.67741  2.69355  4.24690  2.90347  2.73739  3.18146  2.89801  2.37887  2.77519  2.98518  4.58477  3.61503
          0.02518  4.09022  4.81256  0.61958  0.77255  0.48576  0.95510
    398   3.20399  4.56960  4.63420  4.26271  3.53007  4.29339  4.95543  0.84268  4.09514  2.07739  3.43755  4.47836  4.70871  4.42442  4.26758  3.81458  3.50134  1.87700  5.46211  4.21565    592 - -
          2.68618  4.42225  2.77519  2.73123  3.46354  2.40513  3.72494  3.29354  2.67741  2.69355  4.24690  2.90347  2.73739  3.18146  2.89801  2.37887  2.77519  2.98518  4.58477  3.61503
          0.02518  4.09022  4.81256  0.61958  0.77255  0.48576  0.95510
    399   3.16122  4.46468  4.90276  4.41621  3.60056  4.52252  5.12196  1.05758  4.29972  2.07964  3.40008  4.62450  4.83001  4.55958  4.48771  3.92148  3.42948  1.36442  5.59888  4.39735    593 - -
          2.68618  4.42225  2.77519  2.73123  3.46354  2.40513  3.72494  3.29354  2.67741  2.69355  4.24690  2.90347  2.73739  3.18146  2.89801  2.37887  2.77519  2.98518  4.58477  3.61503
          0.02518  4.09022  4.81256  0.61958  0.77255  0.48576  0.95510
    400   3.57647  4.97659  4.16697  3.94199  2.33567  4.08949  3.74248  3.55711  3.79364  2.95343  4.21029  4.00193  4.56048  4.04628  3.93044  3.68937  3.86546  3.43859  3.98609  0.66843    594 - -
          2.68618  4.42225  2.77519  2.73123  3.46354  2.40513  3.72494  3.29354  2.67741  2.69355  4.24690  2.90347  2.73739  3.18146  2.89801  2.37887  2.77519  2.98518  4.58477  3.61503
          0.02518  4.09022  4.81256  0.61958  0.77255  0.48576  0.95510
    401   2.73346  2.58638  4.50540  4.03708  3.62604  3.76838  4.65294  2.06212  3.89155  2.39746  3.53963  4.09557  4.31630  4.15379  4.06306  3.18519  3.08398  1.09925  5.33631  4.12128    595 - -
          2.68618  4.42225  2.77519  2.73123  3.46354  2.40513  3.72494  3.29354  2.67741  2.69355  4.24690  2.90347  2.73739  3.18146  2.89801  2.37887  2.77519  2.98518  4.58477  3.61503
          0.02518  4.09022  4.81256  0.61958  0.77255  0.48576  0.95510
    402   2.43594  4.35629  3.41104  3.24269  4.30137  3.08289  4.34355  3.85635  3.33145  3.56158  4.47280  3.42813  3.84085  3.66443  3.60669  0.80436  2.93342  3.34284  5.65727  4.38770    596 - -
          2.68618  4.42225  2.77519  2.73123  3.46354  2.40513  3.72494  3.29354  2.67741  2.69355  4.24690  2.90347  2.73739  3.18146  2.89801  2.37887  2.77519  2.98518  4.58477  3.61503
          0.02518  4.09022  4.81256  0.61958  0.77255  0.48576  0.95510
    403   2.96100  5.53325  1.30868  1.72309  4.83370  3.26452  3.79598  4.35073  2.80271  3.84671  4.68683  2.72696  3.87861  2.95783  3.39808  2.53711  3.24829  3.91753  6.00861  4.50089    597 - -
          2.68618  4.42225  2.77519  2.73123  3.46354  2.40513  3.72494  3.29354  2.67741  2.69355  4.24690  2.90347  2.73739  3.18146  2.89801  2.37887  2.77519  2.98518  4.58477  3.61503
          0.02518  4.09022  4.81256  0.61958  0.77255  0.48576  0.95510
    404   2.91989  4.91403  2.85332  2.76369  4.31354  3.34294  4.11984  4.07701  3.04531  3.70039  4.65856  0.82332  4.00791  3.39758  3.40345  2.98163  3.31175  3.67676  5.59456  4.24980    598 - -
          2.68618  4.42225  2.77519  2.73123  3.46354  2.40513  3.72494  3.29354  2.67741  2.69355  4.24690  2.90347  2.73739  3.18146  2.89801  2.37887  2.77519  2.98518  4.58477  3.61503
          0.02518  4.09022  4.81256  0.61958  0.77255  0.48576  0.95510
    405   3.54876  4.88823  4.53827  4.29895  0.71291  4.17738  3.99295  3.05128  4.20189  2.37324  3.75212  4.27145  4.63470  4.31087  4.26750  3.80405  3.85185  3.05716  4.18648  2.52990    599 - -
          2.68618  4.42225  2.77519  2.73123  3.46354  2.40513  3.72494  3.29354  2.67741  2.69355  4.24690  2.90347  2.73739  3.18146  2.89801  2.37887  2.77519  2.98518  4.58477  3.61503
          0.02518  4.09022  4.81256  0.61958  0.77255  0.48576  0.95510
    406   2.90295  5.24992  2.57748  1.89432  4.55283  3.39586  3.73065  4.01952  2.43837  3.52932  4.38168  2.89663  3.91433  1.51008  2.82675  2.85432  3.15210  3.65444  5.67425  4.30812    600 - -
          2.68618  4.42225  2.77519  2.73123  3.46354  2.40513  3.72494  3.29354  2.67741  2.69355  4.24690  2.90347  2.73739  3.18146  2.89801  2.37887  2.77519  2.98518  4.58477  3.61503
          0.02518  4.09022  4.81256  0.61958  0.77255  0.48576  0.95510
    407   2.82959  5.00224  2.93534  2.57477  4.37401  3.43810  3.74134  3.88291  2.32652  3.41872  4.27065  1.53064  3.93381  2.90496  2.05151  2.84374  3.09413  3.51950  5.50730  4.19270    601 - -
          2.68618  4.42225  2.77519  2.73123  3.46354  2.40513  3.72494  3.29354  2.67741  2.69355  4.24690  2.90347  2.73739  3.18146  2.89801  2.37887  2.77519  2.98518  4.58477  3.61503
          0.02518  4.09022  4.81256  0.61958  0.77255  0.48576  0.95510
    408   3.40819  4.80900  4.53833  4.18456  3.23283  4.25629  4.77251  2.45414  3.95030  0.64694  3.19733  4.43893  4.65763  4.26595  4.08852  3.86086  3.69443  2.54700  5.18544  3.95722    602 - -
          2.68618  4.42225  2.77519  2.73123  3.46354  2.40513  3.72494  3.29354  2.67741  2.69355  4.24690  2.90347  2.73739  3.18146  2.89801  2.37887  2.77519  2.98518  4.58477  3.61503
          0.02518  4.09022  4.81256  0.61958  0.77255  0.48576  0.95510
    409   2.54508  4.38870  3.63802  3.40721  4.17760  3.21904  4.40578  3.33207  3.35452  3.18765  4.22853  3.57658  3.94203  3.73953  3.59885  2.74937  0.84979  3.00288  5.59573  4.39597    603 - -
          2.68618  4.42225  2.77519  2.73123  3.46354  2.40513  3.72494  3.29354  2.67741  2.69355  4.24690  2.90347  2.73739  3.18146  2.89801  2.37887  2.77519  2.98518  4.58477  3.61503
          0.02518  4.09022  4.81256  0.61958  0.77255  0.48576  0.95510
    410   2.95872  4.70697  3.67665  3.60643  4.73415  0.46032  4.70819  4.39188  3.81701  4.01689  4.99824  3.84171  4.10471  4.12431  4.02414  3.13773  3.45688  3.87810  5.76646  4.84524    604 - -
          2.68618  4.42225  2.77519  2.73123  3.46354  2.40513  3.72494  3.29354  2.67741  2.69355  4.24690  2.90347  2.73739  3.18146  2.89801  2.37887  2.77519  2.98518  4.58477  3.61503
          0.02518  4.09022  4.81256  0.61958  0.77255  0.48576  0.95510
    411   3.57647  4.97659  4.16697  3.94199  2.33567  4.08949  3.74248  3.55711  3.79364  2.95343  4.21029  4.00193  4.56048  4.04628  3.93044  3.68937  3.86546  3.43859  3.98609  0.66843    605 - -
          2.68618  4.42225  2.77519  2.73123  3.46354  2.40513  3.72494  3.29354  2.67741  2.69355  4.24690  2.90347  2.73739  3.18146  2.89801  2.37887  2.77519  2.98518  4.58477  3.61503
          0.02518  4.09022  4.81256  0.61958  0.77255  0.48576  0.95510
    412   2.32721  4.25056  3.51897  3.11755  4.12382  3.09243  4.14443  3.41551  3.08634  3.18473  4.05360  3.33686  3.78005  3.40983  3.41584  1.34265  2.04694  2.70329  5.50355  4.27082    606 - -
          2.68618  4.42225  2.77519  2.73123  3.46354  2.40513  3.72494  3.29354  2.67741  2.69355  4.24690  2.90347  2.73739  3.18146  2.89801  2.37887  2.77519  2.98518  4.58477  3.61503
          0.02518  4.09022  4.81256  0.61958  0.77255  0.48576  0.95510
    413   2.91304  5.05816  3.14631  2.42851  4.46854  3.55049  3.68440  3.85560  2.11912  3.37268  4.22804  3.11689  3.98330  2.83208  1.29854  2.71328  3.13279  3.52191  5.48551  4.24429    607 - -
          2.68618  4.42225  2.77519  2.73123  3.46354  2.40513  3.72494  3.29354  2.67741  2.69355  4.24690  2.90347  2.73739  3.18146  2.89801  2.37887  2.77519  2.98518  4.58477  3.61503
          0.02518  4.09022  4.81256  0.61958  0.77255  0.48576  0.95510
    414   3.26268  5.03177  3.36609  3.15317  3.45960  3.65078  0.75564  3.99961  2.99131  3.46360  4.52787  3.55153  4.21791  3.52378  3.24118  3.33299  3.57570  3.73081  4.92044  3.40542    608 - -
          2.68618  4.42225  2.77519  2.73123  3.46354  2.40513  3.72494  3.29354  2.67741  2.69355  4.24690  2.90347  2.73739  3.18146  2.89801  2.37887  2.77519  2.98518  4.58477  3.61503
          0.02518  4.09022  4.81256  0.61958  0.77255  0.48576  0.95510
    415   2.69644  4.97803  2.46312  1.63324  4.22712  3.37890  3.67427  3.62984  2.49843  3.22689  2.86564  2.88836  3.83701  2.82386  2.97542  2.69399  2.94058  3.29670  5.47253  4.10355    609 - -
          2.68618  4.42225  2.77519  2.73123  3.46354  2.40513  3.72494  3.29354  2.67741  2.69355  4.24690  2.90347  2.73739  3.18146  2.89801  2.37887  2.77519  2.98518  4.58477  3.61503
          0.02518  4.09022  4.81256  0.61958  0.77255  0.48576  0.95510
    416   3.20399  4.56960  4.63420  4.26271  3.53007  4.29339  4.95543  0.84268  4.09514  2.07739  3.43755  4.47836  4.70871  4.42442  4.26758  3.81458  3.50134  1.87700  5.46211  4.21565    610 - -
          2.68618  4.42225  2.77519  2.73123  3.46354  2.40513  3.72494  3.29354  2.67741  2.69355  4.24690  2.90347  2.73739  3.18146  2.89801  2.37887  2.77519  2.98518  4.58477  3.61503
          0.02518  4.09022  4.81256  0.61958  0.77255  0.48576  0.95510
    417   3.13683  4.45662  4.80268  4.25268  3.37633  4.46119  4.86859  1.78063  4.14033  1.54980  2.90689  4.48484  4.71524  4.33111  4.30645  3.80679  3.37574  1.22254  5.32866  4.19039    611 - -
          2.68618  4.42225  2.77519  2.73123  3.46354  2.40513  3.72494  3.29354  2.67741  2.69355  4.24690  2.90347  2.73739  3.18146  2.89801  2.37887  2.77519  2.98518  4.58477  3.61503
          0.02518  4.09022  4.81256  0.61958  0.77255  0.48576  0.95510
    418   2.95872  4.70697  3.67665  3.60643  4.73415  0.46032  4.70819  4.39188  3.81701  4.01689  4.99824  3.84171  4.10471  4.12431  4.02414  3.13773  3.45688  3.87810  5.76646  4.84524    612 - -
          2.68618  4.42225  2.77519  2.73123  3.46354  2.40513  3.72494  3.29354  2.67741  2.69355  4.24690  2.90347  2.73739  3.18146  2.89801  2.37887  2.77519  2.98518  4.58477  3.61503
          0.02518  4.09022  4.81256  0.61958  0.77255  0.48576  0.95510
    419   2.99872  5.19773  3.32364  2.70716  4.61943  3.64551  3.62867  3.98700  1.84957  3.43343  4.27840  3.14787  4.01709  1.80021  1.63537  2.98290  3.17545  3.65045  5.49606  4.28623    613 - -
          2.68618  4.42225  2.77519  2.73123  3.46354  2.40513  3.72494  3.29354  2.67741  2.69355  4.24690  2.90347  2.73739  3.18146  2.89801  2.37887  2.77519  2.98518  4.58477  3.61503
          0.02518  4.09022  4.81256  0.61958  0.77255  0.48576  0.95510
    420   2.91989  4.91403  2.85332  2.76369  4.31354  3.34294  4.11984  4.07701  3.04531  3.70039  4.65856  0.82332  4.00791  3.39758  3.40345  2.98163  3.31175  3.67676  5.59456  4.24980    614 - -
          2.68618  4.42225  2.77519  2.73123  3.46354  2.40513  3.72494  3.29354  2.67741  2.69355  4.24690  2.90347  2.73739  3.18146  2.89801  2.37887  2.77519  2.98518  4.58477  3.61503
          0.02518  4.09022  4.81256  0.61958  0.77255  0.48576  0.95510
    421   2.85968  0.58853  4.42146  4.21469  4.16257  3.43181  4.81452  3.34820  4.04500  3.25110  4.38135  4.14440  4.15524  4.38239  4.12879  3.13095  3.34516  3.07659  5.52616  4.44721    615 - -
          2.68618  4.42225  2.77519  2.73123  3.46354  2.40513  3.72494  3.29354  2.67741  2.69355  4.24690  2.90347  2.73739  3.18146  2.89801  2.37887  2.77519  2.98518  4.58477  3.61503
          0.02518  4.09022  4.81256  0.61958  0.77255  0.48576  0.95510
    422   3.26710  5.08022  3.78151  3.25372  4.49088  3.70612  4.00521  4.05243  2.35649  3.52893  4.52807  3.59433  4.20233  3.21879  0.69147  3.34367  3.52090  3.76810  5.48808  4.37601    616 - -
          2.68618  4.42225  2.77519  2.73123  3.46354  2.40513  3.72494  3.29354  2.67741  2.69355  4.24690  2.90347  2.73739  3.18146  2.89801  2.37887  2.77519  2.98518  4.58477  3.61503
          0.02518  4.09022  4.81256  0.61958  0.77255  0.48576  0.95510
    423   3.54876  4.88823  4.53827  4.29895  0.71291  4.17738  3.99295  3.05128  4.20189  2.37324  3.75212  4.27145  4.63470  4.31087  4.26750  3.80405  3.85185  3.05716  4.18648  2.52990    617 - -
          2.68618  4.42225  2.77519  2.73123  3.46354  2.40513  3.72494  3.29354  2.67741  2.69355  4.24690  2.90347  2.73739  3.18146  2.89801  2.37887  2.77519  2.98518  4.58477  3.61503
          0.02518  4.09022  4.81256  0.61958  0.77255  0.48576  0.95510
    424   3.40819  4.80900  4.53833  4.18456  3.23283  4.25629  4.77251  2.45414  3.95030  0.64694  3.19733  4.43893  4.65763  4.26595  4.08852  3.86086  3.69443  2.54700  5.18544  3.95722    618 - -
          2.68618  4.42225  2.77519  2.73123  3.46354  2.40513  3.72494  3.29354  2.67741  2.69355  4.24690  2.90347  2.73739  3.18146  2.89801  2.37887  2.77519  2.98518  4.58477  3.61503
          0.02518  4.09022  4.81256  0.61958  0.77255  0.48576  0.95510
    425   3.07334  5.05385  3.06623  2.83026  4.25044  3.52249  3.98843  3.92053  2.63711  3.40047  4.42783  3.28979  4.08265  0.89109  2.91454  3.11449  3.37279  3.63826  5.48601  4.19675    619 - -
          2.68618  4.42225  2.77519  2.73123  3.46354  2.40513  3.72494  3.29354  2.67741  2.69355  4.24690  2.90347  2.73739  3.18146  2.89801  2.37887  2.77519  2.98518  4.58477  3.61503
          0.02518  4.09022  4.81256  0.61958  0.77255  0.48576  0.95510
    426   1.21106  4.19366  3.54254  3.26164  4.33135  2.98582  4.30717  3.68949  3.30390  3.43249  4.27727  3.38228  3.74333  3.59225  3.60013  1.60090  2.75588  3.16315  5.69430  4.48275    620 - -
          2.68618  4.42225  2.77519  2.73123  3.46354  2.40513  3.72494  3.29354  2.67741  2.69355  4.24690  2.90347  2.73739  3.18146  2.89801  2.37887  2.77519  2.98518  4.58477  3.61503
          0.02518  4.09022  4.81256  0.61958  0.77255  0.48576  0.95510
    427   3.06681  4.78197  3.69840  3.57280  4.54039  3.45743  4.62776  4.14771  3.64991  3.74844  4.81111  3.85505  0.50679  4.03189  3.86611  3.24229  3.52649  3.76718  5.66159  4.66571    621 - -
          2.68618  4.42225  2.77519  2.73123  3.46354  2.40513  3.72494  3.29354  2.67741  2.69355  4.24690  2.90347  2.73739  3.18146  2.89801  2.37887  2.77519  2.98518  4.58477  3.61503
          0.02518  4.09022  4.81256  0.61958  0.77255  0.48576  0.95510
    428   2.90635  5.22205  1.02014  2.28621  4.66940  3.25679  3.91059  4.09536  2.94209  3.73481  4.63977  2.84380  3.90526  3.10159  3.49601  2.86340  2.85625  3.70165  5.92609  4.48059    622 - -
          2.68618  4.42225  2.77519  2.73123  3.46354  2.40513  3.72494  3.29354  2.67741  2.69355  4.24690  2.90347  2.73739  3.18146  2.89801  2.37887  2.77519  2.98518  4.58477  3.61503
          0.02518  4.09022  4.81256  0.61958  0.77255  0.48576  0.95510
    429   2.95872  4.70697  3.67665  3.60643  4.73415  0.46032  4.70819  4.39188  3.81701  4.01689  4.99824  3.84171  4.10471  4.12431  4.02414  3.13773  3.45688  3.87810  5.76646  4.84524    623 - -
          2.68618  4.42225  2.77519  2.73123  3.46354  2.40513  3.72494  3.29354  2.67741  2.69355  4.24690  2.90347  2.73739  3.18146  2.89801  2.37887  2.77519  2.98518  4.58477  3.61503
          0.02518  4.09022  4.81256  0.61958  0.77255  0.48576  0.95510
    430   2.91821  5.19837  2.94022  2.52602  4.58120  3.51643  3.65793  3.99873  1.31590  3.47274  4.30526  2.50486  3.95296  2.53873  2.43477  2.88922  3.13040  3.63807  5.56207  4.27984    624 - -
          2.68618  4.42225  2.77519  2.73123  3.46354  2.40513  3.72494  3.29354  2.67741  2.69355  4.24690  2.90347  2.73739  3.18146  2.89801  2.37887  2.77519  2.98518  4.58477  3.61503
          0.02518  4.09022  4.81256  0.61958  0.77255  0.48576  0.95510
    431   2.98351  4.47204  4.42259  4.09771  3.71900  3.94440  4.86496  2.06567  3.96897  2.37141  3.65597  4.25120  4.49664  4.31547  4.15979  3.46583  3.34217  0.78861  5.53851  4.28147    625 - -
          2.68618  4.42225  2.77519  2.73123  3.46354  2.40513  3.72494  3.29354  2.67741  2.69355  4.24690  2.90347  2.73739  3.18146  2.89801  2.37887  2.77519  2.98518  4.58477  3.61503
          0.02518  4.09022  4.81256  0.61958  0.77255  0.48576  0.95510
    432   3.15726  5.29643  2.60245  0.75097  4.67268  3.42731  4.04043  4.17098  2.94988  3.75543  4.72580  3.07952  4.04404  3.25531  3.37709  3.12084  3.46509  3.83449  5.80292  4.53253    626 - -
          2.68618  4.42225  2.77519  2.73123  3.46354  2.40513  3.72494  3.29354  2.67741  2.69355  4.24690  2.90347  2.73739  3.18146  2.89801  2.37887  2.77519  2.98518  4.58477  3.61503
          0.02518  4.09022  4.81256  0.61958  0.77255  0.48576  0.95510
    433   0.92650  4.18881  3.57224  3.33789  4.31292  2.99256  4.36533  3.60772  3.37766  3.41160  4.28832  3.42521  3.76224  3.67369  3.64492  2.18444  2.77794  3.11170  5.70191  4.49006    627 - -
          2.68618  4.42225  2.77519  2.73123  3.46354  2.40513  3.72494  3.29354  2.67741  2.69355  4.24690  2.90347  2.73739  3.18146  2.89801  2.37887  2.77519  2.98518  4.58477  3.61503
          0.02518  4.09022  4.81256  0.61958  0.77255  0.48576  0.95510
    434   2.95872  4.70697  3.67665  3.60643  4.73415  0.46032  4.70819  4.39188  3.81701  4.01689  4.99824  3.84171  4.10471  4.12431  4.02414  3.13773  3.45688  3.87810  5.76646  4.84524    628 - -
          2.68618  4.42225  2.77519  2.73123  3.46354  2.40513  3.72494  3.29354  2.67741  2.69355  4.24690  2.90347  2.73739  3.18146  2.89801  2.37887  2.77519  2.98518  4.58477  3.61503
          0.02518  4.09022  4.81256  0.61958  0.77255  0.48576  0.95510
    435   2.54185  4.26941  3.61260  3.08195  3.57348  3.47446  3.98927  2.17754  3.01741  2.58060  3.52168  3.41574  3.95972  3.32678  3.34553  2.06443  2.21537  2.28188  5.05342  3.82546    629 - -
          2.68618  4.42225  2.77519  2.73123  3.46354  2.40513  3.72494  3.29354  2.67741  2.69355  4.24690  2.90347  2.73739  3.18146  2.89801  2.37887  2.77519  2.98518  4.58477  3.61503
          0.02518  4.09022  4.81256  0.61958  0.77255  0.48576  0.95510
    436   3.18455  5.14461  3.37419  2.96184  4.58128  3.64407  3.89926  4.02576  0.77445  3.54598  4.50096  3.37464  4.13337  3.08217  2.49833  3.21539  3.42419  3.72320  5.55020  4.39703    630 - -
          2.68618  4.42225  2.77519  2.73123  3.46354  2.40513  3.72494  3.29354  2.67741  2.69355  4.24690  2.90347  2.73739  3.18146  2.89801  2.37887  2.77519  2.98518  4.58477  3.61503
          0.02518  4.09022  4.81256  0.61958  0.77255  0.48576  0.95510
    437   3.26710  5.08022  3.78151  3.25372  4.49088  3.70612  4.00521  4.05243  2.35649  3.52893  4.52807  3.59433  4.20233  3.21879  0.69147  3.34367  3.52090  3.76810  5.48808  4.37601    631 - -
          2.68618  4.42225  2.77519  2.73123  3.46354  2.40513  3.72494  3.29354  2.67741  2.69355  4.24690  2.90347  2.73739  3.18146  2.89801  2.37887  2.77519  2.98518  4.58477  3.61503
          0.02518  4.09022  4.81256  0.61958  0.77255  0.48576  0.95510
    438   2.87799  5.31127  2.48590  1.35704  4.63488  3.35955  3.71188  4.09820  2.12991  3.59907  4.42029  2.56774  3.88415  2.85566  2.90156  2.81232  3.12853  3.70411  5.73969  4.34202    632 - -
          2.68618  4.42225  2.77519  2.73123  3.46354  2.40513  3.72494  3.29354  2.67741  2.69355  4.24690  2.90347  2.73739  3.18146  2.89801  2.37887  2.77519  2.98518  4.58477  3.61503
          0.02518  4.09022  4.81256  0.61958  0.77255  0.48576  0.95510
    439   3.69911  4.92358  4.70362  4.40178  0.96227  4.44897  3.52800  3.34882  4.24279  2.66481  3.94481  4.13797  4.75610  4.19784  4.26197  3.82397  3.92171  3.28642  3.66298  1.48389    633 - -
          2.68618  4.42225  2.77519  2.73123  3.46354  2.40513  3.72494  3.29354  2.67741  2.69355  4.24690  2.90347  2.73739  3.18146  2.89801  2.37887  2.77519  2.98518  4.58477  3.61503
          0.02518  4.09022  4.81256  0.61958  0.77255  0.48576  0.95510
    440   2.98351  4.47204  4.42259  4.09771  3.71900  3.94440  4.86496  2.06567  3.96897  2.37141  3.65597  4.25120  4.49664  4.31547  4.15979  3.46583  3.34217  0.78861  5.53851  4.28147    634 - -
          2.68618  4.42225  2.77519  2.73123  3.46354  2.40513  3.72494  3.29354  2.67741  2.69355  4.24690  2.90347  2.73739  3.18146  2.89801  2.37887  2.77519  2.98518  4.58477  3.61503
          0.02518  4.09022  4.81256  0.61958  0.77255  0.48576  0.95510
    441   2.60939  5.48838  1.30456  1.76837  4.79582  3.26952  3.79312  4.28646  2.78913  3.80400  4.64529  2.73726  3.87723  2.95447  3.37577  2.84144  3.23056  3.86469  5.97692  4.48164    635 - -
          2.68618  4.42225  2.77519  2.73123  3.46354  2.40513  3.72494  3.29354  2.67741  2.69355  4.24690  2.90347  2.73739  3.18146  2.89801  2.37887  2.77519  2.98518  4.58477  3.61503
          0.02518  4.09022  4.81256  0.61958  0.77255  0.48576  0.95510
    442   2.99347  5.58731  1.28013  2.01985  4.87452  3.26029  3.80988  4.40786  2.83686  3.89612  4.74494  1.98102  3.88675  2.97581  3.44238  2.87197  3.28437  3.97031  6.05087  4.52985    636 - -
          2.68618  4.42225  2.77519  2.73123  3.46354  2.40513  3.72494  3.29354  2.67741  2.69355  4.24690  2.90347  2.73739  3.18146  2.89801  2.37887  2.77519  2.98518  4.58477  3.61503
          0.02518  4.09022  4.81256  0.61958  0.77255  0.48576  0.95510
    443   2.81847  5.28256  1.82469  2.21146  4.59676  2.08109  3.28783  4.09767  2.63802  3.61281  4.42248  2.35258  3.84530  2.87746  3.17773  2.75312  3.08877  3.68496  5.77797  4.33013    637 - -
          2.68618  4.42225  2.77519  2.73123  3.46354  2.40513  3.72494  3.29354  2.67741  2.69355  4.24690  2.90347  2.73739  3.18146  2.89801  2.37887  2.77519  2.98518  4.58477  3.61503
          0.02518  4.09022  4.81256  0.61958  0.77255  0.48576  0.95510
    444   1.16928  4.18229  3.58287  3.26199  4.29559  2.99291  4.28494  3.63249  3.27797  3.37922  4.21963  3.38303  3.74057  3.56723  3.57861  1.81837  2.49697  3.12320  5.65875  4.45675    638 - -
          2.68618  4.42225  2.77519  2.73123  3.46354  2.40513  3.72494  3.29354  2.67741  2.69355  4.24690  2.90347  2.73739  3.18146  2.89801  2.37887  2.77519  2.98518  4.58477  3.61503
          0.02518  4.09022  4.81256  0.61958  0.77255  0.48576  0.95510
    445   2.98351  4.47204  4.42259  4.09771  3.71900  3.94440  4.86496  2.06567  3.96897  2.37141  3.65597  4.25120  4.49664  4.31547  4.15979  3.46583  3.34217  0.78861  5.53851  4.28147    639 - -
          2.68618  4.42225  2.77519  2.73123  3.46354  2.40513  3.72494  3.29354  2.67741  2.69355  4.24690  2.90347  2.73739  3.18146  2.89801  2.37887  2.77519  2.98518  4.58477  3.61503
          0.02518  4.09022  4.81256  0.61958  0.77255  0.48576  0.95510
    446   3.42237  4.73771  4.57149  4.15845  1.71025  4.31219  3.62377  3.06312  4.00816  2.00372  3.68115  4.06086  4.61856  4.05368  4.09306  3.64770  3.64336  2.99699  3.80952  1.19954    640 - -
          2.68618  4.42225  2.77519  2.73123  3.46354  2.40513  3.72494  3.29354  2.67741  2.69355  4.24690  2.90347  2.73739  3.18146  2.89801  2.37887  2.77519  2.98518  4.58477  3.61503
          0.02518  4.09022  4.81256  0.61958  0.77255  0.48576  0.95510
    447   2.62275  4.72797  2.97720  2.49515  3.95167  3.42197  3.67643  3.37948  2.38258  3.00626  3.84348  2.20277  3.84379  2.85576  2.91632  2.51518  2.52740  3.07509  5.25455  2.90042    641 - -
          2.68618  4.42225  2.77519  2.73123  3.46354  2.40513  3.72494  3.29354  2.67741  2.69355  4.24690  2.90347  2.73739  3.18146  2.89801  2.37887  2.77519  2.98518  4.58477  3.61503
          0.02518  4.09022  4.81256  0.61958  0.77255  0.48576  0.95510
    448   3.40819  4.80900  4.53833  4.18456  3.23283  4.25629  4.77251  2.45414  3.95030  0.64694  3.19733  4.43893  4.65763  4.26595  4.08852  3.86086  3.69443  2.54700  5.18544  3.95722    642 - -
          2.68618  4.42225  2.77519  2.73123  3.46354  2.40513  3.72494  3.29354  2.67741  2.69355  4.24690  2.90347  2.73739  3.18146  2.89801  2.37887  2.77519  2.98518  4.58477  3.61503
          0.02518  4.09022  4.81256  0.61958  0.77255  0.48576  0.95510
    449   3.18455  5.14461  3.37419  2.96184  4.58128  3.64407  3.89926  4.02576  0.77445  3.54598  4.50096  3.37464  4.13337  3.08217  2.49833  3.21539  3.42419  3.72320  5.55020  4.39703    643 - -
          2.68618  4.42225  2.77519  2.73123  3.46354  2.40513  3.72494  3.29354  2.67741  2.69355  4.24690  2.90347  2.73739  3.18146  2.89801  2.37887  2.77519  2.98518  4.58477  3.61503
          0.02518  4.09022  4.81256  0.61958  0.77255  0.48576  0.95510
    450   2.81849  5.09246  3.01237  2.51882  4.47479  3.49618  3.63765  3.88252  1.49433  3.38368  4.20069  2.31984  3.91259  2.76781  2.35693  2.80657  2.84934  3.52057  5.50543  4.21467    644 - -
          2.68618  4.42225  2.77519  2.73123  3.46354  2.40513  3.72494  3.29354  2.67741  2.69355  4.24690  2.90347  2.73739  3.18146  2.89801  2.37887  2.77519  2.98518  4.58477  3.61503
          0.02518  4.09022  4.81256  0.61958  0.77255  0.48576  0.95510
    451   2.24625  4.27650  3.76914  3.27152  3.53053  3.51672  4.11901  2.60828  3.15837  2.39904  1.78067  3.55219  4.02751  3.48389  3.43981  2.86766  2.43890  2.42343  5.09316  3.88843    645 - -
          2.68618  4.42225  2.77519  2.73123  3.46354  2.40513  3.72494  3.29354  2.67741  2.69355  4.24690  2.90347  2.73739  3.18146  2.89801  2.37887  2.77519  2.98518  4.58477  3.61503
          0.02518  4.09022  4.81256  0.61958  0.77255  0.48576  0.95510
    452   3.16212  4.47882  4.86802  4.38890  3.57244  4.49219  5.09438  0.99741  4.26076  2.04818  3.38050  4.59895  4.81191  4.52693  4.44853  3.89577  3.43430  1.49105  5.57460  4.37033    646 - -
          2.68618  4.42225  2.77519  2.73123  3.46354  2.40513  3.72494  3.29354  2.67741  2.69355  4.24690  2.90347  2.73739  3.18146  2.89801  2.37887  2.77519  2.98518  4.58477  3.61503
          0.02518  4.09022  4.81256  0.61958  0.77255  0.48576  0.95510
    453   2.14577  4.93584  2.83173  2.39431  4.23646  3.38945  3.16987  3.67785  2.40074  3.24291  4.04965  2.62636  3.82791  2.09631  2.83782  2.58151  2.90645  3.32210  5.43933  4.08740    647 - -
          2.68618  4.42225  2.77519  2.73123  3.46354  2.40513  3.72494  3.29354  2.67741  2.69355  4.24690  2.90347  2.73739  3.18146  2.89801  2.37887  2.77519  2.98518  4.58477  3.61503
          0.02518  4.09022  4.81256  0.61958  0.77255  0.48576  0.95510
    454   2.44293  4.88680  2.70916  1.54861  4.32658  3.30759  3.74140  3.72908  2.57210  3.33588  4.15611  2.91778  3.82773  2.89805  3.03441  2.46407  2.48609  3.35260  5.55720  4.19905    648 - -
          2.68618  4.42225  2.77519  2.73123  3.46354  2.40513  3.72494  3.29354  2.67741  2.69355  4.24690  2.90347  2.73739  3.18146  2.89801  2.37887  2.77519  2.98518  4.58477  3.61503
          0.02518  4.09022  4.81256  0.61958  0.77255  0.48576  0.95510
    455   2.73720  4.75652  3.22431  2.82268  4.38030  1.57257  3.89909  3.83853  2.50429  3.41411  4.27514  3.22849  3.93595  3.08849  1.73251  2.82115  3.06710  3.44795  5.52215  4.29778    649 - -
          2.68618  4.42225  2.77519  2.73123  3.46354  2.40513  3.72494  3.29354  2.67741  2.69355  4.24690  2.90347  2.73739  3.18146  2.89801  2.37887  2.77519  2.98518  4.58477  3.61503
          0.02518  4.09022  4.81256  0.61958  0.77255  0.48576  0.95510
    456   2.26789  5.02492  3.13319  2.56226  4.37670  3.52518  3.62598  3.77183  2.02032  3.29249  4.11456  3.04422  3.91525  2.29276  1.82962  2.80203  3.00856  3.42987  5.43600  4.16002    650 - -
          2.68618  4.42225  2.77519  2.73123  3.46354  2.40513  3.72494  3.29354  2.67741  2.69355  4.24690  2.90347  2.73739  3.18146  2.89801  2.37887  2.77519  2.98518  4.58477  3.61503
          0.02518  4.09022  4.81256  0.61958  0.77255  0.48576  0.95510
    457   3.15726  5.29643  2.60245  0.75097  4.67268  3.42731  4.04043  4.17098  2.94988  3.75543  4.72580  3.07952  4.04404  3.25531  3.37709  3.12084  3.46509  3.83449  5.80292  4.53253    651 - -
          2.68618  4.42225  2.77519  2.73123  3.46354  2.40513  3.72494  3.29354  2.67741  2.69355  4.24690  2.90347  2.73739  3.18146  2.89801  2.37887  2.77519  2.98518  4.58477  3.61503
          0.02518  4.09022  4.81256  0.61958  0.77255  0.48576  0.95510
    458   2.22949  4.32547  4.46150  3.94223  3.59892  4.10819  4.66816  1.52286  3.84718  2.28221  3.45283  4.17002  4.50048  4.11749  4.07604  3.46272  3.18322  1.31325  5.36233  4.15591    652 - -
          2.68618  4.42225  2.77519  2.73123  3.46354  2.40513  3.72494  3.29354  2.67741  2.69355  4.24690  2.90347  2.73739  3.18146  2.89801  2.37887  2.77519  2.98518  4.58477  3.61503
          0.02518  4.09022  4.81256  0.61958  0.77255  0.48576  0.95510
    459   3.07334  5.05385  3.06623  2.83026  4.25044  3.52249  3.98843  3.92053  2.63711  3.40047  4.42783  3.28979  4.08265  0.89109  2.91454  3.11449  3.37279  3.63826  5.48601  4.19675    653 - -
          2.68618  4.42225  2.77519  2.73123  3.46354  2.40513  3.72494  3.29354  2.67741  2.69355  4.24690  2.90347  2.73739  3.18146  2.89801  2.37887  2.77519  2.98518  4.58477  3.61503
          0.02518  4.09022  4.81256  0.61958  0.77255  0.48576  0.95510
    460   2.79760  4.69491  3.29037  2.82374  3.72110  3.60182  3.86270  2.30167  2.60064  2.61094  3.69266  3.27038  4.03173  1.65304  2.92117  2.92939  3.04723  2.80832  5.20161  3.89767    654 - -
          2.68618  4.42225  2.77519  2.73123  3.46354  2.40513  3.72494  3.29354  2.67741  2.69355  4.24690  2.90347  2.73739  3.18146  2.89801  2.37887  2.77519  2.98518  4.58477  3.61503
          0.02518  4.09022  4.81256  0.61958  0.77255  0.48576  0.95510
    461   2.43594  4.35629  3.41104  3.24269  4.30137  3.08289  4.34355  3.85635  3.33145  3.56158  4.47280  3.42813  3.84085  3.66443  3.60669  0.80436  2.93342  3.34284  5.65727  4.38770    655 - -
          2.68618  4.42225  2.77519  2.73123  3.46354  2.40513  3.72494  3.29354  2.67741  2.69355  4.24690  2.90347  2.73739  3.18146  2.89801  2.37887  2.77519  2.98518  4.58477  3.61503
          0.02518  4.09022  4.81256  0.61958  0.77255  0.48576  0.95510
    462   3.40819  4.80900  4.53833  4.18456  3.23283  4.25629  4.77251  2.45414  3.95030  0.64694  3.19733  4.43893  4.65763  4.26595  4.08852  3.86086  3.69443  2.54700  5.18544  3.95722    656 - -
          2.68618  4.42225  2.77519  2.73123  3.46354  2.40513  3.72494  3.29354  2.67741  2.69355  4.24690  2.90347  2.73739  3.18146  2.89801  2.37887  2.77519  2.98518  4.58477  3.61503
          0.02518  4.09022  4.81256  0.61958  0.77255  0.48576  0.95510
    463   3.20399  4.56960  4.63420  4.26271  3.53007  4.29339  4.95543  0.84268  4.09514  2.07739  3.43755  4.47836  4.70871  4.42442  4.26758  3.81458  3.50134  1.87700  5.46211  4.21565    657 - -
          2.68618  4.42225  2.77519  2.73123  3.46354  2.40513  3.72494  3.29354  2.67741  2.69355  4.24690  2.90347  2.73739  3.18146  2.89801  2.37887  2.77519  2.98518  4.58477  3.61503
          0.02518  4.09022  4.81256  0.61958  0.77255  0.48576  0.95510
    464   2.91989  4.91403  2.85332  2.76369  4.31354  3.34294  4.11984  4.07701  3.04531  3.70039  4.65856  0.82332  4.00791  3.39758  3.40345  2.98163  3.31175  3.67676  5.59456  4.24980    658 - -
          2.68618  4.42225  2.77519  2.73123  3.46354  2.40513  3.72494  3.29354  2.67741  2.69355  4.24690  2.90347  2.73739  3.18146  2.89801  2.37887  2.77519  2.98518  4.58477  3.61503
          0.02518  4.09022  4.81256  0.61958  0.77255  0.48576  0.95510
    465   3.57647  4.97659  4.16697  3.94199  2.33567  4.08949  3.74248  3.55711  3.79364  2.95343  4.21029  4.00193  4.56048  4.04628  3.93044  3.68937  3.86546  3.43859  3.98609  0.66843    659 - -
          2.68618  4.42225  2.77519  2.73123  3.46354  2.40513  3.72494  3.29354  2.67741  2.69355  4.24690  2.90347  2.73739  3.18146  2.89801  2.37887  2.77519  2.98518  4.58477  3.61503
          0.02518  4.09022  4.81256  0.61958  0.77255  0.48576  0.95510
    466   3.26710  5.08022  3.78151  3.25372  4.49088  3.70612  4.00521  4.05243  2.35649  3.52893  4.52807  3.59433  4.20233  3.21879  0.69147  3.34367  3.52090  3.76810  5.48808  4.37601    660 - -
          2.68618  4.42225  2.77519  2.73123  3.46354  2.40513  3.72494  3.29354  2.67741  2.69355  4.24690  2.90347  2.73739  3.18146  2.89801  2.37887  2.77519  2.98518  4.58477  3.61503
          0.02518  4.09022  4.81256  0.61958  0.77255  0.48576  0.95510
    467   3.12436  5.23560  3.53949  2.86009  4.71083  3.72414  3.65377  4.05296  1.12676  3.47848  4.35185  3.25481  4.09007  2.78707  1.71181  3.11506  3.28507  3.73325  5.50357  4.34742    661 - -
          2.68618  4.42225  2.77519  2.73123  3.46354  2.40513  3.72494  3.29354  2.67741  2.69355  4.24690  2.90347  2.73739  3.18146  2.89801  2.37887  2.77519  2.98518  4.58477  3.61503
          0.02518  4.09022  4.81256  0.61958  0.77255  0.48576  0.95510
    468   2.95872  4.70697  3.67665  3.60643  4.73415  0.46032  4.70819  4.39188  3.81701  4.01689  4.99824  3.84171  4.10471  4.12431  4.02414  3.13773  3.45688  3.87810  5.76646  4.84524    662 - -
          2.68618  4.42225  2.77519  2.73123  3.46354  2.40513  3.72494  3.29354  2.67741  2.69355  4.24690  2.90347  2.73739  3.18146  2.89801  2.37887  2.77519  2.98518  4.58477  3.61503
          0.02518  4.09022  4.81256  0.61958  0.77255  0.48576  0.95510
    469   2.95872  4.70697  3.67665  3.60643  4.73415  0.46032  4.70819  4.39188  3.81701  4.01689  4.99824  3.84171  4.10471  4.12431  4.02414  3.13773  3.45688  3.87810  5.76646  4.84524    663 - -
          2.68618  4.42225  2.77519  2.73123  3.46354  2.40513  3.72494  3.29354  2.67741  2.69355  4.24690  2.90347  2.73739  3.18146  2.89801  2.37887  2.77519  2.98518  4.58477  3.61503
          0.02518  4.09022  4.81256  0.61958  0.77255  0.48576  0.95510
    470   3.01296  5.21470  3.14846  2.66331  4.61442  3.60212  3.66504  4.01195  1.22327  3.46598  4.32772  3.11969  4.01639  2.15180  2.29006  2.99256  3.20674  3.67536  5.53356  4.30212    664 - -
          2.68618  4.42225  2.77519  2.73123  3.46354  2.40513  3.72494  3.29354  2.67741  2.69355  4.24690  2.90347  2.73739  3.18146  2.89801  2.37887  2.77519  2.98518  4.58477  3.61503
          0.02518  4.09022  4.81256  0.61958  0.77255  0.48576  0.95510
    471   3.06681  4.78197  3.69840  3.57280  4.54039  3.45743  4.62776  4.14771  3.64991  3.74844  4.81111  3.85505  0.50679  4.03189  3.86611  3.24229  3.52649  3.76718  5.66159  4.66571    665 - -
          2.68618  4.42225  2.77519  2.73123  3.46354  2.40513  3.72494  3.29354  2.67741  2.69355  4.24690  2.90347  2.73739  3.18146  2.89801  2.37887  2.77519  2.98518  4.58477  3.61503
          0.02518  4.09022  4.81256  0.61958  0.77255  0.48576  0.95510
    472   3.54876  4.88823  4.53827  4.29895  0.71291  4.17738  3.99295  3.05128  4.20189  2.37324  3.75212  4.27145  4.63470  4.31087  4.26750  3.80405  3.85185  3.05716  4.18648  2.52990    666 - -
          2.68618  4.42225  2.77519  2.73123  3.46354  2.40513  3.72494  3.29354  2.67741  2.69355  4.24690  2.90347  2.73739  3.18146  2.89801  2.37887  2.77519  2.98518  4.58477  3.61503
          0.02518  4.09022  4.81256  0.61958  0.77255  0.48576  0.95510
    473   3.36960  4.72410  4.82670  4.27916  3.08051  4.56222  4.84794  2.24845  4.08110  0.86312  2.13970  4.55815  4.75730  4.24696  4.21485  3.92476  3.59482  2.39901  5.17456  4.08547    667 - -
          2.68618  4.42225  2.77519  2.73123  3.46354  2.40513  3.72494  3.29354  2.67741  2.69355  4.24690  2.90347  2.73739  3.18146  2.89801  2.37887  2.77519  2.98518  4.58477  3.61503
          0.02518  4.09022  4.81256  0.61958  0.77255  0.48576  0.95510
    474   2.91989  4.91403  2.85332  2.76369  4.31354  3.34294  4.11984  4.07701  3.04531  3.70039  4.65856  0.82332  4.00791  3.39758  3.40345  2.98163  3.31175  3.67676  5.59456  4.24980    668 - -
          2.68618  4.42225  2.77519  2.73123  3.46354  2.40513  3.72494  3.29354  2.67741  2.69355  4.24690  2.90347  2.73739  3.18146  2.89801  2.37887  2.77519  2.98518  4.58477  3.61503
          0.02518  4.09022  4.81256  0.61958  0.77255  0.48576  0.95510
    475   3.40819  4.80900  4.53833  4.18456  3.23283  4.25629  4.77251  2.45414  3.95030  0.64694  3.19733  4.43893  4.65763  4.26595  4.08852  3.86086  3.69443  2.54700  5.18544  3.95722    669 - -
          2.68618  4.42225  2.77519  2.73123  3.46354  2.40513  3.72494  3.29354  2.67741  2.69355  4.24690  2.90347  2.73739  3.18146  2.89801  2.37887  2.77519  2.98518  4.58477  3.61503
          0.02518  4.09022  4.81256  0.61958  0.77255  0.48576  0.95510
    476   3.40819  4.80900  4.53833  4.18456  3.23283  4.25629  4.77251  2.45414  3.95030  0.64694  3.19733  4.43893  4.65763  4.26595  4.08852  3.86086  3.69443  2.54700  5.18544  3.95722    670 - -
          2.68618  4.42225  2.77519  2.73123  3.46354  2.40513  3.72494  3.29354  2.67741  2.69355  4.24690  2.90347  2.73739  3.18146  2.89801  2.37887  2.77519  2.98518  4.58477  3.61503
          0.02518  4.09022  4.81256  0.61958  0.77255  0.48576  0.95510
    477   2.54508  4.38870  3.63802  3.40721  4.17760  3.21904  4.40578  3.33207  3.35452  3.18765  4.22853  3.57658  3.94203  3.73953  3.59885  2.74937  0.84979  3.00288  5.59573  4.39597    671 - -
          2.68618  4.42225  2.77519  2.73123  3.46354  2.40513  3.72494  3.29354  2.67741  2.69355  4.24690  2.90347  2.73739  3.18146  2.89801  2.37887  2.77519  2.98518  4.58477  3.61503
          0.02518  4.09022  4.81256  0.61958  0.77255  0.48576  0.95510
    478   3.15447  4.67169  4.29071  3.90605  3.32235  4.00076  4.59093  2.52060  3.66067  1.88874  1.01441  4.15500  4.46721  4.03082  3.83930  3.52382  3.46651  2.55095  5.18903  3.96756    672 - -
          2.68618  4.42225  2.77519  2.73123  3.46354  2.40513  3.72494  3.29354  2.67741  2.69355  4.24690  2.90347  2.73739  3.18146  2.89801  2.37887  2.77519  2.98518  4.58477  3.61503
          0.02518  4.09022  4.81256  0.61958  0.77255  0.48576  0.95510
    479   3.20399  4.56960  4.63420  4.26271  3.53007  4.29339  4.95543  0.84268  4.09514  2.07739  3.43755  4.47836  4.70871  4.42442  4.26758  3.81458  3.50134  1.87700  5.46211  4.21565    673 - -
          2.68618  4.42225  2.77519  2.73123  3.46354  2.40513  3.72494  3.29354  2.67741  2.69355  4.24690  2.90347  2.73739  3.18146  2.89801  2.37887  2.77519  2.98518  4.58477  3.61503
          0.02518  4.09022  4.81256  0.61958  0.77255  0.48576  0.95510
    480   3.06681  4.78197  3.69840  3.57280  4.54039  3.45743  4.62776  4.14771  3.64991  3.74844  4.81111  3.85505  0.50679  4.03189  3.86611  3.24229  3.52649  3.76718  5.66159  4.66571    674 - -
          2.68618  4.42225  2.77519  2.73123  3.46354  2.40513  3.72494  3.29354  2.67741  2.69355  4.24690  2.90347  2.73739  3.18146  2.89801  2.37887  2.77519  2.98518  4.58477  3.61503
          0.02518  4.09022  4.81256  0.61958  0.77255  0.48576  0.95510
    481   3.20399  4.56960  4.63420  4.26271  3.53007  4.29339  4.95543  0.84268  4.09514  2.07739  3.43755  4.47836  4.70871  4.42442  4.26758  3.81458  3.50134  1.87700  5.46211  4.21565    675 - -
          2.68618  4.42225  2.77519  2.73123  3.46354  2.40513  3.72494  3.29354  2.67741  2.69355  4.24690  2.90347  2.73739  3.18146  2.89801  2.37887  2.77519  2.98518  4.58477  3.61503
          0.02518  4.09022  4.81256  0.61958  0.77255  0.48576  0.95510
    482   1.76428  4.31941  3.38212  3.12351  4.29284  3.08491  4.23652  3.61502  3.18017  3.35238  4.25015  3.35098  1.35635  3.50704  3.49347  2.55848  2.85347  3.16522  5.64743  4.42621    676 - -
          2.68618  4.42225  2.77519  2.73123  3.46354  2.40513  3.72494  3.29354  2.67741  2.69355  4.24690  2.90347  2.73739  3.18146  2.89801  2.37887  2.77519  2.98518  4.58477  3.61503
          0.02518  4.09022  4.81256  0.61958  0.77255  0.48576  0.95510
    483   3.72305  5.01548  4.44054  4.20432  2.92374  3.98814  4.19490  3.76196  3.92507  3.11680  4.38469  4.31094  4.52508  4.30123  4.01320  3.92447  4.03569  3.65811  0.54107  2.91534    677 - -
          2.68618  4.42225  2.77519  2.73123  3.46354  2.40513  3.72494  3.29354  2.67741  2.69355  4.24690  2.90347  2.73739  3.18146  2.89801  2.37887  2.77519  2.98518  4.58477  3.61503
          0.02518  4.09022  4.81256  0.61958  0.77255  0.48576  0.95510
    484   3.03583  5.63597  1.23519  1.56683  4.91912  3.26385  3.83481  4.45097  2.88379  3.94393  4.80865  2.72459  3.90171  3.00569  3.49936  2.90580  3.33052  4.01609  6.08998  4.56878    678 - -
          2.68618  4.42225  2.77519  2.73123  3.46354  2.40513  3.72494  3.29354  2.67741  2.69355  4.24690  2.90347  2.73739  3.18146  2.89801  2.37887  2.77519  2.98518  4.58477  3.61503
          0.02518  4.09022  4.81256  0.61958  0.77255  0.48576  0.95510
    485   2.65230  4.86562  2.58150  2.24534  4.21204  3.33975  3.71293  3.62699  2.55560  3.23233  4.05560  2.91915  2.74497  2.87384  3.02480  2.67457  1.87024  3.27692  5.46810  4.11741    679 - -
          2.68620  4.42227  2.77522  2.73126  3.46356  2.40492  3.72497  3.29356  2.67743  2.69357  4.24692  2.90349  2.73734  3.18149  2.89803  2.37889  2.77522  2.98521  4.58479  3.61506
          0.20188  1.74479  4.81256  0.27674  1.41985  0.48576  0.95510
    486   2.86110  5.41953  1.73538  1.83538  4.71759  2.41425  3.72552  4.22353  2.64507  3.70929  4.51284  2.55567  3.84799  2.58972  3.20422  2.77038  3.12623  3.79254  5.86412  4.38976    681 - -
          2.68618  4.42225  2.77519  2.73123  3.46354  2.40513  3.72494  3.29354  2.67741  2.69355  4.24690  2.90347  2.73739  3.18146  2.89801  2.37887  2.77519  2.98518  4.58477  3.61503
          0.02518  4.09022  4.81256  0.61958  0.77255  0.48576  0.95510
    487   2.73505  5.20673  2.26560  1.63537  4.51603  3.33312  3.65593  3.99196  2.32085  3.49974  4.28279  2.80445  3.00546  2.78328  2.98975  2.68260  2.78760  3.58201  5.66112  4.23887    682 - -
          2.68618  4.42225  2.77519  2.73123  3.46354  2.40513  3.72494  3.29354  2.67741  2.69355  4.24690  2.90347  2.73739  3.18146  2.89801  2.37887  2.77519  2.98518  4.58477  3.61503
          0.02518  4.09022  4.81256  0.61958  0.77255  0.48576  0.95510
    488   3.15739  4.45983  4.88338  4.33448  3.37535  4.50566  4.92291  1.25531  4.22252  1.72171  2.66587  4.55028  4.74835  4.39582  4.37052  3.85693  3.39549  1.57812  5.34529  4.21660    683 - -
          2.68618  4.42225  2.77519  2.73123  3.46354  2.40513  3.72494  3.29354  2.67741  2.69355  4.24690  2.90347  2.73739  3.18146  2.89801  2.37887  2.77519  2.98518  4.58477  3.61503
          0.02518  4.09022  4.81256  0.61958  0.77255  0.48576  0.95510
    489   3.15344  5.23119  3.60618  2.90477  4.70979  3.74551  3.65993  4.04598  1.55563  3.47284  4.35438  3.28481  4.10871  2.79597  1.19060  3.14958  3.30952  3.73450  5.49564  4.35256    684 - -
          2.68618  4.42225  2.77519  2.73123  3.46354  2.40513  3.72494  3.29354  2.67741  2.69355  4.24690  2.90347  2.73739  3.18146  2.89801  2.37887  2.77519  2.98518  4.58477  3.61503
          0.02518  4.09022  4.81256  0.61958  0.77255  0.48576  0.95510
    490   3.73981  4.95990  4.68506  4.39005  1.49443  4.45851  3.50332  3.42818  4.23387  2.74478  4.02209  4.12497  4.76708  4.19088  4.26031  3.83408  3.96178  3.35439  3.63728  0.92483    685 - -
          2.68618  4.42225  2.77519  2.73123  3.46354  2.40513  3.72494  3.29354  2.67741  2.69355  4.24690  2.90347  2.73739  3.18146  2.89801  2.37887  2.77519  2.98518  4.58477  3.61503
          0.02518  4.09022  4.81256  0.61958  0.77255  0.48576  0.95510
    491   3.16565  4.53186  4.51776  4.03198  1.29476  4.19406  3.87482  2.19289  3.88792  2.10534  3.35075  4.06722  4.50489  3.99565  3.99917  3.51990  3.39319  2.60644  4.13696  2.28501    686 - -
          2.68618  4.42225  2.77519  2.73123  3.46354  2.40513  3.72494  3.29354  2.67741  2.69355  4.24690  2.90347  2.73739  3.18146  2.89801  2.37887  2.77519  2.98518  4.58477  3.61503
          0.02518  4.09022  4.81256  0.61958  0.77255  0.48576  0.95510
    492   3.16050  4.46122  4.90977  4.42195  3.60764  4.52836  5.12768  1.07968  4.30783  2.08840  3.40570  4.62957  4.83365  4.56685  4.49589  3.92650  3.42804  1.32714  5.60441  4.40280    687 - -
          2.68618  4.42225  2.77519  2.73123  3.46354  2.40513  3.72494  3.29354  2.67741  2.69355  4.24690  2.90347  2.73739  3.18146  2.89801  2.37887  2.77519  2.98518  4.58477  3.61503
          0.02518  4.09022  4.81256  0.61958  0.77255  0.48576  0.95510
    493   2.95872  4.70697  3.67665  3.60643  4.73415  0.46032  4.70819  4.39188  3.81701  4.01689  4.99824  3.84171  4.10471  4.12431  4.02414  3.13773  3.45688  3.87810  5.76646  4.84524    688 - -
          2.68618  4.42225  2.77519  2.73123  3.46354  2.40513  3.72494  3.29354  2.67741  2.69355  4.24690  2.90347  2.73739  3.18146  2.89801  2.37887  2.77519  2.98518  4.58477  3.61503
          0.02518  4.09022  4.81256  0.61958  0.77255  0.48576  0.95510
    494   3.54876  4.88823  4.53827  4.29895  0.71291  4.17738  3.99295  3.05128  4.20189  2.37324  3.75212  4.27145  4.63470  4.31087  4.26750  3.80405  3.85185  3.05716  4.18648  2.52990    689 - -
          2.68618  4.42225  2.77519  2.73123  3.46354  2.40513  3.72494  3.29354  2.67741  2.69355  4.24690  2.90347  2.73739  3.18146  2.89801  2.37887  2.77519  2.98518  4.58477  3.61503
          0.02518  4.09022  4.81256  0.61958  0.77255  0.48576  0.95510
    495   3.07334  5.05385  3.06623  2.83026  4.25044  3.52249  3.98843  3.92053  2.63711  3.40047  4.42783  3.28979  4.08265  0.89109  2.91454  3.11449  3.37279  3.63826  5.48601  4.19675    690 - -
          2.68618  4.42225  2.77519  2.73123  3.46354  2.40513  3.72494  3.29354  2.67741  2.69355  4.24690  2.90347  2.73739  3.18146  2.89801  2.37887  2.77519  2.98518  4.58477  3.61503
          0.02518  4.09022  4.81256  0.61958  0.77255  0.48576  0.95510
    496   3.16122  4.46468  4.90276  4.41621  3.60056  4.52252  5.12196  1.05758  4.29972  2.07964  3.40008  4.62450  4.83001  4.55958  4.48771  3.92148  3.42948  1.36442  5.59888  4.39735    691 - -
          2.68618  4.42225  2.77519  2.73123  3.46354  2.40513  3.72494  3.29354  2.67741  2.69355  4.24690  2.90347  2.73739  3.18146  2.89801  2.37887  2.77519  2.98518  4.58477  3.61503
          0.02518  4.09022  4.81256  0.61958  0.77255  0.48576  0.95510
    497   3.23869  5.38325  0.64973  2.49789  4.79307  3.38934  4.14320  4.43406  3.27162  4.00551  4.99372  3.06321  4.05794  3.38643  3.81339  3.18010  3.58373  4.05172  5.91768  4.63687    692 - -
          2.68618  4.42225  2.77519  2.73123  3.46354  2.40513  3.72494  3.29354  2.67741  2.69355  4.24690  2.90347  2.73739  3.18146  2.89801  2.37887  2.77519  2.98518  4.58477  3.61503
          0.02518  4.09022  4.81256  0.61958  0.77255  0.48576  0.95510
    498   3.26157  4.66567  4.67855  4.19714  3.18182  4.38221  4.81137  2.18874  3.99052  0.83831  3.03892  4.44575  4.69284  4.23269  4.15012  3.78583  3.52765  2.04917  5.22352  4.04856    693 - -
          2.68618  4.42225  2.77519  2.73123  3.46354  2.40513  3.72494  3.29354  2.67741  2.69355  4.24690  2.90347  2.73739  3.18146  2.89801  2.37887  2.77519  2.98518  4.58477  3.61503
          0.02518  4.09022  4.81256  0.61958  0.77255  0.48576  0.95510
    499   2.98351  4.47204  4.42259  4.09771  3.71900  3.94440  4.86496  2.06567  3.96897  2.37141  3.65597  4.25120  4.49664  4.31547  4.15979  3.46583  3.34217  0.78861  5.53851  4.28147    694 - -
          2.68618  4.42225  2.77519  2.73123  3.46354  2.40513  3.72494  3.29354  2.67741  2.69355  4.24690  2.90347  2.73739  3.18146  2.89801  2.37887  2.77519  2.98518  4.58477  3.61503
          0.02518  4.09022  4.81256  0.61958  0.77255  0.48576  0.95510
    500   3.15726  5.29643  2.60245  0.75097  4.67268  3.42731  4.04043  4.17098  2.94988  3.75543  4.72580  3.07952  4.04404  3.25531  3.37709  3.12084  3.46509  3.83449  5.80292  4.53253    695 - -
          2.68618  4.42225  2.77519  2.73123  3.46354  2.40513  3.72494  3.29354  2.67741  2.69355  4.24690  2.90347  2.73739  3.18146  2.89801  2.37887  2.77519  2.98518  4.58477  3.61503
          0.02518  4.09022  4.81256  0.61958  0.77255  0.48576  0.95510
    501   2.59489  1.57187  3.57159  3.13529  3.75650  3.38036  4.03817  3.12000  2.89708  2.83716  3.80350  3.42952  3.95404  2.29609  3.16569  2.79510  2.94704  2.85417  5.18890  3.93062    696 - -
          2.68618  4.42225  2.77519  2.73123  3.46354  2.40513  3.72494  3.29354  2.67741  2.69355  4.24690  2.90347  2.73739  3.18146  2.89801  2.37887  2.77519  2.98518  4.58477  3.61503
          0.02518  4.09022  4.81256  0.61958  0.77255  0.48576  0.95510
    502   3.06681  4.78197  3.69840  3.57280  4.54039  3.45743  4.62776  4.14771  3.64991  3.74844  4.81111  3.85505  0.50679  4.03189  3.86611  3.24229  3.52649  3.76718  5.66159  4.66571    697 - -
          2.68618  4.42225  2.77519  2.73123  3.46354  2.40513  3.72494  3.29354  2.67741  2.69355  4.24690  2.90347  2.73739  3.18146  2.89801  2.37887  2.77519  2.98518  4.58477  3.61503
          0.02518  4.09022  4.81256  0.61958  0.77255  0.48576  0.95510
    503   2.82019  5.18159  1.25490  2.24843  4.71411  2.51049  3.85124  4.21899  2.85476  3.76014  4.59658  2.80392  3.85730  3.02434  3.41680  2.47776  3.15337  3.76227  5.92897  4.47579    698 - -
          2.68618  4.42225  2.77519  2.73123  3.46354  2.40513  3.72494  3.29354  2.67741  2.69355  4.24690  2.90347  2.73739  3.18146  2.89801  2.37887  2.77519  2.98518  4.58477  3.61503
          0.02518  4.09022  4.81256  0.61958  0.77255  0.48576  0.95510
    504   0.74032  4.31503  3.69714  3.50506  4.28234  3.13252  4.49946  3.44143  3.52730  3.31246  4.32477  3.59531  3.89292  3.84931  3.75885  2.66573  2.95851  3.05753  5.68736  4.51389    699 - -
          2.68618  4.42225  2.77519  2.73123  3.46354  2.40513  3.72494  3.29354  2.67741  2.69355  4.24690  2.90347  2.73739  3.18146  2.89801  2.37887  2.77519  2.98518  4.58477  3.61503
          0.02518  4.09022  4.81256  0.61958  0.77255  0.48576  0.95510
    505   3.18598  4.52286  4.79094  4.25650  3.30086  4.45668  4.86043  1.17343  4.09747  1.74579  2.27991  4.49196  4.71816  4.30664  4.25424  3.81887  3.42949  1.94129  5.29312  4.15441    700 - -
          2.68618  4.42225  2.77519  2.73123  3.46354  2.40513  3.72494  3.29354  2.67741  2.69355  4.24690  2.90347  2.73739  3.18146  2.89801  2.37887  2.77519  2.98518  4.58477  3.61503
          0.02518  4.09022  4.81256  0.61958  0.77255  0.48576  0.95510
    506   1.99790  4.29245  3.48298  2.97764  3.75575  3.30767  3.96284  2.51048  2.93583  2.80089  3.69206  3.30808  3.85957  3.25089  3.28983  2.00224  2.20586  2.71521  5.17806  3.94184    701 - -
          2.68618  4.42225  2.77519  2.73123  3.46354  2.40513  3.72494  3.29354  2.67741  2.69355  4.24690  2.90347  2.73739  3.18146  2.89801  2.37887  2.77519  2.98518  4.58477  3.61503
          0.02518  4.09022  4.81256  0.61958  0.77255  0.48576  0.95510
    507   2.64297  4.86303  2.68832  2.41568  4.38590  1.97589  3.77725  3.84113  2.61817  3.41274  4.22745  2.25729  3.82318  2.64985  3.07561  2.28054  2.95520  3.43085  5.60962  4.24980    702 - -
          2.68618  4.42225  2.77519  2.73123  3.46354  2.40513  3.72494  3.29354  2.67741  2.69355  4.24690  2.90347  2.73739  3.18146  2.89801  2.37887  2.77519  2.98518  4.58477  3.61503
          0.20619  4.09022  1.77439  0.61958  0.77255  0.48576  0.95510
    508   2.80706  5.08646  2.80956  2.41886  4.43391  3.41868  3.59810  3.86017  1.77671  3.36121  4.19154  2.57861  3.86359  2.03855  2.46281  2.78376  3.02774  3.50418  5.47955  4.17641    703 - -
          2.68618  4.42225  2.77519  2.73123  3.46354  2.40513  3.72494  3.29354  2.67741  2.69355  4.24690  2.90347  2.73739  3.18146  2.89801  2.37887  2.77519  2.98518  4.58477  3.61503
          0.03010  3.91412  4.63647  0.61958  0.77255  0.39329  1.12341
    509   2.78853  5.23840  2.52626  1.82128  4.55442  3.34541  3.67758  4.02741  2.47073  3.53166  4.32948  2.24799  3.84427  2.05572  2.94345  2.57777  3.03732  3.62442  5.68487  4.27494    704 - -
          2.68618  4.42225  2.77519  2.73123  3.46354  2.40513  3.72494  3.29354  2.67741  2.69355  4.24690  2.90347  2.73739  3.18146  2.89801  2.37887  2.77519  2.98518  4.58477  3.61503
          0.02518  4.09022  4.81256  0.61958  0.77255  0.48576  0.95510
    510   2.64540  4.96933  2.53238  1.94374  3.62546  2.85192  3.63941  3.70130  2.45139  3.26476  4.06148  2.87274  3.80570  2.77607  2.94003  2.14985  2.88937  3.33646  5.46917  4.09349    705 - -
          2.68618  4.42225  2.77519  2.73123  3.46354  2.40513  3.72494  3.29354  2.67741  2.69355  4.24690  2.90347  2.73739  3.18146  2.89801  2.37887  2.77519  2.98518  4.58477  3.61503
          0.02518  4.09022  4.81256  0.61958  0.77255  0.48576  0.95510
    511   2.58904  4.72625  2.53334  2.46580  3.63079  2.97926  3.64189  3.35447  2.46114  2.50567  3.52520  2.65296  3.82096  2.80800  2.80005  2.64121  2.82148  3.04880  5.24098  3.91868    706 - -
          2.68618  4.42225  2.77519  2.73123  3.46354  2.40513  3.72494  3.29354  2.67741  2.69355  4.24690  2.90347  2.73739  3.18146  2.89801  2.37887  2.77519  2.98518  4.58477  3.61503
          0.02518  4.09022  4.81256  0.61958  0.77255  0.48576  0.95510
    512   2.95872  4.70697  3.67665  3.60643  4.73415  0.46032  4.70819  4.39188  3.81701  4.01689  4.99824  3.84171  4.10471  4.12431  4.02414  3.13773  3.45688  3.87810  5.76646  4.84524    707 - -
          2.68618  4.42225  2.77519  2.73123  3.46354  2.40513  3.72494  3.29354  2.67741  2.69355  4.24690  2.90347  2.73739  3.18146  2.89801  2.37887  2.77519  2.98518  4.58477  3.61503
          0.02518  4.09022  4.81256  0.61958  0.77255  0.48576  0.95510
    513   2.35457  4.61326  2.97063  2.57925  4.23864  2.08282  3.81908  3.66917  2.66128  3.27582  4.08838  3.03044  2.90648  2.69611  3.09784  2.07573  2.84141  3.25564  5.50326  4.18849    708 - -
          2.68618  4.42225  2.77519  2.73123  3.46354  2.40513  3.72494  3.29354  2.67741  2.69355  4.24690  2.90347  2.73739  3.18146  2.89801  2.37887  2.77519  2.98518  4.58477  3.61503
          0.02518  4.09022  4.81256  0.61958  0.77255  0.48576  0.95510
    514   2.76773  4.24310  4.13649  3.57024  3.11128  3.86730  4.12467  2.37452  3.43854  2.04788  2.22851  3.81071  4.21911  3.68008  3.64153  3.16525  3.00341  1.76486  4.75690  2.58617    709 - -
          2.68618  4.42225  2.77519  2.73123  3.46354  2.40513  3.72494  3.29354  2.67741  2.69355  4.24690  2.90347  2.73739  3.18146  2.89801  2.37887  2.77519  2.98518  4.58477  3.61503
          0.02518  4.09022  4.81256  0.61958  0.77255  0.48576  0.95510
    515   2.68951  5.14217  3.18531  2.57482  4.52833  3.56300  3.25349  3.92390  1.64355  3.39207  4.20448  3.05301  3.93527  2.21408  1.96484  2.83735  3.05058  3.56373  5.48477  4.21934    710 - -
          2.68618  4.42225  2.77519  2.73123  3.46354  2.40513  3.72494  3.29354  2.67741  2.69355  4.24690  2.90347  2.73739  3.18146  2.89801  2.37887  2.77519  2.98518  4.58477  3.61503
          0.02518  4.09022  4.81256  0.61958  0.77255  0.48576  0.95510
    516   3.13001  4.44561  4.85161  4.36532  3.63524  4.47534  5.08665  1.48211  4.25147  2.14338  3.44204  4.57530  4.80079  4.52491  4.45072  3.87176  3.40179  0.97243  5.60438  4.38896    711 - -
          2.68618  4.42225  2.77519  2.73123  3.46354  2.40513  3.72494  3.29354  2.67741  2.69355  4.24690  2.90347  2.73739  3.18146  2.89801  2.37887  2.77519  2.98518  4.58477  3.61503
          0.02518  4.09022  4.81256  0.61958  0.77255  0.48576  0.95510
    517   2.91989  4.91403  2.85332  2.76369  4.31354  3.34294  4.11984  4.07701  3.04531  3.70039  4.65856  0.82332  4.00791  3.39758  3.40345  2.98163  3.31175  3.67676  5.59456  4.24980    712 - -
          2.68618  4.42225  2.77519  2.73123  3.46354  2.40513  3.72494  3.29354  2.67741  2.69355  4.24690  2.90347  2.73739  3.18146  2.89801  2.37887  2.77519  2.98518  4.58477  3.61503
          0.02518  4.09022  4.81256  0.61958  0.77255  0.48576  0.95510
    518   3.57647  4.97659  4.16697  3.94199  2.33567  4.08949  3.74248  3.55711  3.79364  2.95343  4.21029  4.00193  4.56048  4.04628  3.93044  3.68937  3.86546  3.43859  3.98609  0.66843    713 - -
          2.68618  4.42225  2.77519  2.73123  3.46354  2.40513  3.72494  3.29354  2.67741  2.69355  4.24690  2.90347  2.73739  3.18146  2.89801  2.37887  2.77519  2.98518  4.58477  3.61503
          0.02518  4.09022  4.81256  0.61958  0.77255  0.48576  0.95510
    519   2.72974  4.98428  3.08198  2.50381  4.30580  3.48979  3.61251  3.71204  1.73410  3.24828  4.05932  3.00178  3.87561  2.27902  2.38546  2.73449  2.56197  3.11440  5.41285  4.11089    714 - -
          2.68618  4.42225  2.77519  2.73123  3.46354  2.40513  3.72494  3.29354  2.67741  2.69355  4.24690  2.90347  2.73739  3.18146  2.89801  2.37887  2.77519  2.98518  4.58477  3.61503
          0.02518  4.09022  4.81256  0.61958  0.77255  0.48576  0.95510
    520   2.96178  5.02195  3.27453  2.76336  4.00864  3.60888  1.61563  3.78753  2.18359  3.29515  4.18625  3.19709  4.02940  2.89824  1.92141  2.98818  3.17634  3.48377  5.23215  3.86937    715 - -
          2.68620  4.42227  2.77521  2.73125  3.46356  2.40492  3.72496  3.29356  2.67743  2.69357  4.24692  2.90349  2.73741  3.18148  2.89803  2.37889  2.77521  2.98520  4.58479  3.61505
          0.16276  1.95137  4.81256  0.31214  1.31631  0.48576  0.95510
    521   2.54677  4.47491  3.20378  2.73574  3.79787  3.36952  3.81990  3.18454  2.70312  2.87163  2.49350  2.68195  3.86374  3.06140  3.08437  1.85174  2.84327  2.89471  5.17930  3.89714    717 - -
          2.68618  4.42225  2.77519  2.73123  3.46354  2.40513  3.72494  3.29354  2.67741  2.69355  4.24690  2.90347  2.73739  3.18146  2.89801  2.37887  2.77519  2.98518  4.58477  3.61503
          0.02518  4.09022  4.81256  0.61958  0.77255  0.48576  0.95510
    522   2.93866  5.50775  1.33592  1.98281  4.80824  3.26884  3.78077  4.32578  2.77014  3.81632  4.64709  2.26425  3.87143  2.93847  3.35862  2.53527  3.22115  3.89217  5.97764  4.47722    718 - -
          2.68618  4.42225  2.77519  2.73123  3.46354  2.40513  3.72494  3.29354  2.67741  2.69355  4.24690  2.90347  2.73739  3.18146  2.89801  2.37887  2.77519  2.98518  4.58477  3.61503
          0.02518  4.09022  4.81256  0.61958  0.77255  0.48576  0.95510
    523   3.18593  4.52286  4.79082  4.25632  3.30055  4.45652  4.86011  1.17433  4.09731  1.74546  2.27760  4.49178  4.71797  4.30637  4.25402  3.81865  3.42941  1.94174  5.29277  4.15415    719 - -
          2.68618  4.42225  2.77519  2.73123  3.46354  2.40513  3.72494  3.29354  2.67741  2.69355  4.24690  2.90347  2.73739  3.18146  2.89801  2.37887  2.77519  2.98518  4.58477  3.61503
          0.02518  4.09022  4.81256  0.61958  0.77255  0.48576  0.95510
    524   2.50975  4.45191  3.26531  3.07732  4.50890  1.10923  4.28511  4.00020  3.25617  3.64284  4.49839  3.36173  2.14060  3.55453  3.58787  2.66084  2.97990  3.46392  5.74168  4.57341    720 - -
          2.68618  4.42225  2.77519  2.73123  3.46354  2.40513  3.72494  3.29354  2.67741  2.69355  4.24690  2.90347  2.73739  3.18146  2.89801  2.37887  2.77519  2.98518  4.58477  3.61503
          0.02518  4.09022  4.81256  0.61958  0.77255  0.48576  0.95510
    525   2.70262  4.84846  2.85177  2.54775  4.30014  3.33086  3.79437  3.80073  2.50872  3.37106  4.22693  3.02353  3.87877  1.52695  2.86911  2.11775  3.01264  3.42016  5.52583  4.18504    721 - -
          2.68618  4.42225  2.77519  2.73123  3.46354  2.40513  3.72494  3.29354  2.67741  2.69355  4.24690  2.90347  2.73739  3.18146  2.89801  2.37887  2.77519  2.98518  4.58477  3.61503
          0.02518  4.09022  4.81256  0.61958  0.77255  0.48576  0.95510
    526   3.57647  4.97659  4.16697  3.94199  2.33567  4.08949  3.74248  3.55711  3.79364  2.95343  4.21029  4.00193  4.56048  4.04628  3.93044  3.68937  3.86546  3.43859  3.98609  0.66843    722 - -
          2.68618  4.42225  2.77519  2.73123  3.46354  2.40513  3.72494  3.29354  2.67741  2.69355  4.24690  2.90347  2.73739  3.18146  2.89801  2.37887  2.77519  2.98518  4.58477  3.61503
          0.02518  4.09022  4.81256  0.61958  0.77255  0.48576  0.95510
    527   3.16122  4.46468  4.90276  4.41621  3.60056  4.52252  5.12196  1.05758  4.29972  2.07964  3.40008  4.62450  4.83001  4.55958  4.48771  3.92148  3.42948  1.36442  5.59888  4.39735    723 - -
          2.68618  4.42225  2.77519  2.73123  3.46354  2.40513  3.72494  3.29354  2.67741  2.69355  4.24690  2.90347  2.73739  3.18146  2.89801  2.37887  2.77519  2.98518  4.58477  3.61503
          0.02518  4.09022  4.81256  0.61958  0.77255  0.48576  0.95510
    528   3.57957  4.84893  4.67340  4.32358  1.57419  4.36376  3.60272  3.23604  4.13061  2.54943  3.82258  4.13188  4.68959  4.15609  4.17435  3.75830  3.80956  3.18465  1.32043  2.04835    724 - -
          2.68618  4.42225  2.77519  2.73123  3.46354  2.40513  3.72494  3.29354  2.67741  2.69355  4.24690  2.90347  2.73739  3.18146  2.89801  2.37887  2.77519  2.98518  4.58477  3.61503
          0.02518  4.09022  4.81256  0.61958  0.77255  0.48576  0.95510
    529   2.46415  4.48150  3.06311  2.74762  4.21693  3.17160  3.95638  3.62181  2.82848  3.28816  4.12744  2.34429  3.80233  3.16967  3.21387  2.34233  1.50483  3.20146  5.52797  4.24090    725 - -
          2.68618  4.42225  2.77519  2.73123  3.46354  2.40513  3.72494  3.29354  2.67741  2.69355  4.24690  2.90347  2.73739  3.18146  2.89801  2.37887  2.77519  2.98518  4.58477  3.61503
          0.02518  4.09022  4.81256  0.61958  0.77255  0.48576  0.95510
    530   2.74227  5.00520  1.94929  2.35158  4.53779  2.81422  3.83934  4.01415  2.77524  3.58142  4.41016  2.88495  1.70627  3.01080  3.28620  2.73888  3.06680  3.58774  5.75545  4.36977    726 - -
          2.68618  4.42225  2.77519  2.73123  3.46354  2.40513  3.72494  3.29354  2.67741  2.69355  4.24690  2.90347  2.73739  3.18146  2.89801  2.37887  2.77519  2.98518  4.58477  3.61503
          0.02518  4.09022  4.81256  0.61958  0.77255  0.48576  0.95510
    531   2.58683  4.64376  2.94912  2.62321  4.08997  3.27910  3.21273  3.61780  2.66760  3.23456  4.08307  3.06919  1.70001  3.04815  3.05468  2.25585  2.92134  3.24381  5.40603  4.06585    727 - -
          2.68620  4.42227  2.77522  2.73125  3.46356  2.40507  3.72497  3.29356  2.67743  2.69346  4.24692  2.90349  2.73730  3.18148  2.89803  2.37889  2.77522  2.98520  4.58479  3.61505
          0.07100  2.80661  4.81256  0.79843  0.59790  0.48576  0.95510
    532   2.35881  4.74469  3.00203  2.46651  4.01611  3.40491  3.29354  3.42782  2.44971  3.03980  3.86003  2.97424  3.53690  2.35263  2.89708  2.43101  2.39415  2.94733  5.28992  3.96601    731 - -
          2.68618  4.42225  2.77519  2.73123  3.46354  2.40513  3.72494  3.29354  2.67741  2.69355  4.24690  2.90347  2.73739  3.18146  2.89801  2.37887  2.77519  2.98518  4.58477  3.61503
          0.02518  4.09022  4.81256  0.61958  0.77255  0.48576  0.95510
    533   2.70214  5.08225  2.51855  2.32398  4.40240  3.37087  3.64097  3.85620  2.03593  3.38330  4.17436  2.86614  3.82407  2.42877  2.85084  1.91975  2.94401  3.46995  5.55218  4.17238    732 - -
          2.68618  4.42225  2.77519  2.73123  3.46354  2.40513  3.72494  3.29354  2.67741  2.69355  4.24690  2.90347  2.73739  3.18146  2.89801  2.37887  2.77519  2.98518  4.58477  3.61503
          0.02518  4.09022  4.81256  0.61958  0.77255  0.48576  0.95510
    534   2.31127  4.76113  2.95342  2.46978  4.17190  3.33681  3.68849  3.59694  2.21823  3.18741  3.99402  2.80453  2.90977  2.83888  2.92202  2.06295  2.68497  3.22968  5.40976  4.07663    733 - -
          2.68618  4.42225  2.77519  2.73123  3.46354  2.40513  3.72494  3.29354  2.67741  2.69355  4.24690  2.90347  2.73739  3.18146  2.89801  2.37887  2.77519  2.98518  4.58477  3.61503
          0.02518  4.09022  4.81256  0.61958  0.77255  0.48576  0.95510
    535   2.67572  4.79242  3.02153  2.52735  3.51835  3.45923  3.31440  3.43982  2.42938  3.03333  3.89205  3.02333  3.87440  1.73891  2.82403  2.72346  2.69337  3.14094  5.20501  3.83688    734 - -
          2.68618  4.42225  2.77519  2.73123  3.46354  2.40513  3.72494  3.29354  2.67741  2.69355  4.24690  2.90347  2.73739  3.18146  2.89801  2.37887  2.77519  2.98518  4.58477  3.61503
          0.11319  4.09022  2.40477  0.61958  0.77255  0.48576  0.95510
    536   2.81108  4.39442  3.82566  3.27684  2.88144  3.77632  3.82518  2.74483  3.01177  1.77738  3.34779  3.57188  4.14122  2.97438  3.25262  3.07683  3.04078  2.62044  2.29741  3.02557    735 - -
          2.68618  4.42225  2.77519  2.73123  3.46354  2.40513  3.72494  3.29354  2.67741  2.69355  4.24690  2.90347  2.73739  3.18146  2.89801  2.37887  2.77519  2.98518  4.58477  3.61503
          0.02746  4.00448  4.72683  0.61958  0.77255  0.43378  1.04428
    537   2.49442  5.00843  2.69365  1.67536  4.34241  3.35130  3.66802  3.78321  2.46525  3.33942  4.14117  2.87485  3.82199  2.57340  2.93522  2.34541  2.70220  3.40783  5.53494  4.16042    736 - -
          2.68618  4.42225  2.77519  2.73123  3.46354  2.40513  3.72494  3.29354  2.67741  2.69355  4.24690  2.90347  2.73739  3.18146  2.89801  2.37887  2.77519  2.98518  4.58477  3.61503
          0.02518  4.09022  4.81256  0.61958  0.77255  0.48576  0.95510
    538   2.37341  4.86690  2.69263  1.96784  4.32447  3.30184  3.78773  3.72170  2.62950  3.33934  4.18109  2.94245  1.89351  2.95869  3.07521  2.70916  2.98308  3.35368  5.57331  4.22678    737 - -
          2.68618  4.42225  2.77519  2.73123  3.46354  2.40513  3.72494  3.29354  2.67741  2.69355  4.24690  2.90347  2.73739  3.18146  2.89801  2.37887  2.77519  2.98518  4.58477  3.61503
          0.02518  4.09022  4.81256  0.61958  0.77255  0.48576  0.95510
    539   2.38562  5.22806  2.11807  1.77942  4.53645  3.32543  3.66451  4.01688  2.50471  3.52281  4.30729  2.79548  3.81906  2.41369  3.02374  2.49200  2.99698  3.60400  5.68444  4.25508    738 - -
          2.68619  4.42226  2.77509  2.73125  3.46355  2.40514  3.72496  3.29355  2.67742  2.69356  4.24691  2.90348  2.73741  3.18130  2.89802  2.37888  2.77521  2.98520  4.58478  3.61504
          0.21552  2.80661  2.01387  0.64362  0.74526  0.48576  0.95510
    540   2.76357  5.14558  1.97614  2.18557  4.53964  3.20711  3.73310  4.04537  2.67811  3.58856  4.41925  1.69188  3.79896  2.89839  3.21245  2.43790  3.06441  3.62698  5.75528  4.31104    741 - -
          2.68618  4.42225  2.77519  2.73123  3.46354  2.40513  3.72494  3.29354  2.67741  2.69355  4.24690  2.90347  2.73739  3.18146  2.89801  2.37887  2.77519  2.98518  4.58477  3.61503
          0.02884  3.95629  4.67864  0.61958  0.77255  0.41074  1.08814
    541   2.36181  4.31306  3.25971  3.13214  4.49217  0.99179  4.33563  3.99566  3.34671  3.67653  4.51926  3.33618  3.78347  3.62468  3.64912  2.20023  2.86868  3.39616  5.80593  4.57760    742 - -
          2.68618  4.42225  2.77519  2.73123  3.46354  2.40513  3.72494  3.29354  2.67741  2.69355  4.24690  2.90347  2.73739  3.18146  2.89801  2.37887  2.77519  2.98518  4.58477  3.61503
          0.02518  4.09022  4.81256  0.61958  0.77255  0.48576  0.95510
    542   3.07334  5.05385  3.06623  2.83026  4.25044  3.52249  3.98843  3.92053  2.63711  3.40047  4.42783  3.28979  4.08265  0.89109  2.91454  3.11449  3.37279  3.63826  5.48601  4.19675    743 - -
          2.68618  4.42225  2.77519  2.73123  3.46354  2.40513  3.72494  3.29354  2.67741  2.69355  4.24690  2.90347  2.73739  3.18146  2.89801  2.37887  2.77519  2.98518  4.58477  3.61503
          0.02518  4.09022  4.81256  0.61958  0.77255  0.48576  0.95510
    543   2.54508  4.38870  3.63802  3.40721  4.17760  3.21904  4.40578  3.33207  3.35452  3.18765  4.22853  3.57658  3.94203  3.73953  3.59885  2.74937  0.84979  3.00288  5.59573  4.39597    744 - -
          2.68618  4.42225  2.77519  2.73123  3.46354  2.40513  3.72494  3.29354  2.67741  2.69355  4.24690  2.90347  2.73739  3.18146  2.89801  2.37887  2.77519  2.98518  4.58477  3.61503
          0.02518  4.09022  4.81256  0.61958  0.77255  0.48576  0.95510
    544   3.34584  4.66304  4.91252  4.38468  3.18014  4.61096  4.95301  1.67685  4.20878  0.93154  2.99357  4.63957  4.81548  4.37565  4.34072  3.98908  3.58051  2.11773  5.26823  4.14556    745 - -
          2.68618  4.42225  2.77519  2.73123  3.46354  2.40513  3.72494  3.29354  2.67741  2.69355  4.24690  2.90347  2.73739  3.18146  2.89801  2.37887  2.77519  2.98518  4.58477  3.61503
          0.02518  4.09022  4.81256  0.61958  0.77255  0.48576  0.95510
    545   2.09151  4.23824  3.35644  3.12194  4.45949  1.44779  4.27089  3.89790  3.26129  3.56846  4.37915  3.30589  3.73037  3.52966  3.59134  1.64854  2.76687  3.30007  5.78037  4.55968    746 - -
          2.68618  4.42225  2.77519  2.73123  3.46354  2.40513  3.72494  3.29354  2.67741  2.69355  4.24690  2.90347  2.73739  3.18146  2.89801  2.37887  2.77519  2.98518  4.58477  3.61503
          0.02518  4.09022  4.81256  0.61958  0.77255  0.48576  0.95510
    546   2.49146  4.38491  3.58666  3.04024  3.60336  3.65561  3.97482  2.38192  2.32698  2.53722  3.52130  3.43276  4.06097  3.27662  3.20819  2.94121  2.93597  1.61930  5.09777  3.86223    747 - -
          2.68618  4.42225  2.77519  2.73123  3.46354  2.40513  3.72494  3.29354  2.67741  2.69355  4.24690  2.90347  2.73739  3.18146  2.89801  2.37887  2.77519  2.98518  4.58477  3.61503
          0.02518  4.09022  4.81256  0.61958  0.77255  0.48576  0.95510
    547   3.23869  5.38325  0.64973  2.49789  4.79307  3.38934  4.14320  4.43406  3.27162  4.00551  4.99372  3.06321  4.05794  3.38643  3.81339  3.18010  3.58373  4.05172  5.91768  4.63687    748 - -
          2.68618  4.42225  2.77519  2.73123  3.46354  2.40513  3.72494  3.29354  2.67741  2.69355  4.24690  2.90347  2.73739  3.18146  2.89801  2.37887  2.77519  2.98518  4.58477  3.61503
          0.02518  4.09022  4.81256  0.61958  0.77255  0.48576  0.95510
    548   3.04651  5.64045  1.14609  1.68042  4.92394  3.26332  3.84363  4.45606  2.90151  3.95319  4.82390  2.72642  3.90599  3.01718  3.51965  2.91550  3.34374  4.02328  6.09870  4.57756    749 - -
          2.68618  4.42225  2.77519  2.73123  3.46354  2.40513  3.72494  3.29354  2.67741  2.69355  4.24690  2.90347  2.73739  3.18146  2.89801  2.37887  2.77519  2.98518  4.58477  3.61503
          0.02518  4.09022  4.81256  0.61958  0.77255  0.48576  0.95510
    549   2.98351  4.47204  4.42259  4.09771  3.71900  3.94440  4.86496  2.06567  3.96897  2.37141  3.65597  4.25120  4.49664  4.31547  4.15979  3.46583  3.34217  0.78861  5.53851  4.28147    750 - -
          2.68618  4.42225  2.77519  2.73123  3.46354  2.40513  3.72494  3.29354  2.67741  2.69355  4.24690  2.90347  2.73739  3.18146  2.89801  2.37887  2.77519  2.98518  4.58477  3.61503
          0.02518  4.09022  4.81256  0.61958  0.77255  0.48576  0.95510
    550   2.43594  4.35629  3.41104  3.24269  4.30137  3.08289  4.34355  3.85635  3.33145  3.56158  4.47280  3.42813  3.84085  3.66443  3.60669  0.80436  2.93342  3.34284  5.65727  4.38770    751 - -
          2.68618  4.42225  2.77519  2.73123  3.46354  2.40513  3.72494  3.29354  2.67741  2.69355  4.24690  2.90347  2.73739  3.18146  2.89801  2.37887  2.77519  2.98518  4.58477  3.61503
          0.02518  4.09022  4.81256  0.61958  0.77255  0.48576  0.95510
    551   2.46090  4.50908  3.02455  2.69084  4.24788  2.78268  3.92138  3.66921  2.79762  3.30462  4.12901  2.27844  3.78916  3.11987  3.20824  2.39098  1.64349  3.23699  5.54086  4.24831    752 - -
          2.68618  4.42225  2.77519  2.73123  3.46354  2.40513  3.72494  3.29354  2.67741  2.69355  4.24690  2.90347  2.73739  3.18146  2.89801  2.37887  2.77519  2.98518  4.58477  3.61503
          0.02518  4.09022  4.81256  0.61958  0.77255  0.48576  0.95510
    552   3.22779  4.56230  4.82316  4.28121  3.26848  4.50548  4.89609  1.90869  4.14215  1.06041  3.07347  4.53101  4.74666  4.32316  4.30050  3.86308  3.46830  1.62999  5.29884  4.17655    753 - -
          2.68618  4.42225  2.77519  2.73123  3.46354  2.40513  3.72494  3.29354  2.67741  2.69355  4.24690  2.90347  2.73739  3.18146  2.89801  2.37887  2.77519  2.98518  4.58477  3.61503
          0.02518  4.09022  4.81256  0.61958  0.77255  0.48576  0.95510
    553   3.40819  4.80900  4.53833  4.18456  3.23283  4.25629  4.77251  2.45414  3.95030  0.64694  3.19733  4.43893  4.65763  4.26595  4.08852  3.86086  3.69443  2.54700  5.18544  3.95722    754 - -
          2.68618  4.42225  2.77519  2.73123  3.46354  2.40513  3.72494  3.29354  2.67741  2.69355  4.24690  2.90347  2.73739  3.18146  2.89801  2.37887  2.77519  2.98518  4.58477  3.61503
          0.02518  4.09022  4.81256  0.61958  0.77255  0.48576  0.95510
    554   2.19578  4.88246  3.01450  2.55210  4.25555  3.43365  3.69467  3.66231  2.32045  3.23114  4.07384  3.03378  3.88720  1.73284  2.45755  2.75278  2.97313  3.32335  5.43003  4.13176    755 - -
          2.68618  4.42225  2.77519  2.73123  3.46354  2.40513  3.72494  3.29354  2.67741  2.69355  4.24690  2.90347  2.73739  3.18146  2.89801  2.37887  2.77519  2.98518  4.58477  3.61503
          0.02518  4.09022  4.81256  0.61958  0.77255  0.48576  0.95510
    555   2.70418  4.80098  2.97543  2.61253  4.21941  3.37662  3.79557  3.61226  2.47922  3.21502  4.11058  3.07585  3.89845  1.55311  2.82125  2.76279  2.26536  3.28236  5.46897  4.16180    756 - -
          2.68618  4.42225  2.77519  2.73123  3.46354  2.40513  3.72494  3.29354  2.67741  2.69355  4.24690  2.90347  2.73739  3.18146  2.89801  2.37887  2.77519  2.98518  4.58477  3.61503
          0.02518  4.09022  4.81256  0.61958  0.77255  0.48576  0.95510
    556   2.48350  3.11363  4.14299  3.58520  1.92548  3.75708  3.91101  2.56469  3.45579  2.28084  3.26083  3.73825  4.13655  3.65556  3.61991  3.06010  2.93037  2.38610  4.42863  2.36785    757 - -
          2.68618  4.42225  2.77519  2.73123  3.46354  2.40513  3.72494  3.29354  2.67741  2.69355  4.24690  2.90347  2.73739  3.18146  2.89801  2.37887  2.77519  2.98518  4.58477  3.61503
          0.02518  4.09022  4.81256  0.61958  0.77255  0.48576  0.95510
    557   2.60087  4.82595  2.83821  2.43335  4.26837  2.98057  3.70696  3.70349  2.33874  3.28033  4.08496  2.11849  3.80793  2.85589  2.95535  2.16309  2.48278  3.31919  5.48878  4.14242    758 - -
          2.68618  4.42225  2.77519  2.73123  3.46354  2.40513  3.72494  3.29354  2.67741  2.69355  4.24690  2.90347  2.73739  3.18146  2.89801  2.37887  2.77519  2.98518  4.58477  3.61503
          0.02518  4.09022  4.81256  0.61958  0.77255  0.48576  0.95510
    558   2.17647  4.32859  3.24503  2.92918  4.35668  2.15648  4.10269  3.79064  3.03284  3.43573  4.24728  3.21725  1.79786  3.32685  3.40974  2.05517  2.78027  3.26432  5.66213  4.41009    759 - -
          2.68618  4.42225  2.77519  2.73123  3.46354  2.40513  3.72494  3.29354  2.67741  2.69355  4.24690  2.90347  2.73739  3.18146  2.89801  2.37887  2.77519  2.98518  4.58477  3.61503
          0.02518  4.09022  4.81256  0.61958  0.77255  0.48576  0.95510
    559   2.77868  5.06937  2.89665  2.45943  4.43685  3.44778  3.64934  3.86284  1.55608  3.37774  4.19007  2.78138  3.88539  2.56051  2.59738  2.23382  3.00982  3.49469  5.51804  4.20059    760 - -
          2.68618  4.42225  2.77519  2.73123  3.46354  2.40513  3.72494  3.29354  2.67741  2.69355  4.24690  2.90347  2.73739  3.18146  2.89801  2.37887  2.77519  2.98518  4.58477  3.61503
          0.02518  4.09022  4.81256  0.61958  0.77255  0.48576  0.95510
    560   2.95872  4.70697  3.67665  3.60643  4.73415  0.46032  4.70819  4.39188  3.81701  4.01689  4.99824  3.84171  4.10471  4.12431  4.02414  3.13773  3.45688  3.87810  5.76646  4.84524    761 - -
          2.68618  4.42225  2.77519  2.73123  3.46354  2.40513  3.72494  3.29354  2.67741  2.69355  4.24690  2.90347  2.73739  3.18146  2.89801  2.37887  2.77519  2.98518  4.58477  3.61503
          0.16276  4.09022  2.01387  0.61958  0.77255  0.48576  0.95510
    561   2.70499  4.38163  4.37063  3.82726  3.31463  4.13355  4.54507  1.89965  3.70528  1.35045  3.15360  4.10715  4.46189  3.96119  3.93015  3.46585  3.20543  1.68738  5.17791  4.01322    762 - -
          2.68618  4.42225  2.77519  2.73123  3.46354  2.40513  3.72494  3.29354  2.67741  2.69355  4.24690  2.90347  2.73739  3.18146  2.89801  2.37887  2.77519  2.98518  4.58477  3.61503
          0.02884  3.95629  4.67864  0.61958  0.77255  0.41074  1.08814
    562   2.05094  4.54866  2.44378  2.64948  3.91771  3.37886  3.81415  3.10690  2.70153  2.92744  3.80608  3.10920  3.86352  3.02182  3.13039  2.68139  2.58480  2.16931  5.28609  3.99527    763 - -
          2.68618  4.42225  2.77519  2.73123  3.46354  2.40513  3.72494  3.29354  2.67741  2.69355  4.24690  2.90347  2.73739  3.18146  2.89801  2.37887  2.77519  2.98518  4.58477  3.61503
          0.02518  4.09022  4.81256  0.61958  0.77255  0.48576  0.95510
    563   2.43594  4.35629  3.41104  3.24269  4.30137  3.08289  4.34355  3.85635  3.33145  3.56158  4.47280  3.42813  3.84085  3.66443  3.60669  0.80436  2.93342  3.34284  5.65727  4.38770    764 - -
          2.68618  4.42225  2.77519  2.73123  3.46354  2.40513  3.72494  3.29354  2.67741  2.69355  4.24690  2.90347  2.73739  3.18146  2.89801  2.37887  2.77519  2.98518  4.58477  3.61503
          0.02518  4.09022  4.81256  0.61958  0.77255  0.48576  0.95510
    564   3.04651  5.64045  1.14609  1.68042  4.92394  3.26332  3.84363  4.45606  2.90151  3.95319  4.82390  2.72642  3.90599  3.01718  3.51965  2.91550  3.34374  4.02328  6.09870  4.57756    765 - -
          2.68618  4.42225  2.77519  2.73123  3.46354  2.40513  3.72494  3.29354  2.67741  2.69355  4.24690  2.90347  2.73739  3.18146  2.89801  2.37887  2.77519  2.98518  4.58477  3.61503
          0.02518  4.09022  4.81256  0.61958  0.77255  0.48576  0.95510
    565   2.90816  4.36568  4.26366  3.70120  2.91519  3.98695  4.10824  2.13199  3.51059  1.94241  2.81172  3.91317  4.31985  3.76212  3.69264  3.29506  3.14059  2.40766  1.82350  3.22895    766 - -
          2.68618  4.42225  2.77519  2.73123  3.46354  2.40513  3.72494  3.29354  2.67741  2.69355  4.24690  2.90347  2.73739  3.18146  2.89801  2.37887  2.77519  2.98518  4.58477  3.61503
          0.02518  4.09022  4.81256  0.61958  0.77255  0.48576  0.95510
    566   2.69657  4.68906  3.08620  2.72427  3.82035  3.39629  1.65495  3.49407  2.60300  3.11958  4.02446  3.15636  3.92518  3.07211  2.93484  2.78893  2.23821  3.18196  5.20266  3.80859    767 - -
          2.68618  4.42225  2.77519  2.73123  3.46354  2.40513  3.72494  3.29354  2.67741  2.69355  4.24690  2.90347  2.73739  3.18146  2.89801  2.37887  2.77519  2.98518  4.58477  3.61503
          0.02518  4.09022  4.81256  0.61958  0.77255  0.48576  0.95510
    567   3.14456  5.24819  3.59365  2.88329  4.73406  3.74320  3.64891  4.06648  1.33417  3.48382  4.35814  3.26962  4.10063  2.78100  1.39340  3.13430  3.29815  3.74898  5.50253  4.35646    768 - -
          2.68618  4.42225  2.77519  2.73123  3.46354  2.40513  3.72494  3.29354  2.67741  2.69355  4.24690  2.90347  2.73739  3.18146  2.89801  2.37887  2.77519  2.98518  4.58477  3.61503
          0.02518  4.09022  4.81256  0.61958  0.77255  0.48576  0.95510
    568   2.96209  5.11840  3.21457  2.69420  4.46544  3.59209  3.67727  3.90796  2.08467  3.38135  4.25341  3.14278  4.00627  1.49796  1.88249  2.96334  3.16758  3.58247  5.47076  4.22488    769 - -
          2.68618  4.42225  2.77519  2.73123  3.46354  2.40513  3.72494  3.29354  2.67741  2.69355  4.24690  2.90347  2.73739  3.18146  2.89801  2.37887  2.77519  2.98518  4.58477  3.61503
          0.02518  4.09022  4.81256  0.61958  0.77255  0.48576  0.95510
    569   2.53183  4.31843  3.59995  3.12644  3.69023  3.39841  4.07187  2.23055  3.05139  2.66967  3.66469  3.43226  3.95463  3.38801  3.37434  1.50833  2.87819  2.42159  5.19568  3.93496    770 - -
          2.68618  4.42225  2.77519  2.73123  3.46354  2.40513  3.72494  3.29354  2.67741  2.69355  4.24690  2.90347  2.73739  3.18146  2.89801  2.37887  2.77519  2.98518  4.58477  3.61503
          0.02518  4.09022  4.81256  0.61958  0.77255  0.48576  0.95510
    570   3.72305  5.01548  4.44054  4.20432  2.92374  3.98814  4.19490  3.76196  3.92507  3.11680  4.38469  4.31094  4.52508  4.30123  4.01320  3.92447  4.03569  3.65811  0.54107  2.91534    771 - -
          2.68618  4.42225  2.77519  2.73123  3.46354  2.40513  3.72494  3.29354  2.67741  2.69355  4.24690  2.90347  2.73739  3.18146  2.89801  2.37887  2.77519  2.98518  4.58477  3.61503
          0.02518  4.09022  4.81256  0.61958  0.77255  0.48576  0.95510
    571   3.23869  5.38325  0.64973  2.49789  4.79307  3.38934  4.14320  4.43406  3.27162  4.00551  4.99372  3.06321  4.05794  3.38643  3.81339  3.18010  3.58373  4.05172  5.91768  4.63687    772 - -
          2.68618  4.42225  2.77519  2.73123  3.46354  2.40513  3.72494  3.29354  2.67741  2.69355  4.24690  2.90347  2.73739  3.18146  2.89801  2.37887  2.77519  2.98518  4.58477  3.61503
          0.02518  4.09022  4.81256  0.61958  0.77255  0.48576  0.95510
    572   3.18455  5.14461  3.37419  2.96184  4.58128  3.64407  3.89926  4.02576  0.77445  3.54598  4.50096  3.37464  4.13337  3.08217  2.49833  3.21539  3.42419  3.72320  5.55020  4.39703    773 - -
          2.68618  4.42225  2.77519  2.73123  3.46354  2.40513  3.72494  3.29354  2.67741  2.69355  4.24690  2.90347  2.73739  3.18146  2.89801  2.37887  2.77519  2.98518  4.58477  3.61503
          0.02518  4.09022  4.81256  0.61958  0.77255  0.48576  0.95510
    573   3.03755  4.48610  4.47369  3.95418  3.28633  4.15566  4.62095  2.15937  3.78757  1.79437  1.54170  4.20034  4.51381  4.04689  3.98171  3.51800  3.30591  1.72984  5.19418  4.03235    774 - -
          2.68618  4.42225  2.77519  2.73123  3.46354  2.40513  3.72494  3.29354  2.67741  2.69355  4.24690  2.90347  2.73739  3.18146  2.89801  2.37887  2.77519  2.98518  4.58477  3.61503
          0.02518  4.09022  4.81256  0.61958  0.77255  0.48576  0.95510
    574   3.40819  4.80900  4.53833  4.18456  3.23283  4.25629  4.77251  2.45414  3.95030  0.64694  3.19733  4.43893  4.65763  4.26595  4.08852  3.86086  3.69443  2.54700  5.18544  3.95722    775 - -
          2.68618  4.42225  2.77519  2.73123  3.46354  2.40513  3.72494  3.29354  2.67741  2.69355  4.24690  2.90347  2.73739  3.18146  2.89801  2.37887  2.77519  2.98518  4.58477  3.61503
          0.02518  4.09022  4.81256  0.61958  0.77255  0.48576  0.95510
    575   3.40819  4.80900  4.53833  4.18456  3.23283  4.25629  4.77251  2.45414  3.95030  0.64694  3.19733  4.43893  4.65763  4.26595  4.08852  3.86086  3.69443  2.54700  5.18544  3.95722    776 - -
          2.68618  4.42225  2.77519  2.73123  3.46354  2.40513  3.72494  3.29354  2.67741  2.69355  4.24690  2.90347  2.73739  3.18146  2.89801  2.37887  2.77519  2.98518  4.58477  3.61503
          0.02518  4.09022  4.81256  0.61958  0.77255  0.48576  0.95510
    576   3.15726  5.29643  2.60245  0.75097  4.67268  3.42731  4.04043  4.17098  2.94988  3.75543  4.72580  3.07952  4.04404  3.25531  3.37709  3.12084  3.46509  3.83449  5.80292  4.53253    777 - -
          2.68618  4.42225  2.77519  2.73123  3.46354  2.40513  3.72494  3.29354  2.67741  2.69355  4.24690  2.90347  2.73739  3.18146  2.89801  2.37887  2.77519  2.98518  4.58477  3.61503
          0.02518  4.09022  4.81256  0.61958  0.77255  0.48576  0.95510
    577   2.91989  4.91403  2.85332  2.76369  4.31354  3.34294  4.11984  4.07701  3.04531  3.70039  4.65856  0.82332  4.00791  3.39758  3.40345  2.98163  3.31175  3.67676  5.59456  4.24980    778 - -
          2.68618  4.42225  2.77519  2.73123  3.46354  2.40513  3.72494  3.29354  2.67741  2.69355  4.24690  2.90347  2.73739  3.18146  2.89801  2.37887  2.77519  2.98518  4.58477  3.61503
          0.02518  4.09022  4.81256  0.61958  0.77255  0.48576  0.95510
    578   1.81093  3.45477  3.74045  3.28740  4.02136  3.06694  4.20259  3.34914  3.22849  3.10138  3.95886  3.41663  3.76591  3.51350  3.52941  2.03922  1.56931  2.93581  5.42331  4.22310    779 - -
          2.68618  4.42225  2.77519  2.73123  3.46354  2.40513  3.72494  3.29354  2.67741  2.69355  4.24690  2.90347  2.73739  3.18146  2.89801  2.37887  2.77519  2.98518  4.58477  3.61503
          0.02518  4.09022  4.81256  0.61958  0.77255  0.48576  0.95510
    579   3.23869  5.38325  0.64973  2.49789  4.79307  3.38934  4.14320  4.43406  3.27162  4.00551  4.99372  3.06321  4.05794  3.38643  3.81339  3.18010  3.58373  4.05172  5.91768  4.63687    780 - -
          2.68618  4.42225  2.77519  2.73123  3.46354  2.40513  3.72494  3.29354  2.67741  2.69355  4.24690  2.90347  2.73739  3.18146  2.89801  2.37887  2.77519  2.98518  4.58477  3.61503
          0.02518  4.09022  4.81256  0.61958  0.77255  0.48576  0.95510
    580   3.23869  5.38325  0.64973  2.49789  4.79307  3.38934  4.14320  4.43406  3.27162  4.00551  4.99372  3.06321  4.05794  3.38643  3.81339  3.18010  3.58373  4.05172  5.91768  4.63687    781 - -
          2.68618  4.42225  2.77519  2.73123  3.46354  2.40513  3.72494  3.29354  2.67741  2.69355  4.24690  2.90347  2.73739  3.18146  2.89801  2.37887  2.77519  2.98518  4.58477  3.61503
          0.02518  4.09022  4.81256  0.61958  0.77255  0.48576  0.95510
    581   2.98351  4.47204  4.42259  4.09771  3.71900  3.94440  4.86496  2.06567  3.96897  2.37141  3.65597  4.25120  4.49664  4.31547  4.15979  3.46583  3.34217  0.78861  5.53851  4.28147    782 - -
          2.68618  4.42225  2.77519  2.73123  3.46354  2.40513  3.72494  3.29354  2.67741  2.69355  4.24690  2.90347  2.73739  3.18146  2.89801  2.37887  2.77519  2.98518  4.58477  3.61503
          0.02518  4.09022  4.81256  0.61958  0.77255  0.48576  0.95510
    582   3.06396  4.44681  4.67936  4.22445  3.62595  4.28479  4.96535  1.74225  4.08384  2.17761  3.47359  4.42517  4.68851  4.39383  4.29306  3.69823  3.36084  0.89148  5.55661  4.31033    783 - -
          2.68618  4.42225  2.77519  2.73123  3.46354  2.40513  3.72494  3.29354  2.67741  2.69355  4.24690  2.90347  2.73739  3.18146  2.89801  2.37887  2.77519  2.98518  4.58477  3.61503
          0.02518  4.09022  4.81256  0.61958  0.77255  0.48576  0.95510
    583   2.98553  5.01800  2.96996  2.69364  3.63044  3.53648  1.30368  3.78920  2.48600  3.29136  4.24300  3.15464  4.04117  2.76759  2.77538  3.00804  3.24398  3.49874  5.04834  3.54273    784 - -
          2.68618  4.42225  2.77519  2.73123  3.46354  2.40513  3.72494  3.29354  2.67741  2.69355  4.24690  2.90347  2.73739  3.18146  2.89801  2.37887  2.77519  2.98518  4.58477  3.61503
          0.02518  4.09022  4.81256  0.61958  0.77255  0.48576  0.95510
    584   2.98351  4.47204  4.42259  4.09771  3.71900  3.94440  4.86496  2.06567  3.96897  2.37141  3.65597  4.25120  4.49664  4.31547  4.15979  3.46583  3.34217  0.78861  5.53851  4.28147    785 - -
          2.68618  4.42225  2.77519  2.73123  3.46354  2.40513  3.72494  3.29354  2.67741  2.69355  4.24690  2.90347  2.73739  3.18146  2.89801  2.37887  2.77519  2.98518  4.58477  3.61503
          0.02518  4.09022  4.81256  0.61958  0.77255  0.48576  0.95510
    585   3.36644  4.72791  4.78422  4.28615  3.12610  4.53002  4.85735  2.06214  4.06082  0.78338  2.98292  4.55134  4.77394  4.28423  4.20567  3.92960  3.61140  2.27817  5.20125  4.02732    786 - -
          2.68618  4.42225  2.77519  2.73123  3.46354  2.40513  3.72494  3.29354  2.67741  2.69355  4.24690  2.90347  2.73739  3.18146  2.89801  2.37887  2.77519  2.98518  4.58477  3.61503
          0.02518  4.09022  4.81256  0.61958  0.77255  0.48576  0.95510
    586   2.43594  4.35629  3.41104  3.24269  4.30137  3.08289  4.34355  3.85635  3.33145  3.56158  4.47280  3.42813  3.84085  3.66443  3.60669  0.80436  2.93342  3.34284  5.65727  4.38770    787 - -
          2.68618  4.42225  2.77519  2.73123  3.46354  2.40513  3.72494  3.29354  2.67741  2.69355  4.24690  2.90347  2.73739  3.18146  2.89801  2.37887  2.77519  2.98518  4.58477  3.61503
          0.02518  4.09022  4.81256  0.61958  0.77255  0.48576  0.95510
    587   3.40819  4.80900  4.53833  4.18456  3.23283  4.25629  4.77251  2.45414  3.95030  0.64694  3.19733  4.43893  4.65763  4.26595  4.08852  3.86086  3.69443  2.54700  5.18544  3.95722    788 - -
          2.68618  4.42225  2.77519  2.73123  3.46354  2.40513  3.72494  3.29354  2.67741  2.69355  4.24690  2.90347  2.73739  3.18146  2.89801  2.37887  2.77519  2.98518  4.58477  3.61503
          0.02518  4.09022  4.81256  0.61958  0.77255  0.48576  0.95510
    588   3.18455  5.14461  3.37419  2.96184  4.58128  3.64407  3.89926  4.02576  0.77445  3.54598  4.50096  3.37464  4.13337  3.08217  2.49833  3.21539  3.42419  3.72320  5.55020  4.39703    789 - -
          2.68618  4.42225  2.77519  2.73123  3.46354  2.40513  3.72494  3.29354  2.67741  2.69355  4.24690  2.90347  2.73739  3.18146  2.89801  2.37887  2.77519  2.98518  4.58477  3.61503
          0.02518  4.09022  4.81256  0.61958  0.77255  0.48576  0.95510
    589   2.95872  4.70697  3.67665  3.60643  4.73415  0.46032  4.70819  4.39188  3.81701  4.01689  4.99824  3.84171  4.10471  4.12431  4.02414  3.13773  3.45688  3.87810  5.76646  4.84524    790 - -
          2.68618  4.42225  2.77519  2.73123  3.46354  2.40513  3.72494  3.29354  2.67741  2.69355  4.24690  2.90347  2.73739  3.18146  2.89801  2.37887  2.77519  2.98518  4.58477  3.61503
          0.02518  4.09022  4.81256  0.61958  0.77255  0.48576  0.95510
    590   2.99543  4.53886  4.19803  3.76660  3.31816  3.96626  4.50983  2.35223  3.55269  0.95875  3.21682  4.02713  4.40926  3.90571  3.75944  3.37730  2.83027  2.33238  5.19192  3.98753    791 - -
          2.68618  4.42225  2.77519  2.73123  3.46354  2.40513  3.72494  3.29354  2.67741  2.69355  4.24690  2.90347  2.73739  3.18146  2.89801  2.37887  2.77519  2.98518  4.58477  3.61503
          0.02518  4.09022  4.81256  0.61958  0.77255  0.48576  0.95510
    591   3.54876  4.88823  4.53827  4.29895  0.71291  4.17738  3.99295  3.05128  4.20189  2.37324  3.75212  4.27145  4.63470  4.31087  4.26750  3.80405  3.85185  3.05716  4.18648  2.52990    792 - -
          2.68618  4.42225  2.77519  2.73123  3.46354  2.40513  3.72494  3.29354  2.67741  2.69355  4.24690  2.90347  2.73739  3.18146  2.89801  2.37887  2.77519  2.98518  4.58477  3.61503
          0.02518  4.09022  4.81256  0.61958  0.77255  0.48576  0.95510
    592   3.40819  4.80900  4.53833  4.18456  3.23283  4.25629  4.77251  2.45414  3.95030  0.64694  3.19733  4.43893  4.65763  4.26595  4.08852  3.86086  3.69443  2.54700  5.18544  3.95722    793 - -
          2.68618  4.42225  2.77519  2.73123  3.46354  2.40513  3.72494  3.29354  2.67741  2.69355  4.24690  2.90347  2.73739  3.18146  2.89801  2.37887  2.77519  2.98518  4.58477  3.61503
          0.02518  4.09022  4.81256  0.61958  0.77255  0.48576  0.95510
    593   3.57647  4.97659  4.16697  3.94199  2.33567  4.08949  3.74248  3.55711  3.79364  2.95343  4.21029  4.00193  4.56048  4.04628  3.93044  3.68937  3.86546  3.43859  3.98609  0.66843    794 - -
          2.68618  4.42225  2.77519  2.73123  3.46354  2.40513  3.72494  3.29354  2.67741  2.69355  4.24690  2.90347  2.73739  3.18146  2.89801  2.37887  2.77519  2.98518  4.58477  3.61503
          0.02518  4.09022  4.81256  0.61958  0.77255  0.48576  0.95510
    594   3.40819  4.80900  4.53833  4.18456  3.23283  4.25629  4.77251  2.45414  3.95030  0.64694  3.19733  4.43893  4.65763  4.26595  4.08852  3.86086  3.69443  2.54700  5.18544  3.95722    795 - -
          2.68618  4.42225  2.77519  2.73123  3.46354  2.40513  3.72494  3.29354  2.67741  2.69355  4.24690  2.90347  2.73739  3.18146  2.89801  2.37887  2.77519  2.98518  4.58477  3.61503
          0.02518  4.09022  4.81256  0.61958  0.77255  0.48576  0.95510
    595   2.43594  4.35629  3.41104  3.24269  4.30137  3.08289  4.34355  3.85635  3.33145  3.56158  4.47280  3.42813  3.84085  3.66443  3.60669  0.80436  2.93342  3.34284  5.65727  4.38770    796 - -
          2.68618  4.42225  2.77519  2.73123  3.46354  2.40513  3.72494  3.29354  2.67741  2.69355  4.24690  2.90347  2.73739  3.18146  2.89801  2.37887  2.77519  2.98518  4.58477  3.61503
          0.02518  4.09022  4.81256  0.61958  0.77255  0.48576  0.95510
    596   3.06681  4.78197  3.69840  3.57280  4.54039  3.45743  4.62776  4.14771  3.64991  3.74844  4.81111  3.85505  0.50679  4.03189  3.86611  3.24229  3.52649  3.76718  5.66159  4.66571    797 - -
          2.68618  4.42225  2.77519  2.73123  3.46354  2.40513  3.72494  3.29354  2.67741  2.69355  4.24690  2.90347  2.73739  3.18146  2.89801  2.37887  2.77519  2.98518  4.58477  3.61503
          0.02518  4.09022  4.81256  0.61958  0.77255  0.48576  0.95510
    597   1.61337  4.20893  3.50182  3.22816  4.35596  2.98674  4.29543  3.72627  3.28064  3.45996  4.30209  3.36593  3.74338  3.57279  3.58361  1.20498  2.76208  3.19012  5.71108  4.49292    798 - -
          2.68618  4.42225  2.77519  2.73123  3.46354  2.40513  3.72494  3.29354  2.67741  2.69355  4.24690  2.90347  2.73739  3.18146  2.89801  2.37887  2.77519  2.98518  4.58477  3.61503
          0.02518  4.09022  4.81256  0.61958  0.77255  0.48576  0.95510
    598   2.25710  1.68002  3.95508  3.60136  4.04362  3.02481  4.39091  3.37193  3.49321  3.17247  4.06246  3.55440  3.77934  3.77639  3.70664  1.48497  2.74795  2.94283  5.48063  4.27917    799 - -
          2.68618  4.42225  2.77519  2.73123  3.46354  2.40513  3.72494  3.29354  2.67741  2.69355  4.24690  2.90347  2.73739  3.18146  2.89801  2.37887  2.77519  2.98518  4.58477  3.61503
          0.02518  4.09022  4.81256  0.61958  0.77255  0.48576  0.95510
    599   2.78979  5.01837  2.91253  2.51715  4.45661  3.42863  3.69571  3.88469  1.38319  3.41089  4.23746  2.70846  3.90335  2.84023  2.60025  2.36574  3.04345  3.51035  5.54170  4.23807    800 - -
          2.68618  4.42225  2.77519  2.73123  3.46354  2.40513  3.72494  3.29354  2.67741  2.69355  4.24690  2.90347  2.73739  3.18146  2.89801  2.37887  2.77519  2.98518  4.58477  3.61503
          0.02518  4.09022  4.81256  0.61958  0.77255  0.48576  0.95510
    600   3.14735  5.24685  3.59890  2.88780  4.73247  3.74488  3.65009  4.06465  1.37979  3.48274  4.35814  3.27270  4.10252  2.78263  1.34340  3.13787  3.30074  3.74817  5.50158  4.35666    801 - -
          2.68618  4.42225  2.77519  2.73123  3.46354  2.40513  3.72494  3.29354  2.67741  2.69355  4.24690  2.90347  2.73739  3.18146  2.89801  2.37887  2.77519  2.98518  4.58477  3.61503
          0.02518  4.09022  4.81256  0.61958  0.77255  0.48576  0.95510
    601   3.14104  4.44547  4.88714  4.39799  3.63749  4.50750  5.11298  1.38888  4.28813  2.13848  3.43835  4.60598  4.82079  4.55482  4.48321  3.90304  3.40969  1.02217  5.61430  4.40372    802 - -
          2.68618  4.42225  2.77519  2.73123  3.46354  2.40513  3.72494  3.29354  2.67741  2.69355  4.24690  2.90347  2.73739  3.18146  2.89801  2.37887  2.77519  2.98518  4.58477  3.61503
          0.02518  4.09022  4.81256  0.61958  0.77255  0.48576  0.95510
    602   3.40819  4.80900  4.53833  4.18456  3.23283  4.25629  4.77251  2.45414  3.95030  0.64694  3.19733  4.43893  4.65763  4.26595  4.08852  3.86086  3.69443  2.54700  5.18544  3.95722    803 - -
          2.68618  4.42225  2.77519  2.73123  3.46354  2.40513  3.72494  3.29354  2.67741  2.69355  4.24690  2.90347  2.73739  3.18146  2.89801  2.37887  2.77519  2.98518  4.58477  3.61503
          0.02518  4.09022  4.81256  0.61958  0.77255  0.48576  0.95510
    603   2.94411  5.23159  2.44972  1.01218  4.67732  2.78099  3.88834  4.15945  2.80081  3.72127  4.59246  2.90492  3.92876  3.07029  3.27753  2.90202  3.25213  3.76059  5.83632  4.46979    804 - -
          2.68618  4.42225  2.77519  2.73123  3.46354  2.40513  3.72494  3.29354  2.67741  2.69355  4.24690  2.90347  2.73739  3.18146  2.89801  2.37887  2.77519  2.98518  4.58477  3.61503
          0.02518  4.09022  4.81256  0.61958  0.77255  0.48576  0.95510
    604   3.57647  4.97659  4.16697  3.94199  2.33567  4.08949  3.74248  3.55711  3.79364  2.95343  4.21029  4.00193  4.56048  4.04628  3.93044  3.68937  3.86546  3.43859  3.98609  0.66843    805 - -
          2.68618  4.42225  2.77519  2.73123  3.46354  2.40513  3.72494  3.29354  2.67741  2.69355  4.24690  2.90347  2.73739  3.18146  2.89801  2.37887  2.77519  2.98518  4.58477  3.61503
          0.02518  4.09022  4.81256  0.61958  0.77255  0.48576  0.95510
    605   3.04393  5.63996  1.16615  1.65305  4.92322  3.26336  3.84134  4.45536  2.89712  3.95125  4.82042  2.72573  3.90487  3.01420  3.51478  2.91305  3.34051  4.02194  6.09697  4.57558    806 - -
          2.68618  4.42225  2.77519  2.73123  3.46354  2.40513  3.72494  3.29354  2.67741  2.69355  4.24690  2.90347  2.73739  3.18146  2.89801  2.37887  2.77519  2.98518  4.58477  3.61503
          0.02518  4.09022  4.81256  0.61958  0.77255  0.48576  0.95510
    606   1.32348  4.25782  3.46062  3.08573  4.18592  3.07320  4.14636  3.50755  3.09111  3.24298  4.09777  3.31408  2.40111  3.40355  3.42897  2.49485  2.35168  3.06627  5.54739  4.32143    807 - -
          2.68618  4.42225  2.77519  2.73123  3.46354  2.40513  3.72494  3.29354  2.67741  2.69355  4.24690  2.90347  2.73739  3.18146  2.89801  2.37887  2.77519  2.98518  4.58477  3.61503
          0.02518  4.09022  4.81256  0.61958  0.77255  0.48576  0.95510
    607   1.98711  4.36104  3.36345  2.84695  3.73645  3.35593  3.87261  2.60863  2.81387  2.79146  3.67035  2.98046  3.86060  3.13839  3.19074  1.95675  2.80145  2.61860  5.14092  3.88901    808 - -
          2.68618  4.42225  2.77519  2.73123  3.46354  2.40513  3.72494  3.29354  2.67741  2.69355  4.24690  2.90347  2.73739  3.18146  2.89801  2.37887  2.77519  2.98518  4.58477  3.61503
          0.02518  4.09022  4.81256  0.61958  0.77255  0.48576  0.95510
    608   3.02943  5.63051  1.29802  1.49771  4.91404  3.26460  3.83022  4.44528  2.87364  3.93682  4.79843  2.72463  3.89954  2.99972  3.48695  2.90048  3.32274  4.00981  6.08296  4.56284    809 - -
          2.68618  4.42225  2.77519  2.73123  3.46354  2.40513  3.72494  3.29354  2.67741  2.69355  4.24690  2.90347  2.73739  3.18146  2.89801  2.37887  2.77519  2.98518  4.58477  3.61503
          0.02518  4.09022  4.81256  0.61958  0.77255  0.48576  0.95510
    609   3.40819  4.80900  4.53833  4.18456  3.23283  4.25629  4.77251  2.45414  3.95030  0.64694  3.19733  4.43893  4.65763  4.26595  4.08852  3.86086  3.69443  2.54700  5.18544  3.95722    810 - -
          2.68618  4.42225  2.77519  2.73123  3.46354  2.40513  3.72494  3.29354  2.67741  2.69355  4.24690  2.90347  2.73739  3.18146  2.89801  2.37887  2.77519  2.98518  4.58477  3.61503
          0.02518  4.09022  4.81256  0.61958  0.77255  0.48576  0.95510
    610   3.11664  4.43346  4.80576  4.27740  3.52881  4.46354  4.95425  1.60148  4.16515  2.03903  2.99322  4.50617  4.74987  4.40539  4.35669  3.82598  3.36936  1.02850  5.46693  4.28761    811 - -
          2.68618  4.42225  2.77519  2.73123  3.46354  2.40513  3.72494  3.29354  2.67741  2.69355  4.24690  2.90347  2.73739  3.18146  2.89801  2.37887  2.77519  2.98518  4.58477  3.61503
          0.02518  4.09022  4.81256  0.61958  0.77255  0.48576  0.95510
    611   2.95872  4.70697  3.67665  3.60643  4.73415  0.46032  4.70819  4.39188  3.81701  4.01689  4.99824  3.84171  4.10471  4.12431  4.02414  3.13773  3.45688  3.87810  5.76646  4.84524    812 - -
          2.68621  4.42228  2.77523  2.73127  3.46357  2.40508  3.72498  3.29357  2.67744  2.69358  4.24693  2.90337  2.73732  3.18132  2.89804  2.37890  2.77511  2.98522  4.58480  3.61507
          0.07100  2.80661  4.81256  1.05062  0.43036  0.48576  0.95510
    612   2.50468  4.57305  2.95681  2.64667  4.27117  3.19486  3.90125  3.68964  2.75694  3.33208  4.16246  1.83726  3.80483  3.09500  3.16513  2.35726  1.89587  3.26631  5.55555  4.24668    818 - -
          2.68618  4.42225  2.77519  2.73123  3.46354  2.40513  3.72494  3.29354  2.67741  2.69355  4.24690  2.90347  2.73739  3.18146  2.89801  2.37887  2.77519  2.98518  4.58477  3.61503
          0.02518  4.09022  4.81256  0.61958  0.77255  0.48576  0.95510
    613   1.76137  4.26210  3.38978  3.04384  4.33837  2.61239  4.15782  3.76642  3.10646  3.42383  4.23443  3.27425  3.20399  3.39581  3.46450  1.37250  2.75011  3.22897  5.65760  4.42511    819 - -
          2.68618  4.42225  2.77519  2.73123  3.46354  2.40513  3.72494  3.29354  2.67741  2.69355  4.24690  2.90347  2.73739  3.18146  2.89801  2.37887  2.77519  2.98518  4.58477  3.61503
          0.02518  4.09022  4.81256  0.61958  0.77255  0.48576  0.95510
    614   3.40819  4.80900  4.53833  4.18456  3.23283  4.25629  4.77251  2.45414  3.95030  0.64694  3.19733  4.43893  4.65763  4.26595  4.08852  3.86086  3.69443  2.54700  5.18544  3.95722    820 - -
          2.68618  4.42225  2.77519  2.73123  3.46354  2.40513  3.72494  3.29354  2.67741  2.69355  4.24690  2.90347  2.73739  3.18146  2.89801  2.37887  2.77519  2.98518  4.58477  3.61503
          0.02518  4.09022  4.81256  0.61958  0.77255  0.48576  0.95510
    615   2.26746  4.33411  3.42466  2.99273  3.94562  3.21403  4.02765  3.23988  2.93792  2.98480  3.20213  3.29686  3.83384  3.28993  3.27971  1.30766  2.81602  2.90630  5.35320  4.09512    821 - -
          2.68618  4.42225  2.77519  2.73123  3.46354  2.40513  3.72494  3.29354  2.67741  2.69355  4.24690  2.90347  2.73739  3.18146  2.89801  2.37887  2.77519  2.98518  4.58477  3.61503
          0.02518  4.09022  4.81256  0.61958  0.77255  0.48576  0.95510
    616   2.30677  4.25232  3.42662  3.17043  4.33731  3.01507  4.26097  3.71494  3.20934  3.44834  4.30675  3.34550  3.76296  3.53364  3.51113  1.02682  2.36406  3.19971  5.69291  4.45476    822 - -
          2.68618  4.42225  2.77519  2.73123  3.46354  2.40513  3.72494  3.29354  2.67741  2.69355  4.24690  2.90347  2.73739  3.18146  2.89801  2.37887  2.77519  2.98518  4.58477  3.61503
          0.02518  4.09022  4.81256  0.61958  0.77255  0.48576  0.95510
    617   3.14606  4.44602  4.90244  4.41240  3.63738  4.52084  5.12437  1.33357  4.30389  2.13479  3.43586  4.61931  4.82918  4.56762  4.49689  3.91631  3.41354  1.05837  5.61806  4.40966    823 - -
          2.68618  4.42225  2.77519  2.73123  3.46354  2.40513  3.72494  3.29354  2.67741  2.69355  4.24690  2.90347  2.73739  3.18146  2.89801  2.37887  2.77519  2.98518  4.58477  3.61503
          0.02518  4.09022  4.81256  0.61958  0.77255  0.48576  0.95510
    618   2.85968  0.58853  4.42146  4.21469  4.16257  3.43181  4.81452  3.34820  4.04500  3.25110  4.38135  4.14440  4.15524  4.38239  4.12879  3.13095  3.34516  3.07659  5.52616  4.44721    824 - -
          2.68618  4.42225  2.77519  2.73123  3.46354  2.40513  3.72494  3.29354  2.67741  2.69355  4.24690  2.90347  2.73739  3.18146  2.89801  2.37887  2.77519  2.98518  4.58477  3.61503
          0.02518  4.09022  4.81256  0.61958  0.77255  0.48576  0.95510
    619   3.26268  5.03177  3.36609  3.15317  3.45960  3.65078  0.75564  3.99961  2.99131  3.46360  4.52787  3.55153  4.21791  3.52378  3.24118  3.33299  3.57570  3.73081  4.92044  3.40542    825 - -
          2.68618  4.42225  2.77519  2.73123  3.46354  2.40513  3.72494  3.29354  2.67741  2.69355  4.24690  2.90347  2.73739  3.18146  2.89801  2.37887  2.77519  2.98518  4.58477  3.61503
          0.02518  4.09022  4.81256  0.61958  0.77255  0.48576  0.95510
    620   3.06681  4.78197  3.69840  3.57280  4.54039  3.45743  4.62776  4.14771  3.64991  3.74844  4.81111  3.85505  0.50679  4.03189  3.86611  3.24229  3.52649  3.76718  5.66159  4.66571    826 - -
          2.68618  4.42225  2.77519  2.73123  3.46354  2.40513  3.72494  3.29354  2.67741  2.69355  4.24690  2.90347  2.73739  3.18146  2.89801  2.37887  2.77519  2.98518  4.58477  3.61503
          0.02518  4.09022  4.81256  0.61958  0.77255  0.48576  0.95510
    621   2.43594  4.35629  3.41104  3.24269  4.30137  3.08289  4.34355  3.85635  3.33145  3.56158  4.47280  3.42813  3.84085  3.66443  3.60669  0.80436  2.93342  3.34284  5.65727  4.38770    827 - -
          2.68618  4.42225  2.77519  2.73123  3.46354  2.40513  3.72494  3.29354  2.67741  2.69355  4.24690  2.90347  2.73739  3.18146  2.89801  2.37887  2.77519  2.98518  4.58477  3.61503
          0.02518  4.09022  4.81256  0.61958  0.77255  0.48576  0.95510
    622   3.23869  5.38325  0.64973  2.49789  4.79307  3.38934  4.14320  4.43406  3.27162  4.00551  4.99372  3.06321  4.05794  3.38643  3.81339  3.18010  3.58373  4.05172  5.91768  4.63687    828 - -
          2.68618  4.42225  2.77519  2.73123  3.46354  2.40513  3.72494  3.29354  2.67741  2.69355  4.24690  2.90347  2.73739  3.18146  2.89801  2.37887  2.77519  2.98518  4.58477  3.61503
          0.02518  4.09022  4.81256  0.61958  0.77255  0.48576  0.95510
    623   3.23100  4.55109  4.82091  4.34016  3.40794  4.51736  4.98242  0.98557  4.15613  1.75508  3.26263  4.57360  4.80595  4.43243  4.32913  3.92338  3.49077  1.80465  5.41752  4.19421    829 - -
          2.68618  4.42225  2.77519  2.73123  3.46354  2.40513  3.72494  3.29354  2.67741  2.69355  4.24690  2.90347  2.73739  3.18146  2.89801  2.37887  2.77519  2.98518  4.58477  3.61503
          0.02518  4.09022  4.81256  0.61958  0.77255  0.48576  0.95510
    624   3.08569  4.44733  4.72818  4.26091  3.62674  4.34505  4.99816  1.68357  4.12842  2.16356  3.46057  4.46790  4.72324  4.42760  4.33663  3.75142  3.37360  0.90362  5.56939  4.33314    830 - -
          2.68618  4.42225  2.77519  2.73123  3.46354  2.40513  3.72494  3.29354  2.67741  2.69355  4.24690  2.90347  2.73739  3.18146  2.89801  2.37887  2.77519  2.98518  4.58477  3.61503
          0.02518  4.09022  4.81256  0.61958  0.77255  0.48576  0.95510
    625   3.06681  4.78197  3.69840  3.57280  4.54039  3.45743  4.62776  4.14771  3.64991  3.74844  4.81111  3.85505  0.50679  4.03189  3.86611  3.24229  3.52649  3.76718  5.66159  4.66571    831 - -
          2.68618  4.42225  2.77519  2.73123  3.46354  2.40513  3.72494  3.29354  2.67741  2.69355  4.24690  2.90347  2.73739  3.18146  2.89801  2.37887  2.77519  2.98518  4.58477  3.61503
          0.02518  4.09022  4.81256  0.61958  0.77255  0.48576  0.95510
    626   2.98351  4.47204  4.42259  4.09771  3.71900  3.94440  4.86496  2.06567  3.96897  2.37141  3.65597  4.25120  4.49664  4.31547  4.15979  3.46583  3.34217  0.78861  5.53851  4.28147    832 - -
          2.68618  4.42225  2.77519  2.73123  3.46354  2.40513  3.72494  3.29354  2.67741  2.69355  4.24690  2.90347  2.73739  3.18146  2.89801  2.37887  2.77519  2.98518  4.58477  3.61503
          0.02518  4.09022  4.81256  0.61958  0.77255  0.48576  0.95510
    627   2.58523  4.36803  3.66365  3.21202  3.71124  3.43017  4.14630  2.75798  3.06776  2.56702  3.07288  3.50008  4.00128  3.45308  3.36262  2.81686  1.32744  2.55588  5.26779  4.02431    833 - -
          2.68618  4.42225  2.77519  2.73123  3.46354  2.40513  3.72494  3.29354  2.67741  2.69355  4.24690  2.90347  2.73739  3.18146  2.89801  2.37887  2.77519  2.98518  4.58477  3.61503
          0.02518  4.09022  4.81256  0.61958  0.77255  0.48576  0.95510
    628   3.26710  5.08022  3.78151  3.25372  4.49088  3.70612  4.00521  4.05243  2.35649  3.52893  4.52807  3.59433  4.20233  3.21879  0.69147  3.34367  3.52090  3.76810  5.48808  4.37601    834 - -
          2.68618  4.42225  2.77519  2.73123  3.46354  2.40513  3.72494  3.29354  2.67741  2.69355  4.24690  2.90347  2.73739  3.18146  2.89801  2.37887  2.77519  2.98518  4.58477  3.61503
          0.02518  4.09022  4.81256  0.61958  0.77255  0.48576  0.95510
    629   3.15726  5.29643  2.60245  0.75097  4.67268  3.42731  4.04043  4.17098  2.94988  3.75543  4.72580  3.07952  4.04404  3.25531  3.37709  3.12084  3.46509  3.83449  5.80292  4.53253    835 - -
          2.68618  4.42225  2.77519  2.73123  3.46354  2.40513  3.72494  3.29354  2.67741  2.69355  4.24690  2.90347  2.73739  3.18146  2.89801  2.37887  2.77519  2.98518  4.58477  3.61503
          0.02518  4.09022  4.81256  0.61958  0.77255  0.48576  0.95510
    630   3.40819  4.80900  4.53833  4.18456  3.23283  4.25629  4.77251  2.45414  3.95030  0.64694  3.19733  4.43893  4.65763  4.26595  4.08852  3.86086  3.69443  2.54700  5.18544  3.95722    836 - -
          2.68618  4.42225  2.77519  2.73123  3.46354  2.40513  3.72494  3.29354  2.67741  2.69355  4.24690  2.90347  2.73739  3.18146  2.89801  2.37887  2.77519  2.98518  4.58477  3.61503
          0.02518  4.09022  4.81256  0.61958  0.77255  0.48576  0.95510
    631   3.18455  5.14461  3.37419  2.96184  4.58128  3.64407  3.89926  4.02576  0.77445  3.54598  4.50096  3.37464  4.13337  3.08217  2.49833  3.21539  3.42419  3.72320  5.55020  4.39703    837 - -
          2.68618  4.42225  2.77519  2.73123  3.46354  2.40513  3.72494  3.29354  2.67741  2.69355  4.24690  2.90347  2.73739  3.18146  2.89801  2.37887  2.77519  2.98518  4.58477  3.61503
          0.02518  4.09022  4.81256  0.61958  0.77255  0.48576  0.95510
    632   3.02174  5.62123  1.38705  1.41234  4.90567  3.26594  3.82533  4.43564  2.86174  3.92659  4.78492  2.72574  3.89733  2.99339  3.47161  2.89458  3.31352  4.00018  6.07270  4.55497    838 - -
          2.68618  4.42225  2.77519  2.73123  3.46354  2.40513  3.72494  3.29354  2.67741  2.69355  4.24690  2.90347  2.73739  3.18146  2.89801  2.37887  2.77519  2.98518  4.58477  3.61503
          0.02518  4.09022  4.81256  0.61958  0.77255  0.48576  0.95510
    633   1.24352  4.20051  3.64048  3.30972  4.18942  3.05819  4.30076  3.33840  3.28764  3.20905  4.11709  3.43427  3.79075  3.59706  3.57399  2.50708  1.78583  2.93264  5.60226  4.39954    839 - -
          2.68618  4.42225  2.77519  2.73123  3.46354  2.40513  3.72494  3.29354  2.67741  2.69355  4.24690  2.90347  2.73739  3.18146  2.89801  2.37887  2.77519  2.98518  4.58477  3.61503
          0.02518  4.09022  4.81256  0.61958  0.77255  0.48576  0.95510
    634   2.63565  4.64801  3.06220  2.70438  4.10172  3.34051  3.85957  3.46850  2.60520  3.11791  4.02391  3.13563  3.88998  2.33080  2.94559  2.73435  1.50236  3.14786  5.41363  4.12403    840 - -
          2.68618  4.42225  2.77519  2.73123  3.46354  2.40513  3.72494  3.29354  2.67741  2.69355  4.24690  2.90347  2.73739  3.18146  2.89801  2.37887  2.77519  2.98518  4.58477  3.61503
          0.02518  4.09022  4.81256  0.61958  0.77255  0.48576  0.95510
    635   2.15786  4.79468  2.90868  2.44491  4.16702  3.34985  3.67989  3.59069  2.47446  3.18244  3.99183  2.40812  3.34235  2.48437  2.92585  2.62419  2.39203  3.23208  5.40760  4.06955    841 - -
          2.68618  4.42225  2.77519  2.73123  3.46354  2.40513  3.72494  3.29354  2.67741  2.69355  4.24690  2.90347  2.73739  3.18146  2.89801  2.37887  2.77519  2.98518  4.58477  3.61503
          0.02518  4.09022  4.81256  0.61958  0.77255  0.48576  0.95510
    636   2.58007  4.72515  2.88518  2.49790  4.17821  2.02625  2.94773  3.61380  2.57679  3.21689  4.03770  2.77743  3.81548  2.92157  3.01616  2.31901  2.63367  3.24317  5.44323  4.11377    842 - -
          2.68618  4.42225  2.77519  2.73123  3.46354  2.40513  3.72494  3.29354  2.67741  2.69355  4.24690  2.90347  2.73739  3.18146  2.89801  2.37887  2.77519  2.98518  4.58477  3.61503
          0.02518  4.09022  4.81256  0.61958  0.77255  0.48576  0.95510
    637   2.32489  4.72508  2.78848  2.47358  4.13435  2.79601  3.70064  3.55663  2.52254  3.15953  3.96935  2.41677  3.79620  2.85685  2.98377  2.48407  2.30464  2.97664  5.39464  4.06145    843 - -
          2.68618  4.42225  2.77519  2.73123  3.46354  2.40513  3.72494  3.29354  2.67741  2.69355  4.24690  2.90347  2.73739  3.18146  2.89801  2.37887  2.77519  2.98518  4.58477  3.61503
          0.02518  4.09022  4.81256  0.61958  0.77255  0.48576  0.95510
    638   2.61735  4.79139  2.86923  2.49379  4.26495  3.31283  3.74819  3.70826  2.52054  3.29106  4.11247  2.98262  2.29406  2.16102  2.93544  2.14450  2.91513  3.32564  5.49346  4.16034    844 - -
          2.68619  4.42226  2.77520  2.73124  3.46354  2.40513  3.72495  3.29335  2.67741  2.69355  4.24690  2.90347  2.73740  3.18147  2.89801  2.37887  2.77520  2.98519  4.58477  3.61504
          0.07100  2.80661  4.81256  0.46038  0.99708  0.48576  0.95510
    639   2.98351  4.47204  4.42259  4.09771  3.71900  3.94440  4.86496  2.06567  3.96897  2.37141  3.65597  4.25120  4.49664  4.31547  4.15979  3.46583  3.34217  0.78861  5.53851  4.28147    846 - -
          2.68618  4.42225  2.77519  2.73123  3.46354  2.40513  3.72494  3.29354  2.67741  2.69355  4.24690  2.90347  2.73739  3.18146  2.89801  2.37887  2.77519  2.98518  4.58477  3.61503
          0.02518  4.09022  4.81256  0.61958  0.77255  0.48576  0.95510
    640   2.91989  4.91403  2.85332  2.76369  4.31354  3.34294  4.11984  4.07701  3.04531  3.70039  4.65856  0.82332  4.00791  3.39758  3.40345  2.98163  3.31175  3.67676  5.59456  4.24980    847 - -
          2.68618  4.42225  2.77519  2.73123  3.46354  2.40513  3.72494  3.29354  2.67741  2.69355  4.24690  2.90347  2.73739  3.18146  2.89801  2.37887  2.77519  2.98518  4.58477  3.61503
          0.02518  4.09022  4.81256  0.61958  0.77255  0.48576  0.95510
    641   3.01677  4.37689  4.66529  4.15435  3.61489  4.29664  4.86358  1.17503  4.04313  2.20454  3.43799  4.37067  4.64977  4.31496  4.25186  3.66519  2.87184  1.40174  5.47273  4.27222    848 - -
          2.68618  4.42225  2.77519  2.73123  3.46354  2.40513  3.72494  3.29354  2.67741  2.69355  4.24690  2.90347  2.73739  3.18146  2.89801  2.37887  2.77519  2.98518  4.58477  3.61503
          0.02518  4.09022  4.81256  0.61958  0.77255  0.48576  0.95510
    642   2.98351  4.47204  4.42259  4.09771  3.71900  3.94440  4.86496  2.06567  3.96897  2.37141  3.65597  4.25120  4.49664  4.31547  4.15979  3.46583  3.34217  0.78861  5.53851  4.28147    849 - -
          2.68618  4.42225  2.77519  2.73123  3.46354  2.40513  3.72494  3.29354  2.67741  2.69355  4.24690  2.90347  2.73739  3.18146  2.89801  2.37887  2.77519  2.98518  4.58477  3.61503
          0.02518  4.09022  4.81256  0.61958  0.77255  0.48576  0.95510
    643   3.61407  4.88573  4.62385  4.30526  0.86770  4.39346  3.59813  3.20877  4.15306  2.52175  3.82271  4.12772  4.71618  4.16328  4.20466  3.77918  3.84654  3.17054  3.75039  1.83887    850 - -
          2.68618  4.42225  2.77519  2.73123  3.46354  2.40513  3.72494  3.29354  2.67741  2.69355  4.24690  2.90347  2.73739  3.18146  2.89801  2.37887  2.77519  2.98518  4.58477  3.61503
          0.02518  4.09022  4.81256  0.61958  0.77255  0.48576  0.95510
    644   3.26710  5.08022  3.78151  3.25372  4.49088  3.70612  4.00521  4.05243  2.35649  3.52893  4.52807  3.59433  4.20233  3.21879  0.69147  3.34367  3.52090  3.76810  5.48808  4.37601    851 - -
          2.68618  4.42225  2.77519  2.73123  3.46354  2.40513  3.72494  3.29354  2.67741  2.69355  4.24690  2.90347  2.73739  3.18146  2.89801  2.37887  2.77519  2.98518  4.58477  3.61503
          0.02518  4.09022  4.81256  0.61958  0.77255  0.48576  0.95510
    645   3.20399  4.56960  4.63420  4.26271  3.53007  4.29339  4.95543  0.84268  4.09514  2.07739  3.43755  4.47836  4.70871  4.42442  4.26758  3.81458  3.50134  1.87700  5.46211  4.21565    852 - -
          2.68618  4.42225  2.77519  2.73123  3.46354  2.40513  3.72494  3.29354  2.67741  2.69355  4.24690  2.90347  2.73739  3.18146  2.89801  2.37887  2.77519  2.98518  4.58477  3.61503
          0.02518  4.09022  4.81256  0.61958  0.77255  0.48576  0.95510
    646   2.86106  4.87652  3.40859  2.88831  4.37906  3.50699  3.78222  3.83032  2.18257  3.37218  4.26098  3.26141  4.00319  2.95608  1.13599  2.58167  3.14039  3.48242  5.45606  4.22655    853 - -
          2.68618  4.42225  2.77519  2.73123  3.46354  2.40513  3.72494  3.29354  2.67741  2.69355  4.24690  2.90347  2.73739  3.18146  2.89801  2.37887  2.77519  2.98518  4.58477  3.61503
          0.02518  4.09022  4.81256  0.61958  0.77255  0.48576  0.95510
    647   3.26710  5.08022  3.78151  3.25372  4.49088  3.70612  4.00521  4.05243  2.35649  3.52893  4.52807  3.59433  4.20233  3.21879  0.69147  3.34367  3.52090  3.76810  5.48808  4.37601    854 - -
          2.68618  4.42225  2.77519  2.73123  3.46354  2.40513  3.72494  3.29354  2.67741  2.69355  4.24690  2.90347  2.73739  3.18146  2.89801  2.37887  2.77519  2.98518  4.58477  3.61503
          0.02518  4.09022  4.81256  0.61958  0.77255  0.48576  0.95510
    648   3.18455  5.14461  3.37419  2.96184  4.58128  3.64407  3.89926  4.02576  0.77445  3.54598  4.50096  3.37464  4.13337  3.08217  2.49833  3.21539  3.42419  3.72320  5.55020  4.39703    855 - -
          2.68618  4.42225  2.77519  2.73123  3.46354  2.40513  3.72494  3.29354  2.67741  2.69355  4.24690  2.90347  2.73739  3.18146  2.89801  2.37887  2.77519  2.98518  4.58477  3.61503
          0.02518  4.09022  4.81256  0.61958  0.77255  0.48576  0.95510
    649   2.71246  5.09602  2.83428  2.37015  4.41989  3.41705  3.14650  3.86840  1.95860  3.37485  4.16103  2.29137  3.83608  2.32517  2.68936  2.47644  2.93955  3.48244  5.51913  4.16062    856 - -
          2.68618  4.42225  2.77519  2.73123  3.46354  2.40513  3.72494  3.29354  2.67741  2.69355  4.24690  2.90347  2.73739  3.18146  2.89801  2.37887  2.77519  2.98518  4.58477  3.61503
          0.02518  4.09022  4.81256  0.61958  0.77255  0.48576  0.95510
    650   2.30900  4.25436  3.42031  3.17380  4.34199  3.01397  4.26768  3.72410  3.21719  3.45810  4.31911  3.34734  3.76452  3.54232  3.51647  1.00464  2.42864  3.20653  5.69905  4.45843    857 - -
          2.68618  4.42225  2.77519  2.73123  3.46354  2.40513  3.72494  3.29354  2.67741  2.69355  4.24690  2.90347  2.73739  3.18146  2.89801  2.37887  2.77519  2.98518  4.58477  3.61503
          0.02518  4.09022  4.81256  0.61958  0.77255  0.48576  0.95510
    651   2.95872  4.70697  3.67665  3.60643  4.73415  0.46032  4.70819  4.39188  3.81701  4.01689  4.99824  3.84171  4.10471  4.12431  4.02414  3.13773  3.45688  3.87810  5.76646  4.84524    858 - -
          2.68618  4.42225  2.77519  2.73123  3.46354  2.40513  3.72494  3.29354  2.67741  2.69355  4.24690  2.90347  2.73739  3.18146  2.89801  2.37887  2.77519  2.98518  4.58477  3.61503
          0.02518  4.09022  4.81256  0.61958  0.77255  0.48576  0.95510
    652   3.57647  4.97659  4.16697  3.94199  2.33567  4.08949  3.74248  3.55711  3.79364  2.95343  4.21029  4.00193  4.56048  4.04628  3.93044  3.68937  3.86546  3.43859  3.98609  0.66843    859 - -
          2.68618  4.42225  2.77519  2.73123  3.46354  2.40513  3.72494  3.29354  2.67741  2.69355  4.24690  2.90347  2.73739  3.18146  2.89801  2.37887  2.77519  2.98518  4.58477  3.61503
          0.02518  4.09022  4.81256  0.61958  0.77255  0.48576  0.95510
    653   2.63237  4.35754  3.71616  3.23021  3.57591  3.52878  4.12572  2.65136  3.09433  2.40020  2.48177  3.53643  4.04543  3.45555  3.38730  2.88797  1.55535  2.48052  5.16097  3.93539    860 - -
          2.68618  4.42225  2.77519  2.73123  3.46354  2.40513  3.72494  3.29354  2.67741  2.69355  4.24690  2.90347  2.73739  3.18146  2.89801  2.37887  2.77519  2.98518  4.58477  3.61503
          0.02518  4.09022  4.81256  0.61958  0.77255  0.48576  0.95510
    654   3.72305  5.01548  4.44054  4.20432  2.92374  3.98814  4.19490  3.76196  3.92507  3.11680  4.38469  4.31094  4.52508  4.30123  4.01320  3.92447  4.03569  3.65811  0.54107  2.91534    861 - -
          2.68618  4.42225  2.77519  2.73123  3.46354  2.40513  3.72494  3.29354  2.67741  2.69355  4.24690  2.90347  2.73739  3.18146  2.89801  2.37887  2.77519  2.98518  4.58477  3.61503
          0.02518  4.09022  4.81256  0.61958  0.77255  0.48576  0.95510
    655   3.54876  4.88823  4.53827  4.29895  0.71291  4.17738  3.99295  3.05128  4.20189  2.37324  3.75212  4.27145  4.63470  4.31087  4.26750  3.80405  3.85185  3.05716  4.18648  2.52990    862 - -
          2.68618  4.42225  2.77519  2.73123  3.46354  2.40513  3.72494  3.29354  2.67741  2.69355  4.24690  2.90347  2.73739  3.18146  2.89801  2.37887  2.77519  2.98518  4.58477  3.61503
          0.02518  4.09022  4.81256  0.61958  0.77255  0.48576  0.95510
    656   3.15726  5.29643  2.60245  0.75097  4.67268  3.42731  4.04043  4.17098  2.94988  3.75543  4.72580  3.07952  4.04404  3.25531  3.37709  3.12084  3.46509  3.83449  5.80292  4.53253    863 - -
          2.68618  4.42225  2.77519  2.73123  3.46354  2.40513  3.72494  3.29354  2.67741  2.69355  4.24690  2.90347  2.73739  3.18146  2.89801  2.37887  2.77519  2.98518  4.58477  3.61503
          0.02518  4.09022  4.81256  0.61958  0.77255  0.48576  0.95510
    657   2.31468  4.28295  3.30459  3.09406  4.45878  2.03355  4.26507  3.93682  3.24653  3.59928  4.41893  3.30337  3.75271  3.52707  3.57537  1.12706  2.80789  3.34292  5.77154  4.53869    864 - -
          2.68618  4.42225  2.77519  2.73123  3.46354  2.40513  3.72494  3.29354  2.67741  2.69355  4.24690  2.90347  2.73739  3.18146  2.89801  2.37887  2.77519  2.98518  4.58477  3.61503
          0.02518  4.09022  4.81256  0.61958  0.77255  0.48576  0.95510
    658   3.26268  5.03177  3.36609  3.15317  3.45960  3.65078  0.75564  3.99961  2.99131  3.46360  4.52787  3.55153  4.21791  3.52378  3.24118  3.33299  3.57570  3.73081  4.92044  3.40542    865 - -
          2.68618  4.42225  2.77519  2.73123  3.46354  2.40513  3.72494  3.29354  2.67741  2.69355  4.24690  2.90347  2.73739  3.18146  2.89801  2.37887  2.77519  2.98518  4.58477  3.61503
          0.02518  4.09022  4.81256  0.61958  0.77255  0.48576  0.95510
    659   2.95872  4.70697  3.67665  3.60643  4.73415  0.46032  4.70819  4.39188  3.81701  4.01689  4.99824  3.84171  4.10471  4.12431  4.02414  3.13773  3.45688  3.87810  5.76646  4.84524    866 - -
          2.68618  4.42225  2.77519  2.73123  3.46354  2.40513  3.72494  3.29354  2.67741  2.69355  4.24690  2.90347  2.73739  3.18146  2.89801  2.37887  2.77519  2.98518  4.58477  3.61503
          0.02518  4.09022  4.81256  0.61958  0.77255  0.48576  0.95510
    660   2.30684  4.25199  3.44728  3.13812  4.28506  3.03276  4.21301  3.64936  3.15519  3.37763  4.22826  3.33197  3.76111  3.47716  3.47184  1.26157  1.86803  3.15719  5.63812  4.40511    867 - -
          2.68618  4.42225  2.77519  2.73123  3.46354  2.40513  3.72494  3.29354  2.67741  2.69355  4.24690  2.90347  2.73739  3.18146  2.89801  2.37887  2.77519  2.98518  4.58477  3.61503
          0.02518  4.09022  4.81256  0.61958  0.77255  0.48576  0.95510
    661   3.40819  4.80900  4.53833  4.18456  3.23283  4.25629  4.77251  2.45414  3.95030  0.64694  3.19733  4.43893  4.65763  4.26595  4.08852  3.86086  3.69443  2.54700  5.18544  3.95722    868 - -
          2.68618  4.42225  2.77519  2.73123  3.46354  2.40513  3.72494  3.29354  2.67741  2.69355  4.24690  2.90347  2.73739  3.18146  2.89801  2.37887  2.77519  2.98518  4.58477  3.61503
          0.02518  4.09022  4.81256  0.61958  0.77255  0.48576  0.95510
    662   2.87259  3.47352  4.01791  3.49051  1.58450  3.85705  2.56014  2.85848  3.37922  2.49633  3.49247  3.68057  4.22040  3.59600  3.59922  3.14787  3.10471  2.67491  4.15313  2.41734    869 - -
          2.68618  4.42225  2.77519  2.73123  3.46354  2.40513  3.72494  3.29354  2.67741  2.69355  4.24690  2.90347  2.73739  3.18146  2.89801  2.37887  2.77519  2.98518  4.58477  3.61503
          0.02518  4.09022  4.81256  0.61958  0.77255  0.48576  0.95510
    663   2.49564  4.33096  3.39497  2.92952  3.74297  3.34602  3.94064  2.97887  2.89975  2.79242  3.68685  2.68226  3.88117  3.22818  3.25195  2.51922  2.23059  1.79573  5.16510  3.92138    870 - -
          2.68618  4.42225  2.77519  2.73123  3.46354  2.40513  3.72494  3.29354  2.67741  2.69355  4.24690  2.90347  2.73739  3.18146  2.89801  2.37887  2.77519  2.98518  4.58477  3.61503
          0.02518  4.09022  4.81256  0.61958  0.77255  0.48576  0.95510
    664   3.00540  5.46174  2.12671  1.00611  4.77165  3.29971  3.84571  4.27071  2.82680  3.81001  4.68245  2.79632  3.91662  3.02057  3.37350  2.91030  3.29683  3.87068  5.94656  4.49605    871 - -
          2.68618  4.42225  2.77519  2.73123  3.46354  2.40513  3.72494  3.29354  2.67741  2.69355  4.24690  2.90347  2.73739  3.18146  2.89801  2.37887  2.77519  2.98518  4.58477  3.61503
          0.02518  4.09022  4.81256  0.61958  0.77255  0.48576  0.95510
    665   2.81987  4.94961  2.88290  2.58953  4.32997  3.40165  3.81957  3.83751  2.49335  3.37336  4.27059  3.07162  3.17193  1.26419  2.82929  2.84913  3.11156  3.48991  5.53082  4.21726    872 - -
          2.68618  4.42225  2.77519  2.73123  3.46354  2.40513  3.72494  3.29354  2.67741  2.69355  4.24690  2.90347  2.73739  3.18146  2.89801  2.37887  2.77519  2.98518  4.58477  3.61503
          0.02518  4.09022  4.81256  0.61958  0.77255  0.48576  0.95510
    666   2.95872  4.70697  3.67665  3.60643  4.73415  0.46032  4.70819  4.39188  3.81701  4.01689  4.99824  3.84171  4.10471  4.12431  4.02414  3.13773  3.45688  3.87810  5.76646  4.84524    873 - -
          2.68618  4.42225  2.77519  2.73123  3.46354  2.40513  3.72494  3.29354  2.67741  2.69355  4.24690  2.90347  2.73739  3.18146  2.89801  2.37887  2.77519  2.98518  4.58477  3.61503
          0.02518  4.09022  4.81256  0.61958  0.77255  0.48576  0.95510
    667   3.10093  5.18669  3.40948  2.84077  4.63182  3.67507  3.69918  4.00917  0.98789  3.46817  4.35738  3.24721  4.08180  2.84429  2.07670  3.10298  3.28789  3.69238  5.50822  4.33171    874 - -
          2.68618  4.42225  2.77519  2.73123  3.46354  2.40513  3.72494  3.29354  2.67741  2.69355  4.24690  2.90347  2.73739  3.18146  2.89801  2.37887  2.77519  2.98518  4.58477  3.61503
          0.02518  4.09022  4.81256  0.61958  0.77255  0.48576  0.95510
    668   2.95872  4.70697  3.67665  3.60643  4.73415  0.46032  4.70819  4.39188  3.81701  4.01689  4.99824  3.84171  4.10471  4.12431  4.02414  3.13773  3.45688  3.87810  5.76646  4.84524    875 - -
          2.68618  4.42225  2.77519  2.73123  3.46354  2.40513  3.72494  3.29354  2.67741  2.69355  4.24690  2.90347  2.73739  3.18146  2.89801  2.37887  2.77519  2.98518  4.58477  3.61503
          0.02518  4.09022  4.81256  0.61958  0.77255  0.48576  0.95510
    669   3.26710  5.08022  3.78151  3.25372  4.49088  3.70612  4.00521  4.05243  2.35649  3.52893  4.52807  3.59433  4.20233  3.21879  0.69147  3.34367  3.52090  3.76810  5.48808  4.37601    876 - -
          2.68618  4.42225  2.77519  2.73123  3.46354  2.40513  3.72494  3.29354  2.67741  2.69355  4.24690  2.90347  2.73739  3.18146  2.89801  2.37887  2.77519  2.98518  4.58477  3.61503
          0.02518  4.09022  4.81256  0.61958  0.77255  0.48576  0.95510
    670   3.18455  5.14461  3.37419  2.96184  4.58128  3.64407  3.89926  4.02576  0.77445  3.54598  4.50096  3.37464  4.13337  3.08217  2.49833  3.21539  3.42419  3.72320  5.55020  4.39703    877 - -
          2.68618  4.42225  2.77519  2.73123  3.46354  2.40513  3.72494  3.29354  2.67741  2.69355  4.24690  2.90347  2.73739  3.18146  2.89801  2.37887  2.77519  2.98518  4.58477  3.61503
          0.02518  4.09022  4.81256  0.61958  0.77255  0.48576  0.95510
    671   2.72018  1.25690  4.29410  3.86233  2.73520  3.59533  4.31762  2.60421  3.71211  2.40952  3.56452  3.91700  4.17663  3.96259  3.87717  3.04784  3.08998  2.44050  4.89485  3.50079    878 - -
          2.68618  4.42225  2.77519  2.73123  3.46354  2.40513  3.72494  3.29354  2.67741  2.69355  4.24690  2.90347  2.73739  3.18146  2.89801  2.37887  2.77519  2.98518  4.58477  3.61503
          0.02518  4.09022  4.81256  0.61958  0.77255  0.48576  0.95510
    672   3.24583  4.55699  4.86003  4.36266  3.37685  4.55177  4.99024  1.03718  4.18743  1.63045  3.21663  4.59856  4.81648  4.43759  4.35321  3.94659  3.49852  1.82585  5.40058  4.20061    879 - -
          2.68618  4.42225  2.77519  2.73123  3.46354  2.40513  3.72494  3.29354  2.67741  2.69355  4.24690  2.90347  2.73739  3.18146  2.89801  2.37887  2.77519  2.98518  4.58477  3.61503
          0.02518  4.09022  4.81256  0.61958  0.77255  0.48576  0.95510
    673   3.20399  4.56960  4.63420  4.26271  3.53007  4.29339  4.95543  0.84268  4.09514  2.07739  3.43755  4.47836  4.70871  4.42442  4.26758  3.81458  3.50134  1.87700  5.46211  4.21565    880 - -
          2.68618  4.42225  2.77519  2.73123  3.46354  2.40513  3.72494  3.29354  2.67741  2.69355  4.24690  2.90347  2.73739  3.18146  2.89801  2.37887  2.77519  2.98518  4.58477  3.61503
          0.02518  4.09022  4.81256  0.61958  0.77255  0.48576  0.95510
    674   3.40819  4.80900  4.53833  4.18456  3.23283  4.25629  4.77251  2.45414  3.95030  0.64694  3.19733  4.43893  4.65763  4.26595  4.08852  3.86086  3.69443  2.54700  5.18544  3.95722    881 - -
          2.68618  4.42225  2.77519  2.73123  3.46354  2.40513  3.72494  3.29354  2.67741  2.69355  4.24690  2.90347  2.73739  3.18146  2.89801  2.37887  2.77519  2.98518  4.58477  3.61503
          0.02518  4.09022  4.81256  0.61958  0.77255  0.48576  0.95510
    675   2.98351  4.47204  4.42259  4.09771  3.71900  3.94440  4.86496  2.06567  3.96897  2.37141  3.65597  4.25120  4.49664  4.31547  4.15979  3.46583  3.34217  0.78861  5.53851  4.28147    882 - -
          2.68618  4.42225  2.77519  2.73123  3.46354  2.40513  3.72494  3.29354  2.67741  2.69355  4.24690  2.90347  2.73739  3.18146  2.89801  2.37887  2.77519  2.98518  4.58477  3.61503
          0.02518  4.09022  4.81256  0.61958  0.77255  0.48576  0.95510
    676   2.95872  4.70697  3.67665  3.60643  4.73415  0.46032  4.70819  4.39188  3.81701  4.01689  4.99824  3.84171  4.10471  4.12431  4.02414  3.13773  3.45688  3.87810  5.76646  4.84524    883 - -
          2.68618  4.42225  2.77519  2.73123  3.46354  2.40513  3.72494  3.29354  2.67741  2.69355  4.24690  2.90347  2.73739  3.18146  2.89801  2.37887  2.77519  2.98518  4.58477  3.61503
          0.02518  4.09022  4.81256  0.61958  0.77255  0.48576  0.95510
    677   3.26710  5.08022  3.78151  3.25372  4.49088  3.70612  4.00521  4.05243  2.35649  3.52893  4.52807  3.59433  4.20233  3.21879  0.69147  3.34367  3.52090  3.76810  5.48808  4.37601    884 - -
          2.68618  4.42225  2.77519  2.73123  3.46354  2.40513  3.72494  3.29354  2.67741  2.69355  4.24690  2.90347  2.73739  3.18146  2.89801  2.37887  2.77519  2.98518  4.58477  3.61503
          0.02518  4.09022  4.81256  0.61958  0.77255  0.48576  0.95510
    678   2.94801  5.24498  2.81813  1.97760  4.62410  3.49069  3.69151  4.02786  1.30292  3.51847  4.36268  2.99272  3.95662  2.83104  2.52801  2.90884  3.16879  3.66917  5.61845  4.32531    885 - -
          2.68618  4.42225  2.77519  2.73123  3.46354  2.40513  3.72494  3.29354  2.67741  2.69355  4.24690  2.90347  2.73739  3.18146  2.89801  2.37887  2.77519  2.98518  4.58477  3.61503
          0.02518  4.09022  4.81256  0.61958  0.77255  0.48576  0.95510
    679   3.26710  5.08022  3.78151  3.25372  4.49088  3.70612  4.00521  4.05243  2.35649  3.52893  4.52807  3.59433  4.20233  3.21879  0.69147  3.34367  3.52090  3.76810  5.48808  4.37601    886 - -
          2.68618  4.42225  2.77519  2.73123  3.46354  2.40513  3.72494  3.29354  2.67741  2.69355  4.24690  2.90347  2.73739  3.18146  2.89801  2.37887  2.77519  2.98518  4.58477  3.61503
          0.02518  4.09022  4.81256  0.61958  0.77255  0.48576  0.95510
    680   3.06681  4.78197  3.69840  3.57280  4.54039  3.45743  4.62776  4.14771  3.64991  3.74844  4.81111  3.85505  0.50679  4.03189  3.86611  3.24229  3.52649  3.76718  5.66159  4.66571    887 - -
          2.68618  4.42225  2.77519  2.73123  3.46354  2.40513  3.72494  3.29354  2.67741  2.69355  4.24690  2.90347  2.73739  3.18146  2.89801  2.37887  2.77519  2.98518  4.58477  3.61503
          0.02518  4.09022  4.81256  0.61958  0.77255  0.48576  0.95510
    681   3.06930  4.44702  4.69087  4.23276  3.62595  4.29938  4.97291  1.72900  4.09403  2.17393  3.47018  4.43522  4.69689  4.40148  4.30313  3.71099  3.36393  0.89399  5.55952  4.31565    888 - -
          2.68618  4.42225  2.77519  2.73123  3.46354  2.40513  3.72494  3.29354  2.67741  2.69355  4.24690  2.90347  2.73739  3.18146  2.89801  2.37887  2.77519  2.98518  4.58477  3.61503
          0.02518  4.09022  4.81256  0.61958  0.77255  0.48576  0.95510
    682   3.72409  4.93683  4.72157  4.42647  1.03022  4.46331  3.51455  3.38294  4.26599  2.69709  3.97538  4.14221  4.76762  4.20818  4.27737  3.83776  3.94496  3.31638  3.64566  1.35080    889 - -
          2.68618  4.42225  2.77519  2.73123  3.46354  2.40513  3.72494  3.29354  2.67741  2.69355  4.24690  2.90347  2.73739  3.18146  2.89801  2.37887  2.77519  2.98518  4.58477  3.61503
          0.02518  4.09022  4.81256  0.61958  0.77255  0.48576  0.95510
    683   1.59135  4.43325  3.21842  2.77588  3.95873  3.25995  3.26896  3.35044  2.76283  3.02484  3.87718  3.16655  3.82026  3.11160  3.14494  2.45925  2.20797  3.00474  5.30975  4.04024    890 - -
          2.68618  4.42225  2.77519  2.73123  3.46354  2.40513  3.72494  3.29354  2.67741  2.69355  4.24690  2.90347  2.73739  3.18146  2.89801  2.37887  2.77519  2.98518  4.58477  3.61503
          0.02518  4.09022  4.81256  0.61958  0.77255  0.48576  0.95510
    684   3.36641  4.72799  4.78387  4.28591  3.12604  4.52973  4.85710  2.06272  4.06046  0.78324  2.98301  4.55108  4.77380  4.28404  4.20533  3.92939  3.61141  2.27845  5.20111  4.02701    891 - -
          2.68618  4.42225  2.77519  2.73123  3.46354  2.40513  3.72494  3.29354  2.67741  2.69355  4.24690  2.90347  2.73739  3.18146  2.89801  2.37887  2.77519  2.98518  4.58477  3.61503
          0.02518  4.09022  4.81256  0.61958  0.77255  0.48576  0.95510
    685   2.63368  4.80734  2.91507  2.48370  4.17672  3.11198  3.30010  3.61555  2.45439  3.20341  4.02442  2.81444  3.83651  2.86093  2.63209  1.66519  2.90247  3.26206  5.41117  4.08287    892 - -
          2.68618  4.42225  2.77519  2.73123  3.46354  2.40513  3.72494  3.29354  2.67741  2.69355  4.24690  2.90347  2.73739  3.18146  2.89801  2.37887  2.77519  2.98518  4.58477  3.61503
          0.02518  4.09022  4.81256  0.61958  0.77255  0.48576  0.95510
    686   3.14823  5.24610  3.60042  2.88938  4.73147  3.74533  3.65064  4.06368  1.39607  3.48220  4.35803  3.27379  4.10317  2.78340  1.32676  3.13909  3.30164  3.74760  5.50118  4.35660    893 - -
          2.68618  4.42225  2.77519  2.73123  3.46354  2.40513  3.72494  3.29354  2.67741  2.69355  4.24690  2.90347  2.73739  3.18146  2.89801  2.37887  2.77519  2.98518  4.58477  3.61503
          0.02518  4.09022  4.81256  0.61958  0.77255  0.48576  0.95510
    687   2.82062  5.04377  3.18880  2.58718  4.39469  3.54974  3.29554  3.78923  1.60936  3.30068  4.12363  3.06248  3.92848  2.75066  2.03548  2.82280  2.38967  3.44927  5.43132  4.16448    894 - -
          2.68618  4.42225  2.77519  2.73123  3.46354  2.40513  3.72494  3.29354  2.67741  2.69355  4.24690  2.90347  2.73739  3.18146  2.89801  2.37887  2.77519  2.98518  4.58477  3.61503
          0.02518  4.09022  4.81256  0.61958  0.77255  0.48576  0.95510
    688   2.63532  4.84501  2.33943  2.40014  4.12024  3.37897  3.67267  2.71202  2.50345  3.14178  3.96430  2.21396  3.82423  2.82989  2.97458  2.55162  2.73879  3.18815  5.38710  4.03949    895 - -
          2.68618  4.42225  2.77519  2.73123  3.46354  2.40513  3.72494  3.29354  2.67741  2.69355  4.24690  2.90347  2.73739  3.18146  2.89801  2.37887  2.77519  2.98518  4.58477  3.61503
          0.02518  4.09022  4.81256  0.61958  0.77255  0.48576  0.95510
    689   3.20203  4.53318  4.81714  4.27646  3.30578  4.49191  4.89589  1.87650  4.14248  1.15730  3.11326  4.52044  4.74133  4.33175  4.30487  3.84904  3.44420  1.49690  5.31681  4.18463    896 - -
          2.68618  4.42225  2.77519  2.73123  3.46354  2.40513  3.72494  3.29354  2.67741  2.69355  4.24690  2.90347  2.73739  3.18146  2.89801  2.37887  2.77519  2.98518  4.58477  3.61503
          0.02518  4.09022  4.81256  0.61958  0.77255  0.48576  0.95510
    690   2.79118  5.21363  2.43640  1.48867  4.53076  3.36622  3.67373  3.99356  2.43114  3.50289  4.30512  2.84655  3.85327  2.80772  2.27926  2.74208  3.03545  3.59978  5.65216  4.25991    897 - -
          2.68618  4.42225  2.77519  2.73123  3.46354  2.40513  3.72494  3.29354  2.67741  2.69355  4.24690  2.90347  2.73739  3.18146  2.89801  2.37887  2.77519  2.98518  4.58477  3.61503
          0.02518  4.09022  4.81256  0.61958  0.77255  0.48576  0.95510
    691   2.16164  4.72930  2.98186  2.14229  3.97879  3.41621  3.66602  3.37576  2.48012  2.64259  3.83710  2.98540  3.83090  2.69752  2.92248  2.48025  2.62774  3.06817  5.27120  3.95406    898 - -
          2.68618  4.42225  2.77519  2.73123  3.46354  2.40513  3.72494  3.29354  2.67741  2.69355  4.24690  2.90347  2.73739  3.18146  2.89801  2.37887  2.77519  2.98518  4.58477  3.61503
          0.02518  4.09022  4.81256  0.61958  0.77255  0.48576  0.95510
    692   2.70266  4.91744  2.68103  2.41988  4.25842  3.31025  3.30542  3.82591  2.58776  3.39429  4.22595  1.64377  3.85302  2.93927  3.02195  2.13958  3.00036  3.43984  5.52160  4.12824    899 - -
          2.68618  4.42225  2.77519  2.73123  3.46354  2.40513  3.72494  3.29354  2.67741  2.69355  4.24690  2.90347  2.73739  3.18146  2.89801  2.37887  2.77519  2.98518  4.58477  3.61503
          0.02518  4.09022  4.81256  0.61958  0.77255  0.48576  0.95510
    693   2.95872  4.70697  3.67665  3.60643  4.73415  0.46032  4.70819  4.39188  3.81701  4.01689  4.99824  3.84171  4.10471  4.12431  4.02414  3.13773  3.45688  3.87810  5.76646  4.84524    900 - -
          2.68618  4.42225  2.77519  2.73123  3.46354  2.40513  3.72494  3.29354  2.67741  2.69355  4.24690  2.90347  2.73739  3.18146  2.89801  2.37887  2.77519  2.98518  4.58477  3.61503
          0.02518  4.09022  4.81256  0.61958  0.77255  0.48576  0.95510
    694   2.95872  4.70697  3.67665  3.60643  4.73415  0.46032  4.70819  4.39188  3.81701  4.01689  4.99824  3.84171  4.10471  4.12431  4.02414  3.13773  3.45688  3.87810  5.76646  4.84524    901 - -
          2.68618  4.42225  2.77519  2.73123  3.46354  2.40513  3.72494  3.29354  2.67741  2.69355  4.24690  2.90347  2.73739  3.18146  2.89801  2.37887  2.77519  2.98518  4.58477  3.61503
          0.02518  4.09022  4.81256  0.61958  0.77255  0.48576  0.95510
    695   3.16122  4.46468  4.90276  4.41621  3.60056  4.52252  5.12196  1.05758  4.29972  2.07964  3.40008  4.62450  4.83001  4.55958  4.48771  3.92148  3.42948  1.36442  5.59888  4.39735    902 - -
          2.68618  4.42225  2.77519  2.73123  3.46354  2.40513  3.72494  3.29354  2.67741  2.69355  4.24690  2.90347  2.73739  3.18146  2.89801  2.37887  2.77519  2.98518  4.58477  3.61503
          0.02518  4.09022  4.81256  0.61958  0.77255  0.48576  0.95510
    696   2.95872  4.70697  3.67665  3.60643  4.73415  0.46032  4.70819  4.39188  3.81701  4.01689  4.99824  3.84171  4.10471  4.12431  4.02414  3.13773  3.45688  3.87810  5.76646  4.84524    903 - -
          2.68618  4.42225  2.77519  2.73123  3.46354  2.40513  3.72494  3.29354  2.67741  2.69355  4.24690  2.90347  2.73739  3.18146  2.89801  2.37887  2.77519  2.98518  4.58477  3.61503
          0.02518  4.09022  4.81256  0.61958  0.77255  0.48576  0.95510
    697   3.23869  5.38325  0.64973  2.49789  4.79307  3.38934  4.14320  4.43406  3.27162  4.00551  4.99372  3.06321  4.05794  3.38643  3.81339  3.18010  3.58373  4.05172  5.91768  4.63687    904 - -
          2.68618  4.42225  2.77519  2.73123  3.46354  2.40513  3.72494  3.29354  2.67741  2.69355  4.24690  2.90347  2.73739  3.18146  2.89801  2.37887  2.77519  2.98518  4.58477  3.61503
          0.02518  4.09022  4.81256  0.61958  0.77255  0.48576  0.95510
    698   2.50613  4.56683  2.89574  2.68343  4.35505  3.14163  3.98871  3.87667  2.88091  3.50139  4.33642  2.18562  3.80846  3.20177  3.27783  1.30083  2.91774  3.39372  5.65092  4.31476    905 - -
          2.68618  4.42225  2.77519  2.73123  3.46354  2.40513  3.72494  3.29354  2.67741  2.69355  4.24690  2.90347  2.73739  3.18146  2.89801  2.37887  2.77519  2.98518  4.58477  3.61503
          0.02518  4.09022  4.81256  0.61958  0.77255  0.48576  0.95510
    699   3.15726  5.29643  2.60245  0.75097  4.67268  3.42731  4.04043  4.17098  2.94988  3.75543  4.72580  3.07952  4.04404  3.25531  3.37709  3.12084  3.46509  3.83449  5.80292  4.53253    906 - -
          2.68618  4.42225  2.77519  2.73123  3.46354  2.40513  3.72494  3.29354  2.67741  2.69355  4.24690  2.90347  2.73739  3.18146  2.89801  2.37887  2.77519  2.98518  4.58477  3.61503
          0.02518  4.09022  4.81256  0.61958  0.77255  0.48576  0.95510
    700   3.35267  4.66079  4.96303  4.40116  3.14547  4.64333  4.95757  1.73622  4.25312  0.92756  2.69136  4.66129  4.81136  4.36595  4.37099  3.99742  3.57488  2.17954  5.24847  4.18521    907 - -
          2.68618  4.42225  2.77519  2.73123  3.46354  2.40513  3.72494  3.29354  2.67741  2.69355  4.24690  2.90347  2.73739  3.18146  2.89801  2.37887  2.77519  2.98518  4.58477  3.61503
          0.02518  4.09022  4.81256  0.61958  0.77255  0.48576  0.95510
    701   3.72305  5.01548  4.44054  4.20432  2.92374  3.98814  4.19490  3.76196  3.92507  3.11680  4.38469  4.31094  4.52508  4.30123  4.01320  3.92447  4.03569  3.65811  0.54107  2.91534    908 - -
          2.68618  4.42225  2.77519  2.73123  3.46354  2.40513  3.72494  3.29354  2.67741  2.69355  4.24690  2.90347  2.73739  3.18146  2.89801  2.37887  2.77519  2.98518  4.58477  3.61503
          0.02518  4.09022  4.81256  0.61958  0.77255  0.48576  0.95510
    702   2.32958  4.24713  3.48219  3.19875  4.21944  3.05569  4.24439  3.52435  3.19177  3.30645  4.18899  3.37305  3.78664  3.53129  3.48233  2.13532  1.13725  3.07739  5.60178  4.37021    909 - -
          2.68618  4.42225  2.77519  2.73123  3.46354  2.40513  3.72494  3.29354  2.67741  2.69355  4.24690  2.90347  2.73739  3.18146  2.89801  2.37887  2.77519  2.98518  4.58477  3.61503
          0.02518  4.09022  4.81256  0.61958  0.77255  0.48576  0.95510
    703   3.18455  5.14461  3.37419  2.96184  4.58128  3.64407  3.89926  4.02576  0.77445  3.54598  4.50096  3.37464  4.13337  3.08217  2.49833  3.21539  3.42419  3.72320  5.55020  4.39703    910 - -
          2.68618  4.42225  2.77519  2.73123  3.46354  2.40513  3.72494  3.29354  2.67741  2.69355  4.24690  2.90347  2.73739  3.18146  2.89801  2.37887  2.77519  2.98518  4.58477  3.61503
          0.02518  4.09022  4.81256  0.61958  0.77255  0.48576  0.95510
    704   3.19988  4.55471  4.75847  4.19342  3.16639  4.43501  4.76813  2.13752  4.05688  1.12592  2.22200  4.44414  4.66633  4.20702  4.20105  3.77159  3.42865  1.79841  5.17209  4.08429    911 - -
          2.68618  4.42225  2.77519  2.73123  3.46354  2.40513  3.72494  3.29354  2.67741  2.69355  4.24690  2.90347  2.73739  3.18146  2.89801  2.37887  2.77519  2.98518  4.58477  3.61503
          0.02518  4.09022  4.81256  0.61958  0.77255  0.48576  0.95510
    705   2.43594  4.35629  3.41104  3.24269  4.30137  3.08289  4.34355  3.85635  3.33145  3.56158  4.47280  3.42813  3.84085  3.66443  3.60669  0.80436  2.93342  3.34284  5.65727  4.38770    912 - -
          2.68618  4.42225  2.77519  2.73123  3.46354  2.40513  3.72494  3.29354  2.67741  2.69355  4.24690  2.90347  2.73739  3.18146  2.89801  2.37887  2.77519  2.98518  4.58477  3.61503
          0.02518  4.09022  4.81256  0.61958  0.77255  0.48576  0.95510
    706   2.46619  4.28377  3.73863  3.36724  3.92498  3.26320  4.30551  2.84260  3.26400  2.81754  3.87427  3.54398  3.93659  3.62243  3.53744  2.69973  1.18845  2.30759  5.46174  4.22570    913 - -
          2.68618  4.42225  2.77519  2.73123  3.46354  2.40513  3.72494  3.29354  2.67741  2.69355  4.24690  2.90347  2.73739  3.18146  2.89801  2.37887  2.77519  2.98518  4.58477  3.61503
          0.02518  4.09022  4.81256  0.61958  0.77255  0.48576  0.95510
    707   2.43594  4.35629  3.41104  3.24269  4.30137  3.08289  4.34355  3.85635  3.33145  3.56158  4.47280  3.42813  3.84085  3.66443  3.60669  0.80436  2.93342  3.34284  5.65727  4.38770    914 - -
          2.68618  4.42225  2.77519  2.73123  3.46354  2.40513  3.72494  3.29354  2.67741  2.69355  4.24690  2.90347  2.73739  3.18146  2.89801  2.37887  2.77519  2.98518  4.58477  3.61503
          0.02518  4.09022  4.81256  0.61958  0.77255  0.48576  0.95510
    708   2.95872  4.70697  3.67665  3.60643  4.73415  0.46032  4.70819  4.39188  3.81701  4.01689  4.99824  3.84171  4.10471  4.12431  4.02414  3.13773  3.45688  3.87810  5.76646  4.84524    915 - -
          2.68618  4.42225  2.77519  2.73123  3.46354  2.40513  3.72494  3.29354  2.67741  2.69355  4.24690  2.90347  2.73739  3.18146  2.89801  2.37887  2.77519  2.98518  4.58477  3.61503
          0.02518  4.09022  4.81256  0.61958  0.77255  0.48576  0.95510
    709   2.97852  4.48731  4.24217  3.71017  3.25238  4.03895  4.42464  2.31876  3.50779  1.66664  1.49100  4.00003  4.39970  3.82191  3.72726  3.37920  2.95128  2.30452  5.10165  3.93288    916 - -
          2.68618  4.42225  2.77519  2.73123  3.46354  2.40513  3.72494  3.29354  2.67741  2.69355  4.24690  2.90347  2.73739  3.18146  2.89801  2.37887  2.77519  2.98518  4.58477  3.61503
          0.02518  4.09022  4.81256  0.61958  0.77255  0.48576  0.95510
    710   3.54876  4.88823  4.53827  4.29895  0.71291  4.17738  3.99295  3.05128  4.20189  2.37324  3.75212  4.27145  4.63470  4.31087  4.26750  3.80405  3.85185  3.05716  4.18648  2.52990    917 - -
          2.68618  4.42225  2.77519  2.73123  3.46354  2.40513  3.72494  3.29354  2.67741  2.69355  4.24690  2.90347  2.73739  3.18146  2.89801  2.37887  2.77519  2.98518  4.58477  3.61503
          0.02518  4.09022  4.81256  0.61958  0.77255  0.48576  0.95510
    711   3.40819  4.80900  4.53833  4.18456  3.23283  4.25629  4.77251  2.45414  3.95030  0.64694  3.19733  4.43893  4.65763  4.26595  4.08852  3.86086  3.69443  2.54700  5.18544  3.95722    918 - -
          2.68618  4.42225  2.77519  2.73123  3.46354  2.40513  3.72494  3.29354  2.67741  2.69355  4.24690  2.90347  2.73739  3.18146  2.89801  2.37887  2.77519  2.98518  4.58477  3.61503
          0.02518  4.09022  4.81256  0.61958  0.77255  0.48576  0.95510
    712   3.27703  4.66660  4.35000  3.93955  1.15480  4.14811  3.58878  3.15067  3.81598  2.64943  3.77924  3.92129  4.50160  3.92126  3.94719  3.04523  3.51365  3.00871  3.81788  1.68826    919 - -
          2.68618  4.42225  2.77519  2.73123  3.46354  2.40513  3.72494  3.29354  2.67741  2.69355  4.24690  2.90347  2.73739  3.18146  2.89801  2.37887  2.77519  2.98518  4.58477  3.61503
          0.02518  4.09022  4.81256  0.61958  0.77255  0.48576  0.95510
    713   2.98351  4.47204  4.42259  4.09771  3.71900  3.94440  4.86496  2.06567  3.96897  2.37141  3.65597  4.25120  4.49664  4.31547  4.15979  3.46583  3.34217  0.78861  5.53851  4.28147    920 - -
          2.68618  4.42225  2.77519  2.73123  3.46354  2.40513  3.72494  3.29354  2.67741  2.69355  4.24690  2.90347  2.73739  3.18146  2.89801  2.37887  2.77519  2.98518  4.58477  3.61503
          0.02518  4.09022  4.81256  0.61958  0.77255  0.48576  0.95510
    714   2.11228  4.24738  3.41410  3.20155  4.37059  2.99908  4.30721  3.76714  3.28215  3.50449  4.36821  3.35915  3.76292  3.59121  3.57538  0.95805  2.80302  3.23136  5.73245  4.48989    921 - -
          2.68618  4.42225  2.77519  2.73123  3.46354  2.40513  3.72494  3.29354  2.67741  2.69355  4.24690  2.90347  2.73739  3.18146  2.89801  2.37887  2.77519  2.98518  4.58477  3.61503
          0.02518  4.09022  4.81256  0.61958  0.77255  0.48576  0.95510
    715   2.12919  4.25017  3.40986  3.20006  4.36881  3.00057  4.30723  3.76870  3.28162  3.50568  4.37109  3.35908  3.76452  3.59189  3.57431  0.95218  2.80592  3.23360  5.73147  4.48686    922 - -
          2.68618  4.42225  2.77519  2.73123  3.46354  2.40513  3.72494  3.29354  2.67741  2.69355  4.24690  2.90347  2.73739  3.18146  2.89801  2.37887  2.77519  2.98518  4.58477  3.61503
          0.02518  4.09022  4.81256  0.61958  0.77255  0.48576  0.95510
    716   2.87182  5.06202  2.63828  2.45986  4.04115  3.37049  3.11042  3.95084  2.62690  3.48924  4.37413  1.27138  3.93603  3.02357  3.01675  2.86590  3.16670  3.58579  5.38778  3.91071    923 - -
          2.68618  4.42225  2.77519  2.73123  3.46354  2.40513  3.72494  3.29354  2.67741  2.69355  4.24690  2.90347  2.73739  3.18146  2.89801  2.37887  2.77519  2.98518  4.58477  3.61503
          0.02518  4.09022  4.81256  0.61958  0.77255  0.48576  0.95510
    717   3.11713  4.44637  4.81175  4.32994  3.63191  4.43670  5.05748  1.56026  4.21073  2.14818  3.44626  4.54083  4.77727  4.49205  4.41382  3.83513  3.39315  0.94005  5.59289  4.37157    924 - -
          2.68618  4.42225  2.77519  2.73123  3.46354  2.40513  3.72494  3.29354  2.67741  2.69355  4.24690  2.90347  2.73739  3.18146  2.89801  2.37887  2.77519  2.98518  4.58477  3.61503
          0.02518  4.09022  4.81256  0.61958  0.77255  0.48576  0.95510
    718   3.26710  5.08022  3.78151  3.25372  4.49088  3.70612  4.00521  4.05243  2.35649  3.52893  4.52807  3.59433  4.20233  3.21879  0.69147  3.34367  3.52090  3.76810  5.48808  4.37601    925 - -
          2.68618  4.42225  2.77519  2.73123  3.46354  2.40513  3.72494  3.29354  2.67741  2.69355  4.24690  2.90347  2.73739  3.18146  2.89801  2.37887  2.77519  2.98518  4.58477  3.61503
          0.02518  4.09022  4.81256  0.61958  0.77255  0.48576  0.95510
    719   2.62639  4.72555  2.89445  2.59769  4.25857  3.27705  3.84430  3.75108  2.61421  3.34551  4.19903  3.05160  3.85503  2.24693  2.98630  1.43318  2.96539  3.35647  5.52149  4.18871    926 - -
          2.68618  4.42225  2.77519  2.73123  3.46354  2.40513  3.72494  3.29354  2.67741  2.69355  4.24690  2.90347  2.73739  3.18146  2.89801  2.37887  2.77519  2.98518  4.58477  3.61503
          0.02518  4.09022  4.81256  0.61958  0.77255  0.48576  0.95510
    720   3.40819  4.80900  4.53833  4.18456  3.23283  4.25629  4.77251  2.45414  3.95030  0.64694  3.19733  4.43893  4.65763  4.26595  4.08852  3.86086  3.69443  2.54700  5.18544  3.95722    927 - -
          2.68618  4.42225  2.77519  2.73123  3.46354  2.40513  3.72494  3.29354  2.67741  2.69355  4.24690  2.90347  2.73739  3.18146  2.89801  2.37887  2.77519  2.98518  4.58477  3.61503
          0.02518  4.09022  4.81256  0.61958  0.77255  0.48576  0.95510
    721   3.40819  4.80900  4.53833  4.18456  3.23283  4.25629  4.77251  2.45414  3.95030  0.64694  3.19733  4.43893  4.65763  4.26595  4.08852  3.86086  3.69443  2.54700  5.18544  3.95722    928 - -
          2.68618  4.42225  2.77519  2.73123  3.46354  2.40513  3.72494  3.29354  2.67741  2.69355  4.24690  2.90347  2.73739  3.18146  2.89801  2.37887  2.77519  2.98518  4.58477  3.61503
          0.02518  4.09022  4.81256  0.61958  0.77255  0.48576  0.95510
    722   3.23869  5.38325  0.64973  2.49789  4.79307  3.38934  4.14320  4.43406  3.27162  4.00551  4.99372  3.06321  4.05794  3.38643  3.81339  3.18010  3.58373  4.05172  5.91768  4.63687    929 - -
          2.68618  4.42225  2.77519  2.73123  3.46354  2.40513  3.72494  3.29354  2.67741  2.69355  4.24690  2.90347  2.73739  3.18146  2.89801  2.37887  2.77519  2.98518  4.58477  3.61503
          0.02518  4.09022  4.81256  0.61958  0.77255  0.48576  0.95510
    723   2.89277  4.64010  3.57099  3.06239  3.60724  3.72769  3.93956  2.86125  2.05640  1.38697  3.56802  3.45320  4.13275  3.21027  2.85997  3.08639  3.12821  2.73502  5.12990  3.87958    930 - -
          2.68618  4.42225  2.77519  2.73123  3.46354  2.40513  3.72494  3.29354  2.67741  2.69355  4.24690  2.90347  2.73739  3.18146  2.89801  2.37887  2.77519  2.98518  4.58477  3.61503
          0.02518  4.09022  4.81256  0.61958  0.77255  0.48576  0.95510
    724   2.79114  4.92188  2.96762  2.40562  4.10637  3.49372  3.70218  3.51580  2.35531  2.58810  3.99258  3.04181  3.92746  1.63126  2.69812  2.82244  3.02166  3.23844  5.36330  4.04819    931 - -
          2.68618  4.42225  2.77519  2.73123  3.46354  2.40513  3.72494  3.29354  2.67741  2.69355  4.24690  2.90347  2.73739  3.18146  2.89801  2.37887  2.77519  2.98518  4.58477  3.61503
          0.02518  4.09022  4.81256  0.61958  0.77255  0.48576  0.95510
    725   2.75780  4.67863  3.28056  2.99027  4.27759  3.35379  4.08811  3.78400  2.82599  3.38705  4.31982  3.36020  1.03249  3.33716  2.68338  2.88024  3.13595  3.41593  5.51630  4.30202    932 - -
          2.68618  4.42225  2.77519  2.73123  3.46354  2.40513  3.72494  3.29354  2.67741  2.69355  4.24690  2.90347  2.73739  3.18146  2.89801  2.37887  2.77519  2.98518  4.58477  3.61503
          0.02518  4.09022  4.81256  0.61958  0.77255  0.48576  0.95510
    726   2.87070  5.42062  1.98830  1.39172  4.71750  3.30268  3.72266  4.21792  2.44378  3.70217  4.50862  2.75795  3.85474  2.58668  3.14985  2.78044  3.13244  3.79180  5.85244  4.38805    933 - -
          2.68618  4.42225  2.77519  2.73123  3.46354  2.40513  3.72494  3.29354  2.67741  2.69355  4.24690  2.90347  2.73739  3.18146  2.89801  2.37887  2.77519  2.98518  4.58477  3.61503
          0.02518  4.09022  4.81256  0.61958  0.77255  0.48576  0.95510
    727   2.79166  5.19678  1.71954  2.24029  4.61348  3.26586  3.76920  4.11208  2.69780  3.64023  4.45494  2.34221  3.84284  2.92422  3.23730  1.84651  3.08732  3.68191  5.80805  4.36534    934 - -
          2.68618  4.42225  2.77519  2.73123  3.46354  2.40513  3.72494  3.29354  2.67741  2.69355  4.24690  2.90347  2.73739  3.18146  2.89801  2.37887  2.77519  2.98518  4.58477  3.61503
          0.02518  4.09022  4.81256  0.61958  0.77255  0.48576  0.95510
    728   3.40819  4.80900  4.53833  4.18456  3.23283  4.25629  4.77251  2.45414  3.95030  0.64694  3.19733  4.43893  4.65763  4.26595  4.08852  3.86086  3.69443  2.54700  5.18544  3.95722    935 - -
          2.68618  4.42225  2.77519  2.73123  3.46354  2.40513  3.72494  3.29354  2.67741  2.69355  4.24690  2.90347  2.73739  3.18146  2.89801  2.37887  2.77519  2.98518  4.58477  3.61503
          0.02518  4.09022  4.81256  0.61958  0.77255  0.48576  0.95510
    729   2.68333  4.45674  3.35927  2.69635  3.60867  3.58879  3.85899  2.77374  2.73440  2.47550  3.54825  3.29251  3.99514  2.66733  3.06620  2.88036  2.92329  1.65094  5.06149  3.81176    936 - -
          2.68618  4.42225  2.77519  2.73123  3.46354  2.40513  3.72494  3.29354  2.67741  2.69355  4.24690  2.90347  2.73739  3.18146  2.89801  2.37887  2.77519  2.98518  4.58477  3.61503
          0.02518  4.09022  4.81256  0.61958  0.77255  0.48576  0.95510
    730   2.18197  4.33305  3.35373  3.22894  4.50957  0.90136  4.40228  3.92118  3.42131  3.65103  4.53196  3.41222  3.82005  3.70598  3.70362  2.58231  2.91688  3.36792  5.80985  4.62996    937 - -
          2.68618  4.42225  2.77519  2.73123  3.46354  2.40513  3.72494  3.29354  2.67741  2.69355  4.24690  2.90347  2.73739  3.18146  2.89801  2.37887  2.77519  2.98518  4.58477  3.61503
          0.02518  4.09022  4.81256  0.61958  0.77255  0.48576  0.95510
    731   2.54508  4.38870  3.63802  3.40721  4.17760  3.21904  4.40578  3.33207  3.35452  3.18765  4.22853  3.57658  3.94203  3.73953  3.59885  2.74937  0.84979  3.00288  5.59573  4.39597    938 - -
          2.68618  4.42225  2.77519  2.73123  3.46354  2.40513  3.72494  3.29354  2.67741  2.69355  4.24690  2.90347  2.73739  3.18146  2.89801  2.37887  2.77519  2.98518  4.58477  3.61503
          0.02518  4.09022  4.81256  0.61958  0.77255  0.48576  0.95510
    732   2.43594  4.35629  3.41104  3.24269  4.30137  3.08289  4.34355  3.85635  3.33145  3.56158  4.47280  3.42813  3.84085  3.66443  3.60669  0.80436  2.93342  3.34284  5.65727  4.38770    939 - -
          2.68618  4.42225  2.77519  2.73123  3.46354  2.40513  3.72494  3.29354  2.67741  2.69355  4.24690  2.90347  2.73739  3.18146  2.89801  2.37887  2.77519  2.98518  4.58477  3.61503
          0.02518  4.09022  4.81256  0.61958  0.77255  0.48576  0.95510
    733   3.18729  4.52304  4.79370  4.26081  3.30873  4.46064  4.86827  1.15179  4.10136  1.75406  2.33738  4.49651  4.72294  4.31344  4.25940  3.82416  3.43151  1.93040  5.30213  4.16104    940 - -
          2.68618  4.42225  2.77519  2.73123  3.46354  2.40513  3.72494  3.29354  2.67741  2.69355  4.24690  2.90347  2.73739  3.18146  2.89801  2.37887  2.77519  2.98518  4.58477  3.61503
          0.02518  4.09022  4.81256  0.61958  0.77255  0.48576  0.95510
    734   3.07334  5.05385  3.06623  2.83026  4.25044  3.52249  3.98843  3.92053  2.63711  3.40047  4.42783  3.28979  4.08265  0.89109  2.91454  3.11449  3.37279  3.63826  5.48601  4.19675    941 - -
          2.68618  4.42225  2.77519  2.73123  3.46354  2.40513  3.72494  3.29354  2.67741  2.69355  4.24690  2.90347  2.73739  3.18146  2.89801  2.37887  2.77519  2.98518  4.58477  3.61503
          0.02518  4.09022  4.81256  0.61958  0.77255  0.48576  0.95510
    735   2.37502  5.30867  1.65365  1.79724  4.63357  3.29264  3.73038  4.11646  2.64472  3.63336  4.44192  2.77194  3.84459  2.87611  3.19244  2.50909  3.09520  3.70085  5.80566  4.35334    942 - -
          2.68618  4.42225  2.77519  2.73123  3.46354  2.40513  3.72494  3.29354  2.67741  2.69355  4.24690  2.90347  2.73739  3.18146  2.89801  2.37887  2.77519  2.98518  4.58477  3.61503
          0.02518  4.09022  4.81256  0.61958  0.77255  0.48576  0.95510
    736   3.40819  4.80900  4.53833  4.18456  3.23283  4.25629  4.77251  2.45414  3.95030  0.64694  3.19733  4.43893  4.65763  4.26595  4.08852  3.86086  3.69443  2.54700  5.18544  3.95722    943 - -
          2.68618  4.42225  2.77519  2.73123  3.46354  2.40513  3.72494  3.29354  2.67741  2.69355  4.24690  2.90347  2.73739  3.18146  2.89801  2.37887  2.77519  2.98518  4.58477  3.61503
          0.02518  4.09022  4.81256  0.61958  0.77255  0.48576  0.95510
    737   3.15447  4.67169  4.29071  3.90605  3.32235  4.00076  4.59093  2.52060  3.66067  1.88874  1.01441  4.15500  4.46721  4.03082  3.83930  3.52382  3.46651  2.55095  5.18903  3.96756    944 - -
          2.68618  4.42225  2.77519  2.73123  3.46354  2.40513  3.72494  3.29354  2.67741  2.69355  4.24690  2.90347  2.73739  3.18146  2.89801  2.37887  2.77519  2.98518  4.58477  3.61503
          0.02518  4.09022  4.81256  0.61958  0.77255  0.48576  0.95510
    738   3.26710  5.08022  3.78151  3.25372  4.49088  3.70612  4.00521  4.05243  2.35649  3.52893  4.52807  3.59433  4.20233  3.21879  0.69147  3.34367  3.52090  3.76810  5.48808  4.37601    945 - -
          2.68618  4.42225  2.77519  2.73123  3.46354  2.40513  3.72494  3.29354  2.67741  2.69355  4.24690  2.90347  2.73739  3.18146  2.89801  2.37887  2.77519  2.98518  4.58477  3.61503
          0.02518  4.09022  4.81256  0.61958  0.77255  0.48576  0.95510
    739   3.01296  5.21470  3.14846  2.66331  4.61442  3.60212  3.66504  4.01195  1.22327  3.46598  4.32772  3.11969  4.01639  2.15180  2.29006  2.99256  3.20674  3.67536  5.53356  4.30212    946 - -
          2.68618  4.42225  2.77519  2.73123  3.46354  2.40513  3.72494  3.29354  2.67741  2.69355  4.24690  2.90347  2.73739  3.18146  2.89801  2.37887  2.77519  2.98518  4.58477  3.61503
          0.02518  4.09022  4.81256  0.61958  0.77255  0.48576  0.95510
    740   3.00545  5.46146  2.12733  1.00586  4.77144  3.29979  3.84582  4.27046  2.82681  3.80986  4.68236  2.79651  3.91669  3.02071  3.37338  2.91041  3.29688  3.87050  5.94635  4.49599    947 - -
          2.68618  4.42225  2.77519  2.73123  3.46354  2.40513  3.72494  3.29354  2.67741  2.69355  4.24690  2.90347  2.73739  3.18146  2.89801  2.37887  2.77519  2.98518  4.58477  3.61503
          0.02518  4.09022  4.81256  0.61958  0.77255  0.48576  0.95510
    741   2.43594  4.35629  3.41104  3.24269  4.30137  3.08289  4.34355  3.85635  3.33145  3.56158  4.47280  3.42813  3.84085  3.66443  3.60669  0.80436  2.93342  3.34284  5.65727  4.38770    948 - -
          2.68618  4.42225  2.77519  2.73123  3.46354  2.40513  3.72494  3.29354  2.67741  2.69355  4.24690  2.90347  2.73739  3.18146  2.89801  2.37887  2.77519  2.98518  4.58477  3.61503
          0.02518  4.09022  4.81256  0.61958  0.77255  0.48576  0.95510
    742   3.15344  5.23119  3.60618  2.90477  4.70979  3.74551  3.65993  4.04598  1.55563  3.47284  4.35438  3.28481  4.10871  2.79597  1.19060  3.14958  3.30952  3.73450  5.49564  4.35256    949 - -
          2.68618  4.42225  2.77519  2.73123  3.46354  2.40513  3.72494  3.29354  2.67741  2.69355  4.24690  2.90347  2.73739  3.18146  2.89801  2.37887  2.77519  2.98518  4.58477  3.61503
          0.02518  4.09022  4.81256  0.61958  0.77255  0.48576  0.95510
    743   2.24092  4.27056  3.70451  3.14686  3.43226  3.65440  4.00126  2.20442  3.07775  2.16457  3.37514  3.50072  2.69258  3.37329  3.39239  2.93435  2.88983  2.07999  4.96025  3.74176    950 - -
          2.68618  4.42225  2.77519  2.73123  3.46354  2.40513  3.72494  3.29354  2.67741  2.69355  4.24690  2.90347  2.73739  3.18146  2.89801  2.37887  2.77519  2.98518  4.58477  3.61503
          0.02518  4.09022  4.81256  0.61958  0.77255  0.48576  0.95510
    744   2.87116  5.38199  2.26935  1.35583  4.67802  3.31173  3.72553  4.17113  2.59977  3.66699  4.48021  2.64176  3.86130  2.29800  3.11492  2.78841  3.13235  3.75742  5.82074  4.37135    951 - -
          2.68618  4.42225  2.77519  2.73123  3.46354  2.40513  3.72494  3.29354  2.67741  2.69355  4.24690  2.90347  2.73739  3.18146  2.89801  2.37887  2.77519  2.98518  4.58477  3.61503
          0.02518  4.09022  4.81256  0.61958  0.77255  0.48576  0.95510
    745   3.54876  4.88823  4.53827  4.29895  0.71291  4.17738  3.99295  3.05128  4.20189  2.37324  3.75212  4.27145  4.63470  4.31087  4.26750  3.80405  3.85185  3.05716  4.18648  2.52990    952 - -
          2.68618  4.42225  2.77519  2.73123  3.46354  2.40513  3.72494  3.29354  2.67741  2.69355  4.24690  2.90347  2.73739  3.18146  2.89801  2.37887  2.77519  2.98518  4.58477  3.61503
          0.02518  4.09022  4.81256  0.61958  0.77255  0.48576  0.95510
    746   2.95872  4.70697  3.67665  3.60643  4.73415  0.46032  4.70819  4.39188  3.81701  4.01689  4.99824  3.84171  4.10471  4.12431  4.02414  3.13773  3.45688  3.87810  5.76646  4.84524    953 - -
          2.68618  4.42225  2.77519  2.73123  3.46354  2.40513  3.72494  3.29354  2.67741  2.69355  4.24690  2.90347  2.73739  3.18146  2.89801  2.37887  2.77519  2.98518  4.58477  3.61503
          0.02518  4.09022  4.81256  0.61958  0.77255  0.48576  0.95510
    747   3.26710  5.08022  3.78151  3.25372  4.49088  3.70612  4.00521  4.05243  2.35649  3.52893  4.52807  3.59433  4.20233  3.21879  0.69147  3.34367  3.52090  3.76810  5.48808  4.37601    954 - -
          2.68618  4.42225  2.77519  2.73123  3.46354  2.40513  3.72494  3.29354  2.67741  2.69355  4.24690  2.90347  2.73739  3.18146  2.89801  2.37887  2.77519  2.98518  4.58477  3.61503
          0.02518  4.09022  4.81256  0.61958  0.77255  0.48576  0.95510
    748   2.55618  4.35193  3.41389  2.89878  3.62915  3.45418  3.87666  2.32134  2.70683  2.66891  3.57429  3.28640  3.91863  3.17030  3.16704  2.40533  1.90903  2.62765  5.06007  3.81855    955 - -
          2.68618  4.42225  2.77519  2.73123  3.46354  2.40513  3.72494  3.29354  2.67741  2.69355  4.24690  2.90347  2.73739  3.18146  2.89801  2.37887  2.77519  2.98518  4.58477  3.61503
          0.02518  4.09022  4.81256  0.61958  0.77255  0.48576  0.95510
    749   3.28951  4.59364  4.92225  4.39975  3.27460  4.59784  4.98436  1.27774  4.23603  1.24974  3.08993  4.63876  4.82084  4.42410  4.37711  3.97748  3.52980  1.94656  5.33294  4.18863    956 - -
          2.68618  4.42225  2.77519  2.73123  3.46354  2.40513  3.72494  3.29354  2.67741  2.69355  4.24690  2.90347  2.73739  3.18146  2.89801  2.37887  2.77519  2.98518  4.58477  3.61503
          0.02518  4.09022  4.81256  0.61958  0.77255  0.48576  0.95510
    750   3.15726  5.29643  2.60245  0.75097  4.67268  3.42731  4.04043  4.17098  2.94988  3.75543  4.72580  3.07952  4.04404  3.25531  3.37709  3.12084  3.46509  3.83449  5.80292  4.53253    957 - -
          2.68618  4.42225  2.77519  2.73123  3.46354  2.40513  3.72494  3.29354  2.67741  2.69355  4.24690  2.90347  2.73739  3.18146  2.89801  2.37887  2.77519  2.98518  4.58477  3.61503
          0.02518  4.09022  4.81256  0.61958  0.77255  0.48576  0.95510
    751   2.59829  4.68736  3.21976  2.65244  3.89483  3.52659  3.70295  3.21807  1.75723  2.35865  3.76483  3.12043  3.91559  2.75402  2.73960  2.78096  2.91550  2.69204  5.20457  3.93512    958 - -
          2.68618  4.42225  2.77519  2.73123  3.46354  2.40513  3.72494  3.29354  2.67741  2.69355  4.24690  2.90347  2.73739  3.18146  2.89801  2.37887  2.77519  2.98518  4.58477  3.61503
          0.02518  4.09022  4.81256  0.61958  0.77255  0.48576  0.95510
    752   0.90615  4.19259  3.57481  3.34769  4.30698  2.99783  4.37356  3.58476  3.38571  3.40321  4.28940  3.43284  3.76845  3.68520  3.64890  2.25215  2.78544  3.09838  5.70186  4.48765    959 - -
          2.68618  4.42225  2.77519  2.73123  3.46354  2.40513  3.72494  3.29354  2.67741  2.69355  4.24690  2.90347  2.73739  3.18146  2.89801  2.37887  2.77519  2.98518  4.58477  3.61503
          0.02518  4.09022  4.81256  0.61958  0.77255  0.48576  0.95510
    753   3.26710  5.08022  3.78151  3.25372  4.49088  3.70612  4.00521  4.05243  2.35649  3.52893  4.52807  3.59433  4.20233  3.21879  0.69147  3.34367  3.52090  3.76810  5.48808  4.37601    960 - -
          2.68618  4.42225  2.77519  2.73123  3.46354  2.40513  3.72494  3.29354  2.67741  2.69355  4.24690  2.90347  2.73739  3.18146  2.89801  2.37887  2.77519  2.98518  4.58477  3.61503
          0.02518  4.09022  4.81256  0.61958  0.77255  0.48576  0.95510
    754   2.78068  5.02281  3.10798  2.55216  4.41505  3.09754  3.63290  3.81849  1.77533  3.33065  4.14580  3.03454  3.90428  2.76364  1.83293  2.40523  3.00173  3.46017  5.46411  4.18216    961 - -
          2.68618  4.42225  2.77519  2.73123  3.46354  2.40513  3.72494  3.29354  2.67741  2.69355  4.24690  2.90347  2.73739  3.18146  2.89801  2.37887  2.77519  2.98518  4.58477  3.61503
          0.02518  4.09022  4.81256  0.61958  0.77255  0.48576  0.95510
    755   2.95872  4.70697  3.67665  3.60643  4.73415  0.46032  4.70819  4.39188  3.81701  4.01689  4.99824  3.84171  4.10471  4.12431  4.02414  3.13773  3.45688  3.87810  5.76646  4.84524    962 - -
          2.68618  4.42225  2.77519  2.73123  3.46354  2.40513  3.72494  3.29354  2.67741  2.69355  4.24690  2.90347  2.73739  3.18146  2.89801  2.37887  2.77519  2.98518  4.58477  3.61503
          0.02518  4.09022  4.81256  0.61958  0.77255  0.48576  0.95510
    756   3.12436  5.23560  3.53949  2.86009  4.71083  3.72414  3.65377  4.05296  1.12676  3.47848  4.35185  3.25481  4.09007  2.78707  1.71181  3.11506  3.28507  3.73325  5.50357  4.34742    963 - -
          2.68618  4.42225  2.77519  2.73123  3.46354  2.40513  3.72494  3.29354  2.67741  2.69355  4.24690  2.90347  2.73739  3.18146  2.89801  2.37887  2.77519  2.98518  4.58477  3.61503
          0.02518  4.09022  4.81256  0.61958  0.77255  0.48576  0.95510
    757   2.84131  4.49601  3.68597  3.18079  3.62466  3.77215  4.05559  1.44867  2.20248  2.46840  3.55661  3.55298  4.17820  3.35625  3.08093  3.11723  3.08780  2.32084  5.16683  3.92735    964 - -
          2.68618  4.42225  2.77519  2.73123  3.46354  2.40513  3.72494  3.29354  2.67741  2.69355  4.24690  2.90347  2.73739  3.18146  2.89801  2.37887  2.77519  2.98518  4.58477  3.61503
          0.02518  4.09022  4.81256  0.61958  0.77255  0.48576  0.95510
    758   2.06418  4.19369  3.63471  3.21504  3.84902  2.28281  4.14556  3.05150  3.19083  2.90321  3.79986  3.41930  3.83739  3.47918  3.49318  2.41479  2.77845  1.62137  5.28970  4.07755    965 - -
          2.68618  4.42225  2.77519  2.73123  3.46354  2.40513  3.72494  3.29354  2.67741  2.69355  4.24690  2.90347  2.73739  3.18146  2.89801  2.37887  2.77519  2.98518  4.58477  3.61503
          0.02518  4.09022  4.81256  0.61958  0.77255  0.48576  0.95510
    759   2.60850  4.75767  2.82684  2.03707  4.21581  3.30367  3.76659  3.61541  2.59766  3.24067  4.07039  2.97583  3.82713  2.93741  3.03801  2.11551  1.94485  3.25130  5.48018  4.14923    966 - -
          2.68618  4.42225  2.77519  2.73123  3.46354  2.40513  3.72494  3.29354  2.67741  2.69355  4.24690  2.90347  2.73739  3.18146  2.89801  2.37887  2.77519  2.98518  4.58477  3.61503
          0.02518  4.09022  4.81256  0.61958  0.77255  0.48576  0.95510
    760   2.60021  1.54434  4.37450  3.93881  3.64735  3.52522  4.55952  2.31700  3.77259  2.48113  3.60695  3.94226  4.15052  4.04618  3.94182  2.96279  2.99683  1.67925  5.30860  4.08870    967 - -
          2.68618  4.42225  2.77519  2.73123  3.46354  2.40513  3.72494  3.29354  2.67741  2.69355  4.24690  2.90347  2.73739  3.18146  2.89801  2.37887  2.77519  2.98518  4.58477  3.61503
          0.02518  4.09022  4.81256  0.61958  0.77255  0.48576  0.95510
    761   3.06082  5.20448  3.08278  2.53871  4.62714  3.58756  3.73127  3.99568  1.01351  3.49862  4.38556  3.14721  4.04223  2.88191  2.37144  3.04876  3.27170  3.67092  5.56942  4.35178    968 - -
          2.68618  4.42225  2.77519  2.73123  3.46354  2.40513  3.72494  3.29354  2.67741  2.69355  4.24690  2.90347  2.73739  3.18146  2.89801  2.37887  2.77519  2.98518  4.58477  3.61503
          0.02518  4.09022  4.81256  0.61958  0.77255  0.48576  0.95510
    762   3.26268  5.03177  3.36609  3.15317  3.45960  3.65078  0.75564  3.99961  2.99131  3.46360  4.52787  3.55153  4.21791  3.52378  3.24118  3.33299  3.57570  3.73081  4.92044  3.40542    969 - -
          2.68618  4.42225  2.77519  2.73123  3.46354  2.40513  3.72494  3.29354  2.67741  2.69355  4.24690  2.90347  2.73739  3.18146  2.89801  2.37887  2.77519  2.98518  4.58477  3.61503
          0.02518  4.09022  4.81256  0.61958  0.77255  0.48576  0.95510
    763   3.15726  5.29643  2.60245  0.75097  4.67268  3.42731  4.04043  4.17098  2.94988  3.75543  4.72580  3.07952  4.04404  3.25531  3.37709  3.12084  3.46509  3.83449  5.80292  4.53253    970 - -
          2.68618  4.42225  2.77519  2.73123  3.46354  2.40513  3.72494  3.29354  2.67741  2.69355  4.24690  2.90347  2.73739  3.18146  2.89801  2.37887  2.77519  2.98518  4.58477  3.61503
          0.02518  4.09022  4.81256  0.61958  0.77255  0.48576  0.95510
    764   3.06457  4.42382  4.66327  4.11651  3.37738  4.32752  4.74858  1.85294  3.99181  1.90287  2.22623  4.35057  4.62300  4.21175  4.17362  3.67031  3.31099  1.23438  5.27467  4.11899    971 - -
          2.68618  4.42225  2.77519  2.73123  3.46354  2.40513  3.72494  3.29354  2.67741  2.69355  4.24690  2.90347  2.73739  3.18146  2.89801  2.37887  2.77519  2.98518  4.58477  3.61503
          0.02518  4.09022  4.81256  0.61958  0.77255  0.48576  0.95510
    765   2.78232  4.58451  3.46377  2.92404  3.54589  3.68889  3.90607  2.23469  2.72769  2.16040  3.48047  3.36082  4.06922  1.89118  3.05753  2.96516  3.01568  2.62460  5.10290  3.83360    972 - -
          2.68618  4.42225  2.77519  2.73123  3.46354  2.40513  3.72494  3.29354  2.67741  2.69355  4.24690  2.90347  2.73739  3.18146  2.89801  2.37887  2.77519  2.98518  4.58477  3.61503
          0.02518  4.09022  4.81256  0.61958  0.77255  0.48576  0.95510
    766   2.91989  4.91403  2.85332  2.76369  4.31354  3.34294  4.11984  4.07701  3.04531  3.70039  4.65856  0.82332  4.00791  3.39758  3.40345  2.98163  3.31175  3.67676  5.59456  4.24980    973 - -
          2.68618  4.42225  2.77519  2.73123  3.46354  2.40513  3.72494  3.29354  2.67741  2.69355  4.24690  2.90347  2.73739  3.18146  2.89801  2.37887  2.77519  2.98518  4.58477  3.61503
          0.02518  4.09022  4.81256  0.61958  0.77255  0.48576  0.95510
    767   3.14423  5.24827  3.59297  2.88279  4.73412  3.74298  3.64882  4.06660  1.32914  3.48390  4.35811  3.26928  4.10041  2.78086  1.39923  3.13389  3.29785  3.74900  5.50262  4.35640    974 - -
          2.68618  4.42225  2.77519  2.73123  3.46354  2.40513  3.72494  3.29354  2.67741  2.69355  4.24690  2.90347  2.73739  3.18146  2.89801  2.37887  2.77519  2.98518  4.58477  3.61503
          0.02518  4.09022  4.81256  0.61958  0.77255  0.48576  0.95510
    768   3.26710  5.08022  3.78151  3.25372  4.49088  3.70612  4.00521  4.05243  2.35649  3.52893  4.52807  3.59433  4.20233  3.21879  0.69147  3.34367  3.52090  3.76810  5.48808  4.37601    975 - -
          2.68618  4.42225  2.77519  2.73123  3.46354  2.40513  3.72494  3.29354  2.67741  2.69355  4.24690  2.90347  2.73739  3.18146  2.89801  2.37887  2.77519  2.98518  4.58477  3.61503
          0.02518  4.09022  4.81256  0.61958  0.77255  0.48576  0.95510
    769   2.95872  4.70697  3.67665  3.60643  4.73415  0.46032  4.70819  4.39188  3.81701  4.01689  4.99824  3.84171  4.10471  4.12431  4.02414  3.13773  3.45688  3.87810  5.76646  4.84524    976 - -
          2.68618  4.42225  2.77519  2.73123  3.46354  2.40513  3.72494  3.29354  2.67741  2.69355  4.24690  2.90347  2.73739  3.18146  2.89801  2.37887  2.77519  2.98518  4.58477  3.61503
          0.02518  4.09022  4.81256  0.61958  0.77255  0.48576  0.95510
    770   3.07334  5.05385  3.06623  2.83026  4.25044  3.52249  3.98843  3.92053  2.63711  3.40047  4.42783  3.28979  4.08265  0.89109  2.91454  3.11449  3.37279  3.63826  5.48601  4.19675    977 - -
          2.68618  4.42225  2.77519  2.73123  3.46354  2.40513  3.72494  3.29354  2.67741  2.69355  4.24690  2.90347  2.73739  3.18146  2.89801  2.37887  2.77519  2.98518  4.58477  3.61503
          0.02518  4.09022  4.81256  0.61958  0.77255  0.48576  0.95510
    771   2.50084  4.26598  3.72391  3.37593  3.84800  2.07313  4.29497  2.76918  3.34457  2.82437  3.82616  3.56750  3.96298  3.65746  3.61404  2.75376  2.91032  1.32105  5.35793  4.13163    978 - -
          2.68618  4.42225  2.77519  2.73123  3.46354  2.40513  3.72494  3.29354  2.67741  2.69355  4.24690  2.90347  2.73739  3.18146  2.89801  2.37887  2.77519  2.98518  4.58477  3.61503
          0.02518  4.09022  4.81256  0.61958  0.77255  0.48576  0.95510
    772   3.40819  4.80900  4.53833  4.18456  3.23283  4.25629  4.77251  2.45414  3.95030  0.64694  3.19733  4.43893  4.65763  4.26595  4.08852  3.86086  3.69443  2.54700  5.18544  3.95722    979 - -
          2.68618  4.42225  2.77519  2.73123  3.46354  2.40513  3.72494  3.29354  2.67741  2.69355  4.24690  2.90347  2.73739  3.18146  2.89801  2.37887  2.77519  2.98518  4.58477  3.61503
          0.02518  4.09022  4.81256  0.61958  0.77255  0.48576  0.95510
    773   2.95209  5.05961  3.03360  2.67584  4.32400  3.51880  3.77212  3.86792  2.29008  3.35988  4.28212  3.13819  4.00601  1.21201  2.42573  2.96844  3.20126  3.55472  5.47062  4.17587    980 - -
          2.68618  4.42225  2.77519  2.73123  3.46354  2.40513  3.72494  3.29354  2.67741  2.69355  4.24690  2.90347  2.73739  3.18146  2.89801  2.37887  2.77519  2.98518  4.58477  3.61503
          0.02518  4.09022  4.81256  0.61958  0.77255  0.48576  0.95510
    774   0.74032  4.31503  3.69714  3.50506  4.28234  3.13252  4.49946  3.44143  3.52730  3.31246  4.32477  3.59531  3.89292  3.84931  3.75885  2.66573  2.95851  3.05753  5.68736  4.51389    981 - -
          2.68618  4.42225  2.77519  2.73123  3.46354  2.40513  3.72494  3.29354  2.67741  2.69355  4.24690  2.90347  2.73739  3.18146  2.89801  2.37887  2.77519  2.98518  4.58477  3.61503
          0.02518  4.09022  4.81256  0.61958  0.77255  0.48576  0.95510
    775   2.65796  4.49569  3.33004  2.77971  2.58001  3.56616  3.37240  3.03641  2.72588  2.60573  3.59438  3.21470  3.94798  2.26218  3.10792  2.61158  2.88847  2.79609  4.74262  2.80322    982 - -
          2.68618  4.42225  2.77519  2.73123  3.46354  2.40513  3.72494  3.29354  2.67741  2.69355  4.24690  2.90347  2.73739  3.18146  2.89801  2.37887  2.77519  2.98518  4.58477  3.61503
          0.02518  4.09022  4.81256  0.61958  0.77255  0.48576  0.95510
    776   2.54508  4.38870  3.63802  3.40721  4.17760  3.21904  4.40578  3.33207  3.35452  3.18765  4.22853  3.57658  3.94203  3.73953  3.59885  2.74937  0.84979  3.00288  5.59573  4.39597    983 - -
          2.68618  4.42225  2.77519  2.73123  3.46354  2.40513  3.72494  3.29354  2.67741  2.69355  4.24690  2.90347  2.73739  3.18146  2.89801  2.37887  2.77519  2.98518  4.58477  3.61503
          0.02518  4.09022  4.81256  0.61958  0.77255  0.48576  0.95510
    777   2.60702  4.35500  3.74309  3.31202  3.73015  3.46736  4.23686  2.30768  3.18754  2.57193  3.67445  3.57818  4.04859  3.55874  3.47557  2.86634  1.32340  2.39496  5.31667  4.06809    984 - -
          2.68618  4.42225  2.77519  2.73123  3.46354  2.40513  3.72494  3.29354  2.67741  2.69355  4.24690  2.90347  2.73739  3.18146  2.89801  2.37887  2.77519  2.98518  4.58477  3.61503
          0.02518  4.09022  4.81256  0.61958  0.77255  0.48576  0.95510
    778   3.28078  4.59449  4.93089  4.37012  2.28071  4.53185  4.74256  1.76233  4.23943  1.07395  2.92740  4.56326  4.72723  4.30846  4.32556  3.87526  3.50134  2.26283  5.01944  3.81885    985 - -
          2.68618  4.42225  2.77519  2.73123  3.46354  2.40513  3.72494  3.29354  2.67741  2.69355  4.24690  2.90347  2.73739  3.18146  2.89801  2.37887  2.77519  2.98518  4.58477  3.61503
          0.02518  4.09022  4.81256  0.61958  0.77255  0.48576  0.95510
    779   3.57647  4.97659  4.16697  3.94199  2.33567  4.08949  3.74248  3.55711  3.79364  2.95343  4.21029  4.00193  4.56048  4.04628  3.93044  3.68937  3.86546  3.43859  3.98609  0.66843    986 - -
          2.68618  4.42225  2.77519  2.73123  3.46354  2.40513  3.72494  3.29354  2.67741  2.69355  4.24690  2.90347  2.73739  3.18146  2.89801  2.37887  2.77519  2.98518  4.58477  3.61503
          0.02518  4.09022  4.81256  0.61958  0.77255  0.48576  0.95510
    780   3.06681  4.78197  3.69840  3.57280  4.54039  3.45743  4.62776  4.14771  3.64991  3.74844  4.81111  3.85505  0.50679  4.03189  3.86611  3.24229  3.52649  3.76718  5.66159  4.66571    987 - -
          2.68618  4.42225  2.77519  2.73123  3.46354  2.40513  3.72494  3.29354  2.67741  2.69355  4.24690  2.90347  2.73739  3.18146  2.89801  2.37887  2.77519  2.98518  4.58477  3.61503
          0.02518  4.09022  4.81256  0.61958  0.77255  0.48576  0.95510
    781   2.95872  4.70697  3.67665  3.60643  4.73415  0.46032  4.70819  4.39188  3.81701  4.01689  4.99824  3.84171  4.10471  4.12431  4.02414  3.13773  3.45688  3.87810  5.76646  4.84524    988 - -
          2.68618  4.42225  2.77519  2.73123  3.46354  2.40513  3.72494  3.29354  2.67741  2.69355  4.24690  2.90347  2.73739  3.18146  2.89801  2.37887  2.77519  2.98518  4.58477  3.61503
          0.02518  4.09022  4.81256  0.61958  0.77255  0.48576  0.95510
    782   3.23869  5.38325  0.64973  2.49789  4.79307  3.38934  4.14320  4.43406  3.27162  4.00551  4.99372  3.06321  4.05794  3.38643  3.81339  3.18010  3.58373  4.05172  5.91768  4.63687    989 - -
          2.68618  4.42225  2.77519  2.73123  3.46354  2.40513  3.72494  3.29354  2.67741  2.69355  4.24690  2.90347  2.73739  3.18146  2.89801  2.37887  2.77519  2.98518  4.58477  3.61503
          0.02518  4.09022  4.81256  0.61958  0.77255  0.48576  0.95510
    783   1.10491  4.18545  3.55665  3.25630  4.31248  2.30731  4.29420  3.64913  3.29632  3.39530  4.23493  3.38044  3.74140  3.57798  3.59728  2.44480  2.40019  3.13495  5.67348  4.47487    990 - -
          2.68618  4.42225  2.77519  2.73123  3.46354  2.40513  3.72494  3.29354  2.67741  2.69355  4.24690  2.90347  2.73739  3.18146  2.89801  2.37887  2.77519  2.98518  4.58477  3.61503
          0.02518  4.09022  4.81256  0.61958  0.77255  0.48576  0.95510
    784   2.55798  4.59789  3.08550  2.45306  3.88708  2.87622  3.71226  2.84422  2.56536  2.92936  3.77117  3.04549  2.90216  2.90525  2.99908  2.28415  2.49143  2.97683  5.21655  3.91963    991 - -
          2.68618  4.42225  2.77519  2.73123  3.46354  2.40513  3.72494  3.29354  2.67741  2.69355  4.24690  2.90347  2.73739  3.18146  2.89801  2.37887  2.77519  2.98518  4.58477  3.61503
          0.02518  4.09022  4.81256  0.61958  0.77255  0.48576  0.95510
    785   2.80965  4.97855  2.68857  1.23073  4.26729  3.38662  3.82794  3.51366  2.65054  3.23679  4.18321  2.98396  3.92437  3.00716  3.07617  2.83039  3.09454  2.82130  5.57730  4.21421    992 - -
          2.68618  4.42225  2.77519  2.73123  3.46354  2.40513  3.72494  3.29354  2.67741  2.69355  4.24690  2.90347  2.73739  3.18146  2.89801  2.37887  2.77519  2.98518  4.58477  3.61503
          0.02518  4.09022  4.81256  0.61958  0.77255  0.48576  0.95510
    786   2.95872  4.70697  3.67665  3.60643  4.73415  0.46032  4.70819  4.39188  3.81701  4.01689  4.99824  3.84171  4.10471  4.12431  4.02414  3.13773  3.45688  3.87810  5.76646  4.84524    993 - -
          2.68618  4.42225  2.77519  2.73123  3.46354  2.40513  3.72494  3.29354  2.67741  2.69355  4.24690  2.90347  2.73739  3.18146  2.89801  2.37887  2.77519  2.98518  4.58477  3.61503
          0.02518  4.09022  4.81256  0.61958  0.77255  0.48576  0.95510
    787   3.07334  5.05385  3.06623  2.83026  4.25044  3.52249  3.98843  3.92053  2.63711  3.40047  4.42783  3.28979  4.08265  0.89109  2.91454  3.11449  3.37279  3.63826  5.48601  4.19675    994 - -
          2.68618  4.42225  2.77519  2.73123  3.46354  2.40513  3.72494  3.29354  2.67741  2.69355  4.24690  2.90347  2.73739  3.18146  2.89801  2.37887  2.77519  2.98518  4.58477  3.61503
          0.02518  4.09022  4.81256  0.61958  0.77255  0.48576  0.95510
    788   3.12424  5.23544  3.53904  2.85997  4.71055  3.72398  3.65386  4.05278  1.12584  3.47841  4.35180  3.25473  4.09001  2.78719  1.71373  3.11496  3.28501  3.73308  5.50356  4.34734    995 - -
          2.68618  4.42225  2.77519  2.73123  3.46354  2.40513  3.72494  3.29354  2.67741  2.69355  4.24690  2.90347  2.73739  3.18146  2.89801  2.37887  2.77519  2.98518  4.58477  3.61503
          0.02518  4.09022  4.81256  0.61958  0.77255  0.48576  0.95510
    789   3.06681  4.78197  3.69840  3.57280  4.54039  3.45743  4.62776  4.14771  3.64991  3.74844  4.81111  3.85505  0.50679  4.03189  3.86611  3.24229  3.52649  3.76718  5.66159  4.66571    996 - -
          2.68618  4.42225  2.77519  2.73123  3.46354  2.40513  3.72494  3.29354  2.67741  2.69355  4.24690  2.90347  2.73739  3.18146  2.89801  2.37887  2.77519  2.98518  4.58477  3.61503
          0.02518  4.09022  4.81256  0.61958  0.77255  0.48576  0.95510
    790   2.31270  4.25115  3.45739  3.13766  4.24853  3.04440  4.20232  3.60219  3.14584  3.33708  4.19191  3.33497  3.76621  3.46953  3.46193  1.57435  1.48912  3.12749  5.60795  4.37616    997 - -
          2.68618  4.42225  2.77519  2.73123  3.46354  2.40513  3.72494  3.29354  2.67741  2.69355  4.24690  2.90347  2.73739  3.18146  2.89801  2.37887  2.77519  2.98518  4.58477  3.61503
          0.02518  4.09022  4.81256  0.61958  0.77255  0.48576  0.95510
    791   3.54876  4.88823  4.53827  4.29895  0.71291  4.17738  3.99295  3.05128  4.20189  2.37324  3.75212  4.27145  4.63470  4.31087  4.26750  3.80405  3.85185  3.05716  4.18648  2.52990    998 - -
          2.68618  4.42225  2.77519  2.73123  3.46354  2.40513  3.72494  3.29354  2.67741  2.69355  4.24690  2.90347  2.73739  3.18146  2.89801  2.37887  2.77519  2.98518  4.58477  3.61503
          0.02518  4.09022  4.81256  0.61958  0.77255  0.48576  0.95510
    792   3.24881  4.55436  4.92254  4.37706  3.28511  4.57415  4.96905  1.61363  4.25092  1.12326  3.07603  4.61401  4.79199  4.40460  4.39156  3.93363  3.48504  1.72119  5.33139  4.22569    999 - -
          2.68618  4.42225  2.77519  2.73123  3.46354  2.40513  3.72494  3.29354  2.67741  2.69355  4.24690  2.90347  2.73739  3.18146  2.89801  2.37887  2.77519  2.98518  4.58477  3.61503
          0.02518  4.09022  4.81256  0.61958  0.77255  0.48576  0.95510
    793   3.20118  4.58284  4.70202  4.19617  3.25236  4.38507  4.82292  2.08403  4.02449  1.00811  3.09119  4.43961  4.68635  4.25130  4.19132  3.76730  3.46044  1.67948  5.26397  4.10326   1000 - -
          2.68618  4.42225  2.77519  2.73123  3.46354  2.40513  3.72494  3.29354  2.67741  2.69355  4.24690  2.90347  2.73739  3.18146  2.89801  2.37887  2.77519  2.98518  4.58477  3.61503
          0.02518  4.09022  4.81256  0.61958  0.77255  0.48576  0.95510
    794   1.05177  4.21666  3.51032  3.27738  4.39256  2.01234  4.35140  3.75132  3.36971  3.49453  4.34252  3.40088  3.75948  3.64450  3.65998  2.47486  2.79064  3.21256  5.73695  4.54780   1001 - -
          2.68618  4.42225  2.77519  2.73123  3.46354  2.40513  3.72494  3.29354  2.67741  2.69355  4.24690  2.90347  2.73739  3.18146  2.89801  2.37887  2.77519  2.98518  4.58477  3.61503
          0.02518  4.09022  4.81256  0.61958  0.77255  0.48576  0.95510
    795   3.07334  5.05385  3.06623  2.83026  4.25044  3.52249  3.98843  3.92053  2.63711  3.40047  4.42783  3.28979  4.08265  0.89109  2.91454  3.11449  3.37279  3.63826  5.48601  4.19675   1002 - -
          2.68618  4.42225  2.77519  2.73123  3.46354  2.40513  3.72494  3.29354  2.67741  2.69355  4.24690  2.90347  2.73739  3.18146  2.89801  2.37887  2.77519  2.98518  4.58477  3.61503
          0.02518  4.09022  4.81256  0.61958  0.77255  0.48576  0.95510
    796   2.54508  4.38870  3.63802  3.40721  4.17760  3.21904  4.40578  3.33207  3.35452  3.18765  4.22853  3.57658  3.94203  3.73953  3.59885  2.74937  0.84979  3.00288  5.59573  4.39597   1003 - -
          2.68618  4.42225  2.77519  2.73123  3.46354  2.40513  3.72494  3.29354  2.67741  2.69355  4.24690  2.90347  2.73739  3.18146  2.89801  2.37887  2.77519  2.98518  4.58477  3.61503
          0.02518  4.09022  4.81256  0.61958  0.77255  0.48576  0.95510
    797   3.12436  5.23560  3.53949  2.86009  4.71083  3.72414  3.65377  4.05296  1.12676  3.47848  4.35185  3.25481  4.09007  2.78707  1.71181  3.11506  3.28507  3.73325  5.50357  4.34742   1004 - -
          2.68618  4.42225  2.77519  2.73123  3.46354  2.40513  3.72494  3.29354  2.67741  2.69355  4.24690  2.90347  2.73739  3.18146  2.89801  2.37887  2.77519  2.98518  4.58477  3.61503
          0.02518  4.09022  4.81256  0.61958  0.77255  0.48576  0.95510
    798   3.40819  4.80900  4.53833  4.18456  3.23283  4.25629  4.77251  2.45414  3.95030  0.64694  3.19733  4.43893  4.65763  4.26595  4.08852  3.86086  3.69443  2.54700  5.18544  3.95722   1005 - -
          2.68618  4.42225  2.77519  2.73123  3.46354  2.40513  3.72494  3.29354  2.67741  2.69355  4.24690  2.90347  2.73739  3.18146  2.89801  2.37887  2.77519  2.98518  4.58477  3.61503
          0.02518  4.09022  4.81256  0.61958  0.77255  0.48576  0.95510
    799   3.24341  4.63891  4.69249  4.19940  3.20211  4.38878  4.81907  2.15364  4.00707  0.88345  3.04890  4.44774  4.69266  4.23954  4.16895  3.78284  3.50608  1.93031  5.23809  4.07351   1006 - -
          2.68618  4.42225  2.77519  2.73123  3.46354  2.40513  3.72494  3.29354  2.67741  2.69355  4.24690  2.90347  2.73739  3.18146  2.89801  2.37887  2.77519  2.98518  4.58477  3.61503
          0.02518  4.09022  4.81256  0.61958  0.77255  0.48576  0.95510
    800   3.18455  5.14461  3.37419  2.96184  4.58128  3.64407  3.89926  4.02576  0.77445  3.54598  4.50096  3.37464  4.13337  3.08217  2.49833  3.21539  3.42419  3.72320  5.55020  4.39703   1007 - -
          2.68618  4.42225  2.77519  2.73123  3.46354  2.40513  3.72494  3.29354  2.67741  2.69355  4.24690  2.90347  2.73739  3.18146  2.89801  2.37887  2.77519  2.98518  4.58477  3.61503
          0.02518  4.09022  4.81256  0.61958  0.77255  0.48576  0.95510
    801   1.42782  4.40113  3.46860  3.05172  3.36808  3.43646  3.93109  3.01350  3.00021  2.73792  3.71091  3.38175  3.97196  3.34052  3.31793  2.80750  2.93859  2.76874  4.89299  2.44016   1008 - -
          2.68618  4.42225  2.77519  2.73123  3.46354  2.40513  3.72494  3.29354  2.67741  2.69355  4.24690  2.90347  2.73739  3.18146  2.89801  2.37887  2.77519  2.98518  4.58477  3.61503
          0.02518  4.09022  4.81256  0.61958  0.77255  0.48576  0.95510
    802   2.51187  4.50337  3.08055  2.84690  4.28022  3.16579  4.04633  3.74533  2.67850  3.41342  4.28488  3.19960  3.83984  3.28283  3.20488  1.06836  2.93262  3.30250  5.59017  4.29511   1009 - -
          2.68618  4.42225  2.77519  2.73123  3.46354  2.40513  3.72494  3.29354  2.67741  2.69355  4.24690  2.90347  2.73739  3.18146  2.89801  2.37887  2.77519  2.98518  4.58477  3.61503
          0.02518  4.09022  4.81256  0.61958  0.77255  0.48576  0.95510
    803   2.58510  4.68705  3.08545  2.62259  4.21925  3.32411  3.76567  3.63700  2.46542  3.23483  4.06067  2.90540  3.83848  2.93373  2.23202  1.64010  2.71822  3.25885  5.43986  4.14707   1010 - -
          2.68618  4.42225  2.77519  2.73123  3.46354  2.40513  3.72494  3.29354  2.67741  2.69355  4.24690  2.90347  2.73739  3.18146  2.89801  2.37887  2.77519  2.98518  4.58477  3.61503
          0.04754  4.09022  3.51693  0.61958  0.77255  0.48576  0.95510
    804   2.89216  5.02592  3.14223  2.67859  4.41930  3.51653  3.70362  3.89069  2.15686  3.40159  4.26112  2.28196  3.97278  2.85956  1.37933  2.90954  3.13053  3.54278  5.46932  4.20510   1011 - -
          2.68618  4.42225  2.77519  2.73123  3.46354  2.40513  3.72494  3.29354  2.67741  2.69355  4.24690  2.90347  2.73739  3.18146  2.89801  2.37887  2.77519  2.98518  4.58477  3.61503
          0.02574  4.06842  4.79076  0.61958  0.77255  0.50995  0.91761
    805   2.10019  4.60882  3.01368  2.56459  4.07427  3.29080  3.38996  3.49025  2.59586  3.11555  3.94169  2.70359  3.80027  2.93991  3.02694  1.92289  2.49725  3.13150  5.36630  4.05838   1012 - -
          2.68618  4.42225  2.77519  2.73123  3.46354  2.40513  3.72494  3.29354  2.67741  2.69355  4.24690  2.90347  2.73739  3.18146  2.89801  2.37887  2.77519  2.98518  4.58477  3.61503
          0.02574  4.06842  4.79076  0.61958  0.77255  0.47093  0.97929
    806   2.22581  4.21252  3.82411  3.26435  3.37534  3.67277  4.03922  2.22525  3.18129  1.90778  3.33311  3.57641  4.07457  3.46114  3.46173  2.53093  2.88478  2.03276  4.91049  3.70000   1013 - -
          2.68618  4.42225  2.77519  2.73123  3.46354  2.40513  3.72494  3.29354  2.67741  2.69355  4.24690  2.90347  2.73739  3.18146  2.89801  2.37887  2.77519  2.98518  4.58477  3.61503
          0.02518  4.09022  4.81256  0.61958  0.77255  0.48576  0.95510
    807   1.68574  4.42614  3.27750  2.77002  3.78466  3.36919  3.83620  2.75890  2.74371  2.82969  3.70635  2.67296  3.46972  3.07931  3.13420  2.66916  2.81602  2.69168  5.17310  3.90901   1014 - -
          2.68618  4.42225  2.77519  2.73123  3.46354  2.40513  3.72494  3.29354  2.67741  2.69355  4.24690  2.90347  2.73739  3.18146  2.89801  2.37887  2.77519  2.98518  4.58477  3.61503
          0.02518  4.09022  4.81256  0.61958  0.77255  0.48576  0.95510
    808   2.46322  4.67188  3.00649  2.52889  4.02450  3.03211  3.00024  3.44245  2.53522  2.93166  3.89463  3.01349  2.31180  2.89156  2.96768  2.36078  2.84272  3.10965  5.31692  4.00257   1015 - -
          2.68618  4.42225  2.77519  2.73123  3.46354  2.40513  3.72494  3.29354  2.67741  2.69355  4.24690  2.90347  2.73739  3.18146  2.89801  2.37887  2.77519  2.98518  4.58477  3.61503
          0.02518  4.09022  4.81256  0.61958  0.77255  0.48576  0.95510
    809   1.48224  4.50034  3.30577  2.82896  4.09283  3.29110  3.88138  3.42043  2.60853  3.10581  3.97403  3.20252  3.85183  3.08818  2.23330  2.65277  2.66532  3.07153  5.38977  4.13760   1016 - -
          2.68618  4.42225  2.77519  2.73123  3.46354  2.40513  3.72494  3.29354  2.67741  2.69355  4.24690  2.90347  2.73739  3.18146  2.89801  2.37887  2.77519  2.98518  4.58477  3.61503
          0.02518  4.09022  4.81256  0.61958  0.77255  0.48576  0.95510
    810   2.26016  4.41902  3.25948  2.76665  3.98267  2.96193  3.87064  3.37442  2.75759  2.82419  3.87872  3.15643  2.64949  3.08688  3.16037  2.22897  2.01627  3.01411  5.32364  4.05427   1017 - -
          2.68618  4.42225  2.77519  2.73123  3.46354  2.40513  3.72494  3.29354  2.67741  2.69355  4.24690  2.90347  2.73739  3.18146  2.89801  2.37887  2.77519  2.98518  4.58477  3.61503
          0.02518  4.09022  4.81256  0.61958  0.77255  0.48576  0.95510
    811   2.20671  4.42090  3.28082  2.77297  3.86370  3.31426  3.84764  3.20389  2.57353  2.91324  3.77294  3.17518  3.83254  3.07954  3.12930  1.87794  2.40451  2.47285  5.23013  3.96736   1018 - -
          2.68618  4.42225  2.77519  2.73123  3.46354  2.40513  3.72494  3.29354  2.67741  2.69355  4.24690  2.90347  2.73739  3.18146  2.89801  2.37887  2.77519  2.98518  4.58477  3.61503
          0.02518  4.09022  4.81256  0.61958  0.77255  0.48576  0.95510
    812   2.25371  4.30552  3.45075  2.94080  3.69439  2.64901  3.92133  2.99711  2.89268  2.74267  2.62661  3.29142  3.86965  3.21399  3.24551  2.67205  1.96079  2.72094  5.11843  3.88214   1019 - -
          2.68618  4.42225  2.77519  2.73123  3.46354  2.40513  3.72494  3.29354  2.67741  2.69355  4.24690  2.90347  2.73739  3.18146  2.89801  2.37887  2.77519  2.98518  4.58477  3.61503
          0.02518  4.09022  4.81256  0.61958  0.77255  0.48576  0.95510
    813   2.37913  4.44351  3.25283  2.70526  3.63906  3.22522  3.75008  3.01180  2.51520  2.70050  3.57162  3.15505  3.87901  3.00346  3.06797  2.30168  2.69668  2.46290  5.03401  2.87231   1020 - -
          2.68618  4.42225  2.77519  2.73123  3.46354  2.40513  3.72494  3.29354  2.67741  2.69355  4.24690  2.90347  2.73739  3.18146  2.89801  2.37887  2.77519  2.98518  4.58477  3.61503
          0.02518  4.09022  4.81256  0.61958  0.77255  0.48576  0.95510
    814   2.51779  4.89121  2.96698  2.42260  4.17845  3.20725  3.61420  3.60162  2.04719  2.93333  3.97271  2.44033  3.81858  2.74980  2.56609  2.64264  2.54255  3.25472  5.37601  4.03817   1021 - -
          2.68618  4.42225  2.77519  2.73123  3.46354  2.40513  3.72494  3.29354  2.67741  2.69355  4.24690  2.90347  2.73739  3.18146  2.89801  2.37887  2.77519  2.98518  4.58477  3.61503
          0.05376  4.09022  3.33527  0.61958  0.77255  0.48576  0.95510
    815   2.30278  4.53562  2.91333  2.65400  4.35062  3.13027  3.94372  3.80135  2.82678  3.42977  4.25322  2.05352  3.77866  3.14178  3.23800  1.52675  2.86599  3.32968  5.63007  4.31595   1022 - -
          2.68618  4.42225  2.77519  2.73123  3.46354  2.40513  3.72494  3.29354  2.67741  2.69355  4.24690  2.90347  2.73739  3.18146  2.89801  2.37887  2.77519  2.98518  4.58477  3.61503
          0.02590  4.06235  4.78470  0.61958  0.77255  0.46702  0.98582
    816   2.59917  4.67411  3.08484  2.52224  3.88482  3.45429  3.65741  3.02066  2.03591  2.69852  3.42962  2.70611  3.84136  2.66798  2.89080  2.56895  2.82889  2.83883  5.19472  3.89218   1023 - -
          2.68618  4.42225  2.77519  2.73123  3.46354  2.40513  3.72494  3.29354  2.67741  2.69355  4.24690  2.90347  2.73739  3.18146  2.89801  2.37887  2.77519  2.98518  4.58477  3.61503
          0.02518  4.09022  4.81256  0.61958  0.77255  0.48576  0.95510
    817   2.09420  4.88309  2.85277  2.16900  4.15226  3.19289  3.63321  3.58119  2.42962  3.16365  3.96923  2.71935  3.80967  2.60504  2.89819  2.37275  2.86132  3.23750  5.38664  3.66349   1024 - -
          2.68618  4.42225  2.77519  2.73123  3.46354  2.40513  3.72494  3.29354  2.67741  2.69355  4.24690  2.90347  2.73739  3.18146  2.89801  2.37887  2.77519  2.98518  4.58477  3.61503
          0.02518  4.09022  4.81256  0.61958  0.77255  0.48576  0.95510
    818   2.07377  4.73731  3.00547  2.50106  4.15931  3.34169  3.69373  3.58139  2.46259  3.17402  3.98345  2.75155  3.05115  2.84644  2.36133  2.29141  2.84128  3.21615  5.39609  4.07248   1025 - -
          2.68618  4.42225  2.77519  2.73123  3.46354  2.40513  3.72494  3.29354  2.67741  2.69355  4.24690  2.90347  2.73739  3.18146  2.89801  2.37887  2.77519  2.98518  4.58477  3.61503
          0.07047  4.09022  2.96983  0.61958  0.77255  0.48576  0.95510
    819   2.28155  4.47976  3.19447  2.65009  3.77628  2.85123  3.73933  3.15899  2.62132  2.56297  3.68295  3.10065  3.57854  2.95942  2.86712  2.29139  2.56324  2.71336  5.13716  3.86140   1026 - -
          2.68618  4.42225  2.77519  2.73123  3.46354  2.40513  3.72494  3.29354  2.67741  2.69355  4.24690  2.90347  2.73739  3.18146  2.89801  2.37887  2.77519  2.98518  4.58477  3.61503
          0.02633  4.04607  4.76842  0.61958  0.77255  0.45695  1.00296
    820   2.56187  4.72410  2.96505  2.33583  4.08580  2.49296  3.68777  3.50400  2.50606  3.11192  3.92710  2.81714  3.27616  2.84721  2.96207  2.30724  2.51754  2.89550  5.35497  4.02676   1027 - -
          2.68618  4.42225  2.77519  2.73123  3.46354  2.40513  3.72494  3.29354  2.67741  2.69355  4.24690  2.90347  2.73739  3.18146  2.89801  2.37887  2.77519  2.98518  4.58477  3.61503
          0.02518  4.09022  4.81256  0.61958  0.77255  0.48576  0.95510
    821   2.57965  4.70359  2.87259  2.48835  3.96090  2.92118  3.65822  3.36431  2.47287  2.78672  3.81754  2.99150  3.82063  2.82621  2.54447  2.21486  2.71065  2.74811  5.25400  3.93756   1028 - -
          2.68618  4.42225  2.77519  2.73123  3.46354  2.40513  3.72494  3.29354  2.67741  2.69355  4.24690  2.90347  2.73739  3.18146  2.89801  2.37887  2.77519  2.98518  4.58477  3.61503
          0.02518  4.09022  4.81256  0.61958  0.77255  0.48576  0.95510
    822   2.61647  4.90849  2.51454  2.36517  4.21965  2.85614  3.36608  3.66101  2.44098  3.03945  4.02659  2.89621  3.21556  2.77758  2.91964  2.02008  2.86476  3.29664  5.43797  4.07336   1029 - -
          2.68618  4.42225  2.77519  2.73123  3.46354  2.40513  3.72494  3.29354  2.67741  2.69355  4.24690  2.90347  2.73739  3.18146  2.89801  2.37887  2.77519  2.98518  4.58477  3.61503
          0.02518  4.09022  4.81256  0.61958  0.77255  0.48576  0.95510
    823   2.59152  3.92395  3.05777  2.37915  3.90323  3.05266  3.24837  3.30378  2.46830  2.61910  3.76974  3.00448  3.83199  2.74248  2.67859  2.27083  2.82310  3.00766  5.20901  3.90013   1030 - -
          2.68618  4.42225  2.77519  2.73123  3.46354  2.40513  3.72494  3.29354  2.67741  2.69355  4.24690  2.90347  2.73739  3.18146  2.89801  2.37887  2.77519  2.98518  4.58477  3.61503
          0.05614  4.09022  3.27387  0.61958  0.77255  0.48576  0.95510
    824   2.48883  4.79437  2.89489  2.43458  4.11657  3.36499  3.25700  3.54014  2.45676  3.13651  3.95270  2.68219  3.81055  2.66839  2.90191  1.97249  2.50268  3.19771  5.36727  4.03289   1031 - -
          2.68618  4.42225  2.77519  2.73123  3.46354  2.40513  3.72494  3.29354  2.67741  2.69355  4.24690  2.90347  2.73739  3.18146  2.89801  2.37887  2.77519  2.98518  4.58477  3.61503
          0.02596  4.06003  4.78238  0.61958  0.77255  0.51896  0.90421
    825   2.47147  5.01403  2.65146  2.30632  4.31797  3.01987  3.01346  3.77443  2.37418  3.30721  4.08331  2.55726  3.42951  2.45284  2.86133  2.37617  2.85936  3.38617  5.48530  4.09863   1032 - -
          2.68618  4.42225  2.77519  2.73123  3.46354  2.40513  3.72494  3.29354  2.67741  2.69355  4.24690  2.90347  2.73739  3.18146  2.89801  2.37887  2.77519  2.98518  4.58477  3.61503
          0.02596  4.06003  4.78238  0.61958  0.77255  0.51896  0.90421
    826   2.18718  4.29957  3.41375  2.89594  3.68282  3.06746  3.88476  3.02955  2.85479  2.74748  2.48623  3.25596  3.84631  3.17227  3.21579  2.15480  2.39451  2.74525  5.09601  3.85682   1033 - -
          2.68618  4.42225  2.77519  2.73123  3.46354  2.40513  3.72494  3.29354  2.67741  2.69355  4.24690  2.90347  2.73739  3.18146  2.89801  2.37887  2.77519  2.98518  4.58477  3.61503
          0.02596  4.06003  4.78238  0.61958  0.77255  0.51896  0.90421
    827   2.36848  4.52179  3.17721  2.45211  3.70486  3.47890  3.70623  2.50290  2.46228  2.74970  3.61605  3.09915  3.86785  2.62337  2.98599  2.71004  2.68711  2.55718  5.07611  3.80140   1034 - -
          2.68618  4.42225  2.77519  2.73123  3.46354  2.40513  3.72494  3.29354  2.67741  2.69355  4.24690  2.90347  2.73739  3.18146  2.89801  2.37887  2.77519  2.98518  4.58477  3.61503
          0.02596  4.06003  4.78238  0.61958  0.77255  0.51896  0.90421
    828   2.53879  4.96228  2.73358  2.20750  4.26656  2.66945  3.03016  3.70921  2.44012  3.27048  4.07065  2.62252  2.66462  2.78029  2.91398  2.64499  2.89696  3.34357  5.47292  4.10332   1035 - -
          2.68633  4.42250  2.77533  2.73148  3.46379  2.40514  3.72477  3.29379  2.67766  2.69360  4.24715  2.90334  2.73710  3.18113  2.89813  2.37874  2.77478  2.98529  4.58502  3.61451
          0.49487  1.65315  1.61494  1.86541  0.16822  0.51896  0.90421
    829   2.59750  4.27428  3.64657  3.13447  3.46509  3.55779  4.04251  2.09241  3.04473  2.30102  3.39000  3.47700  2.64661  3.37591  3.36021  2.88322  2.88786  1.90244  5.05697  3.82118   1045 - -
          2.68618  4.42225  2.77519  2.73123  3.46354  2.40513  3.72494  3.29354  2.67741  2.69355  4.24690  2.90347  2.73739  3.18146  2.89801  2.37887  2.77519  2.98518  4.58477  3.61503
          0.03217  3.84866  4.57101  0.61958  0.77255  0.70379  0.68261
    830   2.47032  4.51689  2.92413  2.53739  4.00236  2.36278  3.72886  3.41064  2.54853  3.05233  3.89799  2.98442  3.74622  2.42668  2.94287  2.34549  2.79065  2.79747  5.30495  4.00612   1046 - -
          2.68618  4.42225  2.77519  2.73123  3.46354  2.40513  3.72494  3.29354  2.67741  2.69355  4.24690  2.90347  2.73739  3.18146  2.89801  2.37887  2.77519  2.98518  4.58477  3.61503
          0.03217  3.84866  4.57101  0.61958  0.77255  0.70379  0.68261
    831   2.37132  4.25674  3.32086  2.85420  3.76338  3.18761  3.87574  3.02920  2.78065  2.79479  3.22385  3.19011  3.76244  3.13998  3.12617  1.99115  2.09339  2.72732  5.17327  3.92093   1047 - -
          2.68618  4.42225  2.77519  2.73123  3.46354  2.40513  3.72494  3.29354  2.67741  2.69355  4.24690  2.90347  2.73739  3.18146  2.89801  2.37887  2.77519  2.98518  4.58477  3.61503
          0.03217  3.84866  4.57101  0.61958  0.77255  0.70379  0.68261
    832   2.55506  4.58533  2.31512  2.48988  3.84890  3.05893  3.69700  3.11109  2.57187  2.63569  3.75969  2.98014  3.80264  2.89748  3.00911  2.64408  2.82189  2.43571  5.21196  3.89479   1048 - -
          2.68618  4.42225  2.77519  2.73123  3.46354  2.40513  3.72494  3.29354  2.67741  2.69355  4.24690  2.90347  2.73739  3.18146  2.89801  2.37887  2.77519  2.98518  4.58477  3.61503
          0.07598  3.84866  2.95926  0.61958  0.77255  0.70379  0.68261
    833   2.23862  4.48358  2.92201  2.54462  4.02183  3.17427  3.73274  3.40540  2.54092  3.05590  3.90433  2.98103  3.72811  2.39988  2.92452  2.15851  2.50191  3.04577  5.31771  4.02896   1049 - -
          2.68618  4.42225  2.77519  2.73123  3.46354  2.40513  3.72494  3.29354  2.67741  2.69355  4.24690  2.90347  2.73739  3.18146  2.89801  2.37887  2.77519  2.98518  4.58477  3.61503
          0.03358  3.80626  4.52861  0.61958  0.77255  0.73312  0.65471
    834   2.37729  4.74888  1.91311  2.35023  4.04034  3.25084  3.70647  3.31255  2.59921  2.70564  3.96943  2.86774  3.78189  2.89431  3.06282  2.65494  2.90267  3.01994  5.38798  4.02023   1050 - -
          2.68618  4.42225  2.77519  2.73123  3.46354  2.40513  3.72494  3.29354  2.67741  2.69355  4.24690  2.90347  2.73739  3.18146  2.89801  2.37887  2.77519  2.98518  4.58477  3.61503
          0.03358  3.80626  4.52861  0.61958  0.77255  0.73312  0.65471
    835   2.58123  4.69475  2.72510  2.41509  3.93661  3.24395  2.77094  3.53749  2.46861  3.13615  3.98709  2.59972  3.76810  2.86354  2.86294  2.05520  2.87383  3.18965  5.25354  3.87107   1051 - -
          2.68618  4.42225  2.77519  2.73123  3.46354  2.40513  3.72494  3.29354  2.67741  2.69355  4.24690  2.90347  2.73739  3.18146  2.89801  2.37887  2.77519  2.98518  4.58477  3.61503
          0.03358  3.80626  4.52861  0.61958  0.77255  0.73312  0.65471
    836   2.35988  4.37024  2.91134  2.61708  4.07791  3.05735  3.83161  3.47436  2.69835  3.15372  4.00217  2.36606  3.68832  3.04993  3.07501  2.22796  2.01877  3.06628  5.39490  4.10501   1052 - -
          2.68618  4.42225  2.77519  2.73123  3.46354  2.40513  3.72494  3.29354  2.67741  2.69355  4.24690  2.90347  2.73739  3.18146  2.89801  2.37887  2.77519  2.98518  4.58477  3.61503
          0.03358  3.80626  4.52861  0.61958  0.77255  0.73312  0.65471
    837   1.94088  4.11004  3.23136  2.94469  4.12065  1.96704  4.04830  3.43231  3.00403  3.18678  4.04225  3.16235  3.61612  3.31286  3.32807  2.34482  2.06924  2.96535  5.47676  4.25330   1053 - -
          2.68618  4.42225  2.77519  2.73123  3.46354  2.40513  3.72494  3.29354  2.67741  2.69355  4.24690  2.90347  2.73739  3.18146  2.89801  2.37887  2.77519  2.98518  4.58477  3.61503
          0.03358  3.80626  4.52861  0.61958  0.77255  0.73312  0.65471
    838   2.47207  4.32530  3.23568  2.75826  3.59705  3.32282  3.77799  2.90318  2.68680  2.29341  3.58713  2.81787  3.81457  3.05430  3.04044  2.26737  2.76883  2.42626  5.02339  3.74078   1054 - -
          2.68618  4.42225  2.77519  2.73123  3.46354  2.40513  3.72494  3.29354  2.67741  2.69355  4.24690  2.90347  2.73739  3.18146  2.89801  2.37887  2.77519  2.98518  4.58477  3.61503
          0.03358  3.80626  4.52861  0.61958  0.77255  0.73312  0.65471
    839   2.47003  4.39561  3.11699  2.64310  3.72171  3.29714  3.72633  3.06599  2.59377  2.77487  2.87645  2.56127  3.78219  2.96323  2.97106  2.40671  2.53191  2.78226  5.09731  3.82374   1055 - -
          2.68618  4.42225  2.77519  2.73123  3.46354  2.40513  3.72494  3.29354  2.67741  2.69355  4.24690  2.90347  2.73739  3.18146  2.89801  2.37887  2.77519  2.98518  4.58477  3.61503
          0.03358  3.80626  4.52861  0.61958  0.77255  0.73312  0.65471
    840   2.44534  4.45722  2.93388  2.58664  4.03651  2.49053  3.76393  3.39879  2.30930  3.07114  3.92813  3.00587  3.73306  2.97038  2.91525  2.55288  2.08833  3.03792  5.33114  4.05571   1056 - -
          2.68618  4.42225  2.77519  2.73123  3.46354  2.40513  3.72494  3.29354  2.67741  2.69355  4.24690  2.90347  2.73739  3.18146  2.89801  2.37887  2.77519  2.98518  4.58477  3.61503
          0.03358  3.80626  4.52861  0.61958  0.77255  0.73312  0.65471
    841   2.52818  4.67883  2.27917  2.34265  4.25638  2.41758  3.74335  3.70572  2.66136  3.31290  4.14916  2.84038  2.36710  2.92949  3.13114  2.57147  2.86926  3.29672  5.51358  4.17288   1057 - -
          2.68618  4.42225  2.77519  2.73123  3.46354  2.40513  3.72494  3.29354  2.67741  2.69355  4.24690  2.90347  2.73739  3.18146  2.89801  2.37887  2.77519  2.98518  4.58477  3.61503
          0.03358  3.80626  4.52861  0.61958  0.77255  0.39573  1.11837
    842   2.59117  4.59257  3.13009  2.34960  3.78431  3.46446  3.05536  2.76908  2.50672  2.82651  2.86955  3.05546  3.85067  2.74997  2.73306  2.58987  2.82076  2.89872  5.12444  3.83736   1058 - -
          2.68618  4.42225  2.77519  2.73123  3.46354  2.40513  3.72494  3.29354  2.67741  2.69355  4.24690  2.90347  2.73739  3.18146  2.89801  2.37887  2.77519  2.98518  4.58477  3.61503
          0.02596  4.06003  4.78238  0.61958  0.77255  0.51896  0.90421
    843   2.11352  4.31393  3.38215  2.89111  3.81996  2.98539  3.91815  3.16262  2.85956  2.45614  3.74937  3.23787  3.81630  3.18273  3.22664  2.23564  1.94417  2.84296  5.21143  3.96705   1059 - -
          2.68618  4.42225  2.77519  2.73123  3.46354  2.40513  3.72494  3.29354  2.67741  2.69355  4.24690  2.90347  2.73739  3.18146  2.89801  2.37887  2.77519  2.98518  4.58477  3.61503
          0.02596  4.06003  4.78238  0.61958  0.77255  0.51896  0.90421
    844   2.51570  4.87646  2.90925  2.41186  4.18144  3.39239  3.04547  3.60819  2.07452  3.18083  3.98623  2.79460  3.81264  2.76777  2.80111  2.12923  2.63221  3.25840  5.38854  4.04858   1060 - -
          2.68618  4.42225  2.77519  2.73123  3.46354  2.40513  3.72494  3.29354  2.67741  2.69355  4.24690  2.90347  2.73739  3.18146  2.89801  2.37887  2.77519  2.98518  4.58477  3.61503
          0.02596  4.06003  4.78238  0.61958  0.77255  0.51896  0.90421
    845   1.75846  4.21066  3.44860  3.09876  4.31889  2.31281  4.18157  3.73464  3.14504  3.40681  4.21922  3.29144  3.71156  3.43043  3.48857  1.47989  2.46741  3.19220  5.64722  4.42689   1061 - -
          2.68618  4.42225  2.77519  2.73123  3.46354  2.40513  3.72494  3.29354  2.67741  2.69355  4.24690  2.90347  2.73739  3.18146  2.89801  2.37887  2.77519  2.98518  4.58477  3.61503
          0.02596  4.06003  4.78238  0.61958  0.77255  0.51896  0.90421
    846   2.54630  4.56158  3.10337  2.59764  3.87285  2.40490  3.00768  3.03891  2.57860  2.92597  3.77269  3.06306  3.82841  2.93166  2.99497  2.47353  2.32196  2.96833  5.20852  3.91578   1062 - -
          2.68618  4.42225  2.77519  2.73123  3.46354  2.40513  3.72494  3.29354  2.67741  2.69355  4.24690  2.90347  2.73739  3.18146  2.89801  2.37887  2.77519  2.98518  4.58477  3.61503
          0.08380  4.06003  2.76242  0.61958  0.77255  0.51896  0.90421
    847   2.26162  4.84947  2.25780  2.34588  4.35472  2.96973  3.72431  3.80682  2.59408  3.37676  4.18178  2.60182  3.77538  2.87869  3.08652  1.91843  2.90114  3.39375  5.58017  4.20646   1063 - -
          2.68618  4.42225  2.77519  2.73123  3.46354  2.40513  3.72494  3.29354  2.67741  2.69355  4.24690  2.90347  2.73739  3.18146  2.89801  2.37887  2.77519  2.98518  4.58477  3.61503
          0.02748  4.00371  4.72606  0.61958  0.77255  0.57568  0.82628
    848   2.07423  4.26249  3.28047  2.90964  4.25310  1.93534  4.04237  3.67814  2.96859  3.32806  4.14024  3.18798  3.02586  3.26683  3.34549  1.85021  2.47551  3.17061  5.56635  4.31944   1064 - -
          2.68618  4.42225  2.77519  2.73123  3.46354  2.40513  3.72494  3.29354  2.67741  2.69355  4.24690  2.90347  2.73739  3.18146  2.89801  2.37887  2.77519  2.98518  4.58477  3.61503
          0.15173  4.00371  2.09940  0.61958  0.77255  0.57568  0.82628
    849   2.57994  4.81232  2.56138  2.28180  4.06729  3.37359  3.57376  3.17799  2.21287  2.84569  3.88298  2.89329  3.77284  2.71776  2.50328  2.60048  2.80971  3.14959  5.29676  3.96023   1065 - -
          2.68618  4.42225  2.77519  2.73123  3.46354  2.40513  3.72494  3.29354  2.67741  2.69355  4.24690  2.90347  2.73739  3.18146  2.89801  2.37887  2.77519  2.98518  4.58477  3.61503
          0.03106  3.88305  4.60539  0.61958  0.77255  0.67839  0.70813
    850   2.49036  4.23177  3.43480  2.91357  2.53939  2.81725  3.80849  2.79330  2.86251  2.51088  3.16758  3.27438  3.86944  3.17027  3.19800  2.35500  2.76798  2.55833  4.83345  3.54233   1066 - -
          2.68618  4.42225  2.77519  2.73123  3.46354  2.40513  3.72494  3.29354  2.67741  2.69355  4.24690  2.90347  2.73739  3.18146  2.89801  2.37887  2.77519  2.98518  4.58477  3.61503
          0.03106  3.88305  4.60539  0.61958  0.77255  0.45746  1.00209
    851   2.45297  4.49499  3.19630  2.65019  3.71567  3.44832  3.72863  2.81896  2.60693  2.74840  3.62536  3.11213  2.78627  2.51213  3.01182  2.69412  2.65601  2.46883  5.09459  3.82192   1067 - -
          2.68618  4.42225  2.77519  2.73123  3.46354  2.40513  3.72494  3.29354  2.67741  2.69355  4.24690  2.90347  2.73739  3.18146  2.89801  2.37887  2.77519  2.98518  4.58477  3.61503
          0.02661  4.03562  4.75796  0.61958  0.77255  0.45080  1.01367
    852   2.58310  4.38863  3.32996  2.60555  3.54769  2.98069  3.77245  2.46221  2.72779  2.34023  3.49222  3.21094  3.90959  2.91277  3.10649  2.76415  2.37938  2.57474  4.96817  3.71831   1068 - -
          2.68618  4.42225  2.77519  2.73123  3.46354  2.40513  3.72494  3.29354  2.67741  2.69355  4.24690  2.90347  2.73739  3.18146  2.89801  2.37887  2.77519  2.98518  4.58477  3.61503
          0.02518  4.09022  4.81256  0.61958  0.77255  0.48576  0.95510
    853   2.18713  4.35424  3.39640  2.87413  3.75500  3.34827  3.89344  2.80965  2.82975  2.63519  3.68327  3.25020  3.86273  3.15802  3.20279  1.88725  2.24950  2.74308  5.16326  3.91401   1069 - -
          2.68618  4.42225  2.77519  2.73123  3.46354  2.40513  3.72494  3.29354  2.67741  2.69355  4.24690  2.90347  2.73739  3.18146  2.89801  2.37887  2.77519  2.98518  4.58477  3.61503
          0.02518  4.09022  4.81256  0.61958  0.77255  0.48576  0.95510
    854   2.63013  4.85829  2.93033  2.10414  4.11995  3.41601  3.63110  3.53431  2.39214  3.12393  3.19607  2.94228  3.82290  2.12824  2.83214  2.53627  2.67887  3.20273  5.35341  4.01661   1070 - -
          2.68618  4.42225  2.77519  2.73123  3.46354  2.40513  3.72494  3.29354  2.67741  2.69355  4.24690  2.90347  2.73739  3.18146  2.89801  2.37887  2.77519  2.98518  4.58477  3.61503
          0.02518  4.09022  4.81256  0.61958  0.77255  0.48576  0.95510
    855   2.61482  4.76319  2.96085  2.27823  4.02645  3.41158  3.66438  3.42369  2.46170  3.04539  3.87510  2.97649  2.51719  2.53711  2.90016  2.66131  2.58710  2.70452  5.30358  3.98221   1071 - -
          2.68618  4.42225  2.77519  2.73123  3.46354  2.40513  3.72494  3.29354  2.67741  2.69355  4.24690  2.90347  2.73739  3.18146  2.89801  2.37887  2.77519  2.98518  4.58477  3.61503
          0.02518  4.09022  4.81256  0.61958  0.77255  0.48576  0.95510
    856   2.06203  4.48750  3.18402  2.68467  4.04082  3.25082  3.82403  3.44415  2.68562  3.08929  3.91698  2.70005  3.16076  3.01793  3.10755  2.10091  2.25828  2.87740  5.35575  4.06894   1072 - -
          2.68579  4.42237  2.77532  2.73136  3.46343  2.40502  3.72478  3.29357  2.67753  2.69367  4.24702  2.90359  2.73731  3.18143  2.89813  2.37899  2.77482  2.98531  4.58489  3.61515
          0.16276  1.95137  4.81256  1.44263  0.26959  0.48576  0.95510
    857   2.17990  4.55062  3.12778  2.63794  3.84581  2.28528  2.76461  2.94426  2.61634  2.91449  3.77144  3.09500  3.84966  2.97265  3.02212  2.67218  2.83850  2.95175  5.19799  3.90364   1079 - -
          2.68618  4.42225  2.77519  2.73123  3.46354  2.40513  3.72494  3.29354  2.67741  2.69355  4.24690  2.90347  2.73739  3.18146  2.89801  2.37887  2.77519  2.98518  4.58477  3.61503
          0.02518  4.09022  4.81256  0.61958  0.77255  0.48576  0.95510
    858   2.65926  4.98466  2.59028  2.34636  4.35945  2.23466  3.67062  3.81172  2.46444  3.35851  4.15308  2.33398  3.81256  2.80725  2.53232  2.46837  2.92105  3.42127  5.54442  4.16872   1080 - -
          2.68618  4.42225  2.77519  2.73123  3.46354  2.40513  3.72494  3.29354  2.67741  2.69355  4.24690  2.90347  2.73739  3.18146  2.89801  2.37887  2.77519  2.98518  4.58477  3.61503
          0.02518  4.09022  4.81256  0.61958  0.77255  0.48576  0.95510
    859   2.27822  4.77999  2.63571  2.43903  4.21351  2.36444  3.71018  3.64579  2.53840  3.23517  4.04116  2.94407  3.79819  2.69270  3.00764  2.30416  2.47446  3.26786  5.45829  4.11288   1081 - -
          2.68618  4.42225  2.77519  2.73123  3.46354  2.40513  3.72494  3.29354  2.67741  2.69355  4.24690  2.90347  2.73739  3.18146  2.89801  2.37887  2.77519  2.98518  4.58477  3.61503
          0.02518  4.09022  4.81256  0.61958  0.77255  0.48576  0.95510
    860   2.67500  4.43586  3.40666  2.95486  3.52330  3.54218  3.89871  2.89755  2.79661  1.52093  3.53612  3.34154  3.99649  2.87679  3.09773  2.44906  2.94364  2.70457  5.01612  3.74340   1082 - -
          2.68618  4.42225  2.77519  2.73123  3.46354  2.40513  3.72494  3.29354  2.67741  2.69355  4.24690  2.90347  2.73739  3.18146  2.89801  2.37887  2.77519  2.98518  4.58477  3.61503
          0.02518  4.09022  4.81256  0.61958  0.77255  0.48576  0.95510
    861   2.07495  4.57154  3.13442  2.59406  3.83033  3.19886  3.71360  3.00715  2.56801  2.87150  3.72278  3.06927  3.17562  2.42531  2.99130  2.66559  2.81806  2.66409  5.17376  3.88486   1083 - -
          2.68618  4.42225  2.77519  2.73123  3.46354  2.40513  3.72494  3.29354  2.67741  2.69355  4.24690  2.90347  2.73739  3.18146  2.89801  2.37887  2.77519  2.98518  4.58477  3.61503
          0.02518  4.09022  4.81256  0.61958  0.77255  0.48576  0.95510
    862   2.40854  4.50538  3.17065  2.67091  3.75787  2.92710  3.43393  3.14687  2.64241  2.26248  3.68643  3.12339  2.48185  2.99393  3.03889  2.69896  2.83489  2.87062  5.13038  3.85325   1084 - -
          2.68618  4.42225  2.77519  2.73123  3.46354  2.40513  3.72494  3.29354  2.67741  2.69355  4.24690  2.90347  2.73739  3.18146  2.89801  2.37887  2.77519  2.98518  4.58477  3.61503
          0.02518  4.09022  4.81256  0.61958  0.77255  0.48576  0.95510
    863   2.34559  4.32151  3.25569  2.99349  4.37799  1.32063  4.16637  3.79357  3.10695  3.46287  4.29244  3.25754  2.64675  3.40909  3.45647  2.50070  2.45398  3.26969  5.69093  4.45458   1085 - -
          2.68618  4.42225  2.77519  2.73123  3.46354  2.40513  3.72494  3.29354  2.67741  2.69355  4.24690  2.90347  2.73739  3.18146  2.89801  2.37887  2.77519  2.98518  4.58477  3.61503
          0.02518  4.09022  4.81256  0.61958  0.77255  0.48576  0.95510
    864   2.57408  4.72552  2.93608  2.49008  4.12182  2.57982  2.73840  3.54865  2.52922  3.15412  3.97278  2.80996  3.81207  2.87942  2.97258  2.31278  2.29440  3.19367  5.38850  4.06115   1086 - -
          2.68618  4.42225  2.77519  2.73123  3.46354  2.40513  3.72494  3.29354  2.67741  2.69355  4.24690  2.90347  2.73739  3.18146  2.89801  2.37887  2.77519  2.98518  4.58477  3.61503
          0.02518  4.09022  4.81256  0.61958  0.77255  0.48576  0.95510
    865   2.89162  4.91146  3.14283  2.74496  3.88909  3.55627  3.80849  3.43161  2.43995  2.60035  3.98207  3.20015  4.02389  1.33761  2.73338  2.95288  3.14679  3.22341  5.27534  3.91550   1087 - -
          2.68618  4.42225  2.77519  2.73123  3.46354  2.40513  3.72494  3.29354  2.67741  2.69355  4.24690  2.90347  2.73739  3.18146  2.89801  2.37887  2.77519  2.98518  4.58477  3.61503
          0.02518  4.09022  4.81256  0.61958  0.77255  0.48576  0.95510
    866   2.95775  5.46353  1.13477  2.04679  4.78900  3.26883  3.81711  4.29428  2.82599  3.81293  4.66410  2.75209  3.15735  2.98541  3.40947  2.85963  3.25158  3.87368  5.97791  4.49345   1088 - -
[truncated: 95,231 more chars]
