# Supplementary material for: Potential Conservation of Circadian Clock Proteins in the phylum Nematoda as Revealed by Bioinformatic Searches
Source: PLoS One. 2014 Nov 14;9(11):e112871. doi: 10.1371/journal.pone.0112871 (PMC4232591; doi:10.1371/journal.pone.0112871)
Supplement: File S1 — HMM profiles used in this work and HMMsearch results. (ZIP) [file pone.0112871.s007.zip › HMMs-CE/Neurospora/VVD_AAK08514-aln.fasta.hmm]

HMMER3/b [3.0 | March 2010]
NAME  VVD_AAK08514-aln
LENG  196
ALPH  amino
RF    no
CS    no
MAP   yes
DATE  Wed Aug 22 12:36:58 2012
NSEQ  10
EFFN  0.805664
CKSUM 3439076837
STATS LOCAL MSV      -10.6520  0.70556
STATS LOCAL VITERBI  -11.3449  0.70556
STATS LOCAL FORWARD   -5.1939  0.70556
HMM          A        C        D        E        F        G        H        I        K        L        M        N        P        Q        R        S        T        V        W        Y   
            m->m     m->i     m->d     i->m     i->i     d->m     d->d
  COMPO   2.57789  4.03025  2.90154  2.68057  3.30107  2.91398  3.80849  2.85375  2.72096  2.50759  3.54976  2.97274  3.20670  3.02020  2.91376  2.60151  2.90540  2.62467  4.94299  3.42001
          2.68619  4.42226  2.77520  2.73124  3.46355  2.40514  3.72495  3.29355  2.67742  2.69356  4.24614  2.90348  2.73740  3.18147  2.89802  2.37888  2.77520  2.98519  4.58478  3.61504
          0.09665  2.47817  4.80029  0.40702  1.09551  0.00000        *
      1   2.84711  4.55369  3.60294  3.13811  3.42257  3.72030  4.02587  2.76690  2.86737  2.18521  1.54370  3.51677  4.14192  2.75250  3.13352  3.07450  3.10354  2.69266  5.05568  3.80302      2 - -
          2.68618  4.42225  2.77519  2.73123  3.46354  2.40513  3.72494  3.29354  2.67741  2.69355  4.24690  2.90347  2.73739  3.18146  2.89801  2.37887  2.77519  2.98518  4.58477  3.61503
          0.02549  4.07794  4.80029  0.61958  0.77255  0.48576  0.95510
      2   2.53016  4.60772  2.99277  2.57830  4.08287  2.41851  3.78535  3.50591  2.63150  2.68072  3.96935  2.41168  3.80881  2.97205  3.05867  2.01395  2.84467  3.14470  5.38335  4.07156      3 - -
          2.68618  4.42225  2.77519  2.73123  3.46354  2.40513  3.72494  3.29354  2.67741  2.69355  4.24690  2.90347  2.73739  3.18146  2.89801  2.37887  2.77519  2.98518  4.58477  3.61503
          0.15204  4.07794  2.08665  0.61958  0.77255  0.48576  0.95510
      3   2.32671  4.78782  2.78957  2.39756  4.12581  3.31086  2.98784  3.57471  2.46023  3.16728  3.98905  2.33911  2.77980  2.82183  2.89965  2.62641  2.86388  3.22294  5.37867  4.03309      4 - -
          2.68618  4.42225  2.77519  2.73123  3.46354  2.40513  3.72494  3.29354  2.67741  2.69355  4.24690  2.90347  2.73739  3.18146  2.89801  2.37887  2.77519  2.98518  4.58477  3.61503
          0.18525  3.95479  1.89751  0.61958  0.77255  0.60793  0.78631
      4   2.49038  4.30493  3.30243  2.81701  3.35601  3.34380  3.73964  2.97589  2.71386  2.65113  3.55857  3.18991  3.00798  3.08503  3.04541  2.32402  2.78237  2.71486  2.89278  3.45810      5 - -
          2.68618  4.42225  2.77519  2.73123  3.46354  2.40513  3.72494  3.29354  2.67741  2.69355  4.24690  2.90347  2.73739  3.18146  2.89801  2.37887  2.77519  2.98518  4.58477  3.61503
          0.03369  3.80322  4.52557  0.61958  0.77255  0.72429  0.66294
      5   2.60658  4.48147  3.12254  2.20860  3.47243  3.46814  3.69108  2.55230  2.59262  2.60357  3.55025  3.10491  3.87377  2.96505  2.96791  2.74597  2.84247  2.67588  4.92691  2.97117      6 - -
          2.68618  4.42225  2.77519  2.73123  3.46354  2.40513  3.72494  3.29354  2.67741  2.69355  4.24690  2.90347  2.73739  3.18146  2.89801  2.37887  2.77519  2.98518  4.58477  3.61503
          0.03369  3.80322  4.52557  0.61958  0.77255  0.72429  0.66294
      6   2.41100  4.29884  3.23634  2.73978  3.68470  3.25383  3.77789  3.01268  2.68265  2.72622  2.93260  3.12810  2.98938  3.03408  3.04969  2.26984  2.48202  2.72666  5.08183  3.82732      7 - -
          2.68618  4.42225  2.77519  2.73123  3.46354  2.40513  3.72494  3.29354  2.67741  2.69355  4.24690  2.90347  2.73739  3.18146  2.89801  2.37887  2.77519  2.98518  4.58477  3.61503
          0.03369  3.80322  4.52557  0.61958  0.77255  0.72429  0.66294
      7   2.64978  2.67234  4.12390  3.59483  3.32196  3.70159  4.27942  2.08005  3.45221  1.86426  3.25910  3.80317  4.16059  3.73636  3.67670  3.05841  2.94952  1.73523  5.01504  3.79085      8 - -
          2.68618  4.42225  2.77519  2.73123  3.46354  2.40513  3.72494  3.29354  2.67741  2.69355  4.24690  2.90347  2.73739  3.18146  2.89801  2.37887  2.77519  2.98518  4.58477  3.61503
          0.03369  3.80322  4.52557  0.61958  0.77255  0.72429  0.66294
      8   1.70160  4.15366  3.18191  2.86322  4.08405  2.92817  3.98004  3.45751  2.91481  3.16117  4.00716  3.12520  2.66319  3.23089  3.25902  1.99564  2.64510  2.99678  5.43058  4.18953      9 - -
          2.68618  4.42225  2.77519  2.73123  3.46354  2.40513  3.72494  3.29354  2.67741  2.69355  4.24690  2.90347  2.73739  3.18146  2.89801  2.37887  2.77519  2.98518  4.58477  3.61503
          0.03369  3.80322  4.52557  0.61958  0.77255  0.72429  0.66294
      9   2.09299  4.22695  3.37567  2.94962  3.62030  3.24222  3.92625  2.79300  2.86760  2.04988  3.60055  3.26492  3.81341  3.23213  3.18269  2.25005  2.76503  2.54299  5.09996  3.83904     10 - -
          2.68618  4.42225  2.77519  2.73123  3.46354  2.40513  3.72494  3.29354  2.67741  2.69355  4.24690  2.90347  2.73739  3.18146  2.89801  2.37887  2.77519  2.98518  4.58477  3.61503
          0.03369  3.80322  4.52557  0.61958  0.77255  0.72429  0.66294
     10   2.67838  4.93669  2.61206  2.16601  4.20090  2.76799  2.90866  3.65242  2.33488  3.21529  4.04541  2.82248  3.78065  2.35194  2.74263  2.67060  2.92017  3.31063  5.40089  4.04995     11 - -
          2.68618  4.42225  2.77519  2.73123  3.46354  2.40513  3.72494  3.29354  2.67741  2.69355  4.24690  2.90347  2.73739  3.18146  2.89801  2.37887  2.77519  2.98518  4.58477  3.61503
          0.03369  3.80322  4.52557  0.61958  0.77255  0.72429  0.66294
     11   2.43607  4.28109  3.24022  2.76413  3.55745  2.74955  3.77452  2.94679  2.73122  2.67364  3.56414  3.15082  3.79159  3.06610  3.09194  2.31024  2.73879  2.30407  4.98363  3.26709     12 - -
          2.68654  4.42057  2.77537  2.73136  3.46372  2.40528  3.72507  3.29390  2.67744  2.69319  4.24726  2.90383  2.73688  3.18123  2.89727  2.37907  2.77556  2.98487  4.58439  3.61497
          0.32169  1.33086  4.52557  2.14696  0.12425  0.36114  1.19363
     12   2.45977  4.69886  3.02574  2.29777  3.56918  3.42632  3.64753  3.32607  2.47103  2.80788  3.78548  2.98688  3.21999  2.62555  2.92039  2.43800  2.42850  3.02425  5.22532  3.90992     33 - -
          2.68618  4.42225  2.77519  2.73123  3.46354  2.40513  3.72494  3.29354  2.67741  2.69355  4.24690  2.90347  2.73739  3.18146  2.89801  2.37887  2.77519  2.98518  4.58477  3.61503
          0.09880  4.07794  2.56220  0.61958  0.77255  0.48576  0.95510
     13   2.51448  4.50478  3.11953  2.64159  3.89746  2.82290  3.76209  3.26709  2.29982  2.94175  3.79447  3.08261  3.81415  2.97185  2.99330  2.06683  2.81035  2.34901  5.23231  3.95344     34 - -
          2.68618  4.42225  2.77519  2.73123  3.46354  2.40513  3.72494  3.29354  2.67741  2.69355  4.24690  2.90347  2.73739  3.18146  2.89801  2.37887  2.77519  2.98518  4.58477  3.61503
          0.02740  4.00655  4.72889  0.61958  0.77255  0.49979  0.93307
     14   2.61397  4.60732  3.14207  2.59153  3.80193  3.47166  3.68006  3.18114  2.47442  2.45194  3.69978  2.52224  3.86412  2.59291  2.66423  2.71068  2.84457  2.45367  5.13623  3.85205     35 - -
          2.68618  4.42225  2.77519  2.73123  3.46354  2.40513  3.72494  3.29354  2.67741  2.69355  4.24690  2.90347  2.73739  3.18146  2.89801  2.37887  2.77519  2.98518  4.58477  3.61503
          0.02642  4.04258  4.76492  0.61958  0.77255  0.52399  0.89686
     15   2.62448  4.95958  2.84025  2.16029  4.25276  3.38094  3.08633  3.69349  2.12979  3.24182  4.03068  2.88150  3.21380  2.72387  2.80070  2.29335  2.64130  3.32558  5.43079  4.06733     36 - -
          2.68618  4.42225  2.77519  2.73123  3.46354  2.40513  3.72494  3.29354  2.67741  2.69355  4.24690  2.90347  2.73739  3.18146  2.89801  2.37887  2.77519  2.98518  4.58477  3.61503
          0.02642  4.04258  4.76492  0.61958  0.77255  0.46258  0.99333
     16   2.57471  4.14548  3.74983  3.17432  3.22393  3.62083  3.89112  2.60310  3.08391  2.15481  2.54817  3.48481  3.99496  3.35382  3.35116  2.36313  2.63575  2.40210  3.75841  3.14684     37 - -
          2.68618  4.42225  2.77519  2.73123  3.46354  2.40513  3.72494  3.29354  2.67741  2.69355  4.24690  2.90347  2.73739  3.18146  2.89801  2.37887  2.77519  2.98518  4.58477  3.61503
          0.02549  4.07794  4.80029  0.61958  0.77255  0.48576  0.95510
     17   2.20738  4.94072  2.84170  2.22646  4.22151  3.39085  3.03251  3.65677  2.38036  3.21901  4.01635  2.74246  3.80794  2.37844  2.83739  2.63688  2.58002  3.30025  5.42117  4.06306     38 - -
          2.68618  4.42225  2.77519  2.73123  3.46354  2.40513  3.72494  3.29354  2.67741  2.69355  4.24690  2.90347  2.73739  3.18146  2.89801  2.37887  2.77519  2.98518  4.58477  3.61503
          0.02549  4.07794  4.80029  0.61958  0.77255  0.48576  0.95510
     18   2.57717  4.18408  3.67486  3.10760  2.99919  3.17420  3.88959  2.62645  3.02843  2.08321  2.33145  3.18016  3.98499  3.31074  3.31878  2.87138  2.66693  2.42423  4.78306  3.56371     39 - -
          2.68618  4.42225  2.77519  2.73123  3.46354  2.40513  3.72494  3.29354  2.67741  2.69355  4.24690  2.90347  2.73739  3.18146  2.89801  2.37887  2.77519  2.98518  4.58477  3.61503
          0.02549  4.07794  4.80029  0.61958  0.77255  0.48576  0.95510
     19   2.78043  5.14021  2.53675  2.17008  4.46573  3.33653  3.70476  3.92593  2.51504  3.46426  4.28143  1.67926  2.90860  2.64889  2.97749  2.74492  3.04000  3.54471  5.64201  4.25091     40 - -
          2.68618  4.42225  2.77519  2.73123  3.46354  2.40513  3.72494  3.29354  2.67741  2.69355  4.24690  2.90347  2.73739  3.18146  2.89801  2.37887  2.77519  2.98518  4.58477  3.61503
          0.02549  4.07794  4.80029  0.61958  0.77255  0.48576  0.95510
     20   2.61816  4.83065  2.93442  2.30042  4.12502  3.39781  3.64217  3.54379  2.40413  3.13364  3.94647  2.78147  2.40845  2.79063  2.55827  2.46041  2.86039  2.95956  5.35869  4.02572     41 - -
          2.68618  4.42225  2.77519  2.73123  3.46354  2.40513  3.72494  3.29354  2.67741  2.69355  4.24690  2.90347  2.73739  3.18146  2.89801  2.37887  2.77519  2.98518  4.58477  3.61503
          0.02549  4.07794  4.80029  0.61958  0.77255  0.48576  0.95510
     21   2.60543  4.26055  3.58575  2.83605  3.32020  3.60057  3.84797  2.55083  2.90788  2.41194  3.10402  3.38646  3.45240  3.23429  3.21475  2.86441  2.83846  2.51011  2.27085  3.55158     42 - -
          2.68618  4.42225  2.77519  2.73123  3.46354  2.40513  3.72494  3.29354  2.67741  2.69355  4.24690  2.90347  2.73739  3.18146  2.89801  2.37887  2.77519  2.98518  4.58477  3.61503
          0.02549  4.07794  4.80029  0.61958  0.77255  0.48576  0.95510
     22   2.49374  4.97770  2.74469  1.63313  4.24854  3.37778  3.64380  3.68925  2.43182  3.25497  4.06261  2.88420  3.37721  2.63058  2.89487  2.66815  2.91402  3.33550  5.45984  3.61799     43 - -
          2.68618  4.42225  2.77519  2.73123  3.46354  2.40513  3.72494  3.29354  2.67741  2.69355  4.24690  2.90347  2.73739  3.18146  2.89801  2.37887  2.77519  2.98518  4.58477  3.61503
          0.02549  4.07794  4.80029  0.61958  0.77255  0.48576  0.95510
     23   2.35217  4.66415  2.73518  2.50557  3.91050  2.70601  3.66847  3.30616  2.50257  2.65669  3.78043  3.00445  3.82428  2.84669  2.76532  2.52921  2.81832  2.69078  5.22250  3.91286     44 - -
          2.68618  4.42225  2.77519  2.73123  3.46354  2.40513  3.72494  3.29354  2.67741  2.69355  4.24690  2.90347  2.73739  3.18146  2.89801  2.37887  2.77519  2.98518  4.58477  3.61503
          0.02549  4.07794  4.80029  0.61958  0.77255  0.48576  0.95510
     24   2.40915  4.96419  2.84825  2.17752  4.25646  3.39114  2.73787  3.69656  2.35741  3.24731  4.03879  2.69552  3.80576  2.73919  2.60153  2.29123  2.87192  3.33113  5.43768  4.07636     45 - -
          2.68618  4.42225  2.77519  2.73123  3.46354  2.40513  3.72494  3.29354  2.67741  2.69355  4.24690  2.90347  2.73739  3.18146  2.89801  2.37887  2.77519  2.98518  4.58477  3.61503
          0.02549  4.07794  4.80029  0.61958  0.77255  0.48576  0.95510
     25   1.73404  4.91645  2.52706  2.37286  4.19541  3.36461  3.25801  3.63754  2.49841  3.22426  4.04571  2.90349  3.83153  2.51638  2.95924  2.68562  2.92796  3.29409  5.44223  4.08381     46 - -
          2.68618  4.42225  2.77519  2.73123  3.46354  2.40513  3.72494  3.29354  2.67741  2.69355  4.24690  2.90347  2.73739  3.18146  2.89801  2.37887  2.77519  2.98518  4.58477  3.61503
          0.02549  4.07794  4.80029  0.61958  0.77255  0.48576  0.95510
     26   2.57845  4.32280  3.09410  2.84919  3.45572  3.05584  3.79797  2.60087  2.80836  2.00093  3.42574  3.26485  3.92655  3.11787  3.16966  2.78989  2.64669  2.58151  4.90016  3.10720     47 - -
          2.68618  4.42225  2.77519  2.73123  3.46354  2.40513  3.72494  3.29354  2.67741  2.69355  4.24690  2.90347  2.73739  3.18146  2.89801  2.37887  2.77519  2.98518  4.58477  3.61503
          0.02549  4.07794  4.80029  0.61958  0.77255  0.48576  0.95510
     27   2.75871  5.16576  2.64105  2.14274  4.45844  3.37621  2.75818  3.93149  2.38588  3.44229  4.23985  2.04887  3.84166  2.28372  2.82577  2.71732  2.99640  3.54423  5.58937  4.20244     48 - -
          2.68618  4.42225  2.77519  2.73123  3.46354  2.40513  3.72494  3.29354  2.67741  2.69355  4.24690  2.90347  2.73739  3.18146  2.89801  2.37887  2.77519  2.98518  4.58477  3.61503
          0.02549  4.07794  4.80029  0.61958  0.77255  0.48576  0.95510
     28   2.10212  4.63981  3.10573  2.59254  3.66921  3.47942  2.93495  3.23565  2.53050  2.87597  3.73972  3.07318  3.88148  2.59374  2.93040  2.72984  2.87437  2.96159  5.05305  2.73071     49 - -
          2.68618  4.42225  2.77519  2.73123  3.46354  2.40513  3.72494  3.29354  2.67741  2.69355  4.24690  2.90347  2.73739  3.18146  2.89801  2.37887  2.77519  2.98518  4.58477  3.61503
          0.02549  4.07794  4.80029  0.61958  0.77255  0.48576  0.95510
     29   2.21444  4.62879  3.07629  2.34511  3.82609  3.44997  3.67187  2.99209  2.51527  2.86927  3.71595  3.03090  3.41717  2.58329  2.94686  2.67530  2.82401  2.93871  5.16016  2.95746     50 - -
          2.68618  4.42225  2.77519  2.73123  3.46354  2.40513  3.72494  3.29354  2.67741  2.69355  4.24690  2.90347  2.73739  3.18146  2.89801  2.37887  2.77519  2.98518  4.58477  3.61503
          0.02549  4.07794  4.80029  0.61958  0.77255  0.48576  0.95510
     30   2.58999  4.60543  3.06871  2.34435  2.83375  3.09094  3.13487  3.20156  2.55122  2.85557  3.70571  3.04045  3.84702  2.89003  2.98329  2.33532  2.64554  2.92233  5.14701  3.84826     51 - -
          2.68618  4.42225  2.77519  2.73123  3.46354  2.40513  3.72494  3.29354  2.67741  2.69355  4.24690  2.90347  2.73739  3.18146  2.89801  2.37887  2.77519  2.98518  4.58477  3.61503
          0.02549  4.07794  4.80029  0.61958  0.77255  0.48576  0.95510
     31   2.58525  4.55456  3.15066  2.38865  3.72991  3.12234  3.68999  3.12310  2.43570  2.61853  3.64349  3.07544  2.88158  2.90566  2.97773  2.69415  2.81631  2.85588  3.76602  3.21971     52 - -
          2.68618  4.42225  2.77519  2.73123  3.46354  2.40513  3.72494  3.29354  2.67741  2.69355  4.24690  2.90347  2.73739  3.18146  2.89801  2.37887  2.77519  2.98518  4.58477  3.61503
          0.02549  4.07794  4.80029  0.61958  0.77255  0.48576  0.95510
     32   2.66408  5.08261  2.22359  2.11773  4.39876  3.35909  3.61474  3.85985  2.38448  3.37912  4.15581  2.84393  3.79868  2.73558  2.26903  2.39803  2.68985  3.46215  5.54455  4.15138     53 - -
          2.68618  4.42225  2.77519  2.73123  3.46354  2.40513  3.72494  3.29354  2.67741  2.69355  4.24690  2.90347  2.73739  3.18146  2.89801  2.37887  2.77519  2.98518  4.58477  3.61503
          0.13922  4.07794  2.18022  0.61958  0.77255  0.48576  0.95510
     33   2.66916  5.06350  2.33096  2.26104  4.34735  3.32390  3.00578  3.82095  2.39743  3.35069  4.14301  2.81014  3.04314  2.13604  2.87545  2.63796  2.91154  3.43637  5.51883  4.12333     54 - -
          2.68618  4.42225  2.77519  2.73123  3.46354  2.40513  3.72494  3.29354  2.67741  2.69355  4.24690  2.90347  2.73739  3.18146  2.89801  2.37887  2.77519  2.98518  4.58477  3.61503
          0.02852  3.96725  4.68959  0.61958  0.77255  0.53351  0.88319
     34   2.48810  4.81016  3.03425  2.47295  4.06542  3.43938  3.04153  3.47716  2.30244  2.79457  3.88970  2.97524  3.21229  2.61488  2.21117  2.66985  2.86059  3.15873  5.28735  3.97638     55 - -
          2.68618  4.42225  2.77519  2.73123  3.46354  2.40513  3.72494  3.29354  2.67741  2.69355  4.24690  2.90347  2.73739  3.18146  2.89801  2.37887  2.77519  2.98518  4.58477  3.61503
          0.02740  4.00655  4.72889  0.61958  0.77255  0.44188  1.02954
     35   2.14259  4.80805  2.72367  2.42739  4.06343  3.40905  3.63074  3.47617  2.41628  2.73462  3.89350  2.94575  3.81345  2.38012  2.72363  2.63562  2.69558  3.15009  5.31795  3.98374     56 - -
          2.68618  4.42225  2.77519  2.73123  3.46354  2.40513  3.72494  3.29354  2.67741  2.69355  4.24690  2.90347  2.73739  3.18146  2.89801  2.37887  2.77519  2.98518  4.58477  3.61503
          0.02549  4.07794  4.80029  0.61958  0.77255  0.48576  0.95510
     36   2.04613  4.57726  3.12248  2.60948  4.07537  3.29075  3.76110  3.48413  2.56999  3.10894  3.93098  3.05789  3.08468  2.93699  2.52856  2.08730  2.54848  3.11925  5.35843  4.05994     57 - -
          2.68618  4.42225  2.77519  2.73123  3.46354  2.40513  3.72494  3.29354  2.67741  2.69355  4.24690  2.90347  2.73739  3.18146  2.89801  2.37887  2.77519  2.98518  4.58477  3.61503
          0.02549  4.07794  4.80029  0.61958  0.77255  0.48576  0.95510
     37   2.29818  4.77941  2.89853  2.51067  4.23431  3.32659  3.74540  3.65086  2.50247  3.24350  4.07977  2.99590  2.51541  1.89287  2.90509  2.66991  2.91655  3.28588  5.46957  4.14683     58 - -
          2.68618  4.42225  2.77519  2.73123  3.46354  2.40513  3.72494  3.29354  2.67741  2.69355  4.24690  2.90347  2.73739  3.18146  2.89801  2.37887  2.77519  2.98518  4.58477  3.61503
          0.02549  4.07794  4.80029  0.61958  0.77255  0.48576  0.95510
     38   2.30059  4.62733  3.08535  2.40053  3.83034  3.44715  3.16299  2.94607  2.39417  2.87078  3.71385  3.02677  3.51271  2.85620  2.94632  2.54711  2.67930  2.64537  5.16121  3.86201     59 - -
          2.68618  4.42225  2.77519  2.73123  3.46354  2.40513  3.72494  3.29354  2.67741  2.69355  4.24690  2.90347  2.73739  3.18146  2.89801  2.37887  2.77519  2.98518  4.58477  3.61503
          0.21158  4.07794  1.75014  0.61958  0.77255  0.48576  0.95510
     39   2.25078  4.85699  2.13627  2.27438  4.36523  2.26436  3.72006  3.81681  2.63338  3.39664  4.21757  2.50589  3.75021  2.88666  3.13648  2.61300  2.92149  3.40533  5.60443  4.21979     60 - -
          2.68589  4.42264  2.77541  2.73163  3.46393  2.40552  3.72487  3.29364  2.67744  2.69361  4.24643  2.90366  2.73725  3.18130  2.89775  2.37863  2.77502  2.98512  4.58289  3.61500
          0.33232  1.29870  4.61934  2.13556  0.12577  0.39235  1.12537
     40   2.00110  4.82001  2.89964  2.22249  4.05445  3.41502  3.65525  3.47536  2.44176  3.08210  3.91169  2.95549  3.83656  2.32145  2.87637  2.67856  2.88193  3.15917  5.32177  3.40112     76 - -
          2.68618  4.42225  2.77519  2.73123  3.46354  2.40513  3.72494  3.29354  2.67741  2.69355  4.24690  2.90347  2.73739  3.18146  2.89801  2.37887  2.77519  2.98518  4.58477  3.61503
          0.02549  4.07794  4.80029  0.61958  0.77255  0.48576  0.95510
     41   2.87970  5.33003  1.25392  2.21312  4.64164  3.28854  3.76568  4.16134  2.68212  3.68056  4.51340  2.54786  3.86803  2.92570  2.82457  2.80649  3.16057  3.75050  5.82693  4.37360     77 - -
          2.68618  4.42225  2.77519  2.73123  3.46354  2.40513  3.72494  3.29354  2.67741  2.69355  4.24690  2.90347  2.73739  3.18146  2.89801  2.37887  2.77519  2.98518  4.58477  3.61503
          0.02549  4.07794  4.80029  0.61958  0.77255  0.48576  0.95510
     42   2.40892  4.36782  3.22197  3.01020  4.31519  3.07644  4.18180  3.78894  3.10810  3.46446  4.33310  3.28083  1.23965  3.44717  3.42925  2.11366  2.87403  3.29221  5.64707  4.38390     78 - -
          2.68618  4.42225  2.77519  2.73123  3.46354  2.40513  3.72494  3.29354  2.67741  2.69355  4.24690  2.90347  2.73739  3.18146  2.89801  2.37887  2.77519  2.98518  4.58477  3.61503
          0.02549  4.07794  4.80029  0.61958  0.77255  0.48576  0.95510
     43   2.80880  4.30412  3.43274  3.49534  3.42599  3.93872  4.27687  1.93658  3.42083  1.83888  3.33428  3.81737  4.29167  3.69632  3.69630  3.23349  3.05016  1.48277  5.08085  3.86853     79 - -
          2.68618  4.42225  2.77519  2.73123  3.46354  2.40513  3.72494  3.29354  2.67741  2.69355  4.24690  2.90347  2.73739  3.18146  2.89801  2.37887  2.77519  2.98518  4.58477  3.61503
          0.02549  4.07794  4.80029  0.61958  0.77255  0.48576  0.95510
     44   2.76604  4.21405  4.23336  3.65135  2.34802  3.89128  4.17190  1.83802  3.51460  1.91915  2.45392  3.86838  4.22664  3.72659  3.23616  3.18774  2.99603  2.27988  4.77453  3.57577     80 - -
          2.68618  4.42225  2.77519  2.73123  3.46354  2.40513  3.72494  3.29354  2.67741  2.69355  4.24690  2.90347  2.73739  3.18146  2.89801  2.37887  2.77519  2.98518  4.58477  3.61503
          0.02549  4.07794  4.80029  0.61958  0.77255  0.48576  0.95510
     45   3.72897  4.94500  4.69122  4.39574  1.37939  4.45383  3.49546  3.41207  4.23852  2.72903  4.00454  4.12171  4.76005  4.18836  4.25934  3.82773  3.94990  3.33869  3.62809  1.00625     81 - -
          2.68618  4.42225  2.77519  2.73123  3.46354  2.40513  3.72494  3.29354  2.67741  2.69355  4.24690  2.90347  2.73739  3.18146  2.89801  2.37887  2.77519  2.98518  4.58477  3.61503
          0.02549  4.07794  4.80029  0.61958  0.77255  0.48576  0.95510
     46   2.39457  4.64909  2.97216  2.63316  4.03660  3.30865  2.94650  3.54905  2.63990  3.17326  4.03791  3.08062  1.69853  3.03982  3.01519  2.69637  2.93177  3.20007  5.36167  4.02636     82 - -
          2.68618  4.42225  2.77519  2.73123  3.46354  2.40513  3.72494  3.29354  2.67741  2.69355  4.24690  2.90347  2.73739  3.18146  2.89801  2.37887  2.77519  2.98518  4.58477  3.61503
          0.02549  4.07794  4.80029  0.61958  0.77255  0.48576  0.95510
     47   2.40357  4.40611  3.05868  2.83675  4.36978  1.35763  4.08440  3.79679  3.00737  3.45924  4.29177  2.73389  3.77546  3.31481  3.37738  2.53841  2.32202  3.29658  5.67611  4.40578     83 - -
          2.68618  4.42225  2.77519  2.73123  3.46354  2.40513  3.72494  3.29354  2.67741  2.69355  4.24690  2.90347  2.73739  3.18146  2.89801  2.37887  2.77519  2.98518  4.58477  3.61503
          0.02549  4.07794  4.80029  0.61958  0.77255  0.48576  0.95510
     48   3.35999  4.67849  4.92669  4.36273  3.11567  4.63058  4.92864  1.89977  4.21035  0.87423  2.59252  4.63471  4.79605  4.32696  4.33378  3.98169  3.58030  2.24025  5.22392  4.16388     84 - -
          2.68618  4.42225  2.77519  2.73123  3.46354  2.40513  3.72494  3.29354  2.67741  2.69355  4.24690  2.90347  2.73739  3.18146  2.89801  2.37887  2.77519  2.98518  4.58477  3.61503
          0.02549  4.07794  4.80029  0.61958  0.77255  0.48576  0.95510
     49   3.12834  4.79148  3.56109  3.27725  2.47280  3.81029  3.64965  3.43114  3.21296  2.95162  4.03277  2.94164  4.28288  3.54846  3.47124  3.23494  3.40720  3.22606  4.10312  1.04540     85 - -
          2.68618  4.42225  2.77519  2.73123  3.46354  2.40513  3.72494  3.29354  2.67741  2.69355  4.24690  2.90347  2.73739  3.18146  2.89801  2.37887  2.77519  2.98518  4.58477  3.61503
          0.06866  4.07794  3.00759  0.61958  0.77255  0.48576  0.95510
     50   1.88109  2.46350  3.83109  3.42729  4.03896  2.98874  4.28387  3.35665  3.35411  3.13076  3.99472  3.45321  3.72591  3.62700  3.61153  1.40671  2.68733  2.91902  5.45406  4.26745     86 - -
          2.68618  4.42225  2.77519  2.73123  3.46354  2.40513  3.72494  3.29354  2.67741  2.69355  4.24690  2.90347  2.73739  3.18146  2.89801  2.37887  2.77519  2.98518  4.58477  3.61503
          0.02660  4.03589  4.75823  0.61958  0.77255  0.45853  1.00025
     51   2.10477  4.73686  2.90165  2.49040  4.10785  3.33728  3.05027  3.54539  2.53475  3.15472  3.98209  2.68479  2.32106  2.89453  2.96647  2.65127  2.87902  3.19764  5.38259  4.05284     87 - -
          2.68618  4.42225  2.77519  2.73123  3.46354  2.40513  3.72494  3.29354  2.67741  2.69355  4.24690  2.90347  2.73739  3.18146  2.89801  2.37887  2.77519  2.98518  4.58477  3.61503
          0.06866  4.07794  3.00759  0.61958  0.77255  0.48576  0.95510
     52   2.29382  4.25776  3.26362  3.05742  4.39942  2.31574  4.22583  3.87735  3.20266  3.54675  4.37408  3.27165  3.72670  3.49179  3.52698  1.09008  2.78454  3.29907  5.71709  4.48031     88 - -
          2.68618  4.42225  2.77519  2.73123  3.46354  2.40513  3.72494  3.29354  2.67741  2.69355  4.24690  2.90347  2.73739  3.18146  2.89801  2.37887  2.77519  2.98518  4.58477  3.61503
          0.02660  4.03589  4.75823  0.61958  0.77255  0.53091  0.88690
     53   2.88047  4.63684  3.58748  3.50907  4.64295  0.51626  4.61675  4.28487  3.71240  3.91768  4.89672  3.75217  4.03306  4.02385  3.92798  3.05751  3.37443  3.78164  5.69228  4.75130     89 - -
          2.68618  4.42225  2.77519  2.73123  3.46354  2.40513  3.72494  3.29354  2.67741  2.69355  4.24690  2.90347  2.73739  3.18146  2.89801  2.37887  2.77519  2.98518  4.58477  3.61503
          0.02660  4.03589  4.75823  0.61958  0.77255  0.45853  1.00025
     54   2.88202  4.26462  4.43375  3.89829  2.05426  3.95688  3.83381  2.04940  3.74128  2.03208  3.28696  3.92094  4.29656  3.85930  3.82657  3.26723  3.10973  2.50370  3.41489  2.00857     90 - -
          2.68618  4.42225  2.77519  2.73123  3.46354  2.40513  3.72494  3.29354  2.67741  2.69355  4.24690  2.90347  2.73739  3.18146  2.89801  2.37887  2.77519  2.98518  4.58477  3.61503
          0.02549  4.07794  4.80029  0.61958  0.77255  0.48576  0.95510
     55   3.00671  5.60990  1.16895  1.95650  4.89171  3.25085  3.81344  4.42717  2.85603  3.91536  4.77117  2.28420  3.88549  2.98237  3.46962  2.87976  3.30039  3.98949  6.07159  4.54325     91 - -
          2.68618  4.42225  2.77519  2.73123  3.46354  2.40513  3.72494  3.29354  2.67741  2.69355  4.24690  2.90347  2.73739  3.18146  2.89801  2.37887  2.77519  2.98518  4.58477  3.61503
          0.02549  4.07794  4.80029  0.61958  0.77255  0.48576  0.95510
     56   2.93651  4.32537  4.49625  3.92566  3.26356  4.14987  4.49952  1.74783  3.80859  1.70373  2.15258  4.15052  4.45300  4.00616  3.97937  3.46479  2.84464  1.81361  5.05787  3.91050     92 - -
          2.68618  4.42225  2.77519  2.73123  3.46354  2.40513  3.72494  3.29354  2.67741  2.69355  4.24690  2.90347  2.73739  3.18146  2.89801  2.37887  2.77519  2.98518  4.58477  3.61503
          0.02549  4.07794  4.80029  0.61958  0.77255  0.48576  0.95510
     57   2.91499  3.52289  4.49399  3.91829  3.19362  4.10166  4.44393  1.93576  3.78326  1.66608  1.79487  4.12289  4.41216  3.97149  3.93567  3.41767  3.14995  2.09676  4.98095  3.83294     93 - -
          2.68618  4.42225  2.77519  2.73123  3.46354  2.40513  3.72494  3.29354  2.67741  2.69355  4.24690  2.90347  2.73739  3.18146  2.89801  2.37887  2.77519  2.98518  4.58477  3.61503
          0.02549  4.07794  4.80029  0.61958  0.77255  0.48576  0.95510
     58   2.04784  4.66911  2.42772  2.51107  4.34367  2.47894  3.83159  3.78517  2.71200  3.38194  4.18839  2.98018  3.78157  3.00045  3.17909  1.82931  2.86835  3.34401  5.59645  4.25815     94 - -
          2.68618  4.42225  2.77519  2.73123  3.46354  2.40513  3.72494  3.29354  2.67741  2.69355  4.24690  2.90347  2.73739  3.18146  2.89801  2.37887  2.77519  2.98518  4.58477  3.61503
          0.02549  4.07794  4.80029  0.61958  0.77255  0.48576  0.95510
     59   2.90056  4.30504  4.40661  3.84424  3.19394  4.08368  4.36808  1.39872  3.71009  1.87643  3.18848  4.06185  4.40433  3.93301  3.88920  3.39703  3.13639  1.86711  4.92680  2.92993     95 - -
          2.68618  4.42225  2.77519  2.73123  3.46354  2.40513  3.72494  3.29354  2.67741  2.69355  4.24690  2.90347  2.73739  3.18146  2.89801  2.37887  2.77519  2.98518  4.58477  3.61503
          0.02549  4.07794  4.80029  0.61958  0.77255  0.48576  0.95510
     60   3.03865  4.63892  3.85182  3.42784  3.25278  3.93079  4.22322  2.60791  3.13796  1.00271  3.24321  3.77787  4.32813  3.04749  3.36703  3.32866  3.29343  2.63022  5.03444  3.76216     96 - -
          2.68619  4.42226  2.77520  2.73124  3.46355  2.40513  3.72495  3.29355  2.67741  2.69356  4.24690  2.90347  2.73740  3.18126  2.89801  2.37887  2.77520  2.98519  4.58478  3.61504
          0.08092  2.66629  4.80029  0.43920  1.03437  0.48576  0.95510
     61   3.18657  4.51597  4.84538  4.27720  2.14441  4.43140  4.68844  1.86435  4.15065  1.19003  2.94657  4.46844  4.65392  4.24168  4.24804  3.76633  3.41001  2.06732  5.02090  3.84787     98 - -
          2.68618  4.42225  2.77519  2.73123  3.46354  2.40513  3.72494  3.29354  2.67741  2.69355  4.24690  2.90347  2.73739  3.18146  2.89801  2.37887  2.77519  2.98518  4.58477  3.61503
          0.02549  4.07794  4.80029  0.61958  0.77255  0.48576  0.95510
     62   2.88716  5.03426  3.22898  2.67912  4.43598  3.55869  3.66053  3.83872  2.08318  3.34320  4.19214  3.12395  3.97243  2.41349  1.40910  2.57533  3.10196  3.50312  5.45098  4.21026     99 - -
          2.68618  4.42225  2.77519  2.73123  3.46354  2.40513  3.72494  3.29354  2.67741  2.69355  4.24690  2.90347  2.73739  3.18146  2.89801  2.37887  2.77519  2.98518  4.58477  3.61503
          0.02549  4.07794  4.80029  0.61958  0.77255  0.48576  0.95510
     63   3.16580  4.45940  4.90278  4.37044  3.45653  4.54150  5.00440  1.48477  4.26045  1.59211  3.25472  4.59111  4.79300  4.46372  4.42644  3.90588  3.41128  1.26808  5.44060  4.28446    100 - -
          2.68618  4.42225  2.77519  2.73123  3.46354  2.40513  3.72494  3.29354  2.67741  2.69355  4.24690  2.90347  2.73739  3.18146  2.89801  2.37887  2.77519  2.98518  4.58477  3.61503
          0.02549  4.07794  4.80029  0.61958  0.77255  0.48576  0.95510
     64   2.15632  4.27024  3.57160  3.01773  3.39547  3.57146  3.31919  2.70288  2.92583  2.42343  2.26816  3.38499  3.97426  3.24592  3.24223  2.84657  2.83985  2.28340  4.88141  3.64994    101 - -
          2.68618  4.42225  2.77519  2.73123  3.46354  2.40513  3.72494  3.29354  2.67741  2.69355  4.24690  2.90347  2.73739  3.18146  2.89801  2.37887  2.77519  2.98518  4.58477  3.61503
          0.02549  4.07794  4.80029  0.61958  0.77255  0.48576  0.95510
     65   1.76681  4.35179  3.19664  2.86704  4.32781  2.05700  4.05379  3.76259  2.97670  3.40206  4.21272  2.81149  3.74341  3.26972  3.36821  1.80531  2.77818  3.25236  5.63000  4.36752    102 - -
          2.68618  4.42225  2.77519  2.73123  3.46354  2.40513  3.72494  3.29354  2.67741  2.69355  4.24690  2.90347  2.73739  3.18146  2.89801  2.37887  2.77519  2.98518  4.58477  3.61503
          0.02549  4.07794  4.80029  0.61958  0.77255  0.48576  0.95510
     66   3.25118  5.06649  3.76414  3.23815  4.47390  3.69345  3.99344  4.03400  2.34774  3.51272  4.51164  3.58000  4.18975  3.20715  0.70548  3.32799  3.50550  3.75007  5.47580  4.36108    103 - -
          2.68618  4.42225  2.77519  2.73123  3.46354  2.40513  3.72494  3.29354  2.67741  2.69355  4.24690  2.90347  2.73739  3.18146  2.89801  2.37887  2.77519  2.98518  4.58477  3.61503
          0.02549  4.07794  4.80029  0.61958  0.77255  0.48576  0.95510
     67   2.39896  4.36185  3.22309  3.00097  4.31746  3.07193  4.17224  3.78764  3.09829  3.46002  4.32207  3.27298  1.29427  3.43326  3.42463  2.02487  2.86249  3.28770  5.64718  4.38486    104 - -
          2.68618  4.42225  2.77519  2.73123  3.46354  2.40513  3.72494  3.29354  2.67741  2.69355  4.24690  2.90347  2.73739  3.18146  2.89801  2.37887  2.77519  2.98518  4.58477  3.61503
          0.02549  4.07794  4.80029  0.61958  0.77255  0.48576  0.95510
     68   2.60196  4.70736  2.72549  2.56440  4.37997  3.17746  3.94126  3.93666  2.83142  3.55019  4.39878  1.33202  3.83328  3.15014  3.24177  2.15804  2.99377  3.47311  5.66872  4.29586    105 - -
          2.68618  4.42225  2.77519  2.73123  3.46354  2.40513  3.72494  3.29354  2.67741  2.69355  4.24690  2.90347  2.73739  3.18146  2.89801  2.37887  2.77519  2.98518  4.58477  3.61503
          0.02549  4.07794  4.80029  0.61958  0.77255  0.48576  0.95510
     69   3.04738  4.76532  3.67755  3.54971  4.51943  3.44144  4.60627  4.12282  3.62562  3.72522  4.78695  3.83351  0.52106  4.00801  3.84380  3.22234  3.50600  3.74384  5.64473  4.64438    106 - -
          2.68618  4.42225  2.77519  2.73123  3.46354  2.40513  3.72494  3.29354  2.67741  2.69355  4.24690  2.90347  2.73739  3.18146  2.89801  2.37887  2.77519  2.98518  4.58477  3.61503
          0.02549  4.07794  4.80029  0.61958  0.77255  0.48576  0.95510
     70   2.70972  3.52608  3.12696  2.57278  4.14729  3.48097  3.65768  3.53971  1.87533  3.12809  3.96863  3.05184  3.88802  1.92215  2.60838  2.75088  2.94013  3.22405  5.33775  4.05048    107 - -
          2.68618  4.42225  2.77519  2.73123  3.46354  2.40513  3.72494  3.29354  2.67741  2.69355  4.24690  2.90347  2.73739  3.18146  2.89801  2.37887  2.77519  2.98518  4.58477  3.61503
          0.02549  4.07794  4.80029  0.61958  0.77255  0.48576  0.95510
     71   2.83780  4.29806  4.15419  3.06772  3.43494  3.99979  4.34335  1.72779  3.49724  1.98582  3.33165  3.90235  4.34279  3.78038  3.75077  3.30098  3.07776  1.45891  5.10717  3.90385    108 - -
          2.68618  4.42225  2.77519  2.73123  3.46354  2.40513  3.72494  3.29354  2.67741  2.69355  4.24690  2.90347  2.73739  3.18146  2.89801  2.37887  2.77519  2.98518  4.58477  3.61503
          0.02549  4.07794  4.80029  0.61958  0.77255  0.48576  0.95510
     72   2.90279  5.47825  1.59868  1.68465  4.76761  3.28227  3.74202  4.28032  2.67685  3.76152  4.57794  2.73560  3.85758  2.26814  3.23695  2.80091  3.17223  3.84836  5.91253  4.42768    109 - -
          2.68618  4.42225  2.77519  2.73123  3.46354  2.40513  3.72494  3.29354  2.67741  2.69355  4.24690  2.90347  2.73739  3.18146  2.89801  2.37887  2.77519  2.98518  4.58477  3.61503
          0.02549  4.07794  4.80029  0.61958  0.77255  0.48576  0.95510
     73   3.26337  4.59288  4.85088  4.30603  3.22631  4.54161  4.91385  1.85814  4.16509  0.98343  3.02411  4.56287  4.76373  4.32997  4.31590  3.89974  3.49993  1.81917  5.28491  4.17844    110 - -
          2.68618  4.42225  2.77519  2.73123  3.46354  2.40513  3.72494  3.29354  2.67741  2.69355  4.24690  2.90347  2.73739  3.18146  2.89801  2.37887  2.77519  2.98518  4.58477  3.61503
          0.02549  4.07794  4.80029  0.61958  0.77255  0.48576  0.95510
     74   2.94078  4.69093  3.65625  3.58416  4.71339  0.47240  4.68732  4.36748  3.79310  3.99429  4.97507  3.82122  4.08834  4.10134  4.00221  3.11934  3.43800  3.85609  5.74961  4.82384    111 - -
          2.68618  4.42225  2.77519  2.73123  3.46354  2.40513  3.72494  3.29354  2.67741  2.69355  4.24690  2.90347  2.73739  3.18146  2.89801  2.37887  2.77519  2.98518  4.58477  3.61503
          0.02549  4.07794  4.80029  0.61958  0.77255  0.48576  0.95510
     75   1.54192  4.29706  3.39234  3.10869  4.26453  3.07277  4.21043  3.58787  3.15611  3.32418  4.21090  3.33539  1.59668  3.47754  3.47594  2.53469  2.82531  3.13795  5.62037  4.39789    112 - -
          2.68618  4.42225  2.77519  2.73123  3.46354  2.40513  3.72494  3.29354  2.67741  2.69355  4.24690  2.90347  2.73739  3.18146  2.89801  2.37887  2.77519  2.98518  4.58477  3.61503
          0.02549  4.07794  4.80029  0.61958  0.77255  0.48576  0.95510
     76   3.16865  4.45337  4.93031  4.40683  3.51934  4.56839  5.06380  1.30070  4.29977  1.79117  3.31384  4.62525  4.82418  4.51959  4.47357  3.94045  3.41790  1.26578  5.50774  4.33630    113 - -
          2.68618  4.42225  2.77519  2.73123  3.46354  2.40513  3.72494  3.29354  2.67741  2.69355  4.24690  2.90347  2.73739  3.18146  2.89801  2.37887  2.77519  2.98518  4.58477  3.61503
          0.02549  4.07794  4.80029  0.61958  0.77255  0.48576  0.95510
     77   3.22358  5.36826  0.66277  2.48702  4.77599  3.37828  4.12990  4.41376  3.25563  3.98721  4.97451  3.05195  4.04598  3.37267  3.79620  3.16595  3.56814  4.03255  5.90323  4.62101    114 - -
          2.68618  4.42225  2.77519  2.73123  3.46354  2.40513  3.72494  3.29354  2.67741  2.69355  4.24690  2.90347  2.73739  3.18146  2.89801  2.37887  2.77519  2.98518  4.58477  3.61503
          0.02549  4.07794  4.80029  0.61958  0.77255  0.48576  0.95510
     78   2.44488  2.00949  3.83268  3.31048  3.50651  3.36373  4.06783  2.75255  3.20206  2.56251  2.96699  3.51372  3.91581  3.48702  3.46007  2.37312  2.40606  2.50374  4.99111  3.78734    115 - -
          2.68618  4.42225  2.77519  2.73123  3.46354  2.40513  3.72494  3.29354  2.67741  2.69355  4.24690  2.90347  2.73739  3.18146  2.89801  2.37887  2.77519  2.98518  4.58477  3.61503
          0.02549  4.07794  4.80029  0.61958  0.77255  0.48576  0.95510
     79   2.42820  4.34873  3.39841  3.22878  4.28801  3.07546  4.33036  3.84096  3.31665  3.54693  4.45880  3.41677  3.83227  3.65054  3.59279  0.81855  2.92463  3.33030  5.64482  4.37406    116 - -
          2.68618  4.42225  2.77519  2.73123  3.46354  2.40513  3.72494  3.29354  2.67741  2.69355  4.24690  2.90347  2.73739  3.18146  2.89801  2.37887  2.77519  2.98518  4.58477  3.61503
          0.02549  4.07794  4.80029  0.61958  0.77255  0.48576  0.95510
     80   2.69323  2.21858  4.45845  3.99140  3.60717  3.70524  4.60302  2.11126  3.84272  2.40051  3.53222  4.04291  4.26599  4.10440  4.01363  3.12269  3.05009  1.23793  5.29913  4.08520    117 - -
          2.68618  4.42225  2.77519  2.73123  3.46354  2.40513  3.72494  3.29354  2.67741  2.69355  4.24690  2.90347  2.73739  3.18146  2.89801  2.37887  2.77519  2.98518  4.58477  3.61503
          0.02549  4.07794  4.80029  0.61958  0.77255  0.48576  0.95510
     81   1.15554  4.22453  3.44964  3.12621  4.26485  3.01565  4.19896  3.64996  3.16738  3.35239  4.18766  3.31821  2.92204  3.46406  3.49406  2.08728  2.75123  3.14911  5.61508  4.39453    118 - -
          2.68618  4.42225  2.77519  2.73123  3.46354  2.40513  3.72494  3.29354  2.67741  2.69355  4.24690  2.90347  2.73739  3.18146  2.89801  2.37887  2.77519  2.98518  4.58477  3.61503
          0.02549  4.07794  4.80029  0.61958  0.77255  0.48576  0.95510
     82   3.35865  4.68054  4.91968  4.35254  3.10089  4.62142  4.91316  1.96606  4.20265  0.88132  2.41832  4.62469  4.78547  4.31212  4.32345  3.96953  3.57725  2.27809  5.20747  4.15430    119 - -
          2.68618  4.42225  2.77519  2.73123  3.46354  2.40513  3.72494  3.29354  2.67741  2.69355  4.24690  2.90347  2.73739  3.18146  2.89801  2.37887  2.77519  2.98518  4.58477  3.61503
          0.02549  4.07794  4.80029  0.61958  0.77255  0.48576  0.95510
     83   2.97079  4.34454  4.54547  3.99352  3.42199  4.22384  4.63575  1.49324  3.88189  1.66915  3.27156  4.22909  4.53853  4.11606  4.07818  3.55391  2.69689  1.60494  5.22932  4.05571    120 - -
          2.68618  4.42225  2.77519  2.73123  3.46354  2.40513  3.72494  3.29354  2.67741  2.69355  4.24690  2.90347  2.73739  3.18146  2.89801  2.37887  2.77519  2.98518  4.58477  3.61503
          0.02549  4.07794  4.80029  0.61958  0.77255  0.48576  0.95510
     84   3.28463  4.64385  4.78176  4.22792  3.14448  4.50489  4.83557  2.15491  4.06515  0.88973  2.66380  4.50320  4.72336  4.23425  4.21792  3.85550  3.51651  2.02010  5.21175  4.12193    121 - -
          2.68618  4.42225  2.77519  2.73123  3.46354  2.40513  3.72494  3.29354  2.67741  2.69355  4.24690  2.90347  2.73739  3.18146  2.89801  2.37887  2.77519  2.98518  4.58477  3.61503
          0.02549  4.07794  4.80029  0.61958  0.77255  0.48576  0.95510
     85   2.84262  0.60432  4.40261  4.19256  4.14240  3.41794  4.79500  3.32523  4.02250  3.22907  4.35870  4.12541  4.14052  4.36038  4.10872  3.11397  3.32703  3.05466  5.50945  4.42731    122 - -
          2.68618  4.42225  2.77519  2.73123  3.46354  2.40513  3.72494  3.29354  2.67741  2.69355  4.24690  2.90347  2.73739  3.18146  2.89801  2.37887  2.77519  2.98518  4.58477  3.61503
          0.02549  4.07794  4.80029  0.61958  0.77255  0.48576  0.95510
     86   3.22358  5.36826  0.66277  2.48702  4.77599  3.37828  4.12990  4.41376  3.25563  3.98721  4.97451  3.05195  4.04598  3.37267  3.79620  3.16595  3.56814  4.03255  5.90323  4.62101    123 - -
          2.68618  4.42225  2.77519  2.73123  3.46354  2.40513  3.72494  3.29354  2.67741  2.69355  4.24690  2.90347  2.73739  3.18146  2.89801  2.37887  2.77519  2.98518  4.58477  3.61503
          0.02549  4.07794  4.80029  0.61958  0.77255  0.48576  0.95510
     87   3.39328  4.79737  4.51863  4.16417  3.22639  4.24088  4.75588  2.44644  3.92999  0.65799  3.19361  4.41970  4.64393  4.24868  4.07048  3.84300  3.67987  2.53623  5.17523  3.94440    124 - -
          2.68618  4.42225  2.77519  2.73123  3.46354  2.40513  3.72494  3.29354  2.67741  2.69355  4.24690  2.90347  2.73739  3.18146  2.89801  2.37887  2.77519  2.98518  4.58477  3.61503
          0.02549  4.07794  4.80029  0.61958  0.77255  0.48576  0.95510
     88   2.17888  4.87943  2.90463  2.12837  4.14757  3.40753  3.62360  3.56888  2.19601  2.87028  3.95828  2.92759  3.81648  2.62999  2.82530  2.42370  2.86342  3.22981  5.36930  4.02767    125 - -
          2.68618  4.42225  2.77519  2.73123  3.46354  2.40513  3.72494  3.29354  2.67741  2.69355  4.24690  2.90347  2.73739  3.18146  2.89801  2.37887  2.77519  2.98518  4.58477  3.61503
          0.02549  4.07794  4.80029  0.61958  0.77255  0.48576  0.95510
     89   2.79352  4.93209  3.20534  2.61100  4.21501  3.55125  3.63484  3.60387  1.96355  2.43276  4.00445  3.08159  3.92863  1.98454  2.27118  2.82210  2.99873  3.29802  5.34620  4.08177    126 - -
          2.68618  4.42225  2.77519  2.73123  3.46354  2.40513  3.72494  3.29354  2.67741  2.69355  4.24690  2.90347  2.73739  3.18146  2.89801  2.37887  2.77519  2.98518  4.58477  3.61503
          0.02549  4.07794  4.80029  0.61958  0.77255  0.48576  0.95510
     90   2.77728  4.80609  3.00290  2.71287  4.32143  3.37400  3.89888  3.75049  2.14759  3.35936  4.25318  3.15827  1.35036  3.09933  2.89326  2.84833  3.09959  3.39841  5.52380  4.26644    127 - -
          2.68618  4.42225  2.77519  2.73123  3.46354  2.40513  3.72494  3.29354  2.67741  2.69355  4.24690  2.90347  2.73739  3.18146  2.89801  2.37887  2.77519  2.98518  4.58477  3.61503
          0.02549  4.07794  4.80029  0.61958  0.77255  0.48576  0.95510
     91   2.97508  5.48279  1.21851  2.16339  4.80019  3.25079  3.83607  4.36874  2.87462  3.88093  4.74281  1.97248  3.88869  3.01251  3.46953  2.87233  3.28221  3.93187  6.00534  4.49858    128 - -
          2.68618  4.42225  2.77519  2.73123  3.46354  2.40513  3.72494  3.29354  2.67741  2.69355  4.24690  2.90347  2.73739  3.18146  2.89801  2.37887  2.77519  2.98518  4.58477  3.61503
          0.02549  4.07794  4.80029  0.61958  0.77255  0.48576  0.95510
     92   2.35701  3.38200  3.11197  2.34286  3.84016  3.42084  3.70683  3.21840  2.55278  2.88074  3.73057  3.05978  3.84279  2.54075  2.97297  2.66878  2.23527  2.93061  5.17820  3.88868    129 - -
          2.68618  4.42225  2.77519  2.73123  3.46354  2.40513  3.72494  3.29354  2.67741  2.69355  4.24690  2.90347  2.73739  3.18146  2.89801  2.37887  2.77519  2.98518  4.58477  3.61503
          0.02549  4.07794  4.80029  0.61958  0.77255  0.48576  0.95510
     93   3.04738  4.76532  3.67755  3.54971  4.51943  3.44144  4.60627  4.12282  3.62562  3.72522  4.78695  3.83351  0.52106  4.00801  3.84380  3.22234  3.50600  3.74384  5.64473  4.64438    130 - -
          2.68618  4.42225  2.77519  2.73123  3.46354  2.40513  3.72494  3.29354  2.67741  2.69355  4.24690  2.90347  2.73739  3.18146  2.89801  2.37887  2.77519  2.98518  4.58477  3.61503
          0.02549  4.07794  4.80029  0.61958  0.77255  0.48576  0.95510
     94   3.19394  4.56209  4.61795  4.24546  3.52065  4.28099  4.93984  0.85440  4.07762  2.06983  3.42937  4.46272  4.69689  4.40778  4.25137  3.80041  3.49127  1.87381  5.45059  4.20347    131 - -
          2.68618  4.42225  2.77519  2.73123  3.46354  2.40513  3.72494  3.29354  2.67741  2.69355  4.24690  2.90347  2.73739  3.18146  2.89801  2.37887  2.77519  2.98518  4.58477  3.61503
          0.02549  4.07794  4.80029  0.61958  0.77255  0.48576  0.95510
     95   3.08650  4.44155  4.73444  4.26177  3.61856  4.35883  4.99808  1.65210  4.13278  2.15075  3.44781  4.47257  4.72700  4.42749  4.34115  3.76156  3.37077  0.92233  5.56386  4.33203    132 - -
          2.68618  4.42225  2.77519  2.73123  3.46354  2.40513  3.72494  3.29354  2.67741  2.69355  4.24690  2.90347  2.73739  3.18146  2.89801  2.37887  2.77519  2.98518  4.58477  3.61503
          0.02549  4.07794  4.80029  0.61958  0.77255  0.48576  0.95510
     96   3.55696  4.96215  4.14792  3.92008  2.33109  4.07447  3.73411  3.53907  3.77201  2.93874  4.19347  3.98557  4.54549  4.02777  3.91162  3.67136  3.84575  3.41990  3.98124  0.68226    133 - -
          2.68618  4.42225  2.77519  2.73123  3.46354  2.40513  3.72494  3.29354  2.67741  2.69355  4.24690  2.90347  2.73739  3.18146  2.89801  2.37887  2.77519  2.98518  4.58477  3.61503
          0.02549  4.07794  4.80029  0.61958  0.77255  0.48576  0.95510
     97   1.03431  4.18874  3.64523  3.35050  4.21986  3.03857  4.34206  3.33872  3.33517  3.22957  4.15265  3.44887  3.78615  3.64542  3.60693  2.49988  2.22904  2.92950  5.64098  4.44233    134 - -
          2.68618  4.42225  2.77519  2.73123  3.46354  2.40513  3.72494  3.29354  2.67741  2.69355  4.24690  2.90347  2.73739  3.18146  2.89801  2.37887  2.77519  2.98518  4.58477  3.61503
          0.02549  4.07794  4.80029  0.61958  0.77255  0.48576  0.95510
     98   2.30096  4.24621  3.43615  3.13032  4.27970  3.02573  4.20699  3.64354  3.14865  3.37277  4.22432  3.32460  3.75467  3.47137  3.46471  1.24708  1.91994  3.15137  5.63302  4.39931    135 - -
          2.68618  4.42225  2.77519  2.73123  3.46354  2.40513  3.72494  3.29354  2.67741  2.69355  4.24690  2.90347  2.73739  3.18146  2.89801  2.37887  2.77519  2.98518  4.58477  3.61503
          0.02549  4.07794  4.80029  0.61958  0.77255  0.48576  0.95510
     99   2.85169  5.40658  1.79729  1.64064  4.70882  3.28628  3.72002  4.21460  2.63827  3.70141  4.50428  2.37711  3.01389  2.86177  3.19684  2.76241  3.11736  3.78297  5.85565  4.38212    136 - -
          2.68618  4.42225  2.77519  2.73123  3.46354  2.40513  3.72494  3.29354  2.67741  2.69355  4.24690  2.90347  2.73739  3.18146  2.89801  2.37887  2.77519  2.98518  4.58477  3.61503
          0.02549  4.07794  4.80029  0.61958  0.77255  0.48576  0.95510
    100   1.82019  4.59212  3.03413  2.58064  4.07087  2.80304  3.05975  3.48789  2.61450  3.11426  3.94016  3.03917  3.07199  2.95320  3.04680  2.37828  2.82229  3.12669  5.36717  4.06155    137 - -
          2.68618  4.42225  2.77519  2.73123  3.46354  2.40513  3.72494  3.29354  2.67741  2.69355  4.24690  2.90347  2.73739  3.18146  2.89801  2.37887  2.77519  2.98518  4.58477  3.61503
          0.02549  4.07794  4.80029  0.61958  0.77255  0.48576  0.95510
    101   3.53146  4.87437  4.52122  4.27900  0.72711  4.16419  3.98519  3.03480  4.18206  2.35937  3.73715  4.25672  4.62138  4.29433  4.25076  3.78782  3.83433  3.03987  4.18130  2.52582    138 - -
          2.68618  4.42225  2.77519  2.73123  3.46354  2.40513  3.72494  3.29354  2.67741  2.69355  4.24690  2.90347  2.73739  3.18146  2.89801  2.37887  2.77519  2.98518  4.58477  3.61503
          0.02549  4.07794  4.80029  0.61958  0.77255  0.48576  0.95510
    102   2.55988  3.28331  3.77923  3.20982  3.25875  3.59519  3.92255  2.59136  3.11445  1.88663  3.26664  3.50315  3.99188  3.38477  3.37471  2.57598  2.45869  2.38628  4.75349  3.02909    139 - -
          2.68618  4.42225  2.77519  2.73123  3.46354  2.40513  3.72494  3.29354  2.67741  2.69355  4.24690  2.90347  2.73739  3.18146  2.89801  2.37887  2.77519  2.98518  4.58477  3.61503
          0.02549  4.07794  4.80029  0.61958  0.77255  0.48576  0.95510
    103   2.59664  4.61421  2.74180  2.07645  3.09055  3.46025  3.67748  2.83432  2.55080  2.83879  3.69670  3.04416  3.85275  2.88600  2.98717  2.68628  2.82896  2.90995  5.11018  3.20239    140 - -
          2.68618  4.42225  2.77519  2.73123  3.46354  2.40513  3.72494  3.29354  2.67741  2.69355  4.24690  2.90347  2.73739  3.18146  2.89801  2.37887  2.77519  2.98518  4.58477  3.61503
          0.02549  4.07794  4.80029  0.61958  0.77255  0.48576  0.95510
    104   3.36882  4.72893  4.80076  4.26077  3.08153  4.55099  4.83948  2.23930  4.05088  0.81134  2.39909  4.54343  4.75415  4.23608  4.19110  3.91954  3.59725  2.38346  5.17547  4.07102    141 - -
          2.68618  4.42225  2.77519  2.73123  3.46354  2.40513  3.72494  3.29354  2.67741  2.69355  4.24690  2.90347  2.73739  3.18146  2.89801  2.37887  2.77519  2.98518  4.58477  3.61503
          0.02549  4.07794  4.80029  0.61958  0.77255  0.48576  0.95510
    105   2.32059  4.24082  3.46905  3.17907  4.21241  3.04814  4.22776  3.52501  3.17462  3.29939  4.17741  3.35868  3.77660  3.51162  3.46957  2.07299  1.18050  3.07546  5.59146  4.36000    142 - -
          2.68618  4.42225  2.77519  2.73123  3.46354  2.40513  3.72494  3.29354  2.67741  2.69355  4.24690  2.90347  2.73739  3.18146  2.89801  2.37887  2.77519  2.98518  4.58477  3.61503
          0.02549  4.07794  4.80029  0.61958  0.77255  0.48576  0.95510
    106   2.94078  4.69093  3.65625  3.58416  4.71339  0.47240  4.68732  4.36748  3.79310  3.99429  4.97507  3.82122  4.08834  4.10134  4.00221  3.11934  3.43800  3.85609  5.74961  4.82384    143 - -
          2.68618  4.42225  2.77519  2.73123  3.46354  2.40513  3.72494  3.29354  2.67741  2.69355  4.24690  2.90347  2.73739  3.18146  2.89801  2.37887  2.77519  2.98518  4.58477  3.61503
          0.02549  4.07794  4.80029  0.61958  0.77255  0.48576  0.95510
    107   3.55696  4.96215  4.14792  3.92008  2.33109  4.07447  3.73411  3.53907  3.77201  2.93874  4.19347  3.98557  4.54549  4.02777  3.91162  3.67136  3.84575  3.41990  3.98124  0.68226    144 - -
          2.68618  4.42225  2.77519  2.73123  3.46354  2.40513  3.72494  3.29354  2.67741  2.69355  4.24690  2.90347  2.73739  3.18146  2.89801  2.37887  2.77519  2.98518  4.58477  3.61503
          0.02549  4.07794  4.80029  0.61958  0.77255  0.48576  0.95510
    108   2.43912  4.47834  3.01631  2.73781  4.32530  3.12232  3.98366  3.76660  2.86378  3.40794  4.23420  2.42027  3.78088  3.19118  3.25538  1.33463  2.58565  3.29392  5.61668  4.32041    145 - -
          2.68618  4.42225  2.77519  2.73123  3.46354  2.40513  3.72494  3.29354  2.67741  2.69355  4.24690  2.90347  2.73739  3.18146  2.89801  2.37887  2.77519  2.98518  4.58477  3.61503
          0.02549  4.07794  4.80029  0.61958  0.77255  0.48576  0.95510
    109   2.65677  4.98334  2.86749  2.38442  4.31825  3.39353  3.61854  3.75758  2.12870  3.29470  4.08559  2.21285  3.19025  2.74579  2.54156  2.29570  2.89464  3.38166  5.46863  4.11516    146 - -
          2.68618  4.42225  2.77519  2.73123  3.46354  2.40513  3.72494  3.29354  2.67741  2.69355  4.24690  2.90347  2.73739  3.18146  2.89801  2.37887  2.77519  2.98518  4.58477  3.61503
          0.02549  4.07794  4.80029  0.61958  0.77255  0.48576  0.95510
    110   2.15521  4.87806  2.88852  2.21114  4.17986  3.38561  3.63053  3.60800  2.30100  3.18299  3.98550  2.92081  3.31347  2.77022  2.69878  2.20520  2.85875  3.25603  5.39596  4.04867    147 - -
          2.68618  4.42225  2.77519  2.73123  3.46354  2.40513  3.72494  3.29354  2.67741  2.69355  4.24690  2.90347  2.73739  3.18146  2.89801  2.37887  2.77519  2.98518  4.58477  3.61503
          0.02549  4.07794  4.80029  0.61958  0.77255  0.48576  0.95510
    111   3.14440  5.28303  2.59445  0.76478  4.65738  3.41771  4.02885  4.15306  2.93654  3.73923  4.70942  3.06970  4.03363  3.24353  3.36296  3.10884  3.45190  3.81759  5.79002  4.51871    148 - -
          2.68618  4.42225  2.77519  2.73123  3.46354  2.40513  3.72494  3.29354  2.67741  2.69355  4.24690  2.90347  2.73739  3.18146  2.89801  2.37887  2.77519  2.98518  4.58477  3.61503
          0.02549  4.07794  4.80029  0.61958  0.77255  0.48576  0.95510
    112   2.96050  4.34373  4.55986  4.04045  3.60496  4.21026  4.75614  1.48341  3.93492  2.24705  3.44424  4.26641  4.57580  4.20901  4.15456  3.56801  2.68765  1.19749  5.41005  4.20451    149 - -
          2.68618  4.42225  2.77519  2.73123  3.46354  2.40513  3.72494  3.29354  2.67741  2.69355  4.24690  2.90347  2.73739  3.18146  2.89801  2.37887  2.77519  2.98518  4.58477  3.61503
          0.02549  4.07794  4.80029  0.61958  0.77255  0.48576  0.95510
    113   3.35056  4.66861  4.93034  4.36289  3.10796  4.62077  4.91817  1.90148  4.21724  0.90489  2.43519  4.62981  4.78566  4.32201  4.33492  3.96887  3.56948  2.25518  5.21100  4.15897    150 - -
          2.68618  4.42225  2.77519  2.73123  3.46354  2.40513  3.72494  3.29354  2.67741  2.69355  4.24690  2.90347  2.73739  3.18146  2.89801  2.37887  2.77519  2.98518  4.58477  3.61503
          0.02549  4.07794  4.80029  0.61958  0.77255  0.48576  0.95510
    114   2.79609  4.85568  2.70820  2.20777  4.53193  1.08926  4.03252  3.99648  2.95258  3.62060  4.50651  3.08339  3.92262  3.25453  3.35993  2.85066  3.17243  3.57959  5.73746  4.46756    151 - -
          2.68618  4.42225  2.77519  2.73123  3.46354  2.40513  3.72494  3.29354  2.67741  2.69355  4.24690  2.90347  2.73739  3.18146  2.89801  2.37887  2.77519  2.98518  4.58477  3.61503
          0.02549  4.07794  4.80029  0.61958  0.77255  0.48576  0.95510
    115   3.14019  5.19119  3.58351  2.91156  4.65289  3.72735  3.67265  4.00315  1.70875  3.44782  4.33800  3.28916  4.10434  2.81492  1.10780  3.14616  3.30600  3.69690  5.48005  4.33242    152 - -
          2.68618  4.42225  2.77519  2.73123  3.46354  2.40513  3.72494  3.29354  2.67741  2.69355  4.24690  2.90347  2.73739  3.18146  2.89801  2.37887  2.77519  2.98518  4.58477  3.61503
          0.02549  4.07794  4.80029  0.61958  0.77255  0.48576  0.95510
    116   2.90764  4.90254  2.84351  2.75229  4.29987  3.33300  4.10705  4.05992  3.03103  3.68457  4.64231  0.83979  3.99709  3.38421  3.38923  2.96951  3.29876  3.66098  5.58233  4.23659    153 - -
          2.68618  4.42225  2.77519  2.73123  3.46354  2.40513  3.72494  3.29354  2.67741  2.69355  4.24690  2.90347  2.73739  3.18146  2.89801  2.37887  2.77519  2.98518  4.58477  3.61503
          0.02549  4.07794  4.80029  0.61958  0.77255  0.48576  0.95510
    117   2.84262  0.60432  4.40261  4.19256  4.14240  3.41794  4.79500  3.32523  4.02250  3.22907  4.35870  4.12541  4.14052  4.36038  4.10872  3.11397  3.32703  3.05466  5.50945  4.42731    154 - -
          2.68618  4.42225  2.77519  2.73123  3.46354  2.40513  3.72494  3.29354  2.67741  2.69355  4.24690  2.90347  2.73739  3.18146  2.89801  2.37887  2.77519  2.98518  4.58477  3.61503
          0.02549  4.07794  4.80029  0.61958  0.77255  0.48576  0.95510
    118   3.25118  5.06649  3.76414  3.23815  4.47390  3.69345  3.99344  4.03400  2.34774  3.51272  4.51164  3.58000  4.18975  3.20715  0.70548  3.32799  3.50550  3.75007  5.47580  4.36108    155 - -
          2.68618  4.42225  2.77519  2.73123  3.46354  2.40513  3.72494  3.29354  2.67741  2.69355  4.24690  2.90347  2.73739  3.18146  2.89801  2.37887  2.77519  2.98518  4.58477  3.61503
          0.02549  4.07794  4.80029  0.61958  0.77255  0.48576  0.95510
    119   3.53146  4.87437  4.52122  4.27900  0.72711  4.16419  3.98519  3.03480  4.18206  2.35937  3.73715  4.25672  4.62138  4.29433  4.25076  3.78782  3.83433  3.03987  4.18130  2.52582    156 - -
          2.68618  4.42225  2.77519  2.73123  3.46354  2.40513  3.72494  3.29354  2.67741  2.69355  4.24690  2.90347  2.73739  3.18146  2.89801  2.37887  2.77519  2.98518  4.58477  3.61503
          0.02549  4.07794  4.80029  0.61958  0.77255  0.48576  0.95510
    120   3.37058  4.73446  4.78858  4.25459  3.08526  4.54419  4.83579  2.23867  4.03526  0.79184  2.51490  4.53728  4.75450  4.23353  4.17825  3.91782  3.60165  2.37852  5.17728  4.06090    157 - -
          2.68618  4.42225  2.77519  2.73123  3.46354  2.40513  3.72494  3.29354  2.67741  2.69355  4.24690  2.90347  2.73739  3.18146  2.89801  2.37887  2.77519  2.98518  4.58477  3.61503
          0.02549  4.07794  4.80029  0.61958  0.77255  0.48576  0.95510
    121   3.06102  5.04261  3.05561  2.81871  4.23763  3.51267  3.97704  3.90506  2.62630  3.38634  4.41335  3.27840  4.07223  0.90833  2.90427  3.10237  3.36015  3.62337  5.47516  4.18473    158 - -
          2.68618  4.42225  2.77519  2.73123  3.46354  2.40513  3.72494  3.29354  2.67741  2.69355  4.24690  2.90347  2.73739  3.18146  2.89801  2.37887  2.77519  2.98518  4.58477  3.61503
          0.02549  4.07794  4.80029  0.61958  0.77255  0.48576  0.95510
    122   1.65317  4.37849  3.29946  2.84725  3.74468  3.30199  3.88921  3.18305  2.83489  2.88499  3.76377  3.22072  3.84747  3.16571  3.20392  2.05614  2.81814  2.87597  5.15687  3.05493    159 - -
          2.68618  4.42225  2.77519  2.73123  3.46354  2.40513  3.72494  3.29354  2.67741  2.69355  4.24690  2.90347  2.73739  3.18146  2.89801  2.37887  2.77519  2.98518  4.58477  3.61503
          0.02549  4.07794  4.80029  0.61958  0.77255  0.48576  0.95510
    123   2.62285  4.65122  2.89297  2.71066  4.32220  3.21156  4.01210  3.85747  2.88777  3.48850  4.36249  2.42047  1.29833  3.24277  3.25782  2.71703  3.02099  3.42259  5.60749  4.29339    160 - -
          2.68625  4.42232  2.77508  2.73130  3.46361  2.40519  3.72456  3.29361  2.67748  2.69362  4.24696  2.90353  2.73693  3.18153  2.89807  2.37894  2.77507  2.98525  4.58484  3.61510
          0.26911  1.47965  4.80029  0.67094  0.71585  0.48576  0.95510
    124   2.66624  4.95168  2.08594  2.33671  4.33759  2.19712  3.71494  3.77990  2.57649  3.35915  4.16988  2.50994  3.81580  2.86694  3.07208  2.66650  2.94509  2.85886  5.56699  4.18583    163 - -
          2.68618  4.42225  2.77519  2.73123  3.46354  2.40513  3.72494  3.29354  2.67741  2.69355  4.24690  2.90347  2.73739  3.18146  2.89801  2.37887  2.77519  2.98518  4.58477  3.61503
          0.02549  4.07794  4.80029  0.61958  0.77255  0.48576  0.95510
    125   2.55203  4.63589  2.84539  2.59913  4.33665  1.56769  3.90122  3.79308  2.74766  3.40119  4.23536  3.04010  3.81623  2.55979  3.14734  2.22899  2.92461  3.35760  5.60299  4.28759    164 - -
          2.68618  4.42225  2.77519  2.73123  3.46354  2.40513  3.72494  3.29354  2.67741  2.69355  4.24690  2.90347  2.73739  3.18146  2.89801  2.37887  2.77519  2.98518  4.58477  3.61503
          0.02549  4.07794  4.80029  0.61958  0.77255  0.48576  0.95510
    126   2.21512  4.75441  3.02949  2.48925  4.01048  2.95487  3.64751  3.41170  2.03125  3.02566  3.21458  2.99213  3.83406  2.60220  2.82567  2.66421  2.85013  3.10011  5.27633  3.96414    165 - -
          2.68618  4.42225  2.77519  2.73123  3.46354  2.40513  3.72494  3.29354  2.67741  2.69355  4.24690  2.90347  2.73739  3.18146  2.89801  2.37887  2.77519  2.98518  4.58477  3.61503
          0.02549  4.07794  4.80029  0.61958  0.77255  0.48576  0.95510
    127   2.15865  4.23453  3.76429  3.32524  3.71868  3.38751  4.21190  2.59629  3.26304  2.65313  3.65210  3.55273  3.01455  3.56983  3.54792  2.77799  2.87534  1.37601  5.24690  4.03131    166 - -
          2.68618  4.42225  2.77519  2.73123  3.46354  2.40513  3.72494  3.29354  2.67741  2.69355  4.24690  2.90347  2.73739  3.18146  2.89801  2.37887  2.77519  2.98518  4.58477  3.61503
          0.02549  4.07794  4.80029  0.61958  0.77255  0.48576  0.95510
    128   2.41742  5.02548  2.74653  2.12828  4.34740  3.36861  3.63337  3.79346  2.05050  3.33249  4.12411  2.56203  3.81364  2.76345  2.84875  2.14642  2.91451  3.41370  5.51259  4.14017    167 - -
          2.68618  4.42225  2.77519  2.73123  3.46354  2.40513  3.72494  3.29354  2.67741  2.69355  4.24690  2.90347  2.73739  3.18146  2.89801  2.37887  2.77519  2.98518  4.58477  3.61503
          0.02549  4.07794  4.80029  0.61958  0.77255  0.48576  0.95510
    129   2.81436  5.06982  3.11561  2.54975  4.43218  3.52644  3.61587  3.83262  2.01879  3.33350  4.15149  3.03393  2.77186  2.30569  1.78664  2.80788  3.02106  3.48199  5.45829  4.18131    168 - -
          2.68618  4.42225  2.77519  2.73123  3.46354  2.40513  3.72494  3.29354  2.67741  2.69355  4.24690  2.90347  2.73739  3.18146  2.89801  2.37887  2.77519  2.98518  4.58477  3.61503
          0.09665  4.07794  2.58785  0.61958  0.77255  0.48576  0.95510
    130   2.67501  5.04644  2.31060  2.28290  4.40293  2.80851  3.64530  3.86118  1.87539  3.39483  4.18903  2.82700  3.79467  2.78023  2.92111  2.29686  2.93263  3.46522  5.57039  4.18039    169 - -
          2.68618  4.42225  2.77519  2.73123  3.46354  2.40513  3.72494  3.29354  2.67741  2.69355  4.24690  2.90347  2.73739  3.18146  2.89801  2.37887  2.77519  2.98518  4.58477  3.61503
          0.02735  4.00864  4.73099  0.61958  0.77255  0.55816  0.84924
    131   2.38654  4.30778  3.32964  3.15355  4.21428  3.03537  4.25874  3.75619  3.23654  3.46653  4.38239  3.35521  3.78580  3.57551  3.51711  0.90280  2.87720  3.26129  5.57621  4.29901    170 - -
          2.68621  4.42229  2.77523  2.73127  3.46357  2.40516  3.72498  3.29357  2.67726  2.69358  4.24693  2.90350  2.73724  3.18150  2.89804  2.37890  2.77523  2.98498  4.58480  3.61507
          0.11320  2.32066  4.73099  0.85958  0.55050  0.44301  1.02750
    132   1.44084  4.26247  3.43655  3.05405  4.17045  3.07604  4.12051  3.49492  3.05878  3.22645  4.08022  3.29585  2.24979  3.37344  3.40216  2.49304  2.29330  3.05851  5.52947  4.29982    174 - -
          2.68618  4.42225  2.77519  2.73123  3.46354  2.40513  3.72494  3.29354  2.67741  2.69355  4.24690  2.90347  2.73739  3.18146  2.89801  2.37887  2.77519  2.98518  4.58477  3.61503
          0.02549  4.07794  4.80029  0.61958  0.77255  0.48576  0.95510
    133   2.76754  4.79675  3.30180  2.72280  4.06655  3.53313  3.70685  3.45752  2.25841  2.62067  3.94001  3.16184  3.05354  2.88383  1.56492  2.83864  3.00214  3.17724  5.29172  4.02827    175 - -
          2.68618  4.42225  2.77519  2.73123  3.46354  2.40513  3.72494  3.29354  2.67741  2.69355  4.24690  2.90347  2.73739  3.18146  2.89801  2.37887  2.77519  2.98518  4.58477  3.61503
          0.02549  4.07794  4.80029  0.61958  0.77255  0.48576  0.95510
    134   2.85636  5.09588  3.00566  2.54702  4.48724  3.50197  3.65400  3.89612  1.37376  3.39627  4.22780  3.03102  3.93295  2.42975  2.44937  2.47870  3.07696  3.54110  5.51121  4.23262    176 - -
          2.68618  4.42225  2.77519  2.73123  3.46354  2.40513  3.72494  3.29354  2.67741  2.69355  4.24690  2.90347  2.73739  3.18146  2.89801  2.37887  2.77519  2.98518  4.58477  3.61503
          0.02549  4.07794  4.80029  0.61958  0.77255  0.48576  0.95510
    135   2.65494  4.61602  3.13986  2.64382  3.47671  3.49161  2.69963  3.22266  2.60788  2.86142  3.73833  3.11036  3.14691  2.96843  3.00694  2.47524  2.89580  2.95310  4.91838  2.35354    177 - -
          2.68618  4.42225  2.77519  2.73123  3.46354  2.40513  3.72494  3.29354  2.67741  2.69355  4.24690  2.90347  2.73739  3.18146  2.89801  2.37887  2.77519  2.98518  4.58477  3.61503
          0.02549  4.07794  4.80029  0.61958  0.77255  0.48576  0.95510
    136   2.57995  4.45582  2.67068  2.77401  3.80936  3.38281  3.91755  2.95172  2.88055  2.83995  3.75574  3.19933  3.90756  3.18052  3.27490  2.37562  2.88987  1.60123  5.23834  3.95985    178 - -
          2.68618  4.42225  2.77519  2.73123  3.46354  2.40513  3.72494  3.29354  2.67741  2.69355  4.24690  2.90347  2.73739  3.18146  2.89801  2.37887  2.77519  2.98518  4.58477  3.61503
          0.02549  4.07794  4.80029  0.61958  0.77255  0.48576  0.95510
    137   2.63666  4.84476  1.74563  2.40488  4.27834  3.28644  3.76423  3.66968  2.64081  3.31412  4.14695  2.92043  3.82256  2.92996  3.12315  2.08352  2.93741  2.77437  5.54707  4.17785    179 - -
          2.68618  4.42225  2.77519  2.73123  3.46354  2.40513  3.72494  3.29354  2.67741  2.69355  4.24690  2.90347  2.73739  3.18146  2.89801  2.37887  2.77519  2.98518  4.58477  3.61503
          0.02549  4.07794  4.80029  0.61958  0.77255  0.48576  0.95510
    138   2.75304  5.24287  1.82626  2.07215  4.55499  3.32451  3.66030  4.03678  2.03424  3.53587  4.32013  2.79221  3.37078  2.78859  2.99864  2.52504  3.00251  3.62086  5.69105  4.26213    180 - -
          2.68618  4.42225  2.77519  2.73123  3.46354  2.40513  3.72494  3.29354  2.67741  2.69355  4.24690  2.90347  2.73739  3.18146  2.89801  2.37887  2.77519  2.98518  4.58477  3.61503
          0.02549  4.07794  4.80029  0.61958  0.77255  0.48576  0.95510
    139   2.66444  5.05147  2.82842  2.09010  4.37040  3.39464  3.59942  3.81910  2.17235  3.33711  4.11689  2.36099  3.80974  2.71849  2.42990  2.38876  2.73086  3.43166  5.49688  4.12823    181 - -
          2.68618  4.42225  2.77519  2.73123  3.46354  2.40513  3.72494  3.29354  2.67741  2.69355  4.24690  2.90347  2.73739  3.18146  2.89801  2.37887  2.77519  2.98518  4.58477  3.61503
          0.02549  4.07794  4.80029  0.61958  0.77255  0.48576  0.95510
    140   2.60040  4.31183  3.53016  2.97040  3.45422  3.57280  3.88666  2.69294  2.90363  2.22218  2.82947  3.35984  2.80469  3.21698  3.24517  2.83880  2.25564  2.37959  4.94399  3.71658    182 - -
          2.68618  4.42225  2.77519  2.73123  3.46354  2.40513  3.72494  3.29354  2.67741  2.69355  4.24690  2.90347  2.73739  3.18146  2.89801  2.37887  2.77519  2.98518  4.58477  3.61503
          0.02549  4.07794  4.80029  0.61958  0.77255  0.48576  0.95510
    141   2.77519  4.25800  4.21476  3.69080  3.49419  3.88982  4.39898  1.59381  3.58243  2.31676  3.41147  3.92718  4.30927  3.86145  3.81501  2.67487  3.05187  1.42559  5.15012  3.93432    183 - -
          2.68618  4.42225  2.77519  2.73123  3.46354  2.40513  3.72494  3.29354  2.67741  2.69355  4.24690  2.90347  2.73739  3.18146  2.89801  2.37887  2.77519  2.98518  4.58477  3.61503
          0.02549  4.07794  4.80029  0.61958  0.77255  0.48576  0.95510
    142   2.46704  5.07128  2.93480  2.47827  4.43554  3.46556  3.64071  3.84892  1.50559  3.36386  4.18044  2.75883  3.89345  2.44488  2.54623  2.78110  3.01701  3.48818  5.50281  4.19726    184 - -
          2.68618  4.42225  2.77519  2.73123  3.46354  2.40513  3.72494  3.29354  2.67741  2.69355  4.24690  2.90347  2.73739  3.18146  2.89801  2.37887  2.77519  2.98518  4.58477  3.61503
          0.02549  4.07794  4.80029  0.61958  0.77255  0.48576  0.95510
    143   2.60948  4.96587  2.53035  2.35554  4.26034  3.39486  3.58419  3.70449  2.11535  3.24497  3.38489  2.88896  3.78962  2.55261  2.42557  2.49537  2.70231  3.32975  5.42671  4.06016    185 - -
          2.68618  4.42225  2.77519  2.73123  3.46354  2.40513  3.72494  3.29354  2.67741  2.69355  4.24690  2.90347  2.73739  3.18146  2.89801  2.37887  2.77519  2.98518  4.58477  3.61503
          0.02549  4.07794  4.80029  0.61958  0.77255  0.48576  0.95510
    144   3.14303  4.66188  4.27649  3.89025  3.31460  3.99097  4.57796  2.51150  3.64570  1.88234  1.03244  4.14091  4.45681  4.01637  3.82591  3.51139  3.45454  2.54053  5.18003  3.95773    186 - -
          2.68618  4.42225  2.77519  2.73123  3.46354  2.40513  3.72494  3.29354  2.67741  2.69355  4.24690  2.90347  2.73739  3.18146  2.89801  2.37887  2.77519  2.98518  4.58477  3.61503
          0.02549  4.07794  4.80029  0.61958  0.77255  0.48576  0.95510
    145   3.25118  5.06649  3.76414  3.23815  4.47390  3.69345  3.99344  4.03400  2.34774  3.51272  4.51164  3.58000  4.18975  3.20715  0.70548  3.32799  3.50550  3.75007  5.47580  4.36108    187 - -
          2.68618  4.42225  2.77519  2.73123  3.46354  2.40513  3.72494  3.29354  2.67741  2.69355  4.24690  2.90347  2.73739  3.18146  2.89801  2.37887  2.77519  2.98518  4.58477  3.61503
          0.02549  4.07794  4.80029  0.61958  0.77255  0.48576  0.95510
    146   3.05122  5.24069  3.42900  2.75791  4.70101  3.68513  3.61725  4.04685  1.32196  3.46623  4.31476  3.18093  4.04136  2.34335  1.73543  3.02987  3.21338  3.71099  5.50265  4.31942    188 - -
          2.68618  4.42225  2.77519  2.73123  3.46354  2.40513  3.72494  3.29354  2.67741  2.69355  4.24690  2.90347  2.73739  3.18146  2.89801  2.37887  2.77519  2.98518  4.58477  3.61503
          0.02549  4.07794  4.80029  0.61958  0.77255  0.48576  0.95510
    147   1.09333  4.18228  3.54439  3.27526  4.31444  2.97944  4.31424  3.65785  3.31710  3.41530  4.26733  3.38620  3.74001  3.60638  3.60526  1.81600  2.75250  3.14004  5.68468  4.47437    189 - -
          2.68618  4.42225  2.77519  2.73123  3.46354  2.40513  3.72494  3.29354  2.67741  2.69355  4.24690  2.90347  2.73739  3.18146  2.89801  2.37887  2.77519  2.98518  4.58477  3.61503
          0.02549  4.07794  4.80029  0.61958  0.77255  0.48576  0.95510
    148   3.13005  4.43984  4.86170  4.37251  3.62716  4.48658  5.08993  1.41355  4.26118  2.13132  3.43072  4.58287  4.80408  4.52998  4.45842  3.88126  3.39945  1.01952  5.59943  4.38786    190 - -
          2.68618  4.42225  2.77519  2.73123  3.46354  2.40513  3.72494  3.29354  2.67741  2.69355  4.24690  2.90347  2.73739  3.18146  2.89801  2.37887  2.77519  2.98518  4.58477  3.61503
          0.02549  4.07794  4.80029  0.61958  0.77255  0.48576  0.95510
    149   2.96838  5.58642  1.52880  1.51263  4.86947  3.25939  3.78291  4.40024  2.78835  3.87615  4.71156  2.31513  3.87211  2.94146  3.38973  2.84648  3.25153  3.95726  6.02819  4.50863    191 - -
          2.68618  4.42225  2.77519  2.73123  3.46354  2.40513  3.72494  3.29354  2.67741  2.69355  4.24690  2.90347  2.73739  3.18146  2.89801  2.37887  2.77519  2.98518  4.58477  3.61503
          0.02549  4.07794  4.80029  0.61958  0.77255  0.48576  0.95510
    150   2.30748  4.79359  3.05307  2.49222  4.07169  3.43730  3.63688  3.47565  2.05594  3.07448  3.51752  2.99294  3.83650  2.79007  2.43794  2.22420  2.86049  3.15388  5.30584  3.99422    192 - -
          2.68618  4.42225  2.77519  2.73123  3.46354  2.40513  3.72494  3.29354  2.67741  2.69355  4.24690  2.90347  2.73739  3.18146  2.89801  2.37887  2.77519  2.98518  4.58477  3.61503
          0.02549  4.07794  4.80029  0.61958  0.77255  0.48576  0.95510
    151   2.86641  5.09894  2.65498  2.44070  4.47017  3.37379  3.77346  3.96667  2.11359  3.51780  4.37739  1.38169  3.91997  2.94372  2.82024  2.85343  3.14550  3.59442  5.62581  4.27395    193 - -
          2.68618  4.42225  2.77519  2.73123  3.46354  2.40513  3.72494  3.29354  2.67741  2.69355  4.24690  2.90347  2.73739  3.18146  2.89801  2.37887  2.77519  2.98518  4.58477  3.61503
          0.02549  4.07794  4.80029  0.61958  0.77255  0.48576  0.95510
    152   2.39568  4.95987  2.25356  2.33736  4.23066  3.37162  3.62561  3.68064  2.42395  3.24317  4.03961  2.87637  3.80256  2.28341  2.90490  2.45074  2.87770  3.31921  5.44297  3.32444    194 - -
          2.68618  4.42225  2.77519  2.73123  3.46354  2.40513  3.72494  3.29354  2.67741  2.69355  4.24690  2.90347  2.73739  3.18146  2.89801  2.37887  2.77519  2.98518  4.58477  3.61503
          0.02549  4.07794  4.80029  0.61958  0.77255  0.48576  0.95510
    153   3.14440  5.28303  2.59445  0.76478  4.65738  3.41771  4.02885  4.15306  2.93654  3.73923  4.70942  3.06970  4.03363  3.24353  3.36296  3.10884  3.45190  3.81759  5.79002  4.51871    195 - -
          2.68618  4.42225  2.77519  2.73123  3.46354  2.40513  3.72494  3.29354  2.67741  2.69355  4.24690  2.90347  2.73739  3.18146  2.89801  2.37887  2.77519  2.98518  4.58477  3.61503
          0.02549  4.07794  4.80029  0.61958  0.77255  0.48576  0.95510
    154   3.15567  4.44628  4.90061  4.38010  3.54546  4.54882  5.05421  1.43938  4.27239  1.86546  3.34394  4.60234  4.81535  4.50661  4.45606  3.92139  3.40748  1.11481  5.52224  4.33894    196 - -
          2.68618  4.42225  2.77519  2.73123  3.46354  2.40513  3.72494  3.29354  2.67741  2.69355  4.24690  2.90347  2.73739  3.18146  2.89801  2.37887  2.77519  2.98518  4.58477  3.61503
          0.02549  4.07794  4.80029  0.61958  0.77255  0.48576  0.95510
    155   2.94201  5.08393  3.13378  2.67173  4.40035  3.55688  3.69808  3.87267  2.14611  3.35827  4.24309  3.12728  3.99464  1.38538  2.11452  2.94905  3.16180  3.55141  5.46085  4.19660    197 - -
          2.68618  4.42225  2.77519  2.73123  3.46354  2.40513  3.72494  3.29354  2.67741  2.69355  4.24690  2.90347  2.73739  3.18146  2.89801  2.37887  2.77519  2.98518  4.58477  3.61503
          0.02549  4.07794  4.80029  0.61958  0.77255  0.48576  0.95510
    156   2.93101  4.34179  4.41752  3.86230  3.38165  4.13464  4.52931  1.86365  3.75000  1.50040  3.24178  4.11715  4.46333  3.99273  3.96159  3.45649  2.63713  1.57775  5.16487  3.99228    198 - -
          2.68618  4.42225  2.77519  2.73123  3.46354  2.40513  3.72494  3.29354  2.67741  2.69355  4.24690  2.90347  2.73739  3.18146  2.89801  2.37887  2.77519  2.98518  4.58477  3.61503
          0.02549  4.07794  4.80029  0.61958  0.77255  0.48576  0.95510
    157   2.70844  5.06403  2.66287  1.63186  4.38157  3.35723  3.65825  3.82632  2.43946  3.36932  4.17131  2.86119  3.24443  2.48847  2.90205  2.68573  2.57098  3.44929  5.55508  4.17584    199 - -
          2.68618  4.42225  2.77519  2.73123  3.46354  2.40513  3.72494  3.29354  2.67741  2.69355  4.24690  2.90347  2.73739  3.18146  2.89801  2.37887  2.77519  2.98518  4.58477  3.61503
          0.02549  4.07794  4.80029  0.61958  0.77255  0.48576  0.95510
    158   3.10364  4.44098  4.78036  4.29993  3.62137  4.40866  5.03064  1.58382  4.17815  2.14238  3.44006  4.51259  4.75646  4.46305  4.38356  3.80716  3.38150  0.94282  5.57665  4.35300    200 - -
          2.68618  4.42225  2.77519  2.73123  3.46354  2.40513  3.72494  3.29354  2.67741  2.69355  4.24690  2.90347  2.73739  3.18146  2.89801  2.37887  2.77519  2.98518  4.58477  3.61503
          0.02549  4.07794  4.80029  0.61958  0.77255  0.48576  0.95510
    159   2.58210  4.49318  3.22874  2.68242  3.69995  3.47006  3.74598  3.03953  2.62532  2.47584  3.61606  3.13931  3.22745  2.59448  3.02062  2.71843  2.18473  2.50794  5.08668  3.81842    201 - -
          2.68618  4.42225  2.77519  2.73123  3.46354  2.40513  3.72494  3.29354  2.67741  2.69355  4.24690  2.90347  2.73739  3.18146  2.89801  2.37887  2.77519  2.98518  4.58477  3.61503
          0.02549  4.07794  4.80029  0.61958  0.77255  0.48576  0.95510
    160   2.90764  4.90254  2.84351  2.75229  4.29987  3.33300  4.10705  4.05992  3.03103  3.68457  4.64231  0.83979  3.99709  3.38421  3.38923  2.96951  3.29876  3.66098  5.58233  4.23659    202 - -
          2.68618  4.42225  2.77519  2.73123  3.46354  2.40513  3.72494  3.29354  2.67741  2.69355  4.24690  2.90347  2.73739  3.18146  2.89801  2.37887  2.77519  2.98518  4.58477  3.61503
          0.02549  4.07794  4.80029  0.61958  0.77255  0.48576  0.95510
    161   3.68997  4.91510  4.69285  4.38947  1.00106  4.43975  3.51711  3.34636  4.23111  2.66497  3.94209  4.12683  4.74670  4.18666  4.25154  3.81343  3.91219  3.28141  3.65251  1.43309    203 - -
          2.68618  4.42225  2.77519  2.73123  3.46354  2.40513  3.72494  3.29354  2.67741  2.69355  4.24690  2.90347  2.73739  3.18146  2.89801  2.37887  2.77519  2.98518  4.58477  3.61503
          0.02549  4.07794  4.80029  0.61958  0.77255  0.48576  0.95510
    162   3.13486  5.23746  3.58150  2.87516  4.71984  3.73470  3.64412  4.05373  1.35522  3.47398  4.34846  3.26238  4.09332  2.77671  1.38812  3.12554  3.28965  3.73666  5.49506  4.34740    204 - -
          2.68618  4.42225  2.77519  2.73123  3.46354  2.40513  3.72494  3.29354  2.67741  2.69355  4.24690  2.90347  2.73739  3.18146  2.89801  2.37887  2.77519  2.98518  4.58477  3.61503
          0.02549  4.07794  4.80029  0.61958  0.77255  0.48576  0.95510
    163   3.17153  5.13261  3.36045  2.94959  4.56639  3.63318  3.89002  4.00989  0.78775  3.53249  4.48751  3.36318  4.12283  3.07319  2.49292  3.20280  3.41178  3.70779  5.53995  4.38465    205 - -
          2.68618  4.42225  2.77519  2.73123  3.46354  2.40513  3.72494  3.29354  2.67741  2.69355  4.24690  2.90347  2.73739  3.18146  2.89801  2.37887  2.77519  2.98518  4.58477  3.61503
          0.02549  4.07794  4.80029  0.61958  0.77255  0.48576  0.95510
    164   2.95959  5.46385  1.37383  2.16753  4.78261  3.25414  3.82570  4.34534  2.84930  3.85690  4.71248  1.74504  3.88428  2.99908  3.43707  2.86048  3.26314  3.90982  5.98381  4.48280    206 - -
          2.68618  4.42225  2.77519  2.73123  3.46354  2.40513  3.72494  3.29354  2.67741  2.69355  4.24690  2.90347  2.73739  3.18146  2.89801  2.37887  2.77519  2.98518  4.58477  3.61503
          0.02549  4.07794  4.80029  0.61958  0.77255  0.48576  0.95510
    165   2.94078  4.69093  3.65625  3.58416  4.71339  0.47240  4.68732  4.36748  3.79310  3.99429  4.97507  3.82122  4.08834  4.10134  4.00221  3.11934  3.43800  3.85609  5.74961  4.82384    207 - -
          2.68618  4.42225  2.77519  2.73123  3.46354  2.40513  3.72494  3.29354  2.67741  2.69355  4.24690  2.90347  2.73739  3.18146  2.89801  2.37887  2.77519  2.98518  4.58477  3.61503
          0.02549  4.07794  4.80029  0.61958  0.77255  0.48576  0.95510
    166   2.65852  4.91057  2.80079  2.16700  4.23030  3.37242  3.66373  3.65552  2.43763  3.23340  4.04608  2.91690  3.82580  2.31588  2.88050  2.34080  2.13663  3.30293  5.44634  4.09847    208 - -
          2.68618  4.42225  2.77519  2.73123  3.46354  2.40513  3.72494  3.29354  2.67741  2.69355  4.24690  2.90347  2.73739  3.18146  2.89801  2.37887  2.77519  2.98518  4.58477  3.61503
          0.02549  4.07794  4.80029  0.61958  0.77255  0.48576  0.95510
    167   2.71138  4.92763  3.05476  2.52052  4.29461  3.45341  3.64173  3.70461  2.09131  3.25147  4.06766  3.01004  2.63868  2.78071  1.94577  2.41291  2.94576  3.35359  5.42177  4.12323    209 - -
          2.68618  4.42225  2.77519  2.73123  3.46354  2.40513  3.72494  3.29354  2.67741  2.69355  4.24690  2.90347  2.73739  3.18146  2.89801  2.37887  2.77519  2.98518  4.58477  3.61503
          0.02549  4.07794  4.80029  0.61958  0.77255  0.48576  0.95510
    168   3.53146  4.87437  4.52122  4.27900  0.72711  4.16419  3.98519  3.03480  4.18206  2.35937  3.73715  4.25672  4.62138  4.29433  4.25076  3.78782  3.83433  3.03987  4.18130  2.52582    210 - -
          2.68618  4.42225  2.77519  2.73123  3.46354  2.40513  3.72494  3.29354  2.67741  2.69355  4.24690  2.90347  2.73739  3.18146  2.89801  2.37887  2.77519  2.98518  4.58477  3.61503
          0.02549  4.07794  4.80029  0.61958  0.77255  0.48576  0.95510
    169   2.61259  4.34367  3.48822  2.92783  3.51262  3.57491  3.86256  2.70311  2.51023  2.51500  2.86358  3.32975  3.97125  3.17358  3.16336  2.83869  2.18283  2.08813  4.97481  3.74091    211 - -
          2.68618  4.42225  2.77519  2.73123  3.46354  2.40513  3.72494  3.29354  2.67741  2.69355  4.24690  2.90347  2.73739  3.18146  2.89801  2.37887  2.77519  2.98518  4.58477  3.61503
          0.02549  4.07794  4.80029  0.61958  0.77255  0.48576  0.95510
    170   2.90764  4.90254  2.84351  2.75229  4.29987  3.33300  4.10705  4.05992  3.03103  3.68457  4.64231  0.83979  3.99709  3.38421  3.38923  2.96951  3.29876  3.66098  5.58233  4.23659    212 - -
          2.68618  4.42225  2.77519  2.73123  3.46354  2.40513  3.72494  3.29354  2.67741  2.69355  4.24690  2.90347  2.73739  3.18146  2.89801  2.37887  2.77519  2.98518  4.58477  3.61503
          0.02549  4.07794  4.80029  0.61958  0.77255  0.48576  0.95510
    171   2.67444  3.19640  4.36311  3.77288  2.88499  3.83683  4.15483  1.87427  3.62187  1.83377  3.11059  3.89825  4.18659  3.79987  3.73201  3.14148  2.90726  1.95461  4.71211  3.06855    213 - -
          2.68618  4.42225  2.77519  2.73123  3.46354  2.40513  3.72494  3.29354  2.67741  2.69355  4.24690  2.90347  2.73739  3.18146  2.89801  2.37887  2.77519  2.98518  4.58477  3.61503
          0.02549  4.07794  4.80029  0.61958  0.77255  0.48576  0.95510
    172   3.18090  4.56313  4.68360  4.17678  3.26201  4.36847  4.80935  2.06399  4.00829  1.05459  3.10244  4.42036  4.67336  4.23947  4.17900  3.74869  3.44047  1.62234  5.26328  4.09849    214 - -
          2.68618  4.42225  2.77519  2.73123  3.46354  2.40513  3.72494  3.29354  2.67741  2.69355  4.24690  2.90347  2.73739  3.18146  2.89801  2.37887  2.77519  2.98518  4.58477  3.61503
          0.02549  4.07794  4.80029  0.61958  0.77255  0.48576  0.95510
    173   2.32059  4.24082  3.46905  3.17907  4.21241  3.04814  4.22776  3.52501  3.17462  3.29939  4.17741  3.35868  3.77660  3.51162  3.46957  2.07299  1.18050  3.07546  5.59146  4.36000    215 - -
          2.68618  4.42225  2.77519  2.73123  3.46354  2.40513  3.72494  3.29354  2.67741  2.69355  4.24690  2.90347  2.73739  3.18146  2.89801  2.37887  2.77519  2.98518  4.58477  3.61503
          0.02549  4.07794  4.80029  0.61958  0.77255  0.48576  0.95510
    174   3.17147  4.54867  4.66817  4.12733  3.20735  4.37245  4.73763  1.68264  3.95753  1.64760  1.56535  4.38258  4.64225  4.17029  4.12211  3.72522  3.41264  2.12032  5.19281  4.06267    216 - -
          2.68618  4.42225  2.77519  2.73123  3.46354  2.40513  3.72494  3.29354  2.67741  2.69355  4.24690  2.90347  2.73739  3.18146  2.89801  2.37887  2.77519  2.98518  4.58477  3.61503
          0.02549  4.07794  4.80029  0.61958  0.77255  0.48576  0.95510
    175   3.23388  4.54926  4.83543  4.34091  3.37653  4.53247  4.97398  1.03623  4.16348  1.65536  3.22075  4.57812  4.80352  4.42118  4.33264  3.92849  3.48802  1.81798  5.39457  4.18844    217 - -
          2.68618  4.42225  2.77519  2.73123  3.46354  2.40513  3.72494  3.29354  2.67741  2.69355  4.24690  2.90347  2.73739  3.18146  2.89801  2.37887  2.77519  2.98518  4.58477  3.61503
          0.02549  4.07794  4.80029  0.61958  0.77255  0.48576  0.95510
    176   3.04738  4.76532  3.67755  3.54971  4.51943  3.44144  4.60627  4.12282  3.62562  3.72522  4.78695  3.83351  0.52106  4.00801  3.84380  3.22234  3.50600  3.74384  5.64473  4.64438    218 - -
          2.68618  4.42225  2.77519  2.73123  3.46354  2.40513  3.72494  3.29354  2.67741  2.69355  4.24690  2.90347  2.73739  3.18146  2.89801  2.37887  2.77519  2.98518  4.58477  3.61503
          0.02549  4.07794  4.80029  0.61958  0.77255  0.48576  0.95510
    177   3.16800  4.47881  4.84980  4.31163  3.39016  4.50582  4.93915  1.68916  4.19384  1.40470  3.19370  4.54293  4.75807  4.39072  4.35977  3.86419  3.41145  1.31059  5.37679  4.23110    219 - -
          2.68618  4.42225  2.77519  2.73123  3.46354  2.40513  3.72494  3.29354  2.67741  2.69355  4.24690  2.90347  2.73739  3.18146  2.89801  2.37887  2.77519  2.98518  4.58477  3.61503
          0.02549  4.07794  4.80029  0.61958  0.77255  0.48576  0.95510
    178   2.67691  4.67974  3.22810  2.64241  3.87719  3.51536  3.67509  3.28723  2.36242  2.91550  3.77536  3.10708  3.90005  2.62846  2.04893  2.76375  2.27753  3.01134  3.67429  3.88966    220 - -
          2.68618  4.42225  2.77519  2.73123  3.46354  2.40513  3.72494  3.29354  2.67741  2.69355  4.24690  2.90347  2.73739  3.18146  2.89801  2.37887  2.77519  2.98518  4.58477  3.61503
          0.02549  4.07794  4.80029  0.61958  0.77255  0.48576  0.95510
    179   2.38200  4.29359  3.00039  2.98167  2.91014  3.59868  3.81344  2.75912  2.92847  2.23174  3.38520  3.35994  3.97908  3.22147  3.26046  2.85612  2.84941  2.55091  2.61103  3.41071    221 - -
          2.68618  4.42225  2.77519  2.73123  3.46354  2.40513  3.72494  3.29354  2.67741  2.69355  4.24690  2.90347  2.73739  3.18146  2.89801  2.37887  2.77519  2.98518  4.58477  3.61503
          0.02549  4.07794  4.80029  0.61958  0.77255  0.48576  0.95510
    180   2.99847  5.62048  1.26381  1.74975  4.89902  3.25296  3.80225  4.43419  2.83468  3.91344  4.76162  2.37342  3.88090  2.96697  3.44794  2.87000  3.28783  3.99220  6.06805  4.53848    222 - -
          2.68618  4.42225  2.77519  2.73123  3.46354  2.40513  3.72494  3.29354  2.67741  2.69355  4.24690  2.90347  2.73739  3.18146  2.89801  2.37887  2.77519  2.98518  4.58477  3.61503
          0.02549  4.07794  4.80029  0.61958  0.77255  0.48576  0.95510
    181   2.54381  4.71578  2.39124  2.47800  4.33846  2.68875  3.80612  3.77959  2.67818  3.37258  4.17991  2.96050  3.78835  2.97117  3.14865  1.68296  2.46436  3.35071  5.58587  4.24047    223 - -
          2.68618  4.42225  2.77519  2.73123  3.46354  2.40513  3.72494  3.29354  2.67741  2.69355  4.24690  2.90347  2.73739  3.18146  2.89801  2.37887  2.77519  2.98518  4.58477  3.61503
          0.02549  4.07794  4.80029  0.61958  0.77255  0.48576  0.95510
    182   2.41014  5.03355  2.74730  2.09563  4.33352  2.91660  3.18593  3.78831  2.38880  3.32233  4.10325  2.57912  3.79527  2.48081  2.87134  2.37691  2.88335  3.40336  5.50164  4.11612    224 - -
          2.68618  4.42225  2.77519  2.73123  3.46354  2.40513  3.72494  3.29354  2.67741  2.69355  4.24690  2.90347  2.73739  3.18146  2.89801  2.37887  2.77519  2.98518  4.58477  3.61503
          0.02549  4.07794  4.80029  0.61958  0.77255  0.48576  0.95510
    183   2.79415  5.30593  1.82976  1.98294  4.60314  2.41429  3.27454  4.09436  2.55598  3.59245  4.38546  2.77059  3.82873  2.53576  3.08840  2.72299  3.04932  3.67671  5.75098  4.30465    225 - -
          2.68618  4.42225  2.77519  2.73123  3.46354  2.40513  3.72494  3.29354  2.67741  2.69355  4.24690  2.90347  2.73739  3.18146  2.89801  2.37887  2.77519  2.98518  4.58477  3.61503
          0.02549  4.07794  4.80029  0.61958  0.77255  0.48576  0.95510
    184   3.50153  4.87078  4.34227  3.94150  1.57515  4.27229  2.14420  3.45274  3.82005  2.85256  4.01737  3.91220  4.59541  3.91548  3.97484  3.59758  3.71990  3.30985  3.68073  1.27217    226 - -
          2.68618  4.42225  2.77519  2.73123  3.46354  2.40513  3.72494  3.29354  2.67741  2.69355  4.24690  2.90347  2.73739  3.18146  2.89801  2.37887  2.77519  2.98518  4.58477  3.61503
          0.02549  4.07794  4.80029  0.61958  0.77255  0.48576  0.95510
    185   2.85512  5.11163  3.12152  2.56508  4.44925  3.54657  2.97989  3.87650  2.08771  3.36364  4.18600  2.71300  3.93450  2.39867  1.61662  2.84239  3.05548  3.52705  5.46010  4.18177    227 - -
          2.68618  4.42225  2.77519  2.73123  3.46354  2.40513  3.72494  3.29354  2.67741  2.69355  4.24690  2.90347  2.73739  3.18146  2.89801  2.37887  2.77519  2.98518  4.58477  3.61503
          0.02549  4.07794  4.80029  0.61958  0.77255  0.48576  0.95510
    186   3.24177  4.63791  4.36463  3.90846  2.09934  4.17302  3.69102  2.48375  3.77187  2.39221  3.59502  3.95097  4.50231  3.90703  3.92415  3.49728  3.47122  2.80466  3.94487  1.14318    228 - -
          2.68618  4.42225  2.77519  2.73123  3.46354  2.40513  3.72494  3.29354  2.67741  2.69355  4.24690  2.90347  2.73739  3.18146  2.89801  2.37887  2.77519  2.98518  4.58477  3.61503
          0.02549  4.07794  4.80029  0.61958  0.77255  0.48576  0.95510
    187   1.65233  4.20484  3.48582  3.21482  4.34704  2.98136  4.28540  3.71644  3.26890  3.45120  4.29479  3.35624  3.73740  3.56249  3.57221  1.19471  2.75716  3.18243  5.70253  4.48276    229 - -
          2.68618  4.42225  2.77519  2.73123  3.46354  2.40513  3.72494  3.29354  2.67741  2.69355  4.24690  2.90347  2.73739  3.18146  2.89801  2.37887  2.77519  2.98518  4.58477  3.61503
          0.02549  4.07794  4.80029  0.61958  0.77255  0.48576  0.95510
    188   3.02315  4.42968  4.55596  4.04949  3.45804  4.21295  4.74444  1.94719  3.89799  2.01195  2.67232  4.27990  4.58097  4.17961  4.10238  3.58640  3.29787  1.05114  5.34375  4.14605    230 - -
          2.68618  4.42225  2.77519  2.73123  3.46354  2.40513  3.72494  3.29354  2.67741  2.69355  4.24690  2.90347  2.73739  3.18146  2.89801  2.37887  2.77519  2.98518  4.58477  3.61503
          0.02549  4.07794  4.80029  0.61958  0.77255  0.48576  0.95510
    189   2.94078  4.69093  3.65625  3.58416  4.71339  0.47240  4.68732  4.36748  3.79310  3.99429  4.97507  3.82122  4.08834  4.10134  4.00221  3.11934  3.43800  3.85609  5.74961  4.82384    231 - -
          2.68618  4.42225  2.77519  2.73123  3.46354  2.40513  3.72494  3.29354  2.67741  2.69355  4.24690  2.90347  2.73739  3.18146  2.89801  2.37887  2.77519  2.98518  4.58477  3.61503
          0.02549  4.07794  4.80029  0.61958  0.77255  0.48576  0.95510
    190   3.53146  4.87437  4.52122  4.27900  0.72711  4.16419  3.98519  3.03480  4.18206  2.35937  3.73715  4.25672  4.62138  4.29433  4.25076  3.78782  3.83433  3.03987  4.18130  2.52582    232 - -
          2.68618  4.42225  2.77519  2.73123  3.46354  2.40513  3.72494  3.29354  2.67741  2.69355  4.24690  2.90347  2.73739  3.18146  2.89801  2.37887  2.77519  2.98518  4.58477  3.61503
          0.02549  4.07794  4.80029  0.61958  0.77255  0.48576  0.95510
    191   2.64010  3.10144  3.31561  2.84681  3.91881  3.39802  3.87943  3.31799  2.62859  2.97870  3.91420  3.24505  3.92013  1.43512  2.94814  2.76792  2.95445  3.03142  5.27524  3.98792    233 - -
          2.68618  4.42225  2.77519  2.73123  3.46354  2.40513  3.72494  3.29354  2.67741  2.69355  4.24690  2.90347  2.73739  3.18146  2.89801  2.37887  2.77519  2.98518  4.58477  3.61503
          0.02549  4.07794  4.80029  0.61958  0.77255  0.48576  0.95510
    192   2.22087  2.25564  4.27641  3.79458  3.60489  3.52467  4.43514  2.27545  3.67040  2.49368  3.53690  3.85527  4.11021  3.91931  3.85935  2.92572  2.92237  1.45913  5.21046  4.01606    234 - -
          2.68618  4.42225  2.77519  2.73123  3.46354  2.40513  3.72494  3.29354  2.67741  2.69355  4.24690  2.90347  2.73739  3.18146  2.89801  2.37887  2.77519  2.98518  4.58477  3.61503
          0.02549  4.07794  4.80029  0.61958  0.77255  0.48576  0.95510
    193   2.81705  5.12018  2.45939  1.23958  4.53992  3.28705  3.80354  3.99953  2.67893  3.57668  4.42807  2.85889  3.87316  2.97392  3.14884  2.27822  3.12025  3.60521  5.75047  4.34667    235 - -
          2.68618  4.42225  2.77519  2.73123  3.46354  2.40513  3.72494  3.29354  2.67741  2.69355  4.24690  2.90347  2.73739  3.18146  2.89801  2.37887  2.77519  2.98518  4.58477  3.61503
          0.02549  4.07794  4.80029  0.61958  0.77255  0.48576  0.95510
    194   2.62770  4.56568  3.23976  2.66056  3.75175  3.51175  3.70486  3.10090  2.20209  2.52042  3.21627  3.12556  3.89270  2.92114  2.31404  2.74587  2.69945  2.54948  5.10255  3.83683    236 - -
          2.68618  4.42225  2.77519  2.73123  3.46354  2.40513  3.72494  3.29354  2.67741  2.69355  4.24690  2.90347  2.73739  3.18146  2.89801  2.37887  2.77519  2.98518  4.58477  3.61503
          0.09665  4.07794  2.58785  0.61958  0.77255  0.48576  0.95510
    195   2.38434  5.31782  1.81267  1.56597  4.63181  3.25489  3.71835  4.10323  2.65428  3.63393  4.45692  2.73167  3.82415  2.87052  3.20763  2.75282  3.10481  3.69475  5.81234  4.35260    237 - -
          2.68618  4.42225  2.77519  2.73123  3.46354  2.40513  3.72494  3.29354  2.67741  2.69355  4.24690  2.90347  2.73739  3.18146  2.89801  2.37887  2.77519  2.98518  4.58477  3.61503
          0.20328  4.00864  1.79702  0.61958  0.77255  0.55816  0.84924
    196   2.55382  3.45677  2.60606  2.10120  4.01043  2.91694  3.62566  3.42210  2.46769  3.04063  3.86891  2.69610  3.75752  2.79447  2.92776  2.59482  2.81203  3.09473  5.29334  3.96038    238 - -
          2.68618  4.42225  2.77519  2.73123  3.46354  2.40513  3.72494  3.29354  2.67741  2.69355  4.24690  2.90347  2.73739  3.18146  2.89801  2.37887  2.77519  2.98518  4.58477  3.61503
          0.02201  3.82737        *  0.61958  0.77255  0.00000        *
//
