# Supplementary material for: Potential Conservation of Circadian Clock Proteins in the phylum Nematoda as Revealed by Bioinformatic Searches
Source: PLoS One. 2014 Nov 14;9(11):e112871. doi: 10.1371/journal.pone.0112871 (PMC4232591; doi:10.1371/journal.pone.0112871)
Supplement: File S1 — HMM profiles used in this work and HMMsearch results. (ZIP) [file pone.0112871.s007.zip › HMMs-CE/Neurospora/FWD-1_AAT94285-aln.fasta.hmm]

HMMER3/b [3.0 | March 2010]
NAME  FWD-1_AAT94285-aln
LENG  987
ALPH  amino
RF    no
CS    no
MAP   yes
DATE  Wed Aug 22 12:36:58 2012
NSEQ  21
EFFN  1.079224
CKSUM 2785098606
STATS LOCAL MSV      -13.0892  0.69562
STATS LOCAL VITERBI  -13.8144  0.69562
STATS LOCAL FORWARD   -6.2700  0.69562
HMM          A        C        D        E        F        G        H        I        K        L        M        N        P        Q        R        S        T        V        W        Y   
            m->m     m->i     m->d     i->m     i->i     d->m     d->d
  COMPO   2.46982  4.31928  2.87018  2.64008  3.49775  2.89200  3.57498  2.93601  2.64313  2.59374  3.78131  3.07373  3.29525  2.94614  2.81539  2.55019  2.84365  2.72555  4.28791  3.60099
          2.68537  4.42282  2.77521  2.73125  3.46411  2.40530  3.72432  3.29389  2.67772  2.69329  4.24338  2.90390  2.73690  3.18123  2.89782  2.37911  2.77544  2.98575  4.58534  3.61560
          0.40888  1.39805  2.42444  2.30083  0.10556  0.00000        *
      1   2.48569  4.48418  2.96017  2.70257  3.66295  3.50304  3.75675  3.02701  2.66576  2.55703  2.22469  3.16050  3.90024  3.00460  2.88560  2.45289  2.83788  2.77607  5.05642  3.79105     20 - -
          2.68618  4.42225  2.77519  2.73123  3.46354  2.40513  3.72494  3.29354  2.67741  2.69355  4.24690  2.90347  2.73739  3.18146  2.89801  2.37887  2.77519  2.98518  4.58477  3.61503
          0.05811  4.14715  3.20296  0.61958  0.77255  0.53829  0.87646
      2   2.26079  4.85100  2.08710  2.41545  4.17647  3.13285  3.66417  3.60390  2.47012  3.19066  3.35908  2.93652  3.33820  2.80764  2.94323  2.49080  2.85907  3.24805  5.41406  4.06278     21 - -
          2.68618  4.42225  2.77519  2.73123  3.46354  2.40513  3.72494  3.29354  2.67741  2.69355  4.24690  2.90347  2.73739  3.18146  2.89801  2.37887  2.77519  2.98518  4.58477  3.61503
          0.02395  4.13974  4.86209  0.61958  0.77255  0.53264  0.88444
      3   2.34007  4.73678  3.01609  2.52511  4.22087  2.64928  3.73976  3.65094  2.24921  3.24073  4.04194  3.00983  3.00818  2.89040  2.98886  1.98936  2.67938  3.26377  5.45995  4.12840     22 - -
          2.68618  4.42225  2.77519  2.73123  3.46354  2.40513  3.72494  3.29354  2.67741  2.69355  4.24690  2.90347  2.73739  3.18146  2.89801  2.37887  2.77519  2.98518  4.58477  3.61503
          0.02317  4.17241  4.89476  0.61958  0.77255  0.49815  0.93561
      4   2.40143  3.51485  3.56291  3.37935  2.26894  3.68171  3.97551  2.41091  3.27435  2.29626  3.01159  3.62415  4.05313  3.50962  3.48623  2.77825  2.82912  2.35307  4.70398  2.77217     23 - -
          2.68618  4.42225  2.77519  2.73123  3.46354  2.40513  3.72494  3.29354  2.67741  2.69355  4.24690  2.90347  2.73739  3.18146  2.89801  2.37887  2.77519  2.98518  4.58477  3.61503
          0.02246  4.20319  4.92553  0.61958  0.77255  0.52242  0.89915
      5   2.62188  4.89176  2.97930  2.42237  3.52572  3.43477  3.63084  3.58185  2.20598  2.96903  3.95738  2.76079  3.30984  2.54056  2.59159  2.27377  2.72434  3.23729  5.37729  4.02815     24 - -
          2.68618  4.42225  2.77519  2.73123  3.46354  2.40513  3.72494  3.29354  2.67741  2.69355  4.24690  2.90347  2.73739  3.18146  2.89801  2.37887  2.77519  2.98518  4.58477  3.61503
          0.02246  4.20319  4.92553  0.61958  0.77255  0.52242  0.89915
      6   2.45147  4.56285  3.20082  2.66590  3.49601  2.86184  3.77805  3.27108  2.64460  2.92998  3.77764  3.12362  2.11850  2.98550  2.85110  2.49121  2.84088  2.83017  5.22525  3.94027     25 - -
          2.68618  4.42225  2.77519  2.73123  3.46354  2.40513  3.72494  3.29354  2.67741  2.69355  4.24690  2.90347  2.73739  3.18146  2.89801  2.37887  2.77519  2.98518  4.58477  3.61503
          0.10159  4.20319  2.50533  0.61958  0.77255  0.52242  0.89915
      7   2.37992  4.82388  2.97612  2.33583  4.07451  3.10977  3.42080  3.25929  2.41361  3.08962  3.89667  2.74656  3.21232  2.76874  2.59707  2.44684  2.82951  2.93934  5.32386  3.98330     26 - -
          2.68572  4.42263  2.77557  2.73161  3.46347  2.40532  3.72422  3.29391  2.67778  2.69357  4.24698  2.90357  2.73698  3.18122  2.89825  2.37824  2.77510  2.98556  4.58514  3.61492
          0.34548  1.25780  4.84823  1.88232  0.16515  0.54563  0.86626
      8   2.62515  4.39129  3.41622  2.85594  2.50014  3.57567  2.88811  2.62959  2.80541  2.59711  3.49210  3.27483  3.95609  2.66177  3.17154  2.53450  2.85644  2.67395  4.83980  3.23921     38 - -
          2.68618  4.42225  2.77519  2.73123  3.46354  2.40513  3.72494  3.29354  2.67741  2.69355  4.24690  2.90347  2.73739  3.18146  2.89801  2.37887  2.77519  2.98518  4.58477  3.61503
          0.02346  4.15987  4.88222  0.61958  0.77255  0.48910  0.94978
      9   2.69178  5.14810  2.61769  2.26562  4.48687  3.42353  3.61360  3.95191  2.04050  3.43770  4.19845  2.89624  3.44954  1.99927  2.43167  2.65640  2.92031  3.53709  5.57051  4.18605     39 - -
          2.68618  4.42225  2.77519  2.73123  3.46354  2.40513  3.72494  3.29354  2.67741  2.69355  4.24690  2.90347  2.73739  3.18146  2.89801  2.37887  2.77519  2.98518  4.58477  3.61503
          0.02246  4.20319  4.92553  0.61958  0.77255  0.52242  0.89915
     10   2.82910  4.57558  3.68081  3.28022  3.63831  3.62545  4.21020  2.93475  3.15591  1.64872  3.66835  3.61630  1.49838  3.54881  3.44207  3.05075  3.15630  2.79607  5.23213  3.96079     40 - -
          2.68618  4.42225  2.77519  2.73123  3.46354  2.40513  3.72494  3.29354  2.67741  2.69355  4.24690  2.90347  2.73739  3.18146  2.89801  2.37887  2.77519  2.98518  4.58477  3.61503
          0.02246  4.20319  4.92553  0.61958  0.77255  0.52242  0.89915
     11   3.38395  5.52253  0.53976  2.60649  4.95310  3.49685  4.27264  4.62502  3.42661  4.17801  5.17603  3.17497  4.17360  3.52096  3.97842  3.31733  3.73371  4.23262  6.05232  4.78754     41 - -
          2.68618  4.42225  2.77519  2.73123  3.46354  2.40513  3.72494  3.29354  2.67741  2.69355  4.24690  2.90347  2.73739  3.18146  2.89801  2.37887  2.77519  2.98518  4.58477  3.61503
          0.02246  4.20319  4.92553  0.61958  0.77255  0.52242  0.89915
     12   3.28369  5.42284  2.68449  0.63210  4.81784  3.52186  4.15542  4.34136  3.08206  3.91020  4.88412  3.17855  4.14648  3.37325  3.51541  3.24002  3.59510  3.99597  5.92522  4.66609     42 - -
          2.68618  4.42225  2.77519  2.73123  3.46354  2.40513  3.72494  3.29354  2.67741  2.69355  4.24690  2.90347  2.73739  3.18146  2.89801  2.37887  2.77519  2.98518  4.58477  3.61503
          0.02246  4.20319  4.92553  0.61958  0.77255  0.46350  0.99176
     13   2.59980  4.48649  3.55451  3.27436  4.17047  0.89759  4.31697  3.55075  3.24996  3.26786  3.37736  3.52023  3.98522  3.62249  3.53993  2.77917  3.04152  3.19138  5.57738  4.31913     43 - -
          2.68618  4.42225  2.77519  2.73123  3.46354  2.40513  3.72494  3.29354  2.67741  2.69355  4.24690  2.90347  2.73739  3.18146  2.89801  2.37887  2.77519  2.98518  4.58477  3.61503
          0.02181  4.23214  4.95448  0.61958  0.77255  0.48576  0.95510
     14   2.94698  4.78350  4.33092  3.93025  2.09091  4.19223  3.70586  3.21051  3.81186  2.70733  3.87184  3.97050  4.56778  3.96236  3.97671  3.54029  3.59577  3.08045  3.95948  0.90478     44 - -
          2.68618  4.42225  2.77519  2.73123  3.46354  2.40513  3.72494  3.29354  2.67741  2.69355  4.24690  2.90347  2.73739  3.18146  2.89801  2.37887  2.77519  2.98518  4.58477  3.61503
          0.02181  4.23214  4.95448  0.61958  0.77255  0.48576  0.95510
     15   2.22019  4.45708  3.35546  3.00691  4.35265  3.19090  4.12468  3.76953  2.95668  3.42824  4.26638  3.30839  3.86314  3.34912  2.93249  1.04943  2.89937  3.30150  5.65501  4.39874     45 - -
          2.68618  4.42225  2.77519  2.73123  3.46354  2.40513  3.72494  3.29354  2.67741  2.69355  4.24690  2.90347  2.73739  3.18146  2.89801  2.37887  2.77519  2.98518  4.58477  3.61503
          0.02181  4.23214  4.95448  0.61958  0.77255  0.48576  0.95510
     16   3.10552  5.71721  1.66427  1.06583  5.00506  3.34233  3.90464  4.54237  2.94312  4.02508  4.88289  2.80121  3.97562  3.07228  3.55562  2.97516  3.39793  4.10084  6.16505  4.64366     46 - -
          2.68618  4.42225  2.77519  2.73123  3.46354  2.40513  3.72494  3.29354  2.67741  2.69355  4.24690  2.90347  2.73739  3.18146  2.89801  2.37887  2.77519  2.98518  4.58477  3.61503
          0.02181  4.23214  4.95448  0.61958  0.77255  0.48576  0.95510
     17   3.03145  5.64223  1.27463  1.58951  4.90939  3.34242  3.25372  4.45059  2.83490  3.92438  4.75525  2.79210  3.94547  3.00408  3.42483  2.91328  3.31007  4.01074  6.06797  4.55515     47 - -
          2.68618  4.42225  2.77519  2.73123  3.46354  2.40513  3.72494  3.29354  2.67741  2.69355  4.24690  2.90347  2.73739  3.18146  2.89801  2.37887  2.77519  2.98518  4.58477  3.61503
          0.02181  4.23214  4.95448  0.61958  0.77255  0.48576  0.95510
     18   2.48357  4.41844  3.47784  3.17960  4.33700  3.19428  4.27460  3.66737  3.18822  3.39285  4.28498  3.42411  1.33932  3.53684  3.50480  2.65270  1.76459  3.23260  5.68773  4.46182     48 - -
          2.68618  4.42225  2.77519  2.73123  3.46354  2.40513  3.72494  3.29354  2.67741  2.69355  4.24690  2.90347  2.73739  3.18146  2.89801  2.37887  2.77519  2.98518  4.58477  3.61503
          0.02181  4.23214  4.95448  0.61958  0.77255  0.48576  0.95510
     19   2.53608  4.60398  3.34101  2.77671  3.80065  3.57738  3.77686  3.15607  2.12716  1.73804  3.70621  3.22063  3.56292  3.00518  2.69048  2.84107  2.93811  2.90639  5.14738  3.89784     49 - -
          2.68618  4.42225  2.77519  2.73123  3.46354  2.40513  3.72494  3.29354  2.67741  2.69355  4.24690  2.90347  2.73739  3.18146  2.89801  2.37887  2.77519  2.98518  4.58477  3.61503
          0.02181  4.23214  4.95448  0.61958  0.77255  0.48576  0.95510
     20   2.59608  4.67963  3.11151  2.59976  4.02990  3.40784  3.76364  3.23613  2.58898  2.88271  3.90185  2.11830  3.86537  2.94238  3.02182  2.03844  2.38812  3.09466  5.33483  4.02566     50 - -
          2.68618  4.42225  2.77519  2.73123  3.46354  2.40513  3.72494  3.29354  2.67741  2.69355  4.24690  2.90347  2.73739  3.18146  2.89801  2.37887  2.77519  2.98518  4.58477  3.61503
          0.02181  4.23214  4.95448  0.61958  0.77255  0.48576  0.95510
     21   2.49013  4.91815  2.91890  2.29253  4.22303  3.17037  3.67425  3.65359  2.45610  3.22930  4.02952  2.95662  2.33596  2.28198  2.91922  2.58275  2.89458  3.05678  5.44362  4.09129     51 - -
          2.68582  4.42162  2.77538  2.73149  3.46340  2.40516  3.72520  3.29364  2.67767  2.69360  4.24716  2.90353  2.73732  3.18122  2.89817  2.37836  2.77527  2.98525  4.58503  3.61529
          0.65198  1.49497  1.36754  1.64834  0.21365  0.48576  0.95510
     22   2.43515  4.54749  2.90759  2.53600  3.32528  3.41888  3.65743  3.13402  2.52584  2.55136  3.64653  3.02285  3.47242  2.67426  2.95667  2.44436  2.61940  2.85865  5.09848  3.80776     60 - -
          2.68618  4.42225  2.77519  2.73123  3.46354  2.40513  3.72494  3.29354  2.67741  2.69355  4.24690  2.90347  2.73739  3.18146  2.89801  2.37887  2.77519  2.98518  4.58477  3.61503
          0.02909  3.94754  4.66989  0.61958  0.77255  0.70724  0.67925
     23   2.35230  4.76310  2.68574  2.41862  4.06151  3.36105  3.63631  3.45876  2.03498  3.07754  3.89781  2.93071  3.79267  2.79229  2.87958  2.40330  2.82897  2.71664  5.32152  3.98974     61 - -
          2.68618  4.42225  2.77519  2.73123  3.46354  2.40513  3.72494  3.29354  2.67741  2.69355  4.24690  2.90347  2.73739  3.18146  2.89801  2.37887  2.77519  2.98518  4.58477  3.61503
          0.02801  3.98497  4.70731  0.61958  0.77255  0.73771  0.65049
     24   2.36041  4.57800  2.99209  2.54181  4.04207  3.07119  2.96318  3.45793  2.56630  3.08311  3.91022  3.00415  3.42009  2.91410  2.99403  1.90119  2.61695  3.10055  5.33461  4.02868     62 - -
          2.68618  4.42225  2.77519  2.73123  3.46354  2.40513  3.72494  3.29354  2.67741  2.69355  4.24690  2.90347  2.73739  3.18146  2.89801  2.37887  2.77519  2.98518  4.58477  3.61503
          0.02801  3.98497  4.70731  0.61958  0.77255  0.40577  1.09801
     25   2.38225  4.90112  2.78555  2.41448  4.16781  3.42886  3.31604  3.59852  2.40154  2.99738  3.96901  2.94201  3.82305  2.64480  2.49289  2.09617  2.85351  3.05712  5.38769  4.03539     63 - -
          2.68618  4.42225  2.77519  2.73123  3.46354  2.40513  3.72494  3.29354  2.67741  2.69355  4.24690  2.90347  2.73739  3.18146  2.89801  2.37887  2.77519  2.98518  4.58477  3.61503
          0.02258  4.19767  4.92001  0.61958  0.77255  0.52914  0.88944
     26   2.52308  5.14266  2.31864  1.93693  4.45897  2.92158  3.34914  3.93045  2.44317  3.44243  4.21233  2.85858  3.82465  2.76726  2.94590  2.18725  2.77274  3.52212  5.60491  4.19699     64 - -
          2.68618  4.42225  2.77519  2.73123  3.46354  2.40513  3.72494  3.29354  2.67741  2.69355  4.24690  2.90347  2.73739  3.18146  2.89801  2.37887  2.77519  2.98518  4.58477  3.61503
          0.02258  4.19767  4.92001  0.61958  0.77255  0.52914  0.88944
     27   2.42851  4.83874  2.74382  2.44741  4.10067  3.00579  3.66875  3.51967  2.47397  2.38386  3.93393  2.34143  3.84050  2.82039  2.78800  2.56884  2.87084  3.18970  5.36021  4.02152     65 - -
          2.68618  4.42225  2.77519  2.73123  3.46354  2.40513  3.72494  3.29354  2.67741  2.69355  4.24690  2.90347  2.73739  3.18146  2.89801  2.37887  2.77519  2.98518  4.58477  3.61503
          0.05326  4.19767  3.30132  0.61958  0.77255  0.52914  0.88944
     28   2.23362  5.02862  2.48330  2.17546  4.32915  3.11588  3.13959  3.78523  2.38632  3.17566  4.09091  2.88022  3.26424  2.73241  2.87432  2.42172  2.87008  3.39709  5.49583  4.11014     66 - -
          2.68618  4.42225  2.77519  2.73123  3.46354  2.40513  3.72494  3.29354  2.67741  2.69355  4.24690  2.90347  2.73739  3.18146  2.89801  2.37887  2.77519  2.98518  4.58477  3.61503
          0.15362  4.16769  2.06422  0.61958  0.77255  0.56426  0.84113
     29   2.24703  3.75271  2.82494  2.49555  3.68524  3.46380  3.69605  2.89021  2.59066  2.73805  3.59957  3.08592  3.28562  2.92204  3.01072  2.68807  2.79896  2.62004  5.05979  3.47174     67 - -
          2.68621  4.42139  2.77522  2.73126  3.46357  2.40509  3.72497  3.29341  2.67744  2.69358  4.24693  2.90350  2.73742  3.18149  2.89804  2.37881  2.77522  2.98521  4.58480  3.61506
          0.20025  1.75486  4.76289  0.39257  1.12492  0.47770  0.96813
     30   2.12374  4.61508  3.13459  2.47905  3.85281  2.92651  3.71476  3.24145  2.56543  2.68977  3.74171  3.07219  3.86131  2.91177  2.79328  2.30714  2.83714  2.66743  5.18997  3.89686     70 - -
          2.68618  4.42225  2.77519  2.73123  3.46354  2.40513  3.72494  3.29354  2.67741  2.69355  4.24690  2.90347  2.73739  3.18146  2.89801  2.37887  2.77519  2.98518  4.58477  3.61503
          0.02328  4.16769  4.89003  0.61958  0.77255  0.56426  0.84113
     31   2.41570  4.48156  3.26248  2.70208  3.64909  3.51603  3.40745  2.86148  2.50130  2.08831  3.57818  2.93487  3.41926  2.99772  3.06320  2.62639  2.83277  2.64350  5.04128  3.77667     71 - -
          2.68618  4.42225  2.77519  2.73123  3.46354  2.40513  3.72494  3.29354  2.67741  2.69355  4.24690  2.90347  2.73739  3.18146  2.89801  2.37887  2.77519  2.98518  4.58477  3.61503
          0.02328  4.16769  4.89003  0.61958  0.77255  0.49469  0.94099
     32   2.31427  4.53514  3.22170  2.66075  3.71142  3.18667  3.44436  2.90447  2.63644  2.48133  3.29609  3.13347  3.18247  2.81854  3.05351  2.47816  2.61774  2.83206  5.08875  3.81371     72 - -
          2.68618  4.42225  2.77519  2.73123  3.46354  2.40513  3.72494  3.29354  2.67741  2.69355  4.24690  2.90347  2.73739  3.18146  2.89801  2.37887  2.77519  2.98518  4.58477  3.61503
          0.02246  4.20319  4.92553  0.61958  0.77255  0.46350  0.99176
     33   2.23559  4.71682  3.07621  2.54171  3.52871  3.09423  3.71432  3.41399  2.54123  3.03983  3.86630  2.84960  3.85446  2.60509  2.99056  2.03508  2.56162  3.09609  5.30393  3.98867     73 - -
          2.68618  4.42225  2.77519  2.73123  3.46354  2.40513  3.72494  3.29354  2.67741  2.69355  4.24690  2.90347  2.73739  3.18146  2.89801  2.37887  2.77519  2.98518  4.58477  3.61503
          0.02181  4.23214  4.95448  0.61958  0.77255  0.48576  0.95510
     34   2.05499  4.59353  3.17985  2.63593  3.38955  3.48782  3.74367  3.18956  2.61840  2.56630  3.70926  2.72184  3.89177  2.78512  3.04246  2.19590  2.85555  2.91520  5.15887  3.87109     74 - -
          2.68618  4.42225  2.77519  2.73123  3.46354  2.40513  3.72494  3.29354  2.67741  2.69355  4.24690  2.90347  2.73739  3.18146  2.89801  2.37887  2.77519  2.98518  4.58477  3.61503
          0.10075  4.23214  2.50933  0.61958  0.77255  0.48576  0.95510
     35   2.49116  4.91141  2.79971  2.40775  3.69914  3.11149  3.34113  3.61306  2.37740  3.18238  3.97909  2.93450  3.82028  2.59577  2.00030  2.63701  2.85841  3.26341  5.38941  4.03800     75 - -
          2.68618  4.42225  2.77519  2.73123  3.46354  2.40513  3.72494  3.29354  2.67741  2.69355  4.24690  2.90347  2.73739  3.18146  2.89801  2.37887  2.77519  2.98518  4.58477  3.61503
          0.02358  4.15496  4.87731  0.61958  0.77255  0.51610  0.90843
     36   2.61639  4.93681  2.73822  2.30326  3.77344  3.41558  3.61782  3.65116  2.29762  3.21257  3.99914  2.91865  2.97512  2.53872  2.86695  2.19279  2.68992  3.09657  5.41564  4.05163     76 - -
          2.68618  4.42225  2.77519  2.73123  3.46354  2.40513  3.72494  3.29354  2.67741  2.69355  4.24690  2.90347  2.73739  3.18146  2.89801  2.37887  2.77519  2.98518  4.58477  3.61503
          0.02282  4.18715  4.90949  0.61958  0.77255  0.45229  1.01106
     37   2.11291  4.61554  3.16718  2.63639  3.50375  2.56304  3.77451  3.36188  2.62390  3.00625  3.84345  3.10291  2.50098  2.96586  2.80397  2.53471  2.85044  3.04466  5.28571  3.98997     77 - -
          2.68618  4.42225  2.77519  2.73123  3.46354  2.40513  3.72494  3.29354  2.67741  2.69355  4.24690  2.90347  2.73739  3.18146  2.89801  2.37887  2.77519  2.98518  4.58477  3.61503
          0.02181  4.23214  4.95448  0.61958  0.77255  0.48576  0.95510
     38   2.09417  4.61885  2.92556  2.48517  3.37955  3.49637  3.43528  3.19757  2.58649  2.85616  3.11590  3.09056  3.88456  2.92314  3.01970  2.29822  2.84896  2.78270  5.15959  3.86859     78 - -
          2.68618  4.42225  2.77519  2.73123  3.46354  2.40513  3.72494  3.29354  2.67741  2.69355  4.24690  2.90347  2.73739  3.18146  2.89801  2.37887  2.77519  2.98518  4.58477  3.61503
          0.02181  4.23214  4.95448  0.61958  0.77255  0.48576  0.95510
     39   2.61698  5.17737  1.86462  2.00539  4.48795  3.13692  3.66522  3.96073  2.46442  3.19739  4.24214  2.86428  3.84038  2.60369  2.96924  2.49503  2.83222  3.55203  5.63234  4.22085     79 - -
          2.68618  4.42225  2.77519  2.73123  3.46354  2.40513  3.72494  3.29354  2.67741  2.69355  4.24690  2.90347  2.73739  3.18146  2.89801  2.37887  2.77519  2.98518  4.58477  3.61503
          0.02181  4.23214  4.95448  0.61958  0.77255  0.48576  0.95510
     40   3.48904  4.77513  5.16025  4.60060  2.42068  4.75869  4.93918  2.03372  4.46631  0.78925  2.93398  4.80136  4.89975  4.48025  4.52145  4.11554  3.70288  2.44201  5.12767  3.95358     80 - -
          2.68618  4.42225  2.77519  2.73123  3.46354  2.40513  3.72494  3.29354  2.67741  2.69355  4.24690  2.90347  2.73739  3.18146  2.89801  2.37887  2.77519  2.98518  4.58477  3.61503
          0.02181  4.23214  4.95448  0.61958  0.77255  0.48576  0.95510
     41   2.32875  3.76027  3.38793  2.86847  3.90791  3.33991  3.92252  3.28517  2.83022  2.96853  3.82440  3.25001  1.78561  2.91286  3.21668  2.32561  2.83677  2.75608  5.27856  4.02136     81 - -
          2.68618  4.42225  2.77519  2.73123  3.46354  2.40513  3.72494  3.29354  2.67741  2.69355  4.24690  2.90347  2.73739  3.18146  2.89801  2.37887  2.77519  2.98518  4.58477  3.61503
          0.02181  4.23214  4.95448  0.61958  0.77255  0.48576  0.95510
     42   2.44729  4.87215  2.52909  2.43640  4.13892  3.28555  3.64790  3.56477  2.43481  2.98124  3.71150  2.96068  2.70259  2.78703  2.77548  2.32471  2.85519  3.04498  5.37629  4.02876     82 - -
          2.68613  4.42228  2.77514  2.73126  3.46357  2.40516  3.72498  3.29357  2.67744  2.69350  4.24693  2.90350  2.73725  3.18150  2.89804  2.37884  2.77523  2.98522  4.58480  3.61506
          0.35459  3.12444  1.36815  1.08590  0.41188  0.48576  0.95510
     43   3.16407  4.63510  4.15676  3.71669  2.44373  3.95374  3.75805  2.93309  3.38867  2.10225  3.58024  3.84828  4.35883  3.74571  3.55776  3.39598  3.42171  2.86622  1.39313  2.47601     89 - -
          2.68618  4.42225  2.77519  2.73123  3.46354  2.40513  3.72494  3.29354  2.67741  2.69355  4.24690  2.90347  2.73739  3.18146  2.89801  2.37887  2.77519  2.98518  4.58477  3.61503
          0.02909  3.94775  4.67009  0.61958  0.77255  0.76632  0.62497
     44   3.24418  4.62031  4.64530  4.09568  3.07406  4.44009  4.72627  2.02666  3.90270  0.92751  2.70507  4.39398  4.65968  4.11839  4.07562  3.78979  3.47450  2.19968  5.13430  4.00276     90 - -
          2.68618  4.42225  2.77519  2.73123  3.46354  2.40513  3.72494  3.29354  2.67741  2.69355  4.24690  2.90347  2.73739  3.18146  2.89801  2.37887  2.77519  2.98518  4.58477  3.61503
          0.02909  3.94775  4.67009  0.61958  0.77255  0.76632  0.62497
     45   1.99204  4.32014  3.51018  2.77015  3.49783  3.59655  3.91587  2.26047  2.89752  2.26728  3.42328  3.36807  3.99651  3.22838  3.24334  2.87024  2.86641  2.21044  5.00644  3.77011     91 - -
          2.68618  4.42225  2.77519  2.73123  3.46354  2.40513  3.72494  3.29354  2.67741  2.69355  4.24690  2.90347  2.73739  3.18146  2.89801  2.37887  2.77519  2.98518  4.58477  3.61503
          0.02909  3.94775  4.67009  0.61958  0.77255  0.76632  0.62497
     46   2.74027  4.92785  3.02988  2.52474  4.28994  3.44211  3.61240  3.70803  2.15108  3.24256  4.07607  3.00151  3.86718  2.11761  1.97183  2.37325  2.96986  3.36572  5.39022  4.10696     92 - -
          2.68618  4.42225  2.77519  2.73123  3.46354  2.40513  3.72494  3.29354  2.67741  2.69355  4.24690  2.90347  2.73739  3.18146  2.89801  2.37887  2.77519  2.98518  4.58477  3.61503
          0.02909  3.94775  4.67009  0.61958  0.77255  0.38397  1.14305
     47   2.88340  4.79582  3.32569  2.84584  3.05154  3.67564  2.27199  3.41661  2.71212  2.98969  3.92080  2.33827  4.07864  3.12421  3.06166  2.96174  3.11591  3.16204  2.25643  3.00887     93 - -
          2.68618  4.42225  2.77519  2.73123  3.46354  2.40513  3.72494  3.29354  2.67741  2.69355  4.24690  2.90347  2.73739  3.18146  2.89801  2.37887  2.77519  2.98518  4.58477  3.61503
          0.02246  4.20319  4.92553  0.61958  0.77255  0.52242  0.89915
     48   2.40084  4.32494  4.49455  3.93695  3.44051  4.14152  4.54678  1.50714  3.82420  1.64722  3.32242  4.15644  4.48025  4.05544  4.01460  3.46424  2.98892  1.79192  5.16847  3.98856     94 - -
          2.68618  4.42225  2.77519  2.73123  3.46354  2.40513  3.72494  3.29354  2.67741  2.69355  4.24690  2.90347  2.73739  3.18146  2.89801  2.37887  2.77519  2.98518  4.58477  3.61503
          0.02246  4.20319  4.92553  0.61958  0.77255  0.52242  0.89915
     49   2.45190  4.38237  3.43260  2.88438  3.58841  3.51532  3.85946  2.92352  2.83243  2.04228  3.18248  3.29124  3.07724  3.15539  3.19747  2.05077  2.84935  2.68553  5.02310  3.77992     95 - -
          2.68618  4.42225  2.77519  2.73123  3.46354  2.40513  3.72494  3.29354  2.67741  2.69355  4.24690  2.90347  2.73739  3.18146  2.89801  2.37887  2.77519  2.98518  4.58477  3.61503
          0.02246  4.20319  4.92553  0.61958  0.77255  0.52242  0.89915
     50   2.00445  4.66228  2.90009  2.56257  3.90988  2.87351  3.71449  3.30749  2.56238  2.95128  3.37894  3.05489  3.86059  2.90099  3.00477  2.21459  2.84747  3.01022  5.23460  3.56847     96 - -
          2.68618  4.42225  2.77519  2.73123  3.46354  2.40513  3.72494  3.29354  2.67741  2.69355  4.24690  2.90347  2.73739  3.18146  2.89801  2.37887  2.77519  2.98518  4.58477  3.61503
          0.02246  4.20319  4.92553  0.61958  0.77255  0.52242  0.89915
     51   2.74289  4.35510  3.74685  3.19129  2.75749  3.73543  3.02277  2.80763  3.08436  1.52834  3.42035  3.51867  4.10388  3.03721  3.37267  3.00365  2.97236  2.62172  4.57620  2.91492     97 - -
          2.68618  4.42225  2.77519  2.73123  3.46354  2.40513  3.72494  3.29354  2.67741  2.69355  4.24690  2.90347  2.73739  3.18146  2.89801  2.37887  2.77519  2.98518  4.58477  3.61503
          0.02246  4.20319  4.92553  0.61958  0.77255  0.52242  0.89915
     52   2.59744  4.79852  2.99683  2.51284  4.24607  3.36056  3.73149  3.67716  2.50986  3.25954  4.06151  2.61499  2.56139  2.87885  2.70005  1.90623  2.63775  3.29652  5.47177  4.13704     98 - -
          2.68618  4.42225  2.77519  2.73123  3.46354  2.40513  3.72494  3.29354  2.67741  2.69355  4.24690  2.90347  2.73739  3.18146  2.89801  2.37887  2.77519  2.98518  4.58477  3.61503
          0.02246  4.20319  4.92553  0.61958  0.77255  0.52242  0.89915
     53   2.61390  4.58833  2.99217  2.15759  3.77377  3.50058  3.72621  3.13696  2.60252  2.42931  3.19921  3.10417  3.51172  2.93853  3.02979  2.72232  2.67384  2.41499  5.13675  3.85152     99 - -
          2.68618  4.42225  2.77519  2.73123  3.46354  2.40513  3.72494  3.29354  2.67741  2.69355  4.24690  2.90347  2.73739  3.18146  2.89801  2.37887  2.77519  2.98518  4.58477  3.61503
          0.02246  4.20319  4.92553  0.61958  0.77255  0.52242  0.89915
     54   2.10346  4.78533  2.95871  2.17578  4.22552  3.34986  3.74275  3.65172  2.55658  3.24595  4.05135  2.99907  3.03563  2.89478  3.01679  1.96573  2.64896  3.27572  5.47070  4.13245    100 - -
          2.68618  4.42225  2.77519  2.73123  3.46354  2.40513  3.72494  3.29354  2.67741  2.69355  4.24690  2.90347  2.73739  3.18146  2.89801  2.37887  2.77519  2.98518  4.58477  3.61503
          0.02246  4.20319  4.92553  0.61958  0.77255  0.52242  0.89915
     55   2.25266  4.91985  2.47034  2.31327  4.19079  3.41946  3.64591  3.62174  2.43520  3.19821  3.99603  2.67558  3.82856  2.78216  2.71756  2.52990  2.87208  2.52512  5.41491  4.05766    101 - -
          2.68618  4.42225  2.77519  2.73123  3.46354  2.40513  3.72494  3.29354  2.67741  2.69355  4.24690  2.90347  2.73739  3.18146  2.89801  2.37887  2.77519  2.98518  4.58477  3.61503
          0.02246  4.20319  4.92553  0.61958  0.77255  0.52242  0.89915
     56   3.23417  5.34058  3.70122  2.96195  4.85410  3.82065  3.69958  4.17518  1.13086  3.57059  4.44535  3.34001  4.17028  2.82866  1.48707  3.21740  3.37857  3.85542  5.57084  4.43811    102 - -
          2.68618  4.42225  2.77519  2.73123  3.46354  2.40513  3.72494  3.29354  2.67741  2.69355  4.24690  2.90347  2.73739  3.18146  2.89801  2.37887  2.77519  2.98518  4.58477  3.61503
          0.02246  4.20319  4.92553  0.61958  0.77255  0.52242  0.89915
     57   1.79323  4.52731  3.28562  2.75924  3.85228  3.44678  3.83206  2.91217  2.38686  2.88031  3.75595  3.19523  3.90776  3.05700  3.07036  2.72935  2.12044  2.86150  5.22059  3.95315    103 - -
          2.68637  4.42092  2.77548  2.73151  3.46300  2.40534  3.72523  3.29313  2.67760  2.69343  4.24718  2.90375  2.73748  3.18128  2.89803  2.37879  2.77525  2.98446  4.58365  3.61507
          0.10451  2.38619  4.92553  2.34852  0.10038  0.52242  0.89915
     58   2.97479  5.53258  2.12751  1.13405  4.82159  3.34407  3.80856  4.33128  2.73722  3.81757  4.64177  2.80082  3.92365  2.50371  3.28512  2.87383  3.24547  3.90588  5.96910  4.49045    137 - -
          2.68618  4.42225  2.77519  2.73123  3.46354  2.40513  3.72494  3.29354  2.67741  2.69355  4.24690  2.90347  2.73739  3.18146  2.89801  2.37887  2.77519  2.98518  4.58477  3.61503
          0.02246  4.20319  4.92553  0.61958  0.77255  0.52242  0.89915
     59   3.19654  4.56113  4.72759  4.16715  2.60250  4.35913  4.45693  2.21604  4.02920  0.92310  3.02129  4.34029  4.60899  4.13918  4.14106  3.68049  3.41690  2.47700  4.79829  3.03917    138 - -
          2.68618  4.42225  2.77519  2.73123  3.46354  2.40513  3.72494  3.29354  2.67741  2.69355  4.24690  2.90347  2.73739  3.18146  2.89801  2.37887  2.77519  2.98518  4.58477  3.61503
          0.02246  4.20319  4.92553  0.61958  0.77255  0.52242  0.89915
     60   1.31526  4.30662  3.71408  3.25284  3.90277  3.32600  4.20078  2.64524  3.18953  2.87151  3.82704  3.49545  3.94576  3.50734  3.50585  2.71246  2.07001  2.64751  5.37498  4.15318    139 - -
          2.68618  4.42225  2.77519  2.73123  3.46354  2.40513  3.72494  3.29354  2.67741  2.69355  4.24690  2.90347  2.73739  3.18146  2.89801  2.37887  2.77519  2.98518  4.58477  3.61503
          0.02246  4.20319  4.92553  0.61958  0.77255  0.52242  0.89915
     61   2.62661  4.15169  3.91649  3.09241  2.91241  3.69930  3.97747  2.48242  3.23686  1.99808  2.28782  3.60925  4.06693  3.21204  3.46957  2.97561  2.85795  2.39384  4.73110  2.73644    140 - -
          2.68618  4.42225  2.77519  2.73123  3.46354  2.40513  3.72494  3.29354  2.67741  2.69355  4.24690  2.90347  2.73739  3.18146  2.89801  2.37887  2.77519  2.98518  4.58477  3.61503
          0.02246  4.20319  4.92553  0.61958  0.77255  0.52242  0.89915
     62   1.74943  4.94068  2.60994  2.26619  4.29521  3.37219  3.71605  3.73287  2.54401  3.30834  4.11204  2.68431  3.84508  2.86162  3.02733  2.29577  2.75231  3.36245  5.52273  4.15766    141 - -
          2.68618  4.42225  2.77519  2.73123  3.46354  2.40513  3.72494  3.29354  2.67741  2.69355  4.24690  2.90347  2.73739  3.18146  2.89801  2.37887  2.77519  2.98518  4.58477  3.61503
          0.02246  4.20319  4.92553  0.61958  0.77255  0.52242  0.89915
     63   3.36833  4.65039  5.10593  4.56057  3.30450  4.71871  5.11097  1.52852  4.42872  1.01536  3.08409  4.78472  4.90573  4.54349  4.53815  4.08843  3.60123  1.88435  5.39657  4.31471    142 - -
          2.68618  4.42225  2.77519  2.73123  3.46354  2.40513  3.72494  3.29354  2.67741  2.69355  4.24690  2.90347  2.73739  3.18146  2.89801  2.37887  2.77519  2.98518  4.58477  3.61503
          0.02246  4.20319  4.92553  0.61958  0.77255  0.52242  0.89915
     64   3.50947  4.84508  4.98344  4.45587  3.13065  4.70093  4.99450  2.30093  4.22274  0.67343  2.63654  4.72632  4.88517  4.39123  4.33852  4.09200  3.73928  2.46873  5.26180  4.16002    143 - -
          2.68618  4.42225  2.77519  2.73123  3.46354  2.40513  3.72494  3.29354  2.67741  2.69355  4.24690  2.90347  2.73739  3.18146  2.89801  2.37887  2.77519  2.98518  4.58477  3.61503
          0.02246  4.20319  4.92553  0.61958  0.77255  0.52242  0.89915
     65   2.68128  5.15922  2.21928  2.16423  4.48331  3.38825  3.62717  3.96018  2.39329  3.45497  4.21354  2.44748  3.81729  2.65021  2.41848  2.35731  2.76228  3.54017  5.60144  4.19231    144 - -
          2.68618  4.42225  2.77519  2.73123  3.46354  2.40513  3.72494  3.29354  2.67741  2.69355  4.24690  2.90347  2.73739  3.18146  2.89801  2.37887  2.77519  2.98518  4.58477  3.61503
          0.02246  4.20319  4.92553  0.61958  0.77255  0.52242  0.89915
     66   2.65877  5.10678  2.30956  2.26620  4.42115  3.15932  3.34676  3.89010  2.38476  3.39910  4.16107  2.52410  3.81144  2.64791  2.71854  2.51483  2.30738  3.48193  5.55693  4.15695    145 - -
          2.68618  4.42225  2.77519  2.73123  3.46354  2.40513  3.72494  3.29354  2.67741  2.69355  4.24690  2.90347  2.73739  3.18146  2.89801  2.37887  2.77519  2.98518  4.58477  3.61503
          0.02246  4.20319  4.92553  0.61958  0.77255  0.52242  0.89915
     67   3.54915  4.92062  4.72024  4.37425  3.29740  4.39873  4.92813  2.53116  4.13969  0.55353  3.23913  4.61839  4.78515  4.42670  4.25634  4.02853  3.83261  2.65200  5.28292  4.07843    146 - -
          2.68618  4.42225  2.77519  2.73123  3.46354  2.40513  3.72494  3.29354  2.67741  2.69355  4.24690  2.90347  2.73739  3.18146  2.89801  2.37887  2.77519  2.98518  4.58477  3.61503
          0.02246  4.20319  4.92553  0.61958  0.77255  0.52242  0.89915
     68   2.68274  4.75019  3.19215  2.75000  4.30869  3.39241  3.84936  3.73649  2.48491  3.32660  4.17003  3.17337  1.60892  3.02566  2.12086  2.55839  2.99830  3.35844  5.50911  4.23407    147 - -
          2.68618  4.42225  2.77519  2.73123  3.46354  2.40513  3.72494  3.29354  2.67741  2.69355  4.24690  2.90347  2.73739  3.18146  2.89801  2.37887  2.77519  2.98518  4.58477  3.61503
          0.02246  4.20319  4.92553  0.61958  0.77255  0.52242  0.89915
     69   2.62967  4.47103  3.76536  3.54973  4.30449  3.29530  4.53616  3.47464  3.49951  3.32575  4.36476  3.69302  4.02982  3.87988  3.73266  2.83596  0.71392  3.13135  5.71087  4.52515    148 - -
          2.68618  4.42225  2.77519  2.73123  3.46354  2.40513  3.72494  3.29354  2.67741  2.69355  4.24690  2.90347  2.73739  3.18146  2.89801  2.37887  2.77519  2.98518  4.58477  3.61503
          0.02246  4.20319  4.92553  0.61958  0.77255  0.52242  0.89915
     70   2.30271  3.36129  3.85355  3.44902  4.25355  3.06751  4.36575  3.59481  3.38010  3.34626  4.19386  3.50919  3.80941  3.67114  3.66098  1.02721  2.24349  3.11347  5.63933  4.44477    149 - -
          2.68618  4.42225  2.77519  2.73123  3.46354  2.40513  3.72494  3.29354  2.67741  2.69355  4.24690  2.90347  2.73739  3.18146  2.89801  2.37887  2.77519  2.98518  4.58477  3.61503
          0.02246  4.20319  4.92553  0.61958  0.77255  0.52242  0.89915
     71   2.21625  4.46517  3.31161  2.61484  3.65177  3.53040  3.79828  2.97071  2.72395  2.57304  3.58362  3.21183  3.93006  2.84115  3.11350  2.77678  2.25744  2.18104  5.05820  3.80013    150 - -
          2.68618  4.42225  2.77519  2.73123  3.46354  2.40513  3.72494  3.29354  2.67741  2.69355  4.24690  2.90347  2.73739  3.18146  2.89801  2.37887  2.77519  2.98518  4.58477  3.61503
          0.02246  4.20319  4.92553  0.61958  0.77255  0.52242  0.89915
     72   3.23997  4.51211  5.07868  4.59560  3.71181  4.66631  5.29766  1.03119  4.49199  2.17993  3.49467  4.78693  4.95331  4.74472  4.67045  4.07304  3.50591  1.24137  5.73373  4.53092    151 - -
          2.68618  4.42225  2.77519  2.73123  3.46354  2.40513  3.72494  3.29354  2.67741  2.69355  4.24690  2.90347  2.73739  3.18146  2.89801  2.37887  2.77519  2.98518  4.58477  3.61503
          0.02246  4.20319  4.92553  0.61958  0.77255  0.46350  0.99176
     73   1.62510  4.34174  3.50525  2.96880  3.65213  3.15363  3.92556  3.02157  2.92094  2.73145  3.61316  3.33189  3.92298  3.23252  3.27596  2.19544  2.83674  2.49136  3.98306  3.83831    152 - -
          2.68618  4.42225  2.77519  2.73123  3.46354  2.40513  3.72494  3.29354  2.67741  2.69355  4.24690  2.90347  2.73739  3.18146  2.89801  2.37887  2.77519  2.98518  4.58477  3.61503
          0.02181  4.23214  4.95448  0.61958  0.77255  0.48576  0.95510
     74   2.50412  5.02261  2.71507  2.10081  4.36816  3.12597  3.59534  3.84767  2.35761  3.36406  4.10940  2.69170  3.79118  2.17821  2.84352  2.29513  2.86501  3.44555  5.44128  4.11356    153 - -
          2.68618  4.42225  2.77519  2.73123  3.46354  2.40513  3.72494  3.29354  2.67741  2.69355  4.24690  2.90347  2.73739  3.18146  2.89801  2.37887  2.77519  2.98518  4.58477  3.61503
          0.02181  4.23214  4.95448  0.61958  0.77255  0.48576  0.95510
     75   3.28046  4.53634  5.13928  4.63381  3.66694  4.74020  5.30212  1.01004  4.53083  1.99577  3.44545  4.83296  4.98612  4.75591  4.69646  4.13340  3.53446  1.33915  5.69971  4.51841    154 - -
          2.68618  4.42225  2.77519  2.73123  3.46354  2.40513  3.72494  3.29354  2.67741  2.69355  4.24690  2.90347  2.73739  3.18146  2.89801  2.37887  2.77519  2.98518  4.58477  3.61503
          0.02181  4.23214  4.95448  0.61958  0.77255  0.48576  0.95510
     76   2.40197  4.39388  4.41882  4.04830  3.87193  3.83029  4.84432  2.10923  3.95106  2.54826  3.73663  4.15450  4.41955  4.25833  4.16139  3.27432  3.21265  0.85928  5.64340  4.42046    155 - -
          2.68618  4.42225  2.77519  2.73123  3.46354  2.40513  3.72494  3.29354  2.67741  2.69355  4.24690  2.90347  2.73739  3.18146  2.89801  2.37887  2.77519  2.98518  4.58477  3.61503
          0.02181  4.23214  4.95448  0.61958  0.77255  0.48576  0.95510
     77   2.88583  5.44273  2.02456  1.57155  4.75035  3.01200  3.75903  4.25437  2.64094  3.73355  4.52505  2.81745  3.89623  1.99124  3.18255  2.80164  3.14463  3.81948  5.87916  4.41531    156 - -
          2.68618  4.42225  2.77519  2.73123  3.46354  2.40513  3.72494  3.29354  2.67741  2.69355  4.24690  2.90347  2.73739  3.18146  2.89801  2.37887  2.77519  2.98518  4.58477  3.61503
          0.02181  4.23214  4.95448  0.61958  0.77255  0.48576  0.95510
     78   2.94528  5.11634  3.30533  2.72540  4.53189  3.63063  3.70596  3.90639  2.01995  3.40905  4.24784  2.82555  4.02872  2.84287  1.28298  2.95387  2.70930  3.56828  5.52052  4.28609    157 - -
          2.68619  4.42226  2.77520  2.73124  3.46355  2.40514  3.72495  3.29355  2.67742  2.69356  4.24691  2.90348  2.73740  3.18121  2.89802  2.37888  2.77520  2.98519  4.58478  3.61504
          0.08074  2.65198  4.95448  0.41042  1.08877  0.48576  0.95510
     79   3.58635  4.95050  4.76703  4.42339  3.31547  4.43543  4.96874  2.55259  4.18892  0.53181  3.25194  4.66507  4.81824  4.46838  4.29989  4.07243  3.86918  2.68052  5.30893  4.11043    159 - -
          2.68618  4.42225  2.77519  2.73123  3.46354  2.40513  3.72494  3.29354  2.67741  2.69355  4.24690  2.90347  2.73739  3.18146  2.89801  2.37887  2.77519  2.98518  4.58477  3.61503
          0.02181  4.23214  4.95448  0.61958  0.77255  0.48576  0.95510
     80   2.49183  4.88352  3.00279  2.45237  4.13822  3.45376  2.70358  3.56260  2.31526  3.14750  3.95305  2.55617  3.84633  2.79064  2.69051  2.66411  2.35370  3.22694  5.37011  3.41328    160 - -
          2.68618  4.42225  2.77519  2.73123  3.46354  2.40513  3.72494  3.29354  2.67741  2.69355  4.24690  2.90347  2.73739  3.18146  2.89801  2.37887  2.77519  2.98518  4.58477  3.61503
          0.02181  4.23214  4.95448  0.61958  0.77255  0.48576  0.95510
     81   3.30322  4.98347  3.95120  3.85263  4.79237  3.65146  4.88640  4.44888  3.94449  4.02821  5.10315  4.11629  0.36748  4.32119  4.13538  3.48520  3.77530  4.04951  5.86276  4.92254    161 - -
          2.68618  4.42225  2.77519  2.73123  3.46354  2.40513  3.72494  3.29354  2.67741  2.69355  4.24690  2.90347  2.73739  3.18146  2.89801  2.37887  2.77519  2.98518  4.58477  3.61503
          0.02181  4.23214  4.95448  0.61958  0.77255  0.48576  0.95510
     82   3.04746  4.90696  3.73808  3.09555  3.94477  3.79456  3.88082  3.32820  2.32885  1.98508  3.91107  3.46918  4.18613  3.09365  1.25271  3.16464  3.26236  3.16161  5.29021  4.03993    162 - -
          2.68618  4.42225  2.77519  2.73123  3.46354  2.40513  3.72494  3.29354  2.67741  2.69355  4.24690  2.90347  2.73739  3.18146  2.89801  2.37887  2.77519  2.98518  4.58477  3.61503
          0.02181  4.23214  4.95448  0.61958  0.77255  0.48576  0.95510
     83   3.58635  4.95050  4.76703  4.42339  3.31547  4.43543  4.96874  2.55259  4.18892  0.53181  3.25194  4.66507  4.81824  4.46838  4.29989  4.07243  3.86918  2.68052  5.30893  4.11043    163 - -
          2.68618  4.42225  2.77519  2.73123  3.46354  2.40513  3.72494  3.29354  2.67741  2.69355  4.24690  2.90347  2.73739  3.18146  2.89801  2.37887  2.77519  2.98518  4.58477  3.61503
          0.02181  4.23214  4.95448  0.61958  0.77255  0.48576  0.95510
     84   3.02961  4.85370  3.47213  3.01204  2.86069  3.80004  2.17722  3.45675  2.54963  3.00361  3.97655  3.39794  4.19425  3.24166  3.08246  3.11242  3.25349  3.22445  4.43428  1.49421    164 - -
          2.68618  4.42225  2.77519  2.73123  3.46354  2.40513  3.72494  3.29354  2.67741  2.69355  4.24690  2.90347  2.73739  3.18146  2.89801  2.37887  2.77519  2.98518  4.58477  3.61503
          0.02181  4.23214  4.95448  0.61958  0.77255  0.48576  0.95510
     85   3.28136  4.59806  4.96008  4.42272  3.34592  4.57419  4.97993  1.14432  4.26276  1.77234  1.99789  4.63667  4.81868  4.44048  4.39305  3.94089  3.52225  2.01886  5.35885  4.23739    165 - -
          2.68618  4.42225  2.77519  2.73123  3.46354  2.40513  3.72494  3.29354  2.67741  2.69355  4.24690  2.90347  2.73739  3.18146  2.89801  2.37887  2.77519  2.98518  4.58477  3.61503
          0.02181  4.23214  4.95448  0.61958  0.77255  0.48576  0.95510
     86   3.12540  5.64758  0.88021  2.24321  4.97096  3.32988  3.96877  4.57404  3.06469  4.08094  4.96763  2.36026  3.99658  3.15651  3.68851  3.00847  3.44802  4.12444  6.18416  4.65588    166 - -
          2.68618  4.42225  2.77519  2.73123  3.46354  2.40513  3.72494  3.29354  2.67741  2.69355  4.24690  2.90347  2.73739  3.18146  2.89801  2.37887  2.77519  2.98518  4.58477  3.61503
          0.02181  4.23214  4.95448  0.61958  0.77255  0.48576  0.95510
     87   2.95909  4.58255  3.95762  3.57415  1.24807  3.77134  4.05732  3.06121  3.52521  2.58602  3.72495  3.79485  2.04797  3.78461  3.76533  3.19901  3.27645  2.91326  4.59577  3.05009    167 - -
          2.68618  4.42225  2.77519  2.73123  3.46354  2.40513  3.72494  3.29354  2.67741  2.69355  4.24690  2.90347  2.73739  3.18146  2.89801  2.37887  2.77519  2.98518  4.58477  3.61503
          0.02181  4.23214  4.95448  0.61958  0.77255  0.48576  0.95510
     88   3.19042  4.47488  5.01048  4.47274  3.07535  4.57276  5.01477  1.53840  4.36701  1.91218  3.33948  4.64874  4.83038  4.54560  4.50340  3.93248  3.43355  1.06174  5.43169  4.25010    168 - -
          2.68618  4.42225  2.77519  2.73123  3.46354  2.40513  3.72494  3.29354  2.67741  2.69355  4.24690  2.90347  2.73739  3.18146  2.89801  2.37887  2.77519  2.98518  4.58477  3.61503
          0.02181  4.23214  4.95448  0.61958  0.77255  0.48576  0.95510
     89   2.65042  4.91749  3.00535  2.33398  3.70899  3.45653  3.20894  3.60990  2.38282  2.66646  3.98236  2.77939  3.84620  2.22473  2.36351  2.66403  2.87861  3.26607  5.39073  4.04636    169 - -
          2.68618  4.42225  2.77519  2.73123  3.46354  2.40513  3.72494  3.29354  2.67741  2.69355  4.24690  2.90347  2.73739  3.18146  2.89801  2.37887  2.77519  2.98518  4.58477  3.61503
          0.02181  4.23214  4.95448  0.61958  0.77255  0.48576  0.95510
     90   2.72680  4.71504  3.25763  2.69319  3.24320  3.57823  3.02332  3.30869  2.04698  2.93197  3.80431  3.16056  3.95972  2.96323  2.75079  2.81247  2.95180  3.03858  4.96552  2.13342    170 - -
          2.68618  4.42225  2.77519  2.73123  3.46354  2.40513  3.72494  3.29354  2.67741  2.69355  4.24690  2.90347  2.73739  3.18146  2.89801  2.37887  2.77519  2.98518  4.58477  3.61503
          0.02181  4.23214  4.95448  0.61958  0.77255  0.48576  0.95510
     91   3.58635  4.95050  4.76703  4.42339  3.31547  4.43543  4.96874  2.55259  4.18892  0.53181  3.25194  4.66507  4.81824  4.46838  4.29989  4.07243  3.86918  2.68052  5.30893  4.11043    171 - -
          2.68618  4.42225  2.77519  2.73123  3.46354  2.40513  3.72494  3.29354  2.67741  2.69355  4.24690  2.90347  2.73739  3.18146  2.89801  2.37887  2.77519  2.98518  4.58477  3.61503
          0.02181  4.23214  4.95448  0.61958  0.77255  0.48576  0.95510
     92   3.30322  4.98347  3.95120  3.85263  4.79237  3.65146  4.88640  4.44888  3.94449  4.02821  5.10315  4.11629  0.36748  4.32119  4.13538  3.48520  3.77530  4.04951  5.86276  4.92254    172 - -
          2.68618  4.42225  2.77519  2.73123  3.46354  2.40513  3.72494  3.29354  2.67741  2.69355  4.24690  2.90347  2.73739  3.18146  2.89801  2.37887  2.77519  2.98518  4.58477  3.61503
          0.02181  4.23214  4.95448  0.61958  0.77255  0.48576  0.95510
     93   1.55042  4.33110  3.50275  3.19652  4.40389  3.10226  4.29273  3.79666  3.25165  3.49207  4.32391  3.39753  1.47266  3.55082  3.58182  2.31161  2.85059  3.27880  5.74373  4.51916    173 - -
          2.68618  4.42225  2.77519  2.73123  3.46354  2.40513  3.72494  3.29354  2.67741  2.69355  4.24690  2.90347  2.73739  3.18146  2.89801  2.37887  2.77519  2.98518  4.58477  3.61503
          0.02181  4.23214  4.95448  0.61958  0.77255  0.48576  0.95510
     94   3.31848  5.45625  2.70796  0.60395  4.85645  3.54793  4.18735  4.38680  3.11869  3.95166  4.92699  3.20643  4.17469  3.40624  3.55336  3.27313  3.63096  4.03924  5.95770  4.70226    174 - -
          2.68618  4.42225  2.77519  2.73123  3.46354  2.40513  3.72494  3.29354  2.67741  2.69355  4.24690  2.90347  2.73739  3.18146  2.89801  2.37887  2.77519  2.98518  4.58477  3.61503
          0.02181  4.23214  4.95448  0.61958  0.77255  0.48576  0.95510
     95   3.26226  4.53207  5.10904  4.62887  3.72549  4.69169  5.33068  0.96866  4.52424  2.18677  3.50670  4.81793  4.97756  4.77605  4.70042  4.10165  3.52887  1.30101  5.75680  4.55477    175 - -
          2.68618  4.42225  2.77519  2.73123  3.46354  2.40513  3.72494  3.29354  2.67741  2.69355  4.24690  2.90347  2.73739  3.18146  2.89801  2.37887  2.77519  2.98518  4.58477  3.61503
          0.02181  4.23214  4.95448  0.61958  0.77255  0.48576  0.95510
     96   2.41130  1.33481  4.21781  3.85173  4.03644  3.20550  4.55269  3.10836  3.69314  3.05468  4.01985  3.75927  3.94465  3.97776  3.87026  2.66708  1.73136  2.77857  5.52936  4.35168    176 - -
          2.68618  4.42225  2.77519  2.73123  3.46354  2.40513  3.72494  3.29354  2.67741  2.69355  4.24690  2.90347  2.73739  3.18146  2.89801  2.37887  2.77519  2.98518  4.58477  3.61503
          0.02181  4.23214  4.95448  0.61958  0.77255  0.48576  0.95510
     97   2.08188  3.47560  4.02517  3.49527  3.45308  3.55149  4.17021  2.62244  3.37557  1.41278  3.43299  3.68341  4.06026  3.64203  3.60061  2.69604  2.89240  2.41433  4.98352  3.78448    177 - -
          2.68618  4.42225  2.77519  2.73123  3.46354  2.40513  3.72494  3.29354  2.67741  2.69355  4.24690  2.90347  2.73739  3.18146  2.89801  2.37887  2.77519  2.98518  4.58477  3.61503
          0.02181  4.23214  4.95448  0.61958  0.77255  0.48576  0.95510
     98   2.94950  5.28479  3.02479  1.87060  4.68141  3.57670  3.68691  4.08824  1.35832  3.54290  4.35818  3.05913  3.99184  2.80991  2.31871  2.91168  3.15430  3.71357  5.62610  4.33959    178 - -
          2.68618  4.42225  2.77519  2.73123  3.46354  2.40513  3.72494  3.29354  2.67741  2.69355  4.24690  2.90347  2.73739  3.18146  2.89801  2.37887  2.77519  2.98518  4.58477  3.61503
          0.02181  4.23214  4.95448  0.61958  0.77255  0.48576  0.95510
     99   3.26375  4.56258  5.02985  4.56555  3.65926  4.61870  5.26088  0.85037  4.43363  2.11543  3.46071  4.75736  4.93401  4.69686  4.60824  4.03809  3.53898  1.57842  5.69492  4.48860    179 - -
          2.68618  4.42225  2.77519  2.73123  3.46354  2.40513  3.72494  3.29354  2.67741  2.69355  4.24690  2.90347  2.73739  3.18146  2.89801  2.37887  2.77519  2.98518  4.58477  3.61503
          0.02181  4.23214  4.95448  0.61958  0.77255  0.48576  0.95510
    100   3.53276  4.83022  5.04805  4.55108  1.81598  4.68218  4.60540  2.44903  4.39843  0.86858  3.03121  4.67285  4.87407  4.42709  4.45485  4.06027  3.75405  2.61833  4.78212  3.35603    180 - -
          2.68618  4.42225  2.77519  2.73123  3.46354  2.40513  3.72494  3.29354  2.67741  2.69355  4.24690  2.90347  2.73739  3.18146  2.89801  2.37887  2.77519  2.98518  4.58477  3.61503
          0.06481  4.23214  3.03177  0.61958  0.77255  0.48576  0.95510
    101   2.40207  4.63502  2.93172  2.45118  4.39601  1.91410  3.96000  3.82887  2.84981  3.44513  4.26384  3.09026  3.83943  3.14854  3.28399  1.58798  2.92478  3.37710  5.66802  4.35526    181 - -
          2.68618  4.42225  2.77519  2.73123  3.46354  2.40513  3.72494  3.29354  2.67741  2.69355  4.24690  2.90347  2.73739  3.18146  2.89801  2.37887  2.77519  2.98518  4.58477  3.61503
          0.02276  4.19009  4.91243  0.61958  0.77255  0.53824  0.87653
    102   3.82215  5.06363  4.68072  4.40188  1.86829  4.50019  3.58038  3.53563  4.24368  2.85024  4.14162  4.17615  4.82938  4.24242  4.29185  3.89723  4.05431  3.46145  3.72074  0.70311    182 - -
          2.68618  4.42225  2.77519  2.73123  3.46354  2.40513  3.72494  3.29354  2.67741  2.69355  4.24690  2.90347  2.73739  3.18146  2.89801  2.37887  2.77519  2.98518  4.58477  3.61503
          0.02276  4.19009  4.91243  0.61958  0.77255  0.53824  0.87653
    103   3.53246  4.90727  4.69909  4.35208  3.28942  4.38215  4.90985  2.52168  4.11750  0.56364  3.23361  4.59736  4.77023  4.40790  4.23671  4.00879  3.81621  2.63930  5.27128  4.06407    183 - -
          2.68618  4.42225  2.77519  2.73123  3.46354  2.40513  3.72494  3.29354  2.67741  2.69355  4.24690  2.90347  2.73739  3.18146  2.89801  2.37887  2.77519  2.98518  4.58477  3.61503
          0.02276  4.19009  4.91243  0.61958  0.77255  0.53824  0.87653
    104   3.36655  5.50624  0.55162  2.59313  4.93427  3.48385  4.25700  4.60247  3.40794  4.15762  5.15438  3.16128  4.15967  3.50465  3.95867  3.30078  3.71573  4.21123  6.03655  4.76964    184 - -
          2.68618  4.42225  2.77519  2.73123  3.46354  2.40513  3.72494  3.29354  2.67741  2.69355  4.24690  2.90347  2.73739  3.18146  2.89801  2.37887  2.77519  2.98518  4.58477  3.61503
          0.02276  4.19009  4.91243  0.61958  0.77255  0.53824  0.87653
    105   2.16207  4.34398  3.43824  3.18130  4.37351  3.11289  4.29233  3.66453  3.22311  3.41627  4.30250  3.39247  1.14714  3.55694  3.53126  2.57767  2.57852  3.20175  5.73509  4.51118    185 - -
          2.68618  4.42225  2.77519  2.73123  3.46354  2.40513  3.72494  3.29354  2.67741  2.69355  4.24690  2.90347  2.73739  3.18146  2.89801  2.37887  2.77519  2.98518  4.58477  3.61503
          0.02276  4.19009  4.91243  0.61958  0.77255  0.53824  0.87653
    106   2.48913  4.26208  3.59550  3.02481  3.39277  3.61119  3.87730  2.41916  2.95237  2.20645  3.36798  3.39730  3.59243  2.99398  2.98001  2.86714  2.63441  2.00094  4.85865  3.63661    186 - -
          2.68618  4.42225  2.77519  2.73123  3.46354  2.40513  3.72494  3.29354  2.67741  2.69355  4.24690  2.90347  2.73739  3.18146  2.89801  2.37887  2.77519  2.98518  4.58477  3.61503
          0.02276  4.19009  4.91243  0.61958  0.77255  0.53824  0.87653
    107   2.35277  4.29833  3.53482  3.22165  4.36288  3.07996  4.28847  3.73559  3.23738  3.45777  4.30220  3.40050  3.81394  3.55356  3.55232  1.21491  1.72570  3.22904  5.71304  4.48525    187 - -
          2.68618  4.42225  2.77519  2.73123  3.46354  2.40513  3.72494  3.29354  2.67741  2.69355  4.24690  2.90347  2.73739  3.18146  2.89801  2.37887  2.77519  2.98518  4.58477  3.61503
          0.02276  4.19009  4.91243  0.61958  0.77255  0.53824  0.87653
    108   3.53246  4.90727  4.69909  4.35208  3.28942  4.38215  4.90985  2.52168  4.11750  0.56364  3.23361  4.59736  4.77023  4.40790  4.23671  4.00879  3.81621  2.63930  5.27128  4.06407    188 - -
          2.68618  4.42225  2.77519  2.73123  3.46354  2.40513  3.72494  3.29354  2.67741  2.69355  4.24690  2.90347  2.73739  3.18146  2.89801  2.37887  2.77519  2.98518  4.58477  3.61503
          0.02276  4.19009  4.91243  0.61958  0.77255  0.53824  0.87653
    109   2.81599  4.25125  4.30828  3.73182  3.22838  3.96264  3.65498  1.82908  3.58919  1.54781  3.18083  3.94723  4.30177  3.81720  3.76445  3.26482  3.04950  1.79811  4.88992  3.69624    189 - -
          2.68618  4.42225  2.77519  2.73123  3.46354  2.40513  3.72494  3.29354  2.67741  2.69355  4.24690  2.90347  2.73739  3.18146  2.89801  2.37887  2.77519  2.98518  4.58477  3.61503
          0.02276  4.19009  4.91243  0.61958  0.77255  0.53824  0.87653
    110   2.54460  3.90898  3.13823  2.60685  4.05054  2.69692  3.76301  3.46036  2.58935  3.08719  3.91064  2.40470  3.83338  2.93827  2.80951  2.41000  2.10011  3.11479  5.34547  4.04066    190 - -
          2.68618  4.42225  2.77519  2.73123  3.46354  2.40513  3.72494  3.29354  2.67741  2.69355  4.24690  2.90347  2.73739  3.18146  2.89801  2.37887  2.77519  2.98518  4.58477  3.61503
          0.02276  4.19009  4.91243  0.61958  0.77255  0.53824  0.87653
    111   1.65947  4.26533  4.04649  3.60313  3.82174  3.48080  4.43233  2.46141  3.52620  2.69455  3.72910  3.75407  4.09636  3.81426  3.78419  2.88622  2.66519  1.38494  5.40043  4.19634    191 - -
          2.68618  4.42225  2.77519  2.73123  3.46354  2.40513  3.72494  3.29354  2.67741  2.69355  4.24690  2.90347  2.73739  3.18146  2.89801  2.37887  2.77519  2.98518  4.58477  3.61503
          0.02276  4.19009  4.91243  0.61958  0.77255  0.53824  0.87653
    112   1.31832  4.32041  3.54149  3.12452  4.05273  3.19888  4.14288  3.35299  3.09362  2.72107  3.99926  3.37810  3.85522  3.41791  3.42790  1.84137  2.83417  2.98247  5.45170  4.21028    192 - -
          2.68618  4.42225  2.77519  2.73123  3.46354  2.40513  3.72494  3.29354  2.67741  2.69355  4.24690  2.90347  2.73739  3.18146  2.89801  2.37887  2.77519  2.98518  4.58477  3.61503
          0.02276  4.19009  4.91243  0.61958  0.77255  0.53824  0.87653
    113   2.68533  4.77057  3.16796  2.58683  4.00045  3.51750  3.67907  3.39195  2.21565  2.24270  3.50332  3.07479  3.89897  2.31232  2.40742  2.59663  2.90733  3.09908  5.26248  3.97405    193 - -
          2.68618  4.42225  2.77519  2.73123  3.46354  2.40513  3.72494  3.29354  2.67741  2.69355  4.24690  2.90347  2.73739  3.18146  2.89801  2.37887  2.77519  2.98518  4.58477  3.61503
          0.02276  4.19009  4.91243  0.61958  0.77255  0.53824  0.87653
    114   1.26614  4.24350  3.66361  3.28977  4.29269  3.07031  4.29671  3.64394  3.28397  3.37459  4.21128  3.43079  3.79994  3.57386  3.59791  1.98465  1.90384  3.15362  5.65627  4.45096    194 - -
          2.68618  4.42225  2.77519  2.73123  3.46354  2.40513  3.72494  3.29354  2.67741  2.69355  4.24690  2.90347  2.73739  3.18146  2.89801  2.37887  2.77519  2.98518  4.58477  3.61503
          0.02276  4.19009  4.91243  0.61958  0.77255  0.53824  0.87653
    115   2.30639  1.48024  4.06526  3.72884  4.14428  3.06896  4.49716  3.48103  3.61727  3.27974  4.16592  3.63781  3.83621  3.89173  3.81571  1.45975  2.80728  3.03331  5.57963  4.38528    195 - -
          2.68618  4.42225  2.77519  2.73123  3.46354  2.40513  3.72494  3.29354  2.67741  2.69355  4.24690  2.90347  2.73739  3.18146  2.89801  2.37887  2.77519  2.98518  4.58477  3.61503
          0.02276  4.19009  4.91243  0.61958  0.77255  0.53824  0.87653
    116   3.16846  5.19460  3.58512  2.96632  4.37660  3.76072  3.10326  4.01750  2.05975  3.46718  4.36871  3.35026  4.15690  2.92147  0.97415  3.18474  3.35246  3.71435  5.41013  4.15163    196 - -
          2.68618  4.42225  2.77519  2.73123  3.46354  2.40513  3.72494  3.29354  2.67741  2.69355  4.24690  2.90347  2.73739  3.18146  2.89801  2.37887  2.77519  2.98518  4.58477  3.61503
          0.02276  4.19009  4.91243  0.61958  0.77255  0.53824  0.87653
    117   1.81277  4.71820  3.04598  2.33641  3.95179  3.45655  3.35825  3.34795  2.52071  2.98436  3.82245  3.03381  3.86593  2.73184  2.95500  2.69678  2.68811  2.74927  5.25956  3.95153    197 - -
          2.68618  4.42225  2.77519  2.73123  3.46354  2.40513  3.72494  3.29354  2.67741  2.69355  4.24690  2.90347  2.73739  3.18146  2.89801  2.37887  2.77519  2.98518  4.58477  3.61503
          0.02276  4.19009  4.91243  0.61958  0.77255  0.53824  0.87653
    118   3.91850  5.16930  4.61144  4.40454  3.06671  4.11632  4.34963  3.97041  4.12841  3.30483  4.58695  4.49362  4.66249  4.49869  4.19643  4.11887  4.23768  3.86876  0.43219  3.05419    198 - -
          2.68618  4.42225  2.77519  2.73123  3.46354  2.40513  3.72494  3.29354  2.67741  2.69355  4.24690  2.90347  2.73739  3.18146  2.89801  2.37887  2.77519  2.98518  4.58477  3.61503
          0.02276  4.19009  4.91243  0.61958  0.77255  0.53824  0.87653
    119   2.82505  4.86022  3.29279  2.71498  3.69431  3.61536  3.09933  3.49622  2.34056  3.07557  3.94788  3.17094  3.99337  2.69803  1.96115  2.88104  3.03684  3.21455  5.05151  2.10684    199 - -
          2.68618  4.42225  2.77519  2.73123  3.46354  2.40513  3.72494  3.29354  2.67741  2.69355  4.24690  2.90347  2.73739  3.18146  2.89801  2.37887  2.77519  2.98518  4.58477  3.61503
          0.02276  4.19009  4.91243  0.61958  0.77255  0.53824  0.87653
    120   2.40628  5.05834  2.45637  1.90819  4.36327  3.39138  3.63179  3.82091  2.41207  3.35199  3.64525  2.73270  3.81550  2.75150  2.90325  2.20263  2.89508  3.42990  5.52842  4.13831    200 - -
          2.68618  4.42225  2.77519  2.73123  3.46354  2.40513  3.72494  3.29354  2.67741  2.69355  4.24690  2.90347  2.73739  3.18146  2.89801  2.37887  2.77519  2.98518  4.58477  3.61503
          0.02276  4.19009  4.91243  0.61958  0.77255  0.53824  0.87653
    121   2.97836  4.70788  3.80071  3.20416  3.61951  3.81793  3.98337  2.96425  2.59448  1.35949  3.59089  3.56451  4.20661  3.25586  1.88347  3.17529  3.20757  2.86345  5.14794  3.90332    201 - -
          2.68618  4.42225  2.77519  2.73123  3.46354  2.40513  3.72494  3.29354  2.67741  2.69355  4.24690  2.90347  2.73739  3.18146  2.89801  2.37887  2.77519  2.98518  4.58477  3.61503
          0.02276  4.19009  4.91243  0.61958  0.77255  0.53824  0.87653
    122   1.44329  4.35384  4.07816  3.62852  3.68454  3.69824  4.45718  1.64385  3.53551  2.45695  3.59110  3.84940  4.23900  3.84416  3.79423  3.09011  3.07871  2.13369  5.34821  4.12928    202 - -
          2.68618  4.42225  2.77519  2.73123  3.46354  2.40513  3.72494  3.29354  2.67741  2.69355  4.24690  2.90347  2.73739  3.18146  2.89801  2.37887  2.77519  2.98518  4.58477  3.61503
          0.02276  4.19009  4.91243  0.61958  0.77255  0.53824  0.87653
    123   2.63523  4.29009  4.17836  3.59747  2.90403  3.92000  4.20661  2.33238  3.48545  1.34907  2.50705  3.85849  4.25186  3.18068  3.68880  3.20802  3.04049  2.39680  4.86147  3.69888    203 - -
          2.68618  4.42225  2.77519  2.73123  3.46354  2.40513  3.72494  3.29354  2.67741  2.69355  4.24690  2.90347  2.73739  3.18146  2.89801  2.37887  2.77519  2.98518  4.58477  3.61503
          0.02276  4.19009  4.91243  0.61958  0.77255  0.53824  0.87653
    124   3.36655  5.50624  0.55162  2.59313  4.93427  3.48385  4.25700  4.60247  3.40794  4.15762  5.15438  3.16128  4.15967  3.50465  3.95867  3.30078  3.71573  4.21123  6.03655  4.76964    204 - -
          2.68618  4.42225  2.77519  2.73123  3.46354  2.40513  3.72494  3.29354  2.67741  2.69355  4.24690  2.90347  2.73739  3.18146  2.89801  2.37887  2.77519  2.98518  4.58477  3.61503
          0.02276  4.19009  4.91243  0.61958  0.77255  0.45429  1.00758
    125   2.70174  4.97044  3.00891  2.33965  4.31710  3.45881  3.67454  3.74128  2.35320  3.29240  4.09338  2.99921  3.15076  2.80766  1.75368  2.40285  2.70694  3.37865  5.47538  4.14451    205 - -
          2.68618  4.42225  2.77519  2.73123  3.46354  2.40513  3.72494  3.29354  2.67741  2.69355  4.24690  2.90347  2.73739  3.18146  2.89801  2.37887  2.77519  2.98518  4.58477  3.61503
          0.02181  4.23214  4.95448  0.61958  0.77255  0.48576  0.95510
    126   2.89628  5.03543  3.36892  2.71867  4.34181  3.64845  3.68488  3.70788  1.33865  2.88416  3.47107  3.17442  4.01174  2.82743  2.05079  2.92015  3.09176  3.40508  5.42274  4.17768    206 - -
          2.68618  4.42225  2.77519  2.73123  3.46354  2.40513  3.72494  3.29354  2.67741  2.69355  4.24690  2.90347  2.73739  3.18146  2.89801  2.37887  2.77519  2.98518  4.58477  3.61503
          0.02181  4.23214  4.95448  0.61958  0.77255  0.48576  0.95510
    127   3.58635  4.95050  4.76703  4.42339  3.31547  4.43543  4.96874  2.55259  4.18892  0.53181  3.25194  4.66507  4.81824  4.46838  4.29989  4.07243  3.86918  2.68052  5.30893  4.11043    207 - -
          2.68618  4.42225  2.77519  2.73123  3.46354  2.40513  3.72494  3.29354  2.67741  2.69355  4.24690  2.90347  2.73739  3.18146  2.89801  2.37887  2.77519  2.98518  4.58477  3.61503
          0.02181  4.23214  4.95448  0.61958  0.77255  0.48576  0.95510
    128   4.00323  5.23584  4.68462  4.49037  3.13082  4.17162  4.41769  4.06184  4.21647  3.38735  4.67552  4.57261  4.72165  4.58407  4.27575  4.20323  4.32529  3.96097  0.39328  3.11668    208 - -
          2.68618  4.42225  2.77519  2.73123  3.46354  2.40513  3.72494  3.29354  2.67741  2.69355  4.24690  2.90347  2.73739  3.18146  2.89801  2.37887  2.77519  2.98518  4.58477  3.61503
          0.02181  4.23214  4.95448  0.61958  0.77255  0.48576  0.95510
    129   2.84594  5.23747  2.93411  1.59209  4.60337  3.51245  3.66314  4.03677  2.13775  3.50559  4.29826  2.98827  3.92839  2.33746  2.13781  2.80783  3.06206  3.64551  5.61233  4.28184    209 - -
          2.68618  4.42225  2.77519  2.73123  3.46354  2.40513  3.72494  3.29354  2.67741  2.69355  4.24690  2.90347  2.73739  3.18146  2.89801  2.37887  2.77519  2.98518  4.58477  3.61503
          0.02181  4.23214  4.95448  0.61958  0.77255  0.48576  0.95510
    130   2.66107  5.11922  2.53219  2.35586  4.45276  3.42285  2.79446  3.92124  2.01995  3.41209  4.16646  2.76538  3.81972  2.44339  2.42242  2.62990  2.88986  3.50491  5.54990  3.84373    210 - -
          2.68618  4.42225  2.77519  2.73123  3.46354  2.40513  3.72494  3.29354  2.67741  2.69355  4.24690  2.90347  2.73739  3.18146  2.89801  2.37887  2.77519  2.98518  4.58477  3.61503
          0.02181  4.23214  4.95448  0.61958  0.77255  0.48576  0.95510
    131   3.54149  4.87199  5.02458  4.50032  3.14333  4.73413  5.02935  2.31732  4.26206  0.64807  2.67695  4.76767  4.91472  4.42651  4.37219  4.13066  3.77173  2.49035  5.28175  4.18024    211 - -
          2.68618  4.42225  2.77519  2.73123  3.46354  2.40513  3.72494  3.29354  2.67741  2.69355  4.24690  2.90347  2.73739  3.18146  2.89801  2.37887  2.77519  2.98518  4.58477  3.61503
          0.02181  4.23214  4.95448  0.61958  0.77255  0.48576  0.95510
    132   3.90464  5.11498  4.77071  4.50771  1.84307  4.56899  3.59740  3.59879  4.34508  2.89641  4.19644  4.23237  4.88947  4.30993  4.37012  3.96679  4.13321  3.52902  3.72736  0.67105    212 - -
          2.68618  4.42225  2.77519  2.73123  3.46354  2.40513  3.72494  3.29354  2.67741  2.69355  4.24690  2.90347  2.73739  3.18146  2.89801  2.37887  2.77519  2.98518  4.58477  3.61503
          0.02181  4.23214  4.95448  0.61958  0.77255  0.48576  0.95510
    133   2.67699  4.27147  3.76294  3.19475  2.85568  3.69695  2.49439  2.20694  3.10622  2.28925  3.37385  3.51574  4.06832  3.38341  3.07279  2.96223  2.90779  2.53744  4.65252  2.57904    213 - -
          2.68618  4.42225  2.77519  2.73123  3.46354  2.40513  3.72494  3.29354  2.67741  2.69355  4.24690  2.90347  2.73739  3.18146  2.89801  2.37887  2.77519  2.98518  4.58477  3.61503
          0.02181  4.23214  4.95448  0.61958  0.77255  0.48576  0.95510
    134   2.64745  4.44879  3.40728  2.83613  3.59488  3.58196  3.80762  2.95916  2.70932  2.02453  2.63317  3.26664  3.96343  2.69077  2.71707  2.48405  2.87725  2.72875  5.01006  3.76532    214 - -
          2.68618  4.42225  2.77519  2.73123  3.46354  2.40513  3.72494  3.29354  2.67741  2.69355  4.24690  2.90347  2.73739  3.18146  2.89801  2.37887  2.77519  2.98518  4.58477  3.61503
          0.02181  4.23214  4.95448  0.61958  0.77255  0.48576  0.95510
    135   3.01977  5.57533  2.15913  1.03161  4.86061  3.35661  3.84350  4.37327  2.78906  3.86284  4.69848  2.81522  3.95013  2.67396  3.34005  2.91402  3.29535  3.95048  6.01560  4.53194    215 - -
          2.68618  4.42225  2.77519  2.73123  3.46354  2.40513  3.72494  3.29354  2.67741  2.69355  4.24690  2.90347  2.73739  3.18146  2.89801  2.37887  2.77519  2.98518  4.58477  3.61503
          0.02181  4.23214  4.95448  0.61958  0.77255  0.48576  0.95510
    136   3.17592  4.89983  3.92189  3.87399  4.97971  0.34131  4.95654  4.68241  4.10324  4.28492  5.27442  4.08800  4.30078  4.39960  4.28504  3.36046  3.68464  4.14085  5.96416  5.09902    216 - -
          2.68618  4.42225  2.77519  2.73123  3.46354  2.40513  3.72494  3.29354  2.67741  2.69355  4.24690  2.90347  2.73739  3.18146  2.89801  2.37887  2.77519  2.98518  4.58477  3.61503
          0.02181  4.23214  4.95448  0.61958  0.77255  0.48576  0.95510
    137   3.76183  5.00111  4.82857  4.51122  1.71505  4.50039  3.69332  3.39750  4.30455  2.68266  3.97807  4.26885  4.82880  4.30858  4.32568  3.91887  3.99384  3.35683  1.02442  2.11846    217 - -
          2.68618  4.42225  2.77519  2.73123  3.46354  2.40513  3.72494  3.29354  2.67741  2.69355  4.24690  2.90347  2.73739  3.18146  2.89801  2.37887  2.77519  2.98518  4.58477  3.61503
          0.02181  4.23214  4.95448  0.61958  0.77255  0.48576  0.95510
    138   3.00057  5.26297  3.33195  2.70469  4.69861  3.18456  3.66836  4.07264  1.31374  3.50963  4.33387  3.16196  4.03924  2.45479  1.84468  2.97664  3.18321  3.71476  5.56915  4.33892    218 - -
          2.68618  4.42225  2.77519  2.73123  3.46354  2.40513  3.72494  3.29354  2.67741  2.69355  4.24690  2.90347  2.73739  3.18146  2.89801  2.37887  2.77519  2.98518  4.58477  3.61503
          0.02181  4.23214  4.95448  0.61958  0.77255  0.48576  0.95510
    139   1.74975  4.28979  4.26456  3.70012  3.10022  3.99062  4.35319  1.97149  3.60490  2.09754  3.32735  3.95430  4.34635  3.84585  3.82721  3.29411  3.08020  1.68025  5.05195  3.85475    219 - -
          2.68618  4.42225  2.77519  2.73123  3.46354  2.40513  3.72494  3.29354  2.67741  2.69355  4.24690  2.90347  2.73739  3.18146  2.89801  2.37887  2.77519  2.98518  4.58477  3.61503
          0.02181  4.23214  4.95448  0.61958  0.77255  0.48576  0.95510
    140   2.51533  4.48829  2.70797  2.75734  3.65744  3.55656  3.80384  2.63770  2.73638  2.06176  3.58645  2.74922  3.94507  3.06006  3.13752  2.79378  2.86819  2.40980  5.07060  3.80730    220 - -
          2.68618  4.42225  2.77519  2.73123  3.46354  2.40513  3.72494  3.29354  2.67741  2.69355  4.24690  2.90347  2.73739  3.18146  2.89801  2.37887  2.77519  2.98518  4.58477  3.61503
          0.02181  4.23214  4.95448  0.61958  0.77255  0.48576  0.95510
    141   2.25941  4.27607  3.57966  3.00973  3.40374  3.61079  3.62788  2.47150  2.94804  2.48337  2.63363  3.38791  3.48968  3.24316  3.04324  2.72111  2.84104  2.54488  4.86391  2.74747    221 - -
          2.68618  4.42225  2.77519  2.73123  3.46354  2.40513  3.72494  3.29354  2.67741  2.69355  4.24690  2.90347  2.73739  3.18146  2.89801  2.37887  2.77519  2.98518  4.58477  3.61503
          0.02181  4.23214  4.95448  0.61958  0.77255  0.48576  0.95510
    142   2.52240  5.10740  2.21575  2.21043  4.42053  3.40080  3.63043  3.88796  2.28352  3.16572  4.16465  2.73705  3.09931  2.74346  2.89362  2.22234  2.90246  3.48233  5.56197  4.16296    222 - -
          2.68618  4.42225  2.77519  2.73123  3.46354  2.40513  3.72494  3.29354  2.67741  2.69355  4.24690  2.90347  2.73739  3.18146  2.89801  2.37887  2.77519  2.98518  4.58477  3.61503
          0.02181  4.23214  4.95448  0.61958  0.77255  0.48576  0.95510
    143   2.20885  5.12811  2.59365  1.12802  4.58567  3.36814  3.89492  3.94712  2.76786  3.58403  4.45155  2.96537  3.94961  3.06422  3.23609  2.85483  3.17175  3.57448  5.80938  4.42589    223 - -
          2.68618  4.42225  2.77519  2.73123  3.46354  2.40513  3.72494  3.29354  2.67741  2.69355  4.24690  2.90347  2.73739  3.18146  2.89801  2.37887  2.77519  2.98518  4.58477  3.61503
          0.02181  4.23214  4.95448  0.61958  0.77255  0.48576  0.95510
    144   3.27579  4.52935  5.14531  4.64016  3.68152  4.74236  5.30919  1.06052  4.54027  2.01375  3.45915  4.83664  4.98861  4.76669  4.70624  4.13558  3.52980  1.26068  5.70957  4.52564    224 - -
          2.68618  4.42225  2.77519  2.73123  3.46354  2.40513  3.72494  3.29354  2.67741  2.69355  4.24690  2.90347  2.73739  3.18146  2.89801  2.37887  2.77519  2.98518  4.58477  3.61503
          0.02181  4.23214  4.95448  0.61958  0.77255  0.48576  0.95510
    145   2.65647  5.07102  2.78509  2.17604  4.38907  3.43051  2.99966  3.84565  2.22599  3.08124  4.12224  2.91248  3.82423  2.60129  2.16072  2.63496  2.61573  3.44783  5.51266  4.13501    225 - -
          2.68618  4.42225  2.77519  2.73123  3.46354  2.40513  3.72494  3.29354  2.67741  2.69355  4.24690  2.90347  2.73739  3.18146  2.89801  2.37887  2.77519  2.98518  4.58477  3.61503
          0.02181  4.23214  4.95448  0.61958  0.77255  0.48576  0.95510
    146   2.00361  4.76275  3.08456  2.53043  4.00240  3.47303  3.68598  3.40505  2.27950  2.72671  3.85469  3.03407  3.86872  2.68325  2.76604  2.47101  2.51353  3.09875  5.28573  3.97356    226 - -
          2.68618  4.42225  2.77519  2.73123  3.46354  2.40513  3.72494  3.29354  2.67741  2.69355  4.24690  2.90347  2.73739  3.18146  2.89801  2.37887  2.77519  2.98518  4.58477  3.61503
          0.02181  4.23214  4.95448  0.61958  0.77255  0.48576  0.95510
    147   2.18203  3.57740  4.01639  3.10876  2.27922  3.70812  3.98021  2.56408  3.32201  2.30367  3.22731  3.66137  4.07874  3.55115  3.52086  2.99165  2.85329  2.36881  2.92027  3.16750    227 - -
          2.68618  4.42225  2.77519  2.73123  3.46354  2.40513  3.72494  3.29354  2.67741  2.69355  4.24690  2.90347  2.73739  3.18146  2.89801  2.37887  2.77519  2.98518  4.58477  3.61503
          0.02181  4.23214  4.95448  0.61958  0.77255  0.48576  0.95510
    148   3.04654  5.46622  2.45276  0.98103  4.75816  3.41223  3.86474  4.26065  2.69802  3.76379  4.63524  2.90510  3.99227  2.63201  3.14822  2.96690  3.31885  3.87675  5.90667  4.48822    228 - -
          2.68618  4.42225  2.77519  2.73123  3.46354  2.40513  3.72494  3.29354  2.67741  2.69355  4.24690  2.90347  2.73739  3.18146  2.89801  2.37887  2.77519  2.98518  4.58477  3.61503
          0.02181  4.23214  4.95448  0.61958  0.77255  0.48576  0.95510
    149   2.53459  5.09888  2.53816  2.12669  4.42378  3.15377  3.60201  3.89528  2.24302  3.39433  4.14620  2.88153  3.80515  2.30695  2.51263  2.60810  2.70973  3.47891  5.54201  3.70362    229 - -
          2.68618  4.42225  2.77519  2.73123  3.46354  2.40513  3.72494  3.29354  2.67741  2.69355  4.24690  2.90347  2.73739  3.18146  2.89801  2.37887  2.77519  2.98518  4.58477  3.61503
          0.02181  4.23214  4.95448  0.61958  0.77255  0.48576  0.95510
    150   2.68502  5.10187  2.95749  2.27821  4.43516  3.45054  3.61216  3.88831  1.93532  3.16121  4.15263  2.77825  3.47269  2.44524  2.26234  2.41797  2.90967  3.48771  5.52723  4.15981    230 - -
          2.68618  4.42225  2.77519  2.73123  3.46354  2.40513  3.72494  3.29354  2.67741  2.69355  4.24690  2.90347  2.73739  3.18146  2.89801  2.37887  2.77519  2.98518  4.58477  3.61503
          0.02181  4.23214  4.95448  0.61958  0.77255  0.48576  0.95510
    151   2.61649  4.27485  3.60352  3.03171  3.40018  3.30250  2.77490  2.43202  2.95158  2.47411  2.52632  3.40415  3.99812  3.25641  2.97549  2.87612  2.84837  2.19506  4.86368  3.64026    231 - -
          2.68618  4.42225  2.77519  2.73123  3.46354  2.40513  3.72494  3.29354  2.67741  2.69355  4.24690  2.90347  2.73739  3.18146  2.89801  2.37887  2.77519  2.98518  4.58477  3.61503
          0.02181  4.23214  4.95448  0.61958  0.77255  0.48576  0.95510
    152   2.29360  4.64018  3.01866  2.68094  4.43206  2.88222  3.95407  3.87419  2.81870  3.47492  4.27716  1.55701  3.83908  3.12853  3.25801  2.06685  2.67038  3.40283  5.68364  4.36745    232 - -
          2.68618  4.42225  2.77519  2.73123  3.46354  2.40513  3.72494  3.29354  2.67741  2.69355  4.24690  2.90347  2.73739  3.18146  2.89801  2.37887  2.77519  2.98518  4.58477  3.61503
          0.08074  4.23214  2.76395  0.61958  0.77255  0.48576  0.95510
    153   2.22349  5.01203  2.87063  1.83934  4.31070  3.10029  3.62576  3.75490  2.28054  3.29588  4.07963  2.90918  3.82389  2.60465  2.68636  2.64615  2.89002  3.23522  5.47833  4.10996    233 - -
          2.68618  4.42225  2.77519  2.73123  3.46354  2.40513  3.72494  3.29354  2.67741  2.69355  4.24690  2.90347  2.73739  3.18146  2.89801  2.37887  2.77519  2.98518  4.58477  3.61503
          0.02312  4.17452  4.89686  0.61958  0.77255  0.44396  1.02580
    154   2.50471  5.02033  2.75665  2.36655  4.32265  2.74271  3.62136  3.77623  2.38254  3.04001  4.08225  2.51984  2.99945  2.53196  2.73358  2.47382  2.86933  3.38983  5.48899  4.10844    234 - -
          2.68618  4.42225  2.77519  2.73123  3.46354  2.40513  3.72494  3.29354  2.67741  2.69355  4.24690  2.90347  2.73739  3.18146  2.89801  2.37887  2.77519  2.98518  4.58477  3.61503
          0.02181  4.23214  4.95448  0.61958  0.77255  0.48576  0.95510
    155   2.40122  4.25826  3.61073  3.03982  3.15245  3.61802  3.52854  2.57454  2.97833  2.03238  3.04884  3.40881  3.99532  3.26685  3.07825  2.39722  2.59333  2.52391  4.84953  3.62800    235 - -
          2.68618  4.42225  2.77519  2.73123  3.46354  2.40513  3.72494  3.29354  2.67741  2.69355  4.24690  2.90347  2.73739  3.18146  2.89801  2.37887  2.77519  2.98518  4.58477  3.61503
          0.02181  4.23214  4.95448  0.61958  0.77255  0.48576  0.95510
    156   2.62153  4.80893  3.03031  2.47190  3.67473  3.45519  3.65878  3.45854  2.37575  3.06560  3.55700  2.50251  3.12155  2.63712  2.63517  2.38706  2.69878  3.13915  4.28629  3.98188    236 - -
          2.68618  4.42225  2.77519  2.73123  3.46354  2.40513  3.72494  3.29354  2.67741  2.69355  4.24690  2.90347  2.73739  3.18146  2.89801  2.37887  2.77519  2.98518  4.58477  3.61503
          0.19855  4.23214  1.79842  0.61958  0.77255  0.48576  0.95510
    157   2.55135  4.36023  3.37709  2.83273  3.57505  3.46778  3.82189  2.54356  2.77914  2.61065  3.01111  3.24307  3.02600  3.10809  3.14781  1.99664  2.81502  2.64572  5.01004  3.76118    237 - -
          2.68618  4.42225  2.77519  2.73123  3.46354  2.40513  3.72494  3.29354  2.67741  2.69355  4.24690  2.90347  2.73739  3.18146  2.89801  2.37887  2.77519  2.98518  4.58477  3.61503
          0.02597  4.05956  4.78190  0.61958  0.77255  0.56897  0.83496
    158   2.44470  4.71116  3.04526  2.49170  3.93113  3.44177  3.38660  3.33500  2.47147  2.71056  3.25510  2.80768  3.08485  2.53110  2.91758  2.39612  2.82799  3.03403  5.23127  3.91665    238 - -
          2.68620  4.42227  2.77522  2.73125  3.46356  2.40515  3.72497  3.29356  2.67743  2.69357  4.24692  2.90349  2.73742  3.18148  2.89803  2.37865  2.77522  2.98520  4.58479  3.61505
          0.13573  2.51181  3.08344  0.65093  0.73723  0.41217  1.08534
    159   2.60101  4.69533  3.09499  2.57725  4.03209  3.41071  3.73584  3.43594  2.53707  2.79383  3.89550  2.66121  3.85785  2.91073  2.78496  1.86755  2.31362  3.11155  5.32276  4.01592    241 - -
          2.68618  4.42225  2.77519  2.73123  3.46354  2.40513  3.72494  3.29354  2.67741  2.69355  4.24690  2.90347  2.73739  3.18146  2.89801  2.37887  2.77519  2.98518  4.58477  3.61503
          0.02258  4.19767  4.92001  0.61958  0.77255  0.52914  0.88944
    160   2.33541  4.78044  3.05600  2.50345  4.05153  3.44310  3.29055  3.46275  2.45272  3.07140  3.89105  3.00913  3.28558  2.83063  2.21788  2.30153  2.85967  2.81480  5.31687  3.99570    242 - -
          2.68618  4.42225  2.77519  2.73123  3.46354  2.40513  3.72494  3.29354  2.67741  2.69355  4.24690  2.90347  2.73739  3.18146  2.89801  2.37887  2.77519  2.98518  4.58477  3.61503
          0.02258  4.19767  4.92001  0.61958  0.77255  0.52914  0.88944
    161   2.63047  4.70879  3.10402  2.58074  3.99833  2.89898  3.72455  2.68621  1.95994  3.02514  3.86414  3.06633  3.87520  2.90295  2.91922  2.11613  2.88231  3.07710  5.29254  3.99200    243 - -
          2.68618  4.42225  2.77519  2.73123  3.46354  2.40513  3.72494  3.29354  2.67741  2.69355  4.24690  2.90347  2.73739  3.18146  2.89801  2.37887  2.77519  2.98518  4.58477  3.61503
          0.05605  4.19767  3.23201  0.61958  0.77255  0.52914  0.88944
    162   2.37280  4.53149  3.18651  2.68799  3.92362  2.81952  3.14839  3.32070  2.68243  2.97999  3.82604  3.12875  3.84956  3.02083  3.09658  1.80556  2.83516  2.50911  5.26718  3.98315    244 - -
          2.68618  4.42225  2.77519  2.73123  3.46354  2.40513  3.72494  3.29354  2.67741  2.69355  4.24690  2.90347  2.73739  3.18146  2.89801  2.37887  2.77519  2.98518  4.58477  3.61503
          0.06753  4.16496  3.00041  0.61958  0.77255  0.56735  0.83708
    163   2.81829  4.79714  3.36827  2.76122  3.86074  3.61378  2.76303  3.39639  2.26462  2.19799  3.87657  3.19801  3.98994  2.89764  1.79982  2.89731  3.02734  3.13678  5.15186  3.83938    245 - -
          2.68618  4.42225  2.77519  2.73123  3.46354  2.40513  3.72494  3.29354  2.67741  2.69355  4.24690  2.90347  2.73739  3.18146  2.89801  2.37887  2.77519  2.98518  4.58477  3.61503
          0.02438  4.12182  4.84416  0.61958  0.77255  0.61386  0.77927
    164   2.60208  4.77898  3.00977  2.29033  4.01495  3.15306  2.87122  3.42736  2.42833  2.84462  3.40258  2.97022  3.82362  2.79120  2.69525  2.30694  2.70181  3.11039  5.28402  3.95666    246 - -
          2.68618  4.42225  2.77519  2.73123  3.46354  2.40513  3.72494  3.29354  2.67741  2.69355  4.24690  2.90347  2.73739  3.18146  2.89801  2.37887  2.77519  2.98518  4.58477  3.61503
          0.02438  4.12182  4.84416  0.61958  0.77255  0.61386  0.77927
    165   2.75341  5.09947  2.76181  2.43931  4.41762  3.46788  2.80595  3.86615  2.22442  3.36830  4.16392  2.95611  3.87197  2.32464  1.83266  2.73253  2.97224  3.49179  5.49666  4.16065    247 - -
          2.68618  4.42225  2.77519  2.73123  3.46354  2.40513  3.72494  3.29354  2.67741  2.69355  4.24690  2.90347  2.73739  3.18146  2.89801  2.37887  2.77519  2.98518  4.58477  3.61503
          0.02438  4.12182  4.84416  0.61958  0.77255  0.46888  0.98270
    166   2.60736  4.45004  3.31562  2.75134  3.26923  3.53861  2.95399  2.97957  2.71272  2.67024  3.20766  3.20119  3.92120  2.82989  2.69424  2.51699  2.83868  2.34430  5.00763  3.23369    248 - -
          2.68618  4.42225  2.77519  2.73123  3.46354  2.40513  3.72494  3.29354  2.67741  2.69355  4.24690  2.90347  2.73739  3.18146  2.89801  2.37887  2.77519  2.98518  4.58477  3.61503
          0.02252  4.20055  4.92290  0.61958  0.77255  0.52563  0.89448
    167   2.41435  4.69769  3.09778  2.40042  3.90835  3.47324  3.68313  3.06432  2.50727  2.94251  3.39499  3.03905  3.86142  2.68378  2.39650  2.31780  2.84721  2.73543  5.22193  3.91564    249 - -
          2.68618  4.42225  2.77519  2.73123  3.46354  2.40513  3.72494  3.29354  2.67741  2.69355  4.24690  2.90347  2.73739  3.18146  2.89801  2.37887  2.77519  2.98518  4.58477  3.61503
          0.06336  4.20055  3.07023  0.61958  0.77255  0.52563  0.89448
    168   2.50684  4.94294  2.31333  2.37554  4.25149  3.38993  3.63231  3.69305  2.41418  3.25169  4.03810  2.90847  3.44467  2.46152  2.89394  2.24221  2.70300  2.94054  5.45090  4.08248    250 - -
          2.68618  4.42225  2.77519  2.73123  3.46354  2.40513  3.72494  3.29354  2.67741  2.69355  4.24690  2.90347  2.73739  3.18146  2.89801  2.37887  2.77519  2.98518  4.58477  3.61503
          0.02344  4.16063  4.88298  0.61958  0.77255  0.57220  0.83076
    169   2.51415  4.96710  2.83766  2.20117  4.28865  3.11744  3.64268  3.73473  2.42622  3.28692  4.07300  2.71698  3.34814  2.58855  2.90562  1.99528  2.66518  3.35734  5.48098  4.10898    251 - -
          2.68618  4.42225  2.77519  2.73123  3.46354  2.40513  3.72494  3.29354  2.67741  2.69355  4.24690  2.90347  2.73739  3.18146  2.89801  2.37887  2.77519  2.98518  4.58477  3.61503
          0.02344  4.16063  4.88298  0.61958  0.77255  0.57220  0.83076
    170   2.37163  4.98884  2.27050  1.84675  3.71521  3.39696  3.63609  3.70220  2.43169  3.26320  4.05582  2.89414  3.81881  2.76781  2.91756  2.64371  2.88780  3.33886  5.46019  3.65616    252 - -
          2.68618  4.42225  2.77519  2.73123  3.46354  2.40513  3.72494  3.29354  2.67741  2.69355  4.24690  2.90347  2.73739  3.18146  2.89801  2.37887  2.77519  2.98518  4.58477  3.61503
          0.02344  4.16063  4.88298  0.61958  0.77255  0.57220  0.83076
    171   2.63427  4.67365  1.86629  2.57299  3.34878  3.47363  3.73242  2.97128  2.59758  2.89481  3.77536  3.06905  3.88687  2.92987  3.04065  2.58551  2.87757  2.68683  5.21321  3.88547    253 - -
          2.68618  4.42225  2.77519  2.73123  3.46354  2.40513  3.72494  3.29354  2.67741  2.69355  4.24690  2.90347  2.73739  3.18146  2.89801  2.37887  2.77519  2.98518  4.58477  3.61503
          0.02344  4.16063  4.88298  0.61958  0.77255  0.43527  1.04154
    172   2.54826  4.48499  3.36658  3.09338  4.27145  1.02499  4.22269  3.69852  3.14313  2.89131  4.27636  3.38923  3.24100  3.49030  3.47160  2.70582  2.98228  3.27816  5.62169  4.36650    254 - -
          2.68618  4.42225  2.77519  2.73123  3.46354  2.40513  3.72494  3.29354  2.67741  2.69355  4.24690  2.90347  2.73739  3.18146  2.89801  2.37887  2.77519  2.98518  4.58477  3.61503
          0.02181  4.23214  4.95448  0.61958  0.77255  0.48576  0.95510
    173   2.74635  5.16227  2.77130  2.13249  4.47186  3.42694  2.25664  3.93436  2.39832  3.44468  4.22661  2.71887  3.37957  2.11259  2.84967  2.71252  2.98071  3.54039  5.59772  4.21343    255 - -
          2.68618  4.42225  2.77519  2.73123  3.46354  2.40513  3.72494  3.29354  2.67741  2.69355  4.24690  2.90347  2.73739  3.18146  2.89801  2.37887  2.77519  2.98518  4.58477  3.61503
          0.02181  4.23214  4.95448  0.61958  0.77255  0.48576  0.95510
    174   2.25947  4.39665  3.43136  2.89480  3.73006  3.14215  3.90315  3.05451  2.85878  2.60671  3.66614  3.28501  2.44628  3.17701  3.23591  2.72462  2.19659  2.33990  5.14003  3.89270    256 - -
          2.68618  4.42225  2.77519  2.73123  3.46354  2.40513  3.72494  3.29354  2.67741  2.69355  4.24690  2.90347  2.73739  3.18146  2.89801  2.37887  2.77519  2.98518  4.58477  3.61503
          0.02181  4.23214  4.95448  0.61958  0.77255  0.48576  0.95510
    175   2.62325  3.73287  3.06649  2.50748  3.97792  3.46842  2.97475  3.38439  2.27808  2.66934  3.83324  2.67215  3.50356  2.57111  2.93625  2.67675  2.72505  3.07948  5.27050  3.41054    257 - -
          2.68618  4.42225  2.77519  2.73123  3.46354  2.40513  3.72494  3.29354  2.67741  2.69355  4.24690  2.90347  2.73739  3.18146  2.89801  2.37887  2.77519  2.98518  4.58477  3.61503
          0.02181  4.23214  4.95448  0.61958  0.77255  0.48576  0.95510
    176   2.60664  5.02630  3.11685  2.54121  4.33717  3.53340  3.65516  3.74674  1.56199  2.66141  4.09498  2.78206  3.91760  2.57516  2.47139  2.77548  2.98560  3.40256  5.45123  4.14678    258 - -
          2.68618  4.42225  2.77519  2.73123  3.46354  2.40513  3.72494  3.29354  2.67741  2.69355  4.24690  2.90347  2.73739  3.18146  2.89801  2.37887  2.77519  2.98518  4.58477  3.61503
          0.02181  4.23214  4.95448  0.61958  0.77255  0.48576  0.95510
    177   2.80547  4.88143  3.30580  2.69544  4.14473  3.60252  3.71204  2.89985  1.40723  3.09195  3.96171  3.16046  3.97976  2.87355  2.35225  2.86128  3.01839  2.89154  5.34642  4.08352    259 - -
          2.68618  4.42225  2.77519  2.73123  3.46354  2.40513  3.72494  3.29354  2.67741  2.69355  4.24690  2.90347  2.73739  3.18146  2.89801  2.37887  2.77519  2.98518  4.58477  3.61503
          0.02181  4.23214  4.95448  0.61958  0.77255  0.48576  0.95510
    178   3.17170  5.31564  3.55933  2.88820  4.80072  3.77937  3.70334  4.13920  1.63904  3.55558  4.41595  2.96101  4.14184  2.83255  1.14054  3.15545  3.33110  3.81000  5.57790  4.41475    260 - -
          2.68618  4.42225  2.77519  2.73123  3.46354  2.40513  3.72494  3.29354  2.67741  2.69355  4.24690  2.90347  2.73739  3.18146  2.89801  2.37887  2.77519  2.98518  4.58477  3.61503
          0.02181  4.23214  4.95448  0.61958  0.77255  0.48576  0.95510
    179   1.75431  4.83374  3.13004  2.61211  4.24139  2.93897  3.74159  3.64411  2.27871  3.23117  4.05506  3.08688  3.90376  2.89697  2.03608  2.73983  2.95344  3.29616  5.43965  4.14493    261 - -
          2.68618  4.42225  2.77519  2.73123  3.46354  2.40513  3.72494  3.29354  2.67741  2.69355  4.24690  2.90347  2.73739  3.18146  2.89801  2.37887  2.77519  2.98518  4.58477  3.61503
          0.02181  4.23214  4.95448  0.61958  0.77255  0.48576  0.95510
    180   2.68375  4.31942  4.63632  4.08398  3.11107  4.21459  4.64758  1.24087  3.97275  2.25018  3.39359  4.26731  4.55072  4.19390  4.14127  3.54717  2.92873  1.53625  5.23086  4.03772    262 - -
          2.68618  4.42225  2.77519  2.73123  3.46354  2.40513  3.72494  3.29354  2.67741  2.69355  4.24690  2.90347  2.73739  3.18146  2.89801  2.37887  2.77519  2.98518  4.58477  3.61503
          0.02181  4.23214  4.95448  0.61958  0.77255  0.48576  0.95510
    181   2.41273  4.55131  3.22858  2.67167  3.75415  3.49977  3.75481  3.13104  2.52889  2.48315  3.30184  3.14123  3.19328  2.97959  3.05806  2.14472  2.44216  2.86473  5.12519  3.84885    263 - -
          2.68618  4.42225  2.77519  2.73123  3.46354  2.40513  3.72494  3.29354  2.67741  2.69355  4.24690  2.90347  2.73739  3.18146  2.89801  2.37887  2.77519  2.98518  4.58477  3.61503
          0.02181  4.23214  4.95448  0.61958  0.77255  0.48576  0.95510
    182   2.43520  5.02983  2.90050  2.03436  4.33130  3.41681  3.61691  3.78563  2.22471  3.05550  4.08611  2.74250  3.18315  2.57250  2.85032  2.37572  2.72386  3.39759  5.49083  4.10997    264 - -
          2.68618  4.42225  2.77519  2.73123  3.46354  2.40513  3.72494  3.29354  2.67741  2.69355  4.24690  2.90347  2.73739  3.18146  2.89801  2.37887  2.77519  2.98518  4.58477  3.61503
          0.02181  4.23214  4.95448  0.61958  0.77255  0.48576  0.95510
    183   2.35484  5.24565  1.82437  2.15943  4.58738  2.52965  3.73070  4.06861  2.58494  3.57939  4.36500  2.64812  3.86852  2.86234  3.10997  2.37870  3.04597  3.65046  5.74497  4.31630    265 - -
          2.68618  4.42225  2.77519  2.73123  3.46354  2.40513  3.72494  3.29354  2.67741  2.69355  4.24690  2.90347  2.73739  3.18146  2.89801  2.37887  2.77519  2.98518  4.58477  3.61503
          0.09854  4.23214  2.53428  0.61958  0.77255  0.48576  0.95510
    184   2.63574  4.88558  2.19279  2.41306  4.12666  3.41616  3.64554  3.57780  2.43768  3.16154  3.96879  2.81631  3.82888  2.79143  2.68914  2.24486  2.87226  3.23757  3.28745  4.01520    266 - -
          2.68622  4.42229  2.77512  2.73127  3.46358  2.40517  3.72499  3.29343  2.67745  2.69328  4.24694  2.90351  2.73744  3.18150  2.89805  2.37891  2.77510  2.98522  4.58481  3.61507
          0.54578  1.35580  1.81482  0.20498  1.68560  0.57611  0.82572
    185   2.70915  5.20283  2.15711  1.87216  4.50708  3.29668  3.24965  3.99081  2.45196  3.49023  4.27050  2.51524  3.09614  2.57429  2.96812  2.65104  2.95648  3.57502  5.64626  4.21627    268 - -
          2.68618  4.42225  2.77519  2.73123  3.46354  2.40513  3.72494  3.29354  2.67741  2.69355  4.24690  2.90347  2.73739  3.18146  2.89801  2.37887  2.77519  2.98518  4.58477  3.61503
          0.02791  3.98839  4.71074  0.61958  0.77255  0.35653  1.20432
    186   2.51134  5.02616  2.14480  2.36728  4.32823  3.41180  3.63517  3.78026  2.40427  3.03412  4.09522  2.90714  2.86017  2.61738  2.74266  2.38458  2.88639  3.39689  5.50082  4.12074    269 - -
          2.68618  4.42225  2.77519  2.73123  3.46354  2.40513  3.72494  3.29354  2.67741  2.69355  4.24690  2.90347  2.73739  3.18146  2.89801  2.37887  2.77519  2.98518  4.58477  3.61503
          0.02181  4.23214  4.95448  0.61958  0.77255  0.48576  0.95510
    187   2.66521  4.72667  3.16798  2.59303  3.94101  3.51560  3.69839  3.32939  2.33728  2.54770  3.25974  3.08327  3.89861  2.48192  2.13598  2.73788  2.68511  2.87654  5.23710  3.94582    270 - -
          2.68618  4.42225  2.77519  2.73123  3.46354  2.40513  3.72494  3.29354  2.67741  2.69355  4.24690  2.90347  2.73739  3.18146  2.89801  2.37887  2.77519  2.98518  4.58477  3.61503
          0.06663  4.23214  2.99691  0.61958  0.77255  0.48576  0.95510
    188   2.51358  4.91650  2.79774  1.96302  4.18373  2.91038  3.62549  3.61680  2.40008  2.70057  3.58633  2.93010  3.81825  2.63855  2.73894  2.62950  2.85319  3.26465  5.39881  4.04164    271 - -
          2.68618  4.42225  2.77519  2.73123  3.46354  2.40513  3.72494  3.29354  2.67741  2.69355  4.24690  2.90347  2.73739  3.18146  2.89801  2.37887  2.77519  2.98518  4.58477  3.61503
          0.02280  4.18830  4.91065  0.61958  0.77255  0.54036  0.87356
    189   2.61183  4.69832  2.59052  2.52959  3.92006  3.45829  3.68815  3.31673  2.52079  2.95464  2.48760  3.03161  3.09513  2.86708  2.77799  2.51539  2.84775  2.84387  5.23467  3.92553    272 - -
          2.68618  4.42225  2.77519  2.73123  3.46354  2.40513  3.72494  3.29354  2.67741  2.69355  4.24690  2.90347  2.73739  3.18146  2.89801  2.37887  2.77519  2.98518  4.58477  3.61503
          0.02280  4.18830  4.91065  0.61958  0.77255  0.45307  1.00970
    190   2.09091  4.54237  3.24718  2.70806  3.87862  3.41606  3.80621  3.26157  2.67991  2.92923  3.77917  2.93721  3.87765  3.02004  2.84811  2.16910  2.32555  2.47381  5.23066  3.95248    273 - -
          2.68618  4.42225  2.77519  2.73123  3.46354  2.40513  3.72494  3.29354  2.67741  2.69355  4.24690  2.90347  2.73739  3.18146  2.89801  2.37887  2.77519  2.98518  4.58477  3.61503
          0.02181  4.23214  4.95448  0.61958  0.77255  0.48576  0.95510
    191   2.63189  4.87531  1.91437  2.44109  4.15827  3.14922  3.66803  3.25302  2.46304  3.17070  3.97543  2.96435  3.83973  2.81051  2.78438  2.52672  2.67915  2.96027  5.39924  4.05155    274 - -
          2.68618  4.42225  2.77519  2.73123  3.46354  2.40513  3.72494  3.29354  2.67741  2.69355  4.24690  2.90347  2.73739  3.18146  2.89801  2.37887  2.77519  2.98518  4.58477  3.61503
          0.02181  4.23214  4.95448  0.61958  0.77255  0.48576  0.95510
    192   2.20289  4.79748  3.02808  2.20488  4.04471  3.44894  3.39265  3.45770  2.47598  2.90256  3.88517  2.99593  3.49131  2.82594  2.93469  2.27822  2.54511  2.96692  5.31816  3.98859    275 - -
          2.68618  4.42225  2.77519  2.73123  3.46354  2.40513  3.72494  3.29354  2.67741  2.69355  4.24690  2.90347  2.73739  3.18146  2.89801  2.37887  2.77519  2.98518  4.58477  3.61503
          0.06781  4.23214  2.97506  0.61958  0.77255  0.48576  0.95510
    193   2.47337  5.23836  1.76540  2.13590  4.55349  2.72371  3.69349  4.03361  2.43631  3.54102  4.32276  2.65613  3.84723  2.82125  3.05305  2.61429  2.86267  3.61983  5.70392  4.27675    276 - -
          2.68618  4.42225  2.77519  2.73123  3.46354  2.40513  3.72494  3.29354  2.67741  2.69355  4.24690  2.90347  2.73739  3.18146  2.89801  2.37887  2.77519  2.98518  4.58477  3.61503
          0.02282  4.18715  4.90949  0.61958  0.77255  0.54173  0.87166
    194   2.42236  4.87384  2.79072  2.42999  4.13917  3.43068  3.35831  3.56407  2.41069  3.14757  3.94989  2.80757  3.82760  2.77690  2.20018  2.64175  2.47657  2.84846  5.36999  4.02512    277 - -
          2.68618  4.42225  2.77519  2.73123  3.46354  2.40513  3.72494  3.29354  2.67741  2.69355  4.24690  2.90347  2.73739  3.18146  2.89801  2.37887  2.77519  2.98518  4.58477  3.61503
          0.02282  4.18715  4.90949  0.61958  0.77255  0.54173  0.87166
    195   2.42762  4.59246  3.16611  2.60762  3.78340  3.48955  3.71418  3.04460  2.46492  2.58978  3.68402  2.81475  3.87828  2.65248  3.00697  2.42372  2.61308  2.45595  5.13795  3.85151    278 - -
          2.68618  4.42225  2.77519  2.73123  3.46354  2.40513  3.72494  3.29354  2.67741  2.69355  4.24690  2.90347  2.73739  3.18146  2.89801  2.37887  2.77519  2.98518  4.58477  3.61503
          0.02282  4.18715  4.90949  0.61958  0.77255  0.54173  0.87166
    196   2.61141  4.81605  2.79328  2.44884  4.05834  3.43730  3.64564  3.47568  2.44453  2.92457  3.08790  2.68307  3.16185  2.57497  2.90777  2.26907  2.84375  2.96106  5.32039  3.98423    279 - -
          2.68618  4.42225  2.77519  2.73123  3.46354  2.40513  3.72494  3.29354  2.67741  2.69355  4.24690  2.90347  2.73739  3.18146  2.89801  2.37887  2.77519  2.98518  4.58477  3.61503
          0.22274  4.18715  1.69017  0.61958  0.77255  0.54173  0.87166
    197   2.56410  4.62292  2.77739  2.50091  3.82986  3.42401  3.64264  2.80541  2.38384  2.70986  3.70910  2.99920  3.49594  2.82874  2.77687  2.37362  2.79661  2.77811  5.15510  3.85271    280 - -
          2.68618  4.42225  2.77519  2.73123  3.46354  2.40513  3.72494  3.29354  2.67741  2.69355  4.24690  2.90347  2.73739  3.18146  2.89801  2.37887  2.77519  2.98518  4.58477  3.61503
          0.11501  3.99221  2.40588  0.61958  0.77255  0.73192  0.65582
    198   2.56491  4.79928  2.56292  2.36886  4.05675  3.36587  3.58047  3.47726  2.36010  2.93233  3.64354  2.89159  2.98198  2.59541  2.68135  2.58744  2.68865  3.14323  5.29781  3.95599    281 - -
          2.68592  4.42241  2.77501  2.73115  3.46369  2.40510  3.72510  3.29369  2.67745  2.69370  4.24705  2.90352  2.73738  3.18143  2.89808  2.37889  2.77526  2.98494  4.58492  3.61519
          0.42472  1.08977  4.62985  1.14110  0.38488  0.56433  0.84105
    199   2.48918  4.89735  2.89257  1.94108  4.17956  3.38634  3.60219  3.42252  2.37179  3.18064  3.97379  2.63715  3.31301  2.73388  2.69603  2.49961  2.83401  3.11863  5.38775  4.03012    289 - -
          2.68618  4.42225  2.77519  2.73123  3.46354  2.40513  3.72494  3.29354  2.67741  2.69355  4.24690  2.90347  2.73739  3.18146  2.89801  2.37887  2.77519  2.98518  4.58477  3.61503
          0.02586  4.06363  4.78597  0.61958  0.77255  0.52588  0.89413
    200   2.67044  5.11772  2.53092  2.18700  4.42802  2.94648  3.41498  3.89763  2.40829  3.40976  4.17833  2.69584  2.67998  2.47060  2.90626  2.32853  2.90901  3.49172  5.57178  4.16735    290 - -
          2.68618  4.42225  2.77519  2.73123  3.46354  2.40513  3.72494  3.29354  2.67741  2.69355  4.24690  2.90347  2.73739  3.18146  2.89801  2.37887  2.77519  2.98518  4.58477  3.61503
          0.02378  4.14668  4.86902  0.61958  0.77255  0.58757  0.81120
    201   2.07508  3.96844  2.72301  2.50991  3.97461  3.41477  3.67972  3.37855  2.37220  3.00614  3.83210  3.00973  2.99543  2.84840  2.95489  2.55405  2.71815  2.88645  5.27109  3.95472    291 - -
          2.68618  4.42225  2.77519  2.73123  3.46354  2.40513  3.72494  3.29354  2.67741  2.69355  4.24690  2.90347  2.73739  3.18146  2.89801  2.37887  2.77519  2.98518  4.58477  3.61503
          0.02378  4.14668  4.86902  0.61958  0.77255  0.51002  0.91750
    202   2.61250  4.91928  2.55882  2.28219  3.49975  3.20556  3.30582  3.62517  2.39287  2.99802  3.98111  2.79459  3.01818  2.74705  2.73563  2.53836  2.84398  3.04488  5.39992  4.03943    292 - -
          2.68618  4.42225  2.77519  2.73123  3.46354  2.40513  3.72494  3.29354  2.67741  2.69355  4.24690  2.90347  2.73739  3.18146  2.89801  2.37887  2.77519  2.98518  4.58477  3.61503
          0.02282  4.18715  4.90949  0.61958  0.77255  0.54173  0.87166
    203   2.21559  4.35133  3.16079  2.85938  3.49786  3.24074  3.81412  2.61135  2.81840  2.56948  3.13624  3.27809  3.94263  3.12669  3.18508  2.53875  2.52837  2.63033  3.33390  3.69226    293 - -
          2.68618  4.42225  2.77519  2.73123  3.46354  2.40513  3.72494  3.29354  2.67741  2.69355  4.24690  2.90347  2.73739  3.18146  2.89801  2.37887  2.77519  2.98518  4.58477  3.61503
          0.02282  4.18715  4.90949  0.61958  0.77255  0.54173  0.87166
    204   2.60987  4.80816  2.62622  2.33363  3.78633  3.05066  3.64515  3.07255  2.44569  2.89102  3.87949  2.70154  3.83077  2.79590  2.57918  2.64470  2.84131  2.73370  5.31141  3.97681    294 - -
          2.68618  4.42225  2.77519  2.73123  3.46354  2.40513  3.72494  3.29354  2.67741  2.69355  4.24690  2.90347  2.73739  3.18146  2.89801  2.37887  2.77519  2.98518  4.58477  3.61503
          0.02282  4.18715  4.90949  0.61958  0.77255  0.54173  0.87166
    205   2.41899  4.76902  2.81433  2.11877  3.70349  3.21539  3.65777  3.40665  2.47129  2.87116  2.93713  2.98979  3.27563  2.81789  2.92989  2.58379  2.84197  3.09496  5.28155  3.95568    295 - -
          2.68618  4.42225  2.77519  2.73123  3.46354  2.40513  3.72494  3.29354  2.67741  2.69355  4.24690  2.90347  2.73739  3.18146  2.89801  2.37887  2.77519  2.98518  4.58477  3.61503
          0.02282  4.18715  4.90949  0.61958  0.77255  0.54173  0.87166
    206   2.13234  4.79373  3.00903  2.51183  4.08673  2.35005  3.69835  3.49264  2.35138  2.83656  3.93047  3.01460  3.86151  2.42194  2.89669  2.69104  2.89178  3.16956  5.34971  4.03177    296 - -
          2.68618  4.42225  2.77519  2.73123  3.46354  2.40513  3.72494  3.29354  2.67741  2.69355  4.24690  2.90347  2.73739  3.18146  2.89801  2.37887  2.77519  2.98518  4.58477  3.61503
          0.02282  4.18715  4.90949  0.61958  0.77255  0.54173  0.87166
    207   2.63353  5.00107  2.73174  2.24643  4.29119  2.57552  2.92375  3.44331  2.38542  3.28316  4.06126  2.89830  3.81073  2.46814  2.86653  2.40201  2.75968  3.36285  5.46934  4.09253    297 - -
          2.68618  4.42225  2.77519  2.73123  3.46354  2.40513  3.72494  3.29354  2.67741  2.69355  4.24690  2.90347  2.73739  3.18146  2.89801  2.37887  2.77519  2.98518  4.58477  3.61503
          0.24541  4.18715  1.59739  0.61958  0.77255  0.54173  0.87166
    208   2.38604  4.66106  2.95957  2.35670  3.94706  2.85451  3.65611  3.34878  2.48043  2.79132  3.81157  2.96752  3.79623  2.67195  2.91952  2.39006  2.45951  3.03548  5.24562  3.93350    298 - -
          2.68618  4.42225  2.77519  2.73123  3.46354  2.40513  3.72494  3.29354  2.67741  2.69355  4.24690  2.90347  2.73739  3.18146  2.89801  2.37887  2.77519  2.98518  4.58477  3.61503
          0.02843  3.97017  4.69252  0.61958  0.77255  0.35045  1.21864
    209   2.41095  4.41880  3.40399  2.86582  3.76385  3.41945  3.89121  3.10071  2.82946  2.81840  3.20106  3.26367  3.33615  3.15243  3.21349  1.65285  2.67214  2.47565  5.16427  3.91210    299 - -
          2.68618  4.42225  2.77519  2.73123  3.46354  2.40513  3.72494  3.29354  2.67741  2.69355  4.24690  2.90347  2.73739  3.18146  2.89801  2.37887  2.77519  2.98518  4.58477  3.61503
          0.02181  4.23214  4.95448  0.61958  0.77255  0.48576  0.95510
    210   2.98884  4.35934  4.56371  3.45937  3.51978  4.24805  4.64277  1.34716  3.89463  1.98245  3.39383  4.24290  4.56793  4.14547  4.09052  3.57344  3.23119  1.41588  5.26383  4.07105    300 - -
          2.68618  4.42225  2.77519  2.73123  3.46354  2.40513  3.72494  3.29354  2.67741  2.69355  4.24690  2.90347  2.73739  3.18146  2.89801  2.37887  2.77519  2.98518  4.58477  3.61503
          0.02181  4.23214  4.95448  0.61958  0.77255  0.48576  0.95510
    211   2.79604  4.72370  3.05944  1.96869  1.80644  3.56655  3.80395  3.24261  2.75856  2.85187  3.79778  3.17420  4.00804  2.86314  3.15165  2.89717  3.03833  3.01030  5.02165  3.60060    301 - -
          2.68618  4.42225  2.77519  2.73123  3.46354  2.40513  3.72494  3.29354  2.67741  2.69355  4.24690  2.90347  2.73739  3.18146  2.89801  2.37887  2.77519  2.98518  4.58477  3.61503
          0.02181  4.23214  4.95448  0.61958  0.77255  0.48576  0.95510
    212   1.94255  4.52101  2.85766  2.80292  4.21986  1.54472  4.00527  3.58291  2.91957  3.27371  4.11294  3.19557  3.85794  3.21677  3.33609  2.63100  2.88721  2.77909  5.54887  4.26577    302 - -
          2.68618  4.42225  2.77519  2.73123  3.46354  2.40513  3.72494  3.29354  2.67741  2.69355  4.24690  2.90347  2.73739  3.18146  2.89801  2.37887  2.77519  2.98518  4.58477  3.61503
          0.02181  4.23214  4.95448  0.61958  0.77255  0.48576  0.95510
    213   2.64943  5.01330  2.15288  2.37766  4.38405  2.74820  3.67049  3.84209  2.45548  3.37728  4.15259  2.91293  3.43379  2.79348  2.77530  2.21655  2.47505  3.44007  5.55501  4.17124    303 - -
          2.68618  4.42225  2.77519  2.73123  3.46354  2.40513  3.72494  3.29354  2.67741  2.69355  4.24690  2.90347  2.73739  3.18146  2.89801  2.37887  2.77519  2.98518  4.58477  3.61503
          0.30616  4.23214  1.38947  0.61958  0.77255  0.48576  0.95510
    214   2.08425  4.27462  3.15406  2.90811  4.25505  2.62830  4.08297  3.64544  3.01551  3.33868  4.19111  3.18772  1.52889  3.33366  3.35580  2.46690  2.76720  3.16197  5.57743  4.34023    304 - -
          2.68618  4.42225  2.77519  2.73123  3.46354  2.40513  3.72494  3.29354  2.67741  2.69355  4.24690  2.90347  2.73739  3.18146  2.89801  2.37887  2.77519  2.98518  4.58477  3.61503
          0.02888  3.95486  4.67721  0.61958  0.77255  0.56820  0.83596
    215   1.98178  4.50133  3.17283  2.69189  4.11224  2.23324  3.83273  3.52065  2.65659  3.15380  3.97765  3.10408  3.78782  3.02106  2.53914  2.38334  2.48640  3.13132  5.40376  4.11962    305 - -
          2.68618  4.42225  2.77519  2.73123  3.46354  2.40513  3.72494  3.29354  2.67741  2.69355  4.24690  2.90347  2.73739  3.18146  2.89801  2.37887  2.77519  2.98518  4.58477  3.61503
          0.02547  4.07878  4.80113  0.61958  0.77255  0.65636  0.73134
    216   2.47167  4.54967  3.11278  2.63736  4.14305  2.75859  3.80456  3.56132  2.62354  3.18063  3.99782  3.06952  3.33139  2.98221  2.72220  1.75481  2.38255  3.16770  5.42027  4.12321    306 - -
          2.68618  4.42225  2.77519  2.73123  3.46354  2.40513  3.72494  3.29354  2.67741  2.69355  4.24690  2.90347  2.73739  3.18146  2.89801  2.37887  2.77519  2.98518  4.58477  3.61503
          0.13488  4.07878  2.21412  0.61958  0.77255  0.51174  0.91492
    217   2.42122  4.71784  2.98593  2.47414  4.10828  3.05670  3.67631  3.53065  2.47648  3.13005  3.93912  2.51600  3.12080  2.83001  2.73303  2.12975  2.81552  2.95365  5.36282  4.03364    307 - -
          2.68618  4.42225  2.77519  2.73123  3.46354  2.40513  3.72494  3.29354  2.67741  2.69355  4.24690  2.90347  2.73739  3.18146  2.89801  2.37887  2.77519  2.98518  4.58477  3.61503
          0.10673  4.06292  2.47659  0.61958  0.77255  0.67114  0.71565
    218   2.37458  4.49470  3.09320  2.41730  2.85226  2.94175  3.71351  3.12693  2.61151  2.79763  3.65669  3.06297  3.43848  2.93804  3.03094  2.34949  2.79581  2.84848  5.10853  3.82723    308 - -
          2.68610  4.42229  2.77523  2.73118  3.46358  2.40500  3.72498  3.29358  2.67745  2.69347  4.24694  2.90351  2.73744  3.18150  2.89805  2.37891  2.77516  2.98522  4.58481  3.61507
          0.46342  1.22276  2.57109  0.21080  1.66038  0.67641  0.71017
    219   2.55871  4.67201  2.75564  2.45279  3.90600  2.97796  3.62616  3.08453  2.31482  2.93744  3.31495  2.95876  3.79481  2.79830  2.89593  2.25398  2.79615  3.00215  5.20748  3.89216    310 - -
          2.68618  4.42225  2.77519  2.73123  3.46354  2.40513  3.72494  3.29354  2.67741  2.69355  4.24690  2.90347  2.73739  3.18146  2.89801  2.37887  2.77519  2.98518  4.58477  3.61503
          0.02888  3.95485  4.67719  0.61958  0.77255  0.62557  0.76562
    220   2.55853  3.31404  3.34905  2.78452  3.28715  3.50881  3.31998  2.86462  2.74059  2.49635  3.45098  3.01015  3.89499  3.05790  2.92983  2.50959  2.46446  2.50998  4.92252  3.67595    311 - -
          2.68618  4.42225  2.77519  2.73123  3.46354  2.40513  3.72494  3.29354  2.67741  2.69355  4.24690  2.90347  2.73739  3.18146  2.89801  2.37887  2.77519  2.98518  4.58477  3.61503
          0.02646  4.04101  4.76336  0.61958  0.77255  0.57458  0.82769
    221   2.60035  4.95131  2.72349  2.35239  4.23898  2.92228  3.33603  3.68448  2.35835  3.23311  4.01255  2.72455  3.54196  2.55441  2.65284  2.37093  2.70413  2.95557  5.42425  4.05293    312 - -
          2.68618  4.42225  2.77519  2.73123  3.46354  2.40513  3.72494  3.29354  2.67741  2.69355  4.24690  2.90347  2.73739  3.18146  2.89801  2.37887  2.77519  2.98518  4.58477  3.61503
          0.02471  4.10884  4.83119  0.61958  0.77255  0.58065  0.81992
    222   2.37069  4.39328  3.37288  2.80653  3.54234  3.54563  3.79180  2.68035  2.74826  2.47198  2.90380  3.23945  2.82645  3.07809  2.60465  2.78546  2.83200  2.55952  4.97173  3.72536    313 - -
          2.68618  4.42225  2.77519  2.73123  3.46354  2.40513  3.72494  3.29354  2.67741  2.69355  4.24690  2.90347  2.73739  3.18146  2.89801  2.37887  2.77519  2.98518  4.58477  3.61503
          0.02409  4.13380  4.85614  0.61958  0.77255  0.60136  0.79422
    223   2.35409  4.79469  2.99868  2.45123  4.05366  3.42164  3.64148  3.47007  2.43102  3.07201  3.88553  2.84594  3.33589  2.71316  2.55609  2.19936  2.59201  3.14360  5.31308  3.60621    314 - -
          2.68618  4.42225  2.77519  2.73123  3.46354  2.40513  3.72494  3.29354  2.67741  2.69355  4.24690  2.90347  2.73739  3.18146  2.89801  2.37887  2.77519  2.98518  4.58477  3.61503
          0.02409  4.13380  4.85614  0.61958  0.77255  0.60136  0.79422
    224   2.47648  4.92189  2.33708  2.37979  4.19767  3.40316  3.61837  3.63309  2.39299  2.65042  3.99248  2.91167  3.59436  2.58330  2.61980  2.40931  2.85225  3.27672  5.40708  4.04704    315 - -
          2.68618  4.42225  2.77519  2.73123  3.46354  2.40513  3.72494  3.29354  2.67741  2.69355  4.24690  2.90347  2.73739  3.18146  2.89801  2.37887  2.77519  2.98518  4.58477  3.61503
          0.02409  4.13380  4.85614  0.61958  0.77255  0.54213  0.87109
    225   2.06424  4.59011  2.93021  2.59746  3.78962  3.47565  3.70993  2.73318  2.57815  2.83634  3.34238  3.08221  3.53527  2.91664  2.79714  2.39642  2.83226  2.89907  5.14248  3.85413    316 - -
          2.68618  4.42225  2.77519  2.73123  3.46354  2.40513  3.72494  3.29354  2.67741  2.69355  4.24690  2.90347  2.73739  3.18146  2.89801  2.37887  2.77519  2.98518  4.58477  3.61503
          0.02334  4.16496  4.88731  0.61958  0.77255  0.56735  0.83708
    226   2.52767  4.86514  2.81708  2.32934  4.12348  3.11456  3.62790  3.54976  2.41179  3.13412  3.16991  2.94117  3.81680  2.67606  2.61474  2.22879  2.57006  3.20930  5.35897  4.01123    317 - -
          2.68618  4.42225  2.77519  2.73123  3.46354  2.40513  3.72494  3.29354  2.67741  2.69355  4.24690  2.90347  2.73739  3.18146  2.89801  2.37887  2.77519  2.98518  4.58477  3.61503
          0.08660  4.16496  2.69678  0.61958  0.77255  0.56735  0.83708
    227   2.61875  4.94102  2.65408  2.35619  4.24346  2.67165  3.62365  3.68589  2.27373  2.99260  4.03387  2.73773  2.99195  2.75416  2.88721  2.30608  2.86020  3.31700  5.44447  4.07587    318 - -
          2.68618  4.42225  2.77519  2.73123  3.46354  2.40513  3.72494  3.29354  2.67741  2.69355  4.24690  2.90347  2.73739  3.18146  2.89801  2.37887  2.77519  2.98518  4.58477  3.61503
          0.02485  4.10321  4.82556  0.61958  0.77255  0.63268  0.75750
    228   2.65702  4.95757  1.96925  2.35130  4.24220  3.37256  3.65275  3.67643  2.46109  2.77884  4.05589  2.88877  3.81793  2.54162  2.93995  2.41074  2.69864  3.32015  5.46347  4.09435    319 - -
          2.68618  4.42225  2.77519  2.73123  3.46354  2.40513  3.72494  3.29354  2.67741  2.69355  4.24690  2.90347  2.73739  3.18146  2.89801  2.37887  2.77519  2.98518  4.58477  3.61503
          0.02485  4.10321  4.82556  0.61958  0.77255  0.63268  0.75750
    229   2.52358  4.78289  3.01983  2.46261  4.01880  2.77604  3.35342  3.43221  2.40471  2.82013  3.85783  2.97469  3.50980  2.62698  2.34801  2.65024  2.83973  3.11624  5.28105  3.45510    320 - -
          2.68618  4.42225  2.77519  2.73123  3.46354  2.40513  3.72494  3.29354  2.67741  2.69355  4.24690  2.90347  2.73739  3.18146  2.89801  2.37887  2.77519  2.98518  4.58477  3.61503
          0.07199  4.10321  2.93867  0.61958  0.77255  0.63268  0.75750
    230   2.50427  5.22697  2.22264  1.74687  4.55310  2.26248  3.70163  4.03130  2.59272  3.55319  4.35731  2.57845  3.82423  2.84509  3.12600  2.71935  3.04290  3.62358  5.73010  4.29523    321 - -
          2.68618  4.42225  2.77519  2.73123  3.46354  2.40513  3.72494  3.29354  2.67741  2.69355  4.24690  2.90347  2.73739  3.18146  2.89801  2.37887  2.77519  2.98518  4.58477  3.61503
          0.02603  4.05726  4.77960  0.61958  0.77255  0.59569  0.80114
    231   2.61273  4.61932  2.20702  2.57770  3.84252  3.17281  3.74166  3.16010  2.61763  2.86130  2.46482  3.06575  3.87177  2.94651  3.05123  2.70973  2.86389  2.66215  5.20908  3.90983    322 - -
          2.68618  4.42225  2.77519  2.73123  3.46354  2.40513  3.72494  3.29354  2.67741  2.69355  4.24690  2.90347  2.73739  3.18146  2.89801  2.37887  2.77519  2.98518  4.58477  3.61503
          0.02485  4.10321  4.82556  0.61958  0.77255  0.46278  0.99298
    232   2.60676  4.43174  3.33813  2.77278  3.58674  3.54394  3.78100  2.85165  2.72720  2.42912  2.65604  3.21687  3.46036  2.65334  2.78704  2.59864  2.73530  2.49708  4.99881  3.74544    323 - -
          2.68618  4.42225  2.77519  2.73123  3.46354  2.40513  3.72494  3.29354  2.67741  2.69355  4.24690  2.90347  2.73739  3.18146  2.89801  2.37887  2.77519  2.98518  4.58477  3.61503
          0.02258  4.19767  4.92001  0.61958  0.77255  0.45956  0.99848
    233   2.86382  5.32669  1.40053  2.13643  4.68616  2.91343  3.79450  4.17330  2.70705  3.68782  4.49313  2.84062  3.89961  2.94008  3.25268  2.26429  2.87129  3.75037  5.85933  4.41196    324 - -
          2.68618  4.42225  2.77519  2.73123  3.46354  2.40513  3.72494  3.29354  2.67741  2.69355  4.24690  2.90347  2.73739  3.18146  2.89801  2.37887  2.77519  2.98518  4.58477  3.61503
          0.02181  4.23214  4.95448  0.61958  0.77255  0.48576  0.95510
    234   2.13304  4.24948  3.84622  2.87874  3.38744  3.74920  4.04917  2.23297  3.20032  2.37844  2.65532  3.60543  4.12113  3.47672  3.48276  3.02263  2.92167  1.80522  4.91309  3.70295    325 - -
          2.68618  4.42225  2.77519  2.73123  3.46354  2.40513  3.72494  3.29354  2.67741  2.69355  4.24690  2.90347  2.73739  3.18146  2.89801  2.37887  2.77519  2.98518  4.58477  3.61503
          0.02181  4.23214  4.95448  0.61958  0.77255  0.48576  0.95510
    235   2.63147  5.00718  2.29672  2.36949  3.83320  3.11845  3.18589  3.75101  2.29134  3.03817  4.06411  2.77382  3.44579  2.73666  2.86522  2.28352  2.86371  3.36988  5.47327  4.09504    326 - -
          2.68618  4.42225  2.77519  2.73123  3.46354  2.40513  3.72494  3.29354  2.67741  2.69355  4.24690  2.90347  2.73739  3.18146  2.89801  2.37887  2.77519  2.98518  4.58477  3.61503
          0.05324  4.23214  3.28795  0.61958  0.77255  0.48576  0.95510
    236   2.42388  4.77639  3.03905  2.48160  4.00648  2.73518  3.65925  3.15575  2.46418  3.03136  3.53303  2.62813  3.84307  2.67770  2.53446  2.51490  2.84650  3.10420  5.28661  3.61120    327 - -
          2.68618  4.42225  2.77519  2.73123  3.46354  2.40513  3.72494  3.29354  2.67741  2.69355  4.24690  2.90347  2.73739  3.18146  2.89801  2.37887  2.77519  2.98518  4.58477  3.61503
          0.02250  4.20139  4.92374  0.61958  0.77255  0.46221  0.99395
    237   2.52539  4.91913  2.72161  2.31930  4.18476  3.43361  3.63747  3.26014  2.41501  3.19030  3.98440  2.79946  3.82911  2.77017  2.59808  1.96619  2.86183  3.26693  5.40381  3.58217    328 - -
          2.68618  4.42225  2.77519  2.73123  3.46354  2.40513  3.72494  3.29354  2.67741  2.69355  4.24690  2.90347  2.73739  3.18146  2.89801  2.37887  2.77519  2.98518  4.58477  3.61503
          0.02181  4.23214  4.95448  0.61958  0.77255  0.48576  0.95510
    238   2.41903  4.70254  2.72715  2.54053  3.02493  3.46985  3.69547  3.32138  2.53156  2.95874  3.79388  3.04254  3.25601  2.87430  2.71004  2.23026  2.85163  2.75431  5.23757  3.92821    329 - -
          2.68618  4.42225  2.77519  2.73123  3.46354  2.40513  3.72494  3.29354  2.67741  2.69355  4.24690  2.90347  2.73739  3.18146  2.89801  2.37887  2.77519  2.98518  4.58477  3.61503
          0.02181  4.23214  4.95448  0.61958  0.77255  0.48576  0.95510
    239   2.48572  4.64619  3.13927  2.58190  3.85261  3.24611  3.71189  3.24502  2.56614  2.74184  3.44527  2.58467  3.43014  2.90613  3.00396  2.10495  2.76033  2.81088  5.19023  3.55650    330 - -
          2.68618  4.42225  2.77519  2.73123  3.46354  2.40513  3.72494  3.29354  2.67741  2.69355  4.24690  2.90347  2.73739  3.18146  2.89801  2.37887  2.77519  2.98518  4.58477  3.61503
          0.06300  4.23214  3.06759  0.61958  0.77255  0.48576  0.95510
    240   2.37261  4.69631  3.08665  2.55827  3.98637  2.86398  3.71493  3.38863  2.52569  2.63712  3.85149  3.04810  3.85730  2.69922  2.78496  1.94308  2.85959  3.07654  5.28534  3.97919    331 - -
          2.68618  4.42225  2.77519  2.73123  3.46354  2.40513  3.72494  3.29354  2.67741  2.69355  4.24690  2.90347  2.73739  3.18146  2.89801  2.37887  2.77519  2.98518  4.58477  3.61503
          0.02272  4.19185  4.91420  0.61958  0.77255  0.53613  0.87949
    241   2.47774  4.96284  2.92545  2.21330  4.25533  3.41879  3.62429  3.69539  2.26212  3.24817  4.03361  2.78056  3.56114  2.74956  2.60664  1.99111  2.86699  3.12036  5.44163  4.07881    332 - -
          2.68604  4.42230  2.77524  2.73128  3.46359  2.40518  3.72499  3.29359  2.67746  2.69360  4.24695  2.90352  2.73745  3.18151  2.89806  2.37864  2.77524  2.98512  4.58482  3.61482
          0.25563  2.46862  1.95991  1.03899  0.43666  0.45551  1.00547
    242   2.61738  4.96763  2.68275  2.34359  3.77443  2.88870  3.60549  3.70832  1.96015  3.25655  4.03975  2.64052  3.07651  2.73033  2.85397  2.60963  2.85338  3.33446  5.44653  4.07310    337 - -
          2.68618  4.42225  2.77519  2.73123  3.46354  2.40513  3.72494  3.29354  2.67741  2.69355  4.24690  2.90347  2.73739  3.18146  2.89801  2.37887  2.77519  2.98518  4.58477  3.61503
          0.02506  4.09487  4.81722  0.61958  0.77255  0.39971  1.11023
    243   2.15775  3.52943  3.53768  2.99383  3.21205  2.36371  3.93528  2.99244  2.94985  2.55610  3.59130  3.34829  3.92448  3.25130  3.30217  2.02882  2.83008  2.72739  5.06376  3.82966    338 - -
          2.68618  4.42225  2.77519  2.73123  3.46354  2.40513  3.72494  3.29354  2.67741  2.69355  4.24690  2.90347  2.73739  3.18146  2.89801  2.37887  2.77519  2.98518  4.58477  3.61503
          0.02181  4.23214  4.95448  0.61958  0.77255  0.48576  0.95510
    244   2.65559  4.96919  2.98639  2.42754  4.25790  3.04467  3.63159  3.15373  1.91779  3.24458  4.03371  2.95364  3.39619  2.60613  2.47162  2.37798  2.88410  3.33093  5.43590  4.08419    339 - -
          2.68618  4.42225  2.77519  2.73123  3.46354  2.40513  3.72494  3.29354  2.67741  2.69355  4.24690  2.90347  2.73739  3.18146  2.89801  2.37887  2.77519  2.98518  4.58477  3.61503
          0.10075  4.23214  2.50933  0.61958  0.77255  0.48576  0.95510
    245   2.45779  4.78788  3.03541  2.48813  4.07612  2.70888  3.66217  3.48920  2.42954  3.09088  3.50042  2.99382  3.83617  2.67638  2.32406  2.20723  2.85465  3.16025  5.32878  4.00576    340 - -
          2.68618  4.42225  2.77519  2.73123  3.46354  2.40513  3.72494  3.29354  2.67741  2.69355  4.24690  2.90347  2.73739  3.18146  2.89801  2.37887  2.77519  2.98518  4.58477  3.61503
          0.02358  4.15496  4.87731  0.61958  0.77255  0.57850  0.82266
    246   2.52020  4.59141  2.97179  2.59767  3.78512  3.28555  3.70593  3.16806  2.45841  2.83100  3.36148  3.08233  3.45636  2.91333  2.65234  2.70397  2.83476  2.09755  5.13670  3.85002    341 - -
          2.68618  4.42225  2.77519  2.73123  3.46354  2.40513  3.72494  3.29354  2.67741  2.69355  4.24690  2.90347  2.73739  3.18146  2.89801  2.37887  2.77519  2.98518  4.58477  3.61503
          0.02358  4.15496  4.87731  0.61958  0.77255  0.57850  0.82266
    247   2.93333  5.51380  1.42622  1.97329  4.80762  2.51649  3.77970  4.32202  2.73353  3.80375  4.61839  2.50232  3.88856  2.68229  3.30965  2.83088  3.20535  3.88649  5.95922  4.46803    342 - -
          2.68618  4.42225  2.77519  2.73123  3.46354  2.40513  3.72494  3.29354  2.67741  2.69355  4.24690  2.90347  2.73739  3.18146  2.89801  2.37887  2.77519  2.98518  4.58477  3.61503
          0.02358  4.15496  4.87731  0.61958  0.77255  0.57850  0.82266
    248   2.58574  5.07992  3.05066  2.48112  4.42349  3.49566  3.06840  3.84730  1.78635  3.35066  4.14441  2.80516  3.88265  2.73609  2.02858  2.53464  2.96584  3.47584  5.48567  4.16717    343 - -
          2.68618  4.42225  2.77519  2.73123  3.46354  2.40513  3.72494  3.29354  2.67741  2.69355  4.24690  2.90347  2.73739  3.18146  2.89801  2.37887  2.77519  2.98518  4.58477  3.61503
          0.02358  4.15496  4.87731  0.61958  0.77255  0.57850  0.82266
    249   2.55012  4.69055  3.06345  2.59607  4.26816  2.30797  3.78735  3.69848  2.55363  3.28770  4.09454  3.05380  3.32872  2.94595  2.33040  1.87975  2.86748  3.29363  5.49632  4.18338    344 - -
          2.68618  4.42225  2.77519  2.73123  3.46354  2.40513  3.72494  3.29354  2.67741  2.69355  4.24690  2.90347  2.73739  3.18146  2.89801  2.37887  2.77519  2.98518  4.58477  3.61503
          0.02358  4.15496  4.87731  0.61958  0.77255  0.57850  0.82266
    250   2.44108  4.06648  3.31519  2.75126  2.81475  3.52749  3.38031  2.95426  2.27017  2.53792  3.52584  3.19771  3.09456  3.03683  3.10120  2.76076  2.82593  2.57528  4.99243  3.73535    345 - -
          2.68618  4.42225  2.77519  2.73123  3.46354  2.40513  3.72494  3.29354  2.67741  2.69355  4.24690  2.90347  2.73739  3.18146  2.89801  2.37887  2.77519  2.98518  4.58477  3.61503
          0.02358  4.15496  4.87731  0.61958  0.77255  0.57850  0.82266
    251   2.16773  4.62347  3.11679  2.46342  3.88666  2.41279  3.71832  3.27595  2.56099  2.74940  3.77079  3.06507  3.85501  2.91133  2.82063  2.51998  2.83906  2.74981  5.21579  3.92051    346 - -
          2.68618  4.42225  2.77519  2.73123  3.46354  2.40513  3.72494  3.29354  2.67741  2.69355  4.24690  2.90347  2.73739  3.18146  2.89801  2.37887  2.77519  2.98518  4.58477  3.61503
          0.02358  4.15496  4.87731  0.61958  0.77255  0.57850  0.82266
    252   2.61165  4.92197  2.74011  2.38805  3.78547  3.41203  3.61241  3.63608  2.37748  3.19902  3.98789  2.91873  3.30890  2.49213  2.22634  2.34056  2.84368  3.12291  5.40235  4.04233    347 - -
          2.68618  4.42225  2.77519  2.73123  3.46354  2.40513  3.72494  3.29354  2.67741  2.69355  4.24690  2.90347  2.73739  3.18146  2.89801  2.37887  2.77519  2.98518  4.58477  3.61503
          0.02358  4.15496  4.87731  0.61958  0.77255  0.57850  0.82266
    253   2.21025  4.81901  2.38260  2.43578  4.08302  3.41623  3.64405  3.50102  2.44340  2.86600  3.52518  2.85545  3.25459  2.79130  2.90930  2.49984  2.75094  3.16838  5.33836  3.99836    348 - -
          2.68618  4.42225  2.77519  2.73123  3.46354  2.40513  3.72494  3.29354  2.67741  2.69355  4.24690  2.90347  2.73739  3.18146  2.89801  2.37887  2.77519  2.98518  4.58477  3.61503
          0.07218  4.15496  2.91974  0.61958  0.77255  0.57850  0.82266
    254   2.59755  4.53052  2.48708  2.64670  3.71417  3.49064  3.73816  3.02192  2.63133  2.45616  3.13738  3.12062  3.88581  2.96366  3.05001  2.37937  2.83476  2.41584  5.10250  3.82302    349 - -
          2.68618  4.42225  2.77519  2.73123  3.46354  2.40513  3.72494  3.29354  2.67741  2.69355  4.24690  2.90347  2.73739  3.18146  2.89801  2.37887  2.77519  2.98518  4.58477  3.61503
          0.07166  4.10752  2.94298  0.61958  0.77255  0.62838  0.76240
    255   2.58370  4.72213  3.01240  2.36923  3.96019  3.13100  3.63833  3.36545  2.20592  2.98660  3.49544  2.97457  3.15170  2.80286  2.89086  2.32826  2.81870  2.71426  5.24701  3.92794    350 - -
          2.68618  4.42225  2.77519  2.73123  3.46354  2.40513  3.72494  3.29354  2.67741  2.69355  4.24690  2.90347  2.73739  3.18146  2.89801  2.37887  2.77519  2.98518  4.58477  3.61503
          0.02591  4.06177  4.78412  0.61958  0.77255  0.59158  0.80621
    256   2.44116  4.60182  2.78589  2.57568  4.02079  2.40963  3.76138  3.42275  2.61994  3.06245  3.89298  3.04342  3.14755  2.94582  3.06248  2.30116  2.82520  2.41439  5.33103  4.02601    351 - -
          2.68618  4.42225  2.77519  2.73123  3.46354  2.40513  3.72494  3.29354  2.67741  2.69355  4.24690  2.90347  2.73739  3.18146  2.89801  2.37887  2.77519  2.98518  4.58477  3.61503
          0.02474  4.10752  4.82987  0.61958  0.77255  0.62838  0.76240
    257   2.61764  4.89486  2.95873  2.29426  3.42031  3.41925  3.60799  3.59326  2.07028  3.16306  3.96078  2.76615  3.27405  2.74141  2.39895  2.62871  2.66490  3.24582  5.37130  4.02528    352 - -
          2.68618  4.42225  2.77519  2.73123  3.46354  2.40513  3.72494  3.29354  2.67741  2.69355  4.24690  2.90347  2.73739  3.18146  2.89801  2.37887  2.77519  2.98518  4.58477  3.61503
          0.02474  4.10752  4.82987  0.61958  0.77255  0.62838  0.76240
    258   2.27569  4.40163  3.31421  2.77613  3.73818  2.59875  3.82118  3.10615  2.74882  2.79891  3.23286  3.18842  3.17900  3.07161  3.14315  2.23249  2.79638  2.41091  5.12677  3.86838    353 - -
          2.68618  4.42225  2.77519  2.73123  3.46354  2.40513  3.72494  3.29354  2.67741  2.69355  4.24690  2.90347  2.73739  3.18146  2.89801  2.37887  2.77519  2.98518  4.58477  3.61503
          0.02474  4.10752  4.82987  0.61958  0.77255  0.53895  0.87554
    259   2.64481  4.97224  2.95791  2.40389  4.26591  3.43111  3.60992  3.70241  1.93399  3.24754  4.03446  2.93079  3.15022  2.40281  2.64068  2.38925  2.76107  3.33688  5.43116  3.58652    354 - -
          2.68618  4.42225  2.77519  2.73123  3.46354  2.40513  3.72494  3.29354  2.67741  2.69355  4.24690  2.90347  2.73739  3.18146  2.89801  2.37887  2.77519  2.98518  4.58477  3.61503
          0.02355  4.15615  4.87850  0.61958  0.77255  0.57719  0.82434
    260   2.34763  4.79755  3.01272  2.33448  4.03551  3.22252  3.64087  3.44935  2.43103  2.70040  3.87039  2.97332  3.50212  2.57227  2.46846  2.64693  2.69473  3.12964  5.29992  3.53583    355 - -
          2.68618  4.42225  2.77519  2.73123  3.46354  2.40513  3.72494  3.29354  2.67741  2.69355  4.24690  2.90347  2.73739  3.18146  2.89801  2.37887  2.77519  2.98518  4.58477  3.61503
          0.14799  4.15615  2.10461  0.61958  0.77255  0.57719  0.82434
    261   2.61371  4.90271  2.65111  2.36694  4.17799  3.38347  3.14011  3.61343  2.00163  3.18185  3.98060  2.89610  3.79503  2.73982  2.82390  2.28190  2.84837  2.87982  5.38678  4.03138    356 - -
          2.68618  4.42225  2.77519  2.73123  3.46354  2.40513  3.72494  3.29354  2.67741  2.69355  4.24690  2.90347  2.73739  3.18146  2.89801  2.37887  2.77519  2.98518  4.58477  3.61503
          0.02663  4.03479  4.75714  0.61958  0.77255  0.62716  0.76380
    262   2.45902  4.92484  2.61788  2.17111  3.71342  3.16906  3.59740  3.64804  2.37453  3.20691  3.99339  2.88552  3.53079  2.72460  2.65953  2.21422  2.83216  3.28334  5.40775  4.04050    357 - -
          2.68603  4.42235  2.77530  2.73133  3.46364  2.40523  3.72504  3.29344  2.67734  2.69358  4.24668  2.90357  2.73707  3.18156  2.89779  2.37884  2.77530  2.98528  4.58487  3.61513
          0.59640  1.26587  1.78845  0.79376  0.60173  0.65996  0.72748
    263   2.15239  4.89617  2.43868  2.15299  4.21514  2.75039  3.62572  3.64890  2.45137  3.22585  4.03770  2.82844  3.76751  2.77509  2.72494  2.61848  2.87468  3.28920  5.44172  4.07584    362 - -
          2.68618  4.42225  2.77519  2.73123  3.46354  2.40513  3.72494  3.29354  2.67741  2.69355  4.24690  2.90347  2.73739  3.18146  2.89801  2.37887  2.77519  2.98518  4.58477  3.61503
          0.08640  3.90185  2.77152  0.61958  0.77255  0.59559  0.80126
    264   2.40558  4.45252  3.18219  2.64478  3.70229  2.88837  3.72335  3.08244  2.62308  2.51683  3.62113  3.09783  3.34011  2.95606  3.03197  2.35683  2.51900  2.80801  5.07798  3.42344    363 - -
          2.68618  4.42225  2.77519  2.73123  3.46354  2.40513  3.72494  3.29354  2.67741  2.69355  4.24690  2.90347  2.73739  3.18146  2.89801  2.37887  2.77519  2.98518  4.58477  3.61503
          0.02780  3.99254  4.71489  0.61958  0.77255  0.73165  0.65607
    265   2.51736  4.47346  2.92176  2.64217  3.78357  3.36587  3.75016  3.10208  2.63828  2.64995  3.69234  3.09281  3.82558  2.97162  3.05174  2.18024  2.24348  2.54151  5.15370  3.87408    364 - -
          2.68618  4.42225  2.77519  2.73123  3.46354  2.40513  3.72494  3.29354  2.67741  2.69355  4.24690  2.90347  2.73739  3.18146  2.89801  2.37887  2.77519  2.98518  4.58477  3.61503
          0.02780  3.99254  4.71489  0.61958  0.77255  0.61538  0.77747
    266   2.47747  4.87949  2.93466  2.39472  4.16733  3.16411  3.23857  3.59690  2.20568  3.16590  3.96280  2.91813  2.92887  2.73857  2.56463  2.40662  2.69307  3.24465  5.37338  4.02591    365 - -
          2.68618  4.42225  2.77519  2.73123  3.46354  2.40513  3.72494  3.29354  2.67741  2.69355  4.24690  2.90347  2.73739  3.18146  2.89801  2.37887  2.77519  2.98518  4.58477  3.61503
          0.02586  4.06363  4.78597  0.61958  0.77255  0.67050  0.71632
    267   2.33470  4.05955  3.15993  2.13636  3.40861  3.15301  3.69608  3.09282  2.58301  2.76397  3.62247  3.08054  3.50081  2.91635  3.00602  2.68637  2.80461  2.69729  5.07981  3.43928    366 - -
          2.68618  4.42225  2.77519  2.73123  3.46354  2.40513  3.72494  3.29354  2.67741  2.69355  4.24690  2.90347  2.73739  3.18146  2.89801  2.37887  2.77519  2.98518  4.58477  3.61503
          0.02586  4.06363  4.78597  0.61958  0.77255  0.59295  0.80451
    268   2.52507  5.06818  2.37179  2.15742  4.38417  3.36910  3.61047  3.84610  2.37784  3.36540  4.13717  2.85458  2.89143  2.72820  2.32338  2.49719  2.88704  3.44715  5.53119  4.13866    367 - -
          2.68618  4.42225  2.77519  2.73123  3.46354  2.40513  3.72494  3.29354  2.67741  2.69355  4.24690  2.90347  2.73739  3.18146  2.89801  2.37887  2.77519  2.98518  4.58477  3.61503
          0.02474  4.10752  4.82987  0.61958  0.77255  0.62838  0.76240
    269   2.45539  4.88047  2.45215  2.38772  4.17301  3.38962  3.61679  3.30433  2.39597  3.17813  3.97140  2.91490  3.37973  2.74972  2.57699  2.23120  2.69424  3.24862  5.38971  4.03321    368 - -
          2.68618  4.42225  2.77519  2.73123  3.46354  2.40513  3.72494  3.29354  2.67741  2.69355  4.24690  2.90347  2.73739  3.18146  2.89801  2.37887  2.77519  2.98518  4.58477  3.61503
          0.02474  4.10752  4.82987  0.61958  0.77255  0.62838  0.76240
    270   2.57655  4.29163  3.15508  2.89508  3.42393  3.55752  3.47166  2.69598  2.84524  2.07333  2.93969  3.29797  3.93692  3.14836  3.19551  2.49054  2.61998  2.56382  4.09892  3.63651    369 - -
          2.68618  4.42225  2.77519  2.73123  3.46354  2.40513  3.72494  3.29354  2.67741  2.69355  4.24690  2.90347  2.73739  3.18146  2.89801  2.37887  2.77519  2.98518  4.58477  3.61503
          0.02474  4.10752  4.82987  0.61958  0.77255  0.62838  0.76240
    271   2.58879  4.59327  2.93243  2.57010  3.36788  3.46013  3.69163  3.17712  2.42456  2.83560  3.00115  3.05841  2.57161  2.89560  2.98653  2.46716  2.82334  2.90174  5.13759  3.84512    370 - -
          2.68618  4.42225  2.77519  2.73123  3.46354  2.40513  3.72494  3.29354  2.67741  2.69355  4.24690  2.90347  2.73739  3.18146  2.89801  2.37887  2.77519  2.98518  4.58477  3.61503
          0.02474  4.10752  4.82987  0.61958  0.77255  0.62838  0.76240
    272   2.44470  4.68119  3.06982  2.53032  4.00984  3.10713  3.68983  3.41603  2.48857  2.79311  3.86262  3.01805  2.70880  2.85825  2.46679  2.31540  2.71334  3.08952  5.29323  3.98294    371 - -
          2.68618  4.42225  2.77519  2.73123  3.46354  2.40513  3.72494  3.29354  2.67741  2.69355  4.24690  2.90347  2.73739  3.18146  2.89801  2.37887  2.77519  2.98518  4.58477  3.61503
          0.02474  4.10752  4.82987  0.61958  0.77255  0.48376  0.95831
    273   2.49873  4.61341  2.83283  2.58335  3.49235  3.22185  3.22285  2.97581  2.56668  2.84995  3.24666  3.07381  3.42703  2.71865  2.81350  2.58499  2.83543  2.73733  4.25306  3.85911    372 - -
          2.68618  4.42225  2.77519  2.73123  3.46354  2.40513  3.72494  3.29354  2.67741  2.69355  4.24690  2.90347  2.73739  3.18146  2.89801  2.37887  2.77519  2.98518  4.58477  3.61503
          0.02282  4.18715  4.90949  0.61958  0.77255  0.45229  1.01106
    274   2.52166  4.85229  2.67609  2.15772  4.09925  3.44536  3.64697  3.33414  2.28438  2.70702  3.69114  2.96840  3.83566  2.79039  2.75752  2.64688  2.58090  3.02348  5.34855  3.65159    373 - -
          2.68618  4.42225  2.77519  2.73123  3.46354  2.40513  3.72494  3.29354  2.67741  2.69355  4.24690  2.90347  2.73739  3.18146  2.89801  2.37887  2.77519  2.98518  4.58477  3.61503
          0.02181  4.23214  4.95448  0.61958  0.77255  0.48576  0.95510
    275   2.50605  4.67205  3.11916  2.49580  3.88498  3.21717  3.70402  3.13082  2.54834  2.72422  3.76510  3.05994  2.93550  2.72100  2.98989  2.29369  2.49276  2.79078  5.21220  3.90998    374 - -
          2.68618  4.42225  2.77519  2.73123  3.46354  2.40513  3.72494  3.29354  2.67741  2.69355  4.24690  2.90347  2.73739  3.18146  2.89801  2.37887  2.77519  2.98518  4.58477  3.61503
          0.02181  4.23214  4.95448  0.61958  0.77255  0.48576  0.95510
    276   2.54606  4.94723  2.64337  2.39881  4.22514  3.42729  3.62901  3.66369  2.30671  3.22477  3.54750  2.93144  2.63854  2.39132  2.87441  2.51540  2.73187  3.10381  5.42719  4.06366    375 - -
          2.68618  4.42225  2.77519  2.73123  3.46354  2.40513  3.72494  3.29354  2.67741  2.69355  4.24690  2.90347  2.73739  3.18146  2.89801  2.37887  2.77519  2.98518  4.58477  3.61503
          0.02181  4.23214  4.95448  0.61958  0.77255  0.48576  0.95510
    277   2.51926  4.81762  2.49380  2.34510  4.05510  2.96067  3.65850  3.08495  2.46157  2.72588  3.89005  2.98363  3.46266  2.81006  2.92506  2.54760  2.62016  3.14900  5.32238  3.63243    376 - -
          2.68618  4.42225  2.77519  2.73123  3.46354  2.40513  3.72494  3.29354  2.67741  2.69355  4.24690  2.90347  2.73739  3.18146  2.89801  2.37887  2.77519  2.98518  4.58477  3.61503
          0.02181  4.23214  4.95448  0.61958  0.77255  0.48576  0.95510
    278   2.44547  4.71482  3.08810  2.43472  3.92625  3.47444  3.35760  3.32709  2.51724  2.70902  3.79478  3.03578  3.05139  2.68112  2.96514  2.44604  2.45733  2.86089  5.23785  3.51462    377 - -
          2.68618  4.42225  2.77519  2.73123  3.46354  2.40513  3.72494  3.29354  2.67741  2.69355  4.24690  2.90347  2.73739  3.18146  2.89801  2.37887  2.77519  2.98518  4.58477  3.61503
          0.06300  4.23214  3.06759  0.61958  0.77255  0.48576  0.95510
    279   2.59603  4.69381  3.01629  2.64388  4.28542  3.30382  3.86190  3.72206  2.64727  3.32623  4.15099  2.82851  1.67787  3.04041  2.79894  2.15883  2.93033  3.32189  5.53767  4.23040    378 - -
          2.68618  4.42225  2.77519  2.73123  3.46354  2.40513  3.72494  3.29354  2.67741  2.69355  4.24690  2.90347  2.73739  3.18146  2.89801  2.37887  2.77519  2.98518  4.58477  3.61503
          0.06756  4.19185  2.99149  0.61958  0.77255  0.45551  1.00547
    280   2.61471  4.85810  2.82646  2.42717  4.10917  2.79800  3.31383  3.53413  2.42465  2.89398  3.92698  2.72769  3.82467  2.77754  2.74242  2.33673  2.64114  3.19811  5.35230  3.27666    379 - -
          2.68618  4.42225  2.77519  2.73123  3.46354  2.40513  3.72494  3.29354  2.67741  2.69355  4.24690  2.90347  2.73739  3.18146  2.89801  2.37887  2.77519  2.98518  4.58477  3.61503
          0.02276  4.19009  4.91243  0.61958  0.77255  0.45429  1.00758
    281   2.32106  4.86421  2.99589  2.33373  3.46213  3.09013  3.38442  3.53927  2.31015  3.12882  3.93279  2.96484  3.49348  2.78701  2.60563  2.50047  2.50149  3.20388  5.35891  4.01484    380 - -
          2.68618  4.42225  2.77519  2.73123  3.46354  2.40513  3.72494  3.29354  2.67741  2.69355  4.24690  2.90347  2.73739  3.18146  2.89801  2.37887  2.77519  2.98518  4.58477  3.61503
          0.02181  4.23214  4.95448  0.61958  0.77255  0.48576  0.95510
    282   2.61873  4.54841  3.23015  2.50827  3.72472  3.51925  3.53889  2.96941  2.63624  2.10830  3.64094  3.14228  3.24713  2.97487  2.86934  2.49102  2.55189  2.75501  5.09989  3.82533    381 - -
          2.68618  4.42225  2.77519  2.73123  3.46354  2.40513  3.72494  3.29354  2.67741  2.69355  4.24690  2.90347  2.73739  3.18146  2.89801  2.37887  2.77519  2.98518  4.58477  3.61503
          0.02181  4.23214  4.95448  0.61958  0.77255  0.48576  0.95510
    283   2.12634  4.61249  3.17322  2.61500  3.81115  3.49543  3.72646  2.97297  2.58993  2.68225  3.41778  3.10003  3.23100  2.44933  3.01797  2.36597  2.85138  2.92030  5.16272  3.87416    382 - -
          2.68618  4.42225  2.77519  2.73123  3.46354  2.40513  3.72494  3.29354  2.67741  2.69355  4.24690  2.90347  2.73739  3.18146  2.89801  2.37887  2.77519  2.98518  4.58477  3.61503
          0.02181  4.23214  4.95448  0.61958  0.77255  0.48576  0.95510
    284   2.62968  4.00969  3.21548  2.64953  3.08371  3.51814  3.73345  3.15626  2.08747  2.67421  3.68103  3.12690  3.43777  2.94897  2.32563  2.74148  2.86020  2.75051  5.13310  3.85325    383 - -
          2.68618  4.42225  2.77519  2.73123  3.46354  2.40513  3.72494  3.29354  2.67741  2.69355  4.24690  2.90347  2.73739  3.18146  2.89801  2.37887  2.77519  2.98518  4.58477  3.61503
          0.02181  4.23214  4.95448  0.61958  0.77255  0.48576  0.95510
    285   2.64808  4.90417  3.00545  2.45302  4.17902  3.45190  3.64874  3.60339  2.19530  2.92320  3.98121  2.97364  3.06361  2.65862  2.67276  2.01471  2.63623  3.25991  5.39357  4.05276    384 - -
          2.68618  4.42225  2.77519  2.73123  3.46354  2.40513  3.72494  3.29354  2.67741  2.69355  4.24690  2.90347  2.73739  3.18146  2.89801  2.37887  2.77519  2.98518  4.58477  3.61503
          0.02181  4.23214  4.95448  0.61958  0.77255  0.48576  0.95510
    286   2.55027  4.64898  3.11295  2.64894  4.20133  2.94692  3.83848  3.62021  2.46042  3.23610  4.05227  3.09932  3.40454  3.01142  3.09068  1.78237  1.97324  3.23403  5.47545  4.16904    385 - -
          2.68618  4.42225  2.77519  2.73123  3.46354  2.40513  3.72494  3.29354  2.67741  2.69355  4.24690  2.90347  2.73739  3.18146  2.89801  2.37887  2.77519  2.98518  4.58477  3.61503
          0.02181  4.23214  4.95448  0.61958  0.77255  0.48576  0.95510
    287   2.67450  4.48249  3.40208  2.84366  3.61766  3.59504  3.81983  2.97364  2.53078  1.69203  3.33376  3.27540  2.96685  2.83249  3.03590  2.84969  2.90463  2.75301  5.03904  3.79546    386 - -
          2.68618  4.42225  2.77519  2.73123  3.46354  2.40513  3.72494  3.29354  2.67741  2.69355  4.24690  2.90347  2.73739  3.18146  2.89801  2.37887  2.77519  2.98518  4.58477  3.61503
          0.02181  4.23214  4.95448  0.61958  0.77255  0.48576  0.95510
    288   2.33234  3.67111  3.94806  3.36857  3.19130  3.69676  3.56132  2.42503  3.24839  2.21147  3.25792  3.62329  4.07199  3.50360  3.47035  2.97851  2.86197  2.39737  2.12958  3.46389    387 - -
          2.68618  4.42225  2.77519  2.73123  3.46354  2.40513  3.72494  3.29354  2.67741  2.69355  4.24690  2.90347  2.73739  3.18146  2.89801  2.37887  2.77519  2.98518  4.58477  3.61503
          0.02181  4.23214  4.95448  0.61958  0.77255  0.48576  0.95510
    289   2.23989  4.16950  3.81214  3.23596  3.28597  3.65839  3.94894  2.62520  3.15089  2.07454  2.98523  3.53886  4.03537  3.41256  3.41303  2.44492  2.50339  2.22435  3.67460  3.57020    388 - -
          2.68618  4.42225  2.77519  2.73123  3.46354  2.40513  3.72494  3.29354  2.67741  2.69355  4.24690  2.90347  2.73739  3.18146  2.89801  2.37887  2.77519  2.98518  4.58477  3.61503
          0.02181  4.23214  4.95448  0.61958  0.77255  0.48576  0.95510
    290   2.70351  3.45557  4.34402  3.75462  3.15229  3.84536  4.15887  2.13851  3.60146  2.13600  2.94111  3.89421  4.20297  3.79255  3.72542  3.14813  2.93783  2.02036  2.04319  3.53447    389 - -
          2.68618  4.42225  2.77519  2.73123  3.46354  2.40513  3.72494  3.29354  2.67741  2.69355  4.24690  2.90347  2.73739  3.18146  2.89801  2.37887  2.77519  2.98518  4.58477  3.61503
          0.06781  4.23214  2.97506  0.61958  0.77255  0.48576  0.95510
    291   2.85387  5.29729  1.42226  2.30744  4.60547  3.38534  3.73203  4.09221  2.52426  3.59396  4.40156  2.86473  3.89539  2.61753  2.35638  2.79579  3.10568  3.69097  5.73853  4.32700    390 - -
          2.68618  4.42225  2.77519  2.73123  3.46354  2.40513  3.72494  3.29354  2.67741  2.69355  4.24690  2.90347  2.73739  3.18146  2.89801  2.37887  2.77519  2.98518  4.58477  3.61503
          0.02282  4.18715  4.90949  0.61958  0.77255  0.54173  0.87166
    292   2.26059  4.10964  2.99574  2.67057  3.68814  3.18475  3.74002  2.86802  2.64696  2.62174  3.24455  3.13980  3.31152  2.97569  2.87839  2.53606  2.70040  2.67989  5.07119  3.79905    391 - -
          2.68618  4.42225  2.77519  2.73123  3.46354  2.40513  3.72494  3.29354  2.67741  2.69355  4.24690  2.90347  2.73739  3.18146  2.89801  2.37887  2.77519  2.98518  4.58477  3.61503
          0.02282  4.18715  4.90949  0.61958  0.77255  0.45229  1.01106
    293   2.09655  4.62617  3.08646  2.67632  4.35561  2.89346  3.90811  3.79569  2.75646  3.39528  4.19472  2.48877  2.18163  3.07664  3.19869  1.97987  2.87326  3.34460  5.61020  4.29574    392 - -
          2.68618  4.42225  2.77519  2.73123  3.46354  2.40513  3.72494  3.29354  2.67741  2.69355  4.24690  2.90347  2.73739  3.18146  2.89801  2.37887  2.77519  2.98518  4.58477  3.61503
          0.02181  4.23214  4.95448  0.61958  0.77255  0.48576  0.95510
    294   2.57885  5.18924  2.19218  2.30663  4.50555  3.38840  3.27226  3.98259  2.46107  3.48676  4.25580  2.29850  3.84043  2.51734  2.96502  2.08954  2.96379  3.56873  5.64277  4.22871    393 - -
          2.68618  4.42225  2.77519  2.73123  3.46354  2.40513  3.72494  3.29354  2.67741  2.69355  4.24690  2.90347  2.73739  3.18146  2.89801  2.37887  2.77519  2.98518  4.58477  3.61503
          0.02181  4.23214  4.95448  0.61958  0.77255  0.48576  0.95510
    295   2.52814  4.92637  2.54145  2.42483  4.32183  2.41567  3.69012  3.76859  2.47738  3.32418  4.10873  2.94692  3.82839  2.82084  2.66217  2.09515  2.54988  3.37651  5.51763  4.15146    394 - -
          2.68618  4.42225  2.77519  2.73123  3.46354  2.40513  3.72494  3.29354  2.67741  2.69355  4.24690  2.90347  2.73739  3.18146  2.89801  2.37887  2.77519  2.98518  4.58477  3.61503
          0.02181  4.23214  4.95448  0.61958  0.77255  0.48576  0.95510
    296   2.39405  5.02538  2.99719  2.33596  4.33501  3.46822  3.63540  3.76795  2.20037  3.30204  4.09053  2.96706  3.38181  2.62753  1.92016  2.68990  2.63636  3.39982  5.47289  4.12818    395 - -
          2.68618  4.42225  2.77519  2.73123  3.46354  2.40513  3.72494  3.29354  2.67741  2.69355  4.24690  2.90347  2.73739  3.18146  2.89801  2.37887  2.77519  2.98518  4.58477  3.61503
          0.02181  4.23214  4.95448  0.61958  0.77255  0.48576  0.95510
    297   2.50649  3.93237  3.03080  2.58780  3.65302  3.53323  3.37879  3.03069  2.69622  2.71686  3.58794  3.18185  3.91966  3.02226  3.09985  2.76418  2.65616  2.60433  5.05021  2.22575    396 - -
          2.68618  4.42225  2.77519  2.73123  3.46354  2.40513  3.72494  3.29354  2.67741  2.69355  4.24690  2.90347  2.73739  3.18146  2.89801  2.37887  2.77519  2.98518  4.58477  3.61503
          0.02181  4.23214  4.95448  0.61958  0.77255  0.48576  0.95510
    298   3.27513  5.36871  3.76562  3.00409  4.89422  3.85380  3.71518  4.20709  1.28528  3.59485  4.47304  3.37287  4.19873  2.84417  1.24882  3.25784  3.41344  3.89028  5.58777  4.46555    397 - -
          2.68618  4.42225  2.77519  2.73123  3.46354  2.40513  3.72494  3.29354  2.67741  2.69355  4.24690  2.90347  2.73739  3.18146  2.89801  2.37887  2.77519  2.98518  4.58477  3.61503
          0.02181  4.23214  4.95448  0.61958  0.77255  0.48576  0.95510
    299   3.35151  4.62284  5.14436  4.60367  3.38124  4.73323  5.15680  1.35208  4.48071  1.17196  3.16006  4.81225  4.92984  4.60532  4.59141  4.10592  3.58769  1.76115  5.45564  4.36045    398 - -
          2.68618  4.42225  2.77519  2.73123  3.46354  2.40513  3.72494  3.29354  2.67741  2.69355  4.24690  2.90347  2.73739  3.18146  2.89801  2.37887  2.77519  2.98518  4.58477  3.61503
          0.02181  4.23214  4.95448  0.61958  0.77255  0.48576  0.95510
    300   3.02134  5.41086  2.07022  2.32414  4.77337  3.34464  3.94943  4.36347  2.95877  3.90224  4.77003  1.03853  3.98248  3.13554  3.50846  2.95208  3.34199  3.93311  5.99804  4.52906    399 - -
          2.68618  4.42225  2.77519  2.73123  3.46354  2.40513  3.72494  3.29354  2.67741  2.69355  4.24690  2.90347  2.73739  3.18146  2.89801  2.37887  2.77519  2.98518  4.58477  3.61503
          0.02181  4.23214  4.95448  0.61958  0.77255  0.48576  0.95510
    301   4.00323  5.23584  4.68462  4.49037  3.13082  4.17162  4.41769  4.06184  4.21647  3.38735  4.67552  4.57261  4.72165  4.58407  4.27575  4.20323  4.32529  3.96097  0.39328  3.11668    400 - -
          2.68618  4.42225  2.77519  2.73123  3.46354  2.40513  3.72494  3.29354  2.67741  2.69355  4.24690  2.90347  2.73739  3.18146  2.89801  2.37887  2.77519  2.98518  4.58477  3.61503
          0.02181  4.23214  4.95448  0.61958  0.77255  0.48576  0.95510
    302   2.68156  4.90388  3.07033  2.49892  4.17024  3.48707  3.33296  3.58522  1.68344  3.16299  3.51478  3.00953  2.98293  2.79557  2.62680  2.70419  2.90628  2.96908  5.37564  4.05290    401 - -
          2.68618  4.42225  2.77519  2.73123  3.46354  2.40513  3.72494  3.29354  2.67741  2.69355  4.24690  2.90347  2.73739  3.18146  2.89801  2.37887  2.77519  2.98518  4.58477  3.61503
          0.02181  4.23214  4.95448  0.61958  0.77255  0.48576  0.95510
    303   3.04503  3.67550  3.91264  3.41381  2.55160  3.92379  2.35501  3.20166  3.26449  2.78571  3.79742  3.65944  4.30741  3.56164  3.52890  3.22502  3.28468  3.00308  4.17091  1.27547    402 - -
          2.68618  4.42225  2.77519  2.73123  3.46354  2.40513  3.72494  3.29354  2.67741  2.69355  4.24690  2.90347  2.73739  3.18146  2.89801  2.37887  2.77519  2.98518  4.58477  3.61503
          0.02181  4.23214  4.95448  0.61958  0.77255  0.48576  0.95510
    304   3.42081  4.73090  5.05581  4.51287  3.25006  4.70734  5.07508  2.02305  4.35788  0.79384  3.03808  4.75884  4.89997  4.48396  4.47636  4.07868  3.65503  1.95198  5.36102  4.27949    403 - -
          2.68618  4.42225  2.77519  2.73123  3.46354  2.40513  3.72494  3.29354  2.67741  2.69355  4.24690  2.90347  2.73739  3.18146  2.89801  2.37887  2.77519  2.98518  4.58477  3.61503
          0.02181  4.23214  4.95448  0.61958  0.77255  0.48576  0.95510
    305   3.80862  5.14971  4.39092  4.20085  2.40445  4.26613  3.84944  3.77381  4.04986  3.13078  4.41265  4.19577  4.73742  4.26508  4.15313  3.90318  4.10033  3.66291  4.05727  0.52844    404 - -
          2.68618  4.42225  2.77519  2.73123  3.46354  2.40513  3.72494  3.29354  2.67741  2.69355  4.24690  2.90347  2.73739  3.18146  2.89801  2.37887  2.77519  2.98518  4.58477  3.61503
          0.02181  4.23214  4.95448  0.61958  0.77255  0.48576  0.95510
    306   2.69240  4.98154  3.00435  2.46817  4.30682  3.46072  3.65705  3.73482  2.03833  3.28281  4.07905  2.64308  3.86738  2.78659  2.44711  2.41788  2.05700  3.37223  5.46491  4.12753    405 - -
          2.68618  4.42225  2.77519  2.73123  3.46354  2.40513  3.72494  3.29354  2.67741  2.69355  4.24690  2.90347  2.73739  3.18146  2.89801  2.37887  2.77519  2.98518  4.58477  3.61503
          0.02181  4.23214  4.95448  0.61958  0.77255  0.48576  0.95510
    307   2.85116  4.58056  3.65003  3.09217  3.45886  3.79634  4.01383  2.78318  2.89487  1.92188  2.02347  3.50709  4.15796  2.11662  3.20685  3.06923  3.07991  2.70833  5.08228  3.85829    406 - -
          2.68618  4.42225  2.77519  2.73123  3.46354  2.40513  3.72494  3.29354  2.67741  2.69355  4.24690  2.90347  2.73739  3.18146  2.89801  2.37887  2.77519  2.98518  4.58477  3.61503
          0.02181  4.23214  4.95448  0.61958  0.77255  0.48576  0.95510
    308   3.46188  5.24446  3.99376  3.44751  4.69376  3.85970  4.15421  4.27477  2.47387  3.72514  4.72869  3.77271  4.35644  3.36795  0.54543  3.53693  3.71066  3.98608  5.63702  4.55753    407 - -
          2.68618  4.42225  2.77519  2.73123  3.46354  2.40513  3.72494  3.29354  2.67741  2.69355  4.24690  2.90347  2.73739  3.18146  2.89801  2.37887  2.77519  2.98518  4.58477  3.61503
          0.02181  4.23214  4.95448  0.61958  0.77255  0.48576  0.95510
    309   3.22578  5.25856  3.63569  3.00924  4.66662  3.79407  3.77748  4.09478  2.03207  3.52193  4.43351  3.38315  4.19216  2.59641  0.91522  3.23721  3.40488  3.79251  5.55026  4.38046    408 - -
          2.68618  4.42225  2.77519  2.73123  3.46354  2.40513  3.72494  3.29354  2.67741  2.69355  4.24690  2.90347  2.73739  3.18146  2.89801  2.37887  2.77519  2.98518  4.58477  3.61503
          0.02181  4.23214  4.95448  0.61958  0.77255  0.48576  0.95510
    310   3.04262  5.14212  3.54946  2.85175  4.51292  3.73811  3.70145  3.20094  1.68266  3.35674  4.22596  3.26822  4.09390  2.84160  1.28142  3.05988  3.21869  3.54827  5.47596  4.27871    409 - -
          2.68618  4.42225  2.77519  2.73123  3.46354  2.40513  3.72494  3.29354  2.67741  2.69355  4.24690  2.90347  2.73739  3.18146  2.89801  2.37887  2.77519  2.98518  4.58477  3.61503
          0.02181  4.23214  4.95448  0.61958  0.77255  0.48576  0.95510
    311   3.58635  4.95050  4.76703  4.42339  3.31547  4.43543  4.96874  2.55259  4.18892  0.53181  3.25194  4.66507  4.81824  4.46838  4.29989  4.07243  3.86918  2.68052  5.30893  4.11043    410 - -
          2.68618  4.42225  2.77519  2.73123  3.46354  2.40513  3.72494  3.29354  2.67741  2.69355  4.24690  2.90347  2.73739  3.18146  2.89801  2.37887  2.77519  2.98518  4.58477  3.61503
          0.02181  4.23214  4.95448  0.61958  0.77255  0.48576  0.95510
    312   3.31848  5.45625  2.70796  0.60395  4.85645  3.54793  4.18735  4.38680  3.11869  3.95166  4.92699  3.20643  4.17469  3.40624  3.55336  3.27313  3.63096  4.03924  5.95770  4.70226    411 - -
          2.68618  4.42225  2.77519  2.73123  3.46354  2.40513  3.72494  3.29354  2.67741  2.69355  4.24690  2.90347  2.73739  3.18146  2.89801  2.37887  2.77519  2.98518  4.58477  3.61503
          0.02181  4.23214  4.95448  0.61958  0.77255  0.48576  0.95510
    313   2.08580  5.14481  2.39643  2.10310  4.45874  3.39104  3.67272  3.92521  2.47348  3.44604  4.22311  2.87538  3.84368  2.40297  2.97361  2.14992  2.95970  3.52431  5.61584  4.21208    412 - -
          2.68618  4.42225  2.77519  2.73123  3.46354  2.40513  3.72494  3.29354  2.67741  2.69355  4.24690  2.90347  2.73739  3.18146  2.89801  2.37887  2.77519  2.98518  4.58477  3.61503
          0.02181  4.23214  4.95448  0.61958  0.77255  0.48576  0.95510
    314   3.07269  5.05365  2.98086  2.91074  4.47987  3.46756  4.28154  4.28652  3.22635  3.89483  4.85989  0.65078  4.14346  3.56806  3.58226  3.13412  3.47426  3.87037  5.74328  4.41254    413 - -
          2.68618  4.42225  2.77519  2.73123  3.46354  2.40513  3.72494  3.29354  2.67741  2.69355  4.24690  2.90347  2.73739  3.18146  2.89801  2.37887  2.77519  2.98518  4.58477  3.61503
          0.02181  4.23214  4.95448  0.61958  0.77255  0.48576  0.95510
    315   4.00323  5.23584  4.68462  4.49037  3.13082  4.17162  4.41769  4.06184  4.21647  3.38735  4.67552  4.57261  4.72165  4.58407  4.27575  4.20323  4.32529  3.96097  0.39328  3.11668    414 - -
          2.68618  4.42225  2.77519  2.73123  3.46354  2.40513  3.72494  3.29354  2.67741  2.69355  4.24690  2.90347  2.73739  3.18146  2.89801  2.37887  2.77519  2.98518  4.58477  3.61503
          0.02181  4.23214  4.95448  0.61958  0.77255  0.48576  0.95510
    316   2.51520  5.03117  2.58308  1.64391  4.31078  3.42064  3.66693  3.74578  2.45124  2.64468  4.10215  2.91790  3.84970  2.79873  2.76830  2.68253  2.92981  3.38247  5.50747  4.13429    415 - -
          2.68618  4.42225  2.77519  2.73123  3.46354  2.40513  3.72494  3.29354  2.67741  2.69355  4.24690  2.90347  2.73739  3.18146  2.89801  2.37887  2.77519  2.98518  4.58477  3.61503
          0.02181  4.23214  4.95448  0.61958  0.77255  0.48576  0.95510
    317   2.56110  4.98011  3.04511  2.47632  4.26924  3.48600  3.15369  3.69245  1.96182  2.45748  4.04350  2.76239  3.87236  2.42144  2.54523  2.70479  2.92162  3.34254  5.42958  4.09872    416 - -
          2.68618  4.42225  2.77519  2.73123  3.46354  2.40513  3.72494  3.29354  2.67741  2.69355  4.24690  2.90347  2.73739  3.18146  2.89801  2.37887  2.77519  2.98518  4.58477  3.61503
          0.02181  4.23214  4.95448  0.61958  0.77255  0.48576  0.95510
    318   3.17592  4.89983  3.92189  3.87399  4.97971  0.34131  4.95654  4.68241  4.10324  4.28492  5.27442  4.08800  4.30078  4.39960  4.28504  3.36046  3.68464  4.14085  5.96416  5.09902    417 - -
          2.68618  4.42225  2.77519  2.73123  3.46354  2.40513  3.72494  3.29354  2.67741  2.69355  4.24690  2.90347  2.73739  3.18146  2.89801  2.37887  2.77519  2.98518  4.58477  3.61503
          0.02181  4.23214  4.95448  0.61958  0.77255  0.48576  0.95510
    319   3.17771  5.34086  3.61760  2.89163  4.81229  3.79879  3.23437  4.15898  1.18768  3.55909  4.41480  3.29420  4.14236  2.81146  1.55711  3.15507  3.32680  3.82836  5.56866  4.40446    418 - -
          2.68618  4.42225  2.77519  2.73123  3.46354  2.40513  3.72494  3.29354  2.67741  2.69355  4.24690  2.90347  2.73739  3.18146  2.89801  2.37887  2.77519  2.98518  4.58477  3.61503
          0.02181  4.23214  4.95448  0.61958  0.77255  0.48576  0.95510
    320   3.31237  3.63386  4.64549  4.21046  1.12774  4.25218  3.71905  3.07251  4.05104  2.59790  3.72831  4.09675  4.59146  4.10123  4.11479  3.58845  3.54541  2.94242  3.92603  1.61103    419 - -
          2.68618  4.42225  2.77519  2.73123  3.46354  2.40513  3.72494  3.29354  2.67741  2.69355  4.24690  2.90347  2.73739  3.18146  2.89801  2.37887  2.77519  2.98518  4.58477  3.61503
          0.02181  4.23214  4.95448  0.61958  0.77255  0.48576  0.95510
    321   2.61259  4.46130  3.35706  2.80473  3.67888  3.52349  3.82694  2.77310  2.46661  2.72645  3.61019  3.23965  3.93878  3.08860  3.12823  2.40014  1.96683  2.33459  5.08472  3.82912    420 - -
          2.68618  4.42225  2.77519  2.73123  3.46354  2.40513  3.72494  3.29354  2.67741  2.69355  4.24690  2.90347  2.73739  3.18146  2.89801  2.37887  2.77519  2.98518  4.58477  3.61503
          0.02181  4.23214  4.95448  0.61958  0.77255  0.48576  0.95510
    322   2.68639  4.90167  2.86172  2.48008  4.27932  3.38864  3.37947  3.72906  2.55437  3.31164  4.12713  1.68751  3.35500  2.91387  2.99770  2.71179  2.27481  3.36189  5.51515  4.16475    421 - -
          2.68618  4.42225  2.77519  2.73123  3.46354  2.40513  3.72494  3.29354  2.67741  2.69355  4.24690  2.90347  2.73739  3.18146  2.89801  2.37887  2.77519  2.98518  4.58477  3.61503
          0.02181  4.23214  4.95448  0.61958  0.77255  0.48576  0.95510
    323   3.75652  5.05618  4.73749  4.53350  0.56699  4.33272  4.09244  3.25279  4.43592  2.54488  3.93667  4.44627  4.79299  4.50703  4.46567  3.99784  4.06278  3.26774  4.25969  2.59188    422 - -
          2.68618  4.42225  2.77519  2.73123  3.46354  2.40513  3.72494  3.29354  2.67741  2.69355  4.24690  2.90347  2.73739  3.18146  2.89801  2.37887  2.77519  2.98518  4.58477  3.61503
          0.02181  4.23214  4.95448  0.61958  0.77255  0.48576  0.95510
    324   2.76969  4.82945  3.18679  2.69616  4.04909  3.53589  3.79775  3.40131  2.47229  2.97251  3.35211  3.16490  3.97607  1.41337  2.81450  2.84016  2.80570  3.14806  5.37229  4.07644    423 - -
          2.68618  4.42225  2.77519  2.73123  3.46354  2.40513  3.72494  3.29354  2.67741  2.69355  4.24690  2.90347  2.73739  3.18146  2.89801  2.37887  2.77519  2.98518  4.58477  3.61503
          0.02181  4.23214  4.95448  0.61958  0.77255  0.48576  0.95510
    325   3.55508  4.85459  5.06669  4.56442  2.24707  4.72254  4.73653  2.41055  4.41304  0.72923  2.99554  4.73008  4.90095  4.45108  4.47875  4.10834  3.77697  2.59352  4.91344  3.55236    424 - -
          2.68618  4.42225  2.77519  2.73123  3.46354  2.40513  3.72494  3.29354  2.67741  2.69355  4.24690  2.90347  2.73739  3.18146  2.89801  2.37887  2.77519  2.98518  4.58477  3.61503
          0.02181  4.23214  4.95448  0.61958  0.77255  0.48576  0.95510
    326   3.30322  4.98347  3.95120  3.85263  4.79237  3.65146  4.88640  4.44888  3.94449  4.02821  5.10315  4.11629  0.36748  4.32119  4.13538  3.48520  3.77530  4.04951  5.86276  4.92254    425 - -
          2.68618  4.42225  2.77519  2.73123  3.46354  2.40513  3.72494  3.29354  2.67741  2.69355  4.24690  2.90347  2.73739  3.18146  2.89801  2.37887  2.77519  2.98518  4.58477  3.61503
          0.02181  4.23214  4.95448  0.61958  0.77255  0.48576  0.95510
    327   3.08377  5.09268  3.33092  2.89198  3.92620  3.68552  1.17747  3.89107  2.35564  3.39319  4.31189  3.31714  4.13810  3.06112  2.23424  3.11759  3.31481  3.59316  5.22613  3.81166    426 - -
          2.68618  4.42225  2.77519  2.73123  3.46354  2.40513  3.72494  3.29354  2.67741  2.69355  4.24690  2.90347  2.73739  3.18146  2.89801  2.37887  2.77519  2.98518  4.58477  3.61503
          0.02181  4.23214  4.95448  0.61958  0.77255  0.48576  0.95510
    328   2.88249  4.80516  3.40818  3.10639  4.42523  3.47094  4.18564  3.93926  2.88315  3.52909  4.45512  3.47365  0.88213  3.42818  2.60437  3.00138  3.25745  3.56305  5.63478  4.43264    427 - -
          2.68618  4.42225  2.77519  2.73123  3.46354  2.40513  3.72494  3.29354  2.67741  2.69355  4.24690  2.90347  2.73739  3.18146  2.89801  2.37887  2.77519  2.98518  4.58477  3.61503
          0.02181  4.23214  4.95448  0.61958  0.77255  0.48576  0.95510
    329   2.31040  4.96922  2.27792  2.38856  4.25242  3.42157  3.63365  3.69415  2.40760  2.98621  3.62247  2.56802  3.82384  2.61507  2.88663  2.37617  2.86948  3.32750  5.44935  4.08082    428 - -
          2.68618  4.42225  2.77519  2.73123  3.46354  2.40513  3.72494  3.29354  2.67741  2.69355  4.24690  2.90347  2.73739  3.18146  2.89801  2.37887  2.77519  2.98518  4.58477  3.61503
          0.02181  4.23214  4.95448  0.61958  0.77255  0.48576  0.95510
    330   3.49141  5.05444  3.96076  3.59351  2.28778  4.16801  1.57163  3.69713  3.41365  3.08340  4.22515  3.78147  4.54864  3.73108  3.64819  3.53487  3.72110  3.52542  3.93681  1.24448    429 - -
          2.68618  4.42225  2.77519  2.73123  3.46354  2.40513  3.72494  3.29354  2.67741  2.69355  4.24690  2.90347  2.73739  3.18146  2.89801  2.37887  2.77519  2.98518  4.58477  3.61503
          0.02181  4.23214  4.95448  0.61958  0.77255  0.48576  0.95510
    331   2.57558  4.48773  3.38471  3.03440  3.99598  3.31984  4.09550  3.39340  2.97698  2.61551  4.03776  3.36036  1.27981  3.36989  3.29918  2.51306  2.96381  3.06689  5.41413  4.11245    430 - -
          2.68618  4.42225  2.77519  2.73123  3.46354  2.40513  3.72494  3.29354  2.67741  2.69355  4.24690  2.90347  2.73739  3.18146  2.89801  2.37887  2.77519  2.98518  4.58477  3.61503
          0.02181  4.23214  4.95448  0.61958  0.77255  0.48576  0.95510
    332   2.71360  5.13676  2.38792  1.56886  4.42780  3.39863  3.66551  3.89921  2.46248  3.42325  4.20202  2.57945  3.84358  2.78919  2.95957  2.55027  2.95363  3.50482  4.03103  4.18949    431 - -
          2.68618  4.42225  2.77519  2.73123  3.46354  2.40513  3.72494  3.29354  2.67741  2.69355  4.24690  2.90347  2.73739  3.18146  2.89801  2.37887  2.77519  2.98518  4.58477  3.61503
          0.02181  4.23214  4.95448  0.61958  0.77255  0.48576  0.95510
    333   3.11153  5.60981  2.14523  0.87020  4.92148  3.37134  3.93459  4.43933  2.94023  3.95948  4.83289  2.85983  3.99937  3.10969  3.50694  3.00305  3.40631  4.02497  6.08639  4.61791    432 - -
          2.68618  4.42225  2.77519  2.73123  3.46354  2.40513  3.72494  3.29354  2.67741  2.69355  4.24690  2.90347  2.73739  3.18146  2.89801  2.37887  2.77519  2.98518  4.58477  3.61503
          0.02181  4.23214  4.95448  0.61958  0.77255  0.48576  0.95510
    334   1.53602  4.27035  3.59760  3.35597  4.55976  1.26290  4.44197  3.98721  3.46690  3.67276  4.48013  3.46006  3.80954  3.72019  3.76940  2.19949  2.83166  3.36899  5.89288  4.69826    433 - -
          2.68618  4.42225  2.77519  2.73123  3.46354  2.40513  3.72494  3.29354  2.67741  2.69355  4.24690  2.90347  2.73739  3.18146  2.89801  2.37887  2.77519  2.98518  4.58477  3.61503
          0.02181  4.23214  4.95448  0.61958  0.77255  0.48576  0.95510
    335   3.47616  5.20080  3.56061  3.37115  3.60670  3.81044  0.56850  4.23736  3.20784  3.67775  4.76112  3.75978  4.38953  3.74648  3.44397  3.54826  3.79817  3.96589  5.06218  3.55050    434 - -
          2.68618  4.42225  2.77519  2.73123  3.46354  2.40513  3.72494  3.29354  2.67741  2.69355  4.24690  2.90347  2.73739  3.18146  2.89801  2.37887  2.77519  2.98518  4.58477  3.61503
          0.02181  4.23214  4.95448  0.61958  0.77255  0.48576  0.95510
    336   2.69497  5.01798  2.99167  2.31344  4.31964  3.46790  3.63704  3.75171  2.31975  2.99933  4.08124  2.80343  3.86146  1.99771  2.36234  2.69034  2.47911  3.38726  5.46608  4.12123    435 - -
          2.68618  4.42225  2.77519  2.73123  3.46354  2.40513  3.72494  3.29354  2.67741  2.69355  4.24690  2.90347  2.73739  3.18146  2.89801  2.37887  2.77519  2.98518  4.58477  3.61503
          0.02181  4.23214  4.95448  0.61958  0.77255  0.48576  0.95510
    337   3.06437  5.47266  2.44507  0.93981  4.76258  3.41220  3.88421  4.27030  2.73148  3.77798  4.66027  2.91177  4.00177  2.74985  3.18409  2.98447  3.34182  3.88955  5.92078  4.50138    436 - -
          2.68618  4.42225  2.77519  2.73123  3.46354  2.40513  3.72494  3.29354  2.67741  2.69355  4.24690  2.90347  2.73739  3.18146  2.89801  2.37887  2.77519  2.98518  4.58477  3.61503
          0.02181  4.23214  4.95448  0.61958  0.77255  0.48576  0.95510
    338   2.61273  0.67629  4.35712  4.13340  4.38268  2.71158  4.80985  3.68678  3.99898  3.54130  4.48979  3.97501  4.05632  4.29160  4.11405  2.85360  3.12696  3.26641  5.72414  4.64047    437 - -
          2.68618  4.42225  2.77519  2.73123  3.46354  2.40513  3.72494  3.29354  2.67741  2.69355  4.24690  2.90347  2.73739  3.18146  2.89801  2.37887  2.77519  2.98518  4.58477  3.61503
          0.02181  4.23214  4.95448  0.61958  0.77255  0.48576  0.95510
    339   3.25544  4.51869  5.12405  4.64174  3.75684  4.70396  5.34724  1.16251  4.54429  2.22900  3.53507  4.82817  4.98627  4.79875  4.72272  4.11218  3.52076  1.06046  5.77931  4.57180    438 - -
          2.68618  4.42225  2.77519  2.73123  3.46354  2.40513  3.72494  3.29354  2.67741  2.69355  4.24690  2.90347  2.73739  3.18146  2.89801  2.37887  2.77519  2.98518  4.58477  3.61503
          0.02181  4.23214  4.95448  0.61958  0.77255  0.48576  0.95510
    340   3.80862  5.14971  4.39092  4.20085  2.40445  4.26613  3.84944  3.77381  4.04986  3.13078  4.41265  4.19577  4.73742  4.26508  4.15313  3.90318  4.10033  3.66291  4.05727  0.52844    439 - -
          2.68618  4.42225  2.77519  2.73123  3.46354  2.40513  3.72494  3.29354  2.67741  2.69355  4.24690  2.90347  2.73739  3.18146  2.89801  2.37887  2.77519  2.98518  4.58477  3.61503
          0.02181  4.23214  4.95448  0.61958  0.77255  0.48576  0.95510
    341   1.96613  4.35382  3.53093  3.04132  3.96109  3.27796  4.05641  2.94344  3.00634  3.01665  3.88564  3.34904  3.87704  3.32227  3.36672  1.95949  1.70180  2.92527  5.35421  4.11567    440 - -
          2.68618  4.42225  2.77519  2.73123  3.46354  2.40513  3.72494  3.29354  2.67741  2.69355  4.24690  2.90347  2.73739  3.18146  2.89801  2.37887  2.77519  2.98518  4.58477  3.61503
          0.02181  4.23214  4.95448  0.61958  0.77255  0.48576  0.95510
    342   3.40062  4.67650  5.12632  4.60467  3.34892  4.75257  5.15607  1.15839  4.44583  1.23281  3.14822  4.82493  4.95064  4.59883  4.56061  4.14193  3.63920  1.99298  5.44088  4.31703    441 - -
          2.68618  4.42225  2.77519  2.73123  3.46354  2.40513  3.72494  3.29354  2.67741  2.69355  4.24690  2.90347  2.73739  3.18146  2.89801  2.37887  2.77519  2.98518  4.58477  3.61503
          0.02181  4.23214  4.95448  0.61958  0.77255  0.48576  0.95510
    343   3.23003  5.19191  3.20272  2.98015  4.40752  3.64632  4.13551  4.11202  2.77894  3.57571  4.60958  3.43701  4.21511  0.70767  3.04872  3.27003  3.53435  3.82350  5.62018  4.34674    442 - -
          2.68618  4.42225  2.77519  2.73123  3.46354  2.40513  3.72494  3.29354  2.67741  2.69355  4.24690  2.90347  2.73739  3.18146  2.89801  2.37887  2.77519  2.98518  4.58477  3.61503
          0.02181  4.23214  4.95448  0.61958  0.77255  0.48576  0.95510
    344   3.84258  5.04955  4.78497  4.48485  0.85492  4.55831  2.95527  3.63375  4.32092  2.96950  4.19890  4.19683  4.85851  4.26892  4.34135  3.91768  4.05557  3.52241  3.68787  1.52776    443 - -
          2.68618  4.42225  2.77519  2.73123  3.46354  2.40513  3.72494  3.29354  2.67741  2.69355  4.24690  2.90347  2.73739  3.18146  2.89801  2.37887  2.77519  2.98518  4.58477  3.61503
          0.02181  4.23214  4.95448  0.61958  0.77255  0.48576  0.95510
    345   2.62867  4.87968  2.21563  2.43222  4.13674  3.43687  3.65069  3.22326  2.44236  3.15052  3.95354  2.55374  3.83558  2.79138  2.91288  2.40261  2.59785  3.03806  5.37766  3.57934    444 - -
          2.68618  4.42225  2.77519  2.73123  3.46354  2.40513  3.72494  3.29354  2.67741  2.69355  4.24690  2.90347  2.73739  3.18146  2.89801  2.37887  2.77519  2.98518  4.58477  3.61503
          0.02181  4.23214  4.95448  0.61958  0.77255  0.48576  0.95510
    346   2.01414  4.62414  3.10860  2.67222  4.28110  2.14871  3.88264  3.71189  2.72528  3.32032  4.12744  3.10882  3.09171  2.78791  3.16290  1.94228  2.86800  3.28963  5.54825  4.23866    445 - -
          2.68618  4.42225  2.77519  2.73123  3.46354  2.40513  3.72494  3.29354  2.67741  2.69355  4.24690  2.90347  2.73739  3.18146  2.89801  2.37887  2.77519  2.98518  4.58477  3.61503
          0.02181  4.23214  4.95448  0.61958  0.77255  0.48576  0.95510
    347   2.67226  5.15786  2.46363  2.27090  4.49800  3.41319  2.96414  3.97404  2.08271  3.45429  4.20427  2.55442  3.81992  2.37078  2.48062  2.63392  2.90302  3.54683  5.58508  4.18552    446 - -
          2.68618  4.42225  2.77519  2.73123  3.46354  2.40513  3.72494  3.29354  2.67741  2.69355  4.24690  2.90347  2.73739  3.18146  2.89801  2.37887  2.77519  2.98518  4.58477  3.61503
          0.02181  4.23214  4.95448  0.61958  0.77255  0.48576  0.95510
    348   4.01738  5.12868  4.98680  4.74978  1.80604  4.67670  3.53528  3.72518  4.55664  3.00521  4.27954  4.28747  4.95637  4.39580  4.49448  4.04936  4.22319  3.63475  1.83757  0.92158    447 - -
          2.68618  4.42225  2.77519  2.73123  3.46354  2.40513  3.72494  3.29354  2.67741  2.69355  4.24690  2.90347  2.73739  3.18146  2.89801  2.37887  2.77519  2.98518  4.58477  3.61503
          0.02181  4.23214  4.95448  0.61958  0.77255  0.48576  0.95510
    349   3.54661  4.84100  5.14531  4.58362  3.15178  4.82876  5.10978  2.11612  4.40700  0.68557  2.66297  4.85491  4.95283  4.49029  4.50008  4.19688  3.76300  2.40872  5.31625  4.27506    448 - -
          2.68618  4.42225  2.77519  2.73123  3.46354  2.40513  3.72494  3.29354  2.67741  2.69355  4.24690  2.90347  2.73739  3.18146  2.89801  2.37887  2.77519  2.98518  4.58477  3.61503
          0.02181  4.23214  4.95448  0.61958  0.77255  0.48576  0.95510
    350   3.10505  4.56580  4.61351  4.30227  3.84331  4.08550  5.05196  2.10621  4.17681  2.47602  3.76660  4.43111  4.63668  4.51723  4.35315  3.62348  3.46441  0.66595  5.68364  4.43212    449 - -
          2.68618  4.42225  2.77519  2.73123  3.46354  2.40513  3.72494  3.29354  2.67741  2.69355  4.24690  2.90347  2.73739  3.18146  2.89801  2.37887  2.77519  2.98518  4.58477  3.61503
          0.02181  4.23214  4.95448  0.61958  0.77255  0.48576  0.95510
    351   2.53348  4.45046  3.56697  3.41619  4.46270  3.17603  4.50682  4.04300  3.51577  3.73998  4.64463  3.56916  3.94763  3.83790  3.77841  0.65492  3.04336  3.49523  5.80791  4.55330    450 - -
          2.68618  4.42225  2.77519  2.73123  3.46354  2.40513  3.72494  3.29354  2.67741  2.69355  4.24690  2.90347  2.73739  3.18146  2.89801  2.37887  2.77519  2.98518  4.58477  3.61503
          0.02181  4.23214  4.95448  0.61958  0.77255  0.48576  0.95510
    352   2.44356  4.39167  3.40237  3.29479  4.65064  0.82335  4.49338  4.16841  3.52905  3.84447  4.67908  3.46513  3.87900  3.79128  3.81862  2.23965  2.96338  3.52896  5.95916  4.74599    451 - -
          2.68618  4.42225  2.77519  2.73123  3.46354  2.40513  3.72494  3.29354  2.67741  2.69355  4.24690  2.90347  2.73739  3.18146  2.89801  2.37887  2.77519  2.98518  4.58477  3.61503
          0.02181  4.23214  4.95448  0.61958  0.77255  0.48576  0.95510
    353   2.53348  4.45046  3.56697  3.41619  4.46270  3.17603  4.50682  4.04300  3.51577  3.73998  4.64463  3.56916  3.94763  3.83790  3.77841  0.65492  3.04336  3.49523  5.80791  4.55330    452 - -
          2.68618  4.42225  2.77519  2.73123  3.46354  2.40513  3.72494  3.29354  2.67741  2.69355  4.24690  2.90347  2.73739  3.18146  2.89801  2.37887  2.77519  2.98518  4.58477  3.61503
          0.02181  4.23214  4.95448  0.61958  0.77255  0.48576  0.95510
    354   3.46188  5.24446  3.99376  3.44751  4.69376  3.85970  4.15421  4.27477  2.47387  3.72514  4.72869  3.77271  4.35644  3.36795  0.54543  3.53693  3.71066  3.98608  5.63702  4.55753    453 - -
          2.68618  4.42225  2.77519  2.73123  3.46354  2.40513  3.72494  3.29354  2.67741  2.69355  4.24690  2.90347  2.73739  3.18146  2.89801  2.37887  2.77519  2.98518  4.58477  3.61503
          0.02181  4.23214  4.95448  0.61958  0.77255  0.48576  0.95510
    355   3.42292  5.55868  0.51434  2.63672  4.99496  3.52606  4.30777  4.67521  3.46849  4.22342  5.22434  3.20590  4.20483  3.55762  4.02259  3.35447  3.77397  4.28031  6.08732  4.82750    454 - -
          2.68618  4.42225  2.77519  2.73123  3.46354  2.40513  3.72494  3.29354  2.67741  2.69355  4.24690  2.90347  2.73739  3.18146  2.89801  2.37887  2.77519  2.98518  4.58477  3.61503
          0.02181  4.23214  4.95448  0.61958  0.77255  0.48576  0.95510
    356   2.74109  4.06846  3.16535  2.56902  4.21002  3.53613  3.66411  3.60953  1.95717  2.82447  4.00222  3.06267  3.91500  2.50643  1.87988  2.76742  2.78786  3.28677  5.38074  4.08501    455 - -
          2.68618  4.42225  2.77519  2.73123  3.46354  2.40513  3.72494  3.29354  2.67741  2.69355  4.24690  2.90347  2.73739  3.18146  2.89801  2.37887  2.77519  2.98518  4.58477  3.61503
          0.02181  4.23214  4.95448  0.61958  0.77255  0.48576  0.95510
    357   2.39922  4.31384  3.61680  3.35345  4.34614  3.12087  4.38424  3.65641  3.34691  3.44134  4.32238  3.48944  3.86889  3.68106  3.62280  2.22893  0.93734  3.18846  5.72955  4.50616    456 - -
          2.68618  4.42225  2.77519  2.73123  3.46354  2.40513  3.72494  3.29354  2.67741  2.69355  4.24690  2.90347  2.73739  3.18146  2.89801  2.37887  2.77519  2.98518  4.58477  3.61503
          0.02181  4.23214  4.95448  0.61958  0.77255  0.48576  0.95510
    358   3.28805  4.57718  5.06418  4.50602  3.33249  4.63232  5.01955  1.19638  4.38226  1.53825  2.33864  4.70339  4.84233  4.49797  4.48541  3.98681  3.51912  1.89287  5.35279  4.26362    457 - -
          2.68618  4.42225  2.77519  2.73123  3.46354  2.40513  3.72494  3.29354  2.67741  2.69355  4.24690  2.90347  2.73739  3.18146  2.89801  2.37887  2.77519  2.98518  4.58477  3.61503
          0.02181  4.23214  4.95448  0.61958  0.77255  0.48576  0.95510
    359   3.28782  5.34308  3.77425  3.03516  4.85511  3.85504  3.73596  4.17819  1.62587  3.58208  4.47106  3.39580  4.21143  2.87104  0.98983  3.28050  3.43182  3.86966  5.58135  4.46162    458 - -
          2.68618  4.42225  2.77519  2.73123  3.46354  2.40513  3.72494  3.29354  2.67741  2.69355  4.24690  2.90347  2.73739  3.18146  2.89801  2.37887  2.77519  2.98518  4.58477  3.61503
          0.02181  4.23214  4.95448  0.61958  0.77255  0.48576  0.95510
    360   3.25764  4.52075  5.12588  4.64368  3.75251  4.70571  5.34813  1.10901  4.54568  2.22212  3.53052  4.83023  4.98721  4.79897  4.72326  4.11421  3.52287  1.11346  5.77735  4.57121    459 - -
          2.68618  4.42225  2.77519  2.73123  3.46354  2.40513  3.72494  3.29354  2.67741  2.69355  4.24690  2.90347  2.73739  3.18146  2.89801  2.37887  2.77519  2.98518  4.58477  3.61503
          0.02181  4.23214  4.95448  0.61958  0.77255  0.48576  0.95510
    361   4.00323  5.23584  4.68462  4.49037  3.13082  4.17162  4.41769  4.06184  4.21647  3.38735  4.67552  4.57261  4.72165  4.58407  4.27575  4.20323  4.32529  3.96097  0.39328  3.11668    460 - -
          2.68618  4.42225  2.77519  2.73123  3.46354  2.40513  3.72494  3.29354  2.67741  2.69355  4.24690  2.90347  2.73739  3.18146  2.89801  2.37887  2.77519  2.98518  4.58477  3.61503
          0.02181  4.23214  4.95448  0.61958  0.77255  0.48576  0.95510
    362   2.87975  5.40168  1.65688  2.25531  4.72208  3.35997  3.76798  4.22083  2.34776  3.71208  4.50879  1.88902  3.89865  2.90586  3.18804  2.48693  3.14269  3.79232  5.86441  4.40862    461 - -
          2.68618  4.42225  2.77519  2.73123  3.46354  2.40513  3.72494  3.29354  2.67741  2.69355  4.24690  2.90347  2.73739  3.18146  2.89801  2.37887  2.77519  2.98518  4.58477  3.61503
          0.02181  4.23214  4.95448  0.61958  0.77255  0.48576  0.95510
    363   3.31714  4.63416  4.99722  4.42275  3.19756  4.59215  4.91745  2.07480  4.29304  1.15617  1.77914  4.64124  4.78810  4.37804  4.38835  3.93305  3.53884  1.95176  5.23483  4.17885    462 - -
          2.68618  4.42225  2.77519  2.73123  3.46354  2.40513  3.72494  3.29354  2.67741  2.69355  4.24690  2.90347  2.73739  3.18146  2.89801  2.37887  2.77519  2.98518  4.58477  3.61503
          0.02181  4.23214  4.95448  0.61958  0.77255  0.48576  0.95510
    364   2.69486  5.14795  2.90131  1.91280  4.49049  3.43906  3.16946  3.95364  2.05037  3.43716  4.19659  2.76665  3.83923  2.45063  2.47473  2.44316  2.92139  3.53888  5.56680  4.18714    463 - -
          2.68618  4.42225  2.77519  2.73123  3.46354  2.40513  3.72494  3.29354  2.67741  2.69355  4.24690  2.90347  2.73739  3.18146  2.89801  2.37887  2.77519  2.98518  4.58477  3.61503
          0.02181  4.23214  4.95448  0.61958  0.77255  0.48576  0.95510
    365   2.55699  4.54319  3.33008  2.87001  4.15478  3.32184  3.94673  3.53992  2.71318  3.19747  4.04645  3.24549  3.89308  3.15609  2.56452  2.27357  1.38096  3.16953  5.45405  4.19386    464 - -
          2.68618  4.42225  2.77519  2.73123  3.46354  2.40513  3.72494  3.29354  2.67741  2.69355  4.24690  2.90347  2.73739  3.18146  2.89801  2.37887  2.77519  2.98518  4.58477  3.61503
          0.02181  4.23214  4.95448  0.61958  0.77255  0.48576  0.95510
    366   2.88206  5.06266  3.29704  2.67583  4.40382  3.17541  3.67677  3.78704  2.01616  3.31131  3.59806  3.14134  3.99351  2.63968  1.39453  2.89481  3.08208  3.46079  5.45483  4.20132    465 - -
          2.68618  4.42225  2.77519  2.73123  3.46354  2.40513  3.72494  3.29354  2.67741  2.69355  4.24690  2.90347  2.73739  3.18146  2.89801  2.37887  2.77519  2.98518  4.58477  3.61503
          0.02181  4.23214  4.95448  0.61958  0.77255  0.48576  0.95510
    367   3.46188  5.24446  3.99376  3.44751  4.69376  3.85970  4.15421  4.27477  2.47387  3.72514  4.72869  3.77271  4.35644  3.36795  0.54543  3.53693  3.71066  3.98608  5.63702  4.55753    466 - -
          2.68618  4.42225  2.77519  2.73123  3.46354  2.40513  3.72494  3.29354  2.67741  2.69355  4.24690  2.90347  2.73739  3.18146  2.89801  2.37887  2.77519  2.98518  4.58477  3.61503
          0.02181  4.23214  4.95448  0.61958  0.77255  0.48576  0.95510
    368   3.00231  2.76117  4.62008  4.11041  3.32164  4.04632  4.61763  2.35496  3.90882  0.93928  3.24992  4.24426  4.47761  4.14568  4.04772  3.44875  3.29770  2.30436  5.14178  3.94626    467 - -
          2.68618  4.42225  2.77519  2.73123  3.46354  2.40513  3.72494  3.29354  2.67741  2.69355  4.24690  2.90347  2.73739  3.18146  2.89801  2.37887  2.77519  2.98518  4.58477  3.61503
          0.02181  4.23214  4.95448  0.61958  0.77255  0.48576  0.95510
    369   2.26774  3.81618  3.51085  2.93995  3.49578  3.59441  3.85567  2.83197  2.84852  2.02882  3.45601  3.34044  3.98011  2.99347  2.43385  2.84678  2.85929  2.36509  4.94044  3.70829    468 - -
          2.68618  4.42225  2.77519  2.73123  3.46354  2.40513  3.72494  3.29354  2.67741  2.69355  4.24690  2.90347  2.73739  3.18146  2.89801  2.37887  2.77519  2.98518  4.58477  3.61503
          0.02181  4.23214  4.95448  0.61958  0.77255  0.48576  0.95510
    370   2.66758  4.58195  3.29916  2.72509  3.71745  3.01471  3.75212  3.13375  2.57457  2.52026  3.37904  3.18363  3.94023  2.98709  1.90868  2.79410  2.89565  2.88010  5.09102  3.02611    469 - -
          2.68618  4.42225  2.77519  2.73123  3.46354  2.40513  3.72494  3.29354  2.67741  2.69355  4.24690  2.90347  2.73739  3.18146  2.89801  2.37887  2.77519  2.98518  4.58477  3.61503
          0.02181  4.23214  4.95448  0.61958  0.77255  0.48576  0.95510
    371   2.27671  4.89645  3.00650  2.46760  4.20677  3.43973  3.66533  3.63147  2.25096  3.20601  4.00752  2.82312  2.54787  2.80326  2.50345  2.66762  2.47558  3.28035  5.41643  4.07768    470 - -
          2.68618  4.42225  2.77519  2.73123  3.46354  2.40513  3.72494  3.29354  2.67741  2.69355  4.24690  2.90347  2.73739  3.18146  2.89801  2.37887  2.77519  2.98518  4.58477  3.61503
          0.12640  4.23214  2.26125  0.61958  0.77255  0.48576  0.95510
    372   3.13082  4.83671  3.76701  3.64878  4.60918  3.51005  4.69831  4.22957  3.72988  3.82469  4.89056  3.92597  0.46324  4.11048  3.93945  3.30804  3.59398  3.84393  5.71677  4.73575    471 - -
          2.68618  4.42225  2.77519  2.73123  3.46354  2.40513  3.72494  3.29354  2.67741  2.69355  4.24690  2.90347  2.73739  3.18146  2.89801  2.37887  2.77519  2.98518  4.58477  3.61503
          0.02419  4.12992  4.85226  0.61958  0.77255  0.41760  1.07478
    373   3.58635  4.95050  4.76703  4.42339  3.31547  4.43543  4.96874  2.55259  4.18892  0.53181  3.25194  4.66507  4.81824  4.46838  4.29989  4.07243  3.86918  2.68052  5.30893  4.11043    472 - -
          2.68618  4.42225  2.77519  2.73123  3.46354  2.40513  3.72494  3.29354  2.67741  2.69355  4.24690  2.90347  2.73739  3.18146  2.89801  2.37887  2.77519  2.98518  4.58477  3.61503
          0.02181  4.23214  4.95448  0.61958  0.77255  0.48576  0.95510
    374   2.37265  4.56011  3.23545  2.48125  3.73992  3.52562  3.74728  2.89482  2.25979  2.60578  3.65199  3.14525  3.91055  2.97297  2.86994  2.75081  2.71718  2.21979  5.11171  3.83723    473 - -
          2.68618  4.42225  2.77519  2.73123  3.46354  2.40513  3.72494  3.29354  2.67741  2.69355  4.24690  2.90347  2.73739  3.18146  2.89801  2.37887  2.77519  2.98518  4.58477  3.61503
          0.02181  4.23214  4.95448  0.61958  0.77255  0.48576  0.95510
    375   2.57999  4.97005  2.71767  2.31869  4.45372  1.38053  3.86484  3.86995  2.42626  3.46500  4.30643  3.00589  3.92989  3.03990  3.09150  2.81048  3.09345  3.49262  5.67786  4.33918    474 - -
          2.68618  4.42225  2.77519  2.73123  3.46354  2.40513  3.72494  3.29354  2.67741  2.69355  4.24690  2.90347  2.73739  3.18146  2.89801  2.37887  2.77519  2.98518  4.58477  3.61503
          0.02181  4.23214  4.95448  0.61958  0.77255  0.48576  0.95510
    376   3.47616  5.20080  3.56061  3.37115  3.60670  3.81044  0.56850  4.23736  3.20784  3.67775  4.76112  3.75978  4.38953  3.74648  3.44397  3.54826  3.79817  3.96589  5.06218  3.55050    475 - -
          2.68618  4.42225  2.77519  2.73123  3.46354  2.40513  3.72494  3.29354  2.67741  2.69355  4.24690  2.90347  2.73739  3.18146  2.89801  2.37887  2.77519  2.98518  4.58477  3.61503
          0.02181  4.23214  4.95448  0.61958  0.77255  0.48576  0.95510
    377   2.63133  4.35944  2.95847  2.24764  4.24193  3.43263  3.44802  3.68164  2.16521  2.93436  4.02037  2.76820  3.82380  2.63230  2.59274  2.32970  2.50372  3.31694  5.43224  4.06938    476 - -
          2.68618  4.42225  2.77519  2.73123  3.46354  2.40513  3.72494  3.29354  2.67741  2.69355  4.24690  2.90347  2.73739  3.18146  2.89801  2.37887  2.77519  2.98518  4.58477  3.61503
          0.02181  4.23214  4.95448  0.61958  0.77255  0.48576  0.95510
    378   2.77772  5.02022  3.02826  2.53480  4.36957  1.81992  3.69259  3.78252  2.07505  3.32530  4.13991  3.03597  3.92165  2.62251  2.41161  2.78500  2.80979  3.43044  5.49600  4.18743    477 - -
          2.68618  4.42225  2.77519  2.73123  3.46354  2.40513  3.72494  3.29354  2.67741  2.69355  4.24690  2.90347  2.73739  3.18146  2.89801  2.37887  2.77519  2.98518  4.58477  3.61503
          0.02181  4.23214  4.95448  0.61958  0.77255  0.48576  0.95510
    379   2.53348  4.45046  3.56697  3.41619  4.46270  3.17603  4.50682  4.04300  3.51577  3.73998  4.64463  3.56916  3.94763  3.83790  3.77841  0.65492  3.04336  3.49523  5.80791  4.55330    478 - -
          2.68618  4.42225  2.77519  2.73123  3.46354  2.40513  3.72494  3.29354  2.67741  2.69355  4.24690  2.90347  2.73739  3.18146  2.89801  2.37887  2.77519  2.98518  4.58477  3.61503
          0.02181  4.23214  4.95448  0.61958  0.77255  0.48576  0.95510
    380   3.10505  4.56580  4.61351  4.30227  3.84331  4.08550  5.05196  2.10621  4.17681  2.47602  3.76660  4.43111  4.63668  4.51723  4.35315  3.62348  3.46441  0.66595  5.68364  4.43212    479 - -
          2.68618  4.42225  2.77519  2.73123  3.46354  2.40513  3.72494  3.29354  2.67741  2.69355  4.24690  2.90347  2.73739  3.18146  2.89801  2.37887  2.77519  2.98518  4.58477  3.61503
          0.02181  4.23214  4.95448  0.61958  0.77255  0.48576  0.95510
    381   3.58635  4.95050  4.76703  4.42339  3.31547  4.43543  4.96874  2.55259  4.18892  0.53181  3.25194  4.66507  4.81824  4.46838  4.29989  4.07243  3.86918  2.68052  5.30893  4.11043    480 - -
          2.68618  4.42225  2.77519  2.73123  3.46354  2.40513  3.72494  3.29354  2.67741  2.69355  4.24690  2.90347  2.73739  3.18146  2.89801  2.37887  2.77519  2.98518  4.58477  3.61503
          0.02181  4.23214  4.95448  0.61958  0.77255  0.48576  0.95510
    382   3.06941  0.43300  4.64632  4.47869  4.40878  3.60240  5.04910  3.63091  4.31546  3.52085  4.65874  4.37391  4.33484  4.64685  4.37011  3.33957  3.56711  3.34623  5.72796  4.68934    481 - -
          2.68618  4.42225  2.77519  2.73123  3.46354  2.40513  3.72494  3.29354  2.67741  2.69355  4.24690  2.90347  2.73739  3.18146  2.89801  2.37887  2.77519  2.98518  4.58477  3.61503
          0.02181  4.23214  4.95448  0.61958  0.77255  0.48576  0.95510
    383   3.58635  4.95050  4.76703  4.42339  3.31547  4.43543  4.96874  2.55259  4.18892  0.53181  3.25194  4.66507  4.81824  4.46838  4.29989  4.07243  3.86918  2.68052  5.30893  4.11043    482 - -
          2.68618  4.42225  2.77519  2.73123  3.46354  2.40513  3.72494  3.29354  2.67741  2.69355  4.24690  2.90347  2.73739  3.18146  2.89801  2.37887  2.77519  2.98518  4.58477  3.61503
          0.02181  4.23214  4.95448  0.61958  0.77255  0.48576  0.95510
    384   3.23003  5.19191  3.20272  2.98015  4.40752  3.64632  4.13551  4.11202  2.77894  3.57571  4.60958  3.43701  4.21511  0.70767  3.04872  3.27003  3.53435  3.82350  5.62018  4.34674    483 - -
          2.68618  4.42225  2.77519  2.73123  3.46354  2.40513  3.72494  3.29354  2.67741  2.69355  4.24690  2.90347  2.73739  3.18146  2.89801  2.37887  2.77519  2.98518  4.58477  3.61503
          0.02181  4.23214  4.95448  0.61958  0.77255  0.48576  0.95510
    385   3.75652  5.05618  4.73749  4.53350  0.56699  4.33272  4.09244  3.25279  4.43592  2.54488  3.93667  4.44627  4.79299  4.50703  4.46567  3.99784  4.06278  3.26774  4.25969  2.59188    484 - -
          2.68618  4.42225  2.77519  2.73123  3.46354  2.40513  3.72494  3.29354  2.67741  2.69355  4.24690  2.90347  2.73739  3.18146  2.89801  2.37887  2.77519  2.98518  4.58477  3.61503
          0.02181  4.23214  4.95448  0.61958  0.77255  0.48576  0.95510
    386   3.42292  5.55868  0.51434  2.63672  4.99496  3.52606  4.30777  4.67521  3.46849  4.22342  5.22434  3.20590  4.20483  3.55762  4.02259  3.35447  3.77397  4.28031  6.08732  4.82750    485 - -
          2.68618  4.42225  2.77519  2.73123  3.46354  2.40513  3.72494  3.29354  2.67741  2.69355  4.24690  2.90347  2.73739  3.18146  2.89801  2.37887  2.77519  2.98518  4.58477  3.61503
          0.02181  4.23214  4.95448  0.61958  0.77255  0.48576  0.95510
    387   1.45634  4.34491  3.49434  3.12594  4.37936  3.11239  4.22318  3.79316  3.16264  3.46174  4.27958  3.35932  2.08572  3.46171  3.51878  1.79273  2.83103  3.27765  5.70495  4.47053    486 - -
          2.68618  4.42225  2.77519  2.73123  3.46354  2.40513  3.72494  3.29354  2.67741  2.69355  4.24690  2.90347  2.73739  3.18146  2.89801  2.37887  2.77519  2.98518  4.58477  3.61503
          0.02181  4.23214  4.95448  0.61958  0.77255  0.48576  0.95510
    388   2.71027  5.10112  1.85912  2.34891  4.42672  3.39329  3.46921  3.88963  2.47718  3.42051  4.20379  2.89468  3.84861  2.80989  2.72176  2.03081  2.74115  3.49518  5.59513  4.20193    487 - -
          2.68618  4.42225  2.77519  2.73123  3.46354  2.40513  3.72494  3.29354  2.67741  2.69355  4.24690  2.90347  2.73739  3.18146  2.89801  2.37887  2.77519  2.98518  4.58477  3.61503
          0.02181  4.23214  4.95448  0.61958  0.77255  0.48576  0.95510
    389   2.95331  5.07182  2.76439  2.06914  4.57462  3.42728  4.03161  4.02486  2.88975  3.62639  4.52096  3.12796  1.10336  3.23298  3.29786  2.97687  3.28143  3.65474  5.77931  4.48063    488 - -
          2.68618  4.42225  2.77519  2.73123  3.46354  2.40513  3.72494  3.29354  2.67741  2.69355  4.24690  2.90347  2.73739  3.18146  2.89801  2.37887  2.77519  2.98518  4.58477  3.61503
          0.02181  4.23214  4.95448  0.61958  0.77255  0.48576  0.95510
    390   2.93479  5.48279  2.12366  1.24374  4.79305  3.34913  3.80256  4.30006  2.73311  3.78950  4.59871  2.55509  3.91598  2.94826  3.29410  2.35198  3.20540  3.86817  5.94559  4.46925    489 - -
          2.68618  4.42225  2.77519  2.73123  3.46354  2.40513  3.72494  3.29354  2.67741  2.69355  4.24690  2.90347  2.73739  3.18146  2.89801  2.37887  2.77519  2.98518  4.58477  3.61503
          0.02181  4.23214  4.95448  0.61958  0.77255  0.48576  0.95510
    391   3.31848  5.45625  2.70796  0.60395  4.85645  3.54793  4.18735  4.38680  3.11869  3.95166  4.92699  3.20643  4.17469  3.40624  3.55336  3.27313  3.63096  4.03924  5.95770  4.70226    490 - -
          2.68618  4.42225  2.77519  2.73123  3.46354  2.40513  3.72494  3.29354  2.67741  2.69355  4.24690  2.90347  2.73739  3.18146  2.89801  2.37887  2.77519  2.98518  4.58477  3.61503
          0.02181  4.23214  4.95448  0.61958  0.77255  0.48576  0.95510
    392   3.42292  5.55868  0.51434  2.63672  4.99496  3.52606  4.30777  4.67521  3.46849  4.22342  5.22434  3.20590  4.20483  3.55762  4.02259  3.35447  3.77397  4.28031  6.08732  4.82750    491 - -
          2.68618  4.42225  2.77519  2.73123  3.46354  2.40513  3.72494  3.29354  2.67741  2.69355  4.24690  2.90347  2.73739  3.18146  2.89801  2.37887  2.77519  2.98518  4.58477  3.61503
          0.02181  4.23214  4.95448  0.61958  0.77255  0.48576  0.95510
    393   3.31936  4.59910  5.11719  4.55901  3.32109  4.67579  5.06346  1.45684  4.43936  1.17940  2.80661  4.75488  4.87129  4.53532  4.53145  4.03383  3.54891  1.77025  5.36592  4.28993    492 - -
          2.68618  4.42225  2.77519  2.73123  3.46354  2.40513  3.72494  3.29354  2.67741  2.69355  4.24690  2.90347  2.73739  3.18146  2.89801  2.37887  2.77519  2.98518  4.58477  3.61503
          0.02181  4.23214  4.95448  0.61958  0.77255  0.48576  0.95510
    394   3.29845  4.58229  5.06183  4.57081  3.59175  4.68447  5.23744  0.86334  4.42705  1.95918  3.39403  4.77995  4.95525  4.67479  4.59549  4.08745  3.56001  1.65855  5.63963  4.44500    493 - -
          2.68618  4.42225  2.77519  2.73123  3.46354  2.40513  3.72494  3.29354  2.67741  2.69355  4.24690  2.90347  2.73739  3.18146  2.89801  2.37887  2.77519  2.98518  4.58477  3.61503
          0.02181  4.23214  4.95448  0.61958  0.77255  0.48576  0.95510
    395   3.22597  4.49627  5.06745  4.54764  3.64818  4.65604  5.18701  1.36070  4.44567  2.13818  3.05959  4.74040  4.91529  4.66480  4.60838  4.03367  3.47716  1.02519  5.62260  4.44658    494 - -
          2.68618  4.42225  2.77519  2.73123  3.46354  2.40513  3.72494  3.29354  2.67741  2.69355  4.24690  2.90347  2.73739  3.18146  2.89801  2.37887  2.77519  2.98518  4.58477  3.61503
          0.02181  4.23214  4.95448  0.61958  0.77255  0.48576  0.95510
    396   2.53348  4.45046  3.56697  3.41619  4.46270  3.17603  4.50682  4.04300  3.51577  3.73998  4.64463  3.56916  3.94763  3.83790  3.77841  0.65492  3.04336  3.49523  5.80791  4.55330    495 - -
          2.68618  4.42225  2.77519  2.73123  3.46354  2.40513  3.72494  3.29354  2.67741  2.69355  4.24690  2.90347  2.73739  3.18146  2.89801  2.37887  2.77519  2.98518  4.58477  3.61503
          0.02181  4.23214  4.95448  0.61958  0.77255  0.48576  0.95510
    397   3.17592  4.89983  3.92189  3.87399  4.97971  0.34131  4.95654  4.68241  4.10324  4.28492  5.27442  4.08800  4.30078  4.39960  4.28504  3.36046  3.68464  4.14085  5.96416  5.09902    496 - -
          2.68618  4.42225  2.77519  2.73123  3.46354  2.40513  3.72494  3.29354  2.67741  2.69355  4.24690  2.90347  2.73739  3.18146  2.89801  2.37887  2.77519  2.98518  4.58477  3.61503
          0.02181  4.23214  4.95448  0.61958  0.77255  0.48576  0.95510
    398   2.41458  4.36645  3.46962  3.29691  4.58618  2.69404  4.44417  4.09177  3.44524  3.76563  4.59332  3.45887  3.86167  3.72943  3.74216  0.77347  2.92466  3.47267  5.90177  4.67974    497 - -
          2.68618  4.42225  2.77519  2.73123  3.46354  2.40513  3.72494  3.29354  2.67741  2.69355  4.24690  2.90347  2.73739  3.18146  2.89801  2.37887  2.77519  2.98518  4.58477  3.61503
          0.02181  4.23214  4.95448  0.61958  0.77255  0.48576  0.95510
    399   2.53348  4.45046  3.56697  3.41619  4.46270  3.17603  4.50682  4.04300  3.51577  3.73998  4.64463  3.56916  3.94763  3.83790  3.77841  0.65492  3.04336  3.49523  5.80791  4.55330    498 - -
          2.68618  4.42225  2.77519  2.73123  3.46354  2.40513  3.72494  3.29354  2.67741  2.69355  4.24690  2.90347  2.73739  3.18146  2.89801  2.37887  2.77519  2.98518  4.58477  3.61503
          0.02181  4.23214  4.95448  0.61958  0.77255  0.48576  0.95510
    400   3.42292  5.55868  0.51434  2.63672  4.99496  3.52606  4.30777  4.67521  3.46849  4.22342  5.22434  3.20590  4.20483  3.55762  4.02259  3.35447  3.77397  4.28031  6.08732  4.82750    499 - -
          2.68618  4.42225  2.77519  2.73123  3.46354  2.40513  3.72494  3.29354  2.67741  2.69355  4.24690  2.90347  2.73739  3.18146  2.89801  2.37887  2.77519  2.98518  4.58477  3.61503
          0.02181  4.23214  4.95448  0.61958  0.77255  0.48576  0.95510
    401   2.28413  4.72667  3.10939  2.60959  4.23078  3.35927  3.78472  3.64991  2.54822  3.24827  4.05957  2.85749  3.85452  2.94343  2.35149  1.67606  2.69910  3.26966  5.46935  4.15779    500 - -
          2.68618  4.42225  2.77519  2.73123  3.46354  2.40513  3.72494  3.29354  2.67741  2.69355  4.24690  2.90347  2.73739  3.18146  2.89801  2.37887  2.77519  2.98518  4.58477  3.61503
          0.02181  4.23214  4.95448  0.61958  0.77255  0.48576  0.95510
    402   2.83386  5.27258  1.81613  2.29330  4.66806  3.34134  3.79304  4.15632  2.69030  3.67291  4.47384  1.70738  3.89236  2.93701  3.22533  2.38810  2.82557  3.72649  5.83925  4.39938    501 - -
          2.68618  4.42225  2.77519  2.73123  3.46354  2.40513  3.72494  3.29354  2.67741  2.69355  4.24690  2.90347  2.73739  3.18146  2.89801  2.37887  2.77519  2.98518  4.58477  3.61503
          0.02181  4.23214  4.95448  0.61958  0.77255  0.48576  0.95510
    403   3.17943  4.51938  4.89945  4.44526  3.73496  4.46981  5.17257  1.72912  4.31318  2.25762  3.55917  4.62863  4.84682  4.61106  4.50969  3.88996  3.47051  0.77987  5.70468  4.46397    502 - -
          2.68618  4.42225  2.77519  2.73123  3.46354  2.40513  3.72494  3.29354  2.67741  2.69355  4.24690  2.90347  2.73739  3.18146  2.89801  2.37887  2.77519  2.98518  4.58477  3.61503
          0.02181  4.23214  4.95448  0.61958  0.77255  0.48576  0.95510
    404   3.28356  4.59366  4.95072  4.44553  2.33132  4.53727  4.76286  1.02598  4.31408  1.85981  3.22328  4.59180  4.80286  4.44835  4.42331  3.91097  3.52729  2.05680  5.06997  3.71989    503 - -
          2.68618  4.42225  2.77519  2.73123  3.46354  2.40513  3.72494  3.29354  2.67741  2.69355  4.24690  2.90347  2.73739  3.18146  2.89801  2.37887  2.77519  2.98518  4.58477  3.61503
          0.02181  4.23214  4.95448  0.61958  0.77255  0.48576  0.95510
    405   3.28817  4.54916  5.13832  4.61142  3.53360  4.71763  5.20628  1.20107  4.50391  1.55888  3.31538  4.80509  4.94251  4.67617  4.63838  4.09589  3.53244  1.43531  5.56347  4.42411    504 - -
          2.68618  4.42225  2.77519  2.73123  3.46354  2.40513  3.72494  3.29354  2.67741  2.69355  4.24690  2.90347  2.73739  3.18146  2.89801  2.37887  2.77519  2.98518  4.58477  3.61503
          0.02181  4.23214  4.95448  0.61958  0.77255  0.48576  0.95510
    406   4.00323  5.23584  4.68462  4.49037  3.13082  4.17162  4.41769  4.06184  4.21647  3.38735  4.67552  4.57261  4.72165  4.58407  4.27575  4.20323  4.32529  3.96097  0.39328  3.11668    505 - -
          2.68618  4.42225  2.77519  2.73123  3.46354  2.40513  3.72494  3.29354  2.67741  2.69355  4.24690  2.90347  2.73739  3.18146  2.89801  2.37887  2.77519  2.98518  4.58477  3.61503
          0.02181  4.23214  4.95448  0.61958  0.77255  0.48576  0.95510
    407   3.23644  5.36716  3.69002  2.94633  4.87707  3.83331  3.69518  4.18991  1.53623  3.57872  4.44531  3.33152  4.17361  2.54700  1.15778  3.21369  3.37533  3.86772  5.58275  4.44609    506 - -
          2.68618  4.42225  2.77519  2.73123  3.46354  2.40513  3.72494  3.29354  2.67741  2.69355  4.24690  2.90347  2.73739  3.18146  2.89801  2.37887  2.77519  2.98518  4.58477  3.61503
          0.02181  4.23214  4.95448  0.61958  0.77255  0.48576  0.95510
    408   3.75652  5.05618  4.73749  4.53350  0.56699  4.33272  4.09244  3.25279  4.43592  2.54488  3.93667  4.44627  4.79299  4.50703  4.46567  3.99784  4.06278  3.26774  4.25969  2.59188    507 - -
          2.68618  4.42225  2.77519  2.73123  3.46354  2.40513  3.72494  3.29354  2.67741  2.69355  4.24690  2.90347  2.73739  3.18146  2.89801  2.37887  2.77519  2.98518  4.58477  3.61503
          0.02181  4.23214  4.95448  0.61958  0.77255  0.48576  0.95510
    409   2.53348  4.45046  3.56697  3.41619  4.46270  3.17603  4.50682  4.04300  3.51577  3.73998  4.64463  3.56916  3.94763  3.83790  3.77841  0.65492  3.04336  3.49523  5.80791  4.55330    508 - -
          2.68618  4.42225  2.77519  2.73123  3.46354  2.40513  3.72494  3.29354  2.67741  2.69355  4.24690  2.90347  2.73739  3.18146  2.89801  2.37887  2.77519  2.98518  4.58477  3.61503
          0.02181  4.23214  4.95448  0.61958  0.77255  0.48576  0.95510
    410   2.65316  4.49383  3.80012  3.58893  4.33919  3.31643  4.57196  3.51363  3.53940  3.36351  4.40224  3.72497  4.05399  3.91856  3.76932  2.86000  0.68209  3.16648  5.74227  4.56053    509 - -
          2.68618  4.42225  2.77519  2.73123  3.46354  2.40513  3.72494  3.29354  2.67741  2.69355  4.24690  2.90347  2.73739  3.18146  2.89801  2.37887  2.77519  2.98518  4.58477  3.61503
          0.02181  4.23214  4.95448  0.61958  0.77255  0.48576  0.95510
    411   3.17592  4.89983  3.92189  3.87399  4.97971  0.34131  4.95654  4.68241  4.10324  4.28492  5.27442  4.08800  4.30078  4.39960  4.28504  3.36046  3.68464  4.14085  5.96416  5.09902    510 - -
          2.68618  4.42225  2.77519  2.73123  3.46354  2.40513  3.72494  3.29354  2.67741  2.69355  4.24690  2.90347  2.73739  3.18146  2.89801  2.37887  2.77519  2.98518  4.58477  3.61503
          0.02181  4.23214  4.95448  0.61958  0.77255  0.48576  0.95510
    412   2.90445  5.32670  2.73767  1.47593  4.67941  3.47629  3.71150  4.12610  1.79099  3.59636  4.40118  2.94715  3.94270  2.51790  2.72373  2.84935  3.13288  3.73026  5.70904  4.35217    511 - -
          2.68618  4.42225  2.77519  2.73123  3.46354  2.40513  3.72494  3.29354  2.67741  2.69355  4.24690  2.90347  2.73739  3.18146  2.89801  2.37887  2.77519  2.98518  4.58477  3.61503
          0.02181  4.23214  4.95448  0.61958  0.77255  0.48576  0.95510
    413   2.70080  4.44196  3.52671  2.95820  3.57496  3.65447  3.88865  1.98642  2.09930  2.18326  3.51111  3.36921  3.46680  3.18507  3.10869  2.91519  2.93196  2.58955  5.03279  3.79852    512 - -
          2.68618  4.42225  2.77519  2.73123  3.46354  2.40513  3.72494  3.29354  2.67741  2.69355  4.24690  2.90347  2.73739  3.18146  2.89801  2.37887  2.77519  2.98518  4.58477  3.61503
          0.02181  4.23214  4.95448  0.61958  0.77255  0.48576  0.95510
    414   3.29390  4.55365  5.13916  4.61683  3.55578  4.72985  5.23073  1.09239  4.50929  1.66128  3.33619  4.81548  4.95645  4.69253  4.65152  4.11165  3.54000  1.48150  5.59275  4.44619    513 - -
          2.68618  4.42225  2.77519  2.73123  3.46354  2.40513  3.72494  3.29354  2.67741  2.69355  4.24690  2.90347  2.73739  3.18146  2.89801  2.37887  2.77519  2.98518  4.58477  3.61503
          0.02181  4.23214  4.95448  0.61958  0.77255  0.48576  0.95510
    415   2.78335  5.09349  2.92037  2.25760  4.34930  3.48853  2.75233  3.82475  2.33518  3.09104  4.16329  2.98429  3.90761  1.67546  2.72322  2.77038  3.00833  3.46787  5.49859  4.14696    514 - -
          2.68618  4.42225  2.77519  2.73123  3.46354  2.40513  3.72494  3.29354  2.67741  2.69355  4.24690  2.90347  2.73739  3.18146  2.89801  2.37887  2.77519  2.98518  4.58477  3.61503
          0.02181  4.23214  4.95448  0.61958  0.77255  0.48576  0.95510
    416   2.65567  4.84612  3.05061  2.10358  4.09359  3.47412  3.66353  3.04025  2.41514  3.10168  3.91969  3.00620  3.86426  2.65569  2.13587  2.57321  2.88413  2.75917  5.33910  4.01497    515 - -
          2.68618  4.42225  2.77519  2.73123  3.46354  2.40513  3.72494  3.29354  2.67741  2.69355  4.24690  2.90347  2.73739  3.18146  2.89801  2.37887  2.77519  2.98518  4.58477  3.61503
          0.02181  4.23214  4.95448  0.61958  0.77255  0.48576  0.95510
    417   3.46060  4.74066  5.14908  4.61751  3.25845  4.78280  5.14183  1.51087  4.45209  0.91482  3.05074  4.84974  4.95380  4.56732  4.54929  4.16923  3.69183  2.14831  5.38170  4.29025    516 - -
          2.68618  4.42225  2.77519  2.73123  3.46354  2.40513  3.72494  3.29354  2.67741  2.69355  4.24690  2.90347  2.73739  3.18146  2.89801  2.37887  2.77519  2.98518  4.58477  3.61503
          0.02181  4.23214  4.95448  0.61958  0.77255  0.48576  0.95510
    418   2.68822  4.90961  3.03118  2.51165  4.24496  3.45731  3.68855  3.66254  2.04464  3.23445  4.04455  2.82910  3.87907  2.83101  2.62455  2.37519  1.88948  3.31370  5.43720  4.11446    517 - -
          2.68618  4.42225  2.77519  2.73123  3.46354  2.40513  3.72494  3.29354  2.67741  2.69355  4.24690  2.90347  2.73739  3.18146  2.89801  2.37887  2.77519  2.98518  4.58477  3.61503
          0.02181  4.23214  4.95448  0.61958  0.77255  0.48576  0.95510
    419   2.69422  5.06866  2.91854  2.40471  4.38659  3.44474  2.95240  3.83397  2.03503  3.35532  4.13475  2.11458  3.85053  2.75471  2.68220  2.37789  2.75209  3.44953  5.51642  4.15274    518 - -
          2.68618  4.42225  2.77519  2.73123  3.46354  2.40513  3.72494  3.29354  2.67741  2.69355  4.24690  2.90347  2.73739  3.18146  2.89801  2.37887  2.77519  2.98518  4.58477  3.61503
          0.02181  4.23214  4.95448  0.61958  0.77255  0.48576  0.95510
    420   0.59871  4.41460  3.87059  3.69738  4.45287  3.22628  4.67047  3.63580  3.72424  3.49917  4.50276  3.74234  4.00088  4.03369  3.93802  2.76782  3.07102  3.22471  5.84171  4.68911    519 - -
          2.68618  4.42225  2.77519  2.73123  3.46354  2.40513  3.72494  3.29354  2.67741  2.69355  4.24690  2.90347  2.73739  3.18146  2.89801  2.37887  2.77519  2.98518  4.58477  3.61503
          0.02181  4.23214  4.95448  0.61958  0.77255  0.48576  0.95510
    421   3.47616  5.20080  3.56061  3.37115  3.60670  3.81044  0.56850  4.23736  3.20784  3.67775  4.76112  3.75978  4.38953  3.74648  3.44397  3.54826  3.79817  3.96589  5.06218  3.55050    520 - -
          2.68618  4.42225  2.77519  2.73123  3.46354  2.40513  3.72494  3.29354  2.67741  2.69355  4.24690  2.90347  2.73739  3.18146  2.89801  2.37887  2.77519  2.98518  4.58477  3.61503
          0.02181  4.23214  4.95448  0.61958  0.77255  0.48576  0.95510
    422   2.65586  5.04227  2.57088  2.38057  4.35057  3.42719  3.62260  3.80221  2.35543  3.03943  4.10218  2.91697  3.82738  2.25363  2.21271  2.35321  2.77770  3.41507  5.49870  4.12412    521 - -
          2.68618  4.42225  2.77519  2.73123  3.46354  2.40513  3.72494  3.29354  2.67741  2.69355  4.24690  2.90347  2.73739  3.18146  2.89801  2.37887  2.77519  2.98518  4.58477  3.61503
          0.02181  4.23214  4.95448  0.61958  0.77255  0.48576  0.95510
    423   3.10552  5.71721  1.66427  1.06583  5.00506  3.34233  3.90464  4.54237  2.94312  4.02508  4.88289  2.80121  3.97562  3.07228  3.55562  2.97516  3.39793  4.10084  6.16505  4.64366    522 - -
          2.68618  4.42225  2.77519  2.73123  3.46354  2.40513  3.72494  3.29354  2.67741  2.69355  4.24690  2.90347  2.73739  3.18146  2.89801  2.37887  2.77519  2.98518  4.58477  3.61503
          0.02181  4.23214  4.95448  0.61958  0.77255  0.48576  0.95510
    424   2.43256  4.39153  3.43253  3.21752  4.50321  3.11285  4.36090  3.99297  3.32017  3.66067  4.50274  3.42144  3.16263  3.63120  3.63242  0.82007  2.92358  3.42521  5.82792  4.58500    523 - -
          2.68618  4.42225  2.77519  2.73123  3.46354  2.40513  3.72494  3.29354  2.67741  2.69355  4.24690  2.90347  2.73739  3.18146  2.89801  2.37887  2.77519  2.98518  4.58477  3.61503
          0.02181  4.23214  4.95448  0.61958  0.77255  0.48576  0.95510
    425   3.10505  4.56580  4.61351  4.30227  3.84331  4.08550  5.05196  2.10621  4.17681  2.47602  3.76660  4.43111  4.63668  4.51723  4.35315  3.62348  3.46441  0.66595  5.68364  4.43212    524 - -
          2.68618  4.42225  2.77519  2.73123  3.46354  2.40513  3.72494  3.29354  2.67741  2.69355  4.24690  2.90347  2.73739  3.18146  2.89801  2.37887  2.77519  2.98518  4.58477  3.61503
          0.02181  4.23214  4.95448  0.61958  0.77255  0.48576  0.95510
    426   3.58635  4.95050  4.76703  4.42339  3.31547  4.43543  4.96874  2.55259  4.18892  0.53181  3.25194  4.66507  4.81824  4.46838  4.29989  4.07243  3.86918  2.68052  5.30893  4.11043    525 - -
          2.68618  4.42225  2.77519  2.73123  3.46354  2.40513  3.72494  3.29354  2.67741  2.69355  4.24690  2.90347  2.73739  3.18146  2.89801  2.37887  2.77519  2.98518  4.58477  3.61503
          0.02181  4.23214  4.95448  0.61958  0.77255  0.48576  0.95510
    427   2.72431  4.83042  2.76583  2.65020  4.50357  3.26069  4.06272  4.11329  2.96997  3.72382  4.58472  1.02341  3.93720  3.28188  3.37584  2.42827  3.12897  3.63281  5.79924  4.40760    526 - -
          2.68618  4.42225  2.77519  2.73123  3.46354  2.40513  3.72494  3.29354  2.67741  2.69355  4.24690  2.90347  2.73739  3.18146  2.89801  2.37887  2.77519  2.98518  4.58477  3.61503
          0.02181  4.23214  4.95448  0.61958  0.77255  0.48576  0.95510
    428   3.22054  4.55784  4.87678  4.37750  3.48977  4.49399  5.00467  1.96448  4.22522  1.45968  3.32556  4.58489  4.80579  4.46585  4.39138  3.88314  3.48440  1.06071  5.46293  4.27409    527 - -
          2.68618  4.42225  2.77519  2.73123  3.46354  2.40513  3.72494  3.29354  2.67741  2.69355  4.24690  2.90347  2.73739  3.18146  2.89801  2.37887  2.77519  2.98518  4.58477  3.61503
          0.02181  4.23214  4.95448  0.61958  0.77255  0.48576  0.95510
    429   3.26814  5.36835  3.75254  2.99507  4.89273  3.84917  3.71357  4.20706  1.19084  3.59480  4.47130  3.36679  4.19454  2.84206  1.35748  3.25002  3.40757  3.88858  5.58841  4.46348    528 - -
          2.68618  4.42225  2.77519  2.73123  3.46354  2.40513  3.72494  3.29354  2.67741  2.69355  4.24690  2.90347  2.73739  3.18146  2.89801  2.37887  2.77519  2.98518  4.58477  3.61503
          0.02181  4.23214  4.95448  0.61958  0.77255  0.48576  0.95510
    430   3.75652  5.05618  4.73749  4.53350  0.56699  4.33272  4.09244  3.25279  4.43592  2.54488  3.93667  4.44627  4.79299  4.50703  4.46567  3.99784  4.06278  3.26774  4.25969  2.59188    529 - -
          2.68618  4.42225  2.77519  2.73123  3.46354  2.40513  3.72494  3.29354  2.67741  2.69355  4.24690  2.90347  2.73739  3.18146  2.89801  2.37887  2.77519  2.98518  4.58477  3.61503
          0.02181  4.23214  4.95448  0.61958  0.77255  0.48576  0.95510
    431   3.42292  5.55868  0.51434  2.63672  4.99496  3.52606  4.30777  4.67521  3.46849  4.22342  5.22434  3.20590  4.20483  3.55762  4.02259  3.35447  3.77397  4.28031  6.08732  4.82750    530 - -
          2.68618  4.42225  2.77519  2.73123  3.46354  2.40513  3.72494  3.29354  2.67741  2.69355  4.24690  2.90347  2.73739  3.18146  2.89801  2.37887  2.77519  2.98518  4.58477  3.61503
          0.02181  4.23214  4.95448  0.61958  0.77255  0.48576  0.95510
    432   3.34565  5.28780  3.54334  3.11619  4.75884  3.77708  4.01770  4.21581  0.63237  3.70897  4.66550  3.51875  4.26382  3.19907  2.57432  3.37269  3.57887  3.90869  5.67483  4.54816    531 - -
          2.68618  4.42225  2.77519  2.73123  3.46354  2.40513  3.72494  3.29354  2.67741  2.69355  4.24690  2.90347  2.73739  3.18146  2.89801  2.37887  2.77519  2.98518  4.58477  3.61503
          0.02181  4.23214  4.95448  0.61958  0.77255  0.48576  0.95510
    433   3.46188  5.24446  3.99376  3.44751  4.69376  3.85970  4.15421  4.27477  2.47387  3.72514  4.72869  3.77271  4.35644  3.36795  0.54543  3.53693  3.71066  3.98608  5.63702  4.55753    532 - -
          2.68618  4.42225  2.77519  2.73123  3.46354  2.40513  3.72494  3.29354  2.67741  2.69355  4.24690  2.90347  2.73739  3.18146  2.89801  2.37887  2.77519  2.98518  4.58477  3.61503
          0.02181  4.23214  4.95448  0.61958  0.77255  0.48576  0.95510
    434   2.94902  4.36014  4.43638  3.89250  3.09980  4.09279  4.28869  1.37077  3.74247  2.14487  3.30877  4.07173  4.43338  3.96585  3.90844  3.41264  3.18878  2.02764  4.78938  2.17343    533 - -
          2.68618  4.42225  2.77519  2.73123  3.46354  2.40513  3.72494  3.29354  2.67741  2.69355  4.24690  2.90347  2.73739  3.18146  2.89801  2.37887  2.77519  2.98518  4.58477  3.61503
          0.02181  4.23214  4.95448  0.61958  0.77255  0.48576  0.95510
    435   3.58635  4.95050  4.76703  4.42339  3.31547  4.43543  4.96874  2.55259  4.18892  0.53181  3.25194  4.66507  4.81824  4.46838  4.29989  4.07243  3.86918  2.68052  5.30893  4.11043    534 - -
          2.68618  4.42225  2.77519  2.73123  3.46354  2.40513  3.72494  3.29354  2.67741  2.69355  4.24690  2.90347  2.73739  3.18146  2.89801  2.37887  2.77519  2.98518  4.58477  3.61503
          0.02181  4.23214  4.95448  0.61958  0.77255  0.48576  0.95510
    436   3.10505  4.56580  4.61351  4.30227  3.84331  4.08550  5.05196  2.10621  4.17681  2.47602  3.76660  4.43111  4.63668  4.51723  4.35315  3.62348  3.46441  0.66595  5.68364  4.43212    535 - -
          2.68618  4.42225  2.77519  2.73123  3.46354  2.40513  3.72494  3.29354  2.67741  2.69355  4.24690  2.90347  2.73739  3.18146  2.89801  2.37887  2.77519  2.98518  4.58477  3.61503
          0.02181  4.23214  4.95448  0.61958  0.77255  0.48576  0.95510
    437   2.65316  4.49383  3.80012  3.58893  4.33919  3.31643  4.57196  3.51363  3.53940  3.36351  4.40224  3.72497  4.05399  3.91856  3.76932  2.86000  0.68209  3.16648  5.74227  4.56053    536 - -
          2.68618  4.42225  2.77519  2.73123  3.46354  2.40513  3.72494  3.29354  2.67741  2.69355  4.24690  2.90347  2.73739  3.18146  2.89801  2.37887  2.77519  2.98518  4.58477  3.61503
          0.02181  4.23214  4.95448  0.61958  0.77255  0.48576  0.95510
    438   2.34263  1.08423  4.18065  3.88301  4.17587  3.09944  4.59354  3.49209  3.74444  3.32255  4.22535  3.72098  3.87964  4.01960  3.90732  1.88981  2.85348  3.05001  5.62444  4.42855    537 - -
          2.68618  4.42225  2.77519  2.73123  3.46354  2.40513  3.72494  3.29354  2.67741  2.69355  4.24690  2.90347  2.73739  3.18146  2.89801  2.37887  2.77519  2.98518  4.58477  3.61503
          0.02181  4.23214  4.95448  0.61958  0.77255  0.48576  0.95510
    439   2.53348  4.45046  3.56697  3.41619  4.46270  3.17603  4.50682  4.04300  3.51577  3.73998  4.64463  3.56916  3.94763  3.83790  3.77841  0.65492  3.04336  3.49523  5.80791  4.55330    538 - -
          2.68618  4.42225  2.77519  2.73123  3.46354  2.40513  3.72494  3.29354  2.67741  2.69355  4.24690  2.90347  2.73739  3.18146  2.89801  2.37887  2.77519  2.98518  4.58477  3.61503
          0.02181  4.23214  4.95448  0.61958  0.77255  0.48576  0.95510
    440   3.34565  5.28780  3.54334  3.11619  4.75884  3.77708  4.01770  4.21581  0.63237  3.70897  4.66550  3.51875  4.26382  3.19907  2.57432  3.37269  3.57887  3.90869  5.67483  4.54816    539 - -
          2.68618  4.42225  2.77519  2.73123  3.46354  2.40513  3.72494  3.29354  2.67741  2.69355  4.24690  2.90347  2.73739  3.18146  2.89801  2.37887  2.77519  2.98518  4.58477  3.61503
          0.02181  4.23214  4.95448  0.61958  0.77255  0.48576  0.95510
    441   3.42292  5.55868  0.51434  2.63672  4.99496  3.52606  4.30777  4.67521  3.46849  4.22342  5.22434  3.20590  4.20483  3.55762  4.02259  3.35447  3.77397  4.28031  6.08732  4.82750    540 - -
          2.68618  4.42225  2.77519  2.73123  3.46354  2.40513  3.72494  3.29354  2.67741  2.69355  4.24690  2.90347  2.73739  3.18146  2.89801  2.37887  2.77519  2.98518  4.58477  3.61503
          0.02181  4.23214  4.95448  0.61958  0.77255  0.48576  0.95510
    442   3.23431  5.33271  3.64041  2.96192  4.82948  3.81098  3.73401  4.16982  0.91581  3.58120  4.46098  3.34775  4.17980  2.86777  1.88906  3.22249  3.39145  3.85023  5.58920  4.44555    541 - -
          2.68618  4.42225  2.77519  2.73123  3.46354  2.40513  3.72494  3.29354  2.67741  2.69355  4.24690  2.90347  2.73739  3.18146  2.89801  2.37887  2.77519  2.98518  4.58477  3.61503
          0.02181  4.23214  4.95448  0.61958  0.77255  0.48576  0.95510
    443   2.60684  4.46216  3.38613  2.84849  3.72432  3.48908  3.85517  3.07178  2.74171  2.17660  3.66108  3.26195  3.93787  3.11778  2.84371  2.31793  1.88706  2.81197  5.12224  3.87013    542 - -
          2.68618  4.42225  2.77519  2.73123  3.46354  2.40513  3.72494  3.29354  2.67741  2.69355  4.24690  2.90347  2.73739  3.18146  2.89801  2.37887  2.77519  2.98518  4.58477  3.61503
          0.02181  4.23214  4.95448  0.61958  0.77255  0.48576  0.95510
    444   3.32397  4.66285  4.81922  4.46097  3.64460  4.43552  5.13739  0.71769  4.29719  2.17220  3.53970  4.65898  4.84598  4.61769  4.45516  3.97950  3.62216  1.92478  5.59934  4.35962    543 - -
          2.68618  4.42225  2.77519  2.73123  3.46354  2.40513  3.72494  3.29354  2.67741  2.69355  4.24690  2.90347  2.73739  3.18146  2.89801  2.37887  2.77519  2.98518  4.58477  3.61503
          0.02181  4.23214  4.95448  0.61958  0.77255  0.48576  0.95510
    445   3.34565  5.28780  3.54334  3.11619  4.75884  3.77708  4.01770  4.21581  0.63237  3.70897  4.66550  3.51875  4.26382  3.19907  2.57432  3.37269  3.57887  3.90869  5.67483  4.54816    544 - -
          2.68618  4.42225  2.77519  2.73123  3.46354  2.40513  3.72494  3.29354  2.67741  2.69355  4.24690  2.90347  2.73739  3.18146  2.89801  2.37887  2.77519  2.98518  4.58477  3.61503
          0.02181  4.23214  4.95448  0.61958  0.77255  0.48576  0.95510
    446   3.26179  4.53006  5.11323  4.63256  3.73030  4.69529  5.33470  0.98481  4.52931  2.19271  3.51070  4.82115  4.97993  4.78107  4.70560  4.10495  3.52805  1.27448  5.76079  4.55828    545 - -
          2.68618  4.42225  2.77519  2.73123  3.46354  2.40513  3.72494  3.29354  2.67741  2.69355  4.24690  2.90347  2.73739  3.18146  2.89801  2.37887  2.77519  2.98518  4.58477  3.61503
          0.02181  4.23214  4.95448  0.61958  0.77255  0.48576  0.95510
    447   3.85083  5.02801  4.95236  4.67257  0.93263  4.58764  3.63865  3.45687  4.46912  2.72821  4.02473  4.30650  4.88871  4.37693  4.43155  3.98619  4.07131  3.41457  1.86817  2.03098    546 - -
          2.68618  4.42225  2.77519  2.73123  3.46354  2.40513  3.72494  3.29354  2.67741  2.69355  4.24690  2.90347  2.73739  3.18146  2.89801  2.37887  2.77519  2.98518  4.58477  3.61503
          0.02181  4.23214  4.95448  0.61958  0.77255  0.48576  0.95510
    448   3.07269  5.05365  2.98086  2.91074  4.47987  3.46756  4.28154  4.28652  3.22635  3.89483  4.85989  0.65078  4.14346  3.56806  3.58226  3.13412  3.47426  3.87037  5.74328  4.41254    547 - -
          2.68618  4.42225  2.77519  2.73123  3.46354  2.40513  3.72494  3.29354  2.67741  2.69355  4.24690  2.90347  2.73739  3.18146  2.89801  2.37887  2.77519  2.98518  4.58477  3.61503
          0.02181  4.23214  4.95448  0.61958  0.77255  0.48576  0.95510
    449   3.46188  5.24446  3.99376  3.44751  4.69376  3.85970  4.15421  4.27477  2.47387  3.72514  4.72869  3.77271  4.35644  3.36795  0.54543  3.53693  3.71066  3.98608  5.63702  4.55753    548 - -
          2.68618  4.42225  2.77519  2.73123  3.46354  2.40513  3.72494  3.29354  2.67741  2.69355  4.24690  2.90347  2.73739  3.18146  2.89801  2.37887  2.77519  2.98518  4.58477  3.61503
          0.02181  4.23214  4.95448  0.61958  0.77255  0.48576  0.95510
    450   3.03449  5.27719  3.40751  2.74495  4.70867  3.70313  2.90720  4.07954  1.82629  3.50986  4.33991  3.19101  4.06021  2.19201  1.42860  3.01110  3.20784  3.72942  5.55887  4.34210    549 - -
          2.68618  4.42225  2.77519  2.73123  3.46354  2.40513  3.72494  3.29354  2.67741  2.69355  4.24690  2.90347  2.73739  3.18146  2.89801  2.37887  2.77519  2.98518  4.58477  3.61503
          0.02181  4.23214  4.95448  0.61958  0.77255  0.48576  0.95510
    451   2.35633  4.95704  2.72900  1.89403  4.42233  3.35639  3.83803  3.83175  2.68217  3.43526  4.26825  2.98481  1.74540  3.00300  3.13873  2.76121  3.04256  3.45225  5.65789  4.30161    550 - -
          2.68618  4.42225  2.77519  2.73123  3.46354  2.40513  3.72494  3.29354  2.67741  2.69355  4.24690  2.90347  2.73739  3.18146  2.89801  2.37887  2.77519  2.98518  4.58477  3.61503
          0.02181  4.23214  4.95448  0.61958  0.77255  0.48576  0.95510
    452   3.52147  4.84123  5.03830  4.53208  3.17865  4.73439  5.05717  2.08697  4.31321  0.67436  3.00480  4.78597  4.92932  4.47516  4.42358  4.14081  3.75852  2.36933  5.30706  4.17734    551 - -
          2.68618  4.42225  2.77519  2.73123  3.46354  2.40513  3.72494  3.29354  2.67741  2.69355  4.24690  2.90347  2.73739  3.18146  2.89801  2.37887  2.77519  2.98518  4.58477  3.61503
          0.02181  4.23214  4.95448  0.61958  0.77255  0.48576  0.95510
    453   2.64776  4.09657  3.08154  2.51586  4.08219  3.47051  3.67287  3.49045  2.18995  3.09317  3.91218  2.84115  3.86577  2.82649  2.01647  2.51989  2.56526  2.94103  5.33144  4.01341    552 - -
          2.68618  4.42225  2.77519  2.73123  3.46354  2.40513  3.72494  3.29354  2.67741  2.69355  4.24690  2.90347  2.73739  3.18146  2.89801  2.37887  2.77519  2.98518  4.58477  3.61503
          0.02181  4.23214  4.95448  0.61958  0.77255  0.48576  0.95510
    454   2.48838  4.52725  3.25610  2.70301  3.09550  3.24822  2.93309  3.07693  2.67671  2.75340  3.62298  3.16761  2.78299  2.88650  3.08488  2.76269  2.85955  2.82289  5.04068  2.71525    553 - -
          2.68618  4.42225  2.77519  2.73123  3.46354  2.40513  3.72494  3.29354  2.67741  2.69355  4.24690  2.90347  2.73739  3.18146  2.89801  2.37887  2.77519  2.98518  4.58477  3.61503
          0.02181  4.23214  4.95448  0.61958  0.77255  0.48576  0.95510
    455   2.47211  4.39360  3.42538  3.00665  4.04953  1.49025  4.06895  3.40638  2.99494  2.52193  3.98174  3.32292  3.87492  3.32615  3.35064  2.37326  2.40000  3.04067  5.42510  4.17697    554 - -
          2.68618  4.42225  2.77519  2.73123  3.46354  2.40513  3.72494  3.29354  2.67741  2.69355  4.24690  2.90347  2.73739  3.18146  2.89801  2.37887  2.77519  2.98518  4.58477  3.61503
          0.02181  4.23214  4.95448  0.61958  0.77255  0.48576  0.95510
    456   2.91071  5.36894  1.25796  1.92269  4.64268  3.37081  3.80194  3.43566  2.71843  3.64673  4.47933  2.84506  3.92181  2.95353  3.25876  2.84229  3.17675  3.69888  5.84251  4.39467    555 - -
          2.68618  4.42225  2.77519  2.73123  3.46354  2.40513  3.72494  3.29354  2.67741  2.69355  4.24690  2.90347  2.73739  3.18146  2.89801  2.37887  2.77519  2.98518  4.58477  3.61503
          0.02181  4.23214  4.95448  0.61958  0.77255  0.48576  0.95510
    457   2.55514  4.56754  3.24756  2.52108  3.74552  3.53828  3.75953  2.90270  2.26920  1.91403  3.65782  3.16325  3.23883  2.98845  3.00480  2.77519  2.87858  2.84863  5.11808  3.84931    556 - -
          2.68618  4.42225  2.77519  2.73123  3.46354  2.40513  3.72494  3.29354  2.67741  2.69355  4.24690  2.90347  2.73739  3.18146  2.89801  2.37887  2.77519  2.98518  4.58477  3.61503
          0.02181  4.23214  4.95448  0.61958  0.77255  0.48576  0.95510
    458   2.94050  5.34888  1.63306  2.29325  4.83495  1.49448  3.91898  4.35551  2.93084  3.87818  4.71700  2.57931  3.94110  3.09076  3.50468  2.87945  3.26490  3.89935  6.03754  4.56964    557 - -
          2.68618  4.42225  2.77519  2.73123  3.46354  2.40513  3.72494  3.29354  2.67741  2.69355  4.24690  2.90347  2.73739  3.18146  2.89801  2.37887  2.77519  2.98518  4.58477  3.61503
          0.02181  4.23214  4.95448  0.61958  0.77255  0.48576  0.95510
    459   3.20172  4.89683  3.46241  2.78469  2.80704  3.85229  3.82280  3.45115  3.16597  3.00854  4.07520  3.55862  4.32445  3.54604  3.44147  3.31278  3.46183  3.25599  4.41350  0.93140    558 - -
          2.68618  4.42225  2.77519  2.73123  3.46354  2.40513  3.72494  3.29354  2.67741  2.69355  4.24690  2.90347  2.73739  3.18146  2.89801  2.37887  2.77519  2.98518  4.58477  3.61503
          0.02181  4.23214  4.95448  0.61958  0.77255  0.48576  0.95510
    460   2.73391  5.06279  2.71248  2.23210  4.40849  2.55525  3.72738  3.85793  2.54156  3.40983  4.21085  2.73204  2.03891  2.63324  3.02088  2.54880  2.99294  3.47662  5.60438  4.22485    559 - -
          2.68618  4.42225  2.77519  2.73123  3.46354  2.40513  3.72494  3.29354  2.67741  2.69355  4.24690  2.90347  2.73739  3.18146  2.89801  2.37887  2.77519  2.98518  4.58477  3.61503
          0.11816  4.23214  2.33385  0.61958  0.77255  0.48576  0.95510
    461   2.55031  5.02172  2.63768  2.22310  4.32663  3.38775  3.59262  3.78482  2.14177  3.31041  3.68637  2.51860  3.57708  2.70620  2.83520  2.27855  2.68290  3.39137  5.48119  4.09515    560 - -
          2.68618  4.42225  2.77519  2.73123  3.46354  2.40513  3.72494  3.29354  2.67741  2.69355  4.24690  2.90347  2.73739  3.18146  2.89801  2.37887  2.77519  2.98518  4.58477  3.61503
          0.11915  4.13797  2.33953  0.61958  0.77255  0.59693  0.79961
    462   2.55987  4.16825  3.66101  3.09219  3.05798  2.78177  3.87642  2.45893  3.02102  2.37100  3.28531  3.42862  3.97008  3.29808  3.31447  2.75394  2.64462  2.03476  4.77239  3.14944    561 - -
          2.68618  4.42225  2.77519  2.73123  3.46354  2.40513  3.72494  3.29354  2.67741  2.69355  4.24690  2.90347  2.73739  3.18146  2.89801  2.37887  2.77519  2.98518  4.58477  3.61503
          0.10082  4.04517  2.54599  0.61958  0.77255  0.68717  0.69916
    463   2.56879  4.71532  2.57588  2.31205  3.19019  3.39601  3.23415  3.12357  2.43802  2.96755  3.79352  2.94104  3.45581  2.78113  2.89520  2.47608  2.80172  3.03935  5.22526  3.89838    562 - -
          2.68628  4.42254  2.77537  2.73153  3.46383  2.40486  3.72524  3.29383  2.67741  2.69379  4.24719  2.90355  2.73714  3.18176  2.89768  2.37905  2.77501  2.98445  4.58506  3.61428
          0.43778  1.06307  4.69506  1.62933  0.21823  0.74734  0.64174
    464   1.88218  4.24872  3.36700  2.91264  3.95363  3.11165  3.96256  3.29534  2.89795  3.01519  3.87098  3.21336  2.72515  3.21433  3.26236  1.93310  2.71686  2.48771  5.32561  4.08294    571 - -
          2.68618  4.42225  2.77519  2.73123  3.46354  2.40513  3.72494  3.29354  2.67741  2.69355  4.24690  2.90347  2.73739  3.18146  2.89801  2.37887  2.77519  2.98518  4.58477  3.61503
          0.02836  3.97271  4.69506  0.61958  0.77255  0.40098  1.10764
    465   2.88467  4.29280  4.39944  3.84852  2.26089  3.99012  4.03188  2.37814  3.71020  2.19240  3.28721  3.96109  4.33235  3.87473  3.84158  3.29737  3.11651  1.65286  4.44967  2.03033    572 - -
          2.68618  4.42225  2.77519  2.73123  3.46354  2.40513  3.72494  3.29354  2.67741  2.69355  4.24690  2.90347  2.73739  3.18146  2.89801  2.37887  2.77519  2.98518  4.58477  3.61503
          0.02258  4.19767  4.92001  0.61958  0.77255  0.52914  0.88944
    466   2.61768  4.65922  2.51363  2.55618  3.33060  3.31180  3.40122  2.40499  2.56016  2.90129  3.74625  2.75952  3.86993  2.89611  3.00155  2.48931  2.85095  2.96930  5.19006  3.88679    573 - -
          2.68618  4.42225  2.77519  2.73123  3.46354  2.40513  3.72494  3.29354  2.67741  2.69355  4.24690  2.90347  2.73739  3.18146  2.89801  2.37887  2.77519  2.98518  4.58477  3.61503
          0.02258  4.19767  4.92001  0.61958  0.77255  0.52914  0.88944
    467   2.44897  4.41803  3.35923  2.80948  3.62148  3.51106  3.81865  2.59785  2.77035  2.67931  3.56267  3.23857  2.57114  2.88701  3.15260  2.39316  2.84190  2.29330  5.03650  3.78494    574 - -
          2.68618  4.42225  2.77519  2.73123  3.46354  2.40513  3.72494  3.29354  2.67741  2.69355  4.24690  2.90347  2.73739  3.18146  2.89801  2.37887  2.77519  2.98518  4.58477  3.61503
          0.02258  4.19767  4.92001  0.61958  0.77255  0.45956  0.99848
    468   2.19225  4.71401  2.26434  2.57445  4.02954  3.42510  3.80738  3.32356  2.68973  3.05754  3.91530  2.81286  3.90036  3.00066  3.13983  2.73652  2.92908  1.94987  5.36657  4.05362    575 - -
          2.68618  4.42225  2.77519  2.73123  3.46354  2.40513  3.72494  3.29354  2.67741  2.69355  4.24690  2.90347  2.73739  3.18146  2.89801  2.37887  2.77519  2.98518  4.58477  3.61503
          0.02181  4.23214  4.95448  0.61958  0.77255  0.48576  0.95510
    469   2.06832  4.40057  3.41472  2.97837  4.28668  2.40284  4.09108  3.70596  2.99777  3.35475  4.16983  3.28462  2.14781  3.30707  3.38671  2.34697  1.86080  3.23614  5.60254  4.34731    576 - -
          2.68618  4.42225  2.77519  2.73123  3.46354  2.40513  3.72494  3.29354  2.67741  2.69355  4.24690  2.90347  2.73739  3.18146  2.89801  2.37887  2.77519  2.98518  4.58477  3.61503
          0.02181  4.23214  4.95448  0.61958  0.77255  0.48576  0.95510
    470   2.62024  4.48623  3.30870  2.75179  3.66850  3.53398  3.78710  2.40362  2.44407  2.72305  3.59867  3.20274  3.92871  2.92699  3.08906  2.22924  2.32479  2.59607  5.06506  3.80488    577 - -
          2.68618  4.42225  2.77519  2.73123  3.46354  2.40513  3.72494  3.29354  2.67741  2.69355  4.24690  2.90347  2.73739  3.18146  2.89801  2.37887  2.77519  2.98518  4.58477  3.61503
          0.02181  4.23214  4.95448  0.61958  0.77255  0.48576  0.95510
    471   2.56417  4.98077  2.94640  2.27694  4.26786  3.42912  3.19637  3.53641  2.37216  3.07462  4.03865  2.60204  3.82127  2.51205  2.51634  2.48176  2.41519  3.34018  5.44803  4.08052    578 - -
          2.68618  4.42225  2.77519  2.73123  3.46354  2.40513  3.72494  3.29354  2.67741  2.69355  4.24690  2.90347  2.73739  3.18146  2.89801  2.37887  2.77519  2.98518  4.58477  3.61503
          0.02181  4.23214  4.95448  0.61958  0.77255  0.48576  0.95510
    472   2.95568  4.31722  4.68824  4.10494  3.22829  4.17617  4.51388  1.66676  3.96017  1.59556  2.54345  4.24651  4.47825  4.10974  4.05959  3.49500  3.18644  1.70478  4.99270  3.37911    579 - -
          2.68618  4.42225  2.77519  2.73123  3.46354  2.40513  3.72494  3.29354  2.67741  2.69355  4.24690  2.90347  2.73739  3.18146  2.89801  2.37887  2.77519  2.98518  4.58477  3.61503
          0.02181  4.23214  4.95448  0.61958  0.77255  0.48576  0.95510
    473   2.69533  5.11011  2.92912  2.28110  4.44497  3.44698  3.62167  3.89835  1.88217  3.39789  4.16646  2.66204  3.12876  2.73248  2.33057  2.30550  2.92198  3.49809  5.53999  4.17133    580 - -
          2.68618  4.42225  2.77519  2.73123  3.46354  2.40513  3.72494  3.29354  2.67741  2.69355  4.24690  2.90347  2.73739  3.18146  2.89801  2.37887  2.77519  2.98518  4.58477  3.61503
          0.08074  4.23214  2.76395  0.61958  0.77255  0.48576  0.95510
    474   2.65105  5.05117  2.44792  2.33964  4.36682  3.38974  3.62541  3.82604  2.39190  3.19777  4.12541  2.36811  2.65914  2.74380  2.57404  2.46826  2.88919  3.43179  5.52350  4.13617    581 - -
          2.68618  4.42225  2.77519  2.73123  3.46354  2.40513  3.72494  3.29354  2.67741  2.69355  4.24690  2.90347  2.73739  3.18146  2.89801  2.37887  2.77519  2.98518  4.58477  3.61503
          0.02312  4.17452  4.89686  0.61958  0.77255  0.44396  1.02580
    475   2.61832  4.46893  3.31679  2.76826  3.60996  3.53395  3.79064  3.01807  2.73406  2.56863  3.58563  2.85890  3.43339  3.06185  3.12552  2.26142  2.85789  2.53567  5.02296  2.38780    582 - -
          2.68618  4.42225  2.77519  2.73123  3.46354  2.40513  3.72494  3.29354  2.67741  2.69355  4.24690  2.90347  2.73739  3.18146  2.89801  2.37887  2.77519  2.98518  4.58477  3.61503
          0.02181  4.23214  4.95448  0.61958  0.77255  0.48576  0.95510
    476   2.49749  4.46871  3.32113  2.75979  3.65099  2.17054  3.78784  3.02362  2.71197  2.55938  3.58616  3.20670  3.92394  3.04704  2.78495  2.64236  2.64981  2.59146  4.18680  3.79124    583 - -
          2.68618  4.42225  2.77519  2.73123  3.46354  2.40513  3.72494  3.29354  2.67741  2.69355  4.24690  2.90347  2.73739  3.18146  2.89801  2.37887  2.77519  2.98518  4.58477  3.61503
          0.02181  4.23214  4.95448  0.61958  0.77255  0.48576  0.95510
    477   3.03490  4.50791  4.17771  3.67100  2.33180  4.01030  3.77632  2.93720  3.55061  1.77018  3.58343  3.29410  4.36361  3.74977  3.74956  3.30984  3.26451  2.77773  4.15275  1.45830    584 - -
          2.68618  4.42225  2.77519  2.73123  3.46354  2.40513  3.72494  3.29354  2.67741  2.69355  4.24690  2.90347  2.73739  3.18146  2.89801  2.37887  2.77519  2.98518  4.58477  3.61503
          0.02181  4.23214  4.95448  0.61958  0.77255  0.48576  0.95510
    478   2.70835  5.41326  2.17154  1.45099  4.72148  2.64324  3.75366  4.22217  2.63823  3.70757  4.49740  2.44940  3.89007  2.74925  3.18359  2.78909  3.12723  3.79043  5.85855  4.39790    585 - -
          2.68618  4.42225  2.77519  2.73123  3.46354  2.40513  3.72494  3.29354  2.67741  2.69355  4.24690  2.90347  2.73739  3.18146  2.89801  2.37887  2.77519  2.98518  4.58477  3.61503
          0.14126  4.23214  2.14373  0.61958  0.77255  0.48576  0.95510
    479   2.06065  4.45996  3.25109  2.70706  3.70300  3.17195  3.76820  2.73880  2.68006  2.56916  3.62612  2.92626  2.90049  3.01052  3.08325  2.69963  2.66426  2.79796  5.08909  3.82298    586 - -
          2.68618  4.42225  2.77519  2.73123  3.46354  2.40513  3.72494  3.29354  2.67741  2.69355  4.24690  2.90347  2.73739  3.18146  2.89801  2.37887  2.77519  2.98518  4.58477  3.61503
          0.24429  4.11542  1.60735  0.61958  0.77255  0.62042  0.77159
    480   2.66562  4.98101  2.75089  2.17313  4.28711  3.35734  3.58335  3.72036  2.28117  3.25987  4.06498  2.67319  2.81286  2.35855  2.49533  2.65271  2.89815  3.35868  5.43561  4.08832    587 - -
          2.68618  4.42225  2.77519  2.73123  3.46354  2.40513  3.72494  3.29354  2.67741  2.69355  4.24690  2.90347  2.73739  3.18146  2.89801  2.37887  2.77519  2.98518  4.58477  3.61503
          0.03048  3.90161  4.62396  0.61958  0.77255  0.42059  1.06903
    481   2.60321  4.62122  2.61632  2.57356  3.81510  3.47839  3.69943  2.78484  2.55868  2.55362  3.32617  2.56385  3.31384  2.89752  2.99481  2.69568  2.83536  2.73587  5.16155  3.86664    588 - -
          2.68618  4.42225  2.77519  2.73123  3.46354  2.40513  3.72494  3.29354  2.67741  2.69355  4.24690  2.90347  2.73739  3.18146  2.89801  2.37887  2.77519  2.98518  4.58477  3.61503
          0.02334  4.16496  4.88731  0.61958  0.77255  0.49777  0.93619
    482   1.82621  4.50197  3.24614  2.74329  3.87265  3.38449  3.83927  3.25186  2.73065  2.38194  3.78520  2.91372  2.79519  3.06587  3.13454  2.41843  2.84576  2.94767  5.23578  3.96331    589 - -
          2.68618  4.42225  2.77519  2.73123  3.46354  2.40513  3.72494  3.29354  2.67741  2.69355  4.24690  2.90347  2.73739  3.18146  2.89801  2.37887  2.77519  2.98518  4.58477  3.61503
          0.02252  4.20055  4.92290  0.61958  0.77255  0.46161  0.99497
    483   2.29465  4.75895  2.86520  2.50100  3.98209  3.46395  3.67370  3.02579  2.36339  2.75501  3.53613  2.56903  3.19556  2.83827  2.94616  2.67185  2.61709  3.08119  5.27482  3.95385    590 - -
          2.68618  4.42225  2.77519  2.73123  3.46354  2.40513  3.72494  3.29354  2.67741  2.69355  4.24690  2.90347  2.73739  3.18146  2.89801  2.37887  2.77519  2.98518  4.58477  3.61503
          0.02181  4.23214  4.95448  0.61958  0.77255  0.48576  0.95510
    484   2.68250  5.16660  2.14746  2.05272  4.49049  2.92766  3.63105  3.96930  2.39947  3.21542  4.21840  2.66529  3.82115  2.44303  2.74943  2.51170  2.91886  3.54690  5.60798  4.19651    591 - -
          2.68618  4.42225  2.77519  2.73123  3.46354  2.40513  3.72494  3.29354  2.67741  2.69355  4.24690  2.90347  2.73739  3.18146  2.89801  2.37887  2.77519  2.98518  4.58477  3.61503
          0.02181  4.23214  4.95448  0.61958  0.77255  0.48576  0.95510
    485   2.42663  5.25374  2.06176  1.87420  4.56959  3.38363  2.90045  4.05496  2.48024  3.54612  4.31392  2.84858  3.84848  2.38164  2.99020  2.69809  2.99481  3.63128  5.69320  4.26707    592 - -
          2.68618  4.42225  2.77519  2.73123  3.46354  2.40513  3.72494  3.29354  2.67741  2.69355  4.24690  2.90347  2.73739  3.18146  2.89801  2.37887  2.77519  2.98518  4.58477  3.61503
          0.02181  4.23214  4.95448  0.61958  0.77255  0.48576  0.95510
    486   2.54381  4.16115  4.20716  3.62878  2.92858  3.39563  4.16171  1.84100  3.50545  1.62137  3.21792  3.83130  4.19553  3.72451  3.68101  3.12919  2.80494  2.20281  4.81709  3.62825    593 - -
          2.68618  4.42225  2.77519  2.73123  3.46354  2.40513  3.72494  3.29354  2.67741  2.69355  4.24690  2.90347  2.73739  3.18146  2.89801  2.37887  2.77519  2.98518  4.58477  3.61503
          0.02181  4.23214  4.95448  0.61958  0.77255  0.48576  0.95510
    487   2.89218  5.06967  3.20378  2.67556  4.46676  3.58115  3.72166  3.86185  1.87155  3.38310  4.22016  3.14126  1.72671  2.86339  2.14850  2.90555  3.11450  3.52020  5.51645  4.25833    594 - -
          2.68618  4.42225  2.77519  2.73123  3.46354  2.40513  3.72494  3.29354  2.67741  2.69355  4.24690  2.90347  2.73739  3.18146  2.89801  2.37887  2.77519  2.98518  4.58477  3.61503
          0.02181  4.23214  4.95448  0.61958  0.77255  0.48576  0.95510
    488   2.47365  4.21091  3.79030  3.21946  3.35440  3.66850  3.97746  2.20779  3.13500  2.31528  3.33682  3.53844  4.05383  3.41202  3.15847  2.61406  2.47638  1.84463  4.84773  3.63736    595 - -
          2.68618  4.42225  2.77519  2.73123  3.46354  2.40513  3.72494  3.29354  2.67741  2.69355  4.24690  2.90347  2.73739  3.18146  2.89801  2.37887  2.77519  2.98518  4.58477  3.61503
          0.02181  4.23214  4.95448  0.61958  0.77255  0.48576  0.95510
    489   2.84869  4.43778  3.89702  3.32096  3.46501  3.87968  4.12487  1.77636  2.22415  1.73884  3.37957  3.67575  4.23450  3.47825  3.32313  3.16849  3.07874  2.33907  5.06883  3.86164    596 - -
          2.68618  4.42225  2.77519  2.73123  3.46354  2.40513  3.72494  3.29354  2.67741  2.69355  4.24690  2.90347  2.73739  3.18146  2.89801  2.37887  2.77519  2.98518  4.58477  3.61503
          0.02181  4.23214  4.95448  0.61958  0.77255  0.48576  0.95510
    490   2.38610  5.04899  2.89346  2.12173  4.35527  3.43086  3.63438  3.80345  2.25703  3.33381  4.11224  2.92205  2.43183  2.57316  2.63483  2.54291  2.90567  3.42111  5.50632  4.13539    597 - -
          2.68618  4.42225  2.77519  2.73123  3.46354  2.40513  3.72494  3.29354  2.67741  2.69355  4.24690  2.90347  2.73739  3.18146  2.89801  2.37887  2.77519  2.98518  4.58477  3.61503
          0.02181  4.23214  4.95448  0.61958  0.77255  0.48576  0.95510
    491   2.40015  4.73946  2.87276  2.39256  4.36781  3.29721  3.95658  3.76458  2.82209  3.40743  4.25418  3.09457  1.37860  3.15303  3.23493  2.59936  3.01284  3.36824  5.65029  4.33667    598 - -
          2.68618  4.42225  2.77519  2.73123  3.46354  2.40513  3.72494  3.29354  2.67741  2.69355  4.24690  2.90347  2.73739  3.18146  2.89801  2.37887  2.77519  2.98518  4.58477  3.61503
          0.02181  4.23214  4.95448  0.61958  0.77255  0.48576  0.95510
    492   4.01250  5.13469  4.95756  4.71111  1.87312  4.66779  3.53635  3.73105  4.51580  3.00813  4.28429  4.27640  4.95012  4.37844  4.47039  4.04031  4.21923  3.64098  2.34443  0.75422    599 - -
          2.68618  4.42225  2.77519  2.73123  3.46354  2.40513  3.72494  3.29354  2.67741  2.69355  4.24690  2.90347  2.73739  3.18146  2.89801  2.37887  2.77519  2.98518  4.58477  3.61503
          0.02181  4.23214  4.95448  0.61958  0.77255  0.48576  0.95510
    493   2.49849  4.39001  3.49218  3.00849  3.92375  3.31918  4.02673  3.23134  2.94983  2.96954  3.26266  3.33823  3.89800  3.29080  3.30390  1.89874  1.53836  2.91377  5.32406  4.07683    600 - -
          2.68618  4.42225  2.77519  2.73123  3.46354  2.40513  3.72494  3.29354  2.67741  2.69355  4.24690  2.90347  2.73739  3.18146  2.89801  2.37887  2.77519  2.98518  4.58477  3.61503
          0.02181  4.23214  4.95448  0.61958  0.77255  0.48576  0.95510
    494   2.85916  4.38676  4.07182  3.52620  3.26174  3.90910  4.20678  2.50816  3.34873  1.52106  1.78622  3.33016  4.27288  3.65986  3.57643  3.21772  3.10015  2.42929  4.94110  3.72520    601 - -
          2.68618  4.42225  2.77519  2.73123  3.46354  2.40513  3.72494  3.29354  2.67741  2.69355  4.24690  2.90347  2.73739  3.18146  2.89801  2.37887  2.77519  2.98518  4.58477  3.61503
          0.02181  4.23214  4.95448  0.61958  0.77255  0.48576  0.95510
    495   3.38942  4.66558  5.11587  4.59808  3.37140  4.74515  5.15912  1.09802  4.43882  1.31469  3.17385  4.81748  4.95069  4.60435  4.55959  4.13632  3.63012  1.96191  5.45640  4.32209    602 - -
          2.68618  4.42225  2.77519  2.73123  3.46354  2.40513  3.72494  3.29354  2.67741  2.69355  4.24690  2.90347  2.73739  3.18146  2.89801  2.37887  2.77519  2.98518  4.58477  3.61503
          0.02181  4.23214  4.95448  0.61958  0.77255  0.48576  0.95510
    496   2.59649  3.62013  3.76519  3.21869  3.47404  1.84574  4.03034  2.73479  3.12493  2.33313  2.44221  3.52054  4.02266  3.42340  3.41641  2.87053  2.88270  2.52355  4.97472  3.75575    603 - -
          2.68618  4.42225  2.77519  2.73123  3.46354  2.40513  3.72494  3.29354  2.67741  2.69355  4.24690  2.90347  2.73739  3.18146  2.89801  2.37887  2.77519  2.98518  4.58477  3.61503
          0.02181  4.23214  4.95448  0.61958  0.77255  0.48576  0.95510
    497   2.64105  4.70111  3.16581  2.61155  3.97232  3.47547  3.47396  3.36765  2.49959  3.00207  3.84249  3.09211  3.89004  2.90861  2.24360  2.42653  2.00947  2.76869  5.26912  3.97544    604 - -
          2.68618  4.42225  2.77519  2.73123  3.46354  2.40513  3.72494  3.29354  2.67741  2.69355  4.24690  2.90347  2.73739  3.18146  2.89801  2.37887  2.77519  2.98518  4.58477  3.61503
          0.02181  4.23214  4.95448  0.61958  0.77255  0.48576  0.95510
    498   3.58635  4.95050  4.76703  4.42339  3.31547  4.43543  4.96874  2.55259  4.18892  0.53181  3.25194  4.66507  4.81824  4.46838  4.29989  4.07243  3.86918  2.68052  5.30893  4.11043    605 - -
          2.68618  4.42225  2.77519  2.73123  3.46354  2.40513  3.72494  3.29354  2.67741  2.69355  4.24690  2.90347  2.73739  3.18146  2.89801  2.37887  2.77519  2.98518  4.58477  3.61503
          0.02181  4.23214  4.95448  0.61958  0.77255  0.48576  0.95510
    499   2.69774  5.10124  2.04507  1.80441  4.39440  3.40485  3.65952  3.56372  2.44993  3.38217  4.16479  2.88830  3.84032  2.62699  2.94285  2.67204  2.93615  2.92700  5.56498  4.17134    606 - -
          2.68618  4.42225  2.77519  2.73123  3.46354  2.40513  3.72494  3.29354  2.67741  2.69355  4.24690  2.90347  2.73739  3.18146  2.89801  2.37887  2.77519  2.98518  4.58477  3.61503
          0.02181  4.23214  4.95448  0.61958  0.77255  0.48576  0.95510
    500   3.17592  4.89983  3.92189  3.87399  4.97971  0.34131  4.95654  4.68241  4.10324  4.28492  5.27442  4.08800  4.30078  4.39960  4.28504  3.36046  3.68464  4.14085  5.96416  5.09902    607 - -
          2.68618  4.42225  2.77519  2.73123  3.46354  2.40513  3.72494  3.29354  2.67741  2.69355  4.24690  2.90347  2.73739  3.18146  2.89801  2.37887  2.77519  2.98518  4.58477  3.61503
          0.02181  4.23214  4.95448  0.61958  0.77255  0.48576  0.95510
    501   3.47616  5.20080  3.56061  3.37115  3.60670  3.81044  0.56850  4.23736  3.20784  3.67775  4.76112  3.75978  4.38953  3.74648  3.44397  3.54826  3.79817  3.96589  5.06218  3.55050    608 - -
          2.68618  4.42225  2.77519  2.73123  3.46354  2.40513  3.72494  3.29354  2.67741  2.69355  4.24690  2.90347  2.73739  3.18146  2.89801  2.37887  2.77519  2.98518  4.58477  3.61503
          0.02181  4.23214  4.95448  0.61958  0.77255  0.48576  0.95510
    502   2.58450  4.68307  2.58983  2.66889  4.56534  1.39904  4.06308  4.03400  3.01972  3.64070  4.45840  3.10446  3.86887  3.26075  3.47619  1.80909  2.99593  3.52656  5.83542  4.50559    609 - -
          2.68618  4.42225  2.77519  2.73123  3.46354  2.40513  3.72494  3.29354  2.67741  2.69355  4.24690  2.90347  2.73739  3.18146  2.89801  2.37887  2.77519  2.98518  4.58477  3.61503
          0.02181  4.23214  4.95448  0.61958  0.77255  0.48576  0.95510
    503   0.59871  4.41460  3.87059  3.69738  4.45287  3.22628  4.67047  3.63580  3.72424  3.49917  4.50276  3.74234  4.00088  4.03369  3.93802  2.76782  3.07102  3.22471  5.84171  4.68911    610 - -
          2.68618  4.42225  2.77519  2.73123  3.46354  2.40513  3.72494  3.29354  2.67741  2.69355  4.24690  2.90347  2.73739  3.18146  2.89801  2.37887  2.77519  2.98518  4.58477  3.61503
          0.02181  4.23214  4.95448  0.61958  0.77255  0.48576  0.95510
    504   0.59871  4.41460  3.87059  3.69738  4.45287  3.22628  4.67047  3.63580  3.72424  3.49917  4.50276  3.74234  4.00088  4.03369  3.93802  2.76782  3.07102  3.22471  5.84171  4.68911    611 - -
          2.68618  4.42225  2.77519  2.73123  3.46354  2.40513  3.72494  3.29354  2.67741  2.69355  4.24690  2.90347  2.73739  3.18146  2.89801  2.37887  2.77519  2.98518  4.58477  3.61503
          0.02181  4.23214  4.95448  0.61958  0.77255  0.48576  0.95510
    505   3.10505  4.56580  4.61351  4.30227  3.84331  4.08550  5.05196  2.10621  4.17681  2.47602  3.76660  4.43111  4.63668  4.51723  4.35315  3.62348  3.46441  0.66595  5.68364  4.43212    612 - -
          2.68618  4.42225  2.77519  2.73123  3.46354  2.40513  3.72494  3.29354  2.67741  2.69355  4.24690  2.90347  2.73739  3.18146  2.89801  2.37887  2.77519  2.98518  4.58477  3.61503
          0.02181  4.23214  4.95448  0.61958  0.77255  0.48576  0.95510
    506   3.07269  5.05365  2.98086  2.91074  4.47987  3.46756  4.28154  4.28652  3.22635  3.89483  4.85989  0.65078  4.14346  3.56806  3.58226  3.13412  3.47426  3.87037  5.74328  4.41254    613 - -
          2.68618  4.42225  2.77519  2.73123  3.46354  2.40513  3.72494  3.29354  2.67741  2.69355  4.24690  2.90347  2.73739  3.18146  2.89801  2.37887  2.77519  2.98518  4.58477  3.61503
          0.02181  4.23214  4.95448  0.61958  0.77255  0.48576  0.95510
    507   0.78214  4.25662  3.72599  3.50473  4.45824  3.05836  4.51149  3.77614  3.54722  3.56789  4.43188  3.54365  3.84306  3.82850  3.79984  2.21187  2.85753  3.24351  5.84197  4.64416    614 - -
          2.68618  4.42225  2.77519  2.73123  3.46354  2.40513  3.72494  3.29354  2.67741  2.69355  4.24690  2.90347  2.73739  3.18146  2.89801  2.37887  2.77519  2.98518  4.58477  3.61503
          0.02181  4.23214  4.95448  0.61958  0.77255  0.48576  0.95510
    508   3.25653  4.51958  5.12536  4.64308  3.75505  4.70517  5.34807  1.13681  4.54546  2.22600  3.53310  4.82952  4.98696  4.79933  4.72346  4.11351  3.52179  1.08497  5.77866  4.57180    615 - -
          2.68618  4.42225  2.77519  2.73123  3.46354  2.40513  3.72494  3.29354  2.67741  2.69355  4.24690  2.90347  2.73739  3.18146  2.89801  2.37887  2.77519  2.98518  4.58477  3.61503
          0.02181  4.23214  4.95448  0.61958  0.77255  0.48576  0.95510
    509   3.23003  5.19191  3.20272  2.98015  4.40752  3.64632  4.13551  4.11202  2.77894  3.57571  4.60958  3.43701  4.21511  0.70767  3.04872  3.27003  3.53435  3.82350  5.62018  4.34674    616 - -
          2.68618  4.42225  2.77519  2.73123  3.46354  2.40513  3.72494  3.29354  2.67741  2.69355  4.24690  2.90347  2.73739  3.18146  2.89801  2.37887  2.77519  2.98518  4.58477  3.61503
          0.02181  4.23214  4.95448  0.61958  0.77255  0.48576  0.95510
    510   3.22132  4.50262  5.04086  4.50641  3.53450  4.61359  5.09101  1.12621  4.39490  2.01271  2.64366  4.69472  4.86507  4.58103  4.53605  3.98028  3.46639  1.42585  5.50313  4.35497    617 - -
          2.68618  4.42225  2.77519  2.73123  3.46354  2.40513  3.72494  3.29354  2.67741  2.69355  4.24690  2.90347  2.73739  3.18146  2.89801  2.37887  2.77519  2.98518  4.58477  3.61503
          0.02181  4.23214  4.95448  0.61958  0.77255  0.48576  0.95510
    511   2.63325  3.85533  2.77442  2.42884  4.16615  3.44226  2.58565  3.59605  2.29980  2.83487  3.97085  2.41625  3.83485  2.77514  2.71335  2.64727  2.86403  3.25099  5.38891  4.03889    618 - -
          2.68618  4.42225  2.77519  2.73123  3.46354  2.40513  3.72494  3.29354  2.67741  2.69355  4.24690  2.90347  2.73739  3.18146  2.89801  2.37887  2.77519  2.98518  4.58477  3.61503
          0.02181  4.23214  4.95448  0.61958  0.77255  0.48576  0.95510
    512   2.89460  5.43832  1.72443  1.94129  4.74553  2.10781  3.76917  4.24575  2.28707  3.73214  4.52917  2.81945  3.90127  2.90688  3.20376  2.81138  3.15574  3.81602  5.88387  4.42151    619 - -
          2.68618  4.42225  2.77519  2.73123  3.46354  2.40513  3.72494  3.29354  2.67741  2.69355  4.24690  2.90347  2.73739  3.18146  2.89801  2.37887  2.77519  2.98518  4.58477  3.61503
          0.02181  4.23214  4.95448  0.61958  0.77255  0.48576  0.95510
    513   2.79804  5.24556  2.08246  2.33605  4.57645  3.40556  3.70509  4.05668  2.46902  3.55442  4.34023  2.07920  3.88223  2.83172  1.95536  2.75039  3.04387  3.64573  5.69409  4.29013    620 - -
          2.68618  4.42225  2.77519  2.73123  3.46354  2.40513  3.72494  3.29354  2.67741  2.69355  4.24690  2.90347  2.73739  3.18146  2.89801  2.37887  2.77519  2.98518  4.58477  3.61503
          0.02181  4.23214  4.95448  0.61958  0.77255  0.48576  0.95510
    514   2.75312  4.95876  2.84069  1.41319  4.26003  3.44099  3.77180  3.57331  2.55975  2.92390  4.10479  3.00390  3.91560  2.93001  2.99527  2.77490  2.41138  3.26019  5.52373  4.17533    621 - -
          2.68618  4.42225  2.77519  2.73123  3.46354  2.40513  3.72494  3.29354  2.67741  2.69355  4.24690  2.90347  2.73739  3.18146  2.89801  2.37887  2.77519  2.98518  4.58477  3.61503
          0.02181  4.23214  4.95448  0.61958  0.77255  0.48576  0.95510
    515   3.25739  4.52046  5.12585  4.64362  3.75316  4.70566  5.34820  1.11543  4.54573  2.22308  3.53116  4.83014  4.98720  4.79915  4.72341  4.11412  3.52262  1.10668  5.77772  4.57140    622 - -
          2.68618  4.42225  2.77519  2.73123  3.46354  2.40513  3.72494  3.29354  2.67741  2.69355  4.24690  2.90347  2.73739  3.18146  2.89801  2.37887  2.77519  2.98518  4.58477  3.61503
          0.02181  4.23214  4.95448  0.61958  0.77255  0.48576  0.95510
    516   3.10505  4.56580  4.61351  4.30227  3.84331  4.08550  5.05196  2.10621  4.17681  2.47602  3.76660  4.43111  4.63668  4.51723  4.35315  3.62348  3.46441  0.66595  5.68364  4.43212    623 - -
          2.68618  4.42225  2.77519  2.73123  3.46354  2.40513  3.72494  3.29354  2.67741  2.69355  4.24690  2.90347  2.73739  3.18146  2.89801  2.37887  2.77519  2.98518  4.58477  3.61503
          0.02181  4.23214  4.95448  0.61958  0.77255  0.48576  0.95510
    517   2.53348  4.45046  3.56697  3.41619  4.46270  3.17603  4.50682  4.04300  3.51577  3.73998  4.64463  3.56916  3.94763  3.83790  3.77841  0.65492  3.04336  3.49523  5.80791  4.55330    624 - -
          2.68618  4.42225  2.77519  2.73123  3.46354  2.40513  3.72494  3.29354  2.67741  2.69355  4.24690  2.90347  2.73739  3.18146  2.89801  2.37887  2.77519  2.98518  4.58477  3.61503
          0.02181  4.23214  4.95448  0.61958  0.77255  0.48576  0.95510
    518   1.04816  4.29852  3.99612  3.62149  4.00416  3.33898  4.49926  2.77768  3.55273  2.87789  3.92972  3.71790  4.02969  3.85157  3.80725  2.77865  2.95871  1.94504  5.56791  4.35757    625 - -
          2.68618  4.42225  2.77519  2.73123  3.46354  2.40513  3.72494  3.29354  2.67741  2.69355  4.24690  2.90347  2.73739  3.18146  2.89801  2.37887  2.77519  2.98518  4.58477  3.61503
          0.02181  4.23214  4.95448  0.61958  0.77255  0.48576  0.95510
    519   2.17020  4.31722  3.55543  3.35833  4.51793  3.06833  4.45248  3.93025  3.44633  3.66169  4.51581  3.47764  3.84719  3.74351  3.72758  0.80068  2.88656  3.35800  5.87536  4.64458    626 - -
          2.68618  4.42225  2.77519  2.73123  3.46354  2.40513  3.72494  3.29354  2.67741  2.69355  4.24690  2.90347  2.73739  3.18146  2.89801  2.37887  2.77519  2.98518  4.58477  3.61503
          0.02181  4.23214  4.95448  0.61958  0.77255  0.48576  0.95510
    520   3.17592  4.89983  3.92189  3.87399  4.97971  0.34131  4.95654  4.68241  4.10324  4.28492  5.27442  4.08800  4.30078  4.39960  4.28504  3.36046  3.68464  4.14085  5.96416  5.09902    627 - -
          2.68618  4.42225  2.77519  2.73123  3.46354  2.40513  3.72494  3.29354  2.67741  2.69355  4.24690  2.90347  2.73739  3.18146  2.89801  2.37887  2.77519  2.98518  4.58477  3.61503
          0.02181  4.23214  4.95448  0.61958  0.77255  0.48576  0.95510
    521   3.42292  5.55868  0.51434  2.63672  4.99496  3.52606  4.30777  4.67521  3.46849  4.22342  5.22434  3.20590  4.20483  3.55762  4.02259  3.35447  3.77397  4.28031  6.08732  4.82750    628 - -
          2.68618  4.42225  2.77519  2.73123  3.46354  2.40513  3.72494  3.29354  2.67741  2.69355  4.24690  2.90347  2.73739  3.18146  2.89801  2.37887  2.77519  2.98518  4.58477  3.61503
          0.02181  4.23214  4.95448  0.61958  0.77255  0.48576  0.95510
    522   3.46188  5.24446  3.99376  3.44751  4.69376  3.85970  4.15421  4.27477  2.47387  3.72514  4.72869  3.77271  4.35644  3.36795  0.54543  3.53693  3.71066  3.98608  5.63702  4.55753    629 - -
          2.68618  4.42225  2.77519  2.73123  3.46354  2.40513  3.72494  3.29354  2.67741  2.69355  4.24690  2.90347  2.73739  3.18146  2.89801  2.37887  2.77519  2.98518  4.58477  3.61503
          0.02181  4.23214  4.95448  0.61958  0.77255  0.48576  0.95510
    523   2.63759  4.63602  3.15984  2.61337  3.79604  3.50725  2.90622  3.21623  2.57541  2.21740  3.72440  2.46600  3.89734  2.83178  2.99494  2.65152  2.71310  2.94299  5.15036  3.29322    630 - -
          2.68618  4.42225  2.77519  2.73123  3.46354  2.40513  3.72494  3.29354  2.67741  2.69355  4.24690  2.90347  2.73739  3.18146  2.89801  2.37887  2.77519  2.98518  4.58477  3.61503
          0.02181  4.23214  4.95448  0.61958  0.77255  0.48576  0.95510
    524   3.26417  4.55498  5.05196  4.58196  3.67460  4.63963  5.27953  0.86803  4.45796  2.12971  3.46937  4.77400  4.94591  4.71648  4.63314  4.05567  3.53670  1.52262  5.71068  4.50766    631 - -
          2.68618  4.42225  2.77519  2.73123  3.46354  2.40513  3.72494  3.29354  2.67741  2.69355  4.24690  2.90347  2.73739  3.18146  2.89801  2.37887  2.77519  2.98518  4.58477  3.61503
          0.02181  4.23214  4.95448  0.61958  0.77255  0.48576  0.95510
    525   3.34565  5.28780  3.54334  3.11619  4.75884  3.77708  4.01770  4.21581  0.63237  3.70897  4.66550  3.51875  4.26382  3.19907  2.57432  3.37269  3.57887  3.90869  5.67483  4.54816    632 - -
          2.68618  4.42225  2.77519  2.73123  3.46354  2.40513  3.72494  3.29354  2.67741  2.69355  4.24690  2.90347  2.73739  3.18146  2.89801  2.37887  2.77519  2.98518  4.58477  3.61503
          0.02181  4.23214  4.95448  0.61958  0.77255  0.48576  0.95510
    526   3.24354  4.51579  5.08991  4.60880  3.75807  4.67359  5.31958  1.36324  4.50824  2.23949  3.54153  4.79737  4.96724  4.76933  4.69150  4.08118  3.51114  0.91431  5.76997  4.55748    633 - -
          2.68618  4.42225  2.77519  2.73123  3.46354  2.40513  3.72494  3.29354  2.67741  2.69355  4.24690  2.90347  2.73739  3.18146  2.89801  2.37887  2.77519  2.98518  4.58477  3.61503
          0.02181  4.23214  4.95448  0.61958  0.77255  0.48576  0.95510
    527   4.00323  5.23584  4.68462  4.49037  3.13082  4.17162  4.41769  4.06184  4.21647  3.38735  4.67552  4.57261  4.72165  4.58407  4.27575  4.20323  4.32529  3.96097  0.39328  3.11668    634 - -
          2.68618  4.42225  2.77519  2.73123  3.46354  2.40513  3.72494  3.29354  2.67741  2.69355  4.24690  2.90347  2.73739  3.18146  2.89801  2.37887  2.77519  2.98518  4.58477  3.61503
          0.02181  4.23214  4.95448  0.61958  0.77255  0.48576  0.95510
    528   2.99204  5.46296  1.04349  2.25373  4.87885  3.31133  3.91265  4.41778  2.94337  3.93106  4.77818  2.55635  3.94988  3.08524  3.53497  2.38821  3.30956  3.96478  6.08441  4.58521    635 - -
          2.68618  4.42225  2.77519  2.73123  3.46354  2.40513  3.72494  3.29354  2.67741  2.69355  4.24690  2.90347  2.73739  3.18146  2.89801  2.37887  2.77519  2.98518  4.58477  3.61503
          0.02181  4.23214  4.95448  0.61958  0.77255  0.48576  0.95510
    529   2.78292  4.29943  4.09001  3.55131  3.00721  3.80380  4.00234  2.02314  3.35741  2.35768  3.38508  3.75727  4.20451  3.65186  3.55619  2.81603  3.03543  2.47829  1.78614  3.18407    636 - -
          2.68618  4.42225  2.77519  2.73123  3.46354  2.40513  3.72494  3.29354  2.67741  2.69355  4.24690  2.90347  2.73739  3.18146  2.89801  2.37887  2.77519  2.98518  4.58477  3.61503
          0.02181  4.23214  4.95448  0.61958  0.77255  0.48576  0.95510
    530   2.37033  4.89689  3.01488  2.48093  4.18087  3.46007  2.67169  3.60072  2.29478  3.18110  3.99047  2.99508  2.40296  2.81051  2.65026  2.69158  2.75907  3.26230  5.39670  4.06573    637 - -
          2.68618  4.42225  2.77519  2.73123  3.46354  2.40513  3.72494  3.29354  2.67741  2.69355  4.24690  2.90347  2.73739  3.18146  2.89801  2.37887  2.77519  2.98518  4.58477  3.61503
          0.02181  4.23214  4.95448  0.61958  0.77255  0.48576  0.95510
    531   2.69539  5.14113  2.33512  2.32825  4.47008  3.39465  3.65248  3.94046  2.01845  3.44864  4.21576  2.33997  3.83330  2.76846  2.91960  2.33534  2.48689  3.52913  5.60565  4.20267    638 - -
          2.68618  4.42225  2.77519  2.73123  3.46354  2.40513  3.72494  3.29354  2.67741  2.69355  4.24690  2.90347  2.73739  3.18146  2.89801  2.37887  2.77519  2.98518  4.58477  3.61503
          0.02181  4.23214  4.95448  0.61958  0.77255  0.48576  0.95510
    532   2.79610  5.05806  2.72790  2.46519  4.51825  2.13367  3.81623  3.99513  2.58088  3.53843  4.35992  2.71661  3.92013  1.56873  2.99680  2.79578  3.08768  3.59123  5.69285  4.32982    639 - -
          2.68618  4.42225  2.77519  2.73123  3.46354  2.40513  3.72494  3.29354  2.67741  2.69355  4.24690  2.90347  2.73739  3.18146  2.89801  2.37887  2.77519  2.98518  4.58477  3.61503
          0.02181  4.23214  4.95448  0.61958  0.77255  0.48576  0.95510
    533   2.36962  4.64448  2.91560  2.50971  3.86231  3.47847  3.73377  3.24192  2.45964  2.90535  3.75469  3.08269  3.88592  2.93360  3.03138  2.43546  2.58047  2.06904  5.20534  3.91062    640 - -
          2.68618  4.42225  2.77519  2.73123  3.46354  2.40513  3.72494  3.29354  2.67741  2.69355  4.24690  2.90347  2.73739  3.18146  2.89801  2.37887  2.77519  2.98518  4.58477  3.61503
          0.02181  4.23214  4.95448  0.61958  0.77255  0.48576  0.95510
    534   2.77041  1.37426  4.46838  3.97906  3.55086  3.77051  4.57125  2.28966  3.79674  2.16042  3.51126  4.05919  4.31353  4.07313  3.97204  3.17274  3.11843  1.91441  5.25441  4.02156    641 - -
          2.68618  4.42225  2.77519  2.73123  3.46354  2.40513  3.72494  3.29354  2.67741  2.69355  4.24690  2.90347  2.73739  3.18146  2.89801  2.37887  2.77519  2.98518  4.58477  3.61503
          0.02181  4.23214  4.95448  0.61958  0.77255  0.48576  0.95510
    535   2.64734  4.70159  3.14798  2.58289  3.91125  3.50335  3.70102  2.96622  2.18911  2.47277  3.78469  2.85162  3.88944  2.72868  2.76150  2.72402  2.20921  3.01637  5.22151  3.92669    642 - -
          2.68618  4.42225  2.77519  2.73123  3.46354  2.40513  3.72494  3.29354  2.67741  2.69355  4.24690  2.90347  2.73739  3.18146  2.89801  2.37887  2.77519  2.98518  4.58477  3.61503
          0.02181  4.23214  4.95448  0.61958  0.77255  0.48576  0.95510
    536   3.16922  5.35120  3.59011  2.87308  4.84555  3.79015  3.68305  4.17466  1.54398  3.56937  4.42131  3.28124  4.13491  2.20038  1.33404  3.14278  3.31948  3.83880  5.58309  4.42083    643 - -
          2.68618  4.42225  2.77519  2.73123  3.46354  2.40513  3.72494  3.29354  2.67741  2.69355  4.24690  2.90347  2.73739  3.18146  2.89801  2.37887  2.77519  2.98518  4.58477  3.61503
          0.02181  4.23214  4.95448  0.61958  0.77255  0.48576  0.95510
    537   2.65316  4.49383  3.80012  3.58893  4.33919  3.31643  4.57196  3.51363  3.53940  3.36351  4.40224  3.72497  4.05399  3.91856  3.76932  2.86000  0.68209  3.16648  5.74227  4.56053    644 - -
          2.68618  4.42225  2.77519  2.73123  3.46354  2.40513  3.72494  3.29354  2.67741  2.69355  4.24690  2.90347  2.73739  3.18146  2.89801  2.37887  2.77519  2.98518  4.58477  3.61503
          0.02181  4.23214  4.95448  0.61958  0.77255  0.48576  0.95510
    538   3.25145  4.53669  5.07393  4.51800  2.98454  4.60086  4.98825  1.39295  4.39908  1.35412  3.15215  4.68823  4.82336  4.50895  4.49082  3.95533  3.48423  1.63304  5.32406  4.20546    645 - -
          2.68618  4.42225  2.77519  2.73123  3.46354  2.40513  3.72494  3.29354  2.67741  2.69355  4.24690  2.90347  2.73739  3.18146  2.89801  2.37887  2.77519  2.98518  4.58477  3.61503
          0.02181  4.23214  4.95448  0.61958  0.77255  0.48576  0.95510
    539   2.68041  4.26425  3.80459  3.23607  3.36224  3.72537  4.01502  2.24067  3.14589  2.05338  3.32420  3.57028  2.72273  3.10583  3.43018  2.99727  2.91572  1.84804  4.89176  3.68328    646 - -
          2.68618  4.42225  2.77519  2.73123  3.46354  2.40513  3.72494  3.29354  2.67741  2.69355  4.24690  2.90347  2.73739  3.18146  2.89801  2.37887  2.77519  2.98518  4.58477  3.61503
          0.02181  4.23214  4.95448  0.61958  0.77255  0.48576  0.95510
    540   1.77009  4.32896  3.57479  3.41244  4.62072  0.94902  4.52722  4.01307  3.57019  3.74310  4.58588  3.51782  3.86352  3.82804  3.84639  2.58039  2.91654  3.41438  5.94274  4.76950    647 - -
          2.68618  4.42225  2.77519  2.73123  3.46354  2.40513  3.72494  3.29354  2.67741  2.69355  4.24690  2.90347  2.73739  3.18146  2.89801  2.37887  2.77519  2.98518  4.58477  3.61503
          0.02181  4.23214  4.95448  0.61958  0.77255  0.48576  0.95510
    541   3.47616  5.20080  3.56061  3.37115  3.60670  3.81044  0.56850  4.23736  3.20784  3.67775  4.76112  3.75978  4.38953  3.74648  3.44397  3.54826  3.79817  3.96589  5.06218  3.55050    648 - -
          2.68618  4.42225  2.77519  2.73123  3.46354  2.40513  3.72494  3.29354  2.67741  2.69355  4.24690  2.90347  2.73739  3.18146  2.89801  2.37887  2.77519  2.98518  4.58477  3.61503
          0.02181  4.23214  4.95448  0.61958  0.77255  0.48576  0.95510
    542   2.65961  5.14950  2.47208  2.15492  4.47969  3.03987  3.16141  3.95979  2.20520  3.44790  4.19703  2.59314  3.81028  2.42433  2.86332  2.47636  2.64050  3.53269  5.58810  4.17830    649 - -
          2.68618  4.42225  2.77519  2.73123  3.46354  2.40513  3.72494  3.29354  2.67741  2.69355  4.24690  2.90347  2.73739  3.18146  2.89801  2.37887  2.77519  2.98518  4.58477  3.61503
          0.02181  4.23214  4.95448  0.61958  0.77255  0.48576  0.95510
    543   3.34565  5.28780  3.54334  3.11619  4.75884  3.77708  4.01770  4.21581  0.63237  3.70897  4.66550  3.51875  4.26382  3.19907  2.57432  3.37269  3.57887  3.90869  5.67483  4.54816    650 - -
          2.68618  4.42225  2.77519  2.73123  3.46354  2.40513  3.72494  3.29354  2.67741  2.69355  4.24690  2.90347  2.73739  3.18146  2.89801  2.37887  2.77519  2.98518  4.58477  3.61503
          0.02181  4.23214  4.95448  0.61958  0.77255  0.48576  0.95510
    544   3.17592  4.89983  3.92189  3.87399  4.97971  0.34131  4.95654  4.68241  4.10324  4.28492  5.27442  4.08800  4.30078  4.39960  4.28504  3.36046  3.68464  4.14085  5.96416  5.09902    651 - -
          2.68618  4.42225  2.77519  2.73123  3.46354  2.40513  3.72494  3.29354  2.67741  2.69355  4.24690  2.90347  2.73739  3.18146  2.89801  2.37887  2.77519  2.98518  4.58477  3.61503
          0.02181  4.23214  4.95448  0.61958  0.77255  0.48576  0.95510
    545   3.32397  4.66285  4.81922  4.46097  3.64460  4.43552  5.13739  0.71769  4.29719  2.17220  3.53970  4.65898  4.84598  4.61769  4.45516  3.97950  3.62216  1.92478  5.59934  4.35962    652 - -
          2.68618  4.42225  2.77519  2.73123  3.46354  2.40513  3.72494  3.29354  2.67741  2.69355  4.24690  2.90347  2.73739  3.18146  2.89801  2.37887  2.77519  2.98518  4.58477  3.61503
          0.02181  4.23214  4.95448  0.61958  0.77255  0.48576  0.95510
    546   0.59871  4.41460  3.87059  3.69738  4.45287  3.22628  4.67047  3.63580  3.72424  3.49917  4.50276  3.74234  4.00088  4.03369  3.93802  2.76782  3.07102  3.22471  5.84171  4.68911    653 - -
          2.68618  4.42225  2.77519  2.73123  3.46354  2.40513  3.72494  3.29354  2.67741  2.69355  4.24690  2.90347  2.73739  3.18146  2.89801  2.37887  2.77519  2.98518  4.58477  3.61503
          0.02181  4.23214  4.95448  0.61958  0.77255  0.48576  0.95510
    547   3.06941  0.43300  4.64632  4.47869  4.40878  3.60240  5.04910  3.63091  4.31546  3.52085  4.65874  4.37391  4.33484  4.64685  4.37011  3.33957  3.56711  3.34623  5.72796  4.68934    654 - -
          2.68618  4.42225  2.77519  2.73123  3.46354  2.40513  3.72494  3.29354  2.67741  2.69355  4.24690  2.90347  2.73739  3.18146  2.89801  2.37887  2.77519  2.98518  4.58477  3.61503
          0.02181  4.23214  4.95448  0.61958  0.77255  0.48576  0.95510
    548   3.10505  4.56580  4.61351  4.30227  3.84331  4.08550  5.05196  2.10621  4.17681  2.47602  3.76660  4.43111  4.63668  4.51723  4.35315  3.62348  3.46441  0.66595  5.68364  4.43212    655 - -
          2.68618  4.42225  2.77519  2.73123  3.46354  2.40513  3.72494  3.29354  2.67741  2.69355  4.24690  2.90347  2.73739  3.18146  2.89801  2.37887  2.77519  2.98518  4.58477  3.61503
          0.02181  4.23214  4.95448  0.61958  0.77255  0.48576  0.95510
    549   2.98809  5.34366  2.63573  1.96070  4.65504  3.46400  3.80300  4.12852  2.50271  3.62832  4.48208  2.96449  3.98745  1.28616  2.88603  2.93467  3.23791  3.75855  5.76145  4.39573    656 - -
          2.68618  4.42225  2.77519  2.73123  3.46354  2.40513  3.72494  3.29354  2.67741  2.69355  4.24690  2.90347  2.73739  3.18146  2.89801  2.37887  2.77519  2.98518  4.58477  3.61503
          0.02181  4.23214  4.95448  0.61958  0.77255  0.48576  0.95510
    550   3.99237  5.12366  4.95163  4.72026  1.06459  4.66043  3.57013  3.62866  4.54302  2.89786  4.20189  4.29708  4.94977  4.39942  4.49198  4.04681  4.20646  3.56697  3.67769  1.07956    657 - -
          2.68618  4.42225  2.77519  2.73123  3.46354  2.40513  3.72494  3.29354  2.67741  2.69355  4.24690  2.90347  2.73739  3.18146  2.89801  2.37887  2.77519  2.98518  4.58477  3.61503
          0.02181  4.23214  4.95448  0.61958  0.77255  0.48576  0.95510
    551   3.42292  5.55868  0.51434  2.63672  4.99496  3.52606  4.30777  4.67521  3.46849  4.22342  5.22434  3.20590  4.20483  3.55762  4.02259  3.35447  3.77397  4.28031  6.08732  4.82750    658 - -
          2.68618  4.42225  2.77519  2.73123  3.46354  2.40513  3.72494  3.29354  2.67741  2.69355  4.24690  2.90347  2.73739  3.18146  2.89801  2.37887  2.77519  2.98518  4.58477  3.61503
          0.02181  4.23214  4.95448  0.61958  0.77255  0.48576  0.95510
    552   2.78198  5.10656  2.46191  2.27118  4.54924  1.68483  3.81759  4.01474  2.71280  3.56586  4.37798  2.43983  3.89057  2.97273  3.22475  2.18497  3.07686  3.60356  5.75994  4.35753    659 - -
          2.68618  4.42225  2.77519  2.73123  3.46354  2.40513  3.72494  3.29354  2.67741  2.69355  4.24690  2.90347  2.73739  3.18146  2.89801  2.37887  2.77519  2.98518  4.58477  3.61503
          0.02181  4.23214  4.95448  0.61958  0.77255  0.48576  0.95510
    553   3.28764  5.33551  3.77076  3.03995  4.84347  3.85277  3.74162  4.17077  1.67243  3.57901  4.47030  3.39969  4.21293  2.87825  0.96484  3.28284  3.43416  3.86352  5.58006  4.45952    660 - -
          2.68618  4.42225  2.77519  2.73123  3.46354  2.40513  3.72494  3.29354  2.67741  2.69355  4.24690  2.90347  2.73739  3.18146  2.89801  2.37887  2.77519  2.98518  4.58477  3.61503
          0.02181  4.23214  4.95448  0.61958  0.77255  0.48576  0.95510
    554   3.46188  5.24446  3.99376  3.44751  4.69376  3.85970  4.15421  4.27477  2.47387  3.72514  4.72869  3.77271  4.35644  3.36795  0.54543  3.53693  3.71066  3.98608  5.63702  4.55753    661 - -
          2.68618  4.42225  2.77519  2.73123  3.46354  2.40513  3.72494  3.29354  2.67741  2.69355  4.24690  2.90347  2.73739  3.18146  2.89801  2.37887  2.77519  2.98518  4.58477  3.61503
          0.02181  4.23214  4.95448  0.61958  0.77255  0.48576  0.95510
    555   3.32397  4.66285  4.81922  4.46097  3.64460  4.43552  5.13739  0.71769  4.29719  2.17220  3.53970  4.65898  4.84598  4.61769  4.45516  3.97950  3.62216  1.92478  5.59934  4.35962    662 - -
          2.68618  4.42225  2.77519  2.73123  3.46354  2.40513  3.72494  3.29354  2.67741  2.69355  4.24690  2.90347  2.73739  3.18146  2.89801  2.37887  2.77519  2.98518  4.58477  3.61503
          0.02181  4.23214  4.95448  0.61958  0.77255  0.48576  0.95510
    556   3.23343  4.51626  5.05461  4.57584  3.75266  4.64091  5.29083  1.46937  4.47049  2.24037  3.54203  4.76627  4.94696  4.73751  4.65750  4.04893  3.50392  0.86103  5.75693  4.54059    663 - -
          2.68618  4.42225  2.77519  2.73123  3.46354  2.40513  3.72494  3.29354  2.67741  2.69355  4.24690  2.90347  2.73739  3.18146  2.89801  2.37887  2.77519  2.98518  4.58477  3.61503
          0.02181  4.23214  4.95448  0.61958  0.77255  0.48576  0.95510
    557   2.53348  4.45046  3.56697  3.41619  4.46270  3.17603  4.50682  4.04300  3.51577  3.73998  4.64463  3.56916  3.94763  3.83790  3.77841  0.65492  3.04336  3.49523  5.80791  4.55330    664 - -
          2.68618  4.42225  2.77519  2.73123  3.46354  2.40513  3.72494  3.29354  2.67741  2.69355  4.24690  2.90347  2.73739  3.18146  2.89801  2.37887  2.77519  2.98518  4.58477  3.61503
          0.02181  4.23214  4.95448  0.61958  0.77255  0.48576  0.95510
    558   3.17592  4.89983  3.92189  3.87399  4.97971  0.34131  4.95654  4.68241  4.10324  4.28492  5.27442  4.08800  4.30078  4.39960  4.28504  3.36046  3.68464  4.14085  5.96416  5.09902    665 - -
          2.68618  4.42225  2.77519  2.73123  3.46354  2.40513  3.72494  3.29354  2.67741  2.69355  4.24690  2.90347  2.73739  3.18146  2.89801  2.37887  2.77519  2.98518  4.58477  3.61503
          0.02181  4.23214  4.95448  0.61958  0.77255  0.48576  0.95510
    559   2.53348  4.45046  3.56697  3.41619  4.46270  3.17603  4.50682  4.04300  3.51577  3.73998  4.64463  3.56916  3.94763  3.83790  3.77841  0.65492  3.04336  3.49523  5.80791  4.55330    666 - -
          2.68618  4.42225  2.77519  2.73123  3.46354  2.40513  3.72494  3.29354  2.67741  2.69355  4.24690  2.90347  2.73739  3.18146  2.89801  2.37887  2.77519  2.98518  4.58477  3.61503
          0.02181  4.23214  4.95448  0.61958  0.77255  0.48576  0.95510
    560   2.58029  4.65206  2.95713  2.75091  4.47798  3.20992  4.07141  4.00653  2.96766  3.62077  4.44923  2.06513  3.88159  3.27990  3.37170  1.17933  2.99584  3.50493  5.76338  4.42481    667 - -
          2.68618  4.42225  2.77519  2.73123  3.46354  2.40513  3.72494  3.29354  2.67741  2.69355  4.24690  2.90347  2.73739  3.18146  2.89801  2.37887  2.77519  2.98518  4.58477  3.61503
          0.02181  4.23214  4.95448  0.61958  0.77255  0.48576  0.95510
    561   3.42292  5.55868  0.51434  2.63672  4.99496  3.52606  4.30777  4.67521  3.46849  4.22342  5.22434  3.20590  4.20483  3.55762  4.02259  3.35447  3.77397  4.28031  6.08732  4.82750    668 - -
          2.68618  4.42225  2.77519  2.73123  3.46354  2.40513  3.72494  3.29354  2.67741  2.69355  4.24690  2.90347  2.73739  3.18146  2.89801  2.37887  2.77519  2.98518  4.58477  3.61503
          0.02181  4.23214  4.95448  0.61958  0.77255  0.48576  0.95510
    562   2.71216  4.96382  2.38678  2.42613  4.04067  3.44267  3.68842  3.64272  2.52736  2.91777  4.04822  1.87936  3.87793  2.85779  3.00036  2.71955  2.95194  3.30772  5.34776  2.91627    669 - -
          2.68618  4.42225  2.77519  2.73123  3.46354  2.40513  3.72494  3.29354  2.67741  2.69355  4.24690  2.90347  2.73739  3.18146  2.89801  2.37887  2.77519  2.98518  4.58477  3.61503
          0.02181  4.23214  4.95448  0.61958  0.77255  0.48576  0.95510
    563   2.70321  4.87892  2.88642  1.54631  4.24523  3.41420  3.78733  3.53826  2.59302  3.23065  4.08597  3.02073  3.89979  2.94810  3.03510  2.74135  2.11058  2.95743  5.51583  4.17578    670 - -
          2.68618  4.42225  2.77519  2.73123  3.46354  2.40513  3.72494  3.29354  2.67741  2.69355  4.24690  2.90347  2.73739  3.18146  2.89801  2.37887  2.77519  2.98518  4.58477  3.61503
          0.02181  4.23214  4.95448  0.61958  0.77255  0.48576  0.95510
    564   3.20865  4.51834  4.97557  4.50605  3.74131  4.55997  5.22885  1.62477  4.38792  2.24446  3.54639  4.69647  4.89859  4.66973  4.58135  3.97200  3.48785  0.80508  5.72895  4.50188    671 - -
          2.68618  4.42225  2.77519  2.73123  3.46354  2.40513  3.72494  3.29354  2.67741  2.69355  4.24690  2.90347  2.73739  3.18146  2.89801  2.37887  2.77519  2.98518  4.58477  3.61503
          0.02181  4.23214  4.95448  0.61958  0.77255  0.48576  0.95510
    565   2.88563  3.00484  3.41572  2.76731  4.32614  3.63665  3.71007  3.69063  1.49616  3.24926  4.09926  3.20662  4.01807  2.86107  1.81835  2.92673  3.09384  3.38211  5.41446  4.18154    672 - -
          2.68618  4.42225  2.77519  2.73123  3.46354  2.40513  3.72494  3.29354  2.67741  2.69355  4.24690  2.90347  2.73739  3.18146  2.89801  2.37887  2.77519  2.98518  4.58477  3.61503
          0.02181  4.23214  4.95448  0.61958  0.77255  0.48576  0.95510
    566   3.25960  4.52384  5.12378  4.64194  3.74533  4.70413  5.34538  1.05444  4.54250  2.21207  3.52377  4.82905  4.98594  4.79485  4.71941  4.11299  3.52502  1.17641  5.77258  4.56796    673 - -
          2.68618  4.42225  2.77519  2.73123  3.46354  2.40513  3.72494  3.29354  2.67741  2.69355  4.24690  2.90347  2.73739  3.18146  2.89801  2.37887  2.77519  2.98518  4.58477  3.61503
          0.02181  4.23214  4.95448  0.61958  0.77255  0.48576  0.95510
    567   3.94150  5.09539  4.92383  4.67718  0.83838  4.63403  3.58891  3.56528  4.50264  2.84195  4.14468  4.28972  4.92798  4.38170  4.46522  4.02024  4.15864  3.50926  3.70150  1.42107    674 - -
          2.68618  4.42225  2.77519  2.73123  3.46354  2.40513  3.72494  3.29354  2.67741  2.69355  4.24690  2.90347  2.73739  3.18146  2.89801  2.37887  2.77519  2.98518  4.58477  3.61503
          0.02181  4.23214  4.95448  0.61958  0.77255  0.48576  0.95510
    568   3.42292  5.55868  0.51434  2.63672  4.99496  3.52606  4.30777  4.67521  3.46849  4.22342  5.22434  3.20590  4.20483  3.55762  4.02259  3.35447  3.77397  4.28031  6.08732  4.82750    675 - -
          2.68618  4.42225  2.77519  2.73123  3.46354  2.40513  3.72494  3.29354  2.67741  2.69355  4.24690  2.90347  2.73739  3.18146  2.89801  2.37887  2.77519  2.98518  4.58477  3.61503
          0.02181  4.23214  4.95448  0.61958  0.77255  0.48576  0.95510
    569   2.28549  3.20098  3.11495  2.55536  3.94512  3.47860  2.72031  3.34417  2.39241  2.97638  3.81151  3.05318  3.46203  2.87299  2.53284  2.57719  2.86430  3.04724  5.24860  3.94393    676 - -
          2.68618  4.42225  2.77519  2.73123  3.46354  2.40513  3.72494  3.29354  2.67741  2.69355  4.24690  2.90347  2.73739  3.18146  2.89801  2.37887  2.77519  2.98518  4.58477  3.61503
          0.02181  4.23214  4.95448  0.61958  0.77255  0.48576  0.95510
    570   2.12770  4.79000  3.03918  2.38518  4.01917  3.46153  3.38759  3.43009  2.47285  2.76326  3.86525  3.00260  3.00495  2.46482  2.92602  2.67201  2.75531  3.11751  5.29857  3.54332    677 - -
          2.68618  4.42225  2.77519  2.73123  3.46354  2.40513  3.72494  3.29354  2.67741  2.69355  4.24690  2.90347  2.73739  3.18146  2.89801  2.37887  2.77519  2.98518  4.58477  3.61503
          0.02181  4.23214  4.95448  0.61958  0.77255  0.48576  0.95510
    571   2.37677  4.31660  3.58045  3.26307  4.37081  3.10732  4.31851  3.73888  3.27290  3.46496  4.31124  3.43494  3.84094  3.58804  3.58438  1.47695  1.34852  3.23902  5.72574  4.50124    678 - -
          2.68618  4.42225  2.77519  2.73123  3.46354  2.40513  3.72494  3.29354  2.67741  2.69355  4.24690  2.90347  2.73739  3.18146  2.89801  2.37887  2.77519  2.98518  4.58477  3.61503
          0.02181  4.23214  4.95448  0.61958  0.77255  0.48576  0.95510
    572   2.23762  4.41942  3.51080  3.40604  4.67676  0.74155  4.57011  4.10283  3.61501  3.82841  4.70072  3.55154  3.92317  3.88416  3.88213  2.67610  3.01902  3.51150  5.96867  4.80792    679 - -
          2.68618  4.42225  2.77519  2.73123  3.46354  2.40513  3.72494  3.29354  2.67741  2.69355  4.24690  2.90347  2.73739  3.18146  2.89801  2.37887  2.77519  2.98518  4.58477  3.61503
          0.02181  4.23214  4.95448  0.61958  0.77255  0.48576  0.95510
    573   1.93957  4.41059  4.19395  3.68729  3.45663  3.86687  4.43405  2.36914  3.56419  1.26921  3.34534  3.93332  4.32118  3.84658  3.80140  3.22323  3.14712  2.13305  5.19684  4.01264    680 - -
          2.68618  4.42225  2.77519  2.73123  3.46354  2.40513  3.72494  3.29354  2.67741  2.69355  4.24690  2.90347  2.73739  3.18146  2.89801  2.37887  2.77519  2.98518  4.58477  3.61503
          0.02181  4.23214  4.95448  0.61958  0.77255  0.48576  0.95510
    574   2.99660  5.39404  2.60400  1.15511  4.73825  3.45727  3.79825  4.18640  2.00933  3.68611  4.52511  2.94552  3.98270  2.94484  2.89290  2.93217  3.24454  3.80207  5.80807  4.43918    681 - -
          2.68618  4.42225  2.77519  2.73123  3.46354  2.40513  3.72494  3.29354  2.67741  2.69355  4.24690  2.90347  2.73739  3.18146  2.89801  2.37887  2.77519  2.98518  4.58477  3.61503
          0.02181  4.23214  4.95448  0.61958  0.77255  0.48576  0.95510
    575   3.10505  4.56580  4.61351  4.30227  3.84331  4.08550  5.05196  2.10621  4.17681  2.47602  3.76660  4.43111  4.63668  4.51723  4.35315  3.62348  3.46441  0.66595  5.68364  4.43212    682 - -
          2.68618  4.42225  2.77519  2.73123  3.46354  2.40513  3.72494  3.29354  2.67741  2.69355  4.24690  2.90347  2.73739  3.18146  2.89801  2.37887  2.77519  2.98518  4.58477  3.61503
          0.02181  4.23214  4.95448  0.61958  0.77255  0.48576  0.95510
    576   0.82959  4.26074  3.80665  3.53741  4.37682  3.10299  4.50667  3.50991  3.52456  3.39707  4.31396  3.57815  3.87159  3.82219  3.77650  2.57409  2.35934  3.07082  5.79548  4.61004    683 - -
          2.68618  4.42225  2.77519  2.73123  3.46354  2.40513  3.72494  3.29354  2.67741  2.69355  4.24690  2.90347  2.73739  3.18146  2.89801  2.37887  2.77519  2.98518  4.58477  3.61503
          0.02181  4.23214  4.95448  0.61958  0.77255  0.48576  0.95510
    577   2.61625  3.14192  3.07514  2.41227  3.99071  3.44495  3.71256  3.39447  2.53447  3.02335  3.85374  2.81685  3.86300  2.58504  2.97661  2.02940  2.49696  3.08400  5.29090  3.97916    684 - -
          2.68618  4.42225  2.77519  2.73123  3.46354  2.40513  3.72494  3.29354  2.67741  2.69355  4.24690  2.90347  2.73739  3.18146  2.89801  2.37887  2.77519  2.98518  4.58477  3.61503
          0.02181  4.23214  4.95448  0.61958  0.77255  0.48576  0.95510
    578   3.58635  4.95050  4.76703  4.42339  3.31547  4.43543  4.96874  2.55259  4.18892  0.53181  3.25194  4.66507  4.81824  4.46838  4.29989  4.07243  3.86918  2.68052  5.30893  4.11043    685 - -
          2.68618  4.42225  2.77519  2.73123  3.46354  2.40513  3.72494  3.29354  2.67741  2.69355  4.24690  2.90347  2.73739  3.18146  2.89801  2.37887  2.77519  2.98518  4.58477  3.61503
          0.02181  4.23214  4.95448  0.61958  0.77255  0.48576  0.95510
    579   2.91421  5.15834  3.29396  2.50642  4.52618  3.63289  2.92257  3.91653  1.83973  2.99029  4.22178  3.12995  3.99866  2.78523  1.52857  2.90576  3.10614  3.57127  5.50460  4.24929    686 - -
          2.68618  4.42225  2.77519  2.73123  3.46354  2.40513  3.72494  3.29354  2.67741  2.69355  4.24690  2.90347  2.73739  3.18146  2.89801  2.37887  2.77519  2.98518  4.58477  3.61503
          0.02181  4.23214  4.95448  0.61958  0.77255  0.48576  0.95510
    580   1.60307  4.27378  3.59398  3.33679  4.55514  1.29653  4.42396  3.98802  3.44079  3.66572  4.47012  3.45070  3.80704  3.69620  3.75083  2.03722  2.82793  3.37001  5.88443  4.68676    687 - -
          2.68618  4.42225  2.77519  2.73123  3.46354  2.40513  3.72494  3.29354  2.67741  2.69355  4.24690  2.90347  2.73739  3.18146  2.89801  2.37887  2.77519  2.98518  4.58477  3.61503
          0.02181  4.23214  4.95448  0.61958  0.77255  0.48576  0.95510
    581   3.47616  5.20080  3.56061  3.37115  3.60670  3.81044  0.56850  4.23736  3.20784  3.67775  4.76112  3.75978  4.38953  3.74648  3.44397  3.54826  3.79817  3.96589  5.06218  3.55050    688 - -
          2.68618  4.42225  2.77519  2.73123  3.46354  2.40513  3.72494  3.29354  2.67741  2.69355  4.24690  2.90347  2.73739  3.18146  2.89801  2.37887  2.77519  2.98518  4.58477  3.61503
          0.02181  4.23214  4.95448  0.61958  0.77255  0.48576  0.95510
    582   2.09084  4.73400  3.05688  2.38516  4.11129  3.39503  3.74739  3.52097  2.55580  3.13789  3.95855  3.04548  3.85499  2.91262  2.81385  2.03764  2.21998  3.17805  5.38613  4.06884    689 - -
          2.68618  4.42225  2.77519  2.73123  3.46354  2.40513  3.72494  3.29354  2.67741  2.69355  4.24690  2.90347  2.73739  3.18146  2.89801  2.37887  2.77519  2.98518  4.58477  3.61503
          0.02181  4.23214  4.95448  0.61958  0.77255  0.48576  0.95510
    583   2.46213  5.10068  2.53461  2.34130  4.42379  3.13570  2.57724  3.88719  2.47820  3.41725  4.19784  2.09336  3.84295  2.80314  2.97385  2.39181  2.94934  3.49127  5.59315  4.19715    690 - -
          2.68618  4.42225  2.77519  2.73123  3.46354  2.40513  3.72494  3.29354  2.67741  2.69355  4.24690  2.90347  2.73739  3.18146  2.89801  2.37887  2.77519  2.98518  4.58477  3.61503
          0.02181  4.23214  4.95448  0.61958  0.77255  0.48576  0.95510
    584   3.58635  4.95050  4.76703  4.42339  3.31547  4.43543  4.96874  2.55259  4.18892  0.53181  3.25194  4.66507  4.81824  4.46838  4.29989  4.07243  3.86918  2.68052  5.30893  4.11043    691 - -
          2.68618  4.42225  2.77519  2.73123  3.46354  2.40513  3.72494  3.29354  2.67741  2.69355  4.24690  2.90347  2.73739  3.18146  2.89801  2.37887  2.77519  2.98518  4.58477  3.61503
          0.02181  4.23214  4.95448  0.61958  0.77255  0.48576  0.95510
    585   3.10505  4.56580  4.61351  4.30227  3.84331  4.08550  5.05196  2.10621  4.17681  2.47602  3.76660  4.43111  4.63668  4.51723  4.35315  3.62348  3.46441  0.66595  5.68364  4.43212    692 - -
          2.68618  4.42225  2.77519  2.73123  3.46354  2.40513  3.72494  3.29354  2.67741  2.69355  4.24690  2.90347  2.73739  3.18146  2.89801  2.37887  2.77519  2.98518  4.58477  3.61503
          0.02181  4.23214  4.95448  0.61958  0.77255  0.48576  0.95510
    586   3.46188  5.24446  3.99376  3.44751  4.69376  3.85970  4.15421  4.27477  2.47387  3.72514  4.72869  3.77271  4.35644  3.36795  0.54543  3.53693  3.71066  3.98608  5.63702  4.55753    693 - -
          2.68618  4.42225  2.77519  2.73123  3.46354  2.40513  3.72494  3.29354  2.67741  2.69355  4.24690  2.90347  2.73739  3.18146  2.89801  2.37887  2.77519  2.98518  4.58477  3.61503
          0.02181  4.23214  4.95448  0.61958  0.77255  0.48576  0.95510
    587   2.22864  4.32212  3.71730  3.45837  4.31448  3.16645  4.45893  3.40729  3.42622  3.30662  4.26669  3.56661  3.91492  3.76713  3.68376  2.64187  0.89257  3.02053  5.74886  4.54384    694 - -
          2.68618  4.42225  2.77519  2.73123  3.46354  2.40513  3.72494  3.29354  2.67741  2.69355  4.24690  2.90347  2.73739  3.18146  2.89801  2.37887  2.77519  2.98518  4.58477  3.61503
          0.02181  4.23214  4.95448  0.61958  0.77255  0.48576  0.95510
    588   3.16823  4.53618  4.79375  4.34387  3.64325  4.39240  5.03775  1.91558  4.18064  2.00944  3.51099  4.53557  4.78270  4.49110  4.37214  3.81431  3.46047  0.81858  5.58065  4.32644    695 - -
          2.68618  4.42225  2.77519  2.73123  3.46354  2.40513  3.72494  3.29354  2.67741  2.69355  4.24690  2.90347  2.73739  3.18146  2.89801  2.37887  2.77519  2.98518  4.58477  3.61503
          0.02181  4.23214  4.95448  0.61958  0.77255  0.48576  0.95510
    589   3.23003  5.19191  3.20272  2.98015  4.40752  3.64632  4.13551  4.11202  2.77894  3.57571  4.60958  3.43701  4.21511  0.70767  3.04872  3.27003  3.53435  3.82350  5.62018  4.34674    696 - -
          2.68618  4.42225  2.77519  2.73123  3.46354  2.40513  3.72494  3.29354  2.67741  2.69355  4.24690  2.90347  2.73739  3.18146  2.89801  2.37887  2.77519  2.98518  4.58477  3.61503
          0.02181  4.23214  4.95448  0.61958  0.77255  0.48576  0.95510
    590   0.59871  4.41460  3.87059  3.69738  4.45287  3.22628  4.67047  3.63580  3.72424  3.49917  4.50276  3.74234  4.00088  4.03369  3.93802  2.76782  3.07102  3.22471  5.84171  4.68911    697 - -
          2.68618  4.42225  2.77519  2.73123  3.46354  2.40513  3.72494  3.29354  2.67741  2.69355  4.24690  2.90347  2.73739  3.18146  2.89801  2.37887  2.77519  2.98518  4.58477  3.61503
          0.02181  4.23214  4.95448  0.61958  0.77255  0.48576  0.95510
    591   3.17592  4.89983  3.92189  3.87399  4.97971  0.34131  4.95654  4.68241  4.10324  4.28492  5.27442  4.08800  4.30078  4.39960  4.28504  3.36046  3.68464  4.14085  5.96416  5.09902    698 - -
          2.68618  4.42225  2.77519  2.73123  3.46354  2.40513  3.72494  3.29354  2.67741  2.69355  4.24690  2.90347  2.73739  3.18146  2.89801  2.37887  2.77519  2.98518  4.58477  3.61503
          0.02181  4.23214  4.95448  0.61958  0.77255  0.48576  0.95510
    592   3.75652  5.05618  4.73749  4.53350  0.56699  4.33272  4.09244  3.25279  4.43592  2.54488  3.93667  4.44627  4.79299  4.50703  4.46567  3.99784  4.06278  3.26774  4.25969  2.59188    699 - -
          2.68618  4.42225  2.77519  2.73123  3.46354  2.40513  3.72494  3.29354  2.67741  2.69355  4.24690  2.90347  2.73739  3.18146  2.89801  2.37887  2.77519  2.98518  4.58477  3.61503
          0.02181  4.23214  4.95448  0.61958  0.77255  0.48576  0.95510
    593   3.17592  4.89983  3.92189  3.87399  4.97971  0.34131  4.95654  4.68241  4.10324  4.28492  5.27442  4.08800  4.30078  4.39960  4.28504  3.36046  3.68464  4.14085  5.96416  5.09902    700 - -
          2.68618  4.42225  2.77519  2.73123  3.46354  2.40513  3.72494  3.29354  2.67741  2.69355  4.24690  2.90347  2.73739  3.18146  2.89801  2.37887  2.77519  2.98518  4.58477  3.61503
          0.02181  4.23214  4.95448  0.61958  0.77255  0.48576  0.95510
    594   3.42292  5.55868  0.51434  2.63672  4.99496  3.52606  4.30777  4.67521  3.46849  4.22342  5.22434  3.20590  4.20483  3.55762  4.02259  3.35447  3.77397  4.28031  6.08732  4.82750    701 - -
          2.68618  4.42225  2.77519  2.73123  3.46354  2.40513  3.72494  3.29354  2.67741  2.69355  4.24690  2.90347  2.73739  3.18146  2.89801  2.37887  2.77519  2.98518  4.58477  3.61503
          0.02181  4.23214  4.95448  0.61958  0.77255  0.48576  0.95510
    595   2.72811  4.49184  3.45218  2.96066  3.47665  3.61758  3.17531  2.97943  2.82481  1.55603  3.57587  3.36284  2.61128  3.21937  3.14449  2.92045  2.97677  2.77693  4.96301  3.64508    702 - -
          2.68618  4.42225  2.77519  2.73123  3.46354  2.40513  3.72494  3.29354  2.67741  2.69355  4.24690  2.90347  2.73739  3.18146  2.89801  2.37887  2.77519  2.98518  4.58477  3.61503
          0.02181  4.23214  4.95448  0.61958  0.77255  0.48576  0.95510
    596   3.30322  4.98347  3.95120  3.85263  4.79237  3.65146  4.88640  4.44888  3.94449  4.02821  5.10315  4.11629  0.36748  4.32119  4.13538  3.48520  3.77530  4.04951  5.86276  4.92254    703 - -
          2.68618  4.42225  2.77519  2.73123  3.46354  2.40513  3.72494  3.29354  2.67741  2.69355  4.24690  2.90347  2.73739  3.18146  2.89801  2.37887  2.77519  2.98518  4.58477  3.61503
          0.02181  4.23214  4.95448  0.61958  0.77255  0.48576  0.95510
    597   2.69812  3.68974  3.80110  3.26289  2.83315  2.32803  3.88571  2.84017  3.18506  2.54537  3.48415  3.55025  4.08889  3.45251  3.46556  2.96401  2.95776  2.62698  4.59448  1.79003    704 - -
          2.68618  4.42225  2.77519  2.73123  3.46354  2.40513  3.72494  3.29354  2.67741  2.69355  4.24690  2.90347  2.73739  3.18146  2.89801  2.37887  2.77519  2.98518  4.58477  3.61503
          0.02181  4.23214  4.95448  0.61958  0.77255  0.48576  0.95510
    598   1.65301  4.27861  3.64046  3.37774  4.49980  3.05346  4.43265  3.88647  3.43299  3.61220  4.44455  3.47847  3.82435  3.71486  3.72572  1.00974  2.84301  3.31473  5.84977  4.64209    705 - -
          2.68618  4.42225  2.77519  2.73123  3.46354  2.40513  3.72494  3.29354  2.67741  2.69355  4.24690  2.90347  2.73739  3.18146  2.89801  2.37887  2.77519  2.98518  4.58477  3.61503
          0.02181  4.23214  4.95448  0.61958  0.77255  0.48576  0.95510
    599   2.30077  5.03118  2.59321  1.95558  4.32736  3.41758  3.62819  3.77716  2.18477  3.31483  4.09033  2.90737  3.82336  2.74700  2.73360  2.63615  2.88345  2.77372  5.49522  4.11600    706 - -
          2.68618  4.42225  2.77519  2.73123  3.46354  2.40513  3.72494  3.29354  2.67741  2.69355  4.24690  2.90347  2.73739  3.18146  2.89801  2.37887  2.77519  2.98518  4.58477  3.61503
          0.02181  4.23214  4.95448  0.61958  0.77255  0.48576  0.95510
    600   2.42788  4.83039  2.83582  1.81930  4.07537  3.16298  3.67488  2.84661  2.48370  2.92536  3.91229  2.98462  3.85210  2.82864  2.94711  2.67273  2.73121  3.15260  5.34520  4.00980    707 - -
          2.68618  4.42225  2.77519  2.73123  3.46354  2.40513  3.72494  3.29354  2.67741  2.69355  4.24690  2.90347  2.73739  3.18146  2.89801  2.37887  2.77519  2.98518  4.58477  3.61503
          0.02181  4.23214  4.95448  0.61958  0.77255  0.48576  0.95510
    601   2.40547  5.18998  2.39370  1.40757  4.52783  3.37269  3.74320  3.97654  2.59475  3.52337  4.32286  2.87412  3.87786  2.88153  3.10615  2.74753  2.57207  3.58099  5.70903  4.29698    708 - -
          2.68618  4.42225  2.77519  2.73123  3.46354  2.40513  3.72494  3.29354  2.67741  2.69355  4.24690  2.90347  2.73739  3.18146  2.89801  2.37887  2.77519  2.98518  4.58477  3.61503
          0.02181  4.23214  4.95448  0.61958  0.77255  0.48576  0.95510
    602   2.64973  4.78580  1.91951  2.39105  3.97732  3.47025  3.69285  3.38708  2.51958  2.71284  3.08456  3.01582  3.87137  2.86291  2.97386  2.69977  2.88290  3.09056  5.28731  3.51137    709 - -
          2.68618  4.42225  2.77519  2.73123  3.46354  2.40513  3.72494  3.29354  2.67741  2.69355  4.24690  2.90347  2.73739  3.18146  2.89801  2.37887  2.77519  2.98518  4.58477  3.61503
          0.02181  4.23214  4.95448  0.61958  0.77255  0.48576  0.95510
    603   2.58768  5.04577  3.02582  2.14311  4.35850  3.48836  3.63713  3.78614  2.05093  2.71854  4.10664  2.77833  3.87764  2.75972  2.02981  2.71504  2.94322  3.42089  5.47754  4.14262    710 - -
          2.68618  4.42225  2.77519  2.73123  3.46354  2.40513  3.72494  3.29354  2.67741  2.69355  4.24690  2.90347  2.73739  3.18146  2.89801  2.37887  2.77519  2.98518  4.58477  3.61503
          0.02181  4.23214  4.95448  0.61958  0.77255  0.48576  0.95510
    604   1.97748  4.29723  3.60378  2.84253  3.42150  3.63913  3.90446  2.56595  2.97084  2.04021  3.20542  3.41548  4.01575  3.04895  3.29823  2.89386  2.86667  2.25919  4.89820  3.67521    711 - -
          2.68618  4.42225  2.77519  2.73123  3.46354  2.40513  3.72494  3.29354  2.67741  2.69355  4.24690  2.90347  2.73739  3.18146  2.89801  2.37887  2.77519  2.98518  4.58477  3.61503
          0.02181  4.23214  4.95448  0.61958  0.77255  0.48576  0.95510
    605   2.60950  5.24926  2.37247  1.46414  4.56846  3.39681  3.68333  4.04397  2.33495  3.53922  4.31472  2.86529  3.86228  2.80424  2.61186  2.71931  3.01216  3.62892  5.68708  4.27357    712 - -
          2.68618  4.42225  2.77519  2.73123  3.46354  2.40513  3.72494  3.29354  2.67741  2.69355  4.24690  2.90347  2.73739  3.18146  2.89801  2.37887  2.77519  2.98518  4.58477  3.61503
          0.02181  4.23214  4.95448  0.61958  0.77255  0.48576  0.95510
    606   0.59871  4.41460  3.87059  3.69738  4.45287  3.22628  4.67047  3.63580  3.72424  3.49917  4.50276  3.74234  4.00088  4.03369  3.93802  2.76782  3.07102  3.22471  5.84171  4.68911    713 - -
          2.68618  4.42225  2.77519  2.73123  3.46354  2.40513  3.72494  3.29354  2.67741  2.69355  4.24690  2.90347  2.73739  3.18146  2.89801  2.37887  2.77519  2.98518  4.58477  3.61503
          0.02181  4.23214  4.95448  0.61958  0.77255  0.48576  0.95510
    607   2.59846  4.82966  3.23618  2.63769  4.07138  3.56210  3.69596  3.44479  1.66611  2.64399  3.12034  3.11647  3.93929  2.86135  2.28701  2.80107  2.96066  3.15621  5.30514  4.02879    714 - -
          2.68618  4.42225  2.77519  2.73123  3.46354  2.40513  3.72494  3.29354  2.67741  2.69355  4.24690  2.90347  2.73739  3.18146  2.89801  2.37887  2.77519  2.98518  4.58477  3.61503
          0.02181  4.23214  4.95448  0.61958  0.77255  0.48576  0.95510
    608   2.11896  4.97432  3.04841  2.36974  4.27169  3.48519  3.64714  3.69020  1.98300  3.10432  4.04650  2.99724  3.87531  2.77819  2.20680  2.70875  2.65099  3.34083  5.43265  4.10425    715 - -
          2.68618  4.42225  2.77519  2.73123  3.46354  2.40513  3.72494  3.29354  2.67741  2.69355  4.24690  2.90347  2.73739  3.18146  2.89801  2.37887  2.77519  2.98518  4.58477  3.61503
          0.02181  4.23214  4.95448  0.61958  0.77255  0.48576  0.95510
    609   2.77846  4.44513  4.90261  4.40323  3.75671  4.47899  5.10021  1.41213  4.30609  2.32762  3.56166  4.59090  4.81697  4.56958  4.50060  3.86254  3.39824  0.98556  5.65322  4.44367    716 - -
          2.68618  4.42225  2.77519  2.73123  3.46354  2.40513  3.72494  3.29354  2.67741  2.69355  4.24690  2.90347  2.73739  3.18146  2.89801  2.37887  2.77519  2.98518  4.58477  3.61503
          0.02181  4.23214  4.95448  0.61958  0.77255  0.48576  0.95510
    610   3.16852  5.79484  0.94680  1.76786  5.07677  3.33759  3.94609  4.62642  3.03899  4.11165  4.99533  2.79819  3.99683  3.12446  3.68009  3.02408  3.47289  4.18310  6.24977  4.70924    717 - -
          2.68618  4.42225  2.77519  2.73123  3.46354  2.40513  3.72494  3.29354  2.67741  2.69355  4.24690  2.90347  2.73739  3.18146  2.89801  2.37887  2.77519  2.98518  4.58477  3.61503
          0.02181  4.23214  4.95448  0.61958  0.77255  0.48576  0.95510
    611   2.39697  5.09001  2.87679  1.97112  4.40969  3.41560  3.24811  3.87377  2.34836  3.38110  4.14147  2.59028  3.81728  2.45394  2.54067  2.52002  2.74926  3.46781  5.53487  4.14553    718 - -
          2.68618  4.42225  2.77519  2.73123  3.46354  2.40513  3.72494  3.29354  2.67741  2.69355  4.24690  2.90347  2.73739  3.18146  2.89801  2.37887  2.77519  2.98518  4.58477  3.61503
          0.02181  4.23214  4.95448  0.61958  0.77255  0.48576  0.95510
    612   2.33382  5.17597  2.53639  1.80013  4.49344  3.39701  3.65064  3.96680  2.30040  3.46843  4.23426  2.86920  3.83609  2.23060  2.91958  2.66883  2.78984  3.55341  5.62108  4.21301    719 - -
          2.68618  4.42225  2.77519  2.73123  3.46354  2.40513  3.72494  3.29354  2.67741  2.69355  4.24690  2.90347  2.73739  3.18146  2.89801  2.37887  2.77519  2.98518  4.58477  3.61503
          0.02181  4.23214  4.95448  0.61958  0.77255  0.48576  0.95510
    613   3.94741  5.12305  4.84634  4.59347  1.68935  4.61196  3.58246  3.61770  4.42712  2.90131  4.20377  4.25894  4.91754  4.34648  4.42332  4.00271  4.16894  3.55136  3.70225  0.70885    720 - -
          2.68618  4.42225  2.77519  2.73123  3.46354  2.40513  3.72494  3.29354  2.67741  2.69355  4.24690  2.90347  2.73739  3.18146  2.89801  2.37887  2.77519  2.98518  4.58477  3.61503
          0.02181  4.23214  4.95448  0.61958  0.77255  0.48576  0.95510
    614   3.60572  4.83332  4.88862  4.53782  1.25119  4.46939  3.62734  3.31462  4.35465  2.15485  3.90875  4.22350  4.76920  4.27845  4.32789  3.81741  3.82185  3.20917  2.13283  1.69118    721 - -
          2.68618  4.42225  2.77519  2.73123  3.46354  2.40513  3.72494  3.29354  2.67741  2.69355  4.24690  2.90347  2.73739  3.18146  2.89801  2.37887  2.77519  2.98518  4.58477  3.61503
          0.02181  4.23214  4.95448  0.61958  0.77255  0.48576  0.95510
    615   2.88169  5.36504  2.23667  2.02139  4.69333  3.41163  3.73492  4.16627  1.37682  3.64954  4.44679  2.87741  3.91330  2.86596  2.95155  2.81452  3.12696  3.75324  5.78238  4.37245    722 - -
          2.68618  4.42225  2.77519  2.73123  3.46354  2.40513  3.72494  3.29354  2.67741  2.69355  4.24690  2.90347  2.73739  3.18146  2.89801  2.37887  2.77519  2.98518  4.58477  3.61503
          0.02181  4.23214  4.95448  0.61958  0.77255  0.48576  0.95510
    616   0.91885  4.59467  2.64794  2.86845  4.39400  3.24443  4.17831  3.69778  3.15936  3.46442  4.35205  3.25500  3.92538  3.41836  3.56251  2.73064  3.02572  3.29076  5.73530  4.45185    723 - -
          2.68618  4.42225  2.77519  2.73123  3.46354  2.40513  3.72494  3.29354  2.67741  2.69355  4.24690  2.90347  2.73739  3.18146  2.89801  2.37887  2.77519  2.98518  4.58477  3.61503
          0.02181  4.23214  4.95448  0.61958  0.77255  0.48576  0.95510
    617   2.52911  4.26935  3.72396  3.15033  3.38025  3.68437  3.95490  2.42435  3.04455  2.00505  3.34774  3.50034  4.05729  2.77395  3.10203  2.94950  2.88917  1.83877  4.87942  3.66668    724 - -
          2.68618  4.42225  2.77519  2.73123  3.46354  2.40513  3.72494  3.29354  2.67741  2.69355  4.24690  2.90347  2.73739  3.18146  2.89801  2.37887  2.77519  2.98518  4.58477  3.61503
          0.02181  4.23214  4.95448  0.61958  0.77255  0.48576  0.95510
    618   2.70595  5.11096  2.89714  1.75325  4.43480  3.44476  3.63217  3.88697  2.32447  3.15631  4.16819  2.75302  3.85138  2.45552  2.31733  2.52717  2.93380  3.49292  5.54329  4.17387    725 - -
          2.68618  4.42225  2.77519  2.73123  3.46354  2.40513  3.72494  3.29354  2.67741  2.69355  4.24690  2.90347  2.73739  3.18146  2.89801  2.37887  2.77519  2.98518  4.58477  3.61503
          0.02181  4.23214  4.95448  0.61958  0.77255  0.48576  0.95510
    619   2.02291  4.98787  2.61256  2.39054  4.34017  3.12785  3.66476  3.79153  2.44395  3.33565  4.11552  2.59999  3.82770  2.78985  2.57765  2.20443  2.89422  3.40125  5.52108  4.14551    726 - -
          2.68618  4.42225  2.77519  2.73123  3.46354  2.40513  3.72494  3.29354  2.67741  2.69355  4.24690  2.90347  2.73739  3.18146  2.89801  2.37887  2.77519  2.98518  4.58477  3.61503
          0.02181  4.23214  4.95448  0.61958  0.77255  0.48576  0.95510
    620   3.17592  4.89983  3.92189  3.87399  4.97971  0.34131  4.95654  4.68241  4.10324  4.28492  5.27442  4.08800  4.30078  4.39960  4.28504  3.36046  3.68464  4.14085  5.96416  5.09902    727 - -
          2.68618  4.42225  2.77519  2.73123  3.46354  2.40513  3.72494  3.29354  2.67741  2.69355  4.24690  2.90347  2.73739  3.18146  2.89801  2.37887  2.77519  2.98518  4.58477  3.61503
          0.19408  4.23214  1.82087  0.61958  0.77255  0.48576  0.95510
    621   2.38239  4.61397  3.09173  2.06926  3.82589  3.45126  3.68508  3.00630  2.53086  2.52720  3.71076  2.87002  3.84811  2.87942  2.96200  2.67935  2.67995  2.74193  5.16770  3.87134    728 - -
          2.68618  4.42225  2.77519  2.73123  3.46354  2.40513  3.72494  3.29354  2.67741  2.69355  4.24690  2.90347  2.73739  3.18146  2.89801  2.37887  2.77519  2.98518  4.58477  3.61503
          0.02586  4.06391  4.78626  0.61958  0.77255  0.58295  0.81701
    622   2.86451  4.30525  4.24357  3.13917  3.40115  4.03934  4.38261  1.56366  3.57592  1.80551  3.29482  3.96693  4.37466  3.84283  3.80872  3.34364  3.10286  1.67198  5.09457  3.90261    729 - -
          2.68618  4.42225  2.77519  2.73123  3.46354  2.40513  3.72494  3.29354  2.67741  2.69355  4.24690  2.90347  2.73739  3.18146  2.89801  2.37887  2.77519  2.98518  4.58477  3.61503
          0.02459  4.11342  4.83576  0.61958  0.77255  0.40890  1.09179
    623   2.29094  5.01664  2.24431  2.20391  4.32499  2.86229  3.65154  3.77456  2.43673  3.05473  4.10188  2.90896  3.82864  2.77621  2.92403  2.42546  2.64476  3.39370  5.50967  4.12996    730 - -
          2.68618  4.42225  2.77519  2.73123  3.46354  2.40513  3.72494  3.29354  2.67741  2.69355  4.24690  2.90347  2.73739  3.18146  2.89801  2.37887  2.77519  2.98518  4.58477  3.61503
          0.02181  4.23214  4.95448  0.61958  0.77255  0.48576  0.95510
    624   2.42285  4.18553  3.16390  2.30128  3.80462  3.49828  3.43109  2.82504  2.58499  2.85167  3.70219  3.09201  3.36443  2.76612  2.83321  2.63793  2.71294  2.55997  5.15563  3.53733    731 - -
          2.68618  4.42225  2.77519  2.73123  3.46354  2.40513  3.72494  3.29354  2.67741  2.69355  4.24690  2.90347  2.73739  3.18146  2.89801  2.37887  2.77519  2.98518  4.58477  3.61503
          0.02181  4.23214  4.95448  0.61958  0.77255  0.48576  0.95510
    625   2.52656  5.02650  2.49505  2.25954  3.63122  3.41429  3.61000  3.78412  2.36583  3.31298  4.07975  2.56216  3.29880  2.61219  2.53164  2.50052  2.85869  3.14095  5.48643  4.10316    732 - -
          2.68618  4.42225  2.77519  2.73123  3.46354  2.40513  3.72494  3.29354  2.67741  2.69355  4.24690  2.90347  2.73739  3.18146  2.89801  2.37887  2.77519  2.98518  4.58477  3.61503
          0.10474  4.23214  2.46599  0.61958  0.77255  0.48576  0.95510
    626   2.43372  4.83798  2.52687  2.22826  4.09552  2.86316  3.64223  3.51322  2.44351  2.73308  3.92066  2.94640  3.82049  2.78859  2.91219  2.54892  2.71747  2.85058  5.34819  4.00493    733 - -
          2.68618  4.42225  2.77519  2.73123  3.46354  2.40513  3.72494  3.29354  2.67741  2.69355  4.24690  2.90347  2.73739  3.18146  2.89801  2.37887  2.77519  2.98518  4.58477  3.61503
          0.02367  4.15106  4.87341  0.61958  0.77255  0.49335  0.94309
    627   2.64245  5.09220  2.57329  2.08853  4.40880  2.63882  3.23979  3.87800  2.36197  3.38478  4.14301  2.63254  3.80346  2.71522  2.56023  2.50704  2.87575  3.46812  5.53981  3.71360    734 - -
          2.68618  4.42225  2.77519  2.73123  3.46354  2.40513  3.72494  3.29354  2.67741  2.69355  4.24690  2.90347  2.73739  3.18146  2.89801  2.37887  2.77519  2.98518  4.58477  3.61503
          0.02258  4.19767  4.92001  0.61958  0.77255  0.52914  0.88944
    628   2.64999  4.95854  2.96493  2.28818  4.24056  3.44040  3.40607  3.67444  2.35539  3.23020  4.02157  2.94370  2.65175  2.66038  2.21031  2.54021  2.73878  3.31643  5.42451  3.68824    735 - -
          2.68618  4.42225  2.77519  2.73123  3.46354  2.40513  3.72494  3.29354  2.67741  2.69355  4.24690  2.90347  2.73739  3.18146  2.89801  2.37887  2.77519  2.98518  4.58477  3.61503
          0.02258  4.19767  4.92001  0.61958  0.77255  0.52914  0.88944
    629   2.62162  4.89130  2.97582  2.45967  4.28832  2.95222  3.67689  3.72533  2.41899  3.28322  4.07376  2.64612  3.46171  2.80943  2.02307  2.26462  2.65708  3.34294  5.47524  4.12837    736 - -
          2.68618  4.42225  2.77519  2.73123  3.46354  2.40513  3.72494  3.29354  2.67741  2.69355  4.24690  2.90347  2.73739  3.18146  2.89801  2.37887  2.77519  2.98518  4.58477  3.61503
          0.15116  4.19767  2.07735  0.61958  0.77255  0.52914  0.88944
    630   2.21527  4.68515  3.04151  2.49695  3.93287  3.08220  3.65703  3.33707  2.47157  2.96542  3.79621  2.66351  3.82177  2.82971  2.53760  2.48425  2.81962  2.86098  5.23226  3.47196    737 - -
          2.68618  4.42225  2.77519  2.73123  3.46354  2.40513  3.72494  3.29354  2.67741  2.69355  4.24690  2.90347  2.73739  3.18146  2.89801  2.37887  2.77519  2.98518  4.58477  3.61503
          0.10953  4.07215  2.44522  0.61958  0.77255  0.38921  1.13194
    631   2.38696  4.50847  3.22865  2.66696  3.68123  3.17863  3.42292  2.89345  2.63833  2.56734  3.60283  3.13550  3.88953  2.97037  2.81868  2.23638  2.68016  2.67319  5.06403  3.44054    738 - -
          2.68618  4.42225  2.77519  2.73123  3.46354  2.40513  3.72494  3.29354  2.67741  2.69355  4.24690  2.90347  2.73739  3.18146  2.89801  2.37887  2.77519  2.98518  4.58477  3.61503
          0.02339  4.16296  4.88531  0.61958  0.77255  0.43670  1.03893
    632   3.12777  5.25263  3.50202  2.86122  4.57369  3.75795  2.95486  4.03467  2.01236  3.48049  4.34672  3.27501  4.12519  2.60315  1.10436  3.12224  3.29577  3.71779  5.49879  4.27896    739 - -
          2.68618  4.42225  2.77519  2.73123  3.46354  2.40513  3.72494  3.29354  2.67741  2.69355  4.24690  2.90347  2.73739  3.18146  2.89801  2.37887  2.77519  2.98518  4.58477  3.61503
          0.02181  4.23214  4.95448  0.61958  0.77255  0.48576  0.95510
    633   2.96866  5.23374  3.17219  2.43991  4.61569  3.62503  3.36857  4.01169  2.11759  3.47856  4.30465  2.86074  4.01698  2.59956  1.29822  2.94626  3.16265  3.65966  5.56512  4.30701    740 - -
          2.68618  4.42225  2.77519  2.73123  3.46354  2.40513  3.72494  3.29354  2.67741  2.69355  4.24690  2.90347  2.73739  3.18146  2.89801  2.37887  2.77519  2.98518  4.58477  3.61503
          0.02181  4.23214  4.95448  0.61958  0.77255  0.48576  0.95510
    634   2.39707  4.61284  3.16932  2.60958  3.80305  3.05378  3.72088  3.19082  2.40266  2.47225  3.70149  2.92551  3.88684  2.92675  2.86073  2.56753  2.48204  2.71841  5.15461  3.43867    741 - -
          2.68618  4.42225  2.77519  2.73123  3.46354  2.40513  3.72494  3.29354  2.67741  2.69355  4.24690  2.90347  2.73739  3.18146  2.89801  2.37887  2.77519  2.98518  4.58477  3.61503
          0.02181  4.23214  4.95448  0.61958  0.77255  0.48576  0.95510
    635   2.40383  5.00874  2.78364  2.37741  4.30604  3.12786  3.36174  3.75596  2.36821  3.16363  4.06646  2.81381  3.81755  2.54443  2.20789  2.54781  2.57404  3.37434  5.47273  4.09780    742 - -
          2.68618  4.42225  2.77519  2.73123  3.46354  2.40513  3.72494  3.29354  2.67741  2.69355  4.24690  2.90347  2.73739  3.18146  2.89801  2.37887  2.77519  2.98518  4.58477  3.61503
          0.16232  4.23214  2.00019  0.61958  0.77255  0.48576  0.95510
    636   2.63873  4.71322  3.11780  2.55927  3.92618  3.19800  3.66566  3.34713  2.40937  2.77891  3.81408  3.04638  2.87883  2.84548  2.03343  2.70600  2.87032  3.05271  5.21631  3.38965    743 - -
          2.68624  4.42183  2.77525  2.73129  3.46360  2.40519  3.72466  3.29360  2.67747  2.69361  4.24637  2.90352  2.73727  3.18132  2.89796  2.37886  2.77525  2.98513  4.58483  3.61509
          0.27062  1.68464  2.96455  0.70315  0.68325  0.64089  0.74828
    637   2.36583  4.84558  3.04851  2.50033  4.15320  3.44276  3.63137  3.55337  2.18047  3.13665  3.95847  2.58518  3.84809  2.77909  2.01168  2.69359  2.89458  2.94540  5.34469  4.04018    748 - -
          2.68618  4.42225  2.77519  2.73123  3.46354  2.40513  3.72494  3.29354  2.67741  2.69355  4.24690  2.90347  2.73739  3.18146  2.89801  2.37887  2.77519  2.98518  4.58477  3.61503
          0.02621  4.05041  4.77275  0.61958  0.77255  0.44131  1.03056
    638   2.54455  4.65111  2.95704  2.64537  4.39203  2.90132  3.93052  3.83036  2.79339  3.43852  4.25103  1.57349  3.83650  3.11021  3.22590  2.36444  2.16427  3.37915  5.65104  4.33325    749 - -
          2.68618  4.42225  2.77519  2.73123  3.46354  2.40513  3.72494  3.29354  2.67741  2.69355  4.24690  2.90347  2.73739  3.18146  2.89801  2.37887  2.77519  2.98518  4.58477  3.61503
          0.02268  4.19348  4.91583  0.61958  0.77255  0.53418  0.88225
    639   1.27733  4.30695  3.51908  3.10867  4.29753  2.76925  4.17949  3.71494  3.12504  3.37842  4.19537  3.34041  3.07106  3.42017  3.48502  1.99150  2.44461  3.21623  5.63028  4.39943    750 - -
          2.68618  4.42225  2.77519  2.73123  3.46354  2.40513  3.72494  3.29354  2.67741  2.69355  4.24690  2.90347  2.73739  3.18146  2.89801  2.37887  2.77519  2.98518  4.58477  3.61503
          0.05540  4.19348  3.24929  0.61958  0.77255  0.53418  0.88225
    640   3.06568  4.80223  3.79780  3.73868  4.85634  0.39604  4.83146  4.53602  3.95871  4.15013  5.13522  3.96339  4.20174  4.26054  4.15367  3.24741  3.56924  4.00832  5.86517  4.97138    751 - -
          2.68618  4.42225  2.77519  2.73123  3.46354  2.40513  3.72494  3.29354  2.67741  2.69355  4.24690  2.90347  2.73739  3.18146  2.89801  2.37887  2.77519  2.98518  4.58477  3.61503
          0.02342  4.16150  4.88385  0.61958  0.77255  0.43580  1.04057
    641   2.58795  4.67880  2.59637  2.68191  4.53996  2.78019  4.06434  4.00967  3.01506  3.62334  4.44511  3.11465  3.87351  3.26492  3.46387  1.05436  2.99809  3.51142  5.81511  4.48719    752 - -
          2.68618  4.42225  2.77519  2.73123  3.46354  2.40513  3.72494  3.29354  2.67741  2.69355  4.24690  2.90347  2.73739  3.18146  2.89801  2.37887  2.77519  2.98518  4.58477  3.61503
          0.02181  4.23214  4.95448  0.61958  0.77255  0.48576  0.95510
    642   2.41993  4.73263  3.15791  2.65739  4.28578  3.36367  3.80504  3.70365  2.51958  3.29393  4.10810  3.10807  3.40478  2.96385  1.97026  1.70573  2.91355  3.31339  5.50037  4.20107    753 - -
          2.68618  4.42225  2.77519  2.73123  3.46354  2.40513  3.72494  3.29354  2.67741  2.69355  4.24690  2.90347  2.73739  3.18146  2.89801  2.37887  2.77519  2.98518  4.58477  3.61503
          0.02181  4.23214  4.95448  0.61958  0.77255  0.48576  0.95510
    643   2.78697  5.17393  2.80111  2.46195  4.52661  3.50132  3.24512  3.96553  1.97235  3.44714  4.23146  2.58560  3.90108  2.75651  1.69397  2.75761  3.00419  3.57482  5.56504  4.22802    754 - -
          2.68618  4.42225  2.77519  2.73123  3.46354  2.40513  3.72494  3.29354  2.67741  2.69355  4.24690  2.90347  2.73739  3.18146  2.89801  2.37887  2.77519  2.98518  4.58477  3.61503
          0.02181  4.23214  4.95448  0.61958  0.77255  0.48576  0.95510
    644   2.78356  4.66375  3.52793  3.39003  4.71665  2.64415  4.56350  4.25707  3.55625  3.89707  4.79408  3.65112  0.67344  3.87810  3.83787  2.94516  3.26596  3.72729  5.88702  4.80110    755 - -
          2.68618  4.42225  2.77519  2.73123  3.46354  2.40513  3.72494  3.29354  2.67741  2.69355  4.24690  2.90347  2.73739  3.18146  2.89801  2.37887  2.77519  2.98518  4.58477  3.61503
          0.02181  4.23214  4.95448  0.61958  0.77255  0.48576  0.95510
    645   2.52479  5.06358  2.88099  1.80327  4.37436  3.42120  3.62490  3.82946  2.36465  3.35180  4.12228  2.63974  3.82673  2.38207  2.64856  2.64156  2.71939  3.20657  5.51801  4.13752    756 - -
          2.68618  4.42225  2.77519  2.73123  3.46354  2.40513  3.72494  3.29354  2.67741  2.69355  4.24690  2.90347  2.73739  3.18146  2.89801  2.37887  2.77519  2.98518  4.58477  3.61503
          0.02181  4.23214  4.95448  0.61958  0.77255  0.48576  0.95510
    646   3.03051  5.51614  0.96007  2.24436  4.91865  3.30932  3.93328  4.47299  2.99211  3.98626  4.84634  2.56387  3.96248  3.11182  3.59720  2.59788  3.35371  4.01748  6.13265  4.61745    757 - -
          2.68618  4.42225  2.77519  2.73123  3.46354  2.40513  3.72494  3.29354  2.67741  2.69355  4.24690  2.90347  2.73739  3.18146  2.89801  2.37887  2.77519  2.98518  4.58477  3.61503
          0.02181  4.23214  4.95448  0.61958  0.77255  0.48576  0.95510
    647   2.94863  4.35267  4.46821  3.90346  3.44619  4.15307  4.51957  1.25689  3.73298  2.06273  3.33958  4.13713  4.48547  4.01358  3.33158  3.47325  3.19044  1.63014  5.16644  3.97603    758 - -
          2.68618  4.42225  2.77519  2.73123  3.46354  2.40513  3.72494  3.29354  2.67741  2.69355  4.24690  2.90347  2.73739  3.18146  2.89801  2.37887  2.77519  2.98518  4.58477  3.61503
          0.02181  4.23214  4.95448  0.61958  0.77255  0.48576  0.95510
    648   2.61843  3.18675  3.48786  2.91865  3.48721  3.59115  3.84304  2.83909  2.65192  2.32274  2.77727  3.32511  3.97218  2.61625  3.19562  2.83825  2.30423  2.61499  4.92962  3.69545    759 - -
          2.68618  4.42225  2.77519  2.73123  3.46354  2.40513  3.72494  3.29354  2.67741  2.69355  4.24690  2.90347  2.73739  3.18146  2.89801  2.37887  2.77519  2.98518  4.58477  3.61503
          0.02181  4.23214  4.95448  0.61958  0.77255  0.48576  0.95510
    649   1.14479  4.33648  3.89289  3.42567  3.19216  3.48779  4.27536  2.70472  3.36235  2.59992  3.66702  3.65042  4.07161  3.65245  3.65239  2.87013  2.97181  2.28329  5.24284  3.97625    760 - -
          2.68618  4.42225  2.77519  2.73123  3.46354  2.40513  3.72494  3.29354  2.67741  2.69355  4.24690  2.90347  2.73739  3.18146  2.89801  2.37887  2.77519  2.98518  4.58477  3.61503
          0.02181  4.23214  4.95448  0.61958  0.77255  0.48576  0.95510
    650   2.55645  4.18093  4.13475  3.56205  2.32786  3.80034  4.01821  2.55074  3.43959  1.75124  3.23118  3.76202  4.16321  3.65413  3.62044  3.09171  2.62276  2.38833  4.61646  2.40153    761 - -
          2.68618  4.42225  2.77519  2.73123  3.46354  2.40513  3.72494  3.29354  2.67741  2.69355  4.24690  2.90347  2.73739  3.18146  2.89801  2.37887  2.77519  2.98518  4.58477  3.61503
          0.02181  4.23214  4.95448  0.61958  0.77255  0.48576  0.95510
    651   3.17592  4.89983  3.92189  3.87399  4.97971  0.34131  4.95654  4.68241  4.10324  4.28492  5.27442  4.08800  4.30078  4.39960  4.28504  3.36046  3.68464  4.14085  5.96416  5.09902    762 - -
          2.68618  4.42225  2.77519  2.73123  3.46354  2.40513  3.72494  3.29354  2.67741  2.69355  4.24690  2.90347  2.73739  3.18146  2.89801  2.37887  2.77519  2.98518  4.58477  3.61503
          0.02181  4.23214  4.95448  0.61958  0.77255  0.48576  0.95510
    652   0.59871  4.41460  3.87059  3.69738  4.45287  3.22628  4.67047  3.63580  3.72424  3.49917  4.50276  3.74234  4.00088  4.03369  3.93802  2.76782  3.07102  3.22471  5.84171  4.68911    763 - -
          2.68618  4.42225  2.77519  2.73123  3.46354  2.40513  3.72494  3.29354  2.67741  2.69355  4.24690  2.90347  2.73739  3.18146  2.89801  2.37887  2.77519  2.98518  4.58477  3.61503
          0.02181  4.23214  4.95448  0.61958  0.77255  0.48576  0.95510
    653   2.51960  5.01087  3.09873  2.58140  4.37085  3.52049  3.32472  3.77641  1.34876  3.32302  4.14498  3.07014  3.93956  2.83958  2.61457  2.80891  2.65871  3.42933  5.48716  4.19118    764 - -
          2.68618  4.42225  2.77519  2.73123  3.46354  2.40513  3.72494  3.29354  2.67741  2.69355  4.24690  2.90347  2.73739  3.18146  2.89801  2.37887  2.77519  2.98518  4.58477  3.61503
          0.02181  4.23214  4.95448  0.61958  0.77255  0.48576  0.95510
    654   3.32904  4.60498  5.11993  4.57644  3.38280  4.70392  5.12556  1.54974  4.45640  1.12205  3.16439  4.78164  4.90786  4.58262  4.56841  4.07237  3.56508  1.61876  5.43987  4.34274    765 - -
          2.68618  4.42225  2.77519  2.73123  3.46354  2.40513  3.72494  3.29354  2.67741  2.69355  4.24690  2.90347  2.73739  3.18146  2.89801  2.37887  2.77519  2.98518  4.58477  3.61503
          0.02181  4.23214  4.95448  0.61958  0.77255  0.48576  0.95510
    655   3.30322  4.98347  3.95120  3.85263  4.79237  3.65146  4.88640  4.44888  3.94449  4.02821  5.10315  4.11629  0.36748  4.32119  4.13538  3.48520  3.77530  4.04951  5.86276  4.92254    766 - -
          2.68618  4.42225  2.77519  2.73123  3.46354  2.40513  3.72494  3.29354  2.67741  2.69355  4.24690  2.90347  2.73739  3.18146  2.89801  2.37887  2.77519  2.98518  4.58477  3.61503
          0.02181  4.23214  4.95448  0.61958  0.77255  0.48576  0.95510
    656   3.30322  4.98347  3.95120  3.85263  4.79237  3.65146  4.88640  4.44888  3.94449  4.02821  5.10315  4.11629  0.36748  4.32119  4.13538  3.48520  3.77530  4.04951  5.86276  4.92254    767 - -
          2.68618  4.42225  2.77519  2.73123  3.46354  2.40513  3.72494  3.29354  2.67741  2.69355  4.24690  2.90347  2.73739  3.18146  2.89801  2.37887  2.77519  2.98518  4.58477  3.61503
          0.02181  4.23214  4.95448  0.61958  0.77255  0.48576  0.95510
    657   3.17592  4.89983  3.92189  3.87399  4.97971  0.34131  4.95654  4.68241  4.10324  4.28492  5.27442  4.08800  4.30078  4.39960  4.28504  3.36046  3.68464  4.14085  5.96416  5.09902    768 - -
          2.68618  4.42225  2.77519  2.73123  3.46354  2.40513  3.72494  3.29354  2.67741  2.69355  4.24690  2.90347  2.73739  3.18146  2.89801  2.37887  2.77519  2.98518  4.58477  3.61503
          0.05705  4.23214  3.19585  0.61958  0.77255  0.48576  0.95510
    658   3.12163  4.85183  3.86087  3.80749  4.91926  0.36698  4.89519  4.61058  4.03226  4.21885  5.20611  4.02674  4.25212  4.33129  4.22061  3.30479  3.62786  4.07578  5.91574  5.03644    769 - -
          2.68618  4.42225  2.77519  2.73123  3.46354  2.40513  3.72494  3.29354  2.67741  2.69355  4.24690  2.90347  2.73739  3.18146  2.89801  2.37887  2.77519  2.98518  4.58477  3.61503
          0.02258  4.19767  4.92001  0.61958  0.77255  0.45956  0.99848
    659   3.17592  4.89983  3.92189  3.87399  4.97971  0.34131  4.95654  4.68241  4.10324  4.28492  5.27442  4.08800  4.30078  4.39960  4.28504  3.36046  3.68464  4.14085  5.96416  5.09902    770 - -
          2.68618  4.42225  2.77519  2.73123  3.46354  2.40513  3.72494  3.29354  2.67741  2.69355  4.24690  2.90347  2.73739  3.18146  2.89801  2.37887  2.77519  2.98518  4.58477  3.61503
          0.02181  4.23214  4.95448  0.61958  0.77255  0.48576  0.95510
    660   3.17592  4.89983  3.92189  3.87399  4.97971  0.34131  4.95654  4.68241  4.10324  4.28492  5.27442  4.08800  4.30078  4.39960  4.28504  3.36046  3.68464  4.14085  5.96416  5.09902    771 - -
          2.68618  4.42225  2.77519  2.73123  3.46354  2.40513  3.72494  3.29354  2.67741  2.69355  4.24690  2.90347  2.73739  3.18146  2.89801  2.37887  2.77519  2.98518  4.58477  3.61503
          0.02181  4.23214  4.95448  0.61958  0.77255  0.48576  0.95510
    661   2.39057  4.35397  3.42730  3.25317  4.62460  1.15899  4.42866  4.11551  3.44141  3.77601  4.58889  3.42642  3.84188  3.70169  3.75630  1.57033  2.90056  3.47658  5.93395  4.71648    772 - -
          2.68620  4.42173  2.77522  2.73126  3.46356  2.40515  3.72497  3.29357  2.67743  2.69357  4.24692  2.90349  2.73742  3.18149  2.89766  2.37889  2.77522  2.98521  4.58479  3.61506
          0.17646  1.86615  4.95448  0.27329  1.43074  0.48576  0.95510
    662   2.91393  4.03553  3.33805  2.69109  4.49779  3.63891  3.66924  3.87847  1.30259  3.37511  4.20275  3.15166  4.00626  2.55573  2.00094  2.91535  3.10836  3.54076  5.48962  4.24370    774 - -
          2.68618  4.42225  2.77519  2.73123  3.46354  2.40513  3.72494  3.29354  2.67741  2.69355  4.24690  2.90347  2.73739  3.18146  2.89801  2.37887  2.77519  2.98518  4.58477  3.61503
          0.02181  4.23214  4.95448  0.61958  0.77255  0.48576  0.95510
    663   4.03443  5.13179  5.01669  4.79266  1.70743  4.69025  3.53300  3.73086  4.59875  3.00824  4.28475  4.29979  4.96718  4.41508  4.51945  4.06452  4.23917  3.64147  1.83419  0.95845    775 - -
          2.68618  4.42225  2.77519  2.73123  3.46354  2.40513  3.72494  3.29354  2.67741  2.69355  4.24690  2.90347  2.73739  3.18146  2.89801  2.37887  2.77519  2.98518  4.58477  3.61503
          0.02181  4.23214  4.95448  0.61958  0.77255  0.48576  0.95510
    664   1.41493  4.26820  3.60712  3.36249  4.55091  1.34357  4.44266  3.97455  3.46815  3.66351  4.47251  3.46359  3.81020  3.72237  3.76902  2.25653  2.83099  3.36126  5.88621  4.69221    776 - -
          2.68618  4.42225  2.77519  2.73123  3.46354  2.40513  3.72494  3.29354  2.67741  2.69355  4.24690  2.90347  2.73739  3.18146  2.89801  2.37887  2.77519  2.98518  4.58477  3.61503
          0.02181  4.23214  4.95448  0.61958  0.77255  0.48576  0.95510
    665   3.46188  5.24446  3.99376  3.44751  4.69376  3.85970  4.15421  4.27477  2.47387  3.72514  4.72869  3.77271  4.35644  3.36795  0.54543  3.53693  3.71066  3.98608  5.63702  4.55753    777 - -
          2.68618  4.42225  2.77519  2.73123  3.46354  2.40513  3.72494  3.29354  2.67741  2.69355  4.24690  2.90347  2.73739  3.18146  2.89801  2.37887  2.77519  2.98518  4.58477  3.61503
          0.02181  4.23214  4.95448  0.61958  0.77255  0.48576  0.95510
    666   3.32397  4.66285  4.81922  4.46097  3.64460  4.43552  5.13739  0.71769  4.29719  2.17220  3.53970  4.65898  4.84598  4.61769  4.45516  3.97950  3.62216  1.92478  5.59934  4.35962    778 - -
          2.68618  4.42225  2.77519  2.73123  3.46354  2.40513  3.72494  3.29354  2.67741  2.69355  4.24690  2.90347  2.73739  3.18146  2.89801  2.37887  2.77519  2.98518  4.58477  3.61503
          0.02181  4.23214  4.95448  0.61958  0.77255  0.48576  0.95510
    667   3.10505  4.56580  4.61351  4.30227  3.84331  4.08550  5.05196  2.10621  4.17681  2.47602  3.76660  4.43111  4.63668  4.51723  4.35315  3.62348  3.46441  0.66595  5.68364  4.43212    779 - -
          2.68618  4.42225  2.77519  2.73123  3.46354  2.40513  3.72494  3.29354  2.67741  2.69355  4.24690  2.90347  2.73739  3.18146  2.89801  2.37887  2.77519  2.98518  4.58477  3.61503
          0.02181  4.23214  4.95448  0.61958  0.77255  0.48576  0.95510
    668   2.53348  4.45046  3.56697  3.41619  4.46270  3.17603  4.50682  4.04300  3.51577  3.73998  4.64463  3.56916  3.94763  3.83790  3.77841  0.65492  3.04336  3.49523  5.80791  4.55330    780 - -
          2.68618  4.42225  2.77519  2.73123  3.46354  2.40513  3.72494  3.29354  2.67741  2.69355  4.24690  2.90347  2.73739  3.18146  2.89801  2.37887  2.77519  2.98518  4.58477  3.61503
          0.02181  4.23214  4.95448  0.61958  0.77255  0.48576  0.95510
    669   3.17592  4.89983  3.92189  3.87399  4.97971  0.34131  4.95654  4.68241  4.10324  4.28492  5.27442  4.08800  4.30078  4.39960  4.28504  3.36046  3.68464  4.14085  5.96416  5.09902    781 - -
          2.68618  4.42225  2.77519  2.73123  3.46354  2.40513  3.72494  3.29354  2.67741  2.69355  4.24690  2.90347  2.73739  3.18146  2.89801  2.37887  2.77519  2.98518  4.58477  3.61503
          0.02181  4.23214  4.95448  0.61958  0.77255  0.48576  0.95510
    670   2.53348  4.45046  3.56697  3.41619  4.46270  3.17603  4.50682  4.04300  3.51577  3.73998  4.64463  3.56916  3.94763  3.83790  3.77841  0.65492  3.04336  3.49523  5.80791  4.55330    782 - -
          2.68618  4.42225  2.77519  2.73123  3.46354  2.40513  3.72494  3.29354  2.67741  2.69355  4.24690  2.90347  2.73739  3.18146  2.89801  2.37887  2.77519  2.98518  4.58477  3.61503
          0.02181  4.23214  4.95448  0.61958  0.77255  0.48576  0.95510
    671   3.80862  5.14971  4.39092  4.20085  2.40445  4.26613  3.84944  3.77381  4.04986  3.13078  4.41265  4.19577  4.73742  4.26508  4.15313  3.90318  4.10033  3.66291  4.05727  0.52844    783 - -
          2.68618  4.42225  2.77519  2.73123  3.46354  2.40513  3.72494  3.29354  2.67741  2.69355  4.24690  2.90347  2.73739  3.18146  2.89801  2.37887  2.77519  2.98518  4.58477  3.61503
          0.02181  4.23214  4.95448  0.61958  0.77255  0.48576  0.95510
    672   3.42292  5.55868  0.51434  2.63672  4.99496  3.52606  4.30777  4.67521  3.46849  4.22342  5.22434  3.20590  4.20483  3.55762  4.02259  3.35447  3.77397  4.28031  6.08732  4.82750    784 - -
          2.68618  4.42225  2.77519  2.73123  3.46354  2.40513  3.72494  3.29354  2.67741  2.69355  4.24690  2.90347  2.73739  3.18146  2.89801  2.37887  2.77519  2.98518  4.58477  3.61503
          0.02181  4.23214  4.95448  0.61958  0.77255  0.48576  0.95510
    673   2.53837  5.10365  2.76689  1.78653  4.42818  3.41439  3.68709  3.87132  2.44825  3.40881  4.20133  2.91559  3.86566  2.01381  2.90816  2.71178  2.51871  3.48828  5.58715  4.20871    785 - -
          2.68618  4.42225  2.77519  2.73123  3.46354  2.40513  3.72494  3.29354  2.67741  2.69355  4.24690  2.90347  2.73739  3.18146  2.89801  2.37887  2.77519  2.98518  4.58477  3.61503
          0.02181  4.23214  4.95448  0.61958  0.77255  0.48576  0.95510
    674   2.57637  4.63623  3.14880  2.72543  4.23766  3.31896  3.89360  3.63444  2.36380  3.27048  4.10193  3.15177  3.87541  3.07857  3.06523  1.51043  2.07731  3.24862  5.50971  4.22039    786 - -
          2.68618  4.42225  2.77519  2.73123  3.46354  2.40513  3.72494  3.29354  2.67741  2.69355  4.24690  2.90347  2.73739  3.18146  2.89801  2.37887  2.77519  2.98518  4.58477  3.61503
          0.02181  4.23214  4.95448  0.61958  0.77255  0.48576  0.95510
    675   3.26402  4.54599  5.07593  4.60084  3.69370  4.66205  5.30040  0.89592  4.48524  2.14973  3.48215  4.79234  4.95909  4.73984  4.66089  4.07506  3.53383  1.44801  5.72886  4.52769    787 - -
          2.68618  4.42225  2.77519  2.73123  3.46354  2.40513  3.72494  3.29354  2.67741  2.69355  4.24690  2.90347  2.73739  3.18146  2.89801  2.37887  2.77519  2.98518  4.58477  3.61503
          0.02181  4.23214  4.95448  0.61958  0.77255  0.48576  0.95510
    676   2.95153  4.47559  4.02314  3.58509  3.27693  3.92850  3.46411  1.06536  3.35213  2.33429  3.48664  3.85726  4.34723  3.74907  3.56567  3.30870  3.21442  2.34006  4.92470  3.55093    788 - -
          2.68618  4.42225  2.77519  2.73123  3.46354  2.40513  3.72494  3.29354  2.67741  2.69355  4.24690  2.90347  2.73739  3.18146  2.89801  2.37887  2.77519  2.98518  4.58477  3.61503
          0.02181  4.23214  4.95448  0.61958  0.77255  0.48576  0.95510
    677   3.32397  4.66285  4.81922  4.46097  3.64460  4.43552  5.13739  0.71769  4.29719  2.17220  3.53970  4.65898  4.84598  4.61769  4.45516  3.97950  3.62216  1.92478  5.59934  4.35962    789 - -
          2.68618  4.42225  2.77519  2.73123  3.46354  2.40513  3.72494  3.29354  2.67741  2.69355  4.24690  2.90347  2.73739  3.18146  2.89801  2.37887  2.77519  2.98518  4.58477  3.61503
          0.02181  4.23214  4.95448  0.61958  0.77255  0.48576  0.95510
    678   4.00323  5.23584  4.68462  4.49037  3.13082  4.17162  4.41769  4.06184  4.21647  3.38735  4.67552  4.57261  4.72165  4.58407  4.27575  4.20323  4.32529  3.96097  0.39328  3.11668    790 - -
          2.68618  4.42225  2.77519  2.73123  3.46354  2.40513  3.72494  3.29354  2.67741  2.69355  4.24690  2.90347  2.73739  3.18146  2.89801  2.37887  2.77519  2.98518  4.58477  3.61503
          0.02181  4.23214  4.95448  0.61958  0.77255  0.48576  0.95510
    679   3.28732  5.35053  3.77690  3.02989  4.86663  3.85677  3.73049  4.18591  1.57075  3.58539  4.47199  3.39164  4.20960  2.86403  1.02188  3.27748  3.42907  3.87588  5.58279  4.46357    791 - -
          2.68618  4.42225  2.77519  2.73123  3.46354  2.40513  3.72494  3.29354  2.67741  2.69355  4.24690  2.90347  2.73739  3.18146  2.89801  2.37887  2.77519  2.98518  4.58477  3.61503
          0.02181  4.23214  4.95448  0.61958  0.77255  0.48576  0.95510
    680   3.28595  5.35712  3.77794  3.02427  4.87687  3.85767  3.72560  4.19313  1.50910  3.58857  4.47287  3.38734  4.20746  2.85771  1.06139  3.27377  3.42593  3.88147  5.58424  4.46510    792 - -
          2.68618  4.42225  2.77519  2.73123  3.46354  2.40513  3.72494  3.29354  2.67741  2.69355  4.24690  2.90347  2.73739  3.18146  2.89801  2.37887  2.77519  2.98518  4.58477  3.61503
          0.02181  4.23214  4.95448  0.61958  0.77255  0.48576  0.95510
    681   2.91187  5.28143  1.17627  2.32064  4.50647  3.37264  3.83776  4.01743  2.77534  2.90320  4.46085  2.60273  3.93979  3.00943  3.30143  2.86313  3.19245  3.64887  5.76999  4.31837    793 - -
          2.68618  4.42225  2.77519  2.73123  3.46354  2.40513  3.72494  3.29354  2.67741  2.69355  4.24690  2.90347  2.73739  3.18146  2.89801  2.37887  2.77519  2.98518  4.58477  3.61503
          0.02181  4.23214  4.95448  0.61958  0.77255  0.48576  0.95510
    682   2.89720  5.15291  3.18342  2.62312  4.52451  3.59313  3.29445  3.93458  1.28390  3.42350  4.24316  3.10244  3.98555  2.80523  2.31682  2.37998  3.10275  3.58016  5.52868  4.25522    794 - -
          2.68618  4.42225  2.77519  2.73123  3.46354  2.40513  3.72494  3.29354  2.67741  2.69355  4.24690  2.90347  2.73739  3.18146  2.89801  2.37887  2.77519  2.98518  4.58477  3.61503
          0.02181  4.23214  4.95448  0.61958  0.77255  0.48576  0.95510
    683   3.02565  5.54366  2.16378  0.99292  4.87731  2.89260  3.87948  4.38737  2.86512  3.89246  4.73447  2.82753  3.95788  3.04319  3.43662  2.92650  3.31521  3.95930  6.04570  4.56563    795 - -
          2.68618  4.42225  2.77519  2.73123  3.46354  2.40513  3.72494  3.29354  2.67741  2.69355  4.24690  2.90347  2.73739  3.18146  2.89801  2.37887  2.77519  2.98518  4.58477  3.61503
          0.02181  4.23214  4.95448  0.61958  0.77255  0.48576  0.95510
    684   3.17592  4.89983  3.92189  3.87399  4.97971  0.34131  4.95654  4.68241  4.10324  4.28492  5.27442  4.08800  4.30078  4.39960  4.28504  3.36046  3.68464  4.14085  5.96416  5.09902    796 - -
          2.68618  4.42225  2.77519  2.73123  3.46354  2.40513  3.72494  3.29354  2.67741  2.69355  4.24690  2.90347  2.73739  3.18146  2.89801  2.37887  2.77519  2.98518  4.58477  3.61503
          0.02181  4.23214  4.95448  0.61958  0.77255  0.48576  0.95510
    685   2.63142  4.72684  2.89169  2.35719  3.94094  3.48234  3.68829  3.33427  2.28202  2.77396  3.48486  3.04199  3.87060  2.86318  2.61973  2.69620  2.86171  2.16161  5.24619  3.93763    797 - -
          2.68618  4.42225  2.77519  2.73123  3.46354  2.40513  3.72494  3.29354  2.67741  2.69355  4.24690  2.90347  2.73739  3.18146  2.89801  2.37887  2.77519  2.98518  4.58477  3.61503
          0.02181  4.23214  4.95448  0.61958  0.77255  0.48576  0.95510
    686   4.00323  5.23584  4.68462  4.49037  3.13082  4.17162  4.41769  4.06184  4.21647  3.38735  4.67552  4.57261  4.72165  4.58407  4.27575  4.20323  4.32529  3.96097  0.39328  3.11668    798 - -
          2.68618  4.42225  2.77519  2.73123  3.46354  2.40513  3.72494  3.29354  2.67741  2.69355  4.24690  2.90347  2.73739  3.18146  2.89801  2.37887  2.77519  2.98518  4.58477  3.61503
          0.02181  4.23214  4.95448  0.61958  0.77255  0.48576  0.95510
    687   2.79316  4.79217  3.35653  2.74470  4.03136  3.61466  3.73354  3.34379  1.74865  2.80767  3.87988  3.19743  3.99067  2.91499  2.21613  2.87653  3.00720  2.11041  5.27913  4.02713    799 - -
          2.68618  4.42225  2.77519  2.73123  3.46354  2.40513  3.72494  3.29354  2.67741  2.69355  4.24690  2.90347  2.73739  3.18146  2.89801  2.37887  2.77519  2.98518  4.58477  3.61503
          0.02181  4.23214  4.95448  0.61958  0.77255  0.48576  0.95510
    688   2.50626  4.51350  2.72297  2.73930  3.71877  3.53279  3.80883  2.47065  2.72602  2.75120  3.63695  3.19878  2.63564  3.05127  3.13500  2.77694  2.75926  2.25127  5.12109  3.85228    800 - -
          2.68618  4.42225  2.77519  2.73123  3.46354  2.40513  3.72494  3.29354  2.67741  2.69355  4.24690  2.90347  2.73739  3.18146  2.89801  2.37887  2.77519  2.98518  4.58477  3.61503
          0.02181  4.23214  4.95448  0.61958  0.77255  0.48576  0.95510
    689   2.26982  4.68975  3.11164  2.56268  3.93326  2.63604  3.71068  3.32893  2.54035  2.69125  3.49417  3.05753  3.86842  2.28847  2.97864  2.52432  2.74697  3.03081  5.24831  3.94333    801 - -
          2.68618  4.42225  2.77519  2.73123  3.46354  2.40513  3.72494  3.29354  2.67741  2.69355  4.24690  2.90347  2.73739  3.18146  2.89801  2.37887  2.77519  2.98518  4.58477  3.61503
          0.02181  4.23214  4.95448  0.61958  0.77255  0.48576  0.95510
    690   2.97699  5.16157  2.98028  2.62331  4.07579  3.57330  1.64499  3.92725  2.38138  3.42449  4.30486  3.11390  4.03528  1.89422  2.69420  2.96917  3.20906  3.60030  5.34998  3.92260    802 - -
          2.68618  4.42225  2.77519  2.73123  3.46354  2.40513  3.72494  3.29354  2.67741  2.69355  4.24690  2.90347  2.73739  3.18146  2.89801  2.37887  2.77519  2.98518  4.58477  3.61503
          0.02181  4.23214  4.95448  0.61958  0.77255  0.48576  0.95510
    691   2.72065  4.81926  3.18427  2.60912  4.00494  3.53667  2.20765  3.45882  2.37783  3.06369  3.90648  3.09419  3.92314  2.86523  2.04094  2.77515  2.75754  2.91025  5.27033  3.67338    803 - -
          2.68618  4.42225  2.77519  2.73123  3.46354  2.40513  3.72494  3.29354  2.67741  2.69355  4.24690  2.90347  2.73739  3.18146  2.89801  2.37887  2.77519  2.98518  4.58477  3.61503
          0.02181  4.23214  4.95448  0.61958  0.77255  0.48576  0.95510
    692   3.56050  4.86224  5.06335  4.56233  2.36933  4.72875  4.76956  2.40141  4.41001  0.70216  2.99156  4.74042  4.90693  4.45526  4.48053  4.11845  3.78355  2.58529  4.94881  3.60466    804 - -
          2.68618  4.42225  2.77519  2.73123  3.46354  2.40513  3.72494  3.29354  2.67741  2.69355  4.24690  2.90347  2.73739  3.18146  2.89801  2.37887  2.77519  2.98518  4.58477  3.61503
          0.02181  4.23214  4.95448  0.61958  0.77255  0.48576  0.95510
    693   3.28717  5.32960  3.76780  3.04350  4.83446  3.85075  3.74614  4.16530  1.70417  3.57683  4.46990  3.40263  4.21395  2.88398  0.94873  3.28432  3.43579  3.85890  5.57915  4.45784    805 - -
          2.68618  4.42225  2.77519  2.73123  3.46354  2.40513  3.72494  3.29354  2.67741  2.69355  4.24690  2.90347  2.73739  3.18146  2.89801  2.37887  2.77519  2.98518  4.58477  3.61503
          0.02181  4.23214  4.95448  0.61958  0.77255  0.48576  0.95510
    694   2.86308  5.11194  2.90276  2.52550  4.32962  3.50120  3.05253  3.88821  2.37877  3.41155  4.24920  3.03408  3.47293  1.36515  2.73227  2.85574  3.10179  3.53689  5.50731  4.14720    806 - -
          2.68618  4.42225  2.77519  2.73123  3.46354  2.40513  3.72494  3.29354  2.67741  2.69355  4.24690  2.90347  2.73739  3.18146  2.89801  2.37887  2.77519  2.98518  4.58477  3.61503
          0.02181  4.23214  4.95448  0.61958  0.77255  0.48576  0.95510
    695   2.41522  5.24277  2.41630  1.39267  4.56779  3.37197  3.73681  4.03716  2.58955  3.56104  4.35479  2.62877  3.87760  2.87227  3.10693  2.75214  2.74657  3.63201  5.73454  4.31219    807 - -
          2.68618  4.42225  2.77519  2.73123  3.46354  2.40513  3.72494  3.29354  2.67741  2.69355  4.24690  2.90347  2.73739  3.18146  2.89801  2.37887  2.77519  2.98518  4.58477  3.61503
          0.02181  4.23214  4.95448  0.61958  0.77255  0.48576  0.95510
    696   2.80645  5.32558  2.02095  1.54679  4.63891  3.37215  3.71322  4.12979  2.55378  3.61945  4.39745  2.83486  3.34442  2.52880  3.07873  2.74142  2.76980  3.70318  5.76903  4.32815    808 - -
          2.68618  4.42225  2.77519  2.73123  3.46354  2.40513  3.72494  3.29354  2.67741  2.69355  4.24690  2.90347  2.73739  3.18146  2.89801  2.37887  2.77519  2.98518  4.58477  3.61503
          0.02181  4.23214  4.95448  0.61958  0.77255  0.48576  0.95510
    697   0.72191  4.30095  3.71919  3.52181  4.52605  2.64853  4.55071  3.85667  3.59893  3.63601  4.50012  3.57565  3.87390  3.87198  3.85010  2.58816  2.90937  3.31364  5.87515  4.71060    809 - -
          2.68618  4.42225  2.77519  2.73123  3.46354  2.40513  3.72494  3.29354  2.67741  2.69355  4.24690  2.90347  2.73739  3.18146  2.89801  2.37887  2.77519  2.98518  4.58477  3.61503
          0.02181  4.23214  4.95448  0.61958  0.77255  0.48576  0.95510
    698   1.20119  4.24951  3.81045  3.37067  3.99119  3.22969  4.27848  3.13073  3.31852  3.02627  3.92942  3.52919  3.90156  3.60731  3.61319  2.40886  2.53956  2.14503  5.43443  4.22972    810 - -
          2.68618  4.42225  2.77519  2.73123  3.46354  2.40513  3.72494  3.29354  2.67741  2.69355  4.24690  2.90347  2.73739  3.18146  2.89801  2.37887  2.77519  2.98518  4.58477  3.61503
          0.02181  4.23214  4.95448  0.61958  0.77255  0.48576  0.95510
    699   2.25766  4.75326  3.08301  2.10323  3.98520  3.47538  3.68830  3.07823  2.48994  3.00636  3.83961  3.03388  3.86846  2.85588  2.36852  2.69157  2.72988  2.69995  5.27920  3.96510    811 - -
          2.68618  4.42225  2.77519  2.73123  3.46354  2.40513  3.72494  3.29354  2.67741  2.69355  4.24690  2.90347  2.73739  3.18146  2.89801  2.37887  2.77519  2.98518  4.58477  3.61503
          0.02181  4.23214  4.95448  0.61958  0.77255  0.48576  0.95510
    700   1.67535  4.60754  3.16635  2.49167  3.83947  3.48023  3.75681  3.21130  2.61832  2.69106  3.41474  2.86043  3.89643  2.96682  3.03602  2.58252  2.86924  2.93356  5.19169  3.90608    812 - -
          2.68618  4.42225  2.77519  2.73123  3.46354  2.40513  3.72494  3.29354  2.67741  2.69355  4.24690  2.90347  2.73739  3.18146  2.89801  2.37887  2.77519  2.98518  4.58477  3.61503
          0.02181  4.23214  4.95448  0.61958  0.77255  0.48576  0.95510
    701   0.78214  4.25662  3.72599  3.50473  4.45824  3.05836  4.51149  3.77614  3.54722  3.56789  4.43188  3.54365  3.84306  3.82850  3.79984  2.21187  2.85753  3.24351  5.84197  4.64416    813 - -
          2.68618  4.42225  2.77519  2.73123  3.46354  2.40513  3.72494  3.29354  2.67741  2.69355  4.24690  2.90347  2.73739  3.18146  2.89801  2.37887  2.77519  2.98518  4.58477  3.61503
          0.02181  4.23214  4.95448  0.61958  0.77255  0.48576  0.95510
    702   2.51378  4.82986  3.01192  2.46812  4.09320  3.21406  3.66570  3.24164  2.45783  2.88602  3.92196  2.83379  3.44956  2.12864  2.91604  2.21549  2.86161  3.18121  5.34933  4.01379    814 - -
          2.68618  4.42225  2.77519  2.73123  3.46354  2.40513  3.72494  3.29354  2.67741  2.69355  4.24690  2.90347  2.73739  3.18146  2.89801  2.37887  2.77519  2.98518  4.58477  3.61503
          0.02181  4.23214  4.95448  0.61958  0.77255  0.48576  0.95510
    703   2.02654  4.86930  3.04757  2.51056  4.21711  3.43846  3.68877  3.63661  2.41144  3.21437  4.02135  3.01371  3.86270  2.46094  2.22175  2.31247  2.74215  3.28399  5.42425  4.09779    815 - -
          2.68618  4.42225  2.77519  2.73123  3.46354  2.40513  3.72494  3.29354  2.67741  2.69355  4.24690  2.90347  2.73739  3.18146  2.89801  2.37887  2.77519  2.98518  4.58477  3.61503
          0.02181  4.23214  4.95448  0.61958  0.77255  0.48576  0.95510
    704   2.38972  4.86200  3.00327  2.33754  4.11173  3.44694  3.30213  3.20376  2.42891  3.01458  3.92962  2.56959  3.52584  2.41828  2.65876  2.64913  2.85592  3.20054  3.92249  4.01281    816 - -
          2.68618  4.42225  2.77519  2.73123  3.46354  2.40513  3.72494  3.29354  2.67741  2.69355  4.24690  2.90347  2.73739  3.18146  2.89801  2.37887  2.77519  2.98518  4.58477  3.61503
          0.05299  4.23214  3.29448  0.61958  0.77255  0.48576  0.95510
    705   2.20756  4.87475  2.43104  2.42148  4.13002  3.43146  3.30444  3.55737  2.41881  3.14120  3.53951  2.80772  3.82370  2.60715  2.88878  2.50484  2.72063  3.21662  4.30407  4.01659    817 - -
          2.68608  4.42235  2.77499  2.73133  3.46364  2.40514  3.72472  3.29364  2.67751  2.69342  4.24700  2.90357  2.73725  3.18157  2.89783  2.37897  2.77517  2.98529  4.58487  3.61513
          0.42967  1.46255  2.14019  0.86294  0.54805  0.52431  0.89640
    706   1.67150  4.48224  3.22781  2.72634  4.01907  2.94638  3.83000  3.41036  2.65265  3.06352  3.90174  3.13376  3.80938  3.03214  2.44128  2.36690  2.80723  2.88616  5.33313  4.05981    827 - -
          2.68618  4.42225  2.77519  2.73123  3.46354  2.40513  3.72494  3.29354  2.67741  2.69355  4.24690  2.90347  2.73739  3.18146  2.89801  2.37887  2.77519  2.98518  4.58477  3.61503
          0.02532  4.08470  4.80704  0.61958  0.77255  0.65073  0.73744
    707   2.31031  4.47456  3.23282  2.66964  3.64622  3.49178  3.72274  3.01833  2.54937  2.55326  3.19574  3.13243  3.08528  2.85923  2.82250  2.72040  2.67922  2.47741  5.03335  3.76669    828 - -
          2.68618  4.42225  2.77519  2.73123  3.46354  2.40513  3.72494  3.29354  2.67741  2.69355  4.24690  2.90347  2.73739  3.18146  2.89801  2.37887  2.77519  2.98518  4.58477  3.61503
          0.02532  4.08470  4.80704  0.61958  0.77255  0.65073  0.73744
    708   2.31294  4.89313  2.73874  2.37338  4.21274  2.96329  3.61926  3.65235  2.39991  3.21554  4.00483  2.90127  3.23642  2.57457  2.72215  2.24044  2.72392  3.28341  5.41884  4.05686    829 - -
          2.68618  4.42225  2.77519  2.73123  3.46354  2.40513  3.72494  3.29354  2.67741  2.69355  4.24690  2.90347  2.73739  3.18146  2.89801  2.37887  2.77519  2.98518  4.58477  3.61503
          0.02532  4.08470  4.80704  0.61958  0.77255  0.65073  0.73744
    709   2.31885  4.63322  2.73134  2.53336  3.96023  2.93261  3.70038  3.06049  2.53968  2.99606  3.82643  3.01856  3.81278  2.87762  2.98570  2.15874  2.51466  2.91008  5.26774  3.95864    830 - -
          2.68618  4.42225  2.77519  2.73123  3.46354  2.40513  3.72494  3.29354  2.67741  2.69355  4.24690  2.90347  2.73739  3.18146  2.89801  2.37887  2.77519  2.98518  4.58477  3.61503
          0.02532  4.08470  4.80704  0.61958  0.77255  0.65073  0.73744
    710   2.48066  4.74310  2.99880  2.32358  3.98309  3.42036  3.64355  3.38885  2.44836  2.69191  3.83242  2.97341  3.05982  2.44810  2.89620  2.36818  2.82940  2.88602  5.26576  3.94380    831 - -
          2.68618  4.42225  2.77519  2.73123  3.46354  2.40513  3.72494  3.29354  2.67741  2.69355  4.24690  2.90347  2.73739  3.18146  2.89801  2.37887  2.77519  2.98518  4.58477  3.61503
          0.07338  4.08470  2.92015  0.61958  0.77255  0.65073  0.73744
    711   2.37565  4.33190  3.37085  2.80681  3.11514  3.51928  3.43648  2.57463  2.75770  2.54425  3.43485  3.22995  2.81429  3.07525  2.93061  2.76179  2.79665  2.45034  4.90745  3.66142    832 - -
          2.68618  4.42225  2.77519  2.73123  3.46354  2.40513  3.72494  3.29354  2.67741  2.69355  4.24690  2.90347  2.73739  3.18146  2.89801  2.37887  2.77519  2.98518  4.58477  3.61503
          0.02655  4.03787  4.76021  0.61958  0.77255  0.69360  0.69269
    712   2.29493  4.65561  3.00891  2.50752  3.98765  2.91813  3.68585  3.39373  2.50555  2.75098  3.84920  2.99587  2.80602  2.51904  2.94210  2.44257  2.81750  3.06835  5.28127  3.97011    833 - -
          2.68618  4.42225  2.77519  2.73123  3.46354  2.40513  3.72494  3.29354  2.67741  2.69355  4.24690  2.90347  2.73739  3.18146  2.89801  2.37887  2.77519  2.98518  4.58477  3.61503
          0.02655  4.03787  4.76021  0.61958  0.77255  0.69360  0.69269
    713   2.25158  4.63764  3.09292  2.54268  3.91077  3.41036  3.67073  3.30235  2.46422  2.94012  3.77896  3.02676  3.59032  2.69774  2.32763  2.56885  2.60776  2.68297  5.21331  3.91701    834 - -
          2.68618  4.42225  2.77519  2.73123  3.46354  2.40513  3.72494  3.29354  2.67741  2.69355  4.24690  2.90347  2.73739  3.18146  2.89801  2.37887  2.77519  2.98518  4.58477  3.61503
          0.02655  4.03787  4.76021  0.61958  0.77255  0.69360  0.69269
    714   2.25748  4.64532  3.05288  2.22011  3.85617  3.43406  3.65658  2.79877  2.48785  2.88762  3.52593  3.00885  3.25166  2.64172  2.92328  2.65745  2.81533  2.95263  5.17917  3.87631    835 - -
          2.68618  4.42225  2.77519  2.73123  3.46354  2.40513  3.72494  3.29354  2.67741  2.69355  4.24690  2.90347  2.73739  3.18146  2.89801  2.37887  2.77519  2.98518  4.58477  3.61503
          0.02655  4.03787  4.76021  0.61958  0.77255  0.61298  0.78031
    715   2.14409  4.48608  3.16601  2.61203  3.70261  3.44950  3.68947  3.09207  2.58495  2.60774  3.61454  3.08257  3.27424  2.76965  3.00104  2.55967  2.47082  2.71782  5.02190  3.78990    836 - -
          2.68618  4.42225  2.77519  2.73123  3.46354  2.40513  3.72494  3.29354  2.67741  2.69355  4.24690  2.90347  2.73739  3.18146  2.89801  2.37887  2.77519  2.98518  4.58477  3.61503
          0.06001  4.08470  3.18400  0.61958  0.77255  0.65073  0.73744
    716   2.43057  4.32692  3.38903  2.67716  3.10949  3.53338  3.78096  2.72354  2.77788  2.20773  3.08277  3.24524  3.06776  2.87190  3.14412  2.77470  2.80169  2.59381  4.90324  3.66249    837 - -
          2.68618  4.42225  2.77519  2.73123  3.46354  2.40513  3.72494  3.29354  2.67741  2.69355  4.24690  2.90347  2.73739  3.18146  2.89801  2.37887  2.77519  2.98518  4.58477  3.61503
          0.02620  4.05089  4.77323  0.61958  0.77255  0.68207  0.70435
    717   2.18619  4.86438  2.92411  2.40345  4.14949  3.05818  3.12141  3.57583  2.36429  3.15148  3.95518  2.92418  3.20053  2.46485  2.61647  2.62692  2.84637  3.23013  5.36435  4.02251    838 - -
          2.68618  4.42225  2.77519  2.73123  3.46354  2.40513  3.72494  3.29354  2.67741  2.69355  4.24690  2.90347  2.73739  3.18146  2.89801  2.37887  2.77519  2.98518  4.58477  3.61503
          0.08186  4.05089  2.79381  0.61958  0.77255  0.68207  0.70435
    718   2.05032  4.45750  3.16942  2.64960  3.84892  3.30754  3.75718  3.22926  2.63299  2.70910  3.74742  2.80894  3.12312  2.96978  3.04648  2.33304  2.56714  2.78321  5.19711  3.91872    839 - -
          2.68618  4.42225  2.77519  2.73123  3.46354  2.40513  3.72494  3.29354  2.67741  2.69355  4.24690  2.90347  2.73739  3.18146  2.89801  2.37887  2.77519  2.98518  4.58477  3.61503
          0.02768  3.99671  4.71906  0.61958  0.77255  0.72828  0.65920
    719   2.26151  4.31417  3.36608  2.69805  2.94420  3.48562  3.78862  2.81836  2.77915  2.39118  3.44844  3.23381  3.89361  3.09509  3.14369  2.58614  2.32028  2.58494  4.92673  3.68210    840 - -
          2.68618  4.42225  2.77519  2.73123  3.46354  2.40513  3.72494  3.29354  2.67741  2.69355  4.24690  2.90347  2.73739  3.18146  2.89801  2.37887  2.77519  2.98518  4.58477  3.61503
          0.02768  3.99671  4.71906  0.61958  0.77255  0.66906  0.71783
    720   2.47087  4.21662  3.56446  2.99399  3.34847  3.57024  3.84265  2.53239  2.92221  2.31429  2.81242  3.36338  3.54886  3.21986  2.95308  2.64788  2.79734  2.09842  4.81800  3.59662    841 - -
          2.68514  4.42265  2.77560  2.73149  3.46394  2.40532  3.72458  3.29394  2.67781  2.69362  4.24698  2.90376  2.73653  3.18155  2.89808  2.37878  2.77516  2.98479  4.58517  3.61543
          0.45222  1.03515  4.75472  1.84106  0.17275  0.62881  0.76191
    721   1.70087  4.65873  2.98602  2.56680  4.17275  2.99000  3.76984  3.58836  2.55642  3.20120  4.02582  2.41537  3.81307  2.94326  2.60643  2.62447  2.86394  3.21374  5.43106  4.12426    855 - -
          2.68618  4.42225  2.77519  2.73123  3.46354  2.40513  3.72494  3.29354  2.67741  2.69355  4.24690  2.90347  2.73739  3.18146  2.89801  2.37887  2.77519  2.98518  4.58477  3.61503
          0.02562  4.07291  4.79526  0.61958  0.77255  0.66189  0.72541
    722   2.40122  4.82305  2.94028  2.44423  4.18045  3.36998  3.65406  3.60566  2.40590  3.18483  3.99160  2.95161  2.80703  2.33854  2.65800  2.19135  2.85782  3.24805  5.39752  4.06311    856 - -
          2.68618  4.42225  2.77519  2.73123  3.46354  2.40513  3.72494  3.29354  2.67741  2.69355  4.24690  2.90347  2.73739  3.18146  2.89801  2.37887  2.77519  2.98518  4.58477  3.61503
          0.02562  4.07291  4.79526  0.61958  0.77255  0.66189  0.72541
    723   2.50469  4.55493  2.89901  2.58061  3.74093  3.23124  3.50085  2.80855  2.56299  2.79043  3.17022  2.93144  3.84962  2.80647  2.99115  2.37259  2.80811  2.57909  5.09994  3.81414    857 - -
          2.68618  4.42225  2.77519  2.73123  3.46354  2.40513  3.72494  3.29354  2.67741  2.69355  4.24690  2.90347  2.73739  3.18146  2.89801  2.37887  2.77519  2.98518  4.58477  3.61503
          0.02562  4.07291  4.79526  0.61958  0.77255  0.66189  0.72541
    724   2.29069  4.69627  3.03769  2.53803  3.97860  3.40871  3.69627  3.36450  2.47918  2.65382  3.84693  3.02608  2.82121  2.15806  2.88847  2.67565  2.86221  3.06208  5.27814  3.97223    858 - -
          2.68618  4.42225  2.77519  2.73123  3.46354  2.40513  3.72494  3.29354  2.67741  2.69355  4.24690  2.90347  2.73739  3.18146  2.89801  2.37887  2.77519  2.98518  4.58477  3.61503
          0.02562  4.07291  4.79526  0.61958  0.77255  0.66189  0.72541
    725   1.36553  4.36814  3.26638  2.87134  4.15474  2.52765  3.98442  3.55650  2.85102  3.21783  4.05304  3.20025  3.77721  3.20932  2.82701  2.38159  2.79284  3.13017  5.47474  4.22179    859 - -
          2.68618  4.42225  2.77519  2.73123  3.46354  2.40513  3.72494  3.29354  2.67741  2.69355  4.24690  2.90347  2.73739  3.18146  2.89801  2.37887  2.77519  2.98518  4.58477  3.61503
          0.02562  4.07291  4.79526  0.61958  0.77255  0.66189  0.72541
    726   2.08018  4.57727  2.98650  2.59038  4.28012  2.54797  3.83320  3.71855  2.68484  3.31932  4.12191  2.31790  3.00248  3.00263  3.12936  2.09600  2.81601  3.27625  5.53718  4.22023    860 - -
          2.68618  4.42225  2.77519  2.73123  3.46354  2.40513  3.72494  3.29354  2.67741  2.69355  4.24690  2.90347  2.73739  3.18146  2.89801  2.37887  2.77519  2.98518  4.58477  3.61503
          0.02562  4.07291  4.79526  0.61958  0.77255  0.66189  0.72541
    727   2.60146  4.11937  3.91607  3.33907  2.81400  3.68211  3.98575  2.22399  3.24055  1.82535  3.20070  3.60683  3.46259  3.48671  3.47138  2.77740  2.71485  2.16285  4.74169  3.54160    861 - -
          2.68618  4.42225  2.77519  2.73123  3.46354  2.40513  3.72494  3.29354  2.67741  2.69355  4.24690  2.90347  2.73739  3.18146  2.89801  2.37887  2.77519  2.98518  4.58477  3.61503
          0.02562  4.07291  4.79526  0.61958  0.77255  0.66189  0.72541
    728   2.57728  4.72573  3.00352  2.47690  4.02048  3.38943  3.41911  3.43331  2.45688  3.04587  3.86711  2.79102  2.71961  2.82054  2.77357  2.18815  2.64477  2.91089  5.29465  3.97351    862 - -
          2.68618  4.42225  2.77519  2.73123  3.46354  2.40513  3.72494  3.29354  2.67741  2.69355  4.24690  2.90347  2.73739  3.18146  2.89801  2.37887  2.77519  2.98518  4.58477  3.61503
          0.09047  4.07291  2.66689  0.61958  0.77255  0.66189  0.72541
    729   2.45763  4.66632  3.03573  2.48078  3.88922  3.41683  3.28853  3.29044  2.45360  2.82197  3.38136  2.80735  3.26319  2.80942  2.74947  2.36161  2.62333  2.99218  5.19472  3.88467    863 - -
          2.68618  4.42225  2.77519  2.73123  3.46354  2.40513  3.72494  3.29354  2.67741  2.69355  4.24690  2.90347  2.73739  3.18146  2.89801  2.37887  2.77519  2.98518  4.58477  3.61503
          0.02732  4.00976  4.73210  0.61958  0.77255  0.71757  0.66931
    730   2.60255  4.60017  3.12427  2.58163  3.79086  3.12264  2.32854  3.19431  2.34731  2.84702  3.35955  3.05889  3.85268  2.87723  2.85818  2.69774  2.83693  2.69652  5.12634  3.83351    864 - -
          2.68618  4.42225  2.77519  2.73123  3.46354  2.40513  3.72494  3.29354  2.67741  2.69355  4.24690  2.90347  2.73739  3.18146  2.89801  2.37887  2.77519  2.98518  4.58477  3.61503
          0.02732  4.00976  4.73210  0.61958  0.77255  0.61232  0.78109
    731   2.40854  4.88240  2.88775  2.38386  4.17458  3.22156  3.15686  3.60683  2.39253  3.17906  3.97732  2.73826  3.02629  2.38038  2.85404  2.61732  2.51719  3.25284  5.39056  4.03773    865 - -
          2.68618  4.42225  2.77519  2.73123  3.46354  2.40513  3.72494  3.29354  2.67741  2.69355  4.24690  2.90347  2.73739  3.18146  2.89801  2.37887  2.77519  2.98518  4.58477  3.61503
          0.02562  4.07291  4.79526  0.61958  0.77255  0.66189  0.72541
    732   2.39516  4.64919  3.06669  2.40983  3.86653  3.43472  3.65981  3.26156  2.49492  2.78833  3.44607  3.01228  2.95001  2.67273  2.93591  2.37908  2.66530  2.85331  5.18653  3.88172    866 - -
          2.68618  4.42225  2.77519  2.73123  3.46354  2.40513  3.72494  3.29354  2.67741  2.69355  4.24690  2.90347  2.73739  3.18146  2.89801  2.37887  2.77519  2.98518  4.58477  3.61503
          0.02562  4.07291  4.79526  0.61958  0.77255  0.66189  0.72541
    733   1.83639  4.30269  3.43808  2.89238  2.99677  3.19178  3.83867  2.70331  2.84982  2.57715  3.47401  2.96397  3.91079  3.15802  3.20652  2.75451  2.80442  2.47010  4.94851  3.70426    867 - -
          2.68618  4.42225  2.77519  2.73123  3.46354  2.40513  3.72494  3.29354  2.67741  2.69355  4.24690  2.90347  2.73739  3.18146  2.89801  2.37887  2.77519  2.98518  4.58477  3.61503
          0.02562  4.07291  4.79526  0.61958  0.77255  0.66189  0.72541
    734   2.01764  4.40402  3.27903  2.75887  3.76917  2.31193  3.81666  3.15450  2.73034  2.83439  3.69590  3.16891  3.12415  3.06140  3.12224  2.63835  2.61780  2.85673  3.96989  3.88646    868 - -
          2.68618  4.42225  2.77519  2.73123  3.46354  2.40513  3.72494  3.29354  2.67741  2.69355  4.24690  2.90347  2.73739  3.18146  2.89801  2.37887  2.77519  2.98518  4.58477  3.61503
          0.02562  4.07291  4.79526  0.61958  0.77255  0.66189  0.72541
    735   2.37369  4.53453  3.15166  2.62518  3.84589  3.38237  3.73976  3.22576  2.59852  2.69949  3.74271  3.08460  3.03959  2.76677  3.01418  1.97803  2.81109  2.70175  5.19148  3.90684    869 - -
          2.68618  4.42225  2.77519  2.73123  3.46354  2.40513  3.72494  3.29354  2.67741  2.69355  4.24690  2.90347  2.73739  3.18146  2.89801  2.37887  2.77519  2.98518  4.58477  3.61503
          0.02562  4.07291  4.79526  0.61958  0.77255  0.66189  0.72541
    736   2.59436  4.67894  3.07671  2.52275  3.91367  3.43539  3.36988  3.31699  2.45361  2.76969  3.78429  3.01734  3.17609  2.83704  2.51231  2.12141  2.83121  2.80044  5.21419  3.90920    870 - -
          2.68618  4.42225  2.77519  2.73123  3.46354  2.40513  3.72494  3.29354  2.67741  2.69355  4.24690  2.90347  2.73739  3.18146  2.89801  2.37887  2.77519  2.98518  4.58477  3.61503
          0.02562  4.07291  4.79526  0.61958  0.77255  0.66189  0.72541
    737   2.16887  4.65671  3.07671  2.52543  3.90363  3.15239  3.28538  3.08268  2.47875  2.93707  3.77333  3.01854  3.82986  2.84634  2.47860  2.50310  2.59682  3.00254  5.21115  3.90828    871 - -
          2.68618  4.42225  2.77519  2.73123  3.46354  2.40513  3.72494  3.29354  2.67741  2.69355  4.24690  2.90347  2.73739  3.18146  2.89801  2.37887  2.77519  2.98518  4.58477  3.61503
          0.13628  4.07291  2.20384  0.61958  0.77255  0.66189  0.72541
    738   2.23374  4.45787  3.19676  2.65956  3.68824  3.41747  3.72374  3.04303  2.59886  2.56328  3.22384  3.10999  3.84269  2.72506  2.99008  2.15348  2.79679  2.78099  5.07056  3.80087    872 - -
          2.68618  4.42225  2.77519  2.73123  3.46354  2.40513  3.72494  3.29354  2.67741  2.69355  4.24690  2.90347  2.73739  3.18146  2.89801  2.37887  2.77519  2.98518  4.58477  3.61503
          0.02858  3.96520  4.68755  0.61958  0.77255  0.68911  0.69720
    739   2.46093  4.81161  2.93220  2.42011  4.13567  3.04802  3.62231  3.55779  2.37229  3.13937  3.94703  2.72035  3.79385  2.57097  2.40887  2.48853  2.41931  3.20930  5.35607  4.02273    873 - -
          2.68618  4.42225  2.77519  2.73123  3.46354  2.40513  3.72494  3.29354  2.67741  2.69355  4.24690  2.90347  2.73739  3.18146  2.89801  2.37887  2.77519  2.98518  4.58477  3.61503
          0.06516  4.00500  3.10430  0.61958  0.77255  0.60900  0.78503
    740   2.55682  4.46644  3.21429  2.66521  3.67963  3.44938  3.72985  2.71800  2.62598  2.72867  3.59929  3.12198  2.99307  2.64672  3.02851  2.56289  2.39331  2.54504  5.06311  3.79450    874 - -
          2.68618  4.42225  2.77519  2.73123  3.46354  2.40513  3.72494  3.29354  2.67741  2.69355  4.24690  2.90347  2.73739  3.18146  2.89801  2.37887  2.77519  2.98518  4.58477  3.61503
          0.02653  4.03869  4.76104  0.61958  0.77255  0.63366  0.75640
    741   1.66551  4.26787  3.34565  3.00142  4.31813  1.79865  4.12846  3.74581  3.07517  3.40092  4.21265  3.24937  2.89026  3.36320  3.44048  2.13776  2.74604  3.21758  5.63671  4.39924    875 - -
          2.68618  4.42225  2.77519  2.73123  3.46354  2.40513  3.72494  3.29354  2.67741  2.69355  4.24690  2.90347  2.73739  3.18146  2.89801  2.37887  2.77519  2.98518  4.58477  3.61503
          0.02562  4.07291  4.79526  0.61958  0.77255  0.66189  0.72541
    742   2.40032  4.66616  3.02772  2.52362  4.03181  3.35218  3.70175  3.43810  2.51141  2.89956  3.88666  3.00783  3.09313  2.51560  2.94514  1.97551  2.65802  3.10266  5.31585  4.00364    876 - -
          2.68618  4.42225  2.77519  2.73123  3.46354  2.40513  3.72494  3.29354  2.67741  2.69355  4.24690  2.90347  2.73739  3.18146  2.89801  2.37887  2.77519  2.98518  4.58477  3.61503
          0.02562  4.07291  4.79526  0.61958  0.77255  0.66189  0.72541
    743   1.44485  4.30662  3.37095  2.94401  4.04937  3.13922  4.01406  3.41551  2.93659  2.89828  3.96781  3.24572  3.06490  3.26028  3.29903  2.02173  2.76834  3.01864  5.41032  4.16332    877 - -
          2.68618  4.42225  2.77519  2.73123  3.46354  2.40513  3.72494  3.29354  2.67741  2.69355  4.24690  2.90347  2.73739  3.18146  2.89801  2.37887  2.77519  2.98518  4.58477  3.61503
          0.02562  4.07291  4.79526  0.61958  0.77255  0.66189  0.72541
    744   1.98968  4.57242  3.10870  2.61361  4.09545  2.70161  3.77231  3.50519  2.58240  3.12916  3.95098  3.05844  2.65444  2.94909  2.56143  2.58177  2.63122  3.13358  5.37635  4.07851    878 - -
          2.68618  4.42225  2.77519  2.73123  3.46354  2.40513  3.72494  3.29354  2.67741  2.69355  4.24690  2.90347  2.73739  3.18146  2.89801  2.37887  2.77519  2.98518  4.58477  3.61503
          0.02562  4.07291  4.79526  0.61958  0.77255  0.66189  0.72541
    745   2.36575  4.94208  2.55882  2.34090  4.29362  3.07975  3.65932  3.73999  2.47526  3.30005  4.09609  2.70089  2.41898  2.58944  2.96082  2.46327  2.89181  3.36033  5.50154  4.12773    879 - -
          2.68618  4.42225  2.77519  2.73123  3.46354  2.40513  3.72494  3.29354  2.67741  2.69355  4.24690  2.90347  2.73739  3.18146  2.89801  2.37887  2.77519  2.98518  4.58477  3.61503
          0.09047  4.07291  2.66689  0.61958  0.77255  0.66189  0.72541
    746   2.45309  4.90671  2.84160  2.24687  4.21044  2.95151  3.60075  3.64723  2.36421  3.20744  4.00109  2.88283  3.19370  2.44267  2.64529  2.33666  2.84222  3.28375  5.40753  4.04891    880 - -
          2.68610  4.42252  2.77547  2.73131  3.46381  2.40520  3.72491  3.29366  2.67768  2.69358  4.24668  2.90353  2.73685  3.18093  2.89808  2.37890  2.77475  2.98534  4.58504  3.61530
          0.32783  1.50783  2.84521  1.86514  0.16827  0.61232  0.78109
    747   2.50891  4.57414  3.05030  2.41854  3.97053  3.04553  3.72514  3.37058  2.57107  3.01063  3.84304  3.02492  3.13823  2.91027  3.00537  2.11788  2.32449  2.77930  5.28115  3.98002    895 - -
          2.68618  4.42225  2.77519  2.73123  3.46354  2.40513  3.72494  3.29354  2.67741  2.69355  4.24690  2.90347  2.73739  3.18146  2.89801  2.37887  2.77519  2.98518  4.58477  3.61503
          0.07062  4.02551  2.98922  0.61958  0.77255  0.70429  0.68212
    748   2.27632  4.31915  3.36672  2.80572  3.47790  3.50051  3.77040  2.81527  2.75060  2.26955  3.11286  3.22501  3.50824  2.84693  3.11558  2.61579  2.78767  2.36655  4.91306  3.67125    896 - -
          2.68618  4.42225  2.77519  2.73123  3.46354  2.40513  3.72494  3.29354  2.67741  2.69355  4.24690  2.90347  2.73739  3.18146  2.89801  2.37887  2.77519  2.98518  4.58477  3.61503
          0.02807  3.98296  4.70531  0.61958  0.77255  0.73930  0.64903
    749   2.26516  4.73537  2.98058  2.25873  3.98169  3.40150  3.61723  3.14833  2.39912  3.00086  3.82511  2.95234  3.80139  2.63638  2.59519  2.47943  2.62603  3.07356  5.25224  3.93284    897 - -
          2.68618  4.42225  2.77519  2.73123  3.46354  2.40513  3.72494  3.29354  2.67741  2.69355  4.24690  2.90347  2.73739  3.18146  2.89801  2.37887  2.77519  2.98518  4.58477  3.61503
          0.02807  3.98296  4.70531  0.61958  0.77255  0.65868  0.72885
    750   1.75638  4.25923  3.40804  2.94598  4.04146  2.26115  4.00092  3.43204  2.93764  3.11311  3.94932  3.23250  3.35839  3.24474  3.30832  2.25772  2.32232  2.72195  5.39614  4.15551    898 - -
          2.68618  4.42225  2.77519  2.73123  3.46354  2.40513  3.72494  3.29354  2.67741  2.69355  4.24690  2.90347  2.73739  3.18146  2.89801  2.37887  2.77519  2.98518  4.58477  3.61503
          0.02670  4.03237  4.75472  0.61958  0.77255  0.69839  0.68794
    751   2.16333  4.51652  3.15552  2.63630  3.94800  3.30693  3.75646  3.33737  2.58582  2.98896  3.82868  3.07706  2.56779  2.95195  2.62928  2.28794  2.79334  2.74928  5.26613  3.98124    899 - -
          2.68618  4.42225  2.77519  2.73123  3.46354  2.40513  3.72494  3.29354  2.67741  2.69355  4.24690  2.90347  2.73739  3.18146  2.89801  2.37887  2.77519  2.98518  4.58477  3.61503
          0.02670  4.03237  4.75472  0.61958  0.77255  0.69839  0.68794
    752   2.38906  4.81841  2.59058  2.27333  4.07060  3.38811  3.61441  3.04648  2.41568  3.08627  3.89664  2.91453  3.53924  2.59971  2.88311  2.61469  2.42100  3.15693  5.32299  3.97949    900 - -
          2.68618  4.42225  2.77519  2.73123  3.46354  2.40513  3.72494  3.29354  2.67741  2.69355  4.24690  2.90347  2.73739  3.18146  2.89801  2.37887  2.77519  2.98518  4.58477  3.61503
          0.02670  4.03237  4.75472  0.61958  0.77255  0.69839  0.68794
    753   2.44542  4.23931  3.57170  3.01266  3.19746  3.32133  3.87737  2.26037  2.94950  2.17452  3.34826  3.38119  2.69839  3.24649  3.27287  2.83889  2.81898  2.42945  4.86289  3.63585    901 - -
          2.68618  4.42225  2.77519  2.73123  3.46354  2.40513  3.72494  3.29354  2.67741  2.69355  4.24690  2.90347  2.73739  3.18146  2.89801  2.37887  2.77519  2.98518  4.58477  3.61503
          0.02670  4.03237  4.75472  0.61958  0.77255  0.69839  0.68794
    754   2.21988  4.88926  2.67604  2.10052  4.18118  3.35969  3.61420  3.61536  2.41168  3.18850  3.98570  2.68913  3.33785  2.75097  2.89001  2.53212  2.74064  2.99064  5.40184  4.04014    902 - -
          2.68606  4.42236  2.77530  2.73122  3.46339  2.40506  3.72505  3.29343  2.67752  2.69354  4.24645  2.90357  2.73738  3.18103  2.89811  2.37898  2.77518  2.98529  4.58488  3.61514
          0.13116  2.16879  4.75472  1.50410  0.25131  0.62881  0.76191
    755   2.46408  4.58899  3.09551  2.40699  3.86105  2.94403  3.70138  3.24923  2.55470  2.75014  3.74666  3.04395  3.25230  2.89574  2.98769  2.56238  2.22378  2.75118  5.19397  3.89849    915 - -
          2.68618  4.42225  2.77519  2.73123  3.46354  2.40513  3.72494  3.29354  2.67741  2.69355  4.24690  2.90347  2.73739  3.18146  2.89801  2.37887  2.77519  2.98518  4.58477  3.61503
          0.02562  4.07291  4.79526  0.61958  0.77255  0.66189  0.72541
    756   2.46403  4.14606  3.76126  3.18597  2.96217  2.97563  3.91699  2.44163  3.10268  2.12254  3.07698  3.49876  4.00508  3.36896  3.12420  2.90105  2.81195  2.00363  4.75672  3.54921    916 - -
          2.68618  4.42225  2.77519  2.73123  3.46354  2.40513  3.72494  3.29354  2.67741  2.69355  4.24690  2.90347  2.73739  3.18146  2.89801  2.37887  2.77519  2.98518  4.58477  3.61503
          0.02562  4.07291  4.79526  0.61958  0.77255  0.66189  0.72541
    757   2.21636  4.78970  2.60064  2.42231  4.15799  2.81899  3.66704  3.58653  2.47960  3.00307  3.98070  2.71125  3.79202  2.81481  2.94903  2.32227  2.54926  3.22422  5.40200  4.05662    917 - -
          2.68618  4.42225  2.77519  2.73123  3.46354  2.40513  3.72494  3.29354  2.67741  2.69355  4.24690  2.90347  2.73739  3.18146  2.89801  2.37887  2.77519  2.98518  4.58477  3.61503
          0.02562  4.07291  4.79526  0.61958  0.77255  0.66189  0.72541
    758   2.50790  4.90834  2.63655  2.36272  4.25412  3.34658  3.64163  3.69562  2.43584  3.25822  4.05137  2.89154  2.80585  2.33113  2.91155  2.23232  2.66347  3.32020  5.46012  4.09442    918 - -
          2.68618  4.42225  2.77519  2.73123  3.46354  2.40513  3.72494  3.29354  2.67741  2.69355  4.24690  2.90347  2.73739  3.18146  2.89801  2.37887  2.77519  2.98518  4.58477  3.61503
          0.02562  4.07291  4.79526  0.61958  0.77255  0.66189  0.72541
    759   2.11726  4.87414  2.64205  2.20940  4.14756  3.11048  3.61531  3.27457  2.40444  3.15612  3.95571  2.90579  3.79609  2.75318  2.69022  2.47272  2.83770  3.22894  5.37510  4.02073    919 - -
          2.68618  4.42225  2.77519  2.73123  3.46354  2.40513  3.72494  3.29354  2.67741  2.69355  4.24690  2.90347  2.73739  3.18146  2.89801  2.37887  2.77519  2.98518  4.58477  3.61503
          0.02562  4.07291  4.79526  0.61958  0.77255  0.66189  0.72541
    760   2.26463  4.33769  3.37231  2.83564  3.66951  2.99626  3.84297  2.48612  2.80286  2.73402  3.60797  3.22541  3.44074  3.11826  3.18068  2.15606  2.47436  2.63474  5.07722  3.83024    920 - -
          2.68618  4.42225  2.77519  2.73123  3.46354  2.40513  3.72494  3.29354  2.67741  2.69355  4.24690  2.90347  2.73739  3.18146  2.89801  2.37887  2.77519  2.98518  4.58477  3.61503
          0.02562  4.07291  4.79526  0.61958  0.77255  0.66189  0.72541
    761   2.07401  4.35653  3.35395  2.79410  3.16843  3.50494  3.77853  2.87894  2.60120  2.38431  3.47614  3.22083  3.51406  3.07036  3.12842  2.58812  2.66385  2.51943  4.95053  3.70359    921 - -
          2.68618  4.42225  2.77519  2.73123  3.46354  2.40513  3.72494  3.29354  2.67741  2.69355  4.24690  2.90347  2.73739  3.18146  2.89801  2.37887  2.77519  2.98518  4.58477  3.61503
          0.02562  4.07291  4.79526  0.61958  0.77255  0.66189  0.72541
    762   2.45027  4.66004  3.02981  2.52170  3.95726  2.83152  3.68991  3.35937  2.51183  2.52825  3.82556  3.01171  3.52007  2.40780  2.94489  2.27588  2.82944  3.04606  5.26017  3.95280    922 - -
          2.68618  4.42225  2.77519  2.73123  3.46354  2.40513  3.72494  3.29354  2.67741  2.69355  4.24690  2.90347  2.73739  3.18146  2.89801  2.37887  2.77519  2.98518  4.58477  3.61503
          0.02562  4.07291  4.79526  0.61958  0.77255  0.66189  0.72541
    763   2.37720  4.47099  3.22642  2.53563  3.64543  3.48831  3.72585  2.83497  2.63208  2.29183  3.56974  3.13218  3.87699  2.65771  3.03511  2.48914  2.67477  2.62856  5.03519  3.76838    923 - -
          2.68618  4.42225  2.77519  2.73123  3.46354  2.40513  3.72494  3.29354  2.67741  2.69355  4.24690  2.90347  2.73739  3.18146  2.89801  2.37887  2.77519  2.98518  4.58477  3.61503
          0.02562  4.07291  4.79526  0.61958  0.77255  0.66189  0.72541
    764   2.61117  4.22276  3.66572  3.09939  2.78484  3.23190  3.82240  2.70221  3.02520  2.26958  3.33174  3.43428  3.51307  3.05016  3.32105  2.88799  2.84263  2.49384  3.91864  2.28769    924 - -
          2.68618  4.42225  2.77519  2.73123  3.46354  2.40513  3.72494  3.29354  2.67741  2.69355  4.24690  2.90347  2.73739  3.18146  2.89801  2.37887  2.77519  2.98518  4.58477  3.61503
          0.02562  4.07291  4.79526  0.61958  0.77255  0.66189  0.72541
    765   2.46746  4.65990  3.08630  2.24496  3.87124  3.45925  3.66969  3.25724  2.46583  2.89848  2.51887  3.03684  3.85330  2.70431  2.67212  2.69290  2.69851  2.97437  5.18583  3.89287    925 - -
          2.68618  4.42225  2.77519  2.73123  3.46354  2.40513  3.72494  3.29354  2.67741  2.69355  4.24690  2.90347  2.73739  3.18146  2.89801  2.37887  2.77519  2.98518  4.58477  3.61503
          0.02562  4.07291  4.79526  0.61958  0.77255  0.66189  0.72541
    766   2.28129  5.09741  2.51573  2.17969  4.39951  3.03983  3.35939  3.86442  2.41020  3.38522  4.16274  2.50621  3.79600  2.23555  2.90526  2.63464  2.90862  3.46751  5.55500  4.15407    926 - -
          2.68618  4.42225  2.77519  2.73123  3.46354  2.40513  3.72494  3.29354  2.67741  2.69355  4.24690  2.90347  2.73739  3.18146  2.89801  2.37887  2.77519  2.98518  4.58477  3.61503
          0.02562  4.07291  4.79526  0.61958  0.77255  0.66189  0.72541
    767   2.62315  4.14982  3.89698  3.31765  3.19930  3.69860  3.98410  2.35399  3.21648  1.85958  2.51475  3.60106  4.06092  3.15186  3.45480  2.97519  2.68478  2.20438  4.74897  3.16758    927 - -
          2.68618  4.42225  2.77519  2.73123  3.46354  2.40513  3.72494  3.29354  2.67741  2.69355  4.24690  2.90347  2.73739  3.18146  2.89801  2.37887  2.77519  2.98518  4.58477  3.61503
          0.02562  4.07291  4.79526  0.61958  0.77255  0.66189  0.72541
    768   2.84091  4.28785  4.34313  3.82749  3.51791  3.99366  4.52120  1.33151  3.70990  2.27621  3.41624  4.05024  4.40113  3.99041  3.92991  2.92942  3.11746  1.50917  5.22779  4.01063    928 - -
          2.68618  4.42225  2.77519  2.73123  3.46354  2.40513  3.72494  3.29354  2.67741  2.69355  4.24690  2.90347  2.73739  3.18146  2.89801  2.37887  2.77519  2.98518  4.58477  3.61503
          0.02562  4.07291  4.79526  0.61958  0.77255  0.66189  0.72541
    769   2.90609  5.40528  1.29263  2.17680  4.60698  3.28223  2.93394  4.20831  2.71750  3.71300  4.54852  2.47800  3.86760  2.92477  3.27050  2.81664  3.18339  3.79617  5.82462  4.33443    929 - -
          2.68618  4.42225  2.77519  2.73123  3.46354  2.40513  3.72494  3.29354  2.67741  2.69355  4.24690  2.90347  2.73739  3.18146  2.89801  2.37887  2.77519  2.98518  4.58477  3.61503
          0.02562  4.07291  4.79526  0.61958  0.77255  0.66189  0.72541
    770   2.59038  4.69874  3.05128  2.49270  3.92296  2.86477  3.64465  3.32412  2.34214  2.95157  3.23741  2.99631  3.82685  2.57731  2.65759  2.49740  2.59904  2.82345  5.21937  3.90904    930 - -
          2.68618  4.42225  2.77519  2.73123  3.46354  2.40513  3.72494  3.29354  2.67741  2.69355  4.24690  2.90347  2.73739  3.18146  2.89801  2.37887  2.77519  2.98518  4.58477  3.61503
          0.02562  4.07291  4.79526  0.61958  0.77255  0.66189  0.72541
    771   2.24677  4.20554  3.85250  3.29283  3.37344  3.68266  4.05632  2.38431  3.20318  2.12365  2.99231  3.59740  4.08488  3.48411  3.47742  2.70955  2.88923  1.70490  4.91516  3.70579    931 - -
          2.68618  4.42225  2.77519  2.73123  3.46354  2.40513  3.72494  3.29354  2.67741  2.69355  4.24690  2.90347  2.73739  3.18146  2.89801  2.37887  2.77519  2.98518  4.58477  3.61503
          0.02562  4.07291  4.79526  0.61958  0.77255  0.66189  0.72541
    772   2.76330  4.27247  4.17012  3.66790  3.53942  3.23013  4.41227  1.85276  3.56041  2.35310  3.45433  3.90484  4.29304  3.85390  3.80147  3.19977  3.05457  1.20448  5.19864  3.97722    932 - -
          2.68618  4.42225  2.77519  2.73123  3.46354  2.40513  3.72494  3.29354  2.67741  2.69355  4.24690  2.90347  2.73739  3.18146  2.89801  2.37887  2.77519  2.98518  4.58477  3.61503
          0.02562  4.07291  4.79526  0.61958  0.77255  0.66189  0.72541
    773   2.32585  4.65458  3.06108  2.56231  3.95012  3.40098  3.71358  3.00527  2.51454  2.96591  3.82527  3.04306  2.44066  2.30302  2.92476  2.67216  2.85380  3.02061  5.26439  3.96412    933 - -
          2.68618  4.42225  2.77519  2.73123  3.46354  2.40513  3.72494  3.29354  2.67741  2.69355  4.24690  2.90347  2.73739  3.18146  2.89801  2.37887  2.77519  2.98518  4.58477  3.61503
          0.02562  4.07291  4.79526  0.61958  0.77255  0.66189  0.72541
    774   2.21240  4.76021  2.95461  2.47021  4.07686  3.37931  3.67168  3.49104  2.45726  2.85477  3.92177  2.73148  3.81953  2.23663  2.89059  2.27352  2.85448  3.15775  5.33836  4.01342    934 - -
          2.68618  4.42225  2.77519  2.73123  3.46354  2.40513  3.72494  3.29354  2.67741  2.69355  4.24690  2.90347  2.73739  3.18146  2.89801  2.37887  2.77519  2.98518  4.58477  3.61503
          0.02562  4.07291  4.79526  0.61958  0.77255  0.66189  0.72541
    775   2.66543  4.60595  3.21810  2.97037  4.38820  1.01141  4.11738  3.89757  2.89674  3.51543  4.40019  3.32359  3.91838  3.36440  2.60732  2.79167  3.07516  3.45929  5.59392  4.39679    935 - -
          2.68618  4.42225  2.77519  2.73123  3.46354  2.40513  3.72494  3.29354  2.67741  2.69355  4.24690  2.90347  2.73739  3.18146  2.89801  2.37887  2.77519  2.98518  4.58477  3.61503
          0.02562  4.07291  4.79526  0.61958  0.77255  0.66189  0.72541
    776   1.73142  4.27360  3.45467  2.99304  3.93231  3.17758  4.01576  3.24311  2.97027  2.99052  3.85839  3.28497  2.35469  3.28328  3.32546  2.30738  2.76377  2.34113  5.32317  4.08656    936 - -
          2.68618  4.42225  2.77519  2.73123  3.46354  2.40513  3.72494  3.29354  2.67741  2.69355  4.24690  2.90347  2.73739  3.18146  2.89801  2.37887  2.77519  2.98518  4.58477  3.61503
          0.02562  4.07291  4.79526  0.61958  0.77255  0.57245  0.83043
    777   2.32112  4.65919  3.10099  2.54289  3.87577  3.45721  3.67595  3.03890  2.49591  2.72730  3.75136  3.03774  3.50051  2.36211  2.74444  2.67757  2.41056  2.97724  5.19472  3.89504    937 - -
          2.68618  4.42225  2.77519  2.73123  3.46354  2.40513  3.72494  3.29354  2.67741  2.69355  4.24690  2.90347  2.73739  3.18146  2.89801  2.37887  2.77519  2.98518  4.58477  3.61503
          0.02435  4.12321  4.84556  0.61958  0.77255  0.61242  0.78096
    778   1.70167  4.71569  2.92279  2.52299  4.18890  2.99067  3.76799  3.60788  2.59183  3.21750  4.03815  2.49213  3.82388  2.60100  3.03019  2.63822  2.68404  3.23724  5.45364  4.13127    938 - -
          2.68618  4.42225  2.77519  2.73123  3.46354  2.40513  3.72494  3.29354  2.67741  2.69355  4.24690  2.90347  2.73739  3.18146  2.89801  2.37887  2.77519  2.98518  4.58477  3.61503
          0.02435  4.12321  4.84556  0.61958  0.77255  0.61242  0.78096
    779   2.73315  4.52109  4.47879  3.95126  2.59551  4.20114  4.48461  2.31875  3.82435  0.99266  3.05157  4.19097  4.51463  4.01535  3.99997  3.53961  3.33309  2.34664  4.95685  3.70108    939 - -
          2.68618  4.42225  2.77519  2.73123  3.46354  2.40513  3.72494  3.29354  2.67741  2.69355  4.24690  2.90347  2.73739  3.18146  2.89801  2.37887  2.77519  2.98518  4.58477  3.61503
          0.02435  4.12321  4.84556  0.61958  0.77255  0.61242  0.78096
    780   2.66689  5.06635  2.86991  2.06483  4.38653  3.08893  3.32333  3.83777  2.29866  3.34930  4.12372  2.89506  3.05792  2.46901  2.22447  2.64385  2.89511  3.44601  5.50295  4.13351    940 - -
          2.68618  4.42225  2.77519  2.73123  3.46354  2.40513  3.72494  3.29354  2.67741  2.69355  4.24690  2.90347  2.73739  3.18146  2.89801  2.37887  2.77519  2.98518  4.58477  3.61503
          0.02435  4.12321  4.84556  0.61958  0.77255  0.61242  0.78096
    781   2.66893  4.97870  2.93770  2.41218  4.26537  3.08173  3.02090  3.70557  2.31137  2.98627  4.04614  2.65326  3.83402  2.01713  2.59709  2.66647  2.89591  3.34594  5.42850  4.08104    941 - -
          2.68618  4.42225  2.77519  2.73123  3.46354  2.40513  3.72494  3.29354  2.67741  2.69355  4.24690  2.90347  2.73739  3.18146  2.89801  2.37887  2.77519  2.98518  4.58477  3.61503
          0.02435  4.12321  4.84556  0.61958  0.77255  0.55050  0.85958
    782   1.88715  4.30277  3.57140  3.01556  3.50889  3.56009  3.92551  2.49598  2.95911  2.31535  3.46110  3.38954  3.45319  3.26335  3.29962  2.83688  2.38822  2.36397  4.98050  3.75155    942 - -
          2.68618  4.42225  2.77519  2.73123  3.46354  2.40513  3.72494  3.29354  2.67741  2.69355  4.24690  2.90347  2.73739  3.18146  2.89801  2.37887  2.77519  2.98518  4.58477  3.61503
          0.02355  4.15615  4.87850  0.61958  0.77255  0.57719  0.82434
    783   2.65985  4.30113  3.64121  2.83794  3.36008  3.66251  3.36293  2.49356  2.96375  1.57514  3.34434  3.44889  4.03654  3.29385  3.26530  2.93006  2.89126  2.37994  4.86962  3.63755    943 - -
          2.68618  4.42225  2.77519  2.73123  3.46354  2.40513  3.72494  3.29354  2.67741  2.69355  4.24690  2.90347  2.73739  3.18146  2.89801  2.37887  2.77519  2.98518  4.58477  3.61503
          0.02355  4.15615  4.87850  0.61958  0.77255  0.57719  0.82434
    784   2.15615  4.87016  2.97219  2.42218  4.13583  3.42466  3.19695  3.56144  2.39497  3.14256  3.94400  2.78302  3.50124  2.42279  2.66200  2.63372  2.63621  3.02663  5.36297  4.01831    944 - -
          2.68618  4.42225  2.77519  2.73123  3.46354  2.40513  3.72494  3.29354  2.67741  2.69355  4.24690  2.90347  2.73739  3.18146  2.89801  2.37887  2.77519  2.98518  4.58477  3.61503
          0.02355  4.15615  4.87850  0.61958  0.77255  0.43256  1.04652
    785   2.32821  5.05132  2.71335  2.25909  4.35803  3.40668  3.25258  3.81600  2.40038  3.34513  4.11589  2.31578  3.38722  2.74740  2.88854  2.31165  2.62416  3.42401  5.51969  4.13239    945 - -
          2.68618  4.42225  2.77519  2.73123  3.46354  2.40513  3.72494  3.29354  2.67741  2.69355  4.24690  2.90347  2.73739  3.18146  2.89801  2.37887  2.77519  2.98518  4.58477  3.61503
          0.02181  4.23214  4.95448  0.61958  0.77255  0.48576  0.95510
    786   2.61662  4.43698  3.35131  2.78706  3.30990  3.55549  3.19833  2.80831  2.74756  2.49301  3.53484  2.99071  3.93764  3.06994  2.82504  2.60960  2.58782  2.72087  4.99113  2.53192    946 - -
          2.68618  4.42225  2.77519  2.73123  3.46354  2.40513  3.72494  3.29354  2.67741  2.69355  4.24690  2.90347  2.73739  3.18146  2.89801  2.37887  2.77519  2.98518  4.58477  3.61503
          0.02181  4.23214  4.95448  0.61958  0.77255  0.48576  0.95510
    787   2.70895  4.88093  3.02391  2.56806  4.28133  3.43823  3.74826  3.70395  2.43870  3.27996  4.10261  3.05590  1.81306  2.63847  2.49313  2.35709  2.97421  3.34812  5.47928  4.16791    947 - -
          2.68618  4.42225  2.77519  2.73123  3.46354  2.40513  3.72494  3.29354  2.67741  2.69355  4.24690  2.90347  2.73739  3.18146  2.89801  2.37887  2.77519  2.98518  4.58477  3.61503
          0.02181  4.23214  4.95448  0.61958  0.77255  0.48576  0.95510
    788   1.96639  4.87967  2.76783  2.26721  4.18632  3.25231  3.67575  3.61559  2.47487  3.19932  4.00036  2.83683  3.83667  2.81710  2.94732  2.36251  2.50643  3.05769  5.42200  4.07125    948 - -
          2.68618  4.42225  2.77519  2.73123  3.46354  2.40513  3.72494  3.29354  2.67741  2.69355  4.24690  2.90347  2.73739  3.18146  2.89801  2.37887  2.77519  2.98518  4.58477  3.61503
          0.02181  4.23214  4.95448  0.61958  0.77255  0.48576  0.95510
    789   2.46595  4.24631  3.73177  3.15590  3.34817  3.67105  3.94231  2.30138  3.05629  2.09754  2.36621  3.49790  3.61825  3.35268  2.66434  2.93566  2.87275  2.46696  4.84567  3.63602    949 - -
          2.68618  4.42225  2.77519  2.73123  3.46354  2.40513  3.72494  3.29354  2.67741  2.69355  4.24690  2.90347  2.73739  3.18146  2.89801  2.37887  2.77519  2.98518  4.58477  3.61503
          0.02181  4.23214  4.95448  0.61958  0.77255  0.48576  0.95510
    790   2.39095  4.28886  3.36385  3.13629  3.43398  3.68038  3.98250  2.36642  3.07545  1.74476  3.39333  3.49729  4.06522  3.36447  3.39075  2.94839  2.37653  2.30454  4.93568  3.71634    950 - -
          2.68618  4.42225  2.77519  2.73123  3.46354  2.40513  3.72494  3.29354  2.67741  2.69355  4.24690  2.90347  2.73739  3.18146  2.89801  2.37887  2.77519  2.98518  4.58477  3.61503
          0.02181  4.23214  4.95448  0.61958  0.77255  0.48576  0.95510
    791   2.42149  4.41883  3.36503  2.80080  3.57160  3.22740  3.35917  2.74157  2.76486  2.51325  3.00074  3.23965  3.93857  2.91201  3.14948  2.26013  2.67540  2.48392  4.99021  3.73951    951 - -
          2.68618  4.42225  2.77519  2.73123  3.46354  2.40513  3.72494  3.29354  2.67741  2.69355  4.24690  2.90347  2.73739  3.18146  2.89801  2.37887  2.77519  2.98518  4.58477  3.61503
          0.02181  4.23214  4.95448  0.61958  0.77255  0.48576  0.95510
    792   2.42361  4.37727  3.42443  2.85922  3.18962  3.57417  2.59090  2.88591  2.81624  2.39796  3.47838  3.28223  3.95516  2.94954  3.18538  2.68634  2.67480  2.49464  4.94371  2.99067    952 - -
          2.68618  4.42225  2.77519  2.73123  3.46354  2.40513  3.72494  3.29354  2.67741  2.69355  4.24690  2.90347  2.73739  3.18146  2.89801  2.37887  2.77519  2.98518  4.58477  3.61503
          0.02181  4.23214  4.95448  0.61958  0.77255  0.48576  0.95510
    793   2.64216  4.86312  3.02446  2.36389  4.11206  3.46024  2.44858  3.53246  2.41509  3.12330  3.58418  2.98471  2.94058  2.79690  2.48244  2.66875  2.70527  3.20291  5.35186  3.71517    953 - -
          2.68621  4.42228  2.77523  2.73126  3.46357  2.40516  3.72497  3.29357  2.67744  2.69358  4.24693  2.90350  2.73743  3.18112  2.89775  2.37890  2.77523  2.98521  4.58480  3.61506
          0.34638  1.72093  2.17281  0.24945  1.51063  0.48576  0.95510
    794   2.26260  4.73682  2.97310  2.49155  4.10374  3.35859  2.91437  3.52521  2.51119  3.13174  3.94844  2.60848  3.81759  2.86273  2.95847  2.16877  2.39359  3.17739  5.37009  4.04289    955 - -
          2.68618  4.42225  2.77519  2.73123  3.46354  2.40513  3.72494  3.29354  2.67741  2.69355  4.24690  2.90347  2.73739  3.18146  2.89801  2.37887  2.77519  2.98518  4.58477  3.61503
          0.02445  4.11919  4.84153  0.61958  0.77255  0.54699  0.86438
    795   2.68905  4.34527  3.62873  3.06988  2.79670  3.66913  2.78577  2.83870  3.00262  2.39693  2.77576  3.03303  4.04232  3.28917  3.32233  2.92579  2.91967  2.62682  4.58123  2.23253    956 - -
          2.68618  4.42225  2.77519  2.73123  3.46354  2.40513  3.72494  3.29354  2.67741  2.69355  4.24690  2.90347  2.73739  3.18146  2.89801  2.37887  2.77519  2.98518  4.58477  3.61503
          0.02355  4.15641  4.87876  0.61958  0.77255  0.48961  0.94899
    796   2.44558  4.24658  3.64268  2.89400  3.37874  3.63089  3.90662  2.27454  3.00934  1.97276  3.35644  3.12999  3.46756  3.29844  3.32044  2.89166  2.84722  2.16256  4.85429  3.63513    957 - -
          2.68618  4.42225  2.77519  2.73123  3.46354  2.40513  3.72494  3.29354  2.67741  2.69355  4.24690  2.90347  2.73739  3.18146  2.89801  2.37887  2.77519  2.98518  4.58477  3.61503
          0.02249  4.20164  4.92399  0.61958  0.77255  0.52431  0.89640
    797   2.62792  5.03488  2.65116  2.24216  3.70507  3.40590  3.34277  3.79671  2.35953  3.32181  4.08804  2.89068  3.39544  2.09727  2.70070  2.39202  2.85977  3.40350  5.49178  4.10653    958 - -
          2.68618  4.42225  2.77519  2.73123  3.46354  2.40513  3.72494  3.29354  2.67741  2.69355  4.24690  2.90347  2.73739  3.18146  2.89801  2.37887  2.77519  2.98518  4.58477  3.61503
          0.02249  4.20164  4.92399  0.61958  0.77255  0.52431  0.89640
    798   1.87870  4.55805  3.24922  2.70363  3.88359  3.42737  3.79083  3.24964  2.62885  2.74950  3.78075  3.15102  3.88129  3.00083  2.49984  2.14982  2.85425  2.75454  5.22808  3.95085    959 - -
          2.68618  4.42225  2.77519  2.73123  3.46354  2.40513  3.72494  3.29354  2.67741  2.69355  4.24690  2.90347  2.73739  3.18146  2.89801  2.37887  2.77519  2.98518  4.58477  3.61503
          0.02249  4.20164  4.92399  0.61958  0.77255  0.52431  0.89640
    799   1.73176  4.42398  3.35423  2.81923  3.71086  3.05838  3.84711  3.06554  2.78365  2.58280  3.64475  3.23435  3.90335  2.90165  3.16803  2.57419  2.72882  2.42675  5.11128  3.85764    960 - -
          2.68618  4.42225  2.77519  2.73123  3.46354  2.40513  3.72494  3.29354  2.67741  2.69355  4.24690  2.90347  2.73739  3.18146  2.89801  2.37887  2.77519  2.98518  4.58477  3.61503
          0.02249  4.20164  4.92399  0.61958  0.77255  0.52431  0.89640
    800   2.54170  4.27167  3.91888  3.37640  3.45938  3.74159  4.15151  1.49876  3.27936  2.25675  3.40279  3.67605  3.01901  3.57171  3.55050  3.04849  2.71610  2.20731  5.01723  3.80911    961 - -
          2.68618  4.42225  2.77519  2.73123  3.46354  2.40513  3.72494  3.29354  2.67741  2.69355  4.24690  2.90347  2.73739  3.18146  2.89801  2.37887  2.77519  2.98518  4.58477  3.61503
          0.02249  4.20164  4.92399  0.61958  0.77255  0.52431  0.89640
    801   2.64638  5.08930  2.52945  2.06247  4.40306  3.03665  3.61258  3.46305  2.37563  3.38187  4.14278  2.50822  3.80639  2.45466  2.86770  2.46369  2.62923  3.46387  5.54121  4.14331    962 - -
          2.68618  4.42225  2.77519  2.73123  3.46354  2.40513  3.72494  3.29354  2.67741  2.69355  4.24690  2.90347  2.73739  3.18146  2.89801  2.37887  2.77519  2.98518  4.58477  3.61503
          0.02249  4.20164  4.92399  0.61958  0.77255  0.52431  0.89640
    802   2.76766  5.00153  3.12996  2.55363  4.31740  3.52818  3.65422  3.72805  2.23499  3.26924  3.60772  2.77829  3.91614  2.44293  1.63306  2.58798  2.98445  3.38693  5.43518  4.13643    963 - -
          2.68618  4.42225  2.77519  2.73123  3.46354  2.40513  3.72494  3.29354  2.67741  2.69355  4.24690  2.90347  2.73739  3.18146  2.89801  2.37887  2.77519  2.98518  4.58477  3.61503
          0.05887  4.20164  3.16535  0.61958  0.77255  0.52431  0.89640
    803   2.67983  5.11430  2.82975  1.88095  4.43924  3.11068  3.23152  3.90014  2.23745  3.40093  4.16838  2.88576  3.82204  2.25341  2.64181  2.47593  2.91017  3.49591  5.54745  4.16419    964 - -
          2.68618  4.42225  2.77519  2.73123  3.46354  2.40513  3.72494  3.29354  2.67741  2.69355  4.24690  2.90347  2.73739  3.18146  2.89801  2.37887  2.77519  2.98518  4.58477  3.61503
          0.02332  4.16609  4.88843  0.61958  0.77255  0.49650  0.93817
    804   2.46361  4.78936  3.01644  2.38136  4.05370  3.11769  3.66873  3.46812  2.47337  2.89018  3.89239  2.98921  2.64303  2.64717  2.93132  2.33658  2.62608  3.02373  5.32396  3.99392    965 - -
          2.68618  4.42225  2.77519  2.73123  3.46354  2.40513  3.72494  3.29354  2.67741  2.69355  4.24690  2.90347  2.73739  3.18146  2.89801  2.37887  2.77519  2.98518  4.58477  3.61503
          0.02249  4.20164  4.92399  0.61958  0.77255  0.46239  0.99365
    805   2.46186  4.90277  2.67572  2.42620  4.22680  3.40585  3.66497  3.37364  2.45233  3.23383  4.02606  2.53807  3.38094  2.79891  2.92704  1.97758  2.58905  3.29710  5.44390  4.08614    966 - -
          2.68618  4.42225  2.77519  2.73123  3.46354  2.40513  3.72494  3.29354  2.67741  2.69355  4.24690  2.90347  2.73739  3.18146  2.89801  2.37887  2.77519  2.98518  4.58477  3.61503
          0.02181  4.23214  4.95448  0.61958  0.77255  0.48576  0.95510
    806   2.25410  4.84652  2.62255  2.49177  4.31301  3.34179  3.80678  3.74571  2.65852  3.34056  4.15640  2.99624  1.78259  2.80928  3.12581  2.42454  2.95577  3.36289  5.56584  4.21910    967 - -
          2.68618  4.42225  2.77519  2.73123  3.46354  2.40513  3.72494  3.29354  2.67741  2.69355  4.24690  2.90347  2.73739  3.18146  2.89801  2.37887  2.77519  2.98518  4.58477  3.61503
          0.02181  4.23214  4.95448  0.61958  0.77255  0.48576  0.95510
    807   2.61536  4.42222  3.36807  2.70391  3.30060  3.55935  3.14403  2.79155  2.75681  2.27938  3.52035  3.02405  3.94097  2.87161  2.84576  2.79467  2.84660  2.15613  4.98984  3.73891    968 - -
          2.68618  4.42225  2.77519  2.73123  3.46354  2.40513  3.72494  3.29354  2.67741  2.69355  4.24690  2.90347  2.73739  3.18146  2.89801  2.37887  2.77519  2.98518  4.58477  3.61503
          0.02181  4.23214  4.95448  0.61958  0.77255  0.48576  0.95510
    808   2.28433  4.24657  3.69132  2.93301  3.38299  3.65412  3.93779  2.26576  3.05550  2.13076  3.35974  3.47412  3.47909  3.33893  3.36101  2.91709  2.46260  2.14581  4.86592  3.64875    969 - -
          2.68618  4.42225  2.77519  2.73123  3.46354  2.40513  3.72494  3.29354  2.67741  2.69355  4.24690  2.90347  2.73739  3.18146  2.89801  2.37887  2.77519  2.98518  4.58477  3.61503
          0.02181  4.23214  4.95448  0.61958  0.77255  0.48576  0.95510
    809   2.85476  5.08989  3.22963  2.62109  4.43330  3.59345  3.66260  3.82903  2.05622  3.01077  4.16090  3.10095  3.08029  2.43037  1.55461  2.85572  3.05764  3.48788  5.47701  4.20447    970 - -
          2.68618  4.42225  2.77519  2.73123  3.46354  2.40513  3.72494  3.29354  2.67741  2.69355  4.24690  2.90347  2.73739  3.18146  2.89801  2.37887  2.77519  2.98518  4.58477  3.61503
          0.02181  4.23214  4.95448  0.61958  0.77255  0.48576  0.95510
    810   2.40649  4.92072  2.69135  2.41478  4.22844  3.10244  3.19857  3.66616  2.43849  3.23359  4.02419  2.79395  3.82723  2.78644  2.91448  2.09498  2.41405  3.16222  5.44124  4.08088    971 - -
          2.68618  4.42225  2.77519  2.73123  3.46354  2.40513  3.72494  3.29354  2.67741  2.69355  4.24690  2.90347  2.73739  3.18146  2.89801  2.37887  2.77519  2.98518  4.58477  3.61503
          0.02181  4.23214  4.95448  0.61958  0.77255  0.48576  0.95510
    811   2.68308  5.10655  2.71989  2.18753  4.41908  3.41685  3.63349  3.87997  2.37796  3.13589  4.16315  2.62969  3.83300  1.85807  2.70732  2.48798  2.91613  3.48129  5.55320  4.16547    972 - -
          2.68618  4.42225  2.77519  2.73123  3.46354  2.40513  3.72494  3.29354  2.67741  2.69355  4.24690  2.90347  2.73739  3.18146  2.89801  2.37887  2.77519  2.98518  4.58477  3.61503
          0.02181  4.23214  4.95448  0.61958  0.77255  0.48576  0.95510
    812   2.01446  4.41028  4.22135  3.66686  3.30237  3.98477  4.35840  2.39601  3.54095  1.32955  2.52093  3.94521  4.34735  3.79581  3.76679  3.29838  3.15431  2.33615  5.05298  3.89209    973 - -
          2.68618  4.42225  2.77519  2.73123  3.46354  2.40513  3.72494  3.29354  2.67741  2.69355  4.24690  2.90347  2.73739  3.18146  2.89801  2.37887  2.77519  2.98518  4.58477  3.61503
          0.02181  4.23214  4.95448  0.61958  0.77255  0.48576  0.95510
    813   2.39389  5.01615  3.08012  2.54834  4.37679  3.50639  3.68231  3.79070  2.28059  3.32688  4.13753  2.82064  3.49102  2.58543  1.58762  2.77671  2.99881  3.43422  5.48933  4.18372    974 - -
          2.68618  4.42225  2.77519  2.73123  3.46354  2.40513  3.72494  3.29354  2.67741  2.69355  4.24690  2.90347  2.73739  3.18146  2.89801  2.37887  2.77519  2.98518  4.58477  3.61503
          0.02181  4.23214  4.95448  0.61958  0.77255  0.48576  0.95510
    814   2.47506  4.77039  3.05765  2.50180  3.99827  3.28227  3.46259  3.40546  2.48004  2.85407  3.46043  2.73513  3.85591  2.04195  2.92971  2.67522  2.71180  2.87120  5.28446  3.96344    975 - -
          2.68618  4.42225  2.77519  2.73123  3.46354  2.40513  3.72494  3.29354  2.67741  2.69355  4.24690  2.90347  2.73739  3.18146  2.89801  2.37887  2.77519  2.98518  4.58477  3.61503
          0.09953  4.23214  2.52299  0.61958  0.77255  0.48576  0.95510
    815   1.54464  4.22964  3.68739  3.23090  3.89271  2.53447  4.16208  3.09019  3.19232  2.93971  3.83323  3.44195  3.86265  3.48244  3.50596  2.61225  2.49346  1.96470  5.32772  4.11508    976 - -
          2.68618  4.42225  2.77519  2.73123  3.46354  2.40513  3.72494  3.29354  2.67741  2.69355  4.24690  2.90347  2.73739  3.18146  2.89801  2.37887  2.77519  2.98518  4.58477  3.61503
          0.02355  4.15615  4.87850  0.61958  0.77255  0.57719  0.82434
    816   2.42159  4.04788  4.14913  3.56047  2.70796  3.71218  3.48100  2.35105  3.42412  2.07939  3.15779  3.72489  4.07892  3.62597  3.57207  3.00415  2.82956  1.88225  3.56830  3.04748    977 - -
          2.68618  4.42225  2.77519  2.73123  3.46354  2.40513  3.72494  3.29354  2.67741  2.69355  4.24690  2.90347  2.73739  3.18146  2.89801  2.37887  2.77519  2.98518  4.58477  3.61503
          0.02355  4.15615  4.87850  0.61958  0.77255  0.57719  0.82434
    817   2.36795  4.46632  3.26873  2.71754  3.67796  3.47799  3.44718  2.72177  2.68665  2.73728  3.60602  3.00997  3.89007  3.01674  3.08789  2.29178  2.19643  2.63317  5.06891  3.80441    978 - -
          2.68618  4.42225  2.77519  2.73123  3.46354  2.40513  3.72494  3.29354  2.67741  2.69355  4.24690  2.90347  2.73739  3.18146  2.89801  2.37887  2.77519  2.98518  4.58477  3.61503
          0.02355  4.15615  4.87850  0.61958  0.77255  0.57719  0.82434
    818   2.01436  4.72250  2.99293  2.52348  4.19086  2.69567  3.74443  3.61734  2.55701  3.21546  4.02329  2.87204  3.81539  2.40737  3.00738  2.25906  2.57283  3.23947  5.44376  4.11543    979 - -
          2.68618  4.42225  2.77519  2.73123  3.46354  2.40513  3.72494  3.29354  2.67741  2.69355  4.24690  2.90347  2.73739  3.18146  2.89801  2.37887  2.77519  2.98518  4.58477  3.61503
          0.05729  4.15615  3.21849  0.61958  0.77255  0.57719  0.82434
    819   0.96484  4.20019  3.59950  3.34644  4.35311  3.00021  4.37414  3.68646  3.38828  3.45653  4.31305  3.43370  3.76899  3.67513  3.66433  1.98143  2.78177  3.16542  5.72884  4.52292    980 - -
          2.68618  4.42225  2.77519  2.73123  3.46354  2.40513  3.72494  3.29354  2.67741  2.69355  4.24690  2.90347  2.73739  3.18146  2.89801  2.37887  2.77519  2.98518  4.58477  3.61503
          0.02435  4.12321  4.84556  0.61958  0.77255  0.61242  0.78096
    820   2.51038  4.27505  3.82271  3.26396  3.26419  3.73358  3.24414  2.24432  3.12365  1.52555  3.26722  3.58632  4.10544  3.43810  3.38749  3.01807  2.93619  2.40094  4.83580  3.59858    981 - -
          2.68618  4.42225  2.77519  2.73123  3.46354  2.40513  3.72494  3.29354  2.67741  2.69355  4.24690  2.90347  2.73739  3.18146  2.89801  2.37887  2.77519  2.98518  4.58477  3.61503
          0.02435  4.12321  4.84556  0.61958  0.77255  0.46780  0.98451
    821   2.53107  4.32768  3.48174  2.91542  3.46572  3.58310  3.25702  2.42727  2.85948  2.35833  3.43072  3.32061  2.93237  2.95756  3.21008  2.82999  2.74418  2.16656  4.91176  3.67746    982 - -
          2.68618  4.42225  2.77519  2.73123  3.46354  2.40513  3.72494  3.29354  2.67741  2.69355  4.24690  2.90347  2.73739  3.18146  2.89801  2.37887  2.77519  2.98518  4.58477  3.61503
          0.02249  4.20164  4.92399  0.61958  0.77255  0.52431  0.89640
    822   2.40254  5.05542  2.88715  2.21454  4.36896  3.40891  3.40596  3.82906  2.34369  3.34510  4.10848  2.64689  3.39209  2.27898  2.53918  2.41601  2.77895  3.42985  5.50641  4.12100    983 - -
          2.68618  4.42225  2.77519  2.73123  3.46354  2.40513  3.72494  3.29354  2.67741  2.69355  4.24690  2.90347  2.73739  3.18146  2.89801  2.37887  2.77519  2.98518  4.58477  3.61503
          0.02249  4.20164  4.92399  0.61958  0.77255  0.52431  0.89640
    823   2.23220  4.68093  3.09928  2.54247  3.49430  3.46904  3.68877  3.03757  2.52683  2.93042  3.76816  2.76652  2.94125  2.70466  2.80571  2.57095  2.60406  2.99902  5.21349  3.90804    984 - -
          2.68618  4.42225  2.77519  2.73123  3.46354  2.40513  3.72494  3.29354  2.67741  2.69355  4.24690  2.90347  2.73739  3.18146  2.89801  2.37887  2.77519  2.98518  4.58477  3.61503
          0.05887  4.20164  3.16535  0.61958  0.77255  0.52431  0.89640
    824   2.48263  4.89294  2.89692  2.44548  4.24509  3.03012  3.40911  3.67637  2.45082  3.25026  4.05669  2.96064  3.84211  1.77900  2.88979  2.47391  2.73391  3.31502  5.45792  4.11464    985 - -
          2.68618  4.42225  2.77519  2.73123  3.46354  2.40513  3.72494  3.29354  2.67741  2.69355  4.24690  2.90347  2.73739  3.18146  2.89801  2.37887  2.77519  2.98518  4.58477  3.61503
          0.02332  4.16609  4.88843  0.61958  0.77255  0.56608  0.83875
    825   2.47713  4.25117  3.56745  2.70214  3.07280  3.59360  3.85610  2.46722  2.94036  2.45784  3.35731  3.08045  3.97102  2.95228  3.26674  2.84625  2.65275  2.21457  3.71043  3.32167    986 - -
          2.68618  4.42225  2.77519  2.73123  3.46354  2.40513  3.72494  3.29354  2.67741  2.69355  4.24690  2.90347  2.73739  3.18146  2.89801  2.37887  2.77519  2.98518  4.58477  3.61503
          0.02332  4.16609  4.88843  0.61958  0.77255  0.56608  0.83875
    826   2.19704  4.85521  2.93217  2.29947  4.13148  2.62073  3.65328  3.29823  2.44816  3.14550  3.95278  2.58343  3.82641  2.63193  2.91265  2.64478  2.65937  3.21498  5.37552  4.03114    987 - -
          2.68618  4.42225  2.77519  2.73123  3.46354  2.40513  3.72494  3.29354  2.67741  2.69355  4.24690  2.90347  2.73739  3.18146  2.89801  2.37887  2.77519  2.98518  4.58477  3.61503
          0.02332  4.16609  4.88843  0.61958  0.77255  0.56608  0.83875
    827   2.49183  4.93702  2.99053  2.44345  4.21736  3.44963  3.14282  3.64651  2.33533  3.01624  4.00873  2.96234  3.14343  1.96695  2.58530  2.67263  2.89124  3.29833  5.40296  4.06442    988 - -
          2.68618  4.42225  2.77519  2.73123  3.46354  2.40513  3.72494  3.29354  2.67741  2.69355  4.24690  2.90347  2.73739  3.18146  2.89801  2.37887  2.77519  2.98518  4.58477  3.61503
          0.11044  4.16609  2.41862  0.61958  0.77255  0.56608  0.83875
    828   1.94185  4.77472  2.89565  2.45124  4.11709  3.06344  3.32325  3.53958  2.49465  3.14118  3.95982  2.81657  3.81547  2.60946  2.94251  2.24925  2.86340  3.19546  5.37738  4.04547    989 - -
          2.68618  4.42225  2.77519  2.73123  3.46354  2.40513  3.72494  3.29354  2.67741  2.69355  4.24690  2.90347  2.73739  3.18146  2.89801  2.37887  2.77519  2.98518  4.58477  3.61503
          0.02541  4.08106  4.80341  0.61958  0.77255  0.50383  0.92687
    829   2.64084  4.88469  3.00646  2.44994  4.15712  3.21558  3.63346  3.57754  2.36561  2.92854  3.96074  2.50581  3.83788  2.50526  2.18728  2.65999  2.67433  2.98512  5.36965  4.03486    990 - -
          2.68618  4.42225  2.77519  2.73123  3.46354  2.40513  3.72494  3.29354  2.67741  2.69355  4.24690  2.90347  2.73739  3.18146  2.89801  2.37887  2.77519  2.98518  4.58477  3.61503
          0.13565  4.16609  2.19520  0.61958  0.77255  0.56608  0.83875
    830   2.28628  4.81193  2.93047  2.41395  4.14084  2.97888  3.63284  3.56892  2.41471  3.15148  3.95307  2.76670  3.55058  2.50241  2.71489  2.35394  2.56014  3.21387  5.37141  4.02777    991 - -
          2.68618  4.42225  2.77519  2.73123  3.46354  2.40513  3.72494  3.29354  2.67741  2.69355  4.24690  2.90347  2.73739  3.18146  2.89801  2.37887  2.77519  2.98518  4.58477  3.61503
          0.02605  4.05649  4.77884  0.61958  0.77255  0.67701  0.70955
    831   2.59505  4.78368  2.99724  2.43906  3.49383  3.42093  3.05494  3.43822  2.39082  2.91004  3.85641  2.80192  3.47617  2.50132  2.44901  2.63082  2.66300  3.11805  5.27864  3.94945    992 - -
          2.68618  4.42225  2.77519  2.73123  3.46354  2.40513  3.72494  3.29354  2.67741  2.69355  4.24690  2.90347  2.73739  3.18146  2.89801  2.37887  2.77519  2.98518  4.58477  3.61503
          0.02605  4.05649  4.77884  0.61958  0.77255  0.43759  1.03731
    832   2.16903  4.70854  3.07944  2.53368  3.94246  2.90026  3.68953  3.34310  2.50961  2.43071  3.80916  2.87073  3.43421  2.67987  2.76783  2.68116  2.74838  3.04330  5.24850  3.93971    993 - -
          2.68618  4.42225  2.77519  2.73123  3.46354  2.40513  3.72494  3.29354  2.67741  2.69355  4.24690  2.90347  2.73739  3.18146  2.89801  2.37887  2.77519  2.98518  4.58477  3.61503
          0.02258  4.19767  4.92001  0.61958  0.77255  0.52914  0.88944
    833   2.43555  5.01338  2.91037  2.38485  4.34066  2.98583  3.62467  3.79011  2.35726  3.32062  4.09612  2.58617  3.50317  2.38519  2.22696  2.47684  2.88140  3.40243  5.49237  4.12227    994 - -
          2.68618  4.42225  2.77519  2.73123  3.46354  2.40513  3.72494  3.29354  2.67741  2.69355  4.24690  2.90347  2.73739  3.18146  2.89801  2.37887  2.77519  2.98518  4.58477  3.61503
          0.02258  4.19767  4.92001  0.61958  0.77255  0.52914  0.88944
    834   2.42947  4.96768  2.94959  2.41872  4.29590  3.42173  3.63841  3.73506  2.36462  3.28086  4.06710  2.81979  3.14173  2.43984  2.26244  2.17904  2.88601  3.36089  5.46460  4.10918    995 - -
          2.68618  4.42225  2.77519  2.73123  3.46354  2.40513  3.72494  3.29354  2.67741  2.69355  4.24690  2.90347  2.73739  3.18146  2.89801  2.37887  2.77519  2.98518  4.58477  3.61503
          0.09267  4.19767  2.61081  0.61958  0.77255  0.52914  0.88944
    835   2.59597  4.67290  3.08043  2.21925  3.88042  3.17042  3.66587  3.00546  2.49579  2.71460  3.45201  3.02192  3.45660  2.71373  2.57827  2.66750  2.82695  2.71228  5.19766  3.89181    996 - -
          2.68618  4.42225  2.77519  2.73123  3.46354  2.40513  3.72494  3.29354  2.67741  2.69355  4.24690  2.90347  2.73739  3.18146  2.89801  2.37887  2.77519  2.98518  4.58477  3.61503
          0.02420  4.12920  4.85155  0.61958  0.77255  0.60619  0.78839
    836   2.18971  4.88451  2.93983  2.25426  4.15060  3.41486  3.61961  3.57859  2.38822  2.79496  3.95486  2.72784  3.40831  2.52939  2.68013  2.51890  2.84702  3.23349  5.37195  4.02311    997 - -
          2.68618  4.42225  2.77519  2.73123  3.46354  2.40513  3.72494  3.29354  2.67741  2.69355  4.24690  2.90347  2.73739  3.18146  2.89801  2.37887  2.77519  2.98518  4.58477  3.61503
          0.04680  4.12920  3.51895  0.61958  0.77255  0.54379  0.86880
    837   2.49250  4.81750  2.98050  2.43922  4.08199  3.23484  3.63967  3.31240  2.42773  2.86999  3.90743  2.68527  3.42449  2.12573  2.88540  2.49636  2.75423  3.16891  5.33319  3.99608    998 - -
          2.68618  4.42225  2.77519  2.73123  3.46354  2.40513  3.72494  3.29354  2.67741  2.69355  4.24690  2.90347  2.73739  3.18146  2.89801  2.37887  2.77519  2.98518  4.58477  3.61503
          0.02392  4.14088  4.86323  0.61958  0.77255  0.55282  0.85643
    838   2.48187  4.39357  3.35740  2.79315  3.36823  3.53691  3.78565  2.58304  2.75396  2.61446  3.05614  3.22862  3.04409  3.07207  2.78288  2.49665  2.47255  2.67470  4.96978  3.72052    999 - -
          2.68618  4.42225  2.77519  2.73123  3.46354  2.40513  3.72494  3.29354  2.67741  2.69355  4.24690  2.90347  2.73739  3.18146  2.89801  2.37887  2.77519  2.98518  4.58477  3.61503
          0.02341  4.16221  4.88456  0.61958  0.77255  0.50131  0.93074
    839   2.56801  5.01995  2.69675  2.35522  4.32769  3.39716  3.41840  3.78094  2.40802  3.31942  4.09648  2.29962  3.23100  2.65914  2.89342  2.24893  2.46717  3.39585  5.50197  4.12022   1000 - -
          2.68618  4.42225  2.77519  2.73123  3.46354  2.40513  3.72494  3.29354  2.67741  2.69355  4.24690  2.90347  2.73739  3.18146  2.89801  2.37887  2.77519  2.98518  4.58477  3.61503
          0.07942  4.19767  2.79165  0.61958  0.77255  0.52914  0.88944
    840   2.37612  4.96901  2.84325  2.37660  4.27850  2.96021  2.79541  3.72210  2.40508  3.27544  4.06704  2.71682  3.81984  2.19009  2.86730  2.46779  2.88948  3.35205  5.46801  4.10304   1001 - -
          2.68618  4.42225  2.77519  2.73123  3.46354  2.40513  3.72494  3.29354  2.67741  2.69355  4.24690  2.90347  2.73739  3.18146  2.89801  2.37887  2.77519  2.98518  4.58477  3.61503
          0.02389  4.14213  4.86448  0.61958  0.77255  0.52290  0.89845
    841   2.69628  5.12515  2.71873  2.03746  4.44730  3.09901  3.64838  3.91318  2.42680  3.42820  4.20302  2.66910  3.27351  2.04065  2.91334  2.31644  2.93797  3.51003  5.59136  4.19282   1002 - -
          2.68618  4.42225  2.77519  2.73123  3.46354  2.40513  3.72494  3.29354  2.67741  2.69355  4.24690  2.90347  2.73739  3.18146  2.89801  2.37887  2.77519  2.98518  4.58477  3.61503
          0.02302  4.17853  4.90088  0.61958  0.77255  0.44657  1.02116
    842   2.12437  3.95938  3.16733  2.54100  3.80285  3.25343  3.36749  2.89618  2.58712  2.61045  3.70119  2.68060  3.42909  2.92566  2.86452  2.71629  2.84836  2.91772  5.15460  3.86533   1003 - -
          2.68618  4.42225  2.77519  2.73123  3.46354  2.40513  3.72494  3.29354  2.67741  2.69355  4.24690  2.90347  2.73739  3.18146  2.89801  2.37887  2.77519  2.98518  4.58477  3.61503
          0.02181  4.23214  4.95448  0.61958  0.77255  0.48576  0.95510
    843   2.37249  4.66976  2.93241  2.56306  3.87726  3.48053  3.70293  3.27119  2.54954  2.82829  3.24639  3.06034  2.98163  2.69747  2.99162  2.39633  2.59932  2.65050  5.20652  3.90466   1004 - -
          2.68618  4.42225  2.77519  2.73123  3.46354  2.40513  3.72494  3.29354  2.67741  2.69355  4.24690  2.90347  2.73739  3.18146  2.89801  2.37887  2.77519  2.98518  4.58477  3.61503
          0.06663  4.23214  2.99691  0.61958  0.77255  0.48576  0.95510
    844   2.42922  4.40599  3.36046  2.80136  3.60043  3.24196  3.80577  2.96161  2.76621  2.39333  3.24202  3.23136  3.10616  3.08413  3.15141  2.32520  2.43357  2.49612  5.01512  3.76395   1005 - -
          2.68618  4.42225  2.77519  2.73123  3.46354  2.40513  3.72494  3.29354  2.67741  2.69355  4.24690  2.90347  2.73739  3.18146  2.89801  2.37887  2.77519  2.98518  4.58477  3.61503
          0.02280  4.18830  4.91065  0.61958  0.77255  0.54036  0.87356
    845   1.48078  4.32337  3.46297  3.09136  4.34747  3.09079  4.18989  3.76054  3.12705  3.42891  4.24721  3.32972  2.42926  3.42723  3.48500  1.64220  2.80622  3.24889  5.67292  4.43701   1006 - -
          2.68618  4.42225  2.77519  2.73123  3.46354  2.40513  3.72494  3.29354  2.67741  2.69355  4.24690  2.90347  2.73739  3.18146  2.89801  2.37887  2.77519  2.98518  4.58477  3.61503
          0.02280  4.18830  4.91065  0.61958  0.77255  0.45307  1.00970
    846   2.18259  4.68579  2.91716  2.55423  3.91451  3.46634  3.70432  3.03064  2.54452  2.95227  3.78908  3.05215  3.47179  2.71497  2.98958  2.26491  2.53017  2.72675  5.23450  3.92836   1007 - -
          2.68618  4.42225  2.77519  2.73123  3.46354  2.40513  3.72494  3.29354  2.67741  2.69355  4.24690  2.90347  2.73739  3.18146  2.89801  2.37887  2.77519  2.98518  4.58477  3.61503
          0.02181  4.23214  4.95448  0.61958  0.77255  0.48576  0.95510
    847   2.54070  4.48657  3.28529  2.72493  3.37156  2.91984  3.77010  2.80728  2.69723  2.16532  3.58453  2.86442  3.50278  2.79836  3.10090  2.59532  2.71128  2.77773  5.04985  3.78602   1008 - -
          2.68618  4.42225  2.77519  2.73123  3.46354  2.40513  3.72494  3.29354  2.67741  2.69355  4.24690  2.90347  2.73739  3.18146  2.89801  2.37887  2.77519  2.98518  4.58477  3.61503
          0.04044  4.23214  3.68425  0.61958  0.77255  0.48576  0.95510
    848   2.09893  4.64473  3.12661  2.59055  3.93592  3.42833  3.29872  3.33469  2.58140  2.97709  3.81429  2.89065  2.73270  2.92360  3.01851  2.41051  2.69596  2.64504  5.25781  3.95730   1009 - -
          2.68618  4.42225  2.77519  2.73123  3.46354  2.40513  3.72494  3.29354  2.67741  2.69355  4.24690  2.90347  2.73739  3.18146  2.89801  2.37887  2.77519  2.98518  4.58477  3.61503
          0.02221  4.21391  4.93625  0.61958  0.77255  0.50912  0.91885
    849   2.14335  4.52157  3.24876  2.70075  3.77531  3.46186  3.78117  2.83488  2.67555  2.82773  3.68850  3.15588  2.64588  2.83664  3.08796  2.31318  2.74266  2.66845  5.14791  3.87456   1010 - -
          2.68618  4.42225  2.77519  2.73123  3.46354  2.40513  3.72494  3.29354  2.67741  2.69355  4.24690  2.90347  2.73739  3.18146  2.89801  2.37887  2.77519  2.98518  4.58477  3.61503
          0.02221  4.21391  4.93625  0.61958  0.77255  0.50912  0.91885
    850   2.09856  4.48849  3.12054  2.71611  3.66143  3.52289  3.76631  2.86884  2.68910  2.23936  3.59052  3.17542  3.42943  2.81827  3.09409  2.62927  2.70549  2.63685  5.05624  3.79118   1011 - -
          2.68618  4.42225  2.77519  2.73123  3.46354  2.40513  3.72494  3.29354  2.67741  2.69355  4.24690  2.90347  2.73739  3.18146  2.89801  2.37887  2.77519  2.98518  4.58477  3.61503
          0.02221  4.21391  4.93625  0.61958  0.77255  0.47143  0.97846
    851   2.11307  4.94389  2.82484  2.40357  4.22671  2.65372  3.31145  3.66460  2.41510  3.04277  4.01795  2.61650  3.40185  2.76951  2.73724  2.63855  2.86913  3.30415  5.43346  4.07150   1012 - -
          2.68618  4.42225  2.77519  2.73123  3.46354  2.40513  3.72494  3.29354  2.67741  2.69355  4.24690  2.90347  2.73739  3.18146  2.89801  2.37887  2.77519  2.98518  4.58477  3.61503
          0.02181  4.23214  4.95448  0.61958  0.77255  0.48576  0.95510
    852   2.17083  4.91916  2.92447  2.42289  4.24191  2.95404  3.30765  3.67951  2.45088  3.24731  4.03991  2.77581  2.90604  2.62080  2.92257  2.22345  2.87988  3.31348  5.45453  4.09601   1013 - -
          2.68618  4.42225  2.77519  2.73123  3.46354  2.40513  3.72494  3.29354  2.67741  2.69355  4.24690  2.90347  2.73739  3.18146  2.89801  2.37887  2.77519  2.98518  4.58477  3.61503
          0.02181  4.23214  4.95448  0.61958  0.77255  0.48576  0.95510
    853   2.35273  5.00143  2.75705  2.29211  4.29253  3.04910  3.30653  3.74189  2.38635  2.94476  4.05991  2.91108  3.27669  2.43941  2.86819  2.28545  2.86551  3.36339  5.46984  4.09355   1014 - -
          2.68618  4.42225  2.77519  2.73123  3.46354  2.40513  3.72494  3.29354  2.67741  2.69355  4.24690  2.90347  2.73739  3.18146  2.89801  2.37887  2.77519  2.98518  4.58477  3.61503
          0.02181  4.23214  4.95448  0.61958  0.77255  0.48576  0.95510
    854   2.17580  4.82897  2.97450  2.48969  4.25919  2.95306  3.72492  3.69431  2.51830  3.27238  4.06890  2.81181  3.83445  2.22337  2.97902  2.11375  2.58438  3.31157  5.48386  4.13884   1015 - -
          2.68618  4.42225  2.77519  2.73123  3.46354  2.40513  3.72494  3.29354  2.67741  2.69355  4.24690  2.90347  2.73739  3.18146  2.89801  2.37887  2.77519  2.98518  4.58477  3.61503
          0.04490  4.23214  3.52720  0.61958  0.77255  0.48576  0.95510
    855   2.22421  5.01907  2.72733  2.24769  4.33083  2.69587  3.64824  3.78261  2.43418  3.32586  4.10690  2.55394  3.82383  2.63860  2.92162  2.41190  2.56851  3.39961  5.51307  4.13197   1016 - -
          2.68618  4.42225  2.77519  2.73123  3.46354  2.40513  3.72494  3.29354  2.67741  2.69355  4.24690  2.90347  2.73739  3.18146  2.89801  2.37887  2.77519  2.98518  4.58477  3.61503
          0.02231  4.20955  4.93189  0.61958  0.77255  0.46816  0.98391
    856   2.25311  4.88660  2.92994  2.30573  4.25808  2.99675  3.69126  3.69655  2.48532  3.26704  4.05958  2.54675  2.84166  2.82787  2.95862  2.44292  2.40147  3.32062  5.47515  4.11860   1017 - -
          2.68618  4.42225  2.77519  2.73123  3.46354  2.40513  3.72494  3.29354  2.67741  2.69355  4.24690  2.90347  2.73739  3.18146  2.89801  2.37887  2.77519  2.98518  4.58477  3.61503
          0.02181  4.23214  4.95448  0.61958  0.77255  0.48576  0.95510
    857   2.50224  4.66757  3.12150  2.56810  3.88885  2.85150  3.35443  3.00497  2.55431  2.72993  3.76953  2.89904  3.53700  2.89640  2.99514  2.28641  2.37815  2.99478  5.21629  3.91463   1018 - -
          2.68618  4.42225  2.77519  2.73123  3.46354  2.40513  3.72494  3.29354  2.67741  2.69355  4.24690  2.90347  2.73739  3.18146  2.89801  2.37887  2.77519  2.98518  4.58477  3.61503
          0.02181  4.23214  4.95448  0.61958  0.77255  0.48576  0.95510
    858   2.25765  4.52326  3.24996  2.68934  3.69779  3.52095  3.15851  3.07677  2.66176  2.75508  3.62032  3.15663  3.43434  2.83830  3.07333  2.42551  2.51125  2.46181  4.01301  3.81065   1019 - -
          2.68618  4.42225  2.77519  2.73123  3.46354  2.40513  3.72494  3.29354  2.67741  2.69355  4.24690  2.90347  2.73739  3.18146  2.89801  2.37887  2.77519  2.98518  4.58477  3.61503
          0.08224  4.23214  2.74214  0.61958  0.77255  0.48576  0.95510
    859   2.33296  4.50336  3.23325  2.67900  3.38238  3.18045  3.74646  2.47689  2.65568  2.74408  3.60978  2.89297  3.89233  2.65796  3.06671  2.40330  2.70115  2.80572  5.07155  3.80113   1020 - -
          2.68618  4.42225  2.77519  2.73123  3.46354  2.40513  3.72494  3.29354  2.67741  2.69355  4.24690  2.90347  2.73739  3.18146  2.89801  2.37887  2.77519  2.98518  4.58477  3.61503
          0.02315  4.17304  4.89539  0.61958  0.77255  0.55816  0.84925
    860   2.17020  4.69006  3.04489  2.54998  4.15435  2.67467  3.75205  3.57781  2.57239  3.18343  3.99329  2.89205  3.02836  2.73275  3.02336  2.34419  2.26666  3.20546  5.41979  4.09711   1021 - -
          2.68618  4.42225  2.77519  2.73123  3.46354  2.40513  3.72494  3.29354  2.67741  2.69355  4.24690  2.90347  2.73739  3.18146  2.89801  2.37887  2.77519  2.98518  4.58477  3.61503
          0.02315  4.17304  4.89539  0.61958  0.77255  0.55816  0.84925
    861   2.45059  4.68437  3.08322  2.53480  3.92791  3.21492  3.68882  3.32942  2.51782  2.96380  3.79758  3.03237  2.84877  2.48091  2.96008  2.39037  2.46149  3.02821  4.04267  3.93052   1022 - -
          2.68618  4.42225  2.77519  2.73123  3.46354  2.40513  3.72494  3.29354  2.67741  2.69355  4.24690  2.90347  2.73739  3.18146  2.89801  2.37887  2.77519  2.98518  4.58477  3.61503
          0.02315  4.17304  4.89539  0.61958  0.77255  0.55816  0.84925
    862   2.17100  4.57481  3.14482  2.65593  4.13574  2.47124  3.82814  3.55250  2.67538  3.17810  3.99515  2.52489  3.37578  3.00663  3.11139  2.04729  2.82505  2.72871  5.42735  4.12561   1023 - -
          2.68618  4.42225  2.77519  2.73123  3.46354  2.40513  3.72494  3.29354  2.67741  2.69355  4.24690  2.90347  2.73739  3.18146  2.89801  2.37887  2.77519  2.98518  4.58477  3.61503
          0.05631  4.17304  3.23538  0.61958  0.77255  0.55816  0.84925
    863   2.40631  4.79086  3.01976  2.47575  4.05039  3.43510  3.65208  3.20578  2.42481  3.06606  3.88571  2.65937  3.83619  2.40679  2.67694  2.65858  2.21144  3.13839  5.30958  3.98629   1024 - -
          2.68618  4.42225  2.77519  2.73123  3.46354  2.40513  3.72494  3.29354  2.67741  2.69355  4.24690  2.90347  2.73739  3.18146  2.89801  2.37887  2.77519  2.98518  4.58477  3.61503
          0.02392  4.14066  4.86301  0.61958  0.77255  0.59406  0.80315
    864   1.78842  4.55971  3.16204  2.62735  3.39155  3.16978  3.74225  3.23076  2.60750  2.88968  3.73872  2.90129  3.41032  2.94952  2.79624  2.67122  2.71215  2.93815  5.18742  3.90158   1025 - -
          2.68618  4.42225  2.77519  2.73123  3.46354  2.40513  3.72494  3.29354  2.67741  2.69355  4.24690  2.90347  2.73739  3.18146  2.89801  2.37887  2.77519  2.98518  4.58477  3.61503
          0.02392  4.14066  4.86301  0.61958  0.77255  0.59406  0.80315
    865   2.13363  4.52307  3.19070  2.67666  4.01909  2.81337  3.81412  3.42349  2.67525  3.06689  3.89652  2.79129  2.76634  3.00713  3.10211  2.44374  2.30855  2.72899  5.33764  4.04827   1026 - -
          2.68618  4.42225  2.77519  2.73123  3.46354  2.40513  3.72494  3.29354  2.67741  2.69355  4.24690  2.90347  2.73739  3.18146  2.89801  2.37887  2.77519  2.98518  4.58477  3.61503
          0.02392  4.14066  4.86301  0.61958  0.77255  0.59406  0.80315
    866   2.01764  4.83196  2.92337  2.36873  4.12163  2.98009  3.66303  3.54278  2.45965  2.94429  3.95018  2.78938  3.82659  2.44991  2.91668  2.41692  2.86529  3.20483  5.37156  4.03266   1027 - -
[truncated: 56,046 more chars]
