# Supplementary material for: Potential Conservation of Circadian Clock Proteins in the phylum Nematoda as Revealed by Bioinformatic Searches
Source: PLoS One. 2014 Nov 14;9(11):e112871. doi: 10.1371/journal.pone.0112871 (PMC4232591; doi:10.1371/journal.pone.0112871)
Supplement: File S1 — HMM profiles used in this work and HMMsearch results. (ZIP) [file pone.0112871.s007.zip › HMMs-CE/Mamiferos/WD-Rep-aln.fasta.hmm.res]

# hmmsearch :: search profile(s) against a sequence database
# HMMER 3.0 (March 2010); http://hmmer.org/
# Copyright (C) 2010 Howard Hughes Medical Institute.
# Freely distributed under the GNU General Public License (GPLv3).
# - - - - - - - - - - - - - - - - - - - - - - - - - - - - - - - - - - - -
# query HMM file:                  WD-Rep-aln.fasta.hmm
# target sequence database:        ../../../../ProteomasGus/wormpep229
# Max sensitivity mode:            on [all heuristic filters off]
# - - - - - - - - - - - - - - - - - - - - - - - - - - - - - - - - - - - -

Query:       WD-Rep-aln  [M=334]
Scores for complete sequences (score includes all domains):
   --- full sequence ---   --- best 1 domain ---    -#dom-
    E-value  score  bias    E-value  score  bias    exp  N  Sequence    Description
    ------- ------ -----    ------- ------ -----   ---- --  --------    -----------
   2.7e-159  530.1   6.6   3.3e-159  529.8   4.6    1.0  1  C14B1.4     CE00901	WBGene00006474	locus:wdr-5.1	guanine nuc
   2.2e-132  441.6   2.7   2.7e-132  441.3   1.8    1.0  1  K04G11.4    CE11748	WBGene00010572	locus:wdr-5.2	guanine nuc
   9.2e-127  423.1   5.0   1.2e-126  422.8   3.5    1.1  1  ZC302.2a    CE06574	WBGene00013862	locus:wdr-5.3	guanine nuc
    3.1e-53  181.5   6.3    7.6e-34  117.7   0.9    2.4  2  T03F6.5     CE29339	WBGene00003047	locus:lis-1	WD domain, G-
    4.3e-53  181.0  18.0    1.1e-34  120.5   2.0    3.1  3  F55B12.3b   CE27762	WBGene00004767	locus:sel-10	status:Confi
    4.4e-53  181.0  18.0    1.1e-34  120.5   2.0    3.1  3  F55B12.3a   CE25007	WBGene00004767	locus:sel-10	Candida CDC4
    5.1e-51  174.2   6.8    3.2e-26   92.7   1.4    4.4  2  W07E6.2     CE17294	WBGene00021074	status:Confirmed	UniProt:
    1.3e-44  153.1   9.6    1.5e-25   90.4   0.1    2.3  2  K10B2.1     CE28600	WBGene00003009	locus:lin-23	Transducin b
    2.7e-43  148.8   0.6    7.4e-43  147.3   0.4    2.1  1  F08G12.2    CE18578	WBGene00008586	WD domain, G-beta repeat 
    4.1e-43  148.2  25.6    1.9e-20   73.7   3.7    3.5  3  Y45F10B.10  CE36361	WBGene00004265	locus:qui-1	WD domain, G-
      7e-43  147.4  16.5    2.5e-17   63.4   0.9    3.3  3  F52A8.2     CE17845	WBGene00001680	locus:gpb-2	guanine nucle
    6.9e-42  144.2  20.8    1.6e-24   87.1   6.3    4.8  5  Y53C12B.1   CE14894	WBGene00013143	WD domain, G-beta repeats
    1.1e-41  143.5   1.2    1.4e-41  143.1   0.9    1.1  1  C18E3.5     CE27713	WBGene00015974	beta transducin	status:Co
    4.4e-39  134.9  10.8    3.3e-24   86.0   2.4    2.4  2  F13D12.7a   CE02186	WBGene00001679	locus:gpb-1	guanine nucle
    2.8e-38  132.3  15.1    6.8e-23   81.7   3.8    3.9  3  F13H8.2     CE27127	WBGene00017435	beta transducin Trp-Asp d
    2.6e-37  129.1   0.7    4.4e-13   49.5   0.0    3.4  3  Y71F9AL.17  CE29136	WBGene00022119	coatomer, alpha chain	sta
    4.5e-37  128.3   0.1    6.5e-37  127.8   0.1    1.2  1  CC4.3       CE15742	WBGene00004895	locus:smu-1	WD domain, G-
    1.1e-36  127.1   2.3    1.4e-36  126.7   1.6    1.0  1  F33G12.2    CE27149	WBGene00018014	status:Confirmed	UniProt:
    9.4e-36  124.0   3.7    2.5e-32  112.8   0.2    2.4  2  C36B1.5     CE05372	WBGene00007972	locus:prp-4	U4\/U6 small 
    5.2e-33  115.0   4.9    1.8e-30  106.6   3.4    2.4  1  D1054.15b   CE45329	WBGene00006481	locus:tag-135	status:Conf
    7.7e-33  114.4   0.7    4.4e-23   82.4   0.1    2.8  3  R06A4.9     CE21113	WBGene00011051	locus:pfs-2	six WD40 repe
    8.5e-33  114.3   4.8    2.5e-30  106.1   3.4    2.4  1  D1054.15a   CE05533	WBGene00006481	locus:tag-135	beta transd
    1.4e-31  110.2  13.0    2.7e-29  102.8   5.5    2.8  2  K04D7.1     CE06090	WBGene00010556	locus:rack-1	guanine nucl
    1.1e-30  107.4   3.7      1e-27   97.6   0.9    2.4  2  F28C6.3     CE03274	WBGene00000773	locus:cpf-1	cleavage stim
    7.2e-30  104.7   6.6    4.5e-16   59.3   2.4    3.3  3  C05D2.10a   CE26861	WBGene00015470	status:Confirmed	UniProt:
    7.3e-30  104.6   6.6    4.6e-16   59.3   2.4    3.3  3  C05D2.10b   CE29560	WBGene00015470	status:Confirmed	UniProt:
    7.5e-30  104.6   1.2    1.1e-29  104.0   0.8    1.2  1  F49D11.1    CE28405	WBGene00018625	locus:prp-17	status:Confi
    2.2e-29  103.1  18.0    7.8e-13   48.7   0.0    4.8  5  K08F9.2     CE11944	WBGene00010685	locus:aipl-1	beta-transdu
    1.2e-28  100.7   3.6    1.7e-23   83.7   0.5    3.1  2  F38E11.5    CE18673	WBGene00009542	beta'-coat protein like	s
    5.7e-28   98.4   7.5    9.2e-21   74.7   0.2    3.2  3  Y41C4A.11   CE20251	WBGene00012757	WD domain, G-beta repeat	
    6.3e-28   98.3   6.4    5.9e-26   91.8   1.2    2.9  3  T10F2.4     CE38104	WBGene00020423	status:Confirmed	UniProt:
    8.3e-26   91.3  19.2    2.7e-11   43.6   0.0    4.2  4  C04F6.4a    CE03924	WBGene00006810	locus:unc-78	beta transdu
    2.1e-25   90.0   6.7    1.2e-24   87.4   4.7    1.9  1  F02E8.5     CE07020	WBGene00017178	locus:atg-16.1	status:Par
    5.2e-25   88.7   9.3    7.4e-13   48.7   0.5    4.2  4  F55F8.3     CE30542	WBGene00018891	status:Confirmed	UniProt:
    6.8e-25   88.3   0.2    1.4e-24   87.3   0.1    1.4  1  C33H5.7     CE04150	WBGene00016374	locus:swd-2.2	status:Conf
      1e-23   84.5   5.9    7.7e-21   75.0   3.6    2.2  2  R03E1.1     CE18901	WBGene00006369	locus:sym-4	WD domain, G-
      3e-22   79.6  17.1    3.6e-21   76.1  12.0    2.0  1  K06A1.5     CE39948	WBGene00019427	locus:atg-16.2	status:Par
    4.4e-22   79.1  10.4    1.7e-11   44.2   0.0    3.7  3  C04F6.4b    CE33554	WBGene00006810	locus:unc-78	status:Confi
    5.6e-22   78.7   3.1    3.1e-18   66.4   0.7    2.4  2  K07A1.12    CE16234	WBGene00003036	locus:lin-53	chromatin as
    9.4e-22   78.0   0.2    5.2e-21   75.5   0.0    1.9  2  F30F8.8     CE39361	WBGene00006386	locus:taf-5	guanine nucle
    1.4e-21   77.4   3.5    1.3e-13   51.2   0.4    3.1  3  D2030.9b    CE23620	WBGene00008419	locus:wdr-23	status:Confi
    1.9e-21   77.0   3.5    1.5e-13   51.0   0.4    3.1  3  D2030.9a    CE09086	WBGene00008419	locus:wdr-23	Lithosperm l
    6.1e-21   75.3   1.5    3.1e-13   50.0   0.2    2.5  2  ZK1307.6    CE01695	WBGene00001510	locus:fzr-1	CDC20 protein
    8.1e-21   74.9   6.3    3.8e-13   49.7   1.6    3.3  3  D2030.9c    CE43863	WBGene00008419	locus:wdr-23	status:Confi
    1.1e-20   74.5  11.2    5.4e-15   55.8   0.3    4.3  4  Y111B2A.17  CE34502	WBGene00013738	locus:elpc-2	status:Parti
    1.2e-20   74.3   0.2    5.8e-08   32.6   0.0    3.3  3  K07C5.8     CE35585	WBGene00010631	locus:cash-1	nuclear auto
    1.4e-20   74.1   0.3    4.4e-13   49.5   0.0    2.6  2  C10H11.8a   CE08097	WBGene00015697	status:Partially_confirme
    1.9e-20   73.7   8.4    1.8e-12   47.5   0.7    3.1  3  F55F8.5     CE11196	WBGene00018893	locus:tag-345	status:Conf
    2.2e-20   73.5   1.3    4.2e-13   49.6   0.0    2.7  2  C10H11.8b   CE45568	WBGene00015697	status:Partially_confirme
    2.7e-19   69.9   0.2    4.1e-13   49.6   0.1    2.6  2  Y74C10AR.1  CE30325	WBGene00001232	locus:eif-3.I	status:Conf
    2.5e-18   66.7   0.2    1.8e-11   44.2   0.1    2.7  2  K06A5.8b    CE31355	WBGene00019434	status:Partially_confirme
    2.9e-18   66.5   0.5      4e-18   66.1   0.4    1.2  1  F13D12.7b   CE44352	WBGene00001679	locus:gpb-1	status:Confir
    1.6e-17   64.1   0.7    1.2e-07   31.6   0.1    2.9  2  T05H4.14    CE13295	WBGene00001513	locus:gad-1	status:Confir
    2.9e-17   63.2   3.7    1.3e-07   31.5   1.3    2.8  2  F35G12.4a   CE31501	WBGene00009441	beta-transducin	status:Pa
    2.9e-17   63.2   3.8    1.5e-07   31.3   1.2    2.8  2  F35G12.4b   CE31502	WBGene00009441	WD domain, G-beta repeat	
    3.2e-17   63.1   3.8    1.6e-07   31.2   1.2    2.8  2  F35G12.4c   CE42674	WBGene00009441	status:Partially_confirme
    6.2e-17   62.2   0.2      9e-17   61.6   0.1    1.2  1  Y54H5A.1    CE27292	WBGene00021899	status:Confirmed	UniProt:
    8.8e-17   61.6   1.6    6.9e-13   48.8   0.0    3.1  3  T02H6.1b    CE41926	WBGene00020171	status:Partially_confirme
      1e-16   61.4   1.5    7.3e-13   48.8   0.0    3.1  3  T02H6.1a    CE41925	WBGene00020171	status:Partially_confirme
    1.3e-16   61.1   3.6    4.3e-15   56.1   0.7    2.4  2  K07A1.11    CE11860	WBGene00004312	locus:rba-1	retinablastom
    1.7e-16   60.7  10.4    5.5e-12   45.9   2.1    3.4  4  Y18D10A.9   CE34506	WBGene00012479	WD domain, G-beta repeat	
    1.1e-15   58.0   0.2    2.7e-10   40.3   0.0    2.0  2  C33H5.6     CE46691	WBGene00016373	locus:swd-2.1	status:Conf
      7e-15   55.4   0.1    4.6e-08   33.0   0.1    3.1  2  Y54G9A.6    CE19233	WBGene00013209	locus:bub-3	WD domain, G-
    9.6e-15   54.9   0.2    7.6e-07   29.0   0.0    3.0  3  ZK430.7     CE05083	WBGene00022742	ribosomal processing prot
      3e-14   53.3   3.6      2e-07   30.9   2.2    3.0  2  Y77E11A.13a CE25614	WBGene00003806	locus:npp-20	status:Confi
    4.6e-14   52.7   6.2    1.3e-13   51.2   4.3    1.8  1  F38G1.1     CE25876	WBGene00000484	locus:che-2	G-beta-repeat
    7.1e-14   52.1   0.3      2e-11   44.0   0.0    2.1  2  F10G8.3     CE09338	WBGene00003803	locus:rae-1	polyA RNA exp
    7.3e-14   52.0   4.7    4.4e-09   36.3   0.0    3.6  3  Y45F10D.7   CE44839	WBGene00012887	status:Partially_confirme
    1.9e-13   50.7   0.4    4.1e-07   29.8   0.0    3.3  3  T01G1.1d    CE42645	WBGene00002223	locus:klp-12	status:Confi
      2e-13   50.6   2.4    7.1e-05   22.5   0.0    3.1  3  F46C5.9     CE10584	WBGene00009784	G-protein	status:Confirme
    2.6e-13   50.2   0.3      4e-07   29.9   0.0    3.3  3  T01G1.1b    CE37927	WBGene00002223	locus:klp-12	status:Confi
    7.4e-13   48.7   5.7      7e-12   45.5   4.0    2.0  1  F21H12.1    CE32634	WBGene00017683	status:Confirmed	UniProt:
    9.4e-13   48.4   0.1    1.6e-12   47.6   0.0    1.4  1  K06A5.8a    CE31354	WBGene00019434	status:Partially_confirme
    1.9e-12   47.4   0.2    1.2e-06   28.3   0.0    2.5  2  Y23H5B.5    CE40876	WBGene00021276	status:Partially_confirme
    3.1e-12   46.7   1.7    9.7e-06   25.3   0.0    2.2  2  C05C10.6b   CE27796	WBGene00007333	locus:ufd-3	phospholipase
    3.5e-12   46.5   1.9    9.3e-06   25.4   0.0    2.2  2  C05C10.6a   CE02113	WBGene00007333	locus:ufd-3	phospholipase
      5e-12   46.0   0.1    1.4e-11   44.6   0.0    1.7  1  R01H10.3d   CE30352	WBGene00000768	locus:cor-1	Coronin (beta
    5.1e-12   46.0   7.2    2.3e-05   24.1   0.3    3.1  2  W02D3.9     CE14434	WBGene00006773	locus:unc-37	transducin-l
    5.1e-12   46.0   1.4    1.2e-07   31.6   0.1    3.1  3  T01G1.1c    CE40999	WBGene00002223	locus:klp-12	status:Confi
    5.3e-12   45.9   8.7      3e-06   27.0   1.4    4.4  5  F38A6.2b    CE43695	WBGene00001248	locus:elp-1	status:Partia
    5.4e-12   45.9   8.7    3.1e-06   27.0   1.4    4.4  5  F38A6.2a    CE15999	WBGene00001248	locus:elp-1	WD domain, G-
    6.1e-12   45.7   0.1    1.7e-11   44.3   0.1    1.7  1  R01H10.3b   CE30350	WBGene00000768	locus:cor-1	Coronin (beta
    7.1e-12   45.5   0.1    2.1e-11   43.9   0.0    1.8  1  R01H10.3a   CE00590	WBGene00000768	locus:cor-1	Coronin (beta
    7.1e-12   45.5   0.1    2.3e-11   43.9   0.0    1.8  1  R01H10.3c   CE30351	WBGene00000768	locus:cor-1	Coronin (beta
    7.9e-12   45.4   0.7    3.6e-08   33.3   0.1    3.2  3  T05A8.5     CE27435	WBGene00020231	status:Partially_confirme
    8.2e-12   45.3   7.7      1e-06   28.6   0.9    3.0  3  F32H2.4     CE42808	WBGene00009341	locus:thoc-3	WD domain, G
    9.3e-12   45.1   0.9    2.1e-08   34.1   0.0    2.2  2  Y39G10AR.9a CE28982	WBGene00021467	status:Confirmed	protein_
    1.6e-11   44.3   0.0     0.0007   19.2   0.0    3.4  3  Y54F10AM.10 CE43667	WBGene00004314	locus:rbc-2	status:Partia
    2.1e-11   44.0   1.2    1.7e-09   37.7   0.0    3.6  3  K10D2.1a    CE43736	WBGene00019627	status:Partially_confirme
    2.2e-11   43.9   0.1    1.4e-09   38.0   0.0    2.2  2  ZK177.6     CE26338	WBGene00001511	locus:fzy-1	CDC20	status:
      3e-11   43.4   0.3    3.9e-06   26.7   0.1    2.3  2  Y73E7A.9    CE38757	WBGene00044440	locus:adpr-1	status:Predi
    3.1e-11   43.4   1.1    1.7e-09   37.7   0.0    2.8  2  F23B2.4     CE40504	WBGene00000906	locus:daf-10	WD domain, G
    3.6e-11   43.2   3.5    1.1e-09   38.3   0.0    3.7  3  K10D2.1b    CE39597	WBGene00019627	status:Partially_confirme
    1.1e-10   41.6   1.1    0.00015   21.5   0.6    2.1  2  Y77E11A.13b CE25615	WBGene00003806	locus:npp-20	status:Confi
    1.3e-10   41.4   1.5    2.7e-06   27.2   0.1    3.1  3  T01G1.1a    CE37926	WBGene00002223	locus:klp-12	kinesin, kin
    7.8e-10   38.8   0.6    1.1e-08   35.0   1.1    2.4  1  F54E4.1     CE46646	WBGene00004313	locus:rbc-1	Drosophila pr
    1.2e-09   38.2   0.4    1.3e-08   34.8   0.3    2.3  1  Y39G10AR.9b CE45029	WBGene00021467	status:Partially_confirme
    2.3e-09   37.2   3.0    2.3e-09   37.2   2.1    3.3  2  H24G06.1c   CE32196	WBGene00019237	status:Partially_confirme
    3.2e-09   36.8   0.1      7e-09   35.7   0.0    1.5  1  K06A5.8d    CE33139	WBGene00019434	status:Partially_confirme
    9.4e-09   35.2   3.4    9.4e-09   35.2   2.3    2.9  2  H24G06.1b   CE29977	WBGene00019237	status:Partially_confirme
      1e-08   35.2   3.4      1e-08   35.2   2.3    3.0  2  H24G06.1a   CE29976	WBGene00019237	status:Partially_confirme
      1e-08   35.1   0.7    5.7e-05   22.8   0.0    4.5  4  Y71G12B.1b  CE29917	WBGene00022141	status:Confirmed	UniProt:
    1.6e-08   34.5   0.6    5.8e-05   22.8   0.0    4.2  4  Y71G12B.1a  CE29916	WBGene00022141	status:Confirmed	UniProt:
    1.7e-08   34.4   0.0     0.0022   17.6   0.0    2.4  2  F02E9.10a   CE27119	WBGene00008533	status:Confirmed	UniProt:
    1.7e-08   34.4   0.0     0.0021   17.7   0.0    2.4  2  F02E9.10c   CE41213	WBGene00008533	status:Confirmed	UniProt:
    3.7e-08   33.3   4.2      2e-05   24.3   0.5    2.9  2  R166.4      CE03583	WBGene00004185	locus:pro-1	status:Partia
    3.8e-08   33.3   2.1      0.033   13.7   0.1    3.9  3  T05C3.2     CE40775	WBGene00020254	status:Partially_confirme
    4.5e-08   33.0   0.0    0.00074   19.2   0.0    2.3  2  Y76A2B.1    CE19273	WBGene00004075	locus:pod-1	WD domain, G-
    6.8e-08   32.4   0.0     0.0073   15.9   0.0    2.2  2  F02E9.10b   CE38314	WBGene00008533	status:Confirmed	UniProt:
    8.1e-08   32.2   3.0    1.2e-07   31.6   2.1    1.2  1  T01E8.4     CE02308	WBGene00003177	locus:mec-15	WD domain, G
    1.5e-07   31.3   5.9    2.8e-05   23.8   0.1    4.0  3  D2013.2     CE00928	WBGene00008402	locus:wdfy-2	beta-transdu
    1.5e-07   31.3   6.9    2.1e-05   24.3   4.4    2.2  2  D2013.8b    CE37819	WBGene00004744	locus:scp-1	status:Confir
    2.2e-07   30.8   0.1    0.00021   21.0   0.0    2.6  2  Y48B6A.1    CE22116	WBGene00012978	status:Confirmed	UniProt:
    4.5e-07   29.7   0.4    6.9e-07   29.1   0.2    1.3  1  F39H12.2    CE40650	WBGene00018213	status:Partially_confirme
      1e-06   28.6   4.3      0.015   14.9   0.0    4.3  4  F26E4.1     CE09685	WBGene00006352	locus:sur-6	protein phosp
    1.3e-06   28.2   2.1      0.024   14.2   1.3    2.4  2  Y111B2A.12a CE45348	WBGene00013735	status:Partially_confirme
    2.8e-06   27.1   0.1    7.1e-06   25.8   0.1    1.7  1  JC8.2       CE37529	WBGene00010435	status:Partially_confirme
    2.8e-06   27.1   6.7    0.00014   21.5   4.3    2.2  2  D2013.8a    CE32616	WBGene00004744	locus:scp-1	status:Confir
      9e-06   25.5   2.0    0.00076   19.1   0.7    3.0  3  F52C9.1     CE44897	WBGene00018672	status:Partially_confirme
    9.7e-06   25.4   2.0      0.064   12.8   0.0    2.3  2  F10F2.1     CE32621	WBGene00004760	locus:sel-2	WD domain, G-
    1.1e-05   25.1   0.2    1.8e-05   24.4   0.2    1.3  1  F28D1.1     CE05741	WBGene00009211	locus:wdr-46	Yeast hypoth
    1.4e-05   24.8   0.2      4e-05   23.3   0.0    1.8  1  Y43F4B.9a   CE40666	WBGene00012806	status:Confirmed	UniProt:
    1.6e-05   24.6   1.9    1.9e-05   24.4   0.3    1.8  1  C09G4.5     CE24796	WBGene00003224	locus:mes-6	status:Partia
    2.2e-05   24.2   0.2     0.0012   18.4   0.1    2.4  2  Y43F4B.4    CE16629	WBGene00003804	locus:npp-18	WD domain, G
    2.5e-05   24.0   7.3     0.0055   16.3   2.5    3.2  2  Y79H2A.6    CE24672	WBGene00000201	locus:arx-3	status:Confir
    4.3e-05   23.2   1.0    0.00065   19.3   0.1    2.4  2  F41E6.13b   CE30784	WBGene00018294	locus:atg-18	status:Confi
    5.4e-05   22.9   1.1    0.00058   19.5   0.1    2.4  2  F41E6.13a   CE10268	WBGene00018294	locus:atg-18	status:Confi
    0.00015   21.4   3.2      0.011   15.3   2.0    2.2  2  Y87G2A.6    CE24686	WBGene00000891	locus:cyn-15	cyclophilin	
    0.00019   21.1   0.0    0.00027   20.6   0.0    1.2  1  Y54G2A.12   CE41063	WBGene00021877	status:Partially_confirme
    0.00021   21.0   2.9     0.0049   16.4   0.1    3.2  3  T01C3.1     CE42358	WBGene00011318	locus:cdt-2	WD domain, G-
    0.00041   20.0   0.2       0.18   11.3   0.1    2.3  2  ZK930.1b    CE45802	WBGene00014151	status:Partially_confirme
    0.00041   20.0   0.8     0.0011   18.6   0.2    1.8  1  Y71G12A.3   CE30571	WBGene00022139	locus:tub-2	status:Partia
    0.00067   19.3   0.0      0.036   13.6   0.0    2.1  2  Y111B2A.12b CE45370	WBGene00013735	status:Partially_confirme
    0.00072   19.2   0.2        1.9    7.9   0.0    3.0  3  R11D1.1b    CE38536	WBGene00011242	WD domain, G-beta repeat	
     0.0008   19.0   4.5      0.068   12.7   2.4    3.3  3  F49D11.10   CE44000	WBGene00045433	status:Partially_confirme
    0.00087   18.9   0.0     0.0033   17.0   0.0    1.7  1  Y39H10A.6   CE45064	WBGene00021482	status:Partially_confirme
     0.0014   18.2   0.0     0.0022   17.6   0.0    1.2  1  F47D12.9b   CE32425	WBGene00018564	status:Partially_confirme
     0.0024   17.5   0.0     0.0036   16.9   0.0    1.2  1  F47D12.9a   CE01952	WBGene00018564	status:Partially_confirme
     0.0024   17.5   3.2     0.0047   16.5   2.2    1.4  1  C26H9A.2    CE42572	WBGene00007752	status:Partially_confirme
     0.0026   17.4   0.2      0.012   15.2   0.0    2.0  2  Y87G2A.11   CE24682	WBGene00013599	status:Confirmed	UniProt:
     0.0027   17.3   0.1      0.015   14.9   0.0    1.9  2  B0280.9     CE00816	WBGene00015104	status:Confirmed	UniProt:
     0.0031   17.1   0.3        6.1    6.3   0.0    3.3  3  F53C11.7    CE24997	WBGene00009976	locus:swan-2	Yeast hypoth
     0.0034   17.0   2.1     0.0072   15.9   1.5    1.5  1  T01G1.3     CE16320	WBGene00011338	locus:sec-31	Yesat transp
     0.0037   16.9   1.7       0.01   15.4   1.2    1.8  1  Y32H12A.8   CE42033	WBGene00021316	status:Partially_confirme
     0.0039   16.8   5.5       0.14   11.7   0.0    3.3  3  Y54E5B.2    CE19226	WBGene00013204	status:Partially_confirme
     0.0039   16.8   1.9     0.0082   15.7   1.3    1.5  1  T27B1.1     CE41845	WBGene00003883	locus:osm-1	leucine zippe
     0.0054   16.3   0.1       0.83    9.1   0.0    2.2  2  ZK930.1a    CE06671	WBGene00014151	serine\/threonine kinase	
     0.0066   16.0   0.2      0.014   15.0   0.1    1.5  1  C10B5.1     CE30722	WBGene00015670	status:Partially_confirme
      0.007   15.9   0.2       0.16   11.5   0.1    2.1  2  Y105E8A.8   CE29846	WBGene00013669	status:Partially_confirme
  ------ inclusion threshold ------
       0.01   15.4   0.0      0.016   14.8   0.0    1.3  1  Y39A1A.1d   CE45443	WBGene00012641	locus:epg-6	status:Confir
      0.011   15.2   0.1      0.025   14.1   0.0    1.5  1  C08B6.7a    CE05244	WBGene00007428	locus:hpo-22	59 protein	s
      0.012   15.2   0.1      0.026   14.1   0.0    1.5  1  C08B6.7b    CE45162	WBGene00007428	locus:hpo-22	status:Parti
      0.012   15.1   0.2          7    6.1   0.0    3.0  3  R11D1.1a    CE38535	WBGene00011242	status:Confirmed	UniProt:
      0.012   15.1   0.8       0.03   13.9   0.0    1.9  1  K02B12.3    CE32461	WBGene00010496	locus:sec-12	WD domain, G
      0.016   14.8   0.0      0.026   14.1   0.0    1.3  1  Y39A1A.1c   CE37799	WBGene00012641	locus:epg-6	status:Confir
      0.017   14.7   0.4      0.053   13.0   0.1    1.8  1  C54G7.4     CE37621	WBGene00016935	locus:ifta-1	status:Parti
      0.018   14.6   0.0       0.03   13.9   0.0    1.3  1  Y39A1A.1a   CE33215	WBGene00012641	locus:epg-6	status:Confir
      0.019   14.5   0.0       0.03   13.9   0.0    1.3  1  Y39A1A.1b   CE33216	WBGene00012641	locus:epg-6	status:Confir
      0.022   14.3   0.7        0.3   10.6   0.5    2.4  2  F17C11.10   CE05657	WBGene00008921	sepB domain	status:Confir
      0.028   14.0   0.1      0.046   13.3   0.1    1.3  1  Y102A5B.1   CE35640	WBGene00013607	locus:clec-27	Lectin C-ty
      0.029   13.9   1.5      0.029   13.9   1.0    1.8  1  T09F5.12    CE44595	WBGene00014836	status:Partially_confirme
      0.037   13.6   3.6      0.033   13.7   0.4    2.3  2  C17H12.1    CE16862	WBGene00015927	locus:dyci-1	status:Confi
      0.041   13.4   0.1      0.069   12.7   0.1    1.3  1  F54C8.3     CE32676	WBGene00001284	locus:emb-30	status:Confi
      0.043   13.4   1.1       0.24   10.9   0.1    2.5  2  ZK520.3a    CE40489	WBGene00001118	locus:dyf-2	status:Confir
      0.068   12.7   0.6       0.45   10.0   0.4    1.8  1  C09G9.2b    CE42621	WBGene00007493	status:Confirmed	UniProt:
      0.088   12.3   0.7       0.91    9.0   0.4    2.3  1  C09G9.2a    CE35389	WBGene00007493	status:Confirmed	UniProt:
       0.25   10.8   1.5       0.44   10.0   0.0    2.2  1  F47G4.4     CE18702	WBGene00009825	status:Confirmed	UniProt:
       0.41   10.1   0.1       0.69    9.4   0.1    1.3  1  F58D2.1     CE18782	WBGene00010240	locus:gadr-1	C.elegans ZY
       0.46   10.0   0.0        7.5    6.0   0.0    2.6  2  M01A10.2d   CE39751	WBGene00006594	locus:tom-1	status:Confir
       0.55    9.7   0.1        7.9    5.9   0.0    2.6  2  M01A10.2a   CE40307	WBGene00006594	locus:tom-1	status:Confir
       0.55    9.7   0.1        7.9    5.9   0.0    2.6  2  M01A10.2e   CE41685	WBGene00006594	locus:tom-1	status:Confir
       0.56    9.7   0.1          8    5.9   0.0    2.6  2  M01A10.2f   CE41686	WBGene00006594	locus:tom-1	status:Confir
       0.65    9.5   0.0        8.9    5.7   0.0    2.6  2  M01A10.2c   CE34348	WBGene00006594	locus:tom-1	status:Confir
        1.1    8.8   0.8         28    4.1   0.1    2.4  2  Y44F5A.1    CE16634	WBGene00012858	status:Confirmed	UniProt:
        1.1    8.7   0.1        2.2    7.8   0.0    1.5  1  K04F1.11    CE35333	WBGene00019390	status:Partially_confirme
        1.1    8.7   0.1        1.9    8.0   0.1    1.3  1  C17A2.2     CE08240	WBGene00015870	status:Partially_confirme
        1.2    8.6   0.0        2.8    7.4   0.0    1.6  1  Y102E9.2a   CE07574	WBGene00022420	status:Confirmed	UniProt:
        1.5    8.2   0.0        3.3    7.2   0.0    1.5  1  F32A6.3c    CE40763	WBGene00017974	locus:vps-41	status:Parti
        1.7    8.1   0.2          3    7.3   0.1    1.3  1  ZK1251.9    CE33014	WBGene00014243	locus:dcaf-1	status:Parti
        1.7    8.1   0.1        2.9    7.4   0.0    1.3  1  C33C12.8    CE41877	WBGene00016340	glucosylceramidase	status
        1.9    8.0   4.3         81    2.6   0.0    3.4  3  K05C4.5     CE44179	WBGene00010582	status:Confirmed	UniProt:
        1.9    7.9   0.0        3.1    7.3   0.0    1.2  1  Y40C5A.4a   CE24258	WBGene00021497	status:Partially_confirme
          2    7.9   0.1        5.8    6.4   0.0    1.6  1  Y102E9.2b   CE41711	WBGene00022420	status:Confirmed	UniProt:
        2.1    7.8   0.0        3.5    7.1   0.0    1.2  1  Y40C5A.4b   CE33868	WBGene00021497	status:Partially_confirme
        2.4    7.6   0.0         25    4.2   0.0    2.3  2  F53C11.8    CE10918	WBGene00009977	locus:swan-1	Yeast hypoth
        2.6    7.5   0.0        4.5    6.7   0.0    1.3  1  F49A5.4a    CE43004	WBGene00009856	locus:clec-24	Lectin C-ty
        2.8    7.4   0.0          5    6.6   0.0    1.3  1  F49A5.4b    CE44043	WBGene00009856	locus:clec-24	status:Part
        3.2    7.2   0.1        9.3    5.7   0.0    1.7  1  T20B3.12    CE35619	WBGene00011852	locus:clec-26	Lectin C-ty
        4.1    6.9   0.1        5.1    6.6   0.1    1.2  1  Y54G2A.14   CE39862	WBGene00021879	locus:clec-83	clec family
        4.2    6.8   0.4         33    3.9   0.1    2.3  2  Y54E2A.11a  CE20310	WBGene00001225	locus:eif-3.B	status:Conf
        4.4    6.8   0.4         22    4.5   0.2    2.0  2  D2013.3     CE17620	WBGene00008403	status:Confirmed	UniProt:
        5.8    6.3   0.0        6.8    6.1   0.0    1.1  1  Y73B6BL.28  CE23198	WBGene00022249	status:Partially_confirme
          6    6.3   0.1         11    5.5   0.1    1.4  1  T22E5.3     CE37152	WBGene00020691	status:Partially_confirme
        6.7    6.2   0.0        7.4    6.0   0.0    1.0  1  F09F7.2b    CE30652	WBGene00003371	locus:mlc-3	status:Confir
        6.9    6.1   0.0        8.6    5.8   0.0    1.2  1  F40G9.4     CE19851	WBGene00001963	locus:btb-1	status:Partia
        7.7    6.0   0.0         13    5.2   0.0    1.2  1  K12H4.7b    CE32697	WBGene00019682	status:Confirmed	UniProt:
        7.8    5.9   0.3         12    5.3   0.2    1.2  1  W02B12.4    CE37933	WBGene00012202	esterase	status:Partially
        7.9    5.9   0.0         17    4.8   0.0    1.5  1  R11G1.6c    CE34357	WBGene00020012	status:Confirmed	UniProt:
          8    5.9   0.0         17    4.8   0.0    1.5  1  R11G1.6d    CE34358	WBGene00020012	status:Confirmed	UniProt:
        8.1    5.9   0.0         20    4.6   0.0    1.6  1  R11G1.6b    CE31054	WBGene00020012	status:Confirmed	UniProt:
        8.1    5.9   0.0         20    4.6   0.0    1.6  1  R11G1.6a    CE31053	WBGene00020012	status:Confirmed	UniProt:
        8.5    5.8   0.0         12    5.4   0.0    1.1  1  C01G10.7    CE07816	WBGene00007234	citrate lyase beta chain	
        8.5    5.8   0.0         14    5.1   0.0    1.3  1  K10D11.3    CE44396	WBGene00010747	status:Partially_confirme
        8.6    5.8   0.0         15    5.0   0.0    1.2  1  K12H4.7a    CE32696	WBGene00019682	status:Confirmed	UniProt:
        8.6    5.8   0.2    1.7e+02    1.5   0.1    2.3  2  F33C8.1b    CE41899	WBGene00006432	locus:tag-53	status:Confi
        8.6    5.8   0.0         13    5.2   0.0    1.1  1  C44H4.6     CE08727	WBGene00008095	glycogen synthase kinase 
        8.9    5.7   0.2         20    4.6   0.1    1.5  1  F22B3.7     CE44498	WBGene00009038	status:Partially_confirme
        9.2    5.7   0.2    1.8e+02    1.4   0.1    2.3  2  F33C8.1a    CE41898	WBGene00006432	locus:tag-53	perlecan lik
        9.4    5.7   0.1         16    4.9   0.1    1.3  1  ZK105.3     CE39079	WBGene00022654	status:Partially_confirme
        9.6    5.6   0.1         13    5.2   0.0    1.2  1  W09D10.3    CE16564	WBGene00012361	locus:mrpl-12	ribosomal p


Domain annotation for each sequence (and alignments):
>> C14B1.4  CE00901	WBGene00006474	locus:wdr-5.1	guanine nucleotide binding protein	status:Confirmed	UniProt:Q17963	prot
   #    score  bias  c-Evalue  i-Evalue hmmfrom  hmm to    alifrom  ali to    envfrom  env to     acc
 ---   ------ ----- --------- --------- ------- -------    ------- -------    ------- -------    ----
   1 !  529.8   4.6  2.7e-161  3.3e-159      28     333 ..      70     375 ..      48     376 .] 0.96

  Alignments for each domain:
  == domain 1    score: 529.8 bits;  conditional E-value: 2.7e-161
  WD-Rep-aln  28 etpekpnyalkltlaghtkavssvkfspngewlasssadklikiwgaydgkfektlsghkleisdvawssdssllvsasddktlkiwdvssgkclktlk 126
                 +++   ny l +tl+ghtk++ss kfsp g++l +ssadk +kiw   ++ +e+tl+ghkl++ d+awssds ++vsasddktlki+++ + +  ktlk
     C14B1.4  70 SASGSANYKLMCTLEGHTKSISSAKFSPCGKYLGTSSADKTVKIWNMDHMICERTLTGHKLGVNDIAWSSDSRCVVSASDDKTLKIFEIVTSRMTKTLK 168
                 455678********************************************************************************************* PP

  WD-Rep-aln 127 ghsnyvfccnfnpqsnlivsgsfdesvkiwdvktgkclktlsahsdpvsavhfnrdgslivsssydglcriwdaasgqclktlvdddnppvsfvkfspn 225
                 gh+nyvfccnfnpqs+l+vsgsfdesv+iwdvktg c+ktl+ahsdpvsav fnrdgsli s+sydgl+riwd+a gqc+ktlvdd+nppv+fvkfspn
     C14B1.4 169 GHNNYVFCCNFNPQSSLVVSGSFDESVRIWDVKTGMCIKTLPAHSDPVSAVSFNRDGSLIASGSYDGLVRIWDTANGQCIKTLVDDENPPVAFVKFSPN 267
                 *************************************************************************************************** PP

  WD-Rep-aln 226 gkyilaatldntlklwdyskgkclktytghknekycifanfsvtggkwivsgsednlvyiwnlqtkeivqklqghtdvvisaachpteniiasaalend 324
                 gkyila+ ld+tlklwd+skgk lk ytgh n kycifanfsvtggkwi+sgsed  +yiwnlqt+eivq l+ght+ v+++ chp +niias ale d
     C14B1.4 268 GKYILASNLDSTLKLWDFSKGKTLKQYTGHENSKYCIFANFSVTGGKWIISGSEDCKIYIWNLQTREIVQCLEGHTQPVLASDCHPVQNIIASGALEPD 366
                 *************************************************************************************************** PP

  WD-Rep-aln 325 ktiklwksd 333
                 + i++w+sd
     C14B1.4 367 NKIHIWRSD 375
                 ********9 PP

>> K04G11.4  CE11748	WBGene00010572	locus:wdr-5.2	guanine nucleotide bionding protein beta subunit	status:Partially_conf
   #    score  bias  c-Evalue  i-Evalue hmmfrom  hmm to    alifrom  ali to    envfrom  env to     acc
 ---   ------ ----- --------- --------- ------- -------    ------- -------    ------- -------    ----
   1 !  441.3   1.8  2.2e-134  2.7e-132      32     333 ..      93     394 ..      68     395 .] 0.95

  Alignments for each domain:
  == domain 1    score: 441.3 bits;  conditional E-value: 2.2e-134
  WD-Rep-aln  32 kpnyalkltl.aghtkavssvkfspngewlasssadklikiwgaydgkfektlsghkleisdvawssdssllvsasddktlkiwdvssgkclktlkghs 129
                  p y l   +   h k++s +kfsp+g ++ s sad  ikiw   d  +ektl+gh+l+i + +wssds+l+vs+sddk +k++dvssg+c+ktlkgh+
    K04G11.4  93 WPTYKLVAEIpNAHKKSISGIKFSPDGRYMGSGSADCSIKIWR-MDFVYEKTLMGHRLGINEFSWSSDSKLIVSCSDDKLVKVFDVSSGRCVKTLKGHT 190
                 4556555554357*****************************7.699**************************************************** PP

  WD-Rep-aln 130 nyvfccnfnpqsnlivsgsfdesvkiwdvktgkclktlsahsdpvsavhfnrdgslivsssydglcriwdaasgqclktlvdddnppvsfvkfspngky 228
                 nyvfcc fnp+ +li sgsfde+++iw  + g+ + +++ h dpvs+v fnrdg+ + s+sydg++riwd+++g c+ktl+d+++pp++ vkfspngky
    K04G11.4 191 NYVFCCCFNPSGTLIASGSFDETIRIWCARNGNTIFSIPGHEDPVSSVCFNRDGAYLASGSYDGIVRIWDSTTGTCVKTLIDEEHPPITHVKFSPNGKY 289
                 *************************************************************************************************** PP

  WD-Rep-aln 229 ilaatldntlklwdyskgkclktytghknekycifanfsvtggkwivsgsednlvyiwnlqtkeivqklqghtdvvisaachpteniiasaalendkti 327
                 ila+ l+ntlklwdy k ++lk ytgh n kyc+ anfsvtggkwivsgsed+ vyiwnlqt+ei+q l+gh   v+++ chp +niiasaale d  i
    K04G11.4 290 ILASNLNNTLKLWDYQKLRVLKEYTGHENSKYCVAANFSVTGGKWIVSGSEDHKVYIWNLQTREILQTLDGHNTAVMCTDCHPGQNIIASAALEPDMRI 388
                 *************************************************************************************************** PP

  WD-Rep-aln 328 klwksd 333
                 k+w+s+
    K04G11.4 389 KIWRSQ 394
                 ****96 PP

>> ZC302.2a  CE06574	WBGene00013862	locus:wdr-5.3	guanine nucleotide binding protein	status:Partially_confirmed	UniProt:
   #    score  bias  c-Evalue  i-Evalue hmmfrom  hmm to    alifrom  ali to    envfrom  env to     acc
 ---   ------ ----- --------- --------- ------- -------    ------- -------    ------- -------    ----
   1 !  422.8   3.5  9.5e-129  1.2e-126      17     332 ..     185     500 ..     171     501 .] 0.97

  Alignments for each domain:
  == domain 1    score: 422.8 bits;  conditional E-value: 9.5e-129
  WD-Rep-aln  17 ktlsssatqsketpekpnyalkltlaghtkavssvkfspngewlasssadklikiwgaydgkfektlsghkleisdvawssdssllvsasddktlkiwd 115
                  ++++s++   ++pe+ +++l  t+ ghtk+vs +kfs  g++l + sadk ik+w + d+ + +tl++h+l+i d +wss+s+ + sasdd t+ki+d
    ZC302.2a 185 VAPTTSSSGITKKPENGEFSLVKTISGHTKSVSVIKFSYCGKYLGTGSADKQIKVWNTVDMTYLQTLASHQLGINDFSWSSNSQFIASASDDTTVKIFD 283
                 56667777778889999********************************************************************************** PP

  WD-Rep-aln 116 vssgkclktlkghsnyvfccnfnpqsnlivsgsfdesvkiwdvktgkclktlsahsdpvsavhfnrdgslivsssydglcriwdaasgqclktlvdddn 214
                 v sg cl+t++gh+nyvfcc fnpqs+li s  fde+v++wd ktg c+k ++ahsdp++++ +n dg  + +ssydg  r+wdaasg clktlvd d+
    ZC302.2a 284 VISGACLRTMRGHTNYVFCCSFNPQSSLIASAGFDETVRVWDFKTGLCVKCIPAHSDPITSISYNHDGNTMATSSYDGCIRVWDAASGSCLKTLVDTDH 382
                 *************************************************************************************************** PP

  WD-Rep-aln 215 ppvsfvkfspngkyilaatldntlklwdyskgkclktytghknekycifanfsvtggkwivsgsednlvyiwnlqtkeivqklqghtdvvisaachpte 313
                 +pv+fv fspngky+l a ld++lklwd  k k lk y ghkn+kyc+fan+sv  gk i+sgsed  + +w++qtk+ivq l+ght  v+++ +hpt 
    ZC302.2a 383 APVTFVCFSPNGKYLLSAQLDSSLKLWDPKKAKPLKYYNGHKNKKYCLFANMSVPLGKHIISGSEDGRILVWSIQTKQIVQILEGHTTPVLATDSHPTL 481
                 *************************************************************************************************** PP

  WD-Rep-aln 314 niiasaalendktiklwks 332
                 niias  le d+ i++w+ 
    ZC302.2a 482 NIIASGGLEPDNVIRIWRR 500
                 *****************85 PP

>> T03F6.5  CE29339	WBGene00003047	locus:lis-1	WD domain, G-beta repeats (4 domains)	status:Confirmed	UniProt:Q9NDC9	pro
   #    score  bias  c-Evalue  i-Evalue hmmfrom  hmm to    alifrom  ali to    envfrom  env to     acc
 ---   ------ ----- --------- --------- ------- -------    ------- -------    ------- -------    ----
   1 !  117.7   0.9   6.3e-36   7.6e-34      33     229 ..      94     290 ..      65     297 .. 0.88
   2 !   65.9   0.2   3.7e-20   4.5e-18     100     199 ..     303     402 ..     296     404 .] 0.92

  Alignments for each domain:
  == domain 1    score: 117.7 bits;  conditional E-value: 6.3e-36
  WD-Rep-aln  33 pnyalkltlaghtkavssvkfspngewlasssadklikiwgaydgkfektlsghkleisdvawssdssllvsasddktlkiwdv.ssgkclktlkghsn 130
                 p       l+gh   ++ v f p    +as s d  ik+w    g+ e+tl+gh   + d+a  +  ++lvs+s d ++k+wd  ++  clk+lkgh++
     T03F6.5  94 PRPPETQKLTGHRLPITRVIFHPLWTIMASCSEDATIKVWDYETGQLERTLKGHTDAVNDIAIDAAGKQLVSCSSDLSIKLWDFgQTYDCLKSLKGHEH 192
                 3334445688*************************************************************************835679********** PP

  WD-Rep-aln 131 yvfccnfnpqsnlivsgsfdesvkiwdvktgkclktlsahsdpvsavhfnrdgslivsssydglcriwdaasgqclktlvdddnppvsfvkfspngkyi 229
                  v  + f p+ ++++s s d ++k wd+ tg c+ t + h d v  + +  dg+l  s+s d  + +w  a+    k ++ d +  v  v+++p+  y 
     T03F6.5 193 TVSSVTFLPTGDFVLSASRDHTIKQWDISTGYCVYTFRGHNDWVRMIRISNDGTLFASASLDQTVTVWSFATK-SAKLVLRDHEHAVECVEWAPDTAYT 290
                 ********************************************************************99875.668888888999*****99999886 PP

  == domain 2    score: 65.9 bits;  conditional E-value: 3.7e-20
  WD-Rep-aln 100 sllvsasddktlkiwdvssgkclktlkghsnyvfccnfnpqsnlivsgsfdesvkiwdvktgkclktlsahsdpvsavhfnrdgslivsssydglcriw 198
                  +l s s d+++k w++++g +l tl  h+n+v    f p+ + ++s + d+++++w++ + +c+k+++ah   vs+v f+++  +++++s d  c++w
     T03F6.5 303 HILFSGSRDRSIKAWNINTGDVLFTLLAHENWVRGLAFHPKGKYLISVADDKTLRVWELSAQRCMKAIEAHEHFVSTVAFHQTSPFVITGSVDMSCKVW 401
                 578899999999999999999999999999999999999999999999999999999999999999999999999999999999999999999999999 PP

  WD-Rep-aln 199 d 199
                 +
     T03F6.5 402 E 402
                 7 PP

>> F55B12.3b  CE27762	WBGene00004767	locus:sel-10	status:Confirmed	UniProt:Q93794	protein_id:CAC42307.1
   #    score  bias  c-Evalue  i-Evalue hmmfrom  hmm to    alifrom  ali to    envfrom  env to     acc
 ---   ------ ----- --------- --------- ------- -------    ------- -------    ------- -------    ----
   1 !   51.7   1.1   7.4e-16     9e-14      65     177 ..     231     342 ..     219     347 .. 0.92
   2 !  120.5   2.0   9.2e-37   1.1e-34      38     201 ..     287     446 ..     285     456 .. 0.95
   3 !   34.5   0.3   1.3e-10   1.6e-08      41     124 ..     457     537 ..     452     543 .. 0.62

  Alignments for each domain:
  == domain 1    score: 51.7 bits;  conditional E-value: 7.4e-16
  WD-Rep-aln  65 adklikiwgaydgkfektlsghkleisdvawssdssllvsasddktlkiwdvssgkclktlkghsnyvfccnfnpqsnlivsgsfdesvkiwdvktgkc 163
                 adk+ k w a        l gh+ ++         ++lv+ sdd+tlk+w +  g ++ tl gh+  v+  ++ +    ivsgs d +vk+w    g  
   F55B12.3b 231 ADKIEKNWNANPIMGSAVLRGHEDHVITCMQIH-DDVLVTGSDDNTLKVWCIDKGEVMYTLVGHTGGVWTSQISQCGRYIVSGSTDRTVKVWSTVDGSL 328
                 89999******9999999****99988766555.5799************************************************************* PP

  WD-Rep-aln 164 lktlsahsdpvsav 177
                 l+tl+ h+  v ++
   F55B12.3b 329 LHTLQGHTSTVRCM 342
                 *******9988765 PP

  == domain 2    score: 120.5 bits;  conditional E-value: 9.2e-37
  WD-Rep-aln  38 kltlaghtkavssvkfspngewlasssadklikiwgaydgkfektlsghkleisdvawssdssllvsasddktlkiwdvssgkclktlkghsnyvfccn 136
                  +tl+ght  v + ++s  g ++ s s+d+ +k+w++ dg   +tl+gh   +  +a +   s+lv+ s d tl++wdv+sg+ l tl+gh   v c++
   F55B12.3b 287 MYTLVGHTGGVWTSQISQCGRYIVSGSTDRTVKVWSTVDGSLLHTLQGHTSTVRCMAMA--GSILVTGSRDTTLRVWDVESGRHLATLHGHHAAVRCVQ 383
                 589***********************************************999998876..689*********************************** PP

  WD-Rep-aln 137 fnpqsnlivsgsfdesvkiwdvktgkclktlsahsdpvsavhfnrdgslivsssydglcriwdaa 201
                 f+   + +vsg +d +vkiw+ +tg+c++tl+ h + v ++ f+++ s++ s+s d   r+wd +
   F55B12.3b 384 FDG--TTVVSGGYDFTVKIWNAHTGRCIRTLTGHNNRVYSLLFESERSIVCSGSLDTSIRVWDFT 446
                 *86..579*******************************************************65 PP

  == domain 3    score: 34.5 bits;  conditional E-value: 1.3e-10
  WD-Rep-aln  41 laghtkavssvkfspngewlasssadklikiwgaydgkfektlsghkleisdvawssdssllvsasddktlkiwdvssgkclkt 124
                 l+ght   s +++   g+ l s  ad  +++w  ++g + + lsgh+  i+   w    +++ ++sdd t+k+wd++ g  ++ 
   F55B12.3b 457 LQGHTSLTSGMQL--RGNILVSCNADSHVRVWDIHEGTCVHMLSGHRSAITSLQWFG-RNMVATSSDDGTVKLWDIERGALIRD 537
                 5666666666554..466677777777777777777777777777777777777754.45666666777777777766655544 PP

>> F55B12.3a  CE25007	WBGene00004767	locus:sel-10	Candida CDC4 protein like	status:Confirmed	UniProt:Q93794	protein_id:C
   #    score  bias  c-Evalue  i-Evalue hmmfrom  hmm to    alifrom  ali to    envfrom  env to     acc
 ---   ------ ----- --------- --------- ------- -------    ------- -------    ------- -------    ----
   1 !   51.7   1.1   7.4e-16   9.1e-14      65     177 ..     233     344 ..     221     349 .. 0.92
   2 !  120.5   2.0   9.2e-37   1.1e-34      38     201 ..     289     448 ..     287     458 .. 0.95
   3 !   34.5   0.3   1.3e-10   1.6e-08      41     124 ..     459     539 ..     454     545 .. 0.62

  Alignments for each domain:
  == domain 1    score: 51.7 bits;  conditional E-value: 7.4e-16
  WD-Rep-aln  65 adklikiwgaydgkfektlsghkleisdvawssdssllvsasddktlkiwdvssgkclktlkghsnyvfccnfnpqsnlivsgsfdesvkiwdvktgkc 163
                 adk+ k w a        l gh+ ++         ++lv+ sdd+tlk+w +  g ++ tl gh+  v+  ++ +    ivsgs d +vk+w    g  
   F55B12.3a 233 ADKIEKNWNANPIMGSAVLRGHEDHVITCMQIH-DDVLVTGSDDNTLKVWCIDKGEVMYTLVGHTGGVWTSQISQCGRYIVSGSTDRTVKVWSTVDGSL 330
                 89999******9999999****99988766555.5799************************************************************* PP

  WD-Rep-aln 164 lktlsahsdpvsav 177
                 l+tl+ h+  v ++
   F55B12.3a 331 LHTLQGHTSTVRCM 344
                 *******9988765 PP

  == domain 2    score: 120.5 bits;  conditional E-value: 9.2e-37
  WD-Rep-aln  38 kltlaghtkavssvkfspngewlasssadklikiwgaydgkfektlsghkleisdvawssdssllvsasddktlkiwdvssgkclktlkghsnyvfccn 136
                  +tl+ght  v + ++s  g ++ s s+d+ +k+w++ dg   +tl+gh   +  +a +   s+lv+ s d tl++wdv+sg+ l tl+gh   v c++
   F55B12.3a 289 MYTLVGHTGGVWTSQISQCGRYIVSGSTDRTVKVWSTVDGSLLHTLQGHTSTVRCMAMA--GSILVTGSRDTTLRVWDVESGRHLATLHGHHAAVRCVQ 385
                 589***********************************************999998876..689*********************************** PP

  WD-Rep-aln 137 fnpqsnlivsgsfdesvkiwdvktgkclktlsahsdpvsavhfnrdgslivsssydglcriwdaa 201
                 f+   + +vsg +d +vkiw+ +tg+c++tl+ h + v ++ f+++ s++ s+s d   r+wd +
   F55B12.3a 386 FDG--TTVVSGGYDFTVKIWNAHTGRCIRTLTGHNNRVYSLLFESERSIVCSGSLDTSIRVWDFT 448
                 *86..579*******************************************************65 PP

  == domain 3    score: 34.5 bits;  conditional E-value: 1.3e-10
  WD-Rep-aln  41 laghtkavssvkfspngewlasssadklikiwgaydgkfektlsghkleisdvawssdssllvsasddktlkiwdvssgkclkt 124
                 l+ght   s +++   g+ l s  ad  +++w  ++g + + lsgh+  i+   w    +++ ++sdd t+k+wd++ g  ++ 
   F55B12.3a 459 LQGHTSLTSGMQL--RGNILVSCNADSHVRVWDIHEGTCVHMLSGHRSAITSLQWFG-RNMVATSSDDGTVKLWDIERGALIRD 539
                 5666666666554..466677777777777777777777777777777777777754.45666666777777777766655544 PP

>> W07E6.2  CE17294	WBGene00021074	status:Confirmed	UniProt:Q9TYV3	protein_id:CCD73643.1
   #    score  bias  c-Evalue  i-Evalue hmmfrom  hmm to    alifrom  ali to    envfrom  env to     acc
 ---   ------ ----- --------- --------- ------- -------    ------- -------    ------- -------    ----
   1 !   92.7   1.4   2.6e-28   3.2e-26      32     304 ..      92     363 ..      66     364 .. 0.86
   2 !   83.8   0.1   1.3e-25   1.5e-23      41     156 ..     356     471 ..     351     473 .] 0.98

  Alignments for each domain:
  == domain 1    score: 92.7 bits;  conditional E-value: 2.6e-28
  WD-Rep-aln  32 kpnyalkltlaghtkavssvkfspngewlasssadklikiwgaydgkfektlsghkleisdvawssdssllvsasddktlkiwdvssgkcl.ktlkghs 129
                 +p      ++ gh + v s +fsp+g  las s d+ ++iw        +t ++hk  +  +aws d++++ sa  +  + iw+ ++g  + ktlk h+
     W07E6.2  92 RPVTRCSASIPGHGEPVISAQFSPDGRGLASGSGDQTMRIWDIELELPLHTCKSHKSWVLCIAWSPDATKIASACKNGEICIWNAKTGEQIgKTLKRHK 190
                 56666677899*********************************9999****************************************7655******* PP

  WD-Rep-aln 130 nyvfccnfn.....pqsnlivsgsfdesvkiwdvktgkclktlsahsdpvsavhfnrdgslivsssydglcriwdaasgqclktlvdddnppvsfvkfs 223
                 +++    ++     p+  l+ s   d  + iwd   g +++ ls h+  v+++ +  +g li s+s d  +++w a  g   + ++ + +    +  ++
     W07E6.2 191 QWITSLAWQpmhkdPTCRLLASCGKDGNIFIWDTVQGTVVRCLSGHTASVTCLRWGGEG-LIYSGSQDRTVKMWRADDGVMCRNMTGHAHW---INTLA 285
                 ***998775111115678*************************************9998.89*****************999998876543...34567 PP

  WD-Rep-aln 224 pngkyilaatldntlklwdyskgkclktytghknekyc...ifanfsvtggkwivsgsednlvyiwn.lqtkeivqklqghtdvv 304
                  n  y l ++       ++ sk +c+k  t    +k       a++ ++gg  +vsgs+d  +++wn  +tk+ ++++ gh ++v
     W07E6.2 286 LNTDYALRTSC------FEPSK-RCIKPDTVEECQKVAqtrYEAALEIAGGERLVSGSDDFTLFMWNpKETKQSINRMTGHMQLV 363
                 89999987664......44454.8999888877776652115699**********************4479**********9876 PP

  == domain 2    score: 83.8 bits;  conditional E-value: 1.3e-25
  WD-Rep-aln  41 laghtkavssvkfspngewlasssadklikiwgaydgkfektlsghkleisdvawssdssllvsasddktlkiwdvssgkclktlkghsnyvfccnfnp 139
                 ++gh + v  v fsp+  ++as+s dk +k+w    gk+  +l gh   + +vaws+ds llvs s d tlk++++++      l gh++ vf +++ p
     W07E6.2 356 MTGHMQLVNQVVFSPDTRYIASASFDKSVKLWCGRTGKYLASLRGHVGPVYQVAWSADSRLLVSGSADSTLKVFELKTKSLYYDLPGHGDEVFTVDWSP 454
                 78****************************************************************************9999***************** PP

  WD-Rep-aln 140 qsnlivsgsfdesvkiw 156
                 + + +vsg  d+ +k+w
     W07E6.2 455 EGTKVVSGGKDKVLKLW 471
                 ***************** PP

>> K10B2.1  CE28600	WBGene00003009	locus:lin-23	Transducin beta chain	status:Confirmed	UniProt:Q09990	protein_id:CCD6639
   #    score  bias  c-Evalue  i-Evalue hmmfrom  hmm to    alifrom  ali to    envfrom  env to     acc
 ---   ------ ----- --------- --------- ------- -------    ------- -------    ------- -------    ----
   1 !   65.9   2.8   3.6e-20   4.4e-18      96     202 ..     229     331 ..     203     337 .. 0.85
   2 !   90.4   0.1   1.3e-27   1.5e-25      37     199 ..     337     500 ..     332     505 .. 0.88

  Alignments for each domain:
  == domain 1    score: 65.9 bits;  conditional E-value: 3.6e-20
  WD-Rep-aln  96 ssdssllvsasddktlkiwdvssgkclktlkghsnyvfccnfnpqsnlivsgsfdesvkiwdvktgkclktlsahsdpvsavhfnrdgslivsssydgl 194
                   d +++vs   d+t+kiwd +   c + l gh+  v+c ++++   +i+sgs d +v++wdv+tg c+ktl  h + v  + f     ++v++s d  
     K10B2.1 229 QYDDDKIVSGLRDNTIKIWDRKDYSCSRILSGHTGSVLCLQYDN--RVIISGSSDATVRVWDVETGECIKTLIHHCEAVLHLRF--ANGIMVTCSKDRS 323
                 468899*********************************99976..68*****************************9865555..56688999***** PP

  WD-Rep-aln 195 criwdaas 202
                   +wd  s
     K10B2.1 324 IAVWDMVS 331
                 *****988 PP

  == domain 2    score: 90.4 bits;  conditional E-value: 1.3e-27
  WD-Rep-aln  37 lkltlaghtkavssvkfspngewlasssadklikiwgaydgkfektlsghkleisdvawssdssllvsasddktlkiwdvssgkclktlkghsnyvfcc 135
                 ++  l+gh  av  v f     ++ s+s d+ ik+w+    +f +tl+gh+ +i+   +     l+vs s d+t+++wd++sg cl+ l gh++ v c 
     K10B2.1 337 IRRVLVGHRAAVNVVDFD--DRYIVSASGDRTIKVWSMDTLEFVRTLAGHRRGIACLQYR--GRLVVSGSSDNTIRLWDIHSGVCLRVLEGHEELVRCI 431
                 67789************5..689*******************************988775..689********************************** PP

  WD-Rep-aln 136 nfnpqsnlivsgsfdesvkiwdvktg.........kclktlsahsdpvsavhfnrdgslivsssydglcriwd 199
                  f+++   ivsg++d  +k+wd+++           cl +l  h+  v  + f  d + ivsss+d    iwd
     K10B2.1 432 RFDEK--RIVSGAYDGKIKVWDLQAAldpralsseICLCSLVQHTGRVFRLQF--DDFQIVSSSHDDTILIWD 500
                 **986..69*************9865222222222699999999999887777..6899*************9 PP

>> F08G12.2  CE18578	WBGene00008586	WD domain, G-beta repeat (6 domains)	status:Confirmed	UniProt:Q19211	protein_id:CAA9
   #    score  bias  c-Evalue  i-Evalue hmmfrom  hmm to    alifrom  ali to    envfrom  env to     acc
 ---   ------ ----- --------- --------- ------- -------    ------- -------    ------- -------    ----
   1 !  147.3   0.4   6.1e-45   7.4e-43      18     322 ..      11     320 ..       4     326 .. 0.88

  Alignments for each domain:
  == domain 1    score: 147.3 bits;  conditional E-value: 6.1e-45
  WD-Rep-aln  18 tlsssatqsketpekpnyalkltlaghtkavssvkfspngewlasssadklikiwgay.dgkfektlsghkleisdvawssdssllvsasddktlkiwd 115
                  +ss   q+  +      a  + l gh   + +  fsp+g  la+s  d+ i  w +y + ++  t++gh+  + d  +++dss lvs+  dk++++wd
    F08G12.2  11 LVSSGFPQQTAQRFSNLMAPTMVLLGHEGEIYTGAFSPDGTCLATSGYDQKIFFWNVYgECENFSTIKGHSGAVMDLKFTTDSSSLVSCGTDKSVRVWD 109
                 444445555555556668999*************************************4467789********************************** PP

  WD-Rep-aln 116 vssgkclktlkghsnyvfccnfnpq.snlivsgsfdesvkiwdvktgkclktlsahsdpvsavhfnrdgslivsssydglcriwdaasgqclktlvddd 213
                 +++g c + ++ h+++v  +    +  +l+ s s d + ++ d++t   +kt +   +  +av fn +   ++s+  d + ++wd    +   tl+ + 
    F08G12.2 110 METGTCARRFRTHTDFVNAVHPSRRgVTLVASASDDGTCRVHDMRTKEPVKTYTNRYQ-QTAVTFNDSSDQVISGGIDNVLKVWDMRRDEITYTLTGH- 206
                 *****************9998776526899999*******************998776.589********************************9875. PP

  WD-Rep-aln 214 nppvsfvkfspngkyilaatldntlklwd...yskg.kclktytghkn..ekycifanfsvtggkwivsgsednlvyiwnlqtkeivqklqghtdvvis 306
                 +  ++ + +sp gk+i+  ++d t++ wd   +  g + +  ++gh+   ek  + +++s    ++i +gs d ++y+w+  +k+iv kl gh   v +
    F08G12.2 207 RDTITGISLSPSGKFIISNSMDCTVRQWDirpFVPGqRSVGVFAGHNHnfEKNLLKCSWSP-CERFITAGSSDRFLYVWETLSKKIVYKLPGHMGSVNC 304
                 5679999**********************4333344378999**98643488888888886.579********************************** PP

  WD-Rep-aln 307 aachpteniiasaale 322
                 +  hp e i+ s+ ++
    F08G12.2 305 TDFHPKEPIMLSCGSD 320
                 ********99987654 PP

>> Y45F10B.10  CE36361	WBGene00004265	locus:qui-1	WD domain, G-beta repeat (4 domains)	status:Partially_confirmed	UniPro
   #    score  bias  c-Evalue  i-Evalue hmmfrom  hmm to    alifrom  ali to    envfrom  env to     acc
 ---   ------ ----- --------- --------- ------- -------    ------- -------    ------- -------    ----
   1 !   73.7   3.7   1.6e-22   1.9e-20      68     256 ..     892    1079 ..     850    1088 .. 0.78
   2 !   29.1   2.9   5.6e-09   6.8e-07      74     288 ..    1066    1277 ..    1063    1288 .. 0.84
   3 !   60.1   0.9   2.1e-18   2.6e-16      63     209 ..    1309    1457 ..    1295    1478 .. 0.87

  Alignments for each domain:
  == domain 1    score: 73.7 bits;  conditional E-value: 1.6e-22
  WD-Rep-aln   68 likiwgaydgkfektlsghkleisdvawssdssllvsasddktlkiwdvssgkclktlkghsnyvfccnfnpqsnlivsgsfdesvkiwdvktgkcl 164 
                  +i  +     +   t +gh   ++  + s dssl+vs+s dkt+++w  s      +l  h+  v c  +  + + +++ s d s k+ +++tg ++
  Y45F10B.10  892 VIYAYHIASEQLIGTFKGHTAAVTCLCSSNDSSLFVSTSFDKTVNVWVFSQSTPTMSLTHHTAKVTCAILTSDDQYLITASADSSAKMIKLETGEVM 988 
                  5555555556666788888888888888999999999999999999988888888889999999999999999999999999999999999999999 PP

  WD-Rep-aln  165 ktlsahsdpvsavhfnrdgslivsssydglcriwdaasgqclktlvdddnppvsfvkfspngkyilaatldntlklwdyskgkclktytghk 256 
                  ++ + h+  v ++ + ++  +++++s d ++++wd + g+c+  +     +pvs + ++ n  ++++a  d+tlk++    g+ l+   gh 
  Y45F10B.10  989 RSFNDHTGSVVSLQLTSNNQFLITGSGDFVVQMWDVTNGKCISRM-GGLMAPVSTLAITSNDAFVVVACEDETLKVFSTVGGQELHELMGHE 1079
                  999999999999999999888889999999999999999998765.5667889999999999999999999999999888888888888886 PP

  == domain 2    score: 29.1 bits;  conditional E-value: 5.6e-09
  WD-Rep-aln   74 aydgkfektlsghkleisdvawssdssllvsasddktlkiwdvssgkclktlkghsnyvfccnfnpqsnlivsgsfdesvkiwdvktgkclktlsah 170 
                  +  g+  ++l+gh+ ++     + d  +l +a+  k +  +d++ g+ +  l   + + +c     + n  +       v iw+v   +   +   h
  Y45F10B.10 1066 TVGGQELHELMGHEGKVNSLVCAQDDCQLFAATKSKVF-CYDIHNGQMIDVLDTAQPFPICSLKISSDNYFLISPCGPKVTIWNVT-KRNHDAHDVH 1160
                  56677788999********999*******999999976.79*****************999877777787777788999*****94.4555666666 PP

  WD-Rep-aln  171 sdp...vsavhfnrdgslivsssydglcriwdaasgqclktlvdddnppvsfvkfspngkyilaatldntlklwdyskgkclktytghknekycifa 264 
                  +d    ++av +  d      ++ +g++ +wd    qc+ t +++   p++ +++s + +y +       + + d  +g +++    h  e   i  
  Y45F10B.10 1161 ADKegfLTAVALSNDDKYAACGTNNGIVALWDLEVCQCVFTTIQNKGDPITCIRYSVDSQYCISGNQAGCILILDAQNGGVVRELFMHSSEVLSI-- 1255
                  66433489********************************************************9999999999999999999999999997666.. PP

  WD-Rep-aln  265 nfsvtggkwivsgsednlvyiwnl 288 
                   +s+   k i    + ++v iw+l
  Y45F10B.10 1256 -MSLVHNKMISCDIQGKMV-IWEL 1277
                  .466666766666665554.6665 PP

  == domain 3    score: 60.1 bits;  conditional E-value: 2.1e-18
  WD-Rep-aln   63 ssadklikiwgaydgk..fektlsghkleisdvawssds.sllvsasddktlkiwdvssgkclktlkghsnyvfccnfnpqsnlivsgsfdesvkiw 156 
                  s ++k +kiw+  +    + ++  +h+ ei+  a s    + + + s d +lkiw++  g   + l gh+n v cc +  +  l+vsg+ de + +w
  Y45F10B.10 1309 SLSNKEMKIWAFPEEGppVTRAKLSHSDEITCFATSPKGgNFIATGSRDMSLKIWQIDKGFLTQVLVGHENVVTCCCISFDERLVVSGARDEKIIVW 1405
                  5567889999876654237888899*********9987615566789************************************************** PP

  WD-Rep-aln  157 dvktgkclktlsahsdpvsavhfnrdgslivsssydglcriwdaasgqclktl 209 
                  +v++g  + t+++    ++++ +  d +++ s++ dg ++ w ++ g+ l t+
  Y45F10B.10 1406 NVQSGDMVCTVNTT-AAITSLSMTGDSTVVFSTTEDGWVETWSTTKGRLLSTF 1457
                  **********9876.5789999**************************99986 PP

>> F52A8.2  CE17845	WBGene00001680	locus:gpb-2	guanine nucleotide-binding protein	status:Confirmed	UniProt:Q20636	protei
   #    score  bias  c-Evalue  i-Evalue hmmfrom  hmm to    alifrom  ali to    envfrom  env to     acc
 ---   ------ ----- --------- --------- ------- -------    ------- -------    ------- -------    ----
   1 !   54.2   1.0   1.3e-16   1.6e-14      68     206 ..      49     191 ..      41     192 .. 0.89
   2 !   63.4   0.9   2.1e-19   2.5e-17     125     248 ..     152     276 ..     146     281 .. 0.89
   3 !   54.1   0.4   1.4e-16   1.7e-14      96     241 ..     209     355 ..     204     356 .] 0.88

  Alignments for each domain:
  == domain 1    score: 54.2 bits;  conditional E-value: 1.3e-16
  WD-Rep-aln  68 likiwgaydgkfektlsghkleisdvawssdssllvsasddktlkiwdvssgkclktlkghsnyvfccnfnpqsnlivsgsfdesvki....wdvktgk 162
                  + + ga   k ++ l+gh  ++  + ws d   +vs+s+d  + +wd  + +  ++l   + +v+ c f p+s++i  g +d+   +    ++    +
     F52A8.2  49 RLDVMGALGVKQRRILKGHVGKVLCMDWSLDKRHIVSSSQDGKVIVWDGFTTNKEHALTMPTTWVMACAFSPSSQMIACGGLDNKCSVvplsFEDDIIQ 147
                 4578999*********************************************99*****************************9888722223444555 PP

  WD-Rep-aln 163 clktlsahsdpvsavhfnrdgslivsssydglcriwdaasgqcl 206
                   + +++h+  +s+  f r+  li+++s d  c iwd  sgq +
     F52A8.2 148 KKRQVATHTSYMSCCTFLRSDNLILTGSGDSTCAIWDVESGQLI 191
                 6678999***********************************76 PP

  == domain 2    score: 63.4 bits;  conditional E-value: 2.1e-19
  WD-Rep-aln 125 lkghsnyvfccnfnpqsnlivsgsfdesvkiwdvktgkclktlsahsdpvsavhf.nr.dgslivsssydglcriwdaasgqclktlvdddnppvsfvk 221
                 +  h+ y+ cc f  + nli++gs d +  iwdv++g+ ++  + h+  v a+   ++ +g   +s+  d    +wd  sgqc++++    ++ +  v+
     F52A8.2 152 VATHTSYMSCCTFLRSDNLILTGSGDSTCAIWDVESGQLIQNFHGHTGDVFAIDVpKCdTGNTFISAGADKHSLVWDIRSGQCVQSFE-GHEADINTVR 249
                 5689************************************************99833435999*********************9975.567899**** PP

  WD-Rep-aln 222 fspngkyilaatldntlklwdyskgkc 248
                 f png    + + d+t +l+d    + 
     F52A8.2 250 FHPNGDAFATGSDDATCRLFDLRADRQ 276
                 *********************876665 PP

  == domain 3    score: 54.1 bits;  conditional E-value: 1.4e-16
  WD-Rep-aln  96 ssdssllvsasddktlkiwdvssgkclktlkghsnyvfccnfnpqsnlivsgsfdesvkiwdvktgk..clktlsahsdpvsavhfnrdgslivsssyd 192
                     ++++sa  dk   +wd++sg+c++++ gh+  +  + f p+ +   +gs d + +++d+++ +  c+   ++   pv  v f  +g ++ ++  d
     F52A8.2 209 CDTGNTFISAGADKHSLVWDIRSGQCVQSFEGHEADINTVRFHPNGDAFATGSDDATCRLFDLRADRqvCVYEKESILFPVNGVDFSLSGRILFAGYGD 307
                 556799*********************************************************9987347777777778******************** PP

  WD-Rep-aln 193 glcriwdaasgqclktlvdddnppvsfvkfspngkyilaatldntlklw 241
                   + +wd+       +l    +  +s ++ sp+g  +  a+ d t+++w
     F52A8.2 308 YRVGVWDSLKCARHSVL-YGHENRISCLRTSPDGTAVCSASWDCTIRIW 355
                 *******7765544444.455668************************* PP

>> Y53C12B.1  CE14894	WBGene00013143	WD domain, G-beta repeats (4 domains)	status:Partially_confirmed	UniProt:O18215	pro
   #    score  bias  c-Evalue  i-Evalue hmmfrom  hmm to    alifrom  ali to    envfrom  env to     acc
 ---   ------ ----- --------- --------- ------- -------    ------- -------    ------- -------    ----
   1 !   28.0   0.0   1.2e-08   1.5e-06      50     188 ..      22     167 ..       9     177 .. 0.83
   2 !   34.5   0.0   1.3e-10   1.6e-08      32     167 ..      97     232 ..      79     248 .. 0.63
   3 !   18.3   0.7   1.1e-05    0.0013      81     198 ..     270     388 ..     245     399 .. 0.80
   4 ?    7.4   0.0     0.023       2.8      41      75 ..     408     444 ..     392     457 .. 0.82
   5 !   87.1   6.3   1.3e-26   1.6e-24      30     201 ..     462     637 ..     448     650 .. 0.91

  Alignments for each domain:
  == domain 1    score: 28.0 bits;  conditional E-value: 1.2e-08
  WD-Rep-aln  50 svkfspngewlasssadklikiwgaydgkfektlsg..hkleisdvawssdssllvsasddktlkiwdv....ssgk..clktlkg.hsnyvfccnfnp 139
                 +v++s ng+ l s+++ +++k+    d     t+ +   +l i+  a   + ++l+ a +++ ++ + +    s+ k    +t k  h+  +++ +fn+
   Y53C12B.1  22 TVRWSANGQKLFSTCT-NVVKVIDLADNTASYTIGDpeDELRITCTAVDKNRNRLLVAYNNQIIREYSIpldpSTTKpeLARTWKTiHTAPILVMEFNE 119
                 699********98765.6788888888888888865227899********************99987653332455422567888659999******** PP

  WD-Rep-aln 140 qsnlivsgsfdesvkiwdvktgkclktlsahsdpvsavhfnrdgslivs 188
                 +  l+ +gs d  vk+w++   +c +tl+  s  vsa+ f ++  l+v 
   Y53C12B.1 120 EGHLLATGSADHIVKVWNLTEQQCTHTLKGPS-VVSAILFGKHEKLVVG 167
                 *****************************987.69******99999984 PP

  == domain 2    score: 34.5 bits;  conditional E-value: 1.3e-10
  WD-Rep-aln  32 kpnyalkltlaghtkavssvkfspngewlasssadklikiwgaydgkfektlsghkleisdvawssdssllvsasddktlkiwdvssg...kclktlkg 127
                 kp+ a     + ht  +  + f  +g  la+ sad+++k+w   ++++ +tl+g ++ +s + +    +l+v    +  l+++++  g   k ++t k 
   Y53C12B.1  97 KPELARTWK-TIHTAPILVMEFNEEGHLLATGSADHIVKVWNLTEQQCTHTLKGPSV-VSAILFGKHEKLVV-GYIEGQLNLYNIMRGapkKLVNTWKS 192
                 555554333.34666677777777777777777777777777777777777776654.55555555444333.34445566666655533355566677 PP

  WD-Rep-aln 128 hsnyvfccnfnpqsnlivsgsfdesvkiwdvktgkclktl 167
                 h+ ++      p+s ++v+ s d+++ i + +t   l+ l
   Y53C12B.1 193 HNSHITALLQVPDSRVVVALSRDQTMSIHETETQETLRVL 232
                 7777777666677777777777777777777776666665 PP

  == domain 3    score: 18.3 bits;  conditional E-value: 1.1e-05
  WD-Rep-aln  81 ktlsghkleisdvawssdssllvsasddktlkiwdvssgkclktlkghsnyvf.ccnfnpqsnlivsgsfdesvkiwdvktgkclktlsahsdpv.sav 177
                 ++    + ++   a+   s+++++ s ++ l i d +  k  + + g  + ++ cc + ++ + +   s    +++++ kt  c   ++ h++ v s v
   Y53C12B.1 270 RKKRIASSNLDHLAYDVVSNRFLAISAEQNLIILDFENLKIARQIVGFHDEIYsCCLLGKDESHMAVASNTSEIRLYNTKTLDCQ-LIRGHTESVlSVV 367
                 44444445566899999***************************99966655538888877777777788888***********5.6778887763788 PP

  WD-Rep-aln 178 hfnrdgslivsssydglcriw 198
                     d sl+ s+s d     w
   Y53C12B.1 368 SPTWDTSLLASCSKDNSIIFW 388
                 8999**********9988777 PP

  == domain 4    score: 7.4 bits;  conditional E-value: 0.023
  WD-Rep-aln  41 laghtkavssvkfspnge..wlasssadklikiwgay 75 
                  +gh+++v+++ +s  g   +las s+d  ik+wg  
   Y53C12B.1 408 ATGHANTVTALAISNTGRapFLASVSTDCTIKLWGLG 444
                 579***********9996558*************964 PP

  == domain 5    score: 87.1 bits;  conditional E-value: 1.3e-26
  WD-Rep-aln  30 pekpnyalkltlaghtkavssvkfspngewlasssadklikiwgaydgkfe....ktlsghkleisdvawssdssllvsasddktlkiwdvssgkclkt 124
                  + p+ +   t++ h k v  v +s +   +a+   dkl+k+w +   k++     tlsgh+ ++ dv ++ +s +l s+s d t+kiw++s   cl+t
   Y53C12B.1 462 EQLPKLTCSSTMVAHGKDVNCVDISESDALIATGGMDKLVKLWQVDTHKMQlgiaGTLSGHRRGVGDVKFAKNSHKLASCSGDMTIKIWNISEKSCLQT 560
                 5568888999*********************************976665542222799***************************************** PP

  WD-Rep-aln 125 lkghsnyvfccnfnpqsnlivsgsfdesvkiwdvktgkclktlsahsdpvsavhfnrdgslivsssydglcriwdaa 201
                 + ghs  vf + f  + + ++s      +kiw +kt  c  ++ ah+d + ++  n + s  v++  dg   +w   
   Y53C12B.1 561 ISGHSCAVFRVIFARNDSQLISADSAGIIKIWTIKTADCECSIDAHTDKIWSLSKNHNESEFVTAGTDGRIVVWKDV 637
                 ***************99999999999************************************************765 PP

>> C18E3.5  CE27713	WBGene00015974	beta transducin	status:Confirmed	UniProt:O02097	protein_id:CCD65140.1
   #    score  bias  c-Evalue  i-Evalue hmmfrom  hmm to    alifrom  ali to    envfrom  env to     acc
 ---   ------ ----- --------- --------- ------- -------    ------- -------    ------- -------    ----
   1 !  143.1   0.9   1.2e-43   1.4e-41      32     327 ..      23     321 ..       4     327 .. 0.88

  Alignments for each domain:
  == domain 1    score: 143.1 bits;  conditional E-value: 1.2e-43
  WD-Rep-aln  32 kpnyalkltlaghtkavssvkfspngewlasssadklikiwgay.dgkfektlsghkleisdvawssdssllvsasddktlkiwdvssgkclktlkghs 129
                     a  + l+gh   + + +fs +g +las+  d+ i +w ++ + ++   l+ghk  i +v + +dss lvsa  dkt+++wd+++g c++ +k h+
     C18E3.5  23 SSLMAPTMVLQGHGGEIYTSQFSSDGSFLASAGYDQQIFLWNVFgECENFAVLKGHKGAIMEVKFNADSSHLVSAGTDKTVRVWDMETGSCIRNFKSHT 121
                 345688999*********************************99345667889********************************************** PP

  WD-Rep-aln 130 nyvfccnfnpqs.nlivsgsfdesvkiwdvktgkclktlsahsdpvsavhfnrdgslivsssydglcriwdaasgqclktlvdddnppvsfvkfspngk 227
                 + v  ++ n +  ++i s s d +v + d+++    k   ++ +  +av fn     ++ +  d   ++wd    ++   ++   +  ++ +  s ng+
     C18E3.5 122 DIVNSVDVNRRGpQMICSASDDGTVMVHDMRSKEAAKKFICKYQ-QTAVTFNDAADNVICGGIDNQIKVWDMLRNDVR-YVLSGHRDTITSLSVSHNGN 218
                 *********98637999******************999988776.589************************998765.5556677889999******* PP

  WD-Rep-aln 228 yilaatldntlklwdys....kgkclktytg..hknekycifanfsvtggkwivsgsednlvyiwnlqtkeivqklqghtdvvisaachpteniiasaa 320
                 ++l  ++d +l  wd        + +  y g  h+ ek  + + +s    ++i +gs d +vy+wn +++  v kl gh   v ++a hpt++i+ sa 
     C18E3.5 219 FLLSNSMDCSLMSWDIRpfvpAQRLVARYQGasHNFEKNLLKCGWSPR-DNYITAGSADRFVYVWNAKSRACVYKLPGHLGSVNCTALHPTQQILLSAG 316
                 ***************7522225688889987668899*9999999965.78*********************************************997 PP

  WD-Rep-aln 321 lendkti 327
                 +  dkti
     C18E3.5 317 S--DKTI 321
                 5..5565 PP

>> F13D12.7a  CE02186	WBGene00001679	locus:gpb-1	guanine nucleotide-binding protein beta subunit	status:Confirmed	UniPro
   #    score  bias  c-Evalue  i-Evalue hmmfrom  hmm to    alifrom  ali to    envfrom  env to     acc
 ---   ------ ----- --------- --------- ------- -------    ------- -------    ------- -------    ----
   1 !   61.0   0.5   1.1e-18   1.3e-16      73     205 ..      41     176 ..      16     179 .. 0.88
   2 !   86.0   2.4   2.7e-26   3.3e-24      81     287 ..     137     340 .]     130     340 .] 0.91

  Alignments for each domain:
  == domain 1    score: 61.0 bits;  conditional E-value: 1.1e-18
  WD-Rep-aln  73 gaydgkfektlsghkleisdvawssdssllvsasddktlkiwdvssgkclktlkghsnyvfccnfnpqsnlivsgsfdesvkiwdvkt..g..kclktl 167
                 g  ++++++tl gh  +i  + w+sds  lvsas+d  l +wd  + + ++++   s +v+ c + p+ +++  g +d+   i+ +kt  g  ++ + l
   F13D12.7a  41 GRIQMRTRRTLRGHLAKIYAMHWASDSRNLVSASQDGKLIVWDSYTTNKVHAIPLRSSWVMTCAYAPSGSFVACGGLDNICSIYSLKTreGnvRVSREL 139
                 6778999********************************************************************************944322467899 PP

  WD-Rep-aln 168 sahsdpvsavhfnrdgslivsssydglcriwdaasgqc 205
                 + h+  +s+  f  d   iv+ss d  c +wd  +gq 
   F13D12.7a 140 PGHTGYLSCCRFLDD-NQIVTSSGDMTCALWDIETGQQ 176
                 ************766.5689999**********99973 PP

  == domain 2    score: 86.0 bits;  conditional E-value: 2.7e-26
  WD-Rep-aln  81 ktlsghkleisdvawssdssllvsasddktlkiwdvssgkclktlkghsnyvfccnfnpqsnlivsgsfdesvkiwdvktgkclktlsahsdpvsavhf 179
                 ++l gh   +s   +  d +++v++s d t  +wd+++g+   ++ gh+  v+   + p+    +sg+ d s k+wd++ g c +t + h   + av f
   F13D12.7a 137 RELPGHTGYLSCCRF-LDDNQIVTSSGDMTCALWDIETGQQCTAFTGHTGDVMSLSLSPDFRTFISGACDASAKLWDIRDGMCKQTFPGHESDINAVAF 234
                 556666666665554.477999***************************************************************************** PP

  WD-Rep-aln 180 nrdgslivsssydglcriwdaasgqclktlvdddn.ppvsfvkfspngkyilaatldntlklwdyskgkclktytghknekycifanfsvt.ggkwivs 276
                   +g    ++s d  cr++d  + q l +   d+    ++ v fs+ g+ ++a   d   ++wd  +       +gh n   c+     vt  g  + +
   F13D12.7a 235 FPSGNAFATGSDDATCRLFDIRADQELAMYSHDNIiCGITSVAFSKSGRLLFAGYDDFNCNVWDSMRQERAGVLAGHDNRVSCLG----VTeDGMAVCT 329
                 ****************************99988762679*************999999**********************99974....4415778899 PP

  WD-Rep-aln 277 gsednlvyiwn 287
                 gs d ++ iwn
   F13D12.7a 330 GSWDSFLKIWN 340
                 **********8 PP

>> F13H8.2  CE27127	WBGene00017435	beta transducin Trp-Asp domains	status:Partially_confirmed	UniProt:Q19433	protein_id:
   #    score  bias  c-Evalue  i-Evalue hmmfrom  hmm to    alifrom  ali to    envfrom  env to     acc
 ---   ------ ----- --------- --------- ------- -------    ------- -------    ------- -------    ----
   1 !   43.9   0.0   1.8e-13   2.2e-11      41     189 ..      56     205 ..      24     217 .. 0.78
   2 !   11.9   0.3   0.00095      0.12     169     251 ..     407     488 ..     281     492 .. 0.87
   3 !   81.7   3.8   5.6e-25   6.8e-23      40     242 ..     488     699 ..     482     703 .. 0.85

  Alignments for each domain:
  == domain 1    score: 43.9 bits;  conditional E-value: 1.8e-13
  WD-Rep-aln  41 laghtkavssvkfspngewlasssadklikiwgaydgkfek.tlsghkleisdvawssdssllvsasddktlkiwdvssgkclktlkghsnyvfccnfn 138
                 ++  tk +s v+   n   la   ad  +k++   + + e    sghk  +  + +ssd  l+ +   d  + +wd+ + + +  l+gh++ v   +f 
     F13H8.2  56 IIESTKPISCVRQCENKPLLAIGYADGSVKLFNQENEDSEPiMFSGHKKAVNCIEFSSDGLLFATGGKDGVIVLWDILAERGMFRLHGHKESVTQMKFV 154
                 456688888888888888888888888888888887777751457888888888888888888888888888888888888888888888888888888 PP

  WD-Rep-aln 139 pqsnlivsgsfdesvkiwdvktgkclktlsahsdpvsavhfnrdgslivss 189
                     +i+s s d  +k w + +  c+ t++   + + ++ ++rd +++v++
     F13H8.2 155 RGDRFIISTSKDSLIKFWSIASQSCFYTVMDSRNEIYSMSLHRDETVLVAA 205
                 888888888888888888888888888888888888888888888777765 PP

  == domain 2    score: 11.9 bits;  conditional E-value: 0.00095
  WD-Rep-aln 169 ahsdpvsavhfnrdgslivsssydglcriwdaasgqclktlvdddnppvsfvkfspngkyilaatldntlklwdyskgkclkt 251
                  h + v a+   ++ sl+ s+  + +  +w + s +   tl+d+d   +  v+f p  +yil+   +  + +++ s    + t
     F13H8.2 407 GHREDVRALCVSSSSSLLASGGGNEV-IVWSTHSLRSSLTLTDNDIKDIVAVNFVPGDNYILTGGKNGEIGVFELSSAELVET 488
                 58888999999999999999988876.58*****99999**********************9998888887777777766666 PP

  == domain 3    score: 81.7 bits;  conditional E-value: 5.6e-25
  WD-Rep-aln  40 tlaghtkavssvkfspngewlasssadklikiwg...aydgkfek.tls.ghkleisdva....wssdssllvsasddktlkiwdvssgkclktlkghs 129
                 t + ht a+ +++ sp+ e + ++sadk ++ w+   + +g  ++ +++ ++ le+ d a    +s+d + lv a  ++t  ++ v++ k + +l ghs
     F13H8.2 488 TRKAHTGAIWTIQNSPDNEGFITASADKTVRFWSfvlVTEGSRKRiSIKeQKVLELPDEAlaasFSADGKFLVVALLNNTCSVYFVNTLKFFVSLYGHS 586
                 6679*****************************9432234444431233134588888543333899******************************** PP

  WD-Rep-aln 130 nyvfccnfnpqsnlivsgsfdesvkiwdvktgkclktlsahsdpvsavhfn.rdgslivsssydglcriwdaasgqclktlvdddnppvsfvkfspngk 227
                   v c+++ p+s+l v+gs d+svk+w +  g c k+ +ah d v++v f   +  l  s+  dg  + wda     +++ +d  +  +  +    ng 
     F13H8.2 587 LPVTCVDIAPSSKLCVTGSVDKSVKVWGLDFGDCHKSFHAHDDAVTSVLFCpGEEQLFWSAGKDGKIKQWDAVKFIMVQV-LDRHTLDIRCLAQFTNGS 684
                 ***********************************************99962577899*************998766665.577778888777778*** PP

  WD-Rep-aln 228 yilaatldntlklwd 242
                  ++ a+ d++++ w+
     F13H8.2 685 VMFSASHDKSIRCWE 699
                 **************8 PP

>> Y71F9AL.17  CE29136	WBGene00022119	coatomer, alpha chain	status:Confirmed	UniProt:Q9N4H7	protein_id:CCD73511.1
   #    score  bias  c-Evalue  i-Evalue hmmfrom  hmm to    alifrom  ali to    envfrom  env to     acc
 ---   ------ ----- --------- --------- ------- -------    ------- -------    ------- -------    ----
   1 !   49.5   0.0   3.6e-15   4.4e-13      43     157 ..       9     123 ..       2     123 .. 0.95
   2 !   48.8   0.0     6e-15   7.3e-13     102     159 ..     110     167 ..     107     174 .. 0.96
   3 !   44.5   0.1   1.2e-13   1.5e-11      71     165 ..     191     287 ..     184     303 .. 0.91

  Alignments for each domain:
  == domain 1    score: 49.5 bits;  conditional E-value: 3.6e-15
  WD-Rep-aln  43 ghtkavssvkfspngewlasssadklikiwgaydgkfektlsghkleisdvawssdssllvsasddktlkiwdvssgkclktlkghsnyvfccnfnpqs 141
                  ++  v  + f p   w+ +s    +i++w        ++  +h+  +  +++  d  ++vs  dd  +k+w+ +  +c+ tl gh +y+    f ++ 
  Y71F9AL.17   9 SKSARVKGISFHPTRPWVLTSLHSGVIQLWDYRMCVLLEKFDEHDGPVRGICFHHDQPIFVSGGDDYKIKVWNYKQKRCIFTLLGHLDYIRTTFFHHKY 107
                 567779999**********************99999*************************************************************** PP

  WD-Rep-aln 142 nlivsgsfdesvkiwd 157
                   i+s s d++v+iw+
  Y71F9AL.17 108 PWIISASDDQTVRIWN 123
                 ***************6 PP

  == domain 2    score: 48.8 bits;  conditional E-value: 6e-15
  WD-Rep-aln 102 lvsasddktlkiwdvssgkclktlkghsnyvfccnfnpqsnlivsgsfdesvkiwdvk 159
                 ++sasdd+t++iw+ +s + +  l gh++yv+c +f p+ +l+ s s+d++v++wd+ 
  Y71F9AL.17 110 IISASDDQTVRIWNWQSRNSIAILTGHNHYVMCAQFHPTEDLVASASLDQTVRVWDIS 167
                 79******************************************************85 PP

  == domain 3    score: 44.5 bits;  conditional E-value: 1.2e-13
  WD-Rep-aln  71 iwgaydgkfektlsghkleisdvawssdssllvsasddktlkiwdvssgkc..lktlkghsnyvfccnfnpqsnlivsgsfdesvkiwdvktgkclk 165
                 ++g  d+ +++ l gh+ ++  va+     +lvs sdd+ +kiw  +  k   l + +gh n v  + f p+++li+s s d+s+++wd++    l+
  Y71F9AL.17 191 LFGQPDAVVKHVLEGHDRGVNWVAFHHTNPILVSGSDDRQVKIWRYNETKAweLDSCRGHYNNVSSVIFHPNADLILSNSEDKSIRVWDMQKRTSLH 287
                 67888999999***********************************9999755889*********************************99877766 PP

>> CC4.3  CE15742	WBGene00004895	locus:smu-1	WD domain, G-beta repeats (2 domains)	status:Confirmed	UniProt:O62120	prote
   #    score  bias  c-Evalue  i-Evalue hmmfrom  hmm to    alifrom  ali to    envfrom  env to     acc
 ---   ------ ----- --------- --------- ------- -------    ------- -------    ------- -------    ----
   1 !  127.8   0.1   5.3e-39   6.5e-37      49     330 ..     218     508 ..     187     510 .] 0.84

  Alignments for each domain:
  == domain 1    score: 127.8 bits;  conditional E-value: 5.3e-39
  WD-Rep-aln  49 ssvkfspngewlasssadklikiwgaydgkfektls...ghkleisdva.....wssdssllvsasddktlkiwdvssgkclktl.kghsnyvfccnfn 138
                  s  fsp+ ++l s s d +i +w   +gk +k l+   + +l + d+a     +s ds++l + s d  +k+w+v++g cl+ + + h++ v  + f 
       CC4.3 218 ESAVFSPDANYLVSGSKDGFIEVWNYMNGKLRKDLKyqaQDNLMMMDAAvrcisFSRDSEMLATGSIDGKIKVWKVETGDCLRRFdRAHTKGVCAVRFS 316
                 4677***************************99875222678888886544444899*************************9874689999*99**** PP

  WD-Rep-aln 139 pqsnlivsgsfdesvkiwdvktgkclktlsahsdpvsavhfnrdgslivsssydglcriwdaasgqclktl.v.dddnppvsfvkfsp.ngkyilaatl 234
                 ++ + i+sg  d  v++  +k+gkclk ++ hs  ++ v +  +g  i+s+s dg  r+w   sg+cl t+ v  +d p +  + + + +   ++++  
       CC4.3 317 KDNSHILSGGNDHVVRVHGMKSGKCLKEMRGHSSYITDVRYSDEGNHIISCSTDGSIRVWHGKSGECLSTFrVgSEDYPILNVIPIPKsDPPQMIVCNR 415
                 *********************************************************************973324566666666654413456778889 PP

  WD-Rep-aln 235 dntlklwdyskgkclktytghknekycifanfsvtggkwivsgsednlvyiwnlqtkeivqklqghtdvvisaachpteniiasaalendktiklw 330
                  ntl + + s g++++t t  k ek   +  +    g w  + +ed ++y + + +  +   l     + i  a hp +n+ias a   d  +klw
       CC4.3 416 SNTLYVVNIS-GQVVRTMTSGKREKGDFINCILSPKGEWAYAIAEDGVMYCFMVLSGTLETTLPVTERLPIGLAHHPHQNLIASYAE--DGLLKLW 508
                 9***999987.9*************988888888899***************************999****************9874..5666776 PP

>> F33G12.2  CE27149	WBGene00018014	status:Confirmed	UniProt:Q19986	protein_id:CCD65791.1
   #    score  bias  c-Evalue  i-Evalue hmmfrom  hmm to    alifrom  ali to    envfrom  env to     acc
 ---   ------ ----- --------- --------- ------- -------    ------- -------    ------- -------    ----
   1 !  126.7   1.6   1.2e-38   1.4e-36      44     320 ..      15     287 ..       5     297 .. 0.90

  Alignments for each domain:
  == domain 1    score: 126.7 bits;  conditional E-value: 1.2e-38
  WD-Rep-aln  44 htkavssvkfspngewlasssadklikiwgaydgkfektlsghkleisdvawssdssllvsasddktlkiwdvssgkclktlkghsnyvfccnfnpqsn 142
                 +  av +v++  +g++  +  +dk +k+w   ++   kt sg   e+ d+a ssd s++ +   d++  ++dv++gk l+  + h+  v  + fn++s+
    F33G12.2  15 KQGAVRAVRYNVDGNYCVTCGSDKTVKLWNPLKSSLLKTYSGTGNEVLDAASSSDNSQIAAGGADRACTVFDVETGKQLRRWRTHGAQVNAVAFNEESS 113
                 56799********************************************************************************************** PP

  WD-Rep-aln 143 livsgsfdesvkiwdvk..tgkclktlsahsdpvsavhfnrdgslivsssydglcriwdaasgqclktlvdddnppvsfvkfspngkyilaatldntlk 239
                 ++ sgs+d +++ +d +  + k ++  +  +d + ++  + +g  iv++s dg  r++    g+     + d    v  v f+p+ + +la  +   ++
    F33G12.2 114 VVFSGSMDCTMQAFDCRsrSEKPIQIFNESTDGILSI--DVNGHEIVAGSADGNYRVYSIRDGNMTVDYMGDS---VNSVSFTPDSNCLLAGVMGGIVR 207
                 ***************8722568888888888888766..567999******************9776666665...5566678999************* PP

  WD-Rep-aln 240 lwdyskgkclktytghknekycifanfsvtggkwivsgsednlvyiwnlqtkeivqklqghtdvvisaachpteniiasaa 320
                 l d s gk l +y gh+n  y + +   +     + sgsed +vy+++l    iv kl+  ++v+ s ++hp +  + +aa
    F33G12.2 208 LIDKSSGKLLASYKGHQNTEYKLDCRV-LQSIEHVASGSEDGFVYVYSLLDSHIVSKLEHPSKVIHSLTAHPKKERLMTAA 287
                 *********************987764.677899*************************************9876555555 PP

>> C36B1.5  CE05372	WBGene00007972	locus:prp-4	U4\/U6 small nuclear ribonucleoprotein	status:Partially_confirmed	UniProt
   #    score  bias  c-Evalue  i-Evalue hmmfrom  hmm to    alifrom  ali to    envfrom  env to     acc
 ---   ------ ----- --------- --------- ------- -------    ------- -------    ------- -------    ----
   1 !   12.1   0.2   0.00086      0.11     214     288 ..     204     283 ..     190     292 .. 0.50
   2 !  112.8   0.2     2e-34   2.5e-32      41     244 ..     292     494 ..     285     496 .] 0.94

  Alignments for each domain:
  == domain 1    score: 12.1 bits;  conditional E-value: 0.00086
  WD-Rep-aln 214 nppvsfvkfspngkyilaatldntlklwdyskgkclktytghknekyci.fanfsvtggkw....ivsgsednlvyiwnl 288
                 + pv+f +fs + ++i++a    ++ +w   +      + gh  +  c  f   + t   +    +vs s d  v +w+l
     C36B1.5 204 TRPVAFCEFSADSEHIVTAGWSGSVAVWKREQCAQEIKFIGHSSQAGCArFHPGAFTQNDYsslnVVSCSYDGTVLLWSL 283
                 45555555555555555555555555554444433344555555555532333333332222222455555555555544 PP

  == domain 2    score: 112.8 bits;  conditional E-value: 2e-34
  WD-Rep-aln  41 laghtkavssvkfspngewlasssadklikiwgaydgkfektlsghkleisdvawssdssllvsasddktlkiwdvssgkclktlkghsnyvfccnfnp 139
                 l+ h + vs v f png  la+++ d   +++     k      gh+  ++dva+  d s+ ++   d   ++wd+++g+c+  l gh++ +  +++ p
     C36B1.5 292 LEQHPQRVSKVAFHPNGHHLATACFDSTWRMYDLTTKKELLYQEGHSKSVADVAFHPDGSVALTGGHDCYGRVWDMRTGRCIMFLDGHTKEIHSVEWMP 390
                 67899*********************876666666666666678******************************************************* PP

  WD-Rep-aln 140 qsnlivsgsfdesvkiwdvktgkclktlsahsdpvsavhfnrdgslivsssydglcriwdaasgqclktlvdddnppvsfvkfspngkyilaatldntl 238
                 +   +++gs d+s+k+wd++  +   t++ah+  v+ v  ++ g  +vs+s+d   ++w ++  q l+ l  +d+  +  v +sp+g+++  +++d t 
     C36B1.5 391 NGYEMITGSSDNSMKVWDLRMRRNTYTMPAHTSVVTRVRADAAGQYLVSASFDCTLKMWSTTGWQPLRQLQGHDTR-ILCVDISPDGQWMCSSAFDRTF 488
                 **********************************************************************999875.6789****************** PP

  WD-Rep-aln 239 klwdys 244
                 klw  s
     C36B1.5 489 KLWAQS 494
                 ***876 PP

>> D1054.15b  CE45329	WBGene00006481	locus:tag-135	status:Confirmed	UniProt:E1B6S8	protein_id:CBW48353.1
   #    score  bias  c-Evalue  i-Evalue hmmfrom  hmm to    alifrom  ali to    envfrom  env to     acc
 ---   ------ ----- --------- --------- ------- -------    ------- -------    ------- -------    ----
   1 !  106.6   3.4   1.5e-32   1.8e-30      27     333 ..     106     416 ..      88     417 .. 0.86

  Alignments for each domain:
  == domain 1    score: 106.6 bits;  conditional E-value: 1.5e-32
  WD-Rep-aln  27 ketpekpnya....lkltlaghtkavssvkfspngewlasssadklikiwgaydgkfektlsghkleisdvawssdssllvsasddktlkiwdvssgkc 121
                  ++ +kp++     l     ght  v +v   p  +w+as  ad++ikiw    g+ + +l+gh   +  v  s     l s  +dk +k wd++  k+
   D1054.15b 106 APMMMKPKWHapwkLYRVASGHTGWVRAVDVEPGNQWFASGGADRIIKIWDLASGQLKLSLTGHISSVRAVKVSPRHPFLFSGGEDKQVKCWDLEYNKV 204
                 34444444431100334568******************************************************************************* PP

  WD-Rep-aln 122 lktlkghsnyvfccnfnpqsnlivsgsfdesvkiwdvktgkclktlsahsdpvsavhfnrdgslivsssydglcriwdaasgqclktlvdddnppvsfv 220
                 ++  +gh   v      p+ +++v+ + d + ++wd++t   ++  + h++ v+ v  ++    ++++s+d  +r+wd a+g+ + tl+ +    v  +
   D1054.15b 205 IRHYHGHLSAVQALSVHPSLDVLVTCARDSTARVWDMRTKAQVHCFAGHTNTVADVVCQSVDPQVITASHDATVRLWDLAAGRSMCTLTHHK-KSVRAL 302
                 ***********************************************************99999************************9865.578899 PP

  WD-Rep-aln 221 kfspngkyilaatldntlklwdyskgkclktytghknekycifanfsvtggkwivsgsednlvyiwnlqtkeivqklqght.......dvvisaachpt 312
                  + p  +    a+ dn +k w   kg  ++  +gh+     i+ ++s      +vsg+++  +  w+ ++    qk+q +        +  i a+c   
   D1054.15b 303 TIHPRLNMFASASPDN-IKQWKLPKGEFMQNLSGHN----AIINTLSSNDDGVVVSGADNGSLCFWDWRSGFCFQKIQTKPqpgsiesEAGIYASCFDK 396
                 9999998888888887.799***************7....6999999999****************************987666666566666777666 PP

  WD-Rep-aln 313 eniiasaalendktiklwksd 333
                   +    + e dktik++k d
   D1054.15b 397 TGLRLI-TAEADKTIKMYKED 416
                 555444.45889*****9976 PP

>> R06A4.9  CE21113	WBGene00011051	locus:pfs-2	six WD40 repeats	status:Partially_confirmed	UniProt:Q9NAN8	protein_id:CAB
   #    score  bias  c-Evalue  i-Evalue hmmfrom  hmm to    alifrom  ali to    envfrom  env to     acc
 ---   ------ ----- --------- --------- ------- -------    ------- -------    ------- -------    ----
   1 ?   -0.9   0.0       7.9   9.7e+02     206     242 ..     125     161 ..     118     164 .. 0.78
   2 !   82.4   0.1   3.6e-25   4.4e-23      37     199 ..     167     331 ..     160     331 .. 0.92
   3 !   39.4   0.0   4.2e-12   5.1e-10      40     157 ..     298     417 ..     298     425 .. 0.93

  Alignments for each domain:
  == domain 1    score: -0.9 bits;  conditional E-value: 7.9
  WD-Rep-aln 206 lktlvdddnppvsfvkfspngkyilaatldntlklwd 242
                 ++t +++ + pv  v +sp+gk +++        lw+
     R06A4.9 125 IRTAMNKVKCPVYSVCWSPEGKRLITGCQTGEFTLWN 161
                 6777888888999999999999998888777777775 PP

  == domain 2    score: 82.4 bits;  conditional E-value: 3.6e-25
  WD-Rep-aln  37 lkltlaghtkavssvkfspngewlasssadklikiwgaydgkfektlsghkle.isdvawssdssllvsasddktlkiwdvssgkclktlkghsnyvfc 134
                  +  l+ h  a+ ++k++ n +wl s+     +k w   ++++ +  s hk e i   a++    ++ +asdd t ++wd +     + l+gh+  v c
     R06A4.9 167 FETILQAHDSAIRALKWASNEQWLLSADQGGYVKYWQP-NMNNAHMFSAHKDEaIRGLAFAPTDVKFATASDDGTARVWDFARYTEERVLRGHGAEVRC 264
                 5567999*****************************87.567777888887654999****************************************** PP

  WD-Rep-aln 135 cnfnpqsnlivsgsfd..esvkiwdvktgkclktlsahsdpvsavhfnrdgslivsssydglcriwd 199
                  ++ p+  li +gs d  + vkiwd k+g cl tl+ h   v av fn++g  ++++  d l++++d
     R06A4.9 265 IDWHPTKGLIATGSRDtqQPVKIWDPKSGSCLATLQEHKSSVMAVEFNKNGNWLLTGGRDHLVKMYD 331
                 **************993346*******************************************9998 PP

  == domain 3    score: 39.4 bits;  conditional E-value: 4.2e-12
  WD-Rep-aln  40 tlaghtkavssvkfspngewlasssadklikiwgaydgkfektlsghkleisdvawss.dssllvsasddktlkiwdvssgkclktlk.ghsnyvfccn 136
                 tl+ h  +v +v f  ng+wl +   d+l+k++    +k  +t   hk e+   aw      l+vs   d ++  w v   k +  l   h + ++  +
     R06A4.9 298 TLQEHKSSVMAVEFNKNGNWLLTGGRDHLVKMYDIRMMKEMRTYRAHKKEVISLAWHPiHEGLFVSGGGDGSIVYWMVDGEKEIGLLEhAHDQAIWSMK 396
                 7899****************************************************86267799*******************99995379999***** PP

  WD-Rep-aln 137 fnpqsnlivsgsfdesvkiwd 157
                 + p   ++ +gs d+  k w 
     R06A4.9 397 WHPLGHILATGSNDNNTKFWA 417
                 ********************6 PP

>> D1054.15a  CE05533	WBGene00006481	locus:tag-135	beta transducin like protein	status:Confirmed	UniProt:Q18295	protein_
   #    score  bias  c-Evalue  i-Evalue hmmfrom  hmm to    alifrom  ali to    envfrom  env to     acc
 ---   ------ ----- --------- --------- ------- -------    ------- -------    ------- -------    ----
   1 !  106.1   3.4   2.1e-32   2.5e-30      27     333 ..     162     472 ..     144     473 .. 0.86

  Alignments for each domain:
  == domain 1    score: 106.1 bits;  conditional E-value: 2.1e-32
  WD-Rep-aln  27 ketpekpnya....lkltlaghtkavssvkfspngewlasssadklikiwgaydgkfektlsghkleisdvawssdssllvsasddktlkiwdvssgkc 121
                  ++ +kp++     l     ght  v +v   p  +w+as  ad++ikiw    g+ + +l+gh   +  v  s     l s  +dk +k wd++  k+
   D1054.15a 162 APMMMKPKWHapwkLYRVASGHTGWVRAVDVEPGNQWFASGGADRIIKIWDLASGQLKLSLTGHISSVRAVKVSPRHPFLFSGGEDKQVKCWDLEYNKV 260
                 34444444431100334568******************************************************************************* PP

  WD-Rep-aln 122 lktlkghsnyvfccnfnpqsnlivsgsfdesvkiwdvktgkclktlsahsdpvsavhfnrdgslivsssydglcriwdaasgqclktlvdddnppvsfv 220
                 ++  +gh   v      p+ +++v+ + d + ++wd++t   ++  + h++ v+ v  ++    ++++s+d  +r+wd a+g+ + tl+ +    v  +
   D1054.15a 261 IRHYHGHLSAVQALSVHPSLDVLVTCARDSTARVWDMRTKAQVHCFAGHTNTVADVVCQSVDPQVITASHDATVRLWDLAAGRSMCTLTHHK-KSVRAL 358
                 ***********************************************************99999************************9865.578899 PP

  WD-Rep-aln 221 kfspngkyilaatldntlklwdyskgkclktytghknekycifanfsvtggkwivsgsednlvyiwnlqtkeivqklqght.......dvvisaachpt 312
                  + p  +    a+ dn +k w   kg  ++  +gh+     i+ ++s      +vsg+++  +  w+ ++    qk+q +        +  i a+c   
   D1054.15a 359 TIHPRLNMFASASPDN-IKQWKLPKGEFMQNLSGHN----AIINTLSSNDDGVVVSGADNGSLCFWDWRSGFCFQKIQTKPqpgsiesEAGIYASCFDK 452
                 9999998888888887.799***************7....6999999999****************************987666666566666777666 PP

  WD-Rep-aln 313 eniiasaalendktiklwksd 333
                   +    + e dktik++k d
   D1054.15a 453 TGLRLI-TAEADKTIKMYKED 472
                 555444.45889*****9976 PP

>> K04D7.1  CE06090	WBGene00010556	locus:rack-1	guanine nucleotide-binding protein	status:Confirmed	UniProt:Q21215	prote
   #    score  bias  c-Evalue  i-Evalue hmmfrom  hmm to    alifrom  ali to    envfrom  env to     acc
 ---   ------ ----- --------- --------- ------- -------    ------- -------    ------- -------    ----
   1 ?    8.3   0.1     0.012       1.4      77     118 ..       6      49 ..       2      54 .. 0.75
   2 !  102.8   5.5   2.2e-31   2.7e-29      40     248 ..      64     272 ..      52     322 .. 0.84

  Alignments for each domain:
  == domain 1    score: 8.3 bits;  conditional E-value: 0.012
  WD-Rep-aln  77 gkfektlsghkleisdvaw..ssdssllvsasddktlkiwdvss 118
                 +k   tl gh   ++++a     d ++++s+s dkt+ +wdv s
     K04D7.1   6 MKLTGTLEGHTGWVTQIATytRNDKTTVLSSSRDKTILVWDVDS 49 
                 67777888888888888752245778888999999999999987 PP

  == domain 2    score: 102.8 bits;  conditional E-value: 2.2e-31
  WD-Rep-aln  40 tlaghtkavssvkfspngewlasssadklikiwgaydgkfektlsghkleisdvawssdssllvsasddktlkiwdv.ssgkclktlkghsnyvfccnf 137
                 +l+gh + vs v +s +g++  s s dk +++w   +g   ++  +h  ++  va+s+d  ++vs s dk++k+w+  +  k   t   h+++v  + f
     K04D7.1  64 SLTGHNHFVSDVVISSDGQFALSGSWDKTLRLWDLNQGVSTRQFISHTKDVLSVAFSADNRQIVSGSRDKSIKLWNTlAQCKYTITDDCHTDWVSTVRF 162
                 699************************************************************************96145677777789********** PP

  WD-Rep-aln 138 npqsn..livsgsfdesvkiwdvktgkclkt.lsahsdpvsavhfnrdgslivsssydglcriwdaasgqclktlvdddnppvsfvkfspngkyilaat 233
                  p+    +ivs  +d+ vk+w++   + lkt    h+  v +v    dgsl  s+  dg   +wd   g+ l tl  +d   +  + fspn +y l a+
     K04D7.1 163 SPSNRdpVIVSAGWDKVVKVWNLGNCR-LKTnHIGHTGYVNTVTVSPDGSLCASGGKDGQAMLWDLNEGKHLYTLPGNDV--INAMSFSPN-RYWLCAA 257
                 99753339*************986655.5661568****************************************88775..7899****9.899**** PP

  WD-Rep-aln 234 ldntlklwdyskgkc 248
                 + +++k+wd    k 
     K04D7.1 258 VGSSIKIWDLEDKKE 272
                 *********876654 PP

>> F28C6.3  CE03274	WBGene00000773	locus:cpf-1	cleavage stimulation factor like	status:Confirmed	UniProt:Q19864	protein_
   #    score  bias  c-Evalue  i-Evalue hmmfrom  hmm to    alifrom  ali to    envfrom  env to     acc
 ---   ------ ----- --------- --------- ------- -------    ------- -------    ------- -------    ----
   1 !    9.6   0.0    0.0051      0.62     167     200 ..     105     138 ..      99     144 .. 0.88
   2 !   97.6   0.9   8.4e-30     1e-27      80     256 ..     163     345 ..     157     366 .. 0.89

  Alignments for each domain:
  == domain 1    score: 9.6 bits;  conditional E-value: 0.0051
  WD-Rep-aln 167 lsahsdpvsavhfnrdgslivsssydglcriwda 200
                 l+ h  p  a  fn+dgsl+ ++s d   +i d 
     F28C6.3 105 LTVHKAPCRAAAFNSDGSLVATGSADCSIKIMDV 138
                 6789999999999999999999999999999885 PP

  == domain 2    score: 97.6 bits;  conditional E-value: 8.4e-30
  WD-Rep-aln  80 ektlsghkleisdvawssdssllvsasddktlkiwdvssgkclktlkghsny..vfccnfnpqsnlivsgsfdesvkiwdvktgkclktls...ahsdp 173
                  +tl++h  ++  v +    s+l+s s+dkt+k++d s   + k++k  s+   v      p  ++++  +   +v++++++t +   +++    h++ 
     F28C6.3 163 IRTLYDHVDDVNTVIFHPRDSILISGSNDKTVKLFDFSKTAVKKAMKTLSEVypVRALSCHPGGEFLLVATDHPTVRLYNIETAQAYASANpddQHTES 261
                 689************************************99999999998853456667788899998889999***********9988753337**** PP

  WD-Rep-aln 174 vsavhfnrdgslivsssydglcriwdaasgqclktlv.dddnppvsfvkfspngkyilaatldntlklwdyskgkclktytghk 256
                 v+ vh+  +  l v++s dg ++iwd  s +c++t+   +d + +   kf++ngkyil++ +d+ +klw+ s  +cl  ytg  
     F28C6.3 262 VTDVHYSENARLYVTASKDGHVKIWDGVSNRCVETFKrAHDGSSICSAKFTKNGKYILTSGMDSIVKLWELSTNRCLIVYTGAG 345
                 ***********************************9725788999************************************965 PP

>> C05D2.10a  CE26861	WBGene00015470	status:Confirmed	UniProt:Q95X41	protein_id:CCD63128.1
   #    score  bias  c-Evalue  i-Evalue hmmfrom  hmm to    alifrom  ali to    envfrom  env to     acc
 ---   ------ ----- --------- --------- ------- -------    ------- -------    ------- -------    ----
   1 !   35.5   0.2   6.7e-11   8.1e-09      78     159 ..     129     223 ..     123     236 .. 0.77
   2 !   59.3   2.4   3.7e-18   4.5e-16      82     200 ..     273     391 ..     264     414 .. 0.93
   3 !    9.0   0.0    0.0075      0.91      96     161 ..     413     482 ..     402     484 .] 0.76

  Alignments for each domain:
  == domain 1    score: 35.5 bits;  conditional E-value: 6.7e-11
  WD-Rep-aln  78 kfektlsghkleisdvawssdssllvsasddktlkiwdvssgkclktlkghsnyvfccnfn............pqsnli.vsgsfdesvkiwdvk 159
                 +  + l ghk ++  va  s  ++  sas d+t +iw ++sg cl t  gh+  v c+ +             p+s l+  + s des +iw+v 
   C05D2.10a 129 RLSRLLEGHKDGVWHVAADSTRNICASASADQTARIWSLESGACLATYTGHTGSVNCVAISnncavdstegsgPASGLLlATASGDESTHIWKVP 223
                 5578899************************************************9976541111112222223455441456788888888875 PP

  == domain 2    score: 59.3 bits;  conditional E-value: 3.7e-18
  WD-Rep-aln  82 tlsghkleisdvawssdssllvsasddktlkiwdvssgkclktlkghsnyvfccnfnpqsnlivsgsfdesvkiwdvktg.kclktlsahsdpvsavhf 179
                 +l+gh+  +s   w +  +++v+as d+t ++wdv+ g +++ l gh+  +  c    + +l+++ s d + ++wd +   + +   + h d v++v f
   C05D2.10a 273 RLTGHRAPVSCCEWLAGGQQMVTASWDRTANVWDVEKGEVVNILSGHESELNHCSTHSNQKLVLTSSKDSTFRLWDFREAiQSVAVFQGHQDSVTSVSF 371
                 5789********************************************99999999999*****************98653889999************ PP

  WD-Rep-aln 180 nrdgslivsssydglcriwda 200
                 n+d + ivsss d  ++iwd 
   C05D2.10a 372 NTD-YRIVSSSDDATVKIWDL 391
                 *98.5799***********96 PP

  == domain 3    score: 9.0 bits;  conditional E-value: 0.0075
  WD-Rep-aln  96 ssdssllvsasddktlkiwdvssgkc..lktlkghsnyvfccnf..npqsnlivsgsfdesvkiwdvktg 161
                 s    ++    d++ ++i+d++  +   +   + h+ +v cc +  ++++n +++  fd  v  w+v+t 
   C05D2.10a 413 SKSHPVIAIPMDNRHVRIYDLNGNRLprMPNRRCHERMVTCCAWldEHPANNLLTAGFDRMVAAWKVNTT 482
                 5545555556788899999998777522446789********985556778888889**********995 PP

>> C05D2.10b  CE29560	WBGene00015470	status:Confirmed	UniProt:Q95X42	protein_id:CCD63129.1
   #    score  bias  c-Evalue  i-Evalue hmmfrom  hmm to    alifrom  ali to    envfrom  env to     acc
 ---   ------ ----- --------- --------- ------- -------    ------- -------    ------- -------    ----
   1 !   35.4   0.2   6.7e-11   8.2e-09      78     159 ..     131     225 ..     125     238 .. 0.77
   2 !   59.3   2.4   3.8e-18   4.6e-16      82     200 ..     275     393 ..     266     416 .. 0.93
   3 !    9.0   0.0    0.0075      0.92      96     161 ..     415     484 ..     404     486 .] 0.76

  Alignments for each domain:
  == domain 1    score: 35.4 bits;  conditional E-value: 6.7e-11
  WD-Rep-aln  78 kfektlsghkleisdvawssdssllvsasddktlkiwdvssgkclktlkghsnyvfccnfn............pqsnli.vsgsfdesvkiwdvk 159
                 +  + l ghk ++  va  s  ++  sas d+t +iw ++sg cl t  gh+  v c+ +             p+s l+  + s des +iw+v 
   C05D2.10b 131 RLSRLLEGHKDGVWHVAADSTRNICASASADQTARIWSLESGACLATYTGHTGSVNCVAISnncavdstegsgPASGLLlATASGDESTHIWKVP 225
                 5578899************************************************9976541111112222223455441456788888888875 PP

  == domain 2    score: 59.3 bits;  conditional E-value: 3.8e-18
  WD-Rep-aln  82 tlsghkleisdvawssdssllvsasddktlkiwdvssgkclktlkghsnyvfccnfnpqsnlivsgsfdesvkiwdvktg.kclktlsahsdpvsavhf 179
                 +l+gh+  +s   w +  +++v+as d+t ++wdv+ g +++ l gh+  +  c    + +l+++ s d + ++wd +   + +   + h d v++v f
   C05D2.10b 275 RLTGHRAPVSCCEWLAGGQQMVTASWDRTANVWDVEKGEVVNILSGHESELNHCSTHSNQKLVLTSSKDSTFRLWDFREAiQSVAVFQGHQDSVTSVSF 373
                 5789********************************************99999999999*****************98653889999************ PP

  WD-Rep-aln 180 nrdgslivsssydglcriwda 200
                 n+d + ivsss d  ++iwd 
   C05D2.10b 374 NTD-YRIVSSSDDATVKIWDL 393
                 *98.5799***********96 PP

  == domain 3    score: 9.0 bits;  conditional E-value: 0.0075
  WD-Rep-aln  96 ssdssllvsasddktlkiwdvssgkc..lktlkghsnyvfccnf..npqsnlivsgsfdesvkiwdvktg 161
                 s    ++    d++ ++i+d++  +   +   + h+ +v cc +  ++++n +++  fd  v  w+v+t 
   C05D2.10b 415 SKSHPVIAIPMDNRHVRIYDLNGNRLprMPNRRCHERMVTCCAWldEHPANNLLTAGFDRMVAAWKVNTT 484
                 5545555556788899999998777522446789********985556778888889**********995 PP

>> F49D11.1  CE28405	WBGene00018625	locus:prp-17	status:Confirmed	UniProt:O44729	protein_id:CCD71532.1
   #    score  bias  c-Evalue  i-Evalue hmmfrom  hmm to    alifrom  ali to    envfrom  env to     acc
 ---   ------ ----- --------- --------- ------- -------    ------- -------    ------- -------    ----
   1 !  104.0   0.8   9.1e-32   1.1e-29      38     330 ..     268     566 ..     245     567 .] 0.87

  Alignments for each domain:
  == domain 1    score: 104.0 bits;  conditional E-value: 9.1e-32
  WD-Rep-aln  38 kltlaghtkavssvkfspngewl.asssadklikiwgaydg.kfektlsghkleisdvawssdssllvsasddktlkiwdvssgkclktl.kghsnyvf 133
                   t  gh k v  +++ p+   l  s s d+ ik+w +yd  ++ +t +ghkl + +va+  + + ++sas d+ +k+wd ++g++ + +  gh  y  
    F49D11.1 268 VHTYRGHNKGVNFLQWFPKSAHLfLSCSMDTKIKLWEVYDRqRVVRTYAGHKLPVREVAFNNEGTEFLSASFDRYVKLWDTETGQVKQRFhTGHVPY-- 364
                 46899**********99998776268899**********9725789***************************************987652577776.. PP

  WD-Rep-aln 134 ccnfnp...qsnlivsgsfdesvkiwdvktgkclktlsahsdpvsavhfnrdgslivsssydglcriwdaasgqclktlvdddnppvsfvkfspngkyi 229
                 c ++ p   +  + + g  ++ +  wd ++g  ++    h + v ++ f  +     s+s d  +riw+       k + +     +  +  spn k++
    F49D11.1 365 CLKYHPdddKNHMFLVGMQNKKIIQWDSRSGEIVQEYDRHLQAVNSITFFDKNRRFASTSDDKSVRIWEWEIPVDTKLIQNVGLHAIPTMTKSPNDKWV 463
                 5555541114567899999***************************************************99999999999999*************** PP

  WD-Rep-aln 230 laatldntlklwdyskgk....clktytghknekycifanfsvtggkwivsgsednlvyiwnlqtkeivqklqghtdvvisaachpteniiasaalend 324
                 +   +dn + l++    k      k++ gh+   y    +fs     +++sg  d  ++iw+ +t++iv k + h    i+a  hp e+    +   +d
    F49D11.1 464 VGQCMDNRIVLFQLVDDKlrfsKKKAFRGHNAAGYACNIDFSPD-QSFLISGDADGKLFIWDWRTHKIVGKWKAHDSTCIAALWHPHEKSRMIT-AGWD 560
                 ********999976655411115799***************975.6899************************************999755443.4677 PP

  WD-Rep-aln 325 ktiklw 330
                   ik+w
    F49D11.1 561 GLIKMW 566
                 777777 PP

>> K08F9.2  CE11944	WBGene00010685	locus:aipl-1	beta-transducin like protein	status:Confirmed	UniProt:O17939	protein_id:
   #    score  bias  c-Evalue  i-Evalue hmmfrom  hmm to    alifrom  ali to    envfrom  env to     acc
 ---   ------ ----- --------- --------- ------- -------    ------- -------    ------- -------    ----
   1 !   48.7   0.0   6.4e-15   7.8e-13      43     210 ..      57     229 ..      47     234 .. 0.87
   2 !   21.2   0.1   1.5e-06   0.00018      85     125 ..     235     275 ..     227     282 .. 0.87
   3 !   15.5   0.6   7.6e-05    0.0093      42     117 ..     319     392 ..     308     401 .. 0.84
   4 ?    6.0   0.0     0.061       7.5     133     186 ..     440     495 ..     433     502 .. 0.77
   5 !   19.8   0.5   3.9e-06   0.00047      43     116 ..     523     598 ..     506     599 .. 0.84

  Alignments for each domain:
  == domain 1    score: 48.7 bits;  conditional E-value: 6.4e-15
  WD-Rep-aln  43 ghtkavssvkfspngewlasssadklikiwgaydgk..fektlsghkleisdvawssdssllvsasddkt..lkiwdvssgkclktlkghsnyvfccnf 137
                  h++  +  k+sp g + as  ++  i+iw + ++    ++t+   +  + d+aw s+s+++ +  + k    +++ + +     +l g s  +  ++f
     K08F9.2  57 EHAHQTTVAKISPTGFYCASGDTQGNIRIWDTTQSThiLKHTIPVFSGPVKDIAWDSESKRIAAVGEGKErfGHVFLLDTTTSNGSLTGQSRTMNSVDF 155
                 5677777789********************9987652247789999999************988877665216899999999999************** PP

  WD-Rep-aln 138 npqsnl.ivsgsfdesvkiwdvktgkclktlsahsdpvsavhfnrdgslivsssydglcriwdaasgqclktlv 210
                 +p+  + i+sgs d++v i++    k  +t   h   v +  +n dgsl  s+  dg + +++   g+ + +l 
     K08F9.2 156 KPTRPFrIISGSDDNTVAIFEGPPFKFKHTFDHHKKFVQSTRYNNDGSLFASTGSDGTVVLYNGVDGEKVGVLE 229
                 **876549****************************************************99999998776665 PP

  == domain 2    score: 21.2 bits;  conditional E-value: 1.5e-06
  WD-Rep-aln  85 ghkleisdvawssdssllvsasddktlkiwdvssgkclktl 125
                  h   i   aws d s++ +as dk++kiwdvs+ k  +t+
     K08F9.2 235 AHTGSIFALAWSPDQSRIATASADKSVKIWDVSARKLERTI 275
                 677889999************************99987776 PP

  == domain 3    score: 15.5 bits;  conditional E-value: 7.6e-05
  WD-Rep-aln  42 aghtkavssvkfspngewlasssadklikiwgaydgkfektlsghkleisdvawssdssllvsasddktlkiwdvs 117
                 +gh ka++++  s +g++l s+ a+  i  w    g   ++ s h   i+ +  ss+ +l+    dd+ lki d s
     K08F9.2 319 QGHNKAITALSKSSDGKFLFSADAEGHITTWEISSGTSSRK-SPHTTMITGAQTSSNGDLFTVGWDDQ-LKITDGS 392
                 7999*****999*******************9999887775.78999999999999999988877775.8888754 PP

  == domain 4    score: 6.0 bits;  conditional E-value: 0.061
  WD-Rep-aln 133 fccnfnpqsnlivsgsfdesvkiwdvktgkclktls..ahsdpvsavhfnrdgsli 186
                  c+ f  + +l+  g  d  v++++++    l+ l+   hs  ++av f  dg  +
     K08F9.2 440 TCVAFCAEKSLVAVGGKDAKVHVYKLNGDGRLEELKkiEHSAEITAVSFSDDGEYL 495
                 58888888899999999999999999887777776522589999999999888654 PP

  == domain 5    score: 19.8 bits;  conditional E-value: 3.9e-06
  WD-Rep-aln  43 ghtkavssvkfspngewlasssadklikiwgaydgkfektls.g.hkleisdvawssdssllvsasddktlkiwdv 116
                  ht  v +v +sp+ + la+ s d+ ++iw  ++   +  +  g h +   +v    d +++vsa +d  +k w+v
     K08F9.2 523 FHTSKVLTVAWSPDNQRLATGSIDTSVIIWDMKKPGEHPVIIkGaHPMSSVNVVRWLDETTVVSAGQDSNIKFWNV 598
                 59*****************************998766665541337776666666689999*************98 PP

>> F38E11.5  CE18673	WBGene00009542	beta'-coat protein like	status:Partially_confirmed	UniProt:Q20168	protein_id:CAA9277
   #    score  bias  c-Evalue  i-Evalue hmmfrom  hmm to    alifrom  ali to    envfrom  env to     acc
 ---   ------ ----- --------- --------- ------- -------    ------- -------    ------- -------    ----
   1 !   20.1   0.1   3.1e-06   0.00038     217     313 ..      18     111 ..      10     116 .. 0.86
   2 !   83.7   0.5   1.4e-25   1.7e-23      42     202 ..      96     260 ..      93     270 .. 0.90

  Alignments for each domain:
  == domain 1    score: 20.1 bits;  conditional E-value: 3.1e-06
  WD-Rep-aln 217 vsfvkfspngkyilaatldntlklwdyskgkclktytghknekycifanfsvtggkwivsgsednlvyiwnlqtkeivqklqghtdvvisaachpte 313
                 v  v + p   ++laa  +  +++w+y     +k++         + a+  v    w+v+gs+d  + ++n +t e v +++ h+d + s ++hpt 
    F38E11.5  18 VKCVDLHPVETWLLAALYNGNVHIWNYETQTLVKSFEVC---DVPVRAAKFVPRKSWVVTGSDDMHIRVFNYNTLERVHQFEAHSDYLRSLVVHPTL 111
                 666778888899999999999******999999998754...45677777799999**************************************996 PP

  == domain 2    score: 83.7 bits;  conditional E-value: 1.4e-25
  WD-Rep-aln  42 aghtkavssvkfspngewlasssadklikiwgaydg.kfektlsghkleisdvaws.sdssllvsasddktlkiwdvssgkclktlkghsnyvfccnfn 138
                 + h++ + s+   p   ++ sss d l+k+w   +   ++++  gh   + ++a    d +++ +as dkt+k+w+  s     tl gh++ v c+++ 
    F38E11.5  96 EAHSDYLRSLVVHPTLPYVISSSDDMLVKMWDWDNKwAMKQSFEGHTHYVMQIAINpKDNNTFATASLDKTVKVWQFGSNVPNFTLEGHEKGVNCVDYY 194
                 5789999999999******************9654415678899********998637999*************************************9 PP

  WD-Rep-aln 139 pqsn..livsgsfdesvkiwdvktgkclktlsahsdpvsavhfnrdgslivsssydglcriwdaas 202
                 +  +   i+sg+ d  vkiwd +   c++tl  h++ vs+v f+ +  li+++s d  +r+w a +
    F38E11.5 195 HGGEkpYIISGADDHLVKIWDYQNKTCVQTLDGHAQNVSSVCFHPELPLIITGSEDSTVRLWHANT 260
                 8654238*******************************************************9875 PP

>> Y41C4A.11  CE20251	WBGene00012757	WD domain, G-beta repeat	status:Partially_confirmed	UniProt:Q9XWU3	protein_id:CAA21
   #    score  bias  c-Evalue  i-Evalue hmmfrom  hmm to    alifrom  ali to    envfrom  env to     acc
 ---   ------ ----- --------- --------- ------- -------    ------- -------    ------- -------    ----
   1 !   29.9   0.4   3.4e-09   4.1e-07      41     158 ..     103     220 ..      94     223 .. 0.84
   2 !   74.7   0.2   7.5e-23   9.2e-21      41     177 ..     187     325 ..     180     329 .. 0.90
   3 !   13.0   0.1   0.00045     0.055     271     297 ..     329     355 ..     323     376 .. 0.81

  Alignments for each domain:
  == domain 1    score: 29.9 bits;  conditional E-value: 3.4e-09
  WD-Rep-aln  41 laghtkavssvkfspngewlasssadklikiwgaydgkfektlsghkleisdvawssdssllvsasddktlkiwdvssgkclktlkghsnyvfccnfnp 139
                 ++ h++ v sv f  +  w+ ++     ++iw        k++   +     + +    + + +asdd+ ++i+d ++   ++ +  hs+++      p
   Y41C4A.11 103 FVSHSDRVKSVDFHSEKPWILTALHTGNVQIWNYDTKTLVKAMEVSEKSTRAAKFIHRKNWIATASDDQQIRIFDAETFSLINEFTAHSDFIRSLTVHP 201
                 568999999999999999999999999999997555555666666666677777888899999999999999999999999999999999999999999 PP

  WD-Rep-aln 140 qsnlivsgsfdesvkiwdv 158
                 +   ++s s d  +++wd 
   Y41C4A.11 202 TLPYLISASDDRKIRVWDW 220
                 9999999999999999985 PP

  == domain 2    score: 74.7 bits;  conditional E-value: 7.5e-23
  WD-Rep-aln  41 laghtkavssvkfspngewlasssadklikiwgay.dgkfektlsghkleisdvaws.sdssllvsasddktlkiwdvssgkclktlkghsnyvfccnf 137
                 ++ h++ + s+   p   +l s+s d+ i++w    + ++e++ ++h   i ++a    d +++vs s dktlk+w++     + tl gh++ v c++f
   Y41C4A.11 187 FTAHSDFIRSLTVHPTLPYLISASDDRKIRVWDWEnEWRMEQEFQEHAHYIMQIAVNpEDPEMFVSGSLDKTLKVWKLGEQESICTLEGHEKGVNCVEF 285
                 57899***************************96516799**************98636899************************************* PP

  WD-Rep-aln 138 npqsnlivsgsfdesvkiwdvktgkclktls.ahsdpvsav 177
                       ivsgs d s+ +wd++t kc++tl+ ah + v+ v
   Y41C4A.11 286 LTG-GRIVSGSDDCSICVWDIQTQKCIETLKnAHKNNVTFV 325
                 865.679**********************954899888765 PP

  == domain 3    score: 13.0 bits;  conditional E-value: 0.00045
  WD-Rep-aln 271 gkwivsgsednlvyiwnlqtkeivqkl 297
                   wi+sg+ed  v iwn qt  + ++l
   Y41C4A.11 329 KTWIISGAEDSTVKIWNSQTFSLEKEL 355
                 56*****************98776666 PP

>> T10F2.4  CE38104	WBGene00020423	status:Confirmed	UniProt:Q10051	protein_id:CCD72869.1
   #    score  bias  c-Evalue  i-Evalue hmmfrom  hmm to    alifrom  ali to    envfrom  env to     acc
 ---   ------ ----- --------- --------- ------- -------    ------- -------    ------- -------    ----
   1 !    9.3   0.0    0.0061      0.74     225     257 ..     220     252 ..     213     255 .. 0.88
   2 !   91.8   1.2   4.9e-28   5.9e-26      39     229 ..     245     438 ..     241     444 .. 0.94
   3 ?    6.6   0.0      0.04       4.8     153     197 ..     445     489 ..     439     492 .] 0.68

  Alignments for each domain:
  == domain 1    score: 9.3 bits;  conditional E-value: 0.0061
  WD-Rep-aln 225 ngkyilaatldntlklwdyskgkclktytghkn 257
                 +g+  l+  +d+t+ l+dy k ++++t+ gh++
     T10F2.4 220 KGNLSLTGGIDKTVVLYDYEKEQVMQTFKGHNK 252
                 577789999**********************65 PP

  == domain 2    score: 91.8 bits;  conditional E-value: 4.9e-28
  WD-Rep-aln  39 ltlaghtkavssvkfspngewlasssadklikiwgaydgkfektlsghkleisdvawssdssllvsasddktlkiwdvssgkclktlk...ghsnyvfc 134
                  t++gh k + +v + p+     s+sad  i++w+a d+  +  +  h+  ++d++  +  + ++sasdd      d++sgk l  +    g +  v  
     T10F2.4 245 QTFKGHNKKINAVVLHPDNITAISASADSHIRVWSATDSSSKAIIDVHQAPVTDISLNASGDYILSASDDSYWAFSDIRSGKSLCKVSvepGSQIAVHS 343
                 5899******************************************************************************8865532337777899* PP

  WD-Rep-aln 135 cnfnpqsnlivsgsfdesvkiwdvktgkclktlsahsdpvsavhfnrdgslivsssydglcriwdaasgqclktlvdddnppvsfvkfspngkyi 229
                  +f p+  +  +g+ d  vkiwd+k   +  + + h+  v ++ f  +g+ + ++s dg +++wd    + lkt++++++ p+  + f   g ++
     T10F2.4 344 IEFHPDGLIFGTGAADAVVKIWDLKNQTVAAAFPGHTAAVRSIAFSENGYYLATGSEDGEVKLWDLRKLKNLKTFANEEKQPINSLSFDMTGTFL 438
                 ******99999*****************************************************************************9999886 PP

  == domain 3    score: 6.6 bits;  conditional E-value: 0.04
  WD-Rep-aln 153 vkiwdvktgkclktlsahsdpvsavhfnrdgslivsssydglcri 197
                 v++ +vk+   + +ls hs pv+ v f  +   +v++s d   r+
     T10F2.4 445 VQVLHVKSWSEVVSLSDHSGPVTGVRFGENARSLVTCSLDKSLRV 489
                 666677777777777777777777777777777777777765555 PP

>> C04F6.4a  CE03924	WBGene00006810	locus:unc-78	beta transducin	status:Confirmed	UniProt:Q11176	protein_id:CCD63029.1
   #    score  bias  c-Evalue  i-Evalue hmmfrom  hmm to    alifrom  ali to    envfrom  env to     acc
 ---   ------ ----- --------- --------- ------- -------    ------- -------    ------- -------    ----
   1 !   43.6   0.0   2.3e-13   2.7e-11      43     212 ..      57     231 ..      49     237 .. 0.87
   2 !   31.5   2.5   1.1e-09   1.3e-07      42     193 ..     236     389 ..     231     400 .. 0.86
   3 ?    6.0   2.8     0.062       7.5      42     115 ..     321     394 ..     315     509 .. 0.64
   4 !   19.5   4.1   4.7e-06   0.00057      48     199 ..     451     608 ..     435     610 .. 0.65

  Alignments for each domain:
  == domain 1    score: 43.6 bits;  conditional E-value: 2.3e-13
  WD-Rep-aln  43 ghtkavssvkfspngewlasssadklikiwgaydgkf..ektlsghkleisdvawssdssllvsasd..dktlkiwdvssgkclktlkghsnyvfccnf 137
                  h++  +  k sp+g + as      ++iw + ++ +  + t+   +  + d++w s+s+++ +  +  ++  +++   +g     l g +  +  ++f
    C04F6.4a  57 EHSHQTTVAKTSPSGYYCASGDVHGNVRIWDTTQTTHilKTTIPVFSGPVKDISWDSESKRIAAVGEgrERFGHVFLFDTGTSNGNLTGQARAMNSVDF 155
                 588888889*********************9987653225567789999************98776611566799999********************* PP

  WD-Rep-aln 138 npqsnl.ivsgsfdesvkiwdvktgkclktlsahsdpvsavhfnrdgslivsssydglcriwdaasgqclktlvdd 212
                 +p+  + i+sgs d++v i++    k   t   h+  v +v +n dgsl  s+  dg   +++   g    ++ dd
    C04F6.4a 156 KPSRPFrIISGSDDNTVAIFEGPPFKFKSTFGEHTKFVHSVRYNPDGSLFASTGGDGTIVLYNGVDGTKTGVFEDD 231
                 *9876549***************************************************99999988766555555 PP

  == domain 2    score: 31.5 bits;  conditional E-value: 1.1e-09
  WD-Rep-aln  42 aghtkavssvkfspngewlasssadklikiwgaydgkfektl.sghkleisdvawssdssllvsasddktlkiwdvssgkclktlkghsnyvfccnfnp 139
                 + h+ +v  + +sp+g  +as+sadk ikiw +   k+ekt+  g ++e  +       + lvs s +  ++  + + g   +   gh++ +       
    C04F6.4a 236 VAHSGSVFGLTWSPDGTKIASASADKTIKIWNVATLKVEKTIpVGTRIEDQQLGIIWTKQALVSISANGFINFVNPELGSIDQVRYGHNKAITALSSSA 334
                 578999999999***************************998468888888777666778999999999999999999*9999999****999999999 PP

  WD-Rep-aln 140 qsnlivsgsfdesvkiwdvktgkclktls.ahsdpvsavhfnrdgslivsssydg 193
                 + + + s   +  ++ wd+ tg   +  +  h+  ++ ++  ++g l   s  d 
    C04F6.4a 335 DGKTLFSADAEGHINSWDISTGISNRVFPdVHATMITGIKTTSKGDLFTVSWDDH 389
                 9999999999999*********999988537999999999999999887655554 PP

  == domain 3    score: 6.0 bits;  conditional E-value: 0.062
  WD-Rep-aln  42 aghtkavssvkfspngewlasssadklikiwgaydgkfektlsg.hkleisdvawssdssllvsasddktlkiwd 115
                  gh ka++++  s +g+ l s+ a+  i+ w    g  ++   + h   i+ +  +s  +l+  + dd  lk+  
    C04F6.4a 321 YGHNKAITALSSSADGKTLFSADAEGHINSWDISTGISNRVFPDvHATMITGIKTTSKGDLFTVSWDD-HLKVVP 394
                 69999999999999999999999999999999999988887755488889999999988877665555.466643 PP

  == domain 4    score: 19.5 bits;  conditional E-value: 4.7e-06
  WD-Rep-aln  48 vssvkfspngewlasssadklikiwgaydgkf.ektlsghkleisdvawssdssllvsasddktlkiwdvssgkclk...tlkghsnyvfccnfnpqsn 142
                  s v +s + +++a    d  ++++    + + e +   h  ei+ va+s + + lv++ + + +  + v+    l    +   h+  v c+ + p+  
    C04F6.4a 451 SSCVALSNDKQFVAVGGQDSKVHVYKLSGASVsEVKTIVHPAEITSVAFSNNGAFLVATDQSRKVIPYSVANNFELAhtnSWTFHTAKVACVSWSPDNV 549
                 577778888888888888877777766554431445566888888888888888888776666666667766655531113456788888888888888 PP

  WD-Rep-aln 143 livsgsfdesvkiwdvktgk....clktlsahsdpvsavhfnrdgslivsssydglcriwd 199
                  + +gs+d+sv +w+++        +k ++a s   s + +n   + ivs+  d   + w+
    C04F6.4a 550 RLATGSLDNSVIVWNMNKPSdhpiIIKGAHAMSSVNSVIWLNE--TTIVSAGQDSNIKFWN 608
                 8888888888888887653212225666666666666666665..4577888887777775 PP

>> F02E8.5  CE07020	WBGene00017178	locus:atg-16.1	status:Partially_confirmed	UniProt:Q19124	protein_id:CCD83386.1
   #    score  bias  c-Evalue  i-Evalue hmmfrom  hmm to    alifrom  ali to    envfrom  env to     acc
 ---   ------ ----- --------- --------- ------- -------    ------- -------    ------- -------    ----
   1 !   87.4   4.7     1e-26   1.2e-24      55     305 ..     301     553 ..     282     578 .] 0.83

  Alignments for each domain:
  == domain 1    score: 87.4 bits;  conditional E-value: 1e-26
  WD-Rep-aln  55 pngewlasssadklikiwgay.dgkfek..tlsghkleisdvawssdssllvsasddktlkiwdvssgkclktlkghsnyvfccnfnpqsnlivsgsfd 150
                  +ge +a+  +d+ ikiw +  +g + +  tl+g +   + + +  d + ++++s+dk ++iw++   + l tl ghs+ v c++f  qs   vsgs d
     F02E8.5 301 LDGETFATGGSDRNIKIWKVDgHGGYTRigTLAGSNAAFTRIDYERDRKHFIASSNDKNVRIWNLDNSRLLSTLSGHSDQVTCVKFY-QSHSAVSGSAD 398
                 489***************975246666545899*****************************************************6.78889****** PP

  WD-Rep-aln 151 esvkiwdvktgkclktlsahsdpvs.avhfnrdgslivsssydglcriwdaasgqclktlvdddnppvsfvkfspngkyilaatldntlklwdyskgkc 248
                   +kiwd++  +c ++l   s  +  a  + ++ sl  s+ +d   r +d  s + ++t+  d    ++ +  +  g  +l++t d+t+ l d    + 
     F02E8.5 399 RVIKIWDIQNQRCSRSLFPASKVLDvATNMGASPSLFASGHFDKKLRFYDGRSTDPVRTV--DMGGRITSLDVTMSGCELLVSTRDDTISLIDLRTFQT 495
                 *****************99998775377888999************************96..55566888899999*****************988888 PP

  WD-Rep-aln 249 lktytghknekycifanfsv.tggkwivsgsednlvyiwnlqtkeivqklqghtdvvi 305
                 ++ y+  +      ++   + +g  ++ +gs +  +++wn ++ ++ ++l   ++  i
     F02E8.5 496 VHCYSAENYRTSSDLSRVVLsSGNEYVAAGSSNGSIFVWNRNSTKLEKQLCSNSENAI 553
                 8888776555555555544426889***************999888888876665433 PP

>> F55F8.3  CE30542	WBGene00018891	status:Confirmed	UniProt:P91341	protein_id:CCD71885.1
   #    score  bias  c-Evalue  i-Evalue hmmfrom  hmm to    alifrom  ali to    envfrom  env to     acc
 ---   ------ ----- --------- --------- ------- -------    ------- -------    ------- -------    ----
   1 !   16.8   0.1   3.2e-05    0.0039      87     146 ..     146     207 ..      88     225 .. 0.74
   2 !   48.7   0.5   6.1e-15   7.4e-13      47     227 ..     275     458 ..     252     466 .. 0.56
   3 !   24.8   0.3   1.2e-07   1.4e-05     140     239 ..     456     551 ..     450     556 .. 0.85
   4 ?    7.5   0.0     0.021       2.5      50     114 ..     531     594 ..     518     623 .. 0.78

  Alignments for each domain:
  == domain 1    score: 16.8 bits;  conditional E-value: 3.2e-05
  WD-Rep-aln  87 kleisdvawssdssllvsasddktlkiwdvssgkcl..ktlkghsnyvfccnfnpqsnlivs 146
                 +  +  + ws d++llvs  +d+ +++   +  k l  + l  h+ y+  c+f ++s  +++
     F55F8.3 146 SDSLKTIDWSDDANLLVSGGEDRVVRVVGAKDFKNLfiHPLASHKGYIVNCQFMKNSYDMIT 207
                 33455688***********************9998633689************999976665 PP

  == domain 2    score: 48.7 bits;  conditional E-value: 6.1e-15
  WD-Rep-aln  47 avssvkfspngewlasssadklikiwgaydgkfektlsghkleisdvawssdssllvsa.s..ddktlkiwdvssgkclktlkghsnyvfccnfnpqsn 142
                  v++ +f  + + la++  + +i +         ++l   ++ i  vaw    + l           l +w+ +s   +   + hs  +   ++ p+ +
     F55F8.3 275 DVTAARFHKETNILATAFNNGVIVLHEIPSFALVHNLRVSEMRIQTVAWNLTGDWLAIGcGkgSTAQLVVWEWQSESYVMKQQAHSLRITTAEYSPDGS 373
                 555566666666666666666666666666666666666666666666665555443220200223355566666666666666666666666666666 PP

  WD-Rep-aln 143 livsgsfdesvkiwdvktgkclktlsahsdpvsavhfnrdgslivsssydglcriwdaasgqclktlvdddnppvsfvkfspngk 227
                 l+ +g+ d  vkiw+ ++  c  t   h+  v+av++ ++g  i+s+s dg +r  d    + ++tlv  + + ++ +   + g 
     F55F8.3 374 LMATGAEDGKVKIWNSRSSFCTVTFDEHTSGVTAVKWTQSGRAILSASLDGTVRAHDLKRYRNFRTLVCPEPTQLATLAVDKAGD 458
                 6666666666666666666666666666666666666666666666666666666666666666665555444444444444443 PP

  == domain 3    score: 24.8 bits;  conditional E-value: 1.2e-07
  WD-Rep-aln 140 qsnlivsgsfde.svkiwdvktgkclktlsahsdpvsavhfnrdgslivsssydglcriwdaasgqclktlvdddnppvsfvkfspngkyilaatldnt 237
                 + +l+++g+ +   + iw  +tg+ l  ls h   +s++ +  +g  ivs+s+d   ++w     q   + v ++      vkfsp g  i + t d  
     F55F8.3 456 AGDLVIAGAKEVfNIYIWSFETGHLLDILSGHESAISSIDI--HGNHIVSGSWDRTIKMWTIVDSQAETVEVSHEALD---VKFSPAGDEIAVLTSDGV 549
                 5678888887643689*********************9965..6999*******************988888877765...699****99999998876 PP

  WD-Rep-aln 238 lk 239
                 + 
     F55F8.3 550 IT 551
                 65 PP

  == domain 4    score: 7.5 bits;  conditional E-value: 0.021
  WD-Rep-aln  50 svkfspngewlasssadklikiwgaydgkfektlsghkleisdvawssdssllvsasddktlkiw 114
                  vkfsp g+ +a  ++d +i  + a+++ +  +  + kl+   +  s d+ +  sa+  kt+   
     F55F8.3 531 DVKFSPAGDEIAVLTSDGVITFFEAKEMINLGS-IDTKLDTDPARGSRDTITRQSAAKTKTFTRI 594
                 69***********************99977665.5789999989899999999999999987544 PP

>> C33H5.7  CE04150	WBGene00016374	locus:swd-2.2	status:Confirmed	UniProt:Q18403	protein_id:CCD66569.1
   #    score  bias  c-Evalue  i-Evalue hmmfrom  hmm to    alifrom  ali to    envfrom  env to     acc
 ---   ------ ----- --------- --------- ------- -------    ------- -------    ------- -------    ----
   1 !   87.3   0.1   1.2e-26   1.4e-24      45     301 ..      26     287 ..      15     316 .. 0.87

  Alignments for each domain:
  == domain 1    score: 87.3 bits;  conditional E-value: 1.2e-26
  WD-Rep-aln  45 tkavssvkfspngewlasssadklikiwgaydgkfektlsghkleisdvawssdssllv..sasddktlkiwdvssgkclktlkghsnyvfccnfnpqs 141
                 t  v s+ +  +g+ +  s+ d  + ++    g   ++++++k + s v ++sds + +  s+  d+t++   ++  k ++ ++gh + v   n  p  
     C33H5.7  26 TTRVNSLSYGLKGDHMIMSTDDDSMFLYDMNTGLRSRSVNSKKYGCSHVKFASDSMCALhgSTKVDNTIRYLSLTDNKYIRYFQGHDKLVTGINVSPMD 124
                 6789999************************************************87652266679********************************* PP

  WD-Rep-aln 142 nlivsgsfdesvkiwdvktgkclktlsahsdpvsavhfnrdgslivsssydglcriwdaas...g..qclktlvdddnppvsfvkfspngkyilaatld 235
                 ++ +s + d+++++wd+kt +c+  ++  + p+++  f+ +g l  ++  + + +++d  s   g    +  l ++dn   + ++fsp gkyi+++t  
     C33H5.7 125 DMFLSVAEDKTIRLWDLKTHNCIGLMNLSATPIAT--FDPEGLLFAAGLDNNIIKLYDLRSfdkGpfSSFGPLENEDNVEWTAMRFSPCGKYIMICTNS 221
                 ********************************985..99*****************99887333222467889************************** PP

  WD-Rep-aln 236 ntlklwdyskgkclktytghkn.ekycifanfsvtggkwivsgsednlvyiwnlqtkeivqklqght 301
                 + l l d   g    t   h+n +k  ++a+f+      i+ gs d  +y ++++t ei  k     
     C33H5.7 222 SQLLLVDAFTGLIKFTLEEHQNaQKIPLMASFTPES-SHIMVGSSDGYIYFYDVETGEIALKTLAPN 287
                 ********************9945788999998765.568889****************87755444 PP

>> R03E1.1  CE18901	WBGene00006369	locus:sym-4	WD domain, G-beta repeat (3 domains)	status:Confirmed	UniProt:Q9XTZ0	prot
   #    score  bias  c-Evalue  i-Evalue hmmfrom  hmm to    alifrom  ali to    envfrom  env to     acc
 ---   ------ ----- --------- --------- ------- -------    ------- -------    ------- -------    ----
   1 ?    7.7   0.0     0.018       2.2      42      75 ..     614     647 ..     570     660 .. 0.76
   2 !   75.0   3.6   6.4e-23   7.7e-21      82     288 ..     712     921 ..     692     934 .. 0.84

  Alignments for each domain:
  == domain 1    score: 7.7 bits;  conditional E-value: 0.018
  WD-Rep-aln  42 aghtkavssvkfspngewlasssadklikiwgay 75 
                   ht a+  +kfs  g+ +a++  d ++++w + 
     R03E1.1 614 NEHTGAIWCIKFSICGKLMATAGQDSILRVWVVR 647
                 469****************************865 PP

  == domain 2    score: 75.0 bits;  conditional E-value: 6.4e-23
  WD-Rep-aln  82 tlsghkleisdvawssdssllvsasddktlkiwdvssgkclktlkghsnyvfccnfnpqsn.livsgsfdesvkiwdvktgkclktlsahsdpvsavhf 179
                  l+gh  +i dv+ws +   ++s+  d+t+k+w++s   cl  ++ h ++v c+ f p+ +   +sgs+d  +++w++   k+     +    ++a+ f
     R03E1.1 712 LLKGHTADILDVSWSKNYF-ILSSGMDRTVKLWHLSRNECLCCFQ-HIDFVTCVAFLPKDDrYFLSGSLDGKLRMWHIPDKKVAVWNDTEKKYITAMTF 808
                 578***********98765.5677789**************9885.9*********998652789*******************999************ PP

  WD-Rep-aln 180 nrdgslivsssydglcriwdaasgqclktlvd......ddnppvsfvkfspngkyilaatldntlklwdyskgkclktytghknekycifanfsvtggk 272
                  ++g + v ++ydg c  +  +     +t vd      ++        ++  g  +l+++ d+ ++++d         + g +n++  i a+fs  g +
     R03E1.1 809 VKSGKFAVVGTYDGKCIFYT-SDQLKYHTAVDvrstrgKNARGHKVTGLTSHGDKLLVTSNDSRIRMYDIRDKALTCKFKGVQNDHSQIRAAFSPDG-R 905
                 ****************7664.444445555552222113344556677899******************9766666789***************865.7 PP

  WD-Rep-aln 273 wivsgsednlvyiwnl 288
                  i+ gsed++vyiw  
     R03E1.1 906 HIICGSEDKFVYIWRA 921
                 899***********75 PP

>> K06A1.5  CE39948	WBGene00019427	locus:atg-16.2	status:Partially_confirmed	UniProt:Q09406	protein_id:CCD72613.1
   #    score  bias  c-Evalue  i-Evalue hmmfrom  hmm to    alifrom  ali to    envfrom  env to     acc
 ---   ------ ----- --------- --------- ------- -------    ------- -------    ------- -------    ----
   1 !   76.1  12.0     3e-23   3.6e-21      37     330 ..     237     533 ..     235     534 .] 0.81

  Alignments for each domain:
  == domain 1    score: 76.1 bits;  conditional E-value: 3e-23
  WD-Rep-aln  37 lkltlaghtkavssvkfspngewlasssadklikiwgaydgkfe....ktlsghkleisdvawssdssllvsasddktlkiwdvssgkclktlkghsny 131
                 +k+ l  h   v  v +  +   +a++ +d  ++iw +   k++     tlsg    +    + s+  + +++s+dkt ++w++ s + l t+ gh++ 
     K06A1.5 237 VKFKLSTHDGEVHDVEWMSDDT-FATAGSDSKVQIWRVSPNKTDaskvSTLSGCLGPVNRLDYDSQRHVCLASSNDKTCRLWNIDSQRLLSTFSGHTDK 334
                 68999999999****9988765.6778889999***87655543111167788877899999999999999**************************** PP

  WD-Rep-aln 132 vfccnfnpqsnlivsgsfdesvkiwdvktgkclktlsahsdpvsav.hfnrdgslivsssydglcriwdaasgqclktlvdddnppvsfvkfspngkyi 229
                 v    +  qs  ++sgs d ++k wd+ + +clk+    s     v +   + s  +ss +d  +r wda s +   t   +    vs + +s +g  +
     K06A1.5 335 VSSARLF-QSHNVISGSADRTIKNWDISSIRCLKSYLVGSTVFDIVaKCGVSQSSFISSHFDKKVRFWDARSSDA--TYSVELGQKVSSLDISMDGLQV 430
                 *999875.677789*********************9999987776624566788899***************997..555667788************* PP

  WD-Rep-aln 230 laatldntlklwdyskgkclktytghknekyc..ifanfsvtggkwivsgsednlvyiwnlqtke...ivqklqghtdvvisaachpteniiasaalen 323
                 la++ d+tl l d  +   ++ y+  + +  c    a fs tg  ++++gs +  v+iwn +t +   +v+  +  +  ++s a +p+       a ++
     K06A1.5 431 LASSRDDTLSLIDVRNYGIIHLYSAEQYKTSCdsTRAIFSSTG-EYVLAGSSNSSVFIWNTKTTKlekVVKTARSDSAQIMSLAWNPSGR--GLLACDR 526
                 ************************9998888843567899886.69***************98651114555555666666666665543..2234556 PP

  WD-Rep-aln 324 dktiklw 330
                 +kt+ lw
     K06A1.5 527 QKTCTLW 533
                 6666666 PP

>> C04F6.4b  CE33554	WBGene00006810	locus:unc-78	status:Confirmed	UniProt:Q11176	protein_id:CCD63030.1
   #    score  bias  c-Evalue  i-Evalue hmmfrom  hmm to    alifrom  ali to    envfrom  env to     acc
 ---   ------ ----- --------- --------- ------- -------    ------- -------    ------- -------    ----
   1 !   44.2   0.0   1.4e-13   1.7e-11      43     213 ..      57     232 ..      49     238 .. 0.87
   2 !   32.0   2.4   7.4e-10     9e-08      42     192 ..     236     388 ..     231     399 .. 0.86
   3 ?    4.2   0.1      0.22        27      47     106 ..     450     510 ..     436     516 .. 0.66

  Alignments for each domain:
  == domain 1    score: 44.2 bits;  conditional E-value: 1.4e-13
  WD-Rep-aln  43 ghtkavssvkfspngewlasssadklikiwgaydgkf..ektlsghkleisdvawssdssllvsasd..dktlkiwdvssgkclktlkghsnyvfccnf 137
                  h++  +  k sp+g + as      ++iw + ++ +  + t+   +  + d++w s+s+++ +  +  ++  +++   +g     l g +  +  ++f
    C04F6.4b  57 EHSHQTTVAKTSPSGYYCASGDVHGNVRIWDTTQTTHilKTTIPVFSGPVKDISWDSESKRIAAVGEgrERFGHVFLFDTGTSNGNLTGQARAMNSVDF 155
                 588888889*********************9987653225567789999************98776611566799999********************* PP

  WD-Rep-aln 138 npqsnl.ivsgsfdesvkiwdvktgkclktlsahsdpvsavhfnrdgslivsssydglcriwdaasgqclktlvddd 213
                 +p+  + i+sgs d++v i++    k   t   h+  v +v +n dgsl  s+  dg   +++   g    ++ dd 
    C04F6.4b 156 KPSRPFrIISGSDDNTVAIFEGPPFKFKSTFGEHTKFVHSVRYNPDGSLFASTGGDGTIVLYNGVDGTKTGVFEDDS 232
                 *9876549***************************************************999999997666666665 PP

  == domain 2    score: 32.0 bits;  conditional E-value: 7.4e-10
  WD-Rep-aln  42 aghtkavssvkfspngewlasssadklikiwgaydgkfektl.sghkleisdvawssdssllvsasddktlkiwdvssgkclktlkghsnyvfccnfnp 139
                 + h+ +v  + +sp+g  +as+sadk ikiw +   k+ekt+  g ++e  +       + lvs s +  ++  + + g   +   gh++ +       
    C04F6.4b 236 VAHSGSVFGLTWSPDGTKIASASADKTIKIWNVATLKVEKTIpVGTRIEDQQLGIIWTKQALVSISANGFINFVNPELGSIDQVRYGHNKAITALSSSA 334
                 578999999999**************************999846888888877766677899999999999999999999999999***9999999999 PP

  WD-Rep-aln 140 qsnlivsgsfdesvkiwdvktgkclktls.ahsdpvsavhfnrdgslivsssyd 192
                 + + + s   +  ++ wd+ tg   +  +  h+  ++ ++  ++g l   s  d
    C04F6.4b 335 DGKTLFSADAEGHINSWDISTGISNRVFPdVHATMITGIKTTSKGDLFTVSWDD 388
                 9999999999999*********99998753799999999999999987665544 PP

  == domain 3    score: 4.2 bits;  conditional E-value: 0.22
  WD-Rep-aln  47 avssvkfspngewlasssadklikiwgaydgkf.ektlsghkleisdvawssdssllvsas 106
                   s v +s + +++a    d  ++++    + + e +   h  ei+ va+s + + lv++ 
    C04F6.4b 450 NSSCVALSNDKQFVAVGGQDSKVHVYKLSGASVsEVKTIVHPAEITSVAFSNNGAFLVATD 510
                 5567777777888888777777777765554431445556788888888888877777654 PP

>> K07A1.12  CE16234	WBGene00003036	locus:lin-53	chromatin assembly factor 1 P55 subunit like	status:Confirmed	UniProt:P
   #    score  bias  c-Evalue  i-Evalue hmmfrom  hmm to    alifrom  ali to    envfrom  env to     acc
 ---   ------ ----- --------- --------- ------- -------    ------- -------    ------- -------    ----
   1 !   66.4   0.7   2.6e-20   3.1e-18      27     201 ..     154     340 ..     137     356 .. 0.82
   2 !   12.1   0.0   0.00084       0.1      37      80 ..     358     402 ..     340     412 .. 0.80

  Alignments for each domain:
  == domain 1    score: 66.4 bits;  conditional E-value: 2.6e-20
  WD-Rep-aln  27 ketpekpnyalkltlaghtkavssvkfspngewla.sssadklikiwgay.......dgkfektlsghkleisdvawss.dssllvsasddktlkiwdv 116
                   +p++  +   + l+ghtk    + + pn e l  s+s d+ +  w          + + +   +gh+  + dvaw      ++ s  ddk l iwdv
    K07A1.12 154 SAVPRDNTFNPLIRLKGHTKEGYGLSWNPNKEGLIlSASDDQTVCHWDINanqnvagELQAKDVFKGHESVVEDVAWHVlHDGVFGSVGDDKKLLIWDV 252
                 56777788888999******************8862667789999998651111111334556789***********973567899************* PP

  WD-Rep-aln 117 ssgkclktlkghsnyvfccnfnpqsnliv.sgsfdesvkiwdvktgkc.lktlsahsdpvsavhfnrdg.slivsssydglcriwdaa 201
                 ++    + +  hs  v c  fnp s++i+ +gs d++v +wd++  +  l++ ++h d +  v +  +  +++ ss  d   ++wd +
    K07A1.12 253 RTSTPGHCIDAHSAEVNCLAFNPYSEFILaTGSADKTVALWDLRNLRMkLHSFESHRDEIFQVQWSPHNeTILASSGTDKRLHVWDLS 340
                 **999999******************997369***********98764399*************9876515566777999*****965 PP

  == domain 2    score: 12.1 bits;  conditional E-value: 0.00084
  WD-Rep-aln  37 lkltlaghtkavssvkfspngewla.sssadklikiwgaydgkfe 80 
                 l +   ght  +s   + pn  w+  s s d+++++w   d  ++
    K07A1.12 358 LLFIHGGHTAKISDFSWNPNEPWVVcSVSEDNILQVWQMADNIYN 402
                 5567789****************862568899*****99887665 PP

>> F30F8.8  CE39361	WBGene00006386	locus:taf-5	guanine nucleotide-binding protein	status:Confirmed	UniProt:O01985	protei
   #    score  bias  c-Evalue  i-Evalue hmmfrom  hmm to    alifrom  ali to    envfrom  env to     acc
 ---   ------ ----- --------- --------- ------- -------    ------- -------    ------- -------    ----
   1 ?   -0.3   0.0       5.1   6.3e+02     132     156 ..     322     346 ..     308     368 .. 0.80
   2 !   75.5   0.0   4.3e-23   5.2e-21      39     241 ..     388     589 ..     369     600 .. 0.92

  Alignments for each domain:
  == domain 1    score: -0.3 bits;  conditional E-value: 5.1
  WD-Rep-aln 132 vfccnfnpqsnlivsgsfdesvkiw 156
                 v  c+f ++s+li  g  d s+ + 
     F30F8.8 322 VASCDFTDDSSLIAMGLSDSSIVMN 346
                 77899********999999998665 PP

  == domain 2    score: 75.5 bits;  conditional E-value: 4.3e-23
  WD-Rep-aln  39 ltlaghtkavssvkfspngewlasssadklikiwgaydgkfektlsghkleisdvawssdssllvsasddktlkiwdvssgkclktlkghsnyvfccnf 137
                 +  +gh   v sv+fsp+   l ss+ d+ +++w+   ++ +  ++     + ++ + s    + +as dkt  +w     + l+ +      v c ++
     F30F8.8 388 VRYTGHGGPVFSVNFSPDRRLLISSAGDRTVRLWSME-TQRNAVIYRTPAVVWQAQFCSRGYYFATASADKTAAMWSTDRMHPLRIFADPYGDVGCIDY 485
                 5568******************************875.556678888899999***********************************99999****** PP

  WD-Rep-aln 138 npqsnlivsgsfdesvkiwdvktgkclktlsahsdpvsavhfnrdgslivsssydglcriwdaasgqclktlvdddnppvsfvkfspngkyilaatldn 236
                  p+ n i  gs d  v++wdv +g  ++  s h   + av+f   g  ivs    g   iwd a  + + + + ++      + fs++g    ++  ++
     F30F8.8 486 HPNCNYIAGGSDDRYVRVWDVCSGTRVRIFSGHKASIIAVKFSPCGRYIVSLDAIGNLMIWDLAYQRLVAAEITEQAGTKGSITFSRDGGVFAVSHGNS 584
                 ***************************************************************************9999999****9998877777666 PP

  WD-Rep-aln 237 tlklw 241
                 +++l+
     F30F8.8 585 SIQLY 589
                 66665 PP

>> D2030.9b  CE23620	WBGene00008419	locus:wdr-23	status:Confirmed	UniProt:P90794	protein_id:CAB54209.1
   #    score  bias  c-Evalue  i-Evalue hmmfrom  hmm to    alifrom  ali to    envfrom  env to     acc
 ---   ------ ----- --------- --------- ------- -------    ------- -------    ------- -------    ----
   1 ?    0.3   0.0       3.4   4.1e+02     132     160 ..     126     154 ..     117     174 .. 0.79
   2 !   51.2   0.4   1.1e-15   1.3e-13     131     245 ..     229     349 ..     223     366 .. 0.85
   3 !   24.2   0.0   1.8e-07   2.2e-05     250     330 ..     390     472 ..     384     475 .. 0.89

  Alignments for each domain:
  == domain 1    score: 0.3 bits;  conditional E-value: 3.4
  WD-Rep-aln 132 vfccnfnpqsnlivsgsfdesvkiwdvkt 160
                  fc ++ ++ + iv  s de ++ ++ + 
    D2030.9b 126 SFCTQYIQNGTKIVVASQDEKIRFYQRNP 154
                 58999999999999999999998887655 PP

  == domain 2    score: 51.2 bits;  conditional E-value: 1.1e-15
  WD-Rep-aln 131 yvfccnfnpqsnlivsgsfdesvkiwdvktgkclktl.sahsdpvsavhfnrdgs.livsssydglcriwda...asgqclkt.lvdddnppvsfvkfs 223
                  vfc++f ++s+ iv g+ + s++++dv+  + ++t+ +ah d v +v f   gs li s+  dgl+++wd    + g++  + +    +  v+ v   
    D2030.9b 229 AVFCVKFSDSSEQIVCGTSQYSIHVFDVEQRRRIRTIvNAHEDDVNSVCFADLGSnLIYSAGDDGLVKVWDKrawSDGDVEPVgVFAGHRDGVTHVDSR 327
                 59*******************************999637***********998875899999*********732234666554255678899******* PP

  WD-Rep-aln 224 pngkyilaatldntlklwdysk 245
                 ++ +y+l  + d+t+k+wd  k
    D2030.9b 328 QDERYLLSNSKDQTIKVWDLRK 349
                 *******************876 PP

  == domain 3    score: 24.2 bits;  conditional E-value: 1.8e-07
  WD-Rep-aln 250 ktytghknekycifanfs..vtggkwivsgsednlvyiwnlqtkeivqklqghtdvvisaachpteniiasaalendktiklw 330
                  t  gh   +  + anfs   tg+++i +g     v ++++ +  + ++l+ght vv     hpten i s+a +   t+  w
    D2030.9b 390 MTLRGHSVLHTLVRANFSpeSTGRRYIYTGCARGEVVVYDIMSGTVSRRLKGHTAVVRECDWHPTENEIVSSAWDGVTTVWTW 472
                 577889999999999**96569*************************************************998887777666 PP

>> D2030.9a  CE09086	WBGene00008419	locus:wdr-23	Lithosperm lec14B protein like	status:Confirmed	UniProt:P90794	protein_
   #    score  bias  c-Evalue  i-Evalue hmmfrom  hmm to    alifrom  ali to    envfrom  env to     acc
 ---   ------ ----- --------- --------- ------- -------    ------- -------    ------- -------    ----
   1 ?    0.2   0.0       3.7   4.5e+02     132     160 ..     167     195 ..     158     215 .. 0.79
   2 !   51.0   0.4   1.3e-15   1.5e-13     131     245 ..     270     390 ..     264     407 .. 0.85
   3 !   24.0   0.0     2e-07   2.5e-05     250     330 ..     431     513 ..     425     516 .. 0.89

  Alignments for each domain:
  == domain 1    score: 0.2 bits;  conditional E-value: 3.7
  WD-Rep-aln 132 vfccnfnpqsnlivsgsfdesvkiwdvkt 160
                  fc ++ ++ + iv  s de ++ ++ + 
    D2030.9a 167 SFCTQYIQNGTKIVVASQDEKIRFYQRNP 195
                 58999999999999999999998887655 PP

  == domain 2    score: 51.0 bits;  conditional E-value: 1.3e-15
  WD-Rep-aln 131 yvfccnfnpqsnlivsgsfdesvkiwdvktgkclktl.sahsdpvsavhfnrdgs.livsssydglcriwda...asgqclkt.lvdddnppvsfvkfs 223
                  vfc++f ++s+ iv g+ + s++++dv+  + ++t+ +ah d v +v f   gs li s+  dgl+++wd    + g++  + +    +  v+ v   
    D2030.9a 270 AVFCVKFSDSSEQIVCGTSQYSIHVFDVEQRRRIRTIvNAHEDDVNSVCFADLGSnLIYSAGDDGLVKVWDKrawSDGDVEPVgVFAGHRDGVTHVDSR 368
                 59*******************************999637***********998875899999*********732234666554255678899******* PP

  WD-Rep-aln 224 pngkyilaatldntlklwdysk 245
                 ++ +y+l  + d+t+k+wd  k
    D2030.9a 369 QDERYLLSNSKDQTIKVWDLRK 390
                 *******************876 PP

  == domain 3    score: 24.0 bits;  conditional E-value: 2e-07
  WD-Rep-aln 250 ktytghknekycifanfs..vtggkwivsgsednlvyiwnlqtkeivqklqghtdvvisaachpteniiasaalendktiklw 330
                  t  gh   +  + anfs   tg+++i +g     v ++++ +  + ++l+ght vv     hpten i s+a +   t+  w
    D2030.9a 431 MTLRGHSVLHTLVRANFSpeSTGRRYIYTGCARGEVVVYDIMSGTVSRRLKGHTAVVRECDWHPTENEIVSSAWDGVTTVWTW 513
                 577889999999999**96569*************************************************998887777666 PP

>> ZK1307.6  CE01695	WBGene00001510	locus:fzr-1	CDC20 protein	status:Partially_confirmed	UniProt:Q09649	protein_id:CAA87
   #    score  bias  c-Evalue  i-Evalue hmmfrom  hmm to    alifrom  ali to    envfrom  env to     acc
 ---   ------ ----- --------- --------- ------- -------    ------- -------    ------- -------    ----
   1 !   50.0   0.2   2.5e-15   3.1e-13      45     207 ..     438     603 ..     421     608 .. 0.86
   2 !   33.0   0.0   3.6e-10   4.4e-08      41     158 ..     560     681 ..     559     691 .. 0.87

  Alignments for each domain:
  == domain 1    score: 50.0 bits;  conditional E-value: 2.5e-15
  WD-Rep-aln  45 tkavssvkfspngewlasssadklikiwgaydgkfektlsghkleisdvawssdssllvsasddktlkiwdvssgk..clktlkghsnyvfccnfnpqs 141
                  + v+sv++  +g+ la  ++  + +iw +  +k  ++l+gh+  +   aw +d+  + s s d+t+   d++       + l  h + v   ++ p+ 
    ZK1307.6 438 QDQVTSVQWCDKGDLLAVGTSRGVTQIWDVTTQKKTRELTGHSSRVGCLAWNADT--ICSGSRDRTIMHRDIRCDDndMGRKLTNHRQEVCGLKWSPDK 534
                 4689***********************************************9985..89*************986511678999*************** PP

  WD-Rep-aln 142 nlivsgsfdesvkiwdvktgkclktlsahsdpvsavhfn..rdgslivss..sydglcriwdaasgqclk 207
                 +l+ sg  d+ + +w+++    ++t + h   v a+ +    +g l+vs+  + d   r w++ + q ++
    ZK1307.6 535 QLLASGGNDNQLLVWNLRRNEPIQTYTQHNAAVKALAWSphHHG-LLVSGggTADRCLRFWNTLTAQPMQ 603
                 ************************************98621445.5555422578888****99887665 PP

  == domain 2    score: 33.0 bits;  conditional E-value: 3.6e-10
  WD-Rep-aln  41 laghtkavssvkfspngewlass...sadklikiwgaydgkfektlsghkleisdvawssdssllvsasdd..ktlkiwdvssgkclktlkghsnyvfc 134
                  + h  av ++ +sp+   l  s   +ad+ ++ w +  ++  + + +   ++ +vaws  ss lvs+     + + iw+  s + +  l gh+  v+ 
    ZK1307.6 560 YTQHNAAVKALAWSPHHHGLLVSgggTADRCLRFWNTLTAQPMQCV-DTGSQVCNVAWSKHSSELVSTHGYsfNHVIIWKYPSLQPVTKLVGHQYRVLY 657
                 57899**********9887655423479*********999887665.66779***************97641267889********************* PP

  WD-Rep-aln 135 cnfnpqsnlivsgsfdesvkiwdv 158
                   + p+ + iv+g+ de+++ w+v
    ZK1307.6 658 LAMSPDGESIVTGAGDETLRFWHV 681
                 **********************98 PP

>> D2030.9c  CE43863	WBGene00008419	locus:wdr-23	status:Confirmed	UniProt:C6KRL4	protein_id:CAZ65482.1
   #    score  bias  c-Evalue  i-Evalue hmmfrom  hmm to    alifrom  ali to    envfrom  env to     acc
 ---   ------ ----- --------- --------- ------- -------    ------- -------    ------- -------    ----
   1 ?    0.2   0.0       3.6   4.4e+02     132     160 ..     167     195 ..     158     215 .. 0.79
   2 !   49.7   1.6   3.2e-15   3.8e-13     131     247 ..     270     392 ..     264     405 .. 0.85
   3 !   24.0   0.0     2e-07   2.4e-05     250     330 ..     423     505 ..     417     508 .. 0.89

  Alignments for each domain:
  == domain 1    score: 0.2 bits;  conditional E-value: 3.6
  WD-Rep-aln 132 vfccnfnpqsnlivsgsfdesvkiwdvkt 160
                  fc ++ ++ + iv  s de ++ ++ + 
    D2030.9c 167 SFCTQYIQNGTKIVVASQDEKIRFYQRNP 195
                 58999999999999999999998887655 PP

  == domain 2    score: 49.7 bits;  conditional E-value: 3.2e-15
  WD-Rep-aln 131 yvfccnfnpqsnlivsgsfdesvkiwdvktgkclktl.sahsdpvsavhfnrdgs.livsssydglcriwda...asgqclkt.lvdddnppvsfvkfs 223
                  vfc++f ++s+ iv g+ + s++++dv+  + ++t+ +ah d v +v f   gs li s+  dgl+++wd    + g++  + +    +  v+ v   
    D2030.9c 270 AVFCVKFSDSSEQIVCGTSQYSIHVFDVEQRRRIRTIvNAHEDDVNSVCFADLGSnLIYSAGDDGLVKVWDKrawSDGDVEPVgVFAGHRDGVTHVDSR 368
                 59*******************************999637***********998875899999*********732234666554255678899******* PP

  WD-Rep-aln 224 pngkyilaatldntlklwdyskgk 247
                 ++ +y+l  + d+t+k+wd  k  
    D2030.9c 369 QDERYLLSNSKDQTIKVWDLRKFS 392
                 *******************98765 PP

  == domain 3    score: 24.0 bits;  conditional E-value: 2e-07
  WD-Rep-aln 250 ktytghknekycifanfs..vtggkwivsgsednlvyiwnlqtkeivqklqghtdvvisaachpteniiasaalendktiklw 330
                  t  gh   +  + anfs   tg+++i +g     v ++++ +  + ++l+ght vv     hpten i s+a +   t+  w
    D2030.9c 423 MTLRGHSVLHTLVRANFSpeSTGRRYIYTGCARGEVVVYDIMSGTVSRRLKGHTAVVRECDWHPTENEIVSSAWDGVTTVWTW 505
                 577889999999999**96569*************************************************998887777666 PP

>> Y111B2A.17  CE34502	WBGene00013738	locus:elpc-2	status:Partially_confirmed	UniProt:Q9NEW7	protein_id:CAC35846.4
   #    score  bias  c-Evalue  i-Evalue hmmfrom  hmm to    alifrom  ali to    envfrom  env to     acc
 ---   ------ ----- --------- --------- ------- -------    ------- -------    ------- -------    ----
   1 !    9.0   0.0    0.0076      0.93      30      78 ..     192     242 ..     180     254 .. 0.75
   2 !   12.0   0.3   0.00091      0.11      63     115 ..     263     315 ..     259     319 .. 0.86
   3 ?    1.6   0.0       1.4   1.7e+02      83     147 ..     389     460 ..     345     483 .. 0.65
   4 !   55.8   0.3   4.4e-17   5.4e-15       9     244 ..     525     777 ..     518     778 .] 0.78

  Alignments for each domain:
  == domain 1    score: 9.0 bits;  conditional E-value: 0.0076
  WD-Rep-aln  30 pekpnyalkltlaghtkavssvkfspngewl..asssadklikiwgaydgk 78 
                 + k  ++  +++aght+ + s+ f  n + l  as+  d+ +++w+     
  Y111B2A.17 192 ADKKSFSRLISVAGHTDWIHSIAFNDNPDHLlvASAGQDTYVRLWAIEPET 242
                 556677778899999999999999877776533677779999999876544 PP

  == domain 2    score: 12.0 bits;  conditional E-value: 0.00091
  WD-Rep-aln  63 ssadklikiwgaydgkfektlsghkleisdvawssdssllvsasddktlkiwd 115
                 ssa+ + + ++ y    +  ++gh+  +    ws d  +l++as dkt  iw+
  Y111B2A.17 263 SSANLFSINYTPYRCSSHAVMQGHDDWVHSTVWSNDGRVLLTASSDKTCIIWK 315
                 66777777788899999999999999999999****999999*9999999996 PP

  == domain 3    score: 1.6 bits;  conditional E-value: 1.4
  WD-Rep-aln  83 lsghkleisdvaws....sdssllvsasddktlkiwdvssgk....clktlkghsnyvfccnfnpqsnlivsg 147
                   gh  e+ dv w      ds  l+s  +d+t ++++ +  +     +   + h++ + c  f ++s + vsg
  Y111B2A.17 389 TGGHVGEVRDVDWHrsddGDSGFLMSVGQDQTTRVFAKNGRQqsyvEIARPQVHGHDMQCLSFVNPS-IFVSG 460
                 4588899999999532224799999999999999986432221100223334555556666665554.44555 PP

  == domain 4    score: 55.8 bits;  conditional E-value: 4.4e-17
  WD-Rep-aln   9 eteaaraqktlsssatqsketpekpnyalkltlaghtkavssvkfspngewla....sss.adklikiwgaydgkfektlsghkleisdvawssdssll 102
                 e++a ra + + +s   ++   ++  +  +  l gh   v +v   p g+ la    ss     ++++w++ +   + ++ gh+l ++++aw    ++l
  Y111B2A.17 525 EEDAFRAAPVVLTSPPTEDTLQQNTLWPEQHKLYGHGYEVYAVTANPTGNVLAtackSSHvEHSVVMLWSTSNWSKKSEIIGHQLTVTQIAWNPSGTRL 623
                 6777788888888888888888999999999*********************933322221357999******************************** PP

  WD-Rep-aln 103 vsasddktlkiwdvssgk.......clktl.kghsnyvfccnfnpqsnlivsgsfdesvkiwdvktgkcl.ktlsahsdpvsavhfnrdgslivsssyd 192
                 ++ s d+t k++  + g        c+ t  k h+  ++ c++ ++    v+ s d+ v +w   +g+   k+     +pv+a+   +   +iv++   
  Y111B2A.17 624 LTVSRDRTAKLYTEKNGEvdgfdydCVWTSgKQHTRIIWACDWIDDEH-FVTASRDQKVIVWAESAGQTApKATVKLDEPVTAIAAVS-KDVIVAGLQT 720
                 ************999885444444488774499**********88765.6789**************987255556678*****8765.5677777777 PP

  WD-Rep-aln 193 g.lcri.wdaasgqclktlvdddnppv.s...fvkfspngkyilaatldntlklwdys 244
                 g l  + +d+    +++  +  ++ p+ s    ++fs+ng+ + +at d+ l++++ s
  Y111B2A.17 721 GeLIVLrFDSEGLHVIE-KIGANRIPIdSavlRLRFSKNGRKLAVATTDAKLRIFNVS 777
                 63444315555445555.55555555523211579******************99877 PP

>> K07C5.8  CE35585	WBGene00010631	locus:cash-1	nuclear autoantigen	status:Confirmed	UniProt:Q17406	protein_id:CAA94901.
   #    score  bias  c-Evalue  i-Evalue hmmfrom  hmm to    alifrom  ali to    envfrom  env to     acc
 ---   ------ ----- --------- --------- ------- -------    ------- -------    ------- -------    ----
   1 !   15.5   0.0   7.7e-05    0.0094      27      85 ..     341     399 ..     329     404 .. 0.89
   2 !   21.9   0.0   8.7e-07   0.00011      39     122 ..     407     501 ..     401     547 .. 0.76
   3 !   32.6   0.0   4.8e-10   5.8e-08     106     200 ..     577     675 ..     571     678 .] 0.87

  Alignments for each domain:
  == domain 1    score: 15.5 bits;  conditional E-value: 7.7e-05
  WD-Rep-aln  27 ketpekpnyalkltlaghtkavssvkfspngewlasssadklikiwgaydgkfektlsg 85 
                 ++++++ ++ +k+tl  h +++ +++f p    l ++s d lik+w   + k ek  sg
     K07C5.8 341 DPNAQQVKWNIKVTLRSHLDSIRAMQFHPVEPVLFTASEDGLIKLWNLDQKKDEKHNSG 399
                 5667788899*************************************999999998775 PP

  == domain 2    score: 21.9 bits;  conditional E-value: 8.7e-07
  WD-Rep-aln  39 ltlaghtkavssvkfspngewlasssadklikiwg..........aydgkf.ektlsghkleisdvawssdssllvsasddktlkiwdvssgkcl 122
                 +t+ gh   v  + +sp g+ l +   d  i  +           +yd ++  +tl+gh   i  va+ s  s+lvsas d t+++w+   g  l
     K07C5.8 407 YTFRGHKGPVLCLVLSPTGDHLYTGGIDGNICCFNvpssngdpfdSYDPRVlTETLTGHTDAIWSVAYHSSNSRLVSASSDSTVRLWEPGNGEPL 501
                 67888888888888999999998888888887654111111211156655426789999999999999999999999999999999998888755 PP

  == domain 3    score: 32.6 bits;  conditional E-value: 4.8e-10
  WD-Rep-aln 106 sddktlkiwdvssgkclktlkghsnyvfccnfnpqsnlivsgsfdesvkiwdvktgkclktlsahs....dpvsavhfnrdgslivsssydglcriwda 200
                  +d+t++ +d + g  ++    h + v    ++p+   ++sgs d s+++w+++   cl+ +sah       v++v f+ + sli s+  d l +++ +
     K07C5.8 577 GEDRTIRYFDNTNGSIIHEAIAHVEGVSSLAIDPNGLYLLSGSHDGSIRMWNMEKRSCLQEISAHRkkndSAVTSVAFHPSRSLIGSAGADSLAKVYVS 675
                 5799999999999*99999999******99*****999************************999622223689999***********99999999865 PP

>> C10H11.8a  CE08097	WBGene00015697	status:Partially_confirmed	UniProt:P91040	protein_id:CCD64220.1
   #    score  bias  c-Evalue  i-Evalue hmmfrom  hmm to    alifrom  ali to    envfrom  env to     acc
 ---   ------ ----- --------- --------- ------- -------    ------- -------    ------- -------    ----
   1 !   49.5   0.0   3.6e-15   4.4e-13      99     246 ..      51     198 ..      37     251 .. 0.76
   2 !   21.8   0.1   9.3e-07   0.00011      50     130 ..     288     368 ..     276     379 .. 0.86

  Alignments for each domain:
  == domain 1    score: 49.5 bits;  conditional E-value: 3.6e-15
  WD-Rep-aln  99 ssllvsasddktlkiwdvssgkclktlkghsnyvfccnfnpqsnlivsgsfdesvkiwdvktgkclktlsahsdpvsavhfnrdgslivsssydglcri 197
                  +llvsas d t+++w++s+gkc+ t+   +  v    +  +   +  g+++  v+i+dv +gk  k+       v+ v f++ g  + ++  dg+cri
   C10H11.8a  51 HALLVSASYDLTIRLWQLSTGKCIGTIPHNEGQVNALSLTSTGRDLAVGAWQ-KVRIYDVSSGKDPKATIELPKNVTVVGFEAAGRWMYTGGDDGVCRI 148
                 579*************************9999*******9999988889986.6********************************************* PP

  WD-Rep-aln 198 wdaasgqclk.tlvdddnppvsfvkfspngkyilaatldntlklwdyskg 246
                 w+    q +   l+    + v+ +       +++++t  + + +wd  + 
   C10H11.8a 149 WEMRNNQLVAnRLLSFPGSTVTSIVPNTHQTHLFVSTNSAHVWVWDVVNH 198
                 ***99997641344444444444444444556777777777777776655 PP

  == domain 2    score: 21.8 bits;  conditional E-value: 9.3e-07
  WD-Rep-aln  50 svkfspngewlasssadklikiwgaydgkfektlsghkleisdvawssdssllvsasddktlkiwdvssgkclktlkghsn 130
                 s ++sp+g+++ +s ++k + ++ +  ++++ +l+       d+ +ss+   + +  +d+ +kiwdv+  k +    gh +
   C10H11.8a 288 SCRYSPDGKYIVASGSEKEVYVFNSETMEIKGSLQTECGWNWDAIFSSEGRYIFTGGNDNQVKIWDVENNKKVAQWDGHIK 368
                 678999999999999999999999999999999988888888999999999999999999999999999999999999865 PP

>> F55F8.5  CE11196	WBGene00018893	locus:tag-345	status:Confirmed	UniProt:P91343	protein_id:CCD71887.1
   #    score  bias  c-Evalue  i-Evalue hmmfrom  hmm to    alifrom  ali to    envfrom  env to     acc
 ---   ------ ----- --------- --------- ------- -------    ------- -------    ------- -------    ----
   1 !   22.4   0.0   6.4e-07   7.8e-05      98     160 ..     178     242 ..     120     249 .. 0.84
   2 ?    7.9   0.1     0.016       1.9      16      73 ..     251     308 ..     241     320 .. 0.71
   3 !   47.5   0.7   1.5e-14   1.8e-12      46     157 ..     322     437 ..     312     439 .] 0.86

  Alignments for each domain:
  == domain 1    score: 22.4 bits;  conditional E-value: 6.4e-07
  WD-Rep-aln  98 dssllvsasddktlkiwdvssgkclk..tlkghsnyvfccnfnpqsnlivsgsfdesvkiwdvkt 160
                 d + +v   +++ l +++++ g  +    l+gh+  v c+  n +s+  +sgs d  +kiw++ +
     F55F8.5 178 DGTEFVVGGENQLLTLYAIEKGALVEklILRGHERAVECVSVNSDSTRAISGSVDTNLKIWNLDA 242
                 6677899999999*********998723479******************************9875 PP

  == domain 2    score: 7.9 bits;  conditional E-value: 0.016
  WD-Rep-aln  16 qktlsssatqsketpekpnyalkltlaghtkavssvkfsp.ngewlasssadklikiwg 73 
                 ++    sa++++++ +k +    +t+ gh + vs+v + p n     s s d+ i  w 
     F55F8.5 251 KEEEEESAKKRRKKETKTK-VPMVTIGGHRDKVSAVEWCPwNSGHAFSCSWDHTIVEWD 308
                 3444556666666666654.6789***************95555666888899999886 PP

  == domain 3    score: 47.5 bits;  conditional E-value: 1.5e-14
  WD-Rep-aln  46 kavssvkfspngewlasssadklikiwga..ydgkf.ektlsghkle.isdvawss.dssllvsasddktlkiwdvssgk.clktlkghsnyvfccnfn 138
                 k+ +s+ + p+ + l ss++d + +++     dg + +++  gh+ + +  v w   d++++vs s dkt k+wdv+s k  l  ++gh + ++c  +n
     F55F8.5 322 KSFTSIDLHPKSDLLISSCTDAIPRLYDPknRDGSMvKQSFIGHQNGwVEAVKWNPlDTNQFVSVSTDKTAKMWDVRSSKsSLFDIHGHDDRILCATWN 420
                 677899********************9851156665156789**998466789*854********************99945999*************9 PP

  WD-Rep-aln 139 pqsnlivsgsfdesvkiwd 157
                 +   li +gs d ++ki++
     F55F8.5 421 E--GLIATGSADCTIKIFE 437
                 7..7*************98 PP

>> C10H11.8b  CE45568	WBGene00015697	status:Partially_confirmed	UniProt:E5QCF5	protein_id:CCD64224.1
   #    score  bias  c-Evalue  i-Evalue hmmfrom  hmm to    alifrom  ali to    envfrom  env to     acc
 ---   ------ ----- --------- --------- ------- -------    ------- -------    ------- -------    ----
   1 !   49.6   0.0   3.4e-15   4.2e-13      99     246 ..      25     172 ..      19     225 .. 0.75
   2 !   21.9   0.1   8.7e-07   0.00011      50     130 ..     262     342 ..     254     353 .. 0.87

  Alignments for each domain:
  == domain 1    score: 49.6 bits;  conditional E-value: 3.4e-15
  WD-Rep-aln  99 ssllvsasddktlkiwdvssgkclktlkghsnyvfccnfnpqsnlivsgsfdesvkiwdvktgkclktlsahsdpvsavhfnrdgslivsssydglcri 197
                  +llvsas d t+++w++s+gkc+ t+   +  v    +  +   +  g+++  v+i+dv +gk  k+       v+ v f++ g  + ++  dg+cri
   C10H11.8b  25 HALLVSASYDLTIRLWQLSTGKCIGTIPHNEGQVNALSLTSTGRDLAVGAWQ-KVRIYDVSSGKDPKATIELPKNVTVVGFEAAGRWMYTGGDDGVCRI 122
                 579*************************9999*******9999988889986.6********************************************* PP

  WD-Rep-aln 198 wdaasgqclk.tlvdddnppvsfvkfspngkyilaatldntlklwdyskg 246
                 w+    q +   l+    + v+ +       +++++t  + + +wd  + 
   C10H11.8b 123 WEMRNNQLVAnRLLSFPGSTVTSIVPNTHQTHLFVSTNSAHVWVWDVVNH 172
                 ***99997641344444444444444444556777777777777776655 PP

  == domain 2    score: 21.9 bits;  conditional E-value: 8.7e-07
  WD-Rep-aln  50 svkfspngewlasssadklikiwgaydgkfektlsghkleisdvawssdssllvsasddktlkiwdvssgkclktlkghsn 130
                 s ++sp+g+++ +s ++k + ++ +  ++++ +l+       d+ +ss+   + +  +d+ +kiwdv+  k +    gh +
   C10H11.8b 262 SCRYSPDGKYIVASGSEKEVYVFNSETMEIKGSLQTECGWNWDAIFSSEGRYIFTGGNDNQVKIWDVENNKKVAQWDGHIK 342
                 67899*****99999999999*999999999999888888889999**999999999999*******99999999999965 PP

>> Y74C10AR.1  CE30325	WBGene00001232	locus:eif-3.I	status:Confirmed	UniProt:Q965S8	protein_id:CCD73538.1
   #    score  bias  c-Evalue  i-Evalue hmmfrom  hmm to    alifrom  ali to    envfrom  env to     acc
 ---   ------ ----- --------- --------- ------- -------    ------- -------    ------- -------    ----
   1 !   49.6   0.1   3.3e-15   4.1e-13      39     145 ..       4     109 ..       2     125 .. 0.94
   2 !   17.3   0.0   2.3e-05    0.0028      82     198 ..     185     314 ..     174     319 .. 0.70

  Alignments for each domain:
  == domain 1    score: 49.6 bits;  conditional E-value: 3.3e-15
  WD-Rep-aln  39 ltlaghtkavssvkfspngewlasssadklikiwgaydgkfektlsghkleisdvawssdssllvsasddktlkiwdvssgkclktlkghsnyvfccnf 137
                 l+l+gh +a++ v+f  +g+   s + dk   +w + +g+   +  gh+  + d+  s d+++ v+as d t+kiwd + g+cl t++ h+  +  c f
  Y74C10AR.1   4 LSLKGHERALTRVRFNREGDLTFSCAKDKKPCVWYTENGERIGSYDGHNGAVWDIDVSWDTTKCVTASGDLTVKIWDAELGNCLYTIN-HQTPMKSCGF 101
                 5799**********************************************************************************96.7888899999 PP

  WD-Rep-aln 138 npqsnliv 145
                   + nl+ 
  Y74C10AR.1 102 SYSGNLVC 109
                 99999985 PP

  == domain 2    score: 17.3 bits;  conditional E-value: 2.3e-05
  WD-Rep-aln  82 tlsghkleisdvawssdssllvsasddktlkiwdvssgkclktlkghsnyvfccnfnpqsnlivsgsfde......sv.......kiwdvktgkclktl 167
                 + s h+  + d   s   + l+sas dkt  + dv+  k lk  k        c   ++  + + g  d       sv       ki+++     +   
  Y74C10AR.1 185 NESVHRYSVQDLQLSPRGDFLISASRDKTAALLDVNDLKKLKQYKSERPVNSACISPNRDHICLGGGEDAmqvtqtSVsaghfeaKIYHMVFEEEFARF 283
                 5678999**************************************999877777555555555555444211111111111111134444444445566 PP

  WD-Rep-aln 168 sahsdpvsavhfnrdgslivsssydglcriw 198
                 + h  p+ ++ ++ +g++i ++  dg  ri 
  Y74C10AR.1 284 KGHFGPINTMAWHPSGTIIATGGEDGYIRIQ 314
                 7888899999999999999999999888885 PP

>> K06A5.8b  CE31355	WBGene00019434	status:Partially_confirmed	UniProt:Q95X66	protein_id:CCD68118.1
   #    score  bias  c-Evalue  i-Evalue hmmfrom  hmm to    alifrom  ali to    envfrom  env to     acc
 ---   ------ ----- --------- --------- ------- -------    ------- -------    ------- -------    ----
   1 !   19.1   0.0   6.3e-06   0.00076      42     130 ..     677     774 ..     640     779 .. 0.71
   2 !   44.2   0.1   1.5e-13   1.8e-11      94     200 ..     781     893 ..     777     940 .. 0.83

  Alignments for each domain:
  == domain 1    score: 19.1 bits;  conditional E-value: 6.3e-06
  WD-Rep-aln  42 aghtkavssvkfspngewlasssadklikiwgaydg....kfektlsghkleisdvaw..ss..dssllvsas.ddktlkiwdvssgkclktlkghsn 130
                 + h  +v  + f png+ la+ s dk i++ +  +       e +l+ h+  + d  +  ss   s++lvs    +  l++ d ++g+ ++++kgh+ 
    K06A5.8b 677 KQHRGSVYCLSFNPNGDLLATGSNDKTIRLMAFNEDscriGAEMELTCHDGTVRDLIFieSSinRSTILVSGGaGNCHLNVTDCNTGQLIQSMKGHTA 774
                 46888999999999999999999999999987665411114578899999999998773322224678999751567899999999999999999975 PP

  == domain 2    score: 44.2 bits;  conditional E-value: 1.5e-13
  WD-Rep-aln  94 awssdssllvsasddktlkiwdvssgkclktl.....kghsny.vfccnfnpqsnlivsgsfdesvkiwdvktgkclktlsahsdpvsavhfnrdgsli 186
                 +ws   +++vs+s+dkt++ wd++    ++ +     k h+   v  +  +p+ +l+vsg  d sv ++d+   + l+t + h d v +v f    + +
    K06A5.8b 781 TWSQAGNQFVSCSQDKTIRFWDLRQQTAVNVIspgsnKSHNASpVTSVCVDPNGKLLVSGHEDASVALFDIGGNRILQTFRPHGDEVRTVRFSNAAYYL 879
                 7************************99998873333355653337777899************************************************ PP

  WD-Rep-aln 187 vsssydglcriwda 200
                 +++syd  + i d 
    K06A5.8b 880 LTASYDKRVVISDM 893
                 ******98888775 PP

>> F13D12.7b  CE44352	WBGene00001679	locus:gpb-1	status:Confirmed	UniProt:D1MN68	protein_id:CBI63214.1
   #    score  bias  c-Evalue  i-Evalue hmmfrom  hmm to    alifrom  ali to    envfrom  env to     acc
 ---   ------ ----- --------- --------- ------- -------    ------- -------    ------- -------    ----
   1 !   66.1   0.4   3.3e-20     4e-18     141     287 ..       9     153 .]       2     153 .] 0.91

  Alignments for each domain:
  == domain 1    score: 66.1 bits;  conditional E-value: 3.3e-20
  WD-Rep-aln 141 snlivsgsfdesvkiwdvktgkclktlsahsdpvsavhfnrdgslivsssydglcriwdaasgqclktlvdddn.ppvsfvkfspngkyilaatldntl 238
                     +sg+ d s k+wd++ g c +t + h   + av f  +g    ++s d  cr++d  + q l +   d+    ++ v fs+ g+ ++a   d   
   F13D12.7b   9 FRTFISGACDASAKLWDIRDGMCKQTFPGHESDINAVAFFPSGNAFATGSDDATCRLFDIRADQELAMYSHDNIiCGITSVAFSKSGRLLFAGYDDFNC 107
                 56689**************************************************************99888762679*************999999** PP

  WD-Rep-aln 239 klwdyskgkclktytghknekycifanfsvt.ggkwivsgsednlvyiwn 287
                 ++wd  +       +gh n   c+     vt  g  + +gs d ++ iwn
   F13D12.7b 108 NVWDSMRQERAGVLAGHDNRVSCLG----VTeDGMAVCTGSWDSFLKIWN 153
                 ********************99974....4415778899**********8 PP

>> T05H4.14  CE13295	WBGene00001513	locus:gad-1	status:Confirmed	UniProt:O16519	protein_id:CCD72040.1
   #    score  bias  c-Evalue  i-Evalue hmmfrom  hmm to    alifrom  ali to    envfrom  env to     acc
 ---   ------ ----- --------- --------- ------- -------    ------- -------    ------- -------    ----
   1 !   29.8   0.0   3.5e-09   4.2e-07      41     170 ..     119     267 ..     106     278 .. 0.75
   2 !   31.6   0.1   9.7e-10   1.2e-07      50     147 ..     285     388 ..     271     393 .. 0.75

  Alignments for each domain:
  == domain 1    score: 29.8 bits;  conditional E-value: 3.5e-09
  WD-Rep-aln  41 laghtkavssvkfspngewlasssadklikiwgaydg....kfektls.ghkleisdvawssdssllvsasddktlkiwd.........vssgkc...l 122
                 +   t+a+s+++  p g  +as   d  +k++  +++    +++k+l    +  i   a+s + ++lv as +  +++ d         v+  +    l
    T05H4.14 119 ISHGTQAISALRVEPPGVRFASGGLDYYVKLFDFQKMdmsmRYDKELLpAESHVINSLAFSPNGETLVVASGEAIIRLLDragkqwsetVRGDQYiidL 217
                 55669**************************98766511115667665145567899**************9988888762221111223333333336 PP

  WD-Rep-aln 123 ktlkghsnyvfccnfnp.qsnlivsgsfdesvkiwdvktgkcl.ktlsah 170
                 +  kgh+  v c++fnp + n  +s s d s+++w++   k++ k ++ h
    T05H4.14 218 NITKGHTATVNCVEFNPlNKNEFISCSDDGSLRLWNLDDHKVItKCINKH 267
                 6779************9446899**************9988762455555 PP

  == domain 2    score: 31.6 bits;  conditional E-value: 9.7e-10
  WD-Rep-aln  50 svkfspngewlasssadklikiw..ga.ydgkfektlsghkleisdvawssdssllvsasddktlkiwdvssgkclktlkghsnyvf...ccnfnpqsn 142
                    fsp+g+w+a+ + d  ++ w  g+ y   +    + h+  i+ +a+s ds++l+s   d tlk+w +   k    +k   +  f    c f p+++
    T05H4.14 285 VCTFSPDGKWIAAGCDDGSVQAWkyGSqYVNVNYLVRKAHNGSITSIAFSPDSKRLLSRGFDDTLKMWSLDNPKEPLLVKTGLENAFkstDCGFSPRAE 383
                 468********************4433133333345578*******************************99886444443333333122588888888 PP

  WD-Rep-aln 143 livsg 147
                 ++ +g
    T05H4.14 384 VVFTG 388
                 88777 PP

>> F35G12.4a  CE31501	WBGene00009441	beta-transducin	status:Partially_confirmed	UniProt:Q20059	protein_id:CAA86335.2
   #    score  bias  c-Evalue  i-Evalue hmmfrom  hmm to    alifrom  ali to    envfrom  env to     acc
 ---   ------ ----- --------- --------- ------- -------    ------- -------    ------- -------    ----
   1 !   31.5   1.3     1e-09   1.3e-07      78     161 ..      81     167 ..      27     186 .. 0.86
   2 !   31.1   0.1   1.4e-09   1.7e-07      81     194 ..     172     285 ..     166     335 .. 0.78

  Alignments for each domain:
  == domain 1    score: 31.5 bits;  conditional E-value: 1e-09
  WD-Rep-aln  78 kfektlsghkleisdvawssdssllvsasddktlkiwdvssgk...clktlkghsnyvfccnfnpqsnlivsgsfdesvkiwdvktg 161
                 +++ +l +h   + d+      ++l+sas+d t+k+w+++  +    +  ++ h++yv c  + p  +  vs sfd  + ++d+++ 
   F35G12.4a  81 QYQGSLEQHTDWVNDMILCGHGKILISASNDTTVKVWNIERDNkhgFIDCIRTHKDYVSCLAYAPIVEKAVSASFDHNIFVYDINAN 167
                 5667788899999999**********************9754313358999********************************9864 PP

  == domain 2    score: 31.1 bits;  conditional E-value: 1.4e-09
  WD-Rep-aln  81 ktlsghkleisdvawssdssllvsasddktlkiwdvssgkclktlkghsnyvfccnfnpqsnlivsgsfdesvkiwdvktgkclktlsahsdpvsavhf 179
                 ++l g k  i   a + + sl++ a  +k ++++d ++   +  l+gh++ v     n++ +  +s   d ++++wd+   +c+ t  ah + v ++  
   F35G12.4a 172 NNLIGCKDSIYSLATTPNLSLVLGAGTEKCIRLFDPRTNEKIMKLRGHTDNVRALVVNDDGTRALSAGSDATIRLWDIGQQRCIATCIAHEEGVWTLQV 270
                 456666777777777888888888999999999999988888889999999999999999999999889999999999999999999999999988888 PP

  WD-Rep-aln 180 nrdgslivsssydgl 194
                 +++ + + s+  d +
   F35G12.4a 271 DSSFTTVYSAGKDKM 285
                 888777777777765 PP

>> F35G12.4b  CE31502	WBGene00009441	WD domain, G-beta repeat	status:Partially_confirmed	UniProt:Q20059	protein_id:CAA86
   #    score  bias  c-Evalue  i-Evalue hmmfrom  hmm to    alifrom  ali to    envfrom  env to     acc
 ---   ------ ----- --------- --------- ------- -------    ------- -------    ------- -------    ----
   1 !   31.3   1.2   1.2e-09   1.5e-07      78     160 ..      81     166 ..      26     181 .. 0.88
   2 !   31.1   0.1   1.4e-09   1.7e-07      81     194 ..     172     285 ..     166     335 .. 0.78

  Alignments for each domain:
  == domain 1    score: 31.3 bits;  conditional E-value: 1.2e-09
  WD-Rep-aln  78 kfektlsghkleisdvawssdssllvsasddktlkiwdvssgk...clktlkghsnyvfccnfnpqsnlivsgsfdesvkiwdvkt 160
                 +++ +l +h   + d+      ++l+sas+d t+k+w+++  +    +  ++ h++yv c  + p  +  vs sfd  + ++d+++
   F35G12.4b  81 QYQGSLEQHTDWVNDMILCGHGKILISASNDTTVKVWNIERDNkhgFIDCIRTHKDYVSCLAYAPIVEKAVSASFDHNIFVYDINA 166
                 5667788899999999**********************9754313358999********************************976 PP

  == domain 2    score: 31.1 bits;  conditional E-value: 1.4e-09
  WD-Rep-aln  81 ktlsghkleisdvawssdssllvsasddktlkiwdvssgkclktlkghsnyvfccnfnpqsnlivsgsfdesvkiwdvktgkclktlsahsdpvsavhf 179
                 ++l g k  i   a + + sl++ a  +k ++++d ++   +  l+gh++ v     n++ +  +s   d ++++wd+   +c+ t  ah + v ++  
   F35G12.4b 172 NNLIGCKDSIYSLATTPNLSLVLGAGTEKCIRLFDPRTNEKIMKLRGHTDNVRALVVNDDGTRALSAGSDATIRLWDIGQQRCIATCIAHEEGVWTLQV 270
                 456666777777777888888888999999999999988888889999999999999999999999889999999999999999999999999988888 PP

  WD-Rep-aln 180 nrdgslivsssydgl 194
                 +++ + + s+  d +
   F35G12.4b 271 DSSFTTVYSAGKDKM 285
                 888777777777765 PP

>> F35G12.4c  CE42674	WBGene00009441	status:Partially_confirmed	UniProt:Q20059	protein_id:CAQ58416.1
   #    score  bias  c-Evalue  i-Evalue hmmfrom  hmm to    alifrom  ali to    envfrom  env to     acc
 ---   ------ ----- --------- --------- ------- -------    ------- -------    ------- -------    ----
   1 !   31.2   1.2   1.3e-09   1.6e-07      78     160 ..      81     166 ..      26     181 .. 0.88
   2 !   30.9   0.1   1.7e-09     2e-07      82     194 ..     173     285 ..     167     334 .. 0.78

  Alignments for each domain:
  == domain 1    score: 31.2 bits;  conditional E-value: 1.3e-09
  WD-Rep-aln  78 kfektlsghkleisdvawssdssllvsasddktlkiwdvssgk...clktlkghsnyvfccnfnpqsnlivsgsfdesvkiwdvkt 160
                 +++ +l +h   + d+      ++l+sas+d t+k+w+++  +    +  ++ h++yv c  + p  +  vs sfd  + ++d+++
   F35G12.4c  81 QYQGSLEQHTDWVNDMILCGHGKILISASNDTTVKVWNIERDNkhgFIDCIRTHKDYVSCLAYAPIVEKAVSASFDHNIFVYDINA 166
                 5667788899999999**********************9754313358999********************************976 PP

  == domain 2    score: 30.9 bits;  conditional E-value: 1.7e-09
  WD-Rep-aln  82 tlsghkleisdvawssdssllvsasddktlkiwdvssgkclktlkghsnyvfccnfnpqsnlivsgsfdesvkiwdvktgkclktlsahsdpvsavhfn 180
                 +l g k  i   a + + sl++ a  +k ++++d ++   +  l+gh++ v     n++ +  +s   d ++++wd+   +c+ t  ah + v ++  +
   F35G12.4c 173 NLIGCKDSIYSLATTPNLSLVLGAGTEKCIRLFDPRTNEKIMKLRGHTDNVRALVVNDDGTRALSAGSDATIRLWDIGQQRCIATCIAHEEGVWTLQVD 271
                 556666677777777788888889999999999999888888899999999999999999999998889999999999999999999999999888888 PP

  WD-Rep-aln 181 rdgslivsssydgl 194
                 ++ + + s+  d +
   F35G12.4c 272 SSFTTVYSAGKDKM 285
                 88777777777765 PP

>> Y54H5A.1  CE27292	WBGene00021899	status:Confirmed	UniProt:Q9N393	protein_id:CCD69848.1
   #    score  bias  c-Evalue  i-Evalue hmmfrom  hmm to    alifrom  ali to    envfrom  env to     acc
 ---   ------ ----- --------- --------- ------- -------    ------- -------    ------- -------    ----
   1 !   61.6   0.1   7.4e-19     9e-17      60     225 ..     244     422 ..     207     427 .. 0.84

  Alignments for each domain:
  == domain 1    score: 61.6 bits;  conditional E-value: 7.4e-19
  WD-Rep-aln  60 lasssadklikiwgaydgkf....ektlsghkleisdvaws.sdssllvsasddktlkiwdvssg...kclktl.kghsnyvfccnfnpqsnlivsgsf 149
                 la+    k i +w  ++g       + l+ghk  + d aws +++ ll s+s d ++k+wd +s     c+ t+ k h+  v +  +n + nlivsg  
    Y54H5A.1 244 LATGDIIKKIYLWQMKEGGQwavgANPLTGHKKSVEDLAWSpTETGLLASCSADGSIKLWDTRSApkdACVCTVqKAHESDVNVISWNRHENLIVSGGD 342
                 56666667788888887765222246799************45778999**************96433699987589********************** PP

  WD-Rep-aln 150 desvkiwdvkt...gkclktlsahsdpvsavhfn.rdgslivsssydglcriwdaasgqclktlvdddnppvsfvkfspn 225
                 d  +kiw +kt   g+ +   + h  p+++v ++  + +  ++s  d    iwd a+    +t ++   p + fv++ +n
    Y54H5A.1 343 DGELKIWSLKTiqfGQPVALFKYHNSPITSVDWHpHETTTFMASGEDDQTTIWDIATEADGQTNIEGVPPQLMFVHMGQN 422
                 ********99966678889999*********9872455667788889999*******99999999999999999999888 PP

>> T02H6.1b  CE41926	WBGene00020171	status:Partially_confirmed	UniProt:A9D0C6	protein_id:CCD73583.1
   #    score  bias  c-Evalue  i-Evalue hmmfrom  hmm to    alifrom  ali to    envfrom  env to     acc
 ---   ------ ----- --------- --------- ------- -------    ------- -------    ------- -------    ----
   1 ?    0.6   0.0       2.8   3.4e+02     128     164 ..     139     175 ..     125     185 .. 0.71
   2 !   48.8   0.0   5.7e-15   6.9e-13      43     160 ..     194     311 ..     180     318 .. 0.94
   3 !    9.6   0.1     0.005      0.61      55     149 ..     332     436 ..     312     448 .. 0.68

  Alignments for each domain:
  == domain 1    score: 0.6 bits;  conditional E-value: 2.8
  WD-Rep-aln 128 hsnyvfccnfnpqsnlivsgsfdesvkiwdvktgkcl 164
                 h    +c+ f p+++ ++s   + s+  ++v t k++
    T02H6.1b 139 HRLSPLCVAFSPDAKYVISCGKESSIVKFNVGTRKVV 175
                 5555567777777777777777777777777776655 PP

  == domain 2    score: 48.8 bits;  conditional E-value: 5.7e-15
  WD-Rep-aln  43 ghtkavssvkfspngewlasssadklikiwgaydgkfektlsghkleisdvawssdssllvsasddktlkiwdvssgkclktlkghsnyvfccnfnpqs 141
                  h   + +v  sp+ +++as   d+++kiw     ++ k lsgh+  i   ++   ++ l sas+d+++k+wd+     + t+ gh++ v       + 
    T02H6.1b 194 AHYGVIFTVAVSPDQKFIASGGFDQVVKIWNFDSLEHIKDLSGHRGPIFSLTFQLKTNNLYSASQDRSVKMWDIDQLGLVDTMYGHQDGVQQIGVLSKQ 292
                 577778899**********************************************************************************99999999 PP

  WD-Rep-aln 142 nlivsgsfdesvkiwdvkt 160
                  +   g  d s ++w+v+ 
    T02H6.1b 293 RVATVGGRDRSARLWKVED 311
                 9999999*********975 PP

  == domain 3    score: 9.6 bits;  conditional E-value: 0.005
  WD-Rep-aln  55 pngewlasssadklikiwgaydgk...fektlsghkle....isdvawssdssllvsasddktlkiwdvssg.kclktlkghs..nyvfccnfnpqsnl 143
                  n e +a+ sad  i +w+ ++ +   ++k+ +g + +    i   a    s+ll s s++  lk+w++s   + l  +  +s   ++   nf p+ + 
    T02H6.1b 332 INEEHFATGSADGSIALWSFWKKRalhVRKQAHGTQNGsgrwIVALAVLPYSDLLASGSNEGELKLWKISENfRQLTPFFSYSipGFINSINFAPNGKS 430
                 5789999999**9999999887651113444444443322336677777899999************99865255665655553356777888888888 PP

  WD-Rep-aln 144 ivsgsf 149
                 iv g+ 
    T02H6.1b 431 IVVGAG 436
                 887765 PP

>> T02H6.1a  CE41925	WBGene00020171	status:Partially_confirmed	UniProt:A9D0C3	protein_id:CCD73584.1
   #    score  bias  c-Evalue  i-Evalue hmmfrom  hmm to    alifrom  ali to    envfrom  env to     acc
 ---   ------ ----- --------- --------- ------- -------    ------- -------    ------- -------    ----
   1 ?    0.6   0.0       2.7   3.3e+02     127     164 ..     138     175 ..     121     187 .. 0.73
   2 !   48.8   0.0     6e-15   7.3e-13      43     160 ..     194     311 ..     181     320 .. 0.94
   3 !    9.4   0.0    0.0057      0.69      55     148 ..     332     435 ..     312     446 .. 0.68

  Alignments for each domain:
  == domain 1    score: 0.6 bits;  conditional E-value: 2.7
  WD-Rep-aln 127 ghsnyvfccnfnpqsnlivsgsfdesvkiwdvktgkcl 164
                  h    +c+ f p+++ ++s   + s+  ++v t k++
    T02H6.1a 138 PHRLSPLCVAFSPDAKYVISCGKESSIVKFNVGTRKVV 175
                 45555567777777777777777777777777776655 PP

  == domain 2    score: 48.8 bits;  conditional E-value: 6e-15
  WD-Rep-aln  43 ghtkavssvkfspngewlasssadklikiwgaydgkfektlsghkleisdvawssdssllvsasddktlkiwdvssgkclktlkghsnyvfccnfnpqs 141
                  h   + +v  sp+ +++as   d+++kiw     ++ k lsgh+  i   ++   ++ l sas+d+++k+wd+     + t+ gh++ v       + 
    T02H6.1a 194 AHYGVIFTVAVSPDQKFIASGGFDQVVKIWNFDSLEHIKDLSGHRGPIFSLTFQLKTNNLYSASQDRSVKMWDIDQLGLVDTMYGHQDGVQQIGVLSKQ 292
                 577778899**********************************************************************************99999999 PP

  WD-Rep-aln 142 nlivsgsfdesvkiwdvkt 160
                  +   g  d s ++w+v+ 
    T02H6.1a 293 RVATVGGRDRSARLWKVED 311
                 9999999*********975 PP

  == domain 3    score: 9.4 bits;  conditional E-value: 0.0057
  WD-Rep-aln  55 pngewlasssadklikiwgaydgk...fektlsghkle....isdvawssdssllvsasddktlkiwdvssg.kclktlkghs..nyvfccnfnpqsnl 143
                  n e +a+ sad  i +w+ ++ +   ++k+ +g + +    i   a    s+ll s s++  lk+w++s   + l  +  +s   ++   nf p+ + 
    T02H6.1a 332 INEEHFATGSADGSIALWSFWKKRalhVRKQAHGTQNGsgrwIVALAVLPYSDLLASGSNEGELKLWKISENfRQLTPFFSYSipGFINSINFAPNGKS 430
                 47899999999999999998876511134444444433223366777778999999***********99865255655655553356677788888887 PP

  WD-Rep-aln 144 ivsgs 148
                 iv g+
    T02H6.1a 431 IVVGA 435
                 77776 PP

>> K07A1.11  CE11860	WBGene00004312	locus:rba-1	retinablastoma-binding protein RBAP46 like	status:Confirmed	UniProt:P909
   #    score  bias  c-Evalue  i-Evalue hmmfrom  hmm to    alifrom  ali to    envfrom  env to     acc
 ---   ------ ----- --------- --------- ------- -------    ------- -------    ------- -------    ----
   1 !   56.1   0.7   3.5e-17   4.3e-15      28     202 ..     154     340 ..     145     357 .. 0.78
   2 ?    5.4   0.2     0.092        11      19      76 ..     345     399 ..     338     409 .. 0.69

  Alignments for each domain:
  == domain 1    score: 56.1 bits;  conditional E-value: 3.5e-17
  WD-Rep-aln  28 etpekpnyalkltlaghtkavssvkfspnge.wlasssadklikiwgaydgkf.......ektlsghkleisdvawssdss.llvsasddktlkiwdvs 117
                 ++p++ ++  +l l+gh      + +s   e  l ++  d +i  w     ++       + + +gh+ +  dv++ +  + ++ s  dd+ l++wd++
    K07A1.11 154 SEPKDTKFRPQLRLKGHEGEGYGMSWSNTREgHLLTAGDDGMICHWDINANQTisgqivpQSKFKGHSSNAEDVSFHALHNfVFGSVGDDRKLNLWDLR 252
                 56677778888888888888777777776553566777888998887654433112223356889***********998772567999*********** PP

  WD-Rep-aln 118 sgkclktlkghsnyvfccnfnpqsnliv.sgsfdesvkiwdvkt.gkclktlsahsdpvsavhfnrdg.slivsssydglcriwdaas 202
                   k   t  gh+  v c  fnp s+ i+ +gs d++v +wd++   k + tl+ h d +  v f  +  +++ ss  d  + +wd + 
    K07A1.11 253 QSKPQLTAVGHTAEVNCITFNPFSEYILaTGSVDKTVALWDMRNmRKKMYTLKHHNDEIFQVSFSPHYeTVLASSGSDDRVIVWDISK 340
                 ************************9987369**********98626899***************866414445555677778999865 PP

  == domain 2    score: 5.4 bits;  conditional E-value: 0.092
  WD-Rep-aln  19 lsssatqsketpekpnyalkltlaghtkavssvkfspngewlasssad.klikiwgayd 76 
                 +sssa+ s+++p  p+  + +  aght  v+   + pn  w   ss + + +++w + +
    K07A1.11 345 SSSSAASSDSVP--PE--VIFIHAGHTGKVADFSWNPNRPWTICSSDEfNALQVWEVSN 399
                 445555554444..33..45778999999999999999999876665436788887655 PP

>> Y18D10A.9  CE34506	WBGene00012479	WD domain, G-beta repeat	status:Confirmed	UniProt:Q9XW12	protein_id:CAA22322.2
   #    score  bias  c-Evalue  i-Evalue hmmfrom  hmm to    alifrom  ali to    envfrom  env to     acc
 ---   ------ ----- --------- --------- ------- -------    ------- -------    ------- -------    ----
   1 ?    1.4   0.0       1.5   1.8e+02      94     115 ..      24      45 ..       8      53 .. 0.64
   2 !   45.9   2.1   4.5e-14   5.5e-12      38     192 ..      59     222 ..      49     228 .. 0.84
   3 ?    1.5   0.1       1.4   1.8e+02      44     118 ..     200     286 ..     191     296 .. 0.64
   4 !   15.5   0.0   7.8e-05    0.0094      83     116 ..     299     335 ..     248     337 .] 0.79

  Alignments for each domain:
  == domain 1    score: 1.4 bits;  conditional E-value: 1.5
  WD-Rep-aln  94 awssdssllvsasddktlkiwd 115
                 +w     +l s+ ddk++++w 
   Y18D10A.9  24 CWHHGGRILASCGDDKAVRVWS 45 
                 4555556666666666666665 PP

  == domain 2    score: 45.9 bits;  conditional E-value: 4.5e-14
  WD-Rep-aln  38 kltla.ghtkavssvkfspngewlasssadklikiwgaydgkfe..ktlsghkleisdvawssdssllvsasddktlkiwdvssgk...clktlkghsn 130
                 + tl   ht+av sv fs +g+ l s+s d  + ++   dg+f   ++l gh+ e+  + +s   + l ++s dk++  w+        +   l+ h++
   Y18D10A.9  59 RTTLDdSHTRAVRSVAFSNDGKCLVSASFDASVVVYQQEDGEFAevNKLEGHESEVKCAVFSKSDEFLATCSRDKSVWFWQQDEDEdfsVSSILQPHTQ 157
                 5566427**********************************997235899************999***************98766512155689***** PP

  WD-Rep-aln 131 yvfccnfnpqsnlivsgsfdesvkiwdvktgkcl...ktlsahsdpvsavhfnrdgslivsssyd 192
                  v  + + p+ +l+vs s+d s++ +       +   k   +h   v ++ f+++g  +v+   d
   Y18D10A.9 158 DVKQVAWHPTEDLLVSCSYDSSIRFYRFDGEDWVtqqKIDGCHVGTVWSIAFDTEGHRLVTVGED 222
                 *************************9988766541214556899999999999999988877665 PP

  == domain 3    score: 1.5 bits;  conditional E-value: 1.4
  WD-Rep-aln  44 htkavssvkfspngewlasssadklikiw.....g..aydgkfektlsghkle.....isdvawssdssllvsasddktlkiwdvss 118
                 h  +v s+ f  +g  l +   d+ i+++     g  + d+++ k+++ +++e     +  vaw s  +++ +   d  ++++++ss
   Y18D10A.9 200 HVGTVWSIAFDTEGHRLVTVGEDHCIQLFvreniGskSADQDTWKSVARYDVEntrwpLYSVAWNSTNDVIATGGGDCKIRLFKISS 286
                 667778888888888888888888887762222211122333344444444331122256788888888888888888888888877 PP

  == domain 4    score: 15.5 bits;  conditional E-value: 7.8e-05
  WD-Rep-aln  83 lsghkleisdvawssd...ssllvsasddktlkiwdv 116
                 +  h+l++  vaw  +   s+ll sasdd t+++w++
   Y18D10A.9 299 VGRHELDVNHVAWNPNpkfSNLLTSASDDGTIRLWEL 335
                 567**********9765559***************86 PP

>> C33H5.6  CE46691	WBGene00016373	locus:swd-2.1	status:Confirmed	UniProt:Q18404	protein_id:CCD66586.1
   #    score  bias  c-Evalue  i-Evalue hmmfrom  hmm to    alifrom  ali to    envfrom  env to     acc
 ---   ------ ----- --------- --------- ------- -------    ------- -------    ------- -------    ----
   1 !   40.3   0.0   2.2e-12   2.7e-10      81     243 ..      22     181 ..       5     185 .. 0.90
   2 !   16.2   0.0   4.8e-05    0.0059     210     257 ..     195     242 ..     183     244 .] 0.92

  Alignments for each domain:
  == domain 1    score: 40.3 bits;  conditional E-value: 2.2e-12
  WD-Rep-aln  81 ktlsghkleisdvawssdssllvsasddktlkiwdvssgkclktlkghsnyvfccnfnpqsnlivsgsfdesvkiwdvktgkclktlsahsdpvsavhf 179
                 k+ ++ + ++ d a+s d + l+ +++d  l ++d++ g   k++  ++  v c ++ ++ + + sg  d ++++ +++    ++    h  pv  +  
     C33H5.6  22 KKFNETSNKLLDLAYSDDGNNLIVSAEDVVL-VYDLRDGSKGKSIECKKYGVNCLEYLDTVKCVHSGPNDTTIRLLHLQKKSYVRYFDGHRMPVNFIRT 119
                 66677778899*******9998877777665.89*************9999***********************************************9 PP

  WD-Rep-aln 180 n.rdgslivsssydglcriwdaasgqclktlvdddnppvsfvkfspngkyilaatldntlklwdy 243
                 n +d    +sss dg  r++d+ + +    l+   +p    + f p+g    +at  +t+kl+d 
     C33H5.6 120 NpKDREKFLSSSVDGEIRMFDTRTFENYGCLLAGHTPL---IAFDPDGILFAVATKSDTIKLFDM 181
                 94577899***********************9988875...5689******************96 PP

  == domain 2    score: 16.2 bits;  conditional E-value: 4.8e-05
  WD-Rep-aln 210 vdddnppvsfvkfspngkyilaatldntlklwdyskgkclktytghkn 257
                 ++ dn   s ++fsp gk+il++t   ++k  d   g  +++++ hkn
     C33H5.6 195 TKTDNDEWSDIEFSPCGKFILISTTAGSVKWIDAFDGTLIHSFSQHKN 242
                 5678889999*************************************9 PP

>> Y54G9A.6  CE19233	WBGene00013209	locus:bub-3	WD domain, G-beta repeat (2 domains)	status:Confirmed	UniProt:Q9XWH0	pro
   #    score  bias  c-Evalue  i-Evalue hmmfrom  hmm to    alifrom  ali to    envfrom  env to     acc
 ---   ------ ----- --------- --------- ------- -------    ------- -------    ------- -------    ----
   1 !   33.0   0.1   3.8e-10   4.6e-08     101     160 ..      82     140 ..      26     172 .. 0.54
   2 !   15.3   0.0     9e-05     0.011      24     106 ..     224     312 ..     213     321 .. 0.80

  Alignments for each domain:
  == domain 1    score: 33.0 bits;  conditional E-value: 3.8e-10
  WD-Rep-aln 101 llvsasddktlkiwdvssgkclktlkghsnyvfccnfnpqsnlivsgsfdesvkiwdvkt 160
                 ++     d+ +k+ d+++g+    l  h+  v c +fnp s+livsg +d svk+wd ++
    Y54G9A.6  82 KVAFGGVDHNVKLADIETGNGT-QLGSHALAVRCMEFNPMSSLIVSGGWDSSVKLWDARS 140
                 2333334555666666666553.3555666666666666666666666666666666543 PP

  == domain 2    score: 15.3 bits;  conditional E-value: 9e-05
  WD-Rep-aln  24 tqsketpekpnyalkltlaghtk......avssvkfspngewlasssadklikiwgaydgkfektlsghkleisdvawssdssllvsas 106
                  qs e+ +k +ya k+  +  t+       v +v f p+   +a+  ad +++iw  ++ k   +l+  +  is  ++  d s+l  a+
    Y54G9A.6 224 DQSGEEMMKRKYAFKCHREKDTDgtelihPVHTVAFHPKYGTFATGGADGIVNIWDPFNRKRIIQLHKFETSISSLSFNEDGSQLAIAT 312
                 57777788888888888776664222222588999****999****************9999999999999999999999999887665 PP

>> ZK430.7  CE05083	WBGene00022742	ribosomal processing protein	status:Partially_confirmed	UniProt:Q23494	protein_id:CCD
   #    score  bias  c-Evalue  i-Evalue hmmfrom  hmm to    alifrom  ali to    envfrom  env to     acc
 ---   ------ ----- --------- --------- ------- -------    ------- -------    ------- -------    ----
   1 !   20.5   0.0   2.4e-06   0.00029     121     203 ..      58     142 ..      44     168 .. 0.68
   2 ?    4.6   0.0      0.16        19      56     171 ..     121     236 ..     120     259 .. 0.71
   3 !   29.0   0.0   6.2e-09   7.6e-07      42     133 ..     276     368 ..     270     376 .. 0.87

  Alignments for each domain:
  == domain 1    score: 20.5 bits;  conditional E-value: 2.4e-06
  WD-Rep-aln 121 clktlkghsnyvfccnfnp.qsnlivsgsfdesvkiwdvktgkclktlsahsdpvsavhf.nrdgslivsssydglcriwdaasg 203
                  + +l gh + v +    p + + + sg+ d  vkiw++ +  c  tl ah   v  + + n +g   v+   d   + w     
     ZK430.7  58 FVASLDGHVDGVQVLAKHPnRPSTVFSGARDGQVKIWNLASRECQATLDAHRGLVNDISIdNNNGENFVTVGQDNQLKYWKIEGQ 142
                 5566778877665544333134556788888888888888888888888888888888763567888888888888888876544 PP

  == domain 2    score: 4.6 bits;  conditional E-value: 0.16
  WD-Rep-aln  56 ngewlasssadklikiwgaydgkfekt....lsghkleisdvawssdssllvsasddktlkiwdvssgkclktlkghsnyvfccnfnpq.snlivsgsf 149
                 nge + +   d+ +k w    ++   +    + g       v+  s ss +v++ +d  + +w+      l++ +  ++ +  c  np   n+iv    
     ZK430.7 121 NGENFVTVGQDNQLKYWKIEGQQKTPAhsiaMDGIVY---GVSHLSFSSDFVTCGED--ISVWKPYRETPLRSYNLGTDTIHTCRANPVeENVIVGARS 214
                 6777777778888888866543322220000222333...44445556668988888..67899999999****9999*********962678888889 PP

  WD-Rep-aln 150 desvkiwdvktgkclktlsahs 171
                 d s+ + d +    lk ++ + 
     ZK430.7 215 DRSIYVLDTRQDVPLKKVTMKM 236
                 ********99999998776655 PP

  == domain 3    score: 29.0 bits;  conditional E-value: 6.2e-09
  WD-Rep-aln  42 aghtkavssvkfspngewlasssadklikiwgaydgkfektlsghkl.eisdvawssdssllvsasddktlkiwdvssgkclktlkghsnyvf 133
                 +g t av  v +sp g+ + ++  d+ i+++ a d+  +   + +++  +  v ws+ds+ ++s s++  +++w+ ++   l  l   ++  f
     ZK430.7 276 QGFTSAVLDVDYSPTGQEFVAAGYDRSIRLFKARDMTSRDVYYTKRMaSVLSVLWSADSKFVLSGSNEMNIRVWKANAAEKLGPLTKREKQAF 368
                 799**************9999****************999998887636889***********************999888877766655555 PP

>> Y77E11A.13a  CE25614	WBGene00003806	locus:npp-20	status:Confirmed	UniProt:Q9N4A7	protein_id:CCD72599.1
   #    score  bias  c-Evalue  i-Evalue hmmfrom  hmm to    alifrom  ali to    envfrom  env to     acc
 ---   ------ ----- --------- --------- ------- -------    ------- -------    ------- -------    ----
   1 !   20.0   0.0   3.5e-06   0.00042      43     139 ..      11     114 ..       4     117 .. 0.59
   2 !   30.9   2.2   1.6e-09     2e-07      41     208 ..     100     292 ..      92     297 .. 0.70

  Alignments for each domain:
  == domain 1    score: 20.0 bits;  conditional E-value: 3.5e-06
   WD-Rep-aln  43 ghtkavssvkfspngewlasssadklikiwgaydgkf...ektlsghkleisdvawssd..ssllvsasddktlkiwdvssgkclktlk..ghsnyvf 133
                   h +a+   ++   g  la+  +d+l+ki+ +          +l gh+  +  v+w+      ll sas dk + iw+ + g+  k+     h+    
  Y77E11A.13a  11 QHRDAIHDAQLNIYGSRLATCGSDRLVKIFEVRPNGQsypMAELVGHSGPVWKVSWAHPkyGGLLASASYDKKVIIWNEQQGRWQKAYEwaAHEASTT 108
                  46666666666667777777777777777766543321113456677777777777654114567777777777777777777666653225666666 PP

   WD-Rep-aln 134 ccnfnp 139
                  c+ f p
  Y77E11A.13a 109 CVAFAP 114
                  666655 PP

  == domain 2    score: 30.9 bits;  conditional E-value: 1.6e-09
   WD-Rep-aln  41 laghtkavssvkfspn..gewlasssadklikiwgaydgkfe....ktlsghkleisdvawssds......sllvsasddktlkiwdvssgk...cl. 122
                   a h  + + v f+p+  g  las+sad  i i    ++ +e    k  + h+ ++  v+w+  s      ++lvsa +dk +kiw+         l 
  Y77E11A.13a 100 WAAHEASTTCVAFAPHqyGLMLASASADGDIGILRYDNSSNEwissKIQKCHEQGVNSVCWAPGSadpaakKRLVSAGNDKNVKIWAFDDATnewILe 197
                  578999999*****9755889********9999765444433222266788**********754422233369*************876543122335 PP

   WD-Rep-aln 123 ktlkghsnyv....fccnfnpqsnlivsgsfdesvkiw...dvktgkclktlsahsdpvsavh..fnrdgslivsssydglcriw.daasgqclkt 208
                  ktl gh+++v    +c   n+    ivs  ++  + ++   +++t    k+    + p +  h  f   gs++  +  d +  iw +   gq +k+
  Y77E11A.13a 198 KTLAGHTDFVreaaWCPVTNNGQHTIVSCGMEGNLVLFrtsNIETEE-WKAKLLETAPCALYHssFSPCGSFLSVAGDDNVITIWrENLQGQWIKV 292
                  9********96655677788888899999999877555121566654.344445556666555447778888888888999999933457777775 PP

>> F38G1.1  CE25876	WBGene00000484	locus:che-2	G-beta-repeats	status:Confirmed	UniProt:Q9XZP7	protein_id:CCD61758.1
   #    score  bias  c-Evalue  i-Evalue hmmfrom  hmm to    alifrom  ali to    envfrom  env to     acc
 ---   ------ ----- --------- --------- ------- -------    ------- -------    ------- -------    ----
   1 !   51.2   4.3   1.1e-15   1.3e-13      30     200 ..      89     255 ..      66     290 .. 0.78

  Alignments for each domain:
  == domain 1    score: 51.2 bits;  conditional E-value: 1.1e-15
  WD-Rep-aln  30 pekpnyalkltlaghtkavssvkfspngewlasssadklikiwgaydgkfektlsghkleisdvawssdssllvs.asddktlkiwdvssgkclktlkg 127
                     n  ++  +  h  a    ++  +g  l ss  d ++k+w+   g  +  l++    +  vaw s ss ++   +d   +k  ++         k 
     F38G1.1  89 ILSRNGKVENMVDAHNGAALCARWNSDGTGLLSSGEDGFVKMWSR-SGMLRSVLAQFATAVYCVAWDSTSSNVLYcNADHCYIKSLKM--QVAPIKWKA 184
                 5555666677788899999999*********************85.67789999************9987665550555555554444..4445568** PP

  WD-Rep-aln 128 hsnyvfccnfnpqsnlivsgsfdesvkiwdvktgkclktlsahsdpvsavhfnrdgslivsssydglcriwda 200
                 h   ++cc++np+s+liv+g  d   k+wd   g+ l   s h  p++++ +n+dg+l   +s++   r+ d 
     F38G1.1 185 HDGIILCCDWNPTSDLIVTGGEDLKFKVWDG-FGQILFNSSVHDYPITSISWNTDGTLFAVGSHNI-LRLCDK 255
                 ******************************6.79*************************9999874.455554 PP

>> F10G8.3  CE09338	WBGene00003803	locus:rae-1	polyA RNA export protein	status:Partially_confirmed	UniProt:Q93454	protei
   #    score  bias  c-Evalue  i-Evalue hmmfrom  hmm to    alifrom  ali to    envfrom  env to     acc
 ---   ------ ----- --------- --------- ------- -------    ------- -------    ------- -------    ----
   1 !   44.0   0.0   1.7e-13     2e-11      45     159 ..      42     162 ..      11     171 .. 0.77
   2 ?    6.2   0.0     0.055       6.7      93     187 ..     284     336 ..     258     348 .. 0.64

  Alignments for each domain:
  == domain 1    score: 44.0 bits;  conditional E-value: 1.7e-13
  WD-Rep-aln  45 tkavssvkfspnge...wlasssadklikiwgaydgkfektlsghkl..eisdvawssdssllvsasddktlkiwdvssgkclktlkghsnyvfccnfn 138
                  +++  +kfsp  +    la  s d  i++w   d+++ +  ++ ++   i d+aw  dss++  a  dk  ++wd++s ++   +  h   v  c + 
     F10G8.3  42 EDTIQVIKFSPTPQdkpMLACGSWDGTIRVWMFNDANTFEGKAQQNIpaPILDIAWIEDSSKIFIACADKEARLWDLASNQV-AVVGTHDGPVKTCHWI 139
                 4578999***96542338**************9999865555444442279***************************9885.5677788888888765 PP

  WD-Rep-aln 139 pqsn..livsgsfdesvkiwdvk 159
                 +  n   +++gsfd++++ wd+k
     F10G8.3 140 NGNNyqCLMTGSFDKTLRFWDMK 162
                 4443116799***********98 PP

  == domain 2    score: 6.2 bits;  conditional E-value: 0.055
  WD-Rep-aln  93 vawssdssllvsasddktlkiwdvssgkclktlkghsnyvfccnfnpqsnlivsgsfdesvkiwdvktgkclktlsahsdpvsavhfnrdgsliv 187
                 ++                                          f pq   +v+   d    +wd  +   lkt + h  p+++   +++g+++v
     F10G8.3 284 IC------------------------------------------FHPQHGTLVTIGSDGRYSMWDKDARTKLKTSEPHPMPLTCCDVHSSGAFLV 336
                 33..........................................445544444444466666666666666666666666666666666665554 PP

>> Y45F10D.7  CE44839	WBGene00012887	status:Partially_confirmed	UniProt:O62477	protein_id:CAA16382.5
   #    score  bias  c-Evalue  i-Evalue hmmfrom  hmm to    alifrom  ali to    envfrom  env to     acc
 ---   ------ ----- --------- --------- ------- -------    ------- -------    ------- -------    ----
   1 ?    0.6   0.0       2.8   3.4e+02     135     169 ..     152     186 ..     122     211 .. 0.75
   2 !   36.3   0.0   3.6e-11   4.4e-09      78     202 ..     219     350 ..     213     362 .. 0.82
   3 !   13.2   0.3    0.0004     0.048     137     231 ..     552     645 ..     514     657 .. 0.81

  Alignments for each domain:
  == domain 1    score: 0.6 bits;  conditional E-value: 2.8
  WD-Rep-aln 135 cnfnpqsnlivsgsfdesvkiwdvktgkclktlsa 169
                 c      n iv gs    +ki + +tgk+++  + 
   Y45F10D.7 152 CHPSTYLNKIVVGSSTGRMKIINFRTGKVIHEFQR 186
                 55555567789999999999999999998876654 PP

  == domain 2    score: 36.3 bits;  conditional E-value: 3.6e-11
  WD-Rep-aln  78 kfek..tlsghkleisdvawssds.sllvsasddktlkiwdvssgkclktlkg.hsnyvfccnfnpqsnlivsgsfdesvkiwdvktg....kclktls 168
                 k++k  t   h+ +i++va+  d  s++v+a  + t+ +wd++    +  + g hs+ + c  f p   +++s s+d+s+++w   +     + l  l+
   Y45F10D.7 219 KMDKiiTSFRHDAKITNVAFRDDGeSTMVTADKNGTMAVWDLEKQELIGKITGiHSDEINCLYFVPGEPIMLSASLDNSLRLWIFDSAdgmpRELVRLE 317
                 5555114457999********996368999999***********9999888877****************************9766541133567899* PP

  WD-Rep-aln 169 ahsdpvsavhfnrdgslivsssydglcriwdaas 202
                  hs p ++++f  +   ++s+  dg  r +d +s
   Y45F10D.7 318 GHSKPCASIKFVGKDH-VLSAGKDGSIRKYDVSS 350
                 ***********88765.678999*******9987 PP

  == domain 3    score: 13.2 bits;  conditional E-value: 0.0004
  WD-Rep-aln 137 fnpqsnli.vsgsfdesvkiwdvktgkclktlsahsdpvsavhfnrdgslivsssydglcriwdaasgqclktlvdddnppvsfvkfspngkyila 231
                  n   +l+ ++    esv + d    ++ ++ ++  + v a+ f +dg  ++ +  d   r++d a+ q + +l+   +p +s + + + g+y+ +
   Y45F10D.7 552 SNSLVALVaIAENGKESVILVDTVCHRVARAFETVGNKVNAMTFSSDGKWLLVADNDSYIRVFDVATSQLIDVLLFS-KPCIS-MSYNETGQYLAT 645
                 4444444325667789999999999999999999***************9999******************999864.45555.789999999754 PP

>> T01G1.1d  CE42645	WBGene00002223	locus:klp-12	status:Confirmed	UniProt:B3GWD7	protein_id:CAQ58111.1
   #    score  bias  c-Evalue  i-Evalue hmmfrom  hmm to    alifrom  ali to    envfrom  env to     acc
 ---   ------ ----- --------- --------- ------- -------    ------- -------    ------- -------    ----
   1 !   29.8   0.0   3.4e-09   4.1e-07      82     166 ..      11      92 ..       5     103 .. 0.83
   2 ?    2.9   0.0      0.55        67     140     177 ..     134     171 ..     122     203 .. 0.75
   3 !   13.7   0.1   0.00027     0.033      37     114 ..     251     332 ..     228     336 .. 0.45

  Alignments for each domain:
  == domain 1    score: 29.8 bits;  conditional E-value: 3.4e-09
  WD-Rep-aln  82 tlsghkleisdvawssdssllvsasddktlkiwdvssgkclktlkghsnyvfccnfnpqsnlivsgsfdesvkiwdvktgkclkt 166
                 tl gh  ++  v    + +l+v+ s d+t k+wd+++ + ++tl  h n v  ++f p sn + + s+ e+ + wd +t  c+  
    T01G1.1d  11 TLEGHARGVLSVD--VNEKLMVTGSKDRTAKLWDIEACREIRTLGIHPNNVHLVKFVPFSNYVFTFSMFEA-RAWDYRTPECICV 92 
                 5666666665543..456799********************************************999986.99*****998743 PP

  == domain 2    score: 2.9 bits;  conditional E-value: 0.55
  WD-Rep-aln 140 qsnlivsgsfdesvkiwdvktgkclktlsahsd.pvsav 177
                 + +l+   sf   v++w+++  k l  l+a s  p s v
    T01G1.1d 134 TGQLL-FTSFSAYVRVWNLREWKPLGRLNAASHsPKSEV 171
                 44444.4699***************99988764255544 PP

  == domain 3    score: 13.7 bits;  conditional E-value: 0.00027
  WD-Rep-aln  37 lkltlaghtkavssv.kfspng.ewlasssadklikiwgaydgkf....ektlsghkleisdvawssdssllvsasddktlkiw 114
                  +l l  h + + s+  f p+g e l s++ d  i+ w +  +      e+  + h+ +i d++  s  s+l +as d t+  w
    T01G1.1d 251 EHLELRAHQQYIQSLtGFGPKGkELLVSACKDGTIRFWDVGSSSRmklvEEYSKAHQEGINDMC--STKSMLFTASGDSTVGFW 332
                 3344555555554431355555334455555555555544333220001222334555555543..444555555555555555 PP

>> F46C5.9  CE10584	WBGene00009784	G-protein	status:Confirmed	UniProt:P90814	protein_id:CAB05407.1
   #    score  bias  c-Evalue  i-Evalue hmmfrom  hmm to    alifrom  ali to    envfrom  env to     acc
 ---   ------ ----- --------- --------- ------- -------    ------- -------    ------- -------    ----
   1 !   22.5   0.0   5.9e-07   7.1e-05      82     118 ..      86     122 ..      70     165 .. 0.85
   2 !   22.5   0.0   5.9e-07   7.2e-05      85     209 ..     190     325 ..     180     337 .. 0.84
   3 ?    4.3   0.1       0.2        25      50     111 ..     342     404 ..     330     414 .. 0.64

  Alignments for each domain:
  == domain 1    score: 22.5 bits;  conditional E-value: 5.9e-07
  WD-Rep-aln  82 tlsghkleisdvawssdssllvsasddktlkiwdvss 118
                  l+ghk e++dva++sd +++vs s d+++ +wdv+ 
     F46C5.9  86 VLKGHKKEVTDVAFASDGKKFVSISGDRSVILWDVRD 122
                 579********************************85 PP

  == domain 2    score: 22.5 bits;  conditional E-value: 5.9e-07
  WD-Rep-aln  85 ghkleisdvawssdssllvsasddktlkiwdvssgkclktlkghsnyvfccnfnpqsnlivsgsfdesvkiwd........vktgkclktlsahsdpvs 175
                  h+++i ++  + +++ l+sa+ d+ + ++d++ g+ l+++  +   ++ c + p+  +i+   f   v +++         ++ k + +ls h   v 
     F46C5.9 190 VHQVDIQNIGIAGNAKYLMSAALDNKICLYDLR-GQLLQSIDAKVSSLYDCRLSPDGRFIIVSGFTPDVFVFEpiftrdgtFQSAKKVFSLSGHQSGVL 287
                 699****************************98.99**********************9999999999988874432222245667888999******* PP

  WD-Rep-aln 176 avhfnrdgslivsssydglcriwdaa....sgqclktl 209
                 a  fn + +  v+ s dg  ri+d+     +gq  k+l
     F46C5.9 288 AAAFNNSSTRAVTVSRDGKWRIFDTDiryeAGQDSKIL 325
                 ************************95222256666655 PP

  == domain 3    score: 4.3 bits;  conditional E-value: 0.2
  WD-Rep-aln  50 svkfspngewlasssadklikiwgayd.gkfektlsg.hkleisdvawssdssllvsasddktl 111
                  + +sp+g+ +a s    l k++++ d +k   +l++  +  is +a+ssd + + ++ d    
     F46C5.9 342 RLEMSPSGDSFAVSFKTDL-KVFASEDeTKDYPELKDiCSTTISSIAYSSDGKYIATCGDKYVR 404
                 4568999999988776655.55555541444444544257889999999999877666554433 PP

>> T01G1.1b  CE37927	WBGene00002223	locus:klp-12	status:Confirmed	UniProt:Q5FC31	protein_id:CAI46599.1
   #    score  bias  c-Evalue  i-Evalue hmmfrom  hmm to    alifrom  ali to    envfrom  env to     acc
 ---   ------ ----- --------- --------- ------- -------    ------- -------    ------- -------    ----
   1 !   29.9   0.0   3.2e-09     4e-07      81     166 ..      51     133 ..      33     144 .. 0.83
   2 ?    2.6   0.0      0.65        80     140     177 ..     175     212 ..     163     244 .. 0.75
   3 !   13.4   0.1   0.00034     0.041      37     114 ..     292     373 ..     269     377 .. 0.45

  Alignments for each domain:
  == domain 1    score: 29.9 bits;  conditional E-value: 3.2e-09
  WD-Rep-aln  81 ktlsghkleisdvawssdssllvsasddktlkiwdvssgkclktlkghsnyvfccnfnpqsnlivsgsfdesvkiwdvktgkclkt 166
                 +tl gh  ++  v    + +l+v+ s d+t k+wd+++ + ++tl  h n v  ++f p sn + + s+ e+ + wd +t  c+  
    T01G1.1b  51 HTLEGHARGVLSVD--VNEKLMVTGSKDRTAKLWDIEACREIRTLGIHPNNVHLVKFVPFSNYVFTFSMFEA-RAWDYRTPECICV 133
                 45666666665553..456799********************************************999986.99*****998743 PP

  == domain 2    score: 2.6 bits;  conditional E-value: 0.65
  WD-Rep-aln 140 qsnlivsgsfdesvkiwdvktgkclktlsahsd.pvsav 177
                 + +l+   sf   v++w+++  k l  l+a s  p s v
    T01G1.1b 175 TGQLL-FTSFSAYVRVWNLREWKPLGRLNAASHsPKSEV 212
                 44444.46999**************99988764255544 PP

  == domain 3    score: 13.4 bits;  conditional E-value: 0.00034
  WD-Rep-aln  37 lkltlaghtkavssv.kfspng.ewlasssadklikiwgaydgkf....ektlsghkleisdvawssdssllvsasddktlkiw 114
                  +l l  h + + s+  f p+g e l s++ d  i+ w +  +      e+  + h+ +i d++  s  s+l +as d t+  w
    T01G1.1b 292 EHLELRAHQQYIQSLtGFGPKGkELLVSACKDGTIRFWDVGSSSRmklvEEYSKAHQEGINDMC--STKSMLFTASGDSTVGFW 373
                 3344555555554431355555334455555555555544333220001222334555555543..444555555555555555 PP

>> F21H12.1  CE32634	WBGene00017683	status:Confirmed	UniProt:Q09309	protein_id:CCD66115.1
   #    score  bias  c-Evalue  i-Evalue hmmfrom  hmm to    alifrom  ali to    envfrom  env to     acc
 ---   ------ ----- --------- --------- ------- -------    ------- -------    ------- -------    ----
   1 !   45.5   4.0   5.8e-14     7e-12      47     327 ..      27     317 ..      17     324 .. 0.80

  Alignments for each domain:
  == domain 1    score: 45.5 bits;  conditional E-value: 5.8e-14
  WD-Rep-aln  47 avssvkfspngewlasssadklikiwgaydgkfektlsghkleisdvawssdssllvsasddktlkiwdvssgkclktlkghsnyvfccnf..npqsnl 143
                 +    kf   g  +a  ++d  + i+     ++ +t s h l +s  +ws d  +l+++s d+++ ++dv +g  l+ ++  s   f      n++ ++
    F21H12.1  27 SANCCKFNRWGSIVAVGCTDGRVLIYDFMTRNIARTFSAHCLPVSCLSWSRDGRKLLTSSADNSIAMFDVLAGTLLHRIRFNSMVTFAMFHprNDNKAI 125
                 556789**************************************************************************9998888764422555667 PP

  WD-Rep-aln 144 ivsgsfdesvkiwdvktgkclk..tlsahsdpvsavhfnrdgslivsssydglcriwdaasgqclktlvdddnppvsfvkfspngkyilaatldntlkl 240
                 ++    + +v  +  +   +l   t  +  +  s+v ++r+g  i++++  g   i++a + +c+    ++    +  +    + ++i++ t d  ++ 
    F21H12.1 126 VLQVNKQPTVEQFSPRIQTVLAndTPGSSDESASCVSYDRKGKYIIAGTGKGKLLIYNAETLKCVAWCKQNTVQQIRQIIVPMKSRFIITNTQDRVIRT 224
                 77778888999998777666651144445557899***********************************************************97776 PP

  WD-Rep-aln 241 wd.....yskgkclkt.ytghknekycifanfsvtggkwivsgs..ednlvyiwnlqtkeivqklqght.dvvisaachpteniiasaalendkti 327
                 ++     + +g+ + + y      +   + n         v g+  + + +yiw+ +t  +++ l g   + ++    hpt  ii s a     t+
    F21H12.1 225 YEledllHQRGQMVEAkYKVLDMVNKAAWKNVCTDSDGLYVCGAstKAHSLYIWESNTGSLIKILHGNKgEALLDVQWHPTRPIILSIAQG---TV 317
                 542223335677665325555555566667766655555555541245689***************975378999999*******998864...44 PP

>> K06A5.8a  CE31354	WBGene00019434	status:Partially_confirmed	UniProt:Q95X65	protein_id:CCD68117.1
   #    score  bias  c-Evalue  i-Evalue hmmfrom  hmm to    alifrom  ali to    envfrom  env to     acc
 ---   ------ ----- --------- --------- ------- -------    ------- -------    ------- -------    ----
   1 !   47.6   0.0   1.3e-14   1.6e-12      42     208 ..     677     859 ..     624     864 .. 0.75

  Alignments for each domain:
  == domain 1    score: 47.6 bits;  conditional E-value: 1.3e-14
  WD-Rep-aln  42 aghtkavssvkfspngewlasssadklikiwgaydg....kfektlsghkleisdvaw..ss..dssllvsas.ddktlkiwdvssgkclktlkghsny 131
                 + h  +v  + f png+ la+ s dk i++ +  +       e +l+ h+  + d  +  ss   s++lvs    +  l++ d ++g+ ++++kgh+  
    K06A5.8a 677 KQHRGSVYCLSFNPNGDLLATGSNDKTIRLMAFNEDscriGAEMELTCHDGTVRDLIFieSSinRSTILVSGGaGNCHLNVTDCNTGQLIQSMKGHTAP 775
                 468889999999999999999999999999876654111145788999999999987733222246789987515678999999999999999999998 PP

  WD-Rep-aln 132 vfc.cnfnpqsnlivsgsfdesvkiwdvktgkclktls.....ah.sdpvsavhfnrdgslivsssydglcriwdaasgqclkt 208
                 ++    + ++ n  vs s d++++ wd++    ++ +s     +h + pv++v  + +g l+vs+  d  + ++d    + l+t
    K06A5.8a 776 ILGlYTWSQAGNQFVSCSQDKTIRFWDLRQQTAVNVISpgsnkSHnASPVTSVCVDPNGKLLVSGHEDASVALFDIGGNRILQT 859
                 886156788889999999999999999999988887752221133246999999999999999999999999999988888877 PP

>> Y23H5B.5  CE40876	WBGene00021276	status:Partially_confirmed	UniProt:Q9N477	protein_id:CCD68141.1
   #    score  bias  c-Evalue  i-Evalue hmmfrom  hmm to    alifrom  ali to    envfrom  env to     acc
 ---   ------ ----- --------- --------- ------- -------    ------- -------    ------- -------    ----
   1 !   16.3   0.0   4.5e-05    0.0055      90     202 ..      43     163 ..      25     172 .. 0.76
   2 !   28.3   0.0     1e-08   1.2e-06     125     238 ..     173     284 ..     168     295 .. 0.78

  Alignments for each domain:
  == domain 1    score: 16.3 bits;  conditional E-value: 4.5e-05
  WD-Rep-aln  90 isdvawssdssllvsasddktlkiwdvssgkclktlkghsnyvfccnfnpqsnlivsgsfdesvkiwdvk..tgk...clktlsahsdpvsavhfnrdg 183
                 +s v  s      v+++    l ++d      l+ +   ++ v   +f ++  l+  g  +  v+i+dv+  tg     l+ ++a    v +vhf   g
    Y23H5B.5  43 VSSVRISPKKPYHVATTSSVRLTLYDTVVCEPLNLFSRFKKGVCSIDFRHDGRLLAIGGDEGKVRIFDVEktTGSskvALRVMQASQSTVKSVHFSPRG 141
                 566666666666677777777888888888888888888888999999999999999999999****9953345322368999999999********** PP

  WD-Rep-aln 184 slivsssydglc...riwdaas 202
                   + s + dg     r+ d+a 
    Y23H5B.5 142 DTVFSMADDGKIkqyRVADTAY 163
                 *999999999761224555555 PP

  == domain 2    score: 28.3 bits;  conditional E-value: 1e-08
  WD-Rep-aln 125 lkghsnyvfccnfnpqs.nlivsgsfdesvkiwdvktg.kclktlsahsdpvsavhfnrdgslivsssydglcriwdaasgqclktlvdddnppvsfvk 221
                 ++ h++ + c         ++++g +d  v++wd+++  k l+       pv +v f     li +++   +++iwd+++g+ l +l  +    v+ ++
    Y23H5B.5 173 IQAHEDAIRCGAVSSINdHIVLTGGYDHKVRLWDIRSKeKSLELDC--EHPVESVLFLPGEQLI-ATAAGPIVKIWDTTTGRQLTALQAH-YKTVTSLR 267
                 56788888898887655156779************98515555444..45******98766666.5566889************998765.5678889* PP

  WD-Rep-aln 222 fspngkyilaatldntl 238
                 ++ n   +l a +d  +
    Y23H5B.5 268 LATNSTCLLSAGIDRRV 284
                 ***********999755 PP

>> C05C10.6b  CE27796	WBGene00007333	locus:ufd-3	phospholipase activating protein	status:Partially_confirmed	UniProt:Q95
   #    score  bias  c-Evalue  i-Evalue hmmfrom  hmm to    alifrom  ali to    envfrom  env to     acc
 ---   ------ ----- --------- --------- ------- -------    ------- -------    ------- -------    ----
   1 !   25.3   0.0     8e-08   9.7e-06      29     158 ..      13     146 ..       8     154 .. 0.87
   2 !   20.4   0.2   2.6e-06   0.00031     128     247 ..     164     279 ..     148     282 .. 0.82

  Alignments for each domain:
  == domain 1    score: 25.3 bits;  conditional E-value: 8e-08
  WD-Rep-aln  29 tpekpnyalkltlaghtkavssvkfspngewlasssadklikiwgaydgkfektls...ghkleisdvaws..sdssllvsasddktlkiwdvssgkcl 122
                 t   p+y++   ++ h     ++  + +g  l s   d+ +k w+ +  ++ kt +    + + +  +a++  +d  +l     d t+ ++  s     
   C05C10.6b  13 TESMPQYTISHVIEAHKSDTKALAVT-QGGCLISGGRDETVKFWAKKGKQYTKTHAfeqPKGITVNSIAYAelADGWRLFVGRRDGTIAVFGPSQAEPY 110
                 56779999999999999888877765.788999*************99999999752113457778899874469999999****************** PP

  WD-Rep-aln 123 ktlkghsnyvfccnfnpqsnlivsgsfdesvkiwdv 158
                   ++ h++ v c  +n++++ ++sgs+d  v iw +
   C05C10.6b 111 AIFNEHKQNVCCLHINEKATHMLSGSWDSNVIIWPI 146
                 **********************************76 PP

  == domain 2    score: 20.4 bits;  conditional E-value: 2.6e-06
  WD-Rep-aln 128 hsnyvfc.cnfnpqsnlivsgsfdesvkiwdvktgkclktlsahsdpvsavhfnrdgslivsssydglcriwdaasgqclktlvdddnppvsfvkfspn 225
                 h+  v+    f +  n  +s s d+++++w   t   l   + h+d v a+   +  s  +s+  dg    wd as   l+ ++ + +  +  + +s+ 
   C05C10.6b 164 HTLSVWAlASFPDLPNTYLSASADKTIRMWFGDT--TLSVFKGHTDVVRALVVLS-SSHFLSAGNDGHIIHWDVASASILRKFATQAHEFIYSMTLSD- 258
                 55555541457777888999999*******8877..5889999***999987655.566778999999999**********99999999999998886. PP

  WD-Rep-aln 226 gkyilaatldntlklwdyskgk 247
                   +il++  d tl +w    gk
   C05C10.6b 259 -SHILTTGEDGTLEFWAIDGGK 279
                 .589999999999999877665 PP

>> C05C10.6a  CE02113	WBGene00007333	locus:ufd-3	phospholipase activating protein	status:Partially_confirmed	UniProt:Q17
   #    score  bias  c-Evalue  i-Evalue hmmfrom  hmm to    alifrom  ali to    envfrom  env to     acc
 ---   ------ ----- --------- --------- ------- -------    ------- -------    ------- -------    ----
   1 !   25.4   0.0   7.6e-08   9.3e-06      29     158 ..      13     146 ..       8     157 .. 0.87
   2 !   20.4   0.3   2.5e-06   0.00031     127     247 ..     161     277 ..     146     281 .. 0.82

  Alignments for each domain:
  == domain 1    score: 25.4 bits;  conditional E-value: 7.6e-08
  WD-Rep-aln  29 tpekpnyalkltlaghtkavssvkfspngewlasssadklikiwgaydgkfektls...ghkleisdvaws..sdssllvsasddktlkiwdvssgkcl 122
                 t   p+y++   ++ h     ++  + +g  l s   d+ +k w+ +  ++ kt +    + + +  +a++  +d  +l     d t+ ++  s     
   C05C10.6a  13 TESMPQYTISHVIEAHKSDTKALAVT-QGGCLISGGRDETVKFWAKKGKQYTKTHAfeqPKGITVNSIAYAelADGWRLFVGRRDGTIAVFGPSQAEPY 110
                 56779999999999999888877765.788999*************99999999752113457778899874469999999****************** PP

  WD-Rep-aln 123 ktlkghsnyvfccnfnpqsnlivsgsfdesvkiwdv 158
                   ++ h++ v c  +n++++ ++sgs+d  v iw +
   C05C10.6a 111 AIFNEHKQNVCCLHINEKATHMLSGSWDSNVIIWPI 146
                 **********************************86 PP

  == domain 2    score: 20.4 bits;  conditional E-value: 2.5e-06
  WD-Rep-aln 127 ghsnyvfc.cnfnpqsnlivsgsfdesvkiwdvktgkclktlsahsdpvsavhfnrdgslivsssydglcriwdaasgqclktlvdddnppvsfvkfsp 224
                 gh+  v+    f +  n  +s s d+++++w   t   l   + h+d v a+   +  s  +s+  dg    wd as   l+ ++ + +  +  + +s+
   C05C10.6a 161 GHTLSVWAlASFPDLPNTYLSASADKTIRMWFGDT--TLSVFKGHTDVVRALVVLS-SSHFLSAGNDGHIIHWDVASASILRKFATQAHEFIYSMTLSD 256
                 555555541457777888999999*******8877..5889999***999987655.566778999999999**********99999999999998886 PP

  WD-Rep-aln 225 ngkyilaatldntlklwdyskgk 247
                    +il++  d tl +w    gk
   C05C10.6a 257 --SHILTTGEDGTLEFWAIDGGK 277
                 ..589999999999999877665 PP

>> R01H10.3d  CE30352	WBGene00000768	locus:cor-1	Coronin (beta transducin)	status:Confirmed	UniProt:Q21624	protein_id:CA
   #    score  bias  c-Evalue  i-Evalue hmmfrom  hmm to    alifrom  ali to    envfrom  env to     acc
 ---   ------ ----- --------- --------- ------- -------    ------- -------    ------- -------    ----
   1 !   44.6   0.0   1.1e-13   1.4e-11      44     184 ..      78     228 ..      72     350 .. 0.71

  Alignments for each domain:
  == domain 1    score: 44.6 bits;  conditional E-value: 1.1e-13
  WD-Rep-aln  44 htkavssvkfsp.ngewlasssadklikiwgaydgkfektls.......ghkleisdvawss.dssllvsasddktlkiwdvssgkclktlkghsnyvf 133
                 h      v +sp n + +as s d+  k+w   d   +++ls       gh+  +  +aw     ++l++a  ++ + +w+v +g  l  + gh + ++
   R01H10.3d  78 HKAPCLEVAWSPfNDNVIASCSEDTTCKVWVIPDRGLNRNLSepaveltGHQKRVNTIAWHPvANNVLLTAGGENVMFMWNVGTGEALLEISGHPDQIW 176
                 555556677787566778888888888888888888777643222222278888888888761456788888888888888888888888888888888 PP

  WD-Rep-aln 134 ccnfnpqsnlivsgsfdesvkiwdvktgkclktlsahs..dpvsavhfnrdgs 184
                   nfn + +  v+   d+ ++i d +tg +++  + h    p  a+ f +dg 
   R01H10.3d 177 SINFNFDGSQFVTTCKDKKIRILDSHTGEVVHEGMGHEgvKPQRAI-FVKDGL 228
                 8888888888888888888888888888888888877522455555.445554 PP

>> W02D3.9  CE14434	WBGene00006773	locus:unc-37	transducin-like enhancer protein	status:Confirmed	UniProt:O02482	protein
   #    score  bias  c-Evalue  i-Evalue hmmfrom  hmm to    alifrom  ali to    envfrom  env to     acc
 ---   ------ ----- --------- --------- ------- -------    ------- -------    ------- -------    ----
   1 !   23.2   1.0   3.5e-07   4.3e-05     129     245 ..     374     489 ..     308     496 .. 0.59
   2 !   24.1   0.3   1.9e-07   2.3e-05      45     158 ..     499     610 ..     488     612 .] 0.89

  Alignments for each domain:
  == domain 1    score: 23.2 bits;  conditional E-value: 3.5e-07
  WD-Rep-aln 129 snyvfccnfnpqsnlivsgsfdesvkiwdvktgkclktlsahsdpvsavhfnrdgslivsssydglcriwdaasgqclktlvdddnppvsfvkfspngk 227
                 +ny+  c++ ++ n ++ g    +v +wd+ t      l++ s+   a+ +  d  l+ ++  dg   i+d      + tl  + +   s + +s++g 
     W02D3.9 374 ENYIRSCKLFEDGNTLLIGGEASTVALWDLTTETKTLDLETDSQACYALAMSPDEKLLFACLADGNILIYDIHNKVKVGTLPGH-QDGASCLDLSKDGT 471
                 466666665555555555555566666666665555555666666666666666666666666666666666665555555443.33456666666666 PP

  WD-Rep-aln 228 yilaatldntlklwdysk 245
                  +    ldn+++ wd ++
     W02D3.9 472 KLWSGGLDNSVRCWDLAQ 489
                 666666666666666554 PP

  == domain 2    score: 24.1 bits;  conditional E-value: 1.9e-07
  WD-Rep-aln  45 tkavssvkfspngewlasssadklikiwgaydgkfektlsghkleisdvawssdssllvsasddktlkiwdvssgkclktlkghsnyvfccnfnpqsnl 143
                 +  v s+   pn ew+a    ++ + + ++  gk + +l++h+  +    ++   + ++s+  d++l+ w    g  l  lk  s  v+ c++  + +l
     W02D3.9 499 ASQVFSLGCCPNDEWVAVGMENNYVEVLST-TGKEKYQLTQHESCVLSLKFAHSGKFFISTGKDNALNAWRTPYGASLFQLKENSS-VLSCDISFDDSL 595
                 5568888999*****************987.578889999******************************************8875.899********* PP

  WD-Rep-aln 144 ivsgsfdesvkiwdv 158
                 iv+gs ++   ++ v
     W02D3.9 596 IVTGSGEKKATLYAV 610
                 *****9988877766 PP

>> T01G1.1c  CE40999	WBGene00002223	locus:klp-12	status:Confirmed	UniProt:A5JYY3	protein_id:CAN86621.1
   #    score  bias  c-Evalue  i-Evalue hmmfrom  hmm to    alifrom  ali to    envfrom  env to     acc
 ---   ------ ----- --------- --------- ------- -------    ------- -------    ------- -------    ----
   1 !   31.6   0.1     1e-09   1.2e-07      47     166 ..    1214    1335 ..    1192    1345 .. 0.73
   2 ?    0.0   0.0         4   4.8e+02     142     177 ..    1379    1414 ..    1367    1449 .. 0.74
   3 !   10.5   0.0    0.0027      0.33      38     114 ..    1495    1575 ..    1472    1579 .. 0.47

  Alignments for each domain:
  == domain 1    score: 31.6 bits;  conditional E-value: 1e-09
  WD-Rep-aln   47 avssvkfspngewlasssadklikiwgaydgkfektl.sghklei.sdvawssd..ssllvsasddktlkiwdvssgkclktlkghsnyvfccnfnp 139 
                    ss  + p g   +sss+ k  +i  ++dg   + +   h le  +    s d   +l+v+ s d+t k+wd+++ + ++tl  h n v  ++f p
    T01G1.1c 1214 LSSSNLLNPRGTT-SSSSSKKQSRIVPVKDGMRGNVItRTHTLEGhARGVLSVDvnEKLMVTGSKDRTAKLWDIEACREIRTLGIHPNNVHLVKFVP 1309
                  3445556788875.4555566667777777654443313555543123334444115689************************************* PP

  WD-Rep-aln  140 qsnlivsgsfdesvkiwdvktgkclkt 166 
                   sn + + s+ e+ + wd +t  c+  
    T01G1.1c 1310 FSNYVFTFSMFEA-RAWDYRTPECICV 1335
                  *********9986.99*****998743 PP

  == domain 2    score: 0.0 bits;  conditional E-value: 4
  WD-Rep-aln  142 nlivsgsfdesvkiwdvktgkclktlsahsd.pvsav 177 
                  +l +  sf   v++w+++  k l  l+a s  p s v
    T01G1.1c 1379 QL-LFTSFSAYVRVWNLREWKPLGRLNAASHsPKSEV 1414
                  44.4469999************999988764255544 PP

  == domain 3    score: 10.5 bits;  conditional E-value: 0.0027
  WD-Rep-aln   38 kltlaghtkavssv.kfspng.ewlasssadklikiwgaydgkf....ektlsghkleisdvawssdssllvsasddktlkiw 114 
                  +l l  h + + s+  f p+g e l s++ d  i+ w +  +      e+  + h+ +i d++  s  s+l +as d t+  w
    T01G1.1c 1495 HLELRAHQQYIQSLtGFGPKGkELLVSACKDGTIRFWDVGSSSRmklvEEYSKAHQEGINDMC--STKSMLFTASGDSTVGFW 1575
                  344555555554431366665344555555666666644333220001223344555555543..444555556666665555 PP

>> F38A6.2b  CE43695	WBGene00001248	locus:elp-1	status:Partially_confirmed	UniProt:C4ALD8	protein_id:CAY39358.1
   #    score  bias  c-Evalue  i-Evalue hmmfrom  hmm to    alifrom  ali to    envfrom  env to     acc
 ---   ------ ----- --------- --------- ------- -------    ------- -------    ------- -------    ----
   1 ?   -0.4   0.0       5.5   6.7e+02     281     321 ..     308     349 ..     302     361 .. 0.77
   2 !   27.0   1.4   2.5e-08     3e-06      66     242 ..     382     567 ..     374     570 .. 0.79
   3 ?    7.3   0.0     0.024         3     142     200 ..     510     568 ..     497     610 .. 0.78
   4 !   16.6   0.1   3.8e-05    0.0046      97     244 ..     634     782 ..     630     795 .. 0.79
   5 ?    1.1   0.0       1.9   2.4e+02      28      72 ..     841     885 ..     820     887 .. 0.81

  Alignments for each domain:
  == domain 1    score: -0.4 bits;  conditional E-value: 5.5
  WD-Rep-aln 281 nlvyiwnlqtkeivqkl.qghtdvvisaachpteniiasaal 321
                 nlv + n+   +  q++  ght  v + + hp + ++as  +
    F38A6.2b 308 NLVVLMNITGEDRSQRIyHGHTCDVKCITLHPNKILVASGQS 349
                 788888888888888864689988888889999888888655 PP

  == domain 2    score: 27.0 bits;  conditional E-value: 2.5e-08
  WD-Rep-aln  66 dklikiwgaydgkfektlsghkleisdvaws.sdssllvsasdd...ktlkiwdvssgkclktlkghsnyvfccnfnpq.snliv.sgsfdesvkiwdv 158
                 +  ++iw + +  +   l+g + +i  va+s +ds  l++  dd   + + +w+ + gk    +k  ++ vf c++ p+  nliv  g    s   +d 
    F38A6.2b 382 EAHVRIWDTIKLTTLMVLNGFEKGICHVAFSkTDSGSLLAVVDDslkHLMSVWNWQKGKREGEVKASNDVVFECKWHPTiRNLIVlYGKGHFSFFNYDP 480
                 56789*************************956999999999984423467999**********************9973588773688888999**** PP

  WD-Rep-aln 159 ktgkclktlsahs...dp..vsavhfnrdgslivsssydglcriwdaasgqclktlvdddnppvsfvkfspngkyilaatldntlklwd 242
                  tg  +kt+++      p  v ++ f  +   +v++  +g   iwd  + +  k         v  + +++ gk il    d  +  wd
    F38A6.2b 481 ATGVLVKTVATFEgrdKPktVLSMCFGEN-DQVVTGDSNGTISIWDPRTCKTTKQAHSVHPGGVYSLTLAKSGK-ILSGGKDRMVSEWD 567
                 ***99999877532214422444455544.467889999*******9998888887777777788888888887.66777777777776 PP

  == domain 3    score: 7.3 bits;  conditional E-value: 0.024
  WD-Rep-aln 142 nlivsgsfdesvkiwdvktgkclktl.sahsdpvsavhfnrdgslivsssydglcriwda 200
                 + +v+g  + ++ iwd +t k  k + s h   v ++ + ++g  i+s+  d ++  wd 
    F38A6.2b 510 DQVVTGDSNGTISIWDPRTCKTTKQAhSVHPGGVYSLTLAKSGK-ILSGGKDRMVSEWDL 568
                 45789999999999*99999887754256778899999999987.678999999999985 PP

  == domain 4    score: 16.6 bits;  conditional E-value: 3.8e-05
  WD-Rep-aln  97 sdssllvsasddktlkiwdvssgkclktlkghsnyvfccnfnpqsnlivsgsfdesvkiwdvktgkclktlsahsdpvsavhfnrdgslivsssydglc 195
                   s++l+++s+  tl+iw+    k +   k   + v c++ + + + i+ g       + ++   + ++  +  + p++av+f  +g+    ++ d   
    F38A6.2b 634 CSSNQLITSSQCGTLRIWNHID-KKVEFSKKFIDSVECVDVDVTNTHIILGFAAGLWIVMNITKQQTIQEKKEGTAPITAVKFAPSGATFAVATKDPHL 731
                 5689999999999999999765.5567788899999999999999999999777777778888888999999999999999999999999999999999 PP

  WD-Rep-aln 196 riwdaasgqclktl..vdddnppvsfvkfspngkyilaatldntlklwdys 244
                  i+   + + l ++  + +  +p+  + fs + +y+   ++ + l +w  +
    F38A6.2b 732 TIYRIDASKNLLVIarIHHIPAPIVALDFSSDSQYLRGQSIGAHLLFWTKA 782
                 998765555554441156666788889999999999988888888888655 PP

  == domain 5    score: 1.1 bits;  conditional E-value: 1.9
  WD-Rep-aln  28 etpekpnyalkltlaghtkavssvkfspngewlasssadklikiw 72 
                 ++p+    a  + l gh + + sv fs + + ++ s +d+ +  w
    F38A6.2b 841 KNPVTSVTAGFVELLGHGRIIKSVAFSNKIQLFSCSPTDNSVFEW 885
                 556666667778899*************99999999999887777 PP

>> F38A6.2a  CE15999	WBGene00001248	locus:elp-1	WD domain, G-beta repeat	status:Partially_confirmed	UniProt:O45487	prote
   #    score  bias  c-Evalue  i-Evalue hmmfrom  hmm to    alifrom  ali to    envfrom  env to     acc
 ---   ------ ----- --------- --------- ------- -------    ------- -------    ------- -------    ----
   1 ?   -0.4   0.0       5.5   6.7e+02     281     321 ..     311     352 ..     305     364 .. 0.77
   2 !   27.0   1.4   2.6e-08   3.1e-06      66     242 ..     385     570 ..     377     573 .. 0.79
   3 ?    7.2   0.0     0.027       3.3     142     200 ..     513     571 ..     500     609 .. 0.80
   4 !   16.6   0.1   3.5e-05    0.0043      97     244 ..     637     785 ..     630     798 .. 0.79
   5 ?    1.1   0.0         2   2.4e+02      28      72 ..     844     888 ..     823     890 .. 0.81

  Alignments for each domain:
  == domain 1    score: -0.4 bits;  conditional E-value: 5.5
  WD-Rep-aln 281 nlvyiwnlqtkeivqkl.qghtdvvisaachpteniiasaal 321
                 nlv + n+   +  q++  ght  v + + hp + ++as  +
    F38A6.2a 311 NLVVLMNITGEDRSQRIyHGHTCDVKCITLHPNKILVASGQS 352
                 788888888888888864689988888889999888888655 PP

  == domain 2    score: 27.0 bits;  conditional E-value: 2.6e-08
  WD-Rep-aln  66 dklikiwgaydgkfektlsghkleisdvaws.sdssllvsasdd...ktlkiwdvssgkclktlkghsnyvfccnfnpq.snliv.sgsfdesvkiwdv 158
                 +  ++iw + +  +   l+g + +i  va+s +ds  l++  dd   + + +w+ + gk    +k  ++ vf c++ p+  nliv  g    s   +d 
    F38A6.2a 385 EAHVRIWDTIKLTTLMVLNGFEKGICHVAFSkTDSGSLLAVVDDslkHLMSVWNWQKGKREGEVKASNDVVFECKWHPTiRNLIVlYGKGHFSFFNYDP 483
                 56789*************************956999999999984423467999**********************9973588773688888999**** PP

  WD-Rep-aln 159 ktgkclktlsahs...dp..vsavhfnrdgslivsssydglcriwdaasgqclktlvdddnppvsfvkfspngkyilaatldntlklwd 242
                  tg  +kt+++      p  v ++ f  +   +v++  +g   iwd  + +  k         v  + +++ gk il    d  +  wd
    F38A6.2a 484 ATGVLVKTVATFEgrdKPktVLSMCFGEN-DQVVTGDSNGTISIWDPRTCKTTKQAHSVHPGGVYSLTLAKSGK-ILSGGKDRMVSEWD 570
                 ***99999877532214422444455544.467889999*******9998888887777777788888888887.66777777777776 PP

  == domain 3    score: 7.2 bits;  conditional E-value: 0.027
  WD-Rep-aln 142 nlivsgsfdesvkiwdvktgkclktl.sahsdpvsavhfnrdgslivsssydglcriwda 200
                 + +v+g  + ++ iwd +t k  k + s h   v ++ + ++g  i+s+  d ++  wd 
    F38A6.2a 513 DQVVTGDSNGTISIWDPRTCKTTKQAhSVHPGGVYSLTLAKSGK-ILSGGKDRMVSEWDL 571
                 45789999999999999999887754256778899999999887.678889999999985 PP

  == domain 4    score: 16.6 bits;  conditional E-value: 3.5e-05
  WD-Rep-aln  97 sdssllvsasddktlkiwdvssgkclktlkghsnyvfccnfnpqsnlivsgsfdesvkiwdvktgkclktlsahsdpvsavhfnrdgslivsssydglc 195
                   s++l+++s+  tl+iw+    k +   k   + v c++ + + + i+ g       + ++   + ++  +  + p++av+f  +g+    ++ d   
    F38A6.2a 637 CSSNQLITSSQCGTLRIWNHID-KKVEFSKKFIDSVECVDVDVTNTHIILGFAAGLWIVMNITKQQTIQEKKEGTAPITAVKFAPSGATFAVATKDPHL 734
                 5689999999999999999765.5567788899999999999999999999777777778888888999999999999999999999999999999999 PP

  WD-Rep-aln 196 riwdaasgqclktl..vdddnppvsfvkfspngkyilaatldntlklwdys 244
                  i+   + + l ++  + +  +p+  + fs + +y+   ++ + l +w  +
    F38A6.2a 735 TIYRIDASKNLLVIarIHHIPAPIVALDFSSDSQYLRGQSIGAHLLFWTKA 785
                 998765555554441156666788889999999999988888888888655 PP

  == domain 5    score: 1.1 bits;  conditional E-value: 2
  WD-Rep-aln  28 etpekpnyalkltlaghtkavssvkfspngewlasssadklikiw 72 
                 ++p+    a  + l gh + + sv fs + + ++ s +d+ +  w
    F38A6.2a 844 KNPVTSVTAGFVELLGHGRIIKSVAFSNKIQLFSCSPTDNSVFEW 888
                 556666667778899*************99999999999887777 PP

>> R01H10.3b  CE30350	WBGene00000768	locus:cor-1	Coronin (beta transducin)	status:Confirmed	UniProt:Q21624	protein_id:CA
   #    score  bias  c-Evalue  i-Evalue hmmfrom  hmm to    alifrom  ali to    envfrom  env to     acc
 ---   ------ ----- --------- --------- ------- -------    ------- -------    ------- -------    ----
   1 !   44.3   0.1   1.4e-13   1.7e-11      44     184 ..      78     228 ..      73     351 .. 0.71

  Alignments for each domain:
  == domain 1    score: 44.3 bits;  conditional E-value: 1.4e-13
  WD-Rep-aln  44 htkavssvkfsp.ngewlasssadklikiwgaydgkfektls.......ghkleisdvawss.dssllvsasddktlkiwdvssgkclktlkghsnyvf 133
                 h      v +sp n + +as s d+  k+w   d   +++ls       gh+  +  +aw     ++l++a  ++ + +w+v +g  l  + gh + ++
   R01H10.3b  78 HKAPCLEVAWSPfNDNVIASCSEDTTCKVWVIPDRGLNRNLSepaveltGHQKRVNTIAWHPvANNVLLTAGGENVMFMWNVGTGEALLEISGHPDQIW 176
                 555556677787566778888888888888888888777643222222278888888888751456788888888888888888888888888888888 PP

  WD-Rep-aln 134 ccnfnpqsnlivsgsfdesvkiwdvktgkclktlsahs..dpvsavhfnrdgs 184
                   nfn + +  v+   d+ ++i d +tg +++  + h    p  a+ f +dg 
   R01H10.3b 177 SINFNFDGSQFVTTCKDKKIRILDSHTGEVVHEGMGHEgvKPQRAI-FVKDGL 228
                 8888888888888888888888888888888888777522455555.445554 PP

>> R01H10.3a  CE00590	WBGene00000768	locus:cor-1	Coronin (beta transducin)	status:Confirmed	UniProt:Q21624	protein_id:CA
   #    score  bias  c-Evalue  i-Evalue hmmfrom  hmm to    alifrom  ali to    envfrom  env to     acc
 ---   ------ ----- --------- --------- ------- -------    ------- -------    ------- -------    ----
   1 !   43.9   0.0   1.7e-13   2.1e-11      44     184 ..      78     228 ..      72     350 .. 0.71

  Alignments for each domain:
  == domain 1    score: 43.9 bits;  conditional E-value: 1.7e-13
  WD-Rep-aln  44 htkavssvkfsp.ngewlasssadklikiwgaydgkfektls.......ghkleisdvawss.dssllvsasddktlkiwdvssgkclktlkghsnyvf 133
                 h      v +sp n + +as s d+  k+w   d   +++ls       gh+  +  +aw     ++l++a  ++ + +w+v +g  l  + gh + ++
   R01H10.3a  78 HKAPCLEVAWSPfNDNVIASCSEDTTCKVWVIPDRGLNRNLSepaveltGHQKRVNTIAWHPvANNVLLTAGGENVMFMWNVGTGEALLEISGHPDQIW 176
                 555556677787566778888888888888888887777643222222278888888888751456788888888888888888888888888888888 PP

  WD-Rep-aln 134 ccnfnpqsnlivsgsfdesvkiwdvktgkclktlsahs..dpvsavhfnrdgs 184
                   nfn + +  v+   d+ ++i d +tg +++  + h    p  a+ f +dg 
   R01H10.3a 177 SINFNFDGSQFVTTCKDKKIRILDSHTGEVVHEGMGHEgvKPQRAI-FVKDGL 228
                 8888888888888888888888888888888888777522455555.445553 PP

>> R01H10.3c  CE30351	WBGene00000768	locus:cor-1	Coronin (beta transducin)	status:Confirmed	UniProt:Q21624	protein_id:CA
   #    score  bias  c-Evalue  i-Evalue hmmfrom  hmm to    alifrom  ali to    envfrom  env to     acc
 ---   ------ ----- --------- --------- ------- -------    ------- -------    ------- -------    ----
   1 !   43.9   0.0   1.9e-13   2.3e-11      44     184 ..      78     228 ..      74     350 .. 0.71

  Alignments for each domain:
  == domain 1    score: 43.9 bits;  conditional E-value: 1.9e-13
  WD-Rep-aln  44 htkavssvkfsp.ngewlasssadklikiwgaydgkfektls.......ghkleisdvawss.dssllvsasddktlkiwdvssgkclktlkghsnyvf 133
                 h      v +sp n + +as s d+  k+w   d   +++ls       gh+  +  +aw     ++l++a  ++ + +w+v +g  l  + gh + ++
   R01H10.3c  78 HKAPCLEVAWSPfNDNVIASCSEDTTCKVWVIPDRGLNRNLSepaveltGHQKRVNTIAWHPvANNVLLTAGGENVMFMWNVGTGEALLEISGHPDQIW 176
                 555555677777566778888888888888888887777643222222278888888888751456788888888888888888888888888888888 PP

  WD-Rep-aln 134 ccnfnpqsnlivsgsfdesvkiwdvktgkclktlsahs..dpvsavhfnrdgs 184
                   nfn + +  v+   d+ ++i d +tg +++  + h    p  a+ f +dg 
   R01H10.3c 177 SINFNFDGSQFVTTCKDKKIRILDSHTGEVVHEGMGHEgvKPQRAI-FVKDGL 228
                 8888888888888888888888888888888888777522455555.445553 PP

>> T05A8.5  CE27435	WBGene00020231	status:Partially_confirmed	UniProt:O44856	protein_id:CCD73587.1
   #    score  bias  c-Evalue  i-Evalue hmmfrom  hmm to    alifrom  ali to    envfrom  env to     acc
 ---   ------ ----- --------- --------- ------- -------    ------- -------    ------- -------    ----
   1 ?    0.8   0.0       2.4   2.9e+02     162     223 ..      47     108 ..      30     131 .. 0.68
   2 !   33.3   0.1     3e-10   3.6e-08      84     160 ..     140     213 ..     135     227 .. 0.83
   3 ?    7.5   0.0     0.022       2.7      42      76 ..     270     304 ..     234     366 .. 0.73

  Alignments for each domain:
  == domain 1    score: 0.8 bits;  conditional E-value: 2.4
  WD-Rep-aln 162 kclktlsahsdpvsavhfnrdgslivsssydglcriwdaasgqclktlvdd.dnppvsfvkfs 223
                 k +   + h d v  +   r g +i+s+  dg   + ++ sg+  ++  +  +   + + +f 
     T05A8.5  47 KPMVGRAGHVDTVNNLTVIRAG-MILSGGKDGRAVLTNTDSGEIHNMWSNScEINKICYRNFI 108
                 4455556799999999998888.5889999999999999999987776554133455555554 PP

  == domain 2    score: 33.3 bits;  conditional E-value: 3e-10
  WD-Rep-aln  84 sghkleisdvawssdssllvsasddktlkiwdvssgkclktlkghsnyvfccnfnpqsnlivsgsfdesvkiwdvkt 160
                  ghk++++ v  s + ++++s s d ++kiwd++s kc++t     n v    +n   nl+   s d+sv++wd + 
     T05A8.5 140 DGHKFGVTGVV-SINENQFMSGSRDCSVKIWDLESAKCVRTQTINRNLVTHMAYN--GNLVAQTSEDKSVRLWDPRN 213
                 58999998875.7788999999999999999999999999999999998877776..68999999999999999765 PP

  == domain 3    score: 7.5 bits;  conditional E-value: 0.022
  WD-Rep-aln  42 aghtkavssvkfspngewlasssadklikiwgayd 76 
                 +g   ++s v++      las sad+ i++w   +
     T05A8.5 270 EGNVTSLSIVQMDQTKRLLASVSADRQIRLWKIEE 304
                 34455566677777777777777777777776543 PP

>> F32H2.4  CE42808	WBGene00009341	locus:thoc-3	WD domain, G-beta repeat (3 domains)	status:Confirmed	UniProt:P91867	pro
   #    score  bias  c-Evalue  i-Evalue hmmfrom  hmm to    alifrom  ali to    envfrom  env to     acc
 ---   ------ ----- --------- --------- ------- -------    ------- -------    ------- -------    ----
   1 ?    3.5   0.1      0.35        43     135     161 ..      42      68 ..      24      73 .. 0.62
   2 !   28.6   0.9   8.2e-09     1e-06      43     207 ..      78     245 ..      69     252 .. 0.85
   3 !   16.3   0.0   4.5e-05    0.0055      44     107 ..     250     313 ..     244     325 .. 0.85

  Alignments for each domain:
  == domain 1    score: 3.5 bits;  conditional E-value: 0.35
  WD-Rep-aln 135 cnfnpqsnlivsgsfdesvkiwdvktg 161
                   fn + + +v g+fd+ v + +v  g
     F32H2.4  42 IAFNCDGTKLVCGAFDKKVSVANVDGG 68 
                 345666666666666666666666555 PP

  == domain 2    score: 28.6 bits;  conditional E-value: 8.2e-09
  WD-Rep-aln  43 ghtkavssvkfspn.gewlasssadklikiwgaydgkfektlsghkleisdvawssdssllvsasddktlkiwdvssgkclktlkghsnyvfccnfnpq 140
                  h+ +v  v  s +  + +as+sad+ i +w   ++k  +++s+ +++   ++ws   + ++    d+ ++  d++  +++++    + +     f p 
     F32H2.4  78 SHSSSVEQVACSEKqPNLFASASADRNICVWDIRQSKPTHRISN-RVGNFFISWSPCDEYFIFLDKDNRINTVDIRNYQVVNSYEM-KTFSHELTFHPL 174
                 4888899999987515778********************99987.5778889**************************99998764.56888999**** PP

  WD-Rep-aln 141 snlivsgsfdesvkiwdvktgkc..lktlsahsdpvs..avhfnrdgslivsssydglcriwdaasgqclk 207
                 sn +        v i +   g    + +++ahs  v   av + +dg  +  ++ d  c +wd     c +
     F32H2.4 175 SNHVFVAESGGKVEILKFAGGALepVTSIQAHSHQVEclAVSISKDGRKLAVGASDASCSLWDLEELICER 245
                 ***999999999****9998864227899*****9964489999*****999***********87777765 PP

  == domain 3    score: 16.3 bits;  conditional E-value: 4.5e-05
  WD-Rep-aln  44 htkavssvkfspngewlasssadklikiwgaydgkfektlsghkleisdvawssdssllv.sasd 107
                 h   + +v fs ng+ las s d+ i i  + dg   +++  h  e   vaw  +s ll  +asd
     F32H2.4 250 HDYGIRAVSFSCNGQLLASGSEDHSIDIAYVPDGSRCHEI-KHTGETYSVAWHPNSLLLAyTASD 313
                 7778999*********************999999988776.69999999******9998724454 PP

>> Y39G10AR.9a  CE28982	WBGene00021467	status:Confirmed	protein_id:CCD69907.1
   #    score  bias  c-Evalue  i-Evalue hmmfrom  hmm to    alifrom  ali to    envfrom  env to     acc
 ---   ------ ----- --------- --------- ------- -------    ------- -------    ------- -------    ----
   1 !   34.1   0.0   1.7e-10   2.1e-08      96     200 ..     120     224 ..     104     229 .. 0.94
   2 !   17.4   0.1     2e-05    0.0025      38     179 ..     188     330 ..     183     343 .. 0.78

  Alignments for each domain:
  == domain 1    score: 34.1 bits;  conditional E-value: 1.7e-10
   WD-Rep-aln  96 ssdssllvsasddktlkiwdvssgkclktlkghsnyvfccnfnpqsnlivsgsfdesvkiwdvktgkclktlsahsdpvsavhfnrdgslivsssydg 193
                  s   s++v+a     l i + ++   l  l gh+  ++ c + p+  +++ g +d ++++w v      kt   h+  v+   +   g   +s+s dg
  Y39G10AR.9a 120 SCTGSTFVAADSSGKLIIANSRTAETLTELTGHTMDIYRCMYFPSGLVVIGGGMDMAIRVWAVDKVPAQKTFVGHTKAVTGFGIIGVGREFLSCSNDG 217
                  566789999999999*********************************************************************************** PP

   WD-Rep-aln 194 lcriwda 200
                   +r w +
  Y39G10AR.9a 218 TVRFWSC 224
                  *****76 PP

  == domain 2    score: 17.4 bits;  conditional E-value: 2e-05
   WD-Rep-aln  38 kltlaghtkavssvkfspngewlasssadklikiwgaydgkfektlsghkleisdvawssdssllvsasddktlkiwdvssgkclktlkghsn.yvfc 134
                  + t++ghtkav+   +   g  + s s d  ++ w+++++   +t s  k +  d+a s d s++    +++ l   d++  k  + ++  s    +c
  Y39G10AR.9a 188 QKTFVGHTKAVTGFGIIGVGREFLSCSNDGTVRFWSCKNAAPTETWSFEKGKCIDMAMSVDDSRFAVICENNFLSAIDLHGDKIRRDIQLPSVpTALC 285
                  5699****************99999********************************************99999999999988887776555413445 PP

   WD-Rep-aln 135 cnfnpqsnlivsgsfdesvkiwdvktgkclktlsahsdpvsavhf 179
                     ++  + +  g  d  v  ++v   + +  + ++   v+++++
  Y39G10AR.9a 286 FSGDEGGKAVFVGFEDGHVAAYNVSDRRLIGEIVTKKGSVTCLKY 330
                  455555555555555666666666666666555555555555555 PP

>> Y54F10AM.10  CE43667	WBGene00004314	locus:rbc-2	status:Partially_confirmed	UniProt:Q9BL05	protein_id:CCD73830.1
   #    score  bias  c-Evalue  i-Evalue hmmfrom  hmm to    alifrom  ali to    envfrom  env to     acc
 ---   ------ ----- --------- --------- ------- -------    ------- -------    ------- -------    ----
   1 !   19.2   0.0   5.8e-06    0.0007      47     124 ..      29     110 ..      12     129 .. 0.81
   2 !   16.2   0.0   4.9e-05    0.0059      98     200 ..     451     559 ..     416     576 .. 0.75
   3 ?    4.5   0.0      0.18        22     154     201 ..    1216    1263 ..    1193    1294 .. 0.67

  Alignments for each domain:
  == domain 1    score: 19.2 bits;  conditional E-value: 5.8e-06
   WD-Rep-aln  47 avssvkfspngewlasssadklikiwgaydgkfektl.sghkleisdvawssd...ssllvsasddktlkiwdvssgkclkt 124
                   + +++  p+g  + + + +  i+iw   +g + k+l  gh+ +i+ ++ +++    +++vsas d  + +w+++ g+c+ +
  Y54F10AM.10  29 KICAIRVLPDGATIITGAENGHIIIWKLAEGLMPKQLmIGHSQKITAISQTTNtptNTRFVSASADGRVCLWEIQDGRCIDS 110
                  57788999******9999999******99999887752699988766655544111689********************976 PP

  == domain 2    score: 16.2 bits;  conditional E-value: 4.9e-05
   WD-Rep-aln  98 dssllvsasddktlkiwdvssgkclktlkghsnyv..fc...cnfnpq.snlivsgsfdesvkiwdvktgkclktlsahsdpvsavhfnrdgslivss 189
                  d + +vs sdd ++ +w+++sg  ++ +  h+  v  f     n  +q ++ i s + d+++ + +++  kc+  +s h  p+  v++     +++  
  Y54F10AM.10 451 DPQYFVSGSDDFSVIVWNINSGTRIHRFTVHGGPVksFMlppSNCSKQvTKCIASLAADNTIALLNIRDSKCMLLASRHPFPIIQVKWRPLDDFMLVK 548
                  66788999999999999999999988777776544112211234444414567788899999999999999999999999999999988766666666 PP

   WD-Rep-aln 190 sydglcriwda 200
                    dg + +w+ 
  Y54F10AM.10 549 LADGSVYVWQM 559
                  77888888865 PP

  == domain 3    score: 4.5 bits;  conditional E-value: 0.18
   WD-Rep-aln  154 kiwdvktgkclktlsahsdpvsavhfnrdgsli.vsssydglcriwdaa 201 
                    + ++++ k  ++l++h  p++av f  dg  +   ++ dg  + ++++
  Y54F10AM.10 1216 VVHELRATKT-HSLPSHNGPIAAVAFSEDGKYLaTYGAEDGKINFFQTS 1263
                   5555665554.56788888888888888886441456777777766664 PP

>> K10D2.1a  CE43736	WBGene00019627	status:Partially_confirmed	UniProt:Q09589	protein_id:CCD72864.1
   #    score  bias  c-Evalue  i-Evalue hmmfrom  hmm to    alifrom  ali to    envfrom  env to     acc
 ---   ------ ----- --------- --------- ------- -------    ------- -------    ------- -------    ----
   1 ?    1.4   0.1       1.5   1.8e+02      49      73 ..      78     102 ..      37     112 .. 0.68
   2 !   37.7   0.0   1.4e-11   1.7e-09      34     125 ..     122     214 ..     108     219 .. 0.91
   3 ?   -0.4   0.0       5.6   6.8e+02      63     117 ..     301     355 ..     291     373 .. 0.59

  Alignments for each domain:
  == domain 1    score: 1.4 bits;  conditional E-value: 1.5
  WD-Rep-aln  49 ssvkfspngewlasssadklikiwg 73 
                  s ++sp+g+ +a  s d  + +w 
    K10D2.1a  78 NSCRWSPDGKRFAFGSDDSSVSVWE 102
                 3556666666666666666666664 PP

  == domain 2    score: 37.7 bits;  conditional E-value: 1.4e-11
  WD-Rep-aln  34 nyalkltlaghtkavssvkfspngewlasssadklikiwgaydgkfekt.lsghkleisdvawssdssllvsasddktlkiwdvssgkclktl 125
                  y   + l gh+  v +v +spng++las s d  i+i+ a +   + t l++ +l +   +w    + l s   dk l+ w+  s +c+k++
    K10D2.1a 122 RYKECCVLRGHSMEVLTVEWSPNGKYLASGSIDYRIIIYNARKLPDRITvLNDIQLPVKGLSWDPIGKYLASLEGDKKLRFWATDSWQCVKSV 214
                 5777889***********************************997776616788************************************986 PP

  == domain 3    score: -0.4 bits;  conditional E-value: 5.6
  WD-Rep-aln  63 ssadklikiw...gaydgkf.ektlsghkleisdvawssdssllvsasddktlkiwdvs 117
                  s dk i iw   g+ +  f  +++   +  + d aw      l+++s+d t+k+ ++s
    K10D2.1a 301 GSRDKSISIWvfpGTLKPLFvINNI--FNHTVMDFAWCG--RNLLACSQDGTVKVIHLS 355
                 5666666666222222221101222..333566777764..345666777777776554 PP

>> ZK177.6  CE26338	WBGene00001511	locus:fzy-1	CDC20	status:Confirmed	UniProt:Q09373	protein_id:CCD64859.1
   #    score  bias  c-Evalue  i-Evalue hmmfrom  hmm to    alifrom  ali to    envfrom  env to     acc
 ---   ------ ----- --------- --------- ------- -------    ------- -------    ------- -------    ----
   1 ?    3.6   0.0      0.33        40     198     247 ..     202     254 ..     185     260 .. 0.78
   2 !   38.0   0.0   1.1e-11   1.4e-09      84     242 ..     312     483 ..     302     498 .. 0.80

  Alignments for each domain:
  == domain 1    score: 3.6 bits;  conditional E-value: 0.33
  WD-Rep-aln 198 wdaasgqclktlvdddnpp....vsfvkfspngkyilaatldntlklwdyskgk 247
                 w++ +  ++k l +d+ p     ++ v++s++g+yi       ++k++d  + k
     ZK177.6 202 WNTET-CVIKNLFEDNAPTneglITSVRWSQEGRYISLGYASGAVKIYDPNRPK 254
                 55543.34677877776644444789***********99999999999988766 PP

  == domain 2    score: 38.0 bits;  conditional E-value: 1.1e-11
  WD-Rep-aln  84 sghkleisdvawssdssllvsasddktlkiwd...vssgkc......lktlkghsnyvfccnfnpqsnlivs...gsfdesvkiwdvktg..kclktls 168
                 +gh  +++   ws+d ++ vs s d+t kiwd   v+   +      + t+  h+  v   +f    + i++   g  d +vk+wdvk    k+ +   
     ZK177.6 312 NGHCRDVTALEWSADENMCVSGSSDRTAKIWDgrhVRGSTViqdpepMFTIDEHTGQVRTAQFCSFRDGILAtggGINDGTVKLWDVKRQfqKVRELNV 410
                 5788999999*********************9444333333122222569999*99998877766554443222266799*******974326666667 PP

  WD-Rep-aln 169 ahsdpvsavhfnrdgslivsssydglcriwdaasgqclktlvdddnppvsfvkfspngkyilaatldntlklwd 242
                 + +  v  + fnr  s ++++s dg+ ri+   +   l   ++  n p+  +  sp  + +l+  +++tlk+++
     ZK177.6 411 CETGGVGGIVFNRPYSEMLTASDDGFLRIYRFNANYKLSHEIQASNEPIMDLVGSPFDE-VLIGDMEETLKVFQ 483
                 78999********************************************9999999765.78889999999875 PP

>> Y73E7A.9  CE38757	WBGene00044440	locus:adpr-1	status:Predicted	UniProt:Q4W5Q8	protein_id:CCD73533.1
   #    score  bias  c-Evalue  i-Evalue hmmfrom  hmm to    alifrom  ali to    envfrom  env to     acc
 ---   ------ ----- --------- --------- ------- -------    ------- -------    ------- -------    ----
   1 !   26.7   0.1   3.2e-08   3.9e-06      82     165 ..      36     120 ..      28     135 .. 0.70
   2 !   13.6   0.0    0.0003     0.037     252     327 ..     430     504 ..     426     509 .. 0.83

  Alignments for each domain:
  == domain 1    score: 26.7 bits;  conditional E-value: 3.2e-08
  WD-Rep-aln  82 tlsghkleisdvawssdssllvsasddktlkiwdvssgkclktl.kghsnyvfccnfnpqs..nlivsgsfdesvkiwdvktgkclk 165
                  l gh+  +    w    +ll s sdd+ +kiw+  sg+ ++ l  gh+  vf ++f ++s  + +v+g+ d  v + d+++  c k
    Y73E7A.9  36 MLEGHSGCVNTLRWNKTGALLASGSDDRNVKIWK--SGREIHNLvTGHEGNVFAVEFLQNSgdQKLVTGAADRVVALHDIEASTCKK 120
                 4567777777777888888888888888888884..666665542678888888888555422567888888888888888777765 PP

  == domain 2    score: 13.6 bits;  conditional E-value: 0.0003
  WD-Rep-aln 252 ytghknekyci.fanfsvtggkwivsgsednlvyiwnlqtkeivqklqghtdvvisaachpteniiasaalendkti 327
                 y g  n +  i  anf  +  ++i++gs+   +yiwn +t +i   ++   +++     hp + +ia+a ++ d  i
    Y73E7A.9 430 YGGSTNHQTDIkEANFFGSRDQYIIAGSDCGHMYIWNRDTSKIQGIFEADDHILNICQPHPDQFMIATAGIDDD--I 504
                 666677666552489999999*********************99999999999988899999999999988766..4 PP

>> F23B2.4  CE40504	WBGene00000906	locus:daf-10	WD domain, G-beta repeats	status:Confirmed	UniProt:O45401	protein_id:CAB
   #    score  bias  c-Evalue  i-Evalue hmmfrom  hmm to    alifrom  ali to    envfrom  env to     acc
 ---   ------ ----- --------- --------- ------- -------    ------- -------    ------- -------    ----
   1 !   37.7   0.0   1.4e-11   1.7e-09      88     206 ..      20     134 ..       8     141 .. 0.86
   2 ?    3.0   0.1      0.48        59      99     158 ..     250     308 ..     229     335 .. 0.77

  Alignments for each domain:
  == domain 1    score: 37.7 bits;  conditional E-value: 1.4e-11
  WD-Rep-aln  88 leisdvawssdssllvsasddktlkiwdvssgkclktlkghsnyvfccnfnpqsnlivsgsfdesvkiwdvktgkclktlsahsdpvsavhfnrdgsli 186
                 + i d a+  d s l+ a+d+k   ++dv+ g  ++tlkgh++ v+ + + ++ +l  sg  d+ v +w+ k    l+   +h+d + ++ fn    ++
     F23B2.4  20 VCIYDLAFKPDGSELLLAADNKV-YLFDVNEGGQMQTLKGHKDLVYTVAWSHNGELFASGGADKLVILWNEKHEGTLR--YSHTDVIQCMMFNPCNQIL 115
                 6799***************9996.69**********************************************999998..58***********887777 PP

  WD-Rep-aln 187 vsssydglcriwdaasgqcl 206
                 ++++ + +  +w +a  +++
     F23B2.4 116 LTCALNEF-GLWSTADKNVI 134
                 77776654.46777766655 PP

  == domain 2    score: 3.0 bits;  conditional E-value: 0.48
  WD-Rep-aln  99 ssllvsasddktlkiwdvssgkclktlkghsnyvfccnfnpqsnlivsgsfdesvkiwdv 158
                  + l+    dk lki+  + g  l t+    ++++ +   p+s+ +  g  d ++  +++
     F23B2.4 250 GEYLLIGGSDKILKIYT-RKGVLLGTVAQMDHWIWSVTVRPNSQTVAMGCVDGTIACYNL 308
                 45566666789999985.778899999999999999999999999999999988887775 PP

>> K10D2.1b  CE39597	WBGene00019627	status:Partially_confirmed	UniProt:Q09589	protein_id:CCD72856.1
   #    score  bias  c-Evalue  i-Evalue hmmfrom  hmm to    alifrom  ali to    envfrom  env to     acc
 ---   ------ ----- --------- --------- ------- -------    ------- -------    ------- -------    ----
   1 ?    2.1   0.1      0.92   1.1e+02      49      73 ..      78     102 ..      31     115 .. 0.69
   2 !   38.3   0.0   9.4e-12   1.1e-09      35     125 ..     123     214 ..     111     219 .. 0.91
   3 ?    0.2   0.0       3.4   4.2e+02      63     117 ..     301     355 ..     289     378 .. 0.62

  Alignments for each domain:
  == domain 1    score: 2.1 bits;  conditional E-value: 0.92
  WD-Rep-aln  49 ssvkfspngewlasssadklikiwg 73 
                  s ++sp+g+ +a  s d  + +w 
    K10D2.1b  78 NSCRWSPDGKRFAFGSDDSSVSVWE 102
                 3556666666666666666666664 PP

  == domain 2    score: 38.3 bits;  conditional E-value: 9.4e-12
  WD-Rep-aln  35 yalkltlaghtkavssvkfspngewlasssadklikiwgaydgkfekt.lsghkleisdvawssdssllvsasddktlkiwdvssgkclktl 125
                 y   + l gh+  v +v +spng++las s d  i+i+ a +   + t l++ +l +   +w    + l s   dk l+ w+  s +c+k++
    K10D2.1b 123 YKECCVLRGHSMEVLTVEWSPNGKYLASGSIDYRIIIYNARKLPDRITvLNDIQLPVKGLSWDPIGKYLASLEGDKKLRFWATDSWQCVKSV 214
                 777789***********************************997776616788************************************986 PP

  == domain 3    score: 0.2 bits;  conditional E-value: 3.4
  WD-Rep-aln  63 ssadklikiw...gaydgkf.ektlsghkleisdvawssdssllvsasddktlkiwdvs 117
                  s dk i iw   g+ +  f  +++   +  + d aw      l+++s+d t+k+ ++s
    K10D2.1b 301 GSRDKSISIWvfpGTLKPLFvINNI--FNHTVMDFAWCG--RNLLACSQDGTVKVIHLS 355
                 5666666666222222221101222..333566777764..345666777777776554 PP

>> Y77E11A.13b  CE25615	WBGene00003806	locus:npp-20	status:Confirmed	UniProt:Q9N4A6	protein_id:CCD72600.1
   #    score  bias  c-Evalue  i-Evalue hmmfrom  hmm to    alifrom  ali to    envfrom  env to     acc
 ---   ------ ----- --------- --------- ------- -------    ------- -------    ------- -------    ----
   1 !   21.3   0.0   1.4e-06   0.00017      43     139 ..      11     114 ..       3     117 .. 0.59
   2 !   21.5   0.6   1.2e-06   0.00015      42     117 ..     101     188 ..      95     200 .. 0.76

  Alignments for each domain:
  == domain 1    score: 21.3 bits;  conditional E-value: 1.4e-06
   WD-Rep-aln  43 ghtkavssvkfspngewlasssadklikiwgaydgkf...ektlsghkleisdvawssd..ssllvsasddktlkiwdvssgkclktlk..ghsnyvf 133
                   h +a+   ++   g  la+  +d+l+ki+ +          +l gh+  +  v+w+      ll sas dk + iw+ + g+  k+     h+    
  Y77E11A.13b  11 QHRDAIHDAQLNIYGSRLATCGSDRLVKIFEVRPNGQsypMAELVGHSGPVWKVSWAHPkyGGLLASASYDKKVIIWNEQQGRWQKAYEwaAHEASTT 108
                  46666666666667777777777777777766543321113456677777777777653114567777777777777777777666643225666666 PP

   WD-Rep-aln 134 ccnfnp 139
                  c+ f p
  Y77E11A.13b 109 CVAFAP 114
                  666655 PP

  == domain 2    score: 21.5 bits;  conditional E-value: 1.2e-06
   WD-Rep-aln  42 aghtkavssvkfspn..gewlasssadklikiwgaydgkfe....ktlsghkleisdvawssds......sllvsasddktlkiwdvs 117
                  a h  + + v f+p+  g  las+sad  i i    ++ +e    k  + h+ ++  v+w+  s      ++lvsa +dk +kiw++s
  Y77E11A.13b 101 AAHEASTTCVAFAPHqyGLMLASASADGDIGILRYDNSSNEwissKIQKCHEQGVNSVCWAPGSadpaakKRLVSAGNDKNVKIWALS 188
                  679999999****9755889********9999765444433222266788**********754422233369*************987 PP

>> T01G1.1a  CE37926	WBGene00002223	locus:klp-12	kinesin, kinesin-4 family	status:Confirmed	UniProt:O17887	protein_id:CA
   #    score  bias  c-Evalue  i-Evalue hmmfrom  hmm to    alifrom  ali to    envfrom  env to     acc
 ---   ------ ----- --------- --------- ------- -------    ------- -------    ------- -------    ----
   1 !   27.2   0.1   2.2e-08   2.7e-06      81     166 ..    1278    1360 ..    1199    1370 .. 0.84
   2 ?    0.1   0.0       3.9   4.7e+02     142     177 ..    1404    1439 ..    1391    1474 .. 0.74
   3 !   10.4   0.1    0.0027      0.33      38     114 ..    1520    1600 ..    1497    1604 .. 0.47

  Alignments for each domain:
  == domain 1    score: 27.2 bits;  conditional E-value: 2.2e-08
  WD-Rep-aln   81 ktlsghkleisdvawssdssllvsasddktlkiwdvssgkclktlkghsnyvfccnfnpqsnlivsgsfdesvkiwdvktgkclkt 166 
                  +tl gh  ++  v    + +l+v+ s d+t k+wd+++ + ++tl  h n v  ++f p sn + + s+ e+ + wd +t  c+  
    T01G1.1a 1278 HTLEGHARGVLSVD--VNEKLMVTGSKDRTAKLWDIEACREIRTLGIHPNNVHLVKFVPFSNYVFTFSMFEA-RAWDYRTPECICV 1360
                  45556666655443..4567899******************************************9999886.99****9998643 PP

  == domain 2    score: 0.1 bits;  conditional E-value: 3.9
  WD-Rep-aln  142 nlivsgsfdesvkiwdvktgkclktlsahsd.pvsav 177 
                  +l +  sf   v++w+++  k l  l+a s  p s v
    T01G1.1a 1404 QL-LFTSFSAYVRVWNLREWKPLGRLNAASHsPKSEV 1439
                  44.3469999************999988764255544 PP

  == domain 3    score: 10.4 bits;  conditional E-value: 0.0027
  WD-Rep-aln   38 kltlaghtkavssv.kfspng.ewlasssadklikiwgaydgkf....ektlsghkleisdvawssdssllvsasddktlkiw 114 
                  +l l  h + + s+  f p+g e l s++ d  i+ w +  +      e+  + h+ +i d++  s  s+l +as d t+  w
    T01G1.1a 1520 HLELRAHQQYIQSLtGFGPKGkELLVSACKDGTIRFWDVGSSSRmklvEEYSKAHQEGINDMC--STKSMLFTASGDSTVGFW 1600
                  344555555554431366665344555555666666644333220001223344555555543..444555556666665555 PP

>> F54E4.1  CE46646	WBGene00004313	locus:rbc-1	Drosophila protein X like	status:Partially_confirmed	UniProt:D6R8W9	prote
   #    score  bias  c-Evalue  i-Evalue hmmfrom  hmm to    alifrom  ali to    envfrom  env to     acc
 ---   ------ ----- --------- --------- ------- -------    ------- -------    ------- -------    ----
   1 !   35.0   1.1   9.4e-11   1.1e-08      40     201 ..    2770    2944 ..    2747    2970 .. 0.81

  Alignments for each domain:
  == domain 1    score: 35.0 bits;  conditional E-value: 9.4e-11
  WD-Rep-aln   40 tlaghtkavssvkfspngewlasssadklikiwgaydgkfektl....sghkleisdvawssdss..llv..sasddktlkiwdv..ssgkc.lktl 125 
                   +ag    vs + fs ng+ +a+   d ++ +w a ++  +k+       h+   +dv +   s+  ll   s+s d  l +wd    + +  +++ 
     F54E4.1 2770 RVAGQHAKVSKIAFSCNGNKFAAVDGDGMLCLWQASQATEQKKPffsqRCHNKSATDVRFLGHSAsvLLTagSSSLDYNLGLWDTllPTNRAlVHSW 2866
                  46899999***************************99998887522225799******9976554114434466789*******7333444415788 PP

  WD-Rep-aln  126 kghsnyvfccnfnpqsnlivsgsfdesvkiwdvktgkclktlsahsd..pvsavhfnrdgslivsssydglcriwdaa 201 
                    h +   c  + p+ + i sg     + +wd++  +  +t++a  +   v ++  ++   livs+s +g  +iw a 
     F54E4.1 2867 VAHPEGATCALYVPNQQTIFSGGRHGEICLWDIRQRQLRHTIKAFDQmhVVKTLATDSAQDLIVSGSSEGDIKIWSAD 2944
                  99*****************************************986522577788888899**************874 PP

>> Y39G10AR.9b  CE45029	WBGene00021467	status:Partially_confirmed	protein_id:CCD69922.1
   #    score  bias  c-Evalue  i-Evalue hmmfrom  hmm to    alifrom  ali to    envfrom  env to     acc
 ---   ------ ----- --------- --------- ------- -------    ------- -------    ------- -------    ----
   1 !   34.8   0.3   1.1e-10   1.3e-08      96     202 ..     138     244 ..     121     359 .. 0.92

  Alignments for each domain:
  == domain 1    score: 34.8 bits;  conditional E-value: 1.1e-10
   WD-Rep-aln  96 ssdssllvsasddktlkiwdvssgkclktlkghsnyvfccnfnpqsnlivsgsfdesvkiwdvktgkclktlsahsdpvsavhfnrdgslivsssydg 193
                  s   s++v+a     l i + ++   l  l gh+  ++ c + p+  +++ g +d ++++w v      kt   h+  v+   +   g   +s+s dg
  Y39G10AR.9b 138 SCTGSTFVAADSSGKLIIANSRTAETLTELTGHTMDIYRCMYFPSGLVVIGGGMDMAIRVWAVDKVPAQKTFVGHTKAVTGFGIIGVGREFLSCSNDG 235
                  566789999999999*********************************************************************************** PP

   WD-Rep-aln 194 lcriwdaas 202
                   +r w +  
  Y39G10AR.9b 236 TVRFWSCKN 244
                  *****8755 PP

>> H24G06.1c  CE32196	WBGene00019237	status:Partially_confirmed	UniProt:Q8ITV9	protein_id:CCD72430.1
   #    score  bias  c-Evalue  i-Evalue hmmfrom  hmm to    alifrom  ali to    envfrom  env to     acc
 ---   ------ ----- --------- --------- ------- -------    ------- -------    ------- -------    ----
   1 ?    5.7   0.6     0.073       8.9     119     189 ..     112     183 ..      51     274 .. 0.71
   2 !   37.2   2.1   1.9e-11   2.3e-09      31     202 ..     556     740 ..     545     750 .. 0.81

  Alignments for each domain:
  == domain 1    score: 5.7 bits;  conditional E-value: 0.073
  WD-Rep-aln 119 gkclktlkghsnyvfccnfnpq.snlivsg.sfdesvkiwdvktgkclktlsahsdpvsavhfnrdgslivss 189
                 g+ +++++ h+  +  + f p+ s+li  g   d  +  wd +tg+ l   +    pv a+ +  d s+ v+ 
   H24G06.1c 112 GRLVRSMQSHTVSITIVRFTPDdSTLISIGcQHDAQIFTWDWRTGHDLGVGKLM-SPVNALTISFDSSMCVTV 183
                 556666777777777777776513344323145666666777777777655544.377776666666666543 PP

  == domain 2    score: 37.2 bits;  conditional E-value: 1.9e-11
  WD-Rep-aln  31 ekpnyalkltlaghtkavssvkfsp.nge.wlasssadklikiwga...ydgkfekt...lsghkleisdvawssdssllvsasddktlkiwdvssgkc 121
                    ++     l gh  a+ s+kf+  ng+  l ++++d+ ++iw      d+++e t   + +    i d+ +    +l+v a  d+ l+ +d++ gk 
   H24G06.1c 556 YSSQFVHCAVLDGHQSAIKSIKFASnNGQlHLYTAASDRSLIIWKLssfSDQHCEFTrvqMISVASSIGDMNFIKHVDLFVVAGHDRMLRQFDIN-GKT 653
                 555666667899***********76156535778999*******6511134554433111456677899************************95.99* PP

  WD-Rep-aln 122 lktlkg......hsnyvfccnfnpqsnlivsgsfdesvkiwdvktgkclktlsahsdpvsavhfnrdgslivsssydglcriwdaas 202
                 ++ +kg      hs  ++ + ++++ +  +s   d+ v + d+++g cl  l     p +   f  d   ++ ++ +g   iw+ a 
   H24G06.1c 654 VREVKGtdddvaHSGKILKVAIDHSGSYAISVCSDKFVYVTDLRSGVCLAVLCGFGAPATDATFSDDFKNVIVTTSNGSIFIWQLAK 740
                 ****99555555666778889999999**************************************9998888888899999**9875 PP

>> K06A5.8d  CE33139	WBGene00019434	status:Partially_confirmed	UniProt:Q8IA70	protein_id:CCD68119.1
   #    score  bias  c-Evalue  i-Evalue hmmfrom  hmm to    alifrom  ali to    envfrom  env to     acc
 ---   ------ ----- --------- --------- ------- -------    ------- -------    ------- -------    ----
   1 !   35.7   0.0   5.8e-11     7e-09      42     169 ..     411     548 ..     383     559 .] 0.67

  Alignments for each domain:
  == domain 1    score: 35.7 bits;  conditional E-value: 5.8e-11
  WD-Rep-aln  42 aghtkavssvkfspngewlasssadklikiwgaydg....kfektlsghkleisdvaw..ss..dssllvsas.ddktlkiwdvssgkclktlkghsny 131
                 + h  +v  + f png+ la+ s dk i++ +  +       e +l+ h+  + d  +  ss   s++lvs    +  l++ d ++g+ ++++kgh+  
    K06A5.8d 411 KQHRGSVYCLSFNPNGDLLATGSNDKTIRLMAFNEDscriGAEMELTCHDGTVRDLIFieSSinRSTILVSGGaGNCHLNVTDCNTGQLIQSMKGHTAP 509
                 467788888889999999999999999988776554111145677888888888877632222246678886514667899999999999999999887 PP

  WD-Rep-aln 132 vfc.cnfnpqsnlivsgsfdesvkiwdvktgkclktlsa 169
                 ++    + ++ n  vs s d++++ wd++    ++ +s 
    K06A5.8d 510 ILGlYTWSQAGNQFVSCSQDKTIRFWDLRQQTAVNVISP 548
                 775146777788899999999999999887777666655 PP

>> H24G06.1b  CE29977	WBGene00019237	status:Partially_confirmed	UniProt:Q8WSM1	protein_id:CCD72429.1
   #    score  bias  c-Evalue  i-Evalue hmmfrom  hmm to    alifrom  ali to    envfrom  env to     acc
 ---   ------ ----- --------- --------- ------- -------    ------- -------    ------- -------    ----
   1 ?    4.5   0.4      0.17        21     119     188 ..     112     182 ..      48     274 .. 0.71
   2 !   35.2   2.3   7.7e-11   9.4e-09      32     202 ..     557     740 ..     547     751 .. 0.81

  Alignments for each domain:
  == domain 1    score: 4.5 bits;  conditional E-value: 0.17
  WD-Rep-aln 119 gkclktlkghsnyvfccnfnpq.snlivsg.sfdesvkiwdvktgkclktlsahsdpvsavhfnrdgslivs 188
                 g+ +++++ h+  +  + f p+ s+li  g   d  +  wd +tg+ l   +    pv a+ +  d s+ v+
   H24G06.1b 112 GRLVRSMQSHTVSITIVRFTPDdSTLISIGcQHDAQIFTWDWRTGHDLGVGKLM-SPVNALTISFDSSMCVT 182
                 556666677777777777776513343323145666666777777777655544.36777666666666654 PP

  == domain 2    score: 35.2 bits;  conditional E-value: 7.7e-11
  WD-Rep-aln  32 kpnyalkltlaghtkavssvkfsp.nge.wlasssadklikiwga...ydgkfekt...lsghkleisdvawssdssllvsasddktlkiwdvssgkcl 122
                   ++     l gh  a+ s+kf+  ng+  l ++++d+ ++iw      d+++e t   + +    i d+ +    +l+v a  d+ l+ +d++ gk +
   H24G06.1b 557 SSQFVHCAVLDGHQSAIKSIKFASnNGQlHLYTAASDRSLIIWKLssfSDQHCEFTrvqMISVASSIGDMNFIKHVDLFVVAGHDRMLRQFDIN-GKTV 654
                 55566667899***********76156535778999*******6511134554433111456677899************************95.99** PP

  WD-Rep-aln 123 ktlkg......hsnyvfccnfnpqsnlivsgsfdesvkiwdvktgkclktlsahsdpvsavhfnrdgslivsssydglcriwdaas 202
                 + +kg      hs  ++ + ++++ +  +s   d+ v + d+++g cl  l     p +   f  d   ++ ++ +g   iw+ a 
   H24G06.1b 655 REVKGtdddvaHSGKILKVAIDHSGSYAISVCSDKFVYVTDLRSGVCLAVLCGFGAPATDATFSDDFKNVIVTTSNGSIFIWQLAK 740
                 ***99555555666778889999999**************************************9998888888899999**9876 PP

>> H24G06.1a  CE29976	WBGene00019237	status:Partially_confirmed	UniProt:Q9UAQ2	protein_id:CCD72428.1
   #    score  bias  c-Evalue  i-Evalue hmmfrom  hmm to    alifrom  ali to    envfrom  env to     acc
 ---   ------ ----- --------- --------- ------- -------    ------- -------    ------- -------    ----
   1 ?    4.4   0.4      0.19        23     119     188 ..     112     182 ..      48     274 .. 0.71
   2 !   35.2   2.3   8.3e-11     1e-08      32     202 ..     557     740 ..     547     751 .. 0.81

  Alignments for each domain:
  == domain 1    score: 4.4 bits;  conditional E-value: 0.19
  WD-Rep-aln 119 gkclktlkghsnyvfccnfnpq.snlivsg.sfdesvkiwdvktgkclktlsahsdpvsavhfnrdgslivs 188
                 g+ +++++ h+  +  + f p+ s+li  g   d  +  wd +tg+ l   +    pv a+ +  d s+ v+
   H24G06.1a 112 GRLVRSMQSHTVSITIVRFTPDdSTLISIGcQHDAQIFTWDWRTGHDLGVGKLM-SPVNALTISFDSSMCVT 182
                 556666677777777777776513343323145666666777777777655544.36777666666666654 PP

  == domain 2    score: 35.2 bits;  conditional E-value: 8.3e-11
  WD-Rep-aln  32 kpnyalkltlaghtkavssvkfsp.nge.wlasssadklikiwga...ydgkfekt...lsghkleisdvawssdssllvsasddktlkiwdvssgkcl 122
                   ++     l gh  a+ s+kf+  ng+  l ++++d+ ++iw      d+++e t   + +    i d+ +    +l+v a  d+ l+ +d++ gk +
   H24G06.1a 557 SSQFVHCAVLDGHQSAIKSIKFASnNGQlHLYTAASDRSLIIWKLssfSDQHCEFTrvqMISVASSIGDMNFIKHVDLFVVAGHDRMLRQFDIN-GKTV 654
                 55566667899***********76156535778999*******6511134554433111456677899************************95.99** PP

  WD-Rep-aln 123 ktlkg......hsnyvfccnfnpqsnlivsgsfdesvkiwdvktgkclktlsahsdpvsavhfnrdgslivsssydglcriwdaas 202
                 + +kg      hs  ++ + ++++ +  +s   d+ v + d+++g cl  l     p +   f  d   ++ ++ +g   iw+ a 
   H24G06.1a 655 REVKGtdddvaHSGKILKVAIDHSGSYAISVCSDKFVYVTDLRSGVCLAVLCGFGAPATDATFSDDFKNVIVTTSNGSIFIWQLAK 740
                 ***99555555666778889999999**************************************9998888888899999**9876 PP

>> Y71G12B.1b  CE29917	WBGene00022141	status:Confirmed	UniProt:Q95XL9	protein_id:CCD67960.1
   #    score  bias  c-Evalue  i-Evalue hmmfrom  hmm to    alifrom  ali to    envfrom  env to     acc
 ---   ------ ----- --------- --------- ------- -------    ------- -------    ------- -------    ----
   1 !   22.8   0.0   4.6e-07   5.7e-05      29     122 ..      57     169 ..      50     177 .. 0.74
   2 !   12.7   0.0   0.00054     0.066     169     253 ..     132     214 ..     129     218 .. 0.78
   3 ?   -0.3   0.0       5.2   6.4e+02      51      65 ..     252     266 ..     241     279 .. 0.84
   4 ?    1.5   0.0       1.4   1.7e+02     170     197 ..     357     384 ..     344     400 .. 0.80

  Alignments for each domain:
  == domain 1    score: 22.8 bits;  conditional E-value: 4.6e-07
  WD-Rep-aln  29 tpekpnyalkl..tlaghtkavssvkfspng..ewlasssadklikiwgaydg...........k....fektlsghkleisdvawssdssllvsasdd 108
                 + +kp+ ++ +   l+ h +a+  vkfsp+   e las  ++  i iw   d+           +    ++ ++ +h+ ++   +w    ++l s s+d
  Y71G12B.1b  57 QENKPQLTVGFlaNLVFHNHAINQVKFSPSKehELLASGDCEGRITIWKLSDQpvpppqdempsNkenwIRYKVLNHNSDVNALCWDPSGTQLASVSND 155
                 56677776665336899************7622679************9776422222221221111113447889*********************** PP

  WD-Rep-aln 109 ktlkiwdvssgkcl 122
                 +tl ++d  +gk l
  Y71G12B.1b 156 HTLAVHDALTGKRL 169
                 ***********977 PP

  == domain 2    score: 12.7 bits;  conditional E-value: 0.00054
  WD-Rep-aln 169 ahsdpvsavhfnrdgslivsssydglcriwdaasgqclktlvdddnppvsfvkfspngkyilaatldntlklwdyskgkclktyt 253
                  h   v a+ ++ +g+ + s s d    + da +g+ l +    +      v + p gkyi + + d  + l d  +g  lk ++
  Y71G12B.1b 132 NHNSDVNALCWDPSGTQLASVSNDHTLAVHDALTGKRLFV--ASNFRSPNGVCWDPSGKYIATMSPDRKMDLIDAVRGARLKHFS 214
                 5777789999999999999999999999999999987743..4444444568889999999999999999999999999888775 PP

  == domain 3    score: -0.3 bits;  conditional E-value: 5.2
  WD-Rep-aln  51 vkfspngewlasssa 65 
                 + fspnge++a+ +a
  Y71G12B.1b 252 LGFSPNGEFIAAPCA 266
                 569999999998776 PP

  == domain 4    score: 1.5 bits;  conditional E-value: 1.4
  WD-Rep-aln 170 hsdpvsavhfnrdgslivsssydglcri 197
                 h + ++   f  dg ++v ss +g+c  
  Y71G12B.1b 357 HLNALTDASFSHDGRVLVVSSLEGFCSF 384
                 5666677789999999999999999975 PP

>> Y71G12B.1a  CE29916	WBGene00022141	status:Confirmed	UniProt:Q95XL8	protein_id:CCD67959.1
   #    score  bias  c-Evalue  i-Evalue hmmfrom  hmm to    alifrom  ali to    envfrom  env to     acc
 ---   ------ ----- --------- --------- ------- -------    ------- -------    ------- -------    ----
   1 !   22.8   0.0   4.8e-07   5.8e-05      28     122 ..      58     171 ..      50     177 .. 0.75
   2 !   13.1   0.0   0.00043     0.052     169     253 ..     134     216 ..     129     220 .. 0.76
   3 ?   -0.4   0.0       5.3   6.4e+02      51      65 ..     254     268 ..     243     281 .. 0.84
   4 ?    1.5   0.0       1.4   1.7e+02     170     197 ..     359     386 ..     346     402 .. 0.80

  Alignments for each domain:
  == domain 1    score: 22.8 bits;  conditional E-value: 4.8e-07
  WD-Rep-aln  28 etpekpnyalkl..tlaghtkavssvkfspng..ewlasssadklikiwgaydg...........k....fektlsghkleisdvawssdssllvsasd 107
                  + +kp+ ++ +   l+ h +a+  vkfsp+   e las  ++  i iw   d+           +    ++ ++ +h+ ++   +w    ++l s s+
  Y71G12B.1a  58 TQENKPQLTVGFlaNLVFHNHAINQVKFSPSKehELLASGDCEGRITIWKLSDQpvpppqdempsNkenwIRYKVLNHNSDVNALCWDPSGTQLASVSN 156
                 556677776665336899************7622679************9776422222221221111113447889********************** PP

  WD-Rep-aln 108 dktlkiwdvssgkcl 122
                 d+tl ++d  +gk l
  Y71G12B.1a 157 DHTLAVHDALTGKRL 171
                 ************976 PP

  == domain 2    score: 13.1 bits;  conditional E-value: 0.00043
  WD-Rep-aln 169 ahsdpvsavhfnrdgslivsssydglcriwdaasgqclktlvdddnppvsfvkfspngkyilaatldntlklwdyskgkclktyt 253
                  h   v a+ ++ +g+ + s s d    + da +g+ l +    +      v + p gkyi + + d  + l d  +g  lk ++
  Y71G12B.1a 134 NHNSDVNALCWDPSGTQLASVSNDHTLAVHDALTGKRLFV--ASNFRSPNGVCWDPSGKYIATMSPDRKMDLIDAVRGARLKHFS 216
                 5666788888899999999999999999999999887643..3344444567888999999988889999999999998888775 PP

  == domain 3    score: -0.4 bits;  conditional E-value: 5.3
  WD-Rep-aln  51 vkfspngewlasssa 65 
                 + fspnge++a+ +a
  Y71G12B.1a 254 LGFSPNGEFIAAPCA 268
                 569999999998776 PP

  == domain 4    score: 1.5 bits;  conditional E-value: 1.4
  WD-Rep-aln 170 hsdpvsavhfnrdgslivsssydglcri 197
                 h + ++   f  dg ++v ss +g+c  
  Y71G12B.1a 359 HLNALTDASFSHDGRVLVVSSLEGFCSF 386
                 5666677789999999999999999975 PP

>> F02E9.10a  CE27119	WBGene00008533	status:Confirmed	UniProt:Q95QM9	protein_id:CAC42275.1
   #    score  bias  c-Evalue  i-Evalue hmmfrom  hmm to    alifrom  ali to    envfrom  env to     acc
 ---   ------ ----- --------- --------- ------- -------    ------- -------    ------- -------    ----
   1 !   17.6   0.0   1.8e-05    0.0022      45     117 ..     159     231 ..     134     234 .. 0.92
   2 !   13.7   0.0   0.00027     0.033     162     236 ..     243     319 ..     235     327 .. 0.51

  Alignments for each domain:
  == domain 1    score: 17.6 bits;  conditional E-value: 1.8e-05
  WD-Rep-aln  45 tkavssvkfspngewlasssadklikiwgaydgkfektlsghkleisdvawssdssllvsasddktlkiwdvs 117
                  k +s +k+s + ++la    d  i +  + + k+ ++   h++ i  + +  + ++++sa dd+ +k++ +s
   F02E9.10a 159 VKQISCLKYSRDAKYLAIGQLDGAIEMLYSENFKNYHKYEVHSMRIRKIEFLPNEERFLSACDDRLIKLHSLS 231
                 6889****************************************************************98765 PP

  == domain 2    score: 13.7 bits;  conditional E-value: 0.00027
  WD-Rep-aln 162 kclktlsahsdpvsavhfn..rdgslivsssydglcriwdaasgqclktlvdddnppvsfvkfspngkyilaatldn 236
                 k ++  sah  pv+ + ++  + g+   sss      iw       + +++++ ++ +s + fsp  +++l    d+
   F02E9.10a 243 KAIRVYSAHDAPVTGLTIDekSGGTRFASSSASSQIFIWHIEMTTPIMSITNEHTSTISALSFSPTSRHLLSGGDDA 319
                 55555555555555444331133455555555555555555555555555555555555555555555555444333 PP

>> F02E9.10c  CE41213	WBGene00008533	status:Confirmed	UniProt:A5Z2V7	protein_id:CAN99681.1
   #    score  bias  c-Evalue  i-Evalue hmmfrom  hmm to    alifrom  ali to    envfrom  env to     acc
 ---   ------ ----- --------- --------- ------- -------    ------- -------    ------- -------    ----
   1 !   17.7   0.0   1.7e-05    0.0021      45     117 ..     159     231 ..     132     234 .. 0.91
   2 !   13.4   0.1   0.00035     0.042     162     235 ..     243     318 ..     235     325 .. 0.58

  Alignments for each domain:
  == domain 1    score: 17.7 bits;  conditional E-value: 1.7e-05
  WD-Rep-aln  45 tkavssvkfspngewlasssadklikiwgaydgkfektlsghkleisdvawssdssllvsasddktlkiwdvs 117
                  k +s +k+s + ++la    d  i +  + + k+ ++   h++ i  + +  + ++++sa dd+ +k++ +s
   F02E9.10c 159 VKQISCLKYSRDAKYLAIGQLDGAIEMLYSENFKNYHKYEVHSMRIRKIEFLPNEERFLSACDDRLIKLHSLS 231
                 6899****************************************************************98765 PP

  == domain 2    score: 13.4 bits;  conditional E-value: 0.00035
  WD-Rep-aln 162 kclktlsahsdpvsavhfn..rdgslivsssydglcriwdaasgqclktlvdddnppvsfvkfspngkyilaatld 235
                 k ++  sah  pv+ + ++  + g+   sss      iw       + +++++ ++ +s + fsp  +++l    d
   F02E9.10c 243 KAIRVYSAHDAPVTGLTIDekSGGTRFASSSASSQIFIWHIEMTTPIMSITNEHTSTISALSFSPTSRHLLSGGDD 318
                 5666666666666655443113456666666666666666666666666666666666666666666666654444 PP

>> R166.4  CE03583	WBGene00004185	locus:pro-1	status:Partially_confirmed	UniProt:Q22006	protein_id:CAA90666.1
   #    score  bias  c-Evalue  i-Evalue hmmfrom  hmm to    alifrom  ali to    envfrom  env to     acc
 ---   ------ ----- --------- --------- ------- -------    ------- -------    ------- -------    ----
   1 ?    8.3   0.1     0.012       1.5     144     196 ..     111     163 ..     100     178 .. 0.86
   2 !   24.3   0.5   1.7e-07     2e-05     164     211 ..     282     329 ..     176     363 .. 0.80

  Alignments for each domain:
  == domain 1    score: 8.3 bits;  conditional E-value: 0.012
  WD-Rep-aln 144 ivsgsfdesvkiwdvktgkclktlsahsdpvsavhfnrdgslivsssydglcr 196
                  v  s+   +  w + tg  l  + ah + ++ + +  d s+i ++s dg ++
      R166.4 111 FVFMSIKRQLYCWLLSTGELLSVIDAHYQNITKIVISDDDSMIFTASKDGAVH 163
                 5666777788899************************************9876 PP

  == domain 2    score: 24.3 bits;  conditional E-value: 1.7e-07
  WD-Rep-aln 164 lktlsahsdpvsavhfnrdgslivsssydglcriwdaasgqclktlvd 211
                 ++ l+ hsd +s + +n+dg+l+ s+   g   iw+ +s qclk+ + 
      R166.4 282 FRVLNGHSDEISRLAINTDGTLLASGDASGKYCIWEISSHQCLKVSTM 329
                 57899***************************************7553 PP

>> T05C3.2  CE40775	WBGene00020254	status:Partially_confirmed	UniProt:O16302	protein_id:CCD65541.1
   #    score  bias  c-Evalue  i-Evalue hmmfrom  hmm to    alifrom  ali to    envfrom  env to     acc
 ---   ------ ----- --------- --------- ------- -------    ------- -------    ------- -------    ----
   1 ?    3.9   0.0      0.27        33      83     126 ..     995    1036 ..     980    1064 .. 0.61
   2 !   13.7   0.1   0.00027     0.033      95     159 ..    1301    1366 ..    1293    1437 .. 0.70
   3 !   12.3   0.1   0.00074      0.09     138     230 ..    1553    1642 ..    1510    1652 .. 0.82

  Alignments for each domain:
  == domain 1    score: 3.9 bits;  conditional E-value: 0.27
  WD-Rep-aln   83 lsghkleisdvawssdssllvsasddktlkiwdvssgkclktlk 126 
                  l +h++ +  +  +sd +llvs+s +  + +wdvs+g   + ++
     T05C3.2  995 LEEHQFAVFGMQLTSDRKLLVSTSTQ--IIVWDVSTGDIARVVN 1036
                  44555555555555555555555533..4455555555444443 PP

  == domain 2    score: 13.7 bits;  conditional E-value: 0.00027
  WD-Rep-aln   95 wssdssllvsasddktlkiwdvssgkclktlkghsnyvfccn.fnpq.snlivsgsfdesvkiwdvk 159 
                  ++s  +++v a   k l +w+vs+   l++l  h   ++  +   +q  n+++s s+d ++kiw+++
     T05C3.2 1301 FASHDTVFV-AGVRKHLFLWNVSTTELLRSLDAHFGRILNLDsVSHQgQNILISSSLDHTIKIWNME 1366
                  555555555.445677777777777777777777766665541333324677777777777777764 PP

  == domain 3    score: 12.3 bits;  conditional E-value: 0.00074
  WD-Rep-aln  138 npqsnlivsgsfdesvkiwdvktgkclktlsahsdpvsavhfnrdgslivsssydglcriwdaasgqclktlvdddnppvsfv..kfspngkyil 230 
                    +sn i+    d+   +wd++  k  ++l+     vs      dg l + +   g   + d  sgq+ ktl+ + +  v  v   fspn +y++
     T05C3.2 1553 PSNSNQIIVVESDNKSSVWDIRVRKFHRSLTQFNGVVS-----NDGKLGLFAPAKGGLFVIDMRSGQVAKTLIGNVTEGVNDVtcSFSPNAQYVF 1642
                  4568888888889999***************9999887.....599998888888888899**************999998763369******97 PP

>> Y76A2B.1  CE19273	WBGene00004075	locus:pod-1	WD domain, G-beta repeat (3 domains)	status:Confirmed	UniProt:Q9XTG9	pro
   #    score  bias  c-Evalue  i-Evalue hmmfrom  hmm to    alifrom  ali to    envfrom  env to     acc
 ---   ------ ----- --------- --------- ------- -------    ------- -------    ------- -------    ----
   1 !   11.5   0.0    0.0013      0.16      89     193 ..      82     192 ..      66     228 .. 0.61
   2 !   19.2   0.0   6.1e-06   0.00074      46     118 ..     679     752 ..     662     843 .. 0.81

  Alignments for each domain:
  == domain 1    score: 11.5 bits;  conditional E-value: 0.0013
  WD-Rep-aln  89 eisdvawss.dssllvsasddktlkiwdvssgkclk..t.l.kghsnyvfcc.nfnpqs.nlivsgsfdesvkiwdvktgkclktlsahsdpvsavhfn 180
                 +++d  + +   +ll ++s d  +kiw++s  +  k  t +  g +n +  c     ++ n++  gs   s  i d+ tgk    ls  +d v ++ + 
    Y76A2B.1  82 QVADFGFLTfADELLATCSRDEPVKIWKLSRDHSPKlaTeIdVGGGNVIAEClRAHSTAdNILAVGS-HGSTYITDISTGKTAVELSGVTDKVQSMDWS 179
                 4555544331334566778888888888775544331121224666666555133333314444455.4677788888888888888888888888888 PP

  WD-Rep-aln 181 rdgslivsssydg 193
                  dg l+  s   g
    Y76A2B.1 180 EDGKLLAVSGDKG 192
                 8887764443333 PP

  == domain 2    score: 19.2 bits;  conditional E-value: 6.1e-06
  WD-Rep-aln  46 kavssvkfsp.ngewlasssadklikiwgaydgkfektlsghkleisdvawssdssllvsasddktlkiwdvss 118
                 + ++s+++ p   + la + ++  i +w + ++k   +  +h  +i  +aws+d  ++ s   d tl +++ +s
    Y76A2B.1 679 EKITSLRWHPlASDLLAVALSNSTIELWDVANAKLYSRFVNHTGGILGIAWSADGRRIASVGKDATLFVHEPAS 752
                 567788888834678999999**********************************************9987655 PP

>> F02E9.10b  CE38314	WBGene00008533	status:Confirmed	UniProt:Q564V0	protein_id:CAI79161.1
   #    score  bias  c-Evalue  i-Evalue hmmfrom  hmm to    alifrom  ali to    envfrom  env to     acc
 ---   ------ ----- --------- --------- ------- -------    ------- -------    ------- -------    ----
   1 !   15.9   0.0     6e-05    0.0073      30     117 ..      83     167 ..      57     170 .. 0.86
   2 !   14.3   0.1   0.00018     0.022     162     236 ..     179     255 ..     165     263 .. 0.52

  Alignments for each domain:
  == domain 1    score: 15.9 bits;  conditional E-value: 6e-05
  WD-Rep-aln  30 pekpnyalkltlaghtkavssvkfspngewlasssadklikiwgaydgkfektlsghkleisdvawssdssllvsasddktlkiwdvs 117
                 +++ +y      +g    v  v +s + ++la    d  i +  + + k+ ++   h++ i  + +  + ++++sa dd+ +k++ +s
   F02E9.10b  83 SVDGKYM---VAVGMNSIVYEVELSRDAKYLAIGQLDGAIEMLYSENFKNYHKYEVHSMRIRKIEFLPNEERFLSACDDRLIKLHSLS 167
                 5555554...3468889999***************************************************************98765 PP

  == domain 2    score: 14.3 bits;  conditional E-value: 0.00018
  WD-Rep-aln 162 kclktlsahsdpvsavhfn..rdgslivsssydglcriwdaasgqclktlvdddnppvsfvkfspngkyilaatldn 236
                 k ++  sah  pv+ + ++  + g+   sss      iw       + +++++ ++ +s + fsp  +++l    d+
   F02E9.10b 179 KAIRVYSAHDAPVTGLTIDekSGGTRFASSSASSQIFIWHIEMTTPIMSITNEHTSTISALSFSPTSRHLLSGGDDA 255
                 55555555555555444331133455555555555555555555555555555555555555555555555444333 PP

>> T01E8.4  CE02308	WBGene00003177	locus:mec-15	WD domain, G-beta repeats	status:Confirmed	UniProt:Q22071	protein_id:CAA
   #    score  bias  c-Evalue  i-Evalue hmmfrom  hmm to    alifrom  ali to    envfrom  env to     acc
 ---   ------ ----- --------- --------- ------- -------    ------- -------    ------- -------    ----
   1 !   31.6   2.1   9.9e-10   1.2e-07      37     253 ..      95     322 ..      64     332 .. 0.79

  Alignments for each domain:
  == domain 1    score: 31.6 bits;  conditional E-value: 9.9e-10
  WD-Rep-aln  37 lkltlaghtkavssvkf.s.pngewlasssadklikiwgaydgkf...........ektlsghkleisdvawssdssllvsasddktlkiwdvssgkcl 122
                   +t  gh+ +v sv +    n ++  s s d+ i++w+  ++++            k  + h+  i ++a  s s+ + ++s d t+k w+++    l
     T01E8.4  95 TVITAPGHSATVDSVMLfEnNNKQFCLSGSRDRTIRLWSIENARNgedteqnpwtvAKDDTAHSGWIWNMAQESTSTNFYTTSWDSTVKSWHITDNGAL 193
                 457889*******9986241345688899*********98765541111111111134455678888889999************************** PP

  WD-Rep-aln 123 ktlkgh..snyvfccnfnpqsnlivsgsfdesvkiwdvktgkclktlsahsdpvsavhfnrdgslivsssydglcriwdaasgqclktlvdddnppvsf 219
                 + l+    +    c     + n +v  +f + v + d +t +++   + h   v a+    +g  i +s  d l  + d       k ++ + +p    
     T01E8.4 194 QNLNSVnvGSAAQCISCSGNENEVVCTTFAKRVAVIDSRTFQVVADHKLHKRAVIAL--AVQGDKIFTSGEDRLMMMVDRRN--FSKPVLFEYSPTAYK 288
                 *9986511456778888888999***************************9999776..5678999**********999764..456666666666666 PP

  WD-Rep-aln 220 vkfspngkyilaatldntlklwdyskgkclktyt 253
                   +s + + +l++t d  +kl+d  + ++l+ty+
     T01E8.4 289 SCLSLQCNQLLTSTSDGKVKLYDANNFNVLQTYS 322
                 67899999*************************7 PP

>> D2013.2  CE00928	WBGene00008402	locus:wdfy-2	beta-transducin	status:Confirmed	UniProt:Q18964	protein_id:CAA87770.1
   #    score  bias  c-Evalue  i-Evalue hmmfrom  hmm to    alifrom  ali to    envfrom  env to     acc
 ---   ------ ----- --------- --------- ------- -------    ------- -------    ------- -------    ----
   1 ?    5.0   0.3      0.12        15      80     192 ..      24     142 ..      15     162 .. 0.58
   2 !   23.8   0.1   2.3e-07   2.8e-05      31     119 ..     192     279 ..     183     300 .. 0.86
   3 ?    1.5   0.0       1.4   1.7e+02     174     202 ..     378     406 ..     370     410 .. 0.80

  Alignments for each domain:
  == domain 1    score: 5.0 bits;  conditional E-value: 0.12
  WD-Rep-aln  80 ektlsghkleisdvawssdssllvsasddktlkiwdvssgkclktlkghsnyvfccn..fnpqsnlivsgsfdesvk....iwdvktgkclktlsahsd 172
                  ++++gh   i dv   s  + + +asdd++++++  +    +     h   v      + +++  ++ g ++  v       d ++    +  ++h+ 
     D2013.2  24 LHRITGHVARINDVILLSKDEGVWTASDDRSVRLYLKRDNDQFWPSIHHFMPVAPTSlyYSEETYKLLVGLINGNVYefsvADDFNSMTESRKWTCHAG 122
                 567889999999999988888899999999988886665554444444433333222102222222222333322220000233333444455566777 PP

  WD-Rep-aln 173 pvsavhfnrdgslivsssyd 192
                 p+s + f  +  li s+s d
     D2013.2 123 PISGLGFALSSELIFSCSRD 142
                 77777777777777777666 PP

  == domain 2    score: 23.8 bits;  conditional E-value: 2.3e-07
  WD-Rep-aln  31 ekpnyalkltlaghtkavssvkfspngewlasssadklikiwgaydgkfek.tlsghkleisdvawssdssllvsasddktlkiwdvssg 119
                 ++pn   k  l  ht+a++s+ +  n + l s s+d+li++w    g+ e  +l+gh+ +++  + +  +++l sa +   l  wd++  
     D2013.2 192 NQPNLVSK--LSAHTNAITSLTWDGNKKVLYSGSSDHLIIMWDIGGGRGEAyELNGHNGKVTTLCAAPAAKRLFSADEHGKLMCWDMNCK 279
                 56776665..679******************************99998765279********************************9754 PP

  == domain 3    score: 1.5 bits;  conditional E-value: 1.4
  WD-Rep-aln 174 vsavhfnrdgslivsssydglcriwdaas 202
                 ++a+h++ +  l+v+s  + +  iwd  s
     D2013.2 378 ITAMHLQETLGLLVTSGQNRVIMIWDVRS 406
                 78889888888888888899999998766 PP

>> D2013.8b  CE37819	WBGene00004744	locus:scp-1	status:Confirmed	UniProt:Q5FC80	protein_id:CAI46561.1
   #    score  bias  c-Evalue  i-Evalue hmmfrom  hmm to    alifrom  ali to    envfrom  env to     acc
 ---   ------ ----- --------- --------- ------- -------    ------- -------    ------- -------    ----
   1 ?    5.6   0.0     0.083        10     169     204 ..      68     104 ..      35     115 .. 0.60
   2 !   24.3   4.4   1.7e-07   2.1e-05      98     302 ..     185     396 ..     132     417 .. 0.72

  Alignments for each domain:
  == domain 1    score: 5.6 bits;  conditional E-value: 0.083
  WD-Rep-aln 169 ahsdpvsavhfn.rdgslivsssydglcriwdaasgq 204
                  h  p+ +v ++  d s  vs+  +g++ +w++ +gq
    D2013.8b  68 GHRFPIESVAIDpEDTSTFVSCCQEGVVYVWNTQTGQ 104
                 3444555554442344555555555555555555555 PP

  == domain 2    score: 24.3 bits;  conditional E-value: 1.7e-07
  WD-Rep-aln  98 dssllvsasddktlkiwdvssgkclktlkghsnyvfccnfn.pqsnlivsgsfdesvkiwdvktg....kclktlsahsdpvsavhfnrdgslivsssy 191
                  s  ++    d+t     v+    lk+++ h++ v  c +   +s+l ++ sfd s+k+w+           +   ah  pv  +  +   s++ ss  
    D2013.8b 185 GSIEFLRIDYDRTDGTIRVRKIELLKSVRAHQKPV--CRIAiWKSQL-ITSSFDRSIKMWNWAENpeqiDISNVFLAHNSPVVNLAVDEATSIMYSSCE 280
                 345566667788888888999999*******9987..4554045665.5679********9754311115567889*********************** PP

  WD-Rep-aln 192 dglcriwdaasgqclktlvdddnppvsfvkfspngkyilaatldntlklwdyskgk..clktyt...gh.knekycifanfsvtggkwivsgsednlvy 284
                 +g+   w+  +g+ ++t  +d+n   +f +++    y+l     + l +w+  +g+  c  + +   g   +  y + ++  v+    + + +  + v 
    D2013.8b 281 EGVICWWNLNTGELIRT--NDNNYTWAF-QLATSSDYLLGFYGSSQLYMWNVENGQlaCRVSDAlgdGTsEDTLYTVGSSGVVSFDDQVAATTSSDSVT 376
                 *************9997..555665555.889999******************9983343322121132134468888888888888998888888899 PP

  WD-Rep-aln 285 iwnlqtkeivqk..lqghtd 302
                  w+l+ + i+ k  l+g+  
    D2013.8b 377 FWDLKHRAIIGKvkLNGKIS 396
                 99999999997611445444 PP

>> Y48B6A.1  CE22116	WBGene00012978	status:Confirmed	UniProt:Q9U2A9	protein_id:CAB54439.1
   #    score  bias  c-Evalue  i-Evalue hmmfrom  hmm to    alifrom  ali to    envfrom  env to     acc
 ---   ------ ----- --------- --------- ------- -------    ------- -------    ------- -------    ----
   1 !   21.0   0.0   1.7e-06   0.00021     169     224 ..     342     396 ..     337     412 .. 0.63
   2 ?    5.7   0.1     0.076       9.2      48     197 ..     463     615 ..     427     626 .. 0.57

  Alignments for each domain:
  == domain 1    score: 21.0 bits;  conditional E-value: 1.7e-06
  WD-Rep-aln 169 ahsdpvsavhfn.rdgslivsssydglcriwdaasgqclktlvdddnppvsfvkfsp 224
                  h+  v a+  +   g l+ s+  dg +riw  a+g+c+kt+  d +  v+ v fsp
    Y48B6A.1 342 GHTGQVRAITVEpERGELLASGGEDGTVRIWMIATGRCIKTFQMDGE--VTSVSFSP 396
                 46666666666523577888888888888888888888888765543..33344444 PP

  == domain 2    score: 5.7 bits;  conditional E-value: 0.076
  WD-Rep-aln  48 vssvkfspngewlasssadklikiwgayd...gkfektlsghkleisdvawssdssllvsasddktlkiwdvssgkclktlkghsnyvfccnfnpqsnl 143
                 v  v +  +g+++as + d + k   +++   +k +   +  k ++  v++    ++l  a+    ++ +d++    +k l    +++     + + + 
    Y48B6A.1 463 VRQVTWHSKGDYFASVAIDDIAKSVYVHQlskAKSQCPFQKRKGHVQAVTFHPTQARLFVATKI-HVREYDLARCVLVKKLITGCKHISTMATDANGEN 560
                 5555556666666666666555433333300033333344455555666666555555555432.2333444444444555544555555555554444 PP

  WD-Rep-aln 144 ivsgsfdesvkiwdvktg.kclktlsahsdpvsavhfnrdgslivsssydglcri 197
                 +  g +d      d++ g k  k l+ h+  v +v ++++  l+ + s dg   +
    Y48B6A.1 561 LFLGGLDRRFCWMDLQMGnKPWKKLKHHTAAVRSVAYHKKYPLLATVSDDGTAMV 615
                 4555566666666666553456666666666666666666666666666665554 PP

>> F39H12.2  CE40650	WBGene00018213	status:Partially_confirmed	UniProt:Q20197	protein_id:CCD69994.1
   #    score  bias  c-Evalue  i-Evalue hmmfrom  hmm to    alifrom  ali to    envfrom  env to     acc
 ---   ------ ----- --------- --------- ------- -------    ------- -------    ------- -------    ----
   1 !   29.1   0.2   5.7e-09   6.9e-07      69     195 ..     159     282 ..     139     336 .. 0.80

  Alignments for each domain:
  == domain 1    score: 29.1 bits;  conditional E-value: 5.7e-09
  WD-Rep-aln  69 ikiwgaydgkfektlsghkleisdvawssdssllvsasddktlkiwd..vssgkclktlkghsnyvfccnfnpqsnlivsgsfdesvkiwdvktgkclk 165
                 i+  g  +   +k+l++h+  i+d+a     ++ vsa  +  l iw+  v+  +     k h n +     n   + ++ g++   v+ + v tg  + 
    F39H12.2 159 IMCNGDSNFSSRKNLKEHRCAITDIATCRYDEITVSADSNGELIIWQkpVKGVNSRVITKQHINVI-----NVLRKQVIVGTLRGIVQYYSVTTGDLMC 252
                 33344555566899********************************83234344444445555543.....556667899******************* PP

  WD-Rep-aln 166 tlsahsdpvsavhfnrdgslivsssydglc 195
                  ++ahs pv +v    + + +++ss dg  
    F39H12.2 253 EINAHSRPVNSVSVAPESAYVLTSSEDGTF 282
                 ***************************964 PP

>> F26E4.1  CE09685	WBGene00006352	locus:sur-6	protein phosphatase	status:Confirmed	UniProt:P90851	protein_id:CAB03008.1
   #    score  bias  c-Evalue  i-Evalue hmmfrom  hmm to    alifrom  ali to    envfrom  env to     acc
 ---   ------ ----- --------- --------- ------- -------    ------- -------    ------- -------    ----
   1 ?    8.0   0.0     0.015       1.8      43      89 ..      64     111 ..      46     123 .. 0.71
   2 ?    3.6   0.1      0.34        41     210     244 ..     131     164 ..     121     170 .. 0.63
   3 ?   -0.8   0.0       7.2   8.7e+02      88     116 ..     218     245 ..     209     312 .. 0.61
   4 !   14.9   0.0   0.00012     0.015     212     261 ..     323     374 ..     298     409 .. 0.73

  Alignments for each domain:
  == domain 1    score: 8.0 bits;  conditional E-value: 0.015
  WD-Rep-aln  43 ghtkavssvkfspngewlasssa.dklikiwgaydgkfektlsghkle 89 
                   ++ +s v fs +ge+la+     ++++    + gk+ k + + + +
     F26E4.1  64 TEADVISCVEFSHDGEYLATGDKgGRVVIFQRDQSGKYVKGVRSREYN 111
                 344569999999999999987651455555666778888877766655 PP

  == domain 2    score: 3.6 bits;  conditional E-value: 0.34
  WD-Rep-aln 210 vdddnppvsfvkfspngkyilaatldntlklwdys 244
                 +d+    + ++k  +  ++il +t d+t+klw  s
     F26E4.1 131 IDEKINQIRWLKKKNAANFIL-STNDKTIKLWKIS 164
                 455555666666655555555.5667777777666 PP

  == domain 3    score: -0.8 bits;  conditional E-value: 7.2
  WD-Rep-aln  88 leisdvawssdssllvsasddktlkiwdv 116
                  ++  ++  sd ++++sa dd  +++w++
     F26E4.1 218 YHVNSISVNSDQETFLSA-DDLRVNLWNL 245
                 455555555555555554.3333444433 PP

  == domain 4    score: 14.9 bits;  conditional E-value: 0.00012
  WD-Rep-aln 212 ddnppvsfvkfspngkyilaatldntlklwdys.kgkclktytghkn..ekyc 261
                 +  + vs vkfs ng+y+l+     t+k+wd     + + ty  h+    k c
     F26E4.1 323 EIIASVSDVKFSHNGRYLLTRDY-LTVKVWDLNmESQPVETYPVHNYlrTKLC 374
                 556789*************8764.699****8725789999999874224555 PP

>> Y111B2A.12a  CE45348	WBGene00013735	status:Partially_confirmed	UniProt:E0R7L2	protein_id:CBW48561.1
   #    score  bias  c-Evalue  i-Evalue hmmfrom  hmm to    alifrom  ali to    envfrom  env to     acc
 ---   ------ ----- --------- --------- ------- -------    ------- -------    ------- -------    ----
   1 !   14.2   1.3    0.0002     0.024     120     316 ..      49     242 ..       5     267 .. 0.67
   2 !   11.8   0.0     0.001      0.13      46     132 ..     300     389 ..     296     416 .. 0.77

  Alignments for each domain:
  == domain 1    score: 14.2 bits;  conditional E-value: 0.0002
   WD-Rep-aln 120 kclktlkghsnyvfccnfnpqsnlivsgsfdesvkiwdvktgkclktls.ahsdpvsavhfnrdgslivsssydglcriwdaasgqclktlvdddnpp 216
                    l +l+ h++  f + +  +  l   g  d+   ++d +       l+  h d v+ v fn + +l+ ++   g   i + a+ + +++ +d+    
  Y111B2A.12a  49 DSLMSLQAHAQDCFTVALASNRWLAT-GGEDDVAFLFDQNQSESEPVLKvEHKDSVTQVMFNHSETLLATGDLSGKIMISEMATKK-VRAEIDE-CND 143
                  45777888888877777776655554.44566666777777766666542599999999999999999999999999999988765.5666665.456 PP

   WD-Rep-aln 217 vsfvkfspngkyilaatldntlklwdys.kgkc.lktytghknekycifanfsvtggkwivsgsednlvyiwnlqtkeivqklqghtdvv.isaachp 311
                  + ++ + +    ++a   d  l +w    kg    k y+g  n   c    + +  gk i+ g  d +v +w l+  e   +l  h+ +  i   + +
  Y111B2A.12a 144 LEWMCWHQTADILFAGDKDGILWMWLIGnKGIAqSKVYAG--NGSSCTTGCL-MPDGKRIMCGYSDGIVRLWLLR-EETSTHLYFHSPITaIDHHVTQ 237
                  8899999999999999999999999775155432467776..5667776554.5678899999999999999776.5666777777654213333334 PP

   WD-Rep-aln 312 tenii 316
                  t +ii
  Y111B2A.12a 238 TVAII 242
                  44444 PP

  == domain 2    score: 11.8 bits;  conditional E-value: 0.001
   WD-Rep-aln  46 kavssvkfspngewlasssadklikiwgaydgkfektl.sghkleisdvawssdssl.lvsa.sddktlkiwdvssgkclktlkghsnyv 132
                  ++v s+ ++p+  w+a    d  + i+       +    s+  + i  v ws + +  +v+a s d t++i+d +    +k l+  ++ v
  Y111B2A.12a 300 NCVESLAMAPSHPWFAVGRNDGTMCIYEMDSNSPRSIFqSNQMMAIVKVIWSMEGNApYVTAgSIDGTIRIFDARDSSLVKELHNGGDEV 389
                  57899999******************9875554444432556789*******9987544544389***********99999998666654 PP

>> JC8.2  CE37529	WBGene00010435	status:Partially_confirmed	UniProt:Q9NAQ2	protein_id:CAB05230.3
   #    score  bias  c-Evalue  i-Evalue hmmfrom  hmm to    alifrom  ali to    envfrom  env to     acc
 ---   ------ ----- --------- --------- ------- -------    ------- -------    ------- -------    ----
   1 !   25.8   0.1   5.9e-08   7.1e-06      40     200 ..     241     407 ..     212     442 .. 0.82

  Alignments for each domain:
  == domain 1    score: 25.8 bits;  conditional E-value: 5.9e-08
  WD-Rep-aln  40 tlaghtkavssvkfsp.ngewlasssadklikiwgaydgkfektlsghkleisdvawssd.ssllvsasddktlkiwdvs..sgkclktlk..ghsnyv 132
                 + +ght+av s+ +       las  adk + +w   ++k  + + +   ei  + w  + s+ l+  +    +++ d +  sg+   + k  g  + v
       JC8.2 241 SAQGHTDAVISLAWNRiTTHVLASGGADKTVVLWDLDEAKPAQIIPDQGGEIQTMKWHPNeSTFLLLGTMKGQVNVVDCResSGNASAAWKfdGQIEKV 339
                 568********99986267889***********************************97615555666666678999875338888776553388999* PP

  WD-Rep-aln 133 fccnfnpqsnlivsgsfdesvkiwdv.ktgkclktlsahsdpvsavhfnr.dgslivsssydglcriwda 200
                 +   fnp +++    s d  ++  d+ k g cl    ah  p+  + + + +  l+v+   d + ++w  
       JC8.2 340 IWNHFNPFTAFC--SSDDGRLRHLDMrKPGECLWEGVAHDGPIGGLTLSAlTKGLLVTVGEDEMMNVWKV 407
                 *******99875..567899999998467***************99987525568888899999999965 PP

>> D2013.8a  CE32616	WBGene00004744	locus:scp-1	status:Confirmed	UniProt:Q18968	protein_id:CAA87777.2
   #    score  bias  c-Evalue  i-Evalue hmmfrom  hmm to    alifrom  ali to    envfrom  env to     acc
 ---   ------ ----- --------- --------- ------- -------    ------- -------    ------- -------    ----
   1 ?    3.8   0.0      0.29        35     169     204 ..     730     766 ..     698     776 .. 0.61
   2 !   21.5   4.3   1.2e-06   0.00014      99     301 ..     848    1057 ..     800    1078 .. 0.72

  Alignments for each domain:
  == domain 1    score: 3.8 bits;  conditional E-value: 0.29
  WD-Rep-aln 169 ahsdpvsavhfn.rdgslivsssydglcriwdaasgq 204
                  h  p+ +v ++  d s  vs+  +g++ +w++ +gq
    D2013.8a 730 GHRFPIESVAIDpEDTSTFVSCCQEGVVYVWNTQTGQ 766
                 3444555555442345555566666666666665555 PP

  == domain 2    score: 21.5 bits;  conditional E-value: 1.2e-06
  WD-Rep-aln   99 ssllvsasddktlkiwdvssgkclktlkghsnyvfccnfn.pqsnlivsgsfdesvkiwdvktg....kclktlsahsdpvsavhfnrdgslivsss 190 
                  s  ++    d+t     v+    lk+++ h++ v  c +   +s+l ++ sfd s+k+w+           +   ah  pv  +  +   s++ ss 
    D2013.8a  848 SIEFLRIDYDRTDGTIRVRKIELLKSVRAHQKPV--CRIAiWKSQL-ITSSFDRSIKMWNWAENpeqiDISNVFLAHNSPVVNLAVDEATSIMYSSC 941 
                  44566666788888888999999*******9987..4554045565.5679********9754311115567889********************** PP

  WD-Rep-aln  191 ydglcriwdaasgqclktlvdddnppvsfvkfspngkyilaatldntlklwdyskgk..clktyt...gh.knekycifanfsvtggkwivsgsedn 281 
                   +g+   w+  +g+ ++t  +d+n   +f +++    y+l     + l +w+  +g+  c  + +   g   +  y + ++  v+    + + +  +
    D2013.8a  942 EEGVICWWNLNTGELIRT--NDNNYTWAF-QLATSSDYLLGFYGSSQLYMWNVENGQlaCRVSDAlgdGTsEDTLYTVGSSGVVSFDDQVAATTSSD 1035
                  **************9997..555665555.889999******************9983343222121132134468888888888888888888888 PP

  WD-Rep-aln  282 lvyiwnlqtkeivqk..lqght 301 
                   v  w+l+ + i+ k  l+g+ 
    D2013.8a 1036 SVTFWDLKHRAIIGKvkLNGKI 1057
                  8999999999999761144544 PP

>> F52C9.1  CE44897	WBGene00018672	status:Partially_confirmed	UniProt:D7SFK0	protein_id:CCD71617.1
   #    score  bias  c-Evalue  i-Evalue hmmfrom  hmm to    alifrom  ali to    envfrom  env to     acc
 ---   ------ ----- --------- --------- ------- -------    ------- -------    ------- -------    ----
   1 !   14.2   0.1    0.0002     0.025      81     117 ..    1130    1166 ..    1096    1169 .. 0.82
   2 !   19.1   0.7   6.2e-06   0.00076     127     244 ..    1134    1256 ..    1128    1266 .. 0.79
   3 ?    2.2   0.0      0.86     1e+02      55     109 ..    1280    1334 ..    1271    1355 .. 0.85

  Alignments for each domain:
  == domain 1    score: 14.2 bits;  conditional E-value: 0.0002
  WD-Rep-aln   81 ktlsghkleisdvawssdssllvsasddktlkiwdvs 117 
                   + +gh+ +i   a  s+ + +vsas dkt+k+w ++
     F52C9.1 1130 CNYTGHQEKIRKLAAISNENSFVSASSDKTVKLWSIK 1166
                  56789*****************************986 PP

  == domain 2    score: 19.1 bits;  conditional E-value: 6.2e-06
  WD-Rep-aln  127 ghsnyvfccnfnpqsnlivsgsfdesvkiwdvktg....kclktlsahsdpvsavhfnrdgslivsssydglcriwdaasgqclktlvdddnp..pv 217 
                  gh++ +       + n  vs s d++vk+w +k       c  t + h+ pv  + + +d s+   +s dg+ ++wd      l  +  d +     
     F52C9.1 1134 GHQEKIRKLAAISNENSFVSASSDKTVKLWSIKPEldeiGCQWTYQKHTRPVHDITILADNSI---ASTDGVLHVWDPFRTTLLAQMEWDSKEgsGG 1227
                  555555555555667889************9996422226********************997...688**********999999988776651145 PP

  WD-Rep-aln  218 sfvkfspngkyilaa..tldntlklwdys 244 
                   +++  +  ++il a  +l +t+kl+d  
     F52C9.1 1228 NIMRVENVDRHILSAicSLHSTVKLFDSR 1256
                  789999999***97733699*****9965 PP

  == domain 3    score: 2.2 bits;  conditional E-value: 0.86
  WD-Rep-aln   55 pngewlasssadklikiwgaydgkfektlsghkleisdvawssdssllvsasddk 109 
                   +g+ +a + ++  + i  a +gk++   +  + +   v w sd+ llv  +d+ 
     F52C9.1 1280 DKGNKMAVALSNGTLAILDARNGKINALAQTNSTHTVSVNWLSDTRLLVCDADEC 1334
                  567778888888889999999***99999999999999***********999975 PP

>> F10F2.1  CE32621	WBGene00004760	locus:sel-2	WD domain, G-beta repeat (2 domains)	status:Partially_confirmed	UniProt:Q
   #    score  bias  c-Evalue  i-Evalue hmmfrom  hmm to    alifrom  ali to    envfrom  env to     acc
 ---   ------ ----- --------- --------- ------- -------    ------- -------    ------- -------    ----
   1 !   11.6   0.2    0.0012      0.15      91     158 ..    2228    2300 ..    2216    2308 .. 0.78
   2 !   12.8   0.0   0.00053     0.064      83     199 ..    2324    2435 ..    2317    2468 .. 0.87

  Alignments for each domain:
  == domain 1    score: 11.6 bits;  conditional E-value: 0.0012
  WD-Rep-aln   91 sdvawssdssllvs.asddktlkiwdvssgkclktlkghsnyvfccnfnpqs....nlivsgsfdesvkiwdv 158 
                  s+   ++ds+ + +    d +++i d  sg++ +++ gh++ v c    ++s      +v+gs+d +v +w+ 
     F10F2.1 2228 SNFVTTTDSKFIFAcGYPDYSFRIVDTDSGRVRQAVYGHGDVVTCIARSETSlfsdCYVVTGSMDCTVVLWHW 2300
                  566667787765541457999************************998887633334699*********9975 PP

  == domain 2    score: 12.8 bits;  conditional E-value: 0.00053
  WD-Rep-aln   83 lsghkleisdvawssdssllvsasddktlkiwdvssgkclktlkghsnyvfccnfnpqsnlivsgsfdesvkiwdvktgkclktlsahsdpvsavhf 179 
                  l+gh+  is  + s++  l+vs  +d  + i+   s   l+ ++gh+   ++ ++  + + i+   fd    +    t k l  +    d + +v  
     F10F2.1 2324 LTGHEASISALCVSAEHGLVVSGCEDGVILIHTT-SSDLLRRIRGHG---IVTQLSMSRECILLSLFDSKRMVTYSATAKKLDEVLV-DDKIECVTV 2415
                  789***********************99988765.55789******8...4567777888888899999999999999999998875.699****** PP

  WD-Rep-aln  180 nrdgslivsssydglcriwd 199 
                   rdg + v+++ +g  +iw 
     F10F2.1 2416 TRDGEFAVTGAVNGRINIWR 2435
                  ******************96 PP

>> F28D1.1  CE05741	WBGene00009211	locus:wdr-46	Yeast hypothetical protein YER2 like	status:Confirmed	UniProt:Q19873	pro
   #    score  bias  c-Evalue  i-Evalue hmmfrom  hmm to    alifrom  ali to    envfrom  env to     acc
 ---   ------ ----- --------- --------- ------- -------    ------- -------    ------- -------    ----
   1 !   24.4   0.2   1.5e-07   1.8e-05      99     202 ..     260     363 ..     196     414 .. 0.78

  Alignments for each domain:
  == domain 1    score: 24.4 bits;  conditional E-value: 1.5e-07
  WD-Rep-aln  99 ssllvsasddktlkiwdvssgkclktlkghsnyvfccnfnpqsnlivsgsfdesvkiwdvktgkclktlsahsdpvsavhfnrdgslivsssydglcri 197
                   llv +s +  l+  dvs gk + ++  +s  + +   np+ ++i +g  + +v +w  ++   l  + +h   v  +  + +g  + ++  d  cri
     F28D1.1 260 HFLLVGSSRNSFLNYVDVSVGKQVASFATKSGTLDVMCQNPANAIIHTGHTNGTVSLWSPNSKEPLVKILTHLSAVKGIAVDDQGNYMATTGLDRKCRI 358
                 457888999999999999999999998888877766667899999999999999999999999999999999999999999999999999999999999 PP

  WD-Rep-aln 198 wdaas 202
                 wd   
     F28D1.1 359 WDVRM 363
                 99754 PP

>> Y43F4B.9a  CE40666	WBGene00012806	status:Confirmed	UniProt:C5VUJ2	protein_id:CAZ39167.1
   #    score  bias  c-Evalue  i-Evalue hmmfrom  hmm to    alifrom  ali to    envfrom  env to     acc
 ---   ------ ----- --------- --------- ------- -------    ------- -------    ------- -------    ----
   1 !   23.3   0.0   3.3e-07     4e-05      85     164 ..     152     232 ..     134     261 .. 0.82

  Alignments for each domain:
  == domain 1    score: 23.3 bits;  conditional E-value: 3.3e-07
  WD-Rep-aln  85 ghkleisdvawssdssllvsasddktlkiwdvssgkclktlkghsnyvfccnfnp.qsnlivsgsfdesvkiwdvktgkcl 164
                 g   e+   a s d++++v+  +d ++k+wd +s       k  +  v  ++f   + + i++gs+de v+i+d +  k +
   Y43F4B.9a 152 GEGCEVWSCAISKDAQTVVTGGEDGSMKLWDARSRTQTGQSKIFEAGVVFVDFPAsNEDQILTGSYDEHVRIFDRRNLKTV 232
                 55567788999***********************999999999988888888865156789************98876654 PP

>> C09G4.5  CE24796	WBGene00003224	locus:mes-6	status:Partially_confirmed	UniProt:Q9GYS1	protein_id:CCD64001.1
   #    score  bias  c-Evalue  i-Evalue hmmfrom  hmm to    alifrom  ali to    envfrom  env to     acc
 ---   ------ ----- --------- --------- ------- -------    ------- -------    ------- -------    ----
   1 !   24.4   0.3   1.5e-07   1.9e-05     139     205 ..     159     228 ..     130     261 .. 0.69

  Alignments for each domain:
  == domain 1    score: 24.4 bits;  conditional E-value: 1.5e-07
  WD-Rep-aln 139 pqsnlivsgsfdesvkiwdvktgkclkt...lsahsdpvsavhfnrdgslivsssydglcriwdaasgqc 205
                  +snliv  s d+s++i +++   cl     l++h+  + +v + +dg +i+s+ +d     wd +  q+
     C09G4.5 159 ANSNLIVCASSDQSIRIHHIRNEACLIViggLECHAGTILSVDWSTDGDFILSCGFDHQLMEWDLSVKQV 228
                 3467777777777777777777777653222566777777777777777777777777777777665554 PP

>> Y43F4B.4  CE16629	WBGene00003804	locus:npp-18	WD domain, G-beta repeat (2 domains)	status:Confirmed	UniProt:O45933	pr
   #    score  bias  c-Evalue  i-Evalue hmmfrom  hmm to    alifrom  ali to    envfrom  env to     acc
 ---   ------ ----- --------- --------- ------- -------    ------- -------    ------- -------    ----
   1 !   18.4   0.1     1e-05    0.0012      40     126 ..      12     103 ..       2     150 .. 0.69
   2 ?    3.3   0.0       0.4        48     177     200 ..     295     318 ..     284     340 .. 0.82

  Alignments for each domain:
  == domain 1    score: 18.4 bits;  conditional E-value: 1e-05
  WD-Rep-aln  40 tlaghtkavssvkfspngewlasssadklikiwgay.dgkfektl..sghkleisdvawssds..sllvsasddktlkiwdvssgkclktlk 126
                 t+  h + +  v f p+g  +a+ ++d  + iw  + dg+++++   + h   +  v w+     +++ ++s d+t+ iw+ +  +  k lk
    Y43F4B.4  12 TVGAHRDLIHCVSFDPHGRRMATCASDMTMAIWDRKpDGNWRRSAhwKCHGGAVWRVIWAHPEfgQIVATCSYDRTIVIWEEQIVRSEKDLK 103
                 55667777888888888888888888888888876536666654311456667777888754311444456778888888744444444443 PP

  == domain 2    score: 3.3 bits;  conditional E-value: 0.4
  WD-Rep-aln 177 vhfnrdgslivsssydglcriwda 200
                 + +n  gs+i s+s dg  r w +
    Y43F4B.4 295 LRYNLMGSVISSTSLDGTLRSWKS 318
                 578999****************86 PP

>> Y79H2A.6  CE24672	WBGene00000201	locus:arx-3	status:Confirmed	UniProt:Q9U1R7	protein_id:CAB54510.1
   #    score  bias  c-Evalue  i-Evalue hmmfrom  hmm to    alifrom  ali to    envfrom  env to     acc
 ---   ------ ----- --------- --------- ------- -------    ------- -------    ------- -------    ----
   1 !   16.3   2.5   4.5e-05    0.0055      61     116 ..      32      87 ..      23     182 .. 0.77
   2 ?    6.5   0.1     0.044       5.4      48     112 ..     210     274 ..     197     290 .. 0.80

  Alignments for each domain:
  == domain 1    score: 16.3 bits;  conditional E-value: 4.5e-05
  WD-Rep-aln  61 asssadklikiwgaydgkfektlsghkleisdvawssdssllvsasddktlkiwdv 116
                 ++ss d  i  w   d +  +tls+h+l ++   w + ++++vs+s+dk   +w  
    Y79H2A.6  32 SASSNDIHIFEWRNGDWQSIHTLSEHDLPVTGLDWGTKTNRIVSCSQDKNAFVWTF 87 
                 5678888899999999999*******************************999975 PP

  == domain 2    score: 6.5 bits;  conditional E-value: 0.044
  WD-Rep-aln  48 vssvkfspngewlasssadklik.iwgaydgkfektlsghkleisdvawssdssllvsasddktlk 112
                 v  v fsp+g  la  s d  +  + ++ d++  ++l   +l  + v w ++ s +v+a  d +  
    Y79H2A.6 210 VHRVAFSPSGCRLAFVSHDSSVSfVDSTVDSQKVQNLLTIHLPFTTVEWITENS-VVTAGHDCSPV 274
                 67899***********99987762678899999999*************99866.56666665544 PP

>> F41E6.13b  CE30784	WBGene00018294	locus:atg-18	status:Confirmed	UniProt:Q8MXJ8	protein_id:CCD64091.1
   #    score  bias  c-Evalue  i-Evalue hmmfrom  hmm to    alifrom  ali to    envfrom  env to     acc
 ---   ------ ----- --------- --------- ------- -------    ------- -------    ------- -------    ----
   1 ?   -0.1   0.0       4.5   5.5e+02      94     117 ..      68      91 ..       4     175 .. 0.57
   2 !   19.3   0.1   5.4e-06   0.00065      34     117 ..     177     264 ..     163     272 .. 0.77

  Alignments for each domain:
  == domain 1    score: -0.1 bits;  conditional E-value: 4.5
  WD-Rep-aln  94 awssdssllvsasddktlkiwdvs 117
                  +ss   +++s  d + l++++ +
   F41E6.13b  68 LFSSALMVVISQKDPRVLHVYHFT 91 
                 344444444444444444444333 PP

  == domain 2    score: 19.3 bits;  conditional E-value: 5.4e-06
  WD-Rep-aln  34 nyalkltlaghtkavssvkfspngewlasssa.dklikiwgaydgkfe...ktlsghkleisdvawssdssllvsasddktlkiwdvs 117
                 n +   t+  h  +++ +kf  +g+ +a++s+  ++i+++++ +g+     ++     ++i   ++ssds+ l s+s+  t+++++++
   F41E6.13b 177 NLSSVSTFNAHEGTIACLKFNQEGNMIATASTkGTVIRVYSVPNGHRLfefRRGVTRCVNIYSLCFSSDSKYLTSSSNTETVHVFKLE 264
                 5555678899999999999999999999866525899999998886431124556678999999999999999999999999988765 PP

>> F41E6.13a  CE10268	WBGene00018294	locus:atg-18	status:Confirmed	UniProt:O16466	protein_id:CCD64090.1
   #    score  bias  c-Evalue  i-Evalue hmmfrom  hmm to    alifrom  ali to    envfrom  env to     acc
 ---   ------ ----- --------- --------- ------- -------    ------- -------    ------- -------    ----
   1 ?   -0.7   0.0       6.6     8e+02      75     115 ..      49      89 ..       4     142 .. 0.53
   2 !   19.5   0.1   4.8e-06   0.00058      34     117 ..     177     264 ..     160     272 .. 0.76

  Alignments for each domain:
  == domain 1    score: -0.7 bits;  conditional E-value: 6.6
  WD-Rep-aln  75 ydgkfektlsghkleisdvawssdssllvsasddktlkiwd 115
                 y+g++   l   +  i +  +ss   +++s  d + l++++
   F41E6.13a  49 YEGENLTHLGLNNCLIIERLFSSALMVVISQKDPRVLHVYH 89 
                 33333333333333333444444444444444444444444 PP

  == domain 2    score: 19.5 bits;  conditional E-value: 4.8e-06
  WD-Rep-aln  34 nyalkltlaghtkavssvkfspngewlasssa.dklikiwgaydgkfe...ktlsghkleisdvawssdssllvsasddktlkiwdvs 117
                 n +   t+  h  +++ +kf  +g+ +a++s+  ++i+++++ +g+     ++     ++i   ++ssds+ l s+s+  t+++++++
   F41E6.13a 177 NLSSVSTFNAHEGTIACLKFNQEGNMIATASTkGTVIRVYSVPNGHRLfefRRGVTRCVNIYSLCFSSDSKYLTSSSNTETVHVFKLE 264
                 5566678899999999999999999999766515899999988876431124556678999999999999999999999999988765 PP

>> Y87G2A.6  CE24686	WBGene00000891	locus:cyn-15	cyclophilin	status:Confirmed	UniProt:Q9U1Q3	protein_id:CAB60429.1
   #    score  bias  c-Evalue  i-Evalue hmmfrom  hmm to    alifrom  ali to    envfrom  env to     acc
 ---   ------ ----- --------- --------- ------- -------    ------- -------    ------- -------    ----
   1 !   15.3   2.0   8.9e-05     0.011      44     203 ..      53     221 ..      15     224 .. 0.77
   2 ?    3.9   0.0      0.27        33     133     165 ..     251     283 ..     232     295 .. 0.72

  Alignments for each domain:
  == domain 1    score: 15.3 bits;  conditional E-value: 8.9e-05
  WD-Rep-aln  44 htkavssvkfspngewlasssadklikiwgaydg...kfektlsghkleisdvawssdssllvsas.ddktlkiwdvssgkclktlk.....ghsnyvf 133
                 h +++s v ++ + +++ ++s d  +k w  +++   +f k    h  e s ++   d +ll +    dk++k++d++    ++ +k       +n+v 
    Y87G2A.6  53 HRDTISHV-IATKTDFIITASVDGHLKFWKKKHSegvEFVKHFRCHLSEFSHICANIDGTLLATVCeADKSVKVFDIENFDMINMIKldfppKTANWVH 150
                 77788877.5678899999**********8765412268899999999************998865269************999999333323467777 PP

  WD-Rep-aln 134 ccnfnpqsnlivsgsfdesvkiwdvktgk...clktlsahsdpvsavhfnrdgslivsssydglcriwdaasg 203
                   n +p + l +  +    + + d k+     c+k  + hs pv  + + ++  +ivs    g+ + w+   g
    Y87G2A.6 151 QSN-DPIAHLAIGAADSGKIIVVDGKATAapiCIKD-KLHSTPVKIIEYSQSLDIIVSIDESGMIECWNGERG 221
                 665.56667777666555666677775432337775.68*****************************97666 PP

  == domain 2    score: 3.9 bits;  conditional E-value: 0.27
  WD-Rep-aln 133 fccnfnpqsnlivsgsfdesvkiwdvktgkclk 165
                  c  f+p+   + + + d  ++i++vktgk  +
    Y87G2A.6 251 VCATFDPSGLKLATFAEDRKIRIFNVKTGKLAQ 283
                 466666655555556667777888888887544 PP

>> Y54G2A.12  CE41063	WBGene00021877	status:Partially_confirmed	UniProt:A5A8P6	protein_id:CCD83536.1
   #    score  bias  c-Evalue  i-Evalue hmmfrom  hmm to    alifrom  ali to    envfrom  env to     acc
 ---   ------ ----- --------- --------- ------- -------    ------- -------    ------- -------    ----
   1 !   20.6   0.0   2.2e-06   0.00027      64     111 ..     194     242 ..     168     255 .. 0.73

  Alignments for each domain:
  == domain 1    score: 20.6 bits;  conditional E-value: 2.2e-06
  WD-Rep-aln  64 sadklikiwgaydg.kfektlsghkleisdvawssdssllvsasddktl 111
                 s d+ ik+w +yd  ++ +t sghkl + +va+  + + ++sas d+ +
   Y54G2A.12 194 SMDTKIKLWEVYDRqRVVRTYSGHKLPVREVAFNNEGTEFLSASFDRYV 242
                 5667777777777514567777777777777777777777777776654 PP

>> T01C3.1  CE42358	WBGene00011318	locus:cdt-2	WD domain, G-beta repeats	status:Partially_confirmed	UniProt:Q22059	prote
   #    score  bias  c-Evalue  i-Evalue hmmfrom  hmm to    alifrom  ali to    envfrom  env to     acc
 ---   ------ ----- --------- --------- ------- -------    ------- -------    ------- -------    ----
   1 !   16.4   0.1   4.1e-05    0.0049      86     163 ..      92     174 ..      83     187 .. 0.77
   2 ?    0.4   0.1       3.1   3.8e+02     252     289 ..     309     345 ..     232     352 .. 0.66
   3 ?    1.5   0.0       1.4   1.7e+02      85     123 ..     374     411 ..     358     424 .. 0.56

  Alignments for each domain:
  == domain 1    score: 16.4 bits;  conditional E-value: 4.1e-05
  WD-Rep-aln  86 hkleisdvaw.ssdssllvsasddktlkiwdvssg...kclktlkghsnyvfccnfnpq.snlivsgsfdesvkiwdvktgkc 163
                 h+  i dv       s++vs s d t++ wd++     +  + + gh+  v    f p+  n+ v+g  d  vkiwd++   +
     T01C3.1  92 HDGAIMDVVGvPQKESQIVSISGDSTIRCWDLNQStldRKSQVFFGHEGSVRSICFAPDdPNVFVTGGRDFQVKIWDMRVSTV 174
                 555666765414567899*************98651223456788****999888887526999*************987654 PP

  == domain 2    score: 0.4 bits;  conditional E-value: 3.1
  WD-Rep-aln 252 ytghknekycifanfsvtggkwivsgsednlvyiwnlq 289
                 ytg    ++    + s   +  i  gsed    +w+lq
     T01C3.1 309 YTGATIHNFYTQVACSPV-SDVIACGSEDSRAVVWDLQ 345
                 555444333222222221.3456667777777777776 PP

  == domain 3    score: 1.5 bits;  conditional E-value: 1.4
  WD-Rep-aln  85 ghkleisdvawssdssllvsasddktlkiwdvssgkclk 123
                 gh  ++ +v wss  + ++s+ d+  ++iw     +c  
     T01C3.1 374 GHLKQVLNVGWSSRGTYFMSC-DEGGVRIWSEPRNRCTW 411
                 444455555555555555543.44455555544444443 PP

>> ZK930.1b  CE45802	WBGene00014151	status:Partially_confirmed	protein_id:CBZ01810.1
   #    score  bias  c-Evalue  i-Evalue hmmfrom  hmm to    alifrom  ali to    envfrom  env to     acc
 ---   ------ ----- --------- --------- ------- -------    ------- -------    ------- -------    ----
   1 !   11.3   0.1    0.0015      0.18     163     202 ..      51      90 ..      30     143 .. 0.77
   2 ?    6.7   0.0     0.039       4.7     170     198 ..     417     444 ..     410     445 .] 0.75

  Alignments for each domain:
  == domain 1    score: 11.3 bits;  conditional E-value: 0.0015
  WD-Rep-aln 163 clktlsahsdpvsavhfnrdgslivsssydglcriwdaas 202
                  +  l+ hs  ++ +  nr+  l +s+s dg +++w + s
    ZK930.1b  51 IITHLHEHSGKITKLCANRESDLFLSGSTDGTVKVWKTRS 90 
                 4444555666666666666666666666666666665544 PP

  == domain 2    score: 6.7 bits;  conditional E-value: 0.039
  WD-Rep-aln 170 hsdpvsavhfnrdgslivsssydglcriw 198
                 h  p++ + +  +  l+vss ydg+ +iw
    ZK930.1b 417 HRTPITDMML-LNSELLVSSGYDGVIKIW 444
                 5566665544.456799************ PP

>> Y71G12A.3  CE30571	WBGene00022139	locus:tub-2	status:Partially_confirmed	UniProt:Q9BL53	protein_id:CCD72996.1
   #    score  bias  c-Evalue  i-Evalue hmmfrom  hmm to    alifrom  ali to    envfrom  env to     acc
 ---   ------ ----- --------- --------- ------- -------    ------- -------    ------- -------    ----
   1 !   18.6   0.2   8.7e-06    0.0011      37     109 ..      61     134 ..      40     181 .. 0.82

  Alignments for each domain:
  == domain 1    score: 18.6 bits;  conditional E-value: 8.7e-06
  WD-Rep-aln  37 lkltlaghtkavssvkfspngewlasssadklikiwgaydgkfekt.lsghkleisdvawssdssllvsasddk 109
                  ++ l gh +a+  v +  +   las  a  +i +w   d ++  + +++  +++sd +ws      + + dd+
   Y71G12A.3  61 YNFNLRGHHNAIRMVTWNKSQSKLASCDASGIIYVWVRNDDRWSVElVNDRGVKVSDLSWSPCGGSALICYDDN 134
                 4689***********************************9998866156788*********7655544455555 PP

>> Y111B2A.12b  CE45370	WBGene00013735	status:Partially_confirmed	UniProt:E0R7L3	protein_id:CBW48562.1
   #    score  bias  c-Evalue  i-Evalue hmmfrom  hmm to    alifrom  ali to    envfrom  env to     acc
 ---   ------ ----- --------- --------- ------- -------    ------- -------    ------- -------    ----
   1 ?    3.9   0.0      0.27        33     142     204 ..       5      65 ..       1      86 [. 0.72
   2 !   13.6   0.0   0.00029     0.036      46     132 ..     107     196 ..     103     223 .. 0.77

  Alignments for each domain:
  == domain 1    score: 3.9 bits;  conditional E-value: 0.27
   WD-Rep-aln 142 nlivsgsfdesvkiwdvktgkclktlsahsdpvsavhfnrdgslivsssydglcriwdaasgq 204
                  + i+ g  d  v++w ++       l  hs p++a+  + + ++ + ++  g +++ ++as +
  Y111B2A.12b   5 KRIMCGYSDGIVRLWLLREETS-THLYFHS-PITAIDHHVTQTVAIIGTQSGTVNVVNTASPD 65 
                  4577777888888887776543.3455554.88888888888888888888888888888754 PP

  == domain 2    score: 13.6 bits;  conditional E-value: 0.00029
   WD-Rep-aln  46 kavssvkfspngewlasssadklikiwgaydgkfektl.sghkleisdvawssdssl.lvsa.sddktlkiwdvssgkclktlkghsnyv 132
                  ++v s+ ++p+  w+a    d  + i+       +    s+  + i  v ws + +  +v+a s d t++i+d +    +k l+  ++ v
  Y111B2A.12b 107 NCVESLAMAPSHPWFAVGRNDGTMCIYEMDSNSPRSIFqSNQMMAIVKVIWSMEGNApYVTAgSIDGTIRIFDARDSSLVKELHNGGDEV 196
                  5789999*******************9875554444432556789*******9987544544389***********99999998766654 PP

>> R11D1.1b  CE38536	WBGene00011242	WD domain, G-beta repeat	status:Confirmed	UniProt:Q21934	protein_id:CAA99909.2
   #    score  bias  c-Evalue  i-Evalue hmmfrom  hmm to    alifrom  ali to    envfrom  env to     acc
 ---   ------ ----- --------- --------- ------- -------    ------- -------    ------- -------    ----
   1 ?    7.9   0.0     0.016       1.9      40      83 ..      61     104 ..      30     167 .. 0.82
   2 ?    0.6   0.1       2.7   3.3e+02     223     288 ..     263     331 ..     253     335 .. 0.72
   3 ?    6.0   0.0      0.06       7.3     120     157 ..     358     395 ..     335     399 .. 0.73

  Alignments for each domain:
  == domain 1    score: 7.9 bits;  conditional E-value: 0.016
  WD-Rep-aln  40 tlaghtkavssvkfspngewlasssadklikiwgaydgkfektl 83 
                  +  ht ++ +++fs n  +las   d   ++w + +  ++kt 
    R11D1.1b  61 DVREHTGCINALQFSHNDRFLASGGDDMHGRVWNVDELMVRKTP 104
                 45678888888888888888888888888888888877777764 PP

  == domain 2    score: 0.6 bits;  conditional E-value: 2.7
  WD-Rep-aln 223 spngkyilaatldntlklwdyskgkclktytghknekycifanf.svt..ggkwivsgsednlvyiwnl 288
                 sp g+  +     +    +d+   +c+   + h+ + yc + ++ s+t      + +gs+   ++iw+l
    R11D1.1b 263 SPSGNQFMSIRRGKCPLYFDFISQRCFVLKSDHNPNGYCNIKTIkSMTfiDDYTVATGSDHWGIHIWKL 331
                 666666666666677778899999999999999999999655432444215566777888888999987 PP

  == domain 3    score: 6.0 bits;  conditional E-value: 0.06
  WD-Rep-aln 120 kclktlkghsnyvfccnfnpqsnlivsgsfdesvkiwd 157
                 k l  l+gh      + f ++ nl+vs   ++s k+w 
    R11D1.1b 358 KELTVLRGHRSVPNQVRFSQHNNLLVSSGVENSFKLWS 395
                 55667777777777777777777777777777777774 PP

>> F49D11.10  CE44000	WBGene00045433	status:Partially_confirmed	UniProt:A7DT40	protein_id:CCD71541.1
   #    score  bias  c-Evalue  i-Evalue hmmfrom  hmm to    alifrom  ali to    envfrom  env to     acc
 ---   ------ ----- --------- --------- ------- -------    ------- -------    ------- -------    ----
   1 ?    1.6   0.0       1.3   1.6e+02      40     104 ..      10      71 ..       5      83 .. 0.82
   2 ?    0.8   0.0       2.4   2.9e+02     218     246 ..     212     240 ..     198     276 .. 0.72
   3 !   12.7   2.4   0.00056     0.068      97     200 ..     464     568 ..     448     585 .. 0.79

  Alignments for each domain:
  == domain 1    score: 1.6 bits;  conditional E-value: 1.3
  WD-Rep-aln  40 tlaghtkavssvkfspngewlasssadklikiwgaydgkfektlsghkleisdvawssdssllvs 104
                 tl+g  +  s + +spn   la+++      +++ ++g+  +++  h+ ++  v + s+   lv+
   F49D11.10  10 TLVG--QPYSNLVISPNNRILATTTGASCEVLFSDKKGNDARRVIKHDCDVIAVFFHSNER-LVT 71 
                 5555..35688899**********99999999*****************999999888754.444 PP

  == domain 2    score: 0.8 bits;  conditional E-value: 2.4
  WD-Rep-aln 218 sfvkfspngkyilaatldntlklwdyskg 246
                  f ++s ng+y++aa  d  +  w   k 
   F49D11.10 212 QFDRLSANGNYLVAAISDGRVLEWSNLKS 240
                 57789999999999999988888876554 PP

  == domain 3    score: 12.7 bits;  conditional E-value: 0.00056
  WD-Rep-aln  97 sdssllvsasddktlkiwdvssgkclktlkghsnyvfccnfnpqsnlivsgsf....desvkiwdvktgkclktlsahsdpvsavhfnrdgslivsssy 191
                   ++++v+as   t+ +wd +   +   l    n+    ++   sn+   g f     +   +w+vk  k +  ls+ sd + +v f +dg  ++ s+ 
   F49D11.10 464 RFANTIVTASTSGTISVWDYTEKDVREDLERSRNWQ-EAEIRSISNIQADGKFvsahGQHAVLWNVKNMKIIDVLSC-SDDIISVDFAADGRHLIISTK 560
                 447899***************999999999999986.56888899998888882222345679*********99986.6777789******75555555 PP

  WD-Rep-aln 192 dglcriwda 200
                  g++  wd+
   F49D11.10 561 KGVV-CWDT 568
                 5543.3877 PP

>> Y39H10A.6  CE45064	WBGene00021482	status:Partially_confirmed	UniProt:Q965W8	protein_id:CCD73289.1
   #    score  bias  c-Evalue  i-Evalue hmmfrom  hmm to    alifrom  ali to    envfrom  env to     acc
 ---   ------ ----- --------- --------- ------- -------    ------- -------    ------- -------    ----
   1 !   17.0   0.0   2.7e-05    0.0033      44     278 ..     254     513 ..     246     517 .. 0.73

  Alignments for each domain:
  == domain 1    score: 17.0 bits;  conditional E-value: 2.7e-05
  WD-Rep-aln  44 htkavssvkfspngewlasssadklikiwgaydgkfektlsghkleisdvawss...dss.llvsasd..dktlkiwdvssgkclktlk...ghsnyv. 132
                 h   +  vkfs ng+ +as    + i +w + ++k  +      ++  d+a+     + + ll+   +     l i+d+++  +++ l+    h + + 
   Y39H10A.6 254 HKFEIFCVKFSRNGKMMASGGKSNSITLWKCAKSKLTRIGEMAPINEGDIAYMEfcqQNKyLLICGGQmaRYNLTIFDIATRSVFRMLRvnnTHDDIId 352
                 4556889******************************99999999999999854221333145554431145799999987766555542227877543 PP

  WD-Rep-aln 133 ....f.ccnfnp...qsnlivsgsfdesvkiwdvktgkclktlsahsd.pvsavhfnrdgslivsssydglcriwdaasgqc..lk.tlvdddnppvsf 219
                     f c  f     + + +v+g    ++k++d+  g    +++  +   + ++h  r+g   ++      +r++  a      l+ t + +++  +  
   Y39H10A.6 353 igsfFsCGSFLTdtyNRTRVVAGNEFGAMKVFDLSRGEHEPAIRQQAGfRIRCLHGMRSGDSFIAVDTHNRVRLFSFANNTTenLEgTTICKEEVTIIH 451
                 333342556644111446799999999**********999888776642799******99888888778888888776544311433788899999999 PP

  WD-Rep-aln 220 vkfspngkyilaatldntlklwdyskgkclktytghkn.e...kycifanfsvtggkwivsgs 278
                 +   p  + +l++t +  l+lwd    + ++ ++g  + e   +y i ++f     ++i +gs
   Y39H10A.6 452 MTVHPSERLVLTTT-ELNLRLWDIRTHNLIRIFSGACQrEefsRYQIHSSFGGVHQNFIATGS 513
                 9*****99999877.6679**************996431223378899999888888888886 PP

>> F47D12.9b  CE32425	WBGene00018564	status:Partially_confirmed	UniProt:Q8I7J9	protein_id:CCD83374.1
   #    score  bias  c-Evalue  i-Evalue hmmfrom  hmm to    alifrom  ali to    envfrom  env to     acc
 ---   ------ ----- --------- --------- ------- -------    ------- -------    ------- -------    ----
   1 !   17.6   0.0   1.8e-05    0.0022      94     209 ..     248     369 ..     233     382 .. 0.73

  Alignments for each domain:
  == domain 1    score: 17.6 bits;  conditional E-value: 1.8e-05
  WD-Rep-aln  94 awssdssll.vsasddktlki.wdvssgkclktlkghsnyvfccnfnp.qsnlivsgsfdesvkiwdvktgkc.lktlsahsdpvs..avhfnrdgsli 186
                 ++s+d +l+ +   +d+ +k    ++  +    l+g  n  f+  +++ + + +v+  fd  ++iwd +  k  +  ++ hs+      v f+++  ++
   F47D12.9b 248 CFSADGNLVyMGLRNDNVIKSdLRMNRDHITGQLNGACNTTFVRVLEKtRPECVVTEGFDSIIRIWDFRWPKNpMMEMHGHSNNCNrlNVFFDKEERFV 346
                 566666654133445555553122334445566888888888887765156889999************9885388999***998733689******** PP

  WD-Rep-aln 187 vsssydglcriwdaasgqclktl 209
                  ++  dg +r w  +sg+ l ++
   F47D12.9b 347 FAAGSDGYVRGWSLTSGDMLCSV 369
                 *****************998665 PP

>> F47D12.9a  CE01952	WBGene00018564	status:Partially_confirmed	UniProt:Q09392	protein_id:CCD83373.1
   #    score  bias  c-Evalue  i-Evalue hmmfrom  hmm to    alifrom  ali to    envfrom  env to     acc
 ---   ------ ----- --------- --------- ------- -------    ------- -------    ------- -------    ----
   1 !   16.9   0.0     3e-05    0.0036      94     209 ..     381     502 ..     366     515 .. 0.73

  Alignments for each domain:
  == domain 1    score: 16.9 bits;  conditional E-value: 3e-05
  WD-Rep-aln  94 awssdssll.vsasddktlki.wdvssgkclktlkghsnyvfccnfnp.qsnlivsgsfdesvkiwdvktgkc.lktlsahsdpvs..avhfnrdgsli 186
                 ++s+d +l+ +   +d+ +k    ++  +    l+g  n  f+  +++ + + +v+  fd  ++iwd +  k  +  ++ hs+      v f+++  ++
   F47D12.9a 381 CFSADGNLVyMGLRNDNVIKSdLRMNRDHITGQLNGACNTTFVRVLEKtRPECVVTEGFDSIIRIWDFRWPKNpMMEMHGHSNNCNrlNVFFDKEERFV 479
                 566666654133445555553122333445566888888888877765156789999************9885388999***998733689******** PP

  WD-Rep-aln 187 vsssydglcriwdaasgqclktl 209
                  ++  dg +r w  +sg+ l ++
   F47D12.9a 480 FAAGSDGYVRGWSLTSGDMLCSV 502
                 *****************998665 PP

>> C26H9A.2  CE42572	WBGene00007752	status:Partially_confirmed	UniProt:Q9XTS7	protein_id:CAQ48403.1
   #    score  bias  c-Evalue  i-Evalue hmmfrom  hmm to    alifrom  ali to    envfrom  env to     acc
 ---   ------ ----- --------- --------- ------- -------    ------- -------    ------- -------    ----
   1 !   16.5   2.2   3.8e-05    0.0047      93     216 ..    2968    3093 ..    2943    3131 .. 0.80

  Alignments for each domain:
  == domain 1    score: 16.5 bits;  conditional E-value: 3.8e-05
  WD-Rep-aln   93 vawssdssllvsasddktlkiwdvs....sgkclktlkghsnyvfccnfnpqsnlivsgsfdesvkiwdvktgkclktlsahsdpvsavhfnrdgsl 185 
                   a + d ++l        + +w+v+    s k l  l+ghs+ + c    ++ +++vs s d +v +w++     ++ l+ h   v av  n     
    C26H9A.2 2968 CAAAGDETTLFCGNTSGCITVWKVNnkplSMKKLSVLNGHSDAITCLVSCQSHAVLVSASRDLTVLVWHLSEMFLIRQLPKHPHAVLAVAVNDATGD 3064
                  456678888888888888999999744447899************999999999************************************9976555 PP

  WD-Rep-aln  186 ivsssydglcriwdaasgqclktlvdddnpp 216 
                  i  ++   l ++w +  g+ l +l   d +p
    C26H9A.2 3065 IA-TACSTLLHVW-TLNGELLAVLNTCDVAP 3093
                  54.4567899999.56788888877666655 PP

>> Y87G2A.11  CE24682	WBGene00013599	status:Confirmed	UniProt:Q9U1Q0	protein_id:CAB60432.1
   #    score  bias  c-Evalue  i-Evalue hmmfrom  hmm to    alifrom  ali to    envfrom  env to     acc
 ---   ------ ----- --------- --------- ------- -------    ------- -------    ------- -------    ----
   1 !   15.2   0.0   9.9e-05     0.012      75     188 ..     196     270 ..     133     296 .. 0.55
   2 ?   -0.5   0.0         6   7.3e+02      82     117 ..     316     352 ..     305     357 .. 0.68

  Alignments for each domain:
  == domain 1    score: 15.2 bits;  conditional E-value: 9.9e-05
  WD-Rep-aln  75 ydgkfektlsghkleisdvawssdssllvsasddktlkiwdvssgkclktlkghsnyvfccnfnpqsnlivsgsfde.svkiwdvk.tgkclktlsahs 171
                  d                                             lk    h +  +  +fnp+ + +++   d+  v+iwd + t   l +l+ h+
   Y87G2A.11 196 TDN------------------------------------------EYLKIRDAHIHRTISMDFNPNLQHVIATCGDDgYVRIWDTRsTSSALTSLHPHA 252
                 333..........................................345555555555555555555544444433321455555542344555555555 PP

  WD-Rep-aln 172 dpvsavhfn.rdgslivs 188
                   v +v f+  +  l+++
   Y87G2A.11 253 HWVWSVRFHpVHDQLLLT 270
                 555555554212222222 PP

  == domain 2    score: -0.5 bits;  conditional E-value: 6
  WD-Rep-aln  82 tlsghkleisdvawss.dssllvsasddktlkiwdvs 117
                 ++ +h+  +   awss d  ++ s s d  + + +vs
   Y87G2A.11 316 RIDEHEDSVYACAWSSaDPWTFASLSYDGRMIVSNVS 352
                 4677888888888876356677777777776666665 PP

>> B0280.9  CE00816	WBGene00015104	status:Confirmed	UniProt:P42000	protein_id:CCD61605.1
   #    score  bias  c-Evalue  i-Evalue hmmfrom  hmm to    alifrom  ali to    envfrom  env to     acc
 ---   ------ ----- --------- --------- ------- -------    ------- -------    ------- -------    ----
   1 ?   -0.3   0.0       5.2   6.3e+02     266     295 ..     173     202 ..     116     244 .. 0.68
   2 !   14.9   0.0   0.00012     0.015      51     158 ..     305     423 ..     289     426 .. 0.77

  Alignments for each domain:
  == domain 1    score: -0.3 bits;  conditional E-value: 5.2
  WD-Rep-aln 266 fsvtggkwivsgsednlvyiwnlqtkeivq 295
                 ++  g   i s s  + +  +n++t+e+ q
     B0280.9 173 IADKGHSVICSSSRKEYLMQYNMETREVTQ 202
                 444577778888888888889999998877 PP

  == domain 2    score: 14.9 bits;  conditional E-value: 0.00012
  WD-Rep-aln  51 vkfspngewlasssadklikiwgaydgkfekt......lsghkleisdvawssdssllv..sasddktlkiwdvssgkclktl...kghsnyvfccnfn 138
                 + +s +g+++a+ s   ++++++  d ++  +      +s+    +s +a+ sd++l+   s   d+ l++ +v+s   +k +   +g+  +  c++f 
     B0280.9 305 LAISQHGDYFATGSDTGIVNVYSGNDCRNSTNprplfnVSNLVTAVSSIAFNSDAQLMAicSNVKDNHLRLVHVASQTTFKNFperNGKVTHARCVEFS 403
                 5578899999999999999999999988765422221145556689999*****998761155568899999999999999863336888888999999 PP

  WD-Rep-aln 139 pqsnlivsgsfdesvkiwdv 158
                 p+   +  g  d  ++++++
     B0280.9 404 PNGGYMAVGNDDGRLHVFEI 423
                 99999999999998888887 PP

>> F53C11.7  CE24997	WBGene00009976	locus:swan-2	Yeast hypothetical protein YPL247C like	status:Confirmed	UniProt:Q93759
   #    score  bias  c-Evalue  i-Evalue hmmfrom  hmm to    alifrom  ali to    envfrom  env to     acc
 ---   ------ ----- --------- --------- ------- -------    ------- -------    ------- -------    ----
   1 ?    6.3   0.0      0.05       6.1     170     208 ..     254     293 ..     215     297 .. 0.70
   2 ?    3.5   0.0      0.35        42      74     117 ..     299     343 ..     294     349 .. 0.85
   3 ?    3.3   0.0       0.4        48      42      77 ..     399     435 ..     380     478 .] 0.54

  Alignments for each domain:
  == domain 1    score: 6.3 bits;  conditional E-value: 0.05
  WD-Rep-aln 170 hsdpvsavhfnr.dgslivsssydglcriwdaasgqclkt 208
                 +  p+++  +n  d  li +ss d  c +w+  +gq + t
    F53C11.7 254 YCAPLTSFDWNElDMNLIGTSSIDTTCTVWQLETGQAIGT 293
                 4556666666643778888899999999999888887654 PP

  == domain 2    score: 3.5 bits;  conditional E-value: 0.35
  WD-Rep-aln  74 aydgkfektlsghkleisdvawssdssl.lvsasddktlkiwdvs 117
                 a dg ++ +l  h+ e+ d+++s  s++ + s   d +l+++d++
    F53C11.7 299 AIDGTVRTQLIAHDKEVFDISFSRGSAQiFASVGADGSLRLFDLR 343
                 77999999999************9886516788999999999986 PP

  == domain 3    score: 3.3 bits;  conditional E-value: 0.4
  WD-Rep-aln  42 aghtkavssvkfspn.gewlasssadklikiwgaydg 77 
                   h  ++  + ++p+ g  ++++  d    iw ++++
    F53C11.7 399 RNHEATINGLSWAPHsGSHICTAGDDYQALIWDVHEM 435
                 4455555555555532445555555555555555555 PP

>> T01G1.3  CE16320	WBGene00011338	locus:sec-31	Yesat transport protein WEB1 like	status:Partially_confirmed	UniProt:O45
   #    score  bias  c-Evalue  i-Evalue hmmfrom  hmm to    alifrom  ali to    envfrom  env to     acc
 ---   ------ ----- --------- --------- ------- -------    ------- -------    ------- -------    ----
   1 !   15.9   1.5   5.9e-05    0.0072      43     205 ..     119     291 ..     102     308 .. 0.78

  Alignments for each domain:
  == domain 1    score: 15.9 bits;  conditional E-value: 5.9e-05
  WD-Rep-aln  43 ghtkavssvkfspngewlasssadklikiwgaydgkfektls..ghkleisdvawssdssllvsasddktlkiwdvs.sgkc.l..ktlkghsnyvfcc 135
                  h   v ++  s +g w+as      i +w + + k+  +    +   ++    w    + + ++   + +  wd++  g   l    + g     +  
     T01G1.3 119 DHHGHVLTIDVSRDGRWMASGGGSGQILLWDCANLKTPFSPGspNFPDQVKLLRWNLKNESVFASISSRRVSFWDLRrNGSPvLefAEIPGCDWSSLSW 217
                 5777889999********************999888766555015556888999*98887777777788999***972455424114566777778888 PP

  WD-Rep-aln 136 nfnpqsnlivsgsfd.es.vkiwdvk.tgkclktlsahsdpvsavhfnr.dgslivsssydglcriwdaasgqc 205
                 n  ++s+livs   +  s ++ wd + t   +k  + h   +++v +n+ d  l++ss  dg + iw+  + ++
     T01G1.3 218 NPSDASQLIVSSQSQhASvIQKWDSRfTSTPVKEYRHHNMGITSVDWNKaDDRLVISSGCDGQVVIWNHETSEV 291
                 99999*****975441442588**9857889****************963789**************9876655 PP

>> Y32H12A.8  CE42033	WBGene00021316	status:Partially_confirmed	UniProt:Q9N533	protein_id:CCD73967.1
   #    score  bias  c-Evalue  i-Evalue hmmfrom  hmm to    alifrom  ali to    envfrom  env to     acc
 ---   ------ ----- --------- --------- ------- -------    ------- -------    ------- -------    ----
   1 !   15.4   1.2   8.6e-05      0.01      58     256 ..     116     326 ..      97     360 .. 0.77

  Alignments for each domain:
  == domain 1    score: 15.4 bits;  conditional E-value: 8.6e-05
  WD-Rep-aln  58 ewlasssadklikiwgaydgkfektlsghkleisdvawssds.sllvsasddktlkiwdvssgkclktlkghsny.....vfccnfnpqsnlivsgsfd 150
                 +++a++s++  i  w     +++   ++h+   +   w + +  +lvs s d t+k +d++     +      n      v  c+     +   +g   
   Y32H12A.8 116 QYIATTSSNGSIVCWNIS-RRNKSVFKSHERSATCLDWHATTpYILVSGSRDCTVKSYDMRVKDNHQLTFSDRNCesirdVAMCKAPGFDDYFFTGDDG 213
                 689999999999999875.566788899*999999***87762689*************98765544333333221223378889888999999**999 PP

  WD-Rep-aln 151 esvkiwdvk.tgkclktlsahsdpvsavhfnrd.gslivs.ssydglcriwdaasgqclktlvdddnppvsfvkfspngkyila..atld.ntlklwdy 243
                   +++wd++ t + +    ah   vs++ +n +  +li + +  d +++iw+ +  +  ++ v + ++p+  v + p+  y la  a+++ +++++wd 
   Y32H12A.8 214 GVLRLWDLRqTRRWVFQKVAHRSFVSTLSLNPHnRTLIATgGGRDKMVKIWEWTGPELNRISVVETTAPLGRVAWRPDRPYHLAtcASVNeTSVHVWDV 312
                 99*****973667788999***********96515677652579*********9999999*********************997333444155799*99 PP

  WD-Rep-aln 244 skgkc.lktytghk 256
                  +      ty  h+
   Y32H12A.8 313 RRPYLpYVTYDEHR 326
                 88643255666665 PP

>> Y54E5B.2  CE19226	WBGene00013204	status:Partially_confirmed	UniProt:Q9XWF9	protein_id:CAA21713.1
   #    score  bias  c-Evalue  i-Evalue hmmfrom  hmm to    alifrom  ali to    envfrom  env to     acc
 ---   ------ ----- --------- --------- ------- -------    ------- -------    ------- -------    ----
   1 !   11.7   0.0    0.0012      0.14      83     198 ..     136     253 ..     116     297 .. 0.63
   2 ?    4.6   0.7      0.16        20     146     212 ..     310     381 ..     298     404 .. 0.78
   3 ?    0.2   0.1       3.6   4.4e+02     174     270 ..     575     626 ..     562     653 .. 0.51

  Alignments for each domain:
  == domain 1    score: 11.7 bits;  conditional E-value: 0.0012
  WD-Rep-aln  83 lsghkleisdvawssdssllvsasddktlkiwdv..ssgkclktlkghsnyvfccnfnpqsnlivsgsfdesvkiwdvktgkclktlsahsdpvsav.. 177
                  +ghk  i  +   +ds+++ + sdd+t+++w +  +    l t+ gh+   f    +p    i +g +++++  w+      +   +  + p+  +  
    Y54E5B.2 136 RKGHKGMIFSI--VTDSTRIFTISDDRTIRMWPIddRESGPLCTVFGHTARPFAICVDPINYRIYTGGIEQTLFCWKYDER-SIDLRQKIAIPIGVIqk 231
                 55666666544..589****************76224455799********9999999*9999******999999986543.22222333333333310 PP

  WD-Rep-aln 178 .hfnrdgslivsssydglcriw 198
                      d +l +ss    l +i 
    Y54E5B.2 232 iSKIDDSTLAISSQNGDLLEIH 253
                 0333445555555555566665 PP

  == domain 2    score: 4.6 bits;  conditional E-value: 0.16
  WD-Rep-aln 146 sgsfdesvkiwdvktgkclktlsahsdpvs..avhfnrdgslivsssydglcriwdaasg...qclktlvdd 212
                   s d+sv  w+ +t  ++ t s h   +s   +   ++ s +   + dg+ ++++ a     +clk +  +
    Y54E5B.2 310 MTSSDDSVVAWHQNTWIVITTSSVHRLKLSmnIISATCHASYVAIKTIDGIIHVYNFADVeniRCLKRFRAQ 381
                 56889********************98776225888999***************987754111677766554 PP

  == domain 3    score: 0.2 bits;  conditional E-value: 3.6
  WD-Rep-aln 174 vsavhfnrdgslivsssydglcriwdaasgqclktlvdddnppvsfvkfspngkyilaatldntlklwdyskgkclktytghknekycifanfsvtg 270
                 + a                                              s   +y+++ +ld  l + d    + l  + g +     i+ +    g
    Y54E5B.2 575 IVA---------------------------------------------ASGSSNYLVTVSLDGHLSISDGNLKRILTIFVGENLLCTDIYDEADENG 626
                 333.............................................3334444444444444444444444444444444444444444444444 PP

>> T27B1.1  CE41845	WBGene00003883	locus:osm-1	leucine zipper transcription factor(weak)	status:Confirmed	UniProt:Q22830
   #    score  bias  c-Evalue  i-Evalue hmmfrom  hmm to    alifrom  ali to    envfrom  env to     acc
 ---   ------ ----- --------- --------- ------- -------    ------- -------    ------- -------    ----
   1 !   15.7   1.3   6.7e-05    0.0082      47     205 ..      18     186 ..       6     263 .. 0.73

  Alignments for each domain:
  == domain 1    score: 15.7 bits;  conditional E-value: 6.7e-05
  WD-Rep-aln  47 avssvkfspngewlasssadklikiw...gaydgkfektlsghk.....leisdvawssdssllvsasddktlkiwdvssgkclktl...kghsnyvfc 134
                  +s +  spng   a +++d+ + +    g+++ +f  +  + k     + +  +++s dss++     d+ l i++v +    k +   k  +     
     T27B1.1  18 KISNISCSPNGSRAAIACSDRSVALLdenGVQKDRFTCKPIDAKygkksFTVLCMTFSPDSSRIAIGQSDNVLFIYKVGTSWNEKKVivnKFVQPSAVT 116
                 5899999****9999999999777752226666666665555441111155677899*******9999999****999765443332111444555566 PP

  WD-Rep-aln 135 cnfnpqsnlivsgsfdesvkiwdvktgkclktlsahsdpvsavhfnrdgslivsssydglcriwdaasgqc 205
                 c   p  + i+ g +d  v+i  +kt kc    ++  + v ++  + + +  vs+  dg   +++ +s   
     T27B1.1 117 CLSWPFDDKILVGQLDGKVRIGLIKTNKCSSLYKTD-ETVVSIQTHPKRTSFVSAHQDGSIILYNFSSRTQ 186
                 666788888999*****************8665554.5555666666667778999999887777666443 PP

>> ZK930.1a  CE06671	WBGene00014151	serine\/threonine kinase	status:Partially_confirmed	UniProt:Q23669	protein_id:CAA941
   #    score  bias  c-Evalue  i-Evalue hmmfrom  hmm to    alifrom  ali to    envfrom  env to     acc
 ---   ------ ----- --------- --------- ------- -------    ------- -------    ------- -------    ----
   1 !    9.1   0.0    0.0068      0.83     163     202 ..     960     999 ..     940    1016 .. 0.69
   2 ?    4.9   0.0      0.14        17     170     198 ..    1326    1353 ..    1319    1354 .] 0.75

  Alignments for each domain:
  == domain 1    score: 9.1 bits;  conditional E-value: 0.0068
  WD-Rep-aln 163 clktlsahsdpvsavhfnrdgslivsssydglcriwdaas 202
                  +  l+ hs  ++ +  nr+  l +s+s dg +++w + s
    ZK930.1a 960 IITHLHEHSGKITKLCANRESDLFLSGSTDGTVKVWKTRS 999
                 4444555666666666666666666666666666665544 PP

  == domain 2    score: 4.9 bits;  conditional E-value: 0.14
  WD-Rep-aln  170 hsdpvsavhfnrdgslivsssydglcriw 198 
                  h  p++ + +  +  l+vss ydg+ +iw
    ZK930.1a 1326 HRTPITDMML-LNSELLVSSGYDGVIKIW 1353
                  5566665544.456799************ PP

>> C10B5.1  CE30722	WBGene00015670	status:Partially_confirmed	UniProt:O16318	protein_id:CCD64079.1
   #    score  bias  c-Evalue  i-Evalue hmmfrom  hmm to    alifrom  ali to    envfrom  env to     acc
 ---   ------ ----- --------- --------- ------- -------    ------- -------    ------- -------    ----
   1 !   15.0   0.1   0.00012     0.014     135     199 ..     242     309 ..     235     311 .] 0.75

  Alignments for each domain:
  == domain 1    score: 15.0 bits;  conditional E-value: 0.00012
  WD-Rep-aln 135 cnfnpqsnlivsgsfdesvkiwdvktgkclktl.sahsdpvsavhf..nrdgslivsssydglcriwd 199
                   f p+s+ i++g +d s++++  +  ++l +l +ahs  +s++ +    +g +++++s d  + +w 
     C10B5.1 242 ISFSPNSKQIIAGFWDGSIRVFSRHRLNVLLALtNAHSSTISSIIWlpPEQGEIVIATSSDSTVSLWK 309
                 46889999999999999999998877666655426899999888763346888888999888888885 PP

>> Y105E8A.8  CE29846	WBGene00013669	status:Partially_confirmed	UniProt:Q8WQB4	protein_id:CAD21659.1
   #    score  bias  c-Evalue  i-Evalue hmmfrom  hmm to    alifrom  ali to    envfrom  env to     acc
 ---   ------ ----- --------- --------- ------- -------    ------- -------    ------- -------    ----
   1 !   11.5   0.1    0.0013      0.16      45     168 ..     123     252 ..      80     259 .. 0.73
   2 ?    2.4   0.0      0.78        95     146     223 ..     281     357 ..     273     384 .. 0.71

  Alignments for each domain:
  == domain 1    score: 11.5 bits;  conditional E-value: 0.0013
  WD-Rep-aln  45 tkavssvkfspn...gewlasssadklikiwgaydgkfektlsghkle..isdvawssdssllvsasddktlkiwdvssgkclktlkgh..snyvfccn 136
                 t+    v+fs +   g+    +s d++i+++   ++   + +  h+ +  + d +w    + + s+s  + ++++d + g  l + +g+  ++ +    
   Y105E8A.8 123 TENNNFVHFSIQneqGNRALVASQDRFIRMYKIDETP--EVIWKHNTGnlVLDSCWENSGKGVFSSSKLRPIQLFDTENGSILGAYNGKdaGDNITAAM 219
                 55666777775411155566789999**999887654..4555565543378********************************999873246777777 PP

  WD-Rep-aln 137 fnpqsnlivsgsfdesvkiwdvk.tgkclktls 168
                    qs   + g f +  +iwd++ tg  ++ ++
   Y105E8A.8 220 SIGQSGSSLIGGFKNKFQIWDIEyTGDAIQHIK 252
                 778888888899*********975888877665 PP

  == domain 2    score: 2.4 bits;  conditional E-value: 0.78
  WD-Rep-aln 146 sgsfdesvkiwdvktgkclktlsahsdpvsavhfnrdgslivsssydglcriwdaasgqclktlvdddnppvsfvkfs 223
                 +g     v i+ +k  + + t++      + +hf  dg  + +s   g  + +d+     l  +++ d +     +fs
   Y105E8A.8 281 AGGSSSLVAIYSLKWRNAVSTIEGSLKGYTNLHFSPDGLKLYASERKGDIHCFDTRMNM-LTQILKRDMTATHRTRFS 357
                 55566678888888888999999999999999999999999999999999999987654.444555555555556665 PP

>> Y39A1A.1d  CE45443	WBGene00012641	locus:epg-6	status:Confirmed	UniProt:E3CTH5	protein_id:CBX53348.1
   #    score  bias  c-Evalue  i-Evalue hmmfrom  hmm to    alifrom  ali to    envfrom  env to     acc
 ---   ------ ----- --------- --------- ------- -------    ------- -------    ------- -------    ----
   1 ?   14.8   0.0   0.00013     0.016     165     241 ..     106     184 ..      78     196 .. 0.83

  Alignments for each domain:
  == domain 1    score: 14.8 bits;  conditional E-value: 0.00013
  WD-Rep-aln 165 ktlsahsdpvsavhfnrdgslivsssydg.lcriwdaasgqclktlvdd.dnppvsfvkfspngkyilaatldntlklw 241
                   ++ah   ++ v +n++g+l+ ++s  g + r++da +   l  l     ++ +  + fsp   y+ +a+   tl+++
   Y39A1A.1d 106 IVIEAHLTDIAQVALNCQGTLVATGSTKGtVIRVFDARTKGPLYELRRGtVQAHLQCMAFSPCSSYLAVASDKGTLHMF 184
                 56899999****************99988578*****99888888876515778999*********9999988888776 PP

>> C08B6.7a  CE05244	WBGene00007428	locus:hpo-22	59 protein	status:Partially_confirmed	UniProt:Q17818	protein_id:CAA9658
   #    score  bias  c-Evalue  i-Evalue hmmfrom  hmm to    alifrom  ali to    envfrom  env to     acc
 ---   ------ ----- --------- --------- ------- -------    ------- -------    ------- -------    ----
   1 ?   14.1   0.0    0.0002     0.025      96     180 ..     313     398 ..     273     438 .. 0.68

  Alignments for each domain:
  == domain 1    score: 14.1 bits;  conditional E-value: 0.0002
  WD-Rep-aln  96 s.sdssllvsasddktlkiwdvssgkclktlkghsnyvfccnfnpqsnlivsgsfdesvkiwdvktgkclktlsahsdpvsavhfn 180
                 s sd +++ + s d  l+i++ ++   l  +k +   ++   + p+++li +g  d+ + ++ v   +++   +ah   vs v+f+
    C08B6.7a 313 SgSDGKMMATVSHDGFLRIFNYHAQELLAVMKSYFGGLLTLSWSPDAKLIATGGEDDLLTVYSVAEKRVVCRGQAHKSWVSQVKFD 398
                 32555555666666666666666666666666666666666666666666666666666666666666666666666666666554 PP

>> C08B6.7b  CE45162	WBGene00007428	locus:hpo-22	status:Partially_confirmed	UniProt:D9N129	protein_id:CBO21933.1
   #    score  bias  c-Evalue  i-Evalue hmmfrom  hmm to    alifrom  ali to    envfrom  env to     acc
 ---   ------ ----- --------- --------- ------- -------    ------- -------    ------- -------    ----
   1 ?   14.1   0.0   0.00021     0.026      96     180 ..     313     398 ..     273     438 .. 0.68

  Alignments for each domain:
  == domain 1    score: 14.1 bits;  conditional E-value: 0.00021
  WD-Rep-aln  96 s.sdssllvsasddktlkiwdvssgkclktlkghsnyvfccnfnpqsnlivsgsfdesvkiwdvktgkclktlsahsdpvsavhfn 180
                 s sd +++ + s d  l+i++ ++   l  +k +   ++   + p+++li +g  d+ + ++ v   +++   +ah   vs v+f+
    C08B6.7b 313 SgSDGKMMATVSHDGFLRIFNYHAQELLAVMKSYFGGLLTLSWSPDAKLIATGGEDDLLTVYSVAEKRVVCRGQAHKSWVSQVKFD 398
                 32555555666666666666666666666666666666666666666666666666666666666666666666666666666554 PP

>> R11D1.1a  CE38535	WBGene00011242	status:Confirmed	UniProt:Q7JLF4	protein_id:CAA99908.2
   #    score  bias  c-Evalue  i-Evalue hmmfrom  hmm to    alifrom  ali to    envfrom  env to     acc
 ---   ------ ----- --------- --------- ------- -------    ------- -------    ------- -------    ----
   1 ?    3.9   0.0      0.27        32      41      82 ..      62     102 ..      33     176 .. 0.74
   2 ?    0.9   0.1       2.2   2.6e+02     223     288 ..     262     330 ..     247     344 .. 0.75
   3 ?    6.1   0.0     0.058         7     120     157 ..     357     394 ..     334     399 .. 0.73

  Alignments for each domain:
  == domain 1    score: 3.9 bits;  conditional E-value: 0.27
  WD-Rep-aln  41 laghtkavssvkfspngewlasssadklikiwgaydgkfekt 82 
                 +  ht ++ +++fs n  +las   d   ++w + +  ++kt
    R11D1.1a  62 VREHTGCINALQFSHNDRFLASG-DDMHGRVWNVDELMVRKT 102
                 45677777777777777777754.456666776666666555 PP

  == domain 2    score: 0.9 bits;  conditional E-value: 2.2
  WD-Rep-aln 223 spngkyilaatldntlklwdyskgkclktytghknekycifanf.svt..ggkwivsgsednlvyiwnl 288
                 sp g+  +     +    +d+   +c+   + h+ + yc + ++ s+t      + +gs+   ++iw+l
    R11D1.1a 262 SPSGNQFMSIRRGKCPLYFDFISQRCFVLKSDHNPNGYCNIKTIkSMTfiDDYTVATGSDHWGIHIWKL 330
                 666666666666677778899999999999999999999655432444215566777888888999987 PP

  == domain 3    score: 6.1 bits;  conditional E-value: 0.058
  WD-Rep-aln 120 kclktlkghsnyvfccnfnpqsnlivsgsfdesvkiwd 157
                 k l  l+gh      + f ++ nl+vs   ++s k+w 
    R11D1.1a 357 KELTVLRGHRSVPNQVRFSQHNNLLVSSGVENSFKLWS 394
                 55666777777777777777777777777777777774 PP

>> K02B12.3  CE32461	WBGene00010496	locus:sec-12	WD domain, G-beta repeat	status:Partially_confirmed	UniProt:Q21115	prot
   #    score  bias  c-Evalue  i-Evalue hmmfrom  hmm to    alifrom  ali to    envfrom  env to     acc
 ---   ------ ----- --------- --------- ------- -------    ------- -------    ------- -------    ----
   1 ?   13.9   0.0   0.00024      0.03      54     119 ..     153     225 ..     126     234 .. 0.57

  Alignments for each domain:
  == domain 1    score: 13.9 bits;  conditional E-value: 0.00024
  WD-Rep-aln  54 spngewlasssadklikiwgay........dgkfektlsghkleisdvawssdssllvsasddktlkiwdvssg 119
                 s  g+ +a+  ad  i+iw a+        d++   t++ hk ++ d+ +s ds++++s   + +  iw  ++g
    K02B12.3 153 SSRGKIFATGGADGHIRIWNAQivfraeneDAQPILTIQAHKADVDDIDFSKDSKTIISVGAEGA-FIWSTQTG 225
                 45666677777777777776532222211133333466777777777777777777776655443.35555554 PP

>> Y39A1A.1c  CE37799	WBGene00012641	locus:epg-6	status:Confirmed	UniProt:Q5DTE8	protein_id:CAI06057.1
   #    score  bias  c-Evalue  i-Evalue hmmfrom  hmm to    alifrom  ali to    envfrom  env to     acc
 ---   ------ ----- --------- --------- ------- -------    ------- -------    ------- -------    ----
   1 ?   14.1   0.0   0.00021     0.026     165     241 ..     181     259 ..     154     270 .. 0.83

  Alignments for each domain:
  == domain 1    score: 14.1 bits;  conditional E-value: 0.00021
  WD-Rep-aln 165 ktlsahsdpvsavhfnrdgslivsssydg.lcriwdaasgqclktlvdd.dnppvsfvkfspngkyilaatldntlklw 241
                   ++ah   ++ v +n++g+l+ ++s  g + r++da +   l  l     ++ +  + fsp   y+ +a+   tl+++
   Y39A1A.1c 181 IVIEAHLTDIAQVALNCQGTLVATGSTKGtVIRVFDARTKGPLYELRRGtVQAHLQCMAFSPCSSYLAVASDKGTLHMF 259
                 56899999****************99988578*****99888888876515778999*********9999988888776 PP

>> C54G7.4  CE37621	WBGene00016935	locus:ifta-1	status:Partially_confirmed	UniProt:Q18859	protein_id:CCD67045.1
   #    score  bias  c-Evalue  i-Evalue hmmfrom  hmm to    alifrom  ali to    envfrom  env to     acc
 ---   ------ ----- --------- --------- ------- -------    ------- -------    ------- -------    ----
   1 ?   13.0   0.1   0.00044     0.053      23     105 ..      47     131 ..      37     145 .. 0.75

  Alignments for each domain:
  == domain 1    score: 13.0 bits;  conditional E-value: 0.00044
  WD-Rep-aln  23 atqsketpekpnyalkltlaghtkavssvkfspngewlasssadklikiwgaydgkfek.tlsghk.leisdvawssdssllvsa 105
                 at  ++ p+     ++ +l+gh  +v    +  n + l++s +  li++wg ++ ++ +  +++ +   +  ++w  + +++  a
     C54G7.4  47 ATDLNKSPNAATLVVNQALEGHNATVMNATWNENNQKLTTSDTSGLIIVWGMFNEQWCEeMINNRNkSVVVSICWNLEGTKIAIA 131
                 445555666666677889***********************************98865504544441345677887777666555 PP

>> Y39A1A.1a  CE33215	WBGene00012641	locus:epg-6	status:Confirmed	UniProt:Q9XX21	protein_id:CAA21019.3
   #    score  bias  c-Evalue  i-Evalue hmmfrom  hmm to    alifrom  ali to    envfrom  env to     acc
 ---   ------ ----- --------- --------- ------- -------    ------- -------    ------- -------    ----
   1 ?   13.9   0.0   0.00025      0.03     165     241 ..     213     291 ..     186     302 .. 0.83

  Alignments for each domain:
  == domain 1    score: 13.9 bits;  conditional E-value: 0.00025
  WD-Rep-aln 165 ktlsahsdpvsavhfnrdgslivsssydg.lcriwdaasgqclktlvdd.dnppvsfvkfspngkyilaatldntlklw 241
                   ++ah   ++ v +n++g+l+ ++s  g + r++da +   l  l     ++ +  + fsp   y+ +a+   tl+++
   Y39A1A.1a 213 IVIEAHLTDIAQVALNCQGTLVATGSTKGtVIRVFDARTKGPLYELRRGtVQAHLQCMAFSPCSSYLAVASDKGTLHMF 291
                 56899999****************99988578*****99888888876515778999*********9999988888776 PP

>> Y39A1A.1b  CE33216	WBGene00012641	locus:epg-6	status:Confirmed	UniProt:Q86MP3	protein_id:CAD60426.1
   #    score  bias  c-Evalue  i-Evalue hmmfrom  hmm to    alifrom  ali to    envfrom  env to     acc
 ---   ------ ----- --------- --------- ------- -------    ------- -------    ------- -------    ----
   1 ?   13.9   0.0   0.00025      0.03     165     241 ..     213     291 ..     186     302 .. 0.83

  Alignments for each domain:
  == domain 1    score: 13.9 bits;  conditional E-value: 0.00025
  WD-Rep-aln 165 ktlsahsdpvsavhfnrdgslivsssydg.lcriwdaasgqclktlvdd.dnppvsfvkfspngkyilaatldntlklw 241
                   ++ah   ++ v +n++g+l+ ++s  g + r++da +   l  l     ++ +  + fsp   y+ +a+   tl+++
   Y39A1A.1b 213 IVIEAHLTDIAQVALNCQGTLVATGSTKGtVIRVFDARTKGPLYELRRGtVQAHLQCMAFSPCSSYLAVASDKGTLHMF 291
                 56899999****************99988578*****99888888876515778999*********9999988888776 PP

>> F17C11.10  CE05657	WBGene00008921	sepB domain	status:Confirmed	UniProt:Q19520	protein_id:CAA96632.1
   #    score  bias  c-Evalue  i-Evalue hmmfrom  hmm to    alifrom  ali to    envfrom  env to     acc
 ---   ------ ----- --------- --------- ------- -------    ------- -------    ------- -------    ----
   1 ?   10.6   0.5    0.0025       0.3     104     242 ..     125     273 ..     106     288 .. 0.55
   2 ?    9.4   0.0    0.0057      0.69      48      76 ..     248     276 ..     237     327 .. 0.72

  Alignments for each domain:
  == domain 1    score: 10.6 bits;  conditional E-value: 0.0025
  WD-Rep-aln 104 sasddktlkiwdvssgkc.lktlkghsnyvfccnfnpqsnlivsgsfdesvkiwdvktgkclktlsah.........sdpvsavhfnrdgslivsssyd 192
                   s d ++k  +++     lkt +  +  v+c++++p+ +++   + d  v i d+ +    +tl+           s p   + + +dg  +   s  
   F17C11.10 125 GGSSDYAVKCTNMKDLDAeLKT-RSLEAEVLCVKLDPKNEFVAVSTVDGNVTIIDIDSFSIKHTLTKVfprfetidvSRPRIQLSWSKDGQWLFVPSKG 222
                 5555555555555544331343.3344556777777777777777777777777776665555554321111111114444455556666555444433 PP

  WD-Rep-aln 193 glcriw.daasgqclktlvdddnppvsfvkfspngkyilaatldntlklwd 242
                  +     +      +  l d+ +   s   +sp gky+  +t+dn + +w+
   F17C11.10 223 CVKSYRrNGWEESGVYRLKDHASVDFSVTALSPCGKYLASSTMDNQIAVWN 273
                 322221022223344556666666677777777777777777777777775 PP

  == domain 2    score: 9.4 bits;  conditional E-value: 0.0057
  WD-Rep-aln  48 vssvkfspngewlasssadklikiwgayd 76 
                  s   +sp g++lass+ d+ i +w + +
   F17C11.10 248 FSVTALSPCGKYLASSTMDNQIAVWNSDE 276
                 34456788888888888888888887755 PP

>> Y102A5B.1  CE35640	WBGene00013607	locus:clec-27	Lectin C-type domain short and long forms (2 domains)	status:Partiall
   #    score  bias  c-Evalue  i-Evalue hmmfrom  hmm to    alifrom  ali to    envfrom  env to     acc
 ---   ------ ----- --------- --------- ------- -------    ------- -------    ------- -------    ----
   1 ?   13.3   0.1   0.00038     0.046      50     135 ..     261     347 ..     241     358 .. 0.89

  Alignments for each domain:
  == domain 1    score: 13.3 bits;  conditional E-value: 0.00038
  WD-Rep-aln  50 svkfspngewlasssadklikiwgaydgkfektlsghkleisdvawssdssllvsasddktlkiwdvssgkclktlkghsn.yvfcc 135
                  +k+s + + +++ss  +l+ i +a + +f  t+++  + +  va+ss+  l    +     +i+ ++ g+cl     h+  y f c
   Y102A5B.1 261 QLKISSDAQQICTSSGSNLVSIHSANENRFLTTIYSPPVLVGGVAFSSNLILWYDGTPSTFNNIKSITNGNCLFINDTHGGwYGFDC 347
                 579999*******************************************99999999999999**********99998875245555 PP

>> T09F5.12  CE44595	WBGene00014836	status:Partially_confirmed	UniProt:D3YT84	protein_id:CBK19470.1
   #    score  bias  c-Evalue  i-Evalue hmmfrom  hmm to    alifrom  ali to    envfrom  env to     acc
 ---   ------ ----- --------- --------- ------- -------    ------- -------    ------- -------    ----
   1 ?   13.9   1.0   0.00023     0.029     146     206 ..     148     205 ..     133     214 .. 0.52

  Alignments for each domain:
  == domain 1    score: 13.9 bits;  conditional E-value: 0.00023
  WD-Rep-aln 146 sgsfdesvkiwdvktgkclktlsahsdpvsavhfnrdgslivsssydglcriwdaasgqcl 206
                   s d ++k w  k g clkt +  +  + +    r   li+ s  dg+ r wd++    +
    T09F5.12 148 NRSTDRTIKKW--KNGVCLKTYTGSTKGICCGLVLR-NELIMCSPSDGVKRCWDTTKDAPI 205
                 44555555555..45555555555555554433333.345555555555555555544444 PP

>> C17H12.1  CE16862	WBGene00015927	locus:dyci-1	status:Confirmed	UniProt:O45087	protein_id:CCD64991.1
   #    score  bias  c-Evalue  i-Evalue hmmfrom  hmm to    alifrom  ali to    envfrom  env to     acc
 ---   ------ ----- --------- --------- ------- -------    ------- -------    ------- -------    ----
   1 ?   -0.7   0.1       6.8   8.2e+02     197     243 ..     318     365 ..     235     427 .. 0.58
   2 ?   13.7   0.4   0.00027     0.033      58     117 ..     502     562 ..     470     618 .. 0.69

  Alignments for each domain:
  == domain 1    score: -0.7 bits;  conditional E-value: 6.8
  WD-Rep-aln 197 iwdaasgqclktlvdddnppvsfvkfspngkyilaatldn.tlklwdy 243
                 +w++ s +    ++   ++ +  v f++   ++l a  ++  + +wd 
    C17H12.1 318 VWNTKSKRMTAEFIVYCQSEIQSVAFARFHAHLLLAGCESgQICVWDN 365
                 444444444444444444444444444333333333332212333442 PP

  == domain 2    score: 13.7 bits;  conditional E-value: 0.00027
  WD-Rep-aln  58 ewlasssadklikiwgaydgkfektlsghkleisdvawss.dssllvsasddktlkiwdvs 117
                   + sss d  +k+w+++d++ + +  +h   + dvaws    +++ s   d  + +w+++
    C17H12.1 502 HLFISSSHDWTVKLWSTKDANLKFSFESHPDLVLDVAWSPvHPAVFASIDADGNIFVWNLN 562
                 3567999999999999999999999999999999999996244566677777788888764 PP

>> F54C8.3  CE32676	WBGene00001284	locus:emb-30	status:Confirmed	UniProt:P34441	protein_id:CAA80159.3
   #    score  bias  c-Evalue  i-Evalue hmmfrom  hmm to    alifrom  ali to    envfrom  env to     acc
 ---   ------ ----- --------- --------- ------- -------    ------- -------    ------- -------    ----
   1 ?   12.7   0.1   0.00057     0.069      46     117 ..      73     145 ..      50     151 .. 0.85

  Alignments for each domain:
  == domain 1    score: 12.7 bits;  conditional E-value: 0.00057
  WD-Rep-aln  46 kavssvkfspngewlasssadklikiwgaydgkfektlsghkleisdvawssds.sllvsasddktlkiwdvs 117
                  +vs+++fsp+g +la++++  +i++  +  gk++ +++  + +i+   w     + ++s   + t +i++v+
     F54C8.3  73 SSVSALHFSPDGRFLAAATSKGIIHLLDVETGKVRFSVKAASEKIAKLHWNCVReKPFISNLGEFTTRIKNVE 145
                 57999*************************************9****99987541457887777777777775 PP

>> ZK520.3a  CE40489	WBGene00001118	locus:dyf-2	status:Confirmed	UniProt:Q2PP60	protein_id:CAL49447.1
   #    score  bias  c-Evalue  i-Evalue hmmfrom  hmm to    alifrom  ali to    envfrom  env to     acc
 ---   ------ ----- --------- --------- ------- -------    ------- -------    ------- -------    ----
   1 ?   10.9   0.1    0.0019      0.24      52     192 ..      41     182 ..      29     215 .. 0.78
   2 ?   -1.0   0.0       8.3     1e+03     124     156 ..     556     589 ..     511     601 .. 0.73

  Alignments for each domain:
  == domain 1    score: 10.9 bits;  conditional E-value: 0.0019
  WD-Rep-aln  52 kfspngewlasssadklikiwgaydgkfektlsghkleisdvawssdssllvsa.sddktlkiwdvssgkclktlkgh...snyvfccnfnpqsnlivs 146
                 ++ png  +a ++a++ ++ +  ++g++  +l+    ++ d+aw  + ++l  a ++  t+ +wdv+s +      g    ++   c  + p++  +v 
    ZK520.3a  41 RWRPNGHTVAVACANNTVIYYD-KKGNVIDALN-PTGKLIDIAWDKEGDVLAIAvANTGTIYLWDVNSRNTDTVESGAtssKELPTCLAWSPSTPTLVI 137
                 5789999999999999886655.5555555554.445678*******999865526788********9887665555411146778999***99999** PP

  WD-Rep-aln 147 gsfdesvkiwdvktgkclktlsahsdpvsavhfnrdgslivsssyd 192
                 g     + +++ +t + +  +  h   v+ +    + ++i   s d
    ZK520.3a 138 GNNAGNIVVYNHRTSRRIAVMGKHQRSVTQITVTPEDYVISC-SDD 182
                 *****************************9999988876644.444 PP

  == domain 2    score: -1.0 bits;  conditional E-value: 8.3
  WD-Rep-aln 124 tlkghsnyvfccnfnpqsn.livsgsfdesvkiw 156
                 ++  h   v cc f+++ + +i s   de  ++ 
    ZK520.3a 556 SIFPHPTNVVCCCFDDRLEaMIYSAVDDEVFRLP 589
                 5566888899999988765155555556666665 PP

>> C09G9.2b  CE42621	WBGene00007493	status:Confirmed	UniProt:B3GWB1	protein_id:CAQ58096.1
   #    score  bias  c-Evalue  i-Evalue hmmfrom  hmm to    alifrom  ali to    envfrom  env to     acc
 ---   ------ ----- --------- --------- ------- -------    ------- -------    ------- -------    ----
   1 ?   10.0   0.4    0.0037      0.45      63     197 ..      54     202 ..      35     211 .. 0.49

  Alignments for each domain:
  == domain 1    score: 10.0 bits;  conditional E-value: 0.0037
  WD-Rep-aln  63 ssadklikiwgaydgkfektlsghkleisdvawssdssllvsasddktlkiwdvssgk.......clktl....kghsnyvfccnfnpqsnlivsgsfd 150
                 ss   l+ +    ++ + +t+   + +i  v+ +  ++++++   +  + +wd++  +        +ktl    k        c    qsnl+  g+ d
    C09G9.2b  54 SSNGSLVAV--DVETGMPRTIFTGQAGIRSVCTTFGTNVVMAGDANGQITMWDLRENNehsntldPIKTLipskKALDAVTALCSHPAQSNLVCCGTDD 150
                 333333333..2344455555555566666665555555555555555666665533211111112444433322233334457777777777777777 PP

  WD-Rep-aln 151 esvkiwd...vktgkclktlsahsdpvsavhfn..rdgslivsssydglcri 197
                   v + d   v+  +   t       +s v f+  +   l+vss    l ri
    C09G9.2b 151 GIVGLIDarnVRGANITSTYLVAKKAISQVMFHpkCGDNLLVSSNDGSLIRI 202
                 7776655111444455556666666777776642245566666655556665 PP

>> C09G9.2a  CE35389	WBGene00007493	status:Confirmed	UniProt:Q17872	protein_id:CAA90972.2
   #    score  bias  c-Evalue  i-Evalue hmmfrom  hmm to    alifrom  ali to    envfrom  env to     acc
 ---   ------ ----- --------- --------- ------- -------    ------- -------    ------- -------    ----
   1 ?    9.0   0.4    0.0075      0.91      67     197 ..     150     294 ..     127     303 .. 0.49

  Alignments for each domain:
  == domain 1    score: 9.0 bits;  conditional E-value: 0.0075
  WD-Rep-aln  67 klikiwgaydgkfektlsghkleisdvawssdssllvsasddktlkiwdvssgk.......clktl....kghsnyvfccnfnpqsnlivsgsfdesvk 154
                  l+ +    ++ + +t+   + +i  v+ +  ++++++   +  + +wd++  +        +ktl    k        c    qsnl+  g+ d  v 
    C09G9.2a 150 SLVAV--DVETGMPRTIFTGQAGIRSVCTTFGTNVVMAGDANGQITMWDLRENNehsntldPIKTLipskKALDAVTALCSHPAQSNLVCCGTDDGIVG 246
                 33332..23344455555555555555555555555555555555566555332111111124444332222333344577777777777777777776 PP

  WD-Rep-aln 155 iwd...vktgkclktlsahsdpvsavhfn..rdgslivsssydglcri 197
                 + d   v+  +   t       +s v f+  +   l+vss    l ri
    C09G9.2a 247 LIDarnVRGANITSTYLVAKKAISQVMFHpkCGDNLLVSSNDGSLIRI 294
                 665111444455556666667777776642245566666655556665 PP

>> F47G4.4  CE18702	WBGene00009825	status:Confirmed	UniProt:Q9XTS1	protein_id:CAB16313.1
   #    score  bias  c-Evalue  i-Evalue hmmfrom  hmm to    alifrom  ali to    envfrom  env to     acc
 ---   ------ ----- --------- --------- ------- -------    ------- -------    ------- -------    ----
   1 ?   10.0   0.0    0.0036      0.44     153     258 ..      75     181 ..      51     243 .. 0.59

  Alignments for each domain:
  == domain 1    score: 10.0 bits;  conditional E-value: 0.0036
  WD-Rep-aln 153 vkiwdvktgkclktlsahsdpvsavhf.nrdgslivsssydglcriwdaasgqclktlvdddnppvsfvkfspngkyilaatldntlklwdyskgkclk 250
                 +k+ d+ tg+ ++ l+ h+ p++++   + + +   ++s d     wd+      k++  +    v  + +sp  +y+ + t d+t++++d  +   +k
     F47G4.4  75 LKVADIITGHEVRNLTGHTLPITSLAAsKFNPYCWYTGSSDCDWTQWDTRMN-PSKIFGSKTPGVVRSIALSPGDRYVAVGT-DETIQIFDARQREFIK 171
                 5666666666666666666666544320223444455555555566666543.33555555555556666666666665554.6666666666666666 PP

  WD-Rep-aln 251 ty..tghkne 258
                 t+  +gh  e
     F47G4.4 172 TFncSGHALE 181
                 6522344433 PP

>> F58D2.1  CE18782	WBGene00010240	locus:gadr-1	C.elegans ZYG-11 protein like	status:Partially_confirmed	UniProt:Q9XVM3	
   #    score  bias  c-Evalue  i-Evalue hmmfrom  hmm to    alifrom  ali to    envfrom  env to     acc
 ---   ------ ----- --------- --------- ------- -------    ------- -------    ------- -------    ----
   1 ?    9.4   0.1    0.0057      0.69      87     144 ..     429     488 ..     411     498 .. 0.80

  Alignments for each domain:
  == domain 1    score: 9.4 bits;  conditional E-value: 0.0057
  WD-Rep-aln  87 kleisdvawss..dssllvsasddktlkiwdvssgkclk.tlkghsnyvfccnfnpqsnli 144
                 +l i  + ws+    +l+vsas +  +ki + ss  c+  t  g   +v  c  n +sn i
     F58D2.1 429 RL-IQLIKWSAprKNELMVSASIEIIIKIIEKSSKACMEiTEAGIISFVSSCVENFESNAI 488
                 33.677889973356799********************8467899*******999999987 PP

>> M01A10.2d  CE39751	WBGene00006594	locus:tom-1	status:Confirmed	UniProt:Q49HI2	protein_id:CCD72082.1
   #    score  bias  c-Evalue  i-Evalue hmmfrom  hmm to    alifrom  ali to    envfrom  env to     acc
 ---   ------ ----- --------- --------- ------- -------    ------- -------    ------- -------    ----
   1 ?    6.0   0.0     0.062       7.5     209     288 ..      47     125 ..      18     132 .. 0.73
   2 ?   -0.4   0.0       5.2   6.4e+02     215     246 ..     191     222 ..     173     233 .. 0.83

  Alignments for each domain:
  == domain 1    score: 6.0 bits;  conditional E-value: 0.062
  WD-Rep-aln 209 lvdddnppvsfvkfspngkyilaatldntlklwdyskg..kclktytghknekycifanfsvtggkwivsgsednlvyiwnl 288
                 l  +   pv  ++f  n   ++++   ++++lw+y +     ++t    k+   ci     v  gkw+  g++   vy   l
   M01A10.2d  47 LKHESGEPVLHMQFLVNEGGLITSCGTDSIHLWNYRQKtaEIVHTVQLSKESVSCIHLP--V-AGKWLFIGTDKGNVYFLCL 125
                 44566789999999998888888888888999999765114566777777777787643..4.5799999998888887655 PP

  == domain 2    score: -0.4 bits;  conditional E-value: 5.2
  WD-Rep-aln 215 ppvsfvkfspngkyilaatldntlklwdyskg 246
                 pp+  v++  +g+ il+  +d ++ l+++ k 
   M01A10.2d 191 PPIKSVNWHFDGRQILTGNVDGSISLYNHKKS 222
                 78888999999999999999999999887764 PP

>> M01A10.2a  CE40307	WBGene00006594	locus:tom-1	status:Confirmed	UniProt:Q49HI3	protein_id:CCD72080.1
   #    score  bias  c-Evalue  i-Evalue hmmfrom  hmm to    alifrom  ali to    envfrom  env to     acc
 ---   ------ ----- --------- --------- ------- -------    ------- -------    ------- -------    ----
   1 ?    5.9   0.0     0.065       7.9     209     288 ..      82     160 ..      51     167 .. 0.73
   2 ?   -0.5   0.0       5.6   6.9e+02     215     246 ..     226     257 ..     209     268 .. 0.83

  Alignments for each domain:
  == domain 1    score: 5.9 bits;  conditional E-value: 0.065
  WD-Rep-aln 209 lvdddnppvsfvkfspngkyilaatldntlklwdyskg..kclktytghknekycifanfsvtggkwivsgsednlvyiwnl 288
                 l  +   pv  ++f  n   ++++   ++++lw+y +     ++t    k+   ci     v  gkw+  g++   vy   l
   M01A10.2a  82 LKHESGEPVLHMQFLVNEGGLITSCGTDSIHLWNYRQKtaEIVHTVQLSKESVSCIHLP--V-AGKWLFIGTDKGNVYFLCL 160
                 44567789999999998888888888888999999765114566777777777787643..4.5799999998888887655 PP

  == domain 2    score: -0.5 bits;  conditional E-value: 5.6
  WD-Rep-aln 215 ppvsfvkfspngkyilaatldntlklwdyskg 246
                 pp+  v++  +g+ il+  +d ++ l+++ k 
   M01A10.2a 226 PPIKSVNWHFDGRQILTGNVDGSISLYNHKKS 257
                 78889999999999999999999999887764 PP

>> M01A10.2e  CE41685	WBGene00006594	locus:tom-1	status:Confirmed	UniProt:Q14DX2	protein_id:CCD72084.1
   #    score  bias  c-Evalue  i-Evalue hmmfrom  hmm to    alifrom  ali to    envfrom  env to     acc
 ---   ------ ----- --------- --------- ------- -------    ------- -------    ------- -------    ----
   1 ?    5.9   0.0     0.065       7.9     209     288 ..      82     160 ..      51     167 .. 0.73
   2 ?   -0.5   0.0       5.7   6.9e+02     215     246 ..     226     257 ..     209     268 .. 0.83

  Alignments for each domain:
  == domain 1    score: 5.9 bits;  conditional E-value: 0.065
  WD-Rep-aln 209 lvdddnppvsfvkfspngkyilaatldntlklwdyskg..kclktytghknekycifanfsvtggkwivsgsednlvyiwnl 288
                 l  +   pv  ++f  n   ++++   ++++lw+y +     ++t    k+   ci     v  gkw+  g++   vy   l
   M01A10.2e  82 LKHESGEPVLHMQFLVNEGGLITSCGTDSIHLWNYRQKtaEIVHTVQLSKESVSCIHLP--V-AGKWLFIGTDKGNVYFLCL 160
                 44567789999999998888888888888999999765114566777777777787643..4.5799999998888887655 PP

  == domain 2    score: -0.5 bits;  conditional E-value: 5.7
  WD-Rep-aln 215 ppvsfvkfspngkyilaatldntlklwdyskg 246
                 pp+  v++  +g+ il+  +d ++ l+++ k 
   M01A10.2e 226 PPIKSVNWHFDGRQILTGNVDGSISLYNHKKS 257
                 78889999999999999999999999887764 PP

>> M01A10.2f  CE41686	WBGene00006594	locus:tom-1	status:Confirmed	UniProt:Q14DX1	protein_id:CCD72085.1
   #    score  bias  c-Evalue  i-Evalue hmmfrom  hmm to    alifrom  ali to    envfrom  env to     acc
 ---   ------ ----- --------- --------- ------- -------    ------- -------    ------- -------    ----
   1 ?    5.9   0.0     0.065         8     209     288 ..      82     160 ..      51     167 .. 0.73
   2 ?   -0.5   0.0       5.7   6.9e+02     215     246 ..     226     257 ..     209     268 .. 0.83

  Alignments for each domain:
  == domain 1    score: 5.9 bits;  conditional E-value: 0.065
  WD-Rep-aln 209 lvdddnppvsfvkfspngkyilaatldntlklwdyskg..kclktytghknekycifanfsvtggkwivsgsednlvyiwnl 288
                 l  +   pv  ++f  n   ++++   ++++lw+y +     ++t    k+   ci     v  gkw+  g++   vy   l
   M01A10.2f  82 LKHESGEPVLHMQFLVNEGGLITSCGTDSIHLWNYRQKtaEIVHTVQLSKESVSCIHLP--V-AGKWLFIGTDKGNVYFLCL 160
                 44567789999999998888888888888999999765114566777777777787643..4.5799999998888887655 PP

  == domain 2    score: -0.5 bits;  conditional E-value: 5.7
  WD-Rep-aln 215 ppvsfvkfspngkyilaatldntlklwdyskg 246
                 pp+  v++  +g+ il+  +d ++ l+++ k 
   M01A10.2f 226 PPIKSVNWHFDGRQILTGNVDGSISLYNHKKS 257
                 78889999999999999999999999887764 PP

>> M01A10.2c  CE34348	WBGene00006594	locus:tom-1	status:Confirmed	UniProt:Q8T3B2	protein_id:CCD72081.1
   #    score  bias  c-Evalue  i-Evalue hmmfrom  hmm to    alifrom  ali to    envfrom  env to     acc
 ---   ------ ----- --------- --------- ------- -------    ------- -------    ------- -------    ----
   1 ?    5.7   0.0     0.073       8.9     209     288 ..      47     125 ..      18     132 .. 0.73
   2 ?   -0.6   0.0       6.2   7.5e+02     215     246 ..     191     222 ..     176     233 .. 0.83

  Alignments for each domain:
  == domain 1    score: 5.7 bits;  conditional E-value: 0.073
  WD-Rep-aln 209 lvdddnppvsfvkfspngkyilaatldntlklwdyskg..kclktytghknekycifanfsvtggkwivsgsednlvyiwnl 288
                 l  +   pv  ++f  n   ++++   ++++lw+y +     ++t    k+   ci     v  gkw+  g++   vy   l
   M01A10.2c  47 LKHESGEPVLHMQFLVNEGGLITSCGTDSIHLWNYRQKtaEIVHTVQLSKESVSCIHLP--V-AGKWLFIGTDKGNVYFLCL 125
                 44566789999999998888888888888999999765114566777777777787643..4.5799999998888887655 PP

  == domain 2    score: -0.6 bits;  conditional E-value: 6.2
  WD-Rep-aln 215 ppvsfvkfspngkyilaatldntlklwdyskg 246
                 pp+  v++  +g+ il+  +d ++ l+++ k 
   M01A10.2c 191 PPIKSVNWHFDGRQILTGNVDGSISLYNHKKS 222
                 78889999999999999999999999887764 PP

>> Y44F5A.1  CE16634	WBGene00012858	status:Confirmed	UniProt:O45938	protein_id:CAA15980.1
   #    score  bias  c-Evalue  i-Evalue hmmfrom  hmm to    alifrom  ali to    envfrom  env to     acc
 ---   ------ ----- --------- --------- ------- -------    ------- -------    ------- -------    ----
   1 ?    4.1   0.1      0.23        28     176     250 ..      11      87 ..       2     128 .. 0.73
   2 ?    2.7   0.1       0.6        73      78     139 ..     136     197 ..     113     225 .. 0.76

  Alignments for each domain:
  == domain 1    score: 4.1 bits;  conditional E-value: 0.23
  WD-Rep-aln 176 avhfnrdgslivsssydglcriwdaasgq..clktlvdddnppvsfvkfspngkyilaatldntlklwdyskgkclk 250
                 +++ n+dgs +v +  dg  r +d+   +    ++   + ++ +  v + +  k + a t + +l ++d   gk ++
    Y44F5A.1  11 CMKSNKDGSRLVVGFVDGSIRFYDTQQHEeeFQEIWKFQTKSSIRGVDLDEHKKRVYAVTKNRSLCVFDIDTGKRVR 87 
                 56678899999999999999999987643113334445666777778888888888888888888888887776554 PP

  == domain 2    score: 2.7 bits;  conditional E-value: 0.6
  WD-Rep-aln  78 kfektlsghkleisdvawssdssllvsasddktlkiwdvssgkc.lktlkghsnyvfccnfnp 139
                  + ++ ++ + +i d      s+ll + s d tl  +d++  k  +++   hs+   +c  n 
    Y44F5A.1 136 ANIRKWQEQDEDINDLKVDVKSNLLAT-SSDGTLGAYDLRKAKLkMRSELMHSELYSVCGTNR 197
                 555677778889999999999998765.55789******999852556667888777777665 PP

>> K04F1.11  CE35333	WBGene00019390	status:Partially_confirmed	UniProt:Q9TXL5	protein_id:CCD72642.1
   #    score  bias  c-Evalue  i-Evalue hmmfrom  hmm to    alifrom  ali to    envfrom  env to     acc
 ---   ------ ----- --------- --------- ------- -------    ------- -------    ------- -------    ----
   1 ?    7.8   0.0     0.018       2.2     256     274 ..     201     219 ..     189     220 .] 0.86

  Alignments for each domain:
  == domain 1    score: 7.8 bits;  conditional E-value: 0.018
  WD-Rep-aln 256 knekycifanfsvtggkwi 274
                 + ek c+f n svt g+w+
    K04F1.11 201 NGEKVCVFQNSSVTKGRWL 219
                 579***************7 PP

>> C17A2.2  CE08240	WBGene00015870	status:Partially_confirmed	UniProt:O16536	protein_id:CCD64791.1
   #    score  bias  c-Evalue  i-Evalue hmmfrom  hmm to    alifrom  ali to    envfrom  env to     acc
 ---   ------ ----- --------- --------- ------- -------    ------- -------    ------- -------    ----
   1 ?    8.0   0.1     0.015       1.9     216     263 ..       4      52 ..       2      90 .. 0.81

  Alignments for each domain:
  == domain 1    score: 8.0 bits;  conditional E-value: 0.015
  WD-Rep-aln 216 pvsfvkfspngkyilaatldntlklw.dyskgkclktytghknekycif 263
                 p+ + k  + g  il   +   + l+ +ys+g+c    +   n kyci 
     C17A2.2   4 PIKMKKVQRTGTLILSMIFILIIILYkNYSNGRCTEPKSKNYNSKYCIN 52 
                 7778888888999998888777777647*******************94 PP

>> Y102E9.2a  CE07574	WBGene00022420	status:Confirmed	UniProt:Q23232	protein_id:CCD70714.1
   #    score  bias  c-Evalue  i-Evalue hmmfrom  hmm to    alifrom  ali to    envfrom  env to     acc
 ---   ------ ----- --------- --------- ------- -------    ------- -------    ------- -------    ----
   1 ?    7.4   0.0     0.023       2.8      89     158 ..     157     226 ..     115     258 .. 0.71

  Alignments for each domain:
  == domain 1    score: 7.4 bits;  conditional E-value: 0.023
  WD-Rep-aln  89 eisdvawssdssllvsasddktlkiwdvssgkclkt.lkghsnyvfccnfnpqsnlivsgsfdesvkiwdv 158
                  i dva+s d ++l+ a  d  ++     +  ++ + + gh++yv     +++ +l  sg  d+ +  w +
   Y102E9.2a 157 MILDVAFSPDGKRLLMADRDEKVRALRYPATSVIDSfFLGHTEYVKTLAVQDNDSLWSSGG-DKNLYNWSI 226
                 4678888888888777776666665555555555541568888888877777777776665.555555554 PP

>> F32A6.3c  CE40763	WBGene00017974	locus:vps-41	status:Partially_confirmed	UniProt:Q19954	protein_id:CCD70397.1
   #    score  bias  c-Evalue  i-Evalue hmmfrom  hmm to    alifrom  ali to    envfrom  env to     acc
 ---   ------ ----- --------- --------- ------- -------    ------- -------    ------- -------    ----
   1 ?    7.2   0.0     0.027       3.3      41      82 ..      96     137 ..      87     222 .. 0.87

  Alignments for each domain:
  == domain 1    score: 7.2 bits;  conditional E-value: 0.027
  WD-Rep-aln  41 laghtkavssvkfspngewlasssadklikiwgaydgkfekt 82 
                 l+ h  avs vkf   g ++ s + d  i + g+ + k   t
    F32A6.3c  96 LKPHRCAVSKVKFDETGSYVLSCANDSKIVVSGVGNDKLCCT 137
                 678999*********************999999887776555 PP

>> ZK1251.9  CE33014	WBGene00014243	locus:dcaf-1	status:Partially_confirmed	UniProt:Q21106	protein_id:CAA92505.3
   #    score  bias  c-Evalue  i-Evalue hmmfrom  hmm to    alifrom  ali to    envfrom  env to     acc
 ---   ------ ----- --------- --------- ------- -------    ------- -------    ------- -------    ----
   1 ?    7.3   0.1     0.025         3     122     253 ..    1081    1210 ..    1074    1234 .. 0.80

  Alignments for each domain:
  == domain 1    score: 7.3 bits;  conditional E-value: 0.025
  WD-Rep-aln  122 lktlkghsnyvfccnfnpqsnlivsgsfdesvkiwdvktgkclktlsahsdpvsavhfnrdgslivsss.y.dglcriwdaasgqclktlvdddnpp 216 
                   kt++ h +      f  + + ++ g f+  v+  +v tg      ++h   ++ +   +dgs++++ss +   l  +w    g+ l+ +       
    ZK1251.9 1081 WKTIHDHDESYTKATFSVDDEHLIVGLFNGEVHWINVDTGLDEGHTNCHGSALTNIEPSKDGSMMLTSSaFsRPLSALWRL--GEALQRVHTY--RE 1173
                  689999999999999*999999999**************************************988766242468999975..5555554332..23 PP

  WD-Rep-aln  217 vsfvkfspngkyilaatldntlklwdyskgkclktyt 253 
                   s vkf++     ++ t  +   ++d    ++l ty 
    ZK1251.9 1174 DSCVKFANTTMQRIVGTCRDKATVYDTETNHVLDTYL 1210
                  3789999998888888988889999999999999994 PP

>> C33C12.8  CE41877	WBGene00016340	glucosylceramidase	status:Partially_confirmed	UniProt:O16581	protein_id:CCD66456.1
   #    score  bias  c-Evalue  i-Evalue hmmfrom  hmm to    alifrom  ali to    envfrom  env to     acc
 ---   ------ ----- --------- --------- ------- -------    ------- -------    ------- -------    ----
   1 ?    7.4   0.0     0.024       2.9     168     226 ..      76     133 ..      39     156 .. 0.87

  Alignments for each domain:
  == domain 1    score: 7.4 bits;  conditional E-value: 0.024
  WD-Rep-aln 168 sahsdpvsavhfnrdgslivsssydglcriwdaasgqclktlvdddnppvsfvkfspng 226
                 ++ sdp++++hf  d s     + +g+   +  asg  lk+l d+    +    fs+ g
    C33C12.8  76 ATNSDPLTSMHFTIDSSKTY-QTIQGFGSTFSDASGANLKSLPDQMADTILRQYFSDSG 133
                 468************99865.6789*****************99988888877788776 PP

>> K05C4.5  CE44179	WBGene00010582	status:Confirmed	UniProt:Q9XUU8	protein_id:CAB04569.3
   #    score  bias  c-Evalue  i-Evalue hmmfrom  hmm to    alifrom  ali to    envfrom  env to     acc
 ---   ------ ----- --------- --------- ------- -------    ------- -------    ------- -------    ----
   1 ?    2.6   0.0      0.66        81      52     147 ..     155     252 ..     135     269 .. 0.76
   2 ?    2.3   0.1       0.8        97     183     234 ..     428     480 ..     361     493 .. 0.63
   3 ?    1.9   0.0       1.1   1.3e+02      98     122 ..     574     598 ..     568     623 .. 0.69

  Alignments for each domain:
  == domain 1    score: 2.6 bits;  conditional E-value: 0.66
  WD-Rep-aln  52 kfspngewlasssadklikiwgaydgkfektlsghkleisd..vawss...dssllvsasddktlkiwdvssgkclktlkghsnyvfccnfnpqsnliv 145
                   s ng  +a  s d +i+   a dgk+++tl+  +l+  d  +aws      sll       t+  w+   g  ++++   + +++     ++s+l +
     K05C4.5 155 DVSSNGTIVAIGSIDGVII---AGDGKVQQTLKLDRLNRRDptIAWSVlfvKPSLLACGDSRGTVTFWNPIDGSLIQSISCLQSHILAMVSTDNSTLNI 250
                 4588999999999999886...67999999999999999876689996332445555555566899999999999988888888888888888888888 PP

  WD-Rep-aln 146 sg 147
                 +g
     K05C4.5 251 AG 252
                 77 PP

  == domain 2    score: 2.3 bits;  conditional E-value: 0.8
  WD-Rep-aln 183 gslivsssydglcriwdaasgqclktlvdd.dnppvsfvkfspngkyilaatl 234
                  + +  s ++ l    ++  g+ lk+++ + d   vs +  sp g+yi + t 
     K05C4.5 428 RFYVAKSDFEVLEFDLETENGKELKSIISQaDCGSVSRMVSSPCGNYICVLTT 480
                 34455666777777788999999999986537889************988765 PP

  == domain 3    score: 1.9 bits;  conditional E-value: 1.1
  WD-Rep-aln  98 dssllvsasddktlkiwdvssgkcl 122
                 ds+++++as d    i dv+sg ++
     K05C4.5 574 DSNKIMTASYDGHWSILDVESGTVV 598
                 5566666666666666666666554 PP

>> Y40C5A.4a  CE24258	WBGene00021497	status:Partially_confirmed	UniProt:Q9N3Y7	protein_id:CCD71161.1
   #    score  bias  c-Evalue  i-Evalue hmmfrom  hmm to    alifrom  ali to    envfrom  env to     acc
 ---   ------ ----- --------- --------- ------- -------    ------- -------    ------- -------    ----
   1 ?    7.3   0.0     0.025       3.1      88     137 ..     115     166 ..      90     182 .. 0.83

  Alignments for each domain:
  == domain 1    score: 7.3 bits;  conditional E-value: 0.025
  WD-Rep-aln  88 leisdvawssdssllvsasddktlk.iwdvssgkclktlkghsnyv.fccnf 137
                 + +s ++ s+ s ll++a+ ++ l+   d ++ k ++ l  h  yv fcc +
   Y40C5A.4a 115 FTVSHITLSAASFLLMAATVERYLQsTADNRTLKLFQILATHRTYVvFCCFL 166
                 6789999**************999835689999***********97367743 PP

>> Y102E9.2b  CE41711	WBGene00022420	status:Confirmed	UniProt:A8WFK4	protein_id:CCD70718.1
   #    score  bias  c-Evalue  i-Evalue hmmfrom  hmm to    alifrom  ali to    envfrom  env to     acc
 ---   ------ ----- --------- --------- ------- -------    ------- -------    ------- -------    ----
   1 ?    6.4   0.0     0.048       5.8      89     158 ..     157     229 ..     147     262 .. 0.65

  Alignments for each domain:
  == domain 1    score: 6.4 bits;  conditional E-value: 0.048
  WD-Rep-aln  89 eisdvawssdssllvsasddktlkiwdvssgkclkt......lkghsnyvfccnfnpqsnlivsgsfdesvkiwdv 158
                  i dva+s d ++l+ a  d   k+ +++   c +t      + gh++yv     +++ +l  sg  d+ +  w +
   Y102E9.2b 157 MILDVAFSPDGKRLLMADRDE--KVRALRYPACSQTsvidsfFLGHTEYVKTLAVQDNDSLWSSGG-DKNLYNWSI 229
                 577999999999988886554..3333444444333222223569999999988888888887775.666666655 PP

>> Y40C5A.4b  CE33868	WBGene00021497	status:Partially_confirmed	UniProt:Q8WTM2	protein_id:CCD71162.1
   #    score  bias  c-Evalue  i-Evalue hmmfrom  hmm to    alifrom  ali to    envfrom  env to     acc
 ---   ------ ----- --------- --------- ------- -------    ------- -------    ------- -------    ----
   1 ?    7.1   0.0     0.028       3.5      88     137 ..     115     166 ..      90     182 .. 0.83

  Alignments for each domain:
  == domain 1    score: 7.1 bits;  conditional E-value: 0.028
  WD-Rep-aln  88 leisdvawssdssllvsasddktlk.iwdvssgkclktlkghsnyv.fccnf 137
                 + +s ++ s+ s ll++a+ ++ l+   d ++ k ++ l  h  yv fcc +
   Y40C5A.4b 115 FTVSHITLSAASFLLMAATVERYLQsTADNRTLKLFQILATHRTYVvFCCFL 166
                 6789999**************999735689999***********97367743 PP

>> F53C11.8  CE10918	WBGene00009977	locus:swan-1	Yeast hypothetical protein YPL247C like	status:Confirmed	UniProt:Q93758
   #    score  bias  c-Evalue  i-Evalue hmmfrom  hmm to    alifrom  ali to    envfrom  env to     acc
 ---   ------ ----- --------- --------- ------- -------    ------- -------    ------- -------    ----
   1 ?    1.0   0.0         2   2.5e+02     182     203 ..     177     198 ..     126     238 .. 0.59
   2 ?    4.2   0.0      0.21        25      35     159 ..     210     343 ..     198     347 .. 0.72

  Alignments for each domain:
  == domain 1    score: 1.0 bits;  conditional E-value: 2
  WD-Rep-aln 182 dgslivsssydglcriwdaasg 203
                 +   i  ss d  c i+d   g
    F53C11.8 177 EPRYIGVSSVDTTCTIYDVEVG 198
                 3345555666666666665444 PP

  == domain 2    score: 4.2 bits;  conditional E-value: 0.21
  WD-Rep-aln  35 yalkltlaghtkavssvkfsp.ng..ewlasssadklikiwgaydgkfektlsg..hkleisdvawssdssllvs..asddktlkiwdvss.gkclktl 125
                 ++lk  l+ h k v  + f+  ng  + +a+  ad   +++   + ++   +++   k ++   +w  +   +++  a + + ++i d++   + l  l
    F53C11.8 210 FTLKTQLIAHDKPVHDIEFAKiNGgrDHFATVGADGSARMFDLRHLNHSTIVYEdpNKEKLQRLSWNKQEPYFMAlfAENSQEVQILDIRMpCNILCRL 308
                 788888999999998888874354346788889999999988888888877776224667888888888877664337777888888888625678889 PP

  WD-Rep-aln 126 kghsnyvfccnfnpqsnlivsgsfdes.vkiwdvk 159
                 + h+  v    + p+s   +  + d+s   iwd++
    F53C11.8 309 RNHTGPVNGIAWAPHSPHHICTAGDDSqALIWDLQ 343
                 99999998888888888777766666525678865 PP

>> F49A5.4a  CE43004	WBGene00009856	locus:clec-24	Lectin C-type domain short and long forms (2 domains)	status:Partially
   #    score  bias  c-Evalue  i-Evalue hmmfrom  hmm to    alifrom  ali to    envfrom  env to     acc
 ---   ------ ----- --------- --------- ------- -------    ------- -------    ------- -------    ----
   1 ?    6.7   0.0     0.037       4.5      51     123 ..     221     295 ..     214     312 .. 0.84

  Alignments for each domain:
  == domain 1    score: 6.7 bits;  conditional E-value: 0.037
  WD-Rep-aln  51 vkfspngewlasssadklikiwgaydgkfektls..ghkleisdvawssdssllvsasddktlkiwdvssgkclk 123
                 +k+s + + +++ss  +l+ i +a + +f  ++   g +  i  va+s ds l    +     ++ +++ g+cl 
    F49A5.4a 221 LKLSSEAQTFCASSGSNLVSIHSANENRFVYNIIppGTETSIGGVAYSDDSLLWYDGTPPLFTNMIQLENGNCLF 295
                 689999999999***************99887753389999**********998888887777888888888875 PP

>> F49A5.4b  CE44043	WBGene00009856	locus:clec-24	status:Partially_confirmed	UniProt:C7FZU9	protein_id:CBA11609.1
   #    score  bias  c-Evalue  i-Evalue hmmfrom  hmm to    alifrom  ali to    envfrom  env to     acc
 ---   ------ ----- --------- --------- ------- -------    ------- -------    ------- -------    ----
   1 ?    6.6   0.0     0.041         5      51     123 ..     244     318 ..     237     335 .. 0.84

  Alignments for each domain:
  == domain 1    score: 6.6 bits;  conditional E-value: 0.041
  WD-Rep-aln  51 vkfspngewlasssadklikiwgaydgkfektls..ghkleisdvawssdssllvsasddktlkiwdvssgkclk 123
                 +k+s + + +++ss  +l+ i +a + +f  ++   g +  i  va+s ds l    +     ++ +++ g+cl 
    F49A5.4b 244 LKLSSEAQTFCASSGSNLVSIHSANENRFVYNIIppGTETSIGGVAYSDDSLLWYDGTPPLFTNMIQLENGNCLF 318
                 689999999999***************99887753389999**********998888887777888888888875 PP

>> T20B3.12  CE35619	WBGene00011852	locus:clec-26	Lectin C-type domain short and long forms	status:Partially_confirmed	U
   #    score  bias  c-Evalue  i-Evalue hmmfrom  hmm to    alifrom  ali to    envfrom  env to     acc
 ---   ------ ----- --------- --------- ------- -------    ------- -------    ------- -------    ----
   1 ?    5.7   0.0     0.077       9.3      60     124 ..     272     339 ..     252     355 .. 0.76

  Alignments for each domain:
  == domain 1    score: 5.7 bits;  conditional E-value: 0.077
  WD-Rep-aln  60 lasssadklikiwgaydgkfektls...ghkleisdvawssdssllvsasddktlkiwdvssgkclkt 124
                  ++s   +l+ i +  + ++  t++   ++++ i  va+s d  l    ++ +  +i++++ g+cl+ 
    T20B3.12 272 YCTSLGSNLVSIHSGNENRYVMTINfgrNKNILIGGVAFSNDVMLWYDGTESNFNNIYQIKDGNCLNM 339
                 55666677888888888888877743225667788899999988888888888888999999988865 PP

>> Y54G2A.14  CE39862	WBGene00021879	locus:clec-83	clec family, C-type lectin	status:Confirmed	UniProt:Q9N3B9	protein_id
   #    score  bias  c-Evalue  i-Evalue hmmfrom  hmm to    alifrom  ali to    envfrom  env to     acc
 ---   ------ ----- --------- --------- ------- -------    ------- -------    ------- -------    ----
   1 ?    6.6   0.1     0.042       5.1     107     141 ..     116     149 ..      49     164 .. 0.77

  Alignments for each domain:
  == domain 1    score: 6.6 bits;  conditional E-value: 0.042
  WD-Rep-aln 107 ddktlkiwdvssgkclktlkghsnyvfccnfnpqs 141
                  d+ +    v  gk  +tl g ++ vf c +np+ 
   Y54G2A.14 116 KDNNIVAESVINGK-WRTLAGQQKLVFACSYNPNN 149
                 45666667788888.59***************975 PP

>> Y54E2A.11a  CE20310	WBGene00001225	locus:eif-3.B	status:Confirmed	UniProt:Q9XWI6	protein_id:CAA21681.1
   #    score  bias  c-Evalue  i-Evalue hmmfrom  hmm to    alifrom  ali to    envfrom  env to     acc
 ---   ------ ----- --------- --------- ------- -------    ------- -------    ------- -------    ----
   1 ?    3.9   0.1      0.27        33     107     123 ..     274     290 ..     184     298 .. 0.55
   2 ?   -0.1   0.0       4.4   5.4e+02      48      62 ..     515     529 ..     485     560 .. 0.75

  Alignments for each domain:
  == domain 1    score: 3.9 bits;  conditional E-value: 0.27
  WD-Rep-aln 107 ddktlkiwdvssgkclk 123
                 +  +l+iwdv++g   k
  Y54E2A.11a 274 EKDSLRIWDVRTGELKK 290
                 23355555555555444 PP

  == domain 2    score: -0.1 bits;  conditional E-value: 4.4
  WD-Rep-aln  48 vssvkfspngewlas 62 
                    v+f+p+g wla 
  Y54E2A.11a 515 FNEVQFAPKGGWLAV 529
                 46799*******985 PP

>> D2013.3  CE17620	WBGene00008403	status:Confirmed	UniProt:Q18963	protein_id:CAA87775.1
   #    score  bias  c-Evalue  i-Evalue hmmfrom  hmm to    alifrom  ali to    envfrom  env to     acc
 ---   ------ ----- --------- --------- ------- -------    ------- -------    ------- -------    ----
   1 ?    1.2   0.0       1.8   2.2e+02     163     194 ..      42      73 ..       3      83 .. 0.55
   2 ?    4.5   0.2      0.18        22      90     233 ..     100     247 ..      36     264 .. 0.48

  Alignments for each domain:
  == domain 1    score: 1.2 bits;  conditional E-value: 1.8
  WD-Rep-aln 163 clktlsahsdpvsavhfnrdgslivsssydgl 194
                 c +t + h + +sa+ ++    +++ +s+ g 
     D2013.3  42 CDQTGKGHQEDISAIDIDDGDQMLLFGSHSGS 73 
                 56666666666666666555555555555543 PP

  == domain 2    score: 4.5 bits;  conditional E-value: 0.18
  WD-Rep-aln  90 isdvawss.dssllvsasddktlkiwdvssgkclktlkghsnyvfccn.fnpqsnlivsgsfdesvkiwdvktgkcl.ktlsahsdpvsavhfn.rdgs 184
                 +  + w   d  l++ ++  + +++ d +  k+++  +  ++  f  n +n + + +       s+ki d + g  l +++    +p+  v +  ++  
     D2013.3 100 LKTIKWCPiDLRLFMVTTASNWMRVCDSTMEKVVHGKQFEGDVYFDWNeYNMTNSKVAVADGGRSMKIIDFRVGMDLpQSIYWNDEPIDVVQWYpSKHH 198
                 445555432445555555555556666666665555554444444333245444444444455666666666666552334444556666654313444 PP

  WD-Rep-aln 185 livsssydglcriwdaasgqclktlvdddnppvsfvkfspngkyilaat 233
                  + ++  dg   ++d  s +   +     ++ +  +k+s +g+ ++ a 
     D2013.3 199 YLYAGRRDGTIGLFDIRSTRGAIAEKSLHKSQIYGLKISADGHRLISAD 247
                 5555666666666666655554444444555555555555555555543 PP

>> Y73B6BL.28  CE23198	WBGene00022249	status:Partially_confirmed	UniProt:Q95XC5	protein_id:CCD74174.1
   #    score  bias  c-Evalue  i-Evalue hmmfrom  hmm to    alifrom  ali to    envfrom  env to     acc
 ---   ------ ----- --------- --------- ------- -------    ------- -------    ------- -------    ----
   1 ?    6.1   0.0     0.056       6.8     173     202 ..      44      73 ..      35      79 .. 0.84

  Alignments for each domain:
  == domain 1    score: 6.1 bits;  conditional E-value: 0.056
  WD-Rep-aln 173 pvsavhfnrdgslivsssydglcriwdaas 202
                  ++a+h++ +  l+v++ ++ +  iwd  s
  Y73B6BL.28  44 GITAIHLQETLGLLVTGGHNRVIIIWDVRS 73 
                 578999999999999999999999999876 PP

>> T22E5.3  CE37152	WBGene00020691	status:Partially_confirmed	UniProt:Q22681	protein_id:CCD72845.1
   #    score  bias  c-Evalue  i-Evalue hmmfrom  hmm to    alifrom  ali to    envfrom  env to     acc
 ---   ------ ----- --------- --------- ------- -------    ------- -------    ------- -------    ----
   1 ?    5.5   0.1     0.088        11     175     232 ..     227     284 ..     193     304 .. 0.84

  Alignments for each domain:
  == domain 1    score: 5.5 bits;  conditional E-value: 0.088
  WD-Rep-aln 175 savhfnrdgslivsssydglcriwdaasgqclktlvdddnppvsfvkfspngkyilaa 232
                   + f ++ +liv+ s d l     +    c    + + ++ + +vk+s ng+ i+++
     T22E5.3 227 NVILFTTEDALIVAKSEDRLPSNVASHYLYCKMRTIFNAESSIEWVKISANGEEIITT 284
                 4578999*************999888889999889999999************99865 PP

>> F09F7.2b  CE30652	WBGene00003371	locus:mlc-3	status:Confirmed	UniProt:Q8MYQ7	protein_id:CCD68382.1
   #    score  bias  c-Evalue  i-Evalue hmmfrom  hmm to    alifrom  ali to    envfrom  env to     acc
 ---   ------ ----- --------- --------- ------- -------    ------- -------    ------- -------    ----
   1 ?    6.0   0.0     0.061       7.4     278     323 ..       5      52 ..       1      60 [. 0.86

  Alignments for each domain:
  == domain 1    score: 6.0 bits;  conditional E-value: 0.061
  WD-Rep-aln 278 sednlvyiwnlqtkeivqklqght..dvvisaachpteniiasaalen 323
                 s+d l  i+nl   e+  k++g    dv  +a  +pt+++++ aa ++
    F09F7.2b   5 SQDVLKEIFNLYDEELDGKIDGTQvgDVARAAGLKPTQAMVTKAAGQE 52 
                 7899999**************9865599999999********999654 PP

>> F40G9.4  CE19851	WBGene00001963	locus:btb-1	status:Partially_confirmed	UniProt:Q9TZ71	protein_id:CCD70930.1
   #    score  bias  c-Evalue  i-Evalue hmmfrom  hmm to    alifrom  ali to    envfrom  env to     acc
 ---   ------ ----- --------- --------- ------- -------    ------- -------    ------- -------    ----
   1 ?    5.8   0.0      0.07       8.6      47      89 ..     149     190 ..     105     223 .. 0.69

  Alignments for each domain:
  == domain 1    score: 5.8 bits;  conditional E-value: 0.07
  WD-Rep-aln  47 avssvkfspngewlasssadklikiwgaydgkfektlsghkle 89 
                  v  v  s +   l s+  d++ kiw a + + ek + +h + 
     F40G9.4 149 MVPFVTSSVENHLLKSTEIDHVTKIWLADKFQLEKLM-NHAIS 190
                 566778888999999*************999998865.45433 PP

>> K12H4.7b  CE32697	WBGene00019682	status:Confirmed	UniProt:P34528	protein_id:CCD71199.1
   #    score  bias  c-Evalue  i-Evalue hmmfrom  hmm to    alifrom  ali to    envfrom  env to     acc
 ---   ------ ----- --------- --------- ------- -------    ------- -------    ------- -------    ----
   1 ?    5.2   0.0      0.11        13     213     260 ..      42      89 ..      40     102 .. 0.91

  Alignments for each domain:
  == domain 1    score: 5.2 bits;  conditional E-value: 0.11
  WD-Rep-aln 213 dnppvsfvkfspngkyilaatldntlklwdyskgkclktytghkneky 260
                  +pp+s v    n   ++ +t+ +tl  +d s gk ++    h+n+ y
    K12H4.7b  42 KTPPMSSVSHMINFDNVVSSTFTQTLDHFDSSVGKTFQQRYYHNNQWY 89 
                 579**********************************99999999887 PP

>> W02B12.4  CE37933	WBGene00012202	esterase	status:Partially_confirmed	UniProt:Q23123	protein_id:CAA91397.3
   #    score  bias  c-Evalue  i-Evalue hmmfrom  hmm to    alifrom  ali to    envfrom  env to     acc
 ---   ------ ----- --------- --------- ------- -------    ------- -------    ------- -------    ----
   1 ?    5.3   0.2       0.1        12     168     212 ..     234     277 ..     224     308 .. 0.78

  Alignments for each domain:
  == domain 1    score: 5.3 bits;  conditional E-value: 0.1
  WD-Rep-aln 168 sahs.dpvsavhfnrdgslivsssydglcriwdaasgqclktlvdd 212
                 s hs  p+s+vhf++   + +sss  gl r  d    q  k+l d 
    W02B12.4 234 SLHSmSPISSVHFKKY--IQLSSSSWGLTRYKDQNIVQTKKILKDL 277
                 556646*******975..56688889********999988877653 PP

>> R11G1.6c  CE34357	WBGene00020012	status:Confirmed	UniProt:Q7Z1P9	protein_id:CCD62667.1
   #    score  bias  c-Evalue  i-Evalue hmmfrom  hmm to    alifrom  ali to    envfrom  env to     acc
 ---   ------ ----- --------- --------- ------- -------    ------- -------    ------- -------    ----
   1 ?    4.8   0.0      0.14        17     136     185 ..     434     483 ..     424     501 .. 0.87

  Alignments for each domain:
  == domain 1    score: 4.8 bits;  conditional E-value: 0.14
  WD-Rep-aln 136 nfnpqsnlivsgsfdesvkiwdvktgkclktlsahsdpvsavhfnrdgsl 185
                 +f  + nl+ sg + ++vk+ + +     +tl++h  p+   h n dg  
    R11G1.6c 434 DFFYDPNLLTSGKLTDTVKVTNPNGSEFRETLTTHRRPIYDPHDNFDGHE 483
                 677889**************************************999964 PP

>> R11G1.6d  CE34358	WBGene00020012	status:Confirmed	UniProt:Q7Z1P8	protein_id:CCD62668.1
   #    score  bias  c-Evalue  i-Evalue hmmfrom  hmm to    alifrom  ali to    envfrom  env to     acc
 ---   ------ ----- --------- --------- ------- -------    ------- -------    ------- -------    ----
   1 ?    4.8   0.0      0.14        17     136     185 ..     434     483 ..     424     501 .. 0.87

  Alignments for each domain:
  == domain 1    score: 4.8 bits;  conditional E-value: 0.14
  WD-Rep-aln 136 nfnpqsnlivsgsfdesvkiwdvktgkclktlsahsdpvsavhfnrdgsl 185
                 +f  + nl+ sg + ++vk+ + +     +tl++h  p+   h n dg  
    R11G1.6d 434 DFFYDPNLLTSGKLTDTVKVTNPNGSEFRETLTTHRRPIYDPHDNFDGHE 483
                 677889**************************************999964 PP

>> R11G1.6b  CE31054	WBGene00020012	status:Confirmed	UniProt:Q8MPZ5	protein_id:CCD62666.1
   #    score  bias  c-Evalue  i-Evalue hmmfrom  hmm to    alifrom  ali to    envfrom  env to     acc
 ---   ------ ----- --------- --------- ------- -------    ------- -------    ------- -------    ----
   1 ?    4.6   0.0      0.16        20     136     185 ..     524     573 ..     514     591 .. 0.87

  Alignments for each domain:
  == domain 1    score: 4.6 bits;  conditional E-value: 0.16
  WD-Rep-aln 136 nfnpqsnlivsgsfdesvkiwdvktgkclktlsahsdpvsavhfnrdgsl 185
                 +f  + nl+ sg + ++vk+ + +     +tl++h  p+   h n dg  
    R11G1.6b 524 DFFYDPNLLTSGKLTDTVKVTNPNGSEFRETLTTHRRPIYDPHDNFDGHE 573
                 677889**************************************999964 PP

>> R11G1.6a  CE31053	WBGene00020012	status:Confirmed	UniProt:Q8MPZ6	protein_id:CCD62665.1
   #    score  bias  c-Evalue  i-Evalue hmmfrom  hmm to    alifrom  ali to    envfrom  env to     acc
 ---   ------ ----- --------- --------- ------- -------    ------- -------    ------- -------    ----
   1 ?    4.6   0.0      0.16        20     136     185 ..     524     573 ..     514     591 .. 0.87

  Alignments for each domain:
  == domain 1    score: 4.6 bits;  conditional E-value: 0.16
  WD-Rep-aln 136 nfnpqsnlivsgsfdesvkiwdvktgkclktlsahsdpvsavhfnrdgsl 185
                 +f  + nl+ sg + ++vk+ + +     +tl++h  p+   h n dg  
    R11G1.6a 524 DFFYDPNLLTSGKLTDTVKVTNPNGSEFRETLTTHRRPIYDPHDNFDGHE 573
                 677889**************************************999964 PP

>> C01G10.7  CE07816	WBGene00007234	citrate lyase beta chain	status:Confirmed	UniProt:Q93167	protein_id:CAB02709.1
   #    score  bias  c-Evalue  i-Evalue hmmfrom  hmm to    alifrom  ali to    envfrom  env to     acc
 ---   ------ ----- --------- --------- ------- -------    ------- -------    ------- -------    ----
   1 ?    5.4   0.0     0.096        12      92     136 ..     175     219 ..     140     231 .. 0.79

  Alignments for each domain:
  == domain 1    score: 5.4 bits;  conditional E-value: 0.096
  WD-Rep-aln  92 dvawssdssllvsasddktlkiwdvssgkclktlkghsnyvfccn 136
                   a     + +v  sdd    i + +s +   tl   +++v cc+
    C01G10.7 175 KQAGFFKLDAVVFGSDDFCADIGATRSSHGTETLFARQKFVTCCK 219
                 55555556778999******************************7 PP

>> K10D11.3  CE44396	WBGene00010747	status:Partially_confirmed	UniProt:O17946	protein_id:CAB03522.4
   #    score  bias  c-Evalue  i-Evalue hmmfrom  hmm to    alifrom  ali to    envfrom  env to     acc
 ---   ------ ----- --------- --------- ------- -------    ------- -------    ------- -------    ----
   1 ?    5.1   0.0      0.12        14     116     182 ..     409     474 ..     404     500 .. 0.81

  Alignments for each domain:
  == domain 1    score: 5.1 bits;  conditional E-value: 0.12
  WD-Rep-aln 116 vssgkclktlkghsnyvfccnfnpqsnliv.sgsfdesvkiwdvktgkclktlsahsdpvsavhfnrd 182
                 vs  k +  +   +ny+   nf  q    v s s  + v  w      c  tl+a   pvsa+ +n d
    K10D11.3 409 VSNSKQMTVFTFQENYIVGSNFVVQDYYNVqSLSATKGVTCWSD--TSCPVTLNAAKGPVSAMTLNPD 474
                 56677777788889********9998876637799999****74..5799*************99975 PP

>> K12H4.7a  CE32696	WBGene00019682	status:Confirmed	UniProt:P34528	protein_id:CCD71198.1
   #    score  bias  c-Evalue  i-Evalue hmmfrom  hmm to    alifrom  ali to    envfrom  env to     acc
 ---   ------ ----- --------- --------- ------- -------    ------- -------    ------- -------    ----
   1 ?    5.0   0.0      0.12        15     213     260 ..      42      89 ..      40     102 .. 0.91

  Alignments for each domain:
  == domain 1    score: 5.0 bits;  conditional E-value: 0.12
  WD-Rep-aln 213 dnppvsfvkfspngkyilaatldntlklwdyskgkclktytghkneky 260
                  +pp+s v    n   ++ +t+ +tl  +d s gk ++    h+n+ y
    K12H4.7a  42 KTPPMSSVSHMINFDNVVSSTFTQTLDHFDSSVGKTFQQRYYHNNQWY 89 
                 579**********************************99999999887 PP

>> F33C8.1b  CE41899	WBGene00006432	locus:tag-53	status:Confirmed	UniProt:Q19981	protein_id:CAD56579.2
   #    score  bias  c-Evalue  i-Evalue hmmfrom  hmm to    alifrom  ali to    envfrom  env to     acc
 ---   ------ ----- --------- --------- ------- -------    ------- -------    ------- -------    ----
   1 ?    1.5   0.1       1.4   1.7e+02      83     118 ..     292     327 ..     254     335 .. 0.85
   2 ?    1.1   0.0       1.8   2.2e+02     232     286 ..     370     423 ..     361     438 .. 0.86

  Alignments for each domain:
  == domain 1    score: 1.5 bits;  conditional E-value: 1.4
  WD-Rep-aln  83 lsghkleisdvawssdssllvsasddktlkiwdvss 118
                  s  ++ i dv ws   + +  +sd + + +++v+s
    F33C8.1b 292 ASHASIAIDDVVWSIGGEFFDGSSDPNNIDVYNVTS 327
                 4566899**************************998 PP

  == domain 2    score: 1.1 bits;  conditional E-value: 1.8
  WD-Rep-aln 232 atldntlklwdyskgkclktytghknekycifanfsvtggkwivsgsednlvyiw 286
                 +t  +t  lw +  g    +   hkne   i a f+v+g    v  se  +++ +
    F33C8.1b 370 TTQAATNELWIFDMGSKKWAQQIHKNET-IIAAPFAVAGHSAHVIRSEMFVIFGY 423
                 56678999*******9999999****97.6899******9999988888777765 PP

>> C44H4.6  CE08727	WBGene00008095	glycogen synthase kinase (CDC2\/CDKX subfamily)	status:Partially_confirmed	UniProt:Q9
   #    score  bias  c-Evalue  i-Evalue hmmfrom  hmm to    alifrom  ali to    envfrom  env to     acc
 ---   ------ ----- --------- --------- ------- -------    ------- -------    ------- -------    ----
   1 ?    5.2   0.0      0.11        13     100     160 ..     163     222 ..     154     239 .. 0.77

  Alignments for each domain:
  == domain 1    score: 5.2 bits;  conditional E-value: 0.11
  WD-Rep-aln 100 sllvsasddktlkiwdvssgkclktlkghsnyvfccnfnpqsnliv.sgsfdesvkiwdvkt 160
                 +llv  s +  lki d  s k l        y+ c  +  + +li  s  +d s+  w v t
     C44H4.6 163 NLLVDES-NGILKICDFGSAKRLEKNEPNITYI-CSRYYRAPELIFgSKNYDTSIDTWSVGT 222
                 5566655.4689*********999777666665.5566777777763778*********987 PP

>> F22B3.7  CE44498	WBGene00009038	status:Partially_confirmed	UniProt:Q19703	protein_id:CAA92739.3
   #    score  bias  c-Evalue  i-Evalue hmmfrom  hmm to    alifrom  ali to    envfrom  env to     acc
 ---   ------ ----- --------- --------- ------- -------    ------- -------    ------- -------    ----
   1 ?    4.6   0.1      0.16        20     118     169 ..     106     158 ..      91     168 .. 0.80

  Alignments for each domain:
  == domain 1    score: 4.6 bits;  conditional E-value: 0.16
  WD-Rep-aln 118 sgkclktlkghsnyvfccnfnpqsnlivsgsfdesvkiwdvkt..gkclktlsa 169
                 s  c+ + k   +     n+n  s++  + s +es+  w+v +  g c k  +a
     F22B3.7 106 SQECVMAWKAD-DICVMYNYNAISSVSQTTSVNESIVAWKVDApiGECPKGTNA 158
                 55677777765.4455679********************998544889887665 PP

>> F33C8.1a  CE41898	WBGene00006432	locus:tag-53	perlecan like glycoprotein	status:Confirmed	UniProt:Q19981	protein_id:C
   #    score  bias  c-Evalue  i-Evalue hmmfrom  hmm to    alifrom  ali to    envfrom  env to     acc
 ---   ------ ----- --------- --------- ------- -------    ------- -------    ------- -------    ----
   1 ?    1.4   0.1       1.5   1.8e+02      83     118 ..     292     327 ..     254     335 .. 0.85
   2 ?    1.1   0.0       1.9   2.3e+02     232     286 ..     370     423 ..     361     437 .. 0.86

  Alignments for each domain:
  == domain 1    score: 1.4 bits;  conditional E-value: 1.5
  WD-Rep-aln  83 lsghkleisdvawssdssllvsasddktlkiwdvss 118
                  s  ++ i dv ws   + +  +sd + + +++v+s
    F33C8.1a 292 ASHASIAIDDVVWSIGGEFFDGSSDPNNIDVYNVTS 327
                 4566899**************************998 PP

  == domain 2    score: 1.1 bits;  conditional E-value: 1.9
  WD-Rep-aln 232 atldntlklwdyskgkclktytghknekycifanfsvtggkwivsgsednlvyiw 286
                 +t  +t  lw +  g    +   hkne   i a f+v+g    v  se  +++ +
    F33C8.1a 370 TTQAATNELWIFDMGSKKWAQQIHKNET-IIAAPFAVAGHSAHVIRSEMFVIFGY 423
                 56678999*******9999999****97.6899******9999988888777765 PP

>> ZK105.3  CE39079	WBGene00022654	status:Partially_confirmed	UniProt:Q965Z8	protein_id:CCD64283.1
   #    score  bias  c-Evalue  i-Evalue hmmfrom  hmm to    alifrom  ali to    envfrom  env to     acc
 ---   ------ ----- --------- --------- ------- -------    ------- -------    ------- -------    ----
   1 ?    4.9   0.1      0.13        16      62     134 ..     584     657 ..     549     669 .. 0.77

  Alignments for each domain:
  == domain 1    score: 4.9 bits;  conditional E-value: 0.13
  WD-Rep-aln  62 sssadklikiwgaydgkfektlsghkleisdvawssdssllvsasddktlkiwdvss..gkclktlkghsnyvfc 134
                   + d + +iw   d      l+g   +is+v ws d  +  +    kt+ki + +       k  kg +ny f 
     ZK105.3 584 MMADDAIFNIWQRIDYSRVFHLNG-IYNISNVWWSGDYGKKAAINILKTIKITNNTKfqDAWNKFDKGLQNYAFF 657
                 456788999**9999887777766.579************************98654113456777888888874 PP

>> W09D10.3  CE16564	WBGene00012361	locus:mrpl-12	ribosomal protein L7\/L12 mitochondrial	status:Confirmed	UniProt:O1818
   #    score  bias  c-Evalue  i-Evalue hmmfrom  hmm to    alifrom  ali to    envfrom  env to     acc
 ---   ------ ----- --------- --------- ------- -------    ------- -------    ------- -------    ----
   1 ?    5.2   0.0      0.11        13      10      52 ..      80     122 ..      73     140 .. 0.88

  Alignments for each domain:
  == domain 1    score: 5.2 bits;  conditional E-value: 0.11
  WD-Rep-aln  10 teaaraqktlsssatqsketpekpnyalkltlaghtkavssvk 52 
                   aa a +++++ a+ + ++p+k  +++klt    tk ++ +k
    W09D10.3  80 MAAAAAAPAAQAEAEAASDVPQKMTFTVKLTKFDDTKKIAIIK 122
                 5678899999999************************999888 PP


Internal pipeline statistics summary:
-------------------------------------
Query model(s):                            1  (334 nodes)
Target sequences:                      25547  (11210993 residues)
Passed MSV filter:                     25547  (1); expected 25547.0 (1)
Passed bias filter:                    25547  (1); expected 25547.0 (1)
Passed Vit filter:                     25547  (1); expected 25547.0 (1)
Passed Fwd filter:                     25547  (1); expected 25547.0 (1)
Initial search space (Z):              25547  [actual number of targets]
Domain search space  (domZ):             210  [number of targets reported over threshold]
# CPU time: 60.19u 0.03s 00:01:00.22 Elapsed: 00:00:16.29
# Mc/sec: 229.86
//
