# Supplementary material for: Potential Conservation of Circadian Clock Proteins in the phylum Nematoda as Revealed by Bioinformatic Searches
Source: PLoS One. 2014 Nov 14;9(11):e112871. doi: 10.1371/journal.pone.0112871 (PMC4232591; doi:10.1371/journal.pone.0112871)
Supplement: File S1 — HMM profiles used in this work and HMMsearch results. (ZIP) [file pone.0112871.s007.zip › HMMs-CE/Mamiferos/Vipr2-aln.fasta.hmm.res]

# hmmsearch :: search profile(s) against a sequence database
# HMMER 3.0 (March 2010); http://hmmer.org/
# Copyright (C) 2010 Howard Hughes Medical Institute.
# Freely distributed under the GNU General Public License (GPLv3).
# - - - - - - - - - - - - - - - - - - - - - - - - - - - - - - - - - - - -
# query HMM file:                  Vipr2-aln.fasta.hmm
# target sequence database:        ../../../../ProteomasGus/wormpep229
# Max sensitivity mode:            on [all heuristic filters off]
# - - - - - - - - - - - - - - - - - - - - - - - - - - - - - - - - - - - -

Query:       Vipr2-aln  [M=447]
Scores for complete sequences (score includes all domains):
   --- full sequence ---   --- best 1 domain ---    -#dom-
    E-value  score  bias    E-value  score  bias    exp  N  Sequence    Description
    ------- ------ -----    ------- ------ -----   ---- --  --------    -----------
    1.6e-37  129.8  18.4    2.4e-37  129.2  12.8    1.1  1  C18B12.2    CE23557	WBGene00007664	7 transmembrane receptor 
    7.1e-33  114.5   1.7    9.7e-33  114.0   1.2    1.1  1  C13B9.4b    CE37087	WBGene00015735	locus:pdfr-1	status:Confi
    5.8e-32  111.5  13.0      8e-32  111.0   9.0    1.1  1  ZK643.3b    CE01112	WBGene00014035	status:Partially_confirme
    1.4e-28  100.3  14.9    1.1e-27   97.4  10.4    1.9  1  C13B9.4c    CE37088	WBGene00015735	locus:pdfr-1	status:Confi
    1.4e-28  100.3  14.9    1.1e-27   97.4  10.4    1.9  1  C13B9.4a    CE30860	WBGene00015735	locus:pdfr-1	status:Confi
    1.7e-26   93.4  12.3    2.4e-26   92.9   8.5    1.1  1  ZK643.3a    CE33750	WBGene00014035	Calcitonin receptor famil
    4.1e-16   59.2  25.2      2e-15   57.0  17.5    1.8  1  B0286.2b    CE39661	WBGene00002252	locus:lat-2	status:Confir
    2.6e-15   56.6  24.0    8.3e-15   54.9  16.6    1.7  1  B0286.2a    CE36968	WBGene00002252	locus:lat-2	status:Confir
    0.00019   20.7  14.3    0.00019   20.7   9.9    2.2  2  B0457.1b    CE32789	WBGene00002251	locus:lat-1	status:Confir
    0.00019   20.7  14.3    0.00019   20.7   9.9    2.2  2  B0457.1a    CE02945	WBGene00002251	locus:lat-1	G-protein cou
  ------ inclusion threshold ------
      0.014   14.6   0.3      0.028   13.6   0.2    1.5  1  Y113G7B.9   CE38114	WBGene00013760	locus:srbc-34	7TM recepto
      0.075   12.2   4.0       0.14   11.4   2.7    1.4  1  C04F2.4     CE17368	WBGene00005437	locus:srh-229	7TM chemore
       0.45    9.6   3.5       0.58    9.3   2.4    1.2  1  C17B7.9     CE16857	WBGene00015883	status:Predicted	UniProt:
       0.51    9.5  13.6        1.5    8.0   1.8    2.3  2  F26G5.4     CE09701	WBGene00006240	locus:str-207	7TM chemore
       0.85    8.7   4.8        1.2    8.3   3.1    1.4  1  T28A11.18   CE39635	WBGene00020880	status:Confirmed	UniProt:
        1.1    8.4   0.0        1.1    8.3   0.0    1.1  1  K02E10.5    CE35735	WBGene00019319	status:Partially_confirme
        1.3    8.2   6.4        2.4    7.2   4.5    1.5  1  C53A5.8     CE33042	WBGene00005204	locus:srg-47	G-protein co
        1.4    8.0   0.3        1.8    7.7   0.2    1.2  1  C39E9.8c    CE42625	WBGene00008032	status:Confirmed	UniProt:
        1.5    7.9   4.0        2.1    7.5   2.8    1.3  1  R05H5.5     CE02292	WBGene00011040	status:Confirmed	UniProt:
        1.6    7.8   0.1        1.7    7.8   0.0    1.1  1  K02E11.9    CE34913	WBGene00010518	status:Partially_confirme
        1.7    7.7   0.3        2.2    7.4   0.2    1.2  1  C39E9.8b    CE05391	WBGene00008032	status:Confirmed	UniProt:
        1.7    7.7   0.3        2.3    7.3   0.2    1.2  1  C39E9.8a    CE27838	WBGene00008032	status:Confirmed	UniProt:
        1.8    7.7   2.1          6    5.9   0.6    2.2  2  C56G3.1b    CE30923	WBGene00016984	status:Partially_confirme
        1.8    7.6   2.0        2.7    7.1   1.4    1.3  1  Y39C12A.8   CE24236	WBGene00001044	locus:dnj-26	status:Confi
        2.2    7.3   0.1        3.4    6.7   0.1    1.2  1  F25H2.7     CE09652	WBGene00009121	glycosyltransferase	statu
        2.3    7.3   3.4        3.7    6.6   2.3    1.3  1  R13H4.7b    CE40110	WBGene00011265	status:Partially_confirme
        2.3    7.3   2.7          7    5.7   0.8    2.2  2  C56G3.1a    CE04283	WBGene00016984	G-protein coupled recepto
        2.4    7.2   0.1        3.4    6.8   0.0    1.1  1  ZC308.4b    CE41742	WBGene00022586	status:Confirmed	UniProt:
        2.4    7.2   2.9        4.1    6.5   2.0    1.3  1  R13H4.7a    CE43990	WBGene00011265	status:Partially_confirme
        2.5    7.2   1.1        4.9    6.2   0.7    1.4  1  K08G2.9     CE34204	WBGene00005503	locus:srh-299	status:Part
        2.7    7.1   3.4        3.9    6.5   0.2    2.3  2  C05E7.4     CE46227	WBGene00007346	status:Partially_confirme
        2.8    7.0   0.0          4    6.5   0.0    1.1  1  Y110A7A.4   CE24124	WBGene00022455	thymidylate synthase	stat
        3.1    6.9   0.1          4    6.5   0.1    1.1  1  ZC308.4a    CE15165	WBGene00022586	status:Confirmed	UniProt:
        3.5    6.7   1.1        4.9    6.2   0.8    1.2  1  AH10.2      CE07656	WBGene00007083	status:Partially_confirme
        3.6    6.7   2.0        8.1    5.5   1.4    1.5  1  B0399.1f    CE40889	WBGene00007176	locus:kcnl-1	status:Confi
        4.7    6.3   2.2         10    5.1   1.5    1.5  1  B0399.1b    CE31870	WBGene00007176	locus:kcnl-1	status:Confi
        4.8    6.3   0.1        7.2    5.7   0.0    1.2  1  F07C6.6     CE40502	WBGene00045067	status:Confirmed	UniProt:
        5.2    6.1   2.2         11    5.0   1.5    1.5  1  B0399.1a    CE31869	WBGene00007176	locus:kcnl-1	status:Parti
        5.2    6.1   1.2        6.3    5.9   0.7    1.6  1  ZK1098.12   CE44017	WBGene00194691	status:Partially_confirme
        5.3    6.1   0.1         10    5.2   0.1    1.5  1  Y46H3C.3    CE24314	WBGene00005837	locus:srw-90	7TM chemorec
        5.3    6.1   2.6        7.9    5.5   1.4    1.5  1  B0399.1d    CE39663	WBGene00007176	locus:kcnl-1	status:Confi
        5.6    6.0   3.3        7.6    5.6   2.3    1.2  1  Y37D8A.16   CE20220	WBGene00012554	status:Confirmed	UniProt:
        5.8    6.0   1.2        8.4    5.4   0.8    1.2  1  B0393.9b    CE41346	WBGene00044636	status:Confirmed	UniProt:
        5.9    6.0   0.0        7.7    5.6   0.0    1.1  1  F46B3.4a    CE18687	WBGene00009759	locus:ttr-12	Transthyreti
          6    5.9   0.1        7.6    5.6   0.1    1.1  1  T06A4.2     CE29464	WBGene00020282	locus:mps-3	status:Confir
        6.1    5.9   0.1        6.9    5.7   0.1    1.2  1  C39E9.8e    CE44688	WBGene00008032	status:Confirmed	UniProt:
        6.2    5.9   0.1        9.6    5.3   0.1    1.2  1  Y43H11AL.2  CE32969	WBGene00021546	status:Confirmed	UniProt:
        6.2    5.9   0.1          9    5.3   0.1    1.2  1  Y24D9A.5    CE21458	WBGene00021283	status:Partially_confirme
        6.3    5.9   0.1        7.1    5.7   0.1    1.2  1  C39E9.8d    CE44665	WBGene00008032	status:Confirmed	UniProt:
        6.5    5.8   0.2         12    4.9   0.0    1.5  1  D2021.2b    CE34287	WBGene00044071	locus:tag-233	status:Conf
          7    5.7   1.3         10    5.2   0.9    1.3  1  F59E11.6    CE11506	WBGene00019112	status:Partially_confirme
        7.3    5.6   3.2        7.9    5.5   2.2    1.1  1  F49H6.3     CE43111	WBGene00009907	status:Confirmed	UniProt:
        7.3    5.6   7.7       0.67    9.1   1.9    1.6  2  W06D4.2     CE41272	WBGene00012296	status:Confirmed	UniProt:
        8.1    5.5   2.0         18    4.3   1.4    1.5  1  T03E6.8     CE45463	WBGene00011397	status:Confirmed	UniProt:
        8.4    5.5   1.8        9.4    5.3   0.2    1.8  2  D1007.15    CE34284	WBGene00017010	status:Partially_confirme
        8.5    5.4   0.2         17    4.5   0.1    1.5  1  Y38C9B.2    CE38002	WBGene00021413	locus:srt-52	7TM chemorec
        8.5    5.4   3.9         17    4.4   2.6    1.6  1  F17A2.7     CE03217	WBGene00005123	locus:srd-45	status:Parti
        8.5    5.4   1.7         11    5.1   1.2    1.2  1  Y22D7AL.1   CE23425	WBGene00021241	status:Predicted	UniProt:
        8.8    5.4   0.2         10    5.1   0.1    1.1  1  C50B8.6     CE34767	WBGene00008228	status:Confirmed	UniProt:
        9.4    5.3   0.4         14    4.7   0.3    1.5  1  H10D18.3    CE23801	WBGene00005753	locus:srw-6	7TM chemorece
        9.8    5.2   0.4         67    2.5   0.0    2.1  2  C52B11.3    CE39139	WBGene00016872	locus:dop-4	G-protein cou


Domain annotation for each sequence (and alignments):
>> C18B12.2  CE23557	WBGene00007664	7 transmembrane receptor (Secretin family)	status:Confirmed	UniProt:Q9U3P6	protein_i
   #    score  bias  c-Evalue  i-Evalue hmmfrom  hmm to    alifrom  ali to    envfrom  env to     acc
 ---   ------ ----- --------- --------- ------- -------    ------- -------    ------- -------    ----
   1 !  129.2  12.8   5.6e-40   2.4e-37      40     400 ..       5     387 ..       2     407 .. 0.79

  Alignments for each domain:
  == domain 1    score: 129.2 bits;  conditional E-value: 5.6e-40
  Vipr2-aln  40 iqeeetkcaellraqtekyk..acsgvwdnitcwrpadvgetvtvpcpkvfsnfys......kagnisknctsdg.wsel.fpdfidac.gysdp.edes 127
                i+ e + c+el + +++ y+   cs  +d+  cw +a++g+ +t  cp  f+              +s+nc s g w +  +   i+ +  y++  +   
   C18B12.2   5 IRAEYAACQELKKLENSSYNpgGCSVDFDKSLCWASAHIGQQMTRDCPFTFCTAIPgceeikDRYMVSRNCNSMGvWQDSnYTMCIKVVeEYAQClQGFC 104
                6778899***9887777665338****************************8765411111134568******996766425556665524665514447 PP

  Vipr2-aln 128 kitfyilvkaiytlgys...vslislttgsiilclfrklhctrnyihlnlflsfilr....aisvlvkddvlysssgtlhcpdqp.sswvgcklslvffq 219
                +++  +l   + ++  +   vs+i l +  +++ +f  ++c r  ih nl  +f++r    ai  +v+   ++ + + l         w  ck  l f+ 
   C18B12.2 105 RVCPDVLRDLVISVSLTlsfVSVILLVAAIVLFSIFDSIQCRRLSIHKNLATAFVFRfavlAIWTIVQTTNVFQDCTRLTPLPLWdYEW-ICKAILWFVI 203
                7877777666655554411256666778888889*****************99999854446666777777777777776555440455.5********* PP

  Vipr2-aln 220 ycimanfywllveglylht..llvailspsrrflaylligwgiptvcigvwtvarlsle....dtgcwdtndhsvpwwviripilisiivnfvlfisiir 313
                y  +a  +w+l+eg +l++   + a+  ++  + +yl  gwg+p v++++w++   ++     ++ cw    + +  w++   +  ++i+n+++++ i+ 
   C18B12.2 204 YFNVASVMWMLIEGAFLYSrfTVFAMRHSDAPWSLYLACGWGVPFVVVTAWALVHQYISsqqtNSFCWLPYAQGLHLWILAGTMGSALIMNLIFLLMIVV 303
                **************888761145677888899********************99877752222457********************************** PP

  Vipr2-aln 314 illqkltspdvggndqsqykrlakstllliplfgvhymvfavfpigisskyqilfelclgsfqglvvavlycflnsevqselkrkwr 400
                il+qkl++ + +  +  +  r  k+tlll+pl+g+  + +   p   ss y  l    l   qg+ +avlycflnse+q  lkr+  
   C18B12.2 304 ILVQKLRTENSA--ESKKIWRTIKATLLLVPLLGISNIPLFYEPEHPSSVYM-LGSAILQHSQGIFIAVLYCFLNSEIQGALKRQLS 387
                *******98754..55677899****************99999*99999996.567778999**********************865 PP

>> C13B9.4b  CE37087	WBGene00015735	locus:pdfr-1	status:Confirmed	UniProt:Q6W3C3	protein_id:CCD64379.1
   #    score  bias  c-Evalue  i-Evalue hmmfrom  hmm to    alifrom  ali to    envfrom  env to     acc
 ---   ------ ----- --------- --------- ------- -------    ------- -------    ------- -------    ----
   1 !  114.0   1.2   2.3e-35   9.7e-33      58     421 ..      71     456 ..      40     478 .. 0.76

  Alignments for each domain:
  == domain 1    score: 114.0 bits;  conditional E-value: 2.3e-35
  Vipr2-aln  58 ykacsgvwdnitcwrpadvgetvtvpcpkvfsnfyskagnisknctsdg.wselfpdfid.........acgysdpedeskitfyilvka..iytlgysv 145
                +  c+  +d + cw p+    +vt+ cp++       +  i k c   g w+   p   +          c   d e ++ki+  +  +a  +  +g  +
   C13B9.4b  71 RIWCNATYDTVLCWPPTPANSSVTLQCPHMKGL--DPNKYIVKRCDETGrWAGKKPGHYEnpwgwtnftVCFKIDYE-DAKIAQEVARNArkLEFVGLGL 167
                456999**********************98664..445579999998877998888654311111111134444444.578888876544227889**** PP

  Vipr2-aln 146 slislttgsiilclfrklhctrnyihlnlflsfilraisvlv.kddvlysssgtlhcpdq.....psswvgcklslvffqycimanfywllveglylhtl 239
                sl+sl     i+  fr+l + rn +hl l++++++  i  lv   d++++  +  h +        +  + c   + f++y     f+w+++eg+yl+  
   C13B9.4b 168 SLVSLILAISIFSYFRRLRVFRNLLHLHLMIAMLMVVILRLVlYIDLIFTGENGPHTNSAegktiNTMPIVCEGMFFFLEYFKTVTFCWMFLEGIYLNNQ 267
                ********************************9999887655245677766555555443011113445789999**********************987 PP

  Vipr2-aln 240 lv.ailspsrrflaylligwgiptvcigvwtvarlsled...tgcwdtndhsvpwwviripilisiivnfvlfisiirillqkltspdvggndqsqykrl 335
                +v   ++++ ++l y++ g+gip v ++ w +  l+ +d     c  +   +  +w++  p +  +++n+ ++  +ir+l  k++  +     ++  k+ 
   C13B9.4b 268 IVfGFFNSEPKLLPYFIAGYGIPLVHTMLWLLVVLIKKDfkvERCLGSYYLEPEFWILDGPRMAELVINLFFICNVIRVLYSKVRESNN--TSEAGLKKS 365
                6626889999**********************9999988333579999999999******************************97654..456789*** PP

  Vipr2-aln 336 akstllliplfgvhymvfavfpigisskyqilfelc..lgs....fqglvvavlycflnsevqselkrkwrslclsqsasrdyrlhsssisr 421
                 k++++l+pl+gv  ++ +  p + +    ++f +     s    +qgl+va +ycf n ev+  lk  +    l ++++++ r  s s++ 
   C13B9.4b 366 VKAAMMLLPLLGVPNIMQT-IPFAPTRDNIMVFAVWtyTASftymYQGLMVASIYCFTNKEVNHVLKTFYARYRLLHKSQNELRRGSRSVAS 456
                *************987654.56666666666665531123312227********************98655444444444455544444433 PP

>> ZK643.3b  CE01112	WBGene00014035	status:Partially_confirmed	UniProt:A7LPE2	protein_id:CAO82061.1
   #    score  bias  c-Evalue  i-Evalue hmmfrom  hmm to    alifrom  ali to    envfrom  env to     acc
 ---   ------ ----- --------- --------- ------- -------    ------- -------    ------- -------    ----
   1 !  111.0   9.0   1.9e-34     8e-32      55     414 ..     140     500 ..     123     511 .. 0.84

  Alignments for each domain:
  == domain 1    score: 111.0 bits;  conditional E-value: 1.9e-34
  Vipr2-aln  55 tekykacsgvwdnitcwrpadvgetvtvpcpkvf...snfyskagnis.knctsdgws..elfpdfidacgysdpedeskitfyilvkaiytlgysvsli 148
                  +   c   wd   c+ +a  g +v   cp+ +   sn+ +    +s k c s+gw+  e+     +   y+    +  +   il      l ys s+i
   ZK643.3b 140 RVDDSPCPPTWDGWNCFDSATPG-VVFKQCPNYIyggSNIKTDYDRLSqKVCRSNGWAtpEVNAAAREHTDYTGCMSNGDVEARILAG---LLTYSASVI 235
                4556789*************988.577889986446689999999998567******8446666677778888888999999988865...589****** PP

  Vipr2-aln 149 slttgsiilclfrklhctrnyi.hlnlflsfilraisvlvkddvlysssgtlhcpdqpsswvgckl.slvffqycimanfywllveglylhtllv.ails 245
                 l     +l l+r + c   +i h  l++s +l     l+  +++  + + l  +   + ++ c+l   + ++y  ++nf w+l e +yl  ll  a  s
   ZK643.3b 236 FLIPAVFLLTLLRPIRCQPMFIlHRHLLISCLLYGAFYLITVSLFVVNDAPLSSQVFQN-HLFCRLlFSIQLRYLRLTNFTWMLAEAVYLWRLLHtAQHS 334
                ******************9987699***************9999999999998776555.556665156789******************9998615677 PP

  Vipr2-aln 246 psrrflaylligwgiptvcigvwtvarlsledtg.cwdtndhsvpw..wviripilisiivnfvlfisiirillqkltspdvggndqsqykrlakstlll 342
                   ++  y +i wg+p v+++v++  r   +d g cw  n  +v w  w+i +p l+++ vn++l+  i+ il++kl+       ++ qy++  + +l+l
   ZK643.3b 335 EGETLRSYKVICWGVPGVITVVYIFVRSLNDDVGmCWIEN-STVAWieWMIITPSLLAMGVNLLLLGLIVYILVKKLRCDP--HLERIQYRKAVRGALML 431
                889999*********************9999999677655.67888889****************************9743..35799************ PP

  Vipr2-aln 343 iplfgvhymvfavfpigisskyqilfelclgsfqglvvavlycflnsevqselkrkwrslclsqsasrdyrl 414
                ip+fgv+ ++  ++    s++y  + + +l  +qg+ v+ + c+ n  v   + + w s+ ++++ + + r 
   ZK643.3b 432 IPVFGVQQLLT-IY--RFSNTYYQVTDQSLNGLQGMFVSFIVCYTNRSVVECVLKFWSSHQEKRALGAECRQ 500
                ******98764.44..678888888999******************77655555679999999998888775 PP

>> C13B9.4c  CE37088	WBGene00015735	locus:pdfr-1	status:Confirmed	UniProt:Q6W3C2	protein_id:CCD64380.1
   #    score  bias  c-Evalue  i-Evalue hmmfrom  hmm to    alifrom  ali to    envfrom  env to     acc
 ---   ------ ----- --------- --------- ------- -------    ------- -------    ------- -------    ----
   1 !   97.4  10.4   2.5e-30   1.1e-27      59     421 ..      72     466 ..      44     488 .. 0.73

  Alignments for each domain:
  == domain 1    score: 97.4 bits;  conditional E-value: 2.5e-30
  Vipr2-aln  59 kacsgvwdnitcwrpadvgetvtvpcpkvfsnfyskagnisknctsdg.ws.....el...fpdfid.acgysd........pedes.kitfyilv..ka 137
                  c+  +d + cw p+    +vt+ cp++       + ni+k+c   g ws     e+   +p + + +  y+d         ++es  i+  +    + 
   C13B9.4c  72 IWCNATYDTVLCWPPTPANSSVTLQCPHMKG--LDPNKNITKDCHVSGvWSgrnagEMgptLPGWTNfTMCYTDeviyimqnLNNESlTIAQEVARnaRK 169
                56999**********************9865..4555689999976554764444444111444443222344412221111233331333333321145 PP

  Vipr2-aln 138 iytlgysvslislttgsiilclfrklhctrnyihlnlflsfilraisvlv.kddvlysssgtlhcpdq.....psswvgcklslvffqycimanfywllv 231
                +  +g  +sl+sl     i+  fr+l + rn +hl l++++++  i  lv   d++++  +  h +        +  + c   + f++y     f+w+++
   C13B9.4c 170 LEFVGLGLSLVSLILAISIFSYFRRLRVFRNLLHLHLMIAMLMVVILRLVlYIDLIFTGENGPHTNSAegktiNTMPIVCEGMFFFLEYFKTVTFCWMFL 269
                677899**********************************9999887655245677766555555443011113445789999***************** PP

  Vipr2-aln 232 eglylhtllv.ailspsrrflaylligwgiptvcigvwtvarlsled...tgcwdtndhsvpwwviripilisiivnfvlfisiirillqkltspdvggn 327
                eg+yl+  +v   ++++ ++l y++ g+gip v ++ w +  l+ +d     c  +   +  +w++  p +  +++n+ ++  +ir+l  k++  +    
   C13B9.4c 270 EGIYLNNQIVfGFFNSEPKLLPYFIAGYGIPLVHTMLWLLVVLIKKDfkvERCLGSYYLEPEFWILDGPRMAELVINLFFICNVIRVLYSKVRESNN--T 367
                *****9876626889999**********************9999988333579999999999******************************97654..4 PP

  Vipr2-aln 328 dqsqykrlakstllliplfgvhymvfavfpigisskyqilfelc..lgs....fqglvvavlycflnsevqselkrkwrslclsqsasrdyrlhsssisr 421
                 ++  k+  k++++l+pl+gv  ++ +  p + +    ++f +     s    +qgl+va +ycf n ev+  lk  +    l ++++++ r  s s++ 
   C13B9.4c 368 SEAGLKKSVKAAMMLLPLLGVPNIMQT-IPFAPTRDNIMVFAVWtyTASftymYQGLMVASIYCFTNKEVNHVLKTFYARYRLLHKSQNELRRGSRSVAS 466
                56789****************987654.56666666666665531123312227********************98655444444444455544444433 PP

>> C13B9.4a  CE30860	WBGene00015735	locus:pdfr-1	status:Confirmed	UniProt:Q09460	protein_id:CCD64378.1
   #    score  bias  c-Evalue  i-Evalue hmmfrom  hmm to    alifrom  ali to    envfrom  env to     acc
 ---   ------ ----- --------- --------- ------- -------    ------- -------    ------- -------    ----
   1 !   97.4  10.4   2.6e-30   1.1e-27      59     421 ..      72     466 ..      44     488 .. 0.73

  Alignments for each domain:
  == domain 1    score: 97.4 bits;  conditional E-value: 2.6e-30
  Vipr2-aln  59 kacsgvwdnitcwrpadvgetvtvpcpkvfsnfyskagnisknctsdg.ws.....el...fpdfid.acgysd........pedes.kitfyilv..ka 137
                  c+  +d + cw p+    +vt+ cp++       + ni+k+c   g ws     e+   +p + + +  y+d         ++es  i+  +    + 
   C13B9.4a  72 IWCNATYDTVLCWPPTPANSSVTLQCPHMKG--LDPNKNITKDCHVSGvWSgrnagEMgptLPGWTNfTMCYTDeviyimqnLNNESlTIAQEVARnaRK 169
                56999**********************9865..4555689999976554764444444111444443222344412221111233331333333321145 PP

  Vipr2-aln 138 iytlgysvslislttgsiilclfrklhctrnyihlnlflsfilraisvlv.kddvlysssgtlhcpdq.....psswvgcklslvffqycimanfywllv 231
                +  +g  +sl+sl     i+  fr+l + rn +hl l++++++  i  lv   d++++  +  h +        +  + c   + f++y     f+w+++
   C13B9.4a 170 LEFVGLGLSLVSLILAISIFSYFRRLRVFRNLLHLHLMIAMLMVVILRLVlYIDLIFTGENGPHTNSAegktiNTMPIVCEGMFFFLEYFKTVTFCWMFL 269
                677899**********************************9999887655245677766555555443011113445789999***************** PP

  Vipr2-aln 232 eglylhtllv.ailspsrrflaylligwgiptvcigvwtvarlsled...tgcwdtndhsvpwwviripilisiivnfvlfisiirillqkltspdvggn 327
                eg+yl+  +v   ++++ ++l y++ g+gip v ++ w +  l+ +d     c  +   +  +w++  p +  +++n+ ++  +ir+l  k++  +    
   C13B9.4a 270 EGIYLNNQIVfGFFNSEPKLLPYFIAGYGIPLVHTMLWLLVVLIKKDfkvERCLGSYYLEPEFWILDGPRMAELVINLFFICNVIRVLYSKVRESNN--T 367
                *****9876626889999**********************9999988333579999999999******************************97654..4 PP

  Vipr2-aln 328 dqsqykrlakstllliplfgvhymvfavfpigisskyqilfelc..lgs....fqglvvavlycflnsevqselkrkwrslclsqsasrdyrlhsssisr 421
                 ++  k+  k++++l+pl+gv  ++ +  p + +    ++f +     s    +qgl+va +ycf n ev+  lk  +    l ++++++ r  s s++ 
   C13B9.4a 368 SEAGLKKSVKAAMMLLPLLGVPNIMQT-IPFAPTRDNIMVFAVWtyTASftymYQGLMVASIYCFTNKEVNHVLKTFYARYRLLHKSQNELRRGSRSVAS 466
                56789****************987654.56666666666665531123312227********************98655444444444455544444433 PP

>> ZK643.3a  CE33750	WBGene00014035	Calcitonin receptor family	status:Partially_confirmed	UniProt:P30650	protein_id:CAA7
   #    score  bias  c-Evalue  i-Evalue hmmfrom  hmm to    alifrom  ali to    envfrom  env to     acc
 ---   ------ ----- --------- --------- ------- -------    ------- -------    ------- -------    ----
   1 !   92.9   8.5   5.8e-29   2.4e-26      55     353 ..     140     442 ..     123     465 .. 0.83

  Alignments for each domain:
  == domain 1    score: 92.9 bits;  conditional E-value: 5.8e-29
  Vipr2-aln  55 tekykacsgvwdnitcwrpadvgetvtvpcpkvf...snfyskagnis.knctsdgws..elfpdfidacgysdpedeskitfyilvkaiytlgysvsli 148
                  +   c   wd   c+ +a  g +v   cp+ +   sn+ +    +s k c s+gw+  e+     +   y+    +  +   il      l ys s+i
   ZK643.3a 140 RVDDSPCPPTWDGWNCFDSATPG-VVFKQCPNYIyggSNIKTDYDRLSqKVCRSNGWAtpEVNAAAREHTDYTGCMSNGDVEARILAG---LLTYSASVI 235
                4556789*************988.577889986446689999999998567******8446666677778888888999999988865...589****** PP

  Vipr2-aln 149 slttgsiilclfrklhctrnyi.hlnlflsfilraisvlvkddvlysssgtlhcpdqpsswvgckl.slvffqycimanfywllveglylhtllv.ails 245
                 l     +l l+r + c   +i h  l++s +l     l+  +++  + + l  +   + ++ c+l   + ++y  ++nf w+l e +yl  ll  a  s
   ZK643.3a 236 FLIPAVFLLTLLRPIRCQPMFIlHRHLLISCLLYGAFYLITVSLFVVNDAPLSSQVFQN-HLFCRLlFSIQLRYLRLTNFTWMLAEAVYLWRLLHtAQHS 334
                ******************9987699***************9999999999998776555.556665156789******************9998615677 PP

  Vipr2-aln 246 psrrflaylligwgiptvcigvwtvarlsledtg.cwdtndhsvpw..wviripilisiivnfvlfisiirillqkltspdvggndqsqykrlakstlll 342
                   ++  y +i wg+p v+++v++  r   +d g cw  n  +v w  w+i +p l+++ vn++l+  i+ il++kl+       ++ qy++  + +l+l
   ZK643.3a 335 EGETLRSYKVICWGVPGVITVVYIFVRSLNDDVGmCWIEN-STVAWieWMIITPSLLAMGVNLLLLGLIVYILVKKLRCDP--HLERIQYRKAVRGALML 431
                889999*********************9999999677655.67888889****************************9743..35799************ PP

  Vipr2-aln 343 iplfgvhymvf 353
                ip+fgv+ ++ 
   ZK643.3a 432 IPVFGVQQLLT 442
                ******98765 PP

>> B0286.2b  CE39661	WBGene00002252	locus:lat-2	status:Confirmed	UniProt:B2MZA8	protein_id:CCD61662.1
   #    score  bias  c-Evalue  i-Evalue hmmfrom  hmm to    alifrom  ali to    envfrom  env to     acc
 ---   ------ ----- --------- --------- ------- -------    ------- -------    ------- -------    ----
   1 !   57.0  17.5   4.7e-18     2e-15     137     422 ..      20     294 ..      16     312 .. 0.78

  Alignments for each domain:
  == domain 1    score: 57.0 bits;  conditional E-value: 4.7e-18
  Vipr2-aln 137 aiytlgysvslislttgsiilclfrklhctrnyihlnlflsfilraisvlvkddvlysssgtlhcpdqpsswvgcklslvffqycimanfywllveglyl 236
                 + t+g ++s+++l+    ++ +fr+l+  rn ih nl l +++  +               +  +d++    gc +  +++ y  ++ f+w+l+eg  l
   B0286.2b  20 VVSTIGCAISIVCLALSVCVFTFFRNLQNVRNSIHRNLCLCLLIAELVF-------------VIGMDRTGNRTGCGVVAILLHYFFLSSFCWMLLEGYQL 106
                6889***********************************9987654433.............3357899999**************************** PP

  Vipr2-aln 237 htllvailspsrr.flaylligwgiptvcigvwtvarl..sledtgcwdtndhsvp.wwviripilisiivnfvlfisiirillqkltspdvggndqsqy 332
                + +l+ ++ p+r+ +++y l  +g p+v++++ +  +   +  d+ cw   d s p  w    pi++ i  n+++++  ++++l       v   d++++
   B0286.2b 107 YMMLIQVFEPNRTrIFLYYLFCYGTPAVVVAISAGIKWedYGTDSYCWI--DTSTPtIWAFVAPIIVIIAANIIFLLIALKVVLS------VQSRDRTKW 198
                **********98526689999******9987655444311445566884..445552588899**99999998887777777774......566677777 PP

  Vipr2-aln 333 krla...kstllliplfgvhymv..favfpigisskyqilfelclgsfqglvvavlycflnsevqselkrkwrs..lclsqsasrdyrlhsssisrn 422
                 r+    k +  l+ l+g+ ++   +++   g  + +  +f + l   qg+ + vl++ ln +v++ + r  r+   cl +++s  y   s   sr+
   B0286.2b 199 GRIIgwlKGSATLLCLLGITWIFgfLTAVKGGTGTAFAWIFTI-LNCTQGIFIFVLHVVLNEKVRASIVRWLRTgiCCLPETSSAAYNSRSFLSSRQ 294
                7764333777788899999987521344555778889999975.8899********************99988633456667777777777666665 PP

>> B0286.2a  CE36968	WBGene00002252	locus:lat-2	status:Confirmed	UniProt:Q6W3C7	protein_id:CCD61661.1
   #    score  bias  c-Evalue  i-Evalue hmmfrom  hmm to    alifrom  ali to    envfrom  env to     acc
 ---   ------ ----- --------- --------- ------- -------    ------- -------    ------- -------    ----
   1 !   54.9  16.6     2e-17   8.3e-15     137     422 ..     899    1173 ..     894    1191 .. 0.78

  Alignments for each domain:
  == domain 1    score: 54.9 bits;  conditional E-value: 2e-17
  Vipr2-aln  137 aiytlgysvslislttgsiilclfrklhctrnyihlnlflsfilraisvlvkddvlysssgtlhcpdqpsswvgcklslvffqycimanfywllvegl 234 
                  + t+g ++s+++l+    ++ +fr+l+  rn ih nl l +++  +               +  +d++    gc +  +++ y  ++ f+w+l+eg 
   B0286.2a  899 VVSTIGCAISIVCLALSVCVFTFFRNLQNVRNSIHRNLCLCLLIAELVF-------------VIGMDRTGNRTGCGVVAILLHYFFLSSFCWMLLEGY 983 
                 688************************************9987654433.............3357899999************************** PP

  Vipr2-aln  235 ylhtllvailspsrr.flaylligwgiptvcigvwtvarl..sledtgcwdtndhsvp.wwviripilisiivnfvlfisiirillqkltspdvggnd 328 
                  l+ +l+ ++ p+r+ +++y l  +g p+v++++ +  +   +  d+ cw   d s p  w    pi++ i  n+++++  ++++l       v   d
   B0286.2a  984 QLYMMLIQVFEPNRTrIFLYYLFCYGTPAVVVAISAGIKWedYGTDSYCWI--DTSTPtIWAFVAPIIVIIAANIIFLLIALKVVLS------VQSRD 1073
                 ************98526689999******9987655444311445566884..445552588899**99999998887777777774......56667 PP

  Vipr2-aln  329 qsqykrla...kstllliplfgvhymv..favfpigisskyqilfelclgsfqglvvavlycflnsevqselkrkwrs..lclsqsasrdyrlhsssi 419 
                 ++++ r+    k +  l+ l+g+ ++   +++   g  + +  +f + l   qg+ + vl++ ln +v++ + r  r+   cl +++s  y   s   
   B0286.2a 1074 RTKWGRIIgwlKGSATLLCLLGITWIFgfLTAVKGGTGTAFAWIFTI-LNCTQGIFIFVLHVVLNEKVRASIVRWLRTgiCCLPETSSAAYNSRSFLS 1170
                 77777764333777788899999987521344555778889999975.8899********************99988633456667777777766666 PP

  Vipr2-aln  420 srn 422 
                 sr+
   B0286.2a 1171 SRQ 1173
                 665 PP

>> B0457.1b  CE32789	WBGene00002251	locus:lat-1	status:Confirmed	UniProt:Q8I131	protein_id:CAD59141.1
   #    score  bias  c-Evalue  i-Evalue hmmfrom  hmm to    alifrom  ali to    envfrom  env to     acc
 ---   ------ ----- --------- --------- ------- -------    ------- -------    ------- -------    ----
   1 ?   -1.6   0.4       2.8   1.2e+03      54      87 ..     175     208 ..     133     232 .. 0.68
   2 !   20.7   9.9   4.6e-07   0.00019     141     394 ..     555     800 ..     529     836 .. 0.73

  Alignments for each domain:
  == domain 1    score: -1.6 bits;  conditional E-value: 2.8
  Vipr2-aln  54 qtekykacsgvwdnitcwrpadvgetvtvpcpkv 87 
                ++++   cs        w+ ++ g t + pcp+ 
   B0457.1b 175 KKKEDVFCSATNRRGVNWQNTKSGTTSSAPCPEG 208
                33344568888888889**************974 PP

  == domain 2    score: 20.7 bits;  conditional E-value: 4.6e-07
  Vipr2-aln 141 lgysvslislttgsiilclfrklhctrnyihlnlflsfilraisvlvkddvlysssgtlhcpdqpsswvgcklslvffqycimanfywllveglylhtll 240
                +g  +s+i+l        +f +    r +ih nl ls+ +  i+ l          g+ + +d     + c +  v + y  ++ + w+l+eg ++h +l
   B0457.1b 555 VGCIISIICLLLTFFAYLIFSRNGGDRVFIHENLCLSLAIAEITFLA---------GITRTED----SLQCGIIAVALMYMFLSALTWMLLEGYHIHRML 641
                46667777777777777777777777788888888887776666553.........4444443....4679999************************** PP

  Vipr2-aln 241 vailspsrrflaylligwgiptvcigvwtv..arlsledtgcwdtndhsvpwwviripilisiivnfvlfisiirillqkltspdvgg...ndqs.qykr 334
                  +++++ r ++yll+g+  p++++ v  +  +  +     cw + +++  w+      +i    n ++++  +  + q+ +   +      d     + 
   B0457.1b 642 TEVFPSDPRRFTYLLVGYIPPAIITLVAYLynSDGFGTPDHCWLSTQNNFIWFFAGPACFIF-CANSLVLVKTLCTVYQHTSGGYLPCrhdVDSGrSIRN 740
                ******99999*******98888765433201223344467**9999999888776555555.5566666666777778776654443100344313566 PP

  Vipr2-aln 335 lakstllliplfgvhymvfavfpigisskyqilfelclg.sfqglvvavlycflnsevqse 394
                  k +l l  l+gv + +f +f ++ s    + + +++  s+qgl + ++++ +  +++ +
   B0457.1b 741 WVKGSLALASLLGVTW-IFGLFWVEDSRSIVMAYVFTISnSLQGLFIFLFHVVFAEKMRKD 800
                899***********97.799****999999998888885499**99887776666555544 PP

>> B0457.1a  CE02945	WBGene00002251	locus:lat-1	G-protein coupled receptor protein	status:Confirmed	UniProt:Q17505	prote
   #    score  bias  c-Evalue  i-Evalue hmmfrom  hmm to    alifrom  ali to    envfrom  env to     acc
 ---   ------ ----- --------- --------- ------- -------    ------- -------    ------- -------    ----
   1 ?   -1.7   0.4         3   1.2e+03      54      87 ..     177     210 ..     137     234 .. 0.68
   2 !   20.7   9.9   4.6e-07   0.00019     141     394 ..     557     802 ..     531     838 .. 0.73

  Alignments for each domain:
  == domain 1    score: -1.7 bits;  conditional E-value: 3
  Vipr2-aln  54 qtekykacsgvwdnitcwrpadvgetvtvpcpkv 87 
                ++++   cs        w+ ++ g t + pcp+ 
   B0457.1a 177 KKKEDVFCSATNRRGVNWQNTKSGTTSSAPCPEG 210
                33344568888888889**************974 PP

  == domain 2    score: 20.7 bits;  conditional E-value: 4.6e-07
  Vipr2-aln 141 lgysvslislttgsiilclfrklhctrnyihlnlflsfilraisvlvkddvlysssgtlhcpdqpsswvgcklslvffqycimanfywllveglylhtll 240
                +g  +s+i+l        +f +    r +ih nl ls+ +  i+ l          g+ + +d     + c +  v + y  ++ + w+l+eg ++h +l
   B0457.1a 557 VGCIISIICLLLTFFAYLIFSRNGGDRVFIHENLCLSLAIAEITFLA---------GITRTED----SLQCGIIAVALMYMFLSALTWMLLEGYHIHRML 643
                46667777777777777777777777788888888887776666553.........4444443....4679999************************** PP

  Vipr2-aln 241 vailspsrrflaylligwgiptvcigvwtv..arlsledtgcwdtndhsvpwwviripilisiivnfvlfisiirillqkltspdvgg...ndqs.qykr 334
                  +++++ r ++yll+g+  p++++ v  +  +  +     cw + +++  w+      +i    n ++++  +  + q+ +   +      d     + 
   B0457.1a 644 TEVFPSDPRRFTYLLVGYIPPAIITLVAYLynSDGFGTPDHCWLSTQNNFIWFFAGPACFIF-CANSLVLVKTLCTVYQHTSGGYLPCrhdVDSGrSIRN 742
                ******99999*******98888765433201223344467**9999999888776555555.5566666666777778776654443100344313566 PP

  Vipr2-aln 335 lakstllliplfgvhymvfavfpigisskyqilfelclg.sfqglvvavlycflnsevqse 394
                  k +l l  l+gv + +f +f ++ s    + + +++  s+qgl + ++++ +  +++ +
   B0457.1a 743 WVKGSLALASLLGVTW-IFGLFWVEDSRSIVMAYVFTISnSLQGLFIFLFHVVFAEKMRKD 802
                899***********97.799****999999998888885499**99887776666555544 PP

>> Y113G7B.9  CE38114	WBGene00013760	locus:srbc-34	7TM receptor, srbc family	status:Partially_confirmed	UniProt:Q9U2X4	p
   #    score  bias  c-Evalue  i-Evalue hmmfrom  hmm to    alifrom  ali to    envfrom  env to     acc
 ---   ------ ----- --------- --------- ------- -------    ------- -------    ------- -------    ----
   1 ?   13.6   0.2   6.6e-05     0.028     280     342 ..     163     226 ..     148     275 .. 0.79

  Alignments for each domain:
  == domain 1    score: 13.6 bits;  conditional E-value: 6.6e-05
  Vipr2-aln 280 cwdtndhsvpwwviripilisiivnfvlfisiirillqkltspdvggndqsqykrla...kstlll 342
                c  tn+    +w+i+  i+ s+iv f l++si  +++ +    + + n+ s+ +rla     t+ll
  Y113G7B.9 163 C-ATNQCFFHYWLIQRSIIFSLIVLFSLILSIKLLMM-NSVKHQQSNNQISKANRLAlldTCTVLL 226
                4.58999999********************9865555.5555677889999999998332345554 PP

>> C04F2.4  CE17368	WBGene00005437	locus:srh-229	7TM chemoreceptor, srh family	status:Partially_confirmed	UniProt:O76662
   #    score  bias  c-Evalue  i-Evalue hmmfrom  hmm to    alifrom  ali to    envfrom  env to     acc
 ---   ------ ----- --------- --------- ------- -------    ------- -------    ------- -------    ----
   1 ?   11.4   2.7   0.00033      0.14     285     388 ..     189     297 ..     166     316 .. 0.85

  Alignments for each domain:
  == domain 1    score: 11.4 bits;  conditional E-value: 0.00033
  Vipr2-aln 285 dhsvpwwviripilisiivnfvlfisiirillqkltspdvggndqsqykrlakstll..liplfgvhymvfavfpigi.sskyqilfelc..lgsfqglv 379
                d ++p+  i    l+  i  f ++i +++ l+   ++  ++   qs  k+l k+ +l  ++p+  +   vf  +  +i   + q l +lc  +gs  g++
    C04F2.4 189 DFKIPFVCIMFESLLVAIEGFTFLILVVKKLMSTTQTSTLSIRTQSLQKKLVKAVVLqsIVPIVVIAIPVFGEMISTIfDYRNQNLTNLCviIGSSHGVL 288
                7899******99999999***********************************99885567888888777776555551457799****95559****99 PP

  Vipr2-aln 380 vavlycfln 388
                 +++ +f+ 
    C04F2.4 289 STIVLVFIY 297
                999988875 PP

>> C17B7.9  CE16857	WBGene00015883	status:Predicted	UniProt:O45153	protein_id:CCD62956.1
   #    score  bias  c-Evalue  i-Evalue hmmfrom  hmm to    alifrom  ali to    envfrom  env to     acc
 ---   ------ ----- --------- --------- ------- -------    ------- -------    ------- -------    ----
   1 ?    9.3   2.4    0.0014      0.58      15     125 ..      82     195 ..      59     200 .] 0.77

  Alignments for each domain:
  == domain 1    score: 9.3 bits;  conditional E-value: 0.0014
  Vipr2-aln  15 alltclglllaavnsihpecrfhleiqeeetkcaellraqtekykacsgvwdni....tc.wrpadvgetvtvpcpkvfsnfyskagnisknctsdgwse 109
                + l + g ++ a+++i   cr    ++++ +kc++ l+a+   + +c   wd i    t    p +  + ++  c   f + +    +i   c ++ w  
    C17B7.9  82 KCLGTNGEKIPAIKNIGKHCRATDYVHDDFAKCSDKLNAK---KSTCFDDWDPIpnkvTTeKVPKKFDQLMSESCKTCFGKDNCMMKEIKETCGQQEWDA 178
                34455567888899**********************9987...56788888865333344145788999999**************************99 PP

  Vipr2-aln 110 lfpdfidac.gysdped 125
                   +fi    g+ d+ d
    C17B7.9 179 FRKHFITLSgGFFDKCD 195
                99999986515666555 PP

>> F26G5.4  CE09701	WBGene00006240	locus:str-207	7TM chemoreceptor, str family	status:Partially_confirmed	UniProt:O16932
   #    score  bias  c-Evalue  i-Evalue hmmfrom  hmm to    alifrom  ali to    envfrom  env to     acc
 ---   ------ ----- --------- --------- ------- -------    ------- -------    ------- -------    ----
   1 ?    8.0   1.8    0.0035       1.5     303     393 ..       8     101 ..       4     150 .. 0.82
   2 ?    7.0   2.3    0.0068       2.9     292     379 ..     203     287 ..     184     312 .. 0.70

  Alignments for each domain:
  == domain 1    score: 8.0 bits;  conditional E-value: 0.0035
  Vipr2-aln 303 vnfvlfisiirillqkltspdvggndqsqykrlakstllliplfgvhymvfa..vfpi..gisskyqilfelclgsfqglvvavlycflnsevqs 393
                 n+ l+ s+i +ll+ lt   v  n   q  r  k  ++l  lf + y v+   v p+  +  s + +++++    ++  v+ vl  f n+ v s
    F26G5.4   8 QNYQLIGSVIGLLLNSLTISLV-VNKSPQQMRAYKNLIILTSLFEINYSVLEllVQPMfhSFGSAFAMVINVEKCYLDRNVLMVLVSFYNAFVGS 101
                6899999**********98766.5788899999***************99862255652244566666666666667777888888888877765 PP

  == domain 2    score: 7.0 bits;  conditional E-value: 0.0068
  Vipr2-aln 292 viripilisiivnfvlfisiir..illqkltspdvggndqsqykrlakstl..lliplfgvhymvfavfpigisskyqilfelclgsfqglv 379
                 i + ili+i+  + +f    r  i lqk+   +v+ n +   k+l  s +   liplf ++    a+f ++        + + +gsf g+v
    F26G5.4 203 AIIVNILITIVSLITVFYFGFRcyISLQKICKQNVSQNTRGLQKQLFYSLIaqTLIPLFLMYIPGCAMFLLSF-------LTIDVGSFTGIV 287
                45566777766444444433333388********************999663369***987766666665543.......344566666665 PP

>> T28A11.18  CE39635	WBGene00020880	status:Confirmed	UniProt:P91516	protein_id:CCD70574.1
   #    score  bias  c-Evalue  i-Evalue hmmfrom  hmm to    alifrom  ali to    envfrom  env to     acc
 ---   ------ ----- --------- --------- ------- -------    ------- -------    ------- -------    ----
   1 ?    8.3   3.1    0.0028       1.2      15     125 ..      82     195 ..      60     200 .] 0.78

  Alignments for each domain:
  == domain 1    score: 8.3 bits;  conditional E-value: 0.0028
  Vipr2-aln  15 alltclglllaavnsihpecrfhleiqeeetkcaellraqtekykacsgvwd....nitcwr.padvgetvtvpcpkvfsnfyskagnisknctsdgwse 109
                + l + g ++ av+ i   cr    ++++ +kc++ l+a++    +c   wd    n+t  + p +  + ++  c   f + +    +i   c ++ w  
  T28A11.18  82 KCLGTNGEKIPAVKYIGKHCRATDYVHDDFAKCSDKLNAKK---STCFDDWDpipnNVTTEKvPKKFDQLMSESCKTCFGKDNCMMKEIKETCGQQEWDL 178
                34555567888999**********************99874...5566666533337777654888999999**************************98 PP

  Vipr2-aln 110 lfpdfi.dacgysdped 125
                   +fi  a g+ d+ d
  T28A11.18 179 FRVHFIiIAGGFFDKCD 195
                88888625677777766 PP

>> K02E10.5  CE35735	WBGene00019319	status:Partially_confirmed	UniProt:Q21132	protein_id:CCD72279.1
   #    score  bias  c-Evalue  i-Evalue hmmfrom  hmm to    alifrom  ali to    envfrom  env to     acc
 ---   ------ ----- --------- --------- ------- -------    ------- -------    ------- -------    ----
   1 ?    8.3   0.0    0.0027       1.1     367     418 ..      43      94 ..       9     116 .. 0.74

  Alignments for each domain:
  == domain 1    score: 8.3 bits;  conditional E-value: 0.0027
  Vipr2-aln 367 lfelclgsfqglvvavlycflnsevqselkrkwrslclsqsasrdyrlhsss 418
                 + l+l s+  +vv v +c++ +e q+e     +  ++++++ r ++   ss
   K02E10.5  43 GLYLALVSIVTVVVVVAFCLVGTEDQTEPTVAKKVWSTTRQTMRRFKKEPSS 94 
                45688999999999999****9999999877777777777777777666655 PP

>> C53A5.8  CE33042	WBGene00005204	locus:srg-47	G-protein coupled receptor, srg family	status:Predicted	UniProt:O17699	p
   #    score  bias  c-Evalue  i-Evalue hmmfrom  hmm to    alifrom  ali to    envfrom  env to     acc
 ---   ------ ----- --------- --------- ------- -------    ------- -------    ------- -------    ----
   1 ?    7.2   4.5    0.0058       2.4     248     346 ..     138     239 ..     135     303 .. 0.78

  Alignments for each domain:
  == domain 1    score: 7.2 bits;  conditional E-value: 0.0058
  Vipr2-aln 248 rrflaylligwgiptvcigvw..tvarlsledtgcwdtndhsvpwwvirip.ilisiivnfvlfisiirillqkltspdvggndqsqykrlakstlllip 344
                ++f +y +i  gi   ++ v      r+ +e+    +  +hs+  w + i  i  s+   ++l++ ii i+    +  +v+   +   ++l+  tl+   
    C53A5.8 138 KYFKLYYVILCGISIFFTSVLplESHRIEMENGTLIEISNHSMTTWTLNIYaIYSSVYFIILLLVGIISIFYISRKVEQVSTRSREVARKLSLITLVYGF 237
                78999999999999888887621568*********************998616666777788899*****999999999999888888888877776544 PP

  Vipr2-aln 345 lf 346
                l+
    C53A5.8 238 LY 239
                44 PP

>> C39E9.8c  CE42625	WBGene00008032	status:Confirmed	UniProt:B3GWC9	protein_id:CAQ58100.1
   #    score  bias  c-Evalue  i-Evalue hmmfrom  hmm to    alifrom  ali to    envfrom  env to     acc
 ---   ------ ----- --------- --------- ------- -------    ------- -------    ------- -------    ----
   1 ?    7.7   0.2    0.0043       1.8      57     115 ..      46     102 ..      25     147 .. 0.67

  Alignments for each domain:
  == domain 1    score: 7.7 bits;  conditional E-value: 0.0043
  Vipr2-aln  57 kykacsgvwdnitcwrpadv.getvtvpcpkvfsnfyskagnisknctsdgwselfpdfi 115
                  + cs   +   c +  ++  +  tvpc + fs++ s++ ++ k c  d   +++ df+
   C39E9.8c  46 TVRQCSCSEQR-VCVEEMKLqAKDCTVPCFQKFSSITSRPNDLKK-CF-DEKDNILEDFL 102
                34555554444.4555555415789***************99976.43.22333444443 PP

>> R05H5.5  CE02292	WBGene00011040	status:Confirmed	UniProt:Q21765	protein_id:CAA88728.1
   #    score  bias  c-Evalue  i-Evalue hmmfrom  hmm to    alifrom  ali to    envfrom  env to     acc
 ---   ------ ----- --------- --------- ------- -------    ------- -------    ------- -------    ----
   1 ?    7.5   2.8    0.0049       2.1     264     373 ..      92     194 ..      51     213 .. 0.70

  Alignments for each domain:
  == domain 1    score: 7.5 bits;  conditional E-value: 0.0049
  Vipr2-aln 264 cigvw..tvarlsledtgcwdtndhsvpwwviripilisiivnfvlfisiirillqkltspdvggndqsqykrlakstllliplfg.vhymvfavfpigi 360
                +++ w   +a +++ d+   ++++ +   w+    +l+s++ ++  fis i  l+  l       nd+++y++l  stll    +g v  ++  vf ++ 
    R05H5.5  92 FVIFWlsHAADVWIRDNKNNEAKELTDQEWMFYRCLLLSVV-EIFSFISAI--LMYSL-----WKNDETNYRQLIASTLLG--YYGnVAVFISFVFCLSH 181
                45555224677888888888888888888888888888865.555677754..55444.....569************975..45526666677899999 PP

  Vipr2-aln 361 sskyqilfelclg 373
                 + yqi++++ l 
    R05H5.5 182 RTSYQIVMQIFLL 194
                999***9987664 PP

>> K02E11.9  CE34913	WBGene00010518	status:Partially_confirmed	UniProt:Q7YWY9	protein_id:CAE17861.1
   #    score  bias  c-Evalue  i-Evalue hmmfrom  hmm to    alifrom  ali to    envfrom  env to     acc
 ---   ------ ----- --------- --------- ------- -------    ------- -------    ------- -------    ----
   1 ?    7.8   0.0    0.0039       1.7      35      87 ..      39      92 ..      12     113 .. 0.77

  Alignments for each domain:
  == domain 1    score: 7.8 bits;  conditional E-value: 0.0039
  Vipr2-aln 35 rfhleiqeeetkca.ellraqtekykacsgvwdnitcwrpadvgetvtvpcpkv 87
                ++ eiq+e+   + +l r  + k+k  +g w+n+   +  + g+t      kv
   K02E11.9 39 SYRREIQNEKDVWEeHLYRVCNGKNKKTCGFWENVKTKKKVKSGKTTYNKNKKV 92
               46678888765554057788889999999********99999999876665555 PP

>> C39E9.8b  CE05391	WBGene00008032	status:Confirmed	UniProt:Q7JLS6	protein_id:CAE54887.1
   #    score  bias  c-Evalue  i-Evalue hmmfrom  hmm to    alifrom  ali to    envfrom  env to     acc
 ---   ------ ----- --------- --------- ------- -------    ------- -------    ------- -------    ----
   1 ?    7.4   0.2    0.0053       2.2      57     115 ..      46     102 ..      25     147 .. 0.67

  Alignments for each domain:
  == domain 1    score: 7.4 bits;  conditional E-value: 0.0053
  Vipr2-aln  57 kykacsgvwdnitcwrpadv.getvtvpcpkvfsnfyskagnisknctsdgwselfpdfi 115
                  + cs   +   c +  ++  +  tvpc + fs++ s++ ++ k c  d   +++ df+
   C39E9.8b  46 TVRQCSCSEQR-VCVEEMKLqAKDCTVPCFQKFSSITSRPNDLKK-CF-DEKDNILEDFL 102
                34555554444.4555554415779***************99976.43.22333444443 PP

>> C39E9.8a  CE27838	WBGene00008032	status:Confirmed	UniProt:Q18541	protein_id:CAA94333.2
   #    score  bias  c-Evalue  i-Evalue hmmfrom  hmm to    alifrom  ali to    envfrom  env to     acc
 ---   ------ ----- --------- --------- ------- -------    ------- -------    ------- -------    ----
   1 ?    7.3   0.2    0.0054       2.3      57     115 ..      46     102 ..      25     147 .. 0.67

  Alignments for each domain:
  == domain 1    score: 7.3 bits;  conditional E-value: 0.0054
  Vipr2-aln  57 kykacsgvwdnitcwrpadv.getvtvpcpkvfsnfyskagnisknctsdgwselfpdfi 115
                  + cs   +   c +  ++  +  tvpc + fs++ s++ ++ k c  d   +++ df+
   C39E9.8a  46 TVRQCSCSEQR-VCVEEMKLqAKDCTVPCFQKFSSITSRPNDLKK-CF-DEKDNILEDFL 102
                34555554444.4555554415779***************99976.43.22333444443 PP

>> C56G3.1b  CE30923	WBGene00016984	status:Partially_confirmed	UniProt:Q8MQ94	protein_id:CCD63511.1
   #    score  bias  c-Evalue  i-Evalue hmmfrom  hmm to    alifrom  ali to    envfrom  env to     acc
 ---   ------ ----- --------- --------- ------- -------    ------- -------    ------- -------    ----
   1 ?    5.9   0.6     0.014         6     137     184 ..      71     122 ..      63     180 .. 0.86
   2 ?    0.3   0.0      0.73   3.1e+02     379     427 ..     403     454 ..     335     463 .. 0.65

  Alignments for each domain:
  == domain 1    score: 5.9 bits;  conditional E-value: 0.014
  Vipr2-aln 137 aiytlgysvslis..lttgsiilclfrk..lhctrnyihlnlflsfilrais 184
                 iyt  y +  ++  +  g +i+ + rk  +   rn + lnl ls ++ ai+
   C56G3.1b  71 IIYTTVYIIISVAavIGNGLVIMAVVRKktMRTNRNVLILNLALSNLILAIT 122
                5888888764444124568899****98445789***********9999986 PP

  == domain 2    score: 0.3 bits;  conditional E-value: 0.73
  Vipr2-aln 379 vvavlycflnsevqselk....rkwrslclsqsasrdyrlhsssisrngsesa 427
                v   ly fln++ + e+     r  r+ ++sq+a+r      ssi+++  +s+
   C56G3.1b 403 VNPFLYGFLNTNFRHEFSdiyyRYIRCETKSQPAGRF-HHDVSSIAHHRQDSV 454
                4457999999999998762222444555555555553.333456666666555 PP

>> Y39C12A.8  CE24236	WBGene00001044	locus:dnj-26	status:Confirmed	UniProt:Q9U2L4	protein_id:CAB60492.1
   #    score  bias  c-Evalue  i-Evalue hmmfrom  hmm to    alifrom  ali to    envfrom  env to     acc
 ---   ------ ----- --------- --------- ------- -------    ------- -------    ------- -------    ----
   1 ?    7.1   1.4    0.0066       2.7     213     276 ..     254     315 ..     221     347 .. 0.72

  Alignments for each domain:
  == domain 1    score: 7.1 bits;  conditional E-value: 0.0066
  Vipr2-aln 213 lslvffqycimanfywllveglylhtllvailspsrrflaylligwgiptv.cigvwtvarlsle 276
                  +v+f  ++   ++ l+v g+y  +ll ++++    +++yl i  gi  v c + w + +l+++
  Y39C12A.8 254 YLVVIFFIVVTIVLFGLIVHGMYTGSLLRTVFN---LVITYLRIIAGIFGVfCWISWKIFQLIVN 315
                3345555566678899***************96...67899999999987636788999888764 PP

>> F25H2.7  CE09652	WBGene00009121	glycosyltransferase	status:Partially_confirmed	UniProt:Q93570	protein_id:CAB02095.1
   #    score  bias  c-Evalue  i-Evalue hmmfrom  hmm to    alifrom  ali to    envfrom  env to     acc
 ---   ------ ----- --------- --------- ------- -------    ------- -------    ------- -------    ----
   1 ?    6.7   0.1    0.0082       3.4     148     191 ..      10      54 ..       5      64 .. 0.83

  Alignments for each domain:
  == domain 1    score: 6.7 bits;  conditional E-value: 0.0082
  Vipr2-aln 148 islttgsiilclfrklhctrnyihl.nlflsfilraisvlvkddv 191
                i l t  + + l+ +lh  + yi+l n +   ++r isv+ kd++
    F25H2.7  10 IGLVTFVVGVILIEELHLGKGYIYLaNQYDHEVIRNISVIRKDKI 54 
                45566666677899**********96778889***********97 PP

>> R13H4.7b  CE40110	WBGene00011265	status:Partially_confirmed	protein_id:CCC42193.1
   #    score  bias  c-Evalue  i-Evalue hmmfrom  hmm to    alifrom  ali to    envfrom  env to     acc
 ---   ------ ----- --------- --------- ------- -------    ------- -------    ------- -------    ----
   1 ?    6.6   2.3    0.0088       3.7     299     444 ..     178     337 ..     160     340 .. 0.69

  Alignments for each domain:
  == domain 1    score: 6.6 bits;  conditional E-value: 0.0088
  Vipr2-aln 299 isiivnfvlfisiirillqkltspdv............ggndqsqykrlakstllliplf..gvhymvfavfpigisskyqil..felclgsfqglvvav 382
                i ++v f l++  + +l+q+ ts ++            +    +q ++l+  t ll+p +   + ++v  vf  + s++ + +    + + + + +v  +
   R13H4.7b 178 ILMVVPFPLYVLALAVLFQRQTSRNMqlrskyshapisTSSYAAQQRQLSIETRLLVPCIinTILFVVGQVFISQCSKHGKWMnwAVMVVFATNSFVNPL 277
                456677777777777777776665541111111111113344568899**********7522566777777766666654443103445566678999** PP

  Vipr2-aln 383 lycflnsevqselkrkwrslclsqsasrdyrlhsssisrngsesalqlhrgsraqsflqtet 444
                ly f+ s ++  +  + r   +  +  +dy + ss   r+ s  +   hr+s  +s l+   
   R13H4.7b 278 LYLFFSSVIRKGVLSNCRKNFSLSAIYNDYEMRSS--PRTSSIVMRLNHRDSTITSNLNCRL 337
                *******************************9886..5777777777899999999887765 PP

>> C56G3.1a  CE04283	WBGene00016984	G-protein coupled receptors (family 1)	status:Partially_confirmed	UniProt:Q18904	pro
   #    score  bias  c-Evalue  i-Evalue hmmfrom  hmm to    alifrom  ali to    envfrom  env to     acc
 ---   ------ ----- --------- --------- ------- -------    ------- -------    ------- -------    ----
   1 ?    5.7   0.8     0.017         7     137     184 ..      51     102 ..      43     174 .. 0.87
   2 ?    0.4   0.0      0.69   2.9e+02     379     427 ..     383     434 ..     315     443 .. 0.65

  Alignments for each domain:
  == domain 1    score: 5.7 bits;  conditional E-value: 0.017
  Vipr2-aln 137 aiytlgysvslis..lttgsiilclfrk..lhctrnyihlnlflsfilrais 184
                 iyt  y +  ++  +  g +i+ + rk  +   rn + lnl ls ++ ai+
   C56G3.1a  51 IIYTTVYIIISVAavIGNGLVIMAVVRKktMRTNRNVLILNLALSNLILAIT 102
                5888888764444124568899***998445789***********9999986 PP

  == domain 2    score: 0.4 bits;  conditional E-value: 0.69
  Vipr2-aln 379 vvavlycflnsevqselk....rkwrslclsqsasrdyrlhsssisrngsesa 427
                v   ly fln++ + e+     r  r+ ++sq+a+r      ssi+++  +s+
   C56G3.1a 383 VNPFLYGFLNTNFRHEFSdiyyRYIRCETKSQPAGRF-HHDVSSIAHHRQDSV 434
                4457999999999998762222444555555555553.333456666666555 PP

>> ZC308.4b  CE41742	WBGene00022586	status:Confirmed	UniProt:A8WIQ9	protein_id:CCD72663.1
   #    score  bias  c-Evalue  i-Evalue hmmfrom  hmm to    alifrom  ali to    envfrom  env to     acc
 ---   ------ ----- --------- --------- ------- -------    ------- -------    ------- -------    ----
   1 ?    6.8   0.0    0.0081       3.4     207     266 ..     186     243 ..     163     263 .. 0.81

  Alignments for each domain:
  == domain 1    score: 6.8 bits;  conditional E-value: 0.0081
  Vipr2-aln 207 swvgcklslvffqycimanfywllveglylhtllvailspsrrflaylligwgiptvcig 266
                  vg   s +   yci++n+   lv gl        il  +r +l  l ig  + +++i+
   ZC308.4b 186 YTVGNENSAIRNFYCILSNMKLELVLGLNYVE--SFILLCNRLLLDTLHIGSSVTAIFIK 243
                5688888999999************9985543..4567899***************9996 PP

>> R13H4.7a  CE43990	WBGene00011265	status:Partially_confirmed	UniProt:P90946	protein_id:CAB04652.4
   #    score  bias  c-Evalue  i-Evalue hmmfrom  hmm to    alifrom  ali to    envfrom  env to     acc
 ---   ------ ----- --------- --------- ------- -------    ------- -------    ------- -------    ----
   1 ?    6.5   2.0    0.0099       4.1     299     441 ..     178     334 ..     160     339 .. 0.69

  Alignments for each domain:
  == domain 1    score: 6.5 bits;  conditional E-value: 0.0099
  Vipr2-aln 299 isiivnfvlfisiirillqkltspdv............ggndqsqykrlakstllliplf..gvhymvfavfpigisskyqil..felclgsfqglvvav 382
                i ++v f l++  + +l+q+ ts ++            +    +q ++l+  t ll+p +   + ++v  vf  + s++ + +    + + + + +v  +
   R13H4.7a 178 ILMVVPFPLYVLALAVLFQRQTSRNMqlrskyshapisTSSYAAQQRQLSIETRLLVPCIinTILFVVGQVFISQCSKHGKWMnwAVMVVFATNSFVNPL 277
                456677777777777777776665541111111111113344568899**********7522566777777766666644443103445566678999** PP

  Vipr2-aln 383 lycflnsevqselkrkwrslclsqsasrdyrlhsssisrngsesalqlhrgsraqsflq 441
                ly f+ s ++  +  + r   +  +  +dy + ss   r+ s  +   hr+s  +s l+
   R13H4.7a 278 LYLFFSSVIRKGVLSNCRKNFSLSAIYNDYEMRSS--PRTSSIVMRLNHRDSTITSNLN 334
                **********************9*******99886..4777777777888888888776 PP

>> K08G2.9  CE34204	WBGene00005503	locus:srh-299	status:Partially_confirmed	UniProt:Q7YXC0	protein_id:CAD92386.1
   #    score  bias  c-Evalue  i-Evalue hmmfrom  hmm to    alifrom  ali to    envfrom  env to     acc
 ---   ------ ----- --------- --------- ------- -------    ------- -------    ------- -------    ----
   1 ?    6.2   0.7     0.012       4.9     290     388 ..     191     298 ..     187     304 .. 0.73

  Alignments for each domain:
  == domain 1    score: 6.2 bits;  conditional E-value: 0.012
  Vipr2-aln 290 wwviripilisiivnfvlf.isiirillq...kltspdvggndqsqykrlakstll..liplfgvhy.mvfavfpigisskyqilfel..clgsfqglvv 380
                w  ir p l  +++  vlf   ++r+ ++   k+    v+ +   + k++ ++  l   ip++ +     fa+f  + ss  q l +l   + sf g+  
    K08G2.9 191 WVNIREPSLNLMVMIEVLFfAVLLRVKMKqavKIIQSSVSRDTLEKQKKFIRALNLqiAIPMLIIFLpATFAAFLGAQSSIQQGLDNLltIITSFHGVSA 290
                5569***99766655555505668997753446777889888888888887766541157887776536899999999999999888744589******* PP

  Vipr2-aln 381 avlycfln 388
                ++l  +l+
    K08G2.9 291 TILMIYLQ 298
                ***99986 PP

>> C05E7.4  CE46227	WBGene00007346	status:Partially_confirmed	UniProt:Q17672	protein_id:CAA91789.3
   #    score  bias  c-Evalue  i-Evalue hmmfrom  hmm to    alifrom  ali to    envfrom  env to     acc
 ---   ------ ----- --------- --------- ------- -------    ------- -------    ------- -------    ----
   1 ?    6.5   0.2    0.0094       3.9     169     219 ..     104     154 ..      93     173 .. 0.90
   2 ?    0.5   0.1      0.65   2.7e+02     350     407 ..     177     237 ..     168     243 .. 0.72

  Alignments for each domain:
  == domain 1    score: 6.5 bits;  conditional E-value: 0.0094
  Vipr2-aln 169 yihlnlflsfilraisvlvkddvlysssgtlhcpdqpsswvgcklslvffq 219
                 i l lf+ ++   i+vl   d +ys     +c+ + s+w    l+lv++ 
    C05E7.4 104 IIPLGLFFQMLSVYITVLAAFDCFYSVYCGTKCEPKRSTWAPRVLALVVIS 154
                57899*************************************999999875 PP

  == domain 2    score: 0.5 bits;  conditional E-value: 0.65
  Vipr2-aln 350 ymvfavfp..igisskyqilfelclgsfq.glvvavlycflnsevqselkrkwrslclsqs 407
                y +f + p  + +s++y i+++  l ++   ++  vl  fl   +   l+rk  ++ + ++
    C05E7.4 177 YTLFELCPteMRVSETYVIVYKGYLYALSmAFLPFVLLTFLTVSIIVMLRRKNETMHMDKA 237
                6777777633568899999998777766514555688899999999999999887776655 PP

>> Y110A7A.4  CE24124	WBGene00022455	thymidylate synthase	status:Confirmed	UniProt:Q9N588	protein_id:CCD66193.1
   #    score  bias  c-Evalue  i-Evalue hmmfrom  hmm to    alifrom  ali to    envfrom  env to     acc
 ---   ------ ----- --------- --------- ------- -------    ------- -------    ------- -------    ----
   1 ?    6.5   0.0    0.0095         4      68     100 ..     178     209 ..     161     216 .. 0.88

  Alignments for each domain:
  == domain 1    score: 6.5 bits;  conditional E-value: 0.0095
  Vipr2-aln  68 itcwrpadvgetvtvpcpkvfsnfyskagnisk 100
                ++ w+p+d+g++v  pc   +++fy  +g++s 
  Y110A7A.4 178 MSAWNPSDLGQMVLPPCHT-MCQFYVDNGELSC 209
                578**************76.579***9999985 PP

>> ZC308.4a  CE15165	WBGene00022586	status:Confirmed	UniProt:O17085	protein_id:CCD72662.1
   #    score  bias  c-Evalue  i-Evalue hmmfrom  hmm to    alifrom  ali to    envfrom  env to     acc
 ---   ------ ----- --------- --------- ------- -------    ------- -------    ------- -------    ----
   1 ?    6.5   0.1    0.0095         4     208     266 ..     203     259 ..     149     279 .. 0.80

  Alignments for each domain:
  == domain 1    score: 6.5 bits;  conditional E-value: 0.0095
  Vipr2-aln 208 wvgcklslvffqycimanfywllveglylhtllvailspsrrflaylligwgiptvcig 266
                 vg   s +   yci++n+   lv gl        il  +r +l  l ig  + +++i+
   ZC308.4a 203 TVGNENSAIRNFYCILSNMKLELVLGLNYVE--SFILLCNRLLLDTLHIGSSVTAIFIK 259
                578888889999************9985543..4567899***************9996 PP

>> AH10.2  CE07656	WBGene00007083	status:Partially_confirmed	UniProt:O02202	protein_id:CAB03276.1
   #    score  bias  c-Evalue  i-Evalue hmmfrom  hmm to    alifrom  ali to    envfrom  env to     acc
 ---   ------ ----- --------- --------- ------- -------    ------- -------    ------- -------    ----
   1 ?    6.2   0.8     0.012       4.9     285     320 ..     162     197 ..     135     220 .. 0.82

  Alignments for each domain:
  == domain 1    score: 6.2 bits;  conditional E-value: 0.012
  Vipr2-aln 285 dhsvpwwviripilisiivnfvlfisiirillqklt 320
                ++s+   vi   +li ii+ ++++i i+ i+l+   
     AH10.2 162 QQSISLNVIHCSVLIVIIIVLLILIIIVYIFLRPHH 197
                6899999***********************997655 PP

>> B0399.1f  CE40889	WBGene00007176	locus:kcnl-1	status:Confirmed	UniProt:A5HWA0	protein_id:CAN86620.1
   #    score  bias  c-Evalue  i-Evalue hmmfrom  hmm to    alifrom  ali to    envfrom  env to     acc
 ---   ------ ----- --------- --------- ------- -------    ------- -------    ------- -------    ----
   1 ?    5.5   1.4     0.019       8.1     142     229 ..     151     240 ..     148     270 .. 0.81

  Alignments for each domain:
  == domain 1    score: 5.5 bits;  conditional E-value: 0.019
  Vipr2-aln 142 gysvslislttgsiilclfrklhctrnyi.hlnlflsfilraisvlvkddvlysssgtlhcpdqpsswv...gcklslvffqycimanfywl 229
                gy +++ s +t  +   l ++l   rn +  + lfl+ +l  + v++  ++   ss+t   +d p s +    c +s  ff  c + n++ +
   B0399.1f 151 GYGIAISSDSTAKMRCRLRKQLFIRRNKVcDISLFLA-VLGLLLVIIDSELTALSSSTGITKDSPISIIlrsACVVST-FFLICCLINYHAI 240
                899998888888877777778999**98736999998.67888899999999999999999****9998554566665.6667777788765 PP

>> B0399.1b  CE31870	WBGene00007176	locus:kcnl-1	status:Confirmed	UniProt:Q8I0J0	protein_id:CAD54171.1
   #    score  bias  c-Evalue  i-Evalue hmmfrom  hmm to    alifrom  ali to    envfrom  env to     acc
 ---   ------ ----- --------- --------- ------- -------    ------- -------    ------- -------    ----
   1 ?    5.1   1.5     0.025        10     142     229 ..     201     290 ..     198     318 .. 0.81

  Alignments for each domain:
  == domain 1    score: 5.1 bits;  conditional E-value: 0.025
  Vipr2-aln 142 gysvslislttgsiilclfrklhctrnyi.hlnlflsfilraisvlvkddvlysssgtlhcpdqpsswv...gcklslvffqycimanfywl 229
                gy +++ s +t  +   l ++l   rn +  + lfl+ +l  + v++  ++   ss+t   +d p s +    c +s  ff  c + n++ +
   B0399.1b 201 GYGIAISSDSTAKMRCRLRKQLFIRRNKVcDISLFLA-VLGLLLVIIDSELTALSSSTGITKDSPISIIlrsACVVST-FFLICCLINYHAI 290
                899998888888877777778999**98736999998.67888899999999999999999****9998554566665.6667777788765 PP

>> F07C6.6  CE40502	WBGene00045067	status:Confirmed	UniProt:A0FLR5	protein_id:CAL63991.1
   #    score  bias  c-Evalue  i-Evalue hmmfrom  hmm to    alifrom  ali to    envfrom  env to     acc
 ---   ------ ----- --------- --------- ------- -------    ------- -------    ------- -------    ----
   1 ?    5.7   0.0     0.017       7.2     371     425 ..      42      96 ..      30      99 .. 0.85

  Alignments for each domain:
  == domain 1    score: 5.7 bits;  conditional E-value: 0.017
  Vipr2-aln 371 clgsfqglvvavlycflnsevqselkrkwrslclsqsasrdyrlhsssisrngse 425
                 +g     +  + y++   ev    + k+r++ l +  +++ +l++ si  +g +
    F07C6.6  42 IIGCVMTAIGGLAYVYTIHEVLVRAREKFRAKKLRKLEQQNAQLKTVSIRIEGEK 96 
                56777777778899999********************************999876 PP

>> B0399.1a  CE31869	WBGene00007176	locus:kcnl-1	status:Partially_confirmed	UniProt:Q9XTJ3	protein_id:CAB03807.2
   #    score  bias  c-Evalue  i-Evalue hmmfrom  hmm to    alifrom  ali to    envfrom  env to     acc
 ---   ------ ----- --------- --------- ------- -------    ------- -------    ------- -------    ----
   1 ?    5.0   1.5     0.027        11     142     229 ..     248     337 ..     245     365 .. 0.81

  Alignments for each domain:
  == domain 1    score: 5.0 bits;  conditional E-value: 0.027
  Vipr2-aln 142 gysvslislttgsiilclfrklhctrnyi.hlnlflsfilraisvlvkddvlysssgtlhcpdqpsswv...gcklslvffqycimanfywl 229
                gy +++ s +t  +   l ++l   rn +  + lfl+ +l  + v++  ++   ss+t   +d p s +    c +s  ff  c + n++ +
   B0399.1a 248 GYGIAISSDSTAKMRCRLRKQLFIRRNKVcDISLFLA-VLGLLLVIIDSELTALSSSTGITKDSPISIIlrsACVVST-FFLICCLINYHAI 337
                899998888888877777778999**98736999998.67888899999999999999999****9998554566665.6667777788765 PP

>> ZK1098.12  CE44017	WBGene00194691	status:Partially_confirmed	UniProt:C7FZT7	protein_id:CBA11622.1
   #    score  bias  c-Evalue  i-Evalue hmmfrom  hmm to    alifrom  ali to    envfrom  env to     acc
 ---   ------ ----- --------- --------- ------- -------    ------- -------    ------- -------    ----
   1 ?    5.9   0.7     0.015       6.3     296     328 ..     109     141 ..      27     145 .] 0.89

  Alignments for each domain:
  == domain 1    score: 5.9 bits;  conditional E-value: 0.015
  Vipr2-aln 296 pilisiivnfvlfisiirillqkltspdvggnd 328
                 +l+ + v +vl+is++++ll  l+ p+   +d
  ZK1098.12 109 IVLLDVGVGIVLMISLVQVLLAFLSHPEYPEED 141
                4688999******************99987666 PP

>> Y46H3C.3  CE24314	WBGene00005837	locus:srw-90	7TM chemoreceptor, srw family	status:Predicted	UniProt:Q9N4W0	protein_i
   #    score  bias  c-Evalue  i-Evalue hmmfrom  hmm to    alifrom  ali to    envfrom  env to     acc
 ---   ------ ----- --------- --------- ------- -------    ------- -------    ------- -------    ----
   1 ?    5.2   0.1     0.024        10     329     367 ..     300     339 ..     258     354 .. 0.82

  Alignments for each domain:
  == domain 1    score: 5.2 bits;  conditional E-value: 0.024
  Vipr2-aln 329 qsqykrlakstllli.plfgvhymvfavfpigisskyqil 367
                ++q+++la+ t+ll   lf v   + +v   ++s +y+  
   Y46H3C.3 300 EAQFRKLAQNTVLLCdSLFTVNASIHCVVCFSMSLQYRKA 339
                689********999746*****************999754 PP

>> B0399.1d  CE39663	WBGene00007176	locus:kcnl-1	status:Confirmed	UniProt:Q2HQL7	protein_id:CAJ76956.1
   #    score  bias  c-Evalue  i-Evalue hmmfrom  hmm to    alifrom  ali to    envfrom  env to     acc
 ---   ------ ----- --------- --------- ------- -------    ------- -------    ------- -------    ----
   1 ?    5.5   1.4     0.019       7.9     142     229 ..     136     225 ..     133     255 .. 0.81

  Alignments for each domain:
  == domain 1    score: 5.5 bits;  conditional E-value: 0.019
  Vipr2-aln 142 gysvslislttgsiilclfrklhctrnyi.hlnlflsfilraisvlvkddvlysssgtlhcpdqpsswv...gcklslvffqycimanfywl 229
                gy +++ s +t  +   l ++l   rn +  + lfl+ +l  + v++  ++   ss+t   +d p s +    c +s  ff  c + n++ +
   B0399.1d 136 GYGIAISSDSTAKMRCRLRKQLFIRRNKVcDISLFLA-VLGLLLVIIDSELTALSSSTGITKDSPISIIlrsACVVST-FFLICCLINYHAI 225
                899998888888877777778999**98736999998.67888899999999999999999****9998554566665.6667777788765 PP

>> Y37D8A.16  CE20220	WBGene00012554	status:Confirmed	UniProt:Q9XWV6	protein_id:CAA21534.1
   #    score  bias  c-Evalue  i-Evalue hmmfrom  hmm to    alifrom  ali to    envfrom  env to     acc
 ---   ------ ----- --------- --------- ------- -------    ------- -------    ------- -------    ----
   1 ?    5.6   2.3     0.018       7.6     250     318 ..       3      69 ..       1      78 [. 0.70

  Alignments for each domain:
  == domain 1    score: 5.6 bits;  conditional E-value: 0.018
  Vipr2-aln 250 flaylligwgiptvcigvwtvarlsledtgcwdtndhsvpwwviripilisiivnfvlfisiirillqk 318
                f   llig gi  v+i+  +v+  +l d   + t   s+ + ++ i i+ ++ + + l   ++  ll k
  Y37D8A.16   3 FPSQLLIGMGIKIVIIILTIVTL-ILLDP-AYVTAYISINYDIVIIYIVSALTLLYCLVSILMSFLLAK 69 
                55679******988777665555.55554.577889999998888887777776666654445555554 PP

>> B0393.9b  CE41346	WBGene00044636	status:Confirmed	UniProt:A7LPF5	protein_id:CAO82014.1
   #    score  bias  c-Evalue  i-Evalue hmmfrom  hmm to    alifrom  ali to    envfrom  env to     acc
 ---   ------ ----- --------- --------- ------- -------    ------- -------    ------- -------    ----
   1 ?    5.4   0.8      0.02       8.4     178     215 ..       5      42 ..       2      52 .. 0.88

  Alignments for each domain:
  == domain 1    score: 5.4 bits;  conditional E-value: 0.02
  Vipr2-aln 178 filraisvlvkddvlysssgtlhcpdqpsswvgcklsl 215
                fil   ++++ d+   ss  t+ cp+qp  ++ c +  
   B0393.9b   5 FILLVSTIVIIDKCSSSSCKTVICPKQPGKLISCDMCH 42 
                78888888999999999*****************9875 PP

>> F46B3.4a  CE18687	WBGene00009759	locus:ttr-12	Transthyretin-like family	status:Partially_confirmed	UniProt:Q9XV18	pro
   #    score  bias  c-Evalue  i-Evalue hmmfrom  hmm to    alifrom  ali to    envfrom  env to     acc
 ---   ------ ----- --------- --------- ------- -------    ------- -------    ------- -------    ----
   1 ?    5.6   0.0     0.018       7.7      58      94 ..      18      56 ..       9      70 .. 0.81

  Alignments for each domain:
  == domain 1    score: 5.6 bits;  conditional E-value: 0.018
  Vipr2-aln 58 ykacsgvw..dnitcwrpadvgetvtvpcpkvfsnfysk 94
               y ac+ v    ++ c     vge+v +  pk+f +++s 
   F46B3.4a 18 YAACASVHvkGQLMCRGRPYVGEMVQIWEPKIFDEMWSD 56
               67888765226899*9999****************9984 PP

>> T06A4.2  CE29464	WBGene00020282	locus:mps-3	status:Confirmed	UniProt:Q9TZH3	protein_id:CCD73367.1
   #    score  bias  c-Evalue  i-Evalue hmmfrom  hmm to    alifrom  ali to    envfrom  env to     acc
 ---   ------ ----- --------- --------- ------- -------    ------- -------    ------- -------    ----
   1 ?    5.6   0.1     0.018       7.6     286     319 ..      16      52 ..      11      75 .. 0.72

  Alignments for each domain:
  == domain 1    score: 5.6 bits;  conditional E-value: 0.018
  Vipr2-aln 286 hsvpwwviripilisi.ivnfvlfi..siirillqkl 319
                 s pw  + i i+i i iv f++f   si++ +  k 
    T06A4.2  16 SSTPWTKVVIFIIIGIlIVAFIVFAaaSIVKYIKSKK 52 
                689***99999999984689**996336777665554 PP

>> C39E9.8e  CE44688	WBGene00008032	status:Confirmed	UniProt:D3YT46	protein_id:CBK19382.1
   #    score  bias  c-Evalue  i-Evalue hmmfrom  hmm to    alifrom  ali to    envfrom  env to     acc
 ---   ------ ----- --------- --------- ------- -------    ------- -------    ------- -------    ----
   1 ?    5.7   0.1     0.017       6.9      80     115 ..       8      41 ..       4     104 .. 0.76

  Alignments for each domain:
  == domain 1    score: 5.7 bits;  conditional E-value: 0.017
  Vipr2-aln  80 vtvpcpkvfsnfyskagnisknctsdgwselfpdfi 115
                 tvpc + fs++ s++ ++ k c      +++ df+
   C39E9.8e   8 CTVPCFQKFSSITSRPNDLKK-CFD-EKDNILEDFL 41 
                79**************99976.432.2333344433 PP

>> Y43H11AL.2  CE32969	WBGene00021546	status:Confirmed	UniProt:Q95XZ6	protein_id:CCD71489.1
   #    score  bias  c-Evalue  i-Evalue hmmfrom  hmm to    alifrom  ali to    envfrom  env to     acc
 ---   ------ ----- --------- --------- ------- -------    ------- -------    ------- -------    ----
   1 ?    5.3   0.1     0.023       9.6     110     148 ..     216     254 ..     191     273 .. 0.80

  Alignments for each domain:
  == domain 1    score: 5.3 bits;  conditional E-value: 0.023
   Vipr2-aln 110 lfpdfidacgysdpedeskitfyilvkaiytlgysvsli 148
                  +p++i+   +s  e  s   fyi+v a +t g sv l 
  Y43H11AL.2 216 RIPQIIKNYRHSSCEGLSLTMFYIIVAANFTYGISVLLA 254
                 568888888888999999999***********9999654 PP

>> Y24D9A.5  CE21458	WBGene00021283	status:Partially_confirmed	UniProt:Q9N558	protein_id:CCD71900.1
   #    score  bias  c-Evalue  i-Evalue hmmfrom  hmm to    alifrom  ali to    envfrom  env to     acc
 ---   ------ ----- --------- --------- ------- -------    ------- -------    ------- -------    ----
   1 ?    5.3   0.1     0.022         9     351     379 ..     112     140 ..      90     165 .. 0.72

  Alignments for each domain:
  == domain 1    score: 5.3 bits;  conditional E-value: 0.022
  Vipr2-aln 351 mvfavfpigisskyqilfelclgsfqglv 379
                 +f + p + ss y+ lfe+cl  +  ++
   Y24D9A.5 112 PLFPIEPSSSSSSYNTLFEICLSRLCNML 140
                478899999************98766554 PP

>> C39E9.8d  CE44665	WBGene00008032	status:Confirmed	UniProt:D3YT45	protein_id:CBK19381.1
   #    score  bias  c-Evalue  i-Evalue hmmfrom  hmm to    alifrom  ali to    envfrom  env to     acc
 ---   ------ ----- --------- --------- ------- -------    ------- -------    ------- -------    ----
   1 ?    5.7   0.1     0.017       7.1      80     115 ..       8      41 ..       4     104 .. 0.76

  Alignments for each domain:
  == domain 1    score: 5.7 bits;  conditional E-value: 0.017
  Vipr2-aln  80 vtvpcpkvfsnfyskagnisknctsdgwselfpdfi 115
                 tvpc + fs++ s++ ++ k c      +++ df+
   C39E9.8d   8 CTVPCFQKFSSITSRPNDLKK-CFD-EKDNILEDFL 41 
                79**************99976.432.2333344433 PP

>> D2021.2b  CE34287	WBGene00044071	locus:tag-233	status:Confirmed	UniProt:Q7Z127	protein_id:CCD62803.1
   #    score  bias  c-Evalue  i-Evalue hmmfrom  hmm to    alifrom  ali to    envfrom  env to     acc
 ---   ------ ----- --------- --------- ------- -------    ------- -------    ------- -------    ----
   1 ?    4.9   0.0      0.03        12     366     422 ..     134     198 ..     106     209 .. 0.68

  Alignments for each domain:
  == domain 1    score: 4.9 bits;  conditional E-value: 0.03
  Vipr2-aln 366 ilfelclgsfqglvvavlycflnsev.q...se..lkrkwrslclsqsasrdyrl..hsssisrn 422
                +++ + l ++  l++avl+c   +++ q   ++  +k +  ++++s+s s dy +  h  sis++
   D2021.2b 134 LMITIILSAMHALMLAVLFCVQMNQIsQgvtTNdrIKARRAGHAHSHSGSTDYNVihHKPSISKR 198
                456778899999********854443121113311444555677788888999874345577765 PP

>> F59E11.6  CE11506	WBGene00019112	status:Partially_confirmed	UniProt:O16760	protein_id:CCD72135.1
   #    score  bias  c-Evalue  i-Evalue hmmfrom  hmm to    alifrom  ali to    envfrom  env to     acc
 ---   ------ ----- --------- --------- ------- -------    ------- -------    ------- -------    ----
   1 ?    5.2   0.9     0.024        10      22     117 ..     102     197 ..      77     217 .. 0.68

  Alignments for each domain:
  == domain 1    score: 5.2 bits;  conditional E-value: 0.024
  Vipr2-aln  22 lllaavnsihpecrfhleiqeeetkcaellraqtekykacsgvwdnitcwrpadvgetvtvpcpkvfsnfys...kagnisknctsdgwselfpdfida 117
                  +a v   +p c+f+    e+  kcae l +   k+ +c     n       d  +      p v+  ++    k gn +  +    +se+ pdf  a
   F59E11.6 102 DFVADVLDTYPACQFFKFFSEDFEKCAEKLITT-AKNSTCLDTLFNAKYLAKLDRCQQWQDIQPCVYDAIFDecdKDGNSTFLV--TRYSEVAPDFYRA 197
                456778899*******************99876.56677777766777766677666666666666666665122445544333..4578888888766 PP

>> F49H6.3  CE43111	WBGene00009907	status:Confirmed	UniProt:Q9XUZ7	protein_id:CAB04447.2
   #    score  bias  c-Evalue  i-Evalue hmmfrom  hmm to    alifrom  ali to    envfrom  env to     acc
 ---   ------ ----- --------- --------- ------- -------    ------- -------    ------- -------    ----
   1 ?    5.5   2.2     0.019       7.9     286     361 ..      38     115 ..       8     158 .. 0.70

  Alignments for each domain:
  == domain 1    score: 5.5 bits;  conditional E-value: 0.019
  Vipr2-aln 286 hsvpwwvirip..ilisiivnfvlfisiirillqkltspdvggndqsqykrlakstllliplfgvhymvfavfpigis 361
                   p wv+ i   +  s++++  lf +++ ++   +ts ++  n  s  +r    ++ ++ lf     v  v  ig+ 
    F49H6.3  38 GLFPLWVVTIGwyVAASLVMEVSLFCTVLVLIQLIVTSNNIRRNGYSPTQRGKFISIAVLSLFITILTVVGVTLIGVN 115
                44699**9997225568999*****99987777789********9999998877777777787777777777666653 PP

>> W06D4.2  CE41272	WBGene00012296	status:Confirmed	UniProt:Q9XW44	protein_id:CAA22250.2
   #    score  bias  c-Evalue  i-Evalue hmmfrom  hmm to    alifrom  ali to    envfrom  env to     acc
 ---   ------ ----- --------- --------- ------- -------    ------- -------    ------- -------    ----
   1 ?   -2.0   0.1       3.7   1.6e+03     141     192 ..      85     134 ..      80     145 .. 0.74
   2 ?    9.1   1.9    0.0016      0.67     131     180 ..     203     253 ..     197     273 .. 0.73

  Alignments for each domain:
  == domain 1    score: -2.0 bits;  conditional E-value: 3.7
  Vipr2-aln 141 lgysvslislttgsiilclfrklhctrnyihlnlflsfilraisvlvkddvl 192
                lg sv li l+ g +       l    +y+     +s+il a+ v +  ++ 
    W06D4.2  85 LGISVILIGLAGGQLS--GAYALTPLIQYVFDTSVVSLILAALPVYIYYSIR 134
                7889999999888754..3446777778888888888888888888766665 PP

  == domain 2    score: 9.1 bits;  conditional E-value: 0.0016
  Vipr2-aln 131 fyilvkaiytl.gysvslislttgsiilclfrklhctrnyihlnlflsfil 180
                f+i   +i  +    ++ i l + si++ lf  +h+t  yih+++++ f+ 
    W06D4.2 203 FFIAFASISVFiTTFLASIVLGSFSIVISLFNIVHVTGLYIHFQVIMQFVK 253
                5665555433212233446688889**********************9985 PP

>> T03E6.8  CE45463	WBGene00011397	status:Confirmed	UniProt:O45740	protein_id:CAB07281.3
   #    score  bias  c-Evalue  i-Evalue hmmfrom  hmm to    alifrom  ali to    envfrom  env to     acc
 ---   ------ ----- --------- --------- ------- -------    ------- -------    ------- -------    ----
   1 ?    4.3   1.4     0.044        18     299     369 ..     100     168 ..      90     187 .. 0.83

  Alignments for each domain:
  == domain 1    score: 4.3 bits;  conditional E-value: 0.044
  Vipr2-aln 299 isiivnfvlfisiirillqkltspdvggndqsqykrlakstllliplfgvhymvfavfpigisskyqilfe 369
                + i+   vl++s++ +  q ++   v+  d    k++  s  ++  lf   y+++av  i+i     i f+
    T03E6.8 100 LVIMTHVVLLVSLVIM--QLFKHQLVTLSDLRYTKKFELSVKIIRWLFYFCYLMMAVVAISILPALSIEFD 168
                4567778999998755..5555667888999999****************************998888886 PP

>> D1007.15  CE34284	WBGene00017010	status:Partially_confirmed	UniProt:O01863	protein_id:CCD67327.1
   #    score  bias  c-Evalue  i-Evalue hmmfrom  hmm to    alifrom  ali to    envfrom  env to     acc
 ---   ------ ----- --------- --------- ------- -------    ------- -------    ------- -------    ----
   1 ?    5.3   0.2     0.023       9.4     157     198 ..      48      88 ..      20      92 .. 0.87
   2 ?   -3.1   0.0       7.7   3.2e+03     375     399 ..    1073    1097 ..    1069    1100 .. 0.77

  Alignments for each domain:
  == domain 1    score: 5.3 bits;  conditional E-value: 0.023
  Vipr2-aln 157 lclfrklhctrnyihlnlflsfilraisvlvkddvlysssgt 198
                +c f +  ctr ++ + + l f++   sv + + + yss+++
   D1007.15  48 VCTFSHYFCTRTFLFIRISLIFLIV-GSVDIENRITYSSATV 88 
                8****************99999775.599********99865 PP

  == domain 2    score: -3.1 bits;  conditional E-value: 7.7
  Vipr2-aln  375 fqglvvavlycflnsevqselkrkw 399 
                 + gl ++v+yc l s     l   w
   D1007.15 1073 IIGLQITVIYCVLSSSFVYGLSSLW 1097
                 56999********998766665555 PP

>> Y38C9B.2  CE38002	WBGene00021413	locus:srt-52	7TM chemoreceptor, srt family	status:Predicted	UniProt:Q9N526	protein_i
   #    score  bias  c-Evalue  i-Evalue hmmfrom  hmm to    alifrom  ali to    envfrom  env to     acc
 ---   ------ ----- --------- --------- ------- -------    ------- -------    ------- -------    ----
   1 ?    4.5   0.1      0.04        17     341     416 ..     244     319 ..     202     327 .. 0.76

  Alignments for each domain:
  == domain 1    score: 4.5 bits;  conditional E-value: 0.04
  Vipr2-aln 341 lliplfgvhymvfavfpigisskyqilfelclgsfqglvvavlycflnsevqselkrkwrslclsqsasrdyrlhs 416
                l+  +     +v++ +     ++y +lf     sf     a++y  +n  v+ e+ r  r + ++ + s +y   s
   Y38C9B.2 244 LICSINCSSALVYSSMMFHKPNEYIVLFGELAWSFVHGCPAIIYLTMNKTVRQEVLRWIRRKNPAVQDSDKYTANS 319
                44556666778888888888999*****888889999999***************999998888877777776554 PP

>> F17A2.7  CE03217	WBGene00005123	locus:srd-45	status:Partially_confirmed	UniProt:Q19505	protein_id:CAA92155.1
   #    score  bias  c-Evalue  i-Evalue hmmfrom  hmm to    alifrom  ali to    envfrom  env to     acc
 ---   ------ ----- --------- --------- ------- -------    ------- -------    ------- -------    ----
   1 ?    4.4   2.6     0.041        17     280     339 ..     164     228 ..      93     275 .. 0.72

  Alignments for each domain:
  == domain 1    score: 4.4 bits;  conditional E-value: 0.041
  Vipr2-aln 280 cwdtndhsvpwwviripilisiivnfv.....lfisiirillqkltspdvggndqsqykr.lakst 339
                 +d  dh+v  + ir+  l sii++fv     l++  + +ll+k t  +++ n  s  k+ l k  
    F17A2.7 164 NFDISDHAVIGY-IRLKTLPSIIITFVitgtiLILPAVGLLLRKKTLRNINSNKFSITKKaLIKGF 228
                579999999765.8999999999999822222445567899*********9999987654255543 PP

>> Y22D7AL.1  CE23425	WBGene00021241	status:Predicted	UniProt:Q965P3	protein_id:CCD73742.1
   #    score  bias  c-Evalue  i-Evalue hmmfrom  hmm to    alifrom  ali to    envfrom  env to     acc
 ---   ------ ----- --------- --------- ------- -------    ------- -------    ------- -------    ----
   1 ?    5.1   1.2     0.025        11     279     366 ..      20     103 ..       8     120 .. 0.64

  Alignments for each domain:
  == domain 1    score: 5.1 bits;  conditional E-value: 0.025
  Vipr2-aln 279 gcwdtndh.svpwwviripilisiivnfvlfisiirill.qkltspdvggndqsqykrlakstllliplf.gvhymvfavfpigisskyqi 366
                   +++dh s      r+ +l  i v ++l i i+ i++ +k+ +p  +    s    l k tl    +f  +  +v  vf ig  sky +
  Y22D7AL.1  20 STQESQDHnSTNNCSNRMKVLCCIAVFIILVIIIVLIFVfRKMPTPTESS---S---TLRK-TLWWFFIFyVLLKIVVIVFIIGYYSKYGV 103
                55566666244556789999*99999999999988886426676664332...2...2333.33333333034456667777777777755 PP

>> C50B8.6  CE34767	WBGene00008228	status:Confirmed	UniProt:Q7YX43	protein_id:CAE17774.1
   #    score  bias  c-Evalue  i-Evalue hmmfrom  hmm to    alifrom  ali to    envfrom  env to     acc
 ---   ------ ----- --------- --------- ------- -------    ------- -------    ------- -------    ----
   1 ?    5.1   0.1     0.025        10     287     343 ..      66     126 ..      49     146 .. 0.66

  Alignments for each domain:
  == domain 1    score: 5.1 bits;  conditional E-value: 0.025
  Vipr2-aln 287 svpwwviripilisiivnfvlfisiirill......qkltspdvggndqsqykrlakstllli 343
                +vp   i   i+i++iv f+l+ si+ ill      q + s   gg d+s  + l   t    
    C50B8.6  66 QVPNAWIFYFIFITLIVVFILL-SIL-ILLsvvtkaQVIYSFMKGGSDDSSKRMLVEKTRRST 126
                5666566677888888888875.332.222011111555666778888888887877766555 PP

>> H10D18.3  CE23801	WBGene00005753	locus:srw-6	7TM chemoreceptor, srw family	status:Partially_confirmed	UniProt:Q9N5N5	
   #    score  bias  c-Evalue  i-Evalue hmmfrom  hmm to    alifrom  ali to    envfrom  env to     acc
 ---   ------ ----- --------- --------- ------- -------    ------- -------    ------- -------    ----
   1 ?    4.7   0.3     0.033        14     365     426 ..     228     291 ..      56     298 .. 0.86

  Alignments for each domain:
  == domain 1    score: 4.7 bits;  conditional E-value: 0.033
  Vipr2-aln 365 qilfelclgsfqglvvavlycflnsevqsel...krkwrslclsqsasrdyrlhsssisrngses 426
                +i+f++ +  + g+ v++ly ++   +  el   kr+ ++l + ++ +    + +++is   se 
   H10D18.3 228 EIIFKI-IDGYIGICVSILYILVTIFLVVELqktKRRRKNLRNDKPNNTSSFVIAMAISTFASEF 291
                577776.56689********865555555541115555667777888888888888999888875 PP

>> C52B11.3  CE39139	WBGene00016872	locus:dop-4	G-protein coupled receptor	status:Predicted	UniProt:Q18775	protein_id:CC
   #    score  bias  c-Evalue  i-Evalue hmmfrom  hmm to    alifrom  ali to    envfrom  env to     acc
 ---   ------ ----- --------- --------- ------- -------    ------- -------    ------- -------    ----
   1 ?   -1.1   0.0         2   8.4e+02     401     436 ..     333     368 ..     325     380 .. 0.84
   2 ?    2.5   0.0      0.16        67      34      90 ..     384     440 ..     369     448 .. 0.86

  Alignments for each domain:
  == domain 1    score: -1.1 bits;  conditional E-value: 2
  Vipr2-aln 401 slclsqsasrdyrlhsssisrngsesalqlhrgsra 436
                s + s+s++r++r  + +i  n s + lq+++  r 
   C52B11.3 333 SDSISRSSQRNFRGRNVTIGSNCSSTLLQVDQPDRM 368
                556789999*******************99887764 PP

  == domain 2    score: 2.5 bits;  conditional E-value: 0.16
  Vipr2-aln  34 crfhleiqeeetkcaellraqtekykacsgvwdnitcwrpadvgetvtvpcpkvfsn 90 
                 r +l+++e+  + + ++++q   +     v   i cw p  v   +t  c   fsn
   C52B11.3 384 TRRKLNVREKSRQMMRYVHEQRAARTLSIVVGAFILCWTPFFVFTPLTAFCESCFSN 440
                6788999999999999999998887777788889*********************99 PP


Internal pipeline statistics summary:
-------------------------------------
Query model(s):                            1  (447 nodes)
Target sequences:                      25547  (11210993 residues)
Passed MSV filter:                     25547  (1); expected 25547.0 (1)
Passed bias filter:                    25547  (1); expected 25547.0 (1)
Passed Vit filter:                     25547  (1); expected 25547.0 (1)
Passed Fwd filter:                     25547  (1); expected 25547.0 (1)
Initial search space (Z):              25547  [actual number of targets]
Domain search space  (domZ):              61  [number of targets reported over threshold]
# CPU time: 84.84u 0.05s 00:01:24.89 Elapsed: 00:00:22.64
# Mc/sec: 221.35
//
