# Supplementary material for: Potential Conservation of Circadian Clock Proteins in the phylum Nematoda as Revealed by Bioinformatic Searches
Source: PLoS One. 2014 Nov 14;9(11):e112871. doi: 10.1371/journal.pone.0112871 (PMC4232591; doi:10.1371/journal.pone.0112871)
Supplement: File S1 — HMM profiles used in this work and HMMsearch results. (ZIP) [file pone.0112871.s007.zip › HMMs-CE/Mamiferos/Vip-aln.fasta.hmm.res]

# hmmsearch :: search profile(s) against a sequence database
# HMMER 3.0 (March 2010); http://hmmer.org/
# Copyright (C) 2010 Howard Hughes Medical Institute.
# Freely distributed under the GNU General Public License (GPLv3).
# - - - - - - - - - - - - - - - - - - - - - - - - - - - - - - - - - - - -
# query HMM file:                  Vip-aln.fasta.hmm
# target sequence database:        ../../../../ProteomasGus/wormpep229
# Max sensitivity mode:            on [all heuristic filters off]
# - - - - - - - - - - - - - - - - - - - - - - - - - - - - - - - - - - - -

Query:       Vip-aln  [M=327]
Scores for complete sequences (score includes all domains):
   --- full sequence ---   --- best 1 domain ---    -#dom-
    E-value  score  bias    E-value  score  bias    exp  N  Sequence   Description
    ------- ------ -----    ------- ------ -----   ---- --  --------   -----------
  ------ inclusion threshold ------
       0.28   11.2   0.0       0.35   10.9   0.0    1.2  1  H28G03.3   CE46500	WBGene00019251	intermediate filament prot
       0.31   11.0   0.0       0.41   10.7   0.0    1.1  1  B0334.1    CE02932	WBGene00007142	locus:ttr-18	Transthyretin
       0.46   10.5   0.1       0.48   10.4   0.0    1.1  1  M03D4.3    CE12350	WBGene00019750	status:Partially_confirmed
        0.8    9.7   0.0       0.89    9.6   0.0    1.1  1  ZK669.5b   CE40184	WBGene00014055	Ras-like protein	status:Co
        1.2    9.1   0.1        1.4    8.9   0.1    1.2  1  ZK669.5a   CE40183	WBGene00014055	Ras-like protein	status:Co
        2.3    8.2   0.3          3    7.8   0.2    1.2  1  F54D10.4   CE35977	WBGene00018805	status:Partially_confirmed
        2.7    8.0   0.1        3.1    7.8   0.1    1.1  1  F33D11.8   CE29785	WBGene00018005	status:Confirmed	UniProt:O
        4.1    7.4   0.1        8.8    6.3   0.0    1.5  1  C15F1.2    CE23545	WBGene00015795	status:Confirmed	UniProt:Q
        5.1    7.1   0.0         10    6.0   0.0    1.5  1  C03G6.14   CE41862	WBGene00015399	locus:cyp-35A1	status:Part
        5.5    7.0   0.1        8.4    6.4   0.0    1.3  1  K11H3.5a   CE37781	WBGene00010782	status:Partially_confirmed
        5.5    7.0   0.1         12    5.9   0.1    1.5  1  R153.1a    CE02038	WBGene00020114	locus:pde-4	cyclic nucleot
        5.5    7.0   0.0         22    5.0   0.0    1.9  2  Y71H2B.2   CE24629	WBGene00022192	status:Confirmed	UniProt:Q
        5.6    6.9   0.0        6.9    6.6   0.0    1.1  1  T21C9.8    CE06477	WBGene00011894	locus:ttr-23	Transthyretin
        6.1    6.8   0.0        8.7    6.3   0.0    1.2  1  Y105E8B.7  CE41039	WBGene00013692	status:Confirmed	UniProt:Q
        6.4    6.7   0.4        7.1    6.6   0.3    1.1  1  F33E2.2e   CE45072	WBGene00001008	locus:dlk-1	status:Partial
        6.6    6.7   0.1         35    4.3   0.0    1.8  2  F46G10.1a  CE41319	WBGene00009796	status:Confirmed	UniProt:Q
        6.7    6.7   0.1        7.3    6.6   0.1    1.1  1  C14E2.1    CE35396	WBGene00015770	status:Partially_confirmed
        6.8    6.7   0.0         13    5.7   0.0    1.4  2  Y18D10A.21 CE36229	WBGene00012486	status:Partially_confirmed
        7.2    6.6   0.1         13    5.7   0.1    1.4  1  R153.1c    CE32060	WBGene00020114	locus:pde-4	status:Confirm
        7.5    6.5   0.1         14    5.6   0.1    1.4  1  R153.1e    CE33439	WBGene00020114	locus:pde-4	status:Confirm
        7.8    6.5   0.1         14    5.6   0.1    1.4  1  R153.1b    CE28641	WBGene00020114	locus:pde-4	status:Partial
        8.6    6.3   0.1         23    4.9   0.0    1.7  1  C48E7.6    CE45523	WBGene00016751	status:Partially_confirmed
        8.8    6.3   0.0         14    5.6   0.0    1.3  1  C03G6.15   CE35217	WBGene00015400	locus:cyp-35A2	cytochrome 
        8.9    6.3   0.1         16    5.4   0.1    1.4  1  R153.1g    CE39396	WBGene00020114	locus:pde-4	status:Confirm
        8.9    6.3   0.3         14    5.6   0.2    1.4  1  C25D7.12   CE46412	WBGene00007721	status:Partially_confirmed
          9    6.3   0.1         16    5.4   0.1    1.3  1  R153.1d    CE33438	WBGene00020114	locus:pde-4	status:Confirm
        9.1    6.2   0.1         13    5.7   0.1    1.2  1  C01H6.3    CE05186	WBGene00007253	status:Confirmed	UniProt:Q


Domain annotation for each sequence (and alignments):
>> H28G03.3  CE46500	WBGene00019251	intermediate filament protein	status:Partially_confirmed	UniProt:Q9TXP5	protein_id:C
   #    score  bias  c-Evalue  i-Evalue hmmfrom  hmm to    alifrom  ali to    envfrom  env to     acc
 ---   ------ ----- --------- --------- ------- -------    ------- -------    ------- -------    ----
   1 ?   10.9   0.0   0.00037      0.35       5      71 ..      52     117 ..      47     146 .. 0.91

  Alignments for each domain:
  == domain 1    score: 10.9 bits;  conditional E-value: 0.00037
   Vip-aln   5 skpqlLvlLtllsvLfsqtlalPlfgapsalrlgdripleganepDqvsLkadtdilqnalaEndtp 71 
               s+p   v L+ll ++ +q  +lP f++    +l  ++++ g +  +   +k+ ++ lq   aE +++
  H28G03.3  52 SRPNSSVQLVLLVIMLAQQTTLP-FKPHLQHKLLPGVSYSGVSTVEYEQMKNKNEYLQREHAEMQKS 117
               56777799***************.***************************************9887 PP

>> B0334.1  CE02932	WBGene00007142	locus:ttr-18	Transthyretin-like family	status:Confirmed	UniProt:Q17473	protein_id:CAA
   #    score  bias  c-Evalue  i-Evalue hmmfrom  hmm to    alifrom  ali to    envfrom  env to     acc
 ---   ------ ----- --------- --------- ------- -------    ------- -------    ------- -------    ----
   1 ?   10.7   0.0   0.00044      0.41      12      68 ..       3      60 ..       1      63 [. 0.86

  Alignments for each domain:
  == domain 1    score: 10.7 bits;  conditional E-value: 0.00044
  Vip-aln 12 lLtllsvLfsqtlalPlfgapsalrlgdripleganepD.qvsLkadtdilqnalaEn 68
              L ll++++s ++a+P+ g   a+r+  +++ +g    + +v L + + +l++ l E 
  B0334.1  3 QLLLLALFVSAASAFPFIGSVQAVRVTGKVTCNGQPAENiKVKLYEKEIVLDKLLDEK 60
             5899****************************99765555999988888888888876 PP

>> M03D4.3  CE12350	WBGene00019750	status:Partially_confirmed	UniProt:Q21491	protein_id:CCD72301.1
   #    score  bias  c-Evalue  i-Evalue hmmfrom  hmm to    alifrom  ali to    envfrom  env to     acc
 ---   ------ ----- --------- --------- ------- -------    ------- -------    ------- -------    ----
   1 ?   10.4   0.0   0.00051      0.48      13      35 ..       6      28 ..       3      44 .. 0.86

  Alignments for each domain:
  == domain 1    score: 10.4 bits;  conditional E-value: 0.00051
  Vip-aln 13 LtllsvLfsqtlalPlfgapsal 35
             + ll vL+s t+alP+f+ p++ 
  M03D4.3  6 VLLLVVLISATVALPFFNSPTSQ 28
             57999*************99875 PP

>> ZK669.5b  CE40184	WBGene00014055	Ras-like protein	status:Confirmed	UniProt:Q1ZXU9	protein_id:CAJ85783.1
   #    score  bias  c-Evalue  i-Evalue hmmfrom  hmm to    alifrom  ali to    envfrom  env to     acc
 ---   ------ ----- --------- --------- ------- -------    ------- -------    ------- -------    ----
   1 ?    9.6   0.0   0.00094      0.89     209     284 ..      47     122 ..      23     167 .. 0.70

  Alignments for each domain:
  == domain 1    score: 9.6 bits;  conditional E-value: 0.00094
   Vip-aln 209 feiydvlewrasgrlkdgvsesedklgltfsvsdqtagsqvvtllveedlpgerekvrlarararaqtsriedsei 284
                + +  +e  +s + ++g+s+ +d ++l+fs +d  + +  + l  e +  +er  + + + +  + +    d++ 
  ZK669.5b  47 DDEKVLIEATVSQKWEEGMSKEHDAIALVFSTTDVYSFEYTLELYNEIQKSTERIPLVFIENKIDIVEDSQMDKGL 122
               445556789999*************************999999999999999998877777765544443333333 PP

>> ZK669.5a  CE40183	WBGene00014055	Ras-like protein	status:Confirmed	UniProt:Q1ZXV0	protein_id:CAJ85782.1
   #    score  bias  c-Evalue  i-Evalue hmmfrom  hmm to    alifrom  ali to    envfrom  env to     acc
 ---   ------ ----- --------- --------- ------- -------    ------- -------    ------- -------    ----
   1 ?    8.9   0.1    0.0015       1.4     209     284 ..      47     122 ..      23     179 .. 0.72

  Alignments for each domain:
  == domain 1    score: 8.9 bits;  conditional E-value: 0.0015
   Vip-aln 209 feiydvlewrasgrlkdgvsesedklgltfsvsdqtagsqvvtllveedlpgerekvrlarararaqtsriedsei 284
                + +  +e  +s + ++g+s+ +d ++l+fs +d  + +  + l  e +  +er  + + + +  + +    d++ 
  ZK669.5a  47 DDEKVLIEATVSQKWEEGMSKEHDAIALVFSTTDVYSFEYTLELYNEIQKSTERIPLVFIENKIDIVEDSQMDKGL 122
               445556789999************************9999999999999999998877777665544443333333 PP

>> F54D10.4  CE35977	WBGene00018805	status:Partially_confirmed	UniProt:Q9TZ89	protein_id:CCD64810.1
   #    score  bias  c-Evalue  i-Evalue hmmfrom  hmm to    alifrom  ali to    envfrom  env to     acc
 ---   ------ ----- --------- --------- ------- -------    ------- -------    ------- -------    ----
   1 ?    7.8   0.2    0.0031         3     154     198 ..      54      98 ..      51     141 .. 0.88

  Alignments for each domain:
  == domain 1    score: 7.8 bits;  conditional E-value: 0.0031
   Vip-aln 154 KRssegespdlpeelektvdllarqredalkaellhpflvvdfll 198
               KR++ g+ p+  e+l+  ++ l++++ + +k e+ h+ l+  + +
  F54D10.4  54 KRKKTGKIPENCENLKNLEQELTETKSKLAKKEMEHQVLLQAYTK 98 
               9*************************************9987665 PP

>> F33D11.8  CE29785	WBGene00018005	status:Confirmed	UniProt:O44779	protein_id:CCD66441.1
   #    score  bias  c-Evalue  i-Evalue hmmfrom  hmm to    alifrom  ali to    envfrom  env to     acc
 ---   ------ ----- --------- --------- ------- -------    ------- -------    ------- -------    ----
   1 ?    7.8   0.1    0.0033       3.1       8      28 ..       3      23 ..       1      39 [. 0.86

  Alignments for each domain:
  == domain 1    score: 7.8 bits;  conditional E-value: 0.0033
   Vip-aln  8 qlLvlLtllsvLfsqtlalPl 28
              ++ v+L +++ L+s t+a+Pl
  F33D11.8  3 KFFVFLLFFAFLCSFTSAIPL 23
              5789****************7 PP

>> C15F1.2  CE23545	WBGene00015795	status:Confirmed	UniProt:Q9N5X9	protein_id:CCD64610.1
   #    score  bias  c-Evalue  i-Evalue hmmfrom  hmm to    alifrom  ali to    envfrom  env to     acc
 ---   ------ ----- --------- --------- ------- -------    ------- -------    ------- -------    ----
   1 ?    6.3   0.0    0.0093       8.8     165     254 ..     551     643 ..     535     701 .. 0.75

  Alignments for each domain:
  == domain 1    score: 6.3 bits;  conditional E-value: 0.0093
  Vip-aln 165 peelektvdllarqredalkaellhpflv.vdflldisseqkllgfeiydvlewr.asgrlkdgvsesedklg.ltfsvsdqtagsqvvtllv 254
               ee + ++d + r+++  +k +    ++   +   d++  ++  ++   d   wr as +l   ++es + l      v+ q +g++v+ l  
  C15F1.2 551 SEEYKVEIDAFRREHNLWTKQNSNTTLIKrNETTCDMYMRCRSQMHLAVDSCAWRfASDQLLATMAESAESLLyKDDGVCSQKDGDKVIELYE 643
              45556666777777666666665554443257889*******************9457799******987765156789*********99754 PP

>> C03G6.14  CE41862	WBGene00015399	locus:cyp-35A1	status:Partially_confirmed	UniProt:O02627	protein_id:CCD62704.1
   #    score  bias  c-Evalue  i-Evalue hmmfrom  hmm to    alifrom  ali to    envfrom  env to     acc
 ---   ------ ----- --------- --------- ------- -------    ------- -------    ------- -------    ----
   1 ?    6.0   0.0     0.011        10     146     170 ..     181     205 ..     175     264 .. 0.86

  Alignments for each domain:
  == domain 1    score: 6.0 bits;  conditional E-value: 0.011
   Vip-aln 146 YLnsiLnGKRssegespdlpeelek 170
                +nsiL GKR +e ++ d+++  e 
  C03G6.14 181 IINSILVGKRFEEHNKDDFLKIKEA 205
               58*****************988775 PP

>> K11H3.5a  CE37781	WBGene00010782	status:Partially_confirmed	UniProt:P34521	protein_id:CAA80177.2
   #    score  bias  c-Evalue  i-Evalue hmmfrom  hmm to    alifrom  ali to    envfrom  env to     acc
 ---   ------ ----- --------- --------- ------- -------    ------- -------    ------- -------    ----
   1 ?    6.4   0.0    0.0089       8.4      12      63 ..       5      56 ..       2      66 .. 0.75

  Alignments for each domain:
  == domain 1    score: 6.4 bits;  conditional E-value: 0.0089
   Vip-aln 12 lLtllsvLfsqtlalPlfgapsalrlgdripleganepD.qvsLkadtdilqn 63
              +L++ls+L+  ++a P+fg+  ++   ++i     ne    + L +++  l++
  K11H3.5a  5 MLIILSILIYLSSAKPVFGPIGVVE-KHKIAKMLQNEQKsLQMLEEEQALLEK 56
              7999***************998887.555555555555447777777777765 PP

>> R153.1a  CE02038	WBGene00020114	locus:pde-4	cyclic nucleotide phosphodiesterase	status:Partially_confirmed	UniProt:Q2
   #    score  bias  c-Evalue  i-Evalue hmmfrom  hmm to    alifrom  ali to    envfrom  env to     acc
 ---   ------ ----- --------- --------- ------- -------    ------- -------    ------- -------    ----
   1 ?    5.9   0.1     0.012        12     182     315 ..     288     421 ..     272     430 .. 0.68

  Alignments for each domain:
  == domain 1    score: 5.9 bits;  conditional E-value: 0.012
  Vip-aln 182 alkaellhpflvvdflldisseqkllgf.eiydvlewrasgrlkdgvsesedklgltfsvsdqtagsqv.vtllveedlpgerekvrlarararaqtsried 281
              a +a+ +h +l++ +l +++   ++l+      v +    g  ++ + +s+++l++ ++     + +++ v++   +d   + + +   + ++r q ++i  
  R153.1a 288 ADVAQSMHVLLMSPVLTEVFTDLEVLAAiFAGAVHDVDHPGFTNQYLINSNNELAIMYNDESVLEQHHLaVAFKLLQDS--NCDFLANLSRKQRLQFRKIVI 387
              5567777777777777777665555444034445555555666677788888888888766655555541232222222..3445666667899******** PP

  Vip-aln 282 seilsrgrekylsevddyeksvelsviaendlst 315
              + +l+  ++k++s++ d +  ve  ++a+n++ +
  R153.1a 388 DMVLATDMSKHMSLLADLKTMVEAKKVAGNNVIV 421
              ************************9999998643 PP

>> Y71H2B.2  CE24629	WBGene00022192	status:Confirmed	UniProt:Q9N4E8	protein_id:CCD72401.1
   #    score  bias  c-Evalue  i-Evalue hmmfrom  hmm to    alifrom  ali to    envfrom  env to     acc
 ---   ------ ----- --------- --------- ------- -------    ------- -------    ------- -------    ----
   1 ?   -1.1   0.0       1.6   1.5e+03      92     118 ..     171     198 ..     166     206 .. 0.85
   2 ?    5.0   0.0     0.023        22     275     316 ..     285     322 ..     208     331 .. 0.68

  Alignments for each domain:
  == domain 1    score: -1.1 bits;  conditional E-value: 1.6
   Vip-aln  92 rLlgqlsakKY.LEsliGKrvsnnlsed 118
               +  gql a  Y LEs++    + nls +
  Y71H2B.2 171 KTTGQLMASEYsLESMVAAEFAPNLSTK 198
               5679*****9999***999999988865 PP

  == domain 2    score: 5.0 bits;  conditional E-value: 0.023
   Vip-aln 275 qtsriedseilsrgrekylsevddyeksvelsviaendlstd 316
               ++    +  +  +g ++++ +++d +k++el+ +ae+dl+ +
  Y71H2B.2 285 EK----ERTKKKKGEKQFTRQLEDMKKTMELAAQAETDLANE 322
               22....23445678999*********************9865 PP

>> T21C9.8  CE06477	WBGene00011894	locus:ttr-23	Transthyretin-like family	status:Confirmed	UniProt:Q22643	protein_id:CAA
   #    score  bias  c-Evalue  i-Evalue hmmfrom  hmm to    alifrom  ali to    envfrom  env to     acc
 ---   ------ ----- --------- --------- ------- -------    ------- -------    ------- -------    ----
   1 ?    6.6   0.0    0.0073       6.9      13      89 ..       5      82 ..       1      84 [. 0.89

  Alignments for each domain:
  == domain 1    score: 6.6 bits;  conditional E-value: 0.0073
  Vip-aln 13 LtllsvLfsqtlalPlfgapsalrlgdripleganepD.qvsLkadtdilqnalaEndtpyyDvsRnaRhadgvFtsd 89
             L +   L s    + l g    + +  r+  +g    D  v L +d  i ++ l    t+y    R + h   vF  d
  T21C9.8  5 LFFALFLTSANAIFNLIGSDQYVTVTGRLICDGQPASDvLVKLYEDGTIYDTKLDSTRTSYDGTFRVSGHYTKVFDMD 82
             5566668888888999**********************99*********************9999*****99999765 PP

>> Y105E8B.7  CE41039	WBGene00013692	status:Confirmed	UniProt:Q9NF15	protein_id:CAB60849.2
   #    score  bias  c-Evalue  i-Evalue hmmfrom  hmm to    alifrom  ali to    envfrom  env to     acc
 ---   ------ ----- --------- --------- ------- -------    ------- -------    ------- -------    ----
   1 ?    6.3   0.0    0.0092       8.7     236     311 ..     102     178 ..      85     194 .. 0.78

  Alignments for each domain:
  == domain 1    score: 6.3 bits;  conditional E-value: 0.0092
    Vip-aln 236 ltfsvsdqtagsqvvtllveedlpger.ekv.rlarararaqtsriedseilsrgrekylsevddyeksvelsviaen 311
                lt+   dq    +   l+v++d p    e + ++ar+++r  + + +d++ +sr ++k +  v++ e s+++s+  e+
  Y105E8B.7 102 LTLFTGDQDVQLETQKLVVQKDVPPAYlELIkKYARTKKRKASLISNDEKSPSRKMHKIT-PVKEEESSQKMSKSKEK 178
                666677777777888899999998654154437999999999999999999999999865.57777888888776665 PP

>> F33E2.2e  CE45072	WBGene00001008	locus:dlk-1	status:Partially_confirmed	UniProt:D6VPA3	protein_id:CBM41196.1
   #    score  bias  c-Evalue  i-Evalue hmmfrom  hmm to    alifrom  ali to    envfrom  env to     acc
 ---   ------ ----- --------- --------- ------- -------    ------- -------    ------- -------    ----
   1 ?    6.6   0.3    0.0075       7.1     158     268 ..      25     134 ..      13     195 .. 0.72

  Alignments for each domain:
  == domain 1    score: 6.6 bits;  conditional E-value: 0.0075
   Vip-aln 158 egespdlpeelektvdllarqredalk..aellhpflvvdflldisseqkllgfeiydvlewrasgrlkdgvsesedklgltfsvsdqtagsqvvtllvee 256
               ++esp+ +++lek v+l   + +d +   ++++ + + + ++  +s+ +++   +  ++ +  +++ +    s s+d   +  s  d+ +g+++++  +e+
  F33E2.2e  25 DPESPKNLKNLEKIVNLPESTSYDEALcnSDVTMNPIYTSPITTYSNPCHVELVDEENANDVDLTSSMDSRRSRSDD-ADVESSEEDEGNGNNILNTSMES 124
               78999********999988888776651156778888899999999************9999999999999887766.57889999*******99998888 PP

   Vip-aln 257 dlpgerekvrla 268
               +    r ++  +
  F33E2.2e 125 EDL--RYRIDTS 134
               766..2222222 PP

>> F46G10.1a  CE41319	WBGene00009796	status:Confirmed	UniProt:Q20476	protein_id:CAA90542.3
   #    score  bias  c-Evalue  i-Evalue hmmfrom  hmm to    alifrom  ali to    envfrom  env to     acc
 ---   ------ ----- --------- --------- ------- -------    ------- -------    ------- -------    ----
   1 ?    0.2   0.0      0.66   6.2e+02     206     250 ..      27      75 ..       5      89 .. 0.69
   2 ?    4.3   0.0     0.037        35     167     215 ..     111     160 ..     104     171 .. 0.80

  Alignments for each domain:
  == domain 1    score: 0.2 bits;  conditional E-value: 0.66
    Vip-aln 206 llgfeiydvle....wrasgrlkdgvsesedklgltfsvsdqtagsqvv 250
                ++ ++  d+++    +  ++ l d +++s+    l f   d+t+g+ v+
  F46G10.1a  27 VTSHHARDIVHinagGTRFTTLYDTLAQSKSSYFLNFIRIDRTSGKIVL 75 
                4445555544311114567788999999999999999999999998654 PP

  == domain 2    score: 4.3 bits;  conditional E-value: 0.037
    Vip-aln 167 elektvdllarqreda.lkaellhpflvvdflldisseqkllgfeiydvl 215
                +l k++d la+ + +a   +  + ++l+ + l di +eq+  + +i d+ 
  F46G10.1a 111 VLPKDKDVLAQLKREAdFFGMEVFKYLIQETLVDIEKEQRANTNDIVDIR 160
                67788999998766552678999****************99998888775 PP

>> C14E2.1  CE35396	WBGene00015770	status:Partially_confirmed	UniProt:Q17987	protein_id:CCD64515.1
   #    score  bias  c-Evalue  i-Evalue hmmfrom  hmm to    alifrom  ali to    envfrom  env to     acc
 ---   ------ ----- --------- --------- ------- -------    ------- -------    ------- -------    ----
   1 ?    6.6   0.1    0.0077       7.3     156     227 ..      14      82 ..       8     126 .. 0.74

  Alignments for each domain:
  == domain 1    score: 6.6 bits;  conditional E-value: 0.0077
  Vip-aln 156 ssegespdlpeelektvdllarqre.dalkaellhpflvvdflldisseqkllgfeiydvlewrasgrlkdgv 227
              s++ es+d +ee +++ +  ar+ e  a + ++  +  v+    ++ +++++ + e   +l+     ++k+g+
  C14E2.1  14 SEKLESTDKTEEVNHNYQETARECEnSAERLNMKRKVNVILQETQMLNTCTFIFVESEYMLNE----NMKQGM 82 
              6677999999*****999999876515667788899999999999999999999998766655....455555 PP

>> Y18D10A.21  CE36229	WBGene00012486	status:Partially_confirmed	UniProt:Q9XW04	protein_id:CAA22331.2
   #    score  bias  c-Evalue  i-Evalue hmmfrom  hmm to    alifrom  ali to    envfrom  env to     acc
 ---   ------ ----- --------- --------- ------- -------    ------- -------    ------- -------    ----
   1 ?    5.7   0.0     0.014        13      68      90 ..      76      98 ..      48     121 .. 0.80
   2 ?   -3.0   0.0       6.3     6e+03     249     290 ..     175     215 ..     133     233 .. 0.56

  Alignments for each domain:
  == domain 1    score: 5.7 bits;  conditional E-value: 0.014
     Vip-aln 68 ndtpyyDvsRnaRhadgvFtsdy 90
                n  +y+    n+Rh  gvFt+ y
  Y18D10A.21 76 NMYSYIFEIQNSRHKYGVFTQFY 98
                7789999999**********977 PP

  == domain 2    score: -3.0 bits;  conditional E-value: 6.3
     Vip-aln 249 vvtllveedlpgerekvrlarararaqtsriedseilsrgre 290
                  v l ve+++   +++ +   a +  +t   + +ei  + ++
  Y18D10A.21 175 EVKLAVEHETDDIKDRKK-VFAVKLLKTVEKKADEIREKKKK 215
                 444444444432222222.22223333333334444444444 PP

>> R153.1c  CE32060	WBGene00020114	locus:pde-4	status:Confirmed	UniProt:Q22000	protein_id:CCD69649.1
   #    score  bias  c-Evalue  i-Evalue hmmfrom  hmm to    alifrom  ali to    envfrom  env to     acc
 ---   ------ ----- --------- --------- ------- -------    ------- -------    ------- -------    ----
   1 ?    5.7   0.1     0.014        13     182     315 ..     338     471 ..     322     480 .. 0.68

  Alignments for each domain:
  == domain 1    score: 5.7 bits;  conditional E-value: 0.014
  Vip-aln 182 alkaellhpflvvdflldisseqkllgf.eiydvlewrasgrlkdgvsesedklgltfsvsdqtagsqv.vtllveedlpgerekvrlarararaqtsried 281
              a +a+ +h +l++ +l +++   ++l+      v +    g  ++ + +s+++l++ ++     + +++ v++   +d   + + +   + ++r q ++i  
  R153.1c 338 ADVAQSMHVLLMSPVLTEVFTDLEVLAAiFAGAVHDVDHPGFTNQYLINSNNELAIMYNDESVLEQHHLaVAFKLLQDS--NCDFLANLSRKQRLQFRKIVI 437
              5567777777777777777655555444034445555555666677788888888888766555555541222222222..3445666667899******** PP

  Vip-aln 282 seilsrgrekylsevddyeksvelsviaendlst 315
              + +l+  ++k++s++ d +  ve  ++a+n++ +
  R153.1c 438 DMVLATDMSKHMSLLADLKTMVEAKKVAGNNVIV 471
              ************************9999998643 PP

>> R153.1e  CE33439	WBGene00020114	locus:pde-4	status:Confirmed	UniProt:Q22000	protein_id:CCD69648.1
   #    score  bias  c-Evalue  i-Evalue hmmfrom  hmm to    alifrom  ali to    envfrom  env to     acc
 ---   ------ ----- --------- --------- ------- -------    ------- -------    ------- -------    ----
   1 ?    5.6   0.1     0.015        14     182     315 ..     351     484 ..     335     493 .. 0.68

  Alignments for each domain:
  == domain 1    score: 5.6 bits;  conditional E-value: 0.015
  Vip-aln 182 alkaellhpflvvdflldisseqkllgf.eiydvlewrasgrlkdgvsesedklgltfsvsdqtagsqv.vtllveedlpgerekvrlarararaqtsried 281
              a +a+ +h +l++ +l +++   ++l+      v +    g  ++ + +s+++l++ ++     + +++ v++   +d   + + +   + ++r q ++i  
  R153.1e 351 ADVAQSMHVLLMSPVLTEVFTDLEVLAAiFAGAVHDVDHPGFTNQYLINSNNELAIMYNDESVLEQHHLaVAFKLLQDS--NCDFLANLSRKQRLQFRKIVI 450
              5566777777777777777655555444034445555555666677788888888888766555555541222222222..3445666667899******** PP

  Vip-aln 282 seilsrgrekylsevddyeksvelsviaendlst 315
              + +l+  ++k++s++ d +  ve  ++a+n++ +
  R153.1e 451 DMVLATDMSKHMSLLADLKTMVEAKKVAGNNVIV 484
              ************************9999998643 PP

>> R153.1b  CE28641	WBGene00020114	locus:pde-4	status:Partially_confirmed	UniProt:Q22000	protein_id:CCD69647.1
   #    score  bias  c-Evalue  i-Evalue hmmfrom  hmm to    alifrom  ali to    envfrom  env to     acc
 ---   ------ ----- --------- --------- ------- -------    ------- -------    ------- -------    ----
   1 ?    5.6   0.1     0.015        14     182     315 ..     365     498 ..     349     507 .. 0.68

  Alignments for each domain:
  == domain 1    score: 5.6 bits;  conditional E-value: 0.015
  Vip-aln 182 alkaellhpflvvdflldisseqkllgf.eiydvlewrasgrlkdgvsesedklgltfsvsdqtagsqv.vtllveedlpgerekvrlarararaqtsried 281
              a +a+ +h +l++ +l +++   ++l+      v +    g  ++ + +s+++l++ ++     + +++ v++   +d   + + +   + ++r q ++i  
  R153.1b 365 ADVAQSMHVLLMSPVLTEVFTDLEVLAAiFAGAVHDVDHPGFTNQYLINSNNELAIMYNDESVLEQHHLaVAFKLLQDS--NCDFLANLSRKQRLQFRKIVI 464
              5566777777777777776655555444034445555555666677788888888888766555555541222222222..3445666667899******** PP

  Vip-aln 282 seilsrgrekylsevddyeksvelsviaendlst 315
              + +l+  ++k++s++ d +  ve  ++a+n++ +
  R153.1b 465 DMVLATDMSKHMSLLADLKTMVEAKKVAGNNVIV 498
              ************************9999998643 PP

>> C48E7.6  CE45523	WBGene00016751	status:Partially_confirmed	UniProt:Q8IG72	protein_id:CCD64213.1
   #    score  bias  c-Evalue  i-Evalue hmmfrom  hmm to    alifrom  ali to    envfrom  env to     acc
 ---   ------ ----- --------- --------- ------- -------    ------- -------    ------- -------    ----
   1 ?    4.9   0.0     0.025        23     183     278 ..    1080    1178 ..    1059    1223 .. 0.72

  Alignments for each domain:
  == domain 1    score: 4.9 bits;  conditional E-value: 0.025
  Vip-aln  183 lkaellhpflvvdflldisseqkllgfeiydvlewrasgrlkdgvsesedklgltfsvsdqtagsqvvtllv...eedlpg..erekvrlarararaqts 277 
               +++  +  ++ +d +++i+s + +++f +  + ++++   + dg  + +d +g+  +v dq++g +++ + v   +e++p     e +r+++ +a + +s
  C48E7.6 1080 VVSPPTSGWVTTDSVHNITSISSIATFTTRMIENGQVW-FVSDGS-HGNDSIGVRACVHDQCTGIHLMQITVsriNEKGPVmiRNEVLRVSGNKALITNS 1177
               444557789999**************999888888775.578886.999****************99998762224666642123445666666655555 PP

  Vip-aln  278 r 278 
                
  C48E7.6 1178 H 1178
               4 PP

>> C03G6.15  CE35217	WBGene00015400	locus:cyp-35A2	cytochrome P450	status:Confirmed	UniProt:O02628	protein_id:CCD62699.1
   #    score  bias  c-Evalue  i-Evalue hmmfrom  hmm to    alifrom  ali to    envfrom  env to     acc
 ---   ------ ----- --------- --------- ------- -------    ------- -------    ------- -------    ----
   1 ?    5.6   0.0     0.015        14     146     174 ..     181     209 ..     175     278 .. 0.73

  Alignments for each domain:
  == domain 1    score: 5.6 bits;  conditional E-value: 0.015
   Vip-aln 146 YLnsiLnGKRssegespdlpeelektvdl 174
                +nsiL GKR +e  + ++++  e     
  C03G6.15 181 IINSILVGKRFEEDTKHEFLKIKETMDAS 209
               58***********9999999888765544 PP

>> R153.1g  CE39396	WBGene00020114	locus:pde-4	status:Confirmed	UniProt:Q2V4U0	protein_id:CCD69646.1
   #    score  bias  c-Evalue  i-Evalue hmmfrom  hmm to    alifrom  ali to    envfrom  env to     acc
 ---   ------ ----- --------- --------- ------- -------    ------- -------    ------- -------    ----
   1 ?    5.4   0.1     0.017        16     182     315 ..     412     545 ..     396     554 .. 0.68

  Alignments for each domain:
  == domain 1    score: 5.4 bits;  conditional E-value: 0.017
  Vip-aln 182 alkaellhpflvvdflldisseqkllgf.eiydvlewrasgrlkdgvsesedklgltfsvsdqtagsqv.vtllveedlpgerekvrlarararaqtsried 281
              a +a+ +h +l++ +l +++   ++l+      v +    g  ++ + +s+++l++ ++     + +++ v++   +d   + + +   + ++r q ++i  
  R153.1g 412 ADVAQSMHVLLMSPVLTEVFTDLEVLAAiFAGAVHDVDHPGFTNQYLINSNNELAIMYNDESVLEQHHLaVAFKLLQDS--NCDFLANLSRKQRLQFRKIVI 511
              5566777777777777776655555444034445555555666677788888888888766555555541222222222..3445566667899******** PP

  Vip-aln 282 seilsrgrekylsevddyeksvelsviaendlst 315
              + +l+  ++k++s++ d +  ve  ++a+n++ +
  R153.1g 512 DMVLATDMSKHMSLLADLKTMVEAKKVAGNNVIV 545
              ************************9999998643 PP

>> C25D7.12  CE46412	WBGene00007721	status:Partially_confirmed	UniProt:O17603	protein_id:CAB02938.3
   #    score  bias  c-Evalue  i-Evalue hmmfrom  hmm to    alifrom  ali to    envfrom  env to     acc
 ---   ------ ----- --------- --------- ------- -------    ------- -------    ------- -------    ----
   1 ?    5.6   0.2     0.015        14     241     291 ..      45      95 ..       7     121 .. 0.78

  Alignments for each domain:
  == domain 1    score: 5.6 bits;  conditional E-value: 0.015
   Vip-aln 241 sdqtagsqvvtllveedlpgerekvrlarararaqtsriedseilsrgrek 291
               +  +a s v+++ + +d  ++r+k + a+a + ++ s+ ++s + +r+ ++
  C25D7.12  45 ATASATSTVLAMCSSKDRQADRKKSKKASATKSSRASKSQKSAKSTRSGKS 95 
               5567889999********************999988888887776655433 PP

>> R153.1d  CE33438	WBGene00020114	locus:pde-4	status:Confirmed	UniProt:Q22000	protein_id:CCD69644.1
   #    score  bias  c-Evalue  i-Evalue hmmfrom  hmm to    alifrom  ali to    envfrom  env to     acc
 ---   ------ ----- --------- --------- ------- -------    ------- -------    ------- -------    ----
   1 ?    5.4   0.1     0.017        16     182     315 ..     413     546 ..     397     555 .. 0.68

  Alignments for each domain:
  == domain 1    score: 5.4 bits;  conditional E-value: 0.017
  Vip-aln 182 alkaellhpflvvdflldisseqkllgf.eiydvlewrasgrlkdgvsesedklgltfsvsdqtagsqv.vtllveedlpgerekvrlarararaqtsried 281
              a +a+ +h +l++ +l +++   ++l+      v +    g  ++ + +s+++l++ ++     + +++ v++   +d   + + +   + ++r q ++i  
  R153.1d 413 ADVAQSMHVLLMSPVLTEVFTDLEVLAAiFAGAVHDVDHPGFTNQYLINSNNELAIMYNDESVLEQHHLaVAFKLLQDS--NCDFLANLSRKQRLQFRKIVI 512
              5566777777777777776655555444034445555555666677788888888888766555555541222222222..3445566667899******** PP

  Vip-aln 282 seilsrgrekylsevddyeksvelsviaendlst 315
              + +l+  ++k++s++ d +  ve  ++a+n++ +
  R153.1d 513 DMVLATDMSKHMSLLADLKTMVEAKKVAGNNVIV 546
              ************************9999998643 PP

>> C01H6.3  CE05186	WBGene00007253	status:Confirmed	UniProt:Q17580	protein_id:CAA95778.1
   #    score  bias  c-Evalue  i-Evalue hmmfrom  hmm to    alifrom  ali to    envfrom  env to     acc
 ---   ------ ----- --------- --------- ------- -------    ------- -------    ------- -------    ----
   1 ?    5.7   0.1     0.014        13     259     320 ..      33     101 ..      18     107 .. 0.70

  Alignments for each domain:
  == domain 1    score: 5.7 bits;  conditional E-value: 0.014
  Vip-aln 259 pgerekvrlarararaqts.....rie..dseilsrgrekylsevddyeksvelsviaendlstdlisd 320
                e+ek+++ + ++r +++     +i   +     r+r + ls+ ++ +++  ++ ++++++  ++i +
  C01H6.3  33 ILEQEKLKMQNNQKRGRSKsgrrkKIRpaEMTTTERPRTRSLSRYNHENNGLRICFVCGEQYDDQVIEE 101
              44677777777766654331111133311444567899999*******************999888765 PP


Internal pipeline statistics summary:
-------------------------------------
Query model(s):                            1  (327 nodes)
Target sequences:                      25547  (11210993 residues)
Passed MSV filter:                     25547  (1); expected 25547.0 (1)
Passed bias filter:                    25547  (1); expected 25547.0 (1)
Passed Vit filter:                     25547  (1); expected 25547.0 (1)
Passed Fwd filter:                     25547  (1); expected 25547.0 (1)
Initial search space (Z):              25547  [actual number of targets]
Domain search space  (domZ):              27  [number of targets reported over threshold]
# CPU time: 79.46u 0.03s 00:01:19.48 Elapsed: 00:00:21.20
# Mc/sec: 172.92
//
