# Supplementary material for: Potential Conservation of Circadian Clock Proteins in the phylum Nematoda as Revealed by Bioinformatic Searches
Source: PLoS One. 2014 Nov 14;9(11):e112871. doi: 10.1371/journal.pone.0112871 (PMC4232591; doi:10.1371/journal.pone.0112871)
Supplement: File S1 — HMM profiles used in this work and HMMsearch results. (ZIP) [file pone.0112871.s007.zip › HMMs-CE/Mamiferos/Rorc-aln.fasta.hmm.res]

# hmmsearch :: search profile(s) against a sequence database
# HMMER 3.0 (March 2010); http://hmmer.org/
# Copyright (C) 2010 Howard Hughes Medical Institute.
# Freely distributed under the GNU General Public License (GPLv3).
# - - - - - - - - - - - - - - - - - - - - - - - - - - - - - - - - - - - -
# query HMM file:                  Rorc-aln.fasta.hmm
# target sequence database:        ../../../../ProteomasGus/wormpep229
# Max sensitivity mode:            on [all heuristic filters off]
# - - - - - - - - - - - - - - - - - - - - - - - - - - - - - - - - - - - -

Query:       Rorc-aln  [M=518]
Scores for complete sequences (score includes all domains):
   --- full sequence ---   --- best 1 domain ---    -#dom-
    E-value  score  bias    E-value  score  bias    exp  N  Sequence   Description
    ------- ------ -----    ------- ------ -----   ---- --  --------   -----------
    1.4e-64  219.1  13.2    7.8e-53  180.3   5.5    2.5  2  C01H6.5f   CE39086	WBGene00003622	locus:nhr-23	status:Partia
    5.4e-64  217.1  15.9    5.7e-52  177.5   7.5    2.5  2  C01H6.5d   CE39084	WBGene00003622	locus:nhr-23	status:Partia
    6.9e-64  216.8  12.0    3.8e-52  178.0   4.7    2.5  2  C01H6.5b   CE30478	WBGene00003622	locus:nhr-23	nuclear hormo
    8.4e-64  216.5  12.0    4.2e-52  177.9   4.7    2.5  2  C01H6.5a   CE24775	WBGene00003622	locus:nhr-23	nuclear hormo
    2.3e-63  215.1  14.6    2.4e-51  175.4   6.6    2.5  2  C01H6.5c   CE37806	WBGene00003622	locus:nhr-23	nuclear hormo
    1.3e-38  133.4  11.9    8.7e-38  130.7   7.6    2.2  2  W05B5.3a   CE26023	WBGene00003675	locus:nhr-85	Ligand-bindin
      4e-37  128.5  12.1    5.2e-32  111.6   4.2    2.1  2  F44A6.2    CE03323	WBGene00004786	locus:sex-1	nuclear hormon
      5e-28   98.5  11.2      7e-26   91.4   6.7    2.1  2  F11C1.6a   CE03191	WBGene00003623	locus:nhr-25	nuclear hormo
      2e-27   96.5  15.3    3.5e-22   79.2  10.0    2.8  3  K10C3.6b   CE28943	WBGene00003639	locus:nhr-49	status:Confir
      2e-27   96.5  15.3    3.6e-22   79.2  10.0    2.8  3  K10C3.6a   CE12084	WBGene00003639	locus:nhr-49	Ligand-bindin
    2.2e-27   96.4  15.3    3.9e-22   79.0  10.0    2.8  3  K10C3.6d   CE32694	WBGene00003639	locus:nhr-49	Ligand-bindin
    2.5e-27   96.1  15.4    4.1e-22   79.0  10.0    2.8  3  K10C3.6c   CE32693	WBGene00003639	locus:nhr-49	Ligand-bindin
    3.5e-27   95.7   8.5    6.4e-27   94.8   5.9    1.3  1  Y15E3A.1a  CE27779	WBGene00003681	locus:nhr-91	nuclear hormo
    1.5e-26   93.6   5.7    2.4e-26   92.9   4.0    1.3  1  C32F10.6   CE39002	WBGene00003601	locus:nhr-2	nuclear homone
    1.5e-25   90.3  15.6    4.8e-22   78.7  10.0    2.1  2  T23H4.2    CE32501	WBGene00003659	locus:nhr-69	Ligand-bindin
    2.4e-25   89.6  11.9    3.7e-25   89.0   8.3    1.1  1  Y38F2AL.5  CE43721	WBGene00021417	locus:nhr-236	status:Confi
    2.8e-25   89.4  11.3    4.6e-25   88.7   7.8    1.2  1  Y104H12A.1 CE37054	WBGene00022423	locus:nhr-41	status:Partia
    2.2e-24   86.4  15.7    1.3e-23   83.9   8.0    2.1  2  C48D5.1b   CE42591	WBGene00003605	locus:nhr-6	status:Confirm
    3.4e-24   85.8   7.3    5.8e-24   85.1   5.1    1.3  1  F56E3.4    CE28464	WBGene00001400	locus:fax-1	nuclear hormon
    1.5e-23   83.7  11.1    5.5e-23   81.8   5.7    2.1  2  C45E1.1a   CE39696	WBGene00003654	locus:nhr-64	hormone recep
    1.6e-23   83.6  18.2    1.9e-23   83.4   8.0    2.5  2  C48D5.1a   CE24859	WBGene00003605	locus:nhr-6	Zinc finger, C
    2.2e-23   83.2   9.8    2.2e-23   83.2   6.8    1.8  1  F55D12.4b  CE43459	WBGene00006790	locus:unc-55	status:Confir
    2.3e-23   83.1  11.0    3.1e-23   82.6   7.7    1.1  1  K08A2.5c   CE29513	WBGene00003678	locus:nhr-88	status:Confir
    2.7e-23   82.9   8.1    4.7e-23   82.0   5.6    1.3  1  T01B10.4b  CE33819	WBGene00003613	locus:nhr-14	status:Confir
    2.7e-23   82.8   8.1    4.7e-23   82.0   5.6    1.3  1  T01B10.4a  CE33818	WBGene00003613	locus:nhr-14	nuclear hormo
    7.3e-23   81.4  10.3    7.3e-23   81.4   7.2    1.7  1  F55D12.4a  CE43454	WBGene00006790	locus:unc-55	nuclear hormo
    7.5e-23   81.4  11.4    1.7e-22   80.2   7.7    1.6  1  K08A2.5a   CE33143	WBGene00003678	locus:nhr-88	nuclear hormo
    2.3e-22   79.8   9.6    3.1e-21   76.0   7.0    1.9  2  B0280.8    CE00815	WBGene00003609	locus:nhr-10	retinoic acid
    4.5e-22   78.8   5.6    7.1e-22   78.2   3.9    1.2  1  F44G3.9    CE35538	WBGene00003701	locus:nhr-111	Zinc finger,
    8.3e-22   77.9   6.6      2e-21   76.7   3.9    1.9  2  K12H6.1    CE44851	WBGene00003709	locus:nhr-119	zinc finger 
    1.2e-21   77.4   5.6    3.6e-17   62.6   1.6    2.2  2  F33D4.1b   CE33928	WBGene00003607	locus:nhr-8	status:Confirm
    1.2e-21   77.4   5.6    3.6e-17   62.6   1.6    2.2  2  F33D4.1a   CE33927	WBGene00003607	locus:nhr-8	zinc finger pr
    1.2e-21   77.4   8.9    8.3e-21   74.6   6.8    1.7  1  C02B4.2    CE02111	WBGene00003616	locus:nhr-17	nuclear hormo
    2.9e-21   76.1  19.0    5.7e-18   65.3   9.0    3.1  3  C07A12.3b  CE38483	WBGene00003628	locus:nhr-35	status:Confir
      4e-21   75.7  18.9    6.2e-18   65.2   9.0    3.1  3  C07A12.3a  CE30855	WBGene00003628	locus:nhr-35	zinc finger p
    4.5e-21   75.5  13.1    1.4e-20   73.9   9.0    1.7  1  H01A20.1   CE18798	WBGene00003602	locus:nhr-3	Zinc finger, C
    4.9e-21   75.4  10.7    5.2e-21   75.3   5.5    1.9  2  K08H2.8    CE31557	WBGene00003626	locus:nhr-32	Zinc finger, 
    8.3e-21   74.6   3.6    1.2e-20   74.1   2.5    1.2  1  C28D4.1    CE28893	WBGene00003690	locus:nhr-100	Ligand-bindi
    8.3e-21   74.6   4.5    1.2e-20   74.1   3.1    1.3  1  F21D12.1e  CE39353	WBGene00003620	locus:nhr-21	status:Confir
    9.2e-21   74.5   6.4    6.8e-20   71.6   5.6    1.5  1  Y45G5AM.1b CE35803	WBGene00003704	locus:nhr-114	status:Confi
    9.3e-21   74.5   5.8    1.4e-20   73.9   3.7    1.5  1  F32B6.1    CE24934	WBGene00003603	locus:nhr-4	Ligand-binding
      1e-20   74.4  11.3    1.6e-19   70.4   5.6    2.4  2  F58G6.5c   CE35565	WBGene00003627	locus:nhr-34	status:Confir
    1.3e-20   74.0   9.5      2e-20   73.3   6.6    1.2  1  C08F8.8    CE18491	WBGene00003657	locus:nhr-67	nuclear hormo
    1.9e-20   73.5   6.5    1.2e-19   70.8   5.6    1.4  1  Y45G5AM.1a CE33735	WBGene00003704	locus:nhr-114	status:Confi
      2e-20   73.4  12.8    1.4e-19   70.6   5.6    2.4  2  F58G6.5d   CE42612	WBGene00003627	locus:nhr-34	status:Confir
      2e-20   73.4   3.8    3.2e-20   72.7   2.6    1.4  1  H12C20.6a  CE31964	WBGene00003691	locus:nhr-101	status:Confi
    2.9e-20   72.9  12.9    1.5e-19   70.5   5.6    2.4  2  F58G6.5b   CE35564	WBGene00003627	locus:nhr-34	status:Confir
    3.4e-20   72.6   6.5      5e-20   72.1   4.5    1.2  1  F21D12.1d  CE27988	WBGene00003620	locus:nhr-21	status:Confir
    3.4e-20   72.6   6.5    5.1e-20   72.0   4.5    1.2  1  F21D12.1a  CE33375	WBGene00003620	locus:nhr-21	modulating N-
    3.6e-20   72.5   6.8    5.6e-20   71.9   4.7    1.2  1  F13A2.8    CE39145	WBGene00003708	locus:nhr-118	zinc finger 
    4.3e-20   72.3   6.9      7e-20   71.6   4.8    1.2  1  Y67A6A.2a  CE27305	WBGene00003652	locus:nhr-62	nuclear hormo
    6.4e-20   71.7  14.2    5.3e-19   68.7   6.5    2.4  2  F58G6.5a   CE27764	WBGene00003627	locus:nhr-34	nuclear hormo
    8.4e-20   71.3   9.5    1.9e-19   70.1   5.0    2.1  2  C26B2.3c   CE37709	WBGene00003625	locus:nhr-31	status:Confir
      1e-19   71.1   9.5    2.1e-19   70.0   5.0    2.0  2  C26B2.3a   CE17474	WBGene00003625	locus:nhr-31	zinc finger p
    1.2e-19   70.8  10.2    1.9e-19   70.2   7.1    1.2  1  Y54F10AM.1 CE43713	WBGene00021848	locus:nhr-239	status:Confi
    1.3e-19   70.7   7.1      2e-19   70.1   4.9    1.2  1  F54D1.4    CE20866	WBGene00003606	locus:nhr-7	nuclear hormon
    1.3e-19   70.7   5.0    2.4e-19   69.8   3.4    1.3  1  W01D2.2a   CE20124	WBGene00003651	locus:nhr-61	Zinc finger, 
    1.5e-19   70.5   5.0    2.4e-19   69.8   3.4    1.2  1  W01D2.2b   CE20125	WBGene00003651	locus:nhr-61	Zinc finger, 
    3.9e-19   69.1   9.4    1.5e-16   60.6   5.4    2.2  2  F11A1.3a   CE27584	WBGene00000908	locus:daf-12	status:Confir
    4.2e-19   69.0   9.8    1.8e-16   60.3   5.7    2.1  2  F11A1.3b   CE27585	WBGene00000908	locus:daf-12	status:Confir
    4.6e-19   68.9   9.8    1.9e-16   60.2   5.7    2.1  2  F11A1.3d   CE39240	WBGene00000908	locus:daf-12	status:Confir
    7.2e-19   68.2  11.0    7.8e-19   68.1   6.9    1.5  1  F21D12.1c  CE33377	WBGene00003620	locus:nhr-21	status:Confir
      1e-18   67.8  12.9    1.1e-17   64.3   6.8    2.6  2  C24G6.4    CE27727	WBGene00003637	locus:nhr-47	zinc finger p
    1.3e-18   67.4   9.1    1.3e-18   67.4   6.3    1.4  1  T13F3.2a   CE41022	WBGene00011750	locus:nhr-218	Zinc finger,
    1.7e-18   67.0   9.1    2.6e-18   66.4   6.3    1.2  1  H12C20.3   CE18808	WBGene00003658	locus:nhr-68	nuclear hormo
    2.1e-18   66.7   6.8      3e-18   66.2   4.7    1.2  1  C28D4.9    CE35413	WBGene00003728	locus:nhr-138	Ligand-bindi
    2.2e-18   66.7   2.0    5.2e-11   42.3   0.1    2.5  2  C01H6.5e   CE39085	WBGene00003622	locus:nhr-23	status:Confir
    2.7e-18   66.3   6.3    3.5e-18   66.0   4.4    1.1  1  R09G11.2d  CE34355	WBGene00003600	locus:nhr-1	status:Partial
    3.1e-18   66.1   7.8    5.8e-18   65.3   5.4    1.3  1  ZK662.3b   CE31141	WBGene00003638	locus:nhr-48	Zinc finger, 
    4.6e-18   65.6   6.4    7.4e-18   64.9   4.4    1.3  1  R09G11.2c  CE33812	WBGene00003600	locus:nhr-1	status:Confirm
    6.9e-18   65.0   7.0    1.3e-17   64.1   4.9    1.4  1  C25E10.1   CE06863	WBGene00016091	locus:nhr-30	zinc finger-c
    7.2e-18   64.9   8.5    1.2e-17   64.3   5.9    1.2  1  F44E7.8    CE35972	WBGene00018430	locus:nhr-142	nuclear horm
    7.7e-18   64.8  14.2    2.8e-16   59.7   6.6    2.0  2  Y69A2AR.26 CE46285	WBGene00022097	locus:nhr-242	status:Parti
    7.9e-18   64.8   7.6    1.3e-17   64.1   5.2    1.3  1  R09G11.2a  CE34353	WBGene00003600	locus:nhr-1	zinc finger pr
    8.5e-18   64.7   8.7    1.4e-17   64.0   6.0    1.3  1  F09C6.8    CE15767	WBGene00008619	locus:nhr-262	Zinc finger,
    1.5e-17   63.9   9.2    2.4e-17   63.2   6.4    1.2  1  Y51A2D.17  CE22324	WBGene00003660	locus:nhr-70	Zinc finger, 
    3.5e-17   62.7  10.6    1.1e-16   61.0   7.3    1.7  1  H27C11.1a  CE31027	WBGene00003687	locus:nhr-97	Zinc finger, 
    4.1e-17   62.5   9.0    4.5e-16   59.0   5.6    2.0  2  C25B8.6    CE30877	WBGene00003710	locus:nhr-120	status:Confi
    1.1e-16   61.0   2.6    1.7e-16   60.4   1.8    1.3  1  T09A12.4b  CE31062	WBGene00003656	locus:nhr-66	status:Confir
    1.1e-16   61.0   7.3    3.4e-16   59.4   4.9    1.7  2  C49D10.2   CE08843	WBGene00016772	locus:nhr-166	zinc finger 
    1.4e-16   60.7   6.6    1.4e-16   60.7   4.6    1.7  1  T06C12.13  CE16363	WBGene00011520	locus:nhr-213	Zinc finger,
    1.4e-16   60.7   6.7    2.6e-16   59.8   4.7    1.4  1  E02H1.7    CE30271	WBGene00003618	locus:nhr-19	Zinc finger, 
    1.5e-16   60.6  10.4    2.6e-16   59.8   7.2    1.2  1  T09D3.4    CE45510	WBGene00020385	locus:nhr-216	nuclear horm
    2.5e-16   59.8   3.2    3.6e-16   59.4   2.2    1.2  1  E02H9.8a   CE30644	WBGene00003711	locus:nhr-121	status:Confi
    2.6e-16   59.8   3.2    3.6e-16   59.3   2.2    1.2  1  E02H9.8b   CE41629	WBGene00003711	locus:nhr-121	status:Confi
    3.7e-16   59.3  10.3    3.7e-16   59.3   7.1    1.9  1  T03G6.2c   CE31982	WBGene00003630	locus:nhr-40	status:Confir
    5.6e-16   58.7   4.3    7.8e-16   58.2   3.0    1.2  1  K06B4.11   CE27770	WBGene00003643	locus:nhr-53	Zinc finger, 
    8.3e-16   58.1   6.4    1.6e-15   57.2   4.4    1.4  1  ZK662.3a   CE18456	WBGene00003638	locus:nhr-48	Zinc finger, 
    1.4e-15   57.4  21.7    9.6e-09   34.8   6.2    2.2  2  T19A5.5    CE13734	WBGene00020555	locus:nhr-219	zinc finger 
    1.4e-15   57.4   5.4    2.5e-15   56.6   3.8    1.3  1  C45E5.6b   CE29226	WBGene00003636	locus:nhr-46	status:Partia
    1.5e-15   57.3  11.0    1.5e-15   57.3   7.6    2.0  1  T03G6.2b   CE31228	WBGene00003630	locus:nhr-40	status:Confir
    1.6e-15   57.2  10.9    1.6e-15   57.2   7.6    1.9  1  T03G6.2a   CE31227	WBGene00003630	locus:nhr-40	steroid\/thyr
    1.8e-15   57.1   7.3    2.8e-15   56.4   5.0    1.2  1  K01H12.3   CE43658	WBGene00003629	locus:nhr-38	Zinc finger, 
    1.8e-15   57.1   5.3    3.2e-15   56.2   3.6    1.3  1  C45E5.6a   CE08734	WBGene00003636	locus:nhr-46	nuclear hormo
    1.8e-15   57.0   7.0    2.6e-15   56.5   4.9    1.1  1  Y41D4B.21  CE36739	WBGene00021522	locus:nhr-274	status:Parti
    1.8e-15   57.0   6.2    3.2e-15   56.2   4.3    1.3  1  ZK455.6    CE43818	WBGene00013976	locus:nhr-33	Zinc finger, 
    1.9e-15   57.0   6.1    3.4e-15   56.1   4.2    1.3  1  T01G6.7    CE37786	WBGene00003645	locus:nhr-55	zinc finger p
    2.3e-15   56.7   9.8    4.6e-14   52.4   4.9    2.5  2  C56E10.1   CE46439	WBGene00016975	locus:nhr-173	steroid zinc
    2.6e-15   56.5  10.3    5.1e-15   55.5   7.1    1.4  1  C11G6.4a   CE27061	WBGene00003624	locus:nhr-28	nuclear hormo
    3.7e-15   56.0   7.4    4.8e-15   55.6   5.1    1.1  1  ZK1037.13  CE42528	WBGene00045515	status:Partially_confirmed
    4.4e-15   55.7   6.7    1.1e-13   51.2   4.4    2.1  2  F07C3.10   CE07031	WBGene00017198	locus:nhr-36	zinc finger p
    4.7e-15   55.7   6.5    4.7e-15   55.7   4.5    2.0  2  T06C12.6   CE16356	WBGene00003692	locus:nhr-102	Zinc finger,
    6.7e-15   55.2   2.5    6.7e-15   55.2   1.7    1.5  1  M02H5.3    CE25952	WBGene00019741	locus:nhr-201	status:Parti
      8e-15   54.9   5.2    9.7e-15   54.6   3.6    1.1  1  R11E3.5b   CE31720	WBGene00003694	locus:nhr-104	status:Parti
    8.1e-15   54.9   5.6    1.6e-14   53.9   3.9    1.4  1  Y39B6A.47a CE41946	WBGene00012703	locus:nhr-145	status:Parti
    8.7e-15   54.8   9.5    1.2e-14   54.3   6.6    1.1  1  C38C3.9    CE08646	WBGene00016517	locus:nhr-260	zinc finger 
    8.9e-15   54.7   9.4    1.3e-14   54.2   6.5    1.1  1  R04B5.3    CE06213	WBGene00011002	locus:nhr-205	Zinc finger,
    9.1e-15   54.7   6.4    1.3e-14   54.2   4.4    1.2  1  ZK1037.5   CE16757	WBGene00014193	locus:nhr-247	Ligand-bindi
    9.5e-15   54.7   7.7    1.2e-14   54.3   5.4    1.0  1  F44C8.5a   CE34309	WBGene00003718	locus:nhr-128	zinc finger 
    1.1e-14   54.4   8.2    2.1e-14   53.5   5.7    1.3  1  Y22F5A.1   CE38441	WBGene00012494	locus:nhr-232	Zinc finger,
    1.2e-14   54.4   9.7    1.8e-14   53.7   6.8    1.2  1  Y41D4B.8   CE37567	WBGene00003682	locus:nhr-92	status:Confir
    1.2e-14   54.3   5.6    1.8e-14   53.7   3.9    1.1  1  Y41D4B.9   CE26096	WBGene00003712	locus:nhr-122	status:Confi
    1.3e-14   54.2   5.2    2.1e-14   53.5   3.6    1.4  1  R11E3.5c   CE37269	WBGene00003694	locus:nhr-104	status:Confi
    1.4e-14   54.1   8.7    7.6e-14   51.7   4.5    2.1  2  K06B4.8    CE35584	WBGene00010603	locus:nhr-198	Zinc finger,
    1.5e-14   54.0   5.2    2.4e-14   53.3   3.6    1.3  1  R11E3.5a   CE31719	WBGene00003694	locus:nhr-104	nuclear horm
    2.2e-14   53.4   5.4    3.2e-14   52.9   3.1    1.6  1  R07B7.13   CE06275	WBGene00011097	locus:nhr-206	nuclear horm
    2.3e-14   53.4   4.9    3.3e-13   49.6   1.8    2.3  2  C50B6.14a  CE40923	WBGene00003719	locus:nhr-129	status:Confi
    2.4e-14   53.3   4.0    3.6e-14   52.8   2.8    1.2  1  ZK697.2    CE15397	WBGene00022805	locus:nhr-256	zinc finger 
    2.8e-14   53.1   4.4    4.1e-14   52.5   3.0    1.1  1  Y41D4B.7   CE30005	WBGene00003677	locus:nhr-87	status:Confir
    2.9e-14   53.1   4.7    2.9e-14   53.1   3.2    1.6  1  T06C12.7   CE16357	WBGene00003674	locus:nhr-84	Zinc finger, 
    3.2e-14   52.9   5.1    4.3e-13   49.2   1.9    2.3  2  C50B6.14b  CE40924	WBGene00003719	locus:nhr-129	status:Confi
    3.2e-14   52.9   7.8    5.1e-14   52.2   5.4    1.2  1  F44C8.5b   CE10386	WBGene00003718	locus:nhr-128	status:Parti
    3.6e-14   52.7  10.3      1e-13   51.3   4.5    2.0  2  C56E10.4b  CE37099	WBGene00003727	locus:nhr-137	status:Parti
    3.8e-14   52.7   7.0    3.8e-14   52.7   4.8    1.5  1  M02H5.1    CE25947	WBGene00003689	locus:nhr-99	status:Partia
    5.3e-14   52.2   1.9    7.4e-14   51.7   1.3    1.2  1  F57A8.5    CE34036	WBGene00010180	locus:nhr-192	Zinc finger,
    5.6e-14   52.1   3.7    7.9e-14   51.6   2.6    1.1  1  C05G6.1    CE37476	WBGene00015497	locus:nhr-76	status:Confir
    6.2e-14   52.0   7.2    9.2e-14   51.4   5.0    1.1  1  R13D11.8   CE39955	WBGene00020062	locus:nhr-270	status:Parti
    7.6e-14   51.7   7.5    1.1e-13   51.1   5.2    1.2  1  T05B4.2    CE13195	WBGene00003647	locus:nhr-57	zinc finger p
    7.9e-14   51.6  10.5    7.9e-14   51.6   7.3    2.3  1  T09A12.4d  CE37723	WBGene00003656	locus:nhr-66	status:Partia
    8.1e-14   51.6  10.8    8.1e-14   51.6   7.5    2.1  2  T09A12.4a  CE31061	WBGene00003656	locus:nhr-66	zinc finger p
    8.8e-14   51.5  10.3    3.2e-13   49.6   3.3    2.3  2  F47C10.7   CE10666	WBGene00018544	locus:nhr-188	status:Parti
    1.1e-13   51.2   5.0    1.6e-13   50.6   3.4    1.2  1  Y69H2.8    CE42556	WBGene00013483	locus:nhr-241	Zinc finger,
    1.1e-13   51.1  11.9    1.7e-13   50.5   8.2    1.2  1  C26B2.4    CE34709	WBGene00016126	locus:nhr-258	nuclear horm
    1.1e-13   51.1  10.7    1.1e-13   51.1   7.4    2.3  1  T09A12.4c  CE31063	WBGene00003656	locus:nhr-66	status:Partia
    1.5e-13   50.7  12.1    2.3e-13   50.1   8.4    1.2  1  F44C8.2    CE17823	WBGene00003724	locus:nhr-134	nuclear horm
    1.6e-13   50.6   3.6    1.6e-13   50.6   2.5    1.8  1  Y73F8A.21  CE46694	WBGene00003604	locus:nhr-5	status:Partial
    1.7e-13   50.5   8.8    2.7e-13   49.8   6.1    1.2  1  F44C4.2    CE07250	WBGene00018412	locus:nhr-37	zinc finger-c
    1.8e-13   50.4   3.1    2.6e-13   49.9   2.1    1.1  1  Y41D4B.27  CE40724	WBGene00045255	locus:nhr-146	status:Confi
    2.2e-13   50.1   4.0    3.1e-13   49.7   2.8    1.1  1  R04B5.4a   CE06214	WBGene00003611	locus:nhr-12	Zinc finger, 
    2.2e-13   50.1   4.0    3.1e-13   49.6   2.8    1.1  1  R04B5.4b   CE40989	WBGene00003611	locus:nhr-12	status:Partia
    2.8e-13   49.8   6.2    2.8e-13   49.8   4.3    1.9  2  T07C5.5    CE06383	WBGene00011568	locus:nhr-26	Ligand-bindin
      3e-13   49.7  10.1    4.9e-13   49.0   6.6    1.6  1  F09C6.9    CE37501	WBGene00003706	locus:nhr-116	nuclear horm
    3.2e-13   49.6   5.2    4.5e-13   49.1   3.6    1.2  1  F16B12.8   CE35489	WBGene00008884	locus:nhr-281	Ligand-bindi
    3.4e-13   49.5   3.6    5.5e-13   48.8   2.5    1.3  1  F16B4.9    CE17680	WBGene00017510	locus:nhr-178	nuclear horm
    4.1e-13   49.3   3.0    5.8e-13   48.8   2.1    1.2  1  C13C4.3    CE39470	WBGene00003726	locus:nhr-136	Ligand-bindi
    4.3e-13   49.2   4.1    5.6e-13   48.8   2.8    1.1  1  K06B4.7    CE25931	WBGene00010602	locus:nhr-197	Ligand-bindi
    4.4e-13   49.2   6.3    4.4e-13   49.2   4.4    1.5  1  C03G6.8    CE45420	WBGene00015395	locus:nhr-147	status:Parti
    4.6e-13   49.1   7.5    9.6e-13   48.0   5.2    1.5  1  R02D1.1    CE30823	WBGene00003715	locus:nhr-125	status:Parti
    4.8e-13   49.0   8.4      9e-13   48.1   5.8    1.4  1  T13F3.3    CE35617	WBGene00003717	locus:nhr-127	Zinc finger,
    5.7e-13   48.8   7.2    9.1e-13   48.1   5.0    1.2  1  Y38E10A.18 CE21598	WBGene00012596	locus:nhr-234	status:Parti
    5.9e-13   48.7   8.4    5.9e-13   48.7   5.8    1.6  1  T01G6.8    CE18167	WBGene00003720	locus:nhr-130	zinc finger 
    6.1e-13   48.7   3.8    9.3e-11   41.5   2.9    2.2  2  C17E7.8b   CE42243	WBGene00003714	locus:nhr-124	status:Confi
    6.4e-13   48.6   4.6    9.1e-13   48.1   3.2    1.1  1  F41B5.9    CE42115	WBGene00018265	locus:nhr-182	nuclear horm
    6.6e-13   48.6   7.6      1e-12   48.0   5.3    1.2  1  F36D3.2    CE15966	WBGene00003644	locus:nhr-54	Zinc finger, 
    7.3e-13   48.4   6.8    1.2e-12   47.7   3.5    2.0  2  F57A10.5   CE16151	WBGene00003650	locus:nhr-60	Ligand-bindin
    8.3e-13   48.2   5.1    1.3e-12   47.6   3.5    1.2  1  M02H5.7    CE21074	WBGene00003713	locus:nhr-123	status:Confi
    9.3e-13   48.1   8.3    1.4e-12   47.5   5.7    1.2  1  K11E4.5a   CE28244	WBGene00003661	locus:nhr-71	Zinc finger, 
    9.4e-13   48.1   5.3    1.4e-12   47.5   3.7    1.2  1  C54E10.5   CE36429	WBGene00008309	locus:nhr-170	Zinc finger,
    1.1e-12   47.9   5.7    1.7e-12   47.2   3.9    1.2  1  C03G6.10   CE07884	WBGene00015396	locus:nhr-148	C4-type zinc
    1.2e-12   47.8   9.8    1.8e-12   47.1   6.8    1.2  1  F38H12.3   CE17809	WBGene00018189	locus:nhr-181	nuclear horm
    1.3e-12   47.6   6.6      2e-12   47.0   4.6    1.2  1  C06G3.1b   CE37188	WBGene00003695	locus:nhr-105	status:Confi
    1.4e-12   47.5   6.9    2.2e-12   46.9   4.8    1.2  1  M02H5.6    CE35342	WBGene00003688	locus:nhr-98	status:Confir
    1.4e-12   47.5   6.6    2.1e-12   46.9   4.6    1.2  1  C06G3.1a   CE34659	WBGene00003695	locus:nhr-105	zinc finger 
    1.5e-12   47.4   9.1    2.5e-12   46.6   6.3    1.2  1  F44C8.4    CE27384	WBGene00003693	locus:nhr-103	nulcear horm
    1.6e-12   47.3   4.2    2.2e-12   46.9   2.9    1.1  1  F43C1.4    CE28025	WBGene00003619	locus:nhr-20	Zinc finger, 
      2e-12   47.0   6.7    1.4e-11   44.2   1.9    2.1  2  F47C10.8   CE10668	WBGene00018545	locus:nhr-189	nuclear horm
    2.2e-12   46.8   5.0    2.2e-12   46.8   3.5    1.7  2  C49D10.6   CE08847	WBGene00003665	locus:nhr-75	zinc finger p
    2.7e-12   46.5   3.7    9.3e-11   41.5   2.9    2.1  2  C17E7.8a   CE30728	WBGene00003714	locus:nhr-124	nuclear horm
    2.8e-12   46.5   8.5    4.9e-12   45.7   5.9    1.3  1  F44C8.3    CE30796	WBGene00003617	locus:nhr-18	nuclear hormo
    3.1e-12   46.3   5.8    4.7e-12   45.8   4.0    1.2  1  Y17D7B.1   CE40151	WBGene00012449	locus:nhr-231	Zinc finger,
    3.2e-12   46.3  10.2    7.3e-12   45.1   7.1    1.5  1  F09F3.10   CE46427	WBGene00008630	locus:nhr-175	Ligand-bindi
    3.3e-12   46.2   7.5    4.7e-12   45.8   5.2    1.1  1  K06B4.1    CE35582	WBGene00003641	locus:nhr-51	Zinc finger, 
    3.5e-12   46.2  11.1    5.4e-12   45.6   7.7    1.3  1  C33G8.6    CE17496	WBGene00003632	locus:nhr-42	zinc finger p
    3.7e-12   46.1   4.2    3.7e-11   42.8   2.3    2.0  2  R07B7.14   CE06276	WBGene00011098	locus:nhr-207	nuclear horm
      4e-12   46.0   7.1      6e-12   45.4   4.9    1.1  1  Y40B10A.8  CE31110	WBGene00003676	locus:nhr-86	status:Confir
    4.1e-12   46.0   7.4      6e-12   45.4   5.1    1.1  1  F44C8.10   CE30795	WBGene00003716	locus:nhr-126	nuclear horm
    4.1e-12   46.0   5.7    5.9e-12   45.4   3.2    1.7  1  C12D5.2    CE35230	WBGene00015705	locus:nhr-152	zinc finger 
    4.9e-12   45.7   7.6    9.3e-12   44.8   5.2    1.4  1  T27B7.3    CE14235	WBGene00020850	locus:nhr-226	zinc finger 
    5.1e-12   45.6   4.9    8.7e-12   44.9   3.4    1.3  1  C03G6.12   CE07886	WBGene00015397	locus:nhr-149	C4-type zinc
    5.5e-12   45.5   8.4    9.1e-12   44.8   5.8    1.3  1  T01G6.4    CE27433	WBGene00003696	locus:nhr-106	zinc finger 
    7.3e-12   45.1  10.0    1.3e-11   44.3   6.9    1.3  1  T27B7.1    CE30194	WBGene00003649	locus:nhr-59	status:Confir
    7.5e-12   45.1  11.0    3.3e-11   43.0   8.2    1.5  1  T26H2.9    CE31072	WBGene00003669	locus:nhr-79	Zinc finger, 
    7.7e-12   45.1   6.1      1e-11   44.7   4.3    1.2  1  F35E8.12   CE15962	WBGene00003698	locus:nhr-108	Zinc finger,
    7.9e-12   45.0   3.3    9.2e-12   44.8   2.3    1.1  1  C26B2.3b   CE31317	WBGene00003625	locus:nhr-31	status:Confir
    8.5e-12   44.9   8.3    1.2e-11   44.5   5.7    1.1  1  K06B4.6    CE42553	WBGene00010601	locus:nhr-268	Ligand-bindi
    8.6e-12   44.9   7.8    8.6e-12   44.9   5.4    1.5  1  F25E5.6a   CE32874	WBGene00017787	locus:nhr-141	status:Parti
    1.4e-11   44.2   8.9    2.2e-11   43.6   6.1    1.2  1  T12C9.5c   CE29473	WBGene00003699	locus:nhr-109	status:Confi
    1.5e-11   44.1   8.0    2.6e-11   43.3   5.5    1.3  1  F14A5.1    CE40558	WBGene00008778	locus:nhr-264	Zinc finger,
    1.6e-11   44.0   7.5    2.3e-11   43.5   5.2    1.2  1  C14C6.4    CE08159	WBGene00015758	locus:nhr-155	zinc finger 
    1.7e-11   43.9   9.9    1.7e-11   43.9   6.8    1.5  1  Y94H6A.1   CE34619	WBGene00022374	locus:nhr-277	status:Parti
    1.8e-11   43.8   7.8    1.8e-11   43.8   5.4    1.5  1  F25E5.6b   CE35288	WBGene00017787	locus:nhr-141	status:Parti
      2e-11   43.7   6.5    3.1e-11   43.1   4.5    1.2  1  F44C8.6b   CE38959	WBGene00003646	locus:nhr-56	status:Confir
    2.2e-11   43.5   5.6    3.3e-11   43.0   3.9    1.1  1  C29E6.5    CE05336	WBGene00003633	locus:nhr-43	Zinc finger, 
    2.4e-11   43.4   6.7    3.7e-11   42.8   4.6    1.2  1  R07B7.16   CE42934	WBGene00011100	locus:nhr-209	nuclear horm
    2.6e-11   43.3   6.4    3.6e-11   42.8   4.5    1.1  1  F44C8.9b   CE35311	WBGene00018415	locus:nhr-184	status:Parti
    2.9e-11   43.1   6.6    3.9e-10   39.4   2.9    2.1  2  R02C2.4    CE40865	WBGene00019816	locus:nhr-204	nuclear horm
    3.8e-11   42.8   7.8    5.7e-11   42.2   5.4    1.2  1  K11E4.5b   CE37391	WBGene00003661	locus:nhr-71	Zinc finger, 
    3.9e-11   42.7   2.6    4.5e-11   42.5   1.8    1.1  1  C27C7.3    CE34263	WBGene00003664	locus:nhr-74	nuclear hormo
    4.1e-11   42.7   3.8    4.1e-11   42.7   2.7    1.5  1  F47C10.4   CE10662	WBGene00018542	locus:nhr-187	status:Parti
    4.1e-11   42.6   6.7    6.8e-11   41.9   4.6    1.2  1  F44C8.6a   CE27385	WBGene00003646	locus:nhr-56	zinc finger p
      6e-11   42.1   4.8    9.6e-11   41.4   3.4    1.2  1  R11G11.1   CE12740	WBGene00003722	locus:nhr-132	zinc finger 
    6.6e-11   42.0   6.1    1.2e-10   41.1   4.3    1.3  1  M02H5.5    CE39264	WBGene00019743	locus:nhr-203	status:Confi
    7.3e-11   41.8   4.1    7.3e-11   41.8   2.9    1.9  2  C50B6.8b   CE46085	WBGene00008221	locus:nhr-168	status:Confi
    8.2e-11   41.7   9.3    1.3e-10   41.0   6.5    1.2  1  H22D14.1   CE19931	WBGene00010410	locus:nhr-267	Zinc finger,
    8.7e-11   41.6   5.4    1.7e-10   40.7   3.8    1.4  1  C13C4.2    CE40299	WBGene00007547	locus:nhr-154	Ligand-bindi
      9e-11   41.5   5.4    1.3e-10   41.0   3.8    1.1  1  Y46H3D.5b  CE39295	WBGene00003700	locus:nhr-110	status:Parti
    9.8e-11   41.4   6.2    1.7e-10   40.7   4.3    1.3  1  F44C8.9a   CE35310	WBGene00018415	locus:nhr-184	zinc finger 
      1e-10   41.4   4.3      1e-10   41.4   3.0    1.9  2  C50B6.8a   CE40925	WBGene00008221	locus:nhr-168	Ligand-bindi
      1e-10   41.3   8.9    1.5e-10   40.8   6.2    1.2  1  R10D12.2   CE42540	WBGene00001062	locus:dpr-1	Zinc finger, C
    1.2e-10   41.2   6.8    1.8e-10   40.5   4.7    1.2  1  T27B7.2    CE14233	WBGene00020849	locus:nhr-225	zinc finger 
    1.2e-10   41.1   5.0    2.1e-10   40.3   3.4    1.4  1  R07B7.15   CE35597	WBGene00011099	locus:nhr-208	Zinc finger,
    1.3e-10   41.0   4.5    1.8e-10   40.6   3.1    1.1  1  C54F6.8    CE17603	WBGene00016926	locus:nhr-171	nuclear horm
    1.3e-10   41.0   8.9      2e-10   40.4   6.2    1.2  1  T12C9.6    CE28079	WBGene00003615	locus:nhr-16	status:Confir
    1.3e-10   41.0   3.7      2e-10   40.4   2.6    1.2  1  Y17D7A.1   CE40242	WBGene00012446	locus:nhr-230	Zinc finger,
    1.5e-10   40.8   0.4    1.5e-10   40.8   0.3    1.6  1  K06A1.4    CE18017	WBGene00003621	locus:nhr-22	C4-type zinc 
    1.6e-10   40.7   6.0    1.6e-10   40.7   4.1    1.5  1  M02H5.4    CE25953	WBGene00019742	locus:nhr-202	status:Parti
    1.8e-10   40.6   6.1    2.6e-10   40.0   4.2    1.2  1  C13C4.1    CE08126	WBGene00007546	locus:nhr-153	Ligand-bindi
    2.8e-10   39.9   9.9    4.3e-10   39.3   6.8    1.2  1  C29G2.5    CE08466	WBGene00016233	locus:srt-58	7TM chemorece
    2.9e-10   39.8   9.4    2.9e-10   39.8   6.5    1.9  2  C17A2.8    CE34695	WBGene00003662	locus:nhr-72	zinc finger p
    2.9e-10   39.8   7.7    2.9e-10   39.8   5.3    1.6  1  Y5H2B.2a   CE26221	WBGene00003612	locus:nhr-13	status:Confir
    3.6e-10   39.6   8.1    3.6e-10   39.6   5.6    1.8  1  T27B7.4a   CE35785	WBGene00003705	locus:nhr-115	zinc finger 
    3.8e-10   39.5   7.9    3.8e-10   39.5   5.5    1.4  1  Y5H2B.2b   CE36963	WBGene00003612	locus:nhr-13	status:Confir
    4.3e-10   39.3   6.0    7.1e-10   38.6   4.1    1.2  1  R11G11.2a  CE12742	WBGene00003648	locus:nhr-58	zinc finger p
    5.1e-10   39.0   3.2    8.1e-10   38.4   2.2    1.2  1  F48G7.3    CE44522	WBGene00003673	locus:nhr-83	nuclear hormo
    6.9e-10   38.6   3.6    1.2e-09   37.8   2.5    1.3  1  C17E7.6    CE08266	WBGene00015901	locus:nhr-158	nuclear horm
    8.2e-10   38.4   3.8    1.2e-09   37.8   2.6    1.2  1  F16B4.11   CE17021	WBGene00017512	locus:nhr-179	zinc finger 
      9e-10   38.2   8.9    1.5e-09   37.5   6.2    1.2  1  Y5H2A.2    CE42200	WBGene00021163	locus:nhr-275	status:Parti
    9.3e-10   38.2   5.3    1.6e-09   37.4   3.7    1.3  1  T19A5.4    CE13732	WBGene00003634	locus:nhr-44	zinc finger p
    9.6e-10   38.1   7.6    1.7e-09   37.3   5.3    1.3  1  F47C10.1   CE17834	WBGene00018539	locus:nhr-185	status:Parti
    9.8e-10   38.1   4.7    1.8e-08   34.0   2.7    2.1  2  T24A6.8    CE19590	WBGene00020748	locus:nhr-221	zinc finger 
    1.1e-09   37.9   8.1    1.9e-09   37.2   5.6    1.2  1  Y17D7A.3b  CE35061	WBGene00003655	locus:nhr-65	status:Confir
    1.1e-09   37.9   8.1    1.9e-09   37.2   5.6    1.2  1  Y17D7A.3a  CE16588	WBGene00003655	locus:nhr-65	Zinc finger, 
    1.2e-09   37.8   4.9    1.7e-09   37.3   3.4    1.2  1  T01G6.6a   CE35608	WBGene00020153	locus:nhr-212	nuclear horm
    1.2e-09   37.8   4.3    1.2e-09   37.8   3.0    1.6  1  F47C10.3   CE17835	WBGene00018541	locus:nhr-186	nuclear horm
    1.2e-09   37.8   8.9      2e-09   37.1   6.2    1.2  1  T18D3.2    CE03663	WBGene00003854	locus:odr-7	Zinc finger, C
    1.3e-09   37.7  11.5    1.9e-09   37.2   8.0    1.2  1  F16H11.5   CE40252	WBGene00003635	locus:nhr-45	zinc finger D
    1.3e-09   37.7   8.8    1.9e-09   37.2   6.1    1.1  1  T12C9.1    CE26822	WBGene00020460	locus:nhr-273	zinc finger 
    1.3e-09   37.7   9.8    2.9e-09   36.6   6.8    1.5  1  F59E11.11  CE35887	WBGene00019116	locus:nhr-143	status:Parti
    1.3e-09   37.7   4.2    2.7e-09   36.7   2.9    1.5  1  T19H12.8   CE35775	WBGene00020591	locus:nhr-220	nuclear horm
    1.6e-09   37.4   8.6    2.7e-09   36.6   5.1    1.7  2  F14H3.11   CE35482	WBGene00008830	locus:nhr-176	Zinc finger,
    1.6e-09   37.4   9.5    2.8e-09   36.6   6.6    1.3  1  F44A2.4    CE04571	WBGene00018404	locus:nhr-39	C4-type zinc 
    1.8e-09   37.2   6.3    1.8e-09   37.2   4.4    1.5  1  T24A6.11   CE46766	WBGene00020750	locus:nhr-222	zinc finger 
    1.9e-09   37.2   6.2    3.5e-09   36.3   4.3    1.4  1  F57A10.6   CE42843	WBGene00010186	locus:nhr-283	status:Parti
    2.8e-09   36.6   3.5    3.6e-09   36.2   2.4    1.1  1  F41B5.10   CE17819	WBGene00018266	locus:nhr-183	nuclear horm
    2.8e-09   36.6   5.4    4.6e-09   35.9   3.8    1.4  1  ZK678.2    CE15385	WBGene00014068	locus:nhr-255	Ligand-bindi
    2.9e-09   36.6   6.5    4.3e-09   36.0   4.5    1.2  1  T01G6.6b   CE42457	WBGene00020153	locus:nhr-212	status:Parti
    3.7e-09   36.2   9.4    5.5e-09   35.6   6.5    1.1  1  F44C8.8    CE10392	WBGene00003723	locus:nhr-133	zinc finger 
    4.4e-09   36.0   3.6    6.1e-09   35.5   2.5    1.2  1  H10E21.3b  CE19488	WBGene00003670	locus:nhr-80	status:Confir
    4.4e-09   35.9   6.9    4.4e-09   35.9   4.8    1.6  1  F36A4.14   CE44742	WBGene00003668	locus:nhr-78	status:Partia
    4.8e-09   35.8   6.1    6.8e-09   35.3   4.2    1.1  1  F41D3.1    CE16020	WBGene00003672	locus:nhr-82	Zinc finger, 
    4.8e-09   35.8   9.4    7.3e-09   35.2   6.5    1.2  1  C47F8.2    CE36112	WBGene00008158	locus:nhr-165	Zinc finger,
    5.1e-09   35.7   6.1    8.5e-09   35.0   4.2    1.3  1  F41D3.3    CE16022	WBGene00009608	locus:nhr-265	Zinc finger,
    5.8e-09   35.6   7.0    6.3e-09   35.4   4.8    1.1  1  C06C6.5b   CE29171	WBGene00003640	locus:nhr-50	status:Confir
    6.1e-09   35.5   6.0    8.7e-09   35.0   4.2    1.1  1  C47F8.8    CE34166	WBGene00003671	locus:nhr-81	Zinc finger, 
    6.2e-09   35.5  10.3      1e-08   34.7   7.2    1.3  1  F59E11.10b CE11512	WBGene00019115	locus:nhr-195	status:Parti
    6.4e-09   35.4   8.4    6.4e-09   35.4   5.8    2.0  2  F33E11.1   CE17759	WBGene00003614	locus:nhr-15	nuclear hormo
    6.6e-09   35.4   5.0    9.4e-09   34.9   3.5    1.1  1  F16B4.12b  CE30756	WBGene00003707	locus:nhr-117	status:Confi
    7.1e-09   35.3   3.8    9.7e-09   34.8   2.6    1.2  1  H10E21.3a  CE28733	WBGene00003670	locus:nhr-80	zinc finger p
    7.3e-09   35.2   7.5    1.1e-08   34.6   5.2    1.2  1  Y80D3A.4   CE36624	WBGene00013584	locus:nhr-243	status:Parti
    7.3e-09   35.2   9.9    7.3e-09   35.2   6.8    1.6  1  Y46H3D.7   CE24324	WBGene00021611	locus:nhr-238	zinc finger 
    7.3e-09   35.2   5.1      1e-08   34.7   3.6    1.2  1  ZK218.6    CE16706	WBGene00013940	locus:nhr-248	Zinc finger,
    7.8e-09   35.1   4.1    7.8e-09   35.1   2.9    1.8  2  C17E7.5    CE08265	WBGene00015900	locus:nhr-157	nuclear horm
    1.1e-08   34.7   6.8    2.7e-07   30.0   4.5    2.1  2  C49F5.4    CE08855	WBGene00008208	locus:nhr-167	Ligand-bindi
    1.2e-08   34.6  12.3      7e-06   25.4   0.5    3.1  3  C45E1.1b   CE39697	WBGene00003654	locus:nhr-64	status:Confir
    1.2e-08   34.5   5.9    1.9e-08   33.9   4.1    1.3  1  T26E4.16   CE35035	WBGene00012056	locus:nhr-285	status:Parti
    1.4e-08   34.3   6.7    1.9e-08   33.9   4.7    1.1  1  C17E7.1    CE08261	WBGene00015897	locus:nhr-156	zinc-finger 
    1.5e-08   34.2  11.5    2.5e-08   33.5   8.0    1.3  1  ZK1025.9   CE19335	WBGene00003703	locus:nhr-113	Zinc finger,
    1.5e-08   34.2   4.7    2.6e-08   33.4   3.3    1.3  1  ZK6.4      CE19643	WBGene00022639	locus:nhr-253	zinc finger 
    1.8e-08   33.9   6.4    2.6e-08   33.4   4.5    1.1  1  F16B4.12a  CE24906	WBGene00003707	locus:nhr-117	zinc finger 
      2e-08   33.8   3.0    2.8e-08   33.3   2.1    1.2  1  C17E7.7    CE17412	WBGene00015902	locus:nhr-159	nuclear horm
    2.2e-08   33.6  10.2    3.6e-08   32.9   7.1    1.2  1  F16B4.1    CE17011	WBGene00017503	locus:nhr-177	zinc finger 
    2.2e-08   33.6   8.0    3.5e-08   33.0   5.5    1.2  1  F44C8.11   CE35309	WBGene00003686	locus:nhr-96	nuclear hormo
    2.3e-08   33.6   9.8    2.5e-08   33.5   6.1    1.4  1  Y46H3D.6   CE24323	WBGene00021610	locus:nhr-237	zinc finger 
    2.4e-08   33.5   4.9    4.2e-08   32.7   3.4    1.3  1  ZK6.5      CE40002	WBGene00022640	locus:nhr-254	zinc finger 
      3e-08   33.2   8.4    4.9e-08   32.5   5.8    1.3  1  T01G6.2    CE40113	WBGene00003721	locus:nhr-131	zinc finger 
    3.1e-08   33.1  15.2    4.6e-08   32.6  10.5    1.1  1  E03H4.13   CE09139	WBGene00003679	locus:nhr-89	Zinc finger, 
    3.3e-08   33.1   5.4    5.7e-08   32.3   3.7    1.4  1  VC5.6      CE39522	WBGene00044699	locus:nhr-286	status:Parti
    3.4e-08   33.0   7.2    5.7e-08   32.3   5.0    1.3  1  Y116A8C.18 CE44455	WBGene00013795	locus:nhr-229	status:Parti
    3.5e-08   33.0   9.2    4.7e-08   32.6   6.3    1.1  1  K06B4.2    CE11784	WBGene00003642	locus:nhr-52	Zinc finger, 
    3.8e-08   32.9   9.0    7.1e-08   32.0   6.2    1.3  1  F48G7.11   CE35318	WBGene00018622	locus:nhr-190	nuclear horm
    4.4e-08   32.7   5.8    6.5e-08   32.1   4.0    1.1  1  T27B7.5b   CE14239	WBGene00020851	locus:nhr-227	status:Parti
    4.4e-08   32.6   7.8    7.6e-08   31.9   5.4    1.3  1  ZK418.1    CE00731	WBGene00003608	locus:nhr-9	status:Partial
    4.8e-08   32.5  10.6    4.8e-08   32.5   7.4    1.9  2  T27B7.6a   CE35786	WBGene00020852	locus:nhr-228	zinc finger 
    6.1e-08   32.2   1.1    9.2e-08   31.6   0.8    1.3  1  C54C8.1    CE36114	WBGene00008289	locus:nhr-169	Zinc finger,
    6.7e-08   32.1   4.2    1.1e-07   31.4   2.9    1.2  1  T15D6.6    CE32209	WBGene00003667	locus:nhr-77	Zinc finger, 
    7.6e-08   31.9   6.6      1e-07   31.5   4.6    1.1  1  C06C6.4    CE28202	WBGene00003653	locus:nhr-63	Zinc finger, 
    7.9e-08   31.8   6.9    1.4e-07   31.0   4.8    1.3  1  K06B4.5    CE35583	WBGene00010600	locus:nhr-196	Zinc finger,
    9.4e-08   31.6   5.6    1.4e-07   31.0   3.9    1.2  1  R08H2.9    CE41690	WBGene00011150	locus:nhr-269	Zinc finger,
    1.3e-07   31.1   7.5    1.8e-07   30.6   5.2    1.1  1  C27C7.4    CE19336	WBGene00003663	locus:nhr-73	Zinc finger, 
    1.3e-07   31.1   7.5    1.8e-07   30.6   5.2    1.1  1  ZK1025.10  CE19336	WBGene00014189	locus:nhr-245	Zinc finger,
    1.4e-07   31.0   3.8    1.9e-07   30.6   2.6    1.2  1  E03H4.6    CE42474	WBGene00008474	locus:nhr-174	Zinc finger,
      2e-07   30.5   8.7    2.8e-07   30.0   6.0    1.2  1  C06C6.5a   CE15599	WBGene00003640	locus:nhr-50	Zinc finger, 
    2.3e-07   30.3   9.3      3e-07   29.9   6.5    1.1  1  C33G8.10   CE06919	WBGene00016367	locus:nhr-162	zinc finger 
    2.4e-07   30.2   7.6    3.4e-07   29.7   5.2    1.2  1  T09E11.2   CE42165	WBGene00011651	locus:nhr-217	Zinc finger,
    2.7e-07   30.1  11.5    3.7e-07   29.6   8.0    1.1  1  C33G8.9    CE06918	WBGene00016366	locus:nhr-140	zinc finger 
      3e-07   29.9  10.9    4.2e-07   29.4   7.6    1.2  1  C33G8.8    CE06917	WBGene00016365	locus:nhr-139	zinc finger 
    3.1e-07   29.9  12.0    9.3e-07   28.3   8.3    1.7  1  K06B4.10   CE11800	WBGene00010604	locus:nhr-199	Zinc finger,
    7.6e-07   28.6   7.3    1.2e-06   27.9   5.0    1.3  1  C12D5.8a   CE32586	WBGene00003684	locus:nhr-94	status:Confir
    7.6e-07   28.6   8.2    1.1e-06   28.0   5.7    1.2  1  C33G8.11   CE34731	WBGene00003697	locus:nhr-107	nuclear horm
    9.6e-07   28.2   4.9    1.5e-06   27.6   3.4    1.2  1  ZK6.2      CE18439	WBGene00022637	locus:nhr-252	zinc finger 
      1e-06   28.2   9.8    1.9e-06   27.3   6.8    1.4  1  F31F4.12   CE17736	WBGene00017961	locus:nhr-180	zinc finger 
    1.2e-06   27.9  10.2    1.8e-06   27.4   7.1    1.2  1  C33G8.12   CE17498	WBGene00016368	locus:nhr-163	nuclear horm
    1.3e-06   27.8   9.7    1.9e-06   27.3   4.1    2.0  2  Y32B12B.6  CE19066	WBGene00006471	locus:nhr-233	nuclear horm
    1.9e-06   27.2   7.7    3.7e-06   26.3   5.3    1.4  1  ZC410.1a   CE26841	WBGene00003610	locus:nhr-11	nuclear hormo
      2e-06   27.2   7.4    2.5e-06   26.9   5.1    1.1  1  T03E6.3    CE41007	WBGene00011396	locus:nhr-271	zinc finger 
      2e-06   27.2   3.8      2e-06   27.2   2.6    1.7  1  ZK488.4    CE15357	WBGene00022756	locus:nhr-251	zinc finger 
    2.4e-06   26.9   8.5    3.7e-06   26.3   5.9    1.2  1  C49D10.9   CE40303	WBGene00016777	locus:nhr-261	zinc finger 
    3.2e-06   26.5   4.8      5e-06   25.9   3.3    1.2  1  T07C5.2    CE06380	WBGene00011565	locus:nhr-272	Ligand-bindi
    4.5e-06   26.0  10.2    7.7e-06   25.3   7.1    1.3  1  T01G6.5    CE12998	WBGene00020152	locus:nhr-211	zinc finger 
    6.5e-06   25.5   8.9      9e-06   25.0   6.2    1.1  1  Y70C5C.6a  CE16678	WBGene00003702	locus:nhr-112	Zinc finger,
    7.8e-06   25.2   0.4    1.1e-05   24.8   0.3    1.2  1  T27B7.5a   CE44497	WBGene00020851	locus:nhr-227	zinc finger 
    9.1e-06   25.0   4.9    9.1e-06   25.0   3.4    1.8  2  F16H9.2b   CE44219	WBGene00008901	locus:nhr-27	status:Partia
    9.6e-06   24.9   9.7    1.4e-05   24.4   6.7    1.1  1  C17A2.1    CE34694	WBGene00015869	locus:nhr-257	zinc finger 
    1.9e-05   23.9   4.7    3.1e-05   23.3   3.3    1.2  1  ZK6.1      CE40001	WBGene00022636	locus:nhr-278	status:Predi
    3.5e-05   23.1   6.3    3.5e-05   23.1   4.3    1.8  2  F16H9.2a   CE05645	WBGene00008901	locus:nhr-27	Ligand-bindin
    3.6e-05   23.1   9.4    5.1e-05   22.5   6.5    1.2  1  VC5.5      CE39521	WBGene00003725	locus:nhr-135	status:Confi
    4.6e-05   22.7   4.6    7.3e-05   22.0   3.2    1.3  1  Y71A12C.1  CE41542	WBGene00013512	locus:nhr-276	nuclear horm
    8.4e-05   21.8   8.4    0.00012   21.3   5.8    1.1  1  C41G6.5    CE15702	WBGene00008056	locus:nhr-164	Zinc finger,
    0.00012   21.3   9.1    0.00018   20.8   6.3    1.2  1  C33G8.7    CE42326	WBGene00016364	locus:nhr-161	zinc finger 
    0.00021   20.5  11.3    0.00021   20.5   7.8    1.6  1  C06B8.1    CE07969	WBGene00007367	locus:nhr-150	zinc finger 
    0.00024   20.3   3.4    0.00038   19.7   2.4    1.2  1  F56H1.2    CE45617	WBGene00018993	locus:nhr-266	zinc finger 
    0.00026   20.2  12.0       0.05   12.7   8.3    2.4  1  R11G11.12  CE12762	WBGene00020015	locus:nhr-210	zinc finger 
    0.00027   20.2  11.4    0.00037   19.7   7.9    1.2  1  F57G8.6    CE23788	WBGene00010215	locus:nhr-193	Domain of un
     0.0003   20.0  11.5    0.00053   19.2   8.0    1.4  1  Y39B6A.17b CE34507	WBGene00003685	locus:nhr-95	nuclear hormo
    0.00034   19.8  11.4    0.00089   18.4   7.2    1.8  2  ZK488.2    CE28191	WBGene00003680	locus:nhr-90	zinc finger p
    0.00042   19.5   2.5    0.00073   18.7   1.7    1.4  1  C45E5.6c   CE29227	WBGene00003636	locus:nhr-46	status:Partia
    0.00044   19.5  11.5    0.00077   18.7   8.0    1.3  1  Y39B6A.17a CE31105	WBGene00003685	locus:nhr-95	nuclear hormo
    0.00085   18.5   3.7     0.0018   17.4   0.3    2.3  2  W05B5.3b   CE20150	WBGene00003675	locus:nhr-85	status:Confir
     0.0051   15.9   2.5      0.067   12.3   0.3    2.1  2  C56E10.4a  CE34281	WBGene00003727	locus:nhr-137	status:Parti
     0.0053   15.9   1.2     0.0079   15.3   0.8    1.2  1  C54F6.9    CE42308	WBGene00016927	locus:nhr-172	status:Parti
     0.0076   15.4   0.0      0.012   14.7   0.0    1.2  1  K10C3.6e   CE45522	WBGene00003639	locus:nhr-49	status:Confir
  ------ inclusion threshold ------
      0.075   12.1   2.4        0.1   11.6   1.7    1.1  1  T26E4.8    CE16479	WBGene00012050	locus:nhr-223	Ligand-bindi
        0.2   10.7   4.0       0.31   10.0   2.8    1.2  1  T07C5.4    CE06382	WBGene00011567	locus:nhr-215	status:Parti
       0.23   10.5   0.0       0.31   10.1   0.0    1.1  1  F11A1.3c   CE27586	WBGene00000908	locus:daf-12	status:Confir
       0.34    9.9   1.6       0.63    9.0   0.8    1.5  1  F21D12.1b  CE20706	WBGene00003620	locus:nhr-21	status:Confir
        0.4    9.7   0.4       0.78    8.7   0.3    1.5  1  C11G6.4b   CE37954	WBGene00003624	locus:nhr-28	nuclear hormo
        1.4    7.9   2.4        5.3    6.0   1.7    2.0  1  T12D8.1    CE44315	WBGene00011729	locus:set-16	PHD-finger. (
        1.7    7.7   0.0          3    6.8   0.0    1.3  1  F11C1.6b   CE35856	WBGene00003623	locus:nhr-25	status:Confir
        2.8    6.9   0.1        4.5    6.2   0.1    1.2  1  Y45F10A.6c CE41048	WBGene00012868	locus:tbc-9	status:Partial
        2.8    6.9   0.1        4.5    6.2   0.1    1.2  1  Y45F10A.6b CE40584	WBGene00012868	locus:tbc-9	status:Partial
        2.9    6.9   0.1        4.5    6.2   0.1    1.2  1  Y45F10A.6a CE40583	WBGene00012868	locus:tbc-9	Probable rabGA
          3    6.8   0.4        4.3    6.3   0.3    1.1  1  B0336.4b   CE41974	WBGene00004348	locus:rgs-5	status:Partial
        3.3    6.7   0.2          4    6.4   0.2    1.1  1  T02B11.4   CE33302	WBGene00020156	status:Confirmed	UniProt:O
        3.4    6.6   0.4        4.8    6.1   0.3    1.1  1  B0336.4a   CE32098	WBGene00004348	locus:rgs-5	status:Partial
        3.8    6.5   0.1        4.2    6.3   0.0    1.1  1  T23G4.2    CE16454	WBGene00011958	status:Partially_confirmed
        3.9    6.4   0.2        4.4    6.2   0.2    1.1  1  F28H6.2    CE42597	WBGene00009231	locus:ceh-89	status:Confir
          4    6.4   0.3        6.3    5.7   0.2    1.2  1  T12C9.5b   CE36324	WBGene00003699	locus:nhr-109	status:Confi
        4.7    6.2   0.6        7.8    5.4   0.4    1.2  1  F09C3.1    CE23636	WBGene00003980	locus:pes-7	ras GTPase-act
        5.2    6.0   0.1        8.7    5.3   0.0    1.3  1  T07C5.3a   CE35613	WBGene00011566	locus:nhr-214	Ligand-bindi
        5.3    6.0   0.1        8.7    5.3   0.0    1.2  1  T07C5.3b   CE42592	WBGene00011566	locus:nhr-214	status:Confi
        7.2    5.5   2.8        8.6    5.3   1.9    1.1  1  B0261.6a   CE29532	WBGene00015094	status:Confirmed	UniProt:O
        7.4    5.5   0.2         11    4.9   0.1    1.2  1  Y55B1AR.2a CE34129	WBGene00021906	status:Partially_confirmed
        7.9    5.4   0.0         12    4.8   0.0    1.2  1  C35D10.4   CE32159	WBGene00000767	locus:coq-8	status:Confirm
        8.4    5.3   0.0         10    5.1   0.0    1.1  1  Y71G12B.10 CE26261	WBGene00022150	status:Confirmed	UniProt:Q
        8.6    5.3   2.8         14    4.6   2.0    1.2  1  F25E2.2a   CE37106	WBGene00017780	status:Partially_confirmed
        8.8    5.3   0.0         11    5.0   0.0    1.1  1  T25D10.5   CE32214	WBGene00020802	locus:btb-2	status:Confirm
        9.1    5.2   0.0         12    4.8   0.0    1.2  1  T25G12.7   CE37275	WBGene00000993	locus:dhs-30	dehydrogenase
        9.7    5.1   0.2         19    4.2   0.1    1.4  1  W05B2.4    CE43511	WBGene00012272	status:Partially_confirmed
        9.9    5.1   0.1         15    4.5   0.0    1.2  1  ZK930.2    CE45736	WBGene00014152	status:Confirmed	UniProt:Q


Domain annotation for each sequence (and alignments):
>> C01H6.5f  CE39086	WBGene00003622	locus:nhr-23	status:Partially_confirmed	UniProt:P41828	protein_id:CAJ30220.1
   #    score  bias  c-Evalue  i-Evalue hmmfrom  hmm to    alifrom  ali to    envfrom  env to     acc
 ---   ------ ----- --------- --------- ------- -------    ------- -------    ------- -------    ----
   1 !  180.3   5.5   1.1e-54   7.8e-53      23     124 ..     120     221 ..     108     227 .. 0.95
   2 !   40.9   0.1     2e-12   1.4e-10     317     509 ..     354     553 ..     346     554 .. 0.77

  Alignments for each domain:
  == domain 1    score: 180.3 bits;  conditional E-value: 1.1e-54
  Rorc-aln  23 tsqievipckicgdkssgihygvitcegckgffrrsqrcnvaysctrqqncpidrtsrnrcqhcrlqkclalgmsrdavkfgrmskkqrdslhaevqkqlq 123
               ++qievipck+cgdkssg+hygvitcegckgffrrsq   v y c rq+nc +dr  rnrcq+crl+kc+ lgmsrdavkfgrmskkqr+ +  evq ++ 
  C01H6.5f 120 SAQIEVIPCKVCGDKSSGVHYGVITCEGCKGFFRRSQSSIVNYQCPRQKNCVVDRVNRNRCQYCRLKKCIELGMSRDAVKFGRMSKKQREKVEDEVQVRMH 220
               68***********************************************************************************************9887 PP

  Rorc-aln 124 q 124
               +
  C01H6.5f 221 K 221
               6 PP

  == domain 2    score: 40.9 bits;  conditional E-value: 2e-12
  Rorc-aln 317 wercahrlteaiqyvvefakrlsgfmelcqndqivllkagamevvlvrmcraynadnhtvffegkyggvelfralgcse..lissifdfshslsalrfsed 415
               we  a +l   iq ++efak + gfm+l q+ qi llk   +e+ lv     yn d ++v  e        + a   +e  li  + +  + +  l+  + 
  C01H6.5f 354 WELFARELNPLIQAIIEFAKSIDGFMNLPQETQIQLLKGSVFELSLVFAAMYYNVDAQAVCGERYSVPFACLIAEDDAEmqLIVEVNNTLQEIVHLQPHQS 454
               8889999*****************************************************999866667777776655533788888888999999999** PP

  Rorc-aln 416 eialyta.lvlin...anrpglqekrkv...eqlqynlelafhhhlckthrqsilaklppkgklrslcsqhveklqifqhlhpivvqaafpplykelfste 509
               e+al +a l+l +   ++  g+ ++  +   e l+ +l  +    +     ++i        ++r     h e lq f+   p      +p lykelf+++
  C01H6.5f 455 ELALLAAgLILEQvssSHGIGILDTATIataETLKNALYQSVMPRIG-CMEDTIHRIQDVETRIRQTARLHQEALQNFRMSDPTSS-EKLPALYKELFTAD 553
               ***99983444332113456777776651115555555544444432.234455555567899****************9999875.579********875 PP

>> C01H6.5d  CE39084	WBGene00003622	locus:nhr-23	status:Partially_confirmed	UniProt:P41828	protein_id:CAJ30218.1
   #    score  bias  c-Evalue  i-Evalue hmmfrom  hmm to    alifrom  ali to    envfrom  env to     acc
 ---   ------ ----- --------- --------- ------- -------    ------- -------    ------- -------    ----
   1 !  177.5   7.5     8e-54   5.7e-52      23     124 ..       4     105 ..       2     111 .. 0.97
   2 !   41.6   0.1   1.2e-12   8.4e-11     317     509 ..     238     437 ..     230     438 .. 0.77

  Alignments for each domain:
  == domain 1    score: 177.5 bits;  conditional E-value: 8e-54
  Rorc-aln  23 tsqievipckicgdkssgihygvitcegckgffrrsqrcnvaysctrqqncpidrtsrnrcqhcrlqkclalgmsrdavkfgrmskkqrdslhaevqkqlq 123
               ++qievipck+cgdkssg+hygvitcegckgffrrsq   v y c rq+nc +dr  rnrcq+crl+kc+ lgmsrdavkfgrmskkqr+ +  evq ++ 
  C01H6.5d   4 SAQIEVIPCKVCGDKSSGVHYGVITCEGCKGFFRRSQSSIVNYQCPRQKNCVVDRVNRNRCQYCRLKKCIELGMSRDAVKFGRMSKKQREKVEDEVQVRMH 104
               68***********************************************************************************************9887 PP

  Rorc-aln 124 q 124
               +
  C01H6.5d 105 K 105
               6 PP

  == domain 2    score: 41.6 bits;  conditional E-value: 1.2e-12
  Rorc-aln 317 wercahrlteaiqyvvefakrlsgfmelcqndqivllkagamevvlvrmcraynadnhtvffegkyggvelfralgcse..lissifdfshslsalrfsed 415
               we  a +l   iq ++efak + gfm+l q+ qi llk   +e+ lv     yn d ++v  e        + a   +e  li  + +  + +  l+  + 
  C01H6.5d 238 WELFARELNPLIQAIIEFAKSIDGFMNLPQETQIQLLKGSVFELSLVFAAMYYNVDAQAVCGERYSVPFACLIAEDDAEmqLIVEVNNTLQEIVHLQPHQS 338
               8889999*****************************************************999866667777776655533788888888999999999** PP

  Rorc-aln 416 eialyta.lvlin...anrpglqekrkv...eqlqynlelafhhhlckthrqsilaklppkgklrslcsqhveklqifqhlhpivvqaafpplykelfste 509
               e+al +a l+l +   ++  g+ ++  +   e l+ +l  +    +     ++i        ++r     h e lq f+   p      +p lykelf+++
  C01H6.5d 339 ELALLAAgLILEQvssSHGIGILDTATIataETLKNALYQSVMPRIG-CMEDTIHRIQDVETRIRQTARLHQEALQNFRMSDPTSS-EKLPALYKELFTAD 437
               ***99983444332113456777776651115555555544444432.234455555567899*****************999875.579********875 PP

>> C01H6.5b  CE30478	WBGene00003622	locus:nhr-23	nuclear hormone receptor	status:Confirmed	UniProt:P41828	protein_id:CAD
   #    score  bias  c-Evalue  i-Evalue hmmfrom  hmm to    alifrom  ali to    envfrom  env to     acc
 ---   ------ ----- --------- --------- ------- -------    ------- -------    ------- -------    ----
   1 !  178.0   4.7   5.4e-54   3.8e-52      23     120 ..     120     217 ..     108     231 .. 0.94
   2 !   40.9   0.1     2e-12   1.4e-10     317     509 ..     352     551 ..     344     552 .. 0.77

  Alignments for each domain:
  == domain 1    score: 178.0 bits;  conditional E-value: 5.4e-54
  Rorc-aln  23 tsqievipckicgdkssgihygvitcegckgffrrsqrcnvaysctrqqncpidrtsrnrcqhcrlqkclalgmsrdavkfgrmskkqrdslhaevqk 120
               ++qievipck+cgdkssg+hygvitcegckgffrrsq   v y c rq+nc +dr  rnrcq+crl+kc+ lgmsrdavkfgrmskkqr+ +  ev+ 
  C01H6.5b 120 SAQIEVIPCKVCGDKSSGVHYGVITCEGCKGFFRRSQSSIVNYQCPRQKNCVVDRVNRNRCQYCRLKKCIELGMSRDAVKFGRMSKKQREKVEDEVRM 217
               68******************************************************************************************999964 PP

  == domain 2    score: 40.9 bits;  conditional E-value: 2e-12
  Rorc-aln 317 wercahrlteaiqyvvefakrlsgfmelcqndqivllkagamevvlvrmcraynadnhtvffegkyggvelfralgcse..lissifdfshslsalrfsed 415
               we  a +l   iq ++efak + gfm+l q+ qi llk   +e+ lv     yn d ++v  e        + a   +e  li  + +  + +  l+  + 
  C01H6.5b 352 WELFARELNPLIQAIIEFAKSIDGFMNLPQETQIQLLKGSVFELSLVFAAMYYNVDAQAVCGERYSVPFACLIAEDDAEmqLIVEVNNTLQEIVHLQPHQS 452
               8889999*****************************************************999866667777776655533788888888999999999** PP

  Rorc-aln 416 eialyta.lvlin...anrpglqekrkv...eqlqynlelafhhhlckthrqsilaklppkgklrslcsqhveklqifqhlhpivvqaafpplykelfste 509
               e+al +a l+l +   ++  g+ ++  +   e l+ +l  +    +     ++i        ++r     h e lq f+   p      +p lykelf+++
  C01H6.5b 453 ELALLAAgLILEQvssSHGIGILDTATIataETLKNALYQSVMPRIG-CMEDTIHRIQDVETRIRQTARLHQEALQNFRMSDPTSS-EKLPALYKELFTAD 551
               ***99983444332113456777776651115555555544444432.234455555567899****************9999875.579********875 PP

>> C01H6.5a  CE24775	WBGene00003622	locus:nhr-23	nuclear hormone receptor	status:Confirmed	UniProt:P41828	protein_id:CAA
   #    score  bias  c-Evalue  i-Evalue hmmfrom  hmm to    alifrom  ali to    envfrom  env to     acc
 ---   ------ ----- --------- --------- ------- -------    ------- -------    ------- -------    ----
   1 !  177.9   4.7     6e-54   4.2e-52      23     120 ..     155     252 ..     143     266 .. 0.94
   2 !   40.7   0.1   2.3e-12   1.6e-10     317     509 ..     387     586 ..     379     587 .. 0.77

  Alignments for each domain:
  == domain 1    score: 177.9 bits;  conditional E-value: 6e-54
  Rorc-aln  23 tsqievipckicgdkssgihygvitcegckgffrrsqrcnvaysctrqqncpidrtsrnrcqhcrlqkclalgmsrdavkfgrmskkqrdslhaevqk 120
               ++qievipck+cgdkssg+hygvitcegckgffrrsq   v y c rq+nc +dr  rnrcq+crl+kc+ lgmsrdavkfgrmskkqr+ +  ev+ 
  C01H6.5a 155 SAQIEVIPCKVCGDKSSGVHYGVITCEGCKGFFRRSQSSIVNYQCPRQKNCVVDRVNRNRCQYCRLKKCIELGMSRDAVKFGRMSKKQREKVEDEVRM 252
               68******************************************************************************************999964 PP

  == domain 2    score: 40.7 bits;  conditional E-value: 2.3e-12
  Rorc-aln 317 wercahrlteaiqyvvefakrlsgfmelcqndqivllkagamevvlvrmcraynadnhtvffegkyggvelfralgcse..lissifdfshslsalrfsed 415
               we  a +l   iq ++efak + gfm+l q+ qi llk   +e+ lv     yn d ++v  e        + a   +e  li  + +  + +  l+  + 
  C01H6.5a 387 WELFARELNPLIQAIIEFAKSIDGFMNLPQETQIQLLKGSVFELSLVFAAMYYNVDAQAVCGERYSVPFACLIAEDDAEmqLIVEVNNTLQEIVHLQPHQS 487
               8889999*****************************************************999866667777776655533788888888999999999** PP

  Rorc-aln 416 eialyta.lvlin...anrpglqekrkv...eqlqynlelafhhhlckthrqsilaklppkgklrslcsqhveklqifqhlhpivvqaafpplykelfste 509
               e+al +a l+l +   ++  g+ ++  +   e l+ +l  +    +     ++i        ++r     h e lq f+   p      +p lykelf+++
  C01H6.5a 488 ELALLAAgLILEQvssSHGIGILDTATIataETLKNALYQSVMPRIG-CMEDTIHRIQDVETRIRQTARLHQEALQNFRMSDPTSS-EKLPALYKELFTAD 586
               ***99983444332113456777776651115555555544444432.234455555567899****************9999875.579********875 PP

>> C01H6.5c  CE37806	WBGene00003622	locus:nhr-23	nuclear hormone receptor	status:Confirmed	UniProt:P41828	protein_id:CAI
   #    score  bias  c-Evalue  i-Evalue hmmfrom  hmm to    alifrom  ali to    envfrom  env to     acc
 ---   ------ ----- --------- --------- ------- -------    ------- -------    ------- -------    ----
   1 !  175.4   6.6   3.4e-53   2.4e-51      23     120 ..       4     101 ..       2     115 .. 0.96
   2 !   41.6   0.1   1.2e-12   8.3e-11     317     509 ..     236     435 ..     228     436 .. 0.77

  Alignments for each domain:
  == domain 1    score: 175.4 bits;  conditional E-value: 3.4e-53
  Rorc-aln  23 tsqievipckicgdkssgihygvitcegckgffrrsqrcnvaysctrqqncpidrtsrnrcqhcrlqkclalgmsrdavkfgrmskkqrdslhaevqk 120
               ++qievipck+cgdkssg+hygvitcegckgffrrsq   v y c rq+nc +dr  rnrcq+crl+kc+ lgmsrdavkfgrmskkqr+ +  ev+ 
  C01H6.5c   4 SAQIEVIPCKVCGDKSSGVHYGVITCEGCKGFFRRSQSSIVNYQCPRQKNCVVDRVNRNRCQYCRLKKCIELGMSRDAVKFGRMSKKQREKVEDEVRM 101
               68******************************************************************************************999964 PP

  == domain 2    score: 41.6 bits;  conditional E-value: 1.2e-12
  Rorc-aln 317 wercahrlteaiqyvvefakrlsgfmelcqndqivllkagamevvlvrmcraynadnhtvffegkyggvelfralgcse..lissifdfshslsalrfsed 415
               we  a +l   iq ++efak + gfm+l q+ qi llk   +e+ lv     yn d ++v  e        + a   +e  li  + +  + +  l+  + 
  C01H6.5c 236 WELFARELNPLIQAIIEFAKSIDGFMNLPQETQIQLLKGSVFELSLVFAAMYYNVDAQAVCGERYSVPFACLIAEDDAEmqLIVEVNNTLQEIVHLQPHQS 336
               8889999*****************************************************999866667777776655533788888888999999999** PP

  Rorc-aln 416 eialyta.lvlin...anrpglqekrkv...eqlqynlelafhhhlckthrqsilaklppkgklrslcsqhveklqifqhlhpivvqaafpplykelfste 509
               e+al +a l+l +   ++  g+ ++  +   e l+ +l  +    +     ++i        ++r     h e lq f+   p      +p lykelf+++
  C01H6.5c 337 ELALLAAgLILEQvssSHGIGILDTATIataETLKNALYQSVMPRIG-CMEDTIHRIQDVETRIRQTARLHQEALQNFRMSDPTSS-EKLPALYKELFTAD 435
               ***99983444332113456777776651115555555544444432.234455555567899*****************999875.579********875 PP

>> W05B5.3a  CE26023	WBGene00003675	locus:nhr-85	Ligand-binding domain of nuclear hormone receptors	status:Confirmed	Uni
   #    score  bias  c-Evalue  i-Evalue hmmfrom  hmm to    alifrom  ali to    envfrom  env to     acc
 ---   ------ ----- --------- --------- ------- -------    ------- -------    ------- -------    ----
   1 !  130.7   7.6   1.2e-39   8.7e-38      14     152 ..      96     239 ..      83     260 .. 0.83
   2 ?    1.0   0.0       2.4   1.7e+02     329     367 ..     262     300 ..     248     306 .. 0.86

  Alignments for each domain:
  == domain 1    score: 130.7 bits;  conditional E-value: 1.2e-39
  Rorc-aln  14 ellaakkthtsqievipckicgdkssgihygvitcegckgffrrsqrcnvay.sctrqqncpidrtsrnrcqhcrlqkclalgmsrdavkfgrmskkqrds 113
               + la  +  ++    i c++c dk+sg hygv +cegckgffrrs + +++y +ctr ++c i r  rnrcq crl+kcla+gmsrdav+fgr+ k+++  
  W05B5.3a  96 KSLAKDENASTSAGTILCQVCSDKASGFHYGVFACEGCKGFFRRSIQQKITYrACTRAEDCLILRNNRNRCQCCRLKKCLAVGMSRDAVRFGRVPKREKAR 196
               5566666777778899*********************************99967*********************************************** PP

  Rorc-aln 114 lhaevqkqlqqrqq....qqreqvvktppagaqgadtltytlg 152
               +  e+qk   q q+     q e+ ++   + +q   tl  tl 
  W05B5.3a 197 MFEEMQKTNVQSQRdqiaIQYENLTEVMHKINQAFGTLQATLE 239
               ******9754443311223566667777777777777777765 PP

  == domain 2    score: 1.0 bits;  conditional E-value: 2.4
  Rorc-aln 329 qyvvefakrlsgfmelcqndqivllkagamevvlvrmcr 367
               +  ++fa+ +  f+ + q +++ ll+   ++v+l+    
  W05B5.3a 262 KAAIDFANSIPAFLSITQTQRVHLLQNSVFDVMLLASAS 300
               55789***************************9987655 PP

>> F44A6.2  CE03323	WBGene00004786	locus:sex-1	nuclear hormone receptor	status:Confirmed	UniProt:P41830	protein_id:CAA90
   #    score  bias  c-Evalue  i-Evalue hmmfrom  hmm to    alifrom  ali to    envfrom  env to     acc
 ---   ------ ----- --------- --------- ------- -------    ------- -------    ------- -------    ----
   1 !  111.6   4.2   7.3e-34   5.2e-32      27     112 ..     147     232 ..     122     265 .. 0.87
   2 !   20.6   0.2   2.8e-06    0.0002     314     435 ..     296     415 ..     273     496 .. 0.70

  Alignments for each domain:
  == domain 1    score: 111.6 bits;  conditional E-value: 7.3e-34
  Rorc-aln  27 evipckicgdkssgihygvitcegckgffrrsqrcnvaysctrqqncpidrtsrnrcqhcrlqkclalgmsrdavkfgrmskkqrd 112
                +  ck+cgdk+sg hygv +cegckgffrrs + ++ y c +qq c i r srnrcq+cr++kcl  gms+d+v+  ++ +  rd
   F44A6.2 147 AISFCKVCGDKASGYHYGVTSCEGCKGFFRRSIQRKIDYRCLKQQVCEIKRESRNRCQYCRFKKCLDSGMSKDSVRQMKFRNAMRD 232
               3557***********************************************************************88777766666 PP

  == domain 2    score: 20.6 bits;  conditional E-value: 2.8e-06
  Rorc-aln 314 wemwercahrlteaiqyvvefakrlsgfmelcqndqivllkagamevvlvrmcraynadnht.vffegkyggvelfralgcselissifdfshslsalrfs 413
                + w+  ah++   i+ vv+f k +  f  +  nd+ vll+  a+ + l+r++r     n+  ++ +g+    + ++ l    l   ++ f++ + ++  +
   F44A6.2 296 LNAWQIYAHEIDVDIKEVVNFVKEIPKFNFINGNDKAVLLRKNAFPLYLLRIVRGMS--NRGlMLRDGRLIDFKSLQLLY-GSLADEMLAFANHIITIGCT 393
               4679999***********************************************874..554045567666666665554.569999************** PP

  Rorc-aln 414 edeialytalvlinanrpglqe 435
               + +ial+  l+l +      q 
   F44A6.2 394 DGDIALFIVLILCQPLTTEQQF 415
               ********99998654444443 PP

>> F11C1.6a  CE03191	WBGene00003623	locus:nhr-25	nuclear hormone receptor	status:Confirmed	UniProt:Q19345	protein_id:CAA
   #    score  bias  c-Evalue  i-Evalue hmmfrom  hmm to    alifrom  ali to    envfrom  env to     acc
 ---   ------ ----- --------- --------- ------- -------    ------- -------    ------- -------    ----
   1 !   91.4   6.7   9.9e-28     7e-26      30     138 ..      17     126 ..       9     152 .. 0.80
   2 ?    6.4   0.0     0.054       3.9     326     423 ..     358     458 ..     338     477 .. 0.83

  Alignments for each domain:
  == domain 1    score: 91.4 bits;  conditional E-value: 9.9e-28
  Rorc-aln  30 pckicgdkssgihygvitcegckgffrrsqrcnvaysctrqqncpidrtsrnrcqhcrlqkclalgmsrdavkfgrmskkqrdslhaevqkqlqqrqqqqr 130
                c +cgd+ sg hyg++tce ckgff+r+ + +  y c+ + nc +drt r+rc  cr+qkcl++gm  +av+  rm    r+ + +  +k+  +r q++ 
  F11C1.6a  17 MCPVCGDRVSGYHYGLLTCESCKGFFKRTVQNKKQYQCSAEANCHVDRTCRKRCPSCRFQKCLTMGMKMEAVRADRMRG-GRNKFGSFYKKDRAHRMQRNA 116
               599**************************************************************************64.455565555665555555444 PP

  Rorc-aln 131 eqv..vktpp 138
                +v  v+ p 
  F11C1.6a 117 MRVstVQVPA 126
               4330044443 PP

  == domain 2    score: 6.4 bits;  conditional E-value: 0.054
  Rorc-aln 326 eaiqyvvefakrlsgfmelcqndqivllkagamevvlvrmcraynadnhtvffe...gkyggvelfralgcselissifdfshslsalrfsedeialytal 423
               e ++ +v +ak    f +l  +dq++ll++    v +v +  a    n    ++   g    v l+  lg   ++ss  d    l  + f++ + + +  l
  F11C1.6a 358 ENLKDIVIWAKNDQLFSKLSLDDQMILLQTSWTTVHIVDITNAMVHGNLLSQYKmsnGDEVPVGLVALLGNQTFVSSWNDVVIRLRNMGFTNFDYCAFRFL 458
               67888999***********************************9988877666511155556899999999999999999999999988887666555555 PP

>> K10C3.6b  CE28943	WBGene00003639	locus:nhr-49	status:Confirmed	UniProt:O45666	protein_id:CAD21653.1
   #    score  bias  c-Evalue  i-Evalue hmmfrom  hmm to    alifrom  ali to    envfrom  env to     acc
 ---   ------ ----- --------- --------- ------- -------    ------- -------    ------- -------    ----
   1 !   79.2  10.0     5e-24   3.5e-22      30     105 ..      10      85 ..       7      93 .. 0.98
   2 ?    0.3   0.0         4   2.8e+02     230     283 ..      99     158 ..      88     163 .. 0.74
   3 !   14.0   0.0   0.00028      0.02     330     436 ..     209     322 ..     197     331 .. 0.72

  Alignments for each domain:
  == domain 1    score: 79.2 bits;  conditional E-value: 5e-24
  Rorc-aln  30 pckicgdkssgihygvitcegckgffrrsqrcnvaysctrqqncpidrtsrnrcqhcrlqkclalgmsrdavkfgr 105
               pc +cgdks+g hygvi+c+gckgffrr+   +  ++c  ++ c id+  r  c++cr+qkc+ +gm r+a++f r
  K10C3.6b  10 PCAVCGDKSTGTHYGVISCNGCKGFFRRTVLRDQKFTCRFNKRCVIDKNFRCACRYCRFQKCVQVGMKREAIQFER 85 
               9*************************************************************************88 PP

  == domain 2    score: 0.3 bits;  conditional E-value: 4
  Rorc-aln 230 glrfeesrhpglge...lgqgpdsysspsfrstpeap..yaslteiehlv.qnvcksyre 283
               g  f+++r pg+++    g g++  +  ++r+ p+++    +l+e+e  v q++c+ yr 
  K10C3.6b  99 GTPFKKDRSPGYENgnsNGVGSNGMGQENMRTVPQSSsvIDALMEMEARVnQEMCNRYRR 158
               66788999999876212456788888999999998762246899*99766489*****96 PP

  == domain 3    score: 14.0 bits;  conditional E-value: 0.00028
  Rorc-aln 330 yvvefakrlsgfmelcqndqivllkagame.vvlvrmcraynadnhtvffegky......ggvelfralgcselissifd.fshslsalrfsedeialyta 422
                +ve+ak ++ fm+l  +d+i+llk  a + ++l+   r+ ++  +  +f+  y        ++ f a+  s++   ++d +   +  l++ e+e     a
  K10C3.6b 209 LMVEWAKTINPFMDLSMEDKIILLKNYAPQhLILMPAFRSPDTT-RVCLFNNTYmtrdnnTDLNGFAAFKTSNITPRVLDeIVWPMRQLQMREQEFVCLKA 308
               689**********************9996515555555655544.33344444412211145677889999998888887356678888888888888888 PP

  Rorc-aln 423 lvlinanrpglqek 436
               l ++  +  gl + 
  K10C3.6b 309 LAFLHPEAKGLSNS 322
               88888888887665 PP

>> K10C3.6a  CE12084	WBGene00003639	locus:nhr-49	Ligand-binding domain of nuclear hormone receptors, Zinc finger, C4 typ
   #    score  bias  c-Evalue  i-Evalue hmmfrom  hmm to    alifrom  ali to    envfrom  env to     acc
 ---   ------ ----- --------- --------- ------- -------    ------- -------    ------- -------    ----
   1 !   79.2  10.0     5e-24   3.6e-22      30     105 ..      10      85 ..       7      93 .. 0.98
   2 ?    0.3   0.0         4   2.8e+02     230     283 ..      99     158 ..      88     163 .. 0.74
   3 !   13.9   0.0    0.0003     0.021     330     436 ..     210     323 ..     201     332 .. 0.72

  Alignments for each domain:
  == domain 1    score: 79.2 bits;  conditional E-value: 5e-24
  Rorc-aln  30 pckicgdkssgihygvitcegckgffrrsqrcnvaysctrqqncpidrtsrnrcqhcrlqkclalgmsrdavkfgr 105
               pc +cgdks+g hygvi+c+gckgffrr+   +  ++c  ++ c id+  r  c++cr+qkc+ +gm r+a++f r
  K10C3.6a  10 PCAVCGDKSTGTHYGVISCNGCKGFFRRTVLRDQKFTCRFNKRCVIDKNFRCACRYCRFQKCVQVGMKREAIQFER 85 
               9*************************************************************************88 PP

  == domain 2    score: 0.3 bits;  conditional E-value: 4
  Rorc-aln 230 glrfeesrhpglge...lgqgpdsysspsfrstpeap..yaslteiehlv.qnvcksyre 283
               g  f+++r pg+++    g g++  +  ++r+ p+++    +l+e+e  v q++c+ yr 
  K10C3.6a  99 GTPFKKDRSPGYENgnsNGVGSNGMGQENMRTVPQSSsvIDALMEMEARVnQEMCNRYRR 158
               66788999999876212456788888999999998762246899*99766489*****96 PP

  == domain 3    score: 13.9 bits;  conditional E-value: 0.0003
  Rorc-aln 330 yvvefakrlsgfmelcqndqivllkagame.vvlvrmcraynadnhtvffegky......ggvelfralgcselissifd.fshslsalrfsedeialyta 422
                +ve+ak ++ fm+l  +d+i+llk  a + ++l+   r+ ++  +  +f+  y        ++ f a+  s++   ++d +   +  l++ e+e     a
  K10C3.6a 210 LMVEWAKTINPFMDLSMEDKIILLKNYAPQhLILMPAFRSPDTT-RVCLFNNTYmtrdnnTDLNGFAAFKTSNITPRVLDeIVWPMRQLQMREQEFVCLKA 309
               689**********************9996515555555655544.33344444412211145677889999998888887356678888888888888888 PP

  Rorc-aln 423 lvlinanrpglqek 436
               l ++  +  gl + 
  K10C3.6a 310 LAFLHPEAKGLSNS 323
               88888888887665 PP

>> K10C3.6d  CE32694	WBGene00003639	locus:nhr-49	Ligand-binding domain of nuclear hormone receptors, Zinc finger, C4 typ
   #    score  bias  c-Evalue  i-Evalue hmmfrom  hmm to    alifrom  ali to    envfrom  env to     acc
 ---   ------ ----- --------- --------- ------- -------    ------- -------    ------- -------    ----
   1 !   79.0  10.0   5.4e-24   3.9e-22      30     105 ..      19      94 ..      15      97 .. 0.98
   2 ?    0.3   0.0         4   2.9e+02     230     283 ..     108     167 ..      96     172 .. 0.74
   3 !   13.9   0.0   0.00031     0.022     330     436 ..     219     332 ..     210     341 .. 0.72

  Alignments for each domain:
  == domain 1    score: 79.0 bits;  conditional E-value: 5.4e-24
  Rorc-aln  30 pckicgdkssgihygvitcegckgffrrsqrcnvaysctrqqncpidrtsrnrcqhcrlqkclalgmsrdavkfgr 105
               pc +cgdks+g hygvi+c+gckgffrr+   +  ++c  ++ c id+  r  c++cr+qkc+ +gm r+a++f r
  K10C3.6d  19 PCAVCGDKSTGTHYGVISCNGCKGFFRRTVLRDQKFTCRFNKRCVIDKNFRCACRYCRFQKCVQVGMKREAIQFER 94 
               9*************************************************************************88 PP

  == domain 2    score: 0.3 bits;  conditional E-value: 4
  Rorc-aln 230 glrfeesrhpglge...lgqgpdsysspsfrstpeap..yaslteiehlv.qnvcksyre 283
               g  f+++r pg+++    g g++  +  ++r+ p+++    +l+e+e  v q++c+ yr 
  K10C3.6d 108 GTPFKKDRSPGYENgnsNGVGSNGMGQENMRTVPQSSsvIDALMEMEARVnQEMCNRYRR 167
               66788999999876212456788888999999998762246899*99766489*****96 PP

  == domain 3    score: 13.9 bits;  conditional E-value: 0.00031
  Rorc-aln 330 yvvefakrlsgfmelcqndqivllkagame.vvlvrmcraynadnhtvffegky......ggvelfralgcselissifd.fshslsalrfsedeialyta 422
                +ve+ak ++ fm+l  +d+i+llk  a + ++l+   r+ ++  +  +f+  y        ++ f a+  s++   ++d +   +  l++ e+e     a
  K10C3.6d 219 LMVEWAKTINPFMDLSMEDKIILLKNYAPQhLILMPAFRSPDTT-RVCLFNNTYmtrdnnTDLNGFAAFKTSNITPRVLDeIVWPMRQLQMREQEFVCLKA 318
               689**********************9996515555555655544.33344444412211145667888999998888887356678888888888888888 PP

  Rorc-aln 423 lvlinanrpglqek 436
               l ++  +  gl + 
  K10C3.6d 319 LAFLHPEAKGLSNS 332
               88888888887665 PP

>> K10C3.6c  CE32693	WBGene00003639	locus:nhr-49	Ligand-binding domain of nuclear hormone receptors, Zinc finger, C4 typ
   #    score  bias  c-Evalue  i-Evalue hmmfrom  hmm to    alifrom  ali to    envfrom  env to     acc
 ---   ------ ----- --------- --------- ------- -------    ------- -------    ------- -------    ----
   1 !   79.0  10.0   5.7e-24   4.1e-22      30     105 ..      34     109 ..      31     114 .. 0.98
   2 ?    0.2   0.0       4.2     3e+02     230     283 ..     123     182 ..     111     187 .. 0.74
   3 !   13.8   0.0   0.00032     0.023     330     436 ..     234     347 ..     225     356 .. 0.72

  Alignments for each domain:
  == domain 1    score: 79.0 bits;  conditional E-value: 5.7e-24
  Rorc-aln  30 pckicgdkssgihygvitcegckgffrrsqrcnvaysctrqqncpidrtsrnrcqhcrlqkclalgmsrdavkfgr 105
               pc +cgdks+g hygvi+c+gckgffrr+   +  ++c  ++ c id+  r  c++cr+qkc+ +gm r+a++f r
  K10C3.6c  34 PCAVCGDKSTGTHYGVISCNGCKGFFRRTVLRDQKFTCRFNKRCVIDKNFRCACRYCRFQKCVQVGMKREAIQFER 109
               9*************************************************************************88 PP

  == domain 2    score: 0.2 bits;  conditional E-value: 4.2
  Rorc-aln 230 glrfeesrhpglge...lgqgpdsysspsfrstpeap..yaslteiehlv.qnvcksyre 283
               g  f+++r pg+++    g g++  +  ++r+ p+++    +l+e+e  v q++c+ yr 
  K10C3.6c 123 GTPFKKDRSPGYENgnsNGVGSNGMGQENMRTVPQSSsvIDALMEMEARVnQEMCNRYRR 182
               66788999999876212456788888999999998762246899*99766489*****96 PP

  == domain 3    score: 13.8 bits;  conditional E-value: 0.00032
  Rorc-aln 330 yvvefakrlsgfmelcqndqivllkagame.vvlvrmcraynadnhtvffegky......ggvelfralgcselissifd.fshslsalrfsedeialyta 422
                +ve+ak ++ fm+l  +d+i+llk  a + ++l+   r+ ++  +  +f+  y        ++ f a+  s++   ++d +   +  l++ e+e     a
  K10C3.6c 234 LMVEWAKTINPFMDLSMEDKIILLKNYAPQhLILMPAFRSPDTT-RVCLFNNTYmtrdnnTDLNGFAAFKTSNITPRVLDeIVWPMRQLQMREQEFVCLKA 333
               689**********************9996515555555655544.33344444412211145667888899998888887356678888888888888888 PP

  Rorc-aln 423 lvlinanrpglqek 436
               l ++  +  gl + 
  K10C3.6c 334 LAFLHPEAKGLSNS 347
               88888888887665 PP

>> Y15E3A.1a  CE27779	WBGene00003681	locus:nhr-91	nuclear hormone receptor nhr-91	status:Confirmed	UniProt:Q9U2R6	protei
   #    score  bias  c-Evalue  i-Evalue hmmfrom  hmm to    alifrom  ali to    envfrom  env to     acc
 ---   ------ ----- --------- --------- ------- -------    ------- -------    ------- -------    ----
   1 !   94.8   5.9     9e-29   6.4e-27      30     118 ..      99     188 ..      79     220 .. 0.85

  Alignments for each domain:
  == domain 1    score: 94.8 bits;  conditional E-value: 9e-29
   Rorc-aln  30 pckicgdkssgihygvitcegckgffrrsqrcnvaysctrqqncpidrtsrnrcqhcrlqkclalgmsrdavkfgrmsk.kqrdslhaev 118
                 c +cgdks+g+hyg  tcegckgff+rs + + +y c++++ c id+  rnrcq cr++kc++ gm  +av+  rm   ++ +s++++ 
  Y15E3A.1a  99 LCSVCGDKSTGLHYGAATCEGCKGFFKRSVQNKKVYHCSQDNCCEIDKQNRNRCQSCRFRKCISKGMLTEAVREDRMPGgRNGNSIYSNY 188
                69***************************************************************************6414456666554 PP

>> C32F10.6  CE39002	WBGene00003601	locus:nhr-2	nuclear homone receptor	status:Confirmed	UniProt:Q10902	protein_id:CCD61
   #    score  bias  c-Evalue  i-Evalue hmmfrom  hmm to    alifrom  ali to    envfrom  env to     acc
 ---   ------ ----- --------- --------- ------- -------    ------- -------    ------- -------    ----
   1 !   92.9   4.0   3.4e-28   2.4e-26      31     110 ..     218     304 ..     206     343 .. 0.83

  Alignments for each domain:
  == domain 1    score: 92.9 bits;  conditional E-value: 3.4e-28
  Rorc-aln  31 ckicgdkssgihygvitcegckgffrrsqrcnvaysctrqqnc.......pidrtsrnrcqhcrlqkclalgmsrdavkfgrmskkq 110
               c +cgd+s+g hygv +cegckgffrrs + n+ay ct+ +nc         +r  r rcq cr+ kcla+gm rd v+  + + k+
  C32F10.6 218 CMVCGDNSTGYHYGVQSCEGCKGFFRRSVHKNIAYVCTKGENCtfsyencAANRGVRTRCQACRFAKCLAVGMNRDNVRVNKETDKD 304
               9*************************************98765111111167899***********************998877665 PP

>> T23H4.2  CE32501	WBGene00003659	locus:nhr-69	Ligand-binding domain of nuclear hormone receptors, Zinc finger, C4 type
   #    score  bias  c-Evalue  i-Evalue hmmfrom  hmm to    alifrom  ali to    envfrom  env to     acc
 ---   ------ ----- --------- --------- ------- -------    ------- -------    ------- -------    ----
   1 !   78.7  10.0   6.8e-24   4.8e-22      31     112 ..       6      87 ..       2     122 .. 0.85
   2 !   10.6   0.0    0.0031      0.22     329     363 ..     154     188 ..     137     202 .. 0.83

  Alignments for each domain:
  == domain 1    score: 78.7 bits;  conditional E-value: 6.8e-24
  Rorc-aln  31 ckicgdkssgihygvitcegckgffrrsqrcnvaysctrqqncpidrtsrnrcqhcrlqkclalgmsrdavkfgrmskkqrd 112
               c+ic dks+g hyg i+c+gckgffrrs r +  y c  +qnc + +  rn c+ crlqkc+  gm  +a++  r +  +r 
   T23H4.2   6 CHICNDKSTGKHYGAISCDGCKGFFRRSIRKRYHYQCRFEQNCDVTKNKRNACRACRLQKCVKAGMKSNAIQNERDAIGKRK 87 
               9**********************************************************************99986643332 PP

  == domain 2    score: 10.6 bits;  conditional E-value: 0.0031
  Rorc-aln 329 qyvvefakrlsgfmelcqndqivllkagamevvlv 363
                  +e+ak l  f  l q dq  llk ga  ++++
   T23H4.2 154 VLFIEWAKSLPQFSFLAQADQAALLKGGAASIIVL 188
               4568*************************988764 PP

>> Y38F2AL.5  CE43721	WBGene00021417	locus:nhr-236	status:Confirmed	UniProt:Q9N418	protein_id:CCD66972.1
   #    score  bias  c-Evalue  i-Evalue hmmfrom  hmm to    alifrom  ali to    envfrom  env to     acc
 ---   ------ ----- --------- --------- ------- -------    ------- -------    ------- -------    ----
   1 !   89.0   8.3   5.2e-27   3.7e-25      29     106 ..      11      88 ..       6      92 .. 0.96

  Alignments for each domain:
  == domain 1    score: 89.0 bits;  conditional E-value: 5.2e-27
   Rorc-aln  29 ipckicgdkssgihygvitcegckgffrrsqrcnvaysctrqqncpidrtsrnrcqhcrlqkclalgmsrdavkfgrm 106
                  c++cgd++sg hygv++c+gc+gff+rs r n  ysc    +c id t rn+cq cr+qkc+++ m r av+  r+
  Y38F2AL.5  11 QCCRVCGDRASGRHYGVLSCDGCRGFFKRSIRRNLRYSCKESGDCVIDVTRRNQCQACRFQKCITVAMNRHAVQHERL 88 
                57***********************************************************************99987 PP

>> Y104H12A.1  CE37054	WBGene00022423	locus:nhr-41	status:Partially_confirmed	UniProt:Q3V5L2	protein_id:CCD72605.1
   #    score  bias  c-Evalue  i-Evalue hmmfrom  hmm to    alifrom  ali to    envfrom  env to     acc
 ---   ------ ----- --------- --------- ------- -------    ------- -------    ------- -------    ----
   1 !   88.7   7.8   6.5e-27   4.6e-25      31     106 ..     194     269 ..     171     288 .. 0.92

  Alignments for each domain:
  == domain 1    score: 88.7 bits;  conditional E-value: 6.5e-27
    Rorc-aln  31 ckicgdkssgihygvitcegckgffrrsqrcnvaysctrqqncpidrtsrnrcqhcrlqkclalgmsrdavkfgrm 106
                 c +cgdk+sg hyg ++cegckgff+rs r ++ y c  q++cp+ +  rnrcq+crl+kcl++gm  ++v+  r 
  Y104H12A.1 194 CVVCGDKASGRHYGAVSCEGCKGFFKRSIRKRIGYVCRSQKDCPVTKFHRNRCQYCRLRKCLSMGMRSESVQAERR 269
                 99******************************************************************99988775 PP

>> C48D5.1b  CE42591	WBGene00003605	locus:nhr-6	status:Confirmed	UniProt:B2MZB4	protein_id:CAQ48391.1
   #    score  bias  c-Evalue  i-Evalue hmmfrom  hmm to    alifrom  ali to    envfrom  env to     acc
 ---   ------ ----- --------- --------- ------- -------    ------- -------    ------- -------    ----
   1 !   83.9   8.0   1.8e-25   1.3e-23      31     109 ..     132     210 ..     125     226 .. 0.93
   2 ?    4.4   0.1      0.23        16     347     461 ..     289     406 ..     272     424 .. 0.74

  Alignments for each domain:
  == domain 1    score: 83.9 bits;  conditional E-value: 1.8e-25
  Rorc-aln  31 ckicgdkssgihygvitcegckgffrrsqrcnvaysctrqqncpidrtsrnrcqhcrlqkclalgmsrdavkfgrmskk 109
               c +c d++  +hyg  tcegckgff+r+ + n  y+c+ ++ cpid+  r rcq+cr qkcl +gm ++ v+ g +s +
  C48D5.1b 132 CAVCNDRAVCLHYGARTCEGCKGFFKRTVQKNSKYTCAGNKTCPIDKRYRSRCQYCRYQKCLEVGMVKEIVRHGSLSGR 210
               99************************************************************************99965 PP

  == domain 2    score: 4.4 bits;  conditional E-value: 0.23
  Rorc-aln 347 ndqivllkagamevvlvrmcraynadnhtvffe.gkyggvelfralgcselissifdfshslsalrfse.deialytalvlina....nrpglqekrkveq 441
                d  +ll    + ++ +r+        +t++fe g    ++ f a    ++i  + d ++++s+l   e +  a + al ++      n  gl +k  v+q
  C48D5.1b 289 ADFQILLSRSFFAIMAIRVANRCGNSTDTIMFEsGELFSLNAFPAC-FQQIIRFMVDKARTFSSLVDWEpQAFAAFIALQFLAGntehNVLGLTNKPLVDQ 388
               5666777888888888898866666677777772556666666653.46789999*******998755527789999*99886511114579********* PP

  Rorc-aln 442 lqynlelafhhhlckthrqs 461
               +q  +  a++ h      q+
  C48D5.1b 389 VQSTIINALKDHCSG--SQN 406
               ******9*9999543..344 PP

>> F56E3.4  CE28464	WBGene00001400	locus:fax-1	nuclear hormone receptor	status:Confirmed	UniProt:P90892	protein_id:CCD64
   #    score  bias  c-Evalue  i-Evalue hmmfrom  hmm to    alifrom  ali to    envfrom  env to     acc
 ---   ------ ----- --------- --------- ------- -------    ------- -------    ------- -------    ----
   1 !   85.1   5.1   8.1e-26   5.8e-24      28     106 ..      99     178 ..      83     194 .. 0.91

  Alignments for each domain:
  == domain 1    score: 85.1 bits;  conditional E-value: 8.1e-26
  Rorc-aln  28 vipckicgdkssgihygvitcegckgffrrsqrcnvaysctr.qqncpidrtsrnrcqhcrlqkclalgmsrdavkfgrm 106
                + c +cgd ssg hyg+++c+gc gff+rs r + +y c     nc +d++ rn+cq crl+kcl  gm +dav+  r 
   F56E3.4  99 TLCCAVCGDVSSGKHYGILACNGCSGFFKRSVRRRLIYRCQAgTGNCVVDKAHRNQCQACRLKKCLNKGMNKDAVQNERQ 178
               578*************************************76267******************************98775 PP

>> C45E1.1a  CE39696	WBGene00003654	locus:nhr-64	hormone receptor\/zinc finger protein	status:Confirmed	UniProt:D4YW57	p
   #    score  bias  c-Evalue  i-Evalue hmmfrom  hmm to    alifrom  ali to    envfrom  env to     acc
 ---   ------ ----- --------- --------- ------- -------    ------- -------    ------- -------    ----
   1 !   81.8   5.7   7.7e-25   5.5e-23      18     105 ..      14     101 ..       3     109 .. 0.91
   2 ?    2.4   0.0      0.93        66     325     369 ..     163     205 ..     149     219 .. 0.78

  Alignments for each domain:
  == domain 1    score: 81.8 bits;  conditional E-value: 7.7e-25
  Rorc-aln  18 akkthtsqievipckicgdkssgihygvitcegckgffrrsqrcnvaysctrqqncpidrtsrnrcqhcrlqkclalgmsrdavkfgr 105
               ++  ++s  e + c icgd+++g hyg ++c+gckgffrr+ r + +y c   ++c +d++ rn c++cr++ cl  gm rdav+  r
  C45E1.1a  14 SQSPQSSSFENVFCAICGDRATGKHYGAMSCDGCKGFFRRTIRKRHSYVCRFGEKCQVDKAKRNSCRKCRFDVCLRKGMRRDAVQTER 101
               455678999***************************************************************************9766 PP

  == domain 2    score: 2.4 bits;  conditional E-value: 0.93
  Rorc-aln 325 teaiqyvvefakrlsgfmelcqndqivllkagamevvlvrmcray 369
                + +  +ve+ak l gf  + +  q+ ll+  + +   + mc a+
  C45E1.1a 163 NQQLTLMVEWAKVLEGFQRVDNITQVALLRHFSAQH--LVMCAAF 205
               5566789********************998754432..3366665 PP

>> C48D5.1a  CE24859	WBGene00003605	locus:nhr-6	Zinc finger, C4 type (two domains) \; Ligand-binding domain of nuclear h
   #    score  bias  c-Evalue  i-Evalue hmmfrom  hmm to    alifrom  ali to    envfrom  env to     acc
 ---   ------ ----- --------- --------- ------- -------    ------- -------    ------- -------    ----
   1 !   83.4   8.0   2.6e-25   1.9e-23      31     109 ..     268     346 ..     261     362 .. 0.93
   2 ?    3.8   0.1      0.35        25     347     461 ..     425     542 ..     409     559 .. 0.74

  Alignments for each domain:
  == domain 1    score: 83.4 bits;  conditional E-value: 2.6e-25
  Rorc-aln  31 ckicgdkssgihygvitcegckgffrrsqrcnvaysctrqqncpidrtsrnrcqhcrlqkclalgmsrdavkfgrmskk 109
               c +c d++  +hyg  tcegckgff+r+ + n  y+c+ ++ cpid+  r rcq+cr qkcl +gm ++ v+ g +s +
  C48D5.1a 268 CAVCNDRAVCLHYGARTCEGCKGFFKRTVQKNSKYTCAGNKTCPIDKRYRSRCQYCRYQKCLEVGMVKEIVRHGSLSGR 346
               99************************************************************************99965 PP

  == domain 2    score: 3.8 bits;  conditional E-value: 0.35
  Rorc-aln 347 ndqivllkagamevvlvrmcraynadnhtvffe.gkyggvelfralgcselissifdfshslsalrfse.deialytalvlina....nrpglqekrkveq 441
                d  +ll    + ++ +r+        +t++fe g    ++ f a    ++i  + d ++++s+l   e +  a + al ++      n  gl +k  v+q
  C48D5.1a 425 ADFQILLSRSFFAIMAIRVANRCGNSTDTIMFEsGELFSLNAFPAC-FQQIIRFMVDKARTFSSLVDWEpQAFAAFIALQFLAGntehNVLGLTNKPLVDQ 524
               5666777778888888888866666677777772556666666653.46789999*******998755526789999*99886511114579********* PP

  Rorc-aln 442 lqynlelafhhhlckthrqs 461
               +q  +  a++ h      q+
  C48D5.1a 525 VQSTIINALKDHCSG--SQN 542
               ******9*9999543..344 PP

>> F55D12.4b  CE43459	WBGene00006790	locus:unc-55	status:Confirmed	UniProt:A5Z0L6	protein_id:CAP16278.2
   #    score  bias  c-Evalue  i-Evalue hmmfrom  hmm to    alifrom  ali to    envfrom  env to     acc
 ---   ------ ----- --------- --------- ------- -------    ------- -------    ------- -------    ----
   1 !   83.2   6.8     3e-25   2.2e-23      28     106 ..      18      95 ..       8      99 .. 0.92

  Alignments for each domain:
  == domain 1    score: 83.2 bits;  conditional E-value: 3e-25
   Rorc-aln  28 vipckicgdkssgihygvitcegckgffrrsqrcnvaysctrqqncpidrtsrnrcqhcrlqkclalgmsrdavkfgrm 106
                   c +cgdkssg hyg  +cegck ff+rs r   +y+c   +nc id   rn+cq+crl kc+ +gm +  v+ gr+
  F55D12.4b  18 ATDCVVCGDKSSGKHYGQFSCEGCKSFFKRSIRRSLSYTCRATKNCAIDVQHRNQCQYCRLTKCIRMGMRK-EVQRGRL 95 
                567******************************************************************65.4666775 PP

>> K08A2.5c  CE29513	WBGene00003678	locus:nhr-88	status:Confirmed	UniProt:Q7KX66	protein_id:CCD67149.1
   #    score  bias  c-Evalue  i-Evalue hmmfrom  hmm to    alifrom  ali to    envfrom  env to     acc
 ---   ------ ----- --------- --------- ------- -------    ------- -------    ------- -------    ----
   1 !   82.6   7.7   4.4e-25   3.1e-23      31     105 ..      36     110 ..      33     128 .. 0.92

  Alignments for each domain:
  == domain 1    score: 82.6 bits;  conditional E-value: 4.4e-25
  Rorc-aln  31 ckicgdkssgihygvitcegckgffrrsqrcnvaysctrqqncpidrtsrnrcqhcrlqkclalgmsrdavkfgr 105
               c +cgd+s+g hygv++c gckgffrr+ r + +y+c   q+c id+  rn c++cr+q+cl++gm  +a++  r
  K08A2.5c  36 CMVCGDRSAGKHYGVMACYGCKGFFRRTIRSQQTYTCRFTQKCAIDKDQRNACRYCRFQRCLTVGMEPEAIRPDR 110
               99*******************************************************************998776 PP

>> T01B10.4b  CE33819	WBGene00003613	locus:nhr-14	status:Confirmed	UniProt:O02151	protein_id:CCD69598.1
   #    score  bias  c-Evalue  i-Evalue hmmfrom  hmm to    alifrom  ali to    envfrom  env to     acc
 ---   ------ ----- --------- --------- ------- -------    ------- -------    ------- -------    ----
   1 !   82.0   5.6   6.6e-25   4.7e-23      30     105 ..      19      94 ..       4     114 .. 0.88

  Alignments for each domain:
  == domain 1    score: 82.0 bits;  conditional E-value: 6.6e-25
   Rorc-aln  30 pckicgdkssgihygvitcegckgffrrsqrcnvaysctrqqncpidrtsrnrcqhcrlqkclalgmsrdavkfgr 105
                 c +cgdk+ g hyg ++c+gckgffrrs   n  y+c  +++c id+  rn c++cr+qkcla gm  +a++  r
  T01B10.4b  19 FCVVCGDKAIGKHYGAVACNGCKGFFRRSVWQNLQYTCRFNKQCNIDKDHRNACRYCRFQKCLADGMKPEAIQNER 94 
                599*******************************************************************998765 PP

>> T01B10.4a  CE33818	WBGene00003613	locus:nhr-14	nuclear hormone receptor	status:Confirmed	UniProt:O02151	protein_id:CC
   #    score  bias  c-Evalue  i-Evalue hmmfrom  hmm to    alifrom  ali to    envfrom  env to     acc
 ---   ------ ----- --------- --------- ------- -------    ------- -------    ------- -------    ----
   1 !   82.0   5.6   6.7e-25   4.7e-23      30     105 ..      19      94 ..       4     114 .. 0.88

  Alignments for each domain:
  == domain 1    score: 82.0 bits;  conditional E-value: 6.7e-25
   Rorc-aln  30 pckicgdkssgihygvitcegckgffrrsqrcnvaysctrqqncpidrtsrnrcqhcrlqkclalgmsrdavkfgr 105
                 c +cgdk+ g hyg ++c+gckgffrrs   n  y+c  +++c id+  rn c++cr+qkcla gm  +a++  r
  T01B10.4a  19 FCVVCGDKAIGKHYGAVACNGCKGFFRRSVWQNLQYTCRFNKQCNIDKDHRNACRYCRFQKCLADGMKPEAIQNER 94 
                599*******************************************************************998765 PP

>> F55D12.4a  CE43454	WBGene00006790	locus:unc-55	nuclear hormone receptor	status:Confirmed	UniProt:A5Z0M1	protein_id:CA
   #    score  bias  c-Evalue  i-Evalue hmmfrom  hmm to    alifrom  ali to    envfrom  env to     acc
 ---   ------ ----- --------- --------- ------- -------    ------- -------    ------- -------    ----
   1 !   81.4   7.2     1e-24   7.3e-23      28      99 ..      18      89 ..       8     108 .. 0.90

  Alignments for each domain:
  == domain 1    score: 81.4 bits;  conditional E-value: 1e-24
   Rorc-aln 28 vipckicgdkssgihygvitcegckgffrrsqrcnvaysctrqqncpidrtsrnrcqhcrlqkclalgmsrd 99
                  c +cgdkssg hyg  +cegck ff+rs r   +y+c   +nc id   rn+cq+crl kc+ +gm ++
  F55D12.4a 18 ATDCVVCGDKSSGKHYGQFSCEGCKSFFKRSIRRSLSYTCRATKNCAIDVQHRNQCQYCRLTKCIRMGMRKE 89
               567******************************************************************876 PP

>> K08A2.5a  CE33143	WBGene00003678	locus:nhr-88	nuclear hormone receptor	status:Confirmed	UniProt:Q9N5J5	protein_id:CCD
   #    score  bias  c-Evalue  i-Evalue hmmfrom  hmm to    alifrom  ali to    envfrom  env to     acc
 ---   ------ ----- --------- --------- ------- -------    ------- -------    ------- -------    ----
   1 !   80.2   7.7   2.4e-24   1.7e-22      31     105 ..      36     110 ..      33     127 .. 0.92

  Alignments for each domain:
  == domain 1    score: 80.2 bits;  conditional E-value: 2.4e-24
  Rorc-aln  31 ckicgdkssgihygvitcegckgffrrsqrcnvaysctrqqncpidrtsrnrcqhcrlqkclalgmsrdavkfgr 105
               c +cgd+s+g hygv++c gckgffrr+ r + +y+c   q+c id+  rn c++cr+q+cl++gm  +a++  r
  K08A2.5a  36 CMVCGDRSAGKHYGVMACYGCKGFFRRTIRSQQTYTCRFTQKCAIDKDQRNACRYCRFQRCLTVGMEPEAIRPDR 110
               99*******************************************************************998776 PP

>> B0280.8  CE00815	WBGene00003609	locus:nhr-10	retinoic acid	status:Confirmed	UniProt:P41999	protein_id:CCD61604.1
   #    score  bias  c-Evalue  i-Evalue hmmfrom  hmm to    alifrom  ali to    envfrom  env to     acc
 ---   ------ ----- --------- --------- ------- -------    ------- -------    ------- -------    ----
   1 !   76.0   7.0   4.4e-23   3.1e-21      30     105 ..      17      92 ..       7     104 .. 0.92
   2 ?    1.4   0.0       1.9   1.3e+02     330     371 ..     205     247 ..     108     323 .. 0.68

  Alignments for each domain:
  == domain 1    score: 76.0 bits;  conditional E-value: 4.4e-23
  Rorc-aln  30 pckicgdkssgihygvitcegckgffrrsqrcnvaysctrqqncpidrtsrnrcqhcrlqkclalgmsrdavkfgr 105
                c +c d s+g hygv +c+gck ffrr+   n ++sc  q +cp+d++ r  c+hcr++kcl +gm r+a++  r
   B0280.8  17 VCLVCSDISTGYHYGVPSCNGCKTFFRRTIMKNQTFSCQFQGKCPVDKSIRCACRHCRFEKCLQVGMDRNAIQQNR 92 
               399********************************************************************98766 PP

  == domain 2    score: 1.4 bits;  conditional E-value: 1.9
  Rorc-aln 330 yvvefakrlsgfmelcqndqivllkagamev.vlvrmcrayna 371
                ++e+ak l  f  l   d++ ll+  a+    lv++  + + 
   B0280.8 205 VMIEWAKTLPVFQSLPFTDKLALLRHSAITYpSLVHVFNSPDH 247
               3689********************9999864245555444444 PP

>> F44G3.9  CE35538	WBGene00003701	locus:nhr-111	Zinc finger, C4 type (two domains)	status:Partially_confirmed	UniProt:O
   #    score  bias  c-Evalue  i-Evalue hmmfrom  hmm to    alifrom  ali to    envfrom  env to     acc
 ---   ------ ----- --------- --------- ------- -------    ------- -------    ------- -------    ----
   1 !   78.2   3.9     1e-23   7.1e-22      28     108 ..      39     120 ..      28     125 .. 0.92

  Alignments for each domain:
  == domain 1    score: 78.2 bits;  conditional E-value: 1e-23
  Rorc-aln  28 vipckicgdkssgihygvitcegckgffrrsqrcnvaysctr.qqncpidrtsrnrcqhcrlqkclalgmsrdavkfgrmsk 108
               +  c +cgd s g hygv tc gc gffrr+ r + ++ c   + nc id++ rnrc+ cr++kc+  gm ++av+  r s+
   F44G3.9  39 ITLCAVCGDTSNGNHYGVPTCFGCSGFFRRTVRNKLVHGCWNgDGNCVIDKANRNRCKSCRIKKCFKKGMNKNAVQPERTSH 120
               557*************************************76267******************************9998875 PP

>> K12H6.1  CE44851	WBGene00003709	locus:nhr-119	zinc finger protein	status:Partially_confirmed	UniProt:Q9N5H9	protein_i
   #    score  bias  c-Evalue  i-Evalue hmmfrom  hmm to    alifrom  ali to    envfrom  env to     acc
 ---   ------ ----- --------- --------- ------- -------    ------- -------    ------- -------    ----
   1 !   76.7   3.9   2.8e-23     2e-21      30     105 ..      34     109 ..       6     137 .. 0.87
   2 ?   -1.0   0.0       9.9   7.1e+02     403     460 ..     303     362 ..     218     367 .. 0.69

  Alignments for each domain:
  == domain 1    score: 76.7 bits;  conditional E-value: 2.8e-23
  Rorc-aln  30 pckicgdkssgihygvitcegckgffrrsqrcnvaysctrqqncpidrtsrnrcqhcrlqkclalgmsrdavkfgr 105
                ck+cgd  +  hygv+tc gckgffrr+ +    y+c  +  c +dr  rn c+ cr++kc+ +gm   av+  r
   K12H6.1  34 TCKVCGDGNAKTHYGVVTCFGCKGFFRRTLKRPSEYTCRHNGHCVVDRHERNSCRFCRFKKCIEVGMDPKAVRPDR 109
               6*******************************************************************99998655 PP

  == domain 2    score: -1.0 bits;  conditional E-value: 9.9
  Rorc-aln 403 fshslsalrfsedeialytalvlinanrpglqe..krkveqlqynlelafhhhlckthrq 460
               +   l  +++ e+ei+l  a++++n     l +     + +l+  ++ +++h +  th +
   K12H6.1 303 LIDPLKKMNLKEEEITLIKAIIVLNPYLKTLTQdgSEAIMDLRDRIQETLYHVVRETHPK 362
               455677788999999999999999988777654113456667777777777777777765 PP

>> F33D4.1b  CE33928	WBGene00003607	locus:nhr-8	status:Confirmed	UniProt:Q9XYB7	protein_id:CCD63762.1
   #    score  bias  c-Evalue  i-Evalue hmmfrom  hmm to    alifrom  ali to    envfrom  env to     acc
 ---   ------ ----- --------- --------- ------- -------    ------- -------    ------- -------    ----
   1 !   62.6   1.6   5.1e-19   3.6e-17      31      99 ..      26      94 ..      22     143 .. 0.91
   2 !   15.8   0.0   7.9e-05    0.0056     324     443 ..     370     495 ..     364     508 .. 0.71

  Alignments for each domain:
  == domain 1    score: 62.6 bits;  conditional E-value: 5.1e-19
  Rorc-aln 31 ckicgdkssgihygvitcegckgffrrsqrcnvaysctrqqncpidrtsrnrcqhcrlqkclalgmsrd 99
              c +c d++ g  +gv+tce ck ffrr    +    c   + c i  +sr+ cq crl+kc+a+gm  +
  F33D4.1b 26 CTVCSDRANGYNFGVLTCESCKAFFRRNASKHKEIKCPFSDSCQITSASRKFCQACRLNKCFAVGMNSE 94
              99****************************************************************864 PP

  == domain 2    score: 15.8 bits;  conditional E-value: 7.9e-05
  Rorc-aln 324 lteaiqyvvefakrlsgfmelcqndqivllkagamevvlvrmcrayn.ad...nhtvffegkyg.gvelfralgcselissifd.fshslsalrfsedeia 418
               + ea++ +v++a +ls f el  +d+  llk+g  e+++vr   ay+ +d   nh+    gk    ve+++     e   + ++ +s +   +r  e  + 
  F33D4.1b 370 IEEALRRIVNMACQLSLFRELHVDDRKNLLKSGFGELLIVRGLMAYDkSDnswNHSFGVRGKMEvKVEVLKNPKLEEHYKAHMNlLSTFGEDVRNNEHLML 470
               5699**************************************99996234111455445555432455566555666555555413445555666666677 PP

  Rorc-aln 419 lytalvlinanrpglqekrkveqlq 443
               ++ a v+   +   l++ ++v   q
  F33D4.1b 471 IFNAAVIFHPHVSNLRDSKRVHSTQ 495
               7777777777777777777776655 PP

>> F33D4.1a  CE33927	WBGene00003607	locus:nhr-8	zinc finger protein\/hormone receptor	status:Confirmed	UniProt:Q9XYB7	pr
   #    score  bias  c-Evalue  i-Evalue hmmfrom  hmm to    alifrom  ali to    envfrom  env to     acc
 ---   ------ ----- --------- --------- ------- -------    ------- -------    ------- -------    ----
   1 !   62.6   1.6   5.1e-19   3.6e-17      31      99 ..      26      94 ..      22     143 .. 0.91
   2 !   15.8   0.0   7.9e-05    0.0056     324     443 ..     371     496 ..     365     509 .. 0.71

  Alignments for each domain:
  == domain 1    score: 62.6 bits;  conditional E-value: 5.1e-19
  Rorc-aln 31 ckicgdkssgihygvitcegckgffrrsqrcnvaysctrqqncpidrtsrnrcqhcrlqkclalgmsrd 99
              c +c d++ g  +gv+tce ck ffrr    +    c   + c i  +sr+ cq crl+kc+a+gm  +
  F33D4.1a 26 CTVCSDRANGYNFGVLTCESCKAFFRRNASKHKEIKCPFSDSCQITSASRKFCQACRLNKCFAVGMNSE 94
              99****************************************************************864 PP

  == domain 2    score: 15.8 bits;  conditional E-value: 7.9e-05
  Rorc-aln 324 lteaiqyvvefakrlsgfmelcqndqivllkagamevvlvrmcrayn.ad...nhtvffegkyg.gvelfralgcselissifd.fshslsalrfsedeia 418
               + ea++ +v++a +ls f el  +d+  llk+g  e+++vr   ay+ +d   nh+    gk    ve+++     e   + ++ +s +   +r  e  + 
  F33D4.1a 371 IEEALRRIVNMACQLSLFRELHVDDRKNLLKSGFGELLIVRGLMAYDkSDnswNHSFGVRGKMEvKVEVLKNPKLEEHYKAHMNlLSTFGEDVRNNEHLML 471
               5699**************************************99996234111455445555432455566555666555555413445555666666677 PP

  Rorc-aln 419 lytalvlinanrpglqekrkveqlq 443
               ++ a v+   +   l++ ++v   q
  F33D4.1a 472 IFNAAVIFHPHVSNLRDSKRVHSTQ 496
               7777777777777777777776655 PP

>> C02B4.2  CE02111	WBGene00003616	locus:nhr-17	nuclear hormone receptor	status:Partially_confirmed	UniProt:Q17589	prote
   #    score  bias  c-Evalue  i-Evalue hmmfrom  hmm to    alifrom  ali to    envfrom  env to     acc
 ---   ------ ----- --------- --------- ------- -------    ------- -------    ------- -------    ----
   1 !   74.6   6.8   1.2e-22   8.3e-21      26     110 ..      26     110 ..      10     118 .. 0.88

  Alignments for each domain:
  == domain 1    score: 74.6 bits;  conditional E-value: 1.2e-22
  Rorc-aln  26 ievipckicgdkssgihygvitcegckgffrrsqrcnvaysctrqqncpidrtsrnrcqhcrlqkclalgmsrdavkfgrmskkq 110
               i    c +cgd +sgihy v +c+gck ffrr    n +ysc  + +c id++ r  c+hcr +kc+  gm r  + + r  k++
   C02B4.2  26 IPGELCSVCGDVASGIHYSVAACNGCKTFFRRVVLENRTYSCKNNGDCIIDKSMRCSCRHCRYKKCIIAGMDRGELSMERRRKRK 110
               334459********************************************************************99999887765 PP

>> C07A12.3b  CE38483	WBGene00003628	locus:nhr-35	status:Confirmed	UniProt:Q17771	protein_id:CCD63276.1
   #    score  bias  c-Evalue  i-Evalue hmmfrom  hmm to    alifrom  ali to    envfrom  env to     acc
 ---   ------ ----- --------- --------- ------- -------    ------- -------    ------- -------    ----
   1 !   65.3   9.0     8e-20   5.7e-18      30     107 ..      20      97 ..       8     113 .. 0.88
   2 !   11.6   0.0    0.0015      0.11     247     370 ..     106     229 ..      94     244 .. 0.60
   3 ?    1.9   0.1       1.3        91     168     195 ..     408     435 ..     387     442 .. 0.82

  Alignments for each domain:
  == domain 1    score: 65.3 bits;  conditional E-value: 8e-20
   Rorc-aln  30 pckicgdkssgihygvitcegckgffrrsqrcnvaysctrqqncpidrtsrnrcqhcrlqkclalgmsrdavkfgrms 107
                 c+ic d ++g hyg i+c+gckgffrr+ r n  y c  + +c id+  r  c++cr+ kc++ gm  d v+  r  
  C07A12.3b  20 ICHICSDVATGRHYGAIACNGCKGFFRRTVRRNYEYHCRFESKCEIDKHNRAVCRYCRFMKCISSGMRDDQVQSERDV 97 
                6***********************************************************************987743 PP

  == domain 2    score: 11.6 bits;  conditional E-value: 0.0015
   Rorc-aln 247 gpdsyss.psfrstpeapyaslt.eiehlvqnvcksyretcqlrledllrqrsni.f...sreevtgyqrksmwemwercahrlteaiqyvvefakrlsg 340
                  ++y+  p+ r++pe + + +  e ++l++++ ks   t q   + ++ q  n+ +   s++ ++  +r +     + + + +   +  v+e+ak l  
  C07A12.3b 106 NMKTYCQdPTPRTSPELTMSPVEdEYDQLLESLLKSEM-TIQSLRDTVITQTGNVeYttkSKNRLSHTDRTAT---LNDVLKSMHSQLLLVIEWAKTLPE 201
                55555532556666666655553245666666666644.3333335555666665211113333333333333...33344455567789********** PP

   Rorc-aln 341 fmelcqndqivllkagamevvlvrmcrayn 370
                f +l   dq vllk  a +   v +c ay 
  C07A12.3b 202 FKQLSGADQAVLLKNFAGQH--VTLCVAYR 229
                **************988764..45677765 PP

  == domain 3    score: 1.9 bits;  conditional E-value: 1.3
   Rorc-aln 168 easacppgllrasgsgpsysnnlakagl 195
                 +s cp  llr+s+s +s +n++  agl
  C07A12.3b 408 MCSPCPEDLLRTSTSSNSPTNSSLTAGL 435
                3689**************9999888876 PP

>> C07A12.3a  CE30855	WBGene00003628	locus:nhr-35	zinc finger protein	status:Partially_confirmed	UniProt:Q17771	protein_
   #    score  bias  c-Evalue  i-Evalue hmmfrom  hmm to    alifrom  ali to    envfrom  env to     acc
 ---   ------ ----- --------- --------- ------- -------    ------- -------    ------- -------    ----
   1 !   65.2   9.0   8.7e-20   6.2e-18      30     107 ..      76     153 ..      63     169 .. 0.88
   2 !   11.3   0.0    0.0018      0.13     248     370 ..     163     285 ..     150     300 .. 0.60
   3 ?    1.7   0.1       1.5     1e+02     168     195 ..     464     491 ..     443     498 .. 0.82

  Alignments for each domain:
  == domain 1    score: 65.2 bits;  conditional E-value: 8.7e-20
   Rorc-aln  30 pckicgdkssgihygvitcegckgffrrsqrcnvaysctrqqncpidrtsrnrcqhcrlqkclalgmsrdavkfgrms 107
                 c+ic d ++g hyg i+c+gckgffrr+ r n  y c  + +c id+  r  c++cr+ kc++ gm  d v+  r  
  C07A12.3a  76 ICHICSDVATGRHYGAIACNGCKGFFRRTVRRNYEYHCRFESKCEIDKHNRAVCRYCRFMKCISSGMRDDQVQSERDV 153
                6***********************************************************************987743 PP

  == domain 2    score: 11.3 bits;  conditional E-value: 0.0018
   Rorc-aln 248 pdsyss.psfrstpeapyaslt.eiehlvqnvcksyretcqlrledllrqrsni.f...sreevtgyqrksmwemwercahrlteaiqyvvefakrlsgf 341
                 ++y+  p+ r++pe + + +  e ++l++++ ks   t q   + ++ q  n+ +   s++ ++  +r +     + + + +   +  v+e+ak l  f
  C07A12.3a 163 MKTYCQdPTPRTSPELTMSPVEdEYDQLLESLLKSEM-TIQSLRDTVITQTGNVeYttkSKNRLSHTDRTAT---LNDVLKSMHSQLLLVIEWAKTLPEF 258
                5555532555666666655553245666666666644.3333335555666665211113333333333333...33344455566789*********** PP

   Rorc-aln 342 melcqndqivllkagamevvlvrmcrayn 370
                 +l   dq vllk  a +   v +c ay 
  C07A12.3a 259 KQLSGADQAVLLKNFAGQH--VTLCVAYR 285
                *************988764..45677765 PP

  == domain 3    score: 1.7 bits;  conditional E-value: 1.5
   Rorc-aln 168 easacppgllrasgsgpsysnnlakagl 195
                 +s cp  llr+s+s +s +n++  agl
  C07A12.3a 464 MCSPCPEDLLRTSTSSNSPTNSSLTAGL 491
                3689**************9999888876 PP

>> H01A20.1  CE18798	WBGene00003602	locus:nhr-3	Zinc finger, C4 type (two domains)	status:Confirmed	UniProt:Q9XTJ4	prote
   #    score  bias  c-Evalue  i-Evalue hmmfrom  hmm to    alifrom  ali to    envfrom  env to     acc
 ---   ------ ----- --------- --------- ------- -------    ------- -------    ------- -------    ----
   1 !   73.9   9.0   1.9e-22   1.4e-20      29     105 ..      51     127 ..      47     146 .. 0.92

  Alignments for each domain:
  == domain 1    score: 73.9 bits;  conditional E-value: 1.9e-22
  Rorc-aln  29 ipckicgdkssgihygvitcegckgffrrsqrcnvaysctrqqncpidrtsrnrcqhcrlqkclalgmsrdavkfgr 105
                 c +c d +sg hygv++c gckgffrr+ r    y c   ++c id++ rn c+ cr+qkcl +gm  da++  r
  H01A20.1  51 TICSVCCDEASGRHYGVVACFGCKGFFRRTVRAGKNYVCRYSKKCRIDKAGRNVCRSCRFQKCLEVGMEPDAIRPDR 127
               56**********************************************************************98666 PP

>> K08H2.8  CE31557	WBGene00003626	locus:nhr-32	Zinc finger, C4 type (two domains)	status:Confirmed	UniProt:Q21372	prote
   #    score  bias  c-Evalue  i-Evalue hmmfrom  hmm to    alifrom  ali to    envfrom  env to     acc
 ---   ------ ----- --------- --------- ------- -------    ------- -------    ------- -------    ----
   1 !   75.3   5.5   7.3e-23   5.2e-21      20     105 ..       5      94 ..       1     106 [. 0.88
   2 ?    0.6   0.0       3.1   2.2e+02     330     363 ..     213     247 ..     169     264 .. 0.79

  Alignments for each domain:
  == domain 1    score: 75.3 bits;  conditional E-value: 7.3e-23
  Rorc-aln  20 kthtsqievip....ckicgdkssgihygvitcegckgffrrsqrcnvaysctrqqncpidrtsrnrcqhcrlqkclalgmsrdavkfgr 105
               k + s ie++     c +cgd + g hygv +c gc+ ffrr+   n++++c r   cp+d+ +r  c+ crl kc a+gm + av+  r
   K08H2.8   5 KLNPSHIEILShteqCVVCGDAADGFHYGVRSCRGCNAFFRRAVTFNMSFTCRRGGRCPVDKNARCACRACRLAKCYAVGMDKKAVQPKR 94 
               556677777633334***********************************************************************8766 PP

  == domain 2    score: 0.6 bits;  conditional E-value: 3.1
  Rorc-aln 330 yvvefakrlsgfmelcq.ndqivllkagamevvlv 363
                + e+  +l  f  lc+ nd+  ll+a a++ +l+
   K08H2.8 213 LMFEWVEKLPEFRMLCDhNDKTKLLRAFALKYMLL 247
               4568899*********559**********998775 PP

>> C28D4.1  CE28893	WBGene00003690	locus:nhr-100	Ligand-binding domain of nuclear hormone receptors, Zinc finger, C4 typ
   #    score  bias  c-Evalue  i-Evalue hmmfrom  hmm to    alifrom  ali to    envfrom  env to     acc
 ---   ------ ----- --------- --------- ------- -------    ------- -------    ------- -------    ----
   1 !   74.1   2.5   1.7e-22   1.2e-20      29     112 ..      22     104 ..      11     130 .. 0.88

  Alignments for each domain:
  == domain 1    score: 74.1 bits;  conditional E-value: 1.7e-22
  Rorc-aln  29 ipckicgdkssgihygvitcegckgffrrsqrcnvaysctrqqncpidrtsrnrcqhcrlqkclalgmsrdavkfgrmskkqrd 112
                 c +cgd     hyg ++c+gckgffrrs   + +y c+ +++c i+   rnrc+ crl++cl +gm  +av+  r  k  + 
   C28D4.1  22 TSCLVCGDPHGKRHYGAMSCNGCKGFFRRSIWEKRTYKCSFNNECIIEFKYRNRCRACRLKRCLHVGMDANAVRSERTRKI-KT 104
               57************************************************************************9997654.33 PP

>> F21D12.1e  CE39353	WBGene00003620	locus:nhr-21	status:Confirmed	UniProt:Q2V4U5	protein_id:CCD69793.1
   #    score  bias  c-Evalue  i-Evalue hmmfrom  hmm to    alifrom  ali to    envfrom  env to     acc
 ---   ------ ----- --------- --------- ------- -------    ------- -------    ------- -------    ----
   1 !   74.1   3.1   1.7e-22   1.2e-20      28     102 ..      27     101 ..       5     131 .. 0.91

  Alignments for each domain:
  == domain 1    score: 74.1 bits;  conditional E-value: 1.7e-22
   Rorc-aln  28 vipckicgdkssgihygvitcegckgffrrsqrcnvaysctrqqncpidrtsrnrcqhcrlqkclalgmsrdavk 102
                 + c +cgd + g hygv +c+gckgffrrs   n +y+c  q +c + +  rn c+ crl+ c+ +gm   av+
  F21D12.1e  27 TLFCAVCGDTALGKHYGVTACNGCKGFFRRSIWKNRTYACRYQGKCGVAKEQRNACRSCRLKECIKVGMNPRAVQ 101
                567******************************************************************999886 PP

>> Y45G5AM.1b  CE35803	WBGene00003704	locus:nhr-114	status:Confirmed	UniProt:Q86PI8	protein_id:CCD74320.1
   #    score  bias  c-Evalue  i-Evalue hmmfrom  hmm to    alifrom  ali to    envfrom  env to     acc
 ---   ------ ----- --------- --------- ------- -------    ------- -------    ------- -------    ----
   1 !   71.6   5.6   9.5e-22   6.8e-20      31     105 ..      15      89 ..       6     124 .. 0.87

  Alignments for each domain:
  == domain 1    score: 71.6 bits;  conditional E-value: 9.5e-22
    Rorc-aln  31 ckicgdkssgihygvitcegckgffrrsqrcnvaysctrqqncpidrtsrnrcqhcrlqkclalgmsrdavkfgr 105
                 c +c d +sg hygv +c gck ffrr+   +  y c  + ncp+d+t r  c++cr++kcl++gm r+a++  r
  Y45G5AM.1b  15 CLVCQDFASGYHYGVPSCVGCKTFFRRTIMKKQKYICQFEGNCPVDKTIRCACRYCRFEKCLSVGMDRNALQQNR 89 
                 99********************************************************************98777 PP

>> F32B6.1  CE24934	WBGene00003603	locus:nhr-4	Ligand-binding domain of nuclear hormone receptors, Zinc finger, C4 type 
   #    score  bias  c-Evalue  i-Evalue hmmfrom  hmm to    alifrom  ali to    envfrom  env to     acc
 ---   ------ ----- --------- --------- ------- -------    ------- -------    ------- -------    ----
   1 !   73.9   3.7   1.9e-22   1.4e-20      29     105 ..      48     124 ..      38     175 .. 0.92

  Alignments for each domain:
  == domain 1    score: 73.9 bits;  conditional E-value: 1.9e-22
  Rorc-aln  29 ipckicgdkssgihygvitcegckgffrrsqrcnvaysctrqqncpidrtsrnrcqhcrlqkclalgmsrdavkfgr 105
               + c +cgd + g hyg+ +c+gckgffrrs   +  ysc    +cp+ +  rn c+ crl+kc+ +gm  d+v+  r
   F32B6.1  48 LICDVCGDVAFGKHYGINACNGCKGFFRRSVWSRRQYSCRFGGDCPVVKEHRNVCRSCRLKKCFEVGMNPDSVQNER 124
               67**********************************************************************98766 PP

>> F58G6.5c  CE35565	WBGene00003627	locus:nhr-34	status:Confirmed	UniProt:Q21006	protein_id:CAE46689.1
   #    score  bias  c-Evalue  i-Evalue hmmfrom  hmm to    alifrom  ali to    envfrom  env to     acc
 ---   ------ ----- --------- --------- ------- -------    ------- -------    ------- -------    ----
   1 !   70.4   5.6   2.3e-21   1.6e-19      25     110 ..     145     230 ..     135     240 .. 0.91
   2 ?    4.5   0.0      0.21        15     331     460 ..     387     528 ..     322     540 .. 0.79

  Alignments for each domain:
  == domain 1    score: 70.4 bits;  conditional E-value: 2.3e-21
  Rorc-aln  25 qievipckicgdkssgihygvitcegckgffrrsqrcnvaysctrqqncpidrtsrnrcqhcrlqkclalgmsrdavkfgrmskkq 110
               +   + c++cgd  +g hyg i+c+gckgffrrs   +  y c    +c + +  rnrc+ crl+kc+++gm   av+  r  +k+
  F58G6.5c 145 EFTGLKCRVCGDSRAGRHYGTIACNGCKGFFRRSIWEQRDYVCRFGGKCLVVQEYRNRCRACRLRKCFTVGMDARAVQSERDKHKK 230
               555678***********************************************************************999876554 PP

  == domain 2    score: 4.5 bits;  conditional E-value: 0.21
  Rorc-aln 331 vvefakrlsgfmelcqndqivllkagamevv.lvrmcraynadnhtv.ffegky..ggvelfral..gcsel...iss..ifdfshslsalrfsedeialy 420
                +++ak +  + el   dq  ll+   + v  l +  ++++a  + v + +g +     el + l  gc      +s   + d+   +  + + e e  + 
  F58G6.5c 387 CIDYAKIMKDYQELSPTDQFTLLRNRVISVNwLCHTYKTFKAGCDGVaLVNGSWypRDKELQKQLdpGCNHYfriLSEhlMEDLVIPMREMDMDEGEFVIL 487
               5899********************99998852556666777766655245666423357888887668987511133322347777888899999999999 PP

  Rorc-aln 421 talvlinanrpglqekr.kveqlqynlelafhhhlckthrq 460
                al+l  a+r   +e r ++++++ +   a+++h+ + hr 
  F58G6.5c 488 KALILFRAHRRLSEEGRaHIKRVRDKYIEALYQHVQHQHRH 528
               99999999998777766367888888777888888888885 PP

>> C08F8.8  CE18491	WBGene00003657	locus:nhr-67	nuclear hormone receptor	status:Partially_confirmed	UniProt:Q9XVV3	prote
   #    score  bias  c-Evalue  i-Evalue hmmfrom  hmm to    alifrom  ali to    envfrom  env to     acc
 ---   ------ ----- --------- --------- ------- -------    ------- -------    ------- -------    ----
   1 !   73.3   6.6   2.9e-22     2e-20      29     105 ..      19     100 ..       5     113 .. 0.88

  Alignments for each domain:
  == domain 1    score: 73.3 bits;  conditional E-value: 2.9e-22
  Rorc-aln  29 ipckicgdkssgihygvitcegckgffrrsqrcnvaysctrq.....qncpidrtsrnrcqhcrlqkclalgmsrdavkfgr 105
               + c++c d+ssg hy + +c+gc gff+rs r +  y c  +      +c +d+t rn+c+ crl+kcl +gm +dav+  r
   C08F8.8  19 VDCRVCEDHSSGKHYSIFSCDGCAGFFKRSIRRHRQYVCKNKgspseGQCKVDKTHRNQCRACRLRKCLEIGMNKDAVQHER 100
               68*************************************9752222258*****************************9887 PP

>> Y45G5AM.1a  CE33735	WBGene00003704	locus:nhr-114	status:Confirmed	UniProt:Q9GUI3	protein_id:CCD74319.1
   #    score  bias  c-Evalue  i-Evalue hmmfrom  hmm to    alifrom  ali to    envfrom  env to     acc
 ---   ------ ----- --------- --------- ------- -------    ------- -------    ------- -------    ----
   1 !   70.8   5.6   1.7e-21   1.2e-19      31     105 ..      15      89 ..       6     124 .. 0.87

  Alignments for each domain:
  == domain 1    score: 70.8 bits;  conditional E-value: 1.7e-21
    Rorc-aln  31 ckicgdkssgihygvitcegckgffrrsqrcnvaysctrqqncpidrtsrnrcqhcrlqkclalgmsrdavkfgr 105
                 c +c d +sg hygv +c gck ffrr+   +  y c  + ncp+d+t r  c++cr++kcl++gm r+a++  r
  Y45G5AM.1a  15 CLVCQDFASGYHYGVPSCVGCKTFFRRTIMKKQKYICQFEGNCPVDKTIRCACRYCRFEKCLSVGMDRNALQQNR 89 
                 99********************************************************************98776 PP

>> F58G6.5d  CE42612	WBGene00003627	locus:nhr-34	status:Confirmed	UniProt:B3GWB8	protein_id:CAQ58113.1
   #    score  bias  c-Evalue  i-Evalue hmmfrom  hmm to    alifrom  ali to    envfrom  env to     acc
 ---   ------ ----- --------- --------- ------- -------    ------- -------    ------- -------    ----
   1 !   70.6   5.6   1.9e-21   1.4e-19      25     110 ..      77     162 ..      67     172 .. 0.91
   2 ?    4.8   0.0      0.17        12     331     460 ..     319     460 ..     249     472 .. 0.79

  Alignments for each domain:
  == domain 1    score: 70.6 bits;  conditional E-value: 1.9e-21
  Rorc-aln  25 qievipckicgdkssgihygvitcegckgffrrsqrcnvaysctrqqncpidrtsrnrcqhcrlqkclalgmsrdavkfgrmskkq 110
               +   + c++cgd  +g hyg i+c+gckgffrrs   +  y c    +c + +  rnrc+ crl+kc+++gm   av+  r  +k+
  F58G6.5d  77 EFTGLKCRVCGDSRAGRHYGTIACNGCKGFFRRSIWEQRDYVCRFGGKCLVVQEYRNRCRACRLRKCFTVGMDARAVQSERDKHKK 162
               555678***********************************************************************999876554 PP

  == domain 2    score: 4.8 bits;  conditional E-value: 0.17
  Rorc-aln 331 vvefakrlsgfmelcqndqivllkagamevv.lvrmcraynadnhtv.ffegky..ggvelfral..gcsel...iss..ifdfshslsalrfsedeialy 420
                +++ak +  + el   dq  ll+   + v  l +  ++++a  + v + +g +     el + l  gc      +s   + d+   +  + + e e  + 
  F58G6.5d 319 CIDYAKIMKDYQELSPTDQFTLLRNRVISVNwLCHTYKTFKAGCDGVaLVNGSWypRDKELQKQLdpGCNHYfriLSEhlMEDLVIPMREMDMDEGEFVIL 419
               5899********************99998852556666777766655245666423357888887668987511133322347777888899999999999 PP

  Rorc-aln 421 talvlinanrpglqekr.kveqlqynlelafhhhlckthrq 460
                al+l  a+r   +e r ++++++ +   a+++h+ + hr 
  F58G6.5d 420 KALILFRAHRRLSEEGRaHIKRVRDKYIEALYQHVQHQHRH 460
               99999999998777766367888888878888888888885 PP

>> H12C20.6a  CE31964	WBGene00003691	locus:nhr-101	status:Confirmed	UniProt:Q95ZS3	protein_id:CAC42310.2
   #    score  bias  c-Evalue  i-Evalue hmmfrom  hmm to    alifrom  ali to    envfrom  env to     acc
 ---   ------ ----- --------- --------- ------- -------    ------- -------    ------- -------    ----
   1 !   72.7   2.6   4.5e-22   3.2e-20      31     105 ..       7      81 ..       2     150 .. 0.95

  Alignments for each domain:
  == domain 1    score: 72.7 bits;  conditional E-value: 4.5e-22
   Rorc-aln  31 ckicgdkssgihygvitcegckgffrrsqrcnvaysctrqqncpidrtsrnrcqhcrlqkclalgmsrdavkfgr 105
                c +c d ssg hygv +c+gck ffrr+   +  + c  ++ncp+d++ r  c+ cr++kc+ +gm + a++  r
  H12C20.6a   7 CLVCNDLSSGYHYGVPSCNGCKTFFRRTIMKKQLFVCQHEKNCPVDKSIRCACRFCRFEKCIQVGMDKSALQASR 81 
                99*****************************************************************99988765 PP

>> F58G6.5b  CE35564	WBGene00003627	locus:nhr-34	status:Confirmed	UniProt:Q21006	protein_id:CAC70146.2
   #    score  bias  c-Evalue  i-Evalue hmmfrom  hmm to    alifrom  ali to    envfrom  env to     acc
 ---   ------ ----- --------- --------- ------- -------    ------- -------    ------- -------    ----
   1 !   70.5   5.6   2.2e-21   1.5e-19      25     110 ..     127     212 ..     117     222 .. 0.91
   2 ?    4.6   0.0       0.2        14     331     460 ..     369     510 ..     303     522 .. 0.79

  Alignments for each domain:
  == domain 1    score: 70.5 bits;  conditional E-value: 2.2e-21
  Rorc-aln  25 qievipckicgdkssgihygvitcegckgffrrsqrcnvaysctrqqncpidrtsrnrcqhcrlqkclalgmsrdavkfgrmskkq 110
               +   + c++cgd  +g hyg i+c+gckgffrrs   +  y c    +c + +  rnrc+ crl+kc+++gm   av+  r  +k+
  F58G6.5b 127 EFTGLKCRVCGDSRAGRHYGTIACNGCKGFFRRSIWEQRDYVCRFGGKCLVVQEYRNRCRACRLRKCFTVGMDARAVQSERDKHKK 212
               555678***********************************************************************999876554 PP

  == domain 2    score: 4.6 bits;  conditional E-value: 0.2
  Rorc-aln 331 vvefakrlsgfmelcqndqivllkagamevv.lvrmcraynadnhtv.ffegky..ggvelfral..gcsel...iss..ifdfshslsalrfsedeialy 420
                +++ak +  + el   dq  ll+   + v  l +  ++++a  + v + +g +     el + l  gc      +s   + d+   +  + + e e  + 
  F58G6.5b 369 CIDYAKIMKDYQELSPTDQFTLLRNRVISVNwLCHTYKTFKAGCDGVaLVNGSWypRDKELQKQLdpGCNHYfriLSEhlMEDLVIPMREMDMDEGEFVIL 469
               5899********************99998852556666777766655245666423357888887668987511133322347777888899999999999 PP

  Rorc-aln 421 talvlinanrpglqekr.kveqlqynlelafhhhlckthrq 460
                al+l  a+r   +e r ++++++ +   a+++h+ + hr 
  F58G6.5b 470 KALILFRAHRRLSEEGRaHIKRVRDKYIEALYQHVQHQHRH 510
               99999999998777766367888888778888888888885 PP

>> F21D12.1d  CE27988	WBGene00003620	locus:nhr-21	status:Confirmed	UniProt:Q19678	protein_id:CCD69792.1
   #    score  bias  c-Evalue  i-Evalue hmmfrom  hmm to    alifrom  ali to    envfrom  env to     acc
 ---   ------ ----- --------- --------- ------- -------    ------- -------    ------- -------    ----
   1 !   72.1   4.5   7.1e-22     5e-20      28     102 ..      27     101 ..       5     118 .. 0.91

  Alignments for each domain:
  == domain 1    score: 72.1 bits;  conditional E-value: 7.1e-22
   Rorc-aln  28 vipckicgdkssgihygvitcegckgffrrsqrcnvaysctrqqncpidrtsrnrcqhcrlqkclalgmsrdavk 102
                 + c +cgd + g hygv +c+gckgffrrs   n +y+c  q +c + +  rn c+ crl+ c+ +gm   av+
  F21D12.1d  27 TLFCAVCGDTALGKHYGVTACNGCKGFFRRSIWKNRTYACRYQGKCGVAKEQRNACRSCRLKECIKVGMNPRAVQ 101
                567******************************************************************999886 PP

>> F21D12.1a  CE33375	WBGene00003620	locus:nhr-21	modulating N-terminal of steroid\/thyroid\/retinoic nuclear hormone re
   #    score  bias  c-Evalue  i-Evalue hmmfrom  hmm to    alifrom  ali to    envfrom  env to     acc
 ---   ------ ----- --------- --------- ------- -------    ------- -------    ------- -------    ----
   1 !   72.0   4.5   7.1e-22   5.1e-20      28     102 ..      27     101 ..       5     118 .. 0.91

  Alignments for each domain:
  == domain 1    score: 72.0 bits;  conditional E-value: 7.1e-22
   Rorc-aln  28 vipckicgdkssgihygvitcegckgffrrsqrcnvaysctrqqncpidrtsrnrcqhcrlqkclalgmsrdavk 102
                 + c +cgd + g hygv +c+gckgffrrs   n +y+c  q +c + +  rn c+ crl+ c+ +gm   av+
  F21D12.1a  27 TLFCAVCGDTALGKHYGVTACNGCKGFFRRSIWKNRTYACRYQGKCGVAKEQRNACRSCRLKECIKVGMNPRAVQ 101
                567******************************************************************999886 PP

>> F13A2.8  CE39145	WBGene00003708	locus:nhr-118	zinc finger protein	status:Predicted	UniProt:O16890	protein_id:CCD69387
   #    score  bias  c-Evalue  i-Evalue hmmfrom  hmm to    alifrom  ali to    envfrom  env to     acc
 ---   ------ ----- --------- --------- ------- -------    ------- -------    ------- -------    ----
   1 !   71.9   4.7   7.9e-22   5.6e-20      25     110 ..      11      96 ..       2     120 .. 0.90

  Alignments for each domain:
  == domain 1    score: 71.9 bits;  conditional E-value: 7.9e-22
  Rorc-aln  25 qievipckicgdkssgihygvitcegckgffrrsqrcnvaysctrqqncpidrtsrnrcqhcrlqkclalgmsrdavkfgrmskkq 110
               q  v  c +cgd     hyg ++c+gckgffrrs   + +y c+  ++c i+   rnrc+ crl+kc+  gm   a++  r  +k 
   F13A2.8  11 QPLVSACLVCGDPNIQRHYGTVSCNGCKGFFRRSIWEKRTYKCSFHNQCSIEHKYRNRCRACRLEKCFRAGMDASAIRNKRAKRKS 96 
               566889************************************************************************99987764 PP

>> Y67A6A.2a  CE27305	WBGene00003652	locus:nhr-62	nuclear hormone receptor	status:Confirmed	UniProt:O02279	protein_id:CA
   #    score  bias  c-Evalue  i-Evalue hmmfrom  hmm to    alifrom  ali to    envfrom  env to     acc
 ---   ------ ----- --------- --------- ------- -------    ------- -------    ------- -------    ----
   1 !   71.6   4.8   9.8e-22     7e-20      23     113 ..      91     180 ..      72     193 .. 0.92

  Alignments for each domain:
  == domain 1    score: 71.6 bits;  conditional E-value: 9.8e-22
   Rorc-aln  23 tsqievipckicgdkssgihygvitcegckgffrrsqrcnvaysctrqqncpidrtsrnrcqhcrlqkclalgmsrdavkfgrmskkqrds 113
                +s i++  c +cgd++ g hygv +c+gckgffrrs   n  y c  +  c i +  rn c+ crl++c+  gm   av+  r+ + q  s
  Y67A6A.2a  91 NSTINL-VCVVCGDQAFGKHYGVNACNGCKGFFRRSVWHNRQYLCRFEGRCAIAKEHRNVCRACRLKQCFVAGMNPRAVQSERVEREQNGS 180
                566665.59***************************************************************************9999866 PP

>> F58G6.5a  CE27764	WBGene00003627	locus:nhr-34	nuclear hormone receptor	status:Confirmed	UniProt:Q21006	protein_id:CAA
   #    score  bias  c-Evalue  i-Evalue hmmfrom  hmm to    alifrom  ali to    envfrom  env to     acc
 ---   ------ ----- --------- --------- ------- -------    ------- -------    ------- -------    ----
   1 !   68.7   6.5   7.5e-21   5.3e-19      29     110 ..      17      98 ..      10     108 .. 0.92
   2 ?    5.2   0.0      0.13       9.4     331     460 ..     255     396 ..     183     409 .. 0.80

  Alignments for each domain:
  == domain 1    score: 68.7 bits;  conditional E-value: 7.5e-21
  Rorc-aln  29 ipckicgdkssgihygvitcegckgffrrsqrcnvaysctrqqncpidrtsrnrcqhcrlqkclalgmsrdavkfgrmskkq 110
               + c++cgd  +g hyg i+c+gckgffrrs   +  y c    +c + +  rnrc+ crl+kc+++gm   av+  r  +k+
  F58G6.5a  17 LKCRVCGDSRAGRHYGTIACNGCKGFFRRSIWEQRDYVCRFGGKCLVVQEYRNRCRACRLRKCFTVGMDARAVQSERDKHKK 98 
               67***********************************************************************999876554 PP

  == domain 2    score: 5.2 bits;  conditional E-value: 0.13
  Rorc-aln 331 vvefakrlsgfmelcqndqivllkagamevv.lvrmcraynadnhtv.ffegky..ggvelfral..gcsel...iss..ifdfshslsalrfsedeialy 420
                +++ak +  + el   dq  ll+   + v  l +  ++++a  + v + +g +     el + l  gc      +s   + d+   +  + + e e  + 
  F58G6.5a 255 CIDYAKIMKDYQELSPTDQFTLLRNRVISVNwLCHTYKTFKAGCDGVaLVNGSWypRDKELQKQLdpGCNHYfriLSEhlMEDLVIPMREMDMDEGEFVIL 355
               5899********************99998852556666777776655255666423357888887668987511133322347777888899999999999 PP

  Rorc-aln 421 talvlinanrpglqekr.kveqlqynlelafhhhlckthrq 460
                al+l  a+r   +e r ++++++ +   a+++h+ + hr 
  F58G6.5a 356 KALILFRAHRRLSEEGRaHIKRVRDKYIEALYQHVQHQHRH 396
               99*99999998777766367888888878888888888885 PP

>> C26B2.3c  CE37709	WBGene00003625	locus:nhr-31	status:Confirmed	UniProt:Q18192	protein_id:CCD65195.1
   #    score  bias  c-Evalue  i-Evalue hmmfrom  hmm to    alifrom  ali to    envfrom  env to     acc
 ---   ------ ----- --------- --------- ------- -------    ------- -------    ------- -------    ----
   1 !   70.1   5.0   2.7e-21   1.9e-19      30     106 ..      42     118 ..      30     148 .. 0.89
   2 ?    0.8   0.0       2.7   1.9e+02     406     438 ..     319     351 ..     308     402 .. 0.87

  Alignments for each domain:
  == domain 1    score: 70.1 bits;  conditional E-value: 2.7e-21
  Rorc-aln  30 pckicgdkssgihygvitcegckgffrrsqrcnvaysctrqqncpidrtsrnrcqhcrlqkclalgmsrdavkfgrm 106
                c +cgd  + +hygv++c gckgffrr+   +  y+c   +nc +d+  rn c++cr+q+c+  gm   av+  r 
  C26B2.3c  42 VCAVCGDGIAKLHYGVLACYGCKGFFRRTLTGKYRYACRFSNNCIVDKFQRNSCRYCRFQRCIQAGMDPKAVRPDRD 118
               6*******************************************************************999987664 PP

  == domain 2    score: 0.8 bits;  conditional E-value: 2.7
  Rorc-aln 406 slsalrfsedeialytalvlinanrpglqekrk 438
                l  l++ e+ei    a++++n n  gl e+ +
  C26B2.3c 319 PLRKLNLKEEEIVPLKAIIILNPNAKGLSEHAR 351
               57789999********************99754 PP

>> C26B2.3a  CE17474	WBGene00003625	locus:nhr-31	zinc finger protein	status:Confirmed	UniProt:Q18192	protein_id:CCD65193
   #    score  bias  c-Evalue  i-Evalue hmmfrom  hmm to    alifrom  ali to    envfrom  env to     acc
 ---   ------ ----- --------- --------- ------- -------    ------- -------    ------- -------    ----
   1 !   70.0   5.0     3e-21   2.1e-19      30     106 ..      81     157 ..      69     187 .. 0.89
   2 ?    0.7   0.0         3   2.1e+02     406     438 ..     358     390 ..     347     441 .. 0.87

  Alignments for each domain:
  == domain 1    score: 70.0 bits;  conditional E-value: 3e-21
  Rorc-aln  30 pckicgdkssgihygvitcegckgffrrsqrcnvaysctrqqncpidrtsrnrcqhcrlqkclalgmsrdavkfgrm 106
                c +cgd  + +hygv++c gckgffrr+   +  y+c   +nc +d+  rn c++cr+q+c+  gm   av+  r 
  C26B2.3a  81 VCAVCGDGIAKLHYGVLACYGCKGFFRRTLTGKYRYACRFSNNCIVDKFQRNSCRYCRFQRCIQAGMDPKAVRPDRD 157
               6*******************************************************************999987664 PP

  == domain 2    score: 0.7 bits;  conditional E-value: 3
  Rorc-aln 406 slsalrfsedeialytalvlinanrpglqekrk 438
                l  l++ e+ei    a++++n n  gl e+ +
  C26B2.3a 358 PLRKLNLKEEEIVPLKAIIILNPNAKGLSEHAR 390
               57789999********************99754 PP

>> Y54F10AM.1  CE43713	WBGene00021848	locus:nhr-239	status:Confirmed	UniProt:Q9BKZ8	protein_id:CCD73834.1
   #    score  bias  c-Evalue  i-Evalue hmmfrom  hmm to    alifrom  ali to    envfrom  env to     acc
 ---   ------ ----- --------- --------- ------- -------    ------- -------    ------- -------    ----
   1 !   70.2   7.1   2.6e-21   1.9e-19      28     108 ..       8      89 ..       3      98 .. 0.91

  Alignments for each domain:
  == domain 1    score: 70.2 bits;  conditional E-value: 2.6e-21
    Rorc-aln  28 vipckicgdkssgihygvitcegckgffrrsqrcnvaysctr.qqncpidrtsrnrcqhcrlqkclalgmsrdavkfgrmsk 108
                  + c icgdks g hygv +c+gc  ff+rs r n++y+c   + +c +d+  rn c  crl kc  l m r av+  r  +
  Y54F10AM.1   8 AVNCEICGDKSYGRHYGVWACDGCSCFFKRSVRKNIIYTCIAgNWKCVVDKGRRNWCPACRLAKCTRLKMNRLAVQTERGPR 89 
                 579*************************************862669*****************************9887655 PP

>> F54D1.4  CE20866	WBGene00003606	locus:nhr-7	nuclear hormone receptor	status:Confirmed	UniProt:Q20765	protein_id:CAB00
   #    score  bias  c-Evalue  i-Evalue hmmfrom  hmm to    alifrom  ali to    envfrom  env to     acc
 ---   ------ ----- --------- --------- ------- -------    ------- -------    ------- -------    ----
   1 !   70.1   4.9   2.9e-21     2e-19      31     113 ..       9      93 ..       3     110 .. 0.88

  Alignments for each domain:
  == domain 1    score: 70.1 bits;  conditional E-value: 2.9e-21
  Rorc-aln  31 ckicgdkssgihygvitcegckgffrrsqr.cnvaysctrqqncpidrtsrnrcqhcrlqkclalgmsrdavkfgrm.skkqrds 113
               c +cgd  + ihygv++c gckgffrr+ +  +  y c  ++nc + +  rn c++cr++kcl +gm  d v+  r  skk +  
   F54D1.4   9 CAVCGDTPAKIHYGVLACFGCKGFFRRAVKdGRNKYVCRFEKNCEVTKFERNACRYCRFRKCLLVGMNPDYVRPDREkSKKGKTV 93 
               99*************************86527899**************************************998526665544 PP

>> W01D2.2a  CE20124	WBGene00003651	locus:nhr-61	Zinc finger, C4 type (two domains)	status:Confirmed	UniProt:O62389	prot
   #    score  bias  c-Evalue  i-Evalue hmmfrom  hmm to    alifrom  ali to    envfrom  env to     acc
 ---   ------ ----- --------- --------- ------- -------    ------- -------    ------- -------    ----
   1 !   69.8   3.4   3.3e-21   2.4e-19      28     102 ..      27     101 ..      13     112 .. 0.93

  Alignments for each domain:
  == domain 1    score: 69.8 bits;  conditional E-value: 3.3e-21
  Rorc-aln  28 vipckicgdkssgihygvitcegckgffrrsqrcnvaysctrqqncpidrtsrnrcqhcrlqkclalgmsrdavk 102
                + c +cgd + g hygv +c+gckgffrrs   n +y+c    +c + +  rn c+ crl +cl +gm   av+
  W01D2.2a  27 SLQCAVCGDVALGKHYGVNACNGCKGFFRRSIWKNRTYACRHGGKCLVAKEQRNACRSCRLTRCLDVGMNPRAVQ 101
               578******************************************************************999986 PP

>> W01D2.2b  CE20125	WBGene00003651	locus:nhr-61	Zinc finger, C4 type (two domains)	status:Confirmed	UniProt:O62389	prot
   #    score  bias  c-Evalue  i-Evalue hmmfrom  hmm to    alifrom  ali to    envfrom  env to     acc
 ---   ------ ----- --------- --------- ------- -------    ------- -------    ------- -------    ----
   1 !   69.8   3.4   3.4e-21   2.4e-19      28     102 ..      27     101 ..      13     112 .. 0.93

  Alignments for each domain:
  == domain 1    score: 69.8 bits;  conditional E-value: 3.4e-21
  Rorc-aln  28 vipckicgdkssgihygvitcegckgffrrsqrcnvaysctrqqncpidrtsrnrcqhcrlqkclalgmsrdavk 102
                + c +cgd + g hygv +c+gckgffrrs   n +y+c    +c + +  rn c+ crl +cl +gm   av+
  W01D2.2b  27 SLQCAVCGDVALGKHYGVNACNGCKGFFRRSIWKNRTYACRHGGKCLVAKEQRNACRSCRLTRCLDVGMNPRAVQ 101
               578******************************************************************999986 PP

>> F11A1.3a  CE27584	WBGene00000908	locus:daf-12	status:Confirmed	UniProt:Q9XZD4	protein_id:CAC42284.1
   #    score  bias  c-Evalue  i-Evalue hmmfrom  hmm to    alifrom  ali to    envfrom  env to     acc
 ---   ------ ----- --------- --------- ------- -------    ------- -------    ------- -------    ----
   1 !   60.6   5.4   2.2e-18   1.5e-16      30     108 ..     117     195 ..     105     233 .. 0.82
   2 ?    7.9   0.0      0.02       1.4     329     374 ..     563     608 ..     552     623 .. 0.89

  Alignments for each domain:
  == domain 1    score: 60.6 bits;  conditional E-value: 2.2e-18
  Rorc-aln  30 pckicgdkssgihygvitcegckgffrrsqrcnvaysctrqqncpidrtsrnrcqhcrlqkclalgmsrdavkfgrmsk 108
                c++cgd+++g  + vitce ck ffrr       + c   ++c i+  sr  cq+crl+kc+++gm ++ +      +
  F11A1.3a 117 TCRVCGDHATGYNFNVITCESCKAFFRRNALRPKEFKCPYSEDCEINSVSRRFCQKCRLRKCFTVGMKKEWILNEEQLR 195
               7******************************************************************998775544433 PP

  == domain 2    score: 7.9 bits;  conditional E-value: 0.02
  Rorc-aln 329 qyvvefakrlsgfmelcqndqivllkagamevvlvrmcraynadnh 374
               +  v+ ak +  f e+ q+ +  llk g +e++ vr +  y+a  +
  F11A1.3a 563 RRFVKVAKGVPAFREVSQEGKFSLLKGGMIEMLTVRGVTRYDASTN 608
               567999*******************************999998754 PP

>> F11A1.3b  CE27585	WBGene00000908	locus:daf-12	status:Confirmed	UniProt:Q9UB16	protein_id:CAC42283.1
   #    score  bias  c-Evalue  i-Evalue hmmfrom  hmm to    alifrom  ali to    envfrom  env to     acc
 ---   ------ ----- --------- --------- ------- -------    ------- -------    ------- -------    ----
   1 !   60.3   5.7   2.6e-18   1.8e-16      30     108 ..      58     136 ..      47     174 .. 0.82
   2 ?    8.0   0.0     0.018       1.3     329     374 ..     504     549 ..     493     564 .. 0.89

  Alignments for each domain:
  == domain 1    score: 60.3 bits;  conditional E-value: 2.6e-18
  Rorc-aln  30 pckicgdkssgihygvitcegckgffrrsqrcnvaysctrqqncpidrtsrnrcqhcrlqkclalgmsrdavkfgrmsk 108
                c++cgd+++g  + vitce ck ffrr       + c   ++c i+  sr  cq+crl+kc+++gm ++ +      +
  F11A1.3b  58 TCRVCGDHATGYNFNVITCESCKAFFRRNALRPKEFKCPYSEDCEINSVSRRFCQKCRLRKCFTVGMKKEWILNEEQLR 136
               7******************************************************************998775544433 PP

  == domain 2    score: 8.0 bits;  conditional E-value: 0.018
  Rorc-aln 329 qyvvefakrlsgfmelcqndqivllkagamevvlvrmcraynadnh 374
               +  v+ ak +  f e+ q+ +  llk g +e++ vr +  y+a  +
  F11A1.3b 504 RRFVKVAKGVPAFREVSQEGKFSLLKGGMIEMLTVRGVTRYDASTN 549
               567999*******************************999998754 PP

>> F11A1.3d  CE39240	WBGene00000908	locus:daf-12	status:Confirmed	UniProt:Q2XN07	protein_id:CAJ43436.1
   #    score  bias  c-Evalue  i-Evalue hmmfrom  hmm to    alifrom  ali to    envfrom  env to     acc
 ---   ------ ----- --------- --------- ------- -------    ------- -------    ------- -------    ----
   1 !   60.2   5.7   2.7e-18   1.9e-16      30     108 ..      83     161 ..      72     199 .. 0.82
   2 ?    8.0   0.0     0.019       1.3     329     374 ..     529     574 ..     518     589 .. 0.89

  Alignments for each domain:
  == domain 1    score: 60.2 bits;  conditional E-value: 2.7e-18
  Rorc-aln  30 pckicgdkssgihygvitcegckgffrrsqrcnvaysctrqqncpidrtsrnrcqhcrlqkclalgmsrdavkfgrmsk 108
                c++cgd+++g  + vitce ck ffrr       + c   ++c i+  sr  cq+crl+kc+++gm ++ +      +
  F11A1.3d  83 TCRVCGDHATGYNFNVITCESCKAFFRRNALRPKEFKCPYSEDCEINSVSRRFCQKCRLRKCFTVGMKKEWILNEEQLR 161
               7******************************************************************998775544433 PP

  == domain 2    score: 8.0 bits;  conditional E-value: 0.019
  Rorc-aln 329 qyvvefakrlsgfmelcqndqivllkagamevvlvrmcraynadnh 374
               +  v+ ak +  f e+ q+ +  llk g +e++ vr +  y+a  +
  F11A1.3d 529 RRFVKVAKGVPAFREVSQEGKFSLLKGGMIEMLTVRGVTRYDASTN 574
               567999*******************************999998754 PP

>> F21D12.1c  CE33377	WBGene00003620	locus:nhr-21	status:Confirmed	UniProt:Q86NH7	protein_id:CCD69791.1
   #    score  bias  c-Evalue  i-Evalue hmmfrom  hmm to    alifrom  ali to    envfrom  env to     acc
 ---   ------ ----- --------- --------- ------- -------    ------- -------    ------- -------    ----
   1 !   68.1   6.9   1.1e-20   7.8e-19      29     102 ..      20      93 ..       4     101 .. 0.93

  Alignments for each domain:
  == domain 1    score: 68.1 bits;  conditional E-value: 1.1e-20
   Rorc-aln  29 ipckicgdkssgihygvitcegckgffrrsqrcnvaysctrqqncpidrtsrnrcqhcrlqkclalgmsrdavk 102
                + c +cgd + g hygv +c+gckgffrrs   n +y+c  q +c + +  rn c+ crl+ c+ +gm   av+
  F21D12.1c  20 LFCAVCGDTALGKHYGVTACNGCKGFFRRSIWKNRTYACRYQGKCGVAKEQRNACRSCRLKECIKVGMNPRAVQ 93 
                67******************************************************************998885 PP

>> C24G6.4  CE27727	WBGene00003637	locus:nhr-47	zinc finger protein	status:Confirmed	UniProt:Q17370	protein_id:CCD65132.
   #    score  bias  c-Evalue  i-Evalue hmmfrom  hmm to    alifrom  ali to    envfrom  env to     acc
 ---   ------ ----- --------- --------- ------- -------    ------- -------    ------- -------    ----
   1 !   64.3   6.8   1.6e-19   1.1e-17      31     105 ..      11      85 ..       7     109 .. 0.90
   2 ?    3.3   0.0      0.49        35     406     459 ..     447     502 ..     430     545 .. 0.75

  Alignments for each domain:
  == domain 1    score: 64.3 bits;  conditional E-value: 1.6e-19
  Rorc-aln  31 ckicgdkssgihygvitcegckgffrrsqrcnvaysctrqqncpidrtsrnrcqhcrlqkclalgmsrdavkfgr 105
               c +c d ++g hy v +c+gck ffrr+   n  + c  +++cp+++  r  c++crlqkcla+gm +++++  r
   C24G6.4  11 CAVCDDIATGKHYSVASCNGCKTFFRRALVNNREFVCQGNKDCPVNKGVRCACRYCRLQKCLAVGMDKNSIQNDR 85 
               99******************************************************************9997654 PP

  == domain 2    score: 3.3 bits;  conditional E-value: 0.49
  Rorc-aln 406 slsalrfsedeialytalvlinanrpglqe..krkveqlqynlelafhhhlckthr 459
                +  l+fs  e al  a+++ + +  gl+   +r+v   q +l   +  hl k++ 
   C24G6.4 447 PFRQLNFSTTEFALLQAIMFFDPDTEGLDSasQRNVVAEQKKLLAVLFRHLQKAYN 502
               56789***********************8533799999999998888999999875 PP

>> T13F3.2a  CE41022	WBGene00011750	locus:nhr-218	Zinc finger, C4 type (two domains)	status:Partially_confirmed	UniProt:
   #    score  bias  c-Evalue  i-Evalue hmmfrom  hmm to    alifrom  ali to    envfrom  env to     acc
 ---   ------ ----- --------- --------- ------- -------    ------- -------    ------- -------    ----
   1 !   67.4   6.3   1.8e-20   1.3e-18      29     102 ..      18      92 ..       9      99 .. 0.93

  Alignments for each domain:
  == domain 1    score: 67.4 bits;  conditional E-value: 1.8e-20
  Rorc-aln  29 ipckicgdkssgihygvitcegckgffrrsqrcnvaysc.trqqncpidrtsrnrcqhcrlqkclalgmsrdavk 102
               ipc+ic  +s g+ + v+tc  c  ffrrs  c + y c tr+++c id t r  c+ cr+qkcl +gm  + ++
  T13F3.2a  18 IPCQICTYQSHGVNFNVMTCRACAAFFRRSLVCGMRYHCkTRKNDCRIDSTERHFCRLCRFQKCLQMGMKAEKIQ 92 
               9**************************************789999************************988776 PP

>> H12C20.3  CE18808	WBGene00003658	locus:nhr-68	nuclear hormone receptor	status:Partially_confirmed	UniProt:Q9XXM8	prot
   #    score  bias  c-Evalue  i-Evalue hmmfrom  hmm to    alifrom  ali to    envfrom  env to     acc
 ---   ------ ----- --------- --------- ------- -------    ------- -------    ------- -------    ----
   1 !   66.4   6.3   3.7e-20   2.6e-18      31     105 ..       7      81 ..       3      98 .. 0.91

  Alignments for each domain:
  == domain 1    score: 66.4 bits;  conditional E-value: 3.7e-20
  Rorc-aln  31 ckicgdkssgihygvitcegckgffrrsqrcnvaysctrqqncpidrtsrnrcqhcrlqkclalgmsrdavkfgr 105
               c +c d ssg hyg+ +c+gck ffrr+   +  + c  +qncp+d++ r  c+ cr++kcl +gm + +++  r
  H12C20.3   7 CLVCQDFSSGYHYGIPSCNGCKTFFRRTVMKKQKFVCQFDQNCPVDKSIRCACRFCRFEKCLKVGMDKTSLQASR 81 
               99****************************************************************887766554 PP

>> C28D4.9  CE35413	WBGene00003728	locus:nhr-138	Ligand-binding domain of nuclear hormone receptors, Zinc finger, C4 typ
   #    score  bias  c-Evalue  i-Evalue hmmfrom  hmm to    alifrom  ali to    envfrom  env to     acc
 ---   ------ ----- --------- --------- ------- -------    ------- -------    ------- -------    ----
   1 !   66.2   4.7   4.2e-20     3e-18      31     106 ..      15      90 ..      11     132 .. 0.85

  Alignments for each domain:
  == domain 1    score: 66.2 bits;  conditional E-value: 4.2e-20
  Rorc-aln  31 ckicgdkssgihygvitcegckgffrrsqrcnvaysctrqqncpidrtsrnrcqhcrlqkclalgmsrdavkfgrm 106
               c +cgd  +  hyg ++c+gckgffrrs   + +y c  +++c + +  rnrc+ cr++kc+ +gm   av+  r 
   C28D4.9  15 CLVCGDDKASRHYGTVACNGCKGFFRRSVWEKRTYFCIANEDCEVLQQFRNRCRACRFNKCVMVGMDARAVQSERE 90 
               99********************************************************************998775 PP

>> C01H6.5e  CE39085	WBGene00003622	locus:nhr-23	status:Confirmed	UniProt:P41828	protein_id:CAJ30219.1
   #    score  bias  c-Evalue  i-Evalue hmmfrom  hmm to    alifrom  ali to    envfrom  env to     acc
 ---   ------ ----- --------- --------- ------- -------    ------- -------    ------- -------    ----
   1 !   23.2   0.1   4.7e-07   3.3e-05      96     120 ..       1      25 [.       1      40 [. 0.90
   2 !   42.3   0.1   7.4e-13   5.2e-11     317     509 ..     160     359 ..     153     360 .. 0.77

  Alignments for each domain:
  == domain 1    score: 23.2 bits;  conditional E-value: 4.7e-07
  Rorc-aln  96 msrdavkfgrmskkqrdslhaevqk 120
               msrdavkfgrmskkqr+ +  ev+ 
  C01H6.5e   1 MSRDAVKFGRMSKKQREKVEDEVRM 25 
               9******************999964 PP

  == domain 2    score: 42.3 bits;  conditional E-value: 7.4e-13
  Rorc-aln 317 wercahrlteaiqyvvefakrlsgfmelcqndqivllkagamevvlvrmcraynadnhtvffegkyggvelfralgcse..lissifdfshslsalrfsed 415
               we  a +l   iq ++efak + gfm+l q+ qi llk   +e+ lv     yn d ++v  e        + a   +e  li  + +  + +  l+  + 
  C01H6.5e 160 WELFARELNPLIQAIIEFAKSIDGFMNLPQETQIQLLKGSVFELSLVFAAMYYNVDAQAVCGERYSVPFACLIAEDDAEmqLIVEVNNTLQEIVHLQPHQS 260
               8889999*****************************************************999866677777776655533788888888999999999** PP

  Rorc-aln 416 eialyta.lvlin...anrpglqekrkv...eqlqynlelafhhhlckthrqsilaklppkgklrslcsqhveklqifqhlhpivvqaafpplykelfste 509
               e+al +a l+l +   ++  g+ ++  +   e l+ +l  +    +     ++i        ++r     h e lq f+   p      +p lykelf+++
  C01H6.5e 261 ELALLAAgLILEQvssSHGIGILDTATIataETLKNALYQSVMPRIG-CMEDTIHRIQDVETRIRQTARLHQEALQNFRMSDPTSS-EKLPALYKELFTAD 359
               ***99983444332113456777776651115555555544444432.234455555567899*****************999875.579********875 PP

>> R09G11.2d  CE34355	WBGene00003600	locus:nhr-1	status:Partially_confirmed	UniProt:Q7Z1P5	protein_id:CCD70298.1
   #    score  bias  c-Evalue  i-Evalue hmmfrom  hmm to    alifrom  ali to    envfrom  env to     acc
 ---   ------ ----- --------- --------- ------- -------    ------- -------    ------- -------    ----
   1 !   66.0   4.4     5e-20   3.5e-18      30     105 ..      72     147 ..      50     187 .. 0.87

  Alignments for each domain:
  == domain 1    score: 66.0 bits;  conditional E-value: 5e-20
   Rorc-aln  30 pckicgdkssgihygvitcegckgffrrsqrcnvaysctrqqncpidrtsrnrcqhcrlqkclalgmsrdavkfgr 105
                 c +c d ++g hygv +c+gck ffrr+   + ++ c  + nc +++  r  c+hcr++kcl +gm   a++  r
  R09G11.2d  72 LCAVCSDLATGYHYGVASCNGCKTFFRRTIVSEQTFICQYNGNCDVNKNIRCACRHCRFNKCLLVGMDAKAIQNDR 147
                49******************************************************************99998665 PP

>> ZK662.3b  CE31141	WBGene00003638	locus:nhr-48	Zinc finger, C4 type (two domains)	status:Confirmed	UniProt:Q94407	prot
   #    score  bias  c-Evalue  i-Evalue hmmfrom  hmm to    alifrom  ali to    envfrom  env to     acc
 ---   ------ ----- --------- --------- ------- -------    ------- -------    ------- -------    ----
   1 !   65.3   5.4   8.1e-20   5.8e-18      30     117 ..      99     188 ..      72     214 .. 0.84

  Alignments for each domain:
  == domain 1    score: 65.3 bits;  conditional E-value: 8.1e-20
  Rorc-aln  30 pckicgdkssgihygvitcegckgffrrsqrcnvaysctrqqncpidrtsrnrcqhcrlqkclalgmsrdav..kfgrmskkqrdslhae 117
                c++cgdk+    + vitce ck ffrr  + +    c  +++c i+  sr  cq crl kc+a+gm ++ +     r+ kkqr     e
  ZK662.3b  99 VCRVCGDKAFSYNFNVITCESCKAFFRRNANKEKEIRCPFNEQCEINMVSRRFCQRCRLTKCFAVGMKKEWImsEEARLEKKQRVEENRE 188
               5********************************************************************9872246899***99654443 PP

>> R09G11.2c  CE33812	WBGene00003600	locus:nhr-1	status:Confirmed	UniProt:Q21878	protein_id:CCD70297.1
   #    score  bias  c-Evalue  i-Evalue hmmfrom  hmm to    alifrom  ali to    envfrom  env to     acc
 ---   ------ ----- --------- --------- ------- -------    ------- -------    ------- -------    ----
   1 !   64.9   4.4     1e-19   7.4e-18      30     105 ..      72     147 ..      51     186 .. 0.88

  Alignments for each domain:
  == domain 1    score: 64.9 bits;  conditional E-value: 1e-19
   Rorc-aln  30 pckicgdkssgihygvitcegckgffrrsqrcnvaysctrqqncpidrtsrnrcqhcrlqkclalgmsrdavkfgr 105
                 c +c d ++g hygv +c+gck ffrr+   + ++ c  + nc +++  r  c+hcr++kcl +gm   a++  r
  R09G11.2c  72 LCAVCSDLATGYHYGVASCNGCKTFFRRTIVSEQTFICQYNGNCDVNKNIRCACRHCRFNKCLLVGMDAKAIQNDR 147
                49******************************************************************99998665 PP

>> C25E10.1  CE06863	WBGene00016091	locus:nhr-30	zinc finger-containing protein	status:Partially_confirmed	UniProt:Q1815
   #    score  bias  c-Evalue  i-Evalue hmmfrom  hmm to    alifrom  ali to    envfrom  env to     acc
 ---   ------ ----- --------- --------- ------- -------    ------- -------    ------- -------    ----
   1 !   64.1   4.9   1.8e-19   1.3e-17      30     105 ..       5      81 ..       2     103 .. 0.93

  Alignments for each domain:
  == domain 1    score: 64.1 bits;  conditional E-value: 1.8e-19
  Rorc-aln  30 pckicgdkssgihygvitcegckgffrrsqrcnvaysctrqq.ncpidrtsrnrcqhcrlqkclalgmsrdavkfgr 105
                ckicg  + g+h+gv +c  c  ffrr    n  y c +++ +c +++  r  c+hcr+qkcl +gm+ d v++ r
  C25E10.1   5 TCKICGLAAHGVHFGVTACRACAAFFRRFVVLNLEYECLKDEiKCNLNKIRRSSCRHCRFQKCLRMGMTADNVQWNR 81 
               6*************************************997548*****************************9988 PP

>> F44E7.8  CE35972	WBGene00018430	locus:nhr-142	nuclear hormone receptor	status:Partially_confirmed	UniProt:Q8MXK0	prot
   #    score  bias  c-Evalue  i-Evalue hmmfrom  hmm to    alifrom  ali to    envfrom  env to     acc
 ---   ------ ----- --------- --------- ------- -------    ------- -------    ------- -------    ----
   1 !   64.3   5.9   1.6e-19   1.2e-17      30     106 ..      25     102 ..      12     118 .. 0.90

  Alignments for each domain:
  == domain 1    score: 64.3 bits;  conditional E-value: 1.6e-19
  Rorc-aln  30 pckicgdkssgihygvitcegckgffrrsqrcnvaysctr.qqncpidrtsrnrcqhcrlqkclalgmsrdavkfgrm 106
                c++c   + g+h+gv++c  c  ffrrs   +  ysc +  q c id++ r  c+ cr +kcl lgm+ d v++ r 
   F44E7.8  25 ECRVCAHTAHGVHFGVLSCRACAAFFRRSVVMDKKYSCRKaSQGCRIDKSERYLCRLCRYKKCLQLGMTADNVQWNRD 102
               6*************************************873699******************************9983 PP

>> Y69A2AR.26  CE46285	WBGene00022097	locus:nhr-242	status:Partially_confirmed	UniProt:Q95XH8	protein_id:CCD74139.1
   #    score  bias  c-Evalue  i-Evalue hmmfrom  hmm to    alifrom  ali to    envfrom  env to     acc
 ---   ------ ----- --------- --------- ------- -------    ------- -------    ------- -------    ----
   1 !   59.7   6.6   3.9e-18   2.8e-16      30     102 ..      20      92 ..       6     107 .. 0.91
   2 ?    7.6   0.1     0.024       1.7     315     433 ..     133     255 ..     108     276 .. 0.72

  Alignments for each domain:
  == domain 1    score: 59.7 bits;  conditional E-value: 3.9e-18
    Rorc-aln  30 pckicgdkssgihygvitcegckgffrrsqrcnvaysctrqqncpidrtsrnrcqhcrlqkclalgmsrdavk 102
                  c +cg k+s   yg ++c gc  ffrr    +  + c r++nc i+ ++rn c+ crlqkcl +gm  +a++
  Y69A2AR.26  20 LCAVCGGKASSSRYGALSCIGCLVFFRRMTCGEKKWYCLRNRNCEINIATRNTCRACRLQKCLNVGMNPNAIQ 92 
                 49****************************99***********************************999985 PP

  == domain 2    score: 7.6 bits;  conditional E-value: 0.024
    Rorc-aln 315 emwercahrlteaiqyvvefakrlsgfmelcqndqivllkagamevvlvr..mcraynadnhtvffe.gkyggve.lfralgcselissifdfshslsa 409
                      ca  l    q  +e+a++l  f  l   d+  +l    +   l+      a +ad++  +++ g     e lf +     +   i ++s+ l  
  Y69A2AR.26 133 ATSSECAMCLHIGFQNALEWANQLESFSMLSHVDKQNILSEYGIAFTLIDqgYKTARDADEQCWLLQnGSVLHCEqLFNSSDADLVNQLIANISQPLKR 231
                 44568*************************99987666655555555554115678899998877642555444426666555444556889******* PP

    Rorc-aln 410 lrfsedeialytalvlinanrpgl 433
                 l++ e e  l  +l+l+ ++ pg 
  Y69A2AR.26 232 LELDEYECGLLKSLLLLSSSFPGE 255
                 *******************99994 PP

>> R09G11.2a  CE34353	WBGene00003600	locus:nhr-1	zinc finger protein	status:Confirmed	UniProt:Q21878	protein_id:CCD70296
   #    score  bias  c-Evalue  i-Evalue hmmfrom  hmm to    alifrom  ali to    envfrom  env to     acc
 ---   ------ ----- --------- --------- ------- -------    ------- -------    ------- -------    ----
   1 !   64.1   5.2   1.8e-19   1.3e-17      30     114 ..      72     155 ..      51     204 .. 0.80

  Alignments for each domain:
  == domain 1    score: 64.1 bits;  conditional E-value: 1.8e-19
   Rorc-aln  30 pckicgdkssgihygvitcegckgffrrsqrcnvaysctrqqncpidrtsrnrcqhcrlqkclalgmsrdavkfgrmskkqrdsl 114
                 c +c d ++g hygv +c+gck ffrr+   + ++ c  + nc +++  r  c+hcr++kcl +gm   a+++  +  ++rd +
  R09G11.2a  72 LCAVCSDLATGYHYGVASCNGCKTFFRRTIVSEQTFICQYNGNCDVNKNIRCACRHCRFNKCLLVGMDAKALQIPAIQ-NDRDRI 155
                49******************************************************************9999887653.345544 PP

>> F09C6.8  CE15767	WBGene00008619	locus:nhr-262	Zinc finger, C4 type (two domains)	status:Partially_confirmed	UniProt:O
   #    score  bias  c-Evalue  i-Evalue hmmfrom  hmm to    alifrom  ali to    envfrom  env to     acc
 ---   ------ ----- --------- --------- ------- -------    ------- -------    ------- -------    ----
   1 !   64.0   6.0     2e-19   1.4e-17      30     102 ..      35     107 ..      26     123 .. 0.94

  Alignments for each domain:
  == domain 1    score: 64.0 bits;  conditional E-value: 2e-19
  Rorc-aln  30 pckicgdkssgihygvitcegckgffrrsqrcnvaysctrqqncpidrtsrnrcqhcrlqkclalgmsrdavk 102
                ck+cgd+     yg  +c gc  ffrr+   n  y c ++qnc i  t rn c++cr+qkc+a+gm   a++
   F09C6.8  35 NCKVCGDRPNNDRYGASACLGCTVFFRRAVVKNLKYKCMKEQNCLISCTYRNACRYCRFQKCFAVGMHSSAIQ 107
               6******************************************************************998876 PP

>> Y51A2D.17  CE22324	WBGene00003660	locus:nhr-70	Zinc finger, C4 type (two domains)	status:Confirmed	UniProt:Q9XTG0	pro
   #    score  bias  c-Evalue  i-Evalue hmmfrom  hmm to    alifrom  ali to    envfrom  env to     acc
 ---   ------ ----- --------- --------- ------- -------    ------- -------    ------- -------    ----
   1 !   63.2   6.4   3.4e-19   2.4e-17      29     108 ..       9      88 ..       3      96 .. 0.92

  Alignments for each domain:
  == domain 1    score: 63.2 bits;  conditional E-value: 3.4e-19
   Rorc-aln  29 ipckicgdkssgihygvitcegckgffrrsqrcnvaysctrqqncpidrtsrnrcqhcrlqkclalgmsrdavkfgrmsk 108
                 pc icg+   g+h+g  +c  c  ffrrs   n  y c  + nc i  t r  c+ cr+ kc+a+gm r+av+  r + 
  Y51A2D.17   9 PPCSICGEVGNGVHFGAEACRACAAFFRRSVALNKLYRCRGDGNCDILSTIRCMCRACRFAKCMAVGMKREAVQKYRDAY 88 
                59***********************************************************************8777555 PP

>> H27C11.1a  CE31027	WBGene00003687	locus:nhr-97	Zinc finger, C4 type (two domains) \; Ligand-binding domain of nuclear
   #    score  bias  c-Evalue  i-Evalue hmmfrom  hmm to    alifrom  ali to    envfrom  env to     acc
 ---   ------ ----- --------- --------- ------- -------    ------- -------    ------- -------    ----
   1 !   61.0   7.3   1.6e-18   1.1e-16      31     111 ..      35     116 ..      26     125 .. 0.90

  Alignments for each domain:
  == domain 1    score: 61.0 bits;  conditional E-value: 1.6e-18
   Rorc-aln  31 ckicgdks.sgihygvitcegckgffrrsqrcnvaysctrqqncpidrtsrnrcqhcrlqkclalgmsrdavkfgrmskkqr 111
                c +cgd++ s ++ygv +c gck ff r+ + +  y c    nc i  + rn c++cr+ +cl +gm  +avk+ r   k++
  H27C11.1a  35 CVVCGDRAcSHLYYGVAACHGCKCFFWRTVKSRLNYVCRYGGNCSISTAGRNACRYCRFHRCLFVGMKIEAVKMDRKLTKRK 116
                99****964789**************************************************************99655543 PP

>> C25B8.6  CE30877	WBGene00003710	locus:nhr-120	status:Confirmed	UniProt:Q18150	protein_id:CCD65634.1
   #    score  bias  c-Evalue  i-Evalue hmmfrom  hmm to    alifrom  ali to    envfrom  env to     acc
 ---   ------ ----- --------- --------- ------- -------    ------- -------    ------- -------    ----
   1 !   59.0   5.6   6.3e-18   4.5e-16      30     105 ..      90     165 ..      77     192 .. 0.91
   2 ?    2.2   0.0       1.1        77     330     376 ..     277     325 ..     268     337 .. 0.74

  Alignments for each domain:
  == domain 1    score: 59.0 bits;  conditional E-value: 6.3e-18
  Rorc-aln  30 pckicgdkssgihygvitcegckgffrrsqrcnvaysctrqqncpidrtsrnrcqhcrlqkclalgmsrdavkfgr 105
                c +cgd+ +g hy v++c+gck ffrr+      + ct+  nc   +  r  c+ cr++kc+ +gm   a++f  
   C25B8.6  90 HCSVCGDRPTGYHYDVLSCNGCKTFFRRTIINSRNFICTKGGNCQFTKDFRCACRACRFEKCVRVGMNPSAIQFPS 165
               6************************************************************************964 PP

  == domain 2    score: 2.2 bits;  conditional E-value: 1.1
  Rorc-aln 330 yvvefakrlsgfmelcqndqivllk..agamevvlvrmcraynadnhtv 376
                +vefak +  f +l + dq  l+    g + v    +   ++a+  t 
   C25B8.6 277 LIVEFAKTFESFRKLSEFDQKCLIShiGGVLHVATQSFYSYFEAKSSTL 325
               68******************99985223556665555555556666655 PP

>> T09A12.4b  CE31062	WBGene00003656	locus:nhr-66	status:Confirmed	UniProt:Q8MXH0	protein_id:CCD63563.1
   #    score  bias  c-Evalue  i-Evalue hmmfrom  hmm to    alifrom  ali to    envfrom  env to     acc
 ---   ------ ----- --------- --------- ------- -------    ------- -------    ------- -------    ----
   1 !   60.4   1.8   2.4e-18   1.7e-16      28     105 ..      59     138 ..      18     177 .. 0.91

  Alignments for each domain:
  == domain 1    score: 60.4 bits;  conditional E-value: 2.4e-18
   Rorc-aln  28 vipckicgdkssgihygvitcegckgffrrsqrcnvaysctrqqncpi..drtsrnrcqhcrlqkclalgmsrdavkfgr 105
                v  c icg  s+gih+gv +c  c  ffrr+   n  ysc +  +c +  d ++ ++c+ cr++kc++ gm +++v+  r
  T09A12.4b  59 VPACAICGTDSTGIHFGVDACAACSAFFRRTVVLNKDYSCNKGGKCTVvkDGSAGQKCRACRFRKCISSGMDKNSVQHRR 138
                557*******************************************9855667889********************9876 PP

>> C49D10.2  CE08843	WBGene00016772	locus:nhr-166	zinc finger protein	status:Partially_confirmed	UniProt:O16609	protein_
   #    score  bias  c-Evalue  i-Evalue hmmfrom  hmm to    alifrom  ali to    envfrom  env to     acc
 ---   ------ ----- --------- --------- ------- -------    ------- -------    ------- -------    ----
   1 !   59.4   4.9   4.8e-18   3.4e-16      30      98 ..      10      78 ..       7     110 .. 0.91
   2 ?   -1.0   0.0       9.6   6.8e+02     332     435 ..     173     280 ..     135     307 .. 0.61

  Alignments for each domain:
  == domain 1    score: 59.4 bits;  conditional E-value: 4.8e-18
  Rorc-aln 30 pckicgdkssgihygvitcegckgffrrsqrcnvaysctrqqncpidrtsrnrcqhcrlqkclalgmsr 98
               c ic +kssg hygv++c+ ck ff+r+   +  y+c rq+ c        +c+ cr++kcl +gm  
  C49D10.2 10 ACAICRNKSSGCHYGVLSCDACKMFFKRTYLMEKYYTCRRQESCYNMDGGNRKCKACRFKKCLEVGMNP 78
              6*******************************************877777789**************75 PP

  == domain 2    score: -1.0 bits;  conditional E-value: 9.6
  Rorc-aln 332 vefakrlsgfmelcqndqivllkagamevvlvrmcraynadnhtvffegkyggvelf.....ralgcselissifdf.shslsalrfsedeialytalvli 426
               ve  k l  + +l   d+i+ll + +++   + +     ++++  ++     g e+f     +   c +li  ++    + l a++++e e  l   +v+ 
  C49D10.2 173 VETIKSLDFYPKLLLSDRILLLETVTLKSFHLSVAFDSFSQKKEKILAP--DGSEMFpdslnKMDFCKDLIMRLLTTpVKPLIAMKLTETEYLLLGIIVIC 271
               5666666666666666666666665555443333322222222222222..22222211111444577887777654257788999999999999988988 PP

  Rorc-aln 427 nanrpglqe 435
               n +  gl  
  C49D10.2 272 NPEIDGLSP 280
               888888765 PP

>> T06C12.13  CE16363	WBGene00011520	locus:nhr-213	Zinc finger, C4 type (two domains)	status:Partially_confirmed	UniProt
   #    score  bias  c-Evalue  i-Evalue hmmfrom  hmm to    alifrom  ali to    envfrom  env to     acc
 ---   ------ ----- --------- --------- ------- -------    ------- -------    ------- -------    ----
   1 !   60.7   4.6   1.9e-18   1.4e-16      21     109 ..      14     105 ..       6     120 .. 0.87

  Alignments for each domain:
  == domain 1    score: 60.7 bits;  conditional E-value: 1.9e-18
   Rorc-aln  21 thtsqievipckicgdkssgihygvitcegckgffrrsq..rcnvaysctrqqn.cpidrtsrnrcqhcrlqkclalgmsrdavkfgrmskk 109
                + ts   ++ ck+c   + g h+gv++c  c  ffrr+   + +  y c + +n cp+d + r +c+ cr +kc+ lgm+ + v+f r s  
  T06C12.13  14 SSTSPATIVLCKVCALSAHGSHFGVLACRACAAFFRRTVvlERQKQYKCKKGKNeCPVDTAERYQCRLCRYNKCVDLGMTPENVQFNRESAS 105
                578888999****************************972245689***997665*********************************8854 PP

>> E02H1.7  CE30271	WBGene00003618	locus:nhr-19	Zinc finger, C4 type (two domains)	status:Confirmed	UniProt:Q09528	prote
   #    score  bias  c-Evalue  i-Evalue hmmfrom  hmm to    alifrom  ali to    envfrom  env to     acc
 ---   ------ ----- --------- --------- ------- -------    ------- -------    ------- -------    ----
   1 !   59.8   4.7   3.7e-18   2.6e-16      30     102 ..      79     151 ..      69     158 .. 0.94

  Alignments for each domain:
  == domain 1    score: 59.8 bits;  conditional E-value: 3.7e-18
  Rorc-aln  30 pckicgdkssgihygvitcegckgffrrsqrcnvaysctrqqncpidrtsrnrcqhcrlqkclalgmsrdavk 102
                c icg+ s+g hyg+++c gck ffrr+   +    c r++ c +   +r+ c+ cr +kcl  gms++a++
   E02H1.7  79 QCLICGEPSTGKHYGIVACLGCKTFFRRAVVQRQDTECKREKPCDVTTMARKACRACRYRKCLESGMSKEALQ 151
               69***************************999999***********************************986 PP

>> T09D3.4  CE45510	WBGene00020385	locus:nhr-216	nuclear hormone receptor	status:Partially_confirmed	UniProt:Q23038	prot
   #    score  bias  c-Evalue  i-Evalue hmmfrom  hmm to    alifrom  ali to    envfrom  env to     acc
 ---   ------ ----- --------- --------- ------- -------    ------- -------    ------- -------    ----
   1 !   59.8   7.2   3.6e-18   2.6e-16      30     113 ..      48     132 ..      44     143 .. 0.95

  Alignments for each domain:
  == domain 1    score: 59.8 bits;  conditional E-value: 3.6e-18
  Rorc-aln  30 pckicgdkssgihygvitcegckgffrrsqrcnvaysct.rqqncpidrtsrnrcqhcrlqkclalgmsrdavkfgrmskkqrds 113
                c++c   + g+h+gv tc  c  ffrr    +  y+c    q+c +d   rn c+ cr +kc+a+gm+ d v++ r s+++++s
   T09D3.4  48 KCRVCNLEAHGMHFGVQTCRPCAAFFRRIVVLDLKYTCVsNTQKCNVDGRGRNVCRDCRYKKCIAVGMTTDNVQYNRDSHNNKNS 132
               5*************************************72579************************************998887 PP

>> E02H9.8a  CE30644	WBGene00003711	locus:nhr-121	status:Confirmed	UniProt:Q9TZ99	protein_id:CCD68638.1
   #    score  bias  c-Evalue  i-Evalue hmmfrom  hmm to    alifrom  ali to    envfrom  env to     acc
 ---   ------ ----- --------- --------- ------- -------    ------- -------    ------- -------    ----
   1 !   59.4   2.2     5e-18   3.6e-16      22     126 ..      13     117 ..      10     188 .. 0.84

  Alignments for each domain:
  == domain 1    score: 59.4 bits;  conditional E-value: 5e-18
  Rorc-aln  22 htsqievipckicgdkssgihygvitcegckgffrrsqrcnvaysctrqqncpidrtsrnrcqhcrlqkclalgmsrdavkfgrmskkqrdslhaevqkql 122
                +s  ++  c ic   s g h+   +c  c  ffrr+   n  + ct q+ c ++ + r  c+ cr  kc+ +gm r av+  r  +  r  +  +  + l
  E02H9.8a  13 SSSTSDMKECTICEAPSNGYHFNAASCSACAAFFRRTVTLNRNFVCTHQNTCRVNYAMRVICRACRYHKCINMGMERSAVQPRRDCNAGRRKIMYNSTNSL 113
               566777889***********************************************************************999988887777776666666 PP

  Rorc-aln 123 qqrq 126
               + ++
  E02H9.8a 114 KTQE 117
               6544 PP

>> E02H9.8b  CE41629	WBGene00003711	locus:nhr-121	status:Confirmed	UniProt:A8WJ04	protein_id:CCD68640.1
   #    score  bias  c-Evalue  i-Evalue hmmfrom  hmm to    alifrom  ali to    envfrom  env to     acc
 ---   ------ ----- --------- --------- ------- -------    ------- -------    ------- -------    ----
   1 !   59.3   2.2   5.1e-18   3.6e-16      22     126 ..      13     117 ..      10     188 .. 0.84

  Alignments for each domain:
  == domain 1    score: 59.3 bits;  conditional E-value: 5.1e-18
  Rorc-aln  22 htsqievipckicgdkssgihygvitcegckgffrrsqrcnvaysctrqqncpidrtsrnrcqhcrlqkclalgmsrdavkfgrmskkqrdslhaevqkql 122
                +s  ++  c ic   s g h+   +c  c  ffrr+   n  + ct q+ c ++ + r  c+ cr  kc+ +gm r av+  r  +  r  +  +  + l
  E02H9.8b  13 SSSTSDMKECTICEAPSNGYHFNAASCSACAAFFRRTVTLNRNFVCTHQNTCRVNYAMRVICRACRYHKCINMGMERSAVQPRRDCNAGRRKIMYNSTNSL 113
               566777889***********************************************************************999988887777776666666 PP

  Rorc-aln 123 qqrq 126
               + ++
  E02H9.8b 114 KTQE 117
               6544 PP

>> T03G6.2c  CE31982	WBGene00003630	locus:nhr-40	status:Confirmed	UniProt:Q22127	protein_id:CCD71835.1
   #    score  bias  c-Evalue  i-Evalue hmmfrom  hmm to    alifrom  ali to    envfrom  env to     acc
 ---   ------ ----- --------- --------- ------- -------    ------- -------    ------- -------    ----
   1 !   59.3   7.1   5.2e-18   3.7e-16      20     115 ..      19     115 ..       9     153 .. 0.79

  Alignments for each domain:
  == domain 1    score: 59.3 bits;  conditional E-value: 5.2e-18
  Rorc-aln  20 kthtsqi.evipckicgdkssgihygvitcegckgffrrsqrcnvaysctrqqncpidrtsrnrcqhcrlqkclalgmsrdavkfgrmskkqrdslh 115
               + ++ +i e   c +c d +sgihy v +c+gck ffrr+   + +++c    +c + ++ r  c+ crl+kc+ +gm   a++  r   +   +l+
  T03G6.2c  19 NKKREKIpEGTLCVVCSDFASGIHYSVASCNGCKTFFRRALVNKQTFTCQFSGDCVVGKSVRCVCRSCRLKKCFDMGMDPKAIQHDRDKIRYTKALK 115
               444445446677******************************************************************9888887775544444443 PP

>> K06B4.11  CE27770	WBGene00003643	locus:nhr-53	Zinc finger, C4 type (two domains)	status:Confirmed	UniProt:O17933	prot
   #    score  bias  c-Evalue  i-Evalue hmmfrom  hmm to    alifrom  ali to    envfrom  env to     acc
 ---   ------ ----- --------- --------- ------- -------    ------- -------    ------- -------    ----
   1 !   58.2   3.0   1.1e-17   7.8e-16      20     117 ..      12     109 ..       3     146 .. 0.89

  Alignments for each domain:
  == domain 1    score: 58.2 bits;  conditional E-value: 1.1e-17
  Rorc-aln  20 kthtsqievipckicgdkssgihygvitcegckgffrrsqrcnvaysctrqqncpidrtsrnrcqhcrlqkclalgmsrdavkfgrmskkqrdslhae 117
               ++ +sq     c ic + + g h+g  +c  c  ffrr+ + n ++ c ++ +c i    rn c+ cr +kcl +gm r +v+  r    +rd l ++
  K06B4.11  12 ESSSSQGPPSYCLICCEVADGHHFGAAACRACAAFFRRTVQLNKVHDCPKNGQCFILSNVRNMCRACRYEKCLEVGMQRSSVQQKRDQLGRRDGLPTN 109
               55666666778*************************************************************************99999999988665 PP

>> ZK662.3a  CE18456	WBGene00003638	locus:nhr-48	Zinc finger, C4 type (two domains)	status:Partially_confirmed	UniProt:Q
   #    score  bias  c-Evalue  i-Evalue hmmfrom  hmm to    alifrom  ali to    envfrom  env to     acc
 ---   ------ ----- --------- --------- ------- -------    ------- -------    ------- -------    ----
   1 !   57.2   4.4   2.2e-17   1.6e-15      30     119 ..      99     192 ..      72     215 .. 0.77

  Alignments for each domain:
  == domain 1    score: 57.2 bits;  conditional E-value: 2.2e-17
  Rorc-aln  30 pckicgdkssgihygvitcegckgffrrsqrcnvaysctrqqncpidrtsrnrcqhcrlqkclalgmsrdavk....fgrmskkqrdslhaevq 119
                c++cgdk+    + vitce ck ffrr  + +    c  +++c i+  sr  cq crl kc+a+ ++  + +    f  m k    s  a ++
  ZK662.3a  99 VCRVCGDKAFSYNFNVITCESCKAFFRRNANKEKEIRCPFNEQCEINMVSRRFCQRCRLTKCFAVSLAEKSHRleelFVGMKKEWIMSEEARLE 192
               5****************************************************************99887766111133344444444444443 PP

>> T19A5.5  CE13734	WBGene00020555	locus:nhr-219	zinc finger protein	status:Partially_confirmed	UniProt:Q9UB40	protein_i
   #    score  bias  c-Evalue  i-Evalue hmmfrom  hmm to    alifrom  ali to    envfrom  env to     acc
 ---   ------ ----- --------- --------- ------- -------    ------- -------    ------- -------    ----
   1 !   28.2   3.4   1.4e-08   9.7e-07      31     100 ..      21      92 ..       7      99 .. 0.84
   2 !   34.8   6.2   1.4e-10   9.6e-09      30     105 ..     126     203 ..     118     211 .. 0.89

  Alignments for each domain:
  == domain 1    score: 28.2 bits;  conditional E-value: 1.4e-08
  Rorc-aln  31 ckicgdkssgihygvitcegckgffrrsqrcn.vaysc.trqqncpidrtsrnrcqhcrlqkclalgmsrda 100
               c +  + + g h+g+ +c  c  ffrr    +   + c t q++c  d   r  c++cr ++c+ lgm  d+
   T19A5.5  21 CLVYFQSAHGNHFGIDSCRACAAFFRRVFVTHkQHFKCqTGQNQCVPDPRGRWNCKKCRTDRCFQLGMRPDS 92 
               666667789******************98765156888355666999*********************8875 PP

  == domain 2    score: 34.8 bits;  conditional E-value: 1.4e-10
  Rorc-aln  30 pckicgdkssgihygvitcegckgffrrsqrc.nvaysctrq.qncpidrtsrnrcqhcrlqkclalgmsrdavkfgr 105
                c +c + s g h+gv +c  c  ffrr     +  y c  + ++c  d   r +c++cr ++c+ lgm  d +++ r
   T19A5.5 126 KCLVCDQPSHGNHFGVDSCRACAAFFRRVFVThKQQYKCINElEQCVPDARGRWKCRKCRTDRCFELGMRPDNIQYNR 203
               599*************************97661578***876367999**************************9987 PP

>> C45E5.6b  CE29226	WBGene00003636	locus:nhr-46	status:Partially_confirmed	UniProt:Q95QR2	protein_id:CCD67374.1
   #    score  bias  c-Evalue  i-Evalue hmmfrom  hmm to    alifrom  ali to    envfrom  env to     acc
 ---   ------ ----- --------- --------- ------- -------    ------- -------    ------- -------    ----
   1 !   56.6   3.8   3.5e-17   2.5e-15      26     105 ..     141     221 ..      89     229 .. 0.81

  Alignments for each domain:
  == domain 1    score: 56.6 bits;  conditional E-value: 3.5e-17
  Rorc-aln  26 ievipckicgdkss.gihygvitcegckgffrrsqrcnvaysctrqqncpidrtsrnrcqhcrlqkclalgmsrdavkfgr 105
               i+   c  cg  s+  +hyg  +c gck ffrrs     +y c+ ++ c i   srnrc+ crl++cl  gm    v+  r
  C45E5.6b 141 IKGERCVGCGSESAiRVHYGASSCHGCKAFFRRSVFEGRVYMCSADNHCDITNESRNRCRACRLRNCLEGGMNPKHVREER 221
               33335889999887479*******************************************************988776554 PP

>> T03G6.2b  CE31228	WBGene00003630	locus:nhr-40	status:Confirmed	UniProt:Q22127	protein_id:CCD71834.1
   #    score  bias  c-Evalue  i-Evalue hmmfrom  hmm to    alifrom  ali to    envfrom  env to     acc
 ---   ------ ----- --------- --------- ------- -------    ------- -------    ------- -------    ----
   1 !   57.3   7.6   2.1e-17   1.5e-15      30     115 ..      14      99 ..       4     132 .. 0.82

  Alignments for each domain:
  == domain 1    score: 57.3 bits;  conditional E-value: 2.1e-17
  Rorc-aln  30 pckicgdkssgihygvitcegckgffrrsqrcnvaysctrqqncpidrtsrnrcqhcrlqkclalgmsrdavkfgrmskkqrdslh 115
                c +c d +sgihy v +c+gck ffrr+   + +++c    +c + ++ r  c+ crl+kc+ +gm   a++  r   +   +l+
  T03G6.2b  14 LCVVCSDFASGIHYSVASCNGCKTFFRRALVNKQTFTCQFSGDCVVGKSVRCVCRSCRLKKCFDMGMDPKAIQHDRDKIRYTKALK 99 
               59*****************************************************************9888887775444444443 PP

>> T03G6.2a  CE31227	WBGene00003630	locus:nhr-40	steroid\/thyroid\/retinoic nuclear hormone receptor family	status:Confi
   #    score  bias  c-Evalue  i-Evalue hmmfrom  hmm to    alifrom  ali to    envfrom  env to     acc
 ---   ------ ----- --------- --------- ------- -------    ------- -------    ------- -------    ----
   1 !   57.2   7.6   2.3e-17   1.6e-15      30     115 ..      14      99 ..       4     128 .. 0.83

  Alignments for each domain:
  == domain 1    score: 57.2 bits;  conditional E-value: 2.3e-17
  Rorc-aln  30 pckicgdkssgihygvitcegckgffrrsqrcnvaysctrqqncpidrtsrnrcqhcrlqkclalgmsrdavkfgrmskkqrdslh 115
                c +c d +sgihy v +c+gck ffrr+   + +++c    +c + ++ r  c+ crl+kc+ +gm   a++  r   +   +l+
  T03G6.2a  14 LCVVCSDFASGIHYSVASCNGCKTFFRRALVNKQTFTCQFSGDCVVGKSVRCVCRSCRLKKCFDMGMDPKAIQHDRDKIRYTKALK 99 
               59*****************************************************************9888877765444444443 PP

>> K01H12.3  CE43658	WBGene00003629	locus:nhr-38	Zinc finger, C4 type (two domains)	status:Confirmed	UniProt:Q21104	prot
   #    score  bias  c-Evalue  i-Evalue hmmfrom  hmm to    alifrom  ali to    envfrom  env to     acc
 ---   ------ ----- --------- --------- ------- -------    ------- -------    ------- -------    ----
   1 !   56.4   5.0   3.9e-17   2.8e-15      29     112 ..      31     116 ..      22     136 .. 0.85

  Alignments for each domain:
  == domain 1    score: 56.4 bits;  conditional E-value: 3.9e-17
  Rorc-aln  29 ipckicgdkssgihygvitcegckgffrrsqrcnvaysctrqq.ncpidrtsrn.rcqhcrlqkclalgmsrdavkfgrmskkqrd 112
               + c ic dk+ g h+g i+c  c  ffrrs   + +ysc+ +q     d t r   c+ cr+ kc++ gm  + vk  r s  q++
  K01H12.3  31 MICSICSDKAEGYHFGAISCAACGAFFRRSVSDQKVYSCSNRQcSIVHDPTKRGgSCRFCRFLKCVSSGMMPQDVKAKRTSSSQQN 116
               56*************************************86660444588888537***********************9998875 PP

>> C45E5.6a  CE08734	WBGene00003636	locus:nhr-46	nuclear hormone receptor	status:Confirmed	UniProt:Q18646	protein_id:CCD
   #    score  bias  c-Evalue  i-Evalue hmmfrom  hmm to    alifrom  ali to    envfrom  env to     acc
 ---   ------ ----- --------- --------- ------- -------    ------- -------    ------- -------    ----
   1 !   56.2   3.6   4.4e-17   3.2e-15      25     105 ..      92     173 ..      70     181 .. 0.88

  Alignments for each domain:
  == domain 1    score: 56.2 bits;  conditional E-value: 4.4e-17
  Rorc-aln  25 qievipckicgdkss.gihygvitcegckgffrrsqrcnvaysctrqqncpidrtsrnrcqhcrlqkclalgmsrdavkfgr 105
               q++   c  cg  s+  +hyg  +c gck ffrrs     +y c+ ++ c i   srnrc+ crl++cl  gm    v+  r
  C45E5.6a  92 QMKGERCVGCGSESAiRVHYGASSCHGCKAFFRRSVFEGRVYMCSADNHCDITNESRNRCRACRLRNCLEGGMNPKHVREER 173
               556667999**9987479*******************************************************988776554 PP

>> Y41D4B.21  CE36739	WBGene00021522	locus:nhr-274	status:Partially_confirmed	UniProt:Q95Y05	protein_id:CCD66721.1
   #    score  bias  c-Evalue  i-Evalue hmmfrom  hmm to    alifrom  ali to    envfrom  env to     acc
 ---   ------ ----- --------- --------- ------- -------    ------- -------    ------- -------    ----
   1 !   56.5   4.9   3.7e-17   2.6e-15      25     102 ..      30     107 ..      22     129 .. 0.91

  Alignments for each domain:
  == domain 1    score: 56.5 bits;  conditional E-value: 3.7e-17
   Rorc-aln  25 qievipckicgdkssgihygvitcegckgffrrsqrcnvaysctrqqncpidrtsrnrcqhcrlqkclalgmsrdavk 102
                q +   c +cgd+  g  yg  +c gc  ffrr+   +v+y c +   c i   sr  c++crlqkc ++gm   a++
  Y41D4B.21  30 QDDTDGCAVCGDRVNGKRYGAPACLGCIVFFRRAVTNEVTYKCLKGGTCVITNESRCICRYCRLQKCYTVGMKASAIQ 107
                556668******************************************************************999886 PP

>> ZK455.6  CE43818	WBGene00013976	locus:nhr-33	Zinc finger, C4 type (two domains)	status:Confirmed	UniProt:Q19217	prote
   #    score  bias  c-Evalue  i-Evalue hmmfrom  hmm to    alifrom  ali to    envfrom  env to     acc
 ---   ------ ----- --------- --------- ------- -------    ------- -------    ------- -------    ----
   1 !   56.2   4.3   4.5e-17   3.2e-15      30     110 ..      13      93 ..       2     105 .. 0.92

  Alignments for each domain:
  == domain 1    score: 56.2 bits;  conditional E-value: 4.5e-17
  Rorc-aln  30 pckicgdkssgihygvitcegckgffrrsqrcnvaysctrqqncpidrtsrnrcqhcrlqkclalgmsrdavkfgrmskkq 110
                ckic +++ gih+ v +c  c  ffrr+   +  y+c  + nc ++++ rn c+ cr  +c+  gm  + v++ r s  +
   ZK455.6  13 NCKICLQRADGIHFAVSSCRACAAFFRRTVILKLNYTCKEKGNCTVEKSLRNLCRSCRYTRCINEGMKIELVQLQRDSIGR 93 
               7***********************************************************************999987544 PP

>> T01G6.7  CE37786	WBGene00003645	locus:nhr-55	zinc finger protein	status:Confirmed	UniProt:O16962	protein_id:CCD73122.
   #    score  bias  c-Evalue  i-Evalue hmmfrom  hmm to    alifrom  ali to    envfrom  env to     acc
 ---   ------ ----- --------- --------- ------- -------    ------- -------    ------- -------    ----
   1 !   56.1   4.2   4.8e-17   3.4e-15      30     107 ..      27     104 ..      18     122 .. 0.92

  Alignments for each domain:
  == domain 1    score: 56.1 bits;  conditional E-value: 4.8e-17
  Rorc-aln  30 pckicgdkssgihygvitcegckgffrrsqrcnvaysctrqqncpidrtsrnrcqhcrlqkclalgmsrdavkfgrms 107
                c++cg+ks g h+g +tc  c  ffrr    n    c r+ nc   +     c+ crl+kc  +gm+ +  +f r s
   T01G6.7  27 TCQVCGQKSHGKHFGAVTCRACAAFFRRCGSANNFKPCRRNMNCEFLKNGWFNCKPCRLKKCQDVGMTIENFQFDRDS 104
               5*************************************************************************9976 PP

>> C56E10.1  CE46439	WBGene00016975	locus:nhr-173	steroid zinc finger	status:Partially_confirmed	UniProt:Q18895	protein_
   #    score  bias  c-Evalue  i-Evalue hmmfrom  hmm to    alifrom  ali to    envfrom  env to     acc
 ---   ------ ----- --------- --------- ------- -------    ------- -------    ------- -------    ----
   1 !   52.4   4.9   6.5e-16   4.6e-14      30     101 ..     102     175 ..      79     198 .. 0.87
   2 ?    4.1   0.0      0.27        19     328     363 ..     309     344 ..     279     365 .. 0.76

  Alignments for each domain:
  == domain 1    score: 52.4 bits;  conditional E-value: 6.5e-16
  Rorc-aln  30 pckicgdkssgihygvitcegckgffrrsqrcnvaysctrqqnc..pidrtsrnrcqhcrlqkclalgmsrdav 101
                c +cgd+++g hy v +c+gck ffrr+   +  y c r  +c   + +  r  c+ cr+qkc+ +gm   a+
  C56E10.1 102 ICAVCGDRATGYHYEVPSCNGCKTFFRRTVLSQRKYECMRGGKCfnVLPKEKRCSCRSCRFQKCVEVGMNPFAI 175
               49******************************************44478899999**************87776 PP

  == domain 2    score: 4.1 bits;  conditional E-value: 0.27
  Rorc-aln 328 iqyvvefakrlsgfmelcqndqivllkagamevvlv 363
               i   ve+ak +  + ++ ++dqi+ll+a  ++++ +
  C56E10.1 309 ILTSVEYAKTFMFLHQIGKEDQILLLRAVVLKLMHL 344
               56679******9999************988876533 PP

>> C11G6.4a  CE27061	WBGene00003624	locus:nhr-28	nuclear hormone receptor, nhr-28	status:Confirmed	UniProt:Q17905	protei
   #    score  bias  c-Evalue  i-Evalue hmmfrom  hmm to    alifrom  ali to    envfrom  env to     acc
 ---   ------ ----- --------- --------- ------- -------    ------- -------    ------- -------    ----
   1 !   55.5   7.1   7.2e-17   5.1e-15      29     105 ..       6      82 ..       2      93 .. 0.94

  Alignments for each domain:
  == domain 1    score: 55.5 bits;  conditional E-value: 7.2e-17
  Rorc-aln  29 ipckicgdkssgihygvitcegckgffrrsqrcnvaysctrqqncpidrtsrnrcqhcrlqkclalgmsrdavkfgr 105
                pc +cg+   g h+g  +c  c  ffrrs   n ay c     c i++  r  c+ cr+ kc+a+gm + av+  r
  C11G6.4a   6 SPCSVCGEAGDGAHFGAEACRACAAFFRRSVALNKAYVCRAMGTCVIQKNVRCMCRACRFTKCIAVGMRKSAVQRHR 82 
               69**********************************************************************98655 PP

>> ZK1037.13  CE42528	WBGene00045515	status:Partially_confirmed	UniProt:A7LPI6	protein_id:CAO82053.2
   #    score  bias  c-Evalue  i-Evalue hmmfrom  hmm to    alifrom  ali to    envfrom  env to     acc
 ---   ------ ----- --------- --------- ------- -------    ------- -------    ------- -------    ----
   1 !   55.6   5.1   6.7e-17   4.8e-15      28     129 ..      39     147 ..      15     185 .. 0.80

  Alignments for each domain:
  == domain 1    score: 55.6 bits;  conditional E-value: 6.7e-17
   Rorc-aln  28 vipckicgdkssgih.ygvitcegckgffrrsqrcnvaysctrqqncpidrtsrnrcqhcrlqkclalgmsrdavk....fgrms..kkqrdslhaevqk 120
                   c +cg    g h yg ++c  c  ffrr+     +  c +q  c i+  s+n c+ crlqkcl +gm   a++    +g+ s  k + ds ++++q 
  ZK1037.13  39 SDCCSVCGGAPNGGHrYGPMACLSCITFFRRAISSGNVGDCKKQSACEINHESKNSCRSCRLQKCLNVGMNPKAIQhrdpIGQRSppKDDSDSQKSDLQF 138
                4579***998776655*******************99**********************************99997333346666446778888888887 PP

   Rorc-aln 121 qlqqrqqqq 129
                 l+ +++q+
  ZK1037.13 139 LLDLQKKQR 147
                654333222 PP

>> F07C3.10  CE07031	WBGene00017198	locus:nhr-36	zinc finger protein	status:Partially_confirmed	UniProt:Q19155	protein_i
   #    score  bias  c-Evalue  i-Evalue hmmfrom  hmm to    alifrom  ali to    envfrom  env to     acc
 ---   ------ ----- --------- --------- ------- -------    ------- -------    ------- -------    ----
   1 !   51.2   4.4   1.5e-15   1.1e-13      24      97 ..      29     106 ..      19     122 .. 0.83
   2 ?    2.5   0.0      0.84        60     331     357 ..     247     273 ..     240     286 .. 0.86

  Alignments for each domain:
  == domain 1    score: 51.2 bits;  conditional E-value: 1.5e-15
  Rorc-aln  24 sqievipckicgdkssgihygvitcegckgffrrsqrcnvay.sctrqqnc..pidrtsrnr.cqhcrlqkclalgms 97 
               s++    c++cg +s+g hy v +c gck ffrr+   ++ay  c  ++ c   i r +r r c++crlqkc  +gm 
  F07C3.10  29 SEMSNEMCRVCGKNSAGKHYSVPACHGCKSFFRRAIIHKTAYpECKYDKMCfsKISRITRPRkCRYCRLQKCYEVGMV 106
               5555567***********************************558888888556999998655*************95 PP

  == domain 2    score: 2.5 bits;  conditional E-value: 0.84
  Rorc-aln 331 vvefakrlsgfmelcqndqivllkaga 357
                +e+ak +  f +l  nd+i+l ka +
  F07C3.10 247 AIEYAKTFPFFQQLESNDKILLTKATT 273
               589*********************976 PP

>> T06C12.6  CE16356	WBGene00003692	locus:nhr-102	Zinc finger, C4 type (two domains)	status:Confirmed	UniProt:Q9XVJ1	pro
   #    score  bias  c-Evalue  i-Evalue hmmfrom  hmm to    alifrom  ali to    envfrom  env to     acc
 ---   ------ ----- --------- --------- ------- -------    ------- -------    ------- -------    ----
   1 !   55.7   4.5   6.6e-17   4.7e-15      19     107 ..      12     103 ..       5     114 .. 0.86
   2 ?    0.2   0.1       4.2     3e+02     300     320 ..     225     244 ..     207     270 .. 0.79

  Alignments for each domain:
  == domain 1    score: 55.7 bits;  conditional E-value: 6.6e-17
  Rorc-aln  19 kkthtsqievipckicgdkssgihygvitcegckgffrrsq..rcnvaysct.rqqncpidrtsrnrcqhcrlqkclalgmsrdavkfgrms 107
                +t ts      ck+cg  + g+h+gv++c  c  ffrr+   + +  y c   ++nc +  t r +c+ cr++kc+ lgm+ + v++ r s
  T06C12.6  12 SETSTSPASTAICKVCGLCAHGLHFGVLACRACAAFFRRTVvmERQKKYKCRgGEDNCAVSSTDRYQCRLCRFNKCVELGMTPENVQWNRDS 103
               568888899999***************************962245678***72579*******************************99965 PP

  == domain 2    score: 0.2 bits;  conditional E-value: 4.2
  Rorc-aln 300 fsreevtgyqrksmwemwerc 320
               +s ee   y  k+mw+mw r 
  T06C12.6 225 LSLEERYIY-FKAMWNMWRRF 244
               566666666.489*****986 PP

>> M02H5.3  CE25952	WBGene00019741	locus:nhr-201	status:Partially_confirmed	UniProt:Q966H7	protein_id:CCD62236.1
   #    score  bias  c-Evalue  i-Evalue hmmfrom  hmm to    alifrom  ali to    envfrom  env to     acc
 ---   ------ ----- --------- --------- ------- -------    ------- -------    ------- -------    ----
   1 !   55.2   1.7   9.4e-17   6.7e-15      30     117 ..      34     121 ..      25     132 .. 0.93

  Alignments for each domain:
  == domain 1    score: 55.2 bits;  conditional E-value: 9.4e-17
  Rorc-aln  30 pckicgdkssgihygvitcegckgffrrsqrcnvaysctrqqncpidrtsrnrcqhcrlqkclalgmsrdavkfgrmskkqrdslhae 117
                c +c   + g+h+g  tc  c  ffrr    n    c +++ c  d+     c++crlq+c+ +gm  d  +f r   kq+  ++a 
   M02H5.3  34 KCPVCWKPAHGMHFGAFTCRACAVFFRRFGASNNLKPCKKNNVCNFDKNGYVSCKKCRLQRCFDIGMKIDNFQFERDPYKQKLEMQAA 121
               699*****************************************************************************99877775 PP

>> R11E3.5b  CE31720	WBGene00003694	locus:nhr-104	status:Partially_confirmed	UniProt:Q8MXE5	protein_id:CCD72240.1
   #    score  bias  c-Evalue  i-Evalue hmmfrom  hmm to    alifrom  ali to    envfrom  env to     acc
 ---   ------ ----- --------- --------- ------- -------    ------- -------    ------- -------    ----
   1 !   54.6   3.6   1.4e-16   9.7e-15      29     105 ..       4      80 ..       1     105 [. 0.90

  Alignments for each domain:
  == domain 1    score: 54.6 bits;  conditional E-value: 1.4e-16
  Rorc-aln  29 ipckicgdkssgihygvitcegckgffrrsqrcnvaysctrqqncpidrtsrnrcqhcrlqkclalgmsrdavkfgr 105
                pc +c     g h+gv +c gc  ffrr+   +  ysc+ ++ c i+++    c++cr++kcl +gm +++++  r
  R11E3.5b   4 NPCDVCLSPGNGKHFGVDACRGCTAFFRRTIVNKRNYSCSEDDTCEIEKSEGLLCKKCRFEKCLKVGMKKESIQKHR 80 
               59********************************************************************9987544 PP

>> Y39B6A.47a  CE41946	WBGene00012703	locus:nhr-145	status:Partially_confirmed	UniProt:Q9NEV6	protein_id:CAC51060.3
   #    score  bias  c-Evalue  i-Evalue hmmfrom  hmm to    alifrom  ali to    envfrom  env to     acc
 ---   ------ ----- --------- --------- ------- -------    ------- -------    ------- -------    ----
   1 !   53.9   3.9   2.3e-16   1.6e-14      31     101 ..       7      77 ..       4      94 .. 0.95

  Alignments for each domain:
  == domain 1    score: 53.9 bits;  conditional E-value: 2.3e-16
    Rorc-aln  31 ckicgdkssgihygvitcegckgffrrsqrcnvaysctrqqncpidrtsrnrcqhcrlqkclalgmsrdav 101
                 c+ic   s g+h+g +tc  c  ffrr+   +  ysc  ++ c ++   r  c++cr++kc  +gm  + v
  Y39B6A.47a   7 CQICAKTSNGMHFGAMTCRACAAFFRRAVVLKLEYSCKAKKMCQLEGGGRSMCRYCRFEKCKEIGMDAEKV 77 
                 ******************************************************************87766 PP

>> C38C3.9  CE08646	WBGene00016517	locus:nhr-260	zinc finger protein	status:Partially_confirmed	UniProt:O17081	protein_i
   #    score  bias  c-Evalue  i-Evalue hmmfrom  hmm to    alifrom  ali to    envfrom  env to     acc
 ---   ------ ----- --------- --------- ------- -------    ------- -------    ------- -------    ----
   1 !   54.3   6.6   1.8e-16   1.2e-14      30     101 ..      40     111 ..      28     127 .. 0.94

  Alignments for each domain:
  == domain 1    score: 54.3 bits;  conditional E-value: 1.8e-16
  Rorc-aln  30 pckicgdkssgihygvitcegckgffrrsqrcnvaysctrqqncpidrtsrnrcqhcrlqkclalgmsrdav 101
                ck+c d+s    yg  +c gc  ffrr+   ++ y c r+q+c i  t r  c++cr+qkcl +gm  +++
   C38C3.9  40 RCKVCEDRSNNSRYGAPACLGCTVFFRRAVVNKMQYRCLREQKCLISFTYRCACRYCRFQKCLNVGMRPNSI 111
               5******************************************************************87665 PP

>> R04B5.3  CE06213	WBGene00011002	locus:nhr-205	Zinc finger, C4 type (two domains)	status:Partially_confirmed	UniProt:Q
   #    score  bias  c-Evalue  i-Evalue hmmfrom  hmm to    alifrom  ali to    envfrom  env to     acc
 ---   ------ ----- --------- --------- ------- -------    ------- -------    ------- -------    ----
   1 !   54.2   6.5   1.8e-16   1.3e-14      30     105 ..      22      97 ..      12     107 .. 0.91

  Alignments for each domain:
  == domain 1    score: 54.2 bits;  conditional E-value: 1.8e-16
  Rorc-aln  30 pckicgdkssgihygvitcegckgffrrsqrcnvaysctrqqncpidrtsrnrcqhcrlqkclalgmsrdavkfgr 105
                c icgd   g h+g+ +c  c  ffrr+      + c +q  c i+   r  c+ crl+kcl lgm r +v+  r
   R04B5.3  22 NCAICGDVGDGHHFGLDACRACAAFFRRTVALGKKFECRQQGACKINTIIRSICKSCRLNKCLNLGMKRSCVQPRR 97 
               5*********************************************************************998554 PP

>> ZK1037.5  CE16757	WBGene00014193	locus:nhr-247	Ligand-binding domain of nuclear hormone receptors, Zinc finger, C4 ty
   #    score  bias  c-Evalue  i-Evalue hmmfrom  hmm to    alifrom  ali to    envfrom  env to     acc
 ---   ------ ----- --------- --------- ------- -------    ------- -------    ------- -------    ----
   1 !   54.2   4.4   1.8e-16   1.3e-14      30     134 ..      13     127 ..       4     152 .. 0.72

  Alignments for each domain:
  == domain 1    score: 54.2 bits;  conditional E-value: 1.8e-16
  Rorc-aln  30 pckicgdkssgihygvitcegckgffrrsqrcnvaysctrqqncpidrtsrnrcqhcrlqkclalgmsrdavkfgrms.kk.........qrdslhaevqk 120
                c +cg    g  yg ++c gc  ffrr+     +  c  + nc i   ++n c+ crlqkcl +gm   a++   +   +         q+  lh  ++ 
  ZK1037.5  13 RCLVCGGTPNGSRYGALACLGCIVFFRRAISNANVKNCDNNSNCKIGFETKNCCRSCRLQKCLQVGMNPKAIQHRDLIgPRkpvkvepetQKSKLHHLLEL 113
               599**************************9999999********************************999987654312200001111144444444333 PP

  Rorc-aln 121 qlqqrqqqqreqvv 134
               q +q  ++q++q+ 
  ZK1037.5 114 QRKQWSRNQKHQAQ 127
               33333334444433 PP

>> F44C8.5a  CE34309	WBGene00003718	locus:nhr-128	zinc finger protein	status:Confirmed	UniProt:O16358	protein_id:CCD7100
   #    score  bias  c-Evalue  i-Evalue hmmfrom  hmm to    alifrom  ali to    envfrom  env to     acc
 ---   ------ ----- --------- --------- ------- -------    ------- -------    ------- -------    ----
   1 !   54.3   5.4   1.7e-16   1.2e-14      30      97 ..      10      77 ..       7      84 .. 0.96

  Alignments for each domain:
  == domain 1    score: 54.3 bits;  conditional E-value: 1.7e-16
  Rorc-aln 30 pckicgdkssgihygvitcegckgffrrsqrcnvaysctrqqncpidrtsrnrcqhcrlqkclalgms 97
              pc icg+k+sg h+gv++c  c  ffrr+   ++  +  +++nc i    +  c+ crl++cl +gm 
  F44C8.5a 10 PCEICGQKTSGRHFGVMSCRSCAAFFRRAATWKTERADCKKENCQIFERGKFSCKVCRLKRCLEVGMD 77
              9**********************************9999****************************6 PP

>> Y22F5A.1  CE38441	WBGene00012494	locus:nhr-232	Zinc finger, C4 type (two domains)	status:Partially_confirmed	UniProt:
   #    score  bias  c-Evalue  i-Evalue hmmfrom  hmm to    alifrom  ali to    envfrom  env to     acc
 ---   ------ ----- --------- --------- ------- -------    ------- -------    ------- -------    ----
   1 !   53.5   5.7   2.9e-16   2.1e-14      29     104 ..      10      86 ..       5      95 .. 0.92

  Alignments for each domain:
  == domain 1    score: 53.5 bits;  conditional E-value: 2.9e-16
  Rorc-aln  29 ipckicgdkssgihygvitcegckgffrrsqrcnvaysctrq.qncpidrtsrnrcqhcrlqkclalgmsrdavkfg 104
               + ckic + + g+h+gv +c  c  ffrr+      y+c ++ ++c  +   r  c++cr qkcl+ gm+ + vk+ 
  Y22F5A.1  10 LTCKICCEPAHGVHFGVASCRACAAFFRRTTVLGKKYTCRQKnEKCTTNNEDRFNCRYCRYQKCLSNGMTPENVKYN 86 
               68*************************************654157*****************************985 PP

>> Y41D4B.8  CE37567	WBGene00003682	locus:nhr-92	status:Confirmed	UniProt:Q95Y07	protein_id:CCD66708.1
   #    score  bias  c-Evalue  i-Evalue hmmfrom  hmm to    alifrom  ali to    envfrom  env to     acc
 ---   ------ ----- --------- --------- ------- -------    ------- -------    ------- -------    ----
   1 !   53.7   6.8   2.5e-16   1.8e-14      31     105 ..       5      79 ..       2      95 .. 0.91

  Alignments for each domain:
  == domain 1    score: 53.7 bits;  conditional E-value: 2.5e-16
  Rorc-aln  31 ckicgdkssgihygvitcegckgffrrsqrcnvaysctrqqncpidrtsrnrcqhcrlqkclalgmsrdavkfgr 105
               c++cg  s+ ih+g + c  c  ffrr+      y c + +nc i  t rn c++cr  kc+ +gm r++v+  r
  Y41D4B.8   5 CQVCGVPSARIHFGGVVCSACSAFFRRTVVRGHEYRCKQMENCLIVSTIRNMCKKCRYTKCILVGMKRESVQKFR 79 
               *********************************************************************996433 PP

>> Y41D4B.9  CE26096	WBGene00003712	locus:nhr-122	status:Confirmed	UniProt:Q95Y09	protein_id:CCD66709.1
   #    score  bias  c-Evalue  i-Evalue hmmfrom  hmm to    alifrom  ali to    envfrom  env to     acc
 ---   ------ ----- --------- --------- ------- -------    ------- -------    ------- -------    ----
   1 !   53.7   3.9   2.6e-16   1.8e-14      30     113 ..       7      93 ..       3      99 .. 0.90

  Alignments for each domain:
  == domain 1    score: 53.7 bits;  conditional E-value: 2.6e-16
  Rorc-aln  30 pckicgdkssgihygvitcegckgffrrsqrcnvaysctrqqncpidrts...rnrcqhcrlqkclalgmsrdavkfgrmskkqrds 113
               pckic     g+h+g+ +c gc  ffrr+   +  y c  ++ c i ++    +  c++cr+ kcl +gm  +av+  r s  +r  
  Y41D4B.9   7 PCKICNSPGNGLHFGIDACRGCTSFFRRTIVQEKEYYCNSDDSCEIGKSEaalKSPCRKCRFAKCLEVGMKSEAVQKNRDSYGKRRE 93 
               9*********************************************8865223789********************99999776655 PP

>> R11E3.5c  CE37269	WBGene00003694	locus:nhr-104	status:Confirmed	UniProt:Q86PJ5	protein_id:CCD72241.1
   #    score  bias  c-Evalue  i-Evalue hmmfrom  hmm to    alifrom  ali to    envfrom  env to     acc
 ---   ------ ----- --------- --------- ------- -------    ------- -------    ------- -------    ----
   1 !   53.5   3.6     3e-16   2.1e-14      29     105 ..       4      80 ..       1     105 [. 0.90

  Alignments for each domain:
  == domain 1    score: 53.5 bits;  conditional E-value: 3e-16
  Rorc-aln  29 ipckicgdkssgihygvitcegckgffrrsqrcnvaysctrqqncpidrtsrnrcqhcrlqkclalgmsrdavkfgr 105
                pc +c     g h+gv +c gc  ffrr+   +  ysc+ ++ c i+++    c++cr++kcl +gm +++++  r
  R11E3.5c   4 NPCDVCLSPGNGKHFGVDACRGCTAFFRRTIVNKRNYSCSEDDTCEIEKSEGLLCKKCRFEKCLKVGMKKESIQKHR 80 
               59********************************************************************9987544 PP

>> K06B4.8  CE35584	WBGene00010603	locus:nhr-198	Zinc finger, C4 type (two domains)	status:Partially_confirmed	UniProt:O
   #    score  bias  c-Evalue  i-Evalue hmmfrom  hmm to    alifrom  ali to    envfrom  env to     acc
 ---   ------ ----- --------- --------- ------- -------    ------- -------    ------- -------    ----
   1 !   51.7   4.5   1.1e-15   7.6e-14      16      97 ..       7      85 ..       2      99 .. 0.91
   2 ?    2.6   0.0      0.78        55     309     371 ..     138     208 ..     120     274 .. 0.77

  Alignments for each domain:
  == domain 1    score: 51.7 bits;  conditional E-value: 1.1e-15
  Rorc-aln 16 laakkthtsqievipckicgdkssgihygvitcegckgffrrsqrcnvaysctrqqncpidrtsrnrcqhcrlqkclalgms 97
              +a  kt  s +    c ic   + g+ yg +tc  ck ffrrs + + +y c ++++c i    + +c+ cr+qkcl +gm+
   K06B4.8  7 IANFKTEESVLVREKCVICFGSALGMNYGALTCSACKMFFRRSAEKKLSYNCKKDNQCSIA---QRKCRACRFQKCLNFGMT 85
              566788888888889********************************************95...579**************7 PP

  == domain 2    score: 2.6 bits;  conditional E-value: 0.78
  Rorc-aln 309 qrksmwemwercahrlteaiqyv.vefakrlsgfme......lcqndqivllkagamev.vlvrmcrayna 371
               +   + +m +r  h +t++ ++  + +  r+s fm+      l  nd+++l+k  a+ +  +    r++ a
   K06B4.8 138 KNSNVMKMKKRTPHTVTDSHDWAfLGIHARISYFMDfefinkLSLNDKVILFKYNALRMgCMTEAMRCFTA 208
               5566889999********99986267889****996444444789********999876233444555555 PP

>> R11E3.5a  CE31719	WBGene00003694	locus:nhr-104	nuclear hormone receptor	status:Confirmed	UniProt:Q8MXE6	protein_id:CC
   #    score  bias  c-Evalue  i-Evalue hmmfrom  hmm to    alifrom  ali to    envfrom  env to     acc
 ---   ------ ----- --------- --------- ------- -------    ------- -------    ------- -------    ----
   1 !   53.3   3.6   3.4e-16   2.4e-14      29     105 ..       4      80 ..       1     105 [. 0.90

  Alignments for each domain:
  == domain 1    score: 53.3 bits;  conditional E-value: 3.4e-16
  Rorc-aln  29 ipckicgdkssgihygvitcegckgffrrsqrcnvaysctrqqncpidrtsrnrcqhcrlqkclalgmsrdavkfgr 105
                pc +c     g h+gv +c gc  ffrr+   +  ysc+ ++ c i+++    c++cr++kcl +gm +++++  r
  R11E3.5a   4 NPCDVCLSPGNGKHFGVDACRGCTAFFRRTIVNKRNYSCSEDDTCEIEKSEGLLCKKCRFEKCLKVGMKKESIQKHR 80 
               59********************************************************************9987544 PP

>> R07B7.13  CE06275	WBGene00011097	locus:nhr-206	nuclear hormone receptor	status:Partially_confirmed	UniProt:Q21803	pro
   #    score  bias  c-Evalue  i-Evalue hmmfrom  hmm to    alifrom  ali to    envfrom  env to     acc
 ---   ------ ----- --------- --------- ------- -------    ------- -------    ------- -------    ----
   1 !   52.9   3.1   4.5e-16   3.2e-14      22     103 ..      32     117 ..      15     145 .. 0.85

  Alignments for each domain:
  == domain 1    score: 52.9 bits;  conditional E-value: 4.5e-16
  Rorc-aln  22 htsqievip..ckicgdkssgihygvitcegckgffrrsqrcnvaysctrqqncpidrtsrnr..cqhcrlqkclalgmsrdavkf 103
               + +  +v+p  c +cg+ + g hy v tc+gck ffrr+        c r++nc ++   +nr  c  cr+ kc  +gm   a++ 
  R07B7.13  32 NETSRNVLPekCEVCGNPAVGYHYDVATCNGCKAFFRRTVITGRRVICRRRKNCLVEMEPKNRriCPGCRFSKCEEVGMNPRAIRA 117
               4455567766699*******************************************999888777**************9988875 PP

>> C50B6.14a  CE40923	WBGene00003719	locus:nhr-129	status:Confirmed	UniProt:A5JYV3	protein_id:CAN86585.1
   #    score  bias  c-Evalue  i-Evalue hmmfrom  hmm to    alifrom  ali to    envfrom  env to     acc
 ---   ------ ----- --------- --------- ------- -------    ------- -------    ------- -------    ----
   1 !   49.6   1.8   4.6e-15   3.3e-13      31     105 ..      30     106 ..      22     154 .. 0.85
   2 ?    3.7   0.0      0.37        26     330     362 ..     219     251 ..     208     323 .. 0.79

  Alignments for each domain:
  == domain 1    score: 49.6 bits;  conditional E-value: 4.6e-15
   Rorc-aln  31 ckicgdkssgihygvitcegckgffrrsqrcnvaysctrqqncpidrtsrn...rcqhcrlqkclalgmsrdavkfgr 105
                c +cg  +sg hy v +c+gck ffrr    +  ++c  +++c  d ++r+   +c+ cr++kc+a+gm   a+   +
  C50B6.14a  30 CFVCGGSASGYHYDVPACNGCKTFFRRYVISKRLFTCKLNDDCF-DLSTRDvpvKCRACRINKCFAVGMNPHALEVDK 106
                99*****************************************5.5444433339***************99987543 PP

  == domain 2    score: 3.7 bits;  conditional E-value: 0.37
   Rorc-aln 330 yvvefakrlsgfmelcqndqivllkagamevvl 362
                  +e+ak +  f el   dq++l++  ++  v 
  C50B6.14a 219 ATIEYAKTFMFFHELLPRDQLILIRYTTLACVN 251
                578999999999999999999999988776653 PP

>> ZK697.2  CE15397	WBGene00022805	locus:nhr-256	zinc finger protein	status:Partially_confirmed	UniProt:O44577	protein_i
   #    score  bias  c-Evalue  i-Evalue hmmfrom  hmm to    alifrom  ali to    envfrom  env to     acc
 ---   ------ ----- --------- --------- ------- -------    ------- -------    ------- -------    ----
   1 !   52.8   2.8     5e-16   3.6e-14      31     113 ..       6      89 ..       3     126 .. 0.91

  Alignments for each domain:
  == domain 1    score: 52.8 bits;  conditional E-value: 5e-16
  Rorc-aln  31 ckicgd.kssgihygvitcegckgffrrsqrcnvaysctrqqncpidrtsrnrcqhcrlqkclalgmsrdavkfgrmskkqrds 113
               ck+c   +++  h+g  +c+ c  ffrr+ +   +ysc  ++ c i+   r+ c++crl kcl  gm  + v+  +m   ++ s
   ZK697.2   6 CKVCDSpNATNFHFGAHSCKACAAFFRRTVKTGQIYSCPGEKTCEINHVFRQNCRQCRLAKCLKAGMQEELVQGHKMNGENKRS 89 
               ****86367889************************************************************999998766655 PP

>> Y41D4B.7  CE30005	WBGene00003677	locus:nhr-87	status:Confirmed	UniProt:Q8WSN9	protein_id:CCD66707.1
   #    score  bias  c-Evalue  i-Evalue hmmfrom  hmm to    alifrom  ali to    envfrom  env to     acc
 ---   ------ ----- --------- --------- ------- -------    ------- -------    ------- -------    ----
   1 !   52.5   3.0   5.8e-16   4.1e-14      30     113 ..       4      89 ..       2     102 .. 0.90

  Alignments for each domain:
  == domain 1    score: 52.5 bits;  conditional E-value: 5.8e-16
  Rorc-aln  30 pckicgdkssgihygvitcegckgffrrsqrcnvaysctrq..qncpidrtsrnrcqhcrlqkclalgmsrdavkfgrmskkqrds 113
               pc +c   s g h+gv  c  c  ffrr+   n  + c  +  + c +  t    c+ crl kcla+gm +++v+ gr s  +r+ 
  Y41D4B.7   4 PCPVCQAPSNGFHFGVEVCSACSSFFRRAVFKNRKFRCYGEpvNSCEVISTGNALCKGCRLAKCLAVGMKKETVQQGRESYGKREL 89 
               9*************************************8653378**********************************9988875 PP

>> T06C12.7  CE16357	WBGene00003674	locus:nhr-84	Zinc finger, C4 type (two domains)	status:Partially_confirmed	UniProt:O
   #    score  bias  c-Evalue  i-Evalue hmmfrom  hmm to    alifrom  ali to    envfrom  env to     acc
 ---   ------ ----- --------- --------- ------- -------    ------- -------    ------- -------    ----
   1 !   53.1   3.2   4.1e-16   2.9e-14      30     114 ..      27     113 ..      23     140 .. 0.89

  Alignments for each domain:
  == domain 1    score: 53.1 bits;  conditional E-value: 4.1e-16
  Rorc-aln  30 pckicgdkssgihygvitcegckgffrrsqrcnvaysctrqqn...cpidrtsrnrcqhcrlqkclalgmsrdavkfgrmskkqrdsl 114
                c++c   s g h+gv++c  c  ffrrs   +  y c ++ n   c +    r +c+ crl+kc  lgm+ + v++ r s    d +
  T06C12.7  27 KCRVCAMPSRGNHFGVLSCRACAAFFRRSFVHKKEYKCRQR-NvgkCDVSGNDRYQCRACRLKKCKELGMTPENVQMDRNSESFDDDM 113
               6*************************************654.33449999999**************************998877765 PP

>> C50B6.14b  CE40924	WBGene00003719	locus:nhr-129	status:Confirmed	UniProt:A5JYV4	protein_id:CAN86586.1
   #    score  bias  c-Evalue  i-Evalue hmmfrom  hmm to    alifrom  ali to    envfrom  env to     acc
 ---   ------ ----- --------- --------- ------- -------    ------- -------    ------- -------    ----
   1 !   49.2   1.9   6.1e-15   4.3e-13      31     105 ..      30     106 ..      22     153 .. 0.85
   2 ?    3.6   0.0       0.4        28     330     361 ..     240     271 ..     229     344 .. 0.79

  Alignments for each domain:
  == domain 1    score: 49.2 bits;  conditional E-value: 6.1e-15
   Rorc-aln  31 ckicgdkssgihygvitcegckgffrrsqrcnvaysctrqqncpidrtsrn...rcqhcrlqkclalgmsrdavkfgr 105
                c +cg  +sg hy v +c+gck ffrr    +  ++c  +++c  d ++r+   +c+ cr++kc+a+gm   a+   +
  C50B6.14b  30 CFVCGGSASGYHYDVPACNGCKTFFRRYVISKRLFTCKLNDDCF-DLSTRDvpvKCRACRINKCFAVGMNPHALEVDK 106
                99*****************************************5.5444433339***************99987543 PP

  == domain 2    score: 3.6 bits;  conditional E-value: 0.4
   Rorc-aln 330 yvvefakrlsgfmelcqndqivllkagamevv 361
                  +e+ak +  f el   dq++l++  ++  v
  C50B6.14b 240 ATIEYAKTFMFFHELLPRDQLILIRYTTLACV 271
                57899999999999999999999998877665 PP

>> F44C8.5b  CE10386	WBGene00003718	locus:nhr-128	status:Partially_confirmed	UniProt:Q7KQA0	protein_id:CCD71006.1
   #    score  bias  c-Evalue  i-Evalue hmmfrom  hmm to    alifrom  ali to    envfrom  env to     acc
 ---   ------ ----- --------- --------- ------- -------    ------- -------    ------- -------    ----
   1 !   52.2   5.4   7.1e-16   5.1e-14      30     103 ..      54     125 ..      50     137 .. 0.93

  Alignments for each domain:
  == domain 1    score: 52.2 bits;  conditional E-value: 7.1e-16
  Rorc-aln  30 pckicgdkssgihygvitcegckgffrrsqrcnvaysctrqqncpidrtsrnrcqhcrlqkclalgmsrdavkf 103
               pc icg+k+sg h+gv++c  c  ffrr+   ++  +  +++nc i    +  c+ crl++cl +gm  da kf
  F44C8.5b  54 PCEICGQKTSGRHFGVMSCRSCAAFFRRAATWKTERADCKKENCQIFERGKFSCKVCRLKRCLEVGM--DASKF 125
               9**********************************9999***************************9..66666 PP

>> C56E10.4b  CE37099	WBGene00003727	locus:nhr-137	status:Partially_confirmed	UniProt:B3WFU1	protein_id:CCD68220.1
   #    score  bias  c-Evalue  i-Evalue hmmfrom  hmm to    alifrom  ali to    envfrom  env to     acc
 ---   ------ ----- --------- --------- ------- -------    ------- -------    ------- -------    ----
   1 !   51.3   4.5   1.4e-15     1e-13      24     107 ..      60     148 ..      45     157 .. 0.85
   2 ?    3.2   0.1      0.52        37     330     447 ..     242     363 ..     169     391 .. 0.77

  Alignments for each domain:
  == domain 1    score: 51.3 bits;  conditional E-value: 1.4e-15
   Rorc-aln  24 sqievipckicgdkssgihygvitcegckgffrrsqrcnvaysctr.qqncpidr....tsrnrcqhcrlqkclalgmsrdavkfgrms 107
                 ++  +pc +c   ++g hy v +c+gck ffrr      +y c r + nc ++      +r +c+ crl++cl  gm ++av  g + 
  C56E10.4b  60 RRVFDLPCAVCLYPATGYHYNVASCNGCKTFFRRCVLSGSSYRCIRgDSNCLLNMrlvaGARIKCRSCRLDRCLQQGMRKEAVTSGIVG 148
                455668***************************************94469988742222689*********************988665 PP

  == domain 2    score: 3.2 bits;  conditional E-value: 0.52
   Rorc-aln 330 yvvefakrlsgfmelcqndqivllkagamevvl.vrmcraynadnhtvffegkyggvelfralgcs.elissifd..fshslsalr...fsedeialyta 422
                  +efak+l  + ++ + d+  l++  ++ + + +    +y  +++tv +     g +++++l  s  +i ++f   f   l  l+   f+ de+ l   
  C56E10.4b 242 CAIEFAKKLPDLSKFSDSDKEELIRNSCFTIAIaIEAIESYFDKKKTVVMPD---GTDVMQSLANSgSVIHAVFTqmFVCILDPLHresFTIDELVLTLQ 338
                4579*********************999988552788999*9999**99875...788888887663578899864466667766544488899888888 PP

   Rorc-aln 423 lvlinanrpglqekrkveqlqynle 447
                l++     p        eql+ +++
  C56E10.4b 339 LLFFTIAAPENLTPEGKEQLEKSVK 363
                8877777766555555566666555 PP

>> M02H5.1  CE25947	WBGene00003689	locus:nhr-99	status:Partially_confirmed	UniProt:Q966H4	protein_id:CCD62234.1
   #    score  bias  c-Evalue  i-Evalue hmmfrom  hmm to    alifrom  ali to    envfrom  env to     acc
 ---   ------ ----- --------- --------- ------- -------    ------- -------    ------- -------    ----
   1 !   52.7   4.8   5.4e-16   3.8e-14      30     102 ..      25      97 ..      20     115 .. 0.91

  Alignments for each domain:
  == domain 1    score: 52.7 bits;  conditional E-value: 5.4e-16
  Rorc-aln  30 pckicgdkssgihygvitcegckgffrrsqrcnvaysctrqqncpidrtsrnrcqhcrlqkclalgmsrdavk 102
                c ic   s g h+g +tc  c  ffrr  rc+    c  ++nc   +     c++crlqkc  +gm+ d+ +
   M02H5.1  25 TCEICDKPSHGKHFGAVTCRACAMFFRRFGRCKNMKPCEMNNNCQFPKNGYFNCKKCRLQKCWDVGMTTDTFQ 97 
               6********************************************************************9865 PP

>> F57A8.5  CE34036	WBGene00010180	locus:nhr-192	Zinc finger, C4 type (two domains)	status:Partially_confirmed	UniProt:Q
   #    score  bias  c-Evalue  i-Evalue hmmfrom  hmm to    alifrom  ali to    envfrom  env to     acc
 ---   ------ ----- --------- --------- ------- -------    ------- -------    ------- -------    ----
   1 !   51.7   1.3     1e-15   7.4e-14      31      98 ..      18      85 ..       7     124 .. 0.84

  Alignments for each domain:
  == domain 1    score: 51.7 bits;  conditional E-value: 1e-15
  Rorc-aln 31 ckicgdkssgihygvitcegckgffrrsqrcnvaysctrqqncpidrtsrnrcqhcrlqkclalgmsr 98
              c ic  ++ g hygv++c  ck ffrr    + +y c   +nc        +cq cr+q+cl  gm  
   F57A8.5 18 CEICNRQAFGKHYGVLSCYACKMFFRRMSVQKLVYNCKWSNNCFETSPYPLKCQSCRFQRCLDAGMYL 85
              *******************************************99999999**************964 PP

>> C05G6.1  CE37476	WBGene00015497	locus:nhr-76	status:Confirmed	UniProt:Q65CM0	protein_id:CCD63287.1
   #    score  bias  c-Evalue  i-Evalue hmmfrom  hmm to    alifrom  ali to    envfrom  env to     acc
 ---   ------ ----- --------- --------- ------- -------    ------- -------    ------- -------    ----
   1 !   51.6   2.6   1.1e-15   7.9e-14      24     113 ..      71     165 ..      64     206 .. 0.83

  Alignments for each domain:
  == domain 1    score: 51.6 bits;  conditional E-value: 1.1e-15
  Rorc-aln  24 sqievipckicgd.kssgihygvitcegckgffrrsqrcnvaysctrq....qncpidrtsrnrcqhcrlqkclalgmsrdavkfgrmskkqrds 113
               s  e   c +c + +ssg h+g i+c  c  ffrr+      y c r+      cp+dr  r  c+ cr  +c+ +gm   +v+  r s k r  
   C05G6.1  71 SASEKKECAVCKNpNSSGYHFGCIACAACSAFFRRTVVLSRRYYCRRDpvgnSLCPLDRRHRSNCRACRYVRCIDMGMNPSSVQNLRDSIKPRSP 165
               5567778999986479******************************97332256******************************99999998864 PP

>> R13D11.8  CE39955	WBGene00020062	locus:nhr-270	status:Partially_confirmed	UniProt:O17013	protein_id:CCD71087.1
   #    score  bias  c-Evalue  i-Evalue hmmfrom  hmm to    alifrom  ali to    envfrom  env to     acc
 ---   ------ ----- --------- --------- ------- -------    ------- -------    ------- -------    ----
   1 !   51.4   5.0   1.3e-15   9.2e-14      30     102 ..      69     141 ..      46     148 .. 0.92

  Alignments for each domain:
  == domain 1    score: 51.4 bits;  conditional E-value: 1.3e-15
  Rorc-aln  30 pckicgdkssgihygvitcegckgffrrsqrcnvaysctrqqncpidrtsrnrcqhcrlqkclalgmsrdavk 102
                c +cgd+      g  +c gc  ffrrs   n++y c r+  cp+    r  c+hcr++kc+ +gm   av+
  R13D11.8  69 RCAVCGDQVKSDRLGCPACLGCILFFRRSVLKNASYKCGRKGACPVVSEFRSTCRHCRFKKCFDVGMKASAVN 141
               6*******************************************************************99996 PP

>> T05B4.2  CE13195	WBGene00003647	locus:nhr-57	zinc finger protein	status:Confirmed	UniProt:O16425	protein_id:CCD70827.
   #    score  bias  c-Evalue  i-Evalue hmmfrom  hmm to    alifrom  ali to    envfrom  env to     acc
 ---   ------ ----- --------- --------- ------- -------    ------- -------    ------- -------    ----
   1 !   51.1   5.2   1.6e-15   1.1e-13      30     113 ..       9      94 ..       4     100 .. 0.93

  Alignments for each domain:
  == domain 1    score: 51.1 bits;  conditional E-value: 1.6e-15
  Rorc-aln  30 pckicgdkssgihygvitcegckgffrrsqrcnva..ysctrqqncpidrtsrnrcqhcrlqkclalgmsrdavkfgrmskkqrds 113
                c +c +   g h+g i+c+ c  ffrr+   n a  + c ++++c i  +sr+ c+ cr  kcl +gm  + v+  + + kq +s
   T05B4.2   9 YCSVCHQLGDGYHFGAIACKACAAFFRRTTSMNLApkFVCRKKNECVIKMSSRDSCKSCRYAKCLHVGMNPEVVQAIQQAAKQANS 94 
               599**************************9999976689***********************************999999999877 PP

>> T09A12.4d  CE37723	WBGene00003656	locus:nhr-66	status:Partially_confirmed	UniProt:Q5W611	protein_id:CCD63565.1
   #    score  bias  c-Evalue  i-Evalue hmmfrom  hmm to    alifrom  ali to    envfrom  env to     acc
 ---   ------ ----- --------- --------- ------- -------    ------- -------    ------- -------    ----
   1 !   51.6   7.3   1.1e-15   7.9e-14      28     105 ..     192     271 ..     184     291 .. 0.90

  Alignments for each domain:
  == domain 1    score: 51.6 bits;  conditional E-value: 1.1e-15
   Rorc-aln  28 vipckicgdkssgihygvitcegckgffrrsqrcnvaysctrqqncpi..drtsrnrcqhcrlqkclalgmsrdavkfgr 105
                v  c icg  s+gih+gv +c  c  ffrr+   n  ysc +  +c +  d ++ ++c+ cr++kc++ gm +++v+  r
  T09A12.4d 192 VPACAICGTDSTGIHFGVDACAACSAFFRRTVVLNKDYSCNKGGKCTVvkDGSAGQKCRACRFRKCISSGMDKNSVQHRR 271
                557*******************************************9855667889*******************99876 PP

>> T09A12.4a  CE31061	WBGene00003656	locus:nhr-66	zinc finger protein	status:Confirmed	UniProt:Q8MXH1	protein_id:CCD6356
   #    score  bias  c-Evalue  i-Evalue hmmfrom  hmm to    alifrom  ali to    envfrom  env to     acc
 ---   ------ ----- --------- --------- ------- -------    ------- -------    ------- -------    ----
   1 ?    2.9   2.8      0.64        46     117     190 ..      17      97 ..       4     103 .. 0.49
   2 !   51.6   7.5   1.1e-15   8.1e-14      28     105 ..     110     189 ..     103     208 .. 0.90

  Alignments for each domain:
  == domain 1    score: 2.9 bits;  conditional E-value: 0.64
   Rorc-aln 117 evqkqlqqrqqqqreqvvktppagaqgadtltytlgl...pd....gqlplgsspdlpeasacppgllrasgsgpsysnnl 190
                  q+q qq+q qq++ +++   + +    t+     l   p+    +   + ++ d+ +  + ppg+++ +   ps s+n+
  T09A12.4a  17 HQQQQRQQQQAQQQNSMARKYSMDTIQHHTMQHPHQLqyiPNhfmtASTDVFAAMDMSQKQSSPPGIFKIAKNEPSSSSNS 97 
                223333444444444444444444333333333222211122000022233345566777788999999888888877765 PP

  == domain 2    score: 51.6 bits;  conditional E-value: 1.1e-15
   Rorc-aln  28 vipckicgdkssgihygvitcegckgffrrsqrcnvaysctrqqncpi..drtsrnrcqhcrlqkclalgmsrdavkfgr 105
                v  c icg  s+gih+gv +c  c  ffrr+   n  ysc +  +c +  d ++ ++c+ cr++kc++ gm +++v+  r
  T09A12.4a 110 VPACAICGTDSTGIHFGVDACAACSAFFRRTVVLNKDYSCNKGGKCTVvkDGSAGQKCRACRFRKCISSGMDKNSVQHRR 189
                557*******************************************9855667889*******************99876 PP

>> F47C10.7  CE10666	WBGene00018544	locus:nhr-188	status:Partially_confirmed	UniProt:O01562	protein_id:CCD64888.1
   #    score  bias  c-Evalue  i-Evalue hmmfrom  hmm to    alifrom  ali to    envfrom  env to     acc
 ---   ------ ----- --------- --------- ------- -------    ------- -------    ------- -------    ----
   1 !   49.6   3.3   4.5e-15   3.2e-13      28     108 ..      14      95 ..       3     111 .. 0.87
   2 ?    4.9   0.1      0.15        11     340     435 ..     177     276 ..     158     293 .. 0.70

  Alignments for each domain:
  == domain 1    score: 49.6 bits;  conditional E-value: 4.5e-15
  Rorc-aln  28 vipckicgdkssgihygvitcegckgffrrsqrcnvaysctrqqncpidr.tsrnrcqhcrlqkclalgmsrdavkfgrmsk 108
                + c icg ++s   ygv+tc+ ck ffrr    +++y c   ++c  +    + rc+ cr++kc+ lgm    + + ++ k
  F47C10.7  14 TLKCLICGRNASCHNYGVLTCNACKMFFRRVVIEQITYQCRNWKKCLENAdQFKPRCKACRFEKCVRLGMKLGPIAMEKLYK 95 
               578*******************************************766515689***************987777666655 PP

  == domain 2    score: 4.9 bits;  conditional E-value: 0.15
  Rorc-aln 340 gfmelcqndq.ivllka.gamevvlvrmcraynadnhtvff.egkyggvelfralgcselissi.fdfshslsalrfsedeialytalvlinanrpglqe 435
                fm+l +nd+ +vll+   +  +vl    ra na+ + v   +g     +++ ++  + +++si   +   ++ l+ +e e a+ + l++ n     l e
  F47C10.7 177 EFMNLIENDEkVVLLRNfSSKSIVLDSAMRALNAKVDRVTTpDGEDIYSDIILSMFSAGFLNSIqCGLVSRVAELKVTELEHAMLSVLLFCNPAIHPLSE 276
               59******9537788762567899999*******987665325554445555555555566665245666677788888888888888887766555555 PP

>> Y69H2.8  CE42556	WBGene00013483	locus:nhr-241	Zinc finger, C4 type (two domains)	status:Partially_confirmed	UniProt:Q
   #    score  bias  c-Evalue  i-Evalue hmmfrom  hmm to    alifrom  ali to    envfrom  env to     acc
 ---   ------ ----- --------- --------- ------- -------    ------- -------    ------- -------    ----
   1 !   50.6   3.4   2.2e-15   1.6e-13      28     102 ..      18      93 ..       2     103 .. 0.90

  Alignments for each domain:
  == domain 1    score: 50.6 bits;  conditional E-value: 2.2e-15
  Rorc-aln  28 vipckicgdkssgihygv.itcegckgffrrsqrcnvaysctrqqncpidrtsrnrcqhcrlqkclalgmsrdavk 102
                + c +cg  +sg  yg   +c  c  ffrrs   ++ y+c     c i  +sr  c++cr+qkcla gm   a++
   Y69H2.8  18 NLLCTVCGAPASGRRYGAaAACLACIVFFRRSVLRKIHYTCQALGRCEITVASRCVCRYCRMQKCLAAGMDPRAIQ 93 
               567**************7257*************************************************988876 PP

>> C26B2.4  CE34709	WBGene00016126	locus:nhr-258	nuclear hormone receptor	status:Partially_confirmed	UniProt:Q18190	prot
   #    score  bias  c-Evalue  i-Evalue hmmfrom  hmm to    alifrom  ali to    envfrom  env to     acc
 ---   ------ ----- --------- --------- ------- -------    ------- -------    ------- -------    ----
   1 !   50.5   8.2   2.4e-15   1.7e-13      30      97 ..      13      80 ..       5      89 .. 0.94

  Alignments for each domain:
  == domain 1    score: 50.5 bits;  conditional E-value: 2.4e-15
  Rorc-aln 30 pckicgdkssgihygvitcegckgffrrsqrcnvaysctrqqncpidrtsrnrcqhcrlqkclalgms 97
               c++c d     hyg i c  ckgffrr    +  + c r + c i++ +rn c+ cr +kcl +gm 
   C26B2.4 13 ICRVCDDSNGQPHYGTICCPSCKGFFRRVYMSDKKFECYRGNMCVIQKGTRNICRACRYKKCLQVGMN 80
              5******9999********************************************************7 PP

>> T09A12.4c  CE31063	WBGene00003656	locus:nhr-66	status:Partially_confirmed	UniProt:Q8MXH2	protein_id:CCD63564.1
   #    score  bias  c-Evalue  i-Evalue hmmfrom  hmm to    alifrom  ali to    envfrom  env to     acc
 ---   ------ ----- --------- --------- ------- -------    ------- -------    ------- -------    ----
   1 !   51.1   7.4   1.5e-15   1.1e-13      28     105 ..     266     345 ..     258     360 .. 0.90

  Alignments for each domain:
  == domain 1    score: 51.1 bits;  conditional E-value: 1.5e-15
   Rorc-aln  28 vipckicgdkssgihygvitcegckgffrrsqrcnvaysctrqqncpi..drtsrnrcqhcrlqkclalgmsrdavkfgr 105
                v  c icg  s+gih+gv +c  c  ffrr+   n  ysc +  +c +  d ++ ++c+ cr++kc++ gm +++v+  r
  T09A12.4c 266 VPACAICGTDSTGIHFGVDACAACSAFFRRTVVLNKDYSCNKGGKCTVvkDGSAGQKCRACRFRKCISSGMDKNSVQHRR 345
                557*******************************************9855667889*******************99876 PP

>> F44C8.2  CE17823	WBGene00003724	locus:nhr-134	nuclear hormone receptor	status:Confirmed	UniProt:O16361	protein_id:CCD
   #    score  bias  c-Evalue  i-Evalue hmmfrom  hmm to    alifrom  ali to    envfrom  env to     acc
 ---   ------ ----- --------- --------- ------- -------    ------- -------    ------- -------    ----
   1 !   50.1   8.4   3.2e-15   2.3e-13      30      99 ..      10      79 ..       7      97 .. 0.93

  Alignments for each domain:
  == domain 1    score: 50.1 bits;  conditional E-value: 3.2e-15
  Rorc-aln 30 pckicgdkssgihygvitcegckgffrrsqrcnvaysctrqqncpidrtsrnrcqhcrlqkclalgmsrd 99
              pc icg+k+sg h+gv++c  c  ffrr+  c  ++    + nc +    + +c++cr+++cl +gm   
   F44C8.2 10 PCEICGQKTSGRHFGVMSCRSCAAFFRRAATCSRIFGRCPNGNCKLLENGKFKCKKCRMKRCLEVGMDET 79
              9************************************99****************************654 PP

>> Y73F8A.21  CE46694	WBGene00003604	locus:nhr-5	status:Partially_confirmed	UniProt:Q9NA51	protein_id:CAB60549.1
   #    score  bias  c-Evalue  i-Evalue hmmfrom  hmm to    alifrom  ali to    envfrom  env to     acc
 ---   ------ ----- --------- --------- ------- -------    ------- -------    ------- -------    ----
   1 !   50.6   2.5   2.3e-15   1.6e-13      30     102 ..      42     114 ..      28     150 .. 0.92

  Alignments for each domain:
  == domain 1    score: 50.6 bits;  conditional E-value: 2.3e-15
   Rorc-aln  30 pckicgdkssgihygvitcegckgffrrsqrcnvaysctrqqncpidrtsrnrcqhcrlqkclalgmsrdavk 102
                 ck+cg   + +hyg ++c gckgffrr+        c+ + +c +    + +c+ cr++kcl  gm    v+
  Y73F8A.21  42 LCKVCGAEKAALHYGALSCVGCKGFFRRALLKADQLECAANGECTVSVLQKTQCRSCRFNKCLREGMNPAYVR 114
                5*****************************9999*********************************876665 PP

>> F44C4.2  CE07250	WBGene00018412	locus:nhr-37	zinc finger-containing protein	status:Partially_confirmed	UniProt:Q20389
   #    score  bias  c-Evalue  i-Evalue hmmfrom  hmm to    alifrom  ali to    envfrom  env to     acc
 ---   ------ ----- --------- --------- ------- -------    ------- -------    ------- -------    ----
   1 !   49.8   6.1   3.9e-15   2.7e-13      30     102 ..       6      79 ..       2      83 .. 0.93

  Alignments for each domain:
  == domain 1    score: 49.8 bits;  conditional E-value: 3.9e-15
  Rorc-aln  30 pckicgdkssgihygvitcegckgffrrsqrcnvaysctr.qqncpidrtsrnrcqhcrlqkclalgmsrdavk 102
                c +c   s g+h+g +tc  c  ffrr+   +  y c + + +c id   r  c++crl kc a+gm  + v+
   F44C4.2   6 SCLVCKKASNGMHFGALTCRACAAFFRRATVLKLQYKCKQgNSKCNIDGRGRYVCRQCRLTKCKAIGMNEEKVQ 79 
               599***********************************873568************************999887 PP

>> Y41D4B.27  CE40724	WBGene00045255	locus:nhr-146	status:Confirmed	UniProt:A2V8C5	protein_id:CCD66723.1
   #    score  bias  c-Evalue  i-Evalue hmmfrom  hmm to    alifrom  ali to    envfrom  env to     acc
 ---   ------ ----- --------- --------- ------- -------    ------- -------    ------- -------    ----
   1 !   49.9   2.1   3.6e-15   2.6e-13      30     114 ..       4      90 ..       2     113 .. 0.86

  Alignments for each domain:
  == domain 1    score: 49.9 bits;  conditional E-value: 3.6e-15
   Rorc-aln  30 pckicgdkssgihygvitcegckgffrrsqrcnvaysctrq..qncpidrtsrnrcqhcrlqkclalgmsrdavkfgrmskkqrdsl 114
                pc +c   s g h+gv  c  c  ffrr+   +  + c  +  + c i  t    c+ cr+ kcla+gm +++v+ gr    +r+  
  Y41D4B.27   4 PCPVCQALSNGFHFGVEVCSACSAFFRRTVFKKRNFRCWGEpvNCCEIVSTGSAFCKSCRFAKCLAVGMKKETVQQGREGYGKREMA 90 
                9****************************999999999764325678*******************************987777654 PP

>> R04B5.4a  CE06214	WBGene00003611	locus:nhr-12	Zinc finger, C4 type (two domains)	status:Partially_confirmed	UniProt:Q
   #    score  bias  c-Evalue  i-Evalue hmmfrom  hmm to    alifrom  ali to    envfrom  env to     acc
 ---   ------ ----- --------- --------- ------- -------    ------- -------    ------- -------    ----
   1 !   49.7   2.8   4.4e-15   3.1e-13      26     110 ..      42     126 ..      20     155 .. 0.87

  Alignments for each domain:
  == domain 1    score: 49.7 bits;  conditional E-value: 4.4e-15
  Rorc-aln  26 ievipckicgdkssgihygvitcegckgffrrsqrcnvaysctrqqncpidrtsrnrcqhcrlqkclalgmsrdavkfgrmskkq 110
                e   c +c +   g+h+g  +c  c  ffrrs      y c   +nc +    r  c+ cr +kc+ +gm  ++v+  r     
  R04B5.4a  42 YEKPNCAVCNEVGDGLHFGAEACRACTAFFRRSVALSKKYECRAGRNCEVSSNIRCMCRSCRYDKCIEVGMNPECVQNRRENDTP 126
               56668*********************************************************************99987765544 PP

>> R04B5.4b  CE40989	WBGene00003611	locus:nhr-12	status:Partially_confirmed	UniProt:A5JYT1	protein_id:CAN86639.1
   #    score  bias  c-Evalue  i-Evalue hmmfrom  hmm to    alifrom  ali to    envfrom  env to     acc
 ---   ------ ----- --------- --------- ------- -------    ------- -------    ------- -------    ----
   1 !   49.6   2.8   4.4e-15   3.1e-13      26     110 ..      42     126 ..      20     155 .. 0.87

  Alignments for each domain:
  == domain 1    score: 49.6 bits;  conditional E-value: 4.4e-15
  Rorc-aln  26 ievipckicgdkssgihygvitcegckgffrrsqrcnvaysctrqqncpidrtsrnrcqhcrlqkclalgmsrdavkfgrmskkq 110
                e   c +c +   g+h+g  +c  c  ffrrs      y c   +nc +    r  c+ cr +kc+ +gm  ++v+  r     
  R04B5.4b  42 YEKPNCAVCNEVGDGLHFGAEACRACTAFFRRSVALSKKYECRAGRNCEVSSNIRCMCRSCRYDKCIEVGMNPECVQNRRENDTP 126
               56668*********************************************************************99987765544 PP

>> T07C5.5  CE06383	WBGene00011568	locus:nhr-26	Ligand-binding domain of nuclear hormone receptors, Zinc finger, C4 type
   #    score  bias  c-Evalue  i-Evalue hmmfrom  hmm to    alifrom  ali to    envfrom  env to     acc
 ---   ------ ----- --------- --------- ------- -------    ------- -------    ------- -------    ----
   1 !   49.8   4.3   3.9e-15   2.8e-13      30     101 ..       7      81 ..       2     100 .. 0.89
   2 ?    1.4   0.1       1.8   1.3e+02     332     434 ..     147     254 ..     116     328 .. 0.71

  Alignments for each domain:
  == domain 1    score: 49.8 bits;  conditional E-value: 3.9e-15
  Rorc-aln  30 pckicgdkssgihygvitcegckgffrrsqrcnvaysctrqqncp..idrtsrnrcqhcrlqkclalgms.rdav 101
                ck+c +k++g  ygv +c+ ck ffrr+     +  c r+ ncp  +  +   +c+ cr+ kc+ +gm   dav
   T07C5.5   7 SCKVCNEKTTGFNYGVQSCNACKMFFRRALDTPKVLKCGRDGNCPtiVLDSGESQCRFCRFHKCIIVGMIfLDAV 81 
               6********************************************5333466789*************9524665 PP

  == domain 2    score: 1.4 bits;  conditional E-value: 1.8
  Rorc-aln 332 vefakrlsgfmelcqndqivllkag.amevvlvrmcraynadnhtvffegkyggv..elfralgc.selissifd.fshslsalrfsedeialytalvlin 427
               + f ++l  +  l  +d i ++k    m ++lv   r+y +++ ++   gk      e   a g   +l++ i   +   ls ++++ +e  l + ++l n
   T07C5.5 147 ISFIRQLDFIKFLSSQDTIAIFKYShLMYLILVTAMRSYLCKEAAMNHPGKVDVFpeEAQYAAGYnKQLLNDIRClLVGRLSEIKITHEEFILLSVIILCN 247
               55677777666788888998888651688899999999999888888888866443244445554145677765414566788888888888888877777 PP

  Rorc-aln 428 anrpglq 434
                    l 
   T07C5.5 248 PGATNLS 254
               6655555 PP

>> F09C6.9  CE37501	WBGene00003706	locus:nhr-116	nuclear hormone receptor	status:Confirmed	UniProt:Q9XV98	protein_id:CAB
   #    score  bias  c-Evalue  i-Evalue hmmfrom  hmm to    alifrom  ali to    envfrom  env to     acc
 ---   ------ ----- --------- --------- ------- -------    ------- -------    ------- -------    ----
   1 !   49.0   6.6   6.9e-15   4.9e-13      18     103 ..      36     124 ..      27     157 .. 0.82

  Alignments for each domain:
  == domain 1    score: 49.0 bits;  conditional E-value: 6.9e-15
  Rorc-aln  18 akkthtsqiev.ipckicgdkssgihygvitcegckgffrrsqrcnvaysctrqqncp..idrtsrnrcqhcrlqkclalgmsrdavkf 103
               +kk+  s++e    c +cg  + g hy v +c+gck ffrr      ++sc  +++c     r +  +c+ crlq+cl++gm   a+  
   F09C6.9  36 SKKSIGSRVERpTECLVCGRSAHGYHYNVASCNGCKTFFRRMCLSGRSFSCKLDRDCFdlTKRKTPAKCRACRLQRCLSVGMDPGAMEV 124
               57888888885367*******************************************52245666689**************9888765 PP

>> F16B12.8  CE35489	WBGene00008884	locus:nhr-281	Ligand-binding domain of nuclear hormone receptors	status:Partially_co
   #    score  bias  c-Evalue  i-Evalue hmmfrom  hmm to    alifrom  ali to    envfrom  env to     acc
 ---   ------ ----- --------- --------- ------- -------    ------- -------    ------- -------    ----
   1 !   49.1   3.6   6.3e-15   4.5e-13      30      97 ..      22      94 ..       7     126 .. 0.87

  Alignments for each domain:
  == domain 1    score: 49.1 bits;  conditional E-value: 6.3e-15
  Rorc-aln 30 pckicgdkssgihygvitcegckgffrrsqrcnvaysctrqqncpid.....rtsrnrcqhcrlqkclalgms 97
               c ic  k+sg hygv +c  ck ffrr    n  y c +++ c  +     r    +cq cr++kc+ lgm 
  F16B12.8 22 TCMICPKKASGRHYGVFSCCACKMFFRRVIVENLFYKCKQNKTCYENeiitgRQKPPKCQACRFKKCVNLGMM 94
              6*****************************************9975422112555568*************95 PP

>> F16B4.9  CE17680	WBGene00017510	locus:nhr-178	nuclear hormone receptor	status:Confirmed	UniProt:O44635	protein_id:CCD
   #    score  bias  c-Evalue  i-Evalue hmmfrom  hmm to    alifrom  ali to    envfrom  env to     acc
 ---   ------ ----- --------- --------- ------- -------    ------- -------    ------- -------    ----
   1 !   48.8   2.5   7.7e-15   5.5e-13      30     115 ..      23     115 ..      14     142 .. 0.81

  Alignments for each domain:
  == domain 1    score: 48.8 bits;  conditional E-value: 7.7e-15
  Rorc-aln  30 pckicgdkssgihygvitcegckgffrrsqrc..nvaysctrqqn.cpidrtsrnrcqhcrlqkclalgmsrdavkfgrm....skkqrdslh 115
                ck+c   + g+h+gv +c  c  ffrr+        y c    n c ++   r +c+ cr++kc++lgm+ + v++ r      +k+rd   
   F16B4.9  23 TCKVCELSAHGVHFGVTSCRACAAFFRRTIVMsrTKKYRCRGGMNkCIVNTNDRYQCRLCRFNKCVTLGMTSENVQWNRDpfpeGRKKRDGRG 115
               7***************************97551156799*8765538889999***********************99952222567777655 PP

>> C13C4.3  CE39470	WBGene00003726	locus:nhr-136	Ligand-binding domain of nuclear hormone receptors, Zinc finger, C4 typ
   #    score  bias  c-Evalue  i-Evalue hmmfrom  hmm to    alifrom  ali to    envfrom  env to     acc
 ---   ------ ----- --------- --------- ------- -------    ------- -------    ------- -------    ----
   1 !   48.8   2.1   8.2e-15   5.8e-13      30     103 ..      52     129 ..      28     179 .. 0.84

  Alignments for each domain:
  == domain 1    score: 48.8 bits;  conditional E-value: 8.2e-15
  Rorc-aln  30 pckicgdkssgihygvitcegckgffrrsqrcnvaysctrqqnc.....pidrtsrnrcqhcrlqkclalgmsrdavkf 103
                ck+c   ++g hy v +c+gck ffrrs      y+c + ++c     p+d  sr  c+ cr++kc+  gm   a++ 
   C13C4.3  52 NCKVCRHSATGYHYDVPSCNGCKTFFRRSILDGRKYTCLKMRKClsgtePVD-LSRRMCRACRFEKCVEAGMNPSAIQA 129
               6******************************************977776777.58999**************9999874 PP

>> K06B4.7  CE25931	WBGene00010602	locus:nhr-197	Ligand-binding domain of nuclear hormone receptors, Zinc finger, C4 typ
   #    score  bias  c-Evalue  i-Evalue hmmfrom  hmm to    alifrom  ali to    envfrom  env to     acc
 ---   ------ ----- --------- --------- ------- -------    ------- -------    ------- -------    ----
   1 !   48.8   2.8   7.9e-15   5.6e-13      30     126 ..       2      99 ..       1     110 [. 0.88

  Alignments for each domain:
  == domain 1    score: 48.8 bits;  conditional E-value: 7.9e-15
  Rorc-aln  30 pckicgdkssgihygvitcegckgffrrsqrcnvaysctrqqncpidrtsrnrcqhcrlqkclalgmsrdavkfgrmsk.kqrdslhaevqkqlqqrq 126
                c +c  +++   yg ++c  ck ff r+   n  + c r qnc i      +c+ cr+qkcl +gm+   ++ g +s  +q d  +a++  +l+ ++
   K06B4.7   2 NCVVCSGRATNRNYGAMSCFACKMFFHRTVYKNLLFRCKRIQNCTIHFKIFPKCRACRFQKCLIVGMTLAPLNDGIVSIgNQSDYSYAKLLDDLKFKN 99 
               699****************************************************************9999988888852677777777777666555 PP

>> C03G6.8  CE45420	WBGene00015395	locus:nhr-147	status:Partially_confirmed	UniProt:O01448	protein_id:CCD62705.1
   #    score  bias  c-Evalue  i-Evalue hmmfrom  hmm to    alifrom  ali to    envfrom  env to     acc
 ---   ------ ----- --------- --------- ------- -------    ------- -------    ------- -------    ----
   1 !   49.2   4.4   6.2e-15   4.4e-13      26     108 ..       9      93 ..       3     109 .. 0.85

  Alignments for each domain:
  == domain 1    score: 49.2 bits;  conditional E-value: 6.2e-15
  Rorc-aln  26 ievipckicgdkssgihygvitcegckgffrrsqrcnvaysctrqqncpidrtsrn....rcqhcrlqkclalgmsrdavkfgrmsk 108
               i  i c +cg  + g hy vi+c+gck ffrr    +    c  ++ c  d   +n    rc+ cr +kc+ +gm r+ ++    sk
   C03G6.8   9 ITPITCSVCGRSAKGYHYDVISCKGCKTFFRRMYLLKSKIICGLNNSC-FDLKNKNepylRCRACRYKKCIDVGMNRNGIQSSE-SK 93 
               67799*************************************998887.566666556669*****************998654.33 PP

>> R02D1.1  CE30823	WBGene00003715	locus:nhr-125	status:Partially_confirmed	UniProt:O17082	protein_id:CCD68492.1
   #    score  bias  c-Evalue  i-Evalue hmmfrom  hmm to    alifrom  ali to    envfrom  env to     acc
 ---   ------ ----- --------- --------- ------- -------    ------- -------    ------- -------    ----
   1 !   48.0   5.2   1.4e-14   9.6e-13      30     118 ..      12      89 ..       4      97 .. 0.85

  Alignments for each domain:
  == domain 1    score: 48.0 bits;  conditional E-value: 1.4e-14
  Rorc-aln  30 pckicgdkssgihygvitcegckgffrrsqrcnvaysctrqqncpidrtsrnrcqhcrlqkclalgmsrdavkfgrmskkqrdslhaev 118
                c+ic +k+ g h+gv+tc  c  ffrr     +a+s   q +c    +srn c+ crl+kc  +gm     ++      +rds+ a  
   R02D1.1  12 SCRICNQKAHGNHFGVLTCRACASFFRR-----AAFSKWSQLKCQKGGCSRNFCKRCRLKKCREMGMDTTKFQY------NRDSFRATG 89 
               7**************************9.....5899999**************************96554444......455555555 PP

>> T13F3.3  CE35617	WBGene00003717	locus:nhr-127	Zinc finger, C4 type (two domains)	status:Partially_confirmed	UniProt:O
   #    score  bias  c-Evalue  i-Evalue hmmfrom  hmm to    alifrom  ali to    envfrom  env to     acc
 ---   ------ ----- --------- --------- ------- -------    ------- -------    ------- -------    ----
   1 !   48.1   5.8   1.3e-14     9e-13      28     102 ..      10      85 ..       2      92 .. 0.91

  Alignments for each domain:
  == domain 1    score: 48.1 bits;  conditional E-value: 1.3e-14
  Rorc-aln  28 vipckicgdkssgihygvitcegckgffrrsqrcnvaysctr.qqncpidrtsrnrcqhcrlqkclalgmsrdavk 102
                ipc +c ++s g h+ v++c  c  ffrrs   ++ y c   ++ c i    r  c++cr+ kc+  gm  + ++
   T13F3.3  10 SIPCEVCKNQSNGYHFEVLSCGACASFFRRSVVSKIKYQCKDgKKRCQIRYLDRHFCRYCRFSKCVKAGMKAEKIQ 85 
               59**************************************863789************************987765 PP

>> Y38E10A.18  CE21598	WBGene00012596	locus:nhr-234	status:Partially_confirmed	UniProt:Q9NAJ3	protein_id:CAB54409.1
   #    score  bias  c-Evalue  i-Evalue hmmfrom  hmm to    alifrom  ali to    envfrom  env to     acc
 ---   ------ ----- --------- --------- ------- -------    ------- -------    ------- -------    ----
   1 !   48.1   5.0   1.3e-14   9.1e-13      30     108 ..      12      90 ..       8      99 .. 0.95

  Alignments for each domain:
  == domain 1    score: 48.1 bits;  conditional E-value: 1.3e-14
    Rorc-aln  30 pckicgdkssgihygvitcegckgffrrsqrcnvaysctrqqncpidrtsrnrcqhcrlqkclalgmsrdavkfgrmsk 108
                 pc +cg     +h+g + c  c  ffrr+   ++ + c   +nc i +  r  c+ cr++kc  +gm rd v+  r  +
  Y38E10A.18  12 PCLVCGIEKGTLHFGSVVCMACASFFRRTVSFHIRFLCRYSNNCQISQDLRFICRSCRFDKCERVGMRRDLVQQKRNEN 90 
                 9***********************************************************************9888665 PP

>> T01G6.8  CE18167	WBGene00003720	locus:nhr-130	zinc finger protein	status:Partially_confirmed	UniProt:O16963	protein_i
   #    score  bias  c-Evalue  i-Evalue hmmfrom  hmm to    alifrom  ali to    envfrom  env to     acc
 ---   ------ ----- --------- --------- ------- -------    ------- -------    ------- -------    ----
   1 !   48.7   5.8   8.4e-15   5.9e-13      26     105 ..      32     112 ..      24     120 .. 0.90

  Alignments for each domain:
  == domain 1    score: 48.7 bits;  conditional E-value: 8.4e-15
  Rorc-aln  26 ievipckicgdkssgihygvitcegckgffrrsqr.cnvaysctrqqncpidrtsrnrcqhcrlqkclalgmsrdavkfgr 105
               +++  c++c   + g h+g i+c  c  ffrr+    +++y c +q+nc i    r +c++crl++c  +gm     +f r
   T01G6.8  32 VNLYTCQVCALPAHGNHFGAISCRACAAFFRRACTgTKTTYKCKKQNNCDIWENGRYKCKKCRLDRCNEVGMDPGRFQFDR 112
               56778***************************87626899********************************987777766 PP

>> C17E7.8b  CE42243	WBGene00003714	locus:nhr-124	status:Confirmed	UniProt:B1GRK4	protein_id:CCD64880.1
   #    score  bias  c-Evalue  i-Evalue hmmfrom  hmm to    alifrom  ali to    envfrom  env to     acc
 ---   ------ ----- --------- --------- ------- -------    ------- -------    ------- -------    ----
   1 !   41.5   2.9   1.3e-12   9.3e-11      31      97 ..      14      83 ..       4     127 .. 0.90
   2 ?    4.8   0.0      0.17        12     328     436 ..     184     296 ..     157     330 .. 0.71

  Alignments for each domain:
  == domain 1    score: 41.5 bits;  conditional E-value: 1.3e-12
  Rorc-aln 31 ckicgdkssgihygvitcegckgffrrsqrcnvaysctrqqncpi.d..rtsrnrcqhcrlqkclalgms 97
              c ic +k+ g  y v++c+ ck ffrr+   ++   c +  +c   d   tsr +c+ cr +kc+ lgm 
  C17E7.8b 14 CAICHQKAFGYNYEVVSCNACKMFFRRAHAEKIDDFCKKGGKCFDgDdlLTSRPKCRSCRYKKCVNLGMR 83
              9*****************************************964232359******************6 PP

  == domain 2    score: 4.8 bits;  conditional E-value: 0.17
  Rorc-aln 328 iqyvvefakrlsgfmelcqndqivllkagamevvlvrmcraynadnhtvffegkyggve.....lfralgcselissifdf.shslsalrfsedeialyta 422
               +   ve +k ls + +l   d+++llk  a++   + +      +++   +     g e     lf    c e+i  ++    + l  l+++e e  l   
  C17E7.8b 184 VLLAVEVCKGLSFYNDLLLSDRVLLLKNVAFKSHHLSVAYDSFIQKKGRVLAP--TGTEmfpdvLFEIPKCREIIMDLLTSpMKPLMELQITESEYLLLNM 282
               56689***********************9998765544333223333333332..2333111226777799999998876525789999999999999999 PP

  Rorc-aln 423 lvlinanrpglqek 436
               +v+ n +  gl  +
  C17E7.8b 283 IVICNPDIDGLSPR 296
               99999999998755 PP

>> F41B5.9  CE42115	WBGene00018265	locus:nhr-182	nuclear hormone receptor	status:Partially_confirmed	UniProt:O16676	prot
   #    score  bias  c-Evalue  i-Evalue hmmfrom  hmm to    alifrom  ali to    envfrom  env to     acc
 ---   ------ ----- --------- --------- ------- -------    ------- -------    ------- -------    ----
   1 !   48.1   3.2   1.3e-14   9.1e-13      30     103 ..       5      79 ..       2      90 .. 0.88

  Alignments for each domain:
  == domain 1    score: 48.1 bits;  conditional E-value: 1.3e-14
  Rorc-aln  30 pckicgdkssgihygvitcegckgffrrsq...rcnvaysctrqqncpidrtsrnrcqhcrlqkclalgmsrdavkf 103
                c icg+ s g h+gvi+c  c  ffrr+    + +    c  ++n  i++     c++crl+kcl  gm  da kf
   F41B5.9   5 ECEICGQPSHGNHFGVISCRACAAFFRRATlnsKKKLNLNCFHDNNSEINKNGFFSCKKCRLKKCLEKGM--DASKF 79 
               5***************************85322677899******************************9..56665 PP

>> F36D3.2  CE15966	WBGene00003644	locus:nhr-54	Zinc finger, C4 type (two domains)	status:Partially_confirmed	UniProt:O4
   #    score  bias  c-Evalue  i-Evalue hmmfrom  hmm to    alifrom  ali to    envfrom  env to     acc
 ---   ------ ----- --------- --------- ------- -------    ------- -------    ------- -------    ----
   1 !   48.0   5.3   1.4e-14     1e-12      29     103 ..      15      92 ..       5     101 .. 0.91

  Alignments for each domain:
  == domain 1    score: 48.0 bits;  conditional E-value: 1.4e-14
  Rorc-aln  29 ipckicgdkssgihygvitcegckgffrrsqrcnvaysctrqq.ncpi..drtsrnrcqhcrlqkclalgmsrdavkf 103
               + c ic     g h+gv tc  c  ffrr+   n  y ctr+  +c i  d t    c+ cr++kc+ lgm+ + v+ 
   F36D3.2  15 VKCAICYKAGHGQHFGVETCRACAAFFRRTVVLNRKYKCTRKSgKCKIgsDETKDVMCKFCRFKKCIDLGMTTENVRT 92 
               68***************************************864798866899999****************999975 PP

>> F57A10.5  CE16151	WBGene00003650	locus:nhr-60	Ligand-binding domain of nuclear hormone receptors, Zinc finger, C4 typ
   #    score  bias  c-Evalue  i-Evalue hmmfrom  hmm to    alifrom  ali to    envfrom  env to     acc
 ---   ------ ----- --------- --------- ------- -------    ------- -------    ------- -------    ----
   1 !   47.7   3.5   1.7e-14   1.2e-12      30     101 ..      46     119 ..      29     154 .. 0.86
   2 ?   -0.2   0.0       5.7   4.1e+02     332     379 ..     265     312 ..     260     381 .. 0.51

  Alignments for each domain:
  == domain 1    score: 47.7 bits;  conditional E-value: 1.7e-14
  Rorc-aln  30 pckicgdkssgihygvitcegckgffrrsqrcnvaysctrqqncpidrtsrn...rcqhcrlqkclalgmsrdav 101
                c icg+ + g hy v +c+gck ffrr    + ++ c  + +c  d t r+   +c+ cr qkc+++gm   a+
  F57A10.5  46 ECLICGNSANGHHYDVASCNGCKTFFRRMCVSDRSFECKAKGDC-FDLTKRKvplKCRACRHQKCISVGMNPLAM 119
               69*****************************************9.46666643449**************87665 PP

  == domain 2    score: -0.2 bits;  conditional E-value: 5.7
  Rorc-aln 332 vefakrlsgfmelcqndqivllkagamevvlvrmcraynadnhtvffe 379
               ve+ak +  f  l   d+++l +  a+    +++  +    n  v++e
  F57A10.5 265 VEYAKTFMFFHRLSSRDKLILTRHVALACTNLHISYSSIRRNLEVIIE 312
               566666666666666666666555555444444333333333333333 PP

>> M02H5.7  CE21074	WBGene00003713	locus:nhr-123	status:Confirmed	UniProt:Q966I1	protein_id:CCD62240.1
   #    score  bias  c-Evalue  i-Evalue hmmfrom  hmm to    alifrom  ali to    envfrom  env to     acc
 ---   ------ ----- --------- --------- ------- -------    ------- -------    ------- -------    ----
   1 !   47.6   3.5   1.9e-14   1.3e-12      27     106 ..      21     100 ..      12     109 .. 0.91

  Alignments for each domain:
  == domain 1    score: 47.6 bits;  conditional E-value: 1.9e-14
  Rorc-aln  27 evipckicgdkssgihygvitcegckgffrrsqrcnvaysctrqqncpidrtsrnrcqhcrlqkclalgmsrdavkfgrm 106
                   c+ic + + g h+g itc  c  ffrr    +    c  +++c   +     c++cr+q+cl +gm+ d  +f r 
   M02H5.7  21 SPKKCQICENPAHGKHFGAITCRACAAFFRRFGISKKFKPCKLENKCTFRKNGYFSCKKCRMQRCLQFGMTIDNFQFDRE 100
               4557*************************************************************************985 PP

>> K11E4.5a  CE28244	WBGene00003661	locus:nhr-71	Zinc finger, C4 type (two domains)	status:Confirmed	UniProt:Q9GTD4	prot
   #    score  bias  c-Evalue  i-Evalue hmmfrom  hmm to    alifrom  ali to    envfrom  env to     acc
 ---   ------ ----- --------- --------- ------- -------    ------- -------    ------- -------    ----
   1 !   47.5   5.7     2e-14   1.4e-12      30     105 ..       9      84 ..       2     102 .. 0.92

  Alignments for each domain:
  == domain 1    score: 47.5 bits;  conditional E-value: 2e-14
  Rorc-aln  30 pckicgdkssgihygvitcegckgffrrsqrcnvaysctrqqncpidrtsrnrcqhcrlqkclalgmsrdavkfgr 105
                c +c   + g+hyg i+c  c+ ffrr+   ++ y c   + c id   r  c+ cr+ kc+  gm   av+  r
  K11E4.5a   9 ECMVCSAPADGLHYGAISCRSCNAFFRRTVVEKAEYRCKHTNTCLIDPDGRCACRSCRFTKCIEAGMKIGAVQPRR 84 
               699*****************************************************************99997655 PP

>> C54E10.5  CE36429	WBGene00008309	locus:nhr-170	Zinc finger, C4 type (two domains)	status:Confirmed	UniProt:O45315	pro
   #    score  bias  c-Evalue  i-Evalue hmmfrom  hmm to    alifrom  ali to    envfrom  env to     acc
 ---   ------ ----- --------- --------- ------- -------    ------- -------    ------- -------    ----
   1 !   47.5   3.7     2e-14   1.4e-12      29     102 ..      15      90 ..       6     124 .. 0.88

  Alignments for each domain:
  == domain 1    score: 47.5 bits;  conditional E-value: 2e-14
  Rorc-aln  29 ipckicgdkssgihygvitcegckgffrrsqrcnvaysctrq.qncpidrtsrnr.cqhcrlqkclalgmsrdavk 102
               + c ic   s g+h+g+ tc  c  ffrr+   n  y c ++  +c i     ++ c+ cr++kc+ lgm+ + v+
  C54E10.5  15 VNCEICQKTSHGLHFGLETCRACAAFFRRTVVLNRKYKCIQKtGKCEIGAGGEEKlCKFCRFKKCIDLGMTTENVR 90 
               78*************************************876258***99876544***************99987 PP

>> C03G6.10  CE07884	WBGene00015396	locus:nhr-148	C4-type zinc finger protein	status:Partially_confirmed	UniProt:O01446	
   #    score  bias  c-Evalue  i-Evalue hmmfrom  hmm to    alifrom  ali to    envfrom  env to     acc
 ---   ------ ----- --------- --------- ------- -------    ------- -------    ------- -------    ----
   1 !   47.2   3.9   2.4e-14   1.7e-12      30     103 ..      10      86 ..       2     106 .. 0.89

  Alignments for each domain:
  == domain 1    score: 47.2 bits;  conditional E-value: 2.4e-14
  Rorc-aln  30 pckicgdkssgihygvitcegckgffrrsqrcnvaysctrqqncpidrtsrn....rcqhcrlqkclalgmsrdavkf 103
                c ic  ++ g hy vi+c+gck ffrr    n    c  +++c  d t  n    rc+ cr +kcl +gm + a+++
  C03G6.10  10 TCSICRRNAKGYHYDVISCKGCKTFFRRMSLINFQGKCDLNNQC-FDLTKANepylRCRACRYRKCLDVGMNQKAIQI 86 
               5*************************************998888.576666656669****************99975 PP

>> F38H12.3  CE17809	WBGene00018189	locus:nhr-181	nuclear hormone receptor	status:Partially_confirmed	UniProt:O16346	pro
   #    score  bias  c-Evalue  i-Evalue hmmfrom  hmm to    alifrom  ali to    envfrom  env to     acc
 ---   ------ ----- --------- --------- ------- -------    ------- -------    ------- -------    ----
   1 !   47.1   6.8   2.5e-14   1.8e-12      30     102 ..      32     104 ..      13     117 .. 0.94

  Alignments for each domain:
  == domain 1    score: 47.1 bits;  conditional E-value: 2.5e-14
  Rorc-aln  30 pckicgdkssgihygvitcegckgffrrsqrcnvaysctrqqncpidrtsrnrcqhcrlqkclalgmsrdavk 102
                c +cgd   g  yg  +c gc  ffrr+   +  y c ++ nc i  +sr  c+ crl+kc  +gm  +a++
  F38H12.3  32 SCAVCGDSVNGKRYGAPACLGCIVFFRRAVINKSQYKCWKKGNCVITFASRCVCRCCRLRKCSHVGMKPEAIQ 104
               6******************************************************************999985 PP

>> C06G3.1b  CE37188	WBGene00003695	locus:nhr-105	status:Confirmed	UniProt:Q3LQX0	protein_id:CCD83548.1
   #    score  bias  c-Evalue  i-Evalue hmmfrom  hmm to    alifrom  ali to    envfrom  env to     acc
 ---   ------ ----- --------- --------- ------- -------    ------- -------    ------- -------    ----
   1 !   47.0   4.6   2.8e-14     2e-12      28     104 ..      34     114 ..      12     126 .. 0.81

  Alignments for each domain:
  == domain 1    score: 47.0 bits;  conditional E-value: 2.8e-14
  Rorc-aln  28 vip.ckicgdk.ssgihygvitcegckgffrrsqrcnvaysctrqqncpidrt..srnrcqhcrlqkclalgmsrdavkfg 104
                 p c +cg    +g hygv +c gck ffrr    + +  c  ++ c ++++  ++  c+ cr qkcl +gm+ da++  
  C06G3.1b  34 DGPcCLVCGRVaNTGHHYGVTACLGCKTFFRRVVLQKNSPKCKYKNHCRLEKSvnAKRLCRSCRYQKCLEVGMTEDALHPC 114
               445167899862589*******************9999************997224556******************8755 PP

>> M02H5.6  CE35342	WBGene00003688	locus:nhr-98	status:Confirmed	UniProt:Q966I0	protein_id:CCD62239.1
   #    score  bias  c-Evalue  i-Evalue hmmfrom  hmm to    alifrom  ali to    envfrom  env to     acc
 ---   ------ ----- --------- --------- ------- -------    ------- -------    ------- -------    ----
   1 !   46.9   4.8   3.1e-14   2.2e-12      25     105 ..      38     118 ..      32     122 .. 0.94

  Alignments for each domain:
  == domain 1    score: 46.9 bits;  conditional E-value: 3.1e-14
  Rorc-aln  25 qievipckicgdkssgihygvitcegckgffrrsqrcnvaysctrqqncpidrtsrnrcqhcrlqkclalgmsrdavkfgr 105
               +i    c+ic + + g h+g +tc  c  ffrr    n    c  +++c   +     c++cr+q+cl +gm+ d  +f r
   M02H5.6  38 KISSKKCQICENPAHGKHFGAVTCRACAAFFRRFGISNNFKPCKTENKCSFRKNGYFSCKKCRMQRCLQFGMTIDNFQFDR 118
               566778***********************************************************************9988 PP

>> C06G3.1a  CE34659	WBGene00003695	locus:nhr-105	zinc finger protein	status:Confirmed	UniProt:Q86PJ4	protein_id:CCD8354
   #    score  bias  c-Evalue  i-Evalue hmmfrom  hmm to    alifrom  ali to    envfrom  env to     acc
 ---   ------ ----- --------- --------- ------- -------    ------- -------    ------- -------    ----
   1 !   46.9   4.6     3e-14   2.1e-12      28     104 ..      34     114 ..      12     126 .. 0.81

  Alignments for each domain:
  == domain 1    score: 46.9 bits;  conditional E-value: 3e-14
  Rorc-aln  28 vip.ckicgdk.ssgihygvitcegckgffrrsqrcnvaysctrqqncpidrt..srnrcqhcrlqkclalgmsrdavkfg 104
                 p c +cg    +g hygv +c gck ffrr    + +  c  ++ c ++++  ++  c+ cr qkcl +gm+ da++  
  C06G3.1a  34 DGPcCLVCGRVaNTGHHYGVTACLGCKTFFRRVVLQKNSPKCKYKNHCRLEKSvnAKRLCRSCRYQKCLEVGMTEDALHPC 114
               445167899862589*******************9999************997224556******************8755 PP

>> F44C8.4  CE27384	WBGene00003693	locus:nhr-103	nulcear hormone receptor	status:Confirmed	UniProt:O16359	protein_id:CCD
   #    score  bias  c-Evalue  i-Evalue hmmfrom  hmm to    alifrom  ali to    envfrom  env to     acc
 ---   ------ ----- --------- --------- ------- -------    ------- -------    ------- -------    ----
   1 !   46.6   6.3   3.6e-14   2.5e-12      30      99 ..      10      79 ..       7      87 .. 0.89

  Alignments for each domain:
  == domain 1    score: 46.6 bits;  conditional E-value: 3.6e-14
  Rorc-aln 30 pckicgdkssgihygvitcegckgffrrsqrcnvaysctrqqncpidrtsrnrcqhcrlqkclalgmsrd 99
              pc icg+k+sg h+gv++c  c  ffrrs           +  c i    +  c++crl+kc+ +gm   
   F44C8.4 10 PCEICGQKTSGRHFGVLSCRSCAAFFRRSATWSRKKVQCVKGTCKIFEDGKFNCKQCRLKKCVEVGMDSK 79
              9****************************99877666556789************************644 PP

>> F43C1.4  CE28025	WBGene00003619	locus:nhr-20	Zinc finger, C4 type (two domains)	status:Confirmed	UniProt:Q09565	prote
   #    score  bias  c-Evalue  i-Evalue hmmfrom  hmm to    alifrom  ali to    envfrom  env to     acc
 ---   ------ ----- --------- --------- ------- -------    ------- -------    ------- -------    ----
   1 !   46.9   2.9     3e-14   2.2e-12      31     117 ..      19     105 ..      12     171 .. 0.84

  Alignments for each domain:
  == domain 1    score: 46.9 bits;  conditional E-value: 3e-14
  Rorc-aln  31 ckicgdkssg.ihygvitcegckgffrrsqrcnvaysctrqqncpidrtsrnrcqhcrlqkclalgmsrdavkfgrmskkqrdslhae 117
               c +c     g  h+g  +c  c  ffrr+   n+ + c +++nc i    r  c+ cr++kc+  gm r++v+  r  kk     h +
   F43C1.4  19 CLVCEHPDGGsAHFGSTSCLACAAFFRRTVSLNIQFQCKKDKNCVIFHELRMICRACRFDKCVKAGMRRECVQKRRSNKKI-PKKHMN 105
               788877665537************************************************************987766664.344444 PP

>> F47C10.8  CE10668	WBGene00018545	locus:nhr-189	nuclear hormone receptor	status:Partially_confirmed	UniProt:O01563	pro
   #    score  bias  c-Evalue  i-Evalue hmmfrom  hmm to    alifrom  ali to    envfrom  env to     acc
 ---   ------ ----- --------- --------- ------- -------    ------- -------    ------- -------    ----
   1 !   44.2   1.9   1.9e-13   1.4e-11      30      97 ..      68     136 ..      52     151 .. 0.88
   2 ?    4.6   0.1       0.2        14     327     437 ..     214     327 ..     184     380 .. 0.78

  Alignments for each domain:
  == domain 1    score: 44.2 bits;  conditional E-value: 1.9e-13
  Rorc-aln  30 pckicgdkssgihygvitcegckgffrrsqrcnvaysctrqqncpidrts.rnrcqhcrlqkclalgms 97 
                c icg  +s   ygv++c+ ck ffrr    + +y c + + c  +      +c+ cr++kcl lgm+
  F47C10.8  68 KCTICGRDASCHNYGVLSCNACKMFFRRVVIEQLTYHCKKWNMCLENSGQpILQCKACRFEKCLQLGMT 136
               6*************************************9998887655431579**************7 PP

  == domain 2    score: 4.6 bits;  conditional E-value: 0.2
  Rorc-aln 327 aiqyvvefakrlsgfmelcqn.dqivllkaga.mevvlvrmcraynadnhtvff.egkyggvelfralgcselissif.dfshslsalrfsedeialytal 423
               ai   ve+   l  fm+  +n d+ivll+  +   + l    r+ na+ + v+  +g+    +l+ a+   ++++si   +   +  l+ +e+e al   l
  F47C10.8 214 AIYIAVEMFLSLD-FMNSIENdDKIVLLRNFSsKSMQLDSAMRSLNAKVDRVITpDGNEVYSDLLLAMFSIDFLNSIRsSLVVRVEELKVTEQEHALLNFL 313
               6666777776664.77766662689**998651556788899*****9877664389989999999999999999996256778999************** PP

  Rorc-aln 424 vlinanrpglqekr 437
               ++ n     l e+ 
  F47C10.8 314 LFCNPAIHPLSERT 327
               99997776676653 PP

>> C49D10.6  CE08847	WBGene00003665	locus:nhr-75	zinc finger protein	status:Predicted	UniProt:O16604	protein_id:CCD64800
   #    score  bias  c-Evalue  i-Evalue hmmfrom  hmm to    alifrom  ali to    envfrom  env to     acc
 ---   ------ ----- --------- --------- ------- -------    ------- -------    ------- -------    ----
   1 !   46.8   3.5   3.1e-14   2.2e-12      25      99 ..      37     110 ..      21     120 .. 0.89
   2 ?   -0.6   0.0       7.3   5.2e+02     312     378 ..     169     231 ..     131     240 .. 0.74

  Alignments for each domain:
  == domain 1    score: 46.8 bits;  conditional E-value: 3.1e-14
  Rorc-aln  25 qievipckicgd.kssgihygvitcegckgffrrsqrcnvaysctrqqncpidrtsrnrcqhcrlqkclalgmsrd 99 
               +   +pc +c d k + +h+gv +c  c  ffrr+ +    y+c+r++nc      +  c+ cr  +cl  gmsr 
  C49D10.6  37 NESYVPCLVCNDvKNTSMHFGVNSCAACAAFFRRTTE--NQYACSRNNNCATSYERKILCRACRYTNCLEAGMSRG 110
               45679******978899*****************865..67*********************************95 PP

  == domain 2    score: -0.6 bits;  conditional E-value: 7.3
  Rorc-aln 312 smwemwercahrlteaiqyvvefakrlsgfmelcqndqivllkagamevvlvrmcraynadnhtvff 378
               s+ e+    ah+   a++  ++      g   l q+d  vllk   +  v +  +ray   +   f 
  C49D10.6 169 SFNELMIITAHEHGSAMEACID----CPGVDHLEQEDLKVLLKYFQFANVWIDSVRAYSVSDIDCFK 231
               5555555555555555544443....5688889999999****999999999999999988776665 PP

>> C17E7.8a  CE30728	WBGene00003714	locus:nhr-124	nuclear hormone receptor	status:Confirmed	UniProt:O16391	protein_id:CC
   #    score  bias  c-Evalue  i-Evalue hmmfrom  hmm to    alifrom  ali to    envfrom  env to     acc
 ---   ------ ----- --------- --------- ------- -------    ------- -------    ------- -------    ----
   1 !   41.5   2.9   1.3e-12   9.3e-11      31      97 ..      14      83 ..       4     127 .. 0.90
   2 ?    2.4   0.0      0.89        63     328     428 ..     184     288 ..     157     299 .. 0.63

  Alignments for each domain:
  == domain 1    score: 41.5 bits;  conditional E-value: 1.3e-12
  Rorc-aln 31 ckicgdkssgihygvitcegckgffrrsqrcnvaysctrqqncpi.d..rtsrnrcqhcrlqkclalgms 97
              c ic +k+ g  y v++c+ ck ffrr+   ++   c +  +c   d   tsr +c+ cr +kc+ lgm 
  C17E7.8a 14 CAICHQKAFGYNYEVVSCNACKMFFRRAHAEKIDDFCKKGGKCFDgDdlLTSRPKCRSCRYKKCVNLGMR 83
              9*****************************************964232359******************6 PP

  == domain 2    score: 2.4 bits;  conditional E-value: 0.89
  Rorc-aln 328 iqyvvefakrlsgfmelcqndqivllkagamevvlvrmcrayna..dnhtvffegkyggve.....lfralgcselissifdf.shslsalrfsedeialy 420
               +   ve +k ls + +l   d+++llk  a++   + +  ay++  +++   +     g e     lf    c e+i  ++    + l  l+++e e  l 
  C17E7.8a 184 VLLAVEVCKGLSFYNDLLLSDRVLLLKNVAFKSHHLSV--AYDSfiQKKGRVLAP--TGTEmfpdvLFEIPKCREIIMDLLTSpMKPLMELQITESEYLLL 280
               56689**********************99988754443..333311222222222..22220111255566777777766544145677777777777777 PP

  Rorc-aln 421 talvlina 428
                 +v+ n 
  C17E7.8a 281 NMIVICNP 288
               77777665 PP

>> F44C8.3  CE30796	WBGene00003617	locus:nhr-18	nuclear hormone receptor	status:Partially_confirmed	UniProt:O16360	prote
   #    score  bias  c-Evalue  i-Evalue hmmfrom  hmm to    alifrom  ali to    envfrom  env to     acc
 ---   ------ ----- --------- --------- ------- -------    ------- -------    ------- -------    ----
   1 !   45.7   5.9   6.9e-14   4.9e-12      30      98 ..      10      78 ..       8      87 .. 0.94

  Alignments for each domain:
  == domain 1    score: 45.7 bits;  conditional E-value: 6.9e-14
  Rorc-aln 30 pckicgdkssgihygvitcegckgffrrsqrcnvaysctrqqncpidrtsrnrcqhcrlqkclalgmsr 98
               c +cgdk+sg h+gv++c  c  ffrr+   n       +  c      +  c++crl+kcl +gm  
   F44C8.3 10 SCEVCGDKTSGRHFGVMSCRACAAFFRRAATWNLEKRICPNGTCHTSVNGKFNCKQCRLKKCLDVGMDT 78
              59***********************************99****************************64 PP

>> Y17D7B.1  CE40151	WBGene00012449	locus:nhr-231	Zinc finger, C4 type (two domains)	status:Partially_confirmed	UniProt:
   #    score  bias  c-Evalue  i-Evalue hmmfrom  hmm to    alifrom  ali to    envfrom  env to     acc
 ---   ------ ----- --------- --------- ------- -------    ------- -------    ------- -------    ----
   1 !   45.8   4.0   6.6e-14   4.7e-12      30     115 ..      16     101 ..       5     115 .. 0.85

  Alignments for each domain:
  == domain 1    score: 45.8 bits;  conditional E-value: 6.6e-14
  Rorc-aln  30 pckicgdkssgihygvitcegckgffrrsqrcnvaysctrqq.ncpidrtsrnrcqhcrlqkclalgmsrdavkfgrmskkqrdslh 115
                c ic     g h+g+ tc  c  ffrr+   n  y c+++  +c +  + +  c+ cr +kc+ lgm+ d v+   ++ ++  s h
  Y17D7B.1  16 KCEICQKTGHGHHFGLETCRACAAFFRRTVVLNRKYKCAQKSgKCDVG-AEKATCKFCRYKKCIDLGMTTDNVRAEDITEQEPASSH 101
               39************************************9765256664.67899*******************98888777766666 PP

>> F09F3.10  CE46427	WBGene00008630	locus:nhr-175	Ligand-binding domain of nuclear hormone receptors, Zinc finger, C4 ty
   #    score  bias  c-Evalue  i-Evalue hmmfrom  hmm to    alifrom  ali to    envfrom  env to     acc
 ---   ------ ----- --------- --------- ------- -------    ------- -------    ------- -------    ----
   1 !   45.1   7.1     1e-13   7.3e-12      30     102 ..      32     104 ..      29     110 .. 0.97

  Alignments for each domain:
  == domain 1    score: 45.1 bits;  conditional E-value: 1e-13
  Rorc-aln  30 pckicgdkssgihygvitcegckgffrrsqrcnvaysctrqqncpidrtsrnrcqhcrlqkclalgmsrdavk 102
                c +cgd+   +  g  +c gc  ffrr+      y c ++ +c i+   r  c+ crlqkcl +gm + avk
  F09F3.10  32 NCAVCGDRVHSVRLGSPACLGCIVFFRRAIINVSKYKCLKDGDCLINYEFRSSCRACRLQKCLQVGMKQSAVK 104
               59***************************999999*************************************9 PP

>> K06B4.1  CE35582	WBGene00003641	locus:nhr-51	Zinc finger, C4 type (two domains)	status:Partially_confirmed	UniProt:O1
   #    score  bias  c-Evalue  i-Evalue hmmfrom  hmm to    alifrom  ali to    envfrom  env to     acc
 ---   ------ ----- --------- --------- ------- -------    ------- -------    ------- -------    ----
   1 !   45.8   5.2   6.6e-14   4.7e-12      31     124 ..       5      94 ..       2     108 .. 0.90

  Alignments for each domain:
  == domain 1    score: 45.8 bits;  conditional E-value: 6.6e-14
  Rorc-aln  31 ckicgdkssgihygvitcegckgffrrsqrcnvaysctrqqncpidrtsrnrcqhcrlqkclalgmsrdavkfgrmskkqrdslhaevqkqlqq 124
               c ic  k++g hygv++c  ck ff r    n  y c + ++c        +c+ cr qkcl +gm      f r  k   +s+  ++q+ l +
   K06B4.1   5 CLICHRKAAGQHYGVLSCFACKMFFHRMVVENLHYCCQKFNKCYEKFIILPKCKACRYQKCLEMGMQ----AFPRRVKSFEESMDLKIQRMLMN 94 
               99****************************************************************7....48888888888888888888765 PP

>> C33G8.6  CE17496	WBGene00003632	locus:nhr-42	zinc finger protein	status:Partially_confirmed	UniProt:O76828	protein_id
   #    score  bias  c-Evalue  i-Evalue hmmfrom  hmm to    alifrom  ali to    envfrom  env to     acc
 ---   ------ ----- --------- --------- ------- -------    ------- -------    ------- -------    ----
   1 !   45.6   7.7   7.6e-14   5.4e-12      25     112 ..       4      90 ..       1      98 [. 0.86

  Alignments for each domain:
  == domain 1    score: 45.6 bits;  conditional E-value: 7.6e-14
  Rorc-aln  25 qievipckicgdkssgihygvitcegckgffrrs..qrcnvaysctrqqncpidrtsrnrcqhcrlqkclalgmsrdavkfgrmskkqrd 112
               q     c icgd +  +h+g ++c  c  ffrr    r n+   c rq  c +d   r+ c  cr +kcl +gm   av + r++kk+++
   C33G8.6   4 QTTSQTCLICGDSADSLHFGALSCRACAAFFRRKvaGRRNIFRRCDRQ--CKVDTGMRKLCASCRYDKCLKVGMRESAV-LSRLAKKNQN 90 
               666678***************************722577888899887..9***********************87777.7999999875 PP

>> R07B7.14  CE06276	WBGene00011098	locus:nhr-207	nuclear hormone receptor	status:Partially_confirmed	UniProt:Q21804	pro
   #    score  bias  c-Evalue  i-Evalue hmmfrom  hmm to    alifrom  ali to    envfrom  env to     acc
 ---   ------ ----- --------- --------- ------- -------    ------- -------    ------- -------    ----
   1 !   42.8   2.3   5.2e-13   3.7e-11      27     125 ..      32     133 ..      19     146 .. 0.78
   2 ?    1.8   0.0       1.4        97     330     360 ..     218     248 ..     202     264 .. 0.88

  Alignments for each domain:
  == domain 1    score: 42.8 bits;  conditional E-value: 5.2e-13
  Rorc-aln  27 evipckicgdkssgihygvitcegckgffrrsqrcnvaysctrqqncpid....rtsrnrcqhcrlqkclalgmsrdavkfgrmskkqrdslhaevqkqlq 123
                   c+ic + + g hy v +c+gck ffrr+        c   ++c  d    +     c  cr+ kc  +gm   a+k   +skk  + l+ e+ k+ +
  R07B7.14  32 LPKQCRICRNPAVGYHYDVASCNGCKAFFRRTVITGRLPNCKFGDKCLEDhkipKPGTRLCGSCRFSKCEQMGMNPMAIKSEIISKKG-NILKMELVKKHN 131
               4456***************************98777777777777775441111556678***********************99986.567777766655 PP

  Rorc-aln 124 qr 125
               ++
  R07B7.14 132 RQ 133
               54 PP

  == domain 2    score: 1.8 bits;  conditional E-value: 1.4
  Rorc-aln 330 yvvefakrlsgfmelcqndqivllkagamev 360
                vvefak l  f +l  + q+ +++ ga+ v
  R07B7.14 218 AVVEFAKFLDFFPKLDSETQLKVVRHGALMV 248
               69**************************976 PP

>> Y40B10A.8  CE31110	WBGene00003676	locus:nhr-86	status:Confirmed	UniProt:Q965W2	protein_id:CCD70636.1
   #    score  bias  c-Evalue  i-Evalue hmmfrom  hmm to    alifrom  ali to    envfrom  env to     acc
 ---   ------ ----- --------- --------- ------- -------    ------- -------    ------- -------    ----
   1 !   45.4   4.9   8.4e-14     6e-12      27     105 ..      20      98 ..       8     109 .. 0.91

  Alignments for each domain:
  == domain 1    score: 45.4 bits;  conditional E-value: 8.4e-14
   Rorc-aln  27 evipckicgdkssgihygvitcegckgffrrsqrcnvaysctrqqncpidrtsrnrcqhcrlqkclalgmsrdavkfgr 105
                e   c ic +   g h+g  +c  c  ffrrs   + +y c  +++c i    r  c+ cr+ kcl +gm    v+  r
  Y40B10A.8  20 EKSTCSICREDGDGYHFGAEACRACAAFFRRSVSLDKTYLCRGNNDCEITANIRCMCRSCRFAKCLEVGMNPAGVQQRR 98 
                5668******************************************************************988887655 PP

>> F44C8.10  CE30795	WBGene00003716	locus:nhr-126	nuclear hormone receptor	status:Confirmed	UniProt:Q95X92	protein_id:CC
   #    score  bias  c-Evalue  i-Evalue hmmfrom  hmm to    alifrom  ali to    envfrom  env to     acc
 ---   ------ ----- --------- --------- ------- -------    ------- -------    ------- -------    ----
   1 !   45.4   5.1   8.4e-14     6e-12      30     103 ..      10      81 ..       4     103 .. 0.84

  Alignments for each domain:
  == domain 1    score: 45.4 bits;  conditional E-value: 8.4e-14
  Rorc-aln  30 pckicgdkssgihygvitcegckgffrrsqrcnvaysctrqqncpidrtsrnrcqhcrlqkclalgmsrdavkf 103
               pckicg+++sg h+gv++c  c  ffrr+       +   + nc         c++crl+kc+ +gm     kf
  F44C8.10  10 PCKICGQNTSGKHFGVLSCRACAAFFRRAALWSPKKAHCPRGNCASFENKNLNCKQCRLKKCIDVGMDI--SKF 81 
               9****************************988877766666799988888889*************954..444 PP

>> C12D5.2  CE35230	WBGene00015705	locus:nhr-152	zinc finger protein	status:Partially_confirmed	UniProt:Q17929	protein_i
   #    score  bias  c-Evalue  i-Evalue hmmfrom  hmm to    alifrom  ali to    envfrom  env to     acc
 ---   ------ ----- --------- --------- ------- -------    ------- -------    ------- -------    ----
   1 !   45.4   3.2   8.3e-14   5.9e-12      30     116 ..      20     108 ..      14     120 .. 0.86

  Alignments for each domain:
  == domain 1    score: 45.4 bits;  conditional E-value: 8.3e-14
  Rorc-aln  30 pckicgdkssgihygvitcegckgffrrsqrcnvaysctrqqnc.pidrtsr..nrcqhcrlqkclalgmsrdavkfgrmskkqrdslha 116
                ckic   + g h  v tc+gck ffrr    +    c  + +c  +d+ +    rc+ cr++kcl +gm  +a++f r +k+  +sl+ 
   C12D5.2  20 NCKICNRPAHGHHCDVATCKGCKTFFRRMYLLKSELRCYINSDCfDLDKRTEplLRCRACRFKKCLLVGMNPNALNF-RTTKNLTQSLKN 108
               6*****************************************9955776554236*********************9.677887777765 PP

>> T27B7.3  CE14235	WBGene00020850	locus:nhr-226	zinc finger protein	status:Confirmed	UniProt:O16661	protein_id:CCD74244
   #    score  bias  c-Evalue  i-Evalue hmmfrom  hmm to    alifrom  ali to    envfrom  env to     acc
 ---   ------ ----- --------- --------- ------- -------    ------- -------    ------- -------    ----
   1 !   44.8   5.2   1.3e-13   9.3e-12      30     105 ..       7      78 ..       3      87 .. 0.86

  Alignments for each domain:
  == domain 1    score: 44.8 bits;  conditional E-value: 1.3e-13
  Rorc-aln  30 pckicgdkssgihygvitcegckgffrrsqrcnvays.ctrqqncpidrtsrnrcqhcrlqkclalgmsrdavkfgr 105
                c+icg ++ g h+gvitc  c  ffrrs + + ++  c +++           c+ crlqkc+ +gms    ++ r
   T27B7.3   7 LCRICGKNAHGTHFGVITCRACGVFFRRSFKSKWIFKkCKKED-----EGKICTCKPCRLQKCVEMGMSSKNFQYDR 78 
               6******************************998885255554.....455578***************99888876 PP

>> C03G6.12  CE07886	WBGene00015397	locus:nhr-149	C4-type zinc finger protein	status:Partially_confirmed	UniProt:O01449	
   #    score  bias  c-Evalue  i-Evalue hmmfrom  hmm to    alifrom  ali to    envfrom  env to     acc
 ---   ------ ----- --------- --------- ------- -------    ------- -------    ------- -------    ----
   1 !   44.9   3.4   1.2e-13   8.7e-12      31     110 ..      62     145 ..      37     161 .. 0.85

  Alignments for each domain:
  == domain 1    score: 44.9 bits;  conditional E-value: 1.2e-13
  Rorc-aln  31 ckicgdkssgihygvitcegckgffrrsqrcnvaysctrqqncp.idr...tsrnrcqhcrlqkclalgmsrdavkfgrmskkq 110
               c ic   + g hy vi+c+gck ffrr    ++   c  +++c   +r    s  +c+ cr+q+cl +gm   a++     kk+
  C03G6.12  62 CSICSRPAQGYHYDVISCKGCKTFFRRMWLSKIKEMCPLNNKCFdFNRrinMSLSKCRACRFQRCLNVGMNPAAIQCDGNPKKD 145
               9*************************************99999424552335789*****************999987666654 PP

>> T01G6.4  CE27433	WBGene00003696	locus:nhr-106	zinc finger protein	status:Confirmed	UniProt:O16966	protein_id:CCD73119
   #    score  bias  c-Evalue  i-Evalue hmmfrom  hmm to    alifrom  ali to    envfrom  env to     acc
 ---   ------ ----- --------- --------- ------- -------    ------- -------    ------- -------    ----
   1 !   44.8   5.8   1.3e-13   9.1e-12      30     103 ..       4      78 ..       2      86 .. 0.92

  Alignments for each domain:
  == domain 1    score: 44.8 bits;  conditional E-value: 1.3e-13
  Rorc-aln  30 pckicgdkssgihygvitcegckgffrrsqrcnva.ysctrqqncpidrtsrnrcqhcrlqkclalgmsrdavkf 103
                c ic   + gih+g itc gc  ffrr+ + ++   sc    nc        +c+ cr++kc+ +gm  + vk 
   T01G6.4   4 TCEICEVPAHGIHFGAITCRGCAAFFRRAVNTKTNrKSCKYSSNCTNFTGKFPQCKSCRMRKCIKMGMMPEKVKV 78 
               6****************************998765279********9999999***************9999986 PP

>> T27B7.1  CE30194	WBGene00003649	locus:nhr-59	status:Confirmed	UniProt:Q9TXJ1	protein_id:CCD74242.1
   #    score  bias  c-Evalue  i-Evalue hmmfrom  hmm to    alifrom  ali to    envfrom  env to     acc
 ---   ------ ----- --------- --------- ------- -------    ------- -------    ------- -------    ----
   1 !   44.3   6.9   1.8e-13   1.3e-11      26     107 ..      15      98 ..       5     109 .. 0.86

  Alignments for each domain:
  == domain 1    score: 44.3 bits;  conditional E-value: 1.8e-13
  Rorc-aln  26 ievipckicgdkssgihygvitcegckgffrrsqr.cnvaysctr.qqncpidrtsrnrcqhcrlqkclalgmsrdavkfgrms 107
               ++   c++cg+ s g h+g itc  c  ffrr     n    c   +  c i    r  c++crl+kc  +gm  +  +f r s
   T27B7.1  15 VNQTFCQVCGQESHGAHFGAITCRACAAFFRRVAAgANFEVKCKDgRGRCKILTNGRSCCKKCRLKKCKDIGMDIQNFQFNRDS 98 
               56677***************************76527888899762568***************************99999976 PP

>> T26H2.9  CE31072	WBGene00003669	locus:nhr-79	Zinc finger, C4 type (two domains)	status:Confirmed	UniProt:O18141	prote
   #    score  bias  c-Evalue  i-Evalue hmmfrom  hmm to    alifrom  ali to    envfrom  env to     acc
 ---   ------ ----- --------- --------- ------- -------    ------- -------    ------- -------    ----
   1 !   43.0   8.2   4.7e-13   3.3e-11      31     109 ..       6      87 ..       3     100 .. 0.85

  Alignments for each domain:
  == domain 1    score: 43.0 bits;  conditional E-value: 4.7e-13
  Rorc-aln  31 ckicgd.kssgihygvitcegckgffrrsqrcnvaysctrq..qncpidrtsrnrcqhcrlqkclalgmsrdavkfgrmskk 109
               c +c   +++  h+g  +c+ c  ffrrs   + +y c  +    c id t r  c+hcrl+kc   gm rd v+  r  k 
   T26H2.9   6 CMVCDSpNATNYHFGAQSCKACAAFFRRSIAMDQCYECLGDgvHSCKIDHTLRLNCRHCRLKKCQKAGMMRDLVQAKREIKS 87 
               788865256789**************************8753379*****************************99886554 PP

>> F35E8.12  CE15962	WBGene00003698	locus:nhr-108	Zinc finger, C4 type (two domains)	status:Confirmed	UniProt:O45449	pro
   #    score  bias  c-Evalue  i-Evalue hmmfrom  hmm to    alifrom  ali to    envfrom  env to     acc
 ---   ------ ----- --------- --------- ------- -------    ------- -------    ------- -------    ----
   1 !   44.7   4.3   1.4e-13     1e-11      26     101 ..       5      80 ..       1     117 [. 0.89

  Alignments for each domain:
  == domain 1    score: 44.7 bits;  conditional E-value: 1.4e-13
  Rorc-aln  26 ievipckicgdkssgihygvitcegckgffrrsqrcnvaysctrqqncpidrtsrnrcqhcrlqkclalgmsrdav 101
                e  pc +cg+ s  i +g ++c  c  ffrr    ++      +  c + +  r+ cq cr+qkcl +gm    v
  F35E8.12   5 SENQPCMVCGEISYSIRFGAVSCRACAEFFRRKIVSKARIPKRCNGACDLGKYHRKTCQSCRFQKCLKIGMLEKVV 80 
               5778****************************999998888888899************************87665 PP

>> C26B2.3b  CE31317	WBGene00003625	locus:nhr-31	status:Confirmed	UniProt:Q18192	protein_id:CCD65194.1
   #    score  bias  c-Evalue  i-Evalue hmmfrom  hmm to    alifrom  ali to    envfrom  env to     acc
 ---   ------ ----- --------- --------- ------- -------    ------- -------    ------- -------    ----
   1 !   44.8   2.3   1.3e-13   9.2e-12      30     104 ..      81     156 ..      67     166 .. 0.81

  Alignments for each domain:
  == domain 1    score: 44.8 bits;  conditional E-value: 1.3e-13
  Rorc-aln  30 pckicgdkssgihygvitcegckgffrrsqrcnvaysctrqqncpidrtsrnrcqhcrlqkcl.algmsrdavkfg 104
                c +cgd  + +hygv++c gckgffrr+   +  y+c   +nc +d+      ++  +qk    +g+ ++  kf 
  C26B2.3b  81 VCAVCGDGIAKLHYGVLACYGCKGFFRRTLTGKYRYACRFSNNCIVDKYFNVVFKQEWIQKQSgRIGIRQENRKFQ 156
               6**********************************************98776666666666431466666666665 PP

>> K06B4.6  CE42553	WBGene00010601	locus:nhr-268	Ligand-binding domain of nuclear hormone receptors, Zinc finger, C4 typ
   #    score  bias  c-Evalue  i-Evalue hmmfrom  hmm to    alifrom  ali to    envfrom  env to     acc
 ---   ------ ----- --------- --------- ------- -------    ------- -------    ------- -------    ----
   1 !   44.5   5.7   1.6e-13   1.2e-11      30     100 ..       2      71 ..       1      86 [. 0.92

  Alignments for each domain:
  == domain 1    score: 44.5 bits;  conditional E-value: 1.6e-13
  Rorc-aln  30 pckicgdkssgihygvitcegckgffrrsqrcnvaysctrqqncpidrtsrnrcqhcrlqkclalgmsrda 100
                c +c  ++    ygv++c  ck ffrr+   n+ + c   +nc i   +  +c+ cr+qkcl +gm   a
   K06B4.6   2 NCLVCSARAFNRNYGVMSCFACKMFFRRTVFKNMLFNCKYFKNCTIHYKTHPKCRACRFQKCLNIGMKA-A 71 
               699****************************************************************64.4 PP

>> F25E5.6a  CE32874	WBGene00017787	locus:nhr-141	status:Partially_confirmed	UniProt:O76650	protein_id:CCD65090.1
   #    score  bias  c-Evalue  i-Evalue hmmfrom  hmm to    alifrom  ali to    envfrom  env to     acc
 ---   ------ ----- --------- --------- ------- -------    ------- -------    ------- -------    ----
   1 !   44.9   5.4   1.2e-13   8.6e-12      30     126 ..      15     114 ..       3     146 .. 0.78

  Alignments for each domain:
  == domain 1    score: 44.9 bits;  conditional E-value: 1.2e-13
  Rorc-aln  30 pckicgdkssgihygvitcegckgffrrsqrcnvaysctrqqncp..idrtsrnrcqhcrlqkclalgmsrdavkfgrmskkqrdslhaev.qkqlqqrq 126
                c +cg k++g hy v +c+gck ffrr    + +  c    +c     r +  +c+ cr++kc+  gm  +a+++       ++  h +  ++q  q++
  F25E5.6a  15 ECSVCGKKATGYHYDVPSCNGCKTFFRRICISEKTMQCQGVGDCFdlTKRIAPVKCRACRFEKCVLKGMNPNAMQIDEKEESAKNYKHLKKlKNQYCQKD 114
               59*****************************************95325677778********************99887776666666543033333322 PP

>> T12C9.5c  CE29473	WBGene00003699	locus:nhr-109	status:Confirmed	UniProt:B3GWA3	protein_id:CCD73617.1
   #    score  bias  c-Evalue  i-Evalue hmmfrom  hmm to    alifrom  ali to    envfrom  env to     acc
 ---   ------ ----- --------- --------- ------- -------    ------- -------    ------- -------    ----
   1 !   43.6   6.1     3e-13   2.2e-11      30     101 ..      12      83 ..       6      98 .. 0.92

  Alignments for each domain:
  == domain 1    score: 43.6 bits;  conditional E-value: 3e-13
  Rorc-aln  30 pckicgdkssgihygvitcegckgffrrsqrcnvaysctrqqncpidrtsrnrcqhcrlqkclalgmsrdav 101
                c ic +   g h+g  +c  c  ffrrs   n  y+c+ +++c +    r  c+ crl kc+ +gm    v
  T12C9.5c  12 KCSICQESGDGFHFGAEACRACAAFFRRSISENKLYTCSGNNDCDVTVNIRCMCRACRLTKCIEVGMNPVGV 83 
               59*****************************************************************86665 PP

>> F14A5.1  CE40558	WBGene00008778	locus:nhr-264	Zinc finger, C4 type (two domains)	status:Predicted	UniProt:Q19438	prot
   #    score  bias  c-Evalue  i-Evalue hmmfrom  hmm to    alifrom  ali to    envfrom  env to     acc
 ---   ------ ----- --------- --------- ------- -------    ------- -------    ------- -------    ----
   1 !   43.3   5.5   3.7e-13   2.6e-11      27     116 ..      56     145 ..      39     179 .. 0.80

  Alignments for each domain:
  == domain 1    score: 43.3 bits;  conditional E-value: 3.7e-13
  Rorc-aln  27 evipckicgdkssg.ihygvitcegckgffrrsqrcnvaysctrqqncpidrtsrnrcqhcrlqkclalgmsrdavkfgrmsk.kqrdslha 116
               +  pc++c d +s   h+g+ +c  c  ffrr+      ++c  ++nc +    +  c+ cr ++c+  gms+d ++ g +   k+r ++  
   F14A5.1  56 NSEPCQVCQDSASTrHHFGITSCTACASFFRRTTM--NQFTCNLDNNCSVSYKKKWVCRACRYNNCIRAGMSKDYIRRGNVDEtKNRKTFRK 145
               456*******98762679**************875..5699**************************************9864266666554 PP

>> C14C6.4  CE08159	WBGene00015758	locus:nhr-155	zinc finger protein	status:Partially_confirmed	UniProt:O44668	protein_i
   #    score  bias  c-Evalue  i-Evalue hmmfrom  hmm to    alifrom  ali to    envfrom  env to     acc
 ---   ------ ----- --------- --------- ------- -------    ------- -------    ------- -------    ----
   1 !   43.5   5.2   3.2e-13   2.3e-11      25     105 ..      54     135 ..      30     145 .. 0.86

  Alignments for each domain:
  == domain 1    score: 43.5 bits;  conditional E-value: 3.2e-13
  Rorc-aln  25 qievipckicgd.kssgihygvitcegckgffrrsqrcnvaysctrqqncpidrtsrnrcqhcrlqkclalgmsrdavkfgr 105
               +    pc++c     +  h+g  tc  c  ffrr+    + + c  ++nc i   +r  c+ cr++kc+ +gm +  v+  r
   C14C6.4  54 ESFSKPCQVCSTsERTSYHFGTTTCMACASFFRRTVAFGIRFLCKSNNNCSISPKARFFCRSCRFDKCVNVGMNKSQVQQKR 135
               44557*****86256789*********************************************************9998776 PP

>> Y94H6A.1  CE34619	WBGene00022374	locus:nhr-277	status:Partially_confirmed	UniProt:Q9N2W3	protein_id:CCD74201.1
   #    score  bias  c-Evalue  i-Evalue hmmfrom  hmm to    alifrom  ali to    envfrom  env to     acc
 ---   ------ ----- --------- --------- ------- -------    ------- -------    ------- -------    ----
   1 !   43.9   6.8   2.5e-13   1.7e-11      30     101 ..      69     140 ..      66     152 .. 0.93

  Alignments for each domain:
  == domain 1    score: 43.9 bits;  conditional E-value: 2.5e-13
  Rorc-aln  30 pckicgdkssgihygvitcegckgffrrsqrcnvaysctrqqncpidrtsrnrcqhcrlqkclalgmsrdav 101
                c +cg+  +  hyg   c gck ff r+ + +  + c r  +cp++   r +c+ cr+q cl   ms + v
  Y94H6A.1  69 HCEVCGNAGATSHYGGTVCGGCKIFFSRTVQSRKGFVCERGGQCPMNAGKRAKCRACRFQLCLKARMSPEEV 140
               6******************************************************************98876 PP

>> F25E5.6b  CE35288	WBGene00017787	locus:nhr-141	status:Partially_confirmed	UniProt:Q7KPC9	protein_id:CCD65091.1
   #    score  bias  c-Evalue  i-Evalue hmmfrom  hmm to    alifrom  ali to    envfrom  env to     acc
 ---   ------ ----- --------- --------- ------- -------    ------- -------    ------- -------    ----
   1 !   43.8   5.4   2.5e-13   1.8e-11      30     126 ..      15     114 ..       3     146 .. 0.78

  Alignments for each domain:
  == domain 1    score: 43.8 bits;  conditional E-value: 2.5e-13
  Rorc-aln  30 pckicgdkssgihygvitcegckgffrrsqrcnvaysctrqqncp..idrtsrnrcqhcrlqkclalgmsrdavkfgrmskkqrdslhaev.qkqlqqrq 126
                c +cg k++g hy v +c+gck ffrr    + +  c    +c     r +  +c+ cr++kc+  gm  +a+++       ++  h +  ++q  q++
  F25E5.6b  15 ECSVCGKKATGYHYDVPSCNGCKTFFRRICISEKTMQCQGVGDCFdlTKRIAPVKCRACRFEKCVLKGMNPNAMQIDEKEESAKNYKHLKKlKNQYCQKD 114
               59*****************************************95325677778********************99887776666666543033333322 PP

>> F44C8.6b  CE38959	WBGene00003646	locus:nhr-56	status:Confirmed	UniProt:Q4A576	protein_id:CCD71008.1
   #    score  bias  c-Evalue  i-Evalue hmmfrom  hmm to    alifrom  ali to    envfrom  env to     acc
 ---   ------ ----- --------- --------- ------- -------    ------- -------    ------- -------    ----
   1 !   43.1   4.5   4.3e-13   3.1e-11      31     103 ..      10      78 ..       4     100 .. 0.87

  Alignments for each domain:
  == domain 1    score: 43.1 bits;  conditional E-value: 4.3e-13
  Rorc-aln  31 ckicgdkssgihygvitcegckgffrrsqrcnvaysctrqqncpidrtsrnrcqhcrlqkclalgmsrdavkf 103
               ckicg+ + g h+gv++c  c  ffrr++    ++ c    nc id+  +  c++crl+ cl  gm   a kf
  F44C8.6b  10 CKICGNPAFGNHFGVLSCRACAAFFRRTNVDGETF-C-PIGNCKIDKHGKFYCKKCRLRICLEAGMD--ANKF 78 
               ***************************97655554.4.457************************95..4454 PP

>> C29E6.5  CE05336	WBGene00003633	locus:nhr-43	Zinc finger, C4 type (two domains)	status:Confirmed	UniProt:Q18299	prote
   #    score  bias  c-Evalue  i-Evalue hmmfrom  hmm to    alifrom  ali to    envfrom  env to     acc
 ---   ------ ----- --------- --------- ------- -------    ------- -------    ------- -------    ----
   1 !   43.0   3.9   4.6e-13   3.3e-11      29     107 ..      45     125 ..      35     151 .. 0.84

  Alignments for each domain:
  == domain 1    score: 43.0 bits;  conditional E-value: 4.6e-13
  Rorc-aln  29 ipckicgdkssg.ihygvitcegckgffrrsqrcnvaysctrqqn.cpidrtsrn.rcqhcrlqkclalgmsrdavkfgrms 107
               i c++c  +  g  h+g+  c  c  ffrrs  ++ ++ c r  n c ++  sr+  cq+cr  +cl +g+  dav  gr s
   C29E6.5  45 IHCRVCERRYDGsQHFGIDICRACAAFFRRSVAVKKTFVCRRGTNkCELNTVSRKtTCQKCRWMRCLLVGLNVDAVV-GRRS 125
               89*****9988736****************************8766*******9637******************95.5544 PP

>> R07B7.16  CE42934	WBGene00011100	locus:nhr-209	nuclear hormone receptor	status:Partially_confirmed	UniProt:Q21806	pro
   #    score  bias  c-Evalue  i-Evalue hmmfrom  hmm to    alifrom  ali to    envfrom  env to     acc
 ---   ------ ----- --------- --------- ------- -------    ------- -------    ------- -------    ----
   1 !   42.8   4.6   5.2e-13   3.7e-11      31     132 ..      46     150 ..      35     159 .. 0.86

  Alignments for each domain:
  == domain 1    score: 42.8 bits;  conditional E-value: 5.2e-13
  Rorc-aln  31 ckicgdkssgihygvitcegckgffrrsqrcnvaysctrqqnc..pidr.tsrnrcqhcrlqkclalgmsrdavkfgrmskkqrdslhaevqkqlqqrqqq 128
               c +c + + g hy v +c+gck ffrr+      + c   +nc   i+   s+  c+ cr+ +c+ +gm   a++    +   +  l   ++kq +++ q 
  R07B7.16  46 CAVCKNAAIGYHYNVPSCNGCKTFFRRTILNGKRFICMNHKNCldEIESdESQRLCKGCRFARCIEVGMDSTAIRASVKTVEGKYLLEEVLRKQKNRKIQM 146
               99*****************************************433544146677*******************999888888888888889999998887 PP

  Rorc-aln 129 qreq 132
               q+++
  R07B7.16 147 QQKD 150
               7654 PP

>> F44C8.9b  CE35311	WBGene00018415	locus:nhr-184	status:Partially_confirmed	UniProt:Q7KQA1	protein_id:CCD71012.1
   #    score  bias  c-Evalue  i-Evalue hmmfrom  hmm to    alifrom  ali to    envfrom  env to     acc
 ---   ------ ----- --------- --------- ------- -------    ------- -------    ------- -------    ----
   1 !   42.8   4.5   5.1e-13   3.6e-11      30     104 ..      10      83 ..       4      98 .. 0.87

  Alignments for each domain:
  == domain 1    score: 42.8 bits;  conditional E-value: 5.1e-13
  Rorc-aln  30 pckicgdkssgihygvitcegckgffrrsqrcn.vaysctrqqncpidrtsrnrcqhcrlqkclalgmsrdavkfg 104
               pckic   + g h+gv++c  c  ffrr+ r            +c i  +   rc+ crl+kc  +gm  da kf 
  F44C8.9b  10 PCKICDLPAHGNHFGVLSCRACAAFFRRASRSPrFQDKACEYGDCRIFDAGAYRCKICRLKKCYKVGM--DASKFQ 83 
               9***************************8887514555667889***********************9..777775 PP

>> R02C2.4  CE40865	WBGene00019816	locus:nhr-204	nuclear hormone receptor	status:Partially_confirmed	UniProt:O44543	prot
   #    score  bias  c-Evalue  i-Evalue hmmfrom  hmm to    alifrom  ali to    envfrom  env to     acc
 ---   ------ ----- --------- --------- ------- -------    ------- -------    ------- -------    ----
   1 !   39.4   2.9   5.5e-12   3.9e-10      29      98 ..      49     121 ..      28     136 .. 0.86
   2 ?    4.0   0.0       0.3        22     330     376 ..     255     300 ..     248     310 .. 0.80

  Alignments for each domain:
  == domain 1    score: 39.4 bits;  conditional E-value: 5.5e-12
  Rorc-aln  29 ipckicgdkssgihygvitcegckgffrrsqrcnvaysctrqqncpidrts...rnrcqhcrlqkclalgmsr 98 
                 c++c  k++g hy v +c+gck ffrr    +  y c+  + c  +        +c+ cr ++cl  gm  
   R02C2.4  49 SACQVCYGKATGHHYDVASCNGCKSFFRRVTIEKLKYRCSAGNACYTNFGPgdpVPKCRACRYKRCLEAGMNA 121
               56*******************************************988765111569*************975 PP

  == domain 2    score: 4.0 bits;  conditional E-value: 0.3
  Rorc-aln 330 yvvefakrlsgfmelcqndqivllkagamevvlvrmcray.nadnhtv 376
                vve+ak +  f +l +nd+  l +  ++ v    + ray   +n+t 
   R02C2.4 255 TVVEMAKTFDFFKKLSENDRFFLCRDTSLMV--SNLMRAYfSVENKTD 300
               69*********************99988765..466777724577775 PP

>> K11E4.5b  CE37391	WBGene00003661	locus:nhr-71	Zinc finger, C4 type (two domains)	status:Confirmed	UniProt:Q5WRP0	prot
   #    score  bias  c-Evalue  i-Evalue hmmfrom  hmm to    alifrom  ali to    envfrom  env to     acc
 ---   ------ ----- --------- --------- ------- -------    ------- -------    ------- -------    ----
   1 !   42.2   5.4     8e-13   5.7e-11      30     105 ..       9      87 ..       2     105 .. 0.87

  Alignments for each domain:
  == domain 1    score: 42.2 bits;  conditional E-value: 8e-13
  Rorc-aln  30 pckicgdkssgihygvitcegckgffrrsqrcnv...aysctrqqncpidrtsrnrcqhcrlqkclalgmsrdavkfgr 105
                c +c   + g+hyg i+c  c+ ffrr+   ++    y c   + c id   r  c+ cr+ kc+  gm   av+  r
  K11E4.5b   9 ECMVCSAPADGLHYGAISCRSCNAFFRRTVVEKAlfqEYRCKHTNTCLIDPDGRCACRSCRFTKCIEAGMKIGAVQPRR 87 
               699*************************865544222799*******************************99997655 PP

>> C27C7.3  CE34263	WBGene00003664	locus:nhr-74	nuclear hormone receptor	status:Partially_confirmed	UniProt:Q9XVC7	prote
   #    score  bias  c-Evalue  i-Evalue hmmfrom  hmm to    alifrom  ali to    envfrom  env to     acc
 ---   ------ ----- --------- --------- ------- -------    ------- -------    ------- -------    ----
   1 !   42.5   1.8   6.3e-13   4.5e-11      24     111 ..       4      90 ..       1     150 [. 0.89

  Alignments for each domain:
  == domain 1    score: 42.5 bits;  conditional E-value: 6.3e-13
  Rorc-aln  24 sqievipckicgdk.ssgihygvitcegckgffrrsqrcnvaysctrqqncpidrtsrnrcqhcrlqkclalgmsrdavkfgrmskkqr 111
               s  e   c++c     + +++g+ +c  c  ffrrs+   + y ct ++ c i    +  c+ cr + c+  gm rd v+  r  ++q 
   C27C7.3   4 SYTEKAACQVCQSTeRTRLYFGITSCAACAAFFRRSDG--IQYMCTANNSCTIAYDIKFFCRACRYESCVRAGMRRDNVRKHRTHQNQA 90 
               5667889****8751577999***************96..67**************************************999988876 PP

>> F47C10.4  CE10662	WBGene00018542	locus:nhr-187	status:Partially_confirmed	UniProt:O01564	protein_id:CCD64886.1
   #    score  bias  c-Evalue  i-Evalue hmmfrom  hmm to    alifrom  ali to    envfrom  env to     acc
 ---   ------ ----- --------- --------- ------- -------    ------- -------    ------- -------    ----
   1 !   42.7   2.7   5.7e-13   4.1e-11      30     130 ..      26     129 ..      20     166 .. 0.77

  Alignments for each domain:
  == domain 1    score: 42.7 bits;  conditional E-value: 5.7e-13
  Rorc-aln  30 pckicgdkssgihygvitcegckgffrrsqrcnvaysctrqqncpidrtsrnr...cqhcrlqkclalgmsrdavkfgrmskkqrdslhaevqkqlqqrqq 127
                c +c   +    +gv++c+ ck ffrr+   nv y c r+++c  d  s  +   c+ crl +c+ +gm  +   +  + +++ d++ + ++  l q  +
  F47C10.4  26 ACVVCKRPANCYNFGVMSCDACKMFFRRTMLLNVQYVCRRKNQCFDDSFSCLKtpyCRACRLVQCVKVGMKLNLSAMLEVKNQKDDAVATLIESLLYQDAR 126
               5999999999***********************************99988643334**************9988777766555555555555555555444 PP

  Rorc-aln 128 qqr 130
               +++
  F47C10.4 127 REK 129
               433 PP

>> F44C8.6a  CE27385	WBGene00003646	locus:nhr-56	zinc finger protein	status:Confirmed	UniProt:O16357	protein_id:CCD71007
   #    score  bias  c-Evalue  i-Evalue hmmfrom  hmm to    alifrom  ali to    envfrom  env to     acc
 ---   ------ ----- --------- --------- ------- -------    ------- -------    ------- -------    ----
   1 !   41.9   4.6   9.6e-13   6.8e-11      31     103 ..      10      78 ..       4      96 .. 0.86

  Alignments for each domain:
  == domain 1    score: 41.9 bits;  conditional E-value: 9.6e-13
  Rorc-aln  31 ckicgdkssgihygvitcegckgffrrsqrcnvaysctrqqncpidrtsrnrcqhcrlqkclalgmsrdavkf 103
               ckicg+ + g h+gv++c  c  ffrr++    ++ c    nc id+  +  c++crl+ cl  gm   a kf
  F44C8.6a  10 CKICGNPAFGNHFGVLSCRACAAFFRRTNVDGETF-C-PIGNCKIDKHGKFYCKKCRLRICLEAGMD--ANKF 78 
               ***************************97655554.4.457************************95..4454 PP

>> R11G11.1  CE12740	WBGene00003722	locus:nhr-132	zinc finger protein	status:Partially_confirmed	UniProt:O16961	protein_
   #    score  bias  c-Evalue  i-Evalue hmmfrom  hmm to    alifrom  ali to    envfrom  env to     acc
 ---   ------ ----- --------- --------- ------- -------    ------- -------    ------- -------    ----
   1 !   41.4   3.4   1.3e-12   9.6e-11      31     105 ..       8      83 ..       5      95 .. 0.84

  Alignments for each domain:
  == domain 1    score: 41.4 bits;  conditional E-value: 1.3e-12
  Rorc-aln  31 ckicgdkssgihygvitcegckgffrrsqrcnv..aysctrqqncpidrtsrnrcqhcrlqkclalgmsrdavkfgr 105
               c +cg  s g h+gv++c  c  ffrr+  +       c +  +c      +  c+ crl++c+a+gm  +  +f r
  R11G11.1   8 CEVCGLESQGFHFGVLSCRACSAFFRRTATVPKwhQKNCQKPSKCKN-GEGQYHCKPCRLKRCIAVGMNTENFQFDR 83 
               9**************************99876511445766677764.456789*****************999987 PP

>> M02H5.5  CE39264	WBGene00019743	locus:nhr-203	status:Confirmed	UniProt:Q966H9	protein_id:CCD62238.1
   #    score  bias  c-Evalue  i-Evalue hmmfrom  hmm to    alifrom  ali to    envfrom  env to     acc
 ---   ------ ----- --------- --------- ------- -------    ------- -------    ------- -------    ----
   1 !   41.1   4.3   1.7e-12   1.2e-10      31     106 ..      22      98 ..      14     104 .. 0.91

  Alignments for each domain:
  == domain 1    score: 41.1 bits;  conditional E-value: 1.7e-12
  Rorc-aln  31 ckicgdk.ssgihygvitcegckgffrrsqrcnvaysctrqqncpidrtsrnrcqhcrlqkclalgmsrdavkfgrm 106
               c +c  + + g+h+g  tc  c  ffrr    +    c + + c   +     c++crlq+c+ +gm  d  +f r 
   M02H5.5  22 CPVCWKHtAHGMHFGAFTCRACAAFFRRFATTKNLKPCKKSNVCEFTKNGYTSCKKCRLQRCFDIGMKIDNFQFERD 98 
               8888765167***************************************************************9985 PP

>> C50B6.8b  CE46085	WBGene00008221	locus:nhr-168	status:Confirmed	protein_id:CCA65541.1
   #    score  bias  c-Evalue  i-Evalue hmmfrom  hmm to    alifrom  ali to    envfrom  env to     acc
 ---   ------ ----- --------- --------- ------- -------    ------- -------    ------- -------    ----
   1 !   41.8   2.9     1e-12   7.3e-11      30     102 ..      49     123 ..      28     153 .. 0.85
   2 ?    0.6   0.0       3.2   2.3e+02     331     433 ..     233     331 ..     227     389 .. 0.69

  Alignments for each domain:
  == domain 1    score: 41.8 bits;  conditional E-value: 1e-12
  Rorc-aln  30 pckicgdkssgihygvitcegckgffrrsqrcnvaysctrqqncp..idrtsrnrcqhcrlqkclalgmsrdavk 102
                c icg  + g hy v +c+gck ffrr    + ++ c    +c     r    +c+ cr +kc++ gm  +a+ 
  C50B6.8b  49 ECSICGKTANGYHYDVPSCNGCKTFFRRLCVSEKSFICKAGGDCFnlTKRKVPLKCRACRYEKCISEGMNPNAML 123
               5******************************************952246677789**************999875 PP

  == domain 2    score: 0.6 bits;  conditional E-value: 3.2
  Rorc-aln 331 vvefakrlsgfmelcqndqivllkagamevvlvrmcraynadn.ht.vffegkyggvelfralgcselissifdfshslsalrfsedeialytalvlinan 429
                +e+ak +  f +l   d++vl++  a+ ++ +++     a++ +t +  +gk   ++  + +  +e + si  +       ++ e e  l  a+ l n  
  C50B6.8b 233 SIEYAKTFMFFHQLDSRDRLVLMRYVALALMNLHISYFTVAKKyDTiIHPDGKLAPMK--KGMVYAETVMSIAPL----IRCEIQETEFVLLKAICLCNPA 327
               5899999999999999999999999988777666654444433123033456655554..455556666666543....3345666666666666666666 PP

  Rorc-aln 430 rpgl 433
                p l
  C50B6.8b 328 VPDL 331
               6666 PP

>> H22D14.1  CE19931	WBGene00010410	locus:nhr-267	Zinc finger, C4 type (two domains)	status:Partially_confirmed	UniProt:
   #    score  bias  c-Evalue  i-Evalue hmmfrom  hmm to    alifrom  ali to    envfrom  env to     acc
 ---   ------ ----- --------- --------- ------- -------    ------- -------    ------- -------    ----
   1 !   41.0   6.5   1.8e-12   1.3e-10      30     116 ..       9      95 ..       3     130 .. 0.82

  Alignments for each domain:
  == domain 1    score: 41.0 bits;  conditional E-value: 1.8e-12
  Rorc-aln  30 pckicgdkssg.ihygvitcegckgffrrsqrcnvaysctrqqncpidrtsrnrcqhcrlqkclalgmsrdavkfgrmsk.kqrdslha 116
               pc++c d +s   h+g+ +c  c  ffrr+      ++c  ++nc +    +  c+ cr ++c+  gms+d ++ g +   k+r ++  
  H22D14.1   9 PCQVCQDTASTrHHFGITSCTACASFFRRTTM--NQFTCNLDNNCSVSYKKKWVCRACRYNNCIRAGMSKDYIRRGNVDEtKNRKTFRK 95 
               9******98862679**************875..5699**************************************9864266666554 PP

>> C13C4.2  CE40299	WBGene00007547	locus:nhr-154	Ligand-binding domain of nuclear hormone receptors, Zinc finger, C4 typ
   #    score  bias  c-Evalue  i-Evalue hmmfrom  hmm to    alifrom  ali to    envfrom  env to     acc
 ---   ------ ----- --------- --------- ------- -------    ------- -------    ------- -------    ----
   1 !   40.7   3.8   2.3e-12   1.7e-10      31     103 ..      83     159 ..      72     180 .. 0.86

  Alignments for each domain:
  == domain 1    score: 40.7 bits;  conditional E-value: 2.3e-12
  Rorc-aln  31 ckicgdkssgihygvitcegckgffrrsqrcnvaysctrqqnc.....pidrtsrnrcqhcrlqkclalgmsrdavkf 103
               c +c + + g hy v +c+gck ffrr+      ++c++q++c     p+d  s+  c+ cr+ kc+ +gm   a++ 
   C13C4.2  83 CLVCRNPAIGYHYDVPSCNGCKTFFRRTIITGRKFTCAKQKKCmdgtePVDM-SKRLCRACRFAKCVEVGMNPMAIQA 159
               999****************************************777777775.6778**************9888764 PP

>> Y46H3D.5b  CE39295	WBGene00003700	locus:nhr-110	status:Partially_confirmed	UniProt:Q33BL2	protein_id:CCD69585.1
   #    score  bias  c-Evalue  i-Evalue hmmfrom  hmm to    alifrom  ali to    envfrom  env to     acc
 ---   ------ ----- --------- --------- ------- -------    ------- -------    ------- -------    ----
   1 !   41.0   3.8   1.8e-12   1.3e-10      21     105 ..      16     108 ..       7     134 .. 0.82

  Alignments for each domain:
  == domain 1    score: 41.0 bits;  conditional E-value: 1.8e-12
   Rorc-aln  21 thtsqievipckicgdkssgihygvitcegckgffr....rsqrcnv....aysctrqqncpidrtsrnrcqhcrlqkclalgmsrdavkfgr 105
                  +s++  i c++c     gih+g  tc  c  ffr       +c+     ++ c  + nc      r  c+ crl +cl++gms + +++ r
  Y46H3D.5b  16 VSASELGAIKCQVCFLPGHGIHFGAYTCRACAAFFRivsiSKSKCHFsprpTHKCRNNSNCKPKIDGRWFCKTCRLTRCLSIGMSPENIQYDR 108
                56789999****************************433223578762223578999*****9999*******************99998877 PP

>> F44C8.9a  CE35310	WBGene00018415	locus:nhr-184	zinc finger protein	status:Partially_confirmed	UniProt:Q7KQA2	protein_
   #    score  bias  c-Evalue  i-Evalue hmmfrom  hmm to    alifrom  ali to    envfrom  env to     acc
 ---   ------ ----- --------- --------- ------- -------    ------- -------    ------- -------    ----
   1 !   40.7   4.3   2.3e-12   1.7e-10      30     104 ..      10      83 ..       4      97 .. 0.87

  Alignments for each domain:
  == domain 1    score: 40.7 bits;  conditional E-value: 2.3e-12
  Rorc-aln  30 pckicgdkssgihygvitcegckgffrrsqrcn.vaysctrqqncpidrtsrnrcqhcrlqkclalgmsrdavkfg 104
               pckic   + g h+gv++c  c  ffrr+ r            +c i  +   rc+ crl+kc  +gm  da kf 
  F44C8.9a  10 PCKICDLPAHGNHFGVLSCRACAAFFRRASRSPrFQDKACEYGDCRIFDAGAYRCKICRLKKCYKVGM--DASKFQ 83 
               9***************************8887514555667889***********************9..777775 PP

>> C50B6.8a  CE40925	WBGene00008221	locus:nhr-168	Ligand-binding domain of nuclear hormone receptors, Zinc finger, C4 ty
   #    score  bias  c-Evalue  i-Evalue hmmfrom  hmm to    alifrom  ali to    envfrom  env to     acc
 ---   ------ ----- --------- --------- ------- -------    ------- -------    ------- -------    ----
   1 !   41.4   3.0   1.4e-12     1e-10      30     102 ..      49     123 ..      28     150 .. 0.85
   2 ?    0.4   0.0       3.8   2.7e+02     331     433 ..     269     367 ..     263     421 .. 0.69

  Alignments for each domain:
  == domain 1    score: 41.4 bits;  conditional E-value: 1.4e-12
  Rorc-aln  30 pckicgdkssgihygvitcegckgffrrsqrcnvaysctrqqncp..idrtsrnrcqhcrlqkclalgmsrdavk 102
                c icg  + g hy v +c+gck ffrr    + ++ c    +c     r    +c+ cr +kc++ gm  +a+ 
  C50B6.8a  49 ECSICGKTANGYHYDVPSCNGCKTFFRRLCVSEKSFICKAGGDCFnlTKRKVPLKCRACRYEKCISEGMNPNAML 123
               5******************************************952246677789**************998875 PP

  == domain 2    score: 0.4 bits;  conditional E-value: 3.8
  Rorc-aln 331 vvefakrlsgfmelcqndqivllkagamevvlvrmcraynadn.ht.vffegkyggvelfralgcselissifdfshslsalrfsedeialytalvlinan 429
                +e+ak +  f +l   d++vl++  a+ ++ +++     a++ +t +  +gk   ++  + +  +e + si  +       ++ e e  l  a+ l n  
  C50B6.8a 269 SIEYAKTFMFFHQLDSRDRLVLMRYVALALMNLHISYFTVAKKyDTiIHPDGKLAPMK--KGMVYAETVMSIAPL----IRCEIQETEFVLLKAICLCNPA 363
               5899999999999999999999999888777666654444433123033456655554..455556666666443....3345666666666666666666 PP

  Rorc-aln 430 rpgl 433
                p l
  C50B6.8a 364 VPDL 367
               6666 PP

>> R10D12.2  CE42540	WBGene00001062	locus:dpr-1	Zinc finger, C4 type (two domains)	status:Partially_confirmed	UniProt:Q9
   #    score  bias  c-Evalue  i-Evalue hmmfrom  hmm to    alifrom  ali to    envfrom  env to     acc
 ---   ------ ----- --------- --------- ------- -------    ------- -------    ------- -------    ----
   1 !   40.8   6.2   2.1e-12   1.5e-10      30     107 ..      15      93 ..       3     115 .. 0.83

  Alignments for each domain:
  == domain 1    score: 40.8 bits;  conditional E-value: 2.1e-12
  Rorc-aln  30 pckicg.dkssgihygvitcegckgffrrsqrcnvaysctrqqncpidrtsrnrcqhcrlqkclalgmsrdavkfgrms 107
                c +c        h+g  tc  c  ffrr+   ++ y c + +nc +  + r  c+ cr+q+cl  gm  + v+  r  
  R10D12.2  15 TCLVCTiTENVRFHFGSTTCLACASFFRRTVSLKIQYVCKQSNNCIVSHAVRSGCRSCRFQNCLKSGMKTNMVRGKRDI 93 
               4667762345679*******************************************************99999866644 PP

>> T27B7.2  CE14233	WBGene00020849	locus:nhr-225	zinc finger protein	status:Partially_confirmed	UniProt:O16663	protein_i
   #    score  bias  c-Evalue  i-Evalue hmmfrom  hmm to    alifrom  ali to    envfrom  env to     acc
 ---   ------ ----- --------- --------- ------- -------    ------- -------    ------- -------    ----
   1 !   40.5   4.7   2.6e-12   1.8e-10      30     105 ..      43     115 ..      32     122 .. 0.86

  Alignments for each domain:
  == domain 1    score: 40.5 bits;  conditional E-value: 2.6e-12
  Rorc-aln  30 pckicgdkssgihygvitcegckgffrrsqrcnvaysctrqqncpidrtsrnrcqhcrlqkclalgmsrdavkfgr 105
                c+icg k+ g h+g +tc  c  ffrrs + + +     + +      +r  c+ crl++cl  gm     ++gr
   T27B7.2  43 SCRICGMKAHGTHFGAVTCRACAAFFRRSSKSKWINK---KCQSKTGNKARCFCRPCRLRRCLDNGMEDTKFQYGR 115
               6****************************99876543...22334456789999**************99999998 PP

>> R07B7.15  CE35597	WBGene00011099	locus:nhr-208	Zinc finger, C4 type (two domains)	status:Partially_confirmed	UniProt:
   #    score  bias  c-Evalue  i-Evalue hmmfrom  hmm to    alifrom  ali to    envfrom  env to     acc
 ---   ------ ----- --------- --------- ------- -------    ------- -------    ------- -------    ----
   1 !   40.3   3.4   2.9e-12   2.1e-10      30     102 ..      42     116 ..      13     134 .. 0.83

  Alignments for each domain:
  == domain 1    score: 40.3 bits;  conditional E-value: 2.9e-12
  Rorc-aln  30 pckicgdkssgihygvitcegckgffrrsqrcnvaysctrqqncpidrtsrnr..cqhcrlqkclalgmsrdavk 102
                c icg+ + g hy + +c+gck ffrr+       +c +   c  +    nr  c  cr+ kc+ +gm   a++
  R07B7.15  42 KCEICGNPAIGYHYDIASCNGCKAFFRRTVITGRQVACKKWGTCLEEEIPINRriCPGCRFSKCVKVGMNPRAIR 116
               599*************************************999998887655545**************988876 PP

>> C54F6.8  CE17603	WBGene00016926	locus:nhr-171	nuclear hormone receptor	status:Partially_confirmed	UniProt:O16443	prot
   #    score  bias  c-Evalue  i-Evalue hmmfrom  hmm to    alifrom  ali to    envfrom  env to     acc
 ---   ------ ----- --------- --------- ------- -------    ------- -------    ------- -------    ----
   1 !   40.6   3.1   2.5e-12   1.8e-10      31      99 ..      18      87 ..       5     120 .. 0.87

  Alignments for each domain:
  == domain 1    score: 40.6 bits;  conditional E-value: 2.5e-12
  Rorc-aln 31 ckicgdkssgihygvitcegckgffrrsqrcnvaysctrqqncp.idrtsrnrcqhcrlqkclalgmsrd 99
              c +c   +   +yg ++ce ck ffrr    + +y c + +nc    + +r +c+ cr+++cl +gm   
   C54F6.8 18 CTVCRRPAFTRYYGAVSCEACKMFFRRMIIEKLSYDCKKINNCYeTSKGTRFKCRSCRFKRCLQMGMKLP 87
              99999999999********************************6367899*****************765 PP

>> T12C9.6  CE28079	WBGene00003615	locus:nhr-16	status:Confirmed	UniProt:Q27521	protein_id:CCD73612.1
   #    score  bias  c-Evalue  i-Evalue hmmfrom  hmm to    alifrom  ali to    envfrom  env to     acc
 ---   ------ ----- --------- --------- ------- -------    ------- -------    ------- -------    ----
   1 !   40.4   6.2   2.8e-12     2e-10      29     101 ..      12      84 ..       7      90 .. 0.94

  Alignments for each domain:
  == domain 1    score: 40.4 bits;  conditional E-value: 2.8e-12
  Rorc-aln  29 ipckicgdkssgihygvitcegckgffrrsqrcnvaysctrqqncpidrtsrnrcqhcrlqkclalgmsrdav 101
               + c ic + + g h+g  +c  c  ffrr+   + +ysc  +++c +    r  c+ cr  kc+ +gm    v
   T12C9.6  12 LKCAICQESAEGFHFGAEACRACAAFFRRTVSNRKTYSCQGNNDCDVTINIRCMCRACRYIKCIEVGMNPAGV 84 
               67******************************************************************86655 PP

>> Y17D7A.1  CE40242	WBGene00012446	locus:nhr-230	Zinc finger, C4 type (two domains)	status:Partially_confirmed	UniProt:
   #    score  bias  c-Evalue  i-Evalue hmmfrom  hmm to    alifrom  ali to    envfrom  env to     acc
 ---   ------ ----- --------- --------- ------- -------    ------- -------    ------- -------    ----
   1 !   40.4   2.6   2.8e-12     2e-10      29     105 ..      18      97 ..       2     106 .. 0.84

  Alignments for each domain:
  == domain 1    score: 40.4 bits;  conditional E-value: 2.8e-12
  Rorc-aln  29 ipckicgdkssgihygvitcegckgffrrsqrcnv.aysctrqqncp..idrtsrnrcqhcrlqkclalgmsrdavkfgr 105
               + c +c + + g h+g ++c  c  ffrr++  ++ +  c +  nc   ++      c+ crlqkc  +gm     +f r
  Y17D7A.1  18 LICAVCSQPARGRHFGAVACRACAAFFRRADAAKTtVKPCKKGGNCQnlLNNNGWFDCKFCRLQKCYEIGMNSANFQFDR 97 
               56****************************998861567*******74467888899***************99999987 PP

>> K06A1.4  CE18017	WBGene00003621	locus:nhr-22	C4-type zinc finger domain	status:Confirmed	UniProt:Q09587	protein_id:CC
   #    score  bias  c-Evalue  i-Evalue hmmfrom  hmm to    alifrom  ali to    envfrom  env to     acc
 ---   ------ ----- --------- --------- ------- -------    ------- -------    ------- -------    ----
   1 !   40.8   0.3     2e-12   1.5e-10      30     105 ..      95     175 ..      87     264 .. 0.75

  Alignments for each domain:
  == domain 1    score: 40.8 bits;  conditional E-value: 2e-12
  Rorc-aln  30 pckicgd.kssgihygvitcegckgffrrsqrcnvaysctrq....qncpidrtsrnrcqhcrlqkclalgmsrdavkfgr 105
                c++c    +  +h+g  +c+ c  ffrrs    ++y c       + c      r  c+hcr+ kcl  gm r+ v+  +
   K06A1.4  95 SCHVCSSpTANTLHFGGRSCKACAAFFRRSVSMSMTYECIGTgddtNPCRTHYELRMICRHCRFIKCLDAGMRRELVQARK 175
               6999987246789**************************643111144777888899******************997543 PP

>> M02H5.4  CE25953	WBGene00019742	locus:nhr-202	status:Partially_confirmed	UniProt:Q966H8	protein_id:CCD62237.1
   #    score  bias  c-Evalue  i-Evalue hmmfrom  hmm to    alifrom  ali to    envfrom  env to     acc
 ---   ------ ----- --------- --------- ------- -------    ------- -------    ------- -------    ----
   1 !   40.7   4.1   2.3e-12   1.6e-10      30     109 ..      21     100 ..      15     114 .. 0.93

  Alignments for each domain:
  == domain 1    score: 40.7 bits;  conditional E-value: 2.3e-12
  Rorc-aln  30 pckicgdkssgihygvitcegckgffrrsqrcnvaysctrqqncpidrtsrnrcqhcrlqkclalgmsrdavkfgrmskk 109
                c +c     gih+g  tc  c  ffrr    n    c +++ c   +     c++crl+kc+ +gm  +  +f r   k
   M02H5.4  21 KCPVCYKPPHGIHFGAYTCRACAVFFRRFGASNNLKPCKKNNVCDFYKNGYVSCKKCRLKKCFEIGMKIENFQFERDPYK 100
               5999*99****************************************************************999996655 PP

>> C13C4.1  CE08126	WBGene00007546	locus:nhr-153	Ligand-binding domain of nuclear hormone receptors, Zinc finger, C4 typ
   #    score  bias  c-Evalue  i-Evalue hmmfrom  hmm to    alifrom  ali to    envfrom  env to     acc
 ---   ------ ----- --------- --------- ------- -------    ------- -------    ------- -------    ----
   1 !   40.0   4.2   3.6e-12   2.6e-10      30     102 ..      28     104 ..       5     125 .. 0.88

  Alignments for each domain:
  == domain 1    score: 40.0 bits;  conditional E-value: 3.6e-12
  Rorc-aln  30 pckicgdkssgihygvitcegckgffrrsqrcnvaysctrqqnc....pidrtsrnrcqhcrlqkclalgmsrdavk 102
                c+ic + + g hy v +c+gck ffrr+      + c +  nc     +  ts+  c+ cr++kc+  gm   a++
   C13C4.1  28 VCQICRNPAIGYHYEVPSCNGCKTFFRRTIITGRKFKCFKVSNCldgnDVIDTSKRVCRACRFEKCVQAGMNPMAIQ 104
               4*******************************************554435569999***************987775 PP

>> C29G2.5  CE08466	WBGene00016233	locus:srt-58	7TM chemoreceptor, srt family	status:Partially_confirmed	UniProt:O16884	
   #    score  bias  c-Evalue  i-Evalue hmmfrom  hmm to    alifrom  ali to    envfrom  env to     acc
 ---   ------ ----- --------- --------- ------- -------    ------- -------    ------- -------    ----
   1 !   39.3   6.8   6.1e-12   4.3e-10      29     109 ..      11      93 ..       2     101 .. 0.87

  Alignments for each domain:
  == domain 1    score: 39.3 bits;  conditional E-value: 6.1e-12
  Rorc-aln  29 ipckicgdks.sgihygvitcegckgffrrsqrcnvaysctrqqncpidrtsrnrcqhcrlqkcl.algmsrdavkfgrmskk 109
                 c +cg    +  h+g  +c  c  ffrr+   n++y c r+ +c      r  c+ cr q+c+ + gmsrd v+  r  k+
   C29G2.5  11 PTCLVCGLSCrTHFHFGGASCSACASFFRRTVSLNISYLCKRDSDCISSPELRSICRACRYQRCIdTAGMSRDLVQQRRSEKR 93 
               46999997652679**************************************************9457*******98887765 PP

>> C17A2.8  CE34695	WBGene00003662	locus:nhr-72	zinc finger protein	status:Confirmed	UniProt:O16537	protein_id:CCD64796.
   #    score  bias  c-Evalue  i-Evalue hmmfrom  hmm to    alifrom  ali to    envfrom  env to     acc
 ---   ------ ----- --------- --------- ------- -------    ------- -------    ------- -------    ----
   1 !   39.8   6.5   4.1e-12   2.9e-10      30      99 ..       7      75 ..       2      84 .. 0.92
   2 ?    0.2   0.0       4.1   2.9e+02     312     379 ..     146     209 ..      86     215 .. 0.77

  Alignments for each domain:
  == domain 1    score: 39.8 bits;  conditional E-value: 4.1e-12
  Rorc-aln 30 pckicgd.kssgihygvitcegckgffrrsqrcnvaysctrqqncpidrtsrnrcqhcrlqkclalgmsrd 99
              pc +c d k + +h+gv +c  c  ffrr+ +    y+c+r++nc      +  c+ cr  +cl  gmsr 
   C17A2.8  7 PCLVCNDvKNTSMHFGVNSCAACAAFFRRTTE--NQYACSRNNNCATSYERKILCRACRYTNCLKAGMSRG 75
              9*****978899*****************865..67*********************************96 PP

  == domain 2    score: 0.2 bits;  conditional E-value: 4.1
  Rorc-aln 312 smwemwercahrlteaiqyvvefakrlsgfmelcqndqivllkagamevvlvrmcraynadnhtvffe 379
               s+ e+    ah+   a++  ++      g   l q+d  vllk   +  v +  +ray   +   f e
   C17A2.8 146 SFNELMIITAHEHGSAMEACID----CPGVDHLEQEDLKVLLKYVQFANVWIDSVRAYSVSDIDCFKE 209
               5555555555555555544443....568889999***********************9887777655 PP

>> Y5H2B.2a  CE26221	WBGene00003612	locus:nhr-13	status:Confirmed	UniProt:Q9N4Q7	protein_id:CCD67432.1
   #    score  bias  c-Evalue  i-Evalue hmmfrom  hmm to    alifrom  ali to    envfrom  env to     acc
 ---   ------ ----- --------- --------- ------- -------    ------- -------    ------- -------    ----
   1 !   39.8   5.3   4.1e-12   2.9e-10      31     102 ..       8      82 ..       4     127 .. 0.85

  Alignments for each domain:
  == domain 1    score: 39.8 bits;  conditional E-value: 4.1e-12
  Rorc-aln  31 ckicgd..kssgihygvitcegckgffrrsqrcnvaysctrq.qncpidrtsrnrcqhcrlqkclalgmsrdavk 102
               c +c    +ss  h+g  tc+ c  ffrr+   +  y c  q + c +   sr  c+ crl+kc  +gm    vk
  Y5H2B.2a   8 CEVCSSssNSSCNHFGARTCKACAAFFRRTVSMKLDYQCIDQpDACRVHCDSRVICRFCRLKKCHDIGMKPLLVK 82 
               9999752267999***************************99457************************877776 PP

>> T27B7.4a  CE35785	WBGene00003705	locus:nhr-115	zinc finger protein	status:Confirmed	UniProt:O16662	protein_id:CCD7424
   #    score  bias  c-Evalue  i-Evalue hmmfrom  hmm to    alifrom  ali to    envfrom  env to     acc
 ---   ------ ----- --------- --------- ------- -------    ------- -------    ------- -------    ----
   1 !   39.6   5.6     5e-12   3.6e-10      29     102 ..       6      76 ..       2      86 .. 0.79

  Alignments for each domain:
  == domain 1    score: 39.6 bits;  conditional E-value: 5e-12
  Rorc-aln  29 ipckicgdkssgihygvitcegckgffrrsqrcnvays.ctrqqncpidrtsrnrcqhcrlqkclalgmsrdavk 102
                pc+icg++s g h+g+++c  c  ffrrs + + a   c  +     d+ s   c+ crl+kc+ +gm     +
  T27B7.4a   6 FPCQICGQNSHGTHFGIVSCRACAAFFRRSVNSKWARKgCLTN---FKDKGS-CFCKPCRLRKCVEIGMDASKFQ 76 
               7*****************************9888775414322...346655.579*************554444 PP

>> Y5H2B.2b  CE36963	WBGene00003612	locus:nhr-13	status:Confirmed	UniProt:Q9N4Q7	protein_id:CCD67433.1
   #    score  bias  c-Evalue  i-Evalue hmmfrom  hmm to    alifrom  ali to    envfrom  env to     acc
 ---   ------ ----- --------- --------- ------- -------    ------- -------    ------- -------    ----
   1 !   39.5   5.5   5.3e-12   3.8e-10      31     102 ..       8      82 ..       4     126 .. 0.85

  Alignments for each domain:
  == domain 1    score: 39.5 bits;  conditional E-value: 5.3e-12
  Rorc-aln  31 ckicgd..kssgihygvitcegckgffrrsqrcnvaysctrq.qncpidrtsrnrcqhcrlqkclalgmsrdavk 102
               c +c    +ss  h+g  tc+ c  ffrr+   +  y c  q + c +   sr  c+ crl+kc  +gm    vk
  Y5H2B.2b   8 CEVCSSssNSSCNHFGARTCKACAAFFRRTVSMKLDYQCIDQpDACRVHCDSRVICRFCRLKKCHDIGMKPLLVK 82 
               9999752267999***************************99457************************877776 PP

>> R11G11.2a  CE12742	WBGene00003648	locus:nhr-58	zinc finger protein	status:Confirmed	UniProt:O16960	protein_id:CCD6447
   #    score  bias  c-Evalue  i-Evalue hmmfrom  hmm to    alifrom  ali to    envfrom  env to     acc
 ---   ------ ----- --------- --------- ------- -------    ------- -------    ------- -------    ----
   1 !   38.6   4.1     1e-11   7.1e-10      28     105 ..       5      79 ..       2      88 .. 0.85

  Alignments for each domain:
  == domain 1    score: 38.6 bits;  conditional E-value: 1e-11
   Rorc-aln  28 vipckicgdkssgihygvitcegckgffrrsqrcnvaysctrqqncpidrtsrnrcqhcrlqkclalgmsrdavkfgr 105
                +  ckic  ks gih+gv +c  c  ffrr    + +     +++c  +      c+ crl +c a+gm     +f r
  R11G11.2a   5 IEFCKICDRKSQGIHFGVPSCRACAAFFRRRAGSDLVEKSCMNKKCGKE---FFLCKPCRLVRCYAVGMDEKKFQFDR 79 
                557**************************99988876655566778765...568**************999999887 PP

>> F48G7.3  CE44522	WBGene00003673	locus:nhr-83	nuclear hormone receptor	status:Partially_confirmed	UniProt:Q9GUC1	prote
   #    score  bias  c-Evalue  i-Evalue hmmfrom  hmm to    alifrom  ali to    envfrom  env to     acc
 ---   ------ ----- --------- --------- ------- -------    ------- -------    ------- -------    ----
   1 !   38.4   2.2   1.1e-11   8.1e-10      30      99 ..     368     438 ..     345     454 .. 0.85

  Alignments for each domain:
  == domain 1    score: 38.4 bits;  conditional E-value: 1.1e-11
  Rorc-aln  30 pckicgdkssgihygvitcegckgffrrsqrcnva..ysctrqqncpidrtsrnrcqhcrlqkclalgmsrd 99 
               pc ic + s g h+gv++c  c  ffrr+ r  +     +  ++nc ++    + c+ crl+kc+  gm  +
   F48G7.3 368 PCVICDQPSHGRHFGVLSCRACAAFFRRALRRSAKsqDMVCERENCSLEDG-IQYCKICRLKKCFNAGMDPN 438
               9***************************98765541133455689**9876.568**************755 PP

>> C17E7.6  CE08266	WBGene00015901	locus:nhr-158	nuclear hormone receptor	status:Partially_confirmed	UniProt:O16389	prot
   #    score  bias  c-Evalue  i-Evalue hmmfrom  hmm to    alifrom  ali to    envfrom  env to     acc
 ---   ------ ----- --------- --------- ------- -------    ------- -------    ------- -------    ----
   1 !   37.8   2.5   1.7e-11   1.2e-09      30      98 ..      25      94 ..      11     109 .. 0.89

  Alignments for each domain:
  == domain 1    score: 37.8 bits;  conditional E-value: 1.7e-11
  Rorc-aln 30 pckicgdkssgihygvitcegckgffrrsqrcnvaysctrqqncp.idrtsrnrcqhcrlqkclalgmsr 98
               c ic   +    ygv+tc+ ck ffrr    +  y c  +  c  + ++   +c+ cr q+cl  gms 
   C17E7.6 25 KCVICLRPAYSNNYGVLTCDACKMFFRRIVILKKDYKCKYDGRCAhVAKSPMVKCKGCRYQQCLDAGMSF 94
              69999999999******************************999737788899***************96 PP

>> F16B4.11  CE17021	WBGene00017512	locus:nhr-179	zinc finger protein	status:Partially_confirmed	UniProt:O44637	protein_
   #    score  bias  c-Evalue  i-Evalue hmmfrom  hmm to    alifrom  ali to    envfrom  env to     acc
 ---   ------ ----- --------- --------- ------- -------    ------- -------    ------- -------    ----
   1 !   37.8   2.6   1.7e-11   1.2e-09      30     124 ..      30     126 ..      11     136 .. 0.86

  Alignments for each domain:
  == domain 1    score: 37.8 bits;  conditional E-value: 1.7e-11
  Rorc-aln  30 pckicgdkssgihygvitcegckgffrrsqrcnvaysctrqqn..cpidrtsrnrcqhcrlqkclalgmsrdavkfgrmskkqrdslhaevqkqlqq 124
                c++c +   g h+g  tc  c  ffrr+    v+    r  n  c   +  r  c++crl kc   gm    +++ r ++k      ++v++++++
  F16B4.11  30 KCRVCDQPGHGFHFGAFTCRACSAFFRRAHFSLVTERKCRLSNgrCVPTKGGRWFCKKCRLAKCSEAGMNSRNIQYDRDANKTSLLSSTNVNRNMKN 126
               5*****************************9999988777766447778899999***************99******9988766556666666655 PP

>> Y5H2A.2  CE42200	WBGene00021163	locus:nhr-275	status:Partially_confirmed	UniProt:Q966A2	protein_id:CCD71000.1
   #    score  bias  c-Evalue  i-Evalue hmmfrom  hmm to    alifrom  ali to    envfrom  env to     acc
 ---   ------ ----- --------- --------- ------- -------    ------- -------    ------- -------    ----
   1 !   37.5   6.2   2.1e-11   1.5e-09      31     104 ..      16      91 ..      10      98 .. 0.86

  Alignments for each domain:
  == domain 1    score: 37.5 bits;  conditional E-value: 2.1e-11
  Rorc-aln  31 ckicgdkssgihygvitcegckgffrrsqr.cnvaysctr.qqncpidrtsrnrcqhcrlqkclalgmsrdavkfg 104
               c +cg    g+h+g itc  c  ffrr     + +  c   ++ c i    r  c++crl+kc  +gm     ++ 
   Y5H2A.2  16 CEVCGLEGHGLHFGAITCRACAAFFRRVGAgARFTIECQVgDDRCEITSNGRSCCKKCRLKKCKDIGMIVKNFQYN 91 
               9**************************86525677788642678************************87766665 PP

>> T19A5.4  CE13732	WBGene00003634	locus:nhr-44	zinc finger protein	status:Partially_confirmed	UniProt:Q22555	protein_id
   #    score  bias  c-Evalue  i-Evalue hmmfrom  hmm to    alifrom  ali to    envfrom  env to     acc
 ---   ------ ----- --------- --------- ------- -------    ------- -------    ------- -------    ----
   1 !   37.4   3.7   2.2e-11   1.6e-09      30     105 ..      23     100 ..       8     118 .. 0.85

  Alignments for each domain:
  == domain 1    score: 37.4 bits;  conditional E-value: 2.2e-11
  Rorc-aln  30 pckicgdkssgihygvitcegckgffrrsqrcn.vaysctrqqn.cpidrtsrnrcqhcrlqkclalgmsrdavkfgr 105
                c +c + s g h+gv +c  c  ffrr    +   + c   +n c  d   r  c+ cr +kc+algm  d ++  r
   T19A5.4  23 KCLVCFQPSHGNHFGVDSCRACAAFFRRVFVTHkQQFPCREGDNkCTPDEWGRWSCKRCRSDKCFALGMKPDNIQRDR 100
               699*************************9876516788987655499***********************99987655 PP

>> F47C10.1  CE17834	WBGene00018539	locus:nhr-185	status:Partially_confirmed	UniProt:O01559	protein_id:CCD64883.1
   #    score  bias  c-Evalue  i-Evalue hmmfrom  hmm to    alifrom  ali to    envfrom  env to     acc
 ---   ------ ----- --------- --------- ------- -------    ------- -------    ------- -------    ----
   1 !   37.3   5.3   2.4e-11   1.7e-09      29      97 ..      15      86 ..       5      98 .. 0.91

  Alignments for each domain:
  == domain 1    score: 37.3 bits;  conditional E-value: 2.4e-11
  Rorc-aln 29 ipckicgdkssgihygvitcegckgffrrsqrcnvaysctrqqncpid...rtsrnrcqhcrlqkclalgms 97
              i c +c + + g+ ygv +c+ ck ffrr +  + +y+c  +  c  +      r +c+ cr++kcl +gm 
  F47C10.1 15 IQCSVCCQLAFGLNYGVPSCNACKMFFRRMNIIKPSYTCLADGSCYTNfgfTHGRPKCRSCRFRKCLDVGMK 86
              89*******************************************98733335799***************6 PP

>> T24A6.8  CE19590	WBGene00020748	locus:nhr-221	zinc finger protein	status:Partially_confirmed	UniProt:O61939	protein_i
   #    score  bias  c-Evalue  i-Evalue hmmfrom  hmm to    alifrom  ali to    envfrom  env to     acc
 ---   ------ ----- --------- --------- ------- -------    ------- -------    ------- -------    ----
   1 !   34.0   2.7   2.5e-10   1.8e-08      27     101 ..      30     107 ..      13     144 .. 0.83
   2 ?    2.8   0.0      0.71        51     330     356 ..     214     240 ..     204     252 .. 0.88

  Alignments for each domain:
  == domain 1    score: 34.0 bits;  conditional E-value: 2.5e-10
  Rorc-aln  27 evipckicgdkssgihygvitcegckgffrrsqrcnvaysctrqqncpidrtsrn....rcqhcrlqkclalgmsrdav 101
               +   c +c   + g h  v tc+gck ffrr    +    c+   +c  d   rn    rc+ cr+++cl +gm   a+
   T24A6.8  30 KPSKCMVCVRPAHGYHCDVATCKGCKTFFRRMCLLRGEIKCSTSGDCY-DLEKRNspllRCRPCRFKRCLLVGMNPKAL 107
               555799***************************99********99995.55555544569**************98776 PP

  == domain 2    score: 2.8 bits;  conditional E-value: 0.71
  Rorc-aln 330 yvvefakrlsgfmelcqndqivllkag 356
                 ve++k +s f +l  +dqi llk  
   T24A6.8 214 TAVEYTKTFSFFHDLSFQDQINLLKHV 240
               579*********************965 PP

>> Y17D7A.3b  CE35061	WBGene00003655	locus:nhr-65	status:Confirmed	UniProt:O45907	protein_id:CAE17952.1
   #    score  bias  c-Evalue  i-Evalue hmmfrom  hmm to    alifrom  ali to    envfrom  env to     acc
 ---   ------ ----- --------- --------- ------- -------    ------- -------    ------- -------    ----
   1 !   37.2   5.6   2.6e-11   1.9e-09      31     105 ..      13      81 ..       9      90 .. 0.88

  Alignments for each domain:
  == domain 1    score: 37.2 bits;  conditional E-value: 2.6e-11
   Rorc-aln  31 ckicgdkssgihygvitcegckgffrrsqrcnvaysctrqqncpidrtsrnrcqhcrlqkclalgmsrdavkfgr 105
                ck+cgd   g+h+g  tc  c  ffrr+   +    c              +c+ crlq+c   gms +  +f r
  Y17D7A.3b  13 CKVCGDTGNGMHFGAFTCRACAAFFRRAASRKFLRKCE------NHLIFALKCKNCRLQRCYEAGMSSENFQFCR 81 
                ***************************98777666554......44556679******************99988 PP

>> Y17D7A.3a  CE16588	WBGene00003655	locus:nhr-65	Zinc finger, C4 type (two domains)	status:Confirmed	UniProt:O45907	pro
   #    score  bias  c-Evalue  i-Evalue hmmfrom  hmm to    alifrom  ali to    envfrom  env to     acc
 ---   ------ ----- --------- --------- ------- -------    ------- -------    ------- -------    ----
   1 !   37.2   5.6   2.6e-11   1.9e-09      31     105 ..      13      81 ..       9      90 .. 0.88

  Alignments for each domain:
  == domain 1    score: 37.2 bits;  conditional E-value: 2.6e-11
   Rorc-aln  31 ckicgdkssgihygvitcegckgffrrsqrcnvaysctrqqncpidrtsrnrcqhcrlqkclalgmsrdavkfgr 105
                ck+cgd   g+h+g  tc  c  ffrr+   +    c              +c+ crlq+c   gms +  +f r
  Y17D7A.3a  13 CKVCGDTGNGMHFGAFTCRACAAFFRRAASRKFLRKCE------NHLIFALKCKNCRLQRCYEAGMSSENFQFCR 81 
                ***************************98777666554......44556679******************99988 PP

>> T01G6.6a  CE35608	WBGene00020153	locus:nhr-212	nuclear hormone receptor	status:Partially_confirmed	UniProt:O16964	pro
   #    score  bias  c-Evalue  i-Evalue hmmfrom  hmm to    alifrom  ali to    envfrom  env to     acc
 ---   ------ ----- --------- --------- ------- -------    ------- -------    ------- -------    ----
   1 !   37.3   3.4   2.5e-11   1.7e-09      29     105 ..       7      86 ..       2      97 .. 0.84

  Alignments for each domain:
  == domain 1    score: 37.3 bits;  conditional E-value: 2.5e-11
  Rorc-aln  29 ipckicgdkssgihygvitcegckgffrrs..qrcnvaysctrqqn.cpidrtsrnrcqhcrlqkclalgmsrdavkfgr 105
               i c+ic   + g h+g ++c  c  ffrrs  ++    + c r +n c +  + +  c++crl++c   gm     ++ r
  T01G6.6a   7 ILCQICALPAHGNHFGAVSCRACSAFFRRSilEKNAENFKCLRGNNtCEVKLAGKFYCKKCRLKRCYETGMDPKYFQLDR 86 
               78****************************4335556799***877699**********************876666655 PP

>> F47C10.3  CE17835	WBGene00018541	locus:nhr-186	nuclear hormone receptor	status:Partially_confirmed	UniProt:O01561	pro
   #    score  bias  c-Evalue  i-Evalue hmmfrom  hmm to    alifrom  ali to    envfrom  env to     acc
 ---   ------ ----- --------- --------- ------- -------    ------- -------    ------- -------    ----
   1 !   37.8   3.0   1.7e-11   1.2e-09      23      97 ..      23     104 ..      11     109 .. 0.82

  Alignments for each domain:
  == domain 1    score: 37.8 bits;  conditional E-value: 1.7e-11
  Rorc-aln  23 tsqievi.pckicgdkssgihygvitcegckgffrrsqrcnvaysctrqqncp.....idrt.srnrcqhcrlqkclalgms 97 
               ts + v   c +cg  +    ygv++c+ ck ffrr +  +++y c   + c      +d      rc+ cr ++c+ lgm 
  F47C10.3  23 TSAVSVSeKCAVCGKPAFCYNYGVLSCNACKMFFRRVEVDHITYNCKYWNTCYdgqeyVDANnVSTRCRACRYRRCIDLGMR 104
               566666426*************************************99999853333355431467***************6 PP

>> T18D3.2  CE03663	WBGene00003854	locus:odr-7	Zinc finger, C4 type (two domains)	status:Confirmed	UniProt:P41933	protei
   #    score  bias  c-Evalue  i-Evalue hmmfrom  hmm to    alifrom  ali to    envfrom  env to     acc
 ---   ------ ----- --------- --------- ------- -------    ------- -------    ------- -------    ----
   1 !   37.1   6.2   2.9e-11     2e-09      30     106 ..     329     410 ..     315     416 .. 0.85

  Alignments for each domain:
  == domain 1    score: 37.1 bits;  conditional E-value: 2.9e-11
  Rorc-aln  30 pckic.gdkssgihygvitcegckgffrrsqrcnvaysctrqqncpi...drt.srnrcqhcrlqkclalgmsrdavkfgrm 106
                c++c   ++ g+h+g  tc  c  ffrr+   +  y c r+q c     d t  r+ c+ cr+++cl +gm  + v+  r 
   T18D3.2 329 DCQVClSTHANGLHFGARTCAACAAFFRRTISDDKRYVCKRNQRCNNasrDGTgYRKICRSCRMKRCLEIGMLPENVQHKRN 410
               59999445789********************************996422255525899**************9999988764 PP

>> F16H11.5  CE40252	WBGene00003635	locus:nhr-45	zinc finger DNA-binding protein	status:Confirmed	UniProt:Q19496	protein
   #    score  bias  c-Evalue  i-Evalue hmmfrom  hmm to    alifrom  ali to    envfrom  env to     acc
 ---   ------ ----- --------- --------- ------- -------    ------- -------    ------- -------    ----
   1 !   37.2   8.0   2.7e-11   1.9e-09      30     101 ..       2      73 ..       1      94 [. 0.94

  Alignments for each domain:
  == domain 1    score: 37.2 bits;  conditional E-value: 2.7e-11
  Rorc-aln  30 pckicgdkssgihygvitcegckgffrrsqrcnvaysctrqqncpidrtsrnrcqhcrlqkclalgmsrdav 101
                c +c   + g h+g+  c  c  ffrr+   n  y c  +++c +    r  c+ cr +kc+ +gm +d +
  F16H11.5   2 SCLVCETDAHGQHFGIRCCRACAAFFRRTLTMNLRYKCRFDRKCEVSFNKRYSCRCCRYEKCVRVGMRKDNL 73 
               699******************************************************************975 PP

>> T12C9.1  CE26822	WBGene00020460	locus:nhr-273	zinc finger DNA-binding protein	status:Confirmed	UniProt:Q95QB3	protein
   #    score  bias  c-Evalue  i-Evalue hmmfrom  hmm to    alifrom  ali to    envfrom  env to     acc
 ---   ------ ----- --------- --------- ------- -------    ------- -------    ------- -------    ----
   1 !   37.2   6.1   2.6e-11   1.9e-09      30     102 ..      12      84 ..       5     100 .. 0.90

  Alignments for each domain:
  == domain 1    score: 37.2 bits;  conditional E-value: 2.6e-11
  Rorc-aln  30 pckicgdkssgihygvitcegckgffrrsqrcnvaysctrqqncpidrtsrnrcqhcrlqkclalgmsrdavk 102
                c ic +   g h+g  +c  c  ffrrs     +y c  +++c +    r  c+ cr  kc+ +gm    v+
   T12C9.1  12 KCSICREPGDGFHFGAEACRACAAFFRRSVSQSKTYLCQGNNDCDVTVNIRCMCRACRYVKCIEVGMNPVGVQ 84 
               6******************************************************************877665 PP

>> F59E11.11  CE35887	WBGene00019116	locus:nhr-143	status:Partially_confirmed	UniProt:O16753	protein_id:CCD72139.1
   #    score  bias  c-Evalue  i-Evalue hmmfrom  hmm to    alifrom  ali to    envfrom  env to     acc
 ---   ------ ----- --------- --------- ------- -------    ------- -------    ------- -------    ----
   1 !   36.6   6.8     4e-11   2.9e-09      29     105 ..      24     100 ..      15     114 .. 0.86

  Alignments for each domain:
  == domain 1    score: 36.6 bits;  conditional E-value: 4e-11
   Rorc-aln  29 ipckicgdkssgihygvitcegckgffrrsqrcnvay.sctrqqncpidrtsrnrcqhcrlqkclalgmsrdavkfgr 105
                + c ic  k  g h+gv +c  c  ffrr          c   + c   +  r +c++crl+kc +lgm+ d ++  r
  F59E11.11  24 LKCEICCSKGHGNHFGVTACRACAAFFRRMIVGTGYRqKCRSYKTC-EPKDGRWQCKKCRLEKCYSLGMTPDNIQHDR 100
                57***************************98765544156666666.46789********************998766 PP

>> T19H12.8  CE35775	WBGene00020591	locus:nhr-220	nuclear hormone receptor	status:Partially_confirmed	UniProt:O01612	pro
   #    score  bias  c-Evalue  i-Evalue hmmfrom  hmm to    alifrom  ali to    envfrom  env to     acc
 ---   ------ ----- --------- --------- ------- -------    ------- -------    ------- -------    ----
   1 !   36.7   2.9   3.7e-11   2.7e-09      15     106 ..      98     195 ..      68     199 .. 0.78

  Alignments for each domain:
  == domain 1    score: 36.7 bits;  conditional E-value: 3.7e-11
  Rorc-aln  15 llaakkthtsqievipckicgdkssgihygvitcegckgffrrsqr..cnvay...sctrq.qncpidrtsrnr..cqhcrlqkclalgmsrdavkfgrm 106
               ll   kt+t    + pc+icg k+ g h+gv +c  c  ffr        +a    sc     +c     s n   c+ crl+kc+  gm   + ++ r 
  T19H12.8  98 LLFNSKTMTKI--LFPCRICGKKAHGTHFGVFSCRACAAFFRLVFSliLGMAIsfrSCMEIfVKCLAKGGSGNEclCKPCRLKKCFETGMDPSSFQYNRD 195
               56666666653..68***************************8654113333311367764267988999999733589***********9888888775 PP

>> F14H3.11  CE35482	WBGene00008830	locus:nhr-176	Zinc finger, C4 type (two domains)	status:Partially_confirmed	UniProt:
   #    score  bias  c-Evalue  i-Evalue hmmfrom  hmm to    alifrom  ali to    envfrom  env to     acc
 ---   ------ ----- --------- --------- ------- -------    ------- -------    ------- -------    ----
   1 !   36.6   5.1   3.8e-11   2.7e-09      26     101 ..       5      80 ..       1      89 [. 0.90
   2 ?   -0.8   0.0       8.6   6.1e+02     245     279 ..     114     148 ..      78     157 .. 0.74

  Alignments for each domain:
  == domain 1    score: 36.6 bits;  conditional E-value: 3.8e-11
  Rorc-aln  26 ievipckicgdkssgihygvitcegckgffrrsqrcnvaysctrqqncpidrtsrnrcqhcrlqkclalgmsrdav 101
                 + pc +cg+ s  i +g  +c  c  ffrr    n         +c   + s + cq cr+qkcl  gm    v
  F14H3.11   5 STIQPCLVCGQSSNSILFGAPSCRACGEFFRRKVISNFKIKNNCLGECSFAKKSMKPCQSCRFQKCLEAGMLEKMV 80 
               4567******************************999999999999*************************76554 PP

  == domain 2    score: -0.8 bits;  conditional E-value: 8.6
  Rorc-aln 245 gqgpdsysspsfrstpeapyaslteiehlvqnvck 279
                  p+s s p+f+s  e + +  ++i+ +++n+  
  F14H3.11 114 TFNPKSDSNPKFCSHEELNNTCTIDIQIILDNLIS 148
               346788999**********9999999999988765 PP

>> F44A2.4  CE04571	WBGene00018404	locus:nhr-39	C4-type zinc finger	status:Partially_confirmed	UniProt:Q20379	protein_id
   #    score  bias  c-Evalue  i-Evalue hmmfrom  hmm to    alifrom  ali to    envfrom  env to     acc
 ---   ------ ----- --------- --------- ------- -------    ------- -------    ------- -------    ----
   1 !   36.6   6.6   3.9e-11   2.8e-09      30      97 ..      13      79 ..       9     103 .. 0.92

  Alignments for each domain:
  == domain 1    score: 36.6 bits;  conditional E-value: 3.9e-11
  Rorc-aln 30 pckicgdkssgihygvitcegckgffrrsqrcnvaysctrqqncpidrtsrnrcqhcrlqkclalgms 97
               c ic   +s   +gv++c  ck ff r+ + +  y c ++++c +   s   cq cr++kcl lgm 
   F44A2.4 13 KCTICSRPASTRNHGVLSCSACKMFFARTVQNKLKYECKKENQC-LGNFSHRICQSCRFEKCLKLGMR 79
              59************************************999888.56778889**************6 PP

>> T24A6.11  CE46766	WBGene00020750	locus:nhr-222	zinc finger protein	status:Confirmed	UniProt:O61942	protein_id:CCD6357
   #    score  bias  c-Evalue  i-Evalue hmmfrom  hmm to    alifrom  ali to    envfrom  env to     acc
 ---   ------ ----- --------- --------- ------- -------    ------- -------    ------- -------    ----
   1 !   37.2   4.4   2.5e-11   1.8e-09      30      97 ..      11      81 ..       7     111 .. 0.85

  Alignments for each domain:
  == domain 1    score: 37.2 bits;  conditional E-value: 2.5e-11
  Rorc-aln 30 pckicgdkssgihygvitcegckgffrrsqrcnvaysctrqqncpidrtsrn...rcqhcrlqkclalgms 97
               c ic   + g  yg  +c+ ck ffrr    +  + c  q+ c    t      rc+ cr+qkcl  gm 
  T24A6.11 11 QCSICQRPAFGQNYGSFSCDACKMFFRRCIMLDLQFECIYQKRCFDKFTEHRrvpRCKACRFQKCLDTGMF 81
              59******************************************766565432238*************95 PP

>> F57A10.6  CE42843	WBGene00010186	locus:nhr-283	status:Partially_confirmed	UniProt:Q7YSI6	protein_id:CAE17969.2
   #    score  bias  c-Evalue  i-Evalue hmmfrom  hmm to    alifrom  ali to    envfrom  env to     acc
 ---   ------ ----- --------- --------- ------- -------    ------- -------    ------- -------    ----
   1 !   36.3   4.3     5e-11   3.5e-09      31     120 ..       2      85 ..       1     114 [. 0.81

  Alignments for each domain:
  == domain 1    score: 36.3 bits;  conditional E-value: 5e-11
  Rorc-aln  31 ckicgd.kssgihygvitcegckgffrrsqrcnvaysctrqqncpidrtsrnrcqhcrlqkclalgmsrdavkfgrmskkqrdslhaevqk 120
               c ic    ssg  ygv+ c  ck ffrr+  ++ + +c ++ +c       ++c++cr+qkc+  gms        +  k+ dsl a + +
  F57A10.6   2 CSICNVrESSGFSYGVLCCGACKMFFRRALFVKNIDTCRQKGECI------KKCRYCRFQKCIQAGMSYTPTE-NLLELKNNDSLSAFIFN 85 
               9999852699************************99998888884......68***************87765.46777888888886654 PP

>> F41B5.10  CE17819	WBGene00018266	locus:nhr-183	nuclear hormone receptor	status:Partially_confirmed	UniProt:O16677	pro
   #    score  bias  c-Evalue  i-Evalue hmmfrom  hmm to    alifrom  ali to    envfrom  env to     acc
 ---   ------ ----- --------- --------- ------- -------    ------- -------    ------- -------    ----
   1 !   36.2   2.4   5.1e-11   3.6e-09      30     103 ..       3      77 ..       1      97 [. 0.88

  Alignments for each domain:
  == domain 1    score: 36.2 bits;  conditional E-value: 5.1e-11
  Rorc-aln  30 pckicgdkssgihygvitcegckgffrrsq...rcnvaysctrqqncpidrtsrnrcqhcrlqkclalgmsrdavkf 103
                c+ic + + g h+gv++c  c  f+rr+    + ++   c  ++   +d      c+ crl+kcl  gm  da kf
  F41B5.10   3 KCQICEQPAHGQHFGVVSCRACAAFYRRATlnpKKKILPNCIHEDGKKMDENGVFSCRRCRLKKCLKKGM--DASKF 77 
               6***************************86333678999******************************9..55665 PP

>> ZK678.2  CE15385	WBGene00014068	locus:nhr-255	Ligand-binding domain of nuclear hormone receptors, Zinc finger, C4 typ
   #    score  bias  c-Evalue  i-Evalue hmmfrom  hmm to    alifrom  ali to    envfrom  env to     acc
 ---   ------ ----- --------- --------- ------- -------    ------- -------    ------- -------    ----
   1 !   35.9   3.8   6.4e-11   4.6e-09      28     101 ..       7      83 ..       1     123 [. 0.84

  Alignments for each domain:
  == domain 1    score: 35.9 bits;  conditional E-value: 6.4e-11
  Rorc-aln  28 vipckicgdkssgihygvitcegckgffrrsqrcnvays.ctrqqncpidrts..rnrcqhcrlqkclalgmsrdav 101
               v  c ic   +s   yg i+c+ ck ffrr++  ++  s c+ ++ c   + s  +  c+ crl kc+  gm+ ++ 
   ZK678.2   7 VENCIICDRETSLFNYGAISCNACKLFFRRAKVSKTEISpCSNRNLCHKTKMStwKSACKSCRLLKCVKAGMTLNST 83 
               668*****************************99998875888888998876633788**************87654 PP

>> T01G6.6b  CE42457	WBGene00020153	locus:nhr-212	status:Partially_confirmed	UniProt:B1GRK7	protein_id:CCD73126.1
   #    score  bias  c-Evalue  i-Evalue hmmfrom  hmm to    alifrom  ali to    envfrom  env to     acc
 ---   ------ ----- --------- --------- ------- -------    ------- -------    ------- -------    ----
   1 !   36.0   4.5   6.1e-11   4.3e-09      29     103 ..       7      84 ..       2      95 .. 0.86

  Alignments for each domain:
  == domain 1    score: 36.0 bits;  conditional E-value: 6.1e-11
  Rorc-aln  29 ipckicgdkssgihygvitcegckgffrrs..qrcnvaysctrqqn.cpidrtsrnrcqhcrlqkclalgmsrdavkf 103
               i c+ic   + g h+g ++c  c  ffrrs  ++    + c r +n c +  + +  c++crl++c   gm   ++ f
  T01G6.6b   7 ILCQICALPAHGNHFGAVSCRACSAFFRRSilEKNAENFKCLRGNNtCEVKLAGKFYCKKCRLKRCYETGMDPKCLDF 84 
               78****************************4335556799***877699**********************9877766 PP

>> F44C8.8  CE10392	WBGene00003723	locus:nhr-133	zinc finger protein	status:Confirmed	UniProt:O16354	protein_id:CCD71010
   #    score  bias  c-Evalue  i-Evalue hmmfrom  hmm to    alifrom  ali to    envfrom  env to     acc
 ---   ------ ----- --------- --------- ------- -------    ------- -------    ------- -------    ----
   1 !   35.6   6.5   7.7e-11   5.5e-09      30      98 ..      10      78 ..       7      91 .. 0.88

  Alignments for each domain:
  == domain 1    score: 35.6 bits;  conditional E-value: 7.7e-11
  Rorc-aln 30 pckicgdkssgihygvitcegckgffrrsqrcnvays..ctrqqncpidrtsrnrcqhcrlqkclalgmsr 98
              pc ic + + g h+gv++c  c  ffrr+   n+ y   + r+ nc  +     rc+ crl+kc  +gm  
   F44C8.8 10 PCEICEQPAHGNHFGVLSCRACAAFFRRAALQNAKYQdrVCRKGNCIGN--DLYRCKICRLKKCCEVGMNS 78
              9****************************99999996447899999654..5689**************75 PP

>> H10E21.3b  CE19488	WBGene00003670	locus:nhr-80	status:Confirmed	UniProt:Q8ITW8	protein_id:CCD68271.1
   #    score  bias  c-Evalue  i-Evalue hmmfrom  hmm to    alifrom  ali to    envfrom  env to     acc
 ---   ------ ----- --------- --------- ------- -------    ------- -------    ------- -------    ----
   1 !   35.5   2.5   8.5e-11   6.1e-09      28     101 ..      27     101 ..       4     154 .. 0.87

  Alignments for each domain:
  == domain 1    score: 35.5 bits;  conditional E-value: 8.5e-11
   Rorc-aln  28 vipckicgdkssgihygvitcegckgffrrsqrcnvaysc.trqqncpidrtsrnrcqhcrlqkclalgmsrdav 101
                   c ic  +++g h+   +c  c  ffrr+     ++ c t +++c +  +  + c+ cr +kcl+ gm    v
  H10E21.3b  27 STRCLICSAQATGFHFEAQSCSACAAFFRRTVALTKSFKCiTGRDDCNVHYSMHQICRSCRHKKCLSNGMKPGGV 101
                467***********************************99567899************************76555 PP

>> F36A4.14  CE44742	WBGene00003668	locus:nhr-78	status:Partially_confirmed	UniProt:Q20097	protein_id:CCD69531.1
   #    score  bias  c-Evalue  i-Evalue hmmfrom  hmm to    alifrom  ali to    envfrom  env to     acc
 ---   ------ ----- --------- --------- ------- -------    ------- -------    ------- -------    ----
   1 !   35.9   4.8   6.2e-11   4.4e-09      30     102 ..       2      75 ..       1      86 [. 0.91

  Alignments for each domain:
  == domain 1    score: 35.9 bits;  conditional E-value: 6.2e-11
  Rorc-aln  30 pckicgdkssgihygvitcegckgffrrsqrcnvaysc.trqqncpidrtsrnrcqhcrlqkclalgmsrdavk 102
                c ic   +  +h+g  +c+ c  ffrr+   +++y c t   +c ++   r  c+ cr qkc+   m r  v+
  F36A4.14   2 KCAICDSVALSLHFGAPSCKACAAFFRRTVALDITYDCiTGTLDCEVNFERRMACKRCRYQKCIDNNMQRYLVQ 75 
               69************************************55678*************************998775 PP

>> F41D3.1  CE16020	WBGene00003672	locus:nhr-82	Zinc finger, C4 type (two domains)	status:Partially_confirmed	UniProt:O4
   #    score  bias  c-Evalue  i-Evalue hmmfrom  hmm to    alifrom  ali to    envfrom  env to     acc
 ---   ------ ----- --------- --------- ------- -------    ------- -------    ------- -------    ----
   1 !   35.3   4.2   9.6e-11   6.8e-09      30     117 ..      10      96 ..       2     107 .. 0.84

  Alignments for each domain:
  == domain 1    score: 35.3 bits;  conditional E-value: 9.6e-11
  Rorc-aln  30 pckicgdks.sgihygvitcegckgffrrsqrcnvaysctrqqncpidrtsrnrcqhcrlqkclalgmsrdavkfgrmskkqrdslhae 117
               pc +c     +  h+g+i+c  c  ffrrs      y c  +++c i    +  c+ cr   c+  gm rd v+  +   +   sl ++
   F41D3.1  10 PCPVCSSMDrTRRHFGIIACTACAAFFRRSFG--QQYLCNAEKKCIIMHDRKFFCRACRYSSCVKAGMRRDLVRKQKNNPRHPASLETQ 96 
               9999987541668****************975..67*************************************9877777666666655 PP

>> C47F8.2  CE36112	WBGene00008158	locus:nhr-165	Zinc finger, C4 type (two domains)	status:Partially_confirmed	UniProt:O
   #    score  bias  c-Evalue  i-Evalue hmmfrom  hmm to    alifrom  ali to    envfrom  env to     acc
 ---   ------ ----- --------- --------- ------- -------    ------- -------    ------- -------    ----
   1 !   35.2   6.5     1e-10   7.3e-09      30     105 ..      10      87 ..       2      96 .. 0.89

  Alignments for each domain:
  == domain 1    score: 35.2 bits;  conditional E-value: 1e-10
  Rorc-aln  30 pckicgdks.sgihygvitcegckgffrrsqrcnvaysctrqqncpidrtsrnrcqhcrlqkcla.lgmsrdavkfgr 105
                c icg    +  h+g ++c+ c  ffrr+   n+ y c   +nc      r  c+ cr + c+   gm rd v+  r
   C47F8.2  10 KCLICGSICtAKFHFGGLSCNACASFFRRTVSLNIRYLCKNSNNCITSPGQRTFCKACRYESCVDkAGMKRDFVQQRR 87 
               699***9751679**************************************************9637*****998766 PP

>> F41D3.3  CE16022	WBGene00009608	locus:nhr-265	Zinc finger, C4 type (two domains)	status:Partially_confirmed	UniProt:O
   #    score  bias  c-Evalue  i-Evalue hmmfrom  hmm to    alifrom  ali to    envfrom  env to     acc
 ---   ------ ----- --------- --------- ------- -------    ------- -------    ------- -------    ----
   1 !   35.0   4.2   1.2e-10   8.5e-09      29     108 ..       8      91 ..       2     127 .. 0.84

  Alignments for each domain:
  == domain 1    score: 35.0 bits;  conditional E-value: 1.2e-10
  Rorc-aln  29 ipckicgdkssg..ihygvitcegckgffrrsqrcnvaysctrqqncp.idrtsrnrcqhcrlqkcla.lgmsrdavkfgrmsk 108
                 c +c    s    h+g i c  c  ffrr+   n+ y c +q+nc  i +     c+ cr +kc+   gm r  v+  +  k
   F41D3.3   8 THCPVCSLPCSMrySHFGGICCPACASFFRRTVSLNIRYLCKKQNNCSgISKKYHIVCRACRYEKCIKkAGMKRSLVQHKQSDK 91 
               557777665553226********************************6599***************96379***9998765544 PP

>> C06C6.5b  CE29171	WBGene00003640	locus:nhr-50	status:Confirmed	UniProt:Q9GTG3	protein_id:CAC70078.1
   #    score  bias  c-Evalue  i-Evalue hmmfrom  hmm to    alifrom  ali to    envfrom  env to     acc
 ---   ------ ----- --------- --------- ------- -------    ------- -------    ------- -------    ----
   1 !   35.4   4.8   8.9e-11   6.3e-09      30     104 ..       2      73 ..       1      91 [. 0.89

  Alignments for each domain:
  == domain 1    score: 35.4 bits;  conditional E-value: 8.9e-11
  Rorc-aln  30 pckicgdkssgihygvitcegckgffrrsqrcnvaysctrqqncpidrtsrnrcqhcrlqkclalgmsrdavkfg 104
                c++cg      h+g ++c  c  ffrr  + +    +  q nc +       c+ cr++kcl++gm  + v+  
  C06C6.5b   2 ACQVCGCSDVEPHFGALSCRACAAFFRRYFHSKK---VVGQCNCAVRFRNSHPCRECRIKKCLSIGMNPEKVQEK 73 
               7***************************998775...46799****9999999**************99988755 PP

>> C47F8.8  CE34166	WBGene00003671	locus:nhr-81	Zinc finger, C4 type (two domains)	status:Partially_confirmed	UniProt:O6
   #    score  bias  c-Evalue  i-Evalue hmmfrom  hmm to    alifrom  ali to    envfrom  env to     acc
 ---   ------ ----- --------- --------- ------- -------    ------- -------    ------- -------    ----
   1 !   35.0   4.2   1.2e-10   8.7e-09      30     102 ..      10      81 ..       6     122 .. 0.79

  Alignments for each domain:
  == domain 1    score: 35.0 bits;  conditional E-value: 1.2e-10
  Rorc-aln  30 pckicgdk.ssgihygvitcegckgffrrsqrcnvaysctrqqncpidrtsrnrcqhcrlqkclalgmsrdavk 102
               pc++c +  ++  h+g+i+c  c  ffrrs    + y ct ++ c i    +  c+ cr   cl  gm  + ++
   C47F8.8  10 PCQVCHNTeTTRRHFGIISCTACAAFFRRSI--GMQYLCTAENRCTISFDRKFFCRACRYASCLKAGMKLELIR 81 
               9****98615678****************96..678********************************876554 PP

>> F59E11.10b  CE11512	WBGene00019115	locus:nhr-195	status:Partially_confirmed	UniProt:E0R7J6	protein_id:CCD72146.1
   #    score  bias  c-Evalue  i-Evalue hmmfrom  hmm to    alifrom  ali to    envfrom  env to     acc
 ---   ------ ----- --------- --------- ------- -------    ------- -------    ------- -------    ----
   1 !   34.7   7.2   1.4e-10     1e-08      19     102 ..       9      94 ..       3     106 .. 0.87

  Alignments for each domain:
  == domain 1    score: 34.7 bits;  conditional E-value: 1.4e-10
    Rorc-aln  19 kkthtsqievipckicgdkssgihygvitcegckgffrrsqrcn.vaysctr.qqncpidrtsrnrcqhcrlqkclalgmsrdavk 102
                  kt++s  +   c++c  ++ g hygv++c  c  ffrr    +   + c   q +c  +   r  c+ cr +kc+ +gm  d ++
  F59E11.10b   9 VKTKKSLRKSRKCQVCYLRAHGNHYGVVSCRACAAFFRRVFITHkQHFKCQGgQMKCEPNSVGRWDCKSCRTKKCFDIGMRPDNIQ 94 
                 588888888999***************************98665157899752779************************999876 PP

>> F33E11.1  CE17759	WBGene00003614	locus:nhr-15	nuclear hormone receptor	status:Confirmed	UniProt:O61854	protein_id:CCD
   #    score  bias  c-Evalue  i-Evalue hmmfrom  hmm to    alifrom  ali to    envfrom  env to     acc
 ---   ------ ----- --------- --------- ------- -------    ------- -------    ------- -------    ----
   1 !   35.4   5.8   8.9e-11   6.4e-09      29      97 ..      31     105 ..      16     109 .. 0.80
   2 ?    2.5   0.3      0.83        59     341     506 ..     196     364 ..     173     368 .. 0.59

  Alignments for each domain:
  == domain 1    score: 35.4 bits;  conditional E-value: 8.9e-11
  Rorc-aln  29 ipckicgdkssgihygvitcegckgffrrsqrcnvaysctrqqncp......idrtsrnrcqhcrlqkclalgms 97 
                 c icg+ +    ygv++c+ ck ffrr +  +++y c   + c         +   +rc+ cr q+cl +gm 
  F33E11.1  31 EKCAICGNLAFCYNYGVLSCNACKMFFRRVEVDRITYHCKYWDRCYdgqefvNVKKFSKRCRACRYQRCLQVGMK 105
               46***********************************9998877752222112234457**************95 PP

  == domain 2    score: 2.5 bits;  conditional E-value: 0.83
  Rorc-aln 341 fmelcqn.dqivllkagame.vvlvrmcraynadnhtvff.egkyggve.lfralgcselissifdfshslsalrfsedeialytalvlinanrpglqekr 437
               fm   +n d+i+ll+  +++ v+l    r+y ++ + v   +g     + ++r +    +i+    +   l+ l+ +++e  l   l++ +a    l ek 
  F33E11.1 196 FMGSIDNeDKIILLRNFSFKsVILNSAMRSYSSKVDRVTTpDGIDVYPDfMLRMFSPEFVIGIRSRLIARLAELKVTDEEHMLLNVLLFCDAALHNLSEKA 296
               66544443899999988775266777889999887776551443333331335554444555556688899999999999999999999999999999996 PP

  Rorc-aln 438 .....kveqlqynlelafhhhlckthrqsilaklppkgklrslcsqhveklqifqhlhpivvqaafpplykelf 506
                    k +q+  ++ l +  h  +    s +        l slc       +  qhl  i+        yk+lf
  F33E11.1 297 vttisKYQQMYSSVLLQYCLHRYQQSGPSRF------ADLLSLCHVVNRASEDVQHLTTIIQLHQPKTEYKQLF 364
               2211122223233333333333333333333......3455666554444555666665544333334555555 PP

>> F16B4.12b  CE30756	WBGene00003707	locus:nhr-117	status:Confirmed	UniProt:O44638	protein_id:CCD69578.1
   #    score  bias  c-Evalue  i-Evalue hmmfrom  hmm to    alifrom  ali to    envfrom  env to     acc
 ---   ------ ----- --------- --------- ------- -------    ------- -------    ------- -------    ----
   1 !   34.9   3.5   1.3e-10   9.4e-09      30     114 ..      33     120 ..      25     162 .. 0.83

  Alignments for each domain:
  == domain 1    score: 34.9 bits;  conditional E-value: 1.3e-10
   Rorc-aln  30 pckicgdkssgihygvitcegckgffrrsqrcnva..ysctr.qqncpidrtsrnrcqhcrlqkclalgmsrdavkfgrmskkqrdsl 114
                 c+ic +   g h+g   c  c  ffrr     +     c      c  ++  r  c++cr++kcl lgm+   +++ r + k   s+
  F16B4.12b  33 KCQICYQPGHGYHFGAFICRACAAFFRRCHFSLALdqRKCRLlSGSCQPNKNGRWFCKKCRFDKCLELGMTTTNIQYDRDAFKSSASF 120
                6***************************876554311345432568999****************************99888877664 PP

>> H10E21.3a  CE28733	WBGene00003670	locus:nhr-80	zinc finger protein	status:Confirmed	UniProt:O76668	protein_id:CCD6827
   #    score  bias  c-Evalue  i-Evalue hmmfrom  hmm to    alifrom  ali to    envfrom  env to     acc
 ---   ------ ----- --------- --------- ------- -------    ------- -------    ------- -------    ----
   1 !   34.8   2.6   1.4e-10   9.7e-09      30     101 ..      11      83 ..       2     137 .. 0.89

  Alignments for each domain:
  == domain 1    score: 34.8 bits;  conditional E-value: 1.4e-10
   Rorc-aln  30 pckicgdkssgihygvitcegckgffrrsqrcnvaysc.trqqncpidrtsrnrcqhcrlqkclalgmsrdav 101
                 c ic  +++g h+   +c  c  ffrr+     ++ c t +++c +  +  + c+ cr +kcl+ gm    v
  H10E21.3a  11 RCLICSAQATGFHFEAQSCSACAAFFRRTVALTKSFKCiTGRDDCNVHYSMHQICRSCRHKKCLSNGMKPGGV 83 
                69**********************************99567899************************76555 PP

>> Y80D3A.4  CE36624	WBGene00013584	locus:nhr-243	status:Partially_confirmed	UniProt:Q9U1R0	protein_id:CAB60441.2
   #    score  bias  c-Evalue  i-Evalue hmmfrom  hmm to    alifrom  ali to    envfrom  env to     acc
 ---   ------ ----- --------- --------- ------- -------    ------- -------    ------- -------    ----
   1 !   34.6   5.2   1.6e-10   1.1e-08      25     105 ..      23     105 ..      10     116 .. 0.83

  Alignments for each domain:
  == domain 1    score: 34.6 bits;  conditional E-value: 1.6e-10
  Rorc-aln  25 qievipckicgdkssgihygvitcegckgffrr.sqrcnvaysctrqqncpi.drtsrnrcqhcrlqkclalgmsrdavkfgr 105
                i    c +cg  + g h+g  +c  c  ffrr s +   +  c + + c + +     +c++crl++c  +gm+    +f r
  Y80D3A.4  23 AIGFKKCAVCGLDAKGKHFGAFSCRACAAFFRRaSTQSASIGPCKKSRTCNLfNGNGWFQCKKCRLERCYKVGMTMKNFQFQR 105
               455567**************************93456666778*******982456789****************99999987 PP

>> Y46H3D.7  CE24324	WBGene00021611	locus:nhr-238	zinc finger protein	status:Confirmed	UniProt:Q966B7	protein_id:CCD6958
   #    score  bias  c-Evalue  i-Evalue hmmfrom  hmm to    alifrom  ali to    envfrom  env to     acc
 ---   ------ ----- --------- --------- ------- -------    ------- -------    ------- -------    ----
   1 !   35.2   6.8     1e-10   7.3e-09      29     113 ..       6      87 ..       2     120 .. 0.80

  Alignments for each domain:
  == domain 1    score: 35.2 bits;  conditional E-value: 1e-10
  Rorc-aln  29 ipckicgdkssgihygvitcegckgffrrsqrcnvaysctrqqncpi.drtsrnrcqhcrlqkclalgmsrdavkfgrmskkqrds 113
               + c +c   +   h+g i ce c  ffrr      + +     nc + ++  r+ c  cr qkcl +gm    vk    skkq+ s
  Y46H3D.7   6 VFCGVCEHSADVFHFGAICCEACAAFFRRLVSRSKTPTAICSGNCDLrNKIIRKLCSSCRYQKCLQIGMKESLVK----SKKQKTS 87 
               6799*************************98888888888899**9846789********************999....5555544 PP

>> ZK218.6  CE16706	WBGene00013940	locus:nhr-248	Zinc finger, C4 type (two domains)	status:Partially_confirmed	UniProt:O
   #    score  bias  c-Evalue  i-Evalue hmmfrom  hmm to    alifrom  ali to    envfrom  env to     acc
 ---   ------ ----- --------- --------- ------- -------    ------- -------    ------- -------    ----
   1 !   34.7   3.6   1.4e-10     1e-08      30     103 ..      22      95 ..      12     147 .. 0.87

  Alignments for each domain:
  == domain 1    score: 34.7 bits;  conditional E-value: 1.4e-10
  Rorc-aln  30 pckicgdkssgihygvitcegckgffrrsqrcnvaysctrqqncpidrtsrnrcqhcrlqkclalgmsrdavkf 103
                c +cg   s   +g ++c  c+ ffr     +    c+++ +c i   +r  cq cr++kcl  gm   a+k 
   ZK218.6  22 ACAVCGGPPSSRRFGALACFRCNVFFRNMLLNKRNIRCSKNPECEIGIKTRYACQGCRFKKCLKSGMDPKALKH 95 
               6*****************************999**********************************9999885 PP

>> C17E7.5  CE08265	WBGene00015900	locus:nhr-157	nuclear hormone receptor	status:Predicted	UniProt:O16388	protein_id:CCD
   #    score  bias  c-Evalue  i-Evalue hmmfrom  hmm to    alifrom  ali to    envfrom  env to     acc
 ---   ------ ----- --------- --------- ------- -------    ------- -------    ------- -------    ----
   1 !   35.1   2.9   1.1e-10   7.8e-09      29      97 ..      37     106 ..      27     129 .. 0.90
   2 ?   -0.0   0.1         5   3.5e+02     404     438 ..     262     296 ..     149     315 .. 0.63

  Alignments for each domain:
  == domain 1    score: 35.1 bits;  conditional E-value: 1.1e-10
  Rorc-aln  29 ipckicgdkssgihygvitcegckgffrrsqrcnvaysctrqqncp.idrtsrnrcqhcrlqkclalgms 97 
                 c ic   +    ygv+tc+ ck f+rr    n  y c     c  + +++  +c+ cr q+cl  gm+
   C17E7.5  37 KKCAICFRPAFSNNYGVLTCDACKMFYRRIVILNREYKCKYGGGCAhVAKSTVVKCKGCRYQQCLEAGMT 106
               5799***9999********************************99747888899***************7 PP

  == domain 2    score: -0.0 bits;  conditional E-value: 5
  Rorc-aln 404 shslsalrfsedeialytalvlinanrpglqekrk 438
                  l  l+++++e al  a+ + na  p  ++ +k
   C17E7.5 262 VMKLIELKITDEEFALVNAIFFCNAALPLSEDGQK 296
               45677899999999999999999999886555444 PP

>> C49F5.4  CE08855	WBGene00008208	locus:nhr-167	Ligand-binding domain of nuclear hormone receptors, Zinc finger, C4 typ
   #    score  bias  c-Evalue  i-Evalue hmmfrom  hmm to    alifrom  ali to    envfrom  env to     acc
 ---   ------ ----- --------- --------- ------- -------    ------- -------    ------- -------    ----
   1 !   30.0   4.5   3.8e-09   2.7e-07      31      98 ..       8      76 ..       5     108 .. 0.85
   2 ?    2.6   0.0      0.77        55     332     378 ..     155     202 ..     140     213 .. 0.83

  Alignments for each domain:
  == domain 1    score: 30.0 bits;  conditional E-value: 3.8e-09
  Rorc-aln 31 ckicgdkssgihygvitcegckgffrrsq.rcnvaysctrqqncpidrtsrnrcqhcrlqkclalgmsr 98
              c +cg  ++   y v++c+ ck ffrr   r   +  c r + c        +c  cr+qkcl +gm+ 
   C49F5.4  8 CAVCGRFTTEFNYSVLSCNSCKIFFRRLIvRTVPIKKCFRGERCFEKTPYIFKCTSCRFQKCLYVGMTL 76
              99*************************8615555789*******98888999***************85 PP

  == domain 2    score: 2.6 bits;  conditional E-value: 0.77
  Rorc-aln 332 vefakrlsgfmelcqndqivllkagamev.vlvrmcraynadnhtvff 378
               ++f k++     l   dq++llk   +++  l+   ray ++++ + f
   C49F5.4 155 IDFMKQFPFVNLLRSTDQMILLKESYVKLgALISATRAYSSKKQCISF 202
               6788887766666789********999874799*******99988766 PP

>> C45E1.1b  CE39697	WBGene00003654	locus:nhr-64	status:Confirmed	UniProt:D4YW56	protein_id:CCD67353.1
   #    score  bias  c-Evalue  i-Evalue hmmfrom  hmm to    alifrom  ali to    envfrom  env to     acc
 ---   ------ ----- --------- --------- ------- -------    ------- -------    ------- -------    ----
   1 !   25.4   0.5   9.8e-08     7e-06      18      53 ..      14      49 ..       3      50 .. 0.84
   2 !   12.6   1.9   0.00075     0.053      78     105 ..      49      76 ..      48      82 .. 0.91
   3 ?    2.5   0.0      0.84        59     325     369 ..     138     180 ..     124     194 .. 0.78

  Alignments for each domain:
  == domain 1    score: 25.4 bits;  conditional E-value: 9.8e-08
  Rorc-aln 18 akkthtsqievipckicgdkssgihygvitcegckg 53
              ++  ++s  e + c icgd+++g hyg ++c+gck 
  C45E1.1b 14 SQSPQSSSFENVFCAICGDRATGKHYGAMSCDGCKA 49
              455678999*************************95 PP

  == domain 2    score: 12.6 bits;  conditional E-value: 0.00075
  Rorc-aln  78 tsrnrcqhcrlqkclalgmsrdavkfgr 105
               + rn c++cr++ cl  gm rdav+  r
  C45E1.1b  49 AKRNSCRKCRFDVCLRKGMRRDAVQTER 76 
               679*********************9766 PP

  == domain 3    score: 2.5 bits;  conditional E-value: 0.84
  Rorc-aln 325 teaiqyvvefakrlsgfmelcqndqivllkagamevvlvrmcray 369
                + +  +ve+ak l gf  + +  q+ ll+  + +   + mc a+
  C45E1.1b 138 NQQLTLMVEWAKVLEGFQRVDNITQVALLRHFSAQH--LVMCAAF 180
               5566789*********************98754432..3366665 PP

>> T26E4.16  CE35035	WBGene00012056	locus:nhr-285	status:Partially_confirmed	UniProt:Q7YWS6	protein_id:CAE17968.1
   #    score  bias  c-Evalue  i-Evalue hmmfrom  hmm to    alifrom  ali to    envfrom  env to     acc
 ---   ------ ----- --------- --------- ------- -------    ------- -------    ------- -------    ----
   1 !   33.9   4.1   2.7e-10   1.9e-08      31      98 ..       8      70 ..       4     110 .. 0.87

  Alignments for each domain:
  == domain 1    score: 33.9 bits;  conditional E-value: 2.7e-10
  Rorc-aln 31 ckicgdk.ssgihygvitcegckgffrrsqrcnvaysctrqqncpidrtsrnrcqhcrlqkclalgmsr 98
              c ic  + ++g  ygv+ c+ ck ffrr+  ++ + sc r  +c        +c+ cr+qkc+  gm  
  T26E4.16  8 CSICNAReTTGFNYGVLCCDACKMFFRRTLFVKNINSCHRLGECI------RKCRSCRFQKCIQAGMVF 70
              99**876268*********************************95......58*************975 PP

>> C17E7.1  CE08261	WBGene00015897	locus:nhr-156	zinc-finger protein	status:Partially_confirmed	UniProt:O16398	protein_i
   #    score  bias  c-Evalue  i-Evalue hmmfrom  hmm to    alifrom  ali to    envfrom  env to     acc
 ---   ------ ----- --------- --------- ------- -------    ------- -------    ------- -------    ----
   1 !   33.9   4.7   2.6e-10   1.9e-08      30     109 ..      13      89 ..       3      99 .. 0.84

  Alignments for each domain:
  == domain 1    score: 33.9 bits;  conditional E-value: 2.6e-10
  Rorc-aln  30 pckicgdkssgihygvitcegckgffrrsqrcn.vaysctrqqncpidrtsrnrcqhcrlqkclalgmsrdavkfgrmskk 109
                ck+cg k+ g h+g+ +c  c  ffrr+ + +  +  ct    c  d      c+ crl++c   gms    +f r + k
   C17E7.1  13 FCKVCGGKANGNHFGIQSCRACAAFFRRAANSKwSSMKCTTF-GCA-D--MLVPCKPCRLKRCQEQGMSTTNFQFDRDALK 89 
               5***************************98876244566654.453.3..3468*******************99997655 PP

>> ZK1025.9  CE19335	WBGene00003703	locus:nhr-113	Zinc finger, C4 type (two domains)	status:Confirmed	UniProt:Q9XXL8	pro
   #    score  bias  c-Evalue  i-Evalue hmmfrom  hmm to    alifrom  ali to    envfrom  env to     acc
 ---   ------ ----- --------- --------- ------- -------    ------- -------    ------- -------    ----
   1 !   33.5   8.0   3.5e-10   2.5e-08      30     102 ..       7      78 ..       4      91 .. 0.92

  Alignments for each domain:
  == domain 1    score: 33.5 bits;  conditional E-value: 3.5e-10
  Rorc-aln  30 pckicgdk.ssgihygvitcegckgffrrsqrcnvaysctrqqncpidrtsrnrcqhcrlqkclalgmsrdavk 102
               pc+ic d  +sg h+g   c  c  ffrr+ +    ++c  +++c i    +  c+ cr ++cl  gm +d ++
  ZK1025.9   7 PCRICNDSlTSGFHFGTSCCIACAAFFRRTVK--NQFTCNANNDCVISFEKKFTCRACRYNNCLKAGMRKDYIR 78 
               9*****97589******************876..5799********************************9875 PP

>> ZK6.4  CE19643	WBGene00022639	locus:nhr-253	zinc finger protein	status:Partially_confirmed	UniProt:O61869	protein_id:
   #    score  bias  c-Evalue  i-Evalue hmmfrom  hmm to    alifrom  ali to    envfrom  env to     acc
 ---   ------ ----- --------- --------- ------- -------    ------- -------    ------- -------    ----
   1 !   33.4   3.3   3.7e-10   2.6e-08      31     110 ..       8      89 ..       4     106 .. 0.87

  Alignments for each domain:
  == domain 1    score: 33.4 bits;  conditional E-value: 3.7e-10
  Rorc-aln  31 ckicgdkssgihygvitcegckgffrrs.qrcnvaysctrqqncpidrtsrnrcqhcrlqkclalgmsrda.vkfgrmskkq 110
               c +c   ++   ygv +c+ ck ffrr   r   +  c   +nc       ++c  cr+qkc+ +gm+  + ++fg  +k +
     ZK6.4   8 CAVCERFTTEFNYGVPSCNACKIFFRRLiTRTTPVKKCYLGENCFTKTPITQKCVFCRFQKCIQVGMTLPSyLHFGEQTKEK 89 
               999************************626788899***********99******************975427888877754 PP

>> F16B4.12a  CE24906	WBGene00003707	locus:nhr-117	zinc finger protein	status:Confirmed	UniProt:Q8MNW2	protein_id:CCD695
   #    score  bias  c-Evalue  i-Evalue hmmfrom  hmm to    alifrom  ali to    envfrom  env to     acc
 ---   ------ ----- --------- --------- ------- -------    ------- -------    ------- -------    ----
   1 !   33.4   4.5   3.7e-10   2.6e-08      30     114 ..      33     120 ..      25     139 .. 0.82

  Alignments for each domain:
  == domain 1    score: 33.4 bits;  conditional E-value: 3.7e-10
   Rorc-aln  30 pckicgdkssgihygvitcegckgffrrsqrcnva..ysctr.qqncpidrtsrnrcqhcrlqkclalgmsrdavkfgrmskkqrdsl 114
                 c+ic +   g h+g   c  c  ffrr     +     c      c  ++  r  c++cr++kcl lgm+   +++ r + k   s+
  F16B4.12a  33 KCQICYQPGHGYHFGAFICRACAAFFRRCHFSLALdqRKCRLlSGSCQPNKNGRWFCKKCRFDKCLELGMTTTNIQYDRDAFKSSASF 120
                6***************************876554311345432568999****************************99888876664 PP

>> C17E7.7  CE17412	WBGene00015902	locus:nhr-159	nuclear hormone receptor	status:Partially_confirmed	UniProt:O16390	prot
   #    score  bias  c-Evalue  i-Evalue hmmfrom  hmm to    alifrom  ali to    envfrom  env to     acc
 ---   ------ ----- --------- --------- ------- -------    ------- -------    ------- -------    ----
   1 !   33.3   2.1   3.9e-10   2.8e-08      44     118 ..      68     149 ..      33     180 .. 0.81

  Alignments for each domain:
  == domain 1    score: 33.3 bits;  conditional E-value: 3.9e-10
  Rorc-aln  44 gvitcegckgffrrsqrcnvaysctrqqnc....pidrtsrnrcqhcrlqkclalgmsrdavkfgrm...skkqrdslhaev 118
                v+tc+ ck ffrr    +  y+c   +nc      d t   +c+ cr q cl +gm     k  r+    +k+ d l a +
   C17E7.7  68 QVLTCDACKMFFRRVVTEKLEYTCKCSNNCfegfSEDSTIYPKCKSCRYQECLKFGMNYAFRKQKRLleiRNKKDDELDAII 149
               599***************************55444699999****************9776666664221567777777755 PP

>> F16B4.1  CE17011	WBGene00017503	locus:nhr-177	zinc finger protein	status:Partially_confirmed	UniProt:O61203	protein_i
   #    score  bias  c-Evalue  i-Evalue hmmfrom  hmm to    alifrom  ali to    envfrom  env to     acc
 ---   ------ ----- --------- --------- ------- -------    ------- -------    ------- -------    ----
   1 !   32.9   7.1   5.1e-10   3.6e-08      31     109 ..      34     114 ..      31     129 .. 0.83

  Alignments for each domain:
  == domain 1    score: 32.9 bits;  conditional E-value: 5.1e-10
  Rorc-aln  31 ckicgdkssgihygvitcegckgffrrsqrcnvay.sct.rqqncpidrtsrnrcqhcrlqkclalgmsrdavkfgrmskk 109
               c+ic +k  g h+gv +c  c  ffrr    +     c   + +c  ++  +  c+ crl++c+ lgm+   +++ r + k
   F16B4.1  34 CRICFEKGHGYHFGVFSCRACAAFFRRCHFLKENRrRCRlSKGKCGPNKNGKWFCKTCRLERCFRLGMTPSNIQYDRDAYK 114
               ***************************98766554144314678*************************999999986544 PP

>> F44C8.11  CE35309	WBGene00003686	locus:nhr-96	nuclear hormone receptor	status:Partially_confirmed	UniProt:Q95X91	prot
   #    score  bias  c-Evalue  i-Evalue hmmfrom  hmm to    alifrom  ali to    envfrom  env to     acc
 ---   ------ ----- --------- --------- ------- -------    ------- -------    ------- -------    ----
   1 !   33.0   5.5   4.9e-10   3.5e-08      31     101 ..       7      77 ..       3      92 .. 0.92

  Alignments for each domain:
  == domain 1    score: 33.0 bits;  conditional E-value: 4.9e-10
  Rorc-aln  31 ckicgdkssgihygvitcegckgffrrsqrcnvaysctrqqncpidrtsrnrcqhcrlqkclalgmsrdav 101
               c +cg+ ++g  +gvi+c  c  ffrr+      +    +  c i    + +c++crl++c  +gm    +
  F44C8.11   7 CAVCGQVTTGKNFGVISCRSCAAFFRRAPTWSRRFPECVKASCAIFENGKFKCKKCRLKRCQEVGMDVKKI 77 
               99****************************99999888899*************************86655 PP

>> Y46H3D.6  CE24323	WBGene00021610	locus:nhr-237	zinc finger protein	status:Partially_confirmed	UniProt:Q966B8	protein_
   #    score  bias  c-Evalue  i-Evalue hmmfrom  hmm to    alifrom  ali to    envfrom  env to     acc
 ---   ------ ----- --------- --------- ------- -------    ------- -------    ------- -------    ----
   1 !   33.5   6.1   3.5e-10   2.5e-08      31     110 ..      10      90 ..       5     120 .. 0.77

  Alignments for each domain:
  == domain 1    score: 33.5 bits;  conditional E-value: 3.5e-10
  Rorc-aln  31 ckicgdkssgihygvitcegckgffrrsqrcnvaysctrq.qncpidr.tsrnrcqhcrlqkclalgmsrdavkfgrmskkq 110
               c++cg+ +  +h+g ++c  c  ffrr        s +r    c ++    r  c +cr +kc+ +gm   av + r++ k 
  Y46H3D.6  10 CRVCGECADAVHFGALSCRACAAFFRRKVAAGKPLSSSRCsGSCKLENqVLRRLCAKCRYEKCVQVGMRTSAV-LSRLAVKS 90 
               ****************************99999999988625899976156888**************99998.44554443 PP

>> ZK6.5  CE40002	WBGene00022640	locus:nhr-254	zinc finger protein	status:Partially_confirmed	UniProt:O61868	protein_id:
   #    score  bias  c-Evalue  i-Evalue hmmfrom  hmm to    alifrom  ali to    envfrom  env to     acc
 ---   ------ ----- --------- --------- ------- -------    ------- -------    ------- -------    ----
   1 !   32.7   3.4   5.9e-10   4.2e-08      30     110 ..       7      89 ..       4     110 .. 0.85

  Alignments for each domain:
  == domain 1    score: 32.7 bits;  conditional E-value: 5.9e-10
  Rorc-aln  30 pckicgdkssgihygvitcegckgffrrs.qrcnvaysctrqqncpidrtsrnrcqhcrlqkclalgmsrda.vkfgrmskkq 110
                c +c   ++   ygv +c+ ck ffrr   r   +  c   + c       ++c  cr+qkc+ +gm+  + ++fg ++k +
     ZK6.5   7 TCAVCERFTTEFNYGVPSCNACKIFFRRLiTRTAPVKQCYIGEHCFTKSPITKKCTFCRFQKCIQVGMTLPSyLHFGELTKEK 89 
               599*************************7256777899******************************97543899*999865 PP

>> T01G6.2  CE40113	WBGene00003721	locus:nhr-131	zinc finger protein	status:Partially_confirmed	UniProt:O16968	protein_i
   #    score  bias  c-Evalue  i-Evalue hmmfrom  hmm to    alifrom  ali to    envfrom  env to     acc
 ---   ------ ----- --------- --------- ------- -------    ------- -------    ------- -------    ----
   1 !   32.5   5.8   6.9e-10   4.9e-08      30     103 ..       9      77 ..       3     100 .. 0.80

  Alignments for each domain:
  == domain 1    score: 32.5 bits;  conditional E-value: 6.9e-10
  Rorc-aln  30 pckicgdkssgihygvitcegckgffrrsqrcnvaysctrqqncpidrtsrnrcqhcrlqkclalgmsrdavkf 103
               pc icg++  g h+gvi+c  c  ffrr+   + +      + c         c+ crl+kc  +gm     kf
   T01G6.2   9 PCIICGQNGQGHHFGVISCRACAAFFRRAADSKWSRMKCLSKYCD---GKTYHCKPCRLKKCRDVGMDV--SKF 77 
               9***************************99887666555566664...34578*************954..343 PP

>> E03H4.13  CE09139	WBGene00003679	locus:nhr-89	Zinc finger, C4 type (two domains)	status:Partially_confirmed	UniProt:O
   #    score  bias  c-Evalue  i-Evalue hmmfrom  hmm to    alifrom  ali to    envfrom  env to     acc
 ---   ------ ----- --------- --------- ------- -------    ------- -------    ------- -------    ----
   1 !   32.6  10.5   6.5e-10   4.6e-08      30     103 ..       7      79 ..       2      98 .. 0.89

  Alignments for each domain:
  == domain 1    score: 32.6 bits;  conditional E-value: 6.5e-10
  Rorc-aln  30 pckicgd.kssgihygvitcegckgffrrsqrcnvaysctrqqncpidrtsrnrcqhcrlqkclalgmsrdavkf 103
               pc++c   k +  h+g+ +c  c  ffrrs +c+  + c  ++ c i    ++ c+ cr +kc+  gm rd+v+ 
  E03H4.13   7 PCRVCHSvKGTRRHFGITACMSCSSFFRRSLNCK--FYCPANNSCTILDDQKQFCRSCRYNKCVQSGMRRDCVRK 79 
               9****75488999******************997..78**********************************974 PP

>> VC5.6  CE39522	WBGene00044699	locus:nhr-286	status:Partially_confirmed	UniProt:Q2V068	protein_id:CCD70080.1
   #    score  bias  c-Evalue  i-Evalue hmmfrom  hmm to    alifrom  ali to    envfrom  env to     acc
 ---   ------ ----- --------- --------- ------- -------    ------- -------    ------- -------    ----
   1 !   32.3   3.7     8e-10   5.7e-08      27     114 ..       4      91 ..       1     102 [. 0.84

  Alignments for each domain:
  == domain 1    score: 32.3 bits;  conditional E-value: 8e-10
  Rorc-aln  27 evipckicgdkssgihygvitcegckgffrrsqrcnvaysctrqqncpidrtsr.nrcqhcrlqkclalgmsrdavkfgrmskkqrdsl 114
                 + c +c   s+  hyg   c  c  ffrr    +   +c +   c i       +c+ cr++kcl +gm    v+  r  k++ d l
     VC5.6   4 TELECLVCKAPSTEPHYGADVCRACAAFFRRRVFSRFPATCDQLGSCEITGEREvRQCKACRMEKCLQIGMRISNVQSKR-DKHDNDKL 91 
               55789********************************************75543146**************999988665.45555555 PP

>> Y116A8C.18  CE44455	WBGene00013795	locus:nhr-229	status:Partially_confirmed	UniProt:Q9U2V3	protein_id:CAB55124.3
   #    score  bias  c-Evalue  i-Evalue hmmfrom  hmm to    alifrom  ali to    envfrom  env to     acc
 ---   ------ ----- --------- --------- ------- -------    ------- -------    ------- -------    ----
   1 !   32.3   5.0     8e-10   5.7e-08      30     103 ..     326     399 ..     299     405 .. 0.87

  Alignments for each domain:
  == domain 1    score: 32.3 bits;  conditional E-value: 8e-10
    Rorc-aln  30 pckicgdkssgihygvitcegckgffrrs..qrcnvaysctrqqncpidrtsrnrcqhcrlqkclalgmsrdavkf 103
                  c++c    +  hy   tc gc  ffr+   +  + +  c+    c i+  +rn c +cr  kc++ gm   a k 
  Y116A8C.18 326 NCQVCDAPNAQKHYNAQTCGGCSQFFRKIviDSKQNSLKCSGSGRCKINTVTRNYCSYCRYAKCVSEGMD--AGKV 399
                 6**************************962245667889*****************************94..4444 PP

>> K06B4.2  CE11784	WBGene00003642	locus:nhr-52	Zinc finger, C4 type (two domains)	status:Confirmed	UniProt:O17928	prote
   #    score  bias  c-Evalue  i-Evalue hmmfrom  hmm to    alifrom  ali to    envfrom  env to     acc
 ---   ------ ----- --------- --------- ------- -------    ------- -------    ------- -------    ----
   1 !   32.6   6.3   6.6e-10   4.7e-08      30      97 ..       2      69 ..       1      76 [. 0.96

  Alignments for each domain:
  == domain 1    score: 32.6 bits;  conditional E-value: 6.6e-10
  Rorc-aln 30 pckicgdkssgihygvitcegckgffrrsqrcnvaysctrqqncpidrtsrnrcqhcrlqkclalgms 97
               c +c   +s   +g ++c  ck ff r+ +  + ++c  +++c    t   +cq cr++kcl +gm 
   K06B4.2  2 KCLVCCSYASSRNFGALSCSACKMFFTRATKNYAKFTCKYDKKCFESFTILPKCQFCRFKKCLEIGMR 69
              699***************************************************************95 PP

>> F48G7.11  CE35318	WBGene00018622	locus:nhr-190	nuclear hormone receptor	status:Partially_confirmed	UniProt:O44593	pro
   #    score  bias  c-Evalue  i-Evalue hmmfrom  hmm to    alifrom  ali to    envfrom  env to     acc
 ---   ------ ----- --------- --------- ------- -------    ------- -------    ------- -------    ----
   1 !   32.0   6.2     1e-09   7.1e-08      30     105 ..      10      86 ..       7     104 .. 0.77

  Alignments for each domain:
  == domain 1    score: 32.0 bits;  conditional E-value: 1e-09
  Rorc-aln  30 pckicgdkssgihygvitcegckgffrrsqrcnva...ysctrqqncpidrtsrnrcqhcrlqkclalgmsrdavkfgr 105
               pc icg+ s g h+gv++c  c  ffrr+    +      c r+     dr   + c+ crl+ c   gm  +  + gr
  F48G7.11  10 PCVICGQPSHGRHFGVLSCRACAAFFRRAVMRSAKsqdMVCERESCSLKDRI--QCCKICRLKMCYDAGMDPNKFQTGR 86 
               9***************************865443211145777655555665..5799************999888888 PP

>> T27B7.5b  CE14239	WBGene00020851	locus:nhr-227	status:Partially_confirmed	protein_id:CCD74251.1
   #    score  bias  c-Evalue  i-Evalue hmmfrom  hmm to    alifrom  ali to    envfrom  env to     acc
 ---   ------ ----- --------- --------- ------- -------    ------- -------    ------- -------    ----
   1 !   32.1   4.0   9.1e-10   6.5e-08      30     105 ..      57     129 ..      47     138 .. 0.80

  Alignments for each domain:
  == domain 1    score: 32.1 bits;  conditional E-value: 9.1e-10
  Rorc-aln  30 pckicgdkssgihygvitcegckgffrrsqrcnvaysctrqqncpidrtsrnrcqhcrlqkclalgmsrdavkfgr 105
                c+ic  ++ g h+gv+tc  c  ffrrs   + +    r+     +      c+ crl+kc+  gm     ++ r
  T27B7.5b  57 VCRICELQADGTHFGVVTCRACAVFFRRSTTSKWI---KRKCMARSEDKLVCSCKPCRLRKCIENGMDSSKFQYNR 129
               6****************************987754...333333334445578**************877766665 PP

>> ZK418.1  CE00731	WBGene00003608	locus:nhr-9	status:Partially_confirmed	UniProt:Q23489	protein_id:CCD61620.1
   #    score  bias  c-Evalue  i-Evalue hmmfrom  hmm to    alifrom  ali to    envfrom  env to     acc
 ---   ------ ----- --------- --------- ------- -------    ------- -------    ------- -------    ----
   1 !   31.9   5.4   1.1e-09   7.6e-08      30      97 ..      13      79 ..       4      93 .. 0.90

  Alignments for each domain:
  == domain 1    score: 31.9 bits;  conditional E-value: 1.1e-09
  Rorc-aln 30 pckicgdkssgihygvitcegckgffrrsqrcnvaysctrqqncpidrtsrnrcqhcrlqkclalgms 97
               c ic        ygv++c+ ck ffrr+   +    c  ++nc         c++cr +kcl +gm 
   ZK418.1 13 RCAICSKLGNSYNYGVLSCNACKMFFRRATLGKSEKFCINNDNCDTSNL-ILTCRQCRYNKCLKMGMR 79
              59******************************************87665.468*************96 PP

>> T27B7.6a  CE35786	WBGene00020852	locus:nhr-228	zinc finger protein	status:Confirmed	UniProt:O16665	protein_id:CCD7424
   #    score  bias  c-Evalue  i-Evalue hmmfrom  hmm to    alifrom  ali to    envfrom  env to     acc
 ---   ------ ----- --------- --------- ------- -------    ------- -------    ------- -------    ----
   1 !   32.5   7.4   6.8e-10   4.8e-08      29     105 ..      11      84 ..       3      91 .. 0.87
   2 ?   -0.3   0.2         6   4.3e+02     305     336 ..     171     202 ..     162     217 .. 0.85

  Alignments for each domain:
  == domain 1    score: 32.5 bits;  conditional E-value: 6.8e-10
  Rorc-aln  29 ipckicgdkssgihygvitcegckgffrrsqrcnvaysctrqqncpidrtsrnrcqhcrlqkclalgmsrdavkfgr 105
                 c+ic +++ g h+gvi+c  c  ffrr+   +      r   c   +     c+ crlqkc  +gm     +f r
  T27B7.6a  11 FCCRICDQRAHGNHFGVISCRACAAFFRRTASGKWDNQKCRGGSCD--KK-TYYCKPCRLQKCRDMGMDTTKFQFNR 84 
               57****************************9999888888888884..43.468**************988888876 PP

  == domain 2    score: -0.3 bits;  conditional E-value: 6
  Rorc-aln 305 vtgyqrksmwemwercahrlteaiqyvvefak 336
               v + ++k + emwe     +t+ + y  ef k
  T27B7.6a 171 VETADQKEFMEMWEYYFITVTKWLMYFDEFQK 202
               6666789999*******************987 PP

>> C54C8.1  CE36114	WBGene00008289	locus:nhr-169	Zinc finger, C4 type (two domains)	status:Partially_confirmed	UniProt:O
   #    score  bias  c-Evalue  i-Evalue hmmfrom  hmm to    alifrom  ali to    envfrom  env to     acc
 ---   ------ ----- --------- --------- ------- -------    ------- -------    ------- -------    ----
   1 !   31.6   0.8   1.3e-09   9.2e-08      31     102 ..      19      89 ..      15     175 .. 0.88

  Alignments for each domain:
  == domain 1    score: 31.6 bits;  conditional E-value: 1.3e-09
  Rorc-aln  31 ckicgdkssgi..hygvitcegckgffrrsqrcnvaysctrqqncpidrtsrnrcqhcrlqkclal.gmsrdavk 102
               c +c   s  i  h+g + c  c  ffrr+   n+ y c ++++c   +  r+ c+ cr++ c+ + gm r  vk
   C54C8.1  19 CSVCNFSS-LIapHFGGLVCSACASFFRRTVALNIHYLCKKDNQC---KGMRKNCRACRFESCVKIaGMKRSLVK 89 
               67776544.3334********************************...578899*********97659**99998 PP

>> T15D6.6  CE32209	WBGene00003667	locus:nhr-77	Zinc finger, C4 type (two domains)	status:Partially_confirmed	UniProt:O0
   #    score  bias  c-Evalue  i-Evalue hmmfrom  hmm to    alifrom  ali to    envfrom  env to     acc
 ---   ------ ----- --------- --------- ------- -------    ------- -------    ------- -------    ----
   1 !   31.4   2.9   1.5e-09   1.1e-07      31     108 ..      11      87 ..       6     117 .. 0.85

  Alignments for each domain:
  == domain 1    score: 31.4 bits;  conditional E-value: 1.5e-09
  Rorc-aln  31 ckicgdks.sgihygvitcegckgffrrsqrcnvaysctrqqncpidrtsrnrcqhcrlqkclal.gmsrdavkfgrmsk 108
               c +c   s   +h+g + c  c  ffrr+   n+ y c ++++c   +  r+ c+ cr++ c+ + gm r+ vk  r s 
   T15D6.6  11 CPVCEFPSnVELHFGGLVCGACAAFFRRTVSLNIRYLCEKNNQC---KGMRKNCRACRFDYCVKIaGMKRNLVKQRRNST 87 
               666665551469********************************...578899*********97659*******999875 PP

>> C06C6.4  CE28202	WBGene00003653	locus:nhr-63	Zinc finger, C4 type (two domains)	status:Confirmed	UniProt:O62034	prote
   #    score  bias  c-Evalue  i-Evalue hmmfrom  hmm to    alifrom  ali to    envfrom  env to     acc
 ---   ------ ----- --------- --------- ------- -------    ------- -------    ------- -------    ----
   1 !   31.5   4.6   1.4e-09     1e-07      30     107 ..       5      79 ..       1     101 [. 0.83

  Alignments for each domain:
  == domain 1    score: 31.5 bits;  conditional E-value: 1.4e-09
  Rorc-aln  30 pckicgdkssgihygvitcegckgffrrsqrcn.vaysctrqqncpidrtsrnrcqhcrlqkclalgmsrdavkfgrms 107
                c++cg      h+g ++c  c  ffrr  + +  + sct    c i       c+ cr+qkc+  gm  + v+  r  
   C06C6.4   5 SCHVCGAPEVEPHFGGVSCRACAAFFRRYFHSKkSVISCT----CQIRYQNSHPCRECRIQKCFEAGMNPEKVQVKREK 79 
               7***************************987652678998....7788899999***************9998877643 PP

>> K06B4.5  CE35583	WBGene00010600	locus:nhr-196	Zinc finger, C4 type (two domains)	status:Partially_confirmed	UniProt:O
   #    score  bias  c-Evalue  i-Evalue hmmfrom  hmm to    alifrom  ali to    envfrom  env to     acc
 ---   ------ ----- --------- --------- ------- -------    ------- -------    ------- -------    ----
   1 !   31.0   4.8   1.9e-09   1.4e-07      42      97 ..       6      61 ..       2      68 .. 0.94

  Alignments for each domain:
  == domain 1    score: 31.0 bits;  conditional E-value: 1.9e-09
  Rorc-aln 42 hygvitcegckgffrrsqrcnvaysctrqqncpidrtsrnrcqhcrlqkclalgms 97
               ygv++c  ck ff rs + n +y c   ++c  +  s  +c+ cr++kc  +gm 
   K06B4.5  6 NYGVLSCFACKMFFYRSSKNNLIYKCRNINQCFQNYNSPIKCRACRFRKCQKVGMK 61
              7*****************************************************97 PP

>> R08H2.9  CE41690	WBGene00011150	locus:nhr-269	Zinc finger, C4 type (two domains)	status:Predicted	UniProt:O17991	prot
   #    score  bias  c-Evalue  i-Evalue hmmfrom  hmm to    alifrom  ali to    envfrom  env to     acc
 ---   ------ ----- --------- --------- ------- -------    ------- -------    ------- -------    ----
   1 !   31.0   3.9     2e-09   1.4e-07      29     103 ..      70     158 ..      58     207 .. 0.79

  Alignments for each domain:
  == domain 1    score: 31.0 bits;  conditional E-value: 2e-09
  Rorc-aln  29 ipckicgdkssgihygvitcegckgffrrs.......q....rcnvaysctr..qqncpi.drtsrnrcqhcrlqkclalgmsrdavkf 103
                 c +c     g +yg ++c gc  ffrr+       +    +c++ +  t   q n  i     +n c+ crlqkcl +gm  +av+ 
   R08H2.9  70 PWCEVCHGAPKGAQYGALACLGCIVFFRRAivgenikRkcnlNCDILFGSTNlfQFNSVIiIAEKKNCCRSCRLQKCLKVGMDPNAVQH 158
               34***************************744444433122245566777754477766515667899*****************9986 PP

>> C27C7.4  CE19336	WBGene00003663	locus:nhr-73	Zinc finger, C4 type (two domains)	status:Partially_confirmed	UniProt:Q9
   #    score  bias  c-Evalue  i-Evalue hmmfrom  hmm to    alifrom  ali to    envfrom  env to     acc
 ---   ------ ----- --------- --------- ------- -------    ------- -------    ------- -------    ----
   1 !   30.6   5.2   2.5e-09   1.8e-07      27     105 ..      11      90 ..       3      95 .. 0.86

  Alignments for each domain:
  == domain 1    score: 30.6 bits;  conditional E-value: 2.5e-09
  Rorc-aln  27 evipckicgdk.ssgihygvitcegckgffrrsqrcnvaysctrqqncpidrtsrnrcqhcrlqkclalg..msrdavkfgr 105
               e+  c++c     + +++g+ +c  c  ffrrs+   + y ct  + c i    +  c+ cr   c+  g  msr+a+   r
   C27C7.4  11 EIASCQVCHSTeRTRLYFGITSCAACAAFFRRSDG--IRYMCTATNSCTISHDMKFFCRACRYTSCIRAGmvMSRNALATAR 90 
               8889****8651578999***************96..67****************************988335899987666 PP

>> ZK1025.10  CE19336	WBGene00014189	locus:nhr-245	Zinc finger, C4 type (two domains)	status:Partially_confirmed	UniProt
   #    score  bias  c-Evalue  i-Evalue hmmfrom  hmm to    alifrom  ali to    envfrom  env to     acc
 ---   ------ ----- --------- --------- ------- -------    ------- -------    ------- -------    ----
   1 !   30.6   5.2   2.5e-09   1.8e-07      27     105 ..      11      90 ..       3      95 .. 0.86

  Alignments for each domain:
  == domain 1    score: 30.6 bits;  conditional E-value: 2.5e-09
   Rorc-aln  27 evipckicgdk.ssgihygvitcegckgffrrsqrcnvaysctrqqncpidrtsrnrcqhcrlqkclalg..msrdavkfgr 105
                e+  c++c     + +++g+ +c  c  ffrrs+   + y ct  + c i    +  c+ cr   c+  g  msr+a+   r
  ZK1025.10  11 EIASCQVCHSTeRTRLYFGITSCAACAAFFRRSDG--IRYMCTATNSCTISHDMKFFCRACRYTSCIRAGmvMSRNALATAR 90 
                8889****8651578999***************96..67****************************988335899987666 PP

>> E03H4.6  CE42474	WBGene00008474	locus:nhr-174	Zinc finger, C4 type (two domains)	status:Partially_confirmed	UniProt:O
   #    score  bias  c-Evalue  i-Evalue hmmfrom  hmm to    alifrom  ali to    envfrom  env to     acc
 ---   ------ ----- --------- --------- ------- -------    ------- -------    ------- -------    ----
   1 !   30.6   2.6   2.6e-09   1.9e-07      31     107 ..      10      85 ..       4     145 .. 0.81

  Alignments for each domain:
  == domain 1    score: 30.6 bits;  conditional E-value: 2.6e-09
  Rorc-aln  31 ckicgdks.sgihygvitcegckgffrrsqrcnvaysctrqqncpidrtsrnrcqhcrlqkclal.gmsrdavkfgrms 107
               c +c   s   +h+g + c  c  ffrr+   n+ y c ++++c      r+ c+ cr++ c+ + gm r+ v+  + s
   E03H4.6  10 CPVCEFPSnVELHFGGLVCGACAAFFRRTVSLNIRYLCEKKNQCK---GKRKNCRACRFDYCVKIaGMKRNLVRQRKNS 85 
               667765551479********************************5...67889*********97659****99876655 PP

>> C06C6.5a  CE15599	WBGene00003640	locus:nhr-50	Zinc finger, C4 type (two domains)	status:Confirmed	UniProt:O62031	prot
   #    score  bias  c-Evalue  i-Evalue hmmfrom  hmm to    alifrom  ali to    envfrom  env to     acc
 ---   ------ ----- --------- --------- ------- -------    ------- -------    ------- -------    ----
   1 !   30.0   6.0   3.9e-09   2.8e-07      30     103 ..       2      72 ..       1      84 [. 0.89

  Alignments for each domain:
  == domain 1    score: 30.0 bits;  conditional E-value: 3.9e-09
  Rorc-aln  30 pckicgdkssgihygvitcegckgffrrsqrcnvaysctrqqncpidrtsrnrcqhcrlqkclalgmsrdavkf 103
                c++cg      h+g ++c  c  ffrr  + +    +  q nc +       c+ cr++kcl++gm  + v+ 
  C06C6.5a   2 ACQVCGCSDVEPHFGALSCRACAAFFRRYFHSKK---VVGQCNCAVRFRNSHPCRECRIKKCLSIGMNPEKVQE 72 
               6***************************998775...46799****9999999**************9988865 PP

>> C33G8.10  CE06919	WBGene00016367	locus:nhr-162	zinc finger portein	status:Confirmed	UniProt:Q18395	protein_id:CCD6653
   #    score  bias  c-Evalue  i-Evalue hmmfrom  hmm to    alifrom  ali to    envfrom  env to     acc
 ---   ------ ----- --------- --------- ------- -------    ------- -------    ------- -------    ----
   1 !   29.9   6.5   4.2e-09     3e-07      31     109 ..       3      78 ..       1      89 [. 0.84

  Alignments for each domain:
  == domain 1    score: 29.9 bits;  conditional E-value: 4.2e-09
  Rorc-aln  31 ckicgdkssgihygvitcegckgffrrsqrc.nvaysctrqqncpidrtsrnrcqhcrlqkclalgmsrdavkfgrmskk 109
               c++cg      h+g i+c  c  ffrr  +  +   sct +       ++   c+hcr+ kc+a gm +  v+  r  +k
  C33G8.10   3 CQVCGAEGPEPHFGGISCRACAAFFRRYVHSrKLDISCTCKHR----LATSHPCRHCRMLKCMATGMVKCKVQGSREKNK 78 
               ***************************8776256789996654....456678***************999998886655 PP

>> T09E11.2  CE42165	WBGene00011651	locus:nhr-217	Zinc finger, C4 type (two domains)	status:Predicted	UniProt:O02305	pro
   #    score  bias  c-Evalue  i-Evalue hmmfrom  hmm to    alifrom  ali to    envfrom  env to     acc
 ---   ------ ----- --------- --------- ------- -------    ------- -------    ------- -------    ----
   1 !   29.7   5.2   4.8e-09   3.4e-07      31     102 ..      56     126 ..      19     130 .. 0.81

  Alignments for each domain:
  == domain 1    score: 29.7 bits;  conditional E-value: 4.8e-09
  Rorc-aln  31 ckicgdkssgi..hygvitcegckgffrrsqrcnvaysctrqqncpidrtsrnrcqhcrlqkcl.algmsrdavk 102
               c +c      i  h+g i+c  c  ffrr+   n+ y c r++ c   r +r+ c+ cr+++c+ + g+ rd v+
  T09E11.2  56 CPVCDV-PCRIepHFGGIACAACAAFFRRTVSLNIGYMCKREKLC---RKARKSCRACRFERCVkSAGLQRDYVR 126
               555543.333333******************************99...888999*********845799999886 PP

>> C33G8.9  CE06918	WBGene00016366	locus:nhr-140	zinc finger protein	status:Confirmed	UniProt:Q18394	protein_id:CCD66532
   #    score  bias  c-Evalue  i-Evalue hmmfrom  hmm to    alifrom  ali to    envfrom  env to     acc
 ---   ------ ----- --------- --------- ------- -------    ------- -------    ------- -------    ----
   1 !   29.6   8.0   5.2e-09   3.7e-07      30     109 ..       2      78 ..       1      87 [. 0.85

  Alignments for each domain:
  == domain 1    score: 29.6 bits;  conditional E-value: 5.2e-09
  Rorc-aln  30 pckicgdkssgihygvitcegckgffrrsqrcnv.aysctrqqncpidrtsrnrcqhcrlqkclalgmsrdavkfgrmskk 109
                c +cg kss  h+g ++c  c  ffrr  + +     ct  q+      s   c++cr+ kc+ +gm++  v+  r  +k
   C33G8.9   2 SCGVCGAKSSESHFGGLSCRACAAFFRRYVNSKKpQIECTCSQK----FDSSGPCRYCRMLKCVEVGMAKCKVQATRQKNK 78 
               69**************************8776541567876665....468899*****************9999997766 PP

>> C33G8.8  CE06917	WBGene00016365	locus:nhr-139	zinc finger protein	status:Confirmed	UniProt:Q18393	protein_id:CCD66531
   #    score  bias  c-Evalue  i-Evalue hmmfrom  hmm to    alifrom  ali to    envfrom  env to     acc
 ---   ------ ----- --------- --------- ------- -------    ------- -------    ------- -------    ----
   1 !   29.4   7.6   5.8e-09   4.2e-07      30     111 ..       2      80 ..       1      83 [. 0.86

  Alignments for each domain:
  == domain 1    score: 29.4 bits;  conditional E-value: 5.8e-09
  Rorc-aln  30 pckicgdkssgihygvitcegckgffrrsqrc.nvaysctrqqncpidrtsrnrcqhcrlqkclalgmsrdavkfgrmskkqr 111
                ck+cg + +  h+g  +c  c  ffrr  +  + +  ct     p    s   c+hcr++kc+a gm+   v+  r  +k r
   C33G8.8   2 QCKVCGANGAEAHFGGESCRACAAFFRRYVHSqKLVIECTCLHRLP----SSHPCRHCRMEKCIATGMTMCKVQGNREKNKVR 80 
               6***************************876515678999776666....7889***************99998888777665 PP

>> K06B4.10  CE11800	WBGene00010604	locus:nhr-199	Zinc finger, C4 type (two domains) (2 domains)	status:Partially_confir
   #    score  bias  c-Evalue  i-Evalue hmmfrom  hmm to    alifrom  ali to    envfrom  env to     acc
 ---   ------ ----- --------- --------- ------- -------    ------- -------    ------- -------    ----
   1 !   28.3   8.3   1.3e-08   9.3e-07      24     106 ..      15     114 ..       6     139 .. 0.83

  Alignments for each domain:
  == domain 1    score: 28.3 bits;  conditional E-value: 1.3e-08
  Rorc-aln  24 sqievip.ckicgdkssgihygvi.tcegckgffrrsqrcnvaysctrqqnc...............pidrtsrnrcqhcrlqkclalgmsrdavkfgrm 106
               s  e ip c ic + + g h+gv  +c  c  ffrr+ + n ++ c r+ +c               p+   +r  c+ cr  kcl +gm r +v+  r 
  K06B4.10  15 SSNEPIPyCLICSEVADGNHFGVAaACRACAAFFRRTVQHNKIHECGRNGQCfflsckfllvgfqisPLSSDARSMCKACRYGKCLEMGMQRSSVQQRRE 114
               555667769*************9637**********************9777555556666666555888999*********************997765 PP

>> C12D5.8a  CE32586	WBGene00003684	locus:nhr-94	status:Confirmed	UniProt:Q8I7M4	protein_id:CCD64275.1
   #    score  bias  c-Evalue  i-Evalue hmmfrom  hmm to    alifrom  ali to    envfrom  env to     acc
 ---   ------ ----- --------- --------- ------- -------    ------- -------    ------- -------    ----
   1 !   27.9   5.0   1.7e-08   1.2e-06      31     103 ..       3      69 ..       1      87 [. 0.83

  Alignments for each domain:
  == domain 1    score: 27.9 bits;  conditional E-value: 1.7e-08
  Rorc-aln  31 ckicgdkssgihygvitcegckgffrrsqrcnvaysctrqqncpidrtsrnrcqhcrlqkclalgmsrdavkf 103
               ckic   ss +h+g+++c  c  ffrr  +        ++ nc      r  c++cr++ c+  gm    v+ 
  C12D5.8a   3 CKICEVSSSELHFGIVSCRSCAAFFRRYVNSPK---QLKKCNCEA---ERAPCRYCRMKMCVKNGMMITKVQQ 69 
               ***************************865433...345667765...5678**************8777665 PP

>> C33G8.11  CE34731	WBGene00003697	locus:nhr-107	nuclear hormone receptor	status:Confirmed	UniProt:Q86PJ2	protein_id:CC
   #    score  bias  c-Evalue  i-Evalue hmmfrom  hmm to    alifrom  ali to    envfrom  env to     acc
 ---   ------ ----- --------- --------- ------- -------    ------- -------    ------- -------    ----
   1 !   28.0   5.7   1.6e-08   1.1e-06      29     101 ..       2      71 ..       1      78 [. 0.88

  Alignments for each domain:
  == domain 1    score: 28.0 bits;  conditional E-value: 1.6e-08
  Rorc-aln  29 ipckicgdkssgihygvitcegckgffrrsqrcnvaysctrqqncpidrtsrnrcqhcrlqkclalgmsrdav 101
               + c +c   s+  h+g i+c  c  ffrr  + +     t   +c   + s+  c+ cr++kc a+gm    v
  C33G8.11   2 VNCMVCDASSAQYHFGAIACRACAAFFRRYVNSK---KLTILCKCLSKKESQYPCRLCRMKKCKAVGMEASKV 71 
               68***************************87765...4566678999*********************87766 PP

>> ZK6.2  CE18439	WBGene00022637	locus:nhr-252	zinc finger protein	status:Predicted	UniProt:O61872	protein_id:CCD74349.1
   #    score  bias  c-Evalue  i-Evalue hmmfrom  hmm to    alifrom  ali to    envfrom  env to     acc
 ---   ------ ----- --------- --------- ------- -------    ------- -------    ------- -------    ----
   1 !   27.6   3.4   2.1e-08   1.5e-06      30      99 ..       7      77 ..       3      99 .. 0.86

  Alignments for each domain:
  == domain 1    score: 27.6 bits;  conditional E-value: 2.1e-08
  Rorc-aln 30 pckicgdkssgihygvitcegckgffrrs.qrcnvaysctrqqncpidrtsrnrcqhcrlqkclalgmsrd 99
               c +c   ++   y v +c+ ck ffrr   r   +  c   +nc        +c  cr+qkcl +gms  
     ZK6.2  7 KCSVCDRFTTEFNYSVPSCNACKIFFRRLiTRTMPIKKCFLGENCFERPPFTRKCAACRFQKCLHVGMSLP 77
              599**999********************7256777899*******877788889**************964 PP

>> F31F4.12  CE17736	WBGene00017961	locus:nhr-180	zinc finger protein	status:Partially_confirmed	UniProt:O17131	protein_
   #    score  bias  c-Evalue  i-Evalue hmmfrom  hmm to    alifrom  ali to    envfrom  env to     acc
 ---   ------ ----- --------- --------- ------- -------    ------- -------    ------- -------    ----
   1 !   27.3   6.8   2.7e-08   1.9e-06      23     105 ..       8      88 ..       2      92 .. 0.87

  Alignments for each domain:
  == domain 1    score: 27.3 bits;  conditional E-value: 2.7e-08
  Rorc-aln  23 tsqievipckicg.dkssgihygvitcegckgffrrsqrcnvaysctrqqncpidrtsrnrcqhcrlqkclalgmsrdavkfgr 105
               +++i    c+ic  +k  g h+gv +c  c  ffrr+   +  +s  + q    dr  +  c+ crlq+c+  gm  d  ++ r
  F31F4.12   8 STEISHKTCQICKvEKCHGNHFGVDSCRACAAFFRRTV--HSRWSREKCQGGTCDRK-KLLCKPCRLQQCFEGGMVTDKFQYNR 88 
               56777789****6489********************86..56789999999999996.678*****************988876 PP

>> C33G8.12  CE17498	WBGene00016368	locus:nhr-163	nuclear hormone receptor	status:Partially_confirmed	UniProt:Q18392	pro
   #    score  bias  c-Evalue  i-Evalue hmmfrom  hmm to    alifrom  ali to    envfrom  env to     acc
 ---   ------ ----- --------- --------- ------- -------    ------- -------    ------- -------    ----
   1 !   27.4   7.1   2.5e-08   1.8e-06      28     105 ..      11      85 ..       5      94 .. 0.85

  Alignments for each domain:
  == domain 1    score: 27.4 bits;  conditional E-value: 2.5e-08
  Rorc-aln  28 vipckicgdkssgihygvitcegckgffrrsqr.cnvaysctrqqncpidrtsrnrcqhcrlqkclalgmsrdavkfgr 105
                + c +cg   s  hyg   c  c  ffrr  +  +   sct +q       s   c++cr+ kc+ +gm +  v+  r
  C33G8.12  11 RMLCLVCGADGSEPHYGGSCCRACAAFFRRYVHsTKQEISCTCDQR----LISSHPCRYCRMLKCMKIGMCKTQVQPPR 85 
               5679**************************8651567789997775....478999***************99998666 PP

>> Y32B12B.6  CE19066	WBGene00006471	locus:nhr-233	nuclear hormone receptor	status:Partially_confirmed	UniProt:Q9XX32	pr
   #    score  bias  c-Evalue  i-Evalue hmmfrom  hmm to    alifrom  ali to    envfrom  env to     acc
 ---   ------ ----- --------- --------- ------- -------    ------- -------    ------- -------    ----
   1 !   27.3   4.1   2.7e-08   1.9e-06      30      97 ..      14      82 ..       8      89 .. 0.88
   2 ?    2.3   0.1      0.97        69     278     308 ..     111     141 ..      96     202 .. 0.82

  Alignments for each domain:
  == domain 1    score: 27.3 bits;  conditional E-value: 2.7e-08
   Rorc-aln 30 pckicgdkssgihygvitcegckgffrrsqrcnvays.ctrqqncpidrtsrnrcqhcrlqkclalgms 97
                c +c + +s   ygv +c+ ck f+rr    ++ +  c +q+ c         cq cr+qk + +gm 
  Y32B12B.6 14 TCAVCHQLTSEFNYGVHSCNACKMFIRRQAVRKTPFKpCIQQESCYQAAPLNFGCQLCRFQKSIEVGMN 82
               69**************************98777776538888888888888889*************97 PP

  == domain 2    score: 2.3 bits;  conditional E-value: 0.97
   Rorc-aln 278 cksyretcqlrledllrqrsnifsreevtgy 308
                 +sy e  +l++e++lr+ ++  +r++    
  Y32B12B.6 111 LNSYPENSNLKIEQMLREETSFVARQKYHEM 141
                679******************9999875544 PP

>> ZC410.1a  CE26841	WBGene00003610	locus:nhr-11	nuclear hormone receptor	status:Confirmed	UniProt:Q23294	protein_id:CAA
   #    score  bias  c-Evalue  i-Evalue hmmfrom  hmm to    alifrom  ali to    envfrom  env to     acc
 ---   ------ ----- --------- --------- ------- -------    ------- -------    ------- -------    ----
   1 !   26.3   5.3   5.2e-08   3.7e-06      31     105 ..       5      83 ..       3      98 .. 0.84

  Alignments for each domain:
  == domain 1    score: 26.3 bits;  conditional E-value: 5.2e-08
  Rorc-aln  31 ckicgdk.ssgihygvitcegckgffrrsqrcnvaysctrqqncpidrt...srnrcqhcrlqkclalgmsrdavkfgr 105
               c +c    +  +h+g   c+ c  ffrr+   +  y c+ ++ c i       r  c+ crl+kc + gm  + v+  r
  ZC410.1a   5 CAVCESPtAFTLHFGGRCCKACAAFFRRTIALDLKYECAADDPCEIHFKfpgMRLVCRECRLRKCYSAGMRSELVRSKR 83 
               777766414589**********************************9642227999**************999987665 PP

>> T03E6.3  CE41007	WBGene00011396	locus:nhr-271	zinc finger protein	status:Confirmed	UniProt:Q9XU11	protein_id:CAB07282
   #    score  bias  c-Evalue  i-Evalue hmmfrom  hmm to    alifrom  ali to    envfrom  env to     acc
 ---   ------ ----- --------- --------- ------- -------    ------- -------    ------- -------    ----
   1 !   26.9   5.1   3.5e-08   2.5e-06      31     109 ..       2      77 ..       1      98 [. 0.80

  Alignments for each domain:
  == domain 1    score: 26.9 bits;  conditional E-value: 3.5e-08
  Rorc-aln  31 ckicgdkssgihygvitcegckgffrrsqrcnva.ysctrqqncpidrtsrnrcqhcrlqkclalgmsrdavkfgrmskk 109
               c icg   + +h+g i+c  c  ffrr    + +   ct    c    +s   c++cr++kc   g++ + ++ gr  + 
   T03E6.3   2 CIICGSTEAELHFGGISCRACAAFFRRYHFAKRSdILCT----CKTRISSSHPCRKCRIEKCKEAGLTIEKIQVGRDKHS 77 
               99*************************875544314455....777778999***********************96544 PP

>> ZK488.4  CE15357	WBGene00022756	locus:nhr-251	zinc finger protein	status:Partially_confirmed	UniProt:O17020	protein_i
   #    score  bias  c-Evalue  i-Evalue hmmfrom  hmm to    alifrom  ali to    envfrom  env to     acc
 ---   ------ ----- --------- --------- ------- -------    ------- -------    ------- -------    ----
   1 !   27.2   2.6   2.8e-08     2e-06      50     105 ..       2      57 ..       1      78 [. 0.93

  Alignments for each domain:
  == domain 1    score: 27.2 bits;  conditional E-value: 2.8e-08
  Rorc-aln  50 gckgffrrsqrcnvaysctrqqncpidrtsrnrcqhcrlqkclalgmsrdavkfgr 105
                c  ffrr+    + + c   + cpi +  r  c+ cr +kc+++gm r  v+  r
   ZK488.4   2 ACASFFRRTVSFGIRFLCKEGNRCPISQEIRFFCRSCRYDKCISVGMNRGQVQQKR 57 
               599**********************************************9998665 PP

>> C49D10.9  CE40303	WBGene00016777	locus:nhr-261	zinc finger protein	status:Partially_confirmed	UniProt:O16603	protein_
   #    score  bias  c-Evalue  i-Evalue hmmfrom  hmm to    alifrom  ali to    envfrom  env to     acc
 ---   ------ ----- --------- --------- ------- -------    ------- -------    ------- -------    ----
   1 !   26.3   5.9   5.2e-08   3.7e-06      30     100 ..       7      76 ..       4     109 .. 0.82

  Alignments for each domain:
  == domain 1    score: 26.3 bits;  conditional E-value: 5.2e-08
  Rorc-aln  30 pckicgd.kssgihygvitcegckgffrrsqrcnvaysctrqqncpidrtsrnrcqhcrlqkclalgmsrda 100
               pc+ic d  ++  h+g i c  c  ff r+      + c  +++c i  + +  c+ cr + c+  gm +  
  C49D10.9   7 PCRICNDpETTSSHFGAIVCTACASFFGRTTV--DKFRCIANNKCVISCAKKITCRSCRYDSCIRAGMNKFY 76 
               9*****9446789**************99864..5699******************************9754 PP

>> T07C5.2  CE06380	WBGene00011565	locus:nhr-272	Ligand-binding domain of nuclear hormone receptors, Zinc finger, C4 typ
   #    score  bias  c-Evalue  i-Evalue hmmfrom  hmm to    alifrom  ali to    envfrom  env to     acc
 ---   ------ ----- --------- --------- ------- -------    ------- -------    ------- -------    ----
   1 !   25.9   3.3     7e-08     5e-06      31      96 ..       7      76 ..       3      87 .. 0.88

  Alignments for each domain:
  == domain 1    score: 25.9 bits;  conditional E-value: 7e-08
  Rorc-aln 31 ckicgdkssgihygvitcegckgffrrsqrcnvay.sctrqqncpidrtsrnr...cqhcrlqkclalgm 96
              c +cg  +   +yg   c+ c  ffrrs      +  c  + +c  + + r+r   c+hcr++kc+ +g+
   T07C5.2  7 CVVCGVSTHLFKYGKYLCNSCDLFFRRSMTPWSFFgDCKHNWDCYKESSNRQRlpkCRHCRFNKCVDVGL 76
              99**************************99887773699999**999888886666**********9996 PP

>> T01G6.5  CE12998	WBGene00020152	locus:nhr-211	zinc finger protein	status:Partially_confirmed	UniProt:O16965	protein_i
   #    score  bias  c-Evalue  i-Evalue hmmfrom  hmm to    alifrom  ali to    envfrom  env to     acc
 ---   ------ ----- --------- --------- ------- -------    ------- -------    ------- -------    ----
   1 !   25.3   7.1   1.1e-07   7.7e-06      31      97 ..       5      72 ..       2      77 .. 0.90

  Alignments for each domain:
  == domain 1    score: 25.3 bits;  conditional E-value: 1.1e-07
  Rorc-aln 31 ckicgdkssgihygvitcegckgffrrsqrcn.vaysctrqqncpidrtsrnrcqhcrlqkclalgms 97
              c ic   + g h+g +tc  c  ffrr+   +    sc   ++c        +c+ cr++kcl +gm 
   T01G6.5  5 CGICDAPAHGRHFGALTCLSCAAFFRRAIFAKkKRKSCKSGNKCRDFNGNFPQCKSCRMRKCLRVGMK 72
              99*************************9876515689999999999999999***************7 PP

>> Y70C5C.6a  CE16678	WBGene00003702	locus:nhr-112	Zinc finger, C4 type (two domains)	status:Partially_confirmed	UniProt
   #    score  bias  c-Evalue  i-Evalue hmmfrom  hmm to    alifrom  ali to    envfrom  env to     acc
 ---   ------ ----- --------- --------- ------- -------    ------- -------    ------- -------    ----
   1 !   25.0   6.2   1.3e-07     9e-06      31     106 ..       2      74 ..       1      83 [. 0.85

  Alignments for each domain:
  == domain 1    score: 25.0 bits;  conditional E-value: 1.3e-07
   Rorc-aln  31 ckicgdkssgihygvitcegckgffrrsqrcn.vaysctrqqncpidrtsrnrcqhcrlqkclalgmsrdavkfgrm 106
                ckicg   s  h+g  +c  c  ffrr  + +     ct    c   ++    c+ cr++kc   gm+ + +++ r 
  Y70C5C.6a   2 CKICGSSESEPHFGGTSCRACAAFFRRFYHSKkLGLKCT----CKTRQSNAHPCRSCRIRKCYEAGMTPEKIQLTRD 74 
                ***************************887651556776....6677777889***************999998875 PP

>> T27B7.5a  CE44497	WBGene00020851	locus:nhr-227	zinc finger protein	status:Partially_confirmed	protein_id:CCD74250.1
   #    score  bias  c-Evalue  i-Evalue hmmfrom  hmm to    alifrom  ali to    envfrom  env to     acc
 ---   ------ ----- --------- --------- ------- -------    ------- -------    ------- -------    ----
   1 !   24.8   0.3   1.5e-07   1.1e-05      30      62 ..      57      89 ..      47     125 .. 0.90

  Alignments for each domain:
  == domain 1    score: 24.8 bits;  conditional E-value: 1.5e-07
  Rorc-aln 30 pckicgdkssgihygvitcegckgffrrsqrcn 62
               c+ic  ++ g h+gv+tc  c  ffrrs   +
  T27B7.5a 57 VCRICELQADGTHFGVVTCRACAVFFRRSTTSK 89
              6****************************8765 PP

>> F16H9.2b  CE44219	WBGene00008901	locus:nhr-27	status:Partially_confirmed	UniProt:D0VWM9	protein_id:CBH29658.1
   #    score  bias  c-Evalue  i-Evalue hmmfrom  hmm to    alifrom  ali to    envfrom  env to     acc
 ---   ------ ----- --------- --------- ------- -------    ------- -------    ------- -------    ----
   1 !   25.0   3.4   1.3e-07   9.1e-06      28      96 ..      24      95 ..       9     106 .. 0.86
   2 ?   -0.6   0.1       7.2   5.2e+02     332     436 ..     167     276 ..     161     302 .. 0.59

  Alignments for each domain:
  == domain 1    score: 25.0 bits;  conditional E-value: 1.3e-07
  Rorc-aln 28 vipckicgdkssgihygvitcegckgffrrsqrc.nvaysctrqqnc..pidrtsrnrcqhcrlqkclalgm 96
              v  c +cg  +s   yg  +c  c  f+rr+    +    c    nc     r+    c+ crl kc+  gm
  F16H9.2b 24 VSNCVVCGRLTSLFNYGAHSCSACGSFLRRTLASsKFLDDCKYSGNCfeNFKRAIHFECKFCRLHKCVQKGM 95
              778***************************9765166789*******5457899***************999 PP

  == domain 2    score: -0.6 bits;  conditional E-value: 7.2
  Rorc-aln 332 vefakrlsgfmelcqndqivllkagam.evvlvrmcraynadnhtvffegkyggvelfralgcs...elissi.fdfshslsalrfsedeialytalvlin 427
               ++f k+l     l  +d   +lk+  + +v+l   + +yna+++ + f  k        + g s   +l + i   + + l  l+ + +e+ l  a+ + n
  F16H9.2b 167 IDFLKKLEFSKFLSSQDLRSFLKCTHFtQVILKSAVISYNANQNYMSFPNKIDIFPETVTEGTSisvNLQNRIrCRLVNRLIELKVTHEEMLLLCAIAFSN 267
               66777776666666677777777665415566666778888877777777665544444444431112223331234555666667777777777777777 PP

  Rorc-aln 428 anrpglqek 436
                  p l e+
  F16H9.2b 268 PAIPELSEN 276
               666666665 PP

>> C17A2.1  CE34694	WBGene00015869	locus:nhr-257	zinc finger protein	status:Partially_confirmed	UniProt:O16538	protein_i
   #    score  bias  c-Evalue  i-Evalue hmmfrom  hmm to    alifrom  ali to    envfrom  env to     acc
 ---   ------ ----- --------- --------- ------- -------    ------- -------    ------- -------    ----
   1 !   24.4   6.7     2e-07   1.4e-05      30     105 ..       7      81 ..       4      95 .. 0.86

  Alignments for each domain:
  == domain 1    score: 24.4 bits;  conditional E-value: 2e-07
  Rorc-aln  30 pckicgdk.ssgihygvitcegckgffrrsqrcnvaysctrqqncpidrtsrnrcqhcrlqkclalgmsrdavkfgr 105
               pc+ic d  ++  h+g i c  c  ff r+      + c  +++c i  + +  c+ cr + c+  gm +  ++  +
   C17A2.1   7 PCRICNDPeTTSPHFGAIVCTACASFFGRTTV--DKFRCIANNKCVISCAKKITCRSCRYDSCIRAGMNKFYIRKIK 81 
               9******625678**************99864..5699******************************987665555 PP

>> ZK6.1  CE40001	WBGene00022636	locus:nhr-278	status:Predicted	UniProt:O61873	protein_id:CCD74348.1
   #    score  bias  c-Evalue  i-Evalue hmmfrom  hmm to    alifrom  ali to    envfrom  env to     acc
 ---   ------ ----- --------- --------- ------- -------    ------- -------    ------- -------    ----
   1 !   23.3   3.3   4.3e-07   3.1e-05      30      97 ..       7      75 ..       3      94 .. 0.85

  Alignments for each domain:
  == domain 1    score: 23.3 bits;  conditional E-value: 4.3e-07
  Rorc-aln 30 pckicgdkssgihygvitcegckgffrrs.qrcnvaysctrqqncpidrtsrnrcqhcrlqkclalgms 97
               c +c   ++   y v +c+ ck ffrr   r   +  c   + c        +c  cr+qkcl +gm 
     ZK6.1  7 KCAVCARFTTEFNYSVPSCNACKIFFRRLiTRTMPIKKCFLGEYCFERSPYTRKCAACRFQKCLRVGMR 75
              599*************************72566778899999999776667788**************6 PP

>> F16H9.2a  CE05645	WBGene00008901	locus:nhr-27	Ligand-binding domain of nuclear hormone receptors, Zinc finger, C4 typ
   #    score  bias  c-Evalue  i-Evalue hmmfrom  hmm to    alifrom  ali to    envfrom  env to     acc
 ---   ------ ----- --------- --------- ------- -------    ------- -------    ------- -------    ----
   1 !   23.1   4.3     5e-07   3.5e-05      28      96 ..       5      76 ..       2      87 .. 0.87
   2 ?   -0.4   0.1       6.4   4.6e+02     331     436 ..     147     257 ..     141     283 .. 0.59

  Alignments for each domain:
  == domain 1    score: 23.1 bits;  conditional E-value: 5e-07
  Rorc-aln 28 vipckicgdkssgihygvitcegckgffrrsqrc.nvaysctrqqnc..pidrtsrnrcqhcrlqkclalgm 96
              v  c +cg  +s   yg  +c  c  f+rr+    +    c    nc     r+    c+ crl kc+  gm
  F16H9.2a  5 VSNCVVCGRLTSLFNYGAHSCSACGSFLRRTLASsKFLDDCKYSGNCfeNFKRAIHFECKFCRLHKCVQKGM 76
              668***************************9765166789*******5457899***************999 PP

  == domain 2    score: -0.4 bits;  conditional E-value: 6.4
  Rorc-aln 331 vvefakrlsgfmelcqndqivllkagam.evvlvrmcraynadnhtvffegkyggvelfralgcs...elissi.fdfshslsalrfsedeialytalvli 426
               +++f k+l     l  +d   +lk+  + +v+l   + +yna+++ + f  k        + g s   +l + i   + + l  l+ + +e+ l  a+ + 
  F16H9.2a 147 IIDFLKKLEFSKFLSSQDLRSFLKCTHFtQVILKSAVISYNANQNYMSFPNKIDIFPETVTEGTSisvNLQNRIrCRLVNRLIELKVTHEEMLLLCAIAFS 247
               56677777666666677777777766541556666677888887777777766554444444443111222333123455666667777777777777777 PP

  Rorc-aln 427 nanrpglqek 436
               n   p l e+
  F16H9.2a 248 NPAIPELSEN 257
               7776766665 PP

>> VC5.5  CE39521	WBGene00003725	locus:nhr-135	status:Confirmed	UniProt:Q2V069	protein_id:CCD70079.1
   #    score  bias  c-Evalue  i-Evalue hmmfrom  hmm to    alifrom  ali to    envfrom  env to     acc
 ---   ------ ----- --------- --------- ------- -------    ------- -------    ------- -------    ----
   1 !   22.5   6.5   7.2e-07   5.1e-05      30     105 ..       5      83 ..       2      99 .. 0.87

  Alignments for each domain:
  == domain 1    score: 22.5 bits;  conditional E-value: 7.2e-07
  Rorc-aln  30 pckicgdkssgihygv..itcegckgffrrsq.rcnvaysctrqqncpidrtsrnrcqhcrlqkclalgmsrdavkfgr 105
               pc +c   +   h+g     c  c  ffrr     + a  c +++ c i     + c+ cr+++c+  gm   av+  r
     VC5.5   5 PCFVCNSPANECHFGSrsQICRACSAFFRRYVlSPKSAIKCRKDKSCRIHYKDPKICRFCRMERCVLAGMKTTAVQPPR 83 
               9**************72257**********7626789*************************************98655 PP

>> Y71A12C.1  CE41542	WBGene00013512	locus:nhr-276	nuclear hormone receptor	status:Predicted	UniProt:Q9XXB5	protein_id:C
   #    score  bias  c-Evalue  i-Evalue hmmfrom  hmm to    alifrom  ali to    envfrom  env to     acc
 ---   ------ ----- --------- --------- ------- -------    ------- -------    ------- -------    ----
   1 !   22.0   3.2     1e-06   7.3e-05      27      99 ..       2      77 ..       1      86 [. 0.80

  Alignments for each domain:
  == domain 1    score: 22.0 bits;  conditional E-value: 1e-06
   Rorc-aln 27 evipckicgdkssgihygvitcegckgffrrsqr..cnvaysct..rqqncpidrtsrnrcqhcrlqkclalgmsrd 99
               ev  c+ic +     +yg   c  c  ffrr  +      y+    +  n p        c++cr++kcl +g+ r 
  Y71A12C.1  2 EVHLCQICSNPKCESKYGFFLCSACCSFFRRNFHekSPPNYAAImnKFFNLPCSPG-HVNCKKCRFDKCLEVGLIRP 77
               8999***************************8651144456655115568887765.556*************9885 PP

>> C41G6.5  CE15702	WBGene00008056	locus:nhr-164	Zinc finger, C4 type (two domains)	status:Partially_confirmed	UniProt:O
   #    score  bias  c-Evalue  i-Evalue hmmfrom  hmm to    alifrom  ali to    envfrom  env to     acc
 ---   ------ ----- --------- --------- ------- -------    ------- -------    ------- -------    ----
   1 !   21.3   5.8   1.7e-06   0.00012      30     102 ..      41     112 ..      17     121 .. 0.85

  Alignments for each domain:
  == domain 1    score: 21.3 bits;  conditional E-value: 1.7e-06
  Rorc-aln  30 pckicgdks.sgihygvitcegckgffrrsqrcnvaysctrqqncpidrtsrnrcqhcrlqkcl.algmsrdavk 102
                c +cg       h+g + c  c  ffrr+   n+ y c  +++c   ++  ++c+ cr++ c+ + gm r  v+
   C41G6.5  41 VCAVCGFSCqVQYHFGGVVCGACSAFFRRTVSLNIRYLCDGDNQC---KSMLKKCRACRFESCVkTAGMKRSLVR 112
               6999*97651578********************************...577899*********945799998886 PP

>> C33G8.7  CE42326	WBGene00016364	locus:nhr-161	zinc finger protein	status:Partially_confirmed	UniProt:Q18391	protein_i
   #    score  bias  c-Evalue  i-Evalue hmmfrom  hmm to    alifrom  ali to    envfrom  env to     acc
 ---   ------ ----- --------- --------- ------- -------    ------- -------    ------- -------    ----
   1 !   20.8   6.3   2.5e-06   0.00018      31     105 ..       3      71 ..       1      82 [. 0.81

  Alignments for each domain:
  == domain 1    score: 20.8 bits;  conditional E-value: 2.5e-06
  Rorc-aln  31 ckicgdkssgihygvitcegckgffrrsqrcnvaysctrqqncpidrtsrnrcqhcrlqkclalgmsrdavkfgr 105
               ckic   s+  h+g  +c  c  ffrr  +       t + nc  dr     c++cr++ cl  gm    v+  r
   C33G8.7   3 CKICDGPSTEYHFGCPSCRACAAFFRRYVNSP--KQLT-ECNCETDR---VPCRYCRMKLCLKAGMMISKVQQKR 71 
               ***************************76543..3333.45887665...57**************988777665 PP

>> C06B8.1  CE07969	WBGene00007367	locus:nhr-150	zinc finger protein	status:Partially_confirmed	UniProt:O17573	protein_i
   #    score  bias  c-Evalue  i-Evalue hmmfrom  hmm to    alifrom  ali to    envfrom  env to     acc
 ---   ------ ----- --------- --------- ------- -------    ------- -------    ------- -------    ----
   1 !   20.5   7.8     3e-06   0.00021      31     106 ..       2      74 ..       1      90 [. 0.82

  Alignments for each domain:
  == domain 1    score: 20.5 bits;  conditional E-value: 3e-06
  Rorc-aln  31 ckicgdkssgihygvitcegckgffrrsqrcn.vaysctrqqncpidrtsrnrcqhcrlqkclalgmsrdavkfgrm 106
               c++cg   + +h+g i+c  c  ffrr    +  +  ct    c         c+ cr+ kc+  gm+   ++ gr 
   C06B8.1   2 CQVCGAAEADLHFGGISCRACAAFFRRFFLSKkQSKKCT----CKTRILDSHPCRSCRILKCFEAGMTSKKIQSGRD 74 
               9**************************865441344454....6666667789*****************9999984 PP

>> F56H1.2  CE45617	WBGene00018993	locus:nhr-266	zinc finger protein	status:Partially_confirmed	UniProt:O76370	protein_i
   #    score  bias  c-Evalue  i-Evalue hmmfrom  hmm to    alifrom  ali to    envfrom  env to     acc
 ---   ------ ----- --------- --------- ------- -------    ------- -------    ------- -------    ----
   1 !   19.7   2.4   5.3e-06   0.00038      47     127 ..     757     837 ..     749     858 .. 0.86

  Alignments for each domain:
  == domain 1    score: 19.7 bits;  conditional E-value: 5.3e-06
  Rorc-aln  47 tcegckgffrrsqrcnvaysctrqqncpidrtsrnrcqhcrlqkclalgmsrdavkfgrmskkqrdslhaevqkqlqqrqq 127
                c+ c   f    r +    c r+  c  d    ++c+ cr q+cl +gm+ ++v  g+  +  ++  h +  k l+  ++
   F56H1.2 757 ICNSCTEAFFDVVRNEKELKCQRKGFCRKDVKEWKKCEACRYQQCLEIGMTLESVPPGKQRHSAKNKKHQKRSKSLKPSKK 837
               599999888889999999****************************************98888888888888888876555 PP

>> R11G11.12  CE12762	WBGene00020015	locus:nhr-210	zinc finger protein	status:Partially_confirmed	UniProt:O16954	protein
   #    score  bias  c-Evalue  i-Evalue hmmfrom  hmm to    alifrom  ali to    envfrom  env to     acc
 ---   ------ ----- --------- --------- ------- -------    ------- -------    ------- -------    ----
   1 !   12.7   8.3    0.0007      0.05      31     130 ..       4      84 ..       1      94 [. 0.80

  Alignments for each domain:
  == domain 1    score: 12.7 bits;  conditional E-value: 0.0007
   Rorc-aln  31 ckicgdk.ssgihygvitcegckgffrrsqrcnvaysctrqqncpidrtsrnrcqhcrlqkclalgmsrdavkfgrmskkqrdslhaevqkqlqqrqqqq 129
                ck+c      g h+g i c  c  ffrr+     a              s+  c+ crl+kcl +gm     ++ r s    ds  + v k+l+ ++ +q
  R11G11.12   4 CKVCTAEgCHGTHFGTICCRACAAFFRRT-----A-------------FSKSFCKPCRLRKCLEVGMETSNFQYHRDSL--HDSESSSVFKKLEAKHSKQ 83 
                89997652689****************96.....3.............36788***************99999999886..5777789999999877665 PP

   Rorc-aln 130 r 130
                 
  R11G11.12  84 T 84 
                4 PP

>> F57G8.6  CE23788	WBGene00010215	locus:nhr-193	Domain of unknown function	status:Partially_confirmed	UniProt:Q9XU89	pr
   #    score  bias  c-Evalue  i-Evalue hmmfrom  hmm to    alifrom  ali to    envfrom  env to     acc
 ---   ------ ----- --------- --------- ------- -------    ------- -------    ------- -------    ----
   1 !   19.7   7.9   5.2e-06   0.00037      30     102 ..       3      71 ..       1      80 [. 0.78

  Alignments for each domain:
  == domain 1    score: 19.7 bits;  conditional E-value: 5.2e-06
  Rorc-aln  30 pckicgdkss.gihygvitcegckgffrrsqrcnvaysctrqqncpidrtsrnrcqhcrlqkclalgmsrdavk 102
                c icg k + g h+gv  c  c  ffrr    +       + +c  + +    c+ crl++c+a gm+ +  +
   F57G8.6   3 NCLICGAKNTrGNHFGVRCCRACAVFFRRRAGTKYL-----RLKCSSENCGNRFCKPCRLKRCFAAGMTIEHFQ 71 
               69****996449****************97655543.....3345555556678**************977655 PP

>> Y39B6A.17b  CE34507	WBGene00003685	locus:nhr-95	nuclear hormome receptor	status:Confirmed	UniProt:Q7YXC6	protein_id:C
   #    score  bias  c-Evalue  i-Evalue hmmfrom  hmm to    alifrom  ali to    envfrom  env to     acc
 ---   ------ ----- --------- --------- ------- -------    ------- -------    ------- -------    ----
   1 !   19.2   8.0   7.4e-06   0.00053      24     105 ..       7      86 ..       1      90 [. 0.84

  Alignments for each domain:
  == domain 1    score: 19.2 bits;  conditional E-value: 7.4e-06
    Rorc-aln  24 sqievipckicg.dkssgihygvitcegckgffrrsqrcnvaysctrqqncpidrtsrnrcqhcrlqkclalgmsrdavkfgr 105
                 s i    c ic  +k  g h+gv +c  c  ffrr+  +n  +s  r      ++ s   c+ crlq+c+  gm  +  ++ r
  Y39B6A.17b   7 SHILPQKCEICKiQKCHGNHFGVNSCRACAAFFRRT--VNSKWSRMRCLGGSCNQISF-LCKPCRLQQCFNGGMMTNNFQYNR 86 
                 555556799*975899*******************7..57788999998888888885.7**************998887766 PP

>> ZK488.2  CE28191	WBGene00003680	locus:nhr-90	zinc finger protein	status:Confirmed	UniProt:O17025	protein_id:CCD71522.
   #    score  bias  c-Evalue  i-Evalue hmmfrom  hmm to    alifrom  ali to    envfrom  env to     acc
 ---   ------ ----- --------- --------- ------- -------    ------- -------    ------- -------    ----
   1 !   18.4   7.2   1.3e-05   0.00089      30     109 ..       8      85 ..       4      93 .. 0.76
   2 ?   -0.5   0.0       6.8   4.8e+02     252     275 ..     129     152 ..     122     170 .. 0.74

  Alignments for each domain:
  == domain 1    score: 18.4 bits;  conditional E-value: 1.3e-05
  Rorc-aln  30 pckicgd.kssgihygvitcegckgffrrsqrcnvaysctrqqncpidrtsrnrcqhcrlqkclalgmsrdavkfgrmskk 109
                ckicg  ++ g h+gv  c  c  ffrr       y   +   +    ++r  c+ crl++c   gm  +  +  r s k
   ZK488.2   8 TCKICGAeNTRGNHFGVQCCRACAVFFRRRAGT--KYLRLKCLSVHCGEAAR-FCKPCRLKRCYEAGMKIEYFQHNRDSIK 85 
               6*****61568*****************96554..44433333344444444.5**************9888887777765 PP

  == domain 2    score: -0.5 bits;  conditional E-value: 6.8
  Rorc-aln 252 sspsfrstpeapyaslteiehlvq 275
               +s  f++ pe+py  lt++++l  
   ZK488.2 129 ASEIFTAGPESPYIGLTQLKKLAT 152
               577899*************99964 PP

>> C45E5.6c  CE29227	WBGene00003636	locus:nhr-46	status:Partially_confirmed	UniProt:Q95QR3	protein_id:CCD67375.1
   #    score  bias  c-Evalue  i-Evalue hmmfrom  hmm to    alifrom  ali to    envfrom  env to     acc
 ---   ------ ----- --------- --------- ------- -------    ------- -------    ------- -------    ----
   1 !   18.7   1.7     1e-05   0.00073      67     105 ..       2      40 ..       1      49 [. 0.87

  Alignments for each domain:
  == domain 1    score: 18.7 bits;  conditional E-value: 1e-05
  Rorc-aln  67 ctrqqncpidrtsrnrcqhcrlqkclalgmsrdavkfgr 105
               c+ ++ c i   srnrc+ crl++cl  gm    v+  r
  C45E5.6c   2 CSADNHCDITNESRNRCRACRLRNCLEGGMNPKHVREER 40 
               888999************************988776554 PP

>> Y39B6A.17a  CE31105	WBGene00003685	locus:nhr-95	nuclear hormome receptor	status:Confirmed	UniProt:Q8MYP0	protein_id:C
   #    score  bias  c-Evalue  i-Evalue hmmfrom  hmm to    alifrom  ali to    envfrom  env to     acc
 ---   ------ ----- --------- --------- ------- -------    ------- -------    ------- -------    ----
   1 !   18.7   8.0   1.1e-05   0.00077      24     105 ..       7      86 ..       1      90 [. 0.84

  Alignments for each domain:
  == domain 1    score: 18.7 bits;  conditional E-value: 1.1e-05
    Rorc-aln  24 sqievipckicg.dkssgihygvitcegckgffrrsqrcnvaysctrqqncpidrtsrnrcqhcrlqkclalgmsrdavkfgr 105
                 s i    c ic  +k  g h+gv +c  c  ffrr+  +n  +s  r      ++ s   c+ crlq+c+  gm  +  ++ r
  Y39B6A.17a   7 SHILPQKCEICKiQKCHGNHFGVNSCRACAAFFRRT--VNSKWSRMRCLGGSCNQISF-LCKPCRLQQCFNGGMMTNNFQYNR 86 
                 5555567999975899*******************7..57788999998888888885.7**************998887766 PP

>> W05B5.3b  CE20150	WBGene00003675	locus:nhr-85	status:Confirmed	UniProt:Q9XUK7	protein_id:CAH04734.1
   #    score  bias  c-Evalue  i-Evalue hmmfrom  hmm to    alifrom  ali to    envfrom  env to     acc
 ---   ------ ----- --------- --------- ------- -------    ------- -------    ------- -------    ----
   1 !   17.4   0.3   2.6e-05    0.0018      96     152 ..       1      61 [.       1      77 [. 0.74
   2 ?    1.9   0.0       1.3        89     329     368 ..      84     123 ..      70     129 .. 0.86

  Alignments for each domain:
  == domain 1    score: 17.4 bits;  conditional E-value: 2.6e-05
  Rorc-aln  96 msrdavkfgrmskkqrdslhaevqkqlqqrqq....qqreqvvktppagaqgadtltytlg 152
               msrdav+fgr+ k+++  +  e+qk   q q+     q e+ ++   + +q   tl  tl 
  W05B5.3b   1 MSRDAVRFGRVPKREKARMFEEMQKTNVQSQRdqiaIQYENLTEVMHKINQAFGTLQATLE 61 
               9***********************9754443311223566677777777777777777765 PP

  == domain 2    score: 1.9 bits;  conditional E-value: 1.3
  Rorc-aln 329 qyvvefakrlsgfmelcqndqivllkagamevvlvrmcra 368
               +  ++fa+ +  f+ + q +++ ll+   ++v+l+    a
  W05B5.3b  84 KAAIDFANSIPAFLSITQTQRVHLLQNSVFDVMLLASASA 123
               55789***************************99876655 PP

>> C56E10.4a  CE34281	WBGene00003727	locus:nhr-137	status:Partially_confirmed	UniProt:Q18896	protein_id:CCD65638.1
   #    score  bias  c-Evalue  i-Evalue hmmfrom  hmm to    alifrom  ali to    envfrom  env to     acc
 ---   ------ ----- --------- --------- ------- -------    ------- -------    ------- -------    ----
   1 !   12.3   0.3   0.00094     0.067      79     107 ..      51      79 ..      42      88 .. 0.87
   2 ?    3.8   0.1      0.34        24     324     448 ..     171     295 ..      98     324 .. 0.77

  Alignments for each domain:
  == domain 1    score: 12.3 bits;  conditional E-value: 0.00094
   Rorc-aln  79 srnrcqhcrlqkclalgmsrdavkfgrms 107
                +r +c+ crl++cl  gm ++av  g + 
  C56E10.4a  51 ARIKCRSCRLDRCLQQGMRKEAVTSGIVG 79 
                6899*******************988665 PP

  == domain 2    score: 3.8 bits;  conditional E-value: 0.34
   Rorc-aln 324 lteaiqyvvefakrlsgfmelcqndqivllkagamevvl.vrmcraynadnhtvffegkyggvelfralgcs.elissifd..fshslsalr...fsede 416
                l       +efak+l  + ++ + d+  l++  ++ + + +    +y  +++tv +     g +++++l  s  +i ++f   f   l  l+   f+ de
  C56E10.4a 171 LL----CAIEFAKKLPDLSKFSDSDKEELIRNSCFTIAIaIEAIESYFDKKKTVVMPD---GTDVMQSLANSgSVIHAVFTqmFVCILDPLHresFTIDE 263
                43....3579*********************999988552788999**99***99875...788888887663578899864466677776544488899 PP

   Rorc-aln 417 ialytalvlinanrpglqekrkveqlqynlel 448
                + l   l++     p        eql+ +++ 
  C56E10.4a 264 LVLTLQLLFFTIAAPENLTPEGKEQLEKSVKS 295
                98888888777777765555555666666555 PP

>> C54F6.9  CE42308	WBGene00016927	locus:nhr-172	status:Partially_confirmed	UniProt:O16442	protein_id:CCD62996.1
   #    score  bias  c-Evalue  i-Evalue hmmfrom  hmm to    alifrom  ali to    envfrom  env to     acc
 ---   ------ ----- --------- --------- ------- -------    ------- -------    ------- -------    ----
   1 !   15.3   0.8   0.00011    0.0079      54      97 ..       2      47 ..       1      55 [. 0.90

  Alignments for each domain:
  == domain 1    score: 15.3 bits;  conditional E-value: 0.00011
  Rorc-aln 54 ffrrsqrcnvaysctrqqncpidrtsrn..rcqhcrlqkclalgms 97
              ffrr+   n  + c + +nc    t  n  +c  cr+++cl lgm 
   C54F6.9  2 FFRRAIVENPFFNCKKLNNCYEVSTNSNhlKCAACRFKRCLQLGMK 47
              9*******************98777776457*************95 PP

>> K10C3.6e  CE45522	WBGene00003639	locus:nhr-49	status:Confirmed	UniProt:E5QCI8	protein_id:CBY25192.1
   #    score  bias  c-Evalue  i-Evalue hmmfrom  hmm to    alifrom  ali to    envfrom  env to     acc
 ---   ------ ----- --------- --------- ------- -------    ------- -------    ------- -------    ----
   1 !   14.7   0.0   0.00017     0.012     330     436 ..      87     200 ..      77     210 .. 0.73

  Alignments for each domain:
  == domain 1    score: 14.7 bits;  conditional E-value: 0.00017
  Rorc-aln 330 yvvefakrlsgfmelcqndqivllkagame.vvlvrmcraynadnhtvffegky......ggvelfralgcselissifd.fshslsalrfsedeialyta 422
                +ve+ak ++ fm+l  +d+i+llk  a + ++l+   r+ ++  +  +f+  y        ++ f a+  s++   ++d +   +  l++ e+e     a
  K10C3.6e  87 LMVEWAKTINPFMDLSMEDKIILLKNYAPQhLILMPAFRSPDTT-RVCLFNNTYmtrdnnTDLNGFAAFKTSNITPRVLDeIVWPMRQLQMREQEFVCLKA 186
               689**********************9996515555556655544.33344444422221145677899999999988887456678889999999988888 PP

  Rorc-aln 423 lvlinanrpglqek 436
               l ++  +  gl + 
  K10C3.6e 187 LAFLHPEAKGLSNS 200
               88888888887765 PP

>> T26E4.8  CE16479	WBGene00012050	locus:nhr-223	Ligand-binding domain of nuclear hormone receptors, Zinc finger, C4 typ
   #    score  bias  c-Evalue  i-Evalue hmmfrom  hmm to    alifrom  ali to    envfrom  env to     acc
 ---   ------ ----- --------- --------- ------- -------    ------- -------    ------- -------    ----
   1 ?   11.6   1.7    0.0015       0.1      54     100 ..       2      49 ..       1      55 [. 0.83

  Alignments for each domain:
  == domain 1    score: 11.6 bits;  conditional E-value: 0.0015
  Rorc-aln  54 ffrrsqrcn.vaysctrqqncpidrtsrnrcqhcrlqkclalgmsrda 100
               ffrr    + +   c+  + c  d      cq cr+qkc+ +gm   a
   T26E4.8   2 FFRRQAIRKcALRPCSGGEACYRDTPLILGCQFCRFQKCIEVGMNIKA 49 
               888865444044689999**************************8766 PP

>> T07C5.4  CE06382	WBGene00011567	locus:nhr-215	status:Partially_confirmed	UniProt:Q22299	protein_id:CAA90300.1
   #    score  bias  c-Evalue  i-Evalue hmmfrom  hmm to    alifrom  ali to    envfrom  env to     acc
 ---   ------ ----- --------- --------- ------- -------    ------- -------    ------- -------    ----
   1 ?   10.0   2.8    0.0044      0.31      42      97 ..      18      76 ..      13      86 .. 0.76

  Alignments for each domain:
  == domain 1    score: 10.0 bits;  conditional E-value: 0.0044
  Rorc-aln 42 hygvitcegckgffrrsqrc.nvaysctrqqncp..idrtsrnrcqhcrlqkclalgms 97
               +   +c+ c  ffrr  +  + +     ++ c      +s  +c  cr+ kc+ +gm 
   T07C5.4 18 DFKTNACNACGTFFRRELKRtRYIDDWRHDEHCFknYHTASISKCMFCRFHKCVDVGML 76
              566678**********86650555556666778611457899***************95 PP

>> F11A1.3c  CE27586	WBGene00000908	locus:daf-12	status:Confirmed	UniProt:Q9UB17	protein_id:CAC42285.1
   #    score  bias  c-Evalue  i-Evalue hmmfrom  hmm to    alifrom  ali to    envfrom  env to     acc
 ---   ------ ----- --------- --------- ------- -------    ------- -------    ------- -------    ----
   1 ?   10.1   0.0    0.0043      0.31     329     374 ..      77     122 ..      59     138 .. 0.89

  Alignments for each domain:
  == domain 1    score: 10.1 bits;  conditional E-value: 0.0043
  Rorc-aln 329 qyvvefakrlsgfmelcqndqivllkagamevvlvrmcraynadnh 374
               +  v+ ak +  f e+ q+ +  llk g +e++ vr +  y+a  +
  F11A1.3c  77 RRFVKVAKGVPAFREVSQEGKFSLLKGGMIEMLTVRGVTRYDASTN 122
               567999*******************************999998754 PP

>> F21D12.1b  CE20706	WBGene00003620	locus:nhr-21	status:Confirmed	UniProt:Q19679	protein_id:CCD69790.1
   #    score  bias  c-Evalue  i-Evalue hmmfrom  hmm to    alifrom  ali to    envfrom  env to     acc
 ---   ------ ----- --------- --------- ------- -------    ------- -------    ------- -------    ----
   1 ?    9.0   0.8    0.0089      0.63      78     102 ..      29      53 ..      21      61 .. 0.89

  Alignments for each domain:
  == domain 1    score: 9.0 bits;  conditional E-value: 0.0089
   Rorc-aln  78 tsrnrcqhcrlqkclalgmsrdavk 102
                  rn c+ crl+ c+ +gm   av+
  F21D12.1b  29 QQRNACRSCRLKECIKVGMNPRAVQ 53 
                67*****************998885 PP

>> C11G6.4b  CE37954	WBGene00003624	locus:nhr-28	nuclear hormone receptor, nhr-28	status:Confirmed	UniProt:Q17905	protei
   #    score  bias  c-Evalue  i-Evalue hmmfrom  hmm to    alifrom  ali to    envfrom  env to     acc
 ---   ------ ----- --------- --------- ------- -------    ------- -------    ------- -------    ----
   1 ?    8.7   0.3     0.011      0.78      83     105 ..       2      24 ..       1      36 [. 0.88

  Alignments for each domain:
  == domain 1    score: 8.7 bits;  conditional E-value: 0.011
  Rorc-aln  83 cqhcrlqkclalgmsrdavkfgr 105
               c+ cr+ kc+a+gm + av+  r
  C11G6.4b   2 CRACRFTKCIAVGMRKSAVQRHR 24 
               99****************98655 PP

>> T12D8.1  CE44315	WBGene00011729	locus:set-16	PHD-finger. (2 domains), SET domain	status:Partially_confirmed	UniProt:O
   #    score  bias  c-Evalue  i-Evalue hmmfrom  hmm to    alifrom  ali to    envfrom  env to     acc
 ---   ------ ----- --------- --------- ------- -------    ------- -------    ------- -------    ----
   1 ?    6.0   1.7     0.074       5.3     117     190 ..     148     219 ..     137     281 .. 0.81

  Alignments for each domain:
  == domain 1    score: 6.0 bits;  conditional E-value: 0.074
  Rorc-aln 117 evqkqlqqrqqqqreqvvktppagaqgadtltytlglpdgqlplgsspdlpeasacppgllrasgsgpsysnnl 190
               ++    qqrqqqq++qv +   ++aq +d ++   g +d++    ssp   eas     ++ as+ g       
   T12D8.1 148 QIAAMQQQRQQQQQNQVQQMLATQAQLMDEISDGGGTNDSD--RNSSPFYQEASDYDEDFVPASTRGRGRGGGA 219
[truncated: 19,828 more chars]
