# Supplementary material for: Potential Conservation of Circadian Clock Proteins in the phylum Nematoda as Revealed by Bioinformatic Searches
Source: PLoS One. 2014 Nov 14;9(11):e112871. doi: 10.1371/journal.pone.0112871 (PMC4232591; doi:10.1371/journal.pone.0112871)
Supplement: File S1 — HMM profiles used in this work and HMMsearch results. (ZIP) [file pone.0112871.s007.zip › HMMs-CE/Mamiferos/Rorb-aln.fasta.hmm.res]

# hmmsearch :: search profile(s) against a sequence database
# HMMER 3.0 (March 2010); http://hmmer.org/
# Copyright (C) 2010 Howard Hughes Medical Institute.
# Freely distributed under the GNU General Public License (GPLv3).
# - - - - - - - - - - - - - - - - - - - - - - - - - - - - - - - - - - - -
# query HMM file:                  Rorb-aln.fasta.hmm
# target sequence database:        ../../../../ProteomasGus/wormpep229
# Max sensitivity mode:            on [all heuristic filters off]
# - - - - - - - - - - - - - - - - - - - - - - - - - - - - - - - - - - - -

Query:       Rorb-aln  [M=470]
Scores for complete sequences (score includes all domains):
   --- full sequence ---   --- best 1 domain ---    -#dom-
    E-value  score  bias    E-value  score  bias    exp  N  Sequence    Description
    ------- ------ -----    ------- ------ -----   ---- --  --------    -----------
    4.5e-73  247.2   8.7      4e-57  194.6   5.4    2.1  2  C01H6.5a    CE24775	WBGene00003622	locus:nhr-23	nuclear horm
    4.9e-73  247.1   9.2    3.6e-57  194.7   5.4    2.1  2  C01H6.5b    CE30478	WBGene00003622	locus:nhr-23	nuclear horm
    8.1e-73  246.3   8.9    8.1e-57  193.6   5.5    2.1  2  C01H6.5f    CE39086	WBGene00003622	locus:nhr-23	status:Parti
    2.5e-72  244.7  11.4    2.8e-56  191.8   6.9    2.1  2  C01H6.5c    CE37806	WBGene00003622	locus:nhr-23	nuclear horm
    5.6e-72  243.6  11.6    6.3e-56  190.7   7.1    2.1  2  C01H6.5d    CE39084	WBGene00003622	locus:nhr-23	status:Parti
      7e-42  144.3  12.4      2e-40  139.5   7.9    2.1  2  W05B5.3a    CE26023	WBGene00003675	locus:nhr-85	Ligand-bindi
    4.8e-37  128.4  22.3    1.2e-28  100.7   9.7    2.1  2  F44A6.2     CE03323	WBGene00004786	locus:sex-1	nuclear hormo
    4.4e-31  108.7  10.3    1.1e-25   90.9   5.9    2.1  2  K10C3.6c    CE32693	WBGene00003639	locus:nhr-49	Ligand-bindi
    6.7e-31  108.1  11.0    1.8e-25   90.2   6.4    2.1  2  K10C3.6d    CE32694	WBGene00003639	locus:nhr-49	Ligand-bindi
    3.1e-30  105.9  13.1    8.6e-25   88.0   7.9    2.1  2  K10C3.6a    CE12084	WBGene00003639	locus:nhr-49	Ligand-bindi
    3.1e-30  105.9  13.1    8.6e-25   88.0   7.9    2.1  2  K10C3.6b    CE28943	WBGene00003639	locus:nhr-49	status:Confi
    7.2e-29  101.4  11.5    1.1e-28  100.8   8.0    1.2  1  Y15E3A.1a   CE27779	WBGene00003681	locus:nhr-91	nuclear horm
    7.5e-29  101.4  11.7    6.6e-28   98.3   6.3    2.1  2  F11C1.6a    CE03191	WBGene00003623	locus:nhr-25	nuclear horm
    1.6e-26   93.7  11.9    2.4e-26   93.1   8.3    1.2  1  Y38F2AL.5   CE43721	WBGene00021417	locus:nhr-236	status:Conf
    3.9e-25   89.1   7.5    6.2e-25   88.5   5.2    1.2  1  C32F10.6    CE39002	WBGene00003601	locus:nhr-2	nuclear homon
      5e-25   88.8   5.5    8.6e-25   88.0   3.8    1.3  1  T01B10.4b   CE33819	WBGene00003613	locus:nhr-14	status:Confi
      6e-25   88.5   9.3    6.2e-22   78.6   5.6    2.1  2  K12H6.1     CE44851	WBGene00003709	locus:nhr-119	zinc finger
    6.2e-25   88.5   5.8    1.1e-24   87.7   4.0    1.3  1  T01B10.4a   CE33818	WBGene00003613	locus:nhr-14	nuclear horm
    6.7e-25   88.3   5.8    1.1e-24   87.6   4.0    1.3  1  F56E3.4     CE28464	WBGene00001400	locus:fax-1	nuclear hormo
    7.5e-25   88.2  10.4    1.8e-24   86.9   7.2    1.5  1  K08A2.5c    CE29513	WBGene00003678	locus:nhr-88	status:Confi
    1.2e-24   87.5  12.2      3e-23   82.9   6.2    2.1  2  C45E1.1a    CE39696	WBGene00003654	locus:nhr-64	hormone rece
    2.3e-24   86.6   9.5    2.3e-24   86.6   6.6    1.9  2  F55D12.4b   CE43459	WBGene00006790	locus:unc-55	status:Confi
    2.9e-24   86.3  10.6    2.9e-24   86.3   7.4    1.8  1  C48D5.1b    CE42591	WBGene00003605	locus:nhr-6	status:Confir
    3.2e-24   86.1  11.9    5.5e-24   85.3   8.2    1.3  1  Y104H12A.1  CE37054	WBGene00022423	locus:nhr-41	status:Parti
    3.3e-24   86.0  13.3    1.8e-22   80.3   7.1    2.1  2  C02B4.2     CE02111	WBGene00003616	locus:nhr-17	nuclear horm
    3.3e-24   86.0  17.0    4.5e-21   75.7  10.6    2.2  2  T23H4.2     CE32501	WBGene00003659	locus:nhr-69	Ligand-bindi
    3.5e-24   86.0   6.2    2.3e-18   66.8   1.4    2.1  2  F33D4.1a    CE33927	WBGene00003607	locus:nhr-8	zinc finger p
    3.6e-24   85.9   3.8    3.6e-24   85.9   2.6    1.7  1  F44G3.9     CE35538	WBGene00003701	locus:nhr-111	Zinc finger
    3.7e-24   85.9   6.3    2.4e-18   66.7   1.4    2.1  2  F33D4.1b    CE33928	WBGene00003607	locus:nhr-8	status:Confir
    5.8e-24   85.3  11.1    5.8e-24   85.3   7.7    1.7  1  C48D5.1a    CE24859	WBGene00003605	locus:nhr-6	Zinc finger, 
    6.9e-24   85.0  10.8    2.7e-22   79.7   7.9    2.1  2  K08A2.5a    CE33143	WBGene00003678	locus:nhr-88	nuclear horm
    1.2e-23   84.3  10.5    1.2e-23   84.3   7.3    1.9  1  F55D12.4a   CE43454	WBGene00006790	locus:unc-55	nuclear horm
    1.8e-23   83.6   5.2    9.5e-22   78.0   2.7    2.1  2  C26B2.3c    CE37709	WBGene00003625	locus:nhr-31	status:Confi
    2.2e-23   83.3   5.2      1e-21   77.8   2.7    2.1  2  C26B2.3a    CE17474	WBGene00003625	locus:nhr-31	zinc finger 
    4.7e-23   82.3  11.0    8.7e-22   78.1   5.5    2.2  2  F58G6.5d    CE42612	WBGene00003627	locus:nhr-34	status:Confi
    4.7e-23   82.2   5.5    1.8e-21   77.0   5.6    1.9  2  B0280.8     CE00815	WBGene00003609	locus:nhr-10	retinoic aci
    7.3e-23   81.6   0.7    3.3e-14   53.1   0.0    2.1  2  C01H6.5e    CE39085	WBGene00003622	locus:nhr-23	status:Confi
      8e-23   81.5  11.3    9.9e-22   77.9   5.5    2.2  2  F58G6.5b    CE35564	WBGene00003627	locus:nhr-34	status:Confi
    8.8e-23   81.4  11.3      1e-21   77.8   5.5    2.2  2  F58G6.5c    CE35565	WBGene00003627	locus:nhr-34	status:Confi
      1e-22   81.1  11.8    2.4e-21   76.6   6.1    2.2  2  F58G6.5a    CE27764	WBGene00003627	locus:nhr-34	nuclear horm
    1.1e-22   81.0  13.9    7.3e-19   68.4   8.3    2.2  2  C07A12.3b   CE38483	WBGene00003628	locus:nhr-35	status:Confi
    1.6e-22   80.5  13.9      9e-19   68.1   8.4    2.2  2  C07A12.3a   CE30855	WBGene00003628	locus:nhr-35	zinc finger 
    8.1e-22   78.2   5.0    1.3e-21   77.5   3.5    1.3  1  F21D12.1e   CE39353	WBGene00003620	locus:nhr-21	status:Confi
    8.6e-22   78.1  11.1    1.4e-21   77.4   7.7    1.2  1  H01A20.1    CE18798	WBGene00003602	locus:nhr-3	Zinc finger, 
      2e-21   76.9   6.3    3.5e-21   76.1   4.4    1.3  1  C28D4.1     CE28893	WBGene00003690	locus:nhr-100	Ligand-bind
    2.4e-21   76.6   6.3    2.4e-21   76.6   4.3    1.7  1  W01D2.2a    CE20124	WBGene00003651	locus:nhr-61	Zinc finger,
    2.4e-21   76.6   6.3    2.4e-21   76.6   4.3    1.7  1  W01D2.2b    CE20125	WBGene00003651	locus:nhr-61	Zinc finger,
      3e-21   76.3   9.3    4.9e-21   75.6   6.5    1.2  1  C08F8.8     CE18491	WBGene00003657	locus:nhr-67	nuclear horm
    3.7e-21   76.0   5.3    5.2e-21   75.5   3.7    1.2  1  F54D1.4     CE20866	WBGene00003606	locus:nhr-7	nuclear hormo
    3.9e-21   75.9   7.3    6.8e-21   75.1   5.1    1.3  1  F21D12.1d   CE27988	WBGene00003620	locus:nhr-21	status:Confi
    4.1e-21   75.9   7.3    6.8e-21   75.1   5.1    1.3  1  F21D12.1a   CE33375	WBGene00003620	locus:nhr-21	modulating N
    4.1e-21   75.8   6.8    5.7e-21   75.4   4.7    1.2  1  F13A2.8     CE39145	WBGene00003708	locus:nhr-118	zinc finger
    4.9e-21   75.6   7.5    8.6e-21   74.8   5.2    1.3  1  F21D12.1c   CE33377	WBGene00003620	locus:nhr-21	status:Confi
    1.8e-20   73.8   7.8    3.5e-20   72.8   5.4    1.4  1  Y67A6A.2a   CE27305	WBGene00003652	locus:nhr-62	nuclear horm
    2.9e-20   73.1   6.3    2.9e-20   73.1   4.4    1.5  1  K08H2.8     CE31557	WBGene00003626	locus:nhr-32	Zinc finger,
    3.3e-20   72.9   4.6    4.6e-19   69.1   2.9    2.1  2  T03G6.2c    CE31982	WBGene00003630	locus:nhr-40	status:Confi
    3.4e-20   72.8   4.4    5.4e-20   72.2   3.1    1.2  1  ZK662.3b    CE31141	WBGene00003638	locus:nhr-48	Zinc finger,
    5.9e-20   72.0   5.3      9e-19   68.1   3.4    2.1  2  T03G6.2b    CE31228	WBGene00003630	locus:nhr-40	status:Confi
    6.3e-20   71.9   5.3    9.2e-19   68.1   3.4    2.1  2  T03G6.2a    CE31227	WBGene00003630	locus:nhr-40	steroid\/thy
    9.9e-20   71.3  13.4    4.7e-18   65.8   6.8    2.3  2  C24G6.4     CE27727	WBGene00003637	locus:nhr-47	zinc finger 
    1.2e-19   71.0   6.8    6.4e-19   68.6   5.3    1.7  1  F32B6.1     CE24934	WBGene00003603	locus:nhr-4	Ligand-bindin
    1.2e-19   71.0  10.7    1.9e-19   70.4   7.4    1.2  1  Y54F10AM.1  CE43713	WBGene00021848	locus:nhr-239	status:Conf
    1.6e-19   70.6   6.7    3.3e-18   66.3   7.0    1.3  1  Y45G5AM.1b  CE35803	WBGene00003704	locus:nhr-114	status:Conf
    4.4e-19   69.2  16.3      4e-17   62.7   7.9    2.1  2  F11A1.3b    CE27585	WBGene00000908	locus:daf-12	status:Confi
    4.8e-19   69.0  16.3    4.2e-17   62.6   7.9    2.1  2  F11A1.3d    CE39240	WBGene00000908	locus:daf-12	status:Confi
    5.5e-19   68.8  16.2    4.5e-17   62.5   7.9    2.1  2  F11A1.3a    CE27584	WBGene00000908	locus:daf-12	status:Confi
    5.6e-19   68.8   9.1    4.5e-18   65.8   6.7    1.8  2  Y45G5AM.1a  CE33735	WBGene00003704	locus:nhr-114	status:Conf
      8e-19   68.3   9.1      4e-17   62.7   5.7    2.2  2  H27C11.1a   CE31027	WBGene00003687	locus:nhr-97	Zinc finger,
    2.3e-18   66.8  12.2    3.5e-18   66.2   7.5    1.8  1  F09C6.8     CE15767	WBGene00008619	locus:nhr-262	Zinc finger
      4e-18   66.0   8.1      4e-18   66.0   5.6    1.5  1  C28D4.9     CE35413	WBGene00003728	locus:nhr-138	Ligand-bind
    5.8e-18   65.5   9.0    9.7e-18   64.7   6.2    1.3  1  H12C20.6a   CE31964	WBGene00003691	locus:nhr-101	status:Conf
    6.3e-18   65.3   4.7    1.1e-17   64.6   3.2    1.3  1  ZK662.3a    CE18456	WBGene00003638	locus:nhr-48	Zinc finger,
    7.4e-18   65.1   6.8    7.4e-18   65.1   4.7    2.4  2  C25E10.1    CE06863	WBGene00016091	locus:nhr-30	zinc finger-
    8.1e-18   65.0   5.4    1.3e-17   64.3   3.8    1.3  1  K01H12.3    CE43658	WBGene00003629	locus:nhr-38	Zinc finger,
    1.7e-17   63.9   5.5    2.9e-17   63.2   3.8    1.3  1  E02H1.7     CE30271	WBGene00003618	locus:nhr-19	Zinc finger,
    1.9e-17   63.8   6.8    2.9e-17   63.1   4.7    1.2  1  Y41D4B.8    CE37567	WBGene00003682	locus:nhr-92	status:Confi
    2.4e-17   63.5   9.6    5.1e-17   62.4   6.7    1.5  1  Y51A2D.17   CE22324	WBGene00003660	locus:nhr-70	Zinc finger,
    2.5e-17   63.4   8.9    3.9e-17   62.7   6.2    1.2  1  F44E7.8     CE35972	WBGene00018430	locus:nhr-142	nuclear hor
    2.7e-17   63.3  13.7      6e-16   58.8   6.6    2.2  2  C25B8.6     CE30877	WBGene00003710	locus:nhr-120	status:Conf
    2.8e-17   63.2   9.3    5.2e-17   62.3   6.4    1.3  1  T13F3.2a    CE41022	WBGene00011750	locus:nhr-218	Zinc finger
    3.2e-17   63.0  10.8    3.2e-17   63.0   7.5    1.7  1  R09G11.2d   CE34355	WBGene00003600	locus:nhr-1	status:Partia
    3.8e-17   62.8   5.7      7e-17   61.9   3.9    1.3  1  K06B4.11    CE27770	WBGene00003643	locus:nhr-53	Zinc finger,
    3.8e-17   62.8   2.5    7.7e-17   61.8   1.7    1.4  1  E02H9.8b    CE41629	WBGene00003711	locus:nhr-121	status:Conf
    4.2e-17   62.6   4.6    7.4e-17   61.8   3.2    1.4  1  F09C6.9     CE37501	WBGene00003706	locus:nhr-116	nuclear hor
    4.5e-17   62.5   2.5    7.7e-17   61.8   1.7    1.3  1  E02H9.8a    CE30644	WBGene00003711	locus:nhr-121	status:Conf
    5.5e-17   62.2   9.3    8.2e-15   55.1   5.2    2.2  2  C56E10.1    CE46439	WBGene00016975	locus:nhr-173	steroid zin
    6.9e-17   61.9  10.9    6.9e-17   61.9   7.5    2.1  1  R09G11.2c   CE33812	WBGene00003600	locus:nhr-1	status:Confir
    7.8e-17   61.7   9.9    1.4e-16   60.9   6.8    1.3  1  H12C20.3    CE18808	WBGene00003658	locus:nhr-68	nuclear horm
    1.1e-16   61.3  10.0    1.1e-16   61.3   6.9    2.1  1  R09G11.2a   CE34353	WBGene00003600	locus:nhr-1	zinc finger p
    1.5e-16   60.8  17.0    2.5e-16   60.1   7.5    2.0  2  Y69A2AR.26  CE46285	WBGene00022097	locus:nhr-242	status:Part
    1.7e-16   60.6   6.4    1.8e-16   60.5   3.6    1.6  1  R07B7.13    CE06275	WBGene00011097	locus:nhr-206	nuclear hor
    2.1e-16   60.3   8.5    3.2e-16   59.7   5.9    1.2  1  C26B2.4     CE34709	WBGene00016126	locus:nhr-258	nuclear hor
    2.2e-16   60.2  12.4    5.9e-16   58.9   6.6    2.1  2  C49D10.2    CE08843	WBGene00016772	locus:nhr-166	zinc finger
    2.8e-16   59.9   6.0    4.5e-16   59.2   4.2    1.2  1  Y41D4B.21   CE36739	WBGene00021522	locus:nhr-274	status:Part
    5.9e-16   58.9   2.7      9e-16   58.2   1.9    1.2  1  Y41D4B.7    CE30005	WBGene00003677	locus:nhr-87	status:Confi
    6.9e-16   58.6   2.5    1.1e-15   58.0   1.8    1.2  1  ZK697.2     CE15397	WBGene00022805	locus:nhr-256	zinc finger
    8.5e-16   58.3  11.2    1.3e-15   57.7   7.8    1.2  1  C38C3.9     CE08646	WBGene00016517	locus:nhr-260	zinc finger
    9.8e-16   58.1   5.7    1.4e-15   57.6   3.9    1.2  1  ZK1037.5    CE16757	WBGene00014193	locus:nhr-247	Ligand-bind
    1.1e-15   58.0   7.2    2.3e-15   56.9   4.9    1.5  1  T06C12.13   CE16363	WBGene00011520	locus:nhr-213	Zinc finger
    1.7e-15   57.3   9.6    1.7e-15   57.3   6.6    1.9  2  T09D3.4     CE45510	WBGene00020385	locus:nhr-216	nuclear hor
    1.9e-15   57.2   5.5    3.8e-15   56.2   3.8    1.4  1  Y41D4B.9    CE26096	WBGene00003712	locus:nhr-122	status:Conf
    2.2e-15   56.9  10.5    3.3e-15   56.4   4.7    2.1  2  C56E10.4b   CE37099	WBGene00003727	locus:nhr-137	status:Part
    2.4e-15   56.9   6.7    2.6e-14   53.4   4.2    2.0  2  F07C3.10    CE07031	WBGene00017198	locus:nhr-36	zinc finger 
    2.7e-15   56.7  11.0    2.9e-15   56.6   6.9    1.4  1  C11G6.4a    CE27061	WBGene00003624	locus:nhr-28	nuclear horm
    2.8e-15   56.6  10.7    3.8e-14   52.9   4.5    2.1  2  F47C10.7    CE10666	WBGene00018544	locus:nhr-188	status:Part
    4.7e-15   55.9   8.0    7.3e-15   55.3   5.5    1.2  1  T09A12.4b   CE31062	WBGene00003656	locus:nhr-66	status:Confi
    4.8e-15   55.8   7.9    8.4e-15   55.1   5.5    1.3  1  T01G6.7     CE37786	WBGene00003645	locus:nhr-55	zinc finger 
    5.1e-15   55.8   8.4    9.2e-15   54.9   5.4    1.6  1  R11E3.5b    CE31720	WBGene00003694	locus:nhr-104	status:Part
    6.2e-15   55.5   1.7    5.6e-14   52.3   0.5    2.3  2  R07B7.14    CE06276	WBGene00011098	locus:nhr-207	nuclear hor
    6.5e-15   55.4   4.1    1.1e-13   51.4   2.0    2.1  2  C50B6.14a   CE40923	WBGene00003719	locus:nhr-129	status:Conf
    7.2e-15   55.3   7.7    7.2e-15   55.3   5.3    2.0  2  Y22F5A.1    CE38441	WBGene00012494	locus:nhr-232	Zinc finger
    7.3e-15   55.2   6.6    1.3e-14   54.4   4.6    1.3  1  T06C12.6    CE16356	WBGene00003692	locus:nhr-102	Zinc finger
    7.6e-15   55.2   4.1    1.2e-13   51.2   2.0    2.1  2  C50B6.14b   CE40924	WBGene00003719	locus:nhr-129	status:Conf
    8.4e-15   55.0   7.3    1.1e-14   54.7   5.0    1.0  1  F44C8.5a    CE34309	WBGene00003718	locus:nhr-128	zinc finger
    9.1e-15   54.9  23.9    3.6e-08   33.2   7.7    2.1  2  T19A5.5     CE13734	WBGene00020555	locus:nhr-219	zinc finger
    9.4e-15   54.9   8.7    1.8e-14   54.0   6.1    1.3  1  K11E4.5a    CE28244	WBGene00003661	locus:nhr-71	Zinc finger,
      1e-14   54.7   8.3      2e-14   53.8   5.4    1.7  1  R11E3.5c    CE37269	WBGene00003694	locus:nhr-104	status:Conf
    1.1e-14   54.7   4.5    1.1e-14   54.7   3.1    1.7  1  Y39B6A.47a  CE41946	WBGene00012703	locus:nhr-145	status:Part
    1.2e-14   54.5   8.3    2.1e-14   53.7   5.4    1.7  1  R11E3.5a    CE31719	WBGene00003694	locus:nhr-104	nuclear hor
    1.6e-14   54.2   5.1    2.5e-14   53.5   3.5    1.3  1  F16B12.8    CE35489	WBGene00008884	locus:nhr-281	Ligand-bind
    1.8e-14   53.9   4.2    1.8e-14   53.9   2.9    1.5  1  F57A10.5    CE16151	WBGene00003650	locus:nhr-60	Ligand-bindi
      2e-14   53.8   9.0      2e-14   53.8   6.2    1.8  2  R04B5.3     CE06213	WBGene00011002	locus:nhr-205	Zinc finger
    2.1e-14   53.7  10.3    3.9e-14   52.9   7.2    1.3  1  F09F3.10    CE46427	WBGene00008630	locus:nhr-175	Ligand-bind
    2.3e-14   53.6   4.2    2.3e-14   53.6   2.9    1.5  1  M02H5.3     CE25952	WBGene00019741	locus:nhr-201	status:Part
    2.8e-14   53.3   6.1    3.2e-14   53.2   2.3    2.0  2  Y73F8A.21   CE46694	WBGene00003604	locus:nhr-5	status:Partia
    3.2e-14   53.1   6.7    3.2e-14   53.1   4.7    2.0  1  C45E5.6b    CE29226	WBGene00003636	locus:nhr-46	status:Parti
    3.4e-14   53.0   7.6    5.5e-14   52.4   5.3    1.2  1  F44C8.5b    CE10386	WBGene00003718	locus:nhr-128	status:Part
    3.5e-14   53.0   6.9    3.5e-14   53.0   4.8    1.6  1  C45E5.6a    CE08734	WBGene00003636	locus:nhr-46	nuclear horm
      4e-14   52.8   2.2    5.7e-14   52.3   1.5    1.3  1  C49D10.6    CE08847	WBGene00003665	locus:nhr-75	zinc finger 
    4.3e-14   52.7   6.4    4.3e-14   52.7   4.5    1.8  1  C03G6.8     CE45420	WBGene00015395	locus:nhr-147	status:Part
    4.8e-14   52.5   7.5    4.8e-14   52.5   5.2    1.6  1  ZK455.6     CE43818	WBGene00013976	locus:nhr-33	Zinc finger,
    4.9e-14   52.5  10.5    4.9e-14   52.5   7.3    2.2  1  T09A12.4a   CE31061	WBGene00003656	locus:nhr-66	zinc finger 
    5.2e-14   52.4   3.7    8.5e-14   51.7   2.6    1.3  1  C03G6.10    CE07884	WBGene00015396	locus:nhr-148	C4-type zin
    5.3e-14   52.4   8.3    1.2e-13   51.2   5.7    1.5  1  R13D11.8    CE39955	WBGene00020062	locus:nhr-270	status:Part
    5.6e-14   52.3   7.7    9.5e-14   51.6   5.4    1.2  1  T06C12.7    CE16357	WBGene00003674	locus:nhr-84	Zinc finger,
    5.7e-14   52.3   2.0    5.7e-14   52.3   1.4    1.6  1  F57A8.5     CE34036	WBGene00010180	locus:nhr-192	Zinc finger
    7.3e-14   52.0  10.7    7.3e-14   52.0   7.4    2.1  1  T09A12.4d   CE37723	WBGene00003656	locus:nhr-66	status:Parti
    7.8e-14   51.8   7.9    1.7e-13   50.7   4.9    1.8  1  T01G6.8     CE18167	WBGene00003720	locus:nhr-130	zinc finger
      8e-14   51.8  10.7      8e-14   51.8   7.4    2.2  1  T09A12.4c   CE31063	WBGene00003656	locus:nhr-66	status:Parti
    8.1e-14   51.8  10.2    1.6e-13   50.8   7.1    1.4  1  F38H12.3    CE17809	WBGene00018189	locus:nhr-181	nuclear hor
    8.7e-14   51.7   6.8      5e-13   49.2   5.7    1.4  1  T13F3.3     CE35617	WBGene00003717	locus:nhr-127	Zinc finger
    9.1e-14   51.6   8.3      2e-13   50.5   4.8    1.9  2  C06G3.1b    CE37188	WBGene00003695	locus:nhr-105	status:Conf
    9.8e-14   51.5   4.8    1.8e-13   50.7   3.3    1.3  1  Y41D4B.27   CE40724	WBGene00045255	locus:nhr-146	status:Conf
      1e-13   51.5   8.3    2.1e-13   50.4   4.8    1.9  2  C06G3.1a    CE34659	WBGene00003695	locus:nhr-105	zinc finger
    1.1e-13   51.4   7.5    1.5e-13   50.9   5.2    1.1  1  ZK1037.13   CE42528	WBGene00045515	status:Partially_confirme
    1.3e-13   51.1   6.0      2e-13   50.5   4.2    1.2  1  R07B7.16    CE42934	WBGene00011100	locus:nhr-209	nuclear hor
    1.5e-13   51.0   7.6    2.1e-13   50.5   5.2    1.1  1  T05B4.2     CE13195	WBGene00003647	locus:nhr-57	zinc finger 
    1.8e-13   50.7   7.6    3.5e-13   49.7   5.3    1.4  1  K06B4.8     CE35584	WBGene00010603	locus:nhr-198	Zinc finger
    1.9e-13   50.6   6.3    3.1e-13   49.9   4.4    1.3  1  C13C4.3     CE39470	WBGene00003726	locus:nhr-136	Ligand-bind
    3.6e-13   49.7   5.9    7.5e-13   48.6   4.1    1.5  1  C03G6.12    CE07886	WBGene00015397	locus:nhr-149	C4-type zin
    4.2e-13   49.5   7.5    8.4e-13   48.4   5.2    1.4  1  K06B4.1     CE35582	WBGene00003641	locus:nhr-51	Zinc finger,
    5.2e-13   49.1   8.7    5.2e-13   49.1   6.0    1.6  1  F44C8.10    CE30795	WBGene00003716	locus:nhr-126	nuclear hor
    6.7e-13   48.8   9.2    1.5e-12   47.6   6.4    1.5  1  F44C4.2     CE07250	WBGene00018412	locus:nhr-37	zinc finger-
    8.2e-13   48.5   6.9    1.4e-12   47.8   4.8    1.2  1  R04B5.4a    CE06214	WBGene00003611	locus:nhr-12	Zinc finger,
    8.3e-13   48.5   6.9    1.4e-12   47.8   4.8    1.2  1  R04B5.4b    CE40989	WBGene00003611	locus:nhr-12	status:Parti
      1e-12   48.2   4.3    1.8e-12   47.4   3.0    1.3  1  C54E10.5    CE36429	WBGene00008309	locus:nhr-170	Zinc finger
    1.1e-12   48.1   5.8    1.8e-12   47.3   4.1    1.2  1  F41B5.9     CE42115	WBGene00018265	locus:nhr-182	nuclear hor
    1.1e-12   48.0  10.2    2.9e-12   46.7   4.4    2.1  2  T07C5.5     CE06383	WBGene00011568	locus:nhr-26	Ligand-bindi
    1.1e-12   48.0   8.2    2.2e-12   47.1   5.7    1.3  1  K11E4.5b    CE37391	WBGene00003661	locus:nhr-71	Zinc finger,
    1.2e-12   48.0   8.4    2.2e-12   47.0   5.8    1.4  1  F44C8.3     CE30796	WBGene00003617	locus:nhr-18	nuclear horm
    1.3e-12   47.9  10.3    2.4e-12   46.9   3.2    2.1  2  F47C10.8    CE10668	WBGene00018545	locus:nhr-189	nuclear hor
    1.6e-12   47.5   7.3    1.6e-12   47.5   5.1    1.6  1  F16B4.9     CE17680	WBGene00017510	locus:nhr-178	nuclear hor
    1.6e-12   47.5   9.2    3.1e-12   46.6   6.4    1.4  1  F44C8.4     CE27384	WBGene00003693	locus:nhr-103	nulcear hor
    1.8e-12   47.4   6.7    1.8e-12   47.4   4.6    1.4  1  M02H5.6     CE35342	WBGene00003688	locus:nhr-98	status:Confi
      2e-12   47.2   6.0    2.3e-12   47.0   4.2    1.3  1  H22D14.1    CE19931	WBGene00010410	locus:nhr-267	Zinc finger
    2.1e-12   47.2   9.9    2.1e-12   47.2   6.9    1.6  1  T27B7.1     CE30194	WBGene00003649	locus:nhr-59	status:Confi
    2.1e-12   47.1   8.5    2.1e-12   47.1   5.9    1.5  1  F25E5.6a    CE32874	WBGene00017787	locus:nhr-141	status:Part
    2.2e-12   47.1   7.8    3.5e-12   46.4   5.4    1.2  1  F44C8.6b    CE38959	WBGene00003646	locus:nhr-56	status:Confi
    2.3e-12   47.0   8.8    3.8e-12   46.3   6.1    1.3  1  K06B4.6     CE42553	WBGene00010601	locus:nhr-268	Ligand-bind
    2.5e-12   46.9   5.4    2.5e-12   46.9   3.8    1.6  1  M02H5.7     CE21074	WBGene00003713	locus:nhr-123	status:Conf
    2.6e-12   46.8   7.4    4.8e-12   46.0   5.2    1.3  1  F36D3.2     CE15966	WBGene00003644	locus:nhr-54	Zinc finger,
    2.7e-12   46.8  11.0    5.3e-12   45.8   7.6    1.5  1  C33G8.6     CE17496	WBGene00003632	locus:nhr-42	zinc finger 
    2.8e-12   46.7   3.5    3.2e-12   46.6   2.4    1.1  1  C26B2.3b    CE31317	WBGene00003625	locus:nhr-31	status:Confi
    2.9e-12   46.7   6.4    4.1e-12   46.2   4.4    1.4  1  F14A5.1     CE40558	WBGene00008778	locus:nhr-264	Zinc finger
    3.5e-12   46.4   6.4    5.9e-12   45.7   4.4    1.3  1  K06B4.7     CE25931	WBGene00010602	locus:nhr-197	Ligand-bind
    3.9e-12   46.3   4.7    6.3e-12   45.6   3.3    1.3  1  Y17D7B.1    CE40151	WBGene00012449	locus:nhr-231	Zinc finger
    4.1e-12   46.2   7.9    7.4e-12   45.3   5.5    1.3  1  F44C8.6a    CE27385	WBGene00003646	locus:nhr-56	zinc finger 
    4.4e-12   46.1   8.5    4.4e-12   46.1   5.9    1.5  1  F25E5.6b    CE35288	WBGene00017787	locus:nhr-141	status:Part
    4.4e-12   46.1   7.4    7.2e-12   45.4   5.2    1.2  1  Y38E10A.18  CE21598	WBGene00012596	locus:nhr-234	status:Part
    4.6e-12   46.0   7.0    7.5e-12   45.3   4.9    1.2  1  Y69H2.8     CE42556	WBGene00013483	locus:nhr-241	Zinc finger
    4.7e-12   46.0   8.3    4.7e-12   46.0   5.7    1.8  1  T01G6.4     CE27433	WBGene00003696	locus:nhr-106	zinc finger
    4.7e-12   46.0   6.8    6.4e-12   45.6   4.7    1.2  1  F35E8.12    CE15962	WBGene00003698	locus:nhr-108	Zinc finger
    5.1e-12   45.9   7.3    5.1e-12   45.9   5.1    1.6  1  M02H5.1     CE25947	WBGene00003689	locus:nhr-99	status:Parti
    5.4e-12   45.8  12.3    9.1e-12   45.0   8.5    1.3  1  F44C8.2     CE17823	WBGene00003724	locus:nhr-134	nuclear hor
    6.2e-12   45.6   5.8    6.2e-12   45.6   4.0    1.5  1  C12D5.2     CE35230	WBGene00015705	locus:nhr-152	zinc finger
    7.5e-12   45.3   8.9    1.2e-11   44.7   6.2    1.2  1  T12C9.5c    CE29473	WBGene00003699	locus:nhr-109	status:Conf
    8.9e-12   45.1   4.7    8.9e-12   45.1   3.3    1.6  1  C50B6.8b    CE46085	WBGene00008221	locus:nhr-168	status:Conf
    9.5e-12   45.0   5.6    9.5e-12   45.0   3.9    1.7  1  R07B7.15    CE35597	WBGene00011099	locus:nhr-208	Zinc finger
      1e-11   44.9   4.7      1e-11   44.9   3.3    1.6  1  C50B6.8a    CE40925	WBGene00008221	locus:nhr-168	Ligand-bind
    1.1e-11   44.8   6.2    1.8e-11   44.1   4.3    1.2  1  C05G6.1     CE37476	WBGene00015497	locus:nhr-76	status:Confi
    1.2e-11   44.6   3.4    2.2e-11   43.8   2.3    1.4  1  C13C4.2     CE40299	WBGene00007547	locus:nhr-154	Ligand-bind
    1.3e-11   44.6   7.4    1.3e-11   44.6   5.1    1.4  1  T27B7.3     CE14235	WBGene00020850	locus:nhr-226	zinc finger
    1.3e-11   44.5   7.9    2.2e-11   43.8   5.5    1.2  1  Y40B10A.8   CE31110	WBGene00003676	locus:nhr-86	status:Confi
    1.5e-11   44.4   8.2    3.8e-10   39.7   3.8    2.1  2  R02C2.4     CE40865	WBGene00019816	locus:nhr-204	nuclear hor
    1.5e-11   44.3   1.6    1.8e-11   44.1   1.1    1.2  1  F41D3.1     CE16020	WBGene00003672	locus:nhr-82	Zinc finger,
    2.3e-11   43.7   4.9    3.7e-11   43.0   3.4    1.2  1  Y5H2B.2a    CE26221	WBGene00003612	locus:nhr-13	status:Confi
    2.3e-11   43.7   4.6    3.8e-11   43.0   3.2    1.2  1  C54F6.8     CE17603	WBGene00016926	locus:nhr-171	nuclear hor
    2.5e-11   43.6   4.9    3.9e-11   43.0   3.4    1.2  1  Y5H2B.2b    CE36963	WBGene00003612	locus:nhr-13	status:Confi
    2.7e-11   43.5   8.8    5.6e-11   42.4   6.1    1.4  1  C17A2.8     CE34695	WBGene00003662	locus:nhr-72	zinc finger 
    2.9e-11   43.4  10.4    5.5e-11   42.5   7.2    1.4  1  R02D1.1     CE30823	WBGene00003715	locus:nhr-125	status:Part
      3e-11   43.3   9.0    4.6e-11   42.7   6.2    1.2  1  F44C8.8     CE10392	WBGene00003723	locus:nhr-133	zinc finger
    3.2e-11   43.2   6.2    4.2e-11   42.8   4.3    1.1  1  F44C8.9b    CE35311	WBGene00018415	locus:nhr-184	status:Part
    3.7e-11   43.0  12.0    6.3e-11   42.3   8.3    1.2  1  T26H2.9     CE31072	WBGene00003669	locus:nhr-79	Zinc finger,
    3.8e-11   43.0   9.5    5.6e-11   42.4   6.6    1.1  1  C29G2.5     CE08466	WBGene00016233	locus:srt-58	7TM chemorec
    4.3e-11   42.8   8.0    4.3e-11   42.8   5.5    1.5  1  T27B7.4a    CE35785	WBGene00003705	locus:nhr-115	zinc finger
    4.7e-11   42.7   9.1    4.7e-11   42.7   6.3    1.6  1  Y94H6A.1    CE34619	WBGene00022374	locus:nhr-277	status:Part
    5.4e-11   42.5  10.1    8.5e-11   41.8   7.0    1.2  1  T12C9.6     CE28079	WBGene00003615	locus:nhr-16	status:Confi
    5.8e-11   42.4  10.1    8.6e-11   41.8   7.0    1.2  1  F43C1.4     CE28025	WBGene00003619	locus:nhr-20	Zinc finger,
    6.4e-11   42.3   7.5    2.5e-10   40.3   5.9    1.4  1  R10D12.2    CE42540	WBGene00001062	locus:dpr-1	Zinc finger, 
    6.4e-11   42.2   7.3    1.2e-10   41.4   5.1    1.3  1  Y80D3A.4    CE36624	WBGene00013584	locus:nhr-243	status:Part
    6.5e-11   42.2   4.9    6.5e-11   42.2   3.4    1.5  1  R11G11.1    CE12740	WBGene00003722	locus:nhr-132	zinc finger
    7.7e-11   42.0   4.6    1.5e-10   41.0   3.2    1.4  1  Y17D7A.1    CE40242	WBGene00012446	locus:nhr-230	Zinc finger
      1e-10   41.6   6.1      2e-10   40.6   4.2    1.4  1  C29E6.5     CE05336	WBGene00003633	locus:nhr-43	Zinc finger,
    1.1e-10   41.5   6.9    1.8e-10   40.7   4.8    1.3  1  T27B7.2     CE14233	WBGene00020849	locus:nhr-225	zinc finger
    1.2e-10   41.4  10.1    1.2e-10   41.4   7.0    1.5  1  F44A2.4     CE04571	WBGene00018404	locus:nhr-39	C4-type zinc
    1.2e-10   41.3   6.1    2.1e-10   40.5   4.2    1.3  1  F44C8.9a    CE35310	WBGene00018415	locus:nhr-184	zinc finger
    1.3e-10   41.3   8.0    2.4e-10   40.4   5.6    1.4  1  C13C4.1     CE08126	WBGene00007546	locus:nhr-153	Ligand-bind
    1.3e-10   41.2   5.7    2.6e-10   40.3   3.9    1.4  1  M02H5.5     CE39264	WBGene00019743	locus:nhr-203	status:Conf
    1.7e-10   40.9   8.5    2.8e-10   40.1   5.9    1.3  1  K06B4.2     CE11784	WBGene00003642	locus:nhr-52	Zinc finger,
    1.9e-10   40.7   4.8    2.9e-10   40.1   3.3    1.2  1  Y46H3D.6    CE24323	WBGene00021610	locus:nhr-237	zinc finger
    2.1e-10   40.6   8.4    3.4e-10   39.8   5.8    1.3  1  C14C6.4     CE08159	WBGene00015758	locus:nhr-155	zinc finger
    2.4e-10   40.4   3.8    4.6e-10   39.4   2.5    1.5  1  F14H3.11    CE35482	WBGene00008830	locus:nhr-176	Zinc finger
    3.1e-10   40.0   6.6      5e-10   39.3   4.5    1.3  1  R11G11.2a   CE12742	WBGene00003648	locus:nhr-58	zinc finger 
    3.9e-10   39.7   8.0    8.3e-10   38.6   5.5    1.5  1  M02H5.4     CE25953	WBGene00019742	locus:nhr-202	status:Part
    4.5e-10   39.5   8.8    7.6e-10   38.7   6.1    1.3  1  Y17D7A.3b   CE35061	WBGene00003655	locus:nhr-65	status:Confi
    4.6e-10   39.4   8.8    7.7e-10   38.7   6.1    1.2  1  Y17D7A.3a   CE16588	WBGene00003655	locus:nhr-65	Zinc finger,
      5e-10   39.3  11.9    7.4e-10   38.7   8.2    1.2  1  F16H11.5    CE40252	WBGene00003635	locus:nhr-45	zinc finger 
    6.7e-10   38.9   9.2    1.5e-09   37.8   6.3    1.5  1  T12C9.1     CE26822	WBGene00020460	locus:nhr-273	zinc finger
    7.3e-10   38.8   8.8    1.2e-09   38.0   6.1    1.3  1  F59E11.11   CE35887	WBGene00019116	locus:nhr-143	status:Part
    7.5e-10   38.7   4.1    1.4e-09   37.8   2.9    1.4  1  T19A5.4     CE13732	WBGene00003634	locus:nhr-44	zinc finger 
    7.6e-10   38.7  10.7    1.2e-09   38.1   7.4    1.2  1  ZK1025.9    CE19335	WBGene00003703	locus:nhr-113	Zinc finger
    8.4e-10   38.6   3.8    1.5e-09   37.8   2.6    1.3  1  ZK218.6     CE16706	WBGene00013940	locus:nhr-248	Zinc finger
    9.6e-10   38.4   5.0    9.6e-10   38.4   3.5    2.2  2  F47C10.3    CE17835	WBGene00018541	locus:nhr-186	nuclear hor
    1.2e-09   38.1   3.6    1.9e-09   37.4   2.5    1.3  1  T19H12.8    CE35775	WBGene00020591	locus:nhr-220	nuclear hor
    1.2e-09   38.0   6.2    2.1e-09   37.3   4.3    1.4  1  ZK678.2     CE15385	WBGene00014068	locus:nhr-255	Ligand-bind
    1.3e-09   38.0   6.5    2.1e-09   37.2   4.5    1.3  1  Y46H3D.5b   CE39295	WBGene00003700	locus:nhr-110	status:Part
    1.3e-09   38.0   9.1      2e-09   37.3   6.3    1.2  1  F48G7.11    CE35318	WBGene00018622	locus:nhr-190	nuclear hor
    1.3e-09   37.9   8.6    1.3e-09   37.9   5.9    1.8  1  F47C10.1    CE17834	WBGene00018539	locus:nhr-185	status:Part
    1.4e-09   37.8   6.6    1.4e-09   37.8   4.6    1.6  1  T24A6.11    CE46766	WBGene00020750	locus:nhr-222	zinc finger
    1.5e-09   37.8  13.2    8.5e-06   25.4   0.5    3.1  3  C45E1.1b    CE39697	WBGene00003654	locus:nhr-64	status:Confi
    1.5e-09   37.7   6.4    2.5e-09   37.0   4.5    1.2  1  T01G6.6a    CE35608	WBGene00020153	locus:nhr-212	nuclear hor
    1.6e-09   37.7   9.1    2.5e-09   37.0   6.3    1.2  1  T18D3.2     CE03663	WBGene00003854	locus:odr-7	Zinc finger, 
      2e-09   37.3  12.5    1.2e-08   34.8   2.9    2.1  2  C17E7.5     CE08265	WBGene00015900	locus:nhr-157	nuclear hor
    2.1e-09   37.2   3.4    2.1e-09   37.2   2.4    1.7  1  C17E7.6     CE08266	WBGene00015901	locus:nhr-158	nuclear hor
    2.2e-09   37.2   7.4    3.7e-09   36.5   5.1    1.2  1  T01G6.6b    CE42457	WBGene00020153	locus:nhr-212	status:Part
    2.7e-09   36.9   7.2    4.3e-09   36.2   5.0    1.3  1  F47C10.4    CE10662	WBGene00018542	locus:nhr-187	status:Part
    3.8e-09   36.4   6.8    6.2e-09   35.7   4.7    1.2  1  F48G7.3     CE44522	WBGene00003673	locus:nhr-83	nuclear horm
      4e-09   36.3   8.8      4e-09   36.3   6.1    1.8  1  C17E7.8a    CE30728	WBGene00003714	locus:nhr-124	nuclear hor
    4.1e-09   36.3  10.2    8.6e-09   35.2   7.0    1.4  1  Y5H2A.2     CE42200	WBGene00021163	locus:nhr-275	status:Part
    4.5e-09   36.2   5.9    7.2e-09   35.5   4.1    1.2  1  F16B4.11    CE17021	WBGene00017512	locus:nhr-179	zinc finger
    4.5e-09   36.2   8.7    7.8e-09   35.4   6.0    1.3  1  T01G6.2     CE40113	WBGene00003721	locus:nhr-131	zinc finger
    4.7e-09   36.1   9.2    4.7e-09   36.1   6.4    2.4  2  C17E7.8b    CE42243	WBGene00003714	locus:nhr-124	status:Conf
    5.1e-09   36.0  10.0    5.1e-09   36.0   6.9    1.7  1  C47F8.2     CE36112	WBGene00008158	locus:nhr-165	Zinc finger
    6.9e-09   35.5   7.0    3.6e-08   33.2   4.0    2.0  2  T24A6.8     CE19590	WBGene00020748	locus:nhr-221	zinc finger
    7.4e-09   35.5   4.3    1.3e-08   34.7   3.0    1.3  1  ZK6.5       CE40002	WBGene00022640	locus:nhr-254	zinc finger
    8.2e-09   35.3   4.2    1.3e-08   34.6   2.9    1.2  1  ZK6.4       CE19643	WBGene00022639	locus:nhr-253	zinc finger
    8.7e-09   35.2   8.6    9.8e-09   35.0   6.0    1.0  1  C06C6.5b    CE29171	WBGene00003640	locus:nhr-50	status:Confi
    8.8e-09   35.2   9.9    8.8e-09   35.2   6.9    1.9  2  F33E11.1    CE17759	WBGene00003614	locus:nhr-15	nuclear horm
      1e-08   35.0   5.3    1.6e-08   34.3   3.7    1.3  1  F16B4.12b   CE30756	WBGene00003707	locus:nhr-117	status:Conf
    1.2e-08   34.8   5.7    1.9e-08   34.1   3.9    1.3  1  T26E4.16    CE35035	WBGene00012056	locus:nhr-285	status:Part
    1.2e-08   34.7   5.6      2e-08   34.0   3.9    1.2  1  F16B4.12a   CE24906	WBGene00003707	locus:nhr-117	zinc finger
    1.3e-08   34.7  10.7    1.3e-08   34.7   7.4    2.1  2  Y46H3D.7    CE24324	WBGene00021611	locus:nhr-238	zinc finger
    1.6e-08   34.4   5.8    2.3e-08   33.8   4.0    1.2  1  T27B7.5b    CE14239	WBGene00020851	locus:nhr-227	status:Part
    1.7e-08   34.3   5.1    3.4e-08   33.3   3.6    1.4  1  K06A1.4     CE18017	WBGene00003621	locus:nhr-22	C4-type zinc
    1.8e-08   34.2   7.0    2.8e-08   33.5   4.9    1.2  1  C17E7.1     CE08261	WBGene00015897	locus:nhr-156	zinc-finger
      2e-08   34.0   5.0      3e-08   33.5   3.4    1.2  1  F41B5.10    CE17819	WBGene00018266	locus:nhr-183	nuclear hor
    2.2e-08   33.9   3.0    2.2e-08   33.9   2.1    1.7  1  C17E7.7     CE17412	WBGene00015902	locus:nhr-159	nuclear hor
    2.6e-08   33.6   9.2    3.6e-08   33.2   6.4    1.2  1  F57A10.6    CE42843	WBGene00010186	locus:nhr-283	status:Part
      3e-08   33.4   7.7    5.3e-08   32.6   5.4    1.3  1  F44C8.11    CE35309	WBGene00003686	locus:nhr-96	nuclear horm
      4e-08   33.0   5.6    6.7e-08   32.3   3.8    1.3  1  C06C6.4     CE28202	WBGene00003653	locus:nhr-63	Zinc finger,
      4e-08   33.0  10.2    6.6e-08   32.3   7.1    1.2  1  F16B4.1     CE17011	WBGene00017503	locus:nhr-177	zinc finger
    4.2e-08   32.9   7.2    4.2e-08   32.9   5.0    2.0  2  K06B4.5     CE35583	WBGene00010600	locus:nhr-196	Zinc finger
    4.4e-08   32.9   5.2    7.3e-08   32.2   3.6    1.3  1  VC5.6       CE39522	WBGene00044699	locus:nhr-286	status:Part
    5.3e-08   32.6  10.1    1.9e-07   30.8   7.0    1.8  1  K06B4.10    CE11800	WBGene00010604	locus:nhr-199	Zinc finger
    5.3e-08   32.6  18.2    5.8e-08   32.5  12.0    1.4  1  E03H4.13    CE09139	WBGene00003679	locus:nhr-89	Zinc finger,
    5.7e-08   32.5   8.0    6.1e-08   32.4   4.7    1.7  1  F36A4.14    CE44742	WBGene00003668	locus:nhr-78	status:Parti
    5.9e-08   32.5  10.2    1.1e-07   31.6   7.0    1.3  1  F59E11.10b  CE11512	WBGene00019115	locus:nhr-195	status:Part
    6.5e-08   32.3   7.4    1.8e-07   30.9   4.4    1.9  2  C49F5.4     CE08855	WBGene00008208	locus:nhr-167	Ligand-bind
    7.8e-08   32.1   6.3    1.2e-07   31.5   4.4    1.2  1  H10E21.3b   CE19488	WBGene00003670	locus:nhr-80	status:Confi
    9.9e-08   31.7   6.5    1.6e-07   31.1   4.5    1.3  1  C47F8.8     CE34166	WBGene00003671	locus:nhr-81	Zinc finger,
    1.2e-07   31.5  11.8    1.2e-07   31.5   8.2    2.0  2  T27B7.6a    CE35786	WBGene00020852	locus:nhr-228	zinc finger
    1.2e-07   31.5   6.3    1.9e-07   30.8   4.3    1.2  1  H10E21.3a   CE28733	WBGene00003670	locus:nhr-80	zinc finger 
    1.2e-07   31.4   9.3      2e-07   30.8   6.5    1.3  1  C06C6.5a    CE15599	WBGene00003640	locus:nhr-50	Zinc finger,
      2e-07   30.7   9.8      2e-07   30.7   6.8    1.7  1  C27C7.3     CE34263	WBGene00003664	locus:nhr-74	nuclear horm
    2.2e-07   30.6  10.9    2.2e-07   30.6   7.6    2.1  1  Y116A8C.18  CE44455	WBGene00013795	locus:nhr-229	status:Part
    2.3e-07   30.5   8.0    3.4e-07   29.9   5.5    1.2  1  C33G8.11    CE34731	WBGene00003697	locus:nhr-107	nuclear hor
    2.4e-07   30.5   3.7    3.8e-07   29.8   2.6    1.4  1  E03H4.6     CE42474	WBGene00008474	locus:nhr-174	Zinc finger
    2.4e-07   30.5   4.2      4e-07   29.7   2.9    1.2  1  Y32B12B.6   CE19066	WBGene00006471	locus:nhr-233	nuclear hor
    2.5e-07   30.4   5.3    5.4e-07   29.3   3.7    1.5  1  T15D6.6     CE32209	WBGene00003667	locus:nhr-77	Zinc finger,
    3.5e-07   29.9   9.4    5.5e-07   29.3   6.5    1.3  1  C33G8.8     CE06917	WBGene00016365	locus:nhr-139	zinc finger
    4.5e-07   29.6   9.0    4.5e-07   29.6   6.3    1.9  2  ZK418.1     CE00731	WBGene00003608	locus:nhr-9	status:Partia
    4.5e-07   29.6   5.3    7.8e-07   28.8   3.7    1.3  1  T07C5.2     CE06380	WBGene00011565	locus:nhr-272	Ligand-bind
    7.2e-07   28.9   8.5    1.7e-06   27.6   5.9    1.5  1  R08H2.9     CE41690	WBGene00011150	locus:nhr-269	Zinc finger
    7.4e-07   28.8   8.6    1.1e-06   28.3   6.0    1.2  1  C33G8.10    CE06919	WBGene00016367	locus:nhr-162	zinc finger
    7.5e-07   28.8  10.6    1.2e-06   28.1   7.3    1.2  1  T01G6.5     CE12998	WBGene00020152	locus:nhr-211	zinc finger
    7.8e-07   28.8  10.4    7.8e-07   28.8   7.2    2.0  2  F41D3.3     CE16022	WBGene00009608	locus:nhr-265	Zinc finger
    1.1e-06   28.3   5.9    2.5e-06   27.1   4.1    1.6  1  ZK6.2       CE18439	WBGene00022637	locus:nhr-252	zinc finger
    1.1e-06   28.3   8.7    1.6e-06   27.7   6.0    1.2  1  C12D5.8a    CE32586	WBGene00003684	locus:nhr-94	status:Confi
    1.1e-06   28.2  11.0    1.8e-06   27.6   7.6    1.2  1  C33G8.9     CE06918	WBGene00016366	locus:nhr-140	zinc finger
    1.3e-06   28.1   9.0    1.3e-06   28.1   6.2    1.5  1  T09E11.2    CE42165	WBGene00011651	locus:nhr-217	Zinc finger
    1.5e-06   27.9   7.4    1.5e-06   27.9   5.1    1.6  1  C27C7.4     CE19336	WBGene00003663	locus:nhr-73	Zinc finger,
    1.5e-06   27.9   7.4    1.5e-06   27.9   5.1    1.6  1  ZK1025.10   CE19336	WBGene00014189	locus:nhr-245	Zinc finger
      2e-06   27.4   0.8    0.00014   21.3   0.3    2.2  2  W05B5.3b    CE20150	WBGene00003675	locus:nhr-85	status:Confi
    4.4e-06   26.3   9.5    7.9e-06   25.5   6.6    1.3  1  F31F4.12    CE17736	WBGene00017961	locus:nhr-180	zinc finger
    4.8e-06   26.2   0.4    6.6e-06   25.7   0.3    1.2  1  T27B7.5a    CE44497	WBGene00020851	locus:nhr-227	zinc finger
    5.7e-06   25.9   8.9    8.4e-06   25.4   6.2    1.2  1  Y70C5C.6a   CE16678	WBGene00003702	locus:nhr-112	Zinc finger
    5.7e-06   25.9   6.8    7.9e-06   25.5   4.7    1.2  1  T03E6.3     CE41007	WBGene00011396	locus:nhr-271	zinc finger
    5.8e-06   25.9  11.2    5.8e-06   25.9   7.8    1.9  2  C49D10.9    CE40303	WBGene00016777	locus:nhr-261	zinc finger
    6.7e-06   25.7   7.7    9.8e-06   25.1   5.3    1.1  1  VC5.5       CE39521	WBGene00003725	locus:nhr-135	status:Conf
    6.8e-06   25.7  13.0      2e-05   24.1   9.0    1.9  1  C17A2.1     CE34694	WBGene00015869	locus:nhr-257	zinc finger
      8e-06   25.4   9.7    1.4e-05   24.6   6.7    1.3  1  C33G8.12    CE17498	WBGene00016368	locus:nhr-163	nuclear hor
    8.1e-06   25.4   4.4    8.1e-06   25.4   3.1    2.0  1  F16H9.2b    CE44219	WBGene00008901	locus:nhr-27	status:Parti
    1.6e-05   24.4   7.6    2.6e-05   23.7   5.3    1.2  1  C54C8.1     CE36114	WBGene00008289	locus:nhr-169	Zinc finger
    2.2e-05   24.0   7.4    5.4e-05   22.7   4.4    2.0  2  F16H9.2a    CE05645	WBGene00008901	locus:nhr-27	Ligand-bindi
    2.3e-05   24.0   7.6      4e-05   23.1   5.3    1.3  1  ZC410.1a    CE26841	WBGene00003610	locus:nhr-11	nuclear horm
    2.7e-05   23.7   5.6    5.3e-05   22.7   3.9    1.4  1  ZK6.1       CE40001	WBGene00022636	locus:nhr-278	status:Pred
    3.5e-05   23.3  10.6    6.3e-05   22.5   7.4    1.4  1  C06B8.1     CE07969	WBGene00007367	locus:nhr-150	zinc finger
    6.3e-05   22.5   7.3    0.00011   21.7   5.0    1.3  1  C41G6.5     CE15702	WBGene00008056	locus:nhr-164	Zinc finger
    7.6e-05   22.2   3.1    7.6e-05   22.2   2.1    1.5  1  F56H1.2     CE45617	WBGene00018993	locus:nhr-266	zinc finger
      8e-05   22.1   9.3    0.00011   21.7   6.4    1.2  1  C33G8.7     CE42326	WBGene00016364	locus:nhr-161	zinc finger
    0.00017   21.0   2.1    0.00028   20.3   1.4    1.3  1  C54F6.9     CE42308	WBGene00016927	locus:nhr-172	status:Part
     0.0002   20.8  10.4    0.00034   20.1   7.2    1.2  1  Y39B6A.17b  CE34507	WBGene00003685	locus:nhr-95	nuclear horm
    0.00025   20.5   4.9    0.00039   19.9   3.4    1.3  1  ZK488.4     CE15357	WBGene00022756	locus:nhr-251	zinc finger
    0.00028   20.4   5.6    0.00028   20.4   3.9    1.7  1  Y71A12C.1   CE41542	WBGene00013512	locus:nhr-276	nuclear hor
    0.00031   20.2  10.4     0.0005   19.5   7.2    1.2  1  Y39B6A.17a  CE31105	WBGene00003685	locus:nhr-95	nuclear horm
    0.00051   19.5  11.9    0.00073   19.0   8.3    1.2  1  F57G8.6     CE23788	WBGene00010215	locus:nhr-193	Domain of u
     0.0008   18.9   0.0      0.001   18.5   0.0    1.1  1  K10C3.6e    CE45522	WBGene00003639	locus:nhr-49	status:Confi
    0.00081   18.8  11.0     0.0014   18.0   7.7    1.3  1  ZK488.2     CE28191	WBGene00003680	locus:nhr-90	zinc finger 
     0.0024   17.3  12.0       0.31   10.3   8.3    2.2  1  R11G11.12   CE12762	WBGene00020015	locus:nhr-210	zinc finger
     0.0058   16.0   2.1      0.051   12.9   0.3    2.1  2  C56E10.4a   CE34281	WBGene00003727	locus:nhr-137	status:Part
  ------ inclusion threshold ------
      0.015   14.6   3.6      0.015   14.6   2.5    1.6  1  C45E5.6c    CE29227	WBGene00003636	locus:nhr-46	status:Parti
      0.031   13.6   2.0      0.043   13.1   1.4    1.2  1  T26E4.8     CE16479	WBGene00012050	locus:nhr-223	Ligand-bind
      0.097   12.0   0.6       0.18   11.1   0.4    1.3  1  F21D12.1b   CE20706	WBGene00003620	locus:nhr-21	status:Confi
       0.14   11.5   0.2       0.17   11.2   0.1    1.1  1  F11A1.3c    CE27586	WBGene00000908	locus:daf-12	status:Confi
       0.31   10.3   0.1       0.58    9.4   0.0    1.4  1  C34G6.6a    CE29699	WBGene00016422	locus:noah-1	status:Parti
       0.31   10.3   0.1       0.59    9.4   0.0    1.4  1  C34G6.6b    CE41879	WBGene00016422	locus:noah-1	status:Parti
       0.34   10.2   3.8       0.56    9.5   2.6    1.3  1  T07C5.4     CE06382	WBGene00011567	locus:nhr-215	status:Part
       0.35   10.2   1.2        0.5    9.6   0.4    1.5  1  C11G6.4b    CE37954	WBGene00003624	locus:nhr-28	nuclear horm
       0.46    9.7   1.4       0.77    9.0   0.0    2.0  1  Y71G12B.11c CE46470	WBGene00022151	status:Partially_confirme
       0.59    9.4   0.0        0.8    8.9   0.0    1.1  1  T25G12.7    CE37275	WBGene00000993	locus:dhs-30	dehydrogenas
       0.78    9.0   1.4        1.1    8.5   0.0    1.9  1  Y71G12B.11a CE29914	WBGene00022151	status:Partially_confirme
       0.82    8.9   0.0        1.2    8.4   0.0    1.2  1  T25G12.13   CE46734	WBGene00219274	status:Partially_confirme
          1    8.6   0.1        1.8    7.8   0.0    1.3  1  T07C5.3b    CE42592	WBGene00011566	locus:nhr-214	status:Conf
        1.1    8.6   0.1        1.8    7.8   0.0    1.3  1  T07C5.3a    CE35613	WBGene00011566	locus:nhr-214	Ligand-bind
        2.1    7.6   0.5        4.4    6.5   0.3    1.5  1  B0524.4     CE20466	WBGene00015243	status:Partially_confirme
        2.1    7.6   0.1        2.9    7.1   0.1    1.1  1  Y41D4B.12b  CE31647	WBGene00021515	locus:set-23	status:Parti
        2.3    7.5   0.4        3.6    6.8   0.3    1.2  1  T12C9.5b    CE36324	WBGene00003699	locus:nhr-109	status:Conf
        2.5    7.3   0.0        3.3    6.9   0.0    1.1  1  C17H11.5    CE45887	WBGene00015925	status:Partially_confirme
        2.6    7.3   0.0        3.8    6.7   0.0    1.2  1  Y71H2B.6    CE22945	WBGene00007019	locus:mdt-19	status:Parti
        2.8    7.2   1.9          4    6.7   0.2    1.9  1  ZK430.1     CE05078	WBGene00022739	locus:toe-1	status:Partia
        3.8    6.7   0.0        8.2    5.6   0.0    1.5  1  Y41D4B.11   CE26095	WBGene00021514	status:Confirmed	UniProt:
        3.9    6.7   0.1        5.1    6.3   0.1    1.2  1  R13F6.1     CE00720	WBGene00020064	locus:kbp-1	status:Confir
        5.2    6.3   1.5        9.1    5.5   1.0    1.3  1  C42D4.11    CE04199	WBGene00016597	locus:clec-179	status:Par
        5.3    6.2   1.0        7.2    5.8   0.1    1.6  1  C56E6.6     CE46222	WBGene00016974	leucine-rich repeats	stat
        5.9    6.1   1.1        6.8    5.9   0.8    1.2  1  Y5H2B.3     CE21320	WBGene00021165	status:Partially_confirme
        6.1    6.0   0.0        9.7    5.4   0.0    1.4  1  F40H3.1b    CE39933	WBGene00018249	status:Confirmed	UniProt:
        6.5    5.9   0.1         10    5.3   0.1    1.4  1  K06A1.5     CE39948	WBGene00019427	locus:atg-16.2	status:Par
        6.9    5.9   0.7         11    5.2   0.5    1.3  1  K09D9.11    CE21065	WBGene00019568	status:Partially_confirme
        7.7    5.7   0.0        9.7    5.4   0.0    1.2  1  H27C11.1b   CE39262	WBGene00003687	locus:nhr-97	status:Confi
        8.1    5.6   0.1         12    5.1   0.1    1.2  1  T12C9.5a    CE33450	WBGene00003699	locus:nhr-109	status:Conf
        9.2    5.5   0.1         14    4.9   0.1    1.3  1  M4.2        CE17188	WBGene00004240	locus:puf-4	status:Predic
        9.5    5.4   1.4         14    4.8   1.0    1.1  1  F37C12.1    CE00742	WBGene00018149	status:Confirmed	UniProt:
        9.9    5.3   0.0         13    5.0   0.0    1.1  1  F59A3.12    CE43581	WBGene00185086	status:Confirmed	UniProt:


Domain annotation for each sequence (and alignments):
>> C01H6.5a  CE24775	WBGene00003622	locus:nhr-23	nuclear hormone receptor	status:Confirmed	UniProt:P41828	protein_id:CAA
   #    score  bias  c-Evalue  i-Evalue hmmfrom  hmm to    alifrom  ali to    envfrom  env to     acc
 ---   ------ ----- --------- --------- ------- -------    ------- -------    ------- -------    ----
   1 !  194.6   5.4   5.6e-59     4e-57       8     113 ..     150     255 ..     144     265 .. 0.95
   2 !   51.4   0.0   1.5e-15   1.1e-13     266     464 ..     383     586 ..     378     588 .] 0.80

  Alignments for each domain:
  == domain 1    score: 194.6 bits;  conditional E-value: 5.6e-59
  Rorb-aln   8 tlaeataqievipckicgdkssgihygvitcegckgffrrsqqnnasyscprqrnclidrtnrnrcqhcrlqkclalgmsrdavkfgrmskkqrdslyaev 108
               +   ++aqievipck+cgdkssg+hygvitcegckgffrrsq +   y cprq+nc++dr nrnrcq+crl+kc+ lgmsrdavkfgrmskkqr+ +  ev
  C01H6.5a 150 KSLLVSAQIEVIPCKVCGDKSSGVHYGVITCEGCKGFFRRSQSSIVNYQCPRQKNCVVDRVNRNRCQYCRLKKCIELGMSRDAVKFGRMSKKQREKVEDEV 250
               556689*********************************************************************************************** PP

  Rorb-aln 109 qkhqq 113
               + h++
  C01H6.5a 251 RMHKE 255
               **986 PP

  == domain 2    score: 51.4 bits;  conditional E-value: 1.5e-15
  Rorb-aln 266 realwqqcaiqithaiqyvvefakritgfmelcqndqilllksgclevvlvrmcrafnplnntvlfegkyggmqlfkalgsdd.....lvneafdfaknlc 361
               r   w+  a ++   iq ++efak i+gfm+l q+ qi llk  ++e+ lv     +n   ++v +  +y+    f +l ++d     l+ e+ +  ++++
  C01H6.5a 383 RAGGWELFARELNPLIQAIIEFAKSIDGFMNLPQETQIQLLKGSVFELSLVFAAMYYNVDAQAV-CGERYSVP--FACLIAEDdaemqLIVEVNNTLQEIV 480
               66679999999999*************************************9888888777666.55677654..555544441222266699999999** PP

  Rorb-aln 362 slqlteeeialfssavli...spdraw.lieprkvqklqekiyfalqhviqknhlddetlakliakiptitavcnlhgeklqvfkqshpdivntlfpplyk 458
                lq  + e+al+++  ++   s+ +   +++  ++  ++   +   q v+ +    ++t+ ++    + i+    lh e lq f+ s p     ++p lyk
  C01H6.5a 481 HLQPHQSELALLAAGLILeqvSSSHGIgILDTATIATAETLKNALYQSVMPRIGCMEDTIHRIQDVETRIRQTARLHQEALQNFRMSDPTS-SEKLPALYK 580
               ************9876542224444432677888887777777777999999999999999887777779******************986.5678***** PP

  Rorb-aln 459 elfnpd 464
               elf++d
  C01H6.5a 581 ELFTAD 586
               ***998 PP

>> C01H6.5b  CE30478	WBGene00003622	locus:nhr-23	nuclear hormone receptor	status:Confirmed	UniProt:P41828	protein_id:CAD
   #    score  bias  c-Evalue  i-Evalue hmmfrom  hmm to    alifrom  ali to    envfrom  env to     acc
 ---   ------ ----- --------- --------- ------- -------    ------- -------    ------- -------    ----
   1 !  194.7   5.4   5.1e-59   3.6e-57       8     113 ..     115     220 ..     109     230 .. 0.95
   2 !   51.6   0.0   1.3e-15   9.1e-14     266     464 ..     348     551 ..     342     553 .] 0.80

  Alignments for each domain:
  == domain 1    score: 194.7 bits;  conditional E-value: 5.1e-59
  Rorb-aln   8 tlaeataqievipckicgdkssgihygvitcegckgffrrsqqnnasyscprqrnclidrtnrnrcqhcrlqkclalgmsrdavkfgrmskkqrdslyaev 108
               +   ++aqievipck+cgdkssg+hygvitcegckgffrrsq +   y cprq+nc++dr nrnrcq+crl+kc+ lgmsrdavkfgrmskkqr+ +  ev
  C01H6.5b 115 KSLLVSAQIEVIPCKVCGDKSSGVHYGVITCEGCKGFFRRSQSSIVNYQCPRQKNCVVDRVNRNRCQYCRLKKCIELGMSRDAVKFGRMSKKQREKVEDEV 215
               556689*********************************************************************************************** PP

  Rorb-aln 109 qkhqq 113
               + h++
  C01H6.5b 216 RMHKE 220
               **986 PP

  == domain 2    score: 51.6 bits;  conditional E-value: 1.3e-15
  Rorb-aln 266 realwqqcaiqithaiqyvvefakritgfmelcqndqilllksgclevvlvrmcrafnplnntvlfegkyggmqlfkalgsdd.....lvneafdfaknlc 361
               r   w+  a ++   iq ++efak i+gfm+l q+ qi llk  ++e+ lv     +n   ++v +  +y+    f +l ++d     l+ e+ +  ++++
  C01H6.5b 348 RAGGWELFARELNPLIQAIIEFAKSIDGFMNLPQETQIQLLKGSVFELSLVFAAMYYNVDAQAV-CGERYSVP--FACLIAEDdaemqLIVEVNNTLQEIV 445
               66679999999999*************************************9888888777666.55677654..555544441222266699999999** PP

  Rorb-aln 362 slqlteeeialfssavli...spdraw.lieprkvqklqekiyfalqhviqknhlddetlakliakiptitavcnlhgeklqvfkqshpdivntlfpplyk 458
                lq  + e+al+++  ++   s+ +   +++  ++  ++   +   q v+ +    ++t+ ++    + i+    lh e lq f+ s p     ++p lyk
  C01H6.5b 446 HLQPHQSELALLAAGLILeqvSSSHGIgILDTATIATAETLKNALYQSVMPRIGCMEDTIHRIQDVETRIRQTARLHQEALQNFRMSDPTS-SEKLPALYK 545
               ************9876542224444432677888887777777777999999999999999887777779******************986.5678***** PP

  Rorb-aln 459 elfnpd 464
               elf++d
  C01H6.5b 546 ELFTAD 551
               ***998 PP

>> C01H6.5f  CE39086	WBGene00003622	locus:nhr-23	status:Partially_confirmed	UniProt:P41828	protein_id:CAJ30220.1
   #    score  bias  c-Evalue  i-Evalue hmmfrom  hmm to    alifrom  ali to    envfrom  env to     acc
 ---   ------ ----- --------- --------- ------- -------    ------- -------    ------- -------    ----
   1 !  193.6   5.5   1.1e-58   8.1e-57       8     112 ..     115     219 ..     109     228 .. 0.94
   2 !   51.6   0.0   1.3e-15   9.4e-14     266     464 ..     350     553 ..     345     555 .] 0.80

  Alignments for each domain:
  == domain 1    score: 193.6 bits;  conditional E-value: 1.1e-58
  Rorb-aln   8 tlaeataqievipckicgdkssgihygvitcegckgffrrsqqnnasyscprqrnclidrtnrnrcqhcrlqkclalgmsrdavkfgrmskkqrdslyaev 108
               +   ++aqievipck+cgdkssg+hygvitcegckgffrrsq +   y cprq+nc++dr nrnrcq+crl+kc+ lgmsrdavkfgrmskkqr+ +  ev
  C01H6.5f 115 KSLLVSAQIEVIPCKVCGDKSSGVHYGVITCEGCKGFFRRSQSSIVNYQCPRQKNCVVDRVNRNRCQYCRLKKCIELGMSRDAVKFGRMSKKQREKVEDEV 215
               556689*********************************************************************************************** PP

  Rorb-aln 109 qkhq 112
               q   
  C01H6.5f 216 QVRM 219
               9654 PP

  == domain 2    score: 51.6 bits;  conditional E-value: 1.3e-15
  Rorb-aln 266 realwqqcaiqithaiqyvvefakritgfmelcqndqilllksgclevvlvrmcrafnplnntvlfegkyggmqlfkalgsdd.....lvneafdfaknlc 361
               r   w+  a ++   iq ++efak i+gfm+l q+ qi llk  ++e+ lv     +n   ++v +  +y+    f +l ++d     l+ e+ +  ++++
  C01H6.5f 350 RAGGWELFARELNPLIQAIIEFAKSIDGFMNLPQETQIQLLKGSVFELSLVFAAMYYNVDAQAV-CGERYSVP--FACLIAEDdaemqLIVEVNNTLQEIV 447
               66679999999999*************************************9888888777666.55677654..555544441222266699999999** PP

  Rorb-aln 362 slqlteeeialfssavli...spdraw.lieprkvqklqekiyfalqhviqknhlddetlakliakiptitavcnlhgeklqvfkqshpdivntlfpplyk 458
                lq  + e+al+++  ++   s+ +   +++  ++  ++   +   q v+ +    ++t+ ++    + i+    lh e lq f+ s p     ++p lyk
  C01H6.5f 448 HLQPHQSELALLAAGLILeqvSSSHGIgILDTATIATAETLKNALYQSVMPRIGCMEDTIHRIQDVETRIRQTARLHQEALQNFRMSDPTS-SEKLPALYK 547
               ************9876542224444432677888887777777777999999999999999887777779******************986.5678***** PP

  Rorb-aln 459 elfnpd 464
               elf++d
  C01H6.5f 548 ELFTAD 553
               ***998 PP

>> C01H6.5c  CE37806	WBGene00003622	locus:nhr-23	nuclear hormone receptor	status:Confirmed	UniProt:P41828	protein_id:CAI
   #    score  bias  c-Evalue  i-Evalue hmmfrom  hmm to    alifrom  ali to    envfrom  env to     acc
 ---   ------ ----- --------- --------- ------- -------    ------- -------    ------- -------    ----
   1 !  191.8   6.9   3.9e-58   2.8e-56      12     113 ..       3     104 ..       1     114 [. 0.97
   2 !   52.4   0.0   7.6e-16   5.3e-14     266     464 ..     232     435 ..     226     437 .] 0.80

  Alignments for each domain:
  == domain 1    score: 191.8 bits;  conditional E-value: 3.9e-58
  Rorb-aln  12 ataqievipckicgdkssgihygvitcegckgffrrsqqnnasyscprqrnclidrtnrnrcqhcrlqkclalgmsrdavkfgrmskkqrdslyaevqkhq 112
               ++aqievipck+cgdkssg+hygvitcegckgffrrsq +   y cprq+nc++dr nrnrcq+crl+kc+ lgmsrdavkfgrmskkqr+ +  ev+ h+
  C01H6.5c   3 VSAQIEVIPCKVCGDKSSGVHYGVITCEGCKGFFRRSQSSIVNYQCPRQKNCVVDRVNRNRCQYCRLKKCIELGMSRDAVKFGRMSKKQREKVEDEVRMHK 103
               68*************************************************************************************************98 PP

  Rorb-aln 113 q 113
               +
  C01H6.5c 104 E 104
               6 PP

  == domain 2    score: 52.4 bits;  conditional E-value: 7.6e-16
  Rorb-aln 266 realwqqcaiqithaiqyvvefakritgfmelcqndqilllksgclevvlvrmcrafnplnntvlfegkyggmqlfkalgsdd.....lvneafdfaknlc 361
               r   w+  a ++   iq ++efak i+gfm+l q+ qi llk  ++e+ lv     +n   ++v +  +y+    f +l ++d     l+ e+ +  ++++
  C01H6.5c 232 RAGGWELFARELNPLIQAIIEFAKSIDGFMNLPQETQIQLLKGSVFELSLVFAAMYYNVDAQAV-CGERYSVP--FACLIAEDdaemqLIVEVNNTLQEIV 329
               66679999999999*************************************9888888777666.55677654..555544441222266699999999** PP

  Rorb-aln 362 slqlteeeialfssavli...spdraw.lieprkvqklqekiyfalqhviqknhlddetlakliakiptitavcnlhgeklqvfkqshpdivntlfpplyk 458
                lq  + e+al+++  ++   s+ +   +++  ++  ++   +   q v+ +    ++t+ ++    + i+    lh e lq f+ s p     ++p lyk
  C01H6.5c 330 HLQPHQSELALLAAGLILeqvSSSHGIgILDTATIATAETLKNALYQSVMPRIGCMEDTIHRIQDVETRIRQTARLHQEALQNFRMSDPTS-SEKLPALYK 429
               ************9876542224444432677888887777777777999999999999999887777779******************986.5678***** PP

  Rorb-aln 459 elfnpd 464
               elf++d
  C01H6.5c 430 ELFTAD 435
               ***998 PP

>> C01H6.5d  CE39084	WBGene00003622	locus:nhr-23	status:Partially_confirmed	UniProt:P41828	protein_id:CAJ30218.1
   #    score  bias  c-Evalue  i-Evalue hmmfrom  hmm to    alifrom  ali to    envfrom  env to     acc
 ---   ------ ----- --------- --------- ------- -------    ------- -------    ------- -------    ----
   1 !  190.7   7.1   8.9e-58   6.3e-56      12     112 ..       3     103 ..       1     112 [. 0.95
   2 !   52.4   0.0   7.7e-16   5.4e-14     266     464 ..     234     437 ..     228     439 .] 0.80

  Alignments for each domain:
  == domain 1    score: 190.7 bits;  conditional E-value: 8.9e-58
  Rorb-aln  12 ataqievipckicgdkssgihygvitcegckgffrrsqqnnasyscprqrnclidrtnrnrcqhcrlqkclalgmsrdavkfgrmskkqrdslyaevqkhq 112
               ++aqievipck+cgdkssg+hygvitcegckgffrrsq +   y cprq+nc++dr nrnrcq+crl+kc+ lgmsrdavkfgrmskkqr+ +  evq   
  C01H6.5d   3 VSAQIEVIPCKVCGDKSSGVHYGVITCEGCKGFFRRSQSSIVNYQCPRQKNCVVDRVNRNRCQYCRLKKCIELGMSRDAVKFGRMSKKQREKVEDEVQVRM 103
               68***********************************************************************************************9654 PP

  == domain 2    score: 52.4 bits;  conditional E-value: 7.7e-16
  Rorb-aln 266 realwqqcaiqithaiqyvvefakritgfmelcqndqilllksgclevvlvrmcrafnplnntvlfegkyggmqlfkalgsdd.....lvneafdfaknlc 361
               r   w+  a ++   iq ++efak i+gfm+l q+ qi llk  ++e+ lv     +n   ++v +  +y+    f +l ++d     l+ e+ +  ++++
  C01H6.5d 234 RAGGWELFARELNPLIQAIIEFAKSIDGFMNLPQETQIQLLKGSVFELSLVFAAMYYNVDAQAV-CGERYSVP--FACLIAEDdaemqLIVEVNNTLQEIV 331
               66679999999999*************************************9888888777666.55677654..555544441222266699999999** PP

  Rorb-aln 362 slqlteeeialfssavli...spdraw.lieprkvqklqekiyfalqhviqknhlddetlakliakiptitavcnlhgeklqvfkqshpdivntlfpplyk 458
                lq  + e+al+++  ++   s+ +   +++  ++  ++   +   q v+ +    ++t+ ++    + i+    lh e lq f+ s p     ++p lyk
  C01H6.5d 332 HLQPHQSELALLAAGLILeqvSSSHGIgILDTATIATAETLKNALYQSVMPRIGCMEDTIHRIQDVETRIRQTARLHQEALQNFRMSDPTS-SEKLPALYK 431
               ************9876542224444432677888887777777777999999999999999887777779******************986.5678***** PP

  Rorb-aln 459 elfnpd 464
               elf++d
  C01H6.5d 432 ELFTAD 437
               ***998 PP

>> W05B5.3a  CE26023	WBGene00003675	locus:nhr-85	Ligand-binding domain of nuclear hormone receptors	status:Confirmed	Uni
   #    score  bias  c-Evalue  i-Evalue hmmfrom  hmm to    alifrom  ali to    envfrom  env to     acc
 ---   ------ ----- --------- --------- ------- -------    ------- -------    ------- -------    ----
   1 !  139.5   7.9   2.9e-42     2e-40      12     134 ..     104     225 ..      93     253 .. 0.86
   2 ?    3.6   0.0      0.49        34     282     321 ..     262     301 ..     248     306 .. 0.85

  Alignments for each domain:
  == domain 1    score: 139.5 bits;  conditional E-value: 2.9e-42
  Rorb-aln  12 ataqievipckicgdkssgihygvitcegckgffrrsqqnnasy.scprqrnclidrtnrnrcqhcrlqkclalgmsrdavkfgrmskkqrdslyaevqkh 111
               a++    i c++c dk+sg hygv +cegckgffrrs q++ +y +c r  +cli r nrnrcq crl+kcla+gmsrdav+fgr+ k+++  ++ e+qk 
  W05B5.3a 104 ASTSAGTILCQVCSDKASGFHYGVFACEGCKGFFRRSIQQKITYrACTRAEDCLILRNNRNRCQCCRLKKCLAVGMSRDAVRFGRVPKREKARMFEEMQKT 204
               455567899****************************999999967*****************************************************97 PP

  Rorb-aln 112 qqrlqeqrqqqsgeaealarvys 134
               +  +q qr+q + + e l+ v  
  W05B5.3a 205 N--VQSQRDQIAIQYENLTEVMH 225
               5..67788888888888888864 PP

  == domain 2    score: 3.6 bits;  conditional E-value: 0.49
  Rorb-aln 282 qyvvefakritgfmelcqndqilllksgclevvlvrmcra 321
               +  ++fa  i  f+ + q +++ ll+  +++v+l+    a
  W05B5.3a 262 KAAIDFANSIPAFLSITQTQRVHLLQNSVFDVMLLASASA 301
               56799***************************99876555 PP

>> F44A6.2  CE03323	WBGene00004786	locus:sex-1	nuclear hormone receptor	status:Confirmed	UniProt:P41830	protein_id:CAA90
   #    score  bias  c-Evalue  i-Evalue hmmfrom  hmm to    alifrom  ali to    envfrom  env to     acc
 ---   ------ ----- --------- --------- ------- -------    ------- -------    ------- -------    ----
   1 !  100.7   9.7   1.6e-30   1.2e-28      18     102 ..     148     232 ..     133     241 .. 0.90
   2 !   32.7   0.8     7e-10   4.9e-08     221     461 ..     251     491 ..     240     496 .. 0.80

  Alignments for each domain:
  == domain 1    score: 100.7 bits;  conditional E-value: 1.6e-30
  Rorb-aln  18 vipckicgdkssgihygvitcegckgffrrsqqnnasyscprqrnclidrtnrnrcqhcrlqkclalgmsrdavkfgrmskkqrd 102
               +  ck+cgdk+sg hygv +cegckgffrrs q +  y c +q+ c i r +rnrcq+cr++kcl  gms+d+v+  ++    rd
   F44A6.2 148 ISFCKVCGDKASGYHYGVTSCEGCKGFFRRSIQRKIDYRCLKQQVCEIKRESRNRCQYCRFKKCLDSGMSKDSVRQMKFRNAMRD 232
               557***********************************************************************98777766666 PP

  == domain 2    score: 32.7 bits;  conditional E-value: 7e-10
  Rorb-aln 221 teidriaqniikshletcqytleelhqlawqthtyeeikayqsksrealwqqcaiqithaiqyvvefakritgfmelcqndqilllksgclevvlvrmcra 321
                e+d + + ++++h     yt  +++ +  + +    i+   + +r   wq  a +i   i+ vv+f k i  f  +  nd+ +ll+  ++ + l+r+ r 
   F44A6.2 251 EEVDAVYEAVLRAHTTFSFYTDIKIRSIVARPFNV-RINEDSKMNRLNAWQIYAHEIDVDIKEVVNFVKEIPKFNFINGNDKAVLLRKNAFPLYLLRIVRG 350
               58889999999999999999999999998887765.577777788999****************************************************9 PP

  Rorb-aln 322 fnplnntvlfegkyggmqlfkalgsddlvneafdfaknlcslqlteeeialfssavlisp...drawlieprkvqklqekiyfalqhviqknh..ldd.et 416
               +++    +l +g+    + ++ l    l +e + fa+ ++++  t+ +ialf   +l +p   ++ +  + +   +l e   f  + + qk    +d  +t
   F44A6.2 351 MSNR-GLMLRDGRLIDFKSLQLLY-GSLADEMLAFANHIITIGCTDGDIALFIVLILCQPlttEQQFSTNFKSQLQLLEMFDFYKKVLFQKMTcrIDGcDT 449
               9765.4778899988888777654.5699************************999987622245555555555577788888888888986511443257 PP

  Rorb-aln 417 lakliakiptitavcnlhgeklqvfkqshpdivntlfpplykelf 461
                 +l+  i  ++ + +lh ++l++++++ +      +ppl  e+f
   F44A6.2 450 YKQLMKCIHELNRLNELHKQQLNILRENLS---FLNLPPLVVEMF 491
               788888999999999999999999887643...334566665555 PP

>> K10C3.6c  CE32693	WBGene00003639	locus:nhr-49	Ligand-binding domain of nuclear hormone receptors, Zinc finger, C4 typ
   #    score  bias  c-Evalue  i-Evalue hmmfrom  hmm to    alifrom  ali to    envfrom  env to     acc
 ---   ------ ----- --------- --------- ------- -------    ------- -------    ------- -------    ----
   1 !   90.9   5.9   1.6e-27   1.1e-25      20      95 ..      34     109 ..      21     114 .. 0.97
   2 !   17.4   0.0   3.1e-05    0.0022     283     438 ..     234     400 ..     226     429 .. 0.73

  Alignments for each domain:
  == domain 1    score: 90.9 bits;  conditional E-value: 1.6e-27
  Rorb-aln  20 pckicgdkssgihygvitcegckgffrrsqqnnasyscprqrnclidrtnrnrcqhcrlqkclalgmsrdavkfgr 95 
               pc +cgdks+g hygvi+c+gckgffrr+   +  ++c  ++ c+id+  r  c++cr+qkc+ +gm r+a++f r
  K10C3.6c  34 PCAVCGDKSTGTHYGVISCNGCKGFFRRTVLRDQKFTCRFNKRCVIDKNFRCACRYCRFQKCVQVGMKREAIQFER 109
               9*************************************************************************88 PP

  == domain 2    score: 17.4 bits;  conditional E-value: 3.1e-05
  Rorb-aln 283 yvvefakritgfmelcqndqilllksgc.levvlvrmcrafnp.....lnntvlfegkyggmqlfkalgsddlvneafd.faknlcslqlteeeialfssa 376
                +ve+ak i+ fm+l  +d+i+llk  +   ++l+   r+ ++     +nnt +     + ++ f a+ + ++   ++d ++  +  lq+ e+e   + + 
  K10C3.6c 234 LMVEWAKTINPFMDLSMEDKIILLKNYApQHLILMPAFRSPDTtrvclFNNTYMTRDNNTDLNGFAAFKTSNITPRVLDeIVWPMRQLQMREQEFVCLKAL 334
               689**********************9762567788778877653333358888888888899999999999999888872567888999999999999999 PP

  Rorb-aln 377 vlispdrawlieprk..vqklqekiyfalqhviqknhlddet..lakliakiptitavcnlhgekl 438
                 + p+   l +  +  ++ +++++  al   i  +  dd      +++   p+++a+ +l  e++
  K10C3.6c 335 AFLHPEAKGLSNSSQimIRDARNRVLKALYAFILDQMPDDAPtrYGNILLLAPALKALTQLLIENM 400
               999998888877655114666777777777666665555543124455555566666666665555 PP

>> K10C3.6d  CE32694	WBGene00003639	locus:nhr-49	Ligand-binding domain of nuclear hormone receptors, Zinc finger, C4 typ
   #    score  bias  c-Evalue  i-Evalue hmmfrom  hmm to    alifrom  ali to    envfrom  env to     acc
 ---   ------ ----- --------- --------- ------- -------    ------- -------    ------- -------    ----
   1 !   90.2   6.4   2.5e-27   1.8e-25      20      95 ..      19      94 ..      10      99 .. 0.98
   2 !   17.5   0.0   2.9e-05    0.0021     283     438 ..     219     385 ..     211     414 .. 0.73

  Alignments for each domain:
  == domain 1    score: 90.2 bits;  conditional E-value: 2.5e-27
  Rorb-aln 20 pckicgdkssgihygvitcegckgffrrsqqnnasyscprqrnclidrtnrnrcqhcrlqkclalgmsrdavkfgr 95
              pc +cgdks+g hygvi+c+gckgffrr+   +  ++c  ++ c+id+  r  c++cr+qkc+ +gm r+a++f r
  K10C3.6d 19 PCAVCGDKSTGTHYGVISCNGCKGFFRRTVLRDQKFTCRFNKRCVIDKNFRCACRYCRFQKCVQVGMKREAIQFER 94
              9*************************************************************************88 PP

  == domain 2    score: 17.5 bits;  conditional E-value: 2.9e-05
  Rorb-aln 283 yvvefakritgfmelcqndqilllksgc.levvlvrmcrafnp.....lnntvlfegkyggmqlfkalgsddlvneafd.faknlcslqlteeeialfssa 376
                +ve+ak i+ fm+l  +d+i+llk  +   ++l+   r+ ++     +nnt +     + ++ f a+ + ++   ++d ++  +  lq+ e+e   + + 
  K10C3.6d 219 LMVEWAKTINPFMDLSMEDKIILLKNYApQHLILMPAFRSPDTtrvclFNNTYMTRDNNTDLNGFAAFKTSNITPRVLDeIVWPMRQLQMREQEFVCLKAL 319
               689**********************9762567788778877653333358888888888899999999999999888872567888999999999999999 PP

  Rorb-aln 377 vlispdrawlieprk..vqklqekiyfalqhviqknhlddet..lakliakiptitavcnlhgekl 438
                 + p+   l +  +  ++ +++++  al   i  +  dd      +++   p+++a+ +l  e++
  K10C3.6d 320 AFLHPEAKGLSNSSQimIRDARNRVLKALYAFILDQMPDDAPtrYGNILLLAPALKALTQLLIENM 385
               999998888877655114666777777777766665555543124455555566666666665555 PP

>> K10C3.6a  CE12084	WBGene00003639	locus:nhr-49	Ligand-binding domain of nuclear hormone receptors, Zinc finger, C4 typ
   #    score  bias  c-Evalue  i-Evalue hmmfrom  hmm to    alifrom  ali to    envfrom  env to     acc
 ---   ------ ----- --------- --------- ------- -------    ------- -------    ------- -------    ----
   1 !   88.0   7.9   1.2e-26   8.6e-25      20      95 ..      10      85 ..       7      90 .. 0.98
   2 !   17.5   0.0   2.8e-05     0.002     283     438 ..     210     376 ..     202     405 .. 0.73

  Alignments for each domain:
  == domain 1    score: 88.0 bits;  conditional E-value: 1.2e-26
  Rorb-aln 20 pckicgdkssgihygvitcegckgffrrsqqnnasyscprqrnclidrtnrnrcqhcrlqkclalgmsrdavkfgr 95
              pc +cgdks+g hygvi+c+gckgffrr+   +  ++c  ++ c+id+  r  c++cr+qkc+ +gm r+a++f r
  K10C3.6a 10 PCAVCGDKSTGTHYGVISCNGCKGFFRRTVLRDQKFTCRFNKRCVIDKNFRCACRYCRFQKCVQVGMKREAIQFER 85
              9*************************************************************************88 PP

  == domain 2    score: 17.5 bits;  conditional E-value: 2.8e-05
  Rorb-aln 283 yvvefakritgfmelcqndqilllksgc.levvlvrmcrafnp.....lnntvlfegkyggmqlfkalgsddlvneafd.faknlcslqlteeeialfssa 376
                +ve+ak i+ fm+l  +d+i+llk  +   ++l+   r+ ++     +nnt +     + ++ f a+ + ++   ++d ++  +  lq+ e+e   + + 
  K10C3.6a 210 LMVEWAKTINPFMDLSMEDKIILLKNYApQHLILMPAFRSPDTtrvclFNNTYMTRDNNTDLNGFAAFKTSNITPRVLDeIVWPMRQLQMREQEFVCLKAL 310
               689**********************9762567788778877653333358888888888899999999999999888872567888999999999999999 PP

  Rorb-aln 377 vlispdrawlieprk..vqklqekiyfalqhviqknhlddet..lakliakiptitavcnlhgekl 438
                 + p+   l +  +  ++ +++++  al   i  +  dd      +++   p+++a+ +l  e++
  K10C3.6a 311 AFLHPEAKGLSNSSQimIRDARNRVLKALYAFILDQMPDDAPtrYGNILLLAPALKALTQLLIENM 376
               999998888877655114666777777777766665555543124455555566666666665555 PP

>> K10C3.6b  CE28943	WBGene00003639	locus:nhr-49	status:Confirmed	UniProt:O45666	protein_id:CAD21653.1
   #    score  bias  c-Evalue  i-Evalue hmmfrom  hmm to    alifrom  ali to    envfrom  env to     acc
 ---   ------ ----- --------- --------- ------- -------    ------- -------    ------- -------    ----
   1 !   88.0   7.9   1.2e-26   8.6e-25      20      95 ..      10      85 ..       7      90 .. 0.98
   2 !   17.5   0.0   2.8e-05     0.002     283     438 ..     209     375 ..     201     404 .. 0.73

  Alignments for each domain:
  == domain 1    score: 88.0 bits;  conditional E-value: 1.2e-26
  Rorb-aln 20 pckicgdkssgihygvitcegckgffrrsqqnnasyscprqrnclidrtnrnrcqhcrlqkclalgmsrdavkfgr 95
              pc +cgdks+g hygvi+c+gckgffrr+   +  ++c  ++ c+id+  r  c++cr+qkc+ +gm r+a++f r
  K10C3.6b 10 PCAVCGDKSTGTHYGVISCNGCKGFFRRTVLRDQKFTCRFNKRCVIDKNFRCACRYCRFQKCVQVGMKREAIQFER 85
              9*************************************************************************88 PP

  == domain 2    score: 17.5 bits;  conditional E-value: 2.8e-05
  Rorb-aln 283 yvvefakritgfmelcqndqilllksgc.levvlvrmcrafnp.....lnntvlfegkyggmqlfkalgsddlvneafd.faknlcslqlteeeialfssa 376
                +ve+ak i+ fm+l  +d+i+llk  +   ++l+   r+ ++     +nnt +     + ++ f a+ + ++   ++d ++  +  lq+ e+e   + + 
  K10C3.6b 209 LMVEWAKTINPFMDLSMEDKIILLKNYApQHLILMPAFRSPDTtrvclFNNTYMTRDNNTDLNGFAAFKTSNITPRVLDeIVWPMRQLQMREQEFVCLKAL 309
               689**********************9762567788778877653333358888888888899999999999999888872567888999999999999999 PP

  Rorb-aln 377 vlispdrawlieprk..vqklqekiyfalqhviqknhlddet..lakliakiptitavcnlhgekl 438
                 + p+   l +  +  ++ +++++  al   i  +  dd      +++   p+++a+ +l  e++
  K10C3.6b 310 AFLHPEAKGLSNSSQimIRDARNRVLKALYAFILDQMPDDAPtrYGNILLLAPALKALTQLLIENM 375
               999998888877655114666777777777766665555543124455555566666666665555 PP

>> Y15E3A.1a  CE27779	WBGene00003681	locus:nhr-91	nuclear hormone receptor nhr-91	status:Confirmed	UniProt:Q9U2R6	protei
   #    score  bias  c-Evalue  i-Evalue hmmfrom  hmm to    alifrom  ali to    envfrom  env to     acc
 ---   ------ ----- --------- --------- ------- -------    ------- -------    ------- -------    ----
   1 !  100.8   8.0   1.6e-30   1.1e-28      20     115 ..      99     195 ..      83     212 .. 0.86

  Alignments for each domain:
  == domain 1    score: 100.8 bits;  conditional E-value: 1.6e-30
   Rorb-aln  20 pckicgdkssgihygvitcegckgffrrsqqnnasyscprqrnclidrtnrnrcqhcrlqkclalgmsrdavkfgrmsk.kqrdslyaevqkhqqrl 115
                 c +cgdks+g+hyg  tcegckgff+rs qn+  y c +++ c id+ nrnrcq cr++kc++ gm  +av+  rm   ++ +s+y++ ++ +  +
  Y15E3A.1a  99 LCSVCGDKSTGLHYGAATCEGCKGFFKRSVQNKKVYHCSQDNCCEIDKQNRNRCQSCRFRKCISKGMLTEAVREDRMPGgRNGNSIYSNYKQRRSII 195
                5****************************************************************************75267899999887666544 PP

>> F11C1.6a  CE03191	WBGene00003623	locus:nhr-25	nuclear hormone receptor	status:Confirmed	UniProt:Q19345	protein_id:CAA
   #    score  bias  c-Evalue  i-Evalue hmmfrom  hmm to    alifrom  ali to    envfrom  env to     acc
 ---   ------ ----- --------- --------- ------- -------    ------- -------    ------- -------    ----
   1 !   98.3   6.3   9.4e-30   6.6e-28      20     116 ..      17     115 ..       6     161 .. 0.90
   2 ?    3.5   0.0       0.5        35     275     356 ..     353     438 ..     343     464 .. 0.72

  Alignments for each domain:
  == domain 1    score: 98.3 bits;  conditional E-value: 9.4e-30
  Rorb-aln  20 pckicgdkssgihygvitcegckgffrrsqqnnasyscprqrnclidrtnrnrcqhcrlqkclalgmsrdavkfgrms..kkqrdslyaevqkhqqrlq 116
                c +cgd+ sg hyg++tce ckgff+r+ qn+  y c  + nc +drt r+rc  cr+qkcl++gm  +av+  rm   + +  s+y + + h+ + +
  F11C1.6a  17 MCPVCGDRVSGYHYGLLTCESCKGFFKRTVQNKKQYQCSAEANCHVDRTCRKRCPSCRFQKCLTMGMKMEAVRADRMRggRNKFGSFYKKDRAHRMQRN 115
               599**************************************************************************6225666789988888876654 PP

  == domain 2    score: 3.5 bits;  conditional E-value: 0.5
  Rorb-aln 275 iqit.haiqyvvefakritgfmelcqndqilllksgclevvlvrmcraf...nplnntvlfegkyggmqlfkalgsddlvneafdf 356
               iq++ + ++ +v +ak  + f +l  +dq++ll++    v +v +  a+   n l +  + +g    + l   lg + +v+   d+
  F11C1.6a 353 IQVAeENLKDIVIWAKNDQLFSKLSLDDQMILLQTSWTTVHIVDITNAMvhgNLLSQYKMSNGDEVPVGLVALLGNQTFVSSWNDV 438
               5665246788999***********************99999999998872223333444445555555566666666666655555 PP

>> Y38F2AL.5  CE43721	WBGene00021417	locus:nhr-236	status:Confirmed	UniProt:Q9N418	protein_id:CCD66972.1
   #    score  bias  c-Evalue  i-Evalue hmmfrom  hmm to    alifrom  ali to    envfrom  env to     acc
 ---   ------ ----- --------- --------- ------- -------    ------- -------    ------- -------    ----
   1 !   93.1   8.3   3.5e-28   2.4e-26      20      96 ..      12      88 ..       6      92 .. 0.96

  Alignments for each domain:
  == domain 1    score: 93.1 bits;  conditional E-value: 3.5e-28
   Rorb-aln 20 pckicgdkssgihygvitcegckgffrrsqqnnasyscprqrnclidrtnrnrcqhcrlqkclalgmsrdavkfgrm 96
                c++cgd++sg hygv++c+gc+gff+rs + n  ysc    +c+id t rn+cq cr+qkc+++ m r av+  r+
  Y38F2AL.5 12 CCRVCGDRASGRHYGVLSCDGCRGFFKRSIRRNLRYSCKESGDCVIDVTRRNQCQACRFQKCITVAMNRHAVQHERL 88
               6***********************************************************************99987 PP

>> C32F10.6  CE39002	WBGene00003601	locus:nhr-2	nuclear homone receptor	status:Confirmed	UniProt:Q10902	protein_id:CCD61
   #    score  bias  c-Evalue  i-Evalue hmmfrom  hmm to    alifrom  ali to    envfrom  env to     acc
 ---   ------ ----- --------- --------- ------- -------    ------- -------    ------- -------    ----
   1 !   88.5   5.2   8.8e-27   6.2e-25      20      99 ..     217     303 ..     200     312 .. 0.85

  Alignments for each domain:
  == domain 1    score: 88.5 bits;  conditional E-value: 8.8e-27
  Rorb-aln  20 pckicgdkssgihygvitcegckgffrrsqqnnasyscprqrnc.......lidrtnrnrcqhcrlqkclalgmsrdavkfgrmskk 99 
                c +cgd s+g hygv +cegckgffrrs  +n +y c +  nc         +r  r rcq cr+ kcla+gm rd v+  + + k
  C32F10.6 217 RCMVCGDNSTGYHYGVQSCEGCKGFFRRSVHKNIAYVCTKGENCtfsyencAANRGVRTRCQACRFAKCLAVGMNRDNVRVNKETDK 303
               59*************************************987651111111568999**********************99876655 PP

>> T01B10.4b  CE33819	WBGene00003613	locus:nhr-14	status:Confirmed	UniProt:O02151	protein_id:CCD69598.1
   #    score  bias  c-Evalue  i-Evalue hmmfrom  hmm to    alifrom  ali to    envfrom  env to     acc
 ---   ------ ----- --------- --------- ------- -------    ------- -------    ------- -------    ----
   1 !   88.0   3.8   1.2e-26   8.6e-25      21      95 ..      20      94 ..       6     140 .. 0.90

  Alignments for each domain:
  == domain 1    score: 88.0 bits;  conditional E-value: 1.2e-26
   Rorb-aln 21 ckicgdkssgihygvitcegckgffrrsqqnnasyscprqrnclidrtnrnrcqhcrlqkclalgmsrdavkfgr 95
               c +cgdk+ g hyg ++c+gckgffrrs  +n  y+c  +++c id+  rn c++cr+qkcla gm  +a++  r
  T01B10.4b 20 CVVCGDKAIGKHYGAVACNGCKGFFRRSVWQNLQYTCRFNKQCNIDKDHRNACRYCRFQKCLADGMKPEAIQNER 94
               99*******************************************************************998655 PP

>> K12H6.1  CE44851	WBGene00003709	locus:nhr-119	zinc finger protein	status:Partially_confirmed	UniProt:Q9N5H9	protein_i
   #    score  bias  c-Evalue  i-Evalue hmmfrom  hmm to    alifrom  ali to    envfrom  env to     acc
 ---   ------ ----- --------- --------- ------- -------    ------- -------    ------- -------    ----
   1 !   78.6   5.6   8.9e-24   6.2e-22      20      95 ..      34     109 ..      18     132 .. 0.92
   2 ?    9.0   0.0     0.011      0.77     359     449 ..     306     400 ..     224     418 .. 0.83

  Alignments for each domain:
  == domain 1    score: 78.6 bits;  conditional E-value: 8.9e-24
  Rorb-aln  20 pckicgdkssgihygvitcegckgffrrsqqnnasyscprqrnclidrtnrnrcqhcrlqkclalgmsrdavkfgr 95 
                ck+cgd  +  hygv+tc gckgffrr+ +  + y+c  +  c++dr +rn c+ cr++kc+ +gm   av+  r
   K12H6.1  34 TCKVCGDGNAKTHYGVVTCFGCKGFFRRTLKRPSEYTCRHNGHCVVDRHERNSCRFCRFKKCIEVGMDPKAVRPDR 109
               5*******************************************************************99998655 PP

  == domain 2    score: 9.0 bits;  conditional E-value: 0.011
  Rorb-aln 359 nlcslqlteeeialfssavlispdrawlie..prkvqklqekiyfalqhviqknhlddet...lakliakiptitavcnlhgeklqvfkqshpdiv 449
                l  ++l eeei+l  + +++ p    l +   + +  l+++i+ +l hv++ +h ++       +l+  +p++  +  l +e+l  f +s+ ++ 
   K12H6.1 306 PLKKMNLKEEEITLIKAIIVLNPYLKTLTQdgSEAIMDLRDRIQETLYHVVRETHPKEVAssrFGNLLLFVPSVMMLGRLVTENLS-FVDSFGQMN 400
               566799*****************98888873456799****************997765422267788999999999999999986.344444443 PP

>> T01B10.4a  CE33818	WBGene00003613	locus:nhr-14	nuclear hormone receptor	status:Confirmed	UniProt:O02151	protein_id:CC
   #    score  bias  c-Evalue  i-Evalue hmmfrom  hmm to    alifrom  ali to    envfrom  env to     acc
 ---   ------ ----- --------- --------- ------- -------    ------- -------    ------- -------    ----
   1 !   87.7   4.0   1.5e-26   1.1e-24      21      95 ..      20      94 ..       6     139 .. 0.90

  Alignments for each domain:
  == domain 1    score: 87.7 bits;  conditional E-value: 1.5e-26
   Rorb-aln 21 ckicgdkssgihygvitcegckgffrrsqqnnasyscprqrnclidrtnrnrcqhcrlqkclalgmsrdavkfgr 95
               c +cgdk+ g hyg ++c+gckgffrrs  +n  y+c  +++c id+  rn c++cr+qkcla gm  +a++  r
  T01B10.4a 20 CVVCGDKAIGKHYGAVACNGCKGFFRRSVWQNLQYTCRFNKQCNIDKDHRNACRYCRFQKCLADGMKPEAIQNER 94
               99*******************************************************************998655 PP

>> F56E3.4  CE28464	WBGene00001400	locus:fax-1	nuclear hormone receptor	status:Confirmed	UniProt:P90892	protein_id:CCD64
   #    score  bias  c-Evalue  i-Evalue hmmfrom  hmm to    alifrom  ali to    envfrom  env to     acc
 ---   ------ ----- --------- --------- ------- -------    ------- -------    ------- -------    ----
   1 !   87.6   4.0   1.6e-26   1.1e-24      17      96 ..      98     178 ..      84     219 .. 0.91

  Alignments for each domain:
  == domain 1    score: 87.6 bits;  conditional E-value: 1.6e-26
  Rorb-aln  17 evipckicgdkssgihygvitcegckgffrrsqqnnasyscpr.qrnclidrtnrnrcqhcrlqkclalgmsrdavkfgrm 96 
                 + c +cgd ssg hyg+++c+gc gff+rs +    y c     nc++d++ rn+cq crl+kcl  gm +dav+  r 
   F56E3.4  98 PTLCCAVCGDVSSGKHYGILACNGCSGFFKRSVRRRLIYRCQAgTGNCVVDKAHRNQCQACRLKKCLNKGMNKDAVQNERQ 178
               5688*************************************86267******************************98775 PP

>> K08A2.5c  CE29513	WBGene00003678	locus:nhr-88	status:Confirmed	UniProt:Q7KX66	protein_id:CCD67149.1
   #    score  bias  c-Evalue  i-Evalue hmmfrom  hmm to    alifrom  ali to    envfrom  env to     acc
 ---   ------ ----- --------- --------- ------- -------    ------- -------    ------- -------    ----
   1 !   86.9   7.2   2.6e-26   1.8e-24      21     214 ..      36     227 ..      34     233 .. 0.74

  Alignments for each domain:
  == domain 1    score: 86.9 bits;  conditional E-value: 2.6e-26
  Rorb-aln  21 ckicgdkssgihygvitcegckgffrrsqqnnasyscprqrnclidrtnrnrcqhcrlqkclalgmsrdavkfgrmskkqrdslyaevqkhqqrlqeqrqq 121
               c +cgd+s+g hygv++c gckgffrr+ +++ +y+c   ++c id+ +rn c++cr+q+cl++gm  +a++        rd +    qk  ++ + + + 
  K08A2.5c  36 CMVCGDRSAGKHYGVMACYGCKGFFRRTIRSQQTYTCRFTQKCAIDKDQRNACRYCRFQRCLTVGMEPEAIRPD------RDVIGK--QKNPRKKKMKSDT 128
               99********************************************************************9865......555443..4444444444444 PP

  Rorb-aln 122 qsgeaeala...rvysssisng....lsn.lnnetsgtyanghvidlpksegyynvdsgqpspdqsgldm.tgikqikqepiydltsvpnlftyssfnngq 213
               +sg  +a     +   s +sn     ls  l+ e  +t  n h+  +p   g   + + +p  d s l   + +++  + p++ l s ++l  y++ nng+
  K08A2.5c 129 NSGSIDASLpspNGCDSPVSNNedviLSFlLDVEDQATCGNNHIT-MP--IGISMMMKNDPDFDVSTLFHsQYVRNQESFPMFRLCSQADLAKYAAGNNGR 226
               455544433011334556666523324432566777888888864.44..455666778899999988551567777888999999999999999999998 PP

  Rorb-aln 214 l 214
               l
  K08A2.5c 227 L 227
               7 PP

>> C45E1.1a  CE39696	WBGene00003654	locus:nhr-64	hormone receptor\/zinc finger protein	status:Confirmed	UniProt:D4YW57	p
   #    score  bias  c-Evalue  i-Evalue hmmfrom  hmm to    alifrom  ali to    envfrom  env to     acc
 ---   ------ ----- --------- --------- ------- -------    ------- -------    ------- -------    ----
   1 !   82.9   6.2   4.3e-25     3e-23       8      95 ..      14     101 ..       4     107 .. 0.91
   2 ?    5.8   0.0       0.1       7.4     264     325 ..     145     208 ..     139     260 .. 0.81

  Alignments for each domain:
  == domain 1    score: 82.9 bits;  conditional E-value: 4.3e-25
  Rorb-aln   8 tlaeataqievipckicgdkssgihygvitcegckgffrrsqqnnasyscprqrnclidrtnrnrcqhcrlqkclalgmsrdavkfgr 95 
               +++ +++  e + c icgd+++g hyg ++c+gckgffrr+ ++  sy c    +c +d+++rn c++cr++ cl  gm rdav+  r
  C45E1.1a  14 SQSPQSSSFENVFCAICGDRATGKHYGAMSCDGCKGFFRRTIRKRHSYVCRFGEKCQVDKAKRNSCRKCRFDVCLRKGMRRDAVQTER 101
               44447889999*************************************************************************8765 PP

  == domain 2    score: 5.8 bits;  conditional E-value: 0.1
  Rorb-aln 264 ksrealwqqcaiqithai....qyvvefakritgfmelcqndqilllksgclevvlvrmcrafnpl 325
               k+ ea  q  + ++t+++      +ve+ak ++gf  + +  q+ ll+  + +   + mc af ++
  C45E1.1a 145 KTAEARKQATTNDVTDSMnqqlTLMVEWAKVLEGFQRVDNITQVALLRHFSAQH--LVMCAAFRSI 208
               6667777777777776542111579**********************9877654..4599999875 PP

>> F55D12.4b  CE43459	WBGene00006790	locus:unc-55	status:Confirmed	UniProt:A5Z0L6	protein_id:CAP16278.2
   #    score  bias  c-Evalue  i-Evalue hmmfrom  hmm to    alifrom  ali to    envfrom  env to     acc
 ---   ------ ----- --------- --------- ------- -------    ------- -------    ------- -------    ----
   1 !   86.6   6.6   3.2e-26   2.3e-24      19      96 ..      19      95 ..       8      99 .. 0.93
   2 ?   -0.7   0.0       9.6   6.7e+02     371     414 ..     254     297 ..     234     309 .. 0.80

  Alignments for each domain:
  == domain 1    score: 86.6 bits;  conditional E-value: 3.2e-26
   Rorb-aln 19 ipckicgdkssgihygvitcegckgffrrsqqnnasyscprqrnclidrtnrnrcqhcrlqkclalgmsrdavkfgrm 96
                 c +cgdkssg hyg  +cegck ff+rs +   sy+c   +nc id   rn+cq+crl kc+ +gm +  v+ gr+
  F55D12.4b 19 TDCVVCGDKSSGKHYGQFSCEGCKSFFKRSIRRSLSYTCRATKNCAIDVQHRNQCQYCRLTKCIRMGMRK-EVQRGRL 95
               57******************************************************************65.5677775 PP

  == domain 2    score: -0.7 bits;  conditional E-value: 9.6
   Rorb-aln 371 alfssavlispdrawlieprkvqklqekiyfalqhviqknhldd 414
                + + ++ l+s d   l e+ k++ + ek++ a+    + n+ ++
  F55D12.4b 254 SSLRAVLLFSCDEEALEEKGKIEEIVEKLKSAVDEYCKMNKRSE 297
                55567778999999**************9999988887777655 PP

>> C48D5.1b  CE42591	WBGene00003605	locus:nhr-6	status:Confirmed	UniProt:B2MZB4	protein_id:CAQ48391.1
   #    score  bias  c-Evalue  i-Evalue hmmfrom  hmm to    alifrom  ali to    envfrom  env to     acc
 ---   ------ ----- --------- --------- ------- -------    ------- -------    ------- -------    ----
   1 !   86.3   7.4   4.1e-26   2.9e-24      21      99 ..     132     210 ..     123     225 .. 0.94

  Alignments for each domain:
  == domain 1    score: 86.3 bits;  conditional E-value: 4.1e-26
  Rorb-aln  21 ckicgdkssgihygvitcegckgffrrsqqnnasyscprqrnclidrtnrnrcqhcrlqkclalgmsrdavkfgrmskk 99 
               c +c d++  +hyg  tcegckgff+r+ q+n+ y+c  ++ c id+  r rcq+cr qkcl +gm ++ v+ g +s +
  C48D5.1b 132 CAVCNDRAVCLHYGARTCEGCKGFFKRTVQKNSKYTCAGNKTCPIDKRYRSRCQYCRYQKCLEVGMVKEIVRHGSLSGR 210
               99************************************************************************99965 PP

>> Y104H12A.1  CE37054	WBGene00022423	locus:nhr-41	status:Partially_confirmed	UniProt:Q3V5L2	protein_id:CCD72605.1
   #    score  bias  c-Evalue  i-Evalue hmmfrom  hmm to    alifrom  ali to    envfrom  env to     acc
 ---   ------ ----- --------- --------- ------- -------    ------- -------    ------- -------    ----
   1 !   85.3   8.2   7.9e-26   5.5e-24      21      96 ..     194     269 ..     178     291 .. 0.91

  Alignments for each domain:
  == domain 1    score: 85.3 bits;  conditional E-value: 7.9e-26
    Rorb-aln  21 ckicgdkssgihygvitcegckgffrrsqqnnasyscprqrnclidrtnrnrcqhcrlqkclalgmsrdavkfgrm 96 
                 c +cgdk+sg hyg ++cegckgff+rs ++   y c  q++c + +  rnrcq+crl+kcl++gm  ++v+  r 
  Y104H12A.1 194 CVVCGDKASGRHYGAVSCEGCKGFFKRSIRKRIGYVCRSQKDCPVTKFHRNRCQYCRLRKCLSMGMRSESVQAERR 269
                 99******************************************************************99998775 PP

>> C02B4.2  CE02111	WBGene00003616	locus:nhr-17	nuclear hormone receptor	status:Partially_confirmed	UniProt:Q17589	prote
   #    score  bias  c-Evalue  i-Evalue hmmfrom  hmm to    alifrom  ali to    envfrom  env to     acc
 ---   ------ ----- --------- --------- ------- -------    ------- -------    ------- -------    ----
   1 !   80.3   7.1   2.6e-24   1.8e-22      20     100 ..      30     110 ..      10     116 .. 0.88
   2 ?    6.8   0.0     0.052       3.6     281     413 ..     192     339 ..     156     388 .. 0.63

  Alignments for each domain:
  == domain 1    score: 80.3 bits;  conditional E-value: 2.6e-24
  Rorb-aln  20 pckicgdkssgihygvitcegckgffrrsqqnnasyscprqrnclidrtnrnrcqhcrlqkclalgmsrdavkfgrmskkq 100
                c +cgd +sgihy v +c+gck ffrr   +n +ysc  + +c+id++ r  c+hcr +kc+  gm r  + + r  k++
   C02B4.2  30 LCSVCGDVASGIHYSVAACNGCKTFFRRVVLENRTYSCKNNGDCIIDKSMRCSCRHCRYKKCIIAGMDRGELSMERRRKRK 110
               49*******************************************************************999999887765 PP

  == domain 2    score: 6.8 bits;  conditional E-value: 0.052
  Rorb-aln 281 iqyvvefakritgfmelcqndqi.lllksgclevvlvrmcrafnplnntvlf.egkyggmqlfkalgsddlvn...........eafdfaknlcslqltee 368
               +  +ve+ak  + f  l  +dq  l++++   ++vl    ++ +  n+ ++f +g  g  ++ +++ +d + n            + d+   +  ++lt+ 
   C02B4.2 192 LTVLVEWAKSFEVFSHLIPEDQKrLFIHTAFSNLVLAEAFHTPEKYNDRIVFpDGLCGFRNVAQSVSTDGVSNktfgltptvvaVINDVLVPIRRMRLTKV 292
               5568*****************9725567778899*************999983455555667778888888884444444333222233333344577777 PP

  Rorb-aln 369 eialfssavlispdrawlieprk..vqklqekiyfalqhviqknhld 413
               e  l+ + + + pd   l +     +   ++++  +lq+ ++++  d
   C02B4.2 293 EYVLLQAIIFFDPDCLSLTKHGSqlIAAKRKRLLDSLQKWLHQQTKD 339
               77777777777777766655322002222223333444433333333 PP

>> T23H4.2  CE32501	WBGene00003659	locus:nhr-69	Ligand-binding domain of nuclear hormone receptors, Zinc finger, C4 type
   #    score  bias  c-Evalue  i-Evalue hmmfrom  hmm to    alifrom  ali to    envfrom  env to     acc
 ---   ------ ----- --------- --------- ------- -------    ------- -------    ------- -------    ----
   1 !   75.7  10.6   6.4e-23   4.5e-21      21      98 ..       6      83 ..       2     123 .. 0.88
   2 !    9.8   0.0    0.0064      0.45     266     318 ..     138     190 ..     123     211 .. 0.76

  Alignments for each domain:
  == domain 1    score: 75.7 bits;  conditional E-value: 6.4e-23
  Rorb-aln 21 ckicgdkssgihygvitcegckgffrrsqqnnasyscprqrnclidrtnrnrcqhcrlqkclalgmsrdavkfgrmsk 98
              c+ic dks+g hyg i+c+gckgffrrs ++   y c  ++nc + + +rn c+ crlqkc+  gm  +a++  r + 
   T23H4.2  6 CHICNDKSTGKHYGAISCDGCKGFFRRSIRKRYHYQCRFEQNCDVTKNKRNACRACRLQKCVKAGMKSNAIQNERDAI 83
              9*********************************************************************99877553 PP

  == domain 2    score: 9.8 bits;  conditional E-value: 0.0064
  Rorb-aln 266 realwqqcaiqithaiqyvvefakritgfmelcqndqilllksgclevvlvrm 318
               r a  +     i + +   +e+ak +  f  l q dq  llk g+  ++++ +
   T23H4.2 138 RAATLDDIGKSIHQQLVLFIEWAKSLPQFSFLAQADQAALLKGGAASIIVLGV 190
               55555666666777788889************************988876543 PP

>> F33D4.1a  CE33927	WBGene00003607	locus:nhr-8	zinc finger protein\/hormone receptor	status:Confirmed	UniProt:Q9XYB7	pr
   #    score  bias  c-Evalue  i-Evalue hmmfrom  hmm to    alifrom  ali to    envfrom  env to     acc
 ---   ------ ----- --------- --------- ------- -------    ------- -------    ------- -------    ----
   1 !   66.8   1.4   3.3e-20   2.3e-18      21      89 ..      26      94 ..      23     151 .. 0.85
   2 !   21.2   0.1   2.3e-06   0.00016     277     407 ..     371     507 ..     365     541 .. 0.86

  Alignments for each domain:
  == domain 1    score: 66.8 bits;  conditional E-value: 3.3e-20
  Rorb-aln 21 ckicgdkssgihygvitcegckgffrrsqqnnasyscprqrnclidrtnrnrcqhcrlqkclalgmsrd 89
              c +c d++ g  +gv+tce ck ffrr   +     cp    c i  ++r+ cq crl+kc+a+gm  +
  F33D4.1a 26 CTVCSDRANGYNFGVLTCESCKAFFRRNASKHKEIKCPFSDSCQITSASRKFCQACRLNKCFAVGMNSE 94
              99****************************************************************754 PP

  == domain 2    score: 21.2 bits;  conditional E-value: 2.3e-06
  Rorb-aln 277 ithaiqyvvefakritgfmelcqndqilllksgclevvlvrmcrafnplnntvlfe.gkyggmqlfkalgsddlvneafdfaknlcsl.....qlteeeia 371
               i +a++ +v++a +++ f el  +d+  llksg  e+++vr   a++  +n+     g  g m++   +  +  ++e ++   nl s      +  e+ + 
  F33D4.1a 371 IEEALRRIVNMACQLSLFRELHVDDRKNLLKSGFGELLIVRGLMAYDKSDNSWNHSfGVRGKMEVKVEVLKNPKLEEHYKAHMNLLSTfgedvRNNEHLML 471
               67899******************************************99998765438889999999999999999***9999999965554366777889 PP

  Rorb-aln 372 lfssavlispdrawlieprkvqklqekiyfalqhvi 407
               +f +av++ p  + l + ++v+  q+k +  l +++
  F33D4.1a 472 IFNAAVIFHPHVSNLRDSKRVHSTQAKYFQMLLKLL 507
               9************************99877776655 PP

>> F44G3.9  CE35538	WBGene00003701	locus:nhr-111	Zinc finger, C4 type (two domains)	status:Partially_confirmed	UniProt:O
   #    score  bias  c-Evalue  i-Evalue hmmfrom  hmm to    alifrom  ali to    envfrom  env to     acc
 ---   ------ ----- --------- --------- ------- -------    ------- -------    ------- -------    ----
   1 !   85.9   2.6   5.1e-26   3.6e-24      16      98 ..      37     120 ..      23     135 .. 0.90

  Alignments for each domain:
  == domain 1    score: 85.9 bits;  conditional E-value: 5.1e-26
  Rorb-aln  16 ievipckicgdkssgihygvitcegckgffrrsqqnnasyscpr.qrnclidrtnrnrcqhcrlqkclalgmsrdavkfgrmsk 98 
               + +  c +cgd s g hygv tc gc gffrr+ +n+  + c   + nc+id++nrnrc+ cr++kc+  gm ++av+  r s+
   F44G3.9  37 LPITLCAVCGDTSNGNHYGVPTCFGCSGFFRRTVRNKLVHGCWNgDGNCVIDKANRNRCKSCRIKKCFKKGMNKNAVQPERTSH 120
               55678*************************************76368******************************9999886 PP

>> F33D4.1b  CE33928	WBGene00003607	locus:nhr-8	status:Confirmed	UniProt:Q9XYB7	protein_id:CCD63762.1
   #    score  bias  c-Evalue  i-Evalue hmmfrom  hmm to    alifrom  ali to    envfrom  env to     acc
 ---   ------ ----- --------- --------- ------- -------    ------- -------    ------- -------    ----
   1 !   66.7   1.4   3.4e-20   2.4e-18      21      89 ..      26      94 ..      23     152 .. 0.85
   2 !   21.2   0.1   2.3e-06   0.00016     277     407 ..     370     506 ..     364     540 .. 0.86

  Alignments for each domain:
  == domain 1    score: 66.7 bits;  conditional E-value: 3.4e-20
  Rorb-aln 21 ckicgdkssgihygvitcegckgffrrsqqnnasyscprqrnclidrtnrnrcqhcrlqkclalgmsrd 89
              c +c d++ g  +gv+tce ck ffrr   +     cp    c i  ++r+ cq crl+kc+a+gm  +
  F33D4.1b 26 CTVCSDRANGYNFGVLTCESCKAFFRRNASKHKEIKCPFSDSCQITSASRKFCQACRLNKCFAVGMNSE 94
              99****************************************************************754 PP

  == domain 2    score: 21.2 bits;  conditional E-value: 2.3e-06
  Rorb-aln 277 ithaiqyvvefakritgfmelcqndqilllksgclevvlvrmcrafnplnntvlfe.gkyggmqlfkalgsddlvneafdfaknlcsl.....qlteeeia 371
               i +a++ +v++a +++ f el  +d+  llksg  e+++vr   a++  +n+     g  g m++   +  +  ++e ++   nl s      +  e+ + 
  F33D4.1b 370 IEEALRRIVNMACQLSLFRELHVDDRKNLLKSGFGELLIVRGLMAYDKSDNSWNHSfGVRGKMEVKVEVLKNPKLEEHYKAHMNLLSTfgedvRNNEHLML 470
               67899******************************************99998765438889999999999999999***9999999965554366777889 PP

  Rorb-aln 372 lfssavlispdrawlieprkvqklqekiyfalqhvi 407
               +f +av++ p  + l + ++v+  q+k +  l +++
  F33D4.1b 471 IFNAAVIFHPHVSNLRDSKRVHSTQAKYFQMLLKLL 506
               9************************99877776655 PP

>> C48D5.1a  CE24859	WBGene00003605	locus:nhr-6	Zinc finger, C4 type (two domains) \; Ligand-binding domain of nuclear h
   #    score  bias  c-Evalue  i-Evalue hmmfrom  hmm to    alifrom  ali to    envfrom  env to     acc
 ---   ------ ----- --------- --------- ------- -------    ------- -------    ------- -------    ----
   1 !   85.3   7.7   8.2e-26   5.8e-24      21      99 ..     268     346 ..     260     361 .. 0.94

  Alignments for each domain:
  == domain 1    score: 85.3 bits;  conditional E-value: 8.2e-26
  Rorb-aln  21 ckicgdkssgihygvitcegckgffrrsqqnnasyscprqrnclidrtnrnrcqhcrlqkclalgmsrdavkfgrmskk 99 
               c +c d++  +hyg  tcegckgff+r+ q+n+ y+c  ++ c id+  r rcq+cr qkcl +gm ++ v+ g +s +
  C48D5.1a 268 CAVCNDRAVCLHYGARTCEGCKGFFKRTVQKNSKYTCAGNKTCPIDKRYRSRCQYCRYQKCLEVGMVKEIVRHGSLSGR 346
               99************************************************************************99965 PP

>> K08A2.5a  CE33143	WBGene00003678	locus:nhr-88	nuclear hormone receptor	status:Confirmed	UniProt:Q9N5J5	protein_id:CCD
   #    score  bias  c-Evalue  i-Evalue hmmfrom  hmm to    alifrom  ali to    envfrom  env to     acc
 ---   ------ ----- --------- --------- ------- -------    ------- -------    ------- -------    ----
   1 !   79.7   7.9   3.9e-24   2.7e-22      21      95 ..      36     110 ..      34     125 .. 0.93
   2 ?    2.5   0.0       1.1        74     361     443 ..     318     406 ..     294     430 .. 0.72

  Alignments for each domain:
  == domain 1    score: 79.7 bits;  conditional E-value: 3.9e-24
  Rorb-aln  21 ckicgdkssgihygvitcegckgffrrsqqnnasyscprqrnclidrtnrnrcqhcrlqkclalgmsrdavkfgr 95 
               c +cgd+s+g hygv++c gckgffrr+ +++ +y+c   ++c id+ +rn c++cr+q+cl++gm  +a++  r
  K08A2.5a  36 CMVCGDRSAGKHYGVMACYGCKGFFRRTIRSQQTYTCRFTQKCAIDKDQRNACRYCRFQRCLTVGMEPEAIRPDR 110
               99******************************************************************9998766 PP

  == domain 2    score: 2.5 bits;  conditional E-value: 1.1
  Rorb-aln 361 cslqlteeeialfssavlispdrawlie..prkvqklqekiyfalqhviqknhlddet....lakliakiptitavcnlhgeklqvfkq 443
                 l lt+ ei+++s+ +++ pd   l +   + +  ++++++ al  +i+ n  +         +l+   p ++ + +l ge++q  k 
  K08A2.5a 318 KKLALTNPEITILSALIILDPDARGLSQetSQALLGIRDRVQNALFNLIRDNSNNMTSvtsrFGNLLLLFPPLAKLSSLIGENVQLAKM 406
               56899*****************87776512234557899**********9998877662222446777788899999999999988775 PP

>> F55D12.4a  CE43454	WBGene00006790	locus:unc-55	nuclear hormone receptor	status:Confirmed	UniProt:A5Z0M1	protein_id:CA
   #    score  bias  c-Evalue  i-Evalue hmmfrom  hmm to    alifrom  ali to    envfrom  env to     acc
 ---   ------ ----- --------- --------- ------- -------    ------- -------    ------- -------    ----
   1 !   84.3   7.3   1.6e-25   1.2e-23      19      89 ..      19      89 ..       8     107 .. 0.92

  Alignments for each domain:
  == domain 1    score: 84.3 bits;  conditional E-value: 1.6e-25
   Rorb-aln 19 ipckicgdkssgihygvitcegckgffrrsqqnnasyscprqrnclidrtnrnrcqhcrlqkclalgmsrd 89
                 c +cgdkssg hyg  +cegck ff+rs +   sy+c   +nc id   rn+cq+crl kc+ +gm ++
  F55D12.4a 19 TDCVVCGDKSSGKHYGQFSCEGCKSFFKRSIRRSLSYTCRATKNCAIDVQHRNQCQYCRLTKCIRMGMRKE 89
               57******************************************************************876 PP

>> C26B2.3c  CE37709	WBGene00003625	locus:nhr-31	status:Confirmed	UniProt:Q18192	protein_id:CCD65195.1
   #    score  bias  c-Evalue  i-Evalue hmmfrom  hmm to    alifrom  ali to    envfrom  env to     acc
 ---   ------ ----- --------- --------- ------- -------    ------- -------    ------- -------    ----
   1 !   78.0   2.7   1.3e-23   9.5e-22      20      97 ..      42     119 ..      26     198 .. 0.81
   2 ?    4.8   0.0      0.21        14     356     439 ..     316     404 ..     301     413 .. 0.81

  Alignments for each domain:
  == domain 1    score: 78.0 bits;  conditional E-value: 1.3e-23
  Rorb-aln  20 pckicgdkssgihygvitcegckgffrrsqqnnasyscprqrnclidrtnrnrcqhcrlqkclalgmsrdavkfgrms 97 
                c +cgd  + +hygv++c gckgffrr+   +  y+c   +nc++d+ +rn c++cr+q+c+  gm   av+  r  
  C26B2.3c  42 VCAVCGDGIAKLHYGVLACYGCKGFFRRTLTGKYRYACRFSNNCIVDKFQRNSCRYCRFQRCIQAGMDPKAVRPDRDQ 119
               59*****************************************************************99999765532 PP

  == domain 2    score: 4.8 bits;  conditional E-value: 0.21
  Rorb-aln 356 faknlcslqlteeeialfssavlispdrawlie..prkvqklqekiyfalqhviqknh...lddetlakliakiptitavcnlhgeklq 439
                +  l  l+l eeei  + + +++ p+   l e  ++ +  l++k++  l  +++  h          +l+  +ptit++  l +e+++
  C26B2.3c 316 LVAPLRKLNLKEEEIVPLKAIIILNPNAKGLSEhaRHAISELRDKVQDMLFQIVKELHpiySASSRFGNLLLLLPTITTLSGLMSENMH 404
               56667889*******************99999833456899******99999999888332345668899999*********9999875 PP

>> C26B2.3a  CE17474	WBGene00003625	locus:nhr-31	zinc finger protein	status:Confirmed	UniProt:Q18192	protein_id:CCD65193
   #    score  bias  c-Evalue  i-Evalue hmmfrom  hmm to    alifrom  ali to    envfrom  env to     acc
 ---   ------ ----- --------- --------- ------- -------    ------- -------    ------- -------    ----
   1 !   77.8   2.7   1.5e-23     1e-21      20      97 ..      81     158 ..      65     236 .. 0.81
   2 ?    4.7   0.0      0.23        16     356     439 ..     355     443 ..     340     452 .. 0.81

  Alignments for each domain:
  == domain 1    score: 77.8 bits;  conditional E-value: 1.5e-23
  Rorb-aln  20 pckicgdkssgihygvitcegckgffrrsqqnnasyscprqrnclidrtnrnrcqhcrlqkclalgmsrdavkfgrms 97 
                c +cgd  + +hygv++c gckgffrr+   +  y+c   +nc++d+ +rn c++cr+q+c+  gm   av+  r  
  C26B2.3a  81 VCAVCGDGIAKLHYGVLACYGCKGFFRRTLTGKYRYACRFSNNCIVDKFQRNSCRYCRFQRCIQAGMDPKAVRPDRDQ 158
               59*****************************************************************99999765532 PP

  == domain 2    score: 4.7 bits;  conditional E-value: 0.23
  Rorb-aln 356 faknlcslqlteeeialfssavlispdrawlie..prkvqklqekiyfalqhviqknh...lddetlakliakiptitavcnlhgeklq 439
                +  l  l+l eeei  + + +++ p+   l e  ++ +  l++k++  l  +++  h          +l+  +ptit++  l +e+++
  C26B2.3a 355 LVAPLRKLNLKEEEIVPLKAIIILNPNAKGLSEhaRHAISELRDKVQDMLFQIVKELHpiySASSRFGNLLLLLPTITTLSGLMSENMH 443
               56667889*******************99999833456899******99999999888332345668899999*********9999875 PP

>> F58G6.5d  CE42612	WBGene00003627	locus:nhr-34	status:Confirmed	UniProt:B3GWB8	protein_id:CAQ58113.1
   #    score  bias  c-Evalue  i-Evalue hmmfrom  hmm to    alifrom  ali to    envfrom  env to     acc
 ---   ------ ----- --------- --------- ------- -------    ------- -------    ------- -------    ----
   1 !   78.1   5.5   1.2e-23   8.7e-22      15     100 ..      77     162 ..      61     170 .. 0.89
   2 ?    4.9   0.0       0.2        14     281     424 ..     316     473 ..     296     498 .. 0.66

  Alignments for each domain:
  == domain 1    score: 78.1 bits;  conditional E-value: 1.2e-23
  Rorb-aln  15 qievipckicgdkssgihygvitcegckgffrrsqqnnasyscprqrnclidrtnrnrcqhcrlqkclalgmsrdavkfgrmskkq 100
               +   + c++cgd  +g hyg i+c+gckgffrrs  ++  y c    +cl+ +  rnrc+ crl+kc+++gm   av+  r  +k+
  F58G6.5d  77 EFTGLKCRVCGDSRAGRHYGTIACNGCKGFFRRSIWEQRDYVCRFGGKCLVVQEYRNRCRACRLRKCFTVGMDARAVQSERDKHKK 162
               555578***********************************************************************998876554 PP

  == domain 2    score: 4.9 bits;  conditional E-value: 0.2
  Rorb-aln 281 iqyvvefakritgfmelcqndqilllksgclevv.lvrmcrafnplnntv.lfegky..ggmqlfkal..gsddlvn.....eafdfaknlcslqlteeei 370
                   +++ak ++ + el   dq  ll+  ++ v  l    ++f++  + v l++g +     +l k l  g++ +          d +  +  +++ e e 
  F58G6.5d 316 FVLCIDYAKIMKDYQELSPTDQFTLLRNRVISVNwLCHTYKTFKAGCDGVaLVNGSWypRDKELQKQLdpGCNHYFRilsehLMEDLVIPMREMDMDEGEF 416
               4456899*********************9999962556667777655544277877522245667776557887766333222335556666788889999 PP

  Rorb-aln 371 alfssavlispdrawliepr.kvqklqekiyfal.qhvi.qknhlddetlakliaki 424
                ++ + +l+ + r +  e r +++++++k   al qhv  q+ h++  + +  i+ki
  F58G6.5d 417 VILKALILFRAHRRLSEEGRaHIKRVRDKYIEALyQHVQhQHRHFSSVQTSMRISKI 473
               999999999999988888652688888887777625553133445554444444444 PP

>> B0280.8  CE00815	WBGene00003609	locus:nhr-10	retinoic acid	status:Confirmed	UniProt:P41999	protein_id:CCD61604.1
   #    score  bias  c-Evalue  i-Evalue hmmfrom  hmm to    alifrom  ali to    envfrom  env to     acc
 ---   ------ ----- --------- --------- ------- -------    ------- -------    ------- -------    ----
   1 !   77.0   5.6   2.6e-23   1.8e-21      21      95 ..      18      92 ..       7     112 .. 0.91
   2 ?    0.2   0.0       5.1   3.6e+02     284     386 ..     206     313 ..     202     363 .. 0.73

  Alignments for each domain:
  == domain 1    score: 77.0 bits;  conditional E-value: 2.6e-23
  Rorb-aln 21 ckicgdkssgihygvitcegckgffrrsqqnnasyscprqrnclidrtnrnrcqhcrlqkclalgmsrdavkfgr 95
              c +c d s+g hygv +c+gck ffrr+  +n ++sc  q +c +d++ r  c+hcr++kcl +gm r+a++  r
   B0280.8 18 CLVCSDISTGYHYGVPSCNGCKTFFRRTIMKNQTFSCQFQGKCPVDKSIRCACRHCRFEKCLQVGMDRNAIQQNR 92
              99********************************************************************98776 PP

  == domain 2    score: 0.2 bits;  conditional E-value: 5.1
  Rorb-aln 284 vvefakritgfmelcqndqilllksgclev.vlvrmcrafnplnntvlf.egkyg..gmqlfkalgsddlvneafd.faknlcslqlteeeialfssavli 379
               ++e+ak +  f  l   d++ ll+  ++    lv +  + +   +t++f +g y   + +  + lg +    + +d   k + s+++   e a f +   +
   B0280.8 206 MIEWAKTLPVFQSLPFTDKLALLRHSAITYpSLVHVFNSPDHGLDTIVFpDGAYFdrTPEPTRPLGFNKKKYQMLDqLLKPMRSMEIDMTEFAAFKAIFFL 306
               58999999999999999999999877765427888888777655555543888861245677889988877776662568889999999999999999999 PP

  Rorb-aln 380 spdrawl 386
                pd   +
   B0280.8 307 NPDADDV 313
               8886555 PP

>> C01H6.5e  CE39085	WBGene00003622	locus:nhr-23	status:Confirmed	UniProt:P41828	protein_id:CAJ30219.1
   #    score  bias  c-Evalue  i-Evalue hmmfrom  hmm to    alifrom  ali to    envfrom  env to     acc
 ---   ------ ----- --------- --------- ------- -------    ------- -------    ------- -------    ----
   1 !   27.0   0.2   3.9e-08   2.7e-06      86     113 ..       1      28 [.       1      38 [. 0.93
   2 !   53.1   0.0   4.6e-16   3.3e-14     266     464 ..     156     359 ..     150     361 .] 0.80

  Alignments for each domain:
  == domain 1    score: 27.0 bits;  conditional E-value: 3.9e-08
  Rorb-aln  86 msrdavkfgrmskkqrdslyaevqkhqq 113
               msrdavkfgrmskkqr+ +  ev+ h++
  C01H6.5e   1 MSRDAVKFGRMSKKQREKVEDEVRMHKE 28 
               9************************986 PP

  == domain 2    score: 53.1 bits;  conditional E-value: 4.6e-16
  Rorb-aln 266 realwqqcaiqithaiqyvvefakritgfmelcqndqilllksgclevvlvrmcrafnplnntvlfegkyggmqlfkalgsdd.....lvneafdfaknlc 361
               r   w+  a ++   iq ++efak i+gfm+l q+ qi llk  ++e+ lv     +n   ++v +  +y+    f +l ++d     l+ e+ +  ++++
  C01H6.5e 156 RAGGWELFARELNPLIQAIIEFAKSIDGFMNLPQETQIQLLKGSVFELSLVFAAMYYNVDAQAV-CGERYSVP--FACLIAEDdaemqLIVEVNNTLQEIV 253
               66679999999999*************************************9888888777666.55677654..555544441222266699999999** PP

  Rorb-aln 362 slqlteeeialfssavli...spdraw.lieprkvqklqekiyfalqhviqknhlddetlakliakiptitavcnlhgeklqvfkqshpdivntlfpplyk 458
                lq  + e+al+++  ++   s+ +   +++  ++  ++   +   q v+ +    ++t+ ++    + i+    lh e lq f+ s p     ++p lyk
  C01H6.5e 254 HLQPHQSELALLAAGLILeqvSSSHGIgILDTATIATAETLKNALYQSVMPRIGCMEDTIHRIQDVETRIRQTARLHQEALQNFRMSDPTS-SEKLPALYK 353
               ************9876542224444432677888887777777777999999999999999887777779******************986.5678***** PP

  Rorb-aln 459 elfnpd 464
               elf++d
  C01H6.5e 354 ELFTAD 359
               ***998 PP

>> F58G6.5b  CE35564	WBGene00003627	locus:nhr-34	status:Confirmed	UniProt:Q21006	protein_id:CAC70146.2
   #    score  bias  c-Evalue  i-Evalue hmmfrom  hmm to    alifrom  ali to    envfrom  env to     acc
 ---   ------ ----- --------- --------- ------- -------    ------- -------    ------- -------    ----
   1 !   77.9   5.5   1.4e-23   9.9e-22      15     100 ..     127     212 ..     111     220 .. 0.89
   2 ?    4.6   0.0      0.24        17     282     424 ..     367     523 ..     347     548 .. 0.66

  Alignments for each domain:
  == domain 1    score: 77.9 bits;  conditional E-value: 1.4e-23
  Rorb-aln  15 qievipckicgdkssgihygvitcegckgffrrsqqnnasyscprqrnclidrtnrnrcqhcrlqkclalgmsrdavkfgrmskkq 100
               +   + c++cgd  +g hyg i+c+gckgffrrs  ++  y c    +cl+ +  rnrc+ crl+kc+++gm   av+  r  +k+
  F58G6.5b 127 EFTGLKCRVCGDSRAGRHYGTIACNGCKGFFRRSIWEQRDYVCRFGGKCLVVQEYRNRCRACRLRKCFTVGMDARAVQSERDKHKK 212
               555578***********************************************************************998876554 PP

  == domain 2    score: 4.6 bits;  conditional E-value: 0.24
  Rorb-aln 282 qyvvefakritgfmelcqndqilllksgclevv.lvrmcrafnplnntv.lfegky..ggmqlfkal..gsddlvn.....eafdfaknlcslqlteeeia 371
                  +++ak ++ + el   dq  ll+  ++ v  l    ++f++  + v l++g +     +l k l  g++ +          d +  +  +++ e e  
  F58G6.5b 367 VLCIDYAKIMKDYQELSPTDQFTLLRNRVISVNwLCHTYKTFKAGCDGVaLVNGSWypRDKELQKQLdpGCNHYFRilsehLMEDLVIPMREMDMDEGEFV 467
               456899*********************99999625566677776555442778775222456677765578877663332223355566667888889999 PP

  Rorb-aln 372 lfssavlispdrawliepr.kvqklqekiyfal.qhvi.qknhlddetlakliaki 424
               ++ + +l+ + r +  e r +++++++k   al qhv  q+ h++  + +  i+ki
  F58G6.5b 468 ILKALILFRAHRRLSEEGRaHIKRVRDKYIEALyQHVQhQHRHFSSVQTSMRISKI 523
               99999999999988888652678888887777625553133445544444444444 PP

>> F58G6.5c  CE35565	WBGene00003627	locus:nhr-34	status:Confirmed	UniProt:Q21006	protein_id:CAE46689.1
   #    score  bias  c-Evalue  i-Evalue hmmfrom  hmm to    alifrom  ali to    envfrom  env to     acc
 ---   ------ ----- --------- --------- ------- -------    ------- -------    ------- -------    ----
   1 !   77.8   5.5   1.5e-23     1e-21      15     100 ..     145     230 ..     129     238 .. 0.89
   2 ?    4.5   0.0      0.25        17     282     424 ..     385     541 ..     365     566 .. 0.66

  Alignments for each domain:
  == domain 1    score: 77.8 bits;  conditional E-value: 1.5e-23
  Rorb-aln  15 qievipckicgdkssgihygvitcegckgffrrsqqnnasyscprqrnclidrtnrnrcqhcrlqkclalgmsrdavkfgrmskkq 100
               +   + c++cgd  +g hyg i+c+gckgffrrs  ++  y c    +cl+ +  rnrc+ crl+kc+++gm   av+  r  +k+
  F58G6.5c 145 EFTGLKCRVCGDSRAGRHYGTIACNGCKGFFRRSIWEQRDYVCRFGGKCLVVQEYRNRCRACRLRKCFTVGMDARAVQSERDKHKK 230
               555578***********************************************************************998876554 PP

  == domain 2    score: 4.5 bits;  conditional E-value: 0.25
  Rorb-aln 282 qyvvefakritgfmelcqndqilllksgclevv.lvrmcrafnplnntv.lfegky..ggmqlfkal..gsddlvn.....eafdfaknlcslqlteeeia 371
                  +++ak ++ + el   dq  ll+  ++ v  l    ++f++  + v l++g +     +l k l  g++ +          d +  +  +++ e e  
  F58G6.5c 385 VLCIDYAKIMKDYQELSPTDQFTLLRNRVISVNwLCHTYKTFKAGCDGVaLVNGSWypRDKELQKQLdpGCNHYFRilsehLMEDLVIPMREMDMDEGEFV 485
               456899*********************99999625566677776555442777765222456677765578877663332223355566667888889999 PP

  Rorb-aln 372 lfssavlispdrawliepr.kvqklqekiyfal.qhvi.qknhlddetlakliaki 424
               ++ + +l+ + r +  e r +++++++k   al qhv  q+ h++  + +  i+ki
  F58G6.5c 486 ILKALILFRAHRRLSEEGRaHIKRVRDKYIEALyQHVQhQHRHFSSVQTSMRISKI 541
               99999999999988888652678888887777625553133445544444444444 PP

>> F58G6.5a  CE27764	WBGene00003627	locus:nhr-34	nuclear hormone receptor	status:Confirmed	UniProt:Q21006	protein_id:CAA
   #    score  bias  c-Evalue  i-Evalue hmmfrom  hmm to    alifrom  ali to    envfrom  env to     acc
 ---   ------ ----- --------- --------- ------- -------    ------- -------    ------- -------    ----
   1 !   76.6   6.1   3.4e-23   2.4e-21      19     100 ..      17      98 ..       3     106 .. 0.92
   2 ?    5.2   0.0      0.16        11     281     424 ..     252     409 ..     232     434 .. 0.67

  Alignments for each domain:
  == domain 1    score: 76.6 bits;  conditional E-value: 3.4e-23
  Rorb-aln  19 ipckicgdkssgihygvitcegckgffrrsqqnnasyscprqrnclidrtnrnrcqhcrlqkclalgmsrdavkfgrmskkq 100
               + c++cgd  +g hyg i+c+gckgffrrs  ++  y c    +cl+ +  rnrc+ crl+kc+++gm   av+  r  +k+
  F58G6.5a  17 LKCRVCGDSRAGRHYGTIACNGCKGFFRRSIWEQRDYVCRFGGKCLVVQEYRNRCRACRLRKCFTVGMDARAVQSERDKHKK 98 
               67***********************************************************************998876554 PP

  == domain 2    score: 5.2 bits;  conditional E-value: 0.16
  Rorb-aln 281 iqyvvefakritgfmelcqndqilllksgclevv.lvrmcrafnplnntv.lfegky..ggmqlfkal..gsddlvn.....eafdfaknlcslqlteeei 370
                   +++ak ++ + el   dq  ll+  ++ v  l    ++f++  + v l++g +     +l k l  g++ +          d +  +  +++ e e 
  F58G6.5a 252 FVLCIDYAKIMKDYQELSPTDQFTLLRNRVISVNwLCHTYKTFKAGCDGVaLVNGSWypRDKELQKQLdpGCNHYFRilsehLMEDLVIPMREMDMDEGEF 352
               445689**********************9999962556667777655544277887522245677776557887766333222345566666788889999 PP

  Rorb-aln 371 alfssavlispdrawliepr.kvqklqekiyfal.qhvi.qknhlddetlakliaki 424
                ++ + +l+ + r +  e r +++++++k   al qhv  q+ h++  + +  i+ki
  F58G6.5a 353 VILKALILFRAHRRLSEEGRaHIKRVRDKYIEALyQHVQhQHRHFSSVQTSMRISKI 409
               999999999999988888652688888887777625553133455554444444444 PP

>> C07A12.3b  CE38483	WBGene00003628	locus:nhr-35	status:Confirmed	UniProt:Q17771	protein_id:CCD63276.1
   #    score  bias  c-Evalue  i-Evalue hmmfrom  hmm to    alifrom  ali to    envfrom  env to     acc
 ---   ------ ----- --------- --------- ------- -------    ------- -------    ------- -------    ----
   1 !   68.4   8.3     1e-20   7.3e-19      21      95 ..      21      95 ..       8     105 .. 0.93
   2 !   12.7   0.0   0.00084     0.059     200     322 ..     104     228 ..      92     244 .. 0.70

  Alignments for each domain:
  == domain 1    score: 68.4 bits;  conditional E-value: 1e-20
   Rorb-aln 21 ckicgdkssgihygvitcegckgffrrsqqnnasyscprqrnclidrtnrnrcqhcrlqkclalgmsrdavkfgr 95
               c+ic d ++g hyg i+c+gckgffrr+ + n  y c  + +c id+ nr  c++cr+ kc++ gm  d v+  r
  C07A12.3b 21 CHICSDVATGRHYGAIACNGCKGFFRRTVRRNYEYHCRFESKCEIDKHNRAVCRYCRFMKCISSGMRDDQVQSER 95
               *********************************************************************998776 PP

  == domain 2    score: 12.7 bits;  conditional E-value: 0.00084
   Rorb-aln 200 vpnlftyssfnngqlapgitmteidriaqniikshle...tcqytle.elhqlawqthtyeeikayqsksrealwqqcaiqithaiqyvvefakritgfm 295
                  n+ ty+     +++p +tm+ ++   ++++ s l+   t q + +  + q     +t +  +      r a  +     +   +  v+e+ak +  f 
  C07A12.3b 104 KDNMKTYCQDPTPRTSPELTMSPVEDEYDQLLESLLKsemTIQSLRDtVITQTGNVEYTTKSKNRLSHTDRTATLNDVLKSMHSQLLLVIEWAKTLPEFK 203
                578999**9999*********9766555555555443001333333303445555555555555566667888888888888888999************ PP

   Rorb-aln 296 elcqndqilllksgclevvlvrmcraf 322
                +l   dq +llk  + +   v +c a+
  C07A12.3b 204 QLSGADQAVLLKNFAGQH--VTLCVAY 228
                ************865543..3445554 PP

>> C07A12.3a  CE30855	WBGene00003628	locus:nhr-35	zinc finger protein	status:Partially_confirmed	UniProt:Q17771	protein_
   #    score  bias  c-Evalue  i-Evalue hmmfrom  hmm to    alifrom  ali to    envfrom  env to     acc
 ---   ------ ----- --------- --------- ------- -------    ------- -------    ------- -------    ----
   1 !   68.1   8.4   1.3e-20     9e-19      21      95 ..      77     151 ..      64     161 .. 0.93
   2 !   12.4   0.0     0.001     0.072     200     322 ..     160     284 ..     148     300 .. 0.70

  Alignments for each domain:
  == domain 1    score: 68.1 bits;  conditional E-value: 1.3e-20
   Rorb-aln  21 ckicgdkssgihygvitcegckgffrrsqqnnasyscprqrnclidrtnrnrcqhcrlqkclalgmsrdavkfgr 95 
                c+ic d ++g hyg i+c+gckgffrr+ + n  y c  + +c id+ nr  c++cr+ kc++ gm  d v+  r
  C07A12.3a  77 CHICSDVATGRHYGAIACNGCKGFFRRTVRRNYEYHCRFESKCEIDKHNRAVCRYCRFMKCISSGMRDDQVQSER 151
                *********************************************************************998766 PP

  == domain 2    score: 12.4 bits;  conditional E-value: 0.001
   Rorb-aln 200 vpnlftyssfnngqlapgitmteidriaqniikshle...tcqytle.elhqlawqthtyeeikayqsksrealwqqcaiqithaiqyvvefakritgfm 295
                  n+ ty+     +++p +tm+ ++   ++++ s l+   t q + +  + q     +t +  +      r a  +     +   +  v+e+ak +  f 
  C07A12.3a 160 KDNMKTYCQDPTPRTSPELTMSPVEDEYDQLLESLLKsemTIQSLRDtVITQTGNVEYTTKSKNRLSHTDRTATLNDVLKSMHSQLLLVIEWAKTLPEFK 259
                578999**9999*********9766555555555443001333333303445555555555555566667888888888888888999************ PP

   Rorb-aln 296 elcqndqilllksgclevvlvrmcraf 322
                +l   dq +llk  + +   v +c a+
  C07A12.3a 260 QLSGADQAVLLKNFAGQH--VTLCVAY 284
                ************865543..3445554 PP

>> F21D12.1e  CE39353	WBGene00003620	locus:nhr-21	status:Confirmed	UniProt:Q2V4U5	protein_id:CCD69793.1
   #    score  bias  c-Evalue  i-Evalue hmmfrom  hmm to    alifrom  ali to    envfrom  env to     acc
 ---   ------ ----- --------- --------- ------- -------    ------- -------    ------- -------    ----
   1 !   77.5   3.5   1.9e-23   1.3e-21      17      92 ..      26     101 ..      10     124 .. 0.91

  Alignments for each domain:
  == domain 1    score: 77.5 bits;  conditional E-value: 1.9e-23
   Rorb-aln  17 evipckicgdkssgihygvitcegckgffrrsqqnnasyscprqrnclidrtnrnrcqhcrlqkclalgmsrdavk 92 
                  + c +cgd + g hygv +c+gckgffrrs  +n +y+c  q +c + + +rn c+ crl+ c+ +gm   av+
  F21D12.1e  26 ATLFCAVCGDTALGKHYGVTACNGCKGFFRRSIWKNRTYACRYQGKCGVAKEQRNACRSCRLKECIKVGMNPRAVQ 101
                4578******************************************************************999886 PP

>> H01A20.1  CE18798	WBGene00003602	locus:nhr-3	Zinc finger, C4 type (two domains)	status:Confirmed	UniProt:Q9XTJ4	prote
   #    score  bias  c-Evalue  i-Evalue hmmfrom  hmm to    alifrom  ali to    envfrom  env to     acc
 ---   ------ ----- --------- --------- ------- -------    ------- -------    ------- -------    ----
   1 !   77.4   7.7     2e-23   1.4e-21      20      95 ..      52     127 ..      45     139 .. 0.93

  Alignments for each domain:
  == domain 1    score: 77.4 bits;  conditional E-value: 2e-23
  Rorb-aln  20 pckicgdkssgihygvitcegckgffrrsqqnnasyscprqrnclidrtnrnrcqhcrlqkclalgmsrdavkfgr 95 
                c +c d +sg hygv++c gckgffrr+ ++   y c   ++c id++ rn c+ cr+qkcl +gm  da++  r
  H01A20.1  52 ICSVCCDEASGRHYGVVACFGCKGFFRRTVRAGKNYVCRYSKKCRIDKAGRNVCRSCRFQKCLEVGMEPDAIRPDR 127
               6**********************************************************************98665 PP

>> C28D4.1  CE28893	WBGene00003690	locus:nhr-100	Ligand-binding domain of nuclear hormone receptors, Zinc finger, C4 typ
   #    score  bias  c-Evalue  i-Evalue hmmfrom  hmm to    alifrom  ali to    envfrom  env to     acc
 ---   ------ ----- --------- --------- ------- -------    ------- -------    ------- -------    ----
   1 !   76.1   4.4     5e-23   3.5e-21      19      98 ..      22     101 ..       7     114 .. 0.92

  Alignments for each domain:
  == domain 1    score: 76.1 bits;  conditional E-value: 5e-23
  Rorb-aln  19 ipckicgdkssgihygvitcegckgffrrsqqnnasyscprqrnclidrtnrnrcqhcrlqkclalgmsrdavkfgrmsk 98 
                 c +cgd     hyg ++c+gckgffrrs  ++ +y c  +++c+i+   rnrc+ crl++cl +gm  +av+  r  k
   C28D4.1  22 TSCLVCGDPHGKRHYGAMSCNGCKGFFRRSIWEKRTYKCSFNNECIIEFKYRNRCRACRLKRCLHVGMDANAVRSERTRK 101
               579***********************************************************************998776 PP

>> W01D2.2a  CE20124	WBGene00003651	locus:nhr-61	Zinc finger, C4 type (two domains)	status:Confirmed	UniProt:O62389	prot
   #    score  bias  c-Evalue  i-Evalue hmmfrom  hmm to    alifrom  ali to    envfrom  env to     acc
 ---   ------ ----- --------- --------- ------- -------    ------- -------    ------- -------    ----
   1 !   76.6   4.3   3.4e-23   2.4e-21      19      92 ..      28     101 ..      13     109 .. 0.95

  Alignments for each domain:
  == domain 1    score: 76.6 bits;  conditional E-value: 3.4e-23
  Rorb-aln  19 ipckicgdkssgihygvitcegckgffrrsqqnnasyscprqrnclidrtnrnrcqhcrlqkclalgmsrdavk 92 
               + c +cgd + g hygv +c+gckgffrrs  +n +y+c    +cl+ + +rn c+ crl +cl +gm   av+
  W01D2.2a  28 LQCAVCGDVALGKHYGVNACNGCKGFFRRSIWKNRTYACRHGGKCLVAKEQRNACRSCRLTRCLDVGMNPRAVQ 101
               67******************************************************************999886 PP

>> W01D2.2b  CE20125	WBGene00003651	locus:nhr-61	Zinc finger, C4 type (two domains)	status:Confirmed	UniProt:O62389	prot
   #    score  bias  c-Evalue  i-Evalue hmmfrom  hmm to    alifrom  ali to    envfrom  env to     acc
 ---   ------ ----- --------- --------- ------- -------    ------- -------    ------- -------    ----
   1 !   76.6   4.3   3.4e-23   2.4e-21      19      92 ..      28     101 ..      13     109 .. 0.95

  Alignments for each domain:
  == domain 1    score: 76.6 bits;  conditional E-value: 3.4e-23
  Rorb-aln  19 ipckicgdkssgihygvitcegckgffrrsqqnnasyscprqrnclidrtnrnrcqhcrlqkclalgmsrdavk 92 
               + c +cgd + g hygv +c+gckgffrrs  +n +y+c    +cl+ + +rn c+ crl +cl +gm   av+
  W01D2.2b  28 LQCAVCGDVALGKHYGVNACNGCKGFFRRSIWKNRTYACRHGGKCLVAKEQRNACRSCRLTRCLDVGMNPRAVQ 101
               67******************************************************************999886 PP

>> C08F8.8  CE18491	WBGene00003657	locus:nhr-67	nuclear hormone receptor	status:Partially_confirmed	UniProt:Q9XVV3	prote
   #    score  bias  c-Evalue  i-Evalue hmmfrom  hmm to    alifrom  ali to    envfrom  env to     acc
 ---   ------ ----- --------- --------- ------- -------    ------- -------    ------- -------    ----
   1 !   75.6   6.5   6.9e-23   4.9e-21      19      95 ..      19     100 ..       3     113 .. 0.89

  Alignments for each domain:
  == domain 1    score: 75.6 bits;  conditional E-value: 6.9e-23
  Rorb-aln  19 ipckicgdkssgihygvitcegckgffrrsqqnnasysc.....prqrnclidrtnrnrcqhcrlqkclalgmsrdavkfgr 95 
               + c++c d+ssg hy + +c+gc gff+rs +    y c     p + +c +d+t rn+c+ crl+kcl +gm +dav+  r
   C08F8.8  19 VDCRVCEDHSSGKHYSIFSCDGCAGFFKRSIRRHRQYVCknkgsPSEGQCKVDKTHRNQCRACRLRKCLEIGMNKDAVQHER 100
               68************************************96666667789*****************************9877 PP

>> F54D1.4  CE20866	WBGene00003606	locus:nhr-7	nuclear hormone receptor	status:Confirmed	UniProt:Q20765	protein_id:CAB00
   #    score  bias  c-Evalue  i-Evalue hmmfrom  hmm to    alifrom  ali to    envfrom  env to     acc
 ---   ------ ----- --------- --------- ------- -------    ------- -------    ------- -------    ----
   1 !   75.5   3.7   7.4e-23   5.2e-21      21     101 ..       9      91 ..       4     141 .. 0.90

  Alignments for each domain:
  == domain 1    score: 75.5 bits;  conditional E-value: 7.4e-23
  Rorb-aln  21 ckicgdkssgihygvitcegckgffrrsqqn.nasyscprqrnclidrtnrnrcqhcrlqkclalgmsrdavkfgrm.skkqr 101
               c +cgd  + ihygv++c gckgffrr+ ++    y c  ++nc + + +rn c++cr++kcl +gm  d v+  r  skk +
   F54D1.4   9 CAVCGDTPAKIHYGVLACFGCKGFFRRAVKDgRNKYVCRFEKNCEVTKFERNACRYCRFRKCLLVGMNPDYVRPDREkSKKGK 91 
               99*************************97652679**************************************9986255544 PP

>> F21D12.1d  CE27988	WBGene00003620	locus:nhr-21	status:Confirmed	UniProt:Q19678	protein_id:CCD69792.1
   #    score  bias  c-Evalue  i-Evalue hmmfrom  hmm to    alifrom  ali to    envfrom  env to     acc
 ---   ------ ----- --------- --------- ------- -------    ------- -------    ------- -------    ----
   1 !   75.1   5.1   9.7e-23   6.8e-21      17      92 ..      26     101 ..      10     112 .. 0.91

  Alignments for each domain:
  == domain 1    score: 75.1 bits;  conditional E-value: 9.7e-23
   Rorb-aln  17 evipckicgdkssgihygvitcegckgffrrsqqnnasyscprqrnclidrtnrnrcqhcrlqkclalgmsrdavk 92 
                  + c +cgd + g hygv +c+gckgffrrs  +n +y+c  q +c + + +rn c+ crl+ c+ +gm   av+
  F21D12.1d  26 ATLFCAVCGDTALGKHYGVTACNGCKGFFRRSIWKNRTYACRYQGKCGVAKEQRNACRSCRLKECIKVGMNPRAVQ 101
                4578******************************************************************998885 PP

>> F21D12.1a  CE33375	WBGene00003620	locus:nhr-21	modulating N-terminal of steroid\/thyroid\/retinoic nuclear hormone re
   #    score  bias  c-Evalue  i-Evalue hmmfrom  hmm to    alifrom  ali to    envfrom  env to     acc
 ---   ------ ----- --------- --------- ------- -------    ------- -------    ------- -------    ----
   1 !   75.1   5.1   9.7e-23   6.8e-21      17      92 ..      26     101 ..      10     112 .. 0.91

  Alignments for each domain:
  == domain 1    score: 75.1 bits;  conditional E-value: 9.7e-23
   Rorb-aln  17 evipckicgdkssgihygvitcegckgffrrsqqnnasyscprqrnclidrtnrnrcqhcrlqkclalgmsrdavk 92 
                  + c +cgd + g hygv +c+gckgffrrs  +n +y+c  q +c + + +rn c+ crl+ c+ +gm   av+
  F21D12.1a  26 ATLFCAVCGDTALGKHYGVTACNGCKGFFRRSIWKNRTYACRYQGKCGVAKEQRNACRSCRLKECIKVGMNPRAVQ 101
                4578******************************************************************998885 PP

>> F13A2.8  CE39145	WBGene00003708	locus:nhr-118	zinc finger protein	status:Predicted	UniProt:O16890	protein_id:CCD69387
   #    score  bias  c-Evalue  i-Evalue hmmfrom  hmm to    alifrom  ali to    envfrom  env to     acc
 ---   ------ ----- --------- --------- ------- -------    ------- -------    ------- -------    ----
   1 !   75.4   4.7   8.1e-23   5.7e-21       8     100 ..       4      96 ..       1     130 [. 0.90

  Alignments for each domain:
  == domain 1    score: 75.4 bits;  conditional E-value: 8.1e-23
  Rorb-aln   8 tlaeataqievipckicgdkssgihygvitcegckgffrrsqqnnasyscprqrnclidrtnrnrcqhcrlqkclalgmsrdavkfgrmskkq 100
               ++++++ q  v  c +cgd     hyg ++c+gckgffrrs  ++ +y c   ++c i+   rnrc+ crl+kc+  gm   a++  r  +k 
   F13A2.8   4 SKMNVKPQPLVSACLVCGDPNIQRHYGTVSCNGCKGFFRRSIWEKRTYKCSFHNQCSIEHKYRNRCRACRLEKCFRAGMDASAIRNKRAKRKS 96 
               5666778888999************************************************************************99987764 PP

>> F21D12.1c  CE33377	WBGene00003620	locus:nhr-21	status:Confirmed	UniProt:Q86NH7	protein_id:CCD69791.1
   #    score  bias  c-Evalue  i-Evalue hmmfrom  hmm to    alifrom  ali to    envfrom  env to     acc
 ---   ------ ----- --------- --------- ------- -------    ------- -------    ------- -------    ----
   1 !   74.8   5.2   1.2e-22   8.6e-21      18      92 ..      19      93 ..       4     102 .. 0.91

  Alignments for each domain:
  == domain 1    score: 74.8 bits;  conditional E-value: 1.2e-22
   Rorb-aln 18 vipckicgdkssgihygvitcegckgffrrsqqnnasyscprqrnclidrtnrnrcqhcrlqkclalgmsrdavk 92
                + c +cgd + g hygv +c+gckgffrrs  +n +y+c  q +c + + +rn c+ crl+ c+ +gm   av+
  F21D12.1c 19 TLFCAVCGDTALGKHYGVTACNGCKGFFRRSIWKNRTYACRYQGKCGVAKEQRNACRSCRLKECIKVGMNPRAVQ 93
               578******************************************************************998885 PP

>> Y67A6A.2a  CE27305	WBGene00003652	locus:nhr-62	nuclear hormone receptor	status:Confirmed	UniProt:O02279	protein_id:CA
   #    score  bias  c-Evalue  i-Evalue hmmfrom  hmm to    alifrom  ali to    envfrom  env to     acc
 ---   ------ ----- --------- --------- ------- -------    ------- -------    ------- -------    ----
   1 !   72.8   5.4     5e-22   3.5e-20      15     103 ..      93     180 ..      76     190 .. 0.92

  Alignments for each domain:
  == domain 1    score: 72.8 bits;  conditional E-value: 5e-22
   Rorb-aln  15 qievipckicgdkssgihygvitcegckgffrrsqqnnasyscprqrnclidrtnrnrcqhcrlqkclalgmsrdavkfgrmskkqrds 103
                 i++  c +cgd++ g hygv +c+gckgffrrs   n  y c  +  c i +  rn c+ crl++c+  gm   av+  r+ + q  s
  Y67A6A.2a  93 TINL-VCVVCGDQAFGKHYGVNACNGCKGFFRRSVWHNRQYLCRFEGRCAIAKEHRNVCRACRLKQCFVAGMNPRAVQSERVEREQNGS 180
                4554.59***************************************************************************9999765 PP

>> K08H2.8  CE31557	WBGene00003626	locus:nhr-32	Zinc finger, C4 type (two domains)	status:Confirmed	UniProt:Q21372	prote
   #    score  bias  c-Evalue  i-Evalue hmmfrom  hmm to    alifrom  ali to    envfrom  env to     acc
 ---   ------ ----- --------- --------- ------- -------    ------- -------    ------- -------    ----
   1 !   73.1   4.4   4.1e-22   2.9e-20      20      95 ..      19      94 ..       3     119 .. 0.89

  Alignments for each domain:
  == domain 1    score: 73.1 bits;  conditional E-value: 4.1e-22
  Rorb-aln 20 pckicgdkssgihygvitcegckgffrrsqqnnasyscprqrnclidrtnrnrcqhcrlqkclalgmsrdavkfgr 95
               c +cgd + g hygv +c gc  ffrr+   n s++c r   c +d+ +r  c+ crl kc a+gm + av+  r
   K08H2.8 19 QCVVCGDAADGFHYGVRSCRGCNAFFRRAVTFNMSFTCRRGGRCPVDKNARCACRACRLAKCYAVGMDKKAVQPKR 94
              59**********************************************************************8666 PP

>> T03G6.2c  CE31982	WBGene00003630	locus:nhr-40	status:Confirmed	UniProt:Q22127	protein_id:CCD71835.1
   #    score  bias  c-Evalue  i-Evalue hmmfrom  hmm to    alifrom  ali to    envfrom  env to     acc
 ---   ------ ----- --------- --------- ------- -------    ------- -------    ------- -------    ----
   1 !   69.1   2.9   6.6e-21   4.6e-19      20     104 ..      30     114 ..      13     167 .. 0.81
   2 ?    2.0   0.0       1.5     1e+02     175     218 ..     372     412 ..     346     426 .. 0.88

  Alignments for each domain:
  == domain 1    score: 69.1 bits;  conditional E-value: 6.6e-21
  Rorb-aln  20 pckicgdkssgihygvitcegckgffrrsqqnnasyscprqrnclidrtnrnrcqhcrlqkclalgmsrdavkfgrmskkqrdsl 104
                c +c d +sgihy v +c+gck ffrr+  n+ +++c    +c++ ++ r  c+ crl+kc+ +gm   a++  r   +   +l
  T03G6.2c  30 LCVVCSDFASGIHYSVASCNGCKTFFRRALVNKQTFTCQFSGDCVVGKSVRCVCRSCRLKKCFDMGMDPKAIQHDRDKIRYTKAL 114
               59*****************************************************************977777766444433333 PP

  == domain 2    score: 2.0 bits;  conditional E-value: 1.5
  Rorb-aln 175 spdqsgldmtgikqikqepiydltsvpnlftyssfnngqlapgi 218
                pd  gl   g k i +e +  lt   +lf+y s + g+ a +i
  T03G6.2c 372 NPDADGLSSLGKKTIENERMRLLT---QLFSYLSTERGKEAQTI 412
               69****************998877...69*********999887 PP

>> ZK662.3b  CE31141	WBGene00003638	locus:nhr-48	Zinc finger, C4 type (two domains)	status:Confirmed	UniProt:Q94407	prot
   #    score  bias  c-Evalue  i-Evalue hmmfrom  hmm to    alifrom  ali to    envfrom  env to     acc
 ---   ------ ----- --------- --------- ------- -------    ------- -------    ------- -------    ----
   1 !   72.2   3.1   7.6e-22   5.4e-20      20     103 ..      99     184 ..      82     266 .. 0.87

  Alignments for each domain:
  == domain 1    score: 72.2 bits;  conditional E-value: 7.6e-22
  Rorb-aln  20 pckicgdkssgihygvitcegckgffrrsqqnnasyscprqrnclidrtnrnrcqhcrlqkclalgmsrdav..kfgrmskkqrds 103
                c++cgdk+    + vitce ck ffrr  +++    cp + +c i+  +r  cq crl kc+a+gm ++ +     r+ kkqr  
  ZK662.3b  99 VCRVCGDKAFSYNFNVITCESCKAFFRRNANKEKEIRCPFNEQCEINMVSRRFCQRCRLTKCFAVGMKKEWImsEEARLEKKQRVE 184
               5********************************************************************987224689*****954 PP

>> T03G6.2b  CE31228	WBGene00003630	locus:nhr-40	status:Confirmed	UniProt:Q22127	protein_id:CCD71834.1
   #    score  bias  c-Evalue  i-Evalue hmmfrom  hmm to    alifrom  ali to    envfrom  env to     acc
 ---   ------ ----- --------- --------- ------- -------    ------- -------    ------- -------    ----
   1 !   68.1   3.4   1.3e-20     9e-19      20     104 ..      14      98 ..       4     151 .. 0.81
   2 ?    2.1   0.0       1.4        97     175     218 ..     351     391 ..     325     405 .. 0.88

  Alignments for each domain:
  == domain 1    score: 68.1 bits;  conditional E-value: 1.3e-20
  Rorb-aln  20 pckicgdkssgihygvitcegckgffrrsqqnnasyscprqrnclidrtnrnrcqhcrlqkclalgmsrdavkfgrmskkqrdsl 104
                c +c d +sgihy v +c+gck ffrr+  n+ +++c    +c++ ++ r  c+ crl+kc+ +gm   a++  r   +   +l
  T03G6.2b  14 LCVVCSDFASGIHYSVASCNGCKTFFRRALVNKQTFTCQFSGDCVVGKSVRCVCRSCRLKKCFDMGMDPKAIQHDRDKIRYTKAL 98 
               599****************************************************************977777766444433333 PP

  == domain 2    score: 2.1 bits;  conditional E-value: 1.4
  Rorb-aln 175 spdqsgldmtgikqikqepiydltsvpnlftyssfnngqlapgi 218
                pd  gl   g k i +e +  lt   +lf+y s + g+ a +i
  T03G6.2b 351 NPDADGLSSLGKKTIENERMRLLT---QLFSYLSTERGKEAQTI 391
               79****************998877...69*********999887 PP

>> T03G6.2a  CE31227	WBGene00003630	locus:nhr-40	steroid\/thyroid\/retinoic nuclear hormone receptor family	status:Confi
   #    score  bias  c-Evalue  i-Evalue hmmfrom  hmm to    alifrom  ali to    envfrom  env to     acc
 ---   ------ ----- --------- --------- ------- -------    ------- -------    ------- -------    ----
   1 !   68.1   3.4   1.3e-20   9.2e-19      20     104 ..      14      98 ..       4     151 .. 0.81
   2 ?    2.1   0.0       1.4        99     175     218 ..     356     396 ..     330     410 .. 0.88

  Alignments for each domain:
  == domain 1    score: 68.1 bits;  conditional E-value: 1.3e-20
  Rorb-aln  20 pckicgdkssgihygvitcegckgffrrsqqnnasyscprqrnclidrtnrnrcqhcrlqkclalgmsrdavkfgrmskkqrdsl 104
                c +c d +sgihy v +c+gck ffrr+  n+ +++c    +c++ ++ r  c+ crl+kc+ +gm   a++  r   +   +l
  T03G6.2a  14 LCVVCSDFASGIHYSVASCNGCKTFFRRALVNKQTFTCQFSGDCVVGKSVRCVCRSCRLKKCFDMGMDPKAIQHDRDKIRYTKAL 98 
               599****************************************************************977777766444433333 PP

  == domain 2    score: 2.1 bits;  conditional E-value: 1.4
  Rorb-aln 175 spdqsgldmtgikqikqepiydltsvpnlftyssfnngqlapgi 218
                pd  gl   g k i +e +  lt   +lf+y s + g+ a +i
  T03G6.2a 356 NPDADGLSSLGKKTIENERMRLLT---QLFSYLSTERGKEAQTI 396
               79****************998877...69*********999887 PP

>> C24G6.4  CE27727	WBGene00003637	locus:nhr-47	zinc finger protein	status:Confirmed	UniProt:Q17370	protein_id:CCD65132.
   #    score  bias  c-Evalue  i-Evalue hmmfrom  hmm to    alifrom  ali to    envfrom  env to     acc
 ---   ------ ----- --------- --------- ------- -------    ------- -------    ------- -------    ----
   1 !   65.8   6.8   6.6e-20   4.7e-18      21      95 ..      11      85 ..       7     114 .. 0.92
   2 ?    6.7   0.0     0.057         4     361     451 ..     449     544 ..     431     550 .. 0.80

  Alignments for each domain:
  == domain 1    score: 65.8 bits;  conditional E-value: 6.6e-20
  Rorb-aln 21 ckicgdkssgihygvitcegckgffrrsqqnnasyscprqrnclidrtnrnrcqhcrlqkclalgmsrdavkfgr 95
              c +c d ++g hy v +c+gck ffrr+  nn  + c  +++c +++  r  c++crlqkcla+gm +++++  r
   C24G6.4 11 CAVCDDIATGKHYSVASCNGCKTFFRRALVNNREFVCQGNKDCPVNKGVRCACRYCRLQKCLAVGMDKNSIQNDR 85
              99*****************************************************************99987654 PP

  == domain 2    score: 6.7 bits;  conditional E-value: 0.057
  Rorb-aln 361 cslqlteeeialfssavlispdrawlie..prkvqklqekiyfalqhviqknh...lddetlakliakiptitavcnlhgeklqvfkqshpdivnt 451
                 l+ +  e al+ + + + pd   l    +r+v   q+k+  +l   +qk+       e  a +i ++p+i+   +++ e lqv+   + + +n+
   C24G6.4 449 RQLNFSTTEFALLQAIMFFDPDTEGLDSasQRNVVAEQKKLLAVLFRHLQKAYnpqAASERYASIILRMPSIRRAAAKKNESLQVLDMLQMHEINS 544
               56788899999999999999999988653367788889999999999999986111466889***********************98776666665 PP

>> F32B6.1  CE24934	WBGene00003603	locus:nhr-4	Ligand-binding domain of nuclear hormone receptors, Zinc finger, C4 type 
   #    score  bias  c-Evalue  i-Evalue hmmfrom  hmm to    alifrom  ali to    envfrom  env to     acc
 ---   ------ ----- --------- --------- ------- -------    ------- -------    ------- -------    ----
   1 !   68.6   5.3   9.1e-21   6.4e-19      20      95 ..      49     124 ..      35     132 .. 0.94

  Alignments for each domain:
  == domain 1    score: 68.6 bits;  conditional E-value: 9.1e-21
  Rorb-aln  20 pckicgdkssgihygvitcegckgffrrsqqnnasyscprqrnclidrtnrnrcqhcrlqkclalgmsrdavkfgr 95 
                c +cgd + g hyg+ +c+gckgffrrs  +   ysc    +c + +  rn c+ crl+kc+ +gm  d+v+  r
   F32B6.1  49 ICDVCGDVAFGKHYGINACNGCKGFFRRSVWSRRQYSCRFGGDCPVVKEHRNVCRSCRLKKCFEVGMNPDSVQNER 124
               6**********************************************************************98766 PP

>> Y54F10AM.1  CE43713	WBGene00021848	locus:nhr-239	status:Confirmed	UniProt:Q9BKZ8	protein_id:CCD73834.1
   #    score  bias  c-Evalue  i-Evalue hmmfrom  hmm to    alifrom  ali to    envfrom  env to     acc
 ---   ------ ----- --------- --------- ------- -------    ------- -------    ------- -------    ----
   1 !   70.4   7.4   2.7e-21   1.9e-19      18      96 ..       8      87 ..       3      95 .. 0.91

  Alignments for each domain:
  == domain 1    score: 70.4 bits;  conditional E-value: 2.7e-21
    Rorb-aln 18 vipckicgdkssgihygvitcegckgffrrsqqnnasyscpr.qrnclidrtnrnrcqhcrlqkclalgmsrdavkfgrm 96
                 + c icgdks g hygv +c+gc  ff+rs ++n  y+c   + +c++d+  rn c  crl kc  l m r av+  r 
  Y54F10AM.1  8 AVNCEICGDKSYGRHYGVWACDGCSCFFKRSVRKNIIYTCIAgNWKCVVDKGRRNWCPACRLAKCTRLKMNRLAVQTERG 87
                578*************************************762679*****************************98775 PP

>> Y45G5AM.1b  CE35803	WBGene00003704	locus:nhr-114	status:Confirmed	UniProt:Q86PI8	protein_id:CCD74320.1
   #    score  bias  c-Evalue  i-Evalue hmmfrom  hmm to    alifrom  ali to    envfrom  env to     acc
 ---   ------ ----- --------- --------- ------- -------    ------- -------    ------- -------    ----
   1 !   66.3   7.0   4.6e-20   3.3e-18      21      95 ..      15      89 ..      10      99 .. 0.96

  Alignments for each domain:
  == domain 1    score: 66.3 bits;  conditional E-value: 4.6e-20
    Rorb-aln 21 ckicgdkssgihygvitcegckgffrrsqqnnasyscprqrnclidrtnrnrcqhcrlqkclalgmsrdavkfgr 95
                c +c d +sg hygv +c gck ffrr+  ++  y c  + nc +d+t r  c++cr++kcl++gm r+a++  r
  Y45G5AM.1b 15 CLVCQDFASGYHYGVPSCVGCKTFFRRTIMKKQKYICQFEGNCPVDKTIRCACRYCRFEKCLSVGMDRNALQQNR 89
                99********************************************************************97655 PP

>> F11A1.3b  CE27585	WBGene00000908	locus:daf-12	status:Confirmed	UniProt:Q9UB16	protein_id:CAC42283.1
   #    score  bias  c-Evalue  i-Evalue hmmfrom  hmm to    alifrom  ali to    envfrom  env to     acc
 ---   ------ ----- --------- --------- ------- -------    ------- -------    ------- -------    ----
   1 !   62.7   7.9   5.7e-19     4e-17      20     122 ..      58     160 ..      48     167 .. 0.90
   2 ?    8.9   0.1     0.012      0.84     282     329 ..     504     551 ..     495     609 .. 0.79

  Alignments for each domain:
  == domain 1    score: 62.7 bits;  conditional E-value: 5.7e-19
  Rorb-aln  20 pckicgdkssgihygvitcegckgffrrsqqnnasyscprqrnclidrtnrnrcqhcrlqkclalgmsrdavkfgrmskkqrdslyaevqkhqqrlqeqrq 120
                c++cgd+++g  + vitce ck ffrr       + cp   +c i+  +r  cq+crl+kc+++gm ++ +      +++++s   +    ++r q  +q
  F11A1.3b  58 TCRVCGDHATGYNFNVITCESCKAFFRRNALRPKEFKCPYSEDCEINSVSRRFCQKCRLRKCFTVGMKKEWILNEEQLRRRKNSRLNNTGTCNKRSQPGNQ 158
               6********************************************************************99988888888888888888888888777776 PP

  Rorb-aln 121 qq 122
               q 
  F11A1.3b 159 QS 160
               64 PP

  == domain 2    score: 8.9 bits;  conditional E-value: 0.012
  Rorb-aln 282 qyvvefakritgfmelcqndqilllksgclevvlvrmcrafnplnntv 329
               +  v+ ak +  f e+ q+ +  llk g +e++ vr    +++  n+ 
  F11A1.3b 504 RRFVKVAKGVPAFREVSQEGKFSLLKGGMIEMLTVRGVTRYDASTNSF 551
               567999******************************999988877754 PP

>> F11A1.3d  CE39240	WBGene00000908	locus:daf-12	status:Confirmed	UniProt:Q2XN07	protein_id:CAJ43436.1
   #    score  bias  c-Evalue  i-Evalue hmmfrom  hmm to    alifrom  ali to    envfrom  env to     acc
 ---   ------ ----- --------- --------- ------- -------    ------- -------    ------- -------    ----
   1 !   62.6   7.9   5.9e-19   4.2e-17      20     122 ..      83     185 ..      73     192 .. 0.90
   2 ?    8.8   0.1     0.013      0.89     282     329 ..     529     576 ..     520     634 .. 0.79

  Alignments for each domain:
  == domain 1    score: 62.6 bits;  conditional E-value: 5.9e-19
  Rorb-aln  20 pckicgdkssgihygvitcegckgffrrsqqnnasyscprqrnclidrtnrnrcqhcrlqkclalgmsrdavkfgrmskkqrdslyaevqkhqqrlqeqrq 120
                c++cgd+++g  + vitce ck ffrr       + cp   +c i+  +r  cq+crl+kc+++gm ++ +      +++++s   +    ++r q  +q
  F11A1.3d  83 TCRVCGDHATGYNFNVITCESCKAFFRRNALRPKEFKCPYSEDCEINSVSRRFCQKCRLRKCFTVGMKKEWILNEEQLRRRKNSRLNNTGTCNKRSQPGNQ 183
               6********************************************************************99988888888888888888888888777776 PP

  Rorb-aln 121 qq 122
               q 
  F11A1.3d 184 QS 185
               64 PP

  == domain 2    score: 8.8 bits;  conditional E-value: 0.013
  Rorb-aln 282 qyvvefakritgfmelcqndqilllksgclevvlvrmcrafnplnntv 329
               +  v+ ak +  f e+ q+ +  llk g +e++ vr    +++  n+ 
  F11A1.3d 529 RRFVKVAKGVPAFREVSQEGKFSLLKGGMIEMLTVRGVTRYDASTNSF 576
               567999******************************999888877754 PP

>> F11A1.3a  CE27584	WBGene00000908	locus:daf-12	status:Confirmed	UniProt:Q9XZD4	protein_id:CAC42284.1
   #    score  bias  c-Evalue  i-Evalue hmmfrom  hmm to    alifrom  ali to    envfrom  env to     acc
 ---   ------ ----- --------- --------- ------- -------    ------- -------    ------- -------    ----
   1 !   62.5   7.9   6.4e-19   4.5e-17      20     122 ..     117     219 ..     107     226 .. 0.90
   2 ?    8.7   0.1     0.013      0.94     282     329 ..     563     610 ..     554     668 .. 0.79

  Alignments for each domain:
  == domain 1    score: 62.5 bits;  conditional E-value: 6.4e-19
  Rorb-aln  20 pckicgdkssgihygvitcegckgffrrsqqnnasyscprqrnclidrtnrnrcqhcrlqkclalgmsrdavkfgrmskkqrdslyaevqkhqqrlqeqrq 120
                c++cgd+++g  + vitce ck ffrr       + cp   +c i+  +r  cq+crl+kc+++gm ++ +      +++++s   +    ++r q  +q
  F11A1.3a 117 TCRVCGDHATGYNFNVITCESCKAFFRRNALRPKEFKCPYSEDCEINSVSRRFCQKCRLRKCFTVGMKKEWILNEEQLRRRKNSRLNNTGTCNKRSQPGNQ 217
               6********************************************************************99988888888888888888888888777776 PP

  Rorb-aln 121 qq 122
               q 
  F11A1.3a 218 QS 219
               64 PP

  == domain 2    score: 8.7 bits;  conditional E-value: 0.013
  Rorb-aln 282 qyvvefakritgfmelcqndqilllksgclevvlvrmcrafnplnntv 329
               +  v+ ak +  f e+ q+ +  llk g +e++ vr    +++  n+ 
  F11A1.3a 563 RRFVKVAKGVPAFREVSQEGKFSLLKGGMIEMLTVRGVTRYDASTNSF 610
               567999******************************999888877754 PP

>> Y45G5AM.1a  CE33735	WBGene00003704	locus:nhr-114	status:Confirmed	UniProt:Q9GUI3	protein_id:CCD74319.1
   #    score  bias  c-Evalue  i-Evalue hmmfrom  hmm to    alifrom  ali to    envfrom  env to     acc
 ---   ------ ----- --------- --------- ------- -------    ------- -------    ------- -------    ----
   1 !   65.8   6.7   6.4e-20   4.5e-18      21      95 ..      15      89 ..      10      98 .. 0.96
   2 ?   -0.3   0.0       7.3   5.1e+02     285     392 ..     225     337 ..     222     391 .. 0.71

  Alignments for each domain:
  == domain 1    score: 65.8 bits;  conditional E-value: 6.4e-20
    Rorb-aln 21 ckicgdkssgihygvitcegckgffrrsqqnnasyscprqrnclidrtnrnrcqhcrlqkclalgmsrdavkfgr 95
                c +c d +sg hygv +c gck ffrr+  ++  y c  + nc +d+t r  c++cr++kcl++gm r+a++  r
  Y45G5AM.1a 15 CLVCQDFASGYHYGVPSCVGCKTFFRRTIMKKQKYICQFEGNCPVDKTIRCACRYCRFEKCLSVGMDRNALQQNR 89
                99********************************************************************97655 PP

  == domain 2    score: -0.3 bits;  conditional E-value: 7.3
    Rorb-aln 285 vefakritgfmelcqndqilllksgclev.vlvrmcrafnplnntvlf.egkyg..gmqlfkalgsddlvneafdfa.knlcslqlteeeialfssavl 378
                  e+ak  + f  l  +d+  l++  ++ v vlv++  + +   +t++f +g y   + +  +  g +    + +d + k    lql   e a f ++  
  Y45G5AM.1a 225 TEYAKTFDVFEALDYQDKAELVRHAAITVpVLVQVWNSPDYGPDTIVFpDGAYFdrTPEPTRPAGLNRKKYQMLDLVlKPFRDLQLDATEFAAFKAVTF 323
                 578888888888888888888888888776788888888877777766467775113455666777776667777543667788888888888888888 PP

    Rorb-aln 379 ispdrawlieprkv 392
                 + pd    +  rk+
  Y45G5AM.1a 324 LNPDADISLPARKL 337
                 88887766655553 PP

>> H27C11.1a  CE31027	WBGene00003687	locus:nhr-97	Zinc finger, C4 type (two domains) \; Ligand-binding domain of nuclear
   #    score  bias  c-Evalue  i-Evalue hmmfrom  hmm to    alifrom  ali to    envfrom  env to     acc
 ---   ------ ----- --------- --------- ------- -------    ------- -------    ------- -------    ----
   1 !   62.7   5.7   5.6e-19     4e-17      21     101 ..      35     116 ..      22     124 .. 0.90
   2 ?    4.4   0.0      0.27        19     281     428 ..     216     376 ..     151     417 .. 0.68

  Alignments for each domain:
  == domain 1    score: 62.7 bits;  conditional E-value: 5.6e-19
   Rorb-aln  21 ckicgdks.sgihygvitcegckgffrrsqqnnasyscprqrnclidrtnrnrcqhcrlqkclalgmsrdavkfgrmskkqr 101
                c +cgd++ s ++ygv +c gck ff r+ ++   y c    nc i  + rn c++cr+ +cl +gm  +avk+ r   k++
  H27C11.1a  35 CVVCGDRAcSHLYYGVAACHGCKCFFWRTVKSRLNYVCRYGGNCSISTAGRNACRYCRFHRCLFVGMKIEAVKMDRKLTKRK 116
                99****964889**************************************************************99655443 PP

  == domain 2    score: 4.4 bits;  conditional E-value: 0.27
   Rorb-aln 281 iqyvvefakritgfmelc.qndqilllksgclevvlvrm.cr.afnplnntvlf.egkyggmqlfka...lgsddlvneafdfa.knlcslqlteeeial 372
                + + +++ ++ + + ++   nd+i ll++ c  +vl+ + c+ +f p +  + f ++ + + + +     +     ++   ++a ++l  l l  +ei l
  H27C11.1a 216 VTWAIDWCRQTAEIADVHhTNDKISLLRASCAPLVLLELgCQsSFGPSDTQIPFcNNSFLSAHCIPPstsFLRWKTIQSLNKWAqRELKPLCLRAKEIVL 315
                5555555555555555531699999999999999999875653588877666441555555555433111222233444444441567788899999999 PP

   Rorb-aln 373 fssavlispdrawlie..prkvqklqekiyfalqhviqknhl...ddetlakliakiptit 428
                + + + + pd   l    +  ++ l+e+++ al  ++  n         la+++  ip ++
  H27C11.1a 316 LKALIALNPDANGLSSdaESSIRMLRERVHTALFQLLMENSEpitAASRLAQILLLIPQLS 376
                9999999999998886334568899999999998888877641113344555555555555 PP

>> F09C6.8  CE15767	WBGene00008619	locus:nhr-262	Zinc finger, C4 type (two domains)	status:Partially_confirmed	UniProt:O
   #    score  bias  c-Evalue  i-Evalue hmmfrom  hmm to    alifrom  ali to    envfrom  env to     acc
 ---   ------ ----- --------- --------- ------- -------    ------- -------    ------- -------    ----
   1 !   66.2   7.5     5e-20   3.5e-18      20      92 ..      35     107 ..      28     116 .. 0.96

  Alignments for each domain:
  == domain 1    score: 66.2 bits;  conditional E-value: 5e-20
  Rorb-aln  20 pckicgdkssgihygvitcegckgffrrsqqnnasyscprqrnclidrtnrnrcqhcrlqkclalgmsrdavk 92 
                ck+cgd+     yg  +c gc  ffrr+  +n  y c +++ncli  t rn c++cr+qkc+a+gm   a++
   F09C6.8  35 NCKVCGDRPNNDRYGASACLGCTVFFRRAVVKNLKYKCMKEQNCLISCTYRNACRYCRFQKCFAVGMHSSAIQ 107
               5******************************************************************998875 PP

>> C28D4.9  CE35413	WBGene00003728	locus:nhr-138	Ligand-binding domain of nuclear hormone receptors, Zinc finger, C4 typ
   #    score  bias  c-Evalue  i-Evalue hmmfrom  hmm to    alifrom  ali to    envfrom  env to     acc
 ---   ------ ----- --------- --------- ------- -------    ------- -------    ------- -------    ----
   1 !   66.0   5.6   5.7e-20     4e-18      21      95 ..      15      89 ..      11     118 .. 0.94

  Alignments for each domain:
  == domain 1    score: 66.0 bits;  conditional E-value: 5.7e-20
  Rorb-aln 21 ckicgdkssgihygvitcegckgffrrsqqnnasyscprqrnclidrtnrnrcqhcrlqkclalgmsrdavkfgr 95
              c +cgd  +  hyg ++c+gckgffrrs  ++ +y c  + +c + +  rnrc+ cr++kc+ +gm   av+  r
   C28D4.9 15 CLVCGDDKASRHYGTVACNGCKGFFRRSVWEKRTYFCIANEDCEVLQQFRNRCRACRFNKCVMVGMDARAVQSER 89
              99*****************************************************************99998766 PP

>> H12C20.6a  CE31964	WBGene00003691	locus:nhr-101	status:Confirmed	UniProt:Q95ZS3	protein_id:CAC42310.2
   #    score  bias  c-Evalue  i-Evalue hmmfrom  hmm to    alifrom  ali to    envfrom  env to     acc
 ---   ------ ----- --------- --------- ------- -------    ------- -------    ------- -------    ----
   1 !   64.7   6.2   1.4e-19   9.7e-18      21      95 ..       7      81 ..       2      95 .. 0.94

  Alignments for each domain:
  == domain 1    score: 64.7 bits;  conditional E-value: 1.4e-19
   Rorb-aln 21 ckicgdkssgihygvitcegckgffrrsqqnnasyscprqrnclidrtnrnrcqhcrlqkclalgmsrdavkfgr 95
               c +c d ssg hygv +c+gck ffrr+  ++  + c  ++nc +d++ r  c+ cr++kc+ +gm + a++  r
  H12C20.6a  7 CLVCNDLSSGYHYGVPSCNGCKTFFRRTIMKKQLFVCQHEKNCPVDKSIRCACRFCRFEKCIQVGMDKSALQASR 81
               99*****************************************************************99987665 PP

>> ZK662.3a  CE18456	WBGene00003638	locus:nhr-48	Zinc finger, C4 type (two domains)	status:Partially_confirmed	UniProt:Q
   #    score  bias  c-Evalue  i-Evalue hmmfrom  hmm to    alifrom  ali to    envfrom  env to     acc
 ---   ------ ----- --------- --------- ------- -------    ------- -------    ------- -------    ----
   1 !   64.6   3.2   1.6e-19   1.1e-17      20     122 ..      99     204 ..      82     257 .. 0.83

  Alignments for each domain:
  == domain 1    score: 64.6 bits;  conditional E-value: 1.6e-19
  Rorb-aln  20 pckicgdkssgihygvitcegckgffrrsqqnnasyscprqrnclidrtnrnrcqhcrlqkclalgmsrdavk....fgrmskkqrdslyaevqkhqqrlq 116
                c++cgdk+    + vitce ck ffrr  +++    cp + +c i+  +r  cq crl kc+a+ ++  + +    f  m k    s  a ++k+q r++
  ZK662.3a  99 VCRVCGDKAFSYNFNVITCESCKAFFRRNANKEKEIRCPFNEQCEINMVSRRFCQRCRLTKCFAVSLAEKSHRleelFVGMKKEWIMSEEARLEKKQ-RVE 198
               5*****************************************************************9987766222356677777777777777754.555 PP

  Rorb-aln 117 eqrqqq 122
               e+r+++
  ZK662.3a 199 ENRERR 204
               554443 PP

>> C25E10.1  CE06863	WBGene00016091	locus:nhr-30	zinc finger-containing protein	status:Partially_confirmed	UniProt:Q1815
   #    score  bias  c-Evalue  i-Evalue hmmfrom  hmm to    alifrom  ali to    envfrom  env to     acc
 ---   ------ ----- --------- --------- ------- -------    ------- -------    ------- -------    ----
   1 !   65.1   4.7     1e-19   7.4e-18      20     116 ..       5      96 ..       2     116 .. 0.85
   2 ?    1.4   0.1       2.3   1.6e+02     355     438 ..     304     387 ..     284     396 .. 0.80

  Alignments for each domain:
  == domain 1    score: 65.1 bits;  conditional E-value: 1e-19
  Rorb-aln  20 pckicgdkssgihygvitcegckgffrrsqqnnasyscprqr.nclidrtnrnrcqhcrlqkclalgmsrdavkfgrmskkqrdslyaevqkhqqrlq 116
                ckicg  + g+h+gv +c  c  ffrr    n  y c ++  +c +++  r  c+hcr+qkcl +gm+ d v++ r      d    e++  + ++q
  C25E10.1   5 TCKICGLAAHGVHFGVTACRACAAFFRRFVVLNLEYECLKDEiKCNLNKIRRSSCRHCRFQKCLRMGMTADNVQWNR------DVYSNEMRYRKLKIQ 96 
               5*************************************987548*****************************9876......444444444455555 PP

  == domain 2    score: 1.4 bits;  conditional E-value: 2.3
  Rorb-aln 355 dfaknlcslqlteeeialfssavlispdrawlieprkv.qklqekiyfalqhviqknhlddetlakliakiptitavcnlhgekl 438
               ++a+ l  l+l+ ee+a +    ++  +   + e  +v +k +++i   l+   +kn + +  + ++   ++ti a+  +h + l
  C25E10.1 304 EVAQPLSQLKLSIEEVAFLIINFVLHNEEKIIGESLTVcDKFRDQIADGLHEYYKKNDIIN-YAPRIKKMMSTIDAMKRIHYDDL 387
               77899999*********998888888888888777665389*********99999998865.44566666788888877776655 PP

>> K01H12.3  CE43658	WBGene00003629	locus:nhr-38	Zinc finger, C4 type (two domains)	status:Confirmed	UniProt:Q21104	prot
   #    score  bias  c-Evalue  i-Evalue hmmfrom  hmm to    alifrom  ali to    envfrom  env to     acc
 ---   ------ ----- --------- --------- ------- -------    ------- -------    ------- -------    ----
   1 !   64.3   3.8   1.9e-19   1.3e-17      12     110 ..      25     126 ..      14     147 .. 0.84

  Alignments for each domain:
  == domain 1    score: 64.3 bits;  conditional E-value: 1.9e-19
  Rorb-aln  12 ataqievipckicgdkssgihygvitcegckgffrrsqqnnasyscp.rqrnclidrtnrn.rcqhcrlqkclalgmsrdavkfgrmskkqrd..slyaev 108
                +a  e+i c ic dk+ g h+g i+c  c  ffrrs  ++  ysc  rq   + d t+r   c+ cr+ kc++ gm  + vk  r s  q++  sly ++
  K01H12.3  25 SSAPQEMI-CSICSDKAEGYHFGAISCAACGAFFRRSVSDQKVYSCSnRQCSIVHDPTKRGgSCRFCRFLKCVSSGMMPQDVKAKRTSSSQQNvtSLYRNM 124
               55555665.*************************************73666677799999637***********************998887544899877 PP

  Rorb-aln 109 qk 110
               ++
  K01H12.3 125 NQ 126
               65 PP

>> E02H1.7  CE30271	WBGene00003618	locus:nhr-19	Zinc finger, C4 type (two domains)	status:Confirmed	UniProt:Q09528	prote
   #    score  bias  c-Evalue  i-Evalue hmmfrom  hmm to    alifrom  ali to    envfrom  env to     acc
 ---   ------ ----- --------- --------- ------- -------    ------- -------    ------- -------    ----
   1 !   63.2   3.8   4.1e-19   2.9e-17      20      92 ..      79     151 ..      66     156 .. 0.94

  Alignments for each domain:
  == domain 1    score: 63.2 bits;  conditional E-value: 4.1e-19
  Rorb-aln  20 pckicgdkssgihygvitcegckgffrrsqqnnasyscprqrnclidrtnrnrcqhcrlqkclalgmsrdavk 92 
                c icg+ s+g hyg+++c gck ffrr+  +     c r++ c +   +r+ c+ cr +kcl  gms++a++
   E02H1.7  79 QCLICGEPSTGKHYGIVACLGCKTFFRRAVVQRQDTECKREKPCDVTTMARKACRACRYRKCLESGMSKEALQ 151
               6*****************************99**************************************986 PP

>> Y41D4B.8  CE37567	WBGene00003682	locus:nhr-92	status:Confirmed	UniProt:Q95Y07	protein_id:CCD66708.1
   #    score  bias  c-Evalue  i-Evalue hmmfrom  hmm to    alifrom  ali to    envfrom  env to     acc
 ---   ------ ----- --------- --------- ------- -------    ------- -------    ------- -------    ----
   1 !   63.1   4.7   4.2e-19   2.9e-17      21      95 ..       5      79 ..       2     108 .. 0.92

  Alignments for each domain:
  == domain 1    score: 63.1 bits;  conditional E-value: 4.2e-19
  Rorb-aln 21 ckicgdkssgihygvitcegckgffrrsqqnnasyscprqrnclidrtnrnrcqhcrlqkclalgmsrdavkfgr 95
              c++cg  s+ ih+g + c  c  ffrr+      y c +  ncli  t rn c++cr  kc+ +gm r++v+  r
  Y41D4B.8  5 CQVCGVPSARIHFGGVVCSACSAFFRRTVVRGHEYRCKQMENCLIVSTIRNMCKKCRYTKCILVGMKRESVQKFR 79
              *********************************************************************996433 PP

>> Y51A2D.17  CE22324	WBGene00003660	locus:nhr-70	Zinc finger, C4 type (two domains)	status:Confirmed	UniProt:Q9XTG0	pro
   #    score  bias  c-Evalue  i-Evalue hmmfrom  hmm to    alifrom  ali to    envfrom  env to     acc
 ---   ------ ----- --------- --------- ------- -------    ------- -------    ------- -------    ----
   1 !   62.4   6.7   7.2e-19   5.1e-17      19      97 ..       9      87 ..       2      95 .. 0.92

  Alignments for each domain:
  == domain 1    score: 62.4 bits;  conditional E-value: 7.2e-19
   Rorb-aln 19 ipckicgdkssgihygvitcegckgffrrsqqnnasyscprqrnclidrtnrnrcqhcrlqkclalgmsrdavkfgrms 97
                pc icg+   g+h+g  +c  c  ffrrs   n  y c  + nc i  t r  c+ cr+ kc+a+gm r+av+  r +
  Y51A2D.17  9 PPCSICGEVGNGVHFGAEACRACAAFFRRSVALNKLYRCRGDGNCDILSTIRCMCRACRFAKCMAVGMKREAVQKYRDA 87
               59***********************************************************************876655 PP

>> F44E7.8  CE35972	WBGene00018430	locus:nhr-142	nuclear hormone receptor	status:Partially_confirmed	UniProt:Q8MXK0	prot
   #    score  bias  c-Evalue  i-Evalue hmmfrom  hmm to    alifrom  ali to    envfrom  env to     acc
 ---   ------ ----- --------- --------- ------- -------    ------- -------    ------- -------    ----
   1 !   62.7   6.2   5.5e-19   3.9e-17      20      95 ..      25     101 ..       9     116 .. 0.90

  Alignments for each domain:
  == domain 1    score: 62.7 bits;  conditional E-value: 5.5e-19
  Rorb-aln  20 pckicgdkssgihygvitcegckgffrrsqqnnasyscprq.rnclidrtnrnrcqhcrlqkclalgmsrdavkfgr 95 
                c++c   + g+h+gv++c  c  ffrrs   +  ysc +  + c id+++r  c+ cr +kcl lgm+ d v++ r
   F44E7.8  25 ECRVCAHTAHGVHFGVLSCRACAAFFRRSVVMDKKYSCRKAsQGCRIDKSERYLCRLCRYKKCLQLGMTADNVQWNR 101
               5*************************************985278******************************998 PP

>> C25B8.6  CE30877	WBGene00003710	locus:nhr-120	status:Confirmed	UniProt:Q18150	protein_id:CCD65634.1
   #    score  bias  c-Evalue  i-Evalue hmmfrom  hmm to    alifrom  ali to    envfrom  env to     acc
 ---   ------ ----- --------- --------- ------- -------    ------- -------    ------- -------    ----
   1 !   58.8   6.6   8.5e-18     6e-16      20      95 ..      90     165 ..      78     187 .. 0.93
   2 ?    6.3   0.1     0.074       5.2     283     386 ..     277     400 ..     270     421 .. 0.63

  Alignments for each domain:
  == domain 1    score: 58.8 bits;  conditional E-value: 8.5e-18
  Rorb-aln  20 pckicgdkssgihygvitcegckgffrrsqqnnasyscprqrnclidrtnrnrcqhcrlqkclalgmsrdavkfgr 95 
                c +cgd+ +g hy v++c+gck ffrr+  n   + c +  nc   +  r  c+ cr++kc+ +gm   a++f  
   C25B8.6  90 HCSVCGDRPTGYHYDVLSCNGCKTFFRRTIINSRNFICTKGGNCQFTKDFRCACRACRFEKCVRVGMNPSAIQFPS 165
               6************************************************************************964 PP

  == domain 2    score: 6.3 bits;  conditional E-value: 0.074
  Rorb-aln 283 yvvefakritgfmelcqndqilllk..sgclevvlvrmcrafnplnntvlfegkyggmq.lfkalgsddlvn...............eafdfaknlcsl.. 363
                +vefak  + f +l + dq  l+    g+l v    +   f++   t+ f     + +  +  +  dd                   + +f kn++++  
   C25B8.6 277 LIVEFAKTFESFRKLSEFDQKCLIShiGGVLHVATQSFYSYFEAKSSTLTFPDGINAFErKMADVEKDDKRRsrkvflnyyaemynaPVNEFLKNKVTMte 377
               58******************988863368999999999999999999998865444433033335555554455555666664443344455555554421 PP

  Rorb-aln 364 qlteeeialfssavlispdrawl 386
                +  + i+lfs   l ++d   l
   C25B8.6 378 YSFFKSISLFSPDNLEMSDAGRL 400
               12234444444444444444444 PP

>> T13F3.2a  CE41022	WBGene00011750	locus:nhr-218	Zinc finger, C4 type (two domains)	status:Partially_confirmed	UniProt:
   #    score  bias  c-Evalue  i-Evalue hmmfrom  hmm to    alifrom  ali to    envfrom  env to     acc
 ---   ------ ----- --------- --------- ------- -------    ------- -------    ------- -------    ----
   1 !   62.3   6.4   7.4e-19   5.2e-17      19      92 ..      18      92 ..       7      98 .. 0.91

  Alignments for each domain:
  == domain 1    score: 62.3 bits;  conditional E-value: 7.4e-19
  Rorb-aln 19 ipckicgdkssgihygvitcegckgffrrsqqnnasyscp.rqrnclidrtnrnrcqhcrlqkclalgmsrdavk 92
              ipc+ic  +s g+ + v+tc  c  ffrrs      y c  r+++c id t+r  c+ cr+qkcl +gm  + ++
  T13F3.2a 18 IPCQICTYQSHGVNFNVMTCRACAAFFRRSLVCGMRYHCKtRKNDCRIDSTERHFCRLCRFQKCLQMGMKAEKIQ 92
              9**************************************725666************************987765 PP

>> R09G11.2d  CE34355	WBGene00003600	locus:nhr-1	status:Partially_confirmed	UniProt:Q7Z1P5	protein_id:CCD70298.1
   #    score  bias  c-Evalue  i-Evalue hmmfrom  hmm to    alifrom  ali to    envfrom  env to     acc
 ---   ------ ----- --------- --------- ------- -------    ------- -------    ------- -------    ----
   1 !   63.0   7.5   4.5e-19   3.2e-17      20      95 ..      72     147 ..      49     206 .. 0.83

  Alignments for each domain:
  == domain 1    score: 63.0 bits;  conditional E-value: 4.5e-19
   Rorb-aln  20 pckicgdkssgihygvitcegckgffrrsqqnnasyscprqrnclidrtnrnrcqhcrlqkclalgmsrdavkfgr 95 
                 c +c d ++g hygv +c+gck ffrr+  ++ ++ c  + nc +++  r  c+hcr++kcl +gm   a++  r
  R09G11.2d  72 LCAVCSDLATGYHYGVASCNGCKTFFRRTIVSEQTFICQYNGNCDVNKNIRCACRHCRFNKCLLVGMDAKAIQNDR 147
                49******************************************************************99998765 PP

>> K06B4.11  CE27770	WBGene00003643	locus:nhr-53	Zinc finger, C4 type (two domains)	status:Confirmed	UniProt:O17933	prot
   #    score  bias  c-Evalue  i-Evalue hmmfrom  hmm to    alifrom  ali to    envfrom  env to     acc
 ---   ------ ----- --------- --------- ------- -------    ------- -------    ------- -------    ----
   1 !   61.9   3.9   9.9e-19     7e-17      20     104 ..      22     106 ..       6     115 .. 0.91

  Alignments for each domain:
  == domain 1    score: 61.9 bits;  conditional E-value: 9.9e-19
  Rorb-aln  20 pckicgdkssgihygvitcegckgffrrsqqnnasyscprqrnclidrtnrnrcqhcrlqkclalgmsrdavkfgrmskkqrdsl 104
                c ic + + g h+g  +c  c  ffrr+ q n  + cp++ +c+i    rn c+ cr +kcl +gm r +v+  r    +rd l
  K06B4.11  22 YCLICCEVADGHHFGAAACRACAAFFRRTVQLNKVHDCPKNGQCFILSNVRNMCRACRYEKCLEVGMQRSSVQQKRDQLGRRDGL 106
               69***********************************************************************999988888877 PP

>> E02H9.8b  CE41629	WBGene00003711	locus:nhr-121	status:Confirmed	UniProt:A8WJ04	protein_id:CCD68640.1
   #    score  bias  c-Evalue  i-Evalue hmmfrom  hmm to    alifrom  ali to    envfrom  env to     acc
 ---   ------ ----- --------- --------- ------- -------    ------- -------    ------- -------    ----
   1 !   61.8   1.7   1.1e-18   7.7e-17      17     160 ..      18     182 ..       7     190 .. 0.84

  Alignments for each domain:
  == domain 1    score: 61.8 bits;  conditional E-value: 1.1e-18
  Rorb-aln  17 evipckicgdkssgihygvitcegckgffrrsqqnnasyscprqrnclidrtnrnrcqhcrlqkclalgmsrdavkfgrmskk.qrdslyaevqkhqqrl. 115
               ++  c ic   s g h+   +c  c  ffrr+   n  + c  q+ c ++ + r  c+ cr  kc+ +gm r av+  r     +r  +y   +  + +  
  E02H9.8b  18 DMKECTICEAPSNGYHFNAASCSACAAFFRRTVTLNRNFVCTHQNTCRVNYAMRVICRACRYHKCINMGMERSAVQPRRDCNAgRRKIMYNSTNSLKTQEh 118
               5678*************************************************************************998765156778877654444334 PP

  Rorb-aln 116 ..................qeqrqq.qsgeaealarvysssisnglsnlnnetsgtyanghvidl 160
                                 +++r   +s      a+ ysssis+ +s+l+ + s +   g  i l
  E02H9.8b 119 tfapptptvpqtttvivtKDERIYeDSSPEIHYAQSYSSSISEEISSLSPKISVSMCSGTDITL 182
               5899***********9995555540455555789***************999998888876655 PP

>> F09C6.9  CE37501	WBGene00003706	locus:nhr-116	nuclear hormone receptor	status:Confirmed	UniProt:Q9XV98	protein_id:CAB
   #    score  bias  c-Evalue  i-Evalue hmmfrom  hmm to    alifrom  ali to    envfrom  env to     acc
 ---   ------ ----- --------- --------- ------- -------    ------- -------    ------- -------    ----
   1 !   61.8   3.2   1.1e-18   7.4e-17      20     117 ..      49     146 ..      32     197 .. 0.80

  Alignments for each domain:
  == domain 1    score: 61.8 bits;  conditional E-value: 1.1e-18
  Rorb-aln  20 pckicgdkssgihygvitcegckgffrrsqqnnasyscprqrnc..lidrtnrnrcqhcrlqkclalgmsrdavkfgrmskkqrdslyaevqkhqqrlqe 117
                c +cg  + g hy v +c+gck ffrr   +  s+sc  +r+c  l  r +  +c+ crlq+cl++gm   a+      k    s y  + k  +  +e
   F09C6.9  49 ECLVCGRSAHGYHYNVASCNGCKTFFRRMCLSGRSFSCKLDRDCfdLTKRKTPAKCRACRLQRCLSVGMDPGAMEVDE--KAASSSTYKSLLKRSKVKEE 146
               699*****************************************55567777789**************999987754..55666777777665443333 PP

>> E02H9.8a  CE30644	WBGene00003711	locus:nhr-121	status:Confirmed	UniProt:Q9TZ99	protein_id:CCD68638.1
   #    score  bias  c-Evalue  i-Evalue hmmfrom  hmm to    alifrom  ali to    envfrom  env to     acc
 ---   ------ ----- --------- --------- ------- -------    ------- -------    ------- -------    ----
   1 !   61.8   1.7   1.1e-18   7.7e-17      17     160 ..      18     182 ..       7     190 .. 0.84

  Alignments for each domain:
  == domain 1    score: 61.8 bits;  conditional E-value: 1.1e-18
  Rorb-aln  17 evipckicgdkssgihygvitcegckgffrrsqqnnasyscprqrnclidrtnrnrcqhcrlqkclalgmsrdavkfgrmskk.qrdslyaevqkhqqrl. 115
               ++  c ic   s g h+   +c  c  ffrr+   n  + c  q+ c ++ + r  c+ cr  kc+ +gm r av+  r     +r  +y   +  + +  
  E02H9.8a  18 DMKECTICEAPSNGYHFNAASCSACAAFFRRTVTLNRNFVCTHQNTCRVNYAMRVICRACRYHKCINMGMERSAVQPRRDCNAgRRKIMYNSTNSLKTQEh 118
               5678*************************************************************************998765156778877654444334 PP

  Rorb-aln 116 ..................qeqrqq.qsgeaealarvysssisnglsnlnnetsgtyanghvidl 160
                                 +++r   +s      a+ ysssis+ +s+l+ + s +   g  i l
  E02H9.8a 119 tfapptptvpqtttvivtKDERIYeDSSPEIHYAQSYSSSISEEISSLSPKISVSMCSGTDITL 182
               5899***********9995555540455555789***************999998888876655 PP

>> C56E10.1  CE46439	WBGene00016975	locus:nhr-173	steroid zinc finger	status:Partially_confirmed	UniProt:Q18895	protein_
   #    score  bias  c-Evalue  i-Evalue hmmfrom  hmm to    alifrom  ali to    envfrom  env to     acc
 ---   ------ ----- --------- --------- ------- -------    ------- -------    ------- -------    ----
   1 !   55.1   5.2   1.2e-16   8.2e-15      20      91 ..     102     175 ..      82     183 .. 0.88
   2 ?    6.8   0.0      0.05       3.5     279     327 ..     307     353 ..     275     455 .. 0.81

  Alignments for each domain:
  == domain 1    score: 55.1 bits;  conditional E-value: 1.2e-16
  Rorb-aln  20 pckicgdkssgihygvitcegckgffrrsqqnnasyscprqrncl..idrtnrnrcqhcrlqkclalgmsrdav 91 
                c +cgd+++g hy v +c+gck ffrr+  ++  y c r  +c+  + + +r  c+ cr+qkc+ +gm   a+
  C56E10.1 102 ICAVCGDRATGYHYEVPSCNGCKTFFRRTVLSQRKYECMRGGKCFnvLPKEKRCSCRSCRFQKCVEVGMNPFAI 175
               39******************************************63378999999**************87666 PP

  == domain 2    score: 6.8 bits;  conditional E-value: 0.05
  Rorb-aln 279 haiqyvvefakritgfmelcqndqilllksgclevvlvrmcrafnplnn 327
                 i   ve+ak    + ++ ++dqilll++ +l++  + + +af + +n
  C56E10.1 307 YDILTSVEYAKTFMFLHQIGKEDQILLLRAVVLKL--MHLNQAFYSYEN 353
               5677789*****999999***********999875..556677766665 PP

>> R09G11.2c  CE33812	WBGene00003600	locus:nhr-1	status:Confirmed	UniProt:Q21878	protein_id:CCD70297.1
   #    score  bias  c-Evalue  i-Evalue hmmfrom  hmm to    alifrom  ali to    envfrom  env to     acc
 ---   ------ ----- --------- --------- ------- -------    ------- -------    ------- -------    ----
   1 !   61.9   7.5   9.8e-19   6.9e-17      20      95 ..      72     147 ..      49     200 .. 0.84

  Alignments for each domain:
  == domain 1    score: 61.9 bits;  conditional E-value: 9.8e-19
   Rorb-aln  20 pckicgdkssgihygvitcegckgffrrsqqnnasyscprqrnclidrtnrnrcqhcrlqkclalgmsrdavkfgr 95 
                 c +c d ++g hygv +c+gck ffrr+  ++ ++ c  + nc +++  r  c+hcr++kcl +gm   a++  r
  R09G11.2c  72 LCAVCSDLATGYHYGVASCNGCKTFFRRTIVSEQTFICQYNGNCDVNKNIRCACRHCRFNKCLLVGMDAKAIQNDR 147
                49******************************************************************99998665 PP

>> H12C20.3  CE18808	WBGene00003658	locus:nhr-68	nuclear hormone receptor	status:Partially_confirmed	UniProt:Q9XXM8	prot
   #    score  bias  c-Evalue  i-Evalue hmmfrom  hmm to    alifrom  ali to    envfrom  env to     acc
 ---   ------ ----- --------- --------- ------- -------    ------- -------    ------- -------    ----
   1 !   60.9   6.8     2e-18   1.4e-16      21      94 ..       7      80 ..       3      96 .. 0.91

  Alignments for each domain:
  == domain 1    score: 60.9 bits;  conditional E-value: 2e-18
  Rorb-aln 21 ckicgdkssgihygvitcegckgffrrsqqnnasyscprqrnclidrtnrnrcqhcrlqkclalgmsrdavkfg 94
              c +c d ssg hyg+ +c+gck ffrr+  ++  + c  ++nc +d++ r  c+ cr++kcl +gm + +++  
  H12C20.3  7 CLVCQDFSSGYHYGIPSCNGCKTFFRRTVMKKQKFVCQFDQNCPVDKSIRCACRFCRFEKCLKVGMDKTSLQAS 80
              99****************************************************************87766544 PP

>> R09G11.2a  CE34353	WBGene00003600	locus:nhr-1	zinc finger protein	status:Confirmed	UniProt:Q21878	protein_id:CCD70296
   #    score  bias  c-Evalue  i-Evalue hmmfrom  hmm to    alifrom  ali to    envfrom  env to     acc
 ---   ------ ----- --------- --------- ------- -------    ------- -------    ------- -------    ----
   1 !   61.3   6.9   1.5e-18   1.1e-16      20      93 ..      72     145 ..      49     156 .. 0.89

  Alignments for each domain:
  == domain 1    score: 61.3 bits;  conditional E-value: 1.5e-18
   Rorb-aln  20 pckicgdkssgihygvitcegckgffrrsqqnnasyscprqrnclidrtnrnrcqhcrlqkclalgmsrdavkf 93 
                 c +c d ++g hygv +c+gck ffrr+  ++ ++ c  + nc +++  r  c+hcr++kcl +gm   a+++
  R09G11.2a  72 LCAVCSDLATGYHYGVASCNGCKTFFRRTIVSEQTFICQYNGNCDVNKNIRCACRHCRFNKCLLVGMDAKALQI 145
                49*****************************************************************9999876 PP

>> Y69A2AR.26  CE46285	WBGene00022097	locus:nhr-242	status:Partially_confirmed	UniProt:Q95XH8	protein_id:CCD74139.1
   #    score  bias  c-Evalue  i-Evalue hmmfrom  hmm to    alifrom  ali to    envfrom  env to     acc
 ---   ------ ----- --------- --------- ------- -------    ------- -------    ------- -------    ----
   1 !   60.1   7.5   3.5e-18   2.5e-16      21      92 ..      21      92 ..       7     111 .. 0.94
   2 ?    4.7   0.3      0.23        16     259     382 ..     123     251 ..     105     302 .. 0.71

  Alignments for each domain:
  == domain 1    score: 60.1 bits;  conditional E-value: 3.5e-18
    Rorb-aln 21 ckicgdkssgihygvitcegckgffrrsqqnnasyscprqrnclidrtnrnrcqhcrlqkclalgmsrdavk 92
                c +cg k+s   yg ++c gc  ffrr    +  + c r+rnc i+ ++rn c+ crlqkcl +gm  +a++
  Y69A2AR.26 21 CAVCGGKASSSRYGALSCIGCLVFFRRMTCGEKKWYCLRNRNCEINIATRNTCRACRLQKCLNVGMNPNAIQ 92
                9*****************************************************************999975 PP

  == domain 2    score: 4.7 bits;  conditional E-value: 0.23
    Rorb-aln 259 kayqsksre.alwqqcaiqithaiqyvvefakritgfmelcqndqilllksgclevvlvrmc..rafnplnntvlf.egk.yggmqlfkalgsddlvne 352
                 +++ +k+ + a   +ca+ +    q  +e+a +++ f  l   d+  +l    +   l+      a ++ ++  l+ +g      qlf++  + dlvn+
  Y69A2AR.26 123 NNFSQKQYNaATSSECAMCLHIGFQNALEWANQLESFSMLSHVDKQNILSEYGIAFTLIDQGykTARDADEQCWLLqNGSvLHCEQLFNSSDA-DLVNQ 220
                 455555544156789**************************9998888877777777775431144455444444314541456788887665.56665 PP

    Rorb-aln 353 .afdfaknlcslqlteeeialfssavlispd 382
                  ++++++ l  l+l e e  l+ s  l+s+ 
  Y69A2AR.26 221 lIANISQPLKRLELDEYECGLLKSLLLLSSS 251
                 1678899999999999999999999999864 PP

>> R07B7.13  CE06275	WBGene00011097	locus:nhr-206	nuclear hormone receptor	status:Partially_confirmed	UniProt:Q21803	pro
   #    score  bias  c-Evalue  i-Evalue hmmfrom  hmm to    alifrom  ali to    envfrom  env to     acc
 ---   ------ ----- --------- --------- ------- -------    ------- -------    ------- -------    ----
   1 !   60.5   3.6   2.6e-18   1.8e-16       5      93 ..      25     117 ..      19     153 .. 0.83

  Alignments for each domain:
  == domain 1    score: 60.5 bits;  conditional E-value: 2.6e-18
  Rorb-aln   5 elktlaeataqievip..ckicgdkssgihygvitcegckgffrrsqqnnasyscprqrnclidrtnrnr..cqhcrlqkclalgmsrdavkf 93 
               ++++ ++ ++  +v+p  c +cg+ + g hy v tc+gck ffrr+  +     c r++ncl++   +nr  c  cr+ kc  +gm   a++ 
  R07B7.13  25 SQQSEITNETSRNVLPekCEVCGNPAVGYHYDVATCNGCKAFFRRTVITGRRVICRRRKNCLVEMEPKNRriCPGCRFSKCEEVGMNPRAIRA 117
               44455556666678876799******************************************9986555545**************9998875 PP

>> C26B2.4  CE34709	WBGene00016126	locus:nhr-258	nuclear hormone receptor	status:Partially_confirmed	UniProt:Q18190	prot
   #    score  bias  c-Evalue  i-Evalue hmmfrom  hmm to    alifrom  ali to    envfrom  env to     acc
 ---   ------ ----- --------- --------- ------- -------    ------- -------    ------- -------    ----
   1 !   59.7   5.9   4.5e-18   3.2e-16      20     133 ..      13     124 ..       4     167 .. 0.78

  Alignments for each domain:
  == domain 1    score: 59.7 bits;  conditional E-value: 4.5e-18
  Rorb-aln  20 pckicgdkssgihygvitcegckgffrrsqqnnasyscprqrnclidrtnrnrcqhcrlqkclalgmsrdavkfgrmskkqrdslyaevqkhqq.rlqeqr 119
                c++c d     hyg i c  ckgffrr   ++  + c r + c+i++ +rn c+ cr +kcl +gm    vk     +  r  +y +       +  ++ 
   C26B2.4  13 ICRVCDDSNGQPHYGTICCPSCKGFFRRVYMSDKKFECYRGNMCVIQKGTRNICRACRYKKCLQVGMN---VKGSTTRHNLRINIYVQTSAESTpKSSKDT 110
               5******9999********************************************************6...666666666677777655443321223333 PP

  Rorb-aln 120 qqqsgeaealarvy 133
               +    ea  +a+vy
   C26B2.4 111 EMGVAEAMEMAQVY 124
               33333344456666 PP

>> C49D10.2  CE08843	WBGene00016772	locus:nhr-166	zinc finger protein	status:Partially_confirmed	UniProt:O16609	protein_
   #    score  bias  c-Evalue  i-Evalue hmmfrom  hmm to    alifrom  ali to    envfrom  env to     acc
 ---   ------ ----- --------- --------- ------- -------    ------- -------    ------- -------    ----
   1 !   58.9   6.6   8.4e-18   5.9e-16      20      87 ..      10      77 ..       7      87 .. 0.91
   2 ?    2.0   0.0       1.5     1e+02     285     409 ..     173     304 ..     168     330 .. 0.67

  Alignments for each domain:
  == domain 1    score: 58.9 bits;  conditional E-value: 8.4e-18
  Rorb-aln 20 pckicgdkssgihygvitcegckgffrrsqqnnasyscprqrncl.idrtnrnrcqhcrlqkclalgms 87
               c ic +kssg hygv++c+ ck ff+r+   +  y+c rq  c  +d  nr +c+ cr++kcl +gm 
  C49D10.2 10 ACAICRNKSSGCHYGVLSCDACKMFFKRTYLMEKYYTCRRQESCYnMDGGNR-KCKACRFKKCLEVGMN 77
              6*******************************************83555555.8**************7 PP

  == domain 2    score: 2.0 bits;  conditional E-value: 1.5
  Rorb-aln 285 vefakritgfmelcqndqilllksgclevvlvrmc.rafnplnntvlfegkyggmqlf.....kalgsddlvneaf.dfaknlcslqlteeeialfssavl 378
               ve  k ++ + +l   d+illl + +l+   + +   +f+   + +l      g ++f     k   ++dl+   +   +k l++++lte e  l+   v+
  C49D10.2 173 VETIKSLDFYPKLLLSDRILLLETVTLKSFHLSVAfDSFSQKKEKILA---PDGSEMFpdslnKMDFCKDLIMRLLtTPVKPLIAMKLTETEYLLLGIIVI 270
               788888888999999999999999999876554421455555555554...34455552111134456777766551568999999999999999999999 PP

  Rorb-aln 379 ispdrawlieprk...vqklqekiyfalqhviqk 409
                 p+   l    k      lq+ i++ lq  +  
  C49D10.2 271 CNPEIDGLSPSGKaiiTAFLQKTINVLLQFCLIN 304
               8888777766544221245677777777766555 PP

>> Y41D4B.21  CE36739	WBGene00021522	locus:nhr-274	status:Partially_confirmed	UniProt:Q95Y05	protein_id:CCD66721.1
   #    score  bias  c-Evalue  i-Evalue hmmfrom  hmm to    alifrom  ali to    envfrom  env to     acc
 ---   ------ ----- --------- --------- ------- -------    ------- -------    ------- -------    ----
   1 !   59.2   4.2   6.4e-18   4.5e-16      15      92 ..      30     107 ..      16     123 .. 0.92

  Alignments for each domain:
  == domain 1    score: 59.2 bits;  conditional E-value: 6.4e-18
   Rorb-aln  15 qievipckicgdkssgihygvitcegckgffrrsqqnnasyscprqrnclidrtnrnrcqhcrlqkclalgmsrdavk 92 
                q +   c +cgd+  g  yg  +c gc  ffrr+  n+ +y c +   c+i   +r  c++crlqkc ++gm   a++
  Y41D4B.21  30 QDDTDGCAVCGDRVNGKRYGAPACLGCIVFFRRAVTNEVTYKCLKGGTCVITNESRCICRYCRLQKCYTVGMKASAIQ 107
                566668******************************************************************998875 PP

>> Y41D4B.7  CE30005	WBGene00003677	locus:nhr-87	status:Confirmed	UniProt:Q8WSN9	protein_id:CCD66707.1
   #    score  bias  c-Evalue  i-Evalue hmmfrom  hmm to    alifrom  ali to    envfrom  env to     acc
 ---   ------ ----- --------- --------- ------- -------    ------- -------    ------- -------    ----
   1 !   58.2   1.9   1.3e-17     9e-16      20     110 ..       4      96 ..       2     106 .. 0.90

  Alignments for each domain:
  == domain 1    score: 58.2 bits;  conditional E-value: 1.3e-17
  Rorb-aln  20 pckicgdkssgihygvitcegckgffrrsqqnnasyscprq..rnclidrtnrnrcqhcrlqkclalgmsrdavkfgrmskkqrdslyaevqk 110
               pc +c   s g h+gv  c  c  ffrr+  +n  + c  +  + c +  t    c+ crl kcla+gm +++v+ gr s  +r+     +q+
  Y41D4B.7   4 PCPVCQAPSNGFHFGVEVCSACSSFFRRAVFKNRKFRCYGEpvNSCEVISTGNALCKGCRLAKCLAVGMKKETVQQGRESYGKRELALVSLQR 96 
               9*************************************76432789999*******************************9999876666665 PP

>> ZK697.2  CE15397	WBGene00022805	locus:nhr-256	zinc finger protein	status:Partially_confirmed	UniProt:O44577	protein_i
   #    score  bias  c-Evalue  i-Evalue hmmfrom  hmm to    alifrom  ali to    envfrom  env to     acc
 ---   ------ ----- --------- --------- ------- -------    ------- -------    ------- -------    ----
   1 !   58.0   1.8   1.6e-17   1.1e-15      21     103 ..       6      89 ..       4     136 .. 0.88

  Alignments for each domain:
  == domain 1    score: 58.0 bits;  conditional E-value: 1.6e-17
  Rorb-aln  21 ckicgd.kssgihygvitcegckgffrrsqqnnasyscprqrnclidrtnrnrcqhcrlqkclalgmsrdavkfgrmskkqrds 103
               ck+c    ++  h+g  +c+ c  ffrr+ ++   yscp ++ c i+   r+ c+ crl kcl  gm  + v+  +m   ++ s
   ZK697.2   6 CKVCDSpNATNFHFGAHSCKACAAFFRRTVKTGQIYSCPGEKTCEINHVFRQNCRQCRLAKCLKAGMQEELVQGHKMNGENKRS 89 
               ****86367889************************************************************999998765554 PP

>> C38C3.9  CE08646	WBGene00016517	locus:nhr-260	zinc finger protein	status:Partially_confirmed	UniProt:O17081	protein_i
   #    score  bias  c-Evalue  i-Evalue hmmfrom  hmm to    alifrom  ali to    envfrom  env to     acc
 ---   ------ ----- --------- --------- ------- -------    ------- -------    ------- -------    ----
   1 !   57.7   7.8   1.9e-17   1.3e-15      21      91 ..      41     111 ..      32     123 .. 0.95

  Alignments for each domain:
  == domain 1    score: 57.7 bits;  conditional E-value: 1.9e-17
  Rorb-aln  21 ckicgdkssgihygvitcegckgffrrsqqnnasyscprqrnclidrtnrnrcqhcrlqkclalgmsrdav 91 
               ck+c d+s    yg  +c gc  ffrr+  n+  y c r+++cli  t r  c++cr+qkcl +gm  +++
   C38C3.9  41 CKVCEDRSNNSRYGAPACLGCTVFFRRAVVNKMQYRCLREQKCLISFTYRCACRYCRFQKCLNVGMRPNSI 111
               ******************************************************************86655 PP

>> ZK1037.5  CE16757	WBGene00014193	locus:nhr-247	Ligand-binding domain of nuclear hormone receptors, Zinc finger, C4 ty
   #    score  bias  c-Evalue  i-Evalue hmmfrom  hmm to    alifrom  ali to    envfrom  env to     acc
 ---   ------ ----- --------- --------- ------- -------    ------- -------    ------- -------    ----
   1 !   57.6   3.9     2e-17   1.4e-15      21     124 ..      14     120 ..       7     163 .. 0.76

  Alignments for each domain:
  == domain 1    score: 57.6 bits;  conditional E-value: 2e-17
  Rorb-aln  21 ckicgdkssgihygvitcegckgffrrsqqnnasyscprqrnclidrtnrnrcqhcrlqkclalgmsrdavkfgrms.kkqrdslyaevqkhqqrl..qeq 118
               c +cg    g  yg ++c gc  ffrr+  n     c  + nc i   ++n c+ crlqkcl +gm   a++   +   ++   +  e qk + +   + q
  ZK1037.5  14 CLVCGGTPNGSRYGALACLGCIVFFRRAISNANVKNCDNNSNCKIGFETKNCCRSCRLQKCLQVGMNPKAIQHRDLIgPRKPVKVEPETQKSKLHHllELQ 114
               99****************************************************************99999876543123333444555554433222223 PP

  Rorb-aln 119 rqqqsg 124
               r+q s 
  ZK1037.5 115 RKQWSR 120
               333332 PP

>> T06C12.13  CE16363	WBGene00011520	locus:nhr-213	Zinc finger, C4 type (two domains)	status:Partially_confirmed	UniProt
   #    score  bias  c-Evalue  i-Evalue hmmfrom  hmm to    alifrom  ali to    envfrom  env to     acc
 ---   ------ ----- --------- --------- ------- -------    ------- -------    ------- -------    ----
   1 !   56.9   4.9   3.3e-17   2.3e-15      11      98 ..      14     104 ..       5     121 .. 0.87

  Alignments for each domain:
  == domain 1    score: 56.9 bits;  conditional E-value: 3.3e-17
   Rorb-aln  11 eataqievipckicgdkssgihygvitcegckgffrrsq..qnnasyscprqrn.clidrtnrnrcqhcrlqkclalgmsrdavkfgrmsk 98 
                + t+   ++ ck+c   + g h+gv++c  c  ffrr+   + +  y c + +n c +d ++r +c+ cr +kc+ lgm+ + v+f r s 
  T06C12.13  14 SSTSPATIVLCKVCALSAHGSHFGVLACRACAAFFRRTVvlERQKQYKCKKGKNeCPVDTAERYQCRLCRYNKCVDLGMTPENVQFNRESA 104
                4567778999***************************863367889****98877********************************9885 PP

>> T09D3.4  CE45510	WBGene00020385	locus:nhr-216	nuclear hormone receptor	status:Partially_confirmed	UniProt:Q23038	prot
   #    score  bias  c-Evalue  i-Evalue hmmfrom  hmm to    alifrom  ali to    envfrom  env to     acc
 ---   ------ ----- --------- --------- ------- -------    ------- -------    ------- -------    ----
   1 !   57.3   6.6   2.4e-17   1.7e-15      20     103 ..      48     132 ..      38     148 .. 0.94
   2 ?   -0.3   0.2       7.2   5.1e+02     355     439 ..     327     413 ..     308     435 .. 0.72

  Alignments for each domain:
  == domain 1    score: 57.3 bits;  conditional E-value: 2.4e-17
  Rorb-aln  20 pckicgdkssgihygvitcegckgffrrsqqnnasyscpr.qrnclidrtnrnrcqhcrlqkclalgmsrdavkfgrmskkqrds 103
                c++c   + g+h+gv tc  c  ffrr    +  y+c    ++c +d   rn c+ cr +kc+a+gm+ d v++ r s+ +++s
   T09D3.4  48 KCRVCNLEAHGMHFGVQTCRPCAAFFRRIVVLDLKYTCVSnTQKCNVDGRGRNVCRDCRYKKCIAVGMTTDNVQYNRDSHNNKNS 132
               5*************************************751689***********************************998877 PP

  == domain 2    score: -0.3 bits;  conditional E-value: 7.2
  Rorb-aln 355 dfaknlcslqlteeeialfssavlispdrawli.e.prkvqklqekiyfalqhviqknhlddetlakliakiptitavcnlhgeklq 439
               +++k l  lql++ e a    +vl+  +   +  e  +  ++l+e i   l+    k+        +++  ++ ++a+ ++h+++++
   T09D3.4 327 EVCKPLYELQLSDTETAFILVQVLVYHGGEKVTpElVKMFDQLRETIATDLHLYYTKESQTGTDTNRILKMMSVVNAMKKIHADRVR 413
               467899999999999999999999977654443131445688999999988888888877777777777778888999999988754 PP

>> Y41D4B.9  CE26096	WBGene00003712	locus:nhr-122	status:Confirmed	UniProt:Q95Y09	protein_id:CCD66709.1
   #    score  bias  c-Evalue  i-Evalue hmmfrom  hmm to    alifrom  ali to    envfrom  env to     acc
 ---   ------ ----- --------- --------- ------- -------    ------- -------    ------- -------    ----
   1 !   56.2   3.8   5.4e-17   3.8e-15      20     103 ..       7      93 ..       3     101 .. 0.88

  Alignments for each domain:
  == domain 1    score: 56.2 bits;  conditional E-value: 5.4e-17
  Rorb-aln  20 pckicgdkssgihygvitcegckgffrrsqqnnasyscprqrnclidrtn...rnrcqhcrlqkclalgmsrdavkfgrmskkqrds 103
               pckic     g+h+g+ +c gc  ffrr+  ++  y c  +  c i +++   +  c++cr+ kcl +gm  +av+  r s  +r  
  Y41D4B.9   7 PCKICNSPGNGLHFGIDACRGCTSFFRRTIVQEKEYYCNSDDSCEIGKSEaalKSPCRKCRFAKCLEVGMKSEAVQKNRDSYGKRRE 93 
               9*********************************************9876333678********************99998655543 PP

>> C56E10.4b  CE37099	WBGene00003727	locus:nhr-137	status:Partially_confirmed	UniProt:B3WFU1	protein_id:CCD68220.1
   #    score  bias  c-Evalue  i-Evalue hmmfrom  hmm to    alifrom  ali to    envfrom  env to     acc
 ---   ------ ----- --------- --------- ------- -------    ------- -------    ------- -------    ----
   1 !   56.4   4.7   4.6e-17   3.3e-15      18      96 ..      64     147 ..      48     154 .. 0.86
   2 ?    2.0   0.1       1.5     1e+02     256     341 ..     217     301 ..     180     340 .. 0.74

  Alignments for each domain:
  == domain 1    score: 56.4 bits;  conditional E-value: 4.6e-17
   Rorb-aln  18 vipckicgdkssgihygvitcegckgffrrsqqnnasyscpr.qrnclidr....tnrnrcqhcrlqkclalgmsrdavkfgrm 96 
                 +pc +c   ++g hy v +c+gck ffrr   + +sy c r + ncl++      +r +c+ crl++cl  gm ++av  g +
  C56E10.4b  64 DLPCAVCLYPATGYHYNVASCNGCKTFFRRCVLSGSSYRCIRgDSNCLLNMrlvaGARIKCRSCRLDRCLQQGMRKEAVTSGIV 147
                58***************************************9558***9852333589*********************98865 PP

  == domain 2    score: 2.0 bits;  conditional E-value: 1.5
   Rorb-aln 256 eeikayqsks..realwqqcaiqithaiqyvvefakritgfmelcqndqilllksgclevvl.vrmcrafnplnntvlfegkyggmqlf 341
                +++++yq+ +  +  l + c+i++  ai    efak++  + ++ + d+  l++  c+ + + +    ++    +tv++      mq +
  C56E10.4b 217 DNLNNYQEETdfKRDLPEWCTIDLLCAI----EFAKKLPDLSKFSDSDKEELIRNSCFTIAIaIEAIESYFDKKKTVVMPDGTDVMQSL 301
                6677777765335667788888887775....9***********************998865266666666666677665555555544 PP

>> F07C3.10  CE07031	WBGene00017198	locus:nhr-36	zinc finger protein	status:Partially_confirmed	UniProt:Q19155	protein_i
   #    score  bias  c-Evalue  i-Evalue hmmfrom  hmm to    alifrom  ali to    envfrom  env to     acc
 ---   ------ ----- --------- --------- ------- -------    ------- -------    ------- -------    ----
   1 !   53.4   4.2   3.7e-16   2.6e-14      20      87 ..      35     106 ..      20     120 .. 0.85
   2 ?    1.7   0.0       1.8   1.2e+02     284     310 ..     247     273 ..     243     287 .. 0.88

  Alignments for each domain:
  == domain 1    score: 53.4 bits;  conditional E-value: 3.7e-16
  Rorb-aln  20 pckicgdkssgihygvitcegckgffrrsqqnnasy.scprqrncl..idrtnrnr.cqhcrlqkclalgms 87 
                c++cg  s+g hy v +c gck ffrr+   +++y  c  ++ c+  i r +r r c++crlqkc  +gm 
  F07C3.10  35 MCRVCGKNSAGKHYSVPACHGCKSFFRRAIIHKTAYpECKYDKMCFskISRITRPRkCRYCRLQKCYEVGMV 106
               6****************************999999956999****766899888655*************95 PP

  == domain 2    score: 1.7 bits;  conditional E-value: 1.8
  Rorb-aln 284 vvefakritgfmelcqndqilllksgc 310
                +e+ak    f +l  nd+ill k+ +
  F07C3.10 247 AIEYAKTFPFFQQLESNDKILLTKATT 273
               589********************9875 PP

>> C11G6.4a  CE27061	WBGene00003624	locus:nhr-28	nuclear hormone receptor, nhr-28	status:Confirmed	UniProt:Q17905	protei
   #    score  bias  c-Evalue  i-Evalue hmmfrom  hmm to    alifrom  ali to    envfrom  env to     acc
 ---   ------ ----- --------- --------- ------- -------    ------- -------    ------- -------    ----
   1 !   56.6   6.9   4.1e-17   2.9e-15      19      94 ..       6      81 ..       2      91 .. 0.95

  Alignments for each domain:
  == domain 1    score: 56.6 bits;  conditional E-value: 4.1e-17
  Rorb-aln 19 ipckicgdkssgihygvitcegckgffrrsqqnnasyscprqrnclidrtnrnrcqhcrlqkclalgmsrdavkfg 94
               pc +cg+   g h+g  +c  c  ffrrs   n +y c     c+i++  r  c+ cr+ kc+a+gm + av+  
  C11G6.4a  6 SPCSVCGEAGDGAHFGAEACRACAAFFRRSVALNKAYVCRAMGTCVIQKNVRCMCRACRFTKCIAVGMRKSAVQRH 81
              59**********************************************************************9865 PP

>> F47C10.7  CE10666	WBGene00018544	locus:nhr-188	status:Partially_confirmed	UniProt:O01562	protein_id:CCD64888.1
   #    score  bias  c-Evalue  i-Evalue hmmfrom  hmm to    alifrom  ali to    envfrom  env to     acc
 ---   ------ ----- --------- --------- ------- -------    ------- -------    ------- -------    ----
   1 !   52.9   4.5   5.4e-16   3.8e-14      19      95 ..      15      92 ..       4     101 .. 0.88
   2 ?    5.8   0.1       0.1       7.2     293     420 ..     177     332 ..     148     338 .. 0.77

  Alignments for each domain:
  == domain 1    score: 52.9 bits;  conditional E-value: 5.4e-16
  Rorb-aln 19 ipckicgdkssgihygvitcegckgffrrsqqnnasyscprqrnclidrtn.rnrcqhcrlqkclalgmsrdavkfgr 95
              + c icg  +s   ygv+tc+ ck ffrr   ++ +y c   ++cl +  + + rc+ cr++kc+ lgm    + + +
  F47C10.7 15 LKCLICGRNASCHNYGVLTCNACKMFFRRVVIEQITYQCRNWKKCLENADQfKPRCKACRFEKCVRLGMKLGPIAMEK 92
              68********************************************88765378***************876666555 PP

  == domain 2    score: 5.8 bits;  conditional E-value: 0.1
  Rorb-aln 293 gfmelcqndq.illlks.gclevvlvrmcrafnplnntvlf.egkyggmqlfkalgsddlvnea.fdfaknlcslqlteeeialfssavlispdrawlie. 388
                fm+l +nd+ ++ll+   +  +vl    ra+n+  + v   +g     +++ ++ s  ++n +    ++ ++ l++te e a++s      p    l e 
  F47C10.7 177 EFMNLIENDEkVVLLRNfSSKSIVLDSAMRALNAKVDRVTTpDGEDIYSDIILSMFSAGFLNSIqCGLVSRVAELKVTELEHAMLSVLLFCNPAIHPLSEr 277
               59******953677776256789999999****98887765378877888888888888888752678899999*******99999988888887777773 PP

  Rorb-aln 389 prkvqklqekiyfalq.......................hviqknhlddetlakl 420
                r++   ++k y +                         hvi+k+  d + l+ l
  F47C10.7 278 TRRLLATRQKSYSSTLlqycllsyqqsgpsrfadllsisHVINKTSEDANSLTTL 332
               3444455555554322347777888999999999999999999998888888776 PP

>> T09A12.4b  CE31062	WBGene00003656	locus:nhr-66	status:Confirmed	UniProt:Q8MXH0	protein_id:CCD63563.1
   #    score  bias  c-Evalue  i-Evalue hmmfrom  hmm to    alifrom  ali to    envfrom  env to     acc
 ---   ------ ----- --------- --------- ------- -------    ------- -------    ------- -------    ----
   1 !   55.3   5.5     1e-16   7.3e-15      18      95 ..      59     138 ..      42     146 .. 0.90

  Alignments for each domain:
  == domain 1    score: 55.3 bits;  conditional E-value: 1e-16
   Rorb-aln  18 vipckicgdkssgihygvitcegckgffrrsqqnnasyscprqrncli..drtnrnrcqhcrlqkclalgmsrdavkfgr 95 
                v  c icg  s+gih+gv +c  c  ffrr+   n  ysc +  +c +  d ++ ++c+ cr++kc++ gm +++v+  r
  T09A12.4b  59 VPACAICGTDSTGIHFGVDACAACSAFFRRTVVLNKDYSCNKGGKCTVvkDGSAGQKCRACRFRKCISSGMDKNSVQHRR 138
                557****************************************9997744778899*******************99866 PP

>> T01G6.7  CE37786	WBGene00003645	locus:nhr-55	zinc finger protein	status:Confirmed	UniProt:O16962	protein_id:CCD73122.
   #    score  bias  c-Evalue  i-Evalue hmmfrom  hmm to    alifrom  ali to    envfrom  env to     acc
 ---   ------ ----- --------- --------- ------- -------    ------- -------    ------- -------    ----
   1 !   55.1   5.5   1.2e-16   8.4e-15      21      98 ..      28     105 ..      22     121 .. 0.92

  Alignments for each domain:
  == domain 1    score: 55.1 bits;  conditional E-value: 1.2e-16
  Rorb-aln  21 ckicgdkssgihygvitcegckgffrrsqqnnasyscprqrnclidrtnrnrcqhcrlqkclalgmsrdavkfgrmsk 98 
               c++cg+ks g h+g +tc  c  ffrr   +n    c r+ nc   +     c+ crl+kc  +gm+ +  +f r s 
   T01G6.7  28 CQVCGQKSHGKHFGAVTCRACAAFFRRCGSANNFKPCRRNMNCEFLKNGWFNCKPCRLKKCQDVGMTIENFQFDRDSF 105
               *************************************************************************99774 PP

>> R11E3.5b  CE31720	WBGene00003694	locus:nhr-104	status:Partially_confirmed	UniProt:Q8MXE5	protein_id:CCD72240.1
   #    score  bias  c-Evalue  i-Evalue hmmfrom  hmm to    alifrom  ali to    envfrom  env to     acc
 ---   ------ ----- --------- --------- ------- -------    ------- -------    ------- -------    ----
   1 !   54.9   5.4   1.3e-16   9.2e-15      19      94 ..       4      79 ..       1      91 [. 0.94

  Alignments for each domain:
  == domain 1    score: 54.9 bits;  conditional E-value: 1.3e-16
  Rorb-aln 19 ipckicgdkssgihygvitcegckgffrrsqqnnasyscprqrnclidrtnrnrcqhcrlqkclalgmsrdavkfg 94
               pc +c     g h+gv +c gc  ffrr+  n+  ysc  +  c i++++   c++cr++kcl +gm +++++  
  R11E3.5b  4 NPCDVCLSPGNGKHFGVDACRGCTAFFRRTIVNKRNYSCSEDDTCEIEKSEGLLCKKCRFEKCLKVGMKKESIQKH 79
              59********************************************************************998754 PP

>> R07B7.14  CE06276	WBGene00011098	locus:nhr-207	nuclear hormone receptor	status:Partially_confirmed	UniProt:Q21804	pro
   #    score  bias  c-Evalue  i-Evalue hmmfrom  hmm to    alifrom  ali to    envfrom  env to     acc
 ---   ------ ----- --------- --------- ------- -------    ------- -------    ------- -------    ----
   1 !   52.3   0.5     8e-16   5.6e-14      18     146 ..      33     166 ..      16     194 .. 0.80
   2 ?    0.9   0.0       3.2   2.3e+02     283     313 ..     218     248 ..     211     262 .. 0.89

  Alignments for each domain:
  == domain 1    score: 52.3 bits;  conditional E-value: 8e-16
  Rorb-aln  18 vipckicgdkssgihygvitcegckgffrrsqqnnasyscprqrnclidrt....nrnrcqhcrlqkclalgmsrdavkfgrmskkqrdslyaevqkhqqr 114
                  c+ic + + g hy v +c+gck ffrr+  +     c    +cl d          c  cr+ kc  +gm   a+k   +skk        v+kh+++
  R07B7.14  33 PKQCRICRNPAVGYHYDVASCNGCKAFFRRTVITGRLPNCKFGDKCLEDHKipkpGTRLCGSCRFSKCEQMGMNPMAIKSEIISKKGNILKMELVKKHNRQ 133
               446********************************************886422215667**************************9877667778999999 PP

  Rorb-aln 115 lqeqrqqqsgeaealarvys..ssisnglsnlnn 146
               l    ++ + + e +++v s  +++ n l+nl n
  R07B7.14 134 LIAVTKEIAIDDE-FSKVLSklKAVENKLDNLFN 166
               8776665555444.55555522467777777755 PP

  == domain 2    score: 0.9 bits;  conditional E-value: 3.2
  Rorb-aln 283 yvvefakritgfmelcqndqilllksgclev 313
                vvefak ++ f +l  + q+ +++ g+l v
  R07B7.14 218 AVVEFAKFLDFFPKLDSETQLKVVRHGALMV 248
               69*************************9976 PP

>> C50B6.14a  CE40923	WBGene00003719	locus:nhr-129	status:Confirmed	UniProt:A5JYV3	protein_id:CAN86585.1
   #    score  bias  c-Evalue  i-Evalue hmmfrom  hmm to    alifrom  ali to    envfrom  env to     acc
 ---   ------ ----- --------- --------- ------- -------    ------- -------    ------- -------    ----
   1 !   51.4   2.0   1.6e-15   1.1e-13      21      99 ..      30     107 ..      17     142 .. 0.85
   2 ?    3.0   0.0      0.73        51     284     315 ..     220     251 ..     215     280 .. 0.80

  Alignments for each domain:
  == domain 1    score: 51.4 bits;  conditional E-value: 1.6e-15
   Rorb-aln  21 ckicgdkssgihygvitcegckgffrrsqqnnasyscprqrnc..lidrtnrnrcqhcrlqkclalgmsrdavkfgrmskk 99 
                c +cg  +sg hy v +c+gck ffrr   ++  ++c  + +c  l  r    +c+ cr++kc+a+gm   a+      k 
  C50B6.14a  30 CFVCGGSASGYHYDVPACNGCKTFFRRYVISKRLFTCKLNDDCfdLSTRDVPVKCRACRINKCFAVGMNPHALEVD---KT 107
                99*****************************************44455666679***************9998754...34 PP

  == domain 2    score: 3.0 bits;  conditional E-value: 0.73
   Rorb-aln 284 vvefakritgfmelcqndqilllksgclevvl 315
                 +e+ak    f el   dq++l++  +l  v 
  C50B6.14a 220 TIEYAKTFMFFHELLPRDQLILIRYTTLACVN 251
                58**********************99998763 PP

>> Y22F5A.1  CE38441	WBGene00012494	locus:nhr-232	Zinc finger, C4 type (two domains)	status:Partially_confirmed	UniProt:
   #    score  bias  c-Evalue  i-Evalue hmmfrom  hmm to    alifrom  ali to    envfrom  env to     acc
 ---   ------ ----- --------- --------- ------- -------    ------- -------    ------- -------    ----
   1 !   55.3   5.3     1e-16   7.2e-15      19      94 ..      10      86 ..       4      94 .. 0.92
   2 ?    0.8   0.1       3.4   2.4e+02     327     451 ..     284     402 ..     260     416 .. 0.72

  Alignments for each domain:
  == domain 1    score: 55.3 bits;  conditional E-value: 1e-16
  Rorb-aln 19 ipckicgdkssgihygvitcegckgffrrsqqnnasyscprqrn..clidrtnrnrcqhcrlqkclalgmsrdavkfg 94
              + ckic + + g+h+gv +c  c  ffrr+      y+c  q+n  c  +  +r  c++cr qkcl+ gm+ + vk+ 
  Y22F5A.1 10 LTCKICCEPAHGVHFGVASCRACAAFFRRTTVLGKKYTCR-QKNekCTTNNEDRFNCRYCRYQKCLSNGMTPENVKYN 86
              68*************************************5.5443499999************************985 PP

  == domain 2    score: 0.8 bits;  conditional E-value: 3.4
  Rorb-aln 327 ntvlfegkyggmqlfkalgsddlvneafdfaknlcslqlteeeialfssavlispdrawlieprkvqklqekiyfalqhviqknhlddetlakliakipti 427
               n  ++ +k  gm++f     + +++   +++k l+ l+lt  eia + ++   +   a    +  v k+ e  + al   ++   +++  l +  a++  i
  Y22F5A.1 284 NCSFIYKKAEGMKFFMENFNTRMME---EVGKPLVELELTSVEIAFMLAQLSWQV--AGKELQGDVLKASESEQEALANELHLYYIQELRLPNYAARLIKI 379
               5556666777777776655555554...568999999999999998776654433..33333566778888888888888888888888888888888888 PP

  Rorb-aln 428 tavcnlhgeklqvfkqshpdivnt 451
                 + n   +k++  +q++ div+ 
  Y22F5A.1 380 MNIINSA-QKIHFERQNFMDIVRI 402
               8887764.7888888888888875 PP

>> T06C12.6  CE16356	WBGene00003692	locus:nhr-102	Zinc finger, C4 type (two domains)	status:Confirmed	UniProt:Q9XVJ1	pro
   #    score  bias  c-Evalue  i-Evalue hmmfrom  hmm to    alifrom  ali to    envfrom  env to     acc
 ---   ------ ----- --------- --------- ------- -------    ------- -------    ------- -------    ----
   1 !   54.4   4.6   1.9e-16   1.3e-14      17      97 ..      20     103 ..       6     113 .. 0.84

  Alignments for each domain:
  == domain 1    score: 54.4 bits;  conditional E-value: 1.9e-16
  Rorb-aln  17 evipckicgdkssgihygvitcegckgffrrsq..qnnasyscpr.qrnclidrtnrnrcqhcrlqkclalgmsrdavkfgrms 97 
                   ck+cg  + g+h+gv++c  c  ffrr+   + +  y c   + nc +  t+r +c+ cr++kc+ lgm+ + v++ r s
  T06C12.6  20 STAICKVCGLCAHGLHFGVLACRACAAFFRRTVvmERQKKYKCRGgEDNCAVSSTDRYQCRLCRFNKCVELGMTPENVQWNRDS 103
               4567***************************862256789***75278*******************************99965 PP

>> C50B6.14b  CE40924	WBGene00003719	locus:nhr-129	status:Confirmed	UniProt:A5JYV4	protein_id:CAN86586.1
   #    score  bias  c-Evalue  i-Evalue hmmfrom  hmm to    alifrom  ali to    envfrom  env to     acc
 ---   ------ ----- --------- --------- ------- -------    ------- -------    ------- -------    ----
   1 !   51.2   2.0   1.7e-15   1.2e-13      21      98 ..      30     106 ..      17     142 .. 0.85
   2 ?    2.9   0.0      0.78        55     284     315 ..     241     272 ..     236     301 .. 0.80

  Alignments for each domain:
  == domain 1    score: 51.2 bits;  conditional E-value: 1.7e-15
   Rorb-aln  21 ckicgdkssgihygvitcegckgffrrsqqnnasyscprqrnc..lidrtnrnrcqhcrlqkclalgmsrdavkfgrmsk 98 
                c +cg  +sg hy v +c+gck ffrr   ++  ++c  + +c  l  r    +c+ cr++kc+a+gm   a+      k
  C50B6.14b  30 CFVCGGSASGYHYDVPACNGCKTFFRRYVISKRLFTCKLNDDCfdLSTRDVPVKCRACRINKCFAVGMNPHALEVD---K 106
                99*****************************************44455666679***************9998754...3 PP

  == domain 2    score: 2.9 bits;  conditional E-value: 0.78
   Rorb-aln 284 vvefakritgfmelcqndqilllksgclevvl 315
                 +e+ak    f el   dq++l++  +l  v 
  C50B6.14b 241 TIEYAKTFMFFHELLPRDQLILIRYTTLACVN 272
                58**********************99998763 PP

>> F44C8.5a  CE34309	WBGene00003718	locus:nhr-128	zinc finger protein	status:Confirmed	UniProt:O16358	protein_id:CCD7100
   #    score  bias  c-Evalue  i-Evalue hmmfrom  hmm to    alifrom  ali to    envfrom  env to     acc
 ---   ------ ----- --------- --------- ------- -------    ------- -------    ------- -------    ----
   1 !   54.7   5.0   1.5e-16   1.1e-14      20      87 ..      10      77 ..       7      84 .. 0.95

  Alignments for each domain:
  == domain 1    score: 54.7 bits;  conditional E-value: 1.5e-16
  Rorb-aln 20 pckicgdkssgihygvitcegckgffrrsqqnnasyscprqrnclidrtnrnrcqhcrlqkclalgms 87
              pc icg+k+sg h+gv++c  c  ffrr+   ++  +  ++ nc i    +  c+ crl++cl +gm 
  F44C8.5a 10 PCEICGQKTSGRHFGVMSCRSCAAFFRRAATWKTERADCKKENCQIFERGKFSCKVCRLKRCLEVGMD 77
              9******************************9999999999******99******************6 PP

>> T19A5.5  CE13734	WBGene00020555	locus:nhr-219	zinc finger protein	status:Partially_confirmed	UniProt:Q9UB40	protein_i
   #    score  bias  c-Evalue  i-Evalue hmmfrom  hmm to    alifrom  ali to    envfrom  env to     acc
 ---   ------ ----- --------- --------- ------- -------    ------- -------    ------- -------    ----
   1 !   27.5   3.3   2.8e-08   1.9e-06      21      90 ..      21      92 ..       6      98 .. 0.85
   2 !   33.2   7.7   5.1e-10   3.6e-08      20      95 ..     126     203 ..     113     208 .. 0.90

  Alignments for each domain:
  == domain 1    score: 27.5 bits;  conditional E-value: 2.8e-08
  Rorb-aln 21 ckicgdkssgihygvitcegckgffrrsqq.nnasyscpr.qrnclidrtnrnrcqhcrlqkclalgmsrda 90
              c +  + + g h+g+ +c  c  ffrr     +  + c   q++c+ d   r  c++cr ++c+ lgm  d+
   T19A5.5 21 CLVYFQSAHGNHFGIDSCRACAAFFRRVFVtHKQHFKCQTgQNQCVPDPRGRWNCKKCRTDRCFQLGMRPDS 92
              5566667889*****************97515678999763778************************8775 PP

  == domain 2    score: 33.2 bits;  conditional E-value: 5.1e-10
  Rorb-aln  20 pckicgdkssgihygvitcegckgffrrsq.qnnasyscprq.rnclidrtnrnrcqhcrlqkclalgmsrdavkfgr 95 
                c +c + s g h+gv +c  c  ffrr     +  y c  +  +c+ d   r +c++cr ++c+ lgm  d +++ r
   T19A5.5 126 KCLVCDQPSHGNHFGVDSCRACAAFFRRVFvTHKQQYKCINElEQCVPDARGRWKCRKCRTDRCFELGMRPDNIQYNR 203
               599*************************87256789***875378*****************************9987 PP

>> K11E4.5a  CE28244	WBGene00003661	locus:nhr-71	Zinc finger, C4 type (two domains)	status:Confirmed	UniProt:Q9GTD4	prot
   #    score  bias  c-Evalue  i-Evalue hmmfrom  hmm to    alifrom  ali to    envfrom  env to     acc
 ---   ------ ----- --------- --------- ------- -------    ------- -------    ------- -------    ----
   1 !   54.0   6.1   2.6e-16   1.8e-14      20      94 ..       9      83 ..       3      96 .. 0.93

  Alignments for each domain:
  == domain 1    score: 54.0 bits;  conditional E-value: 2.6e-16
  Rorb-aln 20 pckicgdkssgihygvitcegckgffrrsqqnnasyscprqrnclidrtnrnrcqhcrlqkclalgmsrdavkfg 94
               c +c   + g+hyg i+c  c  ffrr+  ++a y c   + clid   r  c+ cr+ kc+  gm   av+  
  K11E4.5a  9 ECMVCSAPADGLHYGAISCRSCNAFFRRTVVEKAEYRCKHTNTCLIDPDGRCACRSCRFTKCIEAGMKIGAVQPR 83
              599*****************************************************************9999755 PP

>> R11E3.5c  CE37269	WBGene00003694	locus:nhr-104	status:Confirmed	UniProt:Q86PJ5	protein_id:CCD72241.1
   #    score  bias  c-Evalue  i-Evalue hmmfrom  hmm to    alifrom  ali to    envfrom  env to     acc
 ---   ------ ----- --------- --------- ------- -------    ------- -------    ------- -------    ----
   1 !   53.8   5.4   2.8e-16     2e-14      19      93 ..       4      78 ..       1      91 [. 0.94

  Alignments for each domain:
  == domain 1    score: 53.8 bits;  conditional E-value: 2.8e-16
  Rorb-aln 19 ipckicgdkssgihygvitcegckgffrrsqqnnasyscprqrnclidrtnrnrcqhcrlqkclalgmsrdavkf 93
               pc +c     g h+gv +c gc  ffrr+  n+  ysc  +  c i++++   c++cr++kcl +gm +++++ 
  R11E3.5c  4 NPCDVCLSPGNGKHFGVDACRGCTAFFRRTIVNKRNYSCSEDDTCEIEKSEGLLCKKCRFEKCLKVGMKKESIQK 78
              59*******************************************************************999875 PP

>> Y39B6A.47a  CE41946	WBGene00012703	locus:nhr-145	status:Partially_confirmed	UniProt:Q9NEV6	protein_id:CAC51060.3
   #    score  bias  c-Evalue  i-Evalue hmmfrom  hmm to    alifrom  ali to    envfrom  env to     acc
 ---   ------ ----- --------- --------- ------- -------    ------- -------    ------- -------    ----
   1 !   54.7   3.1   1.5e-16   1.1e-14      21      91 ..       7      77 ..       4     100 .. 0.95

  Alignments for each domain:
  == domain 1    score: 54.7 bits;  conditional E-value: 1.5e-16
    Rorb-aln 21 ckicgdkssgihygvitcegckgffrrsqqnnasyscprqrnclidrtnrnrcqhcrlqkclalgmsrdav 91
                c+ic   s g+h+g +tc  c  ffrr+   +  ysc  ++ c ++   r  c++cr++kc  +gm  + v
  Y39B6A.47a  7 CQICAKTSNGMHFGAMTCRACAAFFRRAVVLKLEYSCKAKKMCQLEGGGRSMCRYCRFEKCKEIGMDAEKV 77
                ******************************************************************87766 PP

>> R11E3.5a  CE31719	WBGene00003694	locus:nhr-104	nuclear hormone receptor	status:Confirmed	UniProt:Q8MXE6	protein_id:CC
   #    score  bias  c-Evalue  i-Evalue hmmfrom  hmm to    alifrom  ali to    envfrom  env to     acc
 ---   ------ ----- --------- --------- ------- -------    ------- -------    ------- -------    ----
   1 !   53.7   5.4     3e-16   2.1e-14      19      93 ..       4      78 ..       1      91 [. 0.94

  Alignments for each domain:
  == domain 1    score: 53.7 bits;  conditional E-value: 3e-16
  Rorb-aln 19 ipckicgdkssgihygvitcegckgffrrsqqnnasyscprqrnclidrtnrnrcqhcrlqkclalgmsrdavkf 93
               pc +c     g h+gv +c gc  ffrr+  n+  ysc  +  c i++++   c++cr++kcl +gm +++++ 
  R11E3.5a  4 NPCDVCLSPGNGKHFGVDACRGCTAFFRRTIVNKRNYSCSEDDTCEIEKSEGLLCKKCRFEKCLKVGMKKESIQK 78
              59*******************************************************************999875 PP

>> F16B12.8  CE35489	WBGene00008884	locus:nhr-281	Ligand-binding domain of nuclear hormone receptors	status:Partially_co
   #    score  bias  c-Evalue  i-Evalue hmmfrom  hmm to    alifrom  ali to    envfrom  env to     acc
 ---   ------ ----- --------- --------- ------- -------    ------- -------    ------- -------    ----
   1 !   53.5   3.5   3.6e-16   2.5e-14      20      87 ..      22      94 ..       6     126 .. 0.89

  Alignments for each domain:
  == domain 1    score: 53.5 bits;  conditional E-value: 3.6e-16
  Rorb-aln 20 pckicgdkssgihygvitcegckgffrrsqqnnasyscprqrnc.....lidrtnrnrcqhcrlqkclalgms 87
               c ic  k+sg hygv +c  ck ffrr   +n  y c +++ c     +  r +  +cq cr++kc+ lgm 
  F16B12.8 22 TCMICPKKASGRHYGVFSCCACKMFFRRVIVENLFYKCKQNKTCyeneiITGRQKPPKCQACRFKKCVNLGMM 94
              6*****************************************9933332234666679*************95 PP

>> F57A10.5  CE16151	WBGene00003650	locus:nhr-60	Ligand-binding domain of nuclear hormone receptors, Zinc finger, C4 typ
   #    score  bias  c-Evalue  i-Evalue hmmfrom  hmm to    alifrom  ali to    envfrom  env to     acc
 ---   ------ ----- --------- --------- ------- -------    ------- -------    ------- -------    ----
   1 !   53.9   2.9   2.6e-16   1.8e-14      20      93 ..      46     121 ..      34     180 .. 0.84

  Alignments for each domain:
  == domain 1    score: 53.9 bits;  conditional E-value: 2.6e-16
  Rorb-aln  20 pckicgdkssgihygvitcegckgffrrsqqnnasyscprqrnclidrtnrn...rcqhcrlqkclalgmsrdavkf 93 
                c icg+ + g hy v +c+gck ffrr   ++ s+ c  + +c+ d t+r+   +c+ cr qkc+++gm   a+  
  F57A10.5  46 ECLICGNSANGHHYDVASCNGCKTFFRRMCVSDRSFECKAKGDCF-DLTKRKvplKCRACRHQKCISVGMNPLAMEV 121
               599*****************************************4.5555543339**************9777654 PP

>> R04B5.3  CE06213	WBGene00011002	locus:nhr-205	Zinc finger, C4 type (two domains)	status:Partially_confirmed	UniProt:Q
   #    score  bias  c-Evalue  i-Evalue hmmfrom  hmm to    alifrom  ali to    envfrom  env to     acc
 ---   ------ ----- --------- --------- ------- -------    ------- -------    ------- -------    ----
   1 !   53.8   6.2   2.8e-16     2e-14      20      95 ..      22      97 ..       7     107 .. 0.91
   2 ?   -0.5   0.1       8.2   5.7e+02     323     433 ..     228     359 ..     196     371 .. 0.51

  Alignments for each domain:
  == domain 1    score: 53.8 bits;  conditional E-value: 2.8e-16
  Rorb-aln 20 pckicgdkssgihygvitcegckgffrrsqqnnasyscprqrnclidrtnrnrcqhcrlqkclalgmsrdavkfgr 95
               c icgd   g h+g+ +c  c  ffrr+      + c +q  c i+   r  c+ crl+kcl lgm r  v+  r
   R04B5.3 22 NCAICGDVGDGHHFGLDACRACAAFFRRTVALGKKFECRQQGACKINTIIRSICKSCRLNKCLNLGMKRSCVQPRR 97
              5*********************************************************************998544 PP

  == domain 2    score: -0.5 bits;  conditional E-value: 8.2
  Rorb-aln 323 nplnntvlfegkyggmqlfkalgsddlvn...........eafdfaknlcslqlteeeialf...ssavlispdrawlieprkvqklqekiyfalq..... 404
               n+ln+ vl  g y  ++ +  + +d+ ++            +++   n   l    e+i+++   + +vl+  d+  + + ++ + + +k++  +      
   R04B5.3 228 NNLNQWVLQSGDYIQIDNLEEFFTDEQLKidgtklaklfkPSLEQNDNFHKLL-KSEKIEMYdflVFVVLLFWDHGIVGQTEECREISKKMKSNVTneyiy 327
               55666666666666666555555555544445544444443333333333332.22223222111334455556665554333333333222222222222 PP

  Rorb-aln 405 ..hviqknhlddetlakliakiptit.avcnl 433
                 + iqkn+    +l+ l++ ++ ++  vc l
   R04B5.3 328 ylKYIQKNENPVCQLTMLVSILTCLQrIVCRL 359
               22778888888888888888877775145655 PP

>> F09F3.10  CE46427	WBGene00008630	locus:nhr-175	Ligand-binding domain of nuclear hormone receptors, Zinc finger, C4 ty
   #    score  bias  c-Evalue  i-Evalue hmmfrom  hmm to    alifrom  ali to    envfrom  env to     acc
 ---   ------ ----- --------- --------- ------- -------    ------- -------    ------- -------    ----
   1 !   52.9   7.2   5.5e-16   3.9e-14      21      92 ..      33     104 ..      29     109 .. 0.97

  Alignments for each domain:
  == domain 1    score: 52.9 bits;  conditional E-value: 5.5e-16
  Rorb-aln  21 ckicgdkssgihygvitcegckgffrrsqqnnasyscprqrnclidrtnrnrcqhcrlqkclalgmsrdavk 92 
               c +cgd+   +  g  +c gc  ffrr+  n + y c ++ +cli+   r  c+ crlqkcl +gm + avk
  F09F3.10  33 CAVCGDRVHSVRLGSPACLGCIVFFRRAIINVSKYKCLKDGDCLINYEFRSSCRACRLQKCLQVGMKQSAVK 104
               9**********************************************************************9 PP

>> M02H5.3  CE25952	WBGene00019741	locus:nhr-201	status:Partially_confirmed	UniProt:Q966H7	protein_id:CCD62236.1
   #    score  bias  c-Evalue  i-Evalue hmmfrom  hmm to    alifrom  ali to    envfrom  env to     acc
 ---   ------ ----- --------- --------- ------- -------    ------- -------    ------- -------    ----
   1 !   53.6   2.9   3.3e-16   2.3e-14      20     106 ..      34     120 ..      20     131 .. 0.93

  Alignments for each domain:
  == domain 1    score: 53.6 bits;  conditional E-value: 3.3e-16
  Rorb-aln  20 pckicgdkssgihygvitcegckgffrrsqqnnasyscprqrnclidrtnrnrcqhcrlqkclalgmsrdavkfgrmskkqrdslya 106
                c +c   + g+h+g  tc  c  ffrr   +n    c +++ c  d+     c++crlq+c+ +gm  d  +f r   kq+  + a
   M02H5.3  34 KCPVCWKPAHGMHFGAFTCRACAVFFRRFGASNNLKPCKKNNVCNFDKNGYVSCKKCRLQRCFDIGMKIDNFQFERDPYKQKLEMQA 120
               699**************************************************************************9999977766 PP

>> Y73F8A.21  CE46694	WBGene00003604	locus:nhr-5	status:Partially_confirmed	UniProt:Q9NA51	protein_id:CAB60549.1
   #    score  bias  c-Evalue  i-Evalue hmmfrom  hmm to    alifrom  ali to    envfrom  env to     acc
 ---   ------ ----- --------- --------- ------- -------    ------- -------    ------- -------    ----
   1 !   53.2   2.3   4.5e-16   3.2e-14      20      91 ..      42     113 ..      25     125 .. 0.92
   2 ?    0.4   0.0       4.6   3.2e+02     297     443 ..     246     406 ..     210     429 .. 0.67

  Alignments for each domain:
  == domain 1    score: 53.2 bits;  conditional E-value: 4.5e-16
   Rorb-aln  20 pckicgdkssgihygvitcegckgffrrsqqnnasyscprqrnclidrtnrnrcqhcrlqkclalgmsrdav 91 
                 ck+cg   + +hyg ++c gckgffrr+  +     c  + +c +   ++ +c+ cr++kcl  gm    v
  Y73F8A.21  42 LCKVCGAEKAALHYGALSCVGCKGFFRRALLKADQLECAANGECTVSVLQKTQCRSCRFNKCLREGMNPAYV 113
                5******************************************************************86665 PP

  == domain 2    score: 0.4 bits;  conditional E-value: 4.6
   Rorb-aln 297 lcqndqilllksgclevvlvrmcr....afnplnntvlfegkyggmqlfka......lgsddlvneafd.faknlcslqlteeeialfssavlispdraw 385
                l  +d+i l+ks    +++  +c     a +  n   l++  y   ++ k       lg + lv+ a++  +       + eeei    +++ + p    
  Y73F8A.21 246 LTPQDKIALVKSSFAPLMVFNFCArtaeACQDENVLCLCNFAYVPRNISKMyedtyhLG-NGLVERALNeLVAVYREYGMREEEIVCVNAMICLNPLAKD 344
                66678888888887777666666322114444454555666666655555422233333.4556665541344445567889999999999998887666 PP

   Rorb-aln 386 lie..prkvqklqekiyfalqhviqknhlddet...lakliakiptitavcnlhgeklqvfkq 443
                + +   +k+  l+++i  +l  +++  +l+        +++  ++t+t + n  +e+lq   q
  Y73F8A.21 345 VSDslFEKIVELRNRIADCLFSIVKEVRLSPTPnvcYGHILLSLATVTELANAMSENLQF-AQ 406
                666334688889999999999999999987553223678899999999999999999984.33 PP

>> C45E5.6b  CE29226	WBGene00003636	locus:nhr-46	status:Partially_confirmed	UniProt:Q95QR2	protein_id:CCD67374.1
   #    score  bias  c-Evalue  i-Evalue hmmfrom  hmm to    alifrom  ali to    envfrom  env to     acc
 ---   ------ ----- --------- --------- ------- -------    ------- -------    ------- -------    ----
   1 !   53.1   4.7   4.6e-16   3.2e-14      20      94 ..     145     220 ..     124     228 .. 0.88

  Alignments for each domain:
  == domain 1    score: 53.1 bits;  conditional E-value: 4.6e-16
  Rorb-aln  20 pckicgdkss.gihygvitcegckgffrrsqqnnasyscprqrnclidrtnrnrcqhcrlqkclalgmsrdavkfg 94 
                c  cg  s+  +hyg  +c gck ffrrs  +   y c  ++ c i   +rnrc+ crl+ cl  gm    v+  
  C45E5.6b 145 RCVGCGSESAiRVHYGASSCHGCKAFFRRSVFEGRVYMCSADNHCDITNESRNRCRACRLRNCLEGGMNPKHVREE 220
               5888999887479*******************************************************98877654 PP

>> F44C8.5b  CE10386	WBGene00003718	locus:nhr-128	status:Partially_confirmed	UniProt:Q7KQA0	protein_id:CCD71006.1
   #    score  bias  c-Evalue  i-Evalue hmmfrom  hmm to    alifrom  ali to    envfrom  env to     acc
 ---   ------ ----- --------- --------- ------- -------    ------- -------    ------- -------    ----
   1 !   52.4   5.3   7.8e-16   5.5e-14      20      93 ..      54     125 ..      50     132 .. 0.94

  Alignments for each domain:
  == domain 1    score: 52.4 bits;  conditional E-value: 7.8e-16
  Rorb-aln  20 pckicgdkssgihygvitcegckgffrrsqqnnasyscprqrnclidrtnrnrcqhcrlqkclalgmsrdavkf 93 
               pc icg+k+sg h+gv++c  c  ffrr+   ++  +  ++ nc i    +  c+ crl++cl +gm  da kf
  F44C8.5b  54 PCEICGQKTSGRHFGVMSCRSCAAFFRRAATWKTERADCKKENCQIFERGKFSCKVCRLKRCLEVGM--DASKF 125
               9******************************9999999999******99*****************9..66676 PP

>> C45E5.6a  CE08734	WBGene00003636	locus:nhr-46	nuclear hormone receptor	status:Confirmed	UniProt:Q18646	protein_id:CCD
   #    score  bias  c-Evalue  i-Evalue hmmfrom  hmm to    alifrom  ali to    envfrom  env to     acc
 ---   ------ ----- --------- --------- ------- -------    ------- -------    ------- -------    ----
   1 !   53.0   4.8     5e-16   3.5e-14      20      94 ..      97     172 ..      81     180 .. 0.89

  Alignments for each domain:
  == domain 1    score: 53.0 bits;  conditional E-value: 5e-16
  Rorb-aln  20 pckicgdkss.gihygvitcegckgffrrsqqnnasyscprqrnclidrtnrnrcqhcrlqkclalgmsrdavkfg 94 
                c  cg  s+  +hyg  +c gck ffrrs  +   y c  ++ c i   +rnrc+ crl+ cl  gm    v+  
  C45E5.6a  97 RCVGCGSESAiRVHYGASSCHGCKAFFRRSVFEGRVYMCSADNHCDITNESRNRCRACRLRNCLEGGMNPKHVREE 172
               6888999987479*******************************************************98877654 PP

>> C49D10.6  CE08847	WBGene00003665	locus:nhr-75	zinc finger protein	status:Predicted	UniProt:O16604	protein_id:CCD64800
   #    score  bias  c-Evalue  i-Evalue hmmfrom  hmm to    alifrom  ali to    envfrom  env to     acc
 ---   ------ ----- --------- --------- ------- -------    ------- -------    ------- -------    ----
   1 !   52.3   1.5     8e-16   5.7e-14      16      89 ..      38     110 ..      23     178 .. 0.89

  Alignments for each domain:
  == domain 1    score: 52.3 bits;  conditional E-value: 8e-16
  Rorb-aln  16 ievipckicgd.kssgihygvitcegckgffrrsqqnnasyscprqrnclidrtnrnrcqhcrlqkclalgmsrd 89 
                  +pc +c d k + +h+gv +c  c  ffrr+ +n   y+c r++nc      +  c+ cr   cl  gmsr 
  C49D10.6  38 ESYVPCLVCNDvKNTSMHFGVNSCAACAAFFRRTTEN--QYACSRNNNCATSYERKILCRACRYTNCLEAGMSRG 110
               5579******978999*****************9887..6*********************************95 PP

>> C03G6.8  CE45420	WBGene00015395	locus:nhr-147	status:Partially_confirmed	UniProt:O01448	protein_id:CCD62705.1
   #    score  bias  c-Evalue  i-Evalue hmmfrom  hmm to    alifrom  ali to    envfrom  env to     acc
 ---   ------ ----- --------- --------- ------- -------    ------- -------    ------- -------    ----
   1 !   52.7   4.5   6.2e-16   4.3e-14      14      95 ..       7      91 ..       1     112 [. 0.86

  Alignments for each domain:
  == domain 1    score: 52.7 bits;  conditional E-value: 6.2e-16
  Rorb-aln 14 aqievipckicgdkssgihygvitcegckgffrrsqqnnasyscprqrnclidrtnrn....rcqhcrlqkclalgmsrdavkfgr 95
                i  i c +cg  + g hy vi+c+gck ffrr    ++   c  ++ c+ d  n+n    rc+ cr +kc+ +gm r+ ++   
   C03G6.8  7 NFITPITCSVCGRSAKGYHYDVISCKGCKTFFRRMYLLKSKIICGLNNSCF-DLKNKNepylRCRACRYKKCIDVGMNRNGIQSSE 91
              5677899*************************************9998885.77777767779****************9998654 PP

>> ZK455.6  CE43818	WBGene00013976	locus:nhr-33	Zinc finger, C4 type (two domains)	status:Confirmed	UniProt:Q19217	prote
   #    score  bias  c-Evalue  i-Evalue hmmfrom  hmm to    alifrom  ali to    envfrom  env to     acc
 ---   ------ ----- --------- --------- ------- -------    ------- -------    ------- -------    ----
   1 !   52.5   5.2   6.9e-16   4.8e-14      20      98 ..      13      91 ..       4     100 .. 0.93

  Alignments for each domain:
  == domain 1    score: 52.5 bits;  conditional E-value: 6.9e-16
  Rorb-aln 20 pckicgdkssgihygvitcegckgffrrsqqnnasyscprqrnclidrtnrnrcqhcrlqkclalgmsrdavkfgrmsk 98
               ckic +++ gih+ v +c  c  ffrr+   +  y+c  + nc ++++ rn c+ cr  +c+  gm  + v++ r s 
   ZK455.6 13 NCKICLQRADGIHFAVSSCRACAAFFRRTVILKLNYTCKEKGNCTVEKSLRNLCRSCRYTRCINEGMKIELVQLQRDSI 91
              6***********************************************************************9999775 PP

>> T09A12.4a  CE31061	WBGene00003656	locus:nhr-66	zinc finger protein	status:Confirmed	UniProt:Q8MXH1	protein_id:CCD6356
   #    score  bias  c-Evalue  i-Evalue hmmfrom  hmm to    alifrom  ali to    envfrom  env to     acc
 ---   ------ ----- --------- --------- ------- -------    ------- -------    ------- -------    ----
   1 !   52.5   7.3   6.9e-16   4.9e-14      18      95 ..     110     189 ..      93     197 .. 0.90

  Alignments for each domain:
  == domain 1    score: 52.5 bits;  conditional E-value: 6.9e-16
   Rorb-aln  18 vipckicgdkssgihygvitcegckgffrrsqqnnasyscprqrncli..drtnrnrcqhcrlqkclalgmsrdavkfgr 95 
                v  c icg  s+gih+gv +c  c  ffrr+   n  ysc +  +c +  d ++ ++c+ cr++kc++ gm +++v+  r
  T09A12.4a 110 VPACAICGTDSTGIHFGVDACAACSAFFRRTVVLNKDYSCNKGGKCTVvkDGSAGQKCRACRFRKCISSGMDKNSVQHRR 189
                557****************************************9997744778899*******************99866 PP

>> C03G6.10  CE07884	WBGene00015396	locus:nhr-148	C4-type zinc finger protein	status:Partially_confirmed	UniProt:O01446	
   #    score  bias  c-Evalue  i-Evalue hmmfrom  hmm to    alifrom  ali to    envfrom  env to     acc
 ---   ------ ----- --------- --------- ------- -------    ------- -------    ------- -------    ----
   1 !   51.7   2.6   1.2e-15   8.5e-14      20      93 ..      10      86 ..       2     123 .. 0.88

  Alignments for each domain:
  == domain 1    score: 51.7 bits;  conditional E-value: 1.2e-15
  Rorb-aln 20 pckicgdkssgihygvitcegckgffrrsqqnnasyscprqrnclidrtnrn....rcqhcrlqkclalgmsrdavkf 93
               c ic   + g hy vi+c+gck ffrr    n    c  +++c+ d t+ n    rc+ cr +kcl +gm + a+++
  C03G6.10 10 TCSICRRNAKGYHYDVISCKGCKTFFRRMSLINFQGKCDLNNQCF-DLTKANepylRCRACRYRKCLDVGMNQKAIQI 86
              5**************************************999996.66666555669****************99975 PP

>> R13D11.8  CE39955	WBGene00020062	locus:nhr-270	status:Partially_confirmed	UniProt:O17013	protein_id:CCD71087.1
   #    score  bias  c-Evalue  i-Evalue hmmfrom  hmm to    alifrom  ali to    envfrom  env to     acc
 ---   ------ ----- --------- --------- ------- -------    ------- -------    ------- -------    ----
   1 !   51.2   5.7   1.7e-15   1.2e-13      20      92 ..      69     141 ..      52     146 .. 0.93

  Alignments for each domain:
  == domain 1    score: 51.2 bits;  conditional E-value: 1.7e-15
  Rorb-aln  20 pckicgdkssgihygvitcegckgffrrsqqnnasyscprqrnclidrtnrnrcqhcrlqkclalgmsrdavk 92 
                c +cgd+      g  +c gc  ffrrs  +nasy c r+  c +    r  c+hcr++kc+ +gm   av 
  R13D11.8  69 RCAVCGDQVKSDRLGCPACLGCILFFRRSVLKNASYKCGRKGACPVVSEFRSTCRHCRFKKCFDVGMKASAVN 141
               6*******************************************************************99986 PP

>> T06C12.7  CE16357	WBGene00003674	locus:nhr-84	Zinc finger, C4 type (two domains)	status:Partially_confirmed	UniProt:O
   #    score  bias  c-Evalue  i-Evalue hmmfrom  hmm to    alifrom  ali to    envfrom  env to     acc
 ---   ------ ----- --------- --------- ------- -------    ------- -------    ------- -------    ----
   1 !   51.6   5.4   1.3e-15   9.5e-14      20     102 ..      27     111 ..      23     116 .. 0.92

  Alignments for each domain:
  == domain 1    score: 51.6 bits;  conditional E-value: 1.3e-15
  Rorb-aln  20 pckicgdkssgihygvitcegckgffrrsqqnnasyscprqrn...clidrtnrnrcqhcrlqkclalgmsrdavkfgrmskkqrd 102
                c++c   s g h+gv++c  c  ffrrs   +  y c rqrn   c +   +r +c+ crl+kc  lgm+ + v++ r s    d
  T06C12.7  27 KCRVCAMPSRGNHFGVLSCRACAAFFRRSFVHKKEYKC-RQRNvgkCDVSGNDRYQCRACRLKKCKELGMTPENVQMDRNSESFDD 111
               6*************************************.7887666999999***************************9987655 PP

>> F57A8.5  CE34036	WBGene00010180	locus:nhr-192	Zinc finger, C4 type (two domains)	status:Partially_confirmed	UniProt:Q
   #    score  bias  c-Evalue  i-Evalue hmmfrom  hmm to    alifrom  ali to    envfrom  env to     acc
 ---   ------ ----- --------- --------- ------- -------    ------- -------    ------- -------    ----
   1 !   52.3   1.4     8e-16   5.7e-14      21      87 ..      18      84 ..       6     109 .. 0.92

  Alignments for each domain:
  == domain 1    score: 52.3 bits;  conditional E-value: 8e-16
  Rorb-aln 21 ckicgdkssgihygvitcegckgffrrsqqnnasyscprqrnclidrtnrnrcqhcrlqkclalgms 87
              c ic  ++ g hygv++c  ck ffrr   ++  y c   +nc+       +cq cr+q+cl  gm 
   F57A8.5 18 CEICNRQAFGKHYGVLSCYACKMFFRRMSVQKLVYNCKWSNNCFETSPYPLKCQSCRFQRCLDAGMY 84
              *****************************************************************96 PP

>> T09A12.4d  CE37723	WBGene00003656	locus:nhr-66	status:Partially_confirmed	UniProt:Q5W611	protein_id:CCD63565.1
   #    score  bias  c-Evalue  i-Evalue hmmfrom  hmm to    alifrom  ali to    envfrom  env to     acc
 ---   ------ ----- --------- --------- ------- -------    ------- -------    ------- -------    ----
   1 !   52.0   7.4     1e-15   7.3e-14      18      95 ..     192     271 ..     175     278 .. 0.90

  Alignments for each domain:
  == domain 1    score: 52.0 bits;  conditional E-value: 1e-15
   Rorb-aln  18 vipckicgdkssgihygvitcegckgffrrsqqnnasyscprqrncli..drtnrnrcqhcrlqkclalgmsrdavkfgr 95 
                v  c icg  s+gih+gv +c  c  ffrr+   n  ysc +  +c +  d ++ ++c+ cr++kc++ gm +++v+  r
  T09A12.4d 192 VPACAICGTDSTGIHFGVDACAACSAFFRRTVVLNKDYSCNKGGKCTVvkDGSAGQKCRACRFRKCISSGMDKNSVQHRR 271
                557****************************************9997744778899*******************99766 PP

>> T01G6.8  CE18167	WBGene00003720	locus:nhr-130	zinc finger protein	status:Partially_confirmed	UniProt:O16963	protein_i
   #    score  bias  c-Evalue  i-Evalue hmmfrom  hmm to    alifrom  ali to    envfrom  env to     acc
 ---   ------ ----- --------- --------- ------- -------    ------- -------    ------- -------    ----
   1 !   50.7   4.9   2.4e-15   1.7e-13      16      95 ..      32     112 ..      19     120 .. 0.88

  Alignments for each domain:
  == domain 1    score: 50.7 bits;  conditional E-value: 2.4e-15
  Rorb-aln  16 ievipckicgdkssgihygvitcegckgffrrsqq.nnasyscprqrnclidrtnrnrcqhcrlqkclalgmsrdavkfgr 95 
               +++  c++c   + g h+g i+c  c  ffrr+   ++++y c +q+nc i    r +c++crl++c  +gm     +f r
   T01G6.8  32 VNLYTCQVCALPAHGNHFGAISCRACAAFFRRACTgTKTTYKCKKQNNCDIWENGRYKCKKCRLDRCNEVGMDPGRFQFDR 112
               66789***************************86526899********************************887777766 PP

>> T09A12.4c  CE31063	WBGene00003656	locus:nhr-66	status:Partially_confirmed	UniProt:Q8MXH2	protein_id:CCD63564.1
   #    score  bias  c-Evalue  i-Evalue hmmfrom  hmm to    alifrom  ali to    envfrom  env to     acc
 ---   ------ ----- --------- --------- ------- -------    ------- -------    ------- -------    ----
   1 !   51.8   7.4   1.1e-15     8e-14      18      95 ..     266     345 ..     249     352 .. 0.90

  Alignments for each domain:
  == domain 1    score: 51.8 bits;  conditional E-value: 1.1e-15
   Rorb-aln  18 vipckicgdkssgihygvitcegckgffrrsqqnnasyscprqrncli..drtnrnrcqhcrlqkclalgmsrdavkfgr 95 
                v  c icg  s+gih+gv +c  c  ffrr+   n  ysc +  +c +  d ++ ++c+ cr++kc++ gm +++v+  r
  T09A12.4c 266 VPACAICGTDSTGIHFGVDACAACSAFFRRTVVLNKDYSCNKGGKCTVvkDGSAGQKCRACRFRKCISSGMDKNSVQHRR 345
                557****************************************9997744778899*******************99766 PP

>> F38H12.3  CE17809	WBGene00018189	locus:nhr-181	nuclear hormone receptor	status:Partially_confirmed	UniProt:O16346	pro
   #    score  bias  c-Evalue  i-Evalue hmmfrom  hmm to    alifrom  ali to    envfrom  env to     acc
 ---   ------ ----- --------- --------- ------- -------    ------- -------    ------- -------    ----
   1 !   50.8   7.1   2.3e-15   1.6e-13      20      92 ..      32     104 ..      16     110 .. 0.94

  Alignments for each domain:
  == domain 1    score: 50.8 bits;  conditional E-value: 2.3e-15
  Rorb-aln  20 pckicgdkssgihygvitcegckgffrrsqqnnasyscprqrnclidrtnrnrcqhcrlqkclalgmsrdavk 92 
                c +cgd   g  yg  +c gc  ffrr+  n++ y c ++ nc+i  ++r  c+ crl+kc  +gm  +a++
  F38H12.3  32 SCAVCGDSVNGKRYGAPACLGCIVFFRRAVINKSQYKCWKKGNCVITFASRCVCRCCRLRKCSHVGMKPEAIQ 104
               6******************************************************************999875 PP

>> T13F3.3  CE35617	WBGene00003717	locus:nhr-127	Zinc finger, C4 type (two domains)	status:Partially_confirmed	UniProt:O
   #    score  bias  c-Evalue  i-Evalue hmmfrom  hmm to    alifrom  ali to    envfrom  env to     acc
 ---   ------ ----- --------- --------- ------- -------    ------- -------    ------- -------    ----
   1 !   49.2   5.7   7.2e-15     5e-13      19      92 ..      11      85 ..       4      91 .. 0.92

  Alignments for each domain:
  == domain 1    score: 49.2 bits;  conditional E-value: 7.2e-15
  Rorb-aln 19 ipckicgdkssgihygvitcegckgffrrsqqnnasyscpr.qrnclidrtnrnrcqhcrlqkclalgmsrdavk 92
              ipc +c ++s g h+ v++c  c  ffrrs  ++  y c   ++ c i   +r  c++cr+ kc+  gm  + ++
   T13F3.3 11 IPCEVCKNQSNGYHFEVLSCGACASFFRRSVVSKIKYQCKDgKKRCQIRYLDRHFCRYCRFSKCVKAGMKAEKIQ 85
              9**************************************863789************************877665 PP

>> C06G3.1b  CE37188	WBGene00003695	locus:nhr-105	status:Confirmed	UniProt:Q3LQX0	protein_id:CCD83548.1
   #    score  bias  c-Evalue  i-Evalue hmmfrom  hmm to    alifrom  ali to    envfrom  env to     acc
 ---   ------ ----- --------- --------- ------- -------    ------- -------    ------- -------    ----
   1 !   50.5   4.8   2.8e-15     2e-13      19      93 ..      35     113 ..      17     125 .. 0.82
   2 ?   -0.2   0.0       6.6   4.7e+02     284     316 ..     199     231 ..     192     256 .. 0.80

  Alignments for each domain:
  == domain 1    score: 50.5 bits;  conditional E-value: 2.8e-15
  Rorb-aln  19 ip.ckicgdk.ssgihygvitcegckgffrrsqqnnasyscprqrnclidrt.nrnr.cqhcrlqkclalgmsrdavkf 93 
                p c +cg    +g hygv +c gck ffrr   ++ s  c  ++ c ++++ n +r c+ cr qkcl +gm+ da++ 
  C06G3.1b  35 GPcCLVCGRVaNTGHHYGVTACLGCKTFFRRVVLQKNSPKCKYKNHCRLEKSvNAKRlCRSCRYQKCLEVGMTEDALHP 113
               55157899862589******************999999*********99986344445******************875 PP

  == domain 2    score: -0.2 bits;  conditional E-value: 6.6
  Rorb-aln 284 vvefakritgfmelcqndqilllksgclevvlv 316
               + e+  ri gf el +  q  l++  cl   ++
  C06G3.1b 199 LREWVDRIPGFRELSERFQQHLMHRFCLRYTVI 231
               568999*************99999999987665 PP

>> Y41D4B.27  CE40724	WBGene00045255	locus:nhr-146	status:Confirmed	UniProt:A2V8C5	protein_id:CCD66723.1
   #    score  bias  c-Evalue  i-Evalue hmmfrom  hmm to    alifrom  ali to    envfrom  env to     acc
 ---   ------ ----- --------- --------- ------- -------    ------- -------    ------- -------    ----
   1 !   50.7   3.3   2.5e-15   1.8e-13      20     103 ..       4      89 ..       2     105 .. 0.85

  Alignments for each domain:
  == domain 1    score: 50.7 bits;  conditional E-value: 2.5e-15
   Rorb-aln  20 pckicgdkssgihygvitcegckgffrrsqqnnasyscprq..rnclidrtnrnrcqhcrlqkclalgmsrdavkfgrmskkqrds 103
                pc +c   s g h+gv  c  c  ffrr+  ++  + c  +  + c i  t    c+ cr+ kcla+gm +++v+ gr    +r+ 
  Y41D4B.27   4 PCPVCQALSNGFHFGVEVCSACSAFFRRTVFKKRNFRCWGEpvNCCEIVSTGSAFCKSCRFAKCLAVGMKKETVQQGREGYGKREM 89 
                9******************************9999*99764224578*******************************88766653 PP

>> C06G3.1a  CE34659	WBGene00003695	locus:nhr-105	zinc finger protein	status:Confirmed	UniProt:Q86PJ4	protein_id:CCD8354
   #    score  bias  c-Evalue  i-Evalue hmmfrom  hmm to    alifrom  ali to    envfrom  env to     acc
 ---   ------ ----- --------- --------- ------- -------    ------- -------    ------- -------    ----
   1 !   50.4   4.8     3e-15   2.1e-13      19      93 ..      35     113 ..      17     125 .. 0.82
   2 ?   -0.2   0.0         7   4.9e+02     284     316 ..     215     247 ..     208     272 .. 0.80

  Alignments for each domain:
  == domain 1    score: 50.4 bits;  conditional E-value: 3e-15
  Rorb-aln  19 ip.ckicgdk.ssgihygvitcegckgffrrsqqnnasyscprqrnclidrt.nrnr.cqhcrlqkclalgmsrdavkf 93 
                p c +cg    +g hygv +c gck ffrr   ++ s  c  ++ c ++++ n +r c+ cr qkcl +gm+ da++ 
  C06G3.1a  35 GPcCLVCGRVaNTGHHYGVTACLGCKTFFRRVVLQKNSPKCKYKNHCRLEKSvNAKRlCRSCRYQKCLEVGMTEDALHP 113
               55157899862589******************999999*********99986344445******************875 PP

  == domain 2    score: -0.2 bits;  conditional E-value: 7
  Rorb-aln 284 vvefakritgfmelcqndqilllksgclevvlv 316
               + e+  ri gf el +  q  l++  cl   ++
  C06G3.1a 215 LREWVDRIPGFRELSERFQQHLMHRFCLRYTVI 247
               568999*************99999999987665 PP

>> ZK1037.13  CE42528	WBGene00045515	status:Partially_confirmed	UniProt:A7LPI6	protein_id:CAO82053.2
   #    score  bias  c-Evalue  i-Evalue hmmfrom  hmm to    alifrom  ali to    envfrom  env to     acc
 ---   ------ ----- --------- --------- ------- -------    ------- -------    ------- -------    ----
   1 !   50.9   5.2   2.2e-15   1.5e-13      20     121 ..      41     151 ..      24     167 .. 0.78

  Alignments for each domain:
  == domain 1    score: 50.9 bits;  conditional E-value: 2.2e-15
   Rorb-aln  20 pckicgdkssgih.ygvitcegckgffrrsqqnnasyscprqrnclidrtnrnrcqhcrlqkclalgmsrdavkf....grms..kkqrdslyaevqk.. 110
                 c +cg    g h yg ++c  c  ffrr+  +     c +q  c i+  ++n c+ crlqkcl +gm   a++     g+ s  k + ds  +++q   
  ZK1037.13  41 CCSVCGGAPNGGHrYGPMACLSCITFFRRAISSGNVGDCKKQSACEINHESKNSCRSCRLQKCLNVGMNPKAIQHrdpiGQRSppKDDSDSQKSDLQFll 140
                699**998776655*******************************************************9999742222555533455566666665411 PP

   Rorb-aln 111 hqqrlqeqrqq 121
                  q+ q+ r+q
  ZK1037.13 141 DLQKKQRIRNQ 151
                23444444444 PP

>> R07B7.16  CE42934	WBGene00011100	locus:nhr-209	nuclear hormone receptor	status:Partially_confirmed	UniProt:Q21806	pro
   #    score  bias  c-Evalue  i-Evalue hmmfrom  hmm to    alifrom  ali to    envfrom  env to     acc
 ---   ------ ----- --------- --------- ------- -------    ------- -------    ------- -------    ----
   1 !   50.5   4.2   2.8e-15     2e-13      21     123 ..      46     150 ..      35     171 .. 0.84

  Alignments for each domain:
  == domain 1    score: 50.5 bits;  conditional E-value: 2.8e-15
  Rorb-aln  21 ckicgdkssgihygvitcegckgffrrsqqnnasyscprqrncl..idrtnrnr.cqhcrlqkclalgmsrdavkfgrmskkqrdslyaevqkhqqrlqeq 118
               c +c + + g hy v +c+gck ffrr+  n   + c   +ncl  i+  + +r c+ cr+ +c+ +gm   a++    +  +   l  ev ++q++ + q
  R07B7.16  46 CAVCKNAAIGYHYNVPSCNGCKTFFRRTILNGKRFICMNHKNCLdeIESDESQRlCKGCRFARCIEVGMDSTAIRASVKT-VEGKYLLEEVLRKQKNRKIQ 145
               99*****************************************955555544445******************9754333.33446778999998888888 PP

  Rorb-aln 119 rqqqs 123
                qq++
  R07B7.16 146 MQQKD 150
               88865 PP

>> T05B4.2  CE13195	WBGene00003647	locus:nhr-57	zinc finger protein	status:Confirmed	UniProt:O16425	protein_id:CCD70827.
   #    score  bias  c-Evalue  i-Evalue hmmfrom  hmm to    alifrom  ali to    envfrom  env to     acc
 ---   ------ ----- --------- --------- ------- -------    ------- -------    ------- -------    ----
   1 !   50.5   5.2   2.9e-15   2.1e-13      21     103 ..      10      94 ..       4      99 .. 0.91

  Alignments for each domain:
  == domain 1    score: 50.5 bits;  conditional E-value: 2.9e-15
  Rorb-aln  21 ckicgdkssgihygvitcegckgffrrsqqnna..syscprqrnclidrtnrnrcqhcrlqkclalgmsrdavkfgrmskkqrds 103
               c +c +   g h+g i+c+ c  ffrr+   n    + c ++++c+i  ++r+ c+ cr  kcl +gm  + v+  + + kq +s
   T05B4.2  10 CSVCHQLGDGYHFGAIACKACAAFFRRTTSMNLapKFVCRKKNECVIKMSSRDSCKSCRYAKCLHVGMNPEVVQAIQQAAKQANS 94 
               99*************************99887522599999999*****************************999999998776 PP

>> K06B4.8  CE35584	WBGene00010603	locus:nhr-198	Zinc finger, C4 type (two domains)	status:Partially_confirmed	UniProt:O
   #    score  bias  c-Evalue  i-Evalue hmmfrom  hmm to    alifrom  ali to    envfrom  env to     acc
 ---   ------ ----- --------- --------- ------- -------    ------- -------    ------- -------    ----
   1 !   49.7   5.3   4.9e-15   3.5e-13      20      87 ..      21      85 ..       5      96 .. 0.91

  Alignments for each domain:
  == domain 1    score: 49.7 bits;  conditional E-value: 4.9e-15
  Rorb-aln 20 pckicgdkssgihygvitcegckgffrrsqqnnasyscprqrnclidrtnrnrcqhcrlqkclalgms 87
               c ic   + g+ yg +tc  ck ffrrs +++ sy c ++++c i    + +c+ cr+qkcl +gm+
   K06B4.8 21 KCVICFGSALGMNYGALTCSACKMFFRRSAEKKLSYNCKKDNQCSIA---QRKCRACRFQKCLNFGMT 85
              699*****************************************996...568**************7 PP

>> C13C4.3  CE39470	WBGene00003726	locus:nhr-136	Ligand-binding domain of nuclear hormone receptors, Zinc finger, C4 typ
   #    score  bias  c-Evalue  i-Evalue hmmfrom  hmm to    alifrom  ali to    envfrom  env to     acc
 ---   ------ ----- --------- --------- ------- -------    ------- -------    ------- -------    ----
   1 !   49.9   4.4   4.4e-15   3.1e-13      20      92 ..      52     128 ..      37     151 .. 0.87

  Alignments for each domain:
  == domain 1    score: 49.9 bits;  conditional E-value: 4.4e-15
  Rorb-aln  20 pckicgdkssgihygvitcegckgffrrsqqnnasyscprqrnclidr....tnrnrcqhcrlqkclalgmsrdavk 92 
                ck+c   ++g hy v +c+gck ffrrs  +   y+c + r+cl        +r  c+ cr++kc+  gm   a++
   C13C4.3  52 NCKVCRHSATGYHYDVPSCNGCKTFFRRSILDGRKYTCLKMRKCLSGTepvdLSRRMCRACRFEKCVEAGMNPSAIQ 128
               5********************************************754222257999**************999886 PP

>> C03G6.12  CE07886	WBGene00015397	locus:nhr-149	C4-type zinc finger protein	status:Partially_confirmed	UniProt:O01449	
   #    score  bias  c-Evalue  i-Evalue hmmfrom  hmm to    alifrom  ali to    envfrom  env to     acc
 ---   ------ ----- --------- --------- ------- -------    ------- -------    ------- -------    ----
   1 !   48.6   4.1   1.1e-14   7.5e-13      21      99 ..      62     144 ..      46     158 .. 0.86

  Alignments for each domain:
  == domain 1    score: 48.6 bits;  conditional E-value: 1.1e-14
  Rorb-aln  21 ckicgdkssgihygvitcegckgffrrsqqnnasyscprqrncl..idrtnr..nrcqhcrlqkclalgmsrdavkfgrmskk 99 
               c ic   + g hy vi+c+gck ffrr   ++    cp +++c+    r n    +c+ cr+q+cl +gm   a++     kk
  C03G6.12  62 CSICSRPAQGYHYDVISCKGCKTFFRRMWLSKIKEMCPLNNKCFdfNRRINMslSKCRACRFQRCLNVGMNPAAIQCDGNPKK 144
               9******************************************7322344432279***************999987666665 PP

>> K06B4.1  CE35582	WBGene00003641	locus:nhr-51	Zinc finger, C4 type (two domains)	status:Partially_confirmed	UniProt:O1
   #    score  bias  c-Evalue  i-Evalue hmmfrom  hmm to    alifrom  ali to    envfrom  env to     acc
 ---   ------ ----- --------- --------- ------- -------    ------- -------    ------- -------    ----
   1 !   48.4   5.2   1.2e-14   8.4e-13      21     121 ..       5     101 ..       3     113 .. 0.88

  Alignments for each domain:
  == domain 1    score: 48.4 bits;  conditional E-value: 1.2e-14
  Rorb-aln  21 ckicgdkssgihygvitcegckgffrrsqqnnasyscprqrnclidrtnrnrcqhcrlqkclalgmsrdavkfgrmskkqrdslyaevqkhqqrlqeqrqq 121
               c ic  k++g hygv++c  ck ff r   +n  y c + ++c        +c+ cr qkcl +gm      f r  k   +s+  ++q+   +l e  +q
   K06B4.1   5 CLICHRKAAGQHYGVLSCFACKMFFHRMVVENLHYCCQKFNKCYEKFIILPKCKACRYQKCLEMGMQ----AFPRRVKSFEESMDLKIQRMLMNLSEMDEQ 101
               99****************************************************************7....477888888888887777777766655444 PP

>> F44C8.10  CE30795	WBGene00003716	locus:nhr-126	nuclear hormone receptor	status:Confirmed	UniProt:Q95X92	protein_id:CC
   #    score  bias  c-Evalue  i-Evalue hmmfrom  hmm to    alifrom  ali to    envfrom  env to     acc
 ---   ------ ----- --------- --------- ------- -------    ------- -------    ------- -------    ----
   1 !   49.1   6.0   7.4e-15   5.2e-13      20      92 ..      10      80 ..       6      95 .. 0.80

  Alignments for each domain:
  == domain 1    score: 49.1 bits;  conditional E-value: 7.4e-15
  Rorb-aln 20 pckicgdkssgihygvitcegckgffrrsqq.nnasyscprqrnclidrtnrnrcqhcrlqkclalgmsrdavk 92
              pckicg+ +sg h+gv++c  c  ffrr+   +     cpr  nc     +   c+ crl+kc+ +gm     k
  F44C8.10 10 PCKICGQNTSGKHFGVLSCRACAAFFRRAALwSPKKAHCPRG-NCASFENKNLNCKQCRLKKCIDVGMDI--SK 80
              9***************************9862556778**97.66554444456**************54..33 PP

>> F44C4.2  CE07250	WBGene00018412	locus:nhr-37	zinc finger-containing protein	status:Partially_confirmed	UniProt:Q20389
   #    score  bias  c-Evalue  i-Evalue hmmfrom  hmm to    alifrom  ali to    envfrom  env to     acc
 ---   ------ ----- --------- --------- ------- -------    ------- -------    ------- -------    ----
   1 !   47.6   6.4   2.2e-14   1.5e-12      20      92 ..       6      79 ..       2      82 .. 0.93

  Alignments for each domain:
  == domain 1    score: 47.6 bits;  conditional E-value: 2.2e-14
  Rorb-aln 20 pckicgdkssgihygvitcegckgffrrsqqnnasyscpr.qrnclidrtnrnrcqhcrlqkclalgmsrdavk 92
               c +c   s g+h+g +tc  c  ffrr+   +  y c + + +c id   r  c+ crl kc a+gm  + v+
   F44C4.2  6 SCLVCKKASNGMHFGALTCRACAAFFRRATVLKLQYKCKQgNSKCNIDGRGRYVCRQCRLTKCKAIGMNEEKVQ 79
              599***********************************873468************************999886 PP

>> R04B5.4a  CE06214	WBGene00003611	locus:nhr-12	Zinc finger, C4 type (two domains)	status:Partially_confirmed	UniProt:Q
   #    score  bias  c-Evalue  i-Evalue hmmfrom  hmm to    alifrom  ali to    envfrom  env to     acc
 ---   ------ ----- --------- --------- ------- -------    ------- -------    ------- -------    ----
   1 !   47.8   4.8   1.9e-14   1.4e-12      15      97 ..      41     123 ..      28     142 .. 0.87

  Alignments for each domain:
  == domain 1    score: 47.8 bits;  conditional E-value: 1.9e-14
  Rorb-aln  15 qievipckicgdkssgihygvitcegckgffrrsqqnnasyscprqrnclidrtnrnrcqhcrlqkclalgmsrdavkfgrms 97 
               + e   c +c +   g+h+g  +c  c  ffrrs      y c   rnc +    r  c+ cr +kc+ +gm  + v+  r  
  R04B5.4a  41 RYEKPNCAVCNEVGDGLHFGAEACRACTAFFRRSVALSKKYECRAGRNCEVSSNIRCMCRSCRYDKCIEVGMNPECVQNRREN 123
               566668*******************************************************************9999877755 PP

>> R04B5.4b  CE40989	WBGene00003611	locus:nhr-12	status:Partially_confirmed	UniProt:A5JYT1	protein_id:CAN86639.1
   #    score  bias  c-Evalue  i-Evalue hmmfrom  hmm to    alifrom  ali to    envfrom  env to     acc
 ---   ------ ----- --------- --------- ------- -------    ------- -------    ------- -------    ----
   1 !   47.8   4.8   1.9e-14   1.4e-12      15      97 ..      41     123 ..      28     142 .. 0.87

  Alignments for each domain:
  == domain 1    score: 47.8 bits;  conditional E-value: 1.9e-14
  Rorb-aln  15 qievipckicgdkssgihygvitcegckgffrrsqqnnasyscprqrnclidrtnrnrcqhcrlqkclalgmsrdavkfgrms 97 
               + e   c +c +   g+h+g  +c  c  ffrrs      y c   rnc +    r  c+ cr +kc+ +gm  + v+  r  
  R04B5.4b  41 RYEKPNCAVCNEVGDGLHFGAEACRACTAFFRRSVALSKKYECRAGRNCEVSSNIRCMCRSCRYDKCIEVGMNPECVQNRREN 123
               566668*******************************************************************9999877755 PP

>> C54E10.5  CE36429	WBGene00008309	locus:nhr-170	Zinc finger, C4 type (two domains)	status:Confirmed	UniProt:O45315	pro
   #    score  bias  c-Evalue  i-Evalue hmmfrom  hmm to    alifrom  ali to    envfrom  env to     acc
 ---   ------ ----- --------- --------- ------- -------    ------- -------    ------- -------    ----
   1 !   47.4   3.0   2.5e-14   1.8e-12      19      92 ..      15      90 ..       6     118 .. 0.89

  Alignments for each domain:
  == domain 1    score: 47.4 bits;  conditional E-value: 2.5e-14
  Rorb-aln 19 ipckicgdkssgihygvitcegckgffrrsqqnnasyscprqr.nclidrt.nrnrcqhcrlqkclalgmsrdavk 92
              + c ic   s g+h+g+ tc  c  ffrr+   n  y c ++  +c i    + + c+ cr++kc+ lgm+ + v+
  C54E10.5 15 VNCEICQKTSHGLHFGLETCRACAAFFRRTVVLNRKYKCIQKTgKCEIGAGgEEKLCKFCRFKKCIDLGMTTENVR 90
              78*************************************866438*9988615567***************99986 PP

>> F41B5.9  CE42115	WBGene00018265	locus:nhr-182	nuclear hormone receptor	status:Partially_confirmed	UniProt:O16676	prot
   #    score  bias  c-Evalue  i-Evalue hmmfrom  hmm to    alifrom  ali to    envfrom  env to     acc
 ---   ------ ----- --------- --------- ------- -------    ------- -------    ------- -------    ----
   1 !   47.3   4.1   2.6e-14   1.8e-12      20      93 ..       5      79 ..       2      89 .. 0.87

  Alignments for each domain:
  == domain 1    score: 47.3 bits;  conditional E-value: 2.6e-14
  Rorb-aln 20 pckicgdkssgihygvitcegckgffrrsqqnn...asyscprqrnclidrtnrnrcqhcrlqkclalgmsrdavkf 93
               c icg+ s g h+gvi+c  c  ffrr+  n        c  ++n  i++     c++crl+kcl  gm  da kf
   F41B5.9  5 ECEICGQPSHGNHFGVISCRACAAFFRRATLNSkkkLNLNCFHDNNSEINKNGFFSCKKCRLKKCLEKGM--DASKF 79
              5***************************987751115789*****************************9..56666 PP

>> T07C5.5  CE06383	WBGene00011568	locus:nhr-26	Ligand-binding domain of nuclear hormone receptors, Zinc finger, C4 type
   #    score  bias  c-Evalue  i-Evalue hmmfrom  hmm to    alifrom  ali to    envfrom  env to     acc
 ---   ------ ----- --------- --------- ------- -------    ------- -------    ------- -------    ----
   1 !   46.7   4.4   4.2e-14   2.9e-12      20      91 ..       7      81 ..       3     100 .. 0.90
   2 ?    3.1   0.1      0.66        47     357     438 ..     224     329 ..     138     333 .. 0.65

  Alignments for each domain:
  == domain 1    score: 46.7 bits;  conditional E-value: 4.2e-14
  Rorb-aln 20 pckicgdkssgihygvitcegckgffrrsqqnnasyscprqrnc..lidrtnrnrcqhcrlqkclalgms.rdav 91
               ck+c +k++g  ygv +c+ ck ffrr+ ++     c r+ nc  ++  +   +c+ cr+ kc+ +gm   dav
   T07C5.5  7 SCKVCNEKTTGFNYGVQSCNACKMFFRRALDTPKVLKCGRDGNCptIVLDSGESQCRFCRFHKCIIVGMIfLDAV 81
              6*******************************************76555677899*************9524665 PP

  == domain 2    score: 3.1 bits;  conditional E-value: 0.66
  Rorb-aln 357 aknlcslqlteeeialfssavlispdrawlieprkvqklqekiyfalq........................hviqknhlddetlakliakiptitavcnl 433
               +  l  +++t+ee  l+s  +l  p+ + l +  ++  + ++  f+                          hv++++  d + l+ l + + t+ a  nl
   T07C5.5 224 VGRLSEIKITHEEFILLSVIILCNPGATNLSKSGRIILASNQERFSSIllhyclitnskcgparfneilslcHVVSRTLSDLDNLTCLYSLVHTVPAPPNL 324
               45566778888888888888888888888888777655544444433333677778888888888888888899999999999999999999999998888 PP

  Rorb-aln 434 hgekl 438
               + + l
   T07C5.5 325 FNNIL 329
               87665 PP

>> K11E4.5b  CE37391	WBGene00003661	locus:nhr-71	Zinc finger, C4 type (two domains)	status:Confirmed	UniProt:Q5WRP0	prot
   #    score  bias  c-Evalue  i-Evalue hmmfrom  hmm to    alifrom  ali to    envfrom  env to     acc
 ---   ------ ----- --------- --------- ------- -------    ------- -------    ------- -------    ----
   1 !   47.1   5.7   3.1e-14   2.2e-12      20      94 ..       9      86 ..       3      99 .. 0.90

  Alignments for each domain:
  == domain 1    score: 47.1 bits;  conditional E-value: 3.1e-14
  Rorb-aln 20 pckicgdkssgihygvitcegckgffrrsqqnna...syscprqrnclidrtnrnrcqhcrlqkclalgmsrdavkfg 94
               c +c   + g+hyg i+c  c  ffrr+  ++a    y c   + clid   r  c+ cr+ kc+  gm   av+  
  K11E4.5b  9 ECMVCSAPADGLHYGAISCRSCNAFFRRTVVEKAlfqEYRCKHTNTCLIDPDGRCACRSCRFTKCIEAGMKIGAVQPR 86
              599**************************99988444699*******************************9999755 PP

>> F44C8.3  CE30796	WBGene00003617	locus:nhr-18	nuclear hormone receptor	status:Partially_confirmed	UniProt:O16360	prote
   #    score  bias  c-Evalue  i-Evalue hmmfrom  hmm to    alifrom  ali to    envfrom  env to     acc
 ---   ------ ----- --------- --------- ------- -------    ------- -------    ------- -------    ----
   1 !   47.0   5.8   3.2e-14   2.2e-12      21      87 ..      11      77 ..       8      87 .. 0.89

  Alignments for each domain:
  == domain 1    score: 47.0 bits;  conditional E-value: 3.2e-14
  Rorb-aln 21 ckicgdkssgihygvitcegckgffrrsqqnnasys.cprqrnclidrtnrnrcqhcrlqkclalgms 87
              c +cgdk+sg h+gv++c  c  ffrr+   n     cp +  c      +  c+ crl+kcl +gm 
   F44C8.3 11 CEVCGDKTSGRHFGVMSCRACAAFFRRAATWNLEKRiCP-NGTCHTSVNGKFNCKQCRLKKCLDVGMD 77
              ****************************99887665166.578****99******************6 PP

>> F47C10.8  CE10668	WBGene00018545	locus:nhr-189	nuclear hormone receptor	status:Partially_confirmed	UniProt:O01563	pro
   #    score  bias  c-Evalue  i-Evalue hmmfrom  hmm to    alifrom  ali to    envfrom  env to     acc
 ---   ------ ----- --------- --------- ------- -------    ------- -------    ------- -------    ----
   1 !   46.9   3.2   3.5e-14   2.4e-12      20      87 ..      68     136 ..      53     145 .. 0.91
   2 ?    4.3   0.2       0.3        21     280     421 ..     214     382 ..     192     392 .. 0.73

  Alignments for each domain:
  == domain 1    score: 46.9 bits;  conditional E-value: 3.5e-14
  Rorb-aln  20 pckicgdkssgihygvitcegckgffrrsqqnnasyscprqrnclidrtn.rnrcqhcrlqkclalgms 87 
                c icg  +s   ygv++c+ ck ffrr   ++ +y c + + cl +  +   +c+ cr++kcl lgm+
  F47C10.8  68 KCTICGRDASCHNYGVLSCNACKMFFRRVVIEQLTYHCKKWNMCLENSGQpILQCKACRFEKCLQLGMT 136
               5********************************************998762579**************7 PP

  == domain 2    score: 4.3 bits;  conditional E-value: 0.3
  Rorb-aln 280 aiqyvvefakritgfmelcqn.dqilllksgcle.vvlvrmcrafnplnntvlf.egkyggmqlfkalgsddlvneafdf.aknlcslqlteeeialfssa 376
               ai   ve+   ++ fm+  +n d+i+ll+  + + + l    r++n+  + v+  +g     +l+ a+ s d++n +  + +  +  l++te+e al+   
  F47C10.8 214 AIYIAVEMFLSLD-FMNSIENdDKIVLLRNFSSKsMQLDSAMRSLNAKVDRVITpDGNEVYSDLLLAMFSIDFLNSIRSSlVVRVEELKVTEQEHALLNFL 313
               5555566655554.7776666268999998665515566778888887666654389999999999*******999876515566689*******999988 PP

  Rorb-aln 377 vlispdrawlie.prkvqklqekiyf.alq......................hviqknhlddetlakli 421
                   p    l e  r++   ++k y  al                       hvi+k+  d + l+ l 
  F47C10.8 314 LFCNPAIHPLSErTRRLLATRQKSYSsALLqyclltyqqsgpsrfadllslsHVINKTSEDANSLTTLC 382
               888888777776334444445555431333577778889999999999999999999999999888775 PP

>> F16B4.9  CE17680	WBGene00017510	locus:nhr-178	nuclear hormone receptor	status:Confirmed	UniProt:O44635	protein_id:CCD
   #    score  bias  c-Evalue  i-Evalue hmmfrom  hmm to    alifrom  ali to    envfrom  env to     acc
 ---   ------ ----- --------- --------- ------- -------    ------- -------    ------- -------    ----
   1 !   47.5   5.1   2.3e-14   1.6e-12      20      96 ..      23     102 ..      14     120 .. 0.85

  Alignments for each domain:
  == domain 1    score: 47.5 bits;  conditional E-value: 2.3e-14
  Rorb-aln  20 pckicgdkssgihygvitcegckgffrrsq..qnnasyscprqrn.clidrtnrnrcqhcrlqkclalgmsrdavkfgrm 96 
                ck+c   + g+h+gv +c  c  ffrr+        y c    n c+++  +r +c+ cr++kc++lgm+ + v++ r 
   F16B4.9  23 TCKVCELSAHGVHFGVTSCRACAAFFRRTIvmSRTKKYRCRGGMNkCIVNTNDRYQCRLCRFNKCVTLGMTSENVQWNRD 102
               6***************************862145678***8765549999999**********************99884 PP

>> F44C8.4  CE27384	WBGene00003693	locus:nhr-103	nulcear hormone receptor	status:Confirmed	UniProt:O16359	protein_id:CCD
   #    score  bias  c-Evalue  i-Evalue hmmfrom  hmm to    alifrom  ali to    envfrom  env to     acc
 ---   ------ ----- --------- --------- ------- -------    ------- -------    ------- -------    ----
   1 !   46.6   6.4   4.4e-14   3.1e-12      20      88 ..      10      78 ..       7      86 .. 0.87

  Alignments for each domain:
  == domain 1    score: 46.6 bits;  conditional E-value: 4.4e-14
  Rorb-aln 20 pckicgdkssgihygvitcegckgffrrsqqnnasyscprqrnclidrtnrnrcqhcrlqkclalgmsr 88
              pc icg+k+sg h+gv++c  c  ffrrs           +  c i    +  c+ crl+kc+ +gm  
   F44C8.4 10 PCEICGQKTSGRHFGVLSCRSCAAFFRRSATWSRKKVQCVKGTCKIFEDGKFNCKQCRLKKCVEVGMDS 78
              9****************************98766555555678***99*******************64 PP

>> M02H5.6  CE35342	WBGene00003688	locus:nhr-98	status:Confirmed	UniProt:Q966I0	protein_id:CCD62239.1
   #    score  bias  c-Evalue  i-Evalue hmmfrom  hmm to    alifrom  ali to    envfrom  env to     acc
 ---   ------ ----- --------- --------- ------- -------    ------- -------    ------- -------    ----
   1 !   47.4   4.6   2.5e-14   1.8e-12      16      95 ..      39     118 ..      31     121 .. 0.94

  Alignments for each domain:
  == domain 1    score: 47.4 bits;  conditional E-value: 2.5e-14
  Rorb-aln  16 ievipckicgdkssgihygvitcegckgffrrsqqnnasyscprqrnclidrtnrnrcqhcrlqkclalgmsrdavkfgr 95 
               i    c+ic + + g h+g +tc  c  ffrr   +n    c  +++c   +     c++cr+q+cl +gm+ d  +f r
   M02H5.6  39 ISSKKCQICENPAHGKHFGAVTCRACAAFFRRFGISNNFKPCKTENKCSFRKNGYFSCKKCRMQRCLQFGMTIDNFQFDR 118
               55567***********************************************************************9988 PP

>> H22D14.1  CE19931	WBGene00010410	locus:nhr-267	Zinc finger, C4 type (two domains)	status:Partially_confirmed	UniProt:
   #    score  bias  c-Evalue  i-Evalue hmmfrom  hmm to    alifrom  ali to    envfrom  env to     acc
 ---   ------ ----- --------- --------- ------- -------    ------- -------    ------- -------    ----
   1 !   47.0   4.2   3.3e-14   2.3e-12      19     106 ..       8      95 ..       1     214 [. 0.81

  Alignments for each domain:
  == domain 1    score: 47.0 bits;  conditional E-value: 3.3e-14
  Rorb-aln  19 ipckicgdkssg.ihygvitcegckgffrrsqqnnasyscprqrnclidrtnrnrcqhcrlqkclalgmsrdavkfgrmsk.kqrdslya 106
                pc++c d +s   h+g+ +c  c  ffrr+  n+  ++c  ++nc +   ++  c+ cr + c+  gms+d ++ g +   k+r ++  
  H22D14.1   8 DPCQVCQDTASTrHHFGITSCTACASFFRRTTMNQ--FTCNLDNNCSVSYKKKWVCRACRYNNCIRAGMSKDYIRRGNVDEtKNRKTFRK 95 
               5*******98862679**************99885..89**************************************9864256655544 PP

>> T27B7.1  CE30194	WBGene00003649	locus:nhr-59	status:Confirmed	UniProt:Q9TXJ1	protein_id:CCD74242.1
   #    score  bias  c-Evalue  i-Evalue hmmfrom  hmm to    alifrom  ali to    envfrom  env to     acc
 ---   ------ ----- --------- --------- ------- -------    ------- -------    ------- -------    ----
   1 !   47.2   6.9   2.9e-14   2.1e-12      11      97 ..      10      98 ..       2     106 .. 0.87

  Alignments for each domain:
  == domain 1    score: 47.2 bits;  conditional E-value: 2.9e-14
  Rorb-aln 11 eataqievipckicgdkssgihygvitcegckgffrrsq.qnnasyscprqr.nclidrtnrnrcqhcrlqkclalgmsrdavkfgrms 97
              + +a ++   c++cg+ s g h+g itc  c  ffrr    +n    c   r  c i    r  c++crl+kc  +gm  +  +f r s
   T27B7.1 10 ALKAVVNQTFCQVCGQESHGAHFGAITCRACAAFFRRVAaGANFEVKCKDGRgRCKILTNGRSCCKKCRLKKCKDIGMDIQNFQFNRDS 98
              5667788889***************************75157899999987746****99********************999999966 PP

>> F25E5.6a  CE32874	WBGene00017787	locus:nhr-141	status:Partially_confirmed	UniProt:O76650	protein_id:CCD65090.1
   #    score  bias  c-Evalue  i-Evalue hmmfrom  hmm to    alifrom  ali to    envfrom  env to     acc
 ---   ------ ----- --------- --------- ------- -------    ------- -------    ------- -------    ----
   1 !   47.1   5.9     3e-14   2.1e-12      20     126 ..      15     117 ..       8     143 .. 0.81

  Alignments for each domain:
  == domain 1    score: 47.1 bits;  conditional E-value: 3e-14
  Rorb-aln  20 pckicgdkssgihygvitcegckgffrrsqqnnasyscprqrnc..lidrtnrnrcqhcrlqkclalgmsrdavkfgrmskkqrdslyaevqkhqqrlqeq 118
                c +cg k++g hy v +c+gck ffrr   ++ +  c    +c  l  r +  +c+ cr++kc+  gm  +a+++      +     a+  kh ++l++q
  F25E5.6a  15 ECSVCGKKATGYHYDVPSCNGCKTFFRRICISEKTMQCQGVGDCfdLTKRIAPVKCRACRFEKCVLKGMNPNAMQIDEKE--E----SAKNYKHLKKLKNQ 109
               59******************************************5557788889*******************9876432..2....24555666666666 PP

  Rorb-aln 119 rqqqsgea 126
                 q++ e 
  F25E5.6a 110 YCQKDSEH 117
               66665554 PP

>> F44C8.6b  CE38959	WBGene00003646	locus:nhr-56	status:Confirmed	UniProt:Q4A576	protein_id:CCD71008.1
   #    score  bias  c-Evalue  i-Evalue hmmfrom  hmm to    alifrom  ali to    envfrom  env to     acc
 ---   ------ ----- --------- --------- ------- -------    ------- -------    ------- -------    ----
   1 !   46.4   5.4     5e-14   3.5e-12      21      93 ..      10      78 ..       5      89 .. 0.90

  Alignments for each domain:
  == domain 1    score: 46.4 bits;  conditional E-value: 5e-14
  Rorb-aln 21 ckicgdkssgihygvitcegckgffrrsqqnnasyscprqrnclidrtnrnrcqhcrlqkclalgmsrdavkf 93
              ckicg+ + g h+gv++c  c  ffrr++ +  ++ cp   nc id+  +  c++crl+ cl  gm   a kf
  F44C8.6b 10 CKICGNPAFGNHFGVLSCRACAAFFRRTNVDGETF-CPI-GNCKIDKHGKFYCKKCRLRICLEAGMD--ANKF 78
              ****************************9988776.996.6*************************5..5555 PP

>> K06B4.6  CE42553	WBGene00010601	locus:nhr-268	Ligand-binding domain of nuclear hormone receptors, Zinc finger, C4 typ
   #    score  bias  c-Evalue  i-Evalue hmmfrom  hmm to    alifrom  ali to    envfrom  env to     acc
 ---   ------ ----- --------- --------- ------- -------    ------- -------    ------- -------    ----
   1 !   46.3   6.1   5.4e-14   3.8e-12      20      90 ..       2      71 ..       1      88 [. 0.92

  Alignments for each domain:
  == domain 1    score: 46.3 bits;  conditional E-value: 5.4e-14
  Rorb-aln 20 pckicgdkssgihygvitcegckgffrrsqqnnasyscprqrnclidrtnrnrcqhcrlqkclalgmsrda 90
               c +c  ++    ygv++c  ck ffrr+  +n  + c   +nc i   +  +c+ cr+qkcl +gm   a
   K06B4.6  2 NCLVCSARAFNRNYGVMSCFACKMFFRRTVFKNMLFNCKYFKNCTIHYKTHPKCRACRFQKCLNIGMKA-A 71
              699****************************************************************64.4 PP

>> M02H5.7  CE21074	WBGene00003713	locus:nhr-123	status:Confirmed	UniProt:Q966I1	protein_id:CCD62240.1
   #    score  bias  c-Evalue  i-Evalue hmmfrom  hmm to    alifrom  ali to    envfrom  env to     acc
 ---   ------ ----- --------- --------- ------- -------    ------- -------    ------- -------    ----
   1 !   46.9   3.8   3.5e-14   2.5e-12      20      96 ..      24     100 ..      12     108 .. 0.92

  Alignments for each domain:
  == domain 1    score: 46.9 bits;  conditional E-value: 3.5e-14
  Rorb-aln  20 pckicgdkssgihygvitcegckgffrrsqqnnasyscprqrnclidrtnrnrcqhcrlqkclalgmsrdavkfgrm 96 
                c+ic + + g h+g itc  c  ffrr   ++    c  +++c   +     c++cr+q+cl +gm+ d  +f r 
   M02H5.7  24 KCQICENPAHGKHFGAITCRACAAFFRRFGISKKFKPCKLENKCTFRKNGYFSCKKCRMQRCLQFGMTIDNFQFDRE 100
               6*************************************************************************985 PP

>> F36D3.2  CE15966	WBGene00003644	locus:nhr-54	Zinc finger, C4 type (two domains)	status:Partially_confirmed	UniProt:O4
   #    score  bias  c-Evalue  i-Evalue hmmfrom  hmm to    alifrom  ali to    envfrom  env to     acc
 ---   ------ ----- --------- --------- ------- -------    ------- -------    ------- -------    ----
   1 !   46.0   5.2   6.8e-14   4.8e-12      19      93 ..      15      92 ..       6      99 .. 0.92

  Alignments for each domain:
  == domain 1    score: 46.0 bits;  conditional E-value: 6.8e-14
  Rorb-aln 19 ipckicgdkssgihygvitcegckgffrrsqqnnasyscprqr.ncli..drtnrnrcqhcrlqkclalgmsrdavkf 93
              + c ic     g h+gv tc  c  ffrr+   n  y c r+  +c i  d t+   c+ cr++kc+ lgm+ + v+ 
   F36D3.2 15 VKCAICYKAGHGQHFGVETCRACAAFFRRTVVLNRKYKCTRKSgKCKIgsDETKDVMCKFCRFKKCIDLGMTTENVRT 92
              67**************************************986479987789999*****************999875 PP

>> C33G8.6  CE17496	WBGene00003632	locus:nhr-42	zinc finger protein	status:Partially_confirmed	UniProt:O76828	protein_id
   #    score  bias  c-Evalue  i-Evalue hmmfrom  hmm to    alifrom  ali to    envfrom  env to     acc
 ---   ------ ----- --------- --------- ------- -------    ------- -------    ------- -------    ----
   1 !   45.8   7.6   7.6e-14   5.3e-12      16     101 ..       5      89 ..       1      97 [. 0.84

  Alignments for each domain:
  == domain 1    score: 45.8 bits;  conditional E-value: 7.6e-14
  Rorb-aln  16 ievipckicgdkssgihygvitcegckgffrrsq..qnnasyscprqrnclidrtnrnrcqhcrlqkclalgmsrdavkfgrmskkqr 101
                    c icgd +  +h+g ++c  c  ffrr    + n    c r  +c +d   r+ c  cr +kcl +gm   av + r++kk++
   C33G8.6   5 TTSQTCLICGDSADSLHFGALSCRACAAFFRRKVagRRNIFRRCDR--QCKVDTGMRKLCASCRYDKCLKVGMRESAV-LSRLAKKNQ 89 
               55567***************************86114566666665..5************************88777.789999976 PP

>> C26B2.3b  CE31317	WBGene00003625	locus:nhr-31	status:Confirmed	UniProt:Q18192	protein_id:CCD65194.1
   #    score  bias  c-Evalue  i-Evalue hmmfrom  hmm to    alifrom  ali to    envfrom  env to     acc
 ---   ------ ----- --------- --------- ------- -------    ------- -------    ------- -------    ----
   1 !   46.6   2.4   4.5e-14   3.2e-12      20      93 ..      81     155 ..      65     166 .. 0.80

  Alignments for each domain:
  == domain 1    score: 46.6 bits;  conditional E-value: 4.5e-14
  Rorb-aln  20 pckicgdkssgihygvitcegckgffrrsqqnnasyscprqrnclidrtnrnrcqhcrlqkc.lalgmsrdavkf 93 
                c +cgd  + +hygv++c gckgffrr+   +  y+c   +nc++d+      +   +qk    +g+ ++  kf
  C26B2.3b  81 VCAVCGDGIAKLHYGVLACYGCKGFFRRTLTGKYRYACRFSNNCIVDKYFNVVFKQEWIQKQsGRIGIRQENRKF 155
               59*********************************************9766555555555531346666666666 PP

>> F14A5.1  CE40558	WBGene00008778	locus:nhr-264	Zinc finger, C4 type (two domains)	status:Predicted	UniProt:Q19438	prot
   #    score  bias  c-Evalue  i-Evalue hmmfrom  hmm to    alifrom  ali to    envfrom  env to     acc
 ---   ------ ----- --------- --------- ------- -------    ------- -------    ------- -------    ----
   1 !   46.2   4.4   5.9e-14   4.1e-12      19     105 ..      58     144 ..      41     260 .. 0.82

  Alignments for each domain:
  == domain 1    score: 46.2 bits;  conditional E-value: 5.9e-14
  Rorb-aln  19 ipckicgdkssg.ihygvitcegckgffrrsqqnnasyscprqrnclidrtnrnrcqhcrlqkclalgmsrdavkfgrmsk.kqrdsly 105
                pc++c d +s   h+g+ +c  c  ffrr+  n+  ++c  ++nc +   ++  c+ cr + c+  gms+d ++ g +   k+r ++ 
   F14A5.1  58 EPCQVCQDSASTrHHFGITSCTACASFFRRTTMNQ--FTCNLDNNCSVSYKKKWVCRACRYNNCIRAGMSKDYIRRGNVDEtKNRKTFR 144
               5*******98762679**************99885..89*************************************9986425565554 PP

>> K06B4.7  CE25931	WBGene00010602	locus:nhr-197	Ligand-binding domain of nuclear hormone receptors, Zinc finger, C4 typ
   #    score  bias  c-Evalue  i-Evalue hmmfrom  hmm to    alifrom  ali to    envfrom  env to     acc
 ---   ------ ----- --------- --------- ------- -------    ------- -------    ------- -------    ----
   1 !   45.7   4.4   8.4e-14   5.9e-12      20     108 ..       2      91 ..       1     104 [. 0.91

  Alignments for each domain:
  == domain 1    score: 45.7 bits;  conditional E-value: 8.4e-14
  Rorb-aln  20 pckicgdkssgihygvitcegckgffrrsqqnnasyscprqrnclidrtnrnrcqhcrlqkclalgmsrdavkfgrmsk.kqrdslyaev 108
                c +c  +++   yg ++c  ck ff r+  +n  + c r +nc i      +c+ cr+qkcl +gm+   +  g +s   q d  ya++
   K06B4.7   2 NCVVCSGRATNRNYGAMSCFACKMFFHRTVYKNLLFRCKRIQNCTIHFKIFPKCRACRFQKCLIVGMTLAPLNDGIVSIgNQSDYSYAKL 91 
               699*****************************************************************9999999888536778778765 PP

>> Y17D7B.1  CE40151	WBGene00012449	locus:nhr-231	Zinc finger, C4 type (two domains)	status:Partially_confirmed	UniProt:
   #    score  bias  c-Evalue  i-Evalue hmmfrom  hmm to    alifrom  ali to    envfrom  env to     acc
 ---   ------ ----- --------- --------- ------- -------    ------- -------    ------- -------    ----
   1 !   45.6   3.3     9e-14   6.3e-12      21      95 ..      17      91 ..       4     106 .. 0.85

  Alignments for each domain:
  == domain 1    score: 45.6 bits;  conditional E-value: 9e-14
  Rorb-aln 21 ckicgdkssgihygvitcegckgffrrsqqnnasyscprqrn.clidrtnrnrcqhcrlqkclalgmsrdavkfgr 95
              c ic     g h+g+ tc  c  ffrr+   n  y c ++   c +  +++  c+ cr +kc+ lgm+ d v+   
  Y17D7B.1 17 CEICQKTGHGHHFGLETCRACAAFFRRTVVLNRKYKCAQKSGkCDV-GAEKATCKFCRYKKCIDLGMTTDNVRAED 91
              9************************************866541444.57899*******************98655 PP

>> F44C8.6a  CE27385	WBGene00003646	locus:nhr-56	zinc finger protein	status:Confirmed	UniProt:O16357	protein_id:CCD71007
   #    score  bias  c-Evalue  i-Evalue hmmfrom  hmm to    alifrom  ali to    envfrom  env to     acc
 ---   ------ ----- --------- --------- ------- -------    ------- -------    ------- -------    ----
   1 !   45.3   5.5   1.1e-13   7.4e-12      21      93 ..      10      78 ..       5      88 .. 0.90

  Alignments for each domain:
  == domain 1    score: 45.3 bits;  conditional E-value: 1.1e-13
  Rorb-aln 21 ckicgdkssgihygvitcegckgffrrsqqnnasyscprqrnclidrtnrnrcqhcrlqkclalgmsrdavkf 93
              ckicg+ + g h+gv++c  c  ffrr++ +  ++ cp   nc id+  +  c++crl+ cl  gm   a kf
  F44C8.6a 10 CKICGNPAFGNHFGVLSCRACAAFFRRTNVDGETF-CPI-GNCKIDKHGKFYCKKCRLRICLEAGMD--ANKF 78
              ****************************9988776.996.6*************************5..5555 PP

>> F25E5.6b  CE35288	WBGene00017787	locus:nhr-141	status:Partially_confirmed	UniProt:Q7KPC9	protein_id:CCD65091.1
   #    score  bias  c-Evalue  i-Evalue hmmfrom  hmm to    alifrom  ali to    envfrom  env to     acc
 ---   ------ ----- --------- --------- ------- -------    ------- -------    ------- -------    ----
   1 !   46.1   5.9   6.2e-14   4.4e-12      20     126 ..      15     117 ..       8     143 .. 0.81

  Alignments for each domain:
  == domain 1    score: 46.1 bits;  conditional E-value: 6.2e-14
  Rorb-aln  20 pckicgdkssgihygvitcegckgffrrsqqnnasyscprqrnc..lidrtnrnrcqhcrlqkclalgmsrdavkfgrmskkqrdslyaevqkhqqrlqeq 118
                c +cg k++g hy v +c+gck ffrr   ++ +  c    +c  l  r +  +c+ cr++kc+  gm  +a+++      +     a+  kh ++l++q
  F25E5.6b  15 ECSVCGKKATGYHYDVPSCNGCKTFFRRICISEKTMQCQGVGDCfdLTKRIAPVKCRACRFEKCVLKGMNPNAMQIDEKE--E----SAKNYKHLKKLKNQ 109
               59******************************************5557788889*******************9876432..2....24555666666666 PP

  Rorb-aln 119 rqqqsgea 126
                 q++ e 
  F25E5.6b 110 YCQKDSEH 117
               66665554 PP

>> Y38E10A.18  CE21598	WBGene00012596	locus:nhr-234	status:Partially_confirmed	UniProt:Q9NAJ3	protein_id:CAB54409.1
   #    score  bias  c-Evalue  i-Evalue hmmfrom  hmm to    alifrom  ali to    envfrom  env to     acc
 ---   ------ ----- --------- --------- ------- -------    ------- -------    ------- -------    ----
   1 !   45.4   5.2     1e-13   7.2e-12      20      98 ..      12      90 ..       9      97 .. 0.95

  Alignments for each domain:
  == domain 1    score: 45.4 bits;  conditional E-value: 1e-13
    Rorb-aln 20 pckicgdkssgihygvitcegckgffrrsqqnnasyscprqrnclidrtnrnrcqhcrlqkclalgmsrdavkfgrmsk 98
                pc +cg     +h+g + c  c  ffrr+      + c   +nc i +  r  c+ cr++kc  +gm rd v+  r   
  Y38E10A.18 12 PCLVCGIEKGTLHFGSVVCMACASFFRRTVSFHIRFLCRYSNNCQISQDLRFICRSCRFDKCERVGMRRDLVQQKRNEN 90
                9***********************************************************************9887655 PP

>> Y69H2.8  CE42556	WBGene00013483	locus:nhr-241	Zinc finger, C4 type (two domains)	status:Partially_confirmed	UniProt:Q
   #    score  bias  c-Evalue  i-Evalue hmmfrom  hmm to    alifrom  ali to    envfrom  env to     acc
 ---   ------ ----- --------- --------- ------- -------    ------- -------    ------- -------    ----
   1 !   45.3   4.9   1.1e-13   7.5e-12      20      92 ..      20      93 ..      11     102 .. 0.93

  Alignments for each domain:
  == domain 1    score: 45.3 bits;  conditional E-value: 1.1e-13
  Rorb-aln 20 pckicgdkssgihygv.itcegckgffrrsqqnnasyscprqrnclidrtnrnrcqhcrlqkclalgmsrdavk 92
               c +cg  +sg  yg   +c  c  ffrrs   +  y+c     c i  ++r  c++cr+qkcla gm   a++
   Y69H2.8 20 LCTVCGAPASGRRYGAaAACLACIVFFRRSVLRKIHYTCQALGRCEITVASRCVCRYCRMQKCLAAGMDPRAIQ 93
              6**************7257*************************************************988876 PP

>> T01G6.4  CE27433	WBGene00003696	locus:nhr-106	zinc finger protein	status:Confirmed	UniProt:O16966	protein_id:CCD73119
   #    score  bias  c-Evalue  i-Evalue hmmfrom  hmm to    alifrom  ali to    envfrom  env to     acc
 ---   ------ ----- --------- --------- ------- -------    ------- -------    ------- -------    ----
   1 !   46.0   5.7   6.6e-14   4.7e-12      20      93 ..       4      78 ..       2      85 .. 0.91

  Alignments for each domain:
  == domain 1    score: 46.0 bits;  conditional E-value: 6.6e-14
  Rorb-aln 20 pckicgdkssgihygvitcegckgffrrsqqnna.syscprqrnclidrtnrnrcqhcrlqkclalgmsrdavkf 93
               c ic   + gih+g itc gc  ffrr+ ++++   sc    nc     +  +c+ cr++kc+ +gm  + vk 
   T01G6.4  4 TCEICEVPAHGIHFGAITCRGCAAFFRRAVNTKTnRKSCKYSSNCTNFTGKFPQCKSCRMRKCIKMGMMPEKVKV 78
              6***************************987654168********9999999****************9999986 PP

>> F35E8.12  CE15962	WBGene00003698	locus:nhr-108	Zinc finger, C4 type (two domains)	status:Confirmed	UniProt:O45449	pro
   #    score  bias  c-Evalue  i-Evalue hmmfrom  hmm to    alifrom  ali to    envfrom  env to     acc
 ---   ------ ----- --------- --------- ------- -------    ------- -------    ------- -------    ----
   1 !   45.6   4.7     9e-14   6.4e-12      17      91 ..       6      80 ..       1     113 [. 0.88

  Alignments for each domain:
  == domain 1    score: 45.6 bits;  conditional E-value: 9e-14
  Rorb-aln 17 evipckicgdkssgihygvitcegckgffrrsqqnnasyscprqrnclidrtnrnrcqhcrlqkclalgmsrdav 91
              e  pc +cg+ s  i +g ++c  c  ffrr   ++a      +  c + +  r+ cq cr+qkcl +gm    v
  F35E8.12  6 ENQPCMVCGEISYSIRFGAVSCRACAEFFRRKIVSKARIPKRCNGACDLGKYHRKTCQSCRFQKCLKIGMLEKVV 80
              678********************************999877777789999********************87665 PP

>> M02H5.1  CE25947	WBGene00003689	locus:nhr-99	status:Partially_confirmed	UniProt:Q966H4	protein_id:CCD62234.1
   #    score  bias  c-Evalue  i-Evalue hmmfrom  hmm to    alifrom  ali to    envfrom  env to     acc
 ---   ------ ----- --------- --------- ------- -------    ------- -------    ------- -------    ----
   1 !   45.9   5.1   7.2e-14   5.1e-12      20      92 ..      25      97 ..      19     112 .. 0.93

  Alignments for each domain:
  == domain 1    score: 45.9 bits;  conditional E-value: 7.2e-14
  Rorb-aln 20 pckicgdkssgihygvitcegckgffrrsqqnnasyscprqrnclidrtnrnrcqhcrlqkclalgmsrdavk 92
               c ic   s g h+g +tc  c  ffrr  + +    c  ++nc   +     c++crlqkc  +gm+ d+ +
   M02H5.1 25 TCEICDKPSHGKHFGAVTCRACAMFFRRFGRCKNMKPCEMNNNCQFPKNGYFNCKKCRLQKCWDVGMTTDTFQ 97
              6*******************************************************************99864 PP

>> F44C8.2  CE17823	WBGene00003724	locus:nhr-134	nuclear hormone receptor	status:Confirmed	UniProt:O16361	protein_id:CCD
   #    score  bias  c-Evalue  i-Evalue hmmfrom  hmm to    alifrom  ali to    envfrom  env to     acc
 ---   ------ ----- --------- --------- ------- -------    ------- -------    ------- -------    ----
   1 !   45.0   8.5   1.3e-13   9.1e-12      20      89 ..      10      79 ..       7      97 .. 0.88

  Alignments for each domain:
  == domain 1    score: 45.0 bits;  conditional E-value: 1.3e-13
  Rorb-aln 20 pckicgdkssgihygvitcegckgffrrsqqnnasys.cprqrnclidrtnrnrcqhcrlqkclalgmsrd 89
              pc icg+k+sg h+gv++c  c  ffrr+      +  cp + nc +    + +c++cr+++cl +gm   
   F44C8.2 10 PCEICGQKTSGRHFGVMSCRSCAAFFRRAATCSRIFGrCP-NGNCKLLENGKFKCKKCRMKRCLEVGMDET 79
              9****************************99888886266.6799999999*****************654 PP

>> C12D5.2  CE35230	WBGene00015705	locus:nhr-152	zinc finger protein	status:Partially_confirmed	UniProt:Q17929	protein_i
   #    score  bias  c-Evalue  i-Evalue hmmfrom  hmm to    alifrom  ali to    envfrom  env to     acc
 ---   ------ ----- --------- --------- ------- -------    ------- -------    ------- -------    ----
   1 !   45.6   4.0   8.9e-14   6.2e-12      20     104 ..      20     106 ..      14     119 .. 0.87

  Alignments for each domain:
  == domain 1    score: 45.6 bits;  conditional E-value: 8.9e-14
  Rorb-aln  20 pckicgdkssgihygvitcegckgffrrsqqnnasyscprqrncl.id.rtnr.nrcqhcrlqkclalgmsrdavkfgrmskkqrdsl 104
                ckic   + g h  v tc+gck ffrr    ++   c  + +c+ +d rt+   rc+ cr++kcl +gm  +a+ f r +k   +sl
   C12D5.2  20 NCKICNRPAHGHHCDVATCKGCKTFFRRMYLLKSELRCYINSDCFdLDkRTEPlLRCRACRFKKCLLVGMNPNALNF-RTTKNLTQSL 106
               6*******************************************64442666436********************99.6666666665 PP

>> T12C9.5c  CE29473	WBGene00003699	locus:nhr-109	status:Confirmed	UniProt:B3GWA3	protein_id:CCD73617.1
   #    score  bias  c-Evalue  i-Evalue hmmfrom  hmm to    alifrom  ali to    envfrom  env to     acc
 ---   ------ ----- --------- --------- ------- -------    ------- -------    ------- -------    ----
   1 !   44.7   6.2   1.7e-13   1.2e-11      20      91 ..      12      83 ..       8      98 .. 0.92

  Alignments for each domain:
  == domain 1    score: 44.7 bits;  conditional E-value: 1.7e-13
  Rorb-aln 20 pckicgdkssgihygvitcegckgffrrsqqnnasyscprqrnclidrtnrnrcqhcrlqkclalgmsrdav 91
               c ic +   g h+g  +c  c  ffrrs  +n  y+c  +++c +    r  c+ crl kc+ +gm    v
  T12C9.5c 12 KCSICQESGDGFHFGAEACRACAAFFRRSISENKLYTCSGNNDCDVTVNIRCMCRACRLTKCIEVGMNPVGV 83
              59*****************************************************************86655 PP

>> C50B6.8b  CE46085	WBGene00008221	locus:nhr-168	status:Confirmed	protein_id:CCA65541.1
   #    score  bias  c-Evalue  i-Evalue hmmfrom  hmm to    alifrom  ali to    envfrom  env to     acc
 ---   ------ ----- --------- --------- ------- -------    ------- -------    ------- -------    ----
   1 !   45.1   3.3   1.3e-13   8.9e-12      20      91 ..      49     122 ..      34     155 .. 0.91

  Alignments for each domain:
  == domain 1    score: 45.1 bits;  conditional E-value: 1.3e-13
  Rorb-aln  20 pckicgdkssgihygvitcegckgffrrsqqnnasyscprqrnc..lidrtnrnrcqhcrlqkclalgmsrdav 91 
                c icg  + g hy v +c+gck ffrr   ++ s+ c    +c  l  r    +c+ cr +kc++ gm  +a+
  C50B6.8b  49 ECSICGKTANGYHYDVPSCNGCKTFFRRLCVSEKSFICKAGGDCfnLTKRKVPLKCRACRYEKCISEGMNPNAM 122
               5*******************************************5556777788***************98886 PP

>> R07B7.15  CE35597	WBGene00011099	locus:nhr-208	Zinc finger, C4 type (two domains)	status:Partially_confirmed	UniProt:
   #    score  bias  c-Evalue  i-Evalue hmmfrom  hmm to    alifrom  ali to    envfrom  env to     acc
 ---   ------ ----- --------- --------- ------- -------    ------- -------    ------- -------    ----
   1 !   45.0   3.9   1.4e-13   9.5e-12      21      92 ..      43     116 ..      30     132 .. 0.91

  Alignments for each domain:
  == domain 1    score: 45.0 bits;  conditional E-value: 1.4e-13
  Rorb-aln  21 ckicgdkssgihygvitcegckgffrrsqqnnasyscprqrnclidrt..nrnrcqhcrlqkclalgmsrdavk 92 
               c icg+ + g hy + +c+gck ffrr+  +    +c +   cl +    nr  c  cr+ kc+ +gm   a++
  R07B7.15  43 CEICGNPAIGYHYDIASCNGCKAFFRRTVITGRQVACKKWGTCLEEEIpiNRRICPGCRFSKCVKVGMNPRAIR 116
               9*******************************************9985237777**************988876 PP

>> C50B6.8a  CE40925	WBGene00008221	locus:nhr-168	Ligand-binding domain of nuclear hormone receptors, Zinc finger, C4 ty
   #    score  bias  c-Evalue  i-Evalue hmmfrom  hmm to    alifrom  ali to    envfrom  env to     acc
 ---   ------ ----- --------- --------- ------- -------    ------- -------    ------- -------    ----
   1 !   44.9   3.3   1.4e-13     1e-11      20      91 ..      49     122 ..      34     155 .. 0.91

  Alignments for each domain:
  == domain 1    score: 44.9 bits;  conditional E-value: 1.4e-13
  Rorb-aln  20 pckicgdkssgihygvitcegckgffrrsqqnnasyscprqrnc..lidrtnrnrcqhcrlqkclalgmsrdav 91 
                c icg  + g hy v +c+gck ffrr   ++ s+ c    +c  l  r    +c+ cr +kc++ gm  +a+
  C50B6.8a  49 ECSICGKTANGYHYDVPSCNGCKTFFRRLCVSEKSFICKAGGDCfnLTKRKVPLKCRACRYEKCISEGMNPNAM 122
               59******************************************5556777788***************98886 PP

>> C05G6.1  CE37476	WBGene00015497	locus:nhr-76	status:Confirmed	UniProt:Q65CM0	protein_id:CCD63287.1
   #    score  bias  c-Evalue  i-Evalue hmmfrom  hmm to    alifrom  ali to    envfrom  env to     acc
 ---   ------ ----- --------- --------- ------- -------    ------- -------    ------- -------    ----
   1 !   44.1   4.3   2.5e-13   1.8e-11      16     102 ..      73     164 ..      61     183 .. 0.84

  Alignments for each domain:
  == domain 1    score: 44.1 bits;  conditional E-value: 2.5e-13
  Rorb-aln  16 ievipckicgd.kssgihygvitcegckgffrrsqqnnasyscprq....rnclidrtnrnrcqhcrlqkclalgmsrdavkfgrmskkqrd 102
                e   c +c +  ssg h+g i+c  c  ffrr+      y c r+      c +dr  r  c+ cr  +c+ +gm   +v+  r s k r 
   C05G6.1  73 SEKKECAVCKNpNSSGYHFGCIACAACSAFFRRTVVLSRRYYCRRDpvgnSLCPLDRRHRSNCRACRYVRCIDMGMNPSSVQNLRDSIKPRS 164
               56667999976479*****************************997332245899**************************99999988875 PP

>> C13C4.2  CE40299	WBGene00007547	locus:nhr-154	Ligand-binding domain of nuclear hormone receptors, Zinc finger, C4 typ
   #    score  bias  c-Evalue  i-Evalue hmmfrom  hmm to    alifrom  ali to    envfrom  env to     acc
 ---   ------ ----- --------- --------- ------- -------    ------- -------    ------- -------    ----
   1 !   43.8   2.3   3.1e-13   2.2e-11      21      92 ..      83     158 ..      78     194 .. 0.86

  Alignments for each domain:
  == domain 1    score: 43.8 bits;  conditional E-value: 3.1e-13
  Rorb-aln  21 ckicgdkssgihygvitcegckgffrrsqqnnasyscprqrncl.....idrtnrnrcqhcrlqkclalgmsrdavk 92 
               c +c + + g hy v +c+gck ffrr+  +   ++c +q++c+     +d  ++  c+ cr+ kc+ +gm   a++
   C13C4.2  83 CLVCRNPAIGYHYDVPSCNGCKTFFRRTIITGRKFTCAKQKKCMdgtepVDM-SKRLCRACRFAKCVEVGMNPMAIQ 158
               999****************************************833333333.4567**************987775 PP

>> T27B7.3  CE14235	WBGene00020850	locus:nhr-226	zinc finger protein	status:Confirmed	UniProt:O16661	protein_id:CCD74244
   #    score  bias  c-Evalue  i-Evalue hmmfrom  hmm to    alifrom  ali to    envfrom  env to     acc
 ---   ------ ----- --------- --------- ------- -------    ------- -------    ------- -------    ----
   1 !   44.6   5.1   1.8e-13   1.3e-11      20      95 ..       7      78 ..       3      86 .. 0.86

  Alignments for each domain:
  == domain 1    score: 44.6 bits;  conditional E-value: 1.8e-13
  Rorb-aln 20 pckicgdkssgihygvitcegckgffrrsqqnnasys.cprqrnclidrtnrnrcqhcrlqkclalgmsrdavkfgr 95
               c+icg  + g h+gvitc  c  ffrrs +++  +  c ++     d  +   c+ crlqkc+ +gms    ++ r
   T27B7.3  7 LCRICGKNAHGTHFGVITCRACGVFFRRSFKSKWIFKkCKKE-----DEGKICTCKPCRLQKCVEMGMSSKNFQYDR 78
              6*****************************999877514433.....6777789***************98888776 PP

>> Y40B10A.8  CE31110	WBGene00003676	locus:nhr-86	status:Confirmed	UniProt:Q965W2	protein_id:CCD70636.1
   #    score  bias  c-Evalue  i-Evalue hmmfrom  hmm to    alifrom  ali to    envfrom  env to     acc
 ---   ------ ----- --------- --------- ------- -------    ------- -------    ------- -------    ----
   1 !   43.8   5.5   3.1e-13   2.2e-11      18      95 ..      21      98 ..       7     107 .. 0.91

  Alignments for each domain:
  == domain 1    score: 43.8 bits;  conditional E-value: 3.1e-13
   Rorb-aln 18 vipckicgdkssgihygvitcegckgffrrsqqnnasyscprqrnclidrtnrnrcqhcrlqkclalgmsrdavkfgr 95
                  c ic +   g h+g  +c  c  ffrrs   + +y c  +++c i    r  c+ cr+ kcl +gm    v+  r
  Y40B10A.8 21 KSTCSICREDGDGYHFGAEACRACAAFFRRSVSLDKTYLCRGNNDCEITANIRCMCRSCRFAKCLEVGMNPAGVQQRR 98
               567******************************************************************988777655 PP

>> R02C2.4  CE40865	WBGene00019816	locus:nhr-204	nuclear hormone receptor	status:Partially_confirmed	UniProt:O44543	prot
   #    score  bias  c-Evalue  i-Evalue hmmfrom  hmm to    alifrom  ali to    envfrom  env to     acc
 ---   ------ ----- --------- --------- ------- -------    ------- -------    ------- -------    ----
   1 !   39.7   3.8   5.4e-12   3.8e-10      20      87 ..      50     120 ..      33     133 .. 0.88
   2 ?    5.2   0.0      0.16        11     283     323 ..     255     293 ..     249     310 .. 0.78

  Alignments for each domain:
  == domain 1    score: 39.7 bits;  conditional E-value: 5.4e-12
  Rorb-aln  20 pckicgdkssgihygvitcegckgffrrsqqnnasyscprqrnclidrtn...rnrcqhcrlqkclalgms 87 
                c++c  k++g hy v +c+gck ffrr   ++  y c   + c  +        +c+ cr ++cl  gm 
   R02C2.4  50 ACQVCYGKATGHHYDVASCNGCKSFFRRVTIEKLKYRCSAGNACYTNFGPgdpVPKCRACRYKRCLEAGMN 120
               5********************************************98765111569*************97 PP

  == domain 2    score: 5.2 bits;  conditional E-value: 0.16
  Rorb-aln 283 yvvefakritgfmelcqndqilllksgclevvlvrmcrafn 323
                vve+ak  + f +l +nd+ +l +  +l v    + ra+ 
   R02C2.4 255 TVVEMAKTFDFFKKLSENDRFFLCRDTSLMVSN--LMRAYF 293
               59************************9998753..233433 PP

>> F41D3.1  CE16020	WBGene00003672	locus:nhr-82	Zinc finger, C4 type (two domains)	status:Partially_confirmed	UniProt:O4
   #    score  bias  c-Evalue  i-Evalue hmmfrom  hmm to    alifrom  ali to    envfrom  env to     acc
 ---   ------ ----- --------- --------- ------- -------    ------- -------    ------- -------    ----
   1 !   44.1   1.1   2.6e-13   1.8e-11      20     103 ..      10      92 ..       2     201 .. 0.82

  Alignments for each domain:
  == domain 1    score: 44.1 bits;  conditional E-value: 2.6e-13
  Rorb-aln  20 pckicgdks.sgihygvitcegckgffrrsqqnnasyscprqrnclidrtnrnrcqhcrlqkclalgmsrdavkfgrmskkqrds 103
               pc +c     +  h+g+i+c  c  ffrrs  +   y c  +++c+i    +  c+ cr   c+  gm rd v+  +   +   s
   F41D3.1  10 PCPVCSSMDrTRRHFGIIACTACAAFFRRSFGQ--QYLCNAEKKCIIMHDRKFFCRACRYSSCVKAGMRRDLVRKQKNNPRHPAS 92 
               9999987541568*****************765..6************************************9876665555555 PP

>> Y5H2B.2a  CE26221	WBGene00003612	locus:nhr-13	status:Confirmed	UniProt:Q9N4Q7	protein_id:CCD67432.1
   #    score  bias  c-Evalue  i-Evalue hmmfrom  hmm to    alifrom  ali to    envfrom  env to     acc
 ---   ------ ----- --------- --------- ------- -------    ------- -------    ------- -------    ----
   1 !   43.0   3.4   5.2e-13   3.7e-11      21     131 ..       8     131 ..       5     161 .. 0.77

  Alignments for each domain:
  == domain 1    score: 43.0 bits;  conditional E-value: 5.2e-13
  Rorb-aln  21 ckicgd..kssgihygvitcegckgffrrsqqnnasyscprq.rnclidrtnrnrcqhcrlqkclalgmsrdavk.......fgrmsk...kqrdslyaev 108
               c +c     ss  h+g  tc+ c  ffrr+   +  y c  q   c +   +r  c+ crl+kc  +gm    vk       + r+sk   ++r  l  +v
  Y5H2B.2a   8 CEVCSSssNSSCNHFGARTCKACAAFFRRTVSMKLDYQCIDQpDACRVHCDSRVICRFCRLKKCHDIGMKPLLVKsknerknYIRISKgliRKRSVLGDNV 108
               9999752267999**************************999357************************76555533333347799986666889999999 PP

  Rorb-aln 109 qkhqqrlqeqrqqqsgeaealar 131
               +   + +q++ + q+ +ae    
  Y5H2B.2a 109 KENSEEIQNDDDPQESDAEMENE 131
               99999999999999988886544 PP

>> C54F6.8  CE17603	WBGene00016926	locus:nhr-171	nuclear hormone receptor	status:Partially_confirmed	UniProt:O16443	prot
   #    score  bias  c-Evalue  i-Evalue hmmfrom  hmm to    alifrom  ali to    envfrom  env to     acc
 ---   ------ ----- --------- --------- ------- -------    ------- -------    ------- -------    ----
   1 !   43.0   3.2   5.3e-13   3.8e-11      21      87 ..      18      85 ..       6     104 .. 0.91

  Alignments for each domain:
  == domain 1    score: 43.0 bits;  conditional E-value: 5.3e-13
  Rorb-aln 21 ckicgdkssgihygvitcegckgffrrsqqnnasyscprqrncl.idrtnrnrcqhcrlqkclalgms 87
              c +c   +   +yg ++ce ck ffrr   ++ sy c + +nc    + +r +c+ cr+++cl +gm 
   C54F6.8 18 CTVCRRPAFTRYYGAVSCEACKMFFRRMIIEKLSYDCKKINNCYeTSKGTRFKCRSCRFKRCLQMGMK 85
              89999999999********************************8457899*****************6 PP

>> Y5H2B.2b  CE36963	WBGene00003612	locus:nhr-13	status:Confirmed	UniProt:Q9N4Q7	protein_id:CCD67433.1
   #    score  bias  c-Evalue  i-Evalue hmmfrom  hmm to    alifrom  ali to    envfrom  env to     acc
 ---   ------ ----- --------- --------- ------- -------    ------- -------    ------- -------    ----
   1 !   43.0   3.4   5.5e-13   3.9e-11      21     131 ..       8     131 ..       5     161 .. 0.77

  Alignments for each domain:
  == domain 1    score: 43.0 bits;  conditional E-value: 5.5e-13
  Rorb-aln  21 ckicgd..kssgihygvitcegckgffrrsqqnnasyscprq.rnclidrtnrnrcqhcrlqkclalgmsrdavk.......fgrmsk...kqrdslyaev 108
               c +c     ss  h+g  tc+ c  ffrr+   +  y c  q   c +   +r  c+ crl+kc  +gm    vk       + r+sk   ++r  l  +v
  Y5H2B.2b   8 CEVCSSssNSSCNHFGARTCKACAAFFRRTVSMKLDYQCIDQpDACRVHCDSRVICRFCRLKKCHDIGMKPLLVKsknerknYIRISKgliRKRSVLGDNV 108
               9999752267999**************************999357************************76555533333347799986666889999999 PP

  Rorb-aln 109 qkhqqrlqeqrqqqsgeaealar 131
               +   + +q++ + q+ +ae    
  Y5H2B.2b 109 KENSEEIQNDDDPQESDAEMENE 131
               99999999999999988886544 PP

>> C17A2.8  CE34695	WBGene00003662	locus:nhr-72	zinc finger protein	status:Confirmed	UniProt:O16537	protein_id:CCD64796.
   #    score  bias  c-Evalue  i-Evalue hmmfrom  hmm to    alifrom  ali to    envfrom  env to     acc
 ---   ------ ----- --------- --------- ------- -------    ------- -------    ------- -------    ----
   1 !   42.4   6.1     8e-13   5.6e-11      20      89 ..       7      75 ..       2      83 .. 0.93

  Alignments for each domain:
  == domain 1    score: 42.4 bits;  conditional E-value: 8e-13
  Rorb-aln 20 pckicgd.kssgihygvitcegckgffrrsqqnnasyscprqrnclidrtnrnrcqhcrlqkclalgmsrd 89
              pc +c d k + +h+gv +c  c  ffrr+ +n   y+c r++nc      +  c+ cr   cl  gmsr 
   C17A2.8  7 PCLVCNDvKNTSMHFGVNSCAACAAFFRRTTEN--QYACSRNNNCATSYERKILCRACRYTNCLKAGMSRG 75
              9*****978999*****************9887..6*********************************95 PP

>> R02D1.1  CE30823	WBGene00003715	locus:nhr-125	status:Partially_confirmed	UniProt:O17082	protein_id:CCD68492.1
   #    score  bias  c-Evalue  i-Evalue hmmfrom  hmm to    alifrom  ali to    envfrom  env to     acc
 ---   ------ ----- --------- --------- ------- -------    ------- -------    ------- -------    ----
   1 !   42.5   7.2   7.8e-13   5.5e-11      20      97 ..      12      84 ..       4      90 .. 0.89

  Alignments for each domain:
  == domain 1    score: 42.5 bits;  conditional E-value: 7.8e-13
  Rorb-aln 20 pckicgdkssgihygvitcegckgffrrsqqnnasyscprqrnclidrtnrnrcqhcrlqkclalgmsrdavkfgrms 97
               c+ic +k+ g h+gv+tc  c  ffrr     a++s   q +c     +rn c+ crl+kc  +gm     ++ r s
   R02D1.1 12 SCRICNQKAHGNHFGVLTCRACASFFRR-----AAFSKWSQLKCQKGGCSRNFCKRCRLKKCREMGMDTTKFQYNRDS 84
              6**************************9.....678889999*************************87766666654 PP

>> F44C8.8  CE10392	WBGene00003723	locus:nhr-133	zinc finger protein	status:Confirmed	UniProt:O16354	protein_id:CCD71010
   #    score  bias  c-Evalue  i-Evalue hmmfrom  hmm to    alifrom  ali to    envfrom  env to     acc
 ---   ------ ----- --------- --------- ------- -------    ------- -------    ------- -------    ----
   1 !   42.7   6.2   6.5e-13   4.6e-11      20      89 ..      10      79 ..       7      99 .. 0.89

  Alignments for each domain:
  == domain 1    score: 42.7 bits;  conditional E-value: 6.5e-13
  Rorb-aln 20 pckicgdkssgihygvitcegckgffrrsqqnnasys..cprqrnclidrtnrnrcqhcrlqkclalgmsrd 89
              pc ic + + g h+gv++c  c  ffrr+  +na y     r+ nc+ +  +  rc+ crl+kc  +gm   
   F44C8.8 10 PCEICEQPAHGNHFGVLSCRACAAFFRRAALQNAKYQdrVCRKGNCIGN--DLYRCKICRLKKCCEVGMNSS 79
              9***********************************7446799999865..6789**************754 PP

>> F44C8.9b  CE35311	WBGene00018415	locus:nhr-184	status:Partially_confirmed	UniProt:Q7KQA1	protein_id:CCD71012.1
   #    score  bias  c-Evalue  i-Evalue hmmfrom  hmm to    alifrom  ali to    envfrom  env to     acc
 ---   ------ ----- --------- --------- ------- -------    ------- -------    ------- -------    ----
   1 !   42.8   4.3     6e-13   4.2e-11      20      94 ..      10      83 ..       3      99 .. 0.86

  Alignments for each domain:
  == domain 1    score: 42.8 bits;  conditional E-value: 6e-13
  Rorb-aln 20 pckicgdkssgihygvitcegckgffrrsqqnna.syscprqrnclidrtnrnrcqhcrlqkclalgmsrdavkfg 94
              pckic   + g h+gv++c  c  ffrr+ ++           +c i  +   rc+ crl+kc  +gm  da kf 
  F44C8.9b 10 PCKICDLPAHGNHFGVLSCRACAAFFRRASRSPRfQDKACEYGDCRIFDAGAYRCKICRLKKCYKVGM--DASKFQ 83
              9***************************8877541444556789*99999*****************9..788875 PP

>> T26H2.9  CE31072	WBGene00003669	locus:nhr-79	Zinc finger, C4 type (two domains)	status:Confirmed	UniProt:O18141	prote
   #    score  bias  c-Evalue  i-Evalue hmmfrom  hmm to    alifrom  ali to    envfrom  env to     acc
 ---   ------ ----- --------- --------- ------- -------    ------- -------    ------- -------    ----
   1 !   42.3   8.3   8.9e-13   6.3e-11      21      99 ..       6      87 ..       4      99 .. 0.86

  Alignments for each domain:
  == domain 1    score: 42.3 bits;  conditional E-value: 8.9e-13
  Rorb-aln 21 ckicgd.kssgihygvitcegckgffrrsqqnnasyscprq..rnclidrtnrnrcqhcrlqkclalgmsrdavkfgrmskk 99
              c +c    ++  h+g  +c+ c  ffrrs   + +y c  +  + c id t r  c+hcrl+kc   gm rd v+  r  k 
   T26H2.9  6 CMVCDSpNATNYHFGAQSCKACAAFFRRSIAMDQCYECLGDgvHSCKIDHTLRLNCRHCRLKKCQKAGMMRDLVQAKREIKS 87
              788865256789**************************7643389*****************************99886554 PP

>> C29G2.5  CE08466	WBGene00016233	locus:srt-58	7TM chemoreceptor, srt family	status:Partially_confirmed	UniProt:O16884	
   #    score  bias  c-Evalue  i-Evalue hmmfrom  hmm to    alifrom  ali to    envfrom  env to     acc
 ---   ------ ----- --------- --------- ------- -------    ------- -------    ------- -------    ----
   1 !   42.4   6.6   7.9e-13   5.6e-11      20      99 ..      12      93 ..       2     103 .. 0.87

  Alignments for each domain:
  == domain 1    score: 42.4 bits;  conditional E-value: 7.9e-13
  Rorb-aln 20 pckicgdks.sgihygvitcegckgffrrsqqnnasyscprqrnclidrtnrnrcqhcrlqkcl.algmsrdavkfgrmskk 99
               c +cg    +  h+g  +c  c  ffrr+   n sy c r+ +c+     r  c+ cr q+c+ + gmsrd v+  r  k+
   C29G2.5 12 TCLVCGLSCrTHFHFGGASCSACASFFRRTVSLNISYLCKRDSDCISSPELRSICRACRYQRCIdTAGMSRDLVQQRRSEKR 93
              6999997652679**************************************************9457*******98887765 PP

>> T27B7.4a  CE35785	WBGene00003705	locus:nhr-115	zinc finger protein	status:Confirmed	UniProt:O16662	protein_id:CCD7424
   #    score  bias  c-Evalue  i-Evalue hmmfrom  hmm to    alifrom  ali to    envfrom  env to     acc
 ---   ------ ----- --------- --------- ------- -------    ------- -------    ------- -------    ----
   1 !   42.8   5.5   6.1e-13   4.3e-11      18      93 ..       5      75 ..       2      87 .. 0.81

  Alignments for each domain:
  == domain 1    score: 42.8 bits;  conditional E-value: 6.1e-13
  Rorb-aln 18 vipckicgdkssgihygvitcegckgffrrsqqnnasyscprqrnclidrtnrnr..cqhcrlqkclalgmsrdavkf 93
              + pc+icg+ s g h+g+++c  c  ffrrs +++       ++ cl +  ++    c+ crl+kc+ +gm   a kf
  T27B7.4a  5 LFPCQICGQNSHGTHFGIVSCRACAAFFRRSVNSK-----WARKGCLTNFKDKGScfCKPCRLRKCVEIGMD--ASKF 75
              57****************************97644.....34688998887776522799***********5..5554 PP

>> Y94H6A.1  CE34619	WBGene00022374	locus:nhr-277	status:Partially_confirmed	UniProt:Q9N2W3	protein_id:CCD74201.1
   #    score  bias  c-Evalue  i-Evalue hmmfrom  hmm to    alifrom  ali to    envfrom  env to     acc
 ---   ------ ----- --------- --------- ------- -------    ------- -------    ------- -------    ----
   1 !   42.7   6.3   6.7e-13   4.7e-11      20      91 ..      69     140 ..      66     157 .. 0.93

  Alignments for each domain:
  == domain 1    score: 42.7 bits;  conditional E-value: 6.7e-13
  Rorb-aln  20 pckicgdkssgihygvitcegckgffrrsqqnnasyscprqrnclidrtnrnrcqhcrlqkclalgmsrdav 91 
                c +cg+  +  hyg   c gck ff r+ q+   + c r  +c ++  +r +c+ cr+q cl   ms + v
  Y94H6A.1  69 HCEVCGNAGATSHYGGTVCGGCKIFFSRTVQSRKGFVCERGGQCPMNAGKRAKCRACRFQLCLKARMSPEEV 140
               6******************************************************************98876 PP

>> T12C9.6  CE28079	WBGene00003615	locus:nhr-16	status:Confirmed	UniProt:Q27521	protein_id:CCD73612.1
   #    score  bias  c-Evalue  i-Evalue hmmfrom  hmm to    alifrom  ali to    envfrom  env to     acc
 ---   ------ ----- --------- --------- ------- -------    ------- -------    ------- -------    ----
   1 !   41.8   7.0   1.2e-12   8.5e-11      19      90 ..      12      83 ..       8      88 .. 0.94

  Alignments for each domain:
  == domain 1    score: 41.8 bits;  conditional E-value: 1.2e-12
  Rorb-aln 19 ipckicgdkssgihygvitcegckgffrrsqqnnasyscprqrnclidrtnrnrcqhcrlqkclalgmsrda 90
              + c ic + + g h+g  +c  c  ffrr+  n  +ysc  +++c +    r  c+ cr  kc+ +gm    
   T12C9.6 12 LKCAICQESAEGFHFGAEACRACAAFFRRTVSNRKTYSCQGNNDCDVTINIRCMCRACRYIKCIEVGMNPAG 83
              57******************************************************************8655 PP

>> F43C1.4  CE28025	WBGene00003619	locus:nhr-20	Zinc finger, C4 type (two domains)	status:Confirmed	UniProt:Q09565	prote
   #    score  bias  c-Evalue  i-Evalue hmmfrom  hmm to    alifrom  ali to    envfrom  env to     acc
 ---   ------ ----- --------- --------- ------- -------    ------- -------    ------- -------    ----
   1 !   41.8   7.0   1.2e-12   8.6e-11      21     101 ..      19     100 ..      13     128 .. 0.86

  Alignments for each domain:
  == domain 1    score: 41.8 bits;  conditional E-value: 1.2e-12
  Rorb-aln  21 ckicgdkssg.ihygvitcegckgffrrsqqnnasyscprqrnclidrtnrnrcqhcrlqkclalgmsrdavkfgrmskkqr 101
               c +c     g  h+g  +c  c  ffrr+   n  + c +++nc+i    r  c+ cr++kc+  gm r+ v+  r  kk  
   F43C1.4  19 CLVCEHPDGGsAHFGSTSCLACAAFFRRTVSLNIQFQCKKDKNCVIFHELRMICRACRFDKCVKAGMRRECVQKRRSNKKIP 100
               778877665537*************************************************************999988854 PP

>> R10D12.2  CE42540	WBGene00001062	locus:dpr-1	Zinc finger, C4 type (two domains)	status:Partially_confirmed	UniProt:Q9
   #    score  bias  c-Evalue  i-Evalue hmmfrom  hmm to    alifrom  ali to    envfrom  env to     acc
 ---   ------ ----- --------- --------- ------- -------    ------- -------    ------- -------    ----
   1 !   40.3   5.9   3.6e-12   2.5e-10      21      95 ..      16      91 ..       2     111 .. 0.84

  Alignments for each domain:
  == domain 1    score: 40.3 bits;  conditional E-value: 3.6e-12
  Rorb-aln 21 ckicg.dkssgihygvitcegckgffrrsqqnnasyscprqrnclidrtnrnrcqhcrlqkclalgmsrdavkfgr 95
              c +c        h+g  tc  c  ffrr+   +  y c + +nc++  + r  c+ cr+q cl  gm  + v+  r
  R10D12.2 16 CLVCTiTENVRFHFGSTTCLACASFFRRTVSLKIQYVCKQSNNCIVSHAVRSGCRSCRFQNCLKSGMKTNMVRGKR 91
              666662345679*******************************************************999998655 PP

>> Y80D3A.4  CE36624	WBGene00013584	locus:nhr-243	status:Partially_confirmed	UniProt:Q9U1R0	protein_id:CAB60441.2
   #    score  bias  c-Evalue  i-Evalue hmmfrom  hmm to    alifrom  ali to    envfrom  env to     acc
 ---   ------ ----- --------- --------- ------- -------    ------- -------    ------- -------    ----
   1 !   41.4   5.1   1.7e-12   1.2e-10      14      95 ..      22     105 ..      10     116 .. 0.83

  Alignments for each domain:
  == domain 1    score: 41.4 bits;  conditional E-value: 1.7e-12
  Rorb-aln  14 aqievipckicgdkssgihygvitcegckgffrrsqqnnasy.scprqrnclidrtn.rnrcqhcrlqkclalgmsrdavkfgr 95 
               + i    c +cg  + g h+g  +c  c  ffrr+  + as   c + r c +   n   +c++crl++c  +gm+    +f r
  Y80D3A.4  22 TAIGFKKCAVCGLDAKGKHFGAFSCRACAAFFRRASTQSASIgPCKKSRTCNLFNGNgWFQCKKCRLERCYKVGMTMKNFQFQR 105
               5567778***************************8877777626*******6655551789***************99999987 PP

>> R11G11.1  CE12740	WBGene00003722	locus:nhr-132	zinc finger protein	status:Partially_confirmed	UniProt:O16961	protein_
   #    score  bias  c-Evalue  i-Evalue hmmfrom  hmm to    alifrom  ali to    envfrom  env to     acc
 ---   ------ ----- --------- --------- ------- -------    ------- -------    ------- -------    ----
   1 !   42.2   3.4   9.2e-13   6.5e-11      21      95 ..       8      83 ..       5      95 .. 0.78

  Alignments for each domain:
  == domain 1    score: 42.2 bits;  conditional E-value: 9.2e-13
  Rorb-aln 21 ckicgdkssgihygvitcegckgffrrsqqnna..syscprqrnclidrtnrnrcqhcrlqkclalgmsrdavkfgr 95
              c +cg  s g h+gv++c  c  ffrr+          c +  +c  +   +  c+ crl++c+a+gm  +  +f r
  R11G11.1  8 CEVCGLESQGFHFGVLSCRACSAFFRRTATVPKwhQKNCQKPSKCK-NGEGQYHCKPCRLKRCIAVGMNTENFQFDR 83
              9**************************8654330134454444554.3344568*****************999987 PP

>> Y17D7A.1  CE40242	WBGene00012446	locus:nhr-230	Zinc finger, C4 type (two domains)	status:Partially_confirmed	UniProt:
   #    score  bias  c-Evalue  i-Evalue hmmfrom  hmm to    alifrom  ali to    envfrom  env to     acc
 ---   ------ ----- --------- --------- ------- -------    ------- -------    ------- -------    ----
   1 !   41.0   3.2   2.2e-12   1.5e-10      19      95 ..      18      97 ..       5     105 .. 0.86

  Alignments for each domain:
  == domain 1    score: 41.0 bits;  conditional E-value: 2.2e-12
  Rorb-aln 19 ipckicgdkssgihygvitcegckgffrrsqqnnasy.scprqrnc..lidrtnrnrcqhcrlqkclalgmsrdavkfgr 95
              + c +c + + g h+g ++c  c  ffrr++ ++++   c +  nc  l++      c+ crlqkc  +gm     +f r
  Y17D7A.1 18 LICAVCSQPARGRHFGAVACRACAAFFRRADAAKTTVkPCKKGGNCqnLLNNNGWFDCKFCRLQKCYEIGMNSANFQFDR 97
              459***************************99887652799999**77788888889**************999999987 PP

>> C29E6.5  CE05336	WBGene00003633	locus:nhr-43	Zinc finger, C4 type (two domains)	status:Confirmed	UniProt:Q18299	prote
   #    score  bias  c-Evalue  i-Evalue hmmfrom  hmm to    alifrom  ali to    envfrom  env to     acc
 ---   ------ ----- --------- --------- ------- -------    ------- -------    ------- -------    ----
   1 !   40.6   4.2   2.8e-12     2e-10      18      97 ..      44     125 ..      32     156 .. 0.84

  Alignments for each domain:
  == domain 1    score: 40.6 bits;  conditional E-value: 2.8e-12
  Rorb-aln  18 vipckicgdkssg.ihygvitcegckgffrrsqqnnasyscprqrn.clidrtnrn.rcqhcrlqkclalgmsrdavkfgrms 97 
                i c++c  +  g  h+g+  c  c  ffrrs   + ++ c r  n c ++  +r+  cq+cr  +cl +g+  dav  gr s
   C29E6.5  44 NIHCRVCERRYDGsQHFGIDICRACAAFFRRSVAVKKTFVCRRGTNkCELNTVSRKtTCQKCRWMRCLLVGLNVDAVV-GRRS 125
               589*****9988846****************************876699998887537******************95.5554 PP

>> T27B7.2  CE14233	WBGene00020849	locus:nhr-225	zinc finger protein	status:Partially_confirmed	UniProt:O16663	protein_i
   #    score  bias  c-Evalue  i-Evalue hmmfrom  hmm to    alifrom  ali to    envfrom  env to     acc
 ---   ------ ----- --------- --------- ------- -------    ------- -------    ------- -------    ----
   1 !   40.7   4.8   2.6e-12   1.8e-10      20      95 ..      43     115 ..      31     122 .. 0.85

  Alignments for each domain:
  == domain 1    score: 40.7 bits;  conditional E-value: 2.6e-12
  Rorb-aln  20 pckicgdkssgihygvitcegckgffrrsqqnnasyscprqrnclidrtnrnr..cqhcrlqkclalgmsrdavkfgr 95 
                c+icg k+ g h+g +tc  c  ffrrs +++       +++c     n+ r  c+ crl++cl  gm     ++gr
   T27B7.2  43 SCRICGMKAHGTHFGAVTCRACAAFFRRSSKSK-----WINKKCQSKTGNKARcfCRPCRLRRCLDNGMEDTKFQYGR 115
               6***************************97755.....44566666666666622689***********999999998 PP

>> F44A2.4  CE04571	WBGene00018404	locus:nhr-39	C4-type zinc finger	status:Partially_confirmed	UniProt:Q20379	protein_id
   #    score  bias  c-Evalue  i-Evalue hmmfrom  hmm to    alifrom  ali to    envfrom  env to     acc
 ---   ------ ----- --------- --------- ------- -------    ------- -------    ------- -------    ----
   1 !   41.4   7.0   1.7e-12   1.2e-10      21      87 ..      14      79 ..       9      96 .. 0.93

  Alignments for each domain:
  == domain 1    score: 41.4 bits;  conditional E-value: 1.7e-12
  Rorb-aln 21 ckicgdkssgihygvitcegckgffrrsqqnnasyscprqrnclidrtnrnrcqhcrlqkclalgms 87
              c ic   +s   +gv++c  ck ff r+ qn+  y c ++++cl + + r  cq cr++kcl lgm 
   F44A2.4 14 CTICSRPASTRNHGVLSCSACKMFFARTVQNKLKYECKKENQCLGNFSHR-ICQSCRFEKCLKLGMR 79
              9*******************************************988776.7**************6 PP

>> F44C8.9a  CE35310	WBGene00018415	locus:nhr-184	zinc finger protein	status:Partially_confirmed	UniProt:Q7KQA2	protein_
   #    score  bias  c-Evalue  i-Evalue hmmfrom  hmm to    alifrom  ali to    envfrom  env to     acc
 ---   ------ ----- --------- --------- ------- -------    ------- -------    ------- -------    ----
   1 !   40.5   4.2     3e-12   2.1e-10      20      94 ..      10      83 ..       3      97 .. 0.86

  Alignments for each domain:
  == domain 1    score: 40.5 bits;  conditional E-value: 3e-12
  Rorb-aln 20 pckicgdkssgihygvitcegckgffrrsqqnna.syscprqrnclidrtnrnrcqhcrlqkclalgmsrdavkfg 94
              pckic   + g h+gv++c  c  ffrr+ ++           +c i  +   rc+ crl+kc  +gm  da kf 
  F44C8.9a 10 PCKICDLPAHGNHFGVLSCRACAAFFRRASRSPRfQDKACEYGDCRIFDAGAYRCKICRLKKCYKVGM--DASKFQ 83
              9***************************8877541444556789*99999*****************9..777875 PP

>> C13C4.1  CE08126	WBGene00007546	locus:nhr-153	Ligand-binding domain of nuclear hormone receptors, Zinc finger, C4 typ
   #    score  bias  c-Evalue  i-Evalue hmmfrom  hmm to    alifrom  ali to    envfrom  env to     acc
 ---   ------ ----- --------- --------- ------- -------    ------- -------    ------- -------    ----
   1 !   40.4   5.6   3.4e-12   2.4e-10      21      91 ..      29     103 ..      11     111 .. 0.89

  Alignments for each domain:
  == domain 1    score: 40.4 bits;  conditional E-value: 3.4e-12
  Rorb-aln  21 ckicgdkssgihygvitcegckgffrrsqqnnasyscprqrncl....idrtnrnrcqhcrlqkclalgmsrdav 91 
               c+ic + + g hy v +c+gck ffrr+  +   + c +  ncl    +  t++  c+ cr++kc+  gm   a+
   C13C4.1  29 CQICRNPAIGYHYEVPSCNGCKTFFRRTIITGRKFKCFKVSNCLdgndVIDTSKRVCRACRFEKCVQAGMNPMAI 103
               *******************************************9665533578889**************87776 PP

>> M02H5.5  CE39264	WBGene00019743	locus:nhr-203	status:Confirmed	UniProt:Q966H9	protein_id:CCD62238.1
   #    score  bias  c-Evalue  i-Evalue hmmfrom  hmm to    alifrom  ali to    envfrom  env to     acc
 ---   ------ ----- --------- --------- ------- -------    ------- -------    ------- -------    ----
   1 !   40.3   3.9   3.6e-12   2.6e-10      21      96 ..      22      98 ..      13     104 .. 0.91

  Alignments for each domain:
  == domain 1    score: 40.3 bits;  conditional E-value: 3.6e-12
  Rorb-aln 21 ckicgdk.ssgihygvitcegckgffrrsqqnnasyscprqrnclidrtnrnrcqhcrlqkclalgmsrdavkfgrm 96
              c +c  + + g+h+g  tc  c  ffrr   ++    c + + c   +     c++crlq+c+ +gm  d  +f r 
   M02H5.5 22 CPVCWKHtAHGMHFGAFTCRACAAFFRRFATTKNLKPCKKSNVCEFTKNGYTSCKKCRLQRCFDIGMKIDNFQFERD 98
              8888765167***************************************************************9985 PP

>> K06B4.2  CE11784	WBGene00003642	locus:nhr-52	Zinc finger, C4 type (two domains)	status:Confirmed	UniProt:O17928	prote
   #    score  bias  c-Evalue  i-Evalue hmmfrom  hmm to    alifrom  ali to    envfrom  env to     acc
 ---   ------ ----- --------- --------- ------- -------    ------- -------    ------- -------    ----
   1 !   40.1   5.9     4e-12   2.8e-10      20      87 ..       2      69 ..       1      75 [. 0.96

  Alignments for each domain:
  == domain 1    score: 40.1 bits;  conditional E-value: 4e-12
  Rorb-aln 20 pckicgdkssgihygvitcegckgffrrsqqnnasyscprqrnclidrtnrnrcqhcrlqkclalgms 87
               c +c   +s   +g ++c  ck ff r+ +n a ++c  +++c+   t   +cq cr++kcl +gm 
   K06B4.2  2 KCLVCCSYASSRNFGALSCSACKMFFTRATKNYAKFTCKYDKKCFESFTILPKCQFCRFKKCLEIGMR 69
              699***************************************************************95 PP

>> Y46H3D.6  CE24323	WBGene00021610	locus:nhr-237	zinc finger protein	status:Partially_confirmed	UniProt:Q966B8	protein_
   #    score  bias  c-Evalue  i-Evalue hmmfrom  hmm to    alifrom  ali to    envfrom  env to     acc
 ---   ------ ----- --------- --------- ------- -------    ------- -------    ------- -------    ----
   1 !   40.1   3.3   4.1e-12   2.9e-10      21     120 ..      10     113 ..       5     125 .. 0.82

  Alignments for each domain:
  == domain 1    score: 40.1 bits;  conditional E-value: 4.1e-12
  Rorb-aln  21 ckicgdkssgihygvitcegckgffrrsqqnnasyscprqr.ncli.drtnrnrcqhcrlqkclalgmsrdav..kfgrmskkqrdslyaevqkhqqrlqe 117
               c++cg+ +  +h+g ++c  c  ffrr   +    s  r    c + ++  r  c +cr +kc+ +gm   av  ++   s  + +sl  +++   +rlq 
  Y46H3D.6  10 CRVCGECADAVHFGALSCRACAAFFRRKVAAGKPLSSSRCSgSCKLeNQVLRRLCAKCRYEKCVQVGMRTSAVlsRLAVKSEPEFESLLDQIKLAYERLQM 110
               ****************************99999999888652686615678999**************999982233444555678999999888888888 PP

  Rorb-aln 118 qrq 120
                r+
  Y46H3D.6 111 ARK 113
               776 PP

>> C14C6.4  CE08159	WBGene00015758	locus:nhr-155	zinc finger protein	status:Partially_confirmed	UniProt:O44668	protein_i
   #    score  bias  c-Evalue  i-Evalue hmmfrom  hmm to    alifrom  ali to    envfrom  env to     acc
 ---   ------ ----- --------- --------- ------- -------    ------- -------    ------- -------    ----
   1 !   39.8   5.8   4.9e-12   3.4e-10      19      95 ..      58     135 ..      39     144 .. 0.90

  Alignments for each domain:
  == domain 1    score: 39.8 bits;  conditional E-value: 4.9e-12
  Rorb-aln  19 ipckicgd.kssgihygvitcegckgffrrsqqnnasyscprqrnclidrtnrnrcqhcrlqkclalgmsrdavkfgr 95 
                pc++c     +  h+g  tc  c  ffrr+      + c  ++nc i   +r  c+ cr++kc+ +gm +  v+  r
   C14C6.4  58 KPCQVCSTsERTSYHFGTTTCMACASFFRRTVAFGIRFLCKSNNNCSISPKARFFCRSCRFDKCVNVGMNKSQVQQKR 135
               59****86256789*********************************************************9998766 PP

>> F14H3.11  CE35482	WBGene00008830	locus:nhr-176	Zinc finger, C4 type (two domains)	status:Partially_confirmed	UniProt:
   #    score  bias  c-Evalue  i-Evalue hmmfrom  hmm to    alifrom  ali to    envfrom  env to     acc
 ---   ------ ----- --------- --------- ------- -------    ------- -------    ------- -------    ----
   1 !   39.4   2.5   6.5e-12   4.6e-10      17      91 ..       6      80 ..       1     107 [. 0.91

  Alignments for each domain:
  == domain 1    score: 39.4 bits;  conditional E-value: 6.5e-12
  Rorb-aln 17 evipckicgdkssgihygvitcegckgffrrsqqnnasyscprqrnclidrtnrnrcqhcrlqkclalgmsrdav 91
               + pc +cg+ s  i +g  +c  c  ffrr   +n         +c   + + + cq cr+qkcl  gm    v
  F14H3.11  6 TIQPCLVCGQSSNSILFGAPSCRACGEFFRRKVISNFKIKNNCLGECSFAKKSMKPCQSCRFQKCLEAGMLEKMV 80
              678**********************************999999999************************76554 PP

>> R11G11.2a  CE12742	WBGene00003648	locus:nhr-58	zinc finger protein	status:Confirmed	UniProt:O16960	protein_id:CCD6447
   #    score  bias  c-Evalue  i-Evalue hmmfrom  hmm to    alifrom  ali to    envfrom  env to     acc
 ---   ------ ----- --------- --------- ------- -------    ------- -------    ------- -------    ----
   1 !   39.3   4.5   7.1e-12     5e-10      17      95 ..       4      79 ..       1      85 [. 0.82

  Alignments for each domain:
  == domain 1    score: 39.3 bits;  conditional E-value: 7.1e-12
   Rorb-aln 17 evipckicgdkssgihygvitcegckgffrrsqqnnas.yscprqrnclidrtnrnrcqhcrlqkclalgmsrdavkfgr 95
                +  ckic  ks gih+gv +c  c  ffrr   ++    sc  +++c     +   c+ crl +c a+gm     +f r
  R11G11.2a  4 SIEFCKICDRKSQGIHFGVPSCRACAAFFRRRAGSDLVeKSCM-NKKCG---KEFFLCKPCRLVRCYAVGMDEKKFQFDR 79
               5667*************************99877765415554.55664...45678**************999988887 PP

>> M02H5.4  CE25953	WBGene00019742	locus:nhr-202	status:Partially_confirmed	UniProt:Q966H8	protein_id:CCD62237.1
   #    score  bias  c-Evalue  i-Evalue hmmfrom  hmm to    alifrom  ali to    envfrom  env to     acc
 ---   ------ ----- --------- --------- ------- -------    ------- -------    ------- -------    ----
   1 !   38.6   5.5   1.2e-11   8.3e-10      20      98 ..      21      99 ..      15     107 .. 0.93

  Alignments for each domain:
  == domain 1    score: 38.6 bits;  conditional E-value: 1.2e-11
  Rorb-aln 20 pckicgdkssgihygvitcegckgffrrsqqnnasyscprqrnclidrtnrnrcqhcrlqkclalgmsrdavkfgrmsk 98
               c +c     gih+g  tc  c  ffrr   +n    c +++ c   +     c++crl+kc+ +gm  +  +f r   
   M02H5.4 21 KCPVCYKPPHGIHFGAYTCRACAVFFRRFGASNNLKPCKKNNVCDFYKNGYVSCKKCRLKKCFEIGMKIENFQFERDPY 99
              5999*999**************************************************************999998655 PP

>> Y17D7A.3b  CE35061	WBGene00003655	locus:nhr-65	status:Confirmed	UniProt:O45907	protein_id:CAE17952.1
   #    score  bias  c-Evalue  i-Evalue hmmfrom  hmm to    alifrom  ali to    envfrom  env to     acc
 ---   ------ ----- --------- --------- ------- -------    ------- -------    ------- -------    ----
   1 !   38.7   6.1   1.1e-11   7.6e-10      21      95 ..      13      81 ..       9      87 .. 0.88

  Alignments for each domain:
  == domain 1    score: 38.7 bits;  conditional E-value: 1.1e-11
   Rorb-aln 21 ckicgdkssgihygvitcegckgffrrsqqnnasyscprqrnclidrtnrnrcqhcrlqkclalgmsrdavkfgr 95
               ck+cgd   g+h+g  tc  c  ffrr+   +    c    n li      +c+ crlq+c   gms +  +f r
  Y17D7A.3b 13 CKVCGDTGNGMHFGAFTCRACAAFFRRAASRKFLRKC---ENHLIF---ALKCKNCRLQRCYEAGMSSENFQFCR 81
               ***************************9777665555...466775...569******************99988 PP

>> Y17D7A.3a  CE16588	WBGene00003655	locus:nhr-65	Zinc finger, C4 type (two domains)	status:Confirmed	UniProt:O45907	pro
   #    score  bias  c-Evalue  i-Evalue hmmfrom  hmm to    alifrom  ali to    envfrom  env to     acc
 ---   ------ ----- --------- --------- ------- -------    ------- -------    ------- -------    ----
   1 !   38.7   6.1   1.1e-11   7.7e-10      21      95 ..      13      81 ..       9      87 .. 0.88

  Alignments for each domain:
  == domain 1    score: 38.7 bits;  conditional E-value: 1.1e-11
   Rorb-aln 21 ckicgdkssgihygvitcegckgffrrsqqnnasyscprqrnclidrtnrnrcqhcrlqkclalgmsrdavkfgr 95
               ck+cgd   g+h+g  tc  c  ffrr+   +    c    n li      +c+ crlq+c   gms +  +f r
  Y17D7A.3a 13 CKVCGDTGNGMHFGAFTCRACAAFFRRAASRKFLRKC---ENHLIF---ALKCKNCRLQRCYEAGMSSENFQFCR 81
               ***************************9777665555...466775...569******************99988 PP

>> F16H11.5  CE40252	WBGene00003635	locus:nhr-45	zinc finger DNA-binding protein	status:Confirmed	UniProt:Q19496	protein
   #    score  bias  c-Evalue  i-Evalue hmmfrom  hmm to    alifrom  ali to    envfrom  env to     acc
 ---   ------ ----- --------- --------- ------- -------    ------- -------    ------- -------    ----
   1 !   38.7   8.2   1.1e-11   7.4e-10      20      91 ..       2      73 ..       1      90 [. 0.95

  Alignments for each domain:
  == domain 1    score: 38.7 bits;  conditional E-value: 1.1e-11
  Rorb-aln 20 pckicgdkssgihygvitcegckgffrrsqqnnasyscprqrnclidrtnrnrcqhcrlqkclalgmsrdav 91
               c +c   + g h+g+  c  c  ffrr+   n  y c  +r+c +   +r  c+ cr +kc+ +gm +d +
  F16H11.5  2 SCLVCETDAHGQHFGIRCCRACAAFFRRTLTMNLRYKCRFDRKCEVSFNKRYSCRCCRYEKCVRVGMRKDNL 73
              699*****************************************************************9975 PP

>> T12C9.1  CE26822	WBGene00020460	locus:nhr-273	zinc finger DNA-binding protein	status:Confirmed	UniProt:Q95QB3	protein
   #    score  bias  c-Evalue  i-Evalue hmmfrom  hmm to    alifrom  ali to    envfrom  env to     acc
 ---   ------ ----- --------- --------- ------- -------    ------- -------    ------- -------    ----
   1 !   37.8   6.3   2.1e-11   1.5e-09      20      92 ..      12      84 ..       6      98 .. 0.91

  Alignments for each domain:
  == domain 1    score: 37.8 bits;  conditional E-value: 2.1e-11
  Rorb-aln 20 pckicgdkssgihygvitcegckgffrrsqqnnasyscprqrnclidrtnrnrcqhcrlqkclalgmsrdavk 92
               c ic +   g h+g  +c  c  ffrrs  +  +y c  +++c +    r  c+ cr  kc+ +gm    v+
   T12C9.1 12 KCSICREPGDGFHFGAEACRACAAFFRRSVSQSKTYLCQGNNDCDVTVNIRCMCRACRYVKCIEVGMNPVGVQ 84
              59*****************************************************************876664 PP

>> F59E11.11  CE35887	WBGene00019116	locus:nhr-143	status:Partially_confirmed	UniProt:O16753	protein_id:CCD72139.1
   #    score  bias  c-Evalue  i-Evalue hmmfrom  hmm to    alifrom  ali to    envfrom  env to     acc
 ---   ------ ----- --------- --------- ------- -------    ------- -------    ------- -------    ----
   1 !   38.0   6.1   1.7e-11   1.2e-09      20      95 ..      25     100 ..      10     123 .. 0.85

  Alignments for each domain:
  == domain 1    score: 38.0 bits;  conditional E-value: 1.7e-11
   Rorb-aln  20 pckicgdkssgihygvitcegckgffrrsqqnna.syscprqrnclidrtnrnrcqhcrlqkclalgmsrdavkfgr 95 
                 c ic  k  g h+gv +c  c  ffrr          c   + c   +  r +c++crl+kc +lgm+ d ++  r
  F59E11.11  25 KCEICCSKGHGNHFGVTACRACAAFFRRMIVGTGyRQKCRSYKTCE-PKDGRWQCKKCRLEKCYSLGMTPDNIQHDR 100
                7***************************987665145677777775.7889********************998876 PP

>> T19A5.4  CE13732	WBGene00003634	locus:nhr-44	zinc finger protein	status:Partially_confirmed	UniProt:Q22555	protein_id
   #    score  bias  c-Evalue  i-Evalue hmmfrom  hmm to    alifrom  ali to    envfrom  env to     acc
 ---   ------ ----- --------- --------- ------- -------    ------- -------    ------- -------    ----
   1 !   37.8   2.9     2e-11   1.4e-09      20      94 ..      23      99 ..       6     113 .. 0.85

  Alignments for each domain:
  == domain 1    score: 37.8 bits;  conditional E-value: 2e-11
  Rorb-aln 20 pckicgdkssgihygvitcegckgffrrsqq.nnasyscprqrn.clidrtnrnrcqhcrlqkclalgmsrdavkfg 94
               c +c + s g h+gv +c  c  ffrr     +  + c    n c  d   r  c+ cr +kc+algm  d ++  
   T19A5.4 23 KCLVCFQPSHGNHFGVDSCRACAAFFRRVFVtHKQQFPCREGDNkCTPDEWGRWSCKRCRSDKCFALGMKPDNIQRD 99
              699*************************97515678999875444*************************9988755 PP

>> ZK1025.9  CE19335	WBGene00003703	locus:nhr-113	Zinc finger, C4 type (two domains)	status:Confirmed	UniProt:Q9XXL8	pro
   #    score  bias  c-Evalue  i-Evalue hmmfrom  hmm to    alifrom  ali to    envfrom  env to     acc
 ---   ------ ----- --------- --------- ------- -------    ------- -------    ------- -------    ----
   1 !   38.1   7.4   1.7e-11   1.2e-09      20      92 ..       7      78 ..       4      89 .. 0.93

  Alignments for each domain:
  == domain 1    score: 38.1 bits;  conditional E-value: 1.7e-11
  Rorb-aln 20 pckicgdk.ssgihygvitcegckgffrrsqqnnasyscprqrnclidrtnrnrcqhcrlqkclalgmsrdavk 92
              pc+ic d  +sg h+g   c  c  ffrr+ +n+  ++c  +++c+i   ++  c+ cr + cl  gm +d ++
  ZK1025.9  7 PCRICNDSlTSGFHFGTSCCIACAAFFRRTVKNQ--FTCNANNDCVISFEKKFTCRACRYNNCLKAGMRKDYIR 78
              9*****9758********************9985..89********************************9875 PP

>> ZK218.6  CE16706	WBGene00013940	locus:nhr-248	Zinc finger, C4 type (two domains)	status:Partially_confirmed	UniProt:O
   #    score  bias  c-Evalue  i-Evalue hmmfrom  hmm to    alifrom  ali to    envfrom  env to     acc
 ---   ------ ----- --------- --------- ------- -------    ------- -------    ------- -------    ----
   1 !   37.8   2.6   2.1e-11   1.5e-09      20      93 ..      22      95 ..       8     117 .. 0.93

  Alignments for each domain:
  == domain 1    score: 37.8 bits;  conditional E-value: 2.1e-11
  Rorb-aln 20 pckicgdkssgihygvitcegckgffrrsqqnnasyscprqrnclidrtnrnrcqhcrlqkclalgmsrdavkf 93
               c +cg   s   +g ++c  c  ffr    n+    c ++ +c i   +r  cq cr++kcl  gm   a+k 
   ZK218.6 22 ACAVCGGPPSSRRFGALACFRCNVFFRNMLLNKRNIRCSKNPECEIGIKTRYACQGCRFKKCLKSGMDPKALKH 95
              6******************************************************************9999885 PP

>> F47C10.3  CE17835	WBGene00018541	locus:nhr-186	nuclear hormone receptor	status:Partially_confirmed	UniProt:O01561	pro
   #    score  bias  c-Evalue  i-Evalue hmmfrom  hmm to    alifrom  ali to    envfrom  env to     acc
 ---   ------ ----- --------- --------- ------- -------    ------- -------    ------- -------    ----
   1 !   38.4   3.5   1.4e-11   9.6e-10      20      87 ..      31     104 ..      16     108 .. 0.86
   2 ?    1.7   0.2       1.8   1.3e+02     294     378 ..     195     283 ..     180     358 .. 0.60

  Alignments for each domain:
  == domain 1    score: 38.4 bits;  conditional E-value: 1.4e-11
  Rorb-aln  20 pckicgdkssgihygvitcegckgffrrsqqnnasyscprqrncl.....idrtn.rnrcqhcrlqkclalgms 87 
                c +cg  +    ygv++c+ ck ffrr + +  +y c   + c      +d  n   rc+ cr ++c+ lgm 
  F47C10.3  31 KCAVCGKPAFCYNYGVLSCNACKMFFRRVEVDHITYNCKYWNTCYdgqeyVDANNvSTRCRACRYRRCIDLGMR 104
               6***************************************999954444478777357***************6 PP

  == domain 2    score: 1.7 bits;  conditional E-value: 1.8
  Rorb-aln 294 fme.lcqndqilllksgclev.vlvrmcra.fnplnntvlfegkyggmqlfkalgsddlvnea.fdfaknlcslqlteeeialfssavl 378
               fm+ + ++d+i+ll+  +l+  vl    ra +n  +  +  +gk    + +  + s d++n++    a     l+++ ee  l+     
  F47C10.3 195 FMQnIDNEDKIVLLREFSLKTlVLNSAMRAiLNKTDRVMTPDGKDVYPDRLLQMFSLDFLNNIrSRLATRFRELKVSSEEHMLLNLILF 283
               5551445699******9998615555555515666666677999888877777777777776514567777788887777666554433 PP

>> T19H12.8  CE35775	WBGene00020591	locus:nhr-220	nuclear hormone receptor	status:Partially_confirmed	UniProt:O01612	pro
   #    score  bias  c-Evalue  i-Evalue hmmfrom  hmm to    alifrom  ali to    envfrom  env to     acc
 ---   ------ ----- --------- --------- ------- -------    ------- -------    ------- -------    ----
   1 !   37.4   2.5   2.8e-11   1.9e-09      18      96 ..     109     195 ..      93     199 .. 0.77

  Alignments for each domain:
  == domain 1    score: 37.4 bits;  conditional E-value: 2.8e-11
  Rorb-aln  18 vipckicgdkssgihygvitcegckgffrrsqq....nnasy.scpr.qrnclidrtnrnr..cqhcrlqkclalgmsrdavkfgrm 96 
               + pc+icg k+ g h+gv +c  c  ffr           s+ sc     +cl    + n   c+ crl+kc+  gm   + ++ r 
  T19H12.8 109 LFPCRICGKKAHGTHFGVFSCRACAAFFRLVFSlilgMAISFrSCMEiFVKCLAKGGSGNEclCKPCRLKKCFETGMDPSSFQYNRD 195
               67***************************8654222134444378752579**9987777622689***********9888888775 PP

>> ZK678.2  CE15385	WBGene00014068	locus:nhr-255	Ligand-binding domain of nuclear hormone receptors, Zinc finger, C4 typ
   #    score  bias  c-Evalue  i-Evalue hmmfrom  hmm to    alifrom  ali to    envfrom  env to     acc
 ---   ------ ----- --------- --------- ------- -------    ------- -------    ------- -------    ----
   1 !   37.3   4.3     3e-11   2.1e-09      18     110 ..       7     101 ..       1     119 [. 0.81

  Alignments for each domain:
  == domain 1    score: 37.3 bits;  conditional E-value: 3e-11
  Rorb-aln  18 vipckicgdkssgihygvitcegckgffrrsqqnnasyscprqrn.clidr..tnrnrcqhcrlqkclalgmsrdavkfgrmskkqrdslyaevqk 110
               v  c ic   +s   yg i+c+ ck ffrr++ +++  s   +rn c   +  t +  c+ crl kc+  gm+ ++     +  k  d +y  +q 
   ZK678.2   7 VENCIICDRETSLFNYGAISCNACKLFFRRAKVSKTEISPCSNRNlCHKTKmsTWKSACKSCRLLKCVKAGMTLNSTDQ-NFNMKTSDRIYDLIQN 101
               668*********************************9996666663655542266899**************9888764.4566777777777775 PP

>> Y46H3D.5b  CE39295	WBGene00003700	locus:nhr-110	status:Partially_confirmed	UniProt:Q33BL2	protein_id:CCD69585.1
   #    score  bias  c-Evalue  i-Evalue hmmfrom  hmm to    alifrom  ali to    envfrom  env to     acc
 ---   ------ ----- --------- --------- ------- -------    ------- -------    ------- -------    ----
   1 !   37.2   4.5     3e-11   2.1e-09      12      95 ..      17     108 ..       7     125 .. 0.81

  Alignments for each domain:
  == domain 1    score: 37.2 bits;  conditional E-value: 3e-11
   Rorb-aln  12 ataqievipckicgdkssgihygvitcegckgffrrsqqn..na......syscprqrnclidrtnrnrcqhcrlqkclalgmsrdavkfgr 95 
                 ++++  i c++c     gih+g  tc  c  ffr    +  +       ++ c  + nc      r  c+ crl +cl++gms + +++ r
  Y46H3D.5b  17 SASELGAIKCQVCFLPGHGIHFGAYTCRACAAFFRIVSISksKChfsprpTHKCRNNSNCKPKIDGRWFCKTCRLTRCLSIGMSPENIQYDR 108
                5678889****************************644330022111222566888999*999999*******************9999987 PP

>> F48G7.11  CE35318	WBGene00018622	locus:nhr-190	nuclear hormone receptor	status:Partially_confirmed	UniProt:O44593	pro
   #    score  bias  c-Evalue  i-Evalue hmmfrom  hmm to    alifrom  ali to    envfrom  env to     acc
 ---   ------ ----- --------- --------- ------- -------    ------- -------    ------- -------    ----
   1 !   37.3   6.3   2.9e-11     2e-09      20     102 ..      10      95 ..       6     106 .. 0.84

  Alignments for each domain:
  == domain 1    score: 37.3 bits;  conditional E-value: 2.9e-11
  Rorb-aln  20 pckicgdkssgihygvitcegckgffrrsqqnnas...yscprqrnclidrtnrnrcqhcrlqkclalgmsrdavkfgr..mskkqrd 102
               pc icg+ s g h+gv++c  c  ffrr+    a      c r+   l dr +   c+ crl+ c   gm  +  + gr  +s   r 
  F48G7.11  10 PCVICGQPSHGRHFGVLSCRACAAFFRRAVMRSAKsqdMVCERESCSLKDRIQ--CCKICRLKMCYDAGMDPNKFQTGRdlISSSSRS 95 
               9***************************987766422268***9999*9*986..79*************999988888444555555 PP

>> F47C10.1  CE17834	WBGene00018539	locus:nhr-185	status:Partially_confirmed	UniProt:O01559	protein_id:CCD64883.1
   #    score  bias  c-Evalue  i-Evalue hmmfrom  hmm to    alifrom  ali to    envfrom  env to     acc
 ---   ------ ----- --------- --------- ------- -------    ------- -------    ------- -------    ----
   1 !   37.9   5.9   1.9e-11   1.3e-09      19      87 ..      15      86 ..       4      93 .. 0.91

  Alignments for each domain:
  == domain 1    score: 37.9 bits;  conditional E-value: 1.9e-11
  Rorb-aln 19 ipckicgdkssgihygvitcegckgffrrsqqnnasyscprqrnclid...rtnrnrcqhcrlqkclalgms 87
              i c +c + + g+ ygv +c+ ck ffrr +  + sy+c  +  c  +      r +c+ cr++kcl +gm 
  F47C10.1 15 IQCSVCCQLAFGLNYGVPSCNACKMFFRRMNIIKPSYTCLADGSCYTNfgfTHGRPKCRSCRFRKCLDVGMK 86
              88*******************************************98833235799***************6 PP

>> T24A6.11  CE46766	WBGene00020750	locus:nhr-222	zinc finger protein	status:Confirmed	UniProt:O61942	protein_id:CCD6357
   #    score  bias  c-Evalue  i-Evalue hmmfrom  hmm to    alifrom  ali to    envfrom  env to     acc
 ---   ------ ----- --------- --------- ------- -------    ------- -------    ------- -------    ----
   1 !   37.8   4.6     2e-11   1.4e-09      21      86 ..      12      80 ..       8     101 .. 0.90

  Alignments for each domain:
  == domain 1    score: 37.8 bits;  conditional E-value: 2e-11
  Rorb-aln 21 ckicgdkssgihygvitcegckgffrrsqqnnasyscprqrnclidrtnrn...rcqhcrlqkclalgm 86
              c ic   + g  yg  +c+ ck ffrr    +  + c  q+ c+   t+     rc+ cr+qkcl  gm
  T24A6.11 12 CSICQRPAFGQNYGSFSCDACKMFFRRCIMLDLQFECIYQKRCFDKFTEHRrvpRCKACRFQKCLDTGM 80
              9******************************************988776542338*************9 PP

>> C45E1.1b  CE39697	WBGene00003654	locus:nhr-64	status:Confirmed	UniProt:D4YW56	protein_id:CCD67353.1
   #    score  bias  c-Evalue  i-Evalue hmmfrom  hmm to    alifrom  ali to    envfrom  env to     acc
 ---   ------ ----- --------- --------- ------- -------    ------- -------    ------- -------    ----
   1 !   25.4   0.5   1.2e-07   8.5e-06       8      42 ..      14      48 ..       5      50 .. 0.84
   2 !   13.2   2.2   0.00061     0.043      68      95 ..      49      76 ..      48      81 .. 0.91
   3 ?    5.9   0.0     0.093       6.5     264     325 ..     120     183 ..     114     235 .. 0.81

  Alignments for each domain:
  == domain 1    score: 25.4 bits;  conditional E-value: 1.2e-07
  Rorb-aln  8 tlaeataqievipckicgdkssgihygvitcegck 42
              +++ +++  e + c icgd+++g hyg ++c+gck
  C45E1.1b 14 SQSPQSSSFENVFCAICGDRATGKHYGAMSCDGCK 48
              44457889999***********************9 PP

  == domain 2    score: 13.2 bits;  conditional E-value: 0.00061
  Rorb-aln 68 tnrnrcqhcrlqkclalgmsrdavkfgr 95
              ++rn c++cr++ cl  gm rdav+  r
  C45E1.1b 49 AKRNSCRKCRFDVCLRKGMRRDAVQTER 76
              68**********************8765 PP

  == domain 3    score: 5.9 bits;  conditional E-value: 0.093
  Rorb-aln 264 ksrealwqqcaiqithai....qyvvefakritgfmelcqndqilllksgclevvlvrmcrafnpl 325
               k+ ea  q  + ++t+++      +ve+ak ++gf  + +  q+ ll+  + +   + mc af ++
  C45E1.1b 120 KTAEARKQATTNDVTDSMnqqlTLMVEWAKVLEGFQRVDNITQVALLRHFSAQH--LVMCAAFRSI 183
               6667777777777776542111579**********************9877654..4599999875 PP

>> T01G6.6a  CE35608	WBGene00020153	locus:nhr-212	nuclear hormone receptor	status:Partially_confirmed	UniProt:O16964	pro
   #    score  bias  c-Evalue  i-Evalue hmmfrom  hmm to    alifrom  ali to    envfrom  env to     acc
 ---   ------ ----- --------- --------- ------- -------    ------- -------    ------- -------    ----
   1 !   37.0   4.5   3.6e-11   2.5e-09      19      93 ..       7      84 ..       3      94 .. 0.85

  Alignments for each domain:
  == domain 1    score: 37.0 bits;  conditional E-value: 3.6e-11
  Rorb-aln 19 ipckicgdkssgihygvitcegckgffrrs..qqnnasyscprqrn.clidrtnrnrcqhcrlqkclalgmsrdavkf 93
              i c+ic   + g h+g ++c  c  ffrrs  ++n   + c r +n c +  + +  c++crl++c   gm     ++
  T01G6.6a  7 ILCQICALPAHGNHFGAVSCRACSAFFRRSilEKNAENFKCLRGNNtCEVKLAGKFYCKKCRLKRCYETGMDPKYFQL 84
              78****************************544666789****887699**********************8665555 PP

>> T18D3.2  CE03663	WBGene00003854	locus:odr-7	Zinc finger, C4 type (two domains)	status:Confirmed	UniProt:P41933	protei
   #    score  bias  c-Evalue  i-Evalue hmmfrom  hmm to    alifrom  ali to    envfrom  env to     acc
 ---   ------ ----- --------- --------- ------- -------    ------- -------    ------- -------    ----
   1 !   37.0   6.3   3.6e-11   2.5e-09      20      95 ..     329     409 ..     319     415 .. 0.84

  Alignments for each domain:
  == domain 1    score: 37.0 bits;  conditional E-value: 3.6e-11
  Rorb-aln  20 pckic.gdkssgihygvitcegckgffrrsqqnnasyscprqrncli...drt.nrnrcqhcrlqkclalgmsrdavkfgr 95 
                c++c   ++ g+h+g  tc  c  ffrr+  ++  y c r++ c     d t  r+ c+ cr+++cl +gm  + v+  r
   T18D3.2 329 DCQVClSTHANGLHFGARTCAACAAFFRRTISDDKRYVCKRNQRCNNasrDGTgYRKICRSCRMKRCLEIGMLPENVQHKR 409
               59999445789******************************98886422255535899**************999998776 PP

>> C17E7.5  CE08265	WBGene00015900	locus:nhr-157	nuclear hormone receptor	status:Predicted	UniProt:O16388	protein_id:CCD
   #    score  bias  c-Evalue  i-Evalue hmmfrom  hmm to    alifrom  ali to    envfrom  env to     acc
 ---   ------ ----- --------- --------- ------- -------    ------- -------    ------- -------    ----
   1 !   34.8   2.9   1.6e-10   1.2e-08      19      87 ..      37     106 ..      21     122 .. 0.90
   2 ?    7.7   0.8     0.028       1.9     295     420 ..     195     348 ..     136     356 .. 0.77

  Alignments for each domain:
  == domain 1    score: 34.8 bits;  conditional E-value: 1.6e-10
  Rorb-aln  19 ipckicgdkssgihygvitcegckgffrrsqqnnasyscprqrncl.idrtnrnrcqhcrlqkclalgms 87 
                 c ic   +    ygv+tc+ ck f+rr    n  y c     c  + +++  +c+ cr q+cl  gm+
   C17E7.5  37 KKCAICFRPAFSNNYGVLTCDACKMFYRRIVILNREYKCKYGGGCAhVAKSTVVKCKGCRYQQCLEAGMT 106
               5799***99999******************************99964899999****************7 PP

  == domain 2    score: 7.7 bits;  conditional E-value: 0.028
  Rorb-aln 295 melcqndqilllksgclevvlv.rmcrafnplnntvl.fegk..yggmql.fkalgsddlvneafdfaknlcslqlteeeialfssavlispdrawliepr 390
               ++l  +d+ +llk  c++  l     ra++ + nt++ ++gk  y    l +k +  + l       + +l+ l++t+ee al  +     +   +  + +
   C17E7.5 195 LNLNIQDKKILLKHYCVKASLFaSAMRAMKEQRNTLMtVDGKeiYPDAILrLKQISPQFLQRIRSLLVMKLIELKITDEEFALVNAIFFCNAALPLSEDGQ 295
               46677799999*****99876516789**99999986378984444433315666555555556667899*************999888888877777778 PP

  Rorb-aln 391 kvqklqekiyfalq.......................hviqknhlddetlakl 420
               k    q+k y +                         hvi+kn  d + ++ l
   C17E7.5 296 KTVVTQQKAYSSALlqfcnvessrngptrftnllsllHVINKNFEDVKAMTML 348
               88888888875433369999999999999999999999999999888887766 PP

>> C17E7.6  CE08266	WBGene00015901	locus:nhr-158	nuclear hormone receptor	status:Partially_confirmed	UniProt:O16389	prot
   #    score  bias  c-Evalue  i-Evalue hmmfrom  hmm to    alifrom  ali to    envfrom  env to     acc
 ---   ------ ----- --------- --------- ------- -------    ------- -------    ------- -------    ----
   1 !   37.2   2.4     3e-11   2.1e-09      20      88 ..      25      94 ..      10     108 .. 0.89

  Alignments for each domain:
  == domain 1    score: 37.2 bits;  conditional E-value: 3e-11
  Rorb-aln 20 pckicgdkssgihygvitcegckgffrrsqqnnasyscprqrnc.lidrtnrnrcqhcrlqkclalgmsr 88
               c ic   +    ygv+tc+ ck ffrr    +  y c  +  c  + ++   +c+ cr q+cl  gms 
   C17E7.6 25 KCVICLRPAYSNNYGVLTCDACKMFFRRIVILKKDYKCKYDGRCaHVAKSPMVKCKGCRYQQCLDAGMSF 94
              69999999999****************************998883589999*****************95 PP

>> T01G6.6b  CE42457	WBGene00020153	locus:nhr-212	status:Partially_confirmed	UniProt:B1GRK7	protein_id:CCD73126.1
   #    score  bias  c-Evalue  i-Evalue hmmfrom  hmm to    alifrom  ali to    envfrom  env to     acc
 ---   ------ ----- --------- --------- ------- -------    ------- -------    ------- -------    ----
   1 !   36.5   5.1   5.2e-11   3.7e-09      19      93 ..       7      84 ..       3      94 .. 0.88

  Alignments for each domain:
  == domain 1    score: 36.5 bits;  conditional E-value: 5.2e-11
  Rorb-aln 19 ipckicgdkssgihygvitcegckgffrrs..qqnnasyscprqrn.clidrtnrnrcqhcrlqkclalgmsrdavkf 93
              i c+ic   + g h+g ++c  c  ffrrs  ++n   + c r +n c +  + +  c++crl++c   gm    + f
  T01G6.6b  7 ILCQICALPAHGNHFGAVSCRACSAFFRRSilEKNAENFKCLRGNNtCEVKLAGKFYCKKCRLKRCYETGMDPKCLDF 84
              78****************************544666789****887699**********************8777666 PP

>> F47C10.4  CE10662	WBGene00018542	locus:nhr-187	status:Partially_confirmed	UniProt:O01564	protein_id:CCD64886.1
   #    score  bias  c-Evalue  i-Evalue hmmfrom  hmm to    alifrom  ali to    envfrom  env to     acc
 ---   ------ ----- --------- --------- ------- -------    ------- -------    ------- -------    ----
   1 !   36.2   5.0   6.1e-11   4.3e-09      20      92 ..      26     101 ..      16     130 .. 0.83

  Alignments for each domain:
  == domain 1    score: 36.2 bits;  conditional E-value: 6.1e-11
  Rorb-aln  20 pckicgdkssgihygvitcegckgffrrsqqnnasyscprqrnclidrtn...rnrcqhcrlqkclalgmsrdavk 92 
                c +c   +    +gv++c+ ck ffrr+   n  y c r+++c+ d  +      c+ crl +c+ +gm  +   
  F47C10.4  26 ACVVCKRPANCYNFGVMSCDACKMFFRRTMLLNVQYVCRRKNQCFDDSFSclkTPYCRACRLVQCVKVGMKLNLSA 101
               5999999999***********************************99876221567**************866544 PP

>> F48G7.3  CE44522	WBGene00003673	locus:nhr-83	nuclear hormone receptor	status:Partially_confirmed	UniProt:Q9GUC1	prote
   #    score  bias  c-Evalue  i-Evalue hmmfrom  hmm to    alifrom  ali to    envfrom  env to     acc
 ---   ------ ----- --------- --------- ------- -------    ------- -------    ------- -------    ----
   1 !   35.7   4.7   8.8e-11   6.2e-09      20      89 ..     368     438 ..     363     453 .. 0.81

  Alignments for each domain:
  == domain 1    score: 35.7 bits;  conditional E-value: 8.8e-11
  Rorb-aln  20 pckicgdkssgihygvitcegckgffrrsqqnnas...yscprqrnclidrtnrnrcqhcrlqkclalgmsrd 89 
               pc ic + s g h+gv++c  c  ffrr+ +  a      c r+ nc ++    + c+ crl+kc+  gm  +
   F48G7.3 368 PCVICDQPSHGRHFGVLSCRACAAFFRRALRRSAKsqdMVCERE-NCSLEDG-IQYCKICRLKKCFNAGMDPN 438
               9***************************9887764222467775.6666543.468**************654 PP

>> C17E7.8a  CE30728	WBGene00003714	locus:nhr-124	nuclear hormone receptor	status:Confirmed	UniProt:O16391	protein_id:CC
   #    score  bias  c-Evalue  i-Evalue hmmfrom  hmm to    alifrom  ali to    envfrom  env to     acc
 ---   ------ ----- --------- --------- ------- -------    ------- -------    ------- -------    ----
   1 !   36.3   6.1   5.7e-11     4e-09      21      87 ..      14      83 ..      10      92 .. 0.92

  Alignments for each domain:
  == domain 1    score: 36.3 bits;  conditional E-value: 5.7e-11
  Rorb-aln 21 ckicgdkssgihygvitcegckgffrrsqqnnasyscprqrnclid...rtnrnrcqhcrlqkclalgms 87
              c ic +k+ g  y v++c+ ck ffrr+  ++    c +  +c+      t+r +c+ cr +kc+ lgm 
  C17E7.8a 14 CAICHQKAFGYNYEVVSCNACKMFFRRAHAEKIDDFCKKGGKCFDGddlLTSRPKCRSCRYKKCVNLGMR 83
              9******************************************96323359******************6 PP

>> Y5H2A.2  CE42200	WBGene00021163	locus:nhr-275	status:Partially_confirmed	UniProt:Q966A2	protein_id:CCD71000.1
   #    score  bias  c-Evalue  i-Evalue hmmfrom  hmm to    alifrom  ali to    envfrom  env to     acc
 ---   ------ ----- --------- --------- ------- -------    ------- -------    ------- -------    ----
   1 !   35.2   7.0   1.2e-10   8.6e-09      21      93 ..      16      90 ..      12      97 .. 0.85

  Alignments for each domain:
  == domain 1    score: 35.2 bits;  conditional E-value: 1.2e-10
  Rorb-aln 21 ckicgdkssgihygvitcegckgffrrsqq.nnasyscpr.qrnclidrtnrnrcqhcrlqkclalgmsrdavkf 93
              c +cg    g+h+g itc  c  ffrr    +  +  c   +  c i    r  c++crl+kc  +gm     ++
   Y5H2A.2 16 CEVCGLEGHGLHFGAITCRACAAFFRRVGAgARFTIECQVgDDRCEITSNGRSCCKKCRLKKCKDIGMIVKNFQY 90
              9**************************86514456677642568************************8766665 PP

>> F16B4.11  CE17021	WBGene00017512	locus:nhr-179	zinc finger protein	status:Partially_confirmed	UniProt:O44637	protein_
   #    score  bias  c-Evalue  i-Evalue hmmfrom  hmm to    alifrom  ali to    envfrom  env to     acc
 ---   ------ ----- --------- --------- ------- -------    ------- -------    ------- -------    ----
   1 !   35.5   4.1     1e-10   7.2e-09      20     100 ..      30     112 ..      11     129 .. 0.86

  Alignments for each domain:
  == domain 1    score: 35.5 bits;  conditional E-value: 1e-10
  Rorb-aln  20 pckicgdkssgihygvitcegckgffrrsqqnnasyscprqrn..clidrtnrnrcqhcrlqkclalgmsrdavkfgrmskkq 100
                c++c +   g h+g  tc  c  ffrr+  +  +    r  n  c+  +  r  c++crl kc   gm    +++ r + k 
  F16B4.11  30 KCRVCDQPGHGFHFGAFTCRACSAFFRRAHFSLVTERKCRLSNgrCVPTKGGRWFCKKCRLAKCSEAGMNSRNIQYDRDANKT 112
               5*****************************9998887777666559999999*****************99999999987774 PP

>> T01G6.2  CE40113	WBGene00003721	locus:nhr-131	zinc finger protein	status:Partially_confirmed	UniProt:O16968	protein_i
   #    score  bias  c-Evalue  i-Evalue hmmfrom  hmm to    alifrom  ali to    envfrom  env to     acc
 ---   ------ ----- --------- --------- ------- -------    ------- -------    ------- -------    ----
   1 !   35.4   6.0   1.1e-10   7.8e-09      20      91 ..       9      75 ..       3      96 .. 0.83

  Alignments for each domain:
  == domain 1    score: 35.4 bits;  conditional E-value: 1.1e-10
  Rorb-aln 20 pckicgdkssgihygvitcegckgffrrsqqnnasyscprqrnclidrtnrnrcqhcrlqkclalgmsrdav 91
              pc icg+   g h+gvi+c  c  ffrr+ +++ s      + c     +   c+ crl+kc  +gm     
   T01G6.2  9 PCIICGQNGQGHHFGVISCRACAAFFRRAADSKWSRMKCLSKYCD---GKTYHCKPCRLKKCRDVGMDV--S 75
              9***************************99988776655666663...45679**************53..3 PP

>> C17E7.8b  CE42243	WBGene00003714	locus:nhr-124	status:Confirmed	UniProt:B1GRK4	protein_id:CCD64880.1
   #    score  bias  c-Evalue  i-Evalue hmmfrom  hmm to    alifrom  ali to    envfrom  env to     acc
 ---   ------ ----- --------- --------- ------- -------    ------- -------    ------- -------    ----
   1 !   36.1   6.4   6.7e-11   4.7e-09      21      87 ..      14      83 ..      10     111 .. 0.91
   2 ?   -0.4   0.3       7.7   5.4e+02     358     384 ..     265     291 ..     183     329 .. 0.49

  Alignments for each domain:
  == domain 1    score: 36.1 bits;  conditional E-value: 6.7e-11
  Rorb-aln 21 ckicgdkssgihygvitcegckgffrrsqqnnasyscprqrnclid...rtnrnrcqhcrlqkclalgms 87
              c ic +k+ g  y v++c+ ck ffrr+  ++    c +  +c+      t+r +c+ cr +kc+ lgm 
  C17E7.8b 14 CAICHQKAFGYNYEVVSCNACKMFFRRAHAEKIDDFCKKGGKCFDGddlLTSRPKCRSCRYKKCVNLGMR 83
              9******************************************96323359******************6 PP

  == domain 2    score: -0.4 bits;  conditional E-value: 7.7
  Rorb-aln 358 knlcslqlteeeialfssavlispdra 384
               k l+ lq+te e  l+   v+  pd  
  C17E7.8b 265 KPLMELQITESEYLLLNMIVICNPDID 291
               445555555555555554444444433 PP

>> C47F8.2  CE36112	WBGene00008158	locus:nhr-165	Zinc finger, C4 type (two domains)	status:Partially_confirmed	UniProt:O
   #    score  bias  c-Evalue  i-Evalue hmmfrom  hmm to    alifrom  ali to    envfrom  env to     acc
 ---   ------ ----- --------- --------- ------- -------    ------- -------    ------- -------    ----
   1 !   36.0   6.9   7.2e-11   5.1e-09      20      95 ..      10      87 ..       3      94 .. 0.90

  Alignments for each domain:
  == domain 1    score: 36.0 bits;  conditional E-value: 7.2e-11
  Rorb-aln 20 pckicgdks.sgihygvitcegckgffrrsqqnnasyscprqrnclidrtnrnrcqhcrlqkcla.lgmsrdavkfgr 95
               c icg    +  h+g ++c+ c  ffrr+   n  y c   +nc+    +r  c+ cr + c+   gm rd v+  r
   C47F8.2 10 KCLICGSICtAKFHFGGLSCNACASFFRRTVSLNIRYLCKNSNNCITSPGQRTFCKACRYESCVDkAGMKRDFVQQRR 87
              599***9751679**************************************************9637*****998766 PP

>> T24A6.8  CE19590	WBGene00020748	locus:nhr-221	zinc finger protein	status:Partially_confirmed	UniProt:O61939	protein_i
   #    score  bias  c-Evalue  i-Evalue hmmfrom  hmm to    alifrom  ali to    envfrom  env to     acc
 ---   ------ ----- --------- --------- ------- -------    ------- -------    ------- -------    ----
   1 !   33.2   4.0   5.2e-10   3.6e-08      16      90 ..      29     106 ..      14     123 .. 0.83
   2 ?    1.3   0.0       2.3   1.7e+02     284     309 ..     215     240 ..     210     252 .. 0.89

  Alignments for each domain:
  == domain 1    score: 33.2 bits;  conditional E-value: 5.2e-10
  Rorb-aln  16 ievipckicgdkssgihygvitcegckgffrrsqqnnasyscprqrnclidrtnrn....rcqhcrlqkclalgmsrda 90 
               ++   c +c   + g h  v tc+gck ffrr         c    +c  d  +rn    rc+ cr+++cl +gm   a
   T24A6.8  29 LKPSKCMVCVRPAHGYHCDVATCKGCKTFFRRMCLLRGEIKCSTSGDCY-DLEKRNspllRCRPCRFKRCLLVGMNPKA 106
               4555799*****************************************6.55555555669**************8776 PP

  == domain 2    score: 1.3 bits;  conditional E-value: 2.3
  Rorb-aln 284 vvefakritgfmelcqndqilllksg 309
                ve++k  + f +l  +dqi llk  
   T24A6.8 215 AVEYTKTFSFFHDLSFQDQINLLKHV 240
               69*********************975 PP

>> ZK6.5  CE40002	WBGene00022640	locus:nhr-254	zinc finger protein	status:Partially_confirmed	UniProt:O61868	protein_id:
   #    score  bias  c-Evalue  i-Evalue hmmfrom  hmm to    alifrom  ali to    envfrom  env to     acc
 ---   ------ ----- --------- --------- ------- -------    ------- -------    ------- -------    ----
   1 !   34.7   3.0   1.8e-10   1.3e-08      20     100 ..       7      89 ..       4     108 .. 0.87

  Alignments for each domain:
  == domain 1    score: 34.7 bits;  conditional E-value: 1.8e-10
  Rorb-aln  20 pckicgdkssgihygvitcegckgffrrsqqnna.syscprqrnclidrtnrnrcqhcrlqkclalgmsrda.vkfgrmskkq 100
                c +c   ++   ygv +c+ ck ffrr     a    c     c+      ++c  cr+qkc+ +gm+  + ++fg ++k +
     ZK6.5   7 TCAVCERFTTEFNYGVPSCNACKIFFRRLITRTApVKQCYIGEHCFTKSPITKKCTFCRFQKCIQVGMTLPSyLHFGELTKEK 89 
               5999************************9888772568******************************975438999999854 PP

>> ZK6.4  CE19643	WBGene00022639	locus:nhr-253	zinc finger protein	status:Partially_confirmed	UniProt:O61869	protein_id:
   #    score  bias  c-Evalue  i-Evalue hmmfrom  hmm to    alifrom  ali to    envfrom  env to     acc
 ---   ------ ----- --------- --------- ------- -------    ------- -------    ------- -------    ----
   1 !   34.6   2.9   1.9e-10   1.3e-08      21      99 ..       8      88 ..       4     106 .. 0.86

  Alignments for each domain:
  == domain 1    score: 34.6 bits;  conditional E-value: 1.9e-10
  Rorb-aln 21 ckicgdkssgihygvitcegckgffrrsqq.nnasyscprqrnclidrtnrnrcqhcrlqkclalgmsrda.vkfgrmskk 99
              c +c   ++   ygv +c+ ck ffrr    +     c    nc+      ++c  cr+qkc+ +gm+  + ++fg  +k 
     ZK6.4  8 CAVCERFTTEFNYGVPSCNACKIFFRRLITrTTPVKKCYLGENCFTKTPITQKCVFCRFQKCIQVGMTLPSyLHFGEQTKE 88
              999*999********************8651556789******************************97542788887764 PP

>> C06C6.5b  CE29171	WBGene00003640	locus:nhr-50	status:Confirmed	UniProt:Q9GTG3	protein_id:CAC70078.1
   #    score  bias  c-Evalue  i-Evalue hmmfrom  hmm to    alifrom  ali to    envfrom  env to     acc
 ---   ------ ----- --------- --------- ------- -------    ------- -------    ------- -------    ----
   1 !   35.0   6.0   1.4e-10   9.8e-09      20      93 ..       2      72 ..       1      84 [. 0.90

  Alignments for each domain:
  == domain 1    score: 35.0 bits;  conditional E-value: 1.4e-10
  Rorb-aln 20 pckicgdkssgihygvitcegckgffrrsqqnnasyscprqrnclidrtnrnrcqhcrlqkclalgmsrdavkf 93
               c++cg      h+g ++c  c  ffrr   ++       q nc +   n   c+ cr++kcl++gm  + v+ 
  C06C6.5b  2 ACQVCGCSDVEPHFGALSCRACAAFFRRYFHSK---KVVGQCNCAVRFRNSHPCRECRIKKCLSIGMNPEKVQE 72
              6***************************98755...567899*************************9988865 PP

>> F33E11.1  CE17759	WBGene00003614	locus:nhr-15	nuclear hormone receptor	status:Confirmed	UniProt:O61854	protein_id:CCD
   #    score  bias  c-Evalue  i-Evalue hmmfrom  hmm to    alifrom  ali to    envfrom  env to     acc
 ---   ------ ----- --------- --------- ------- -------    ------- -------    ------- -------    ----
   1 !   35.2   6.9   1.3e-10   8.8e-09      20      87 ..      32     105 ..      18     108 .. 0.83
   2 ?   -0.2   0.2       6.8   4.8e+02     299     413 ..     202     343 ..     154     368 .. 0.56

  Alignments for each domain:
  == domain 1    score: 35.2 bits;  conditional E-value: 1.3e-10
  Rorb-aln  20 pckicgdkssgihygvitcegckgffrrsqqnnasyscprqrncl.....id.rtnrnrcqhcrlqkclalgms 87 
                c icg+ +    ygv++c+ ck ffrr + +  +y c     c      ++ +   +rc+ cr q+cl +gm 
  F33E11.1  32 KCAICGNLAFCYNYGVLSCNACKMFFRRVEVDRITYHCKYWDRCYdgqefVNvKKFSKRCRACRYQRCLQVGMK 105
               6*************************************99999962222122134467**************95 PP

  == domain 2    score: -0.2 bits;  conditional E-value: 6.8
  Rorb-aln 299 qndqilllksgclevv.lvrmcrafnplnntvlf.egkyggmq.lfkalgsddlvneafdfaknlcslqlteeeialfssavlispdraw..liep..rkv 392
               ++d+i+ll+  +++ v l    r++++  + v   +g     + +++ +  + ++         l+ l++t+ee  l+   vl+  d a+  l e+  +++
  F33E11.1 202 NEDKIILLRNFSFKSViLNSAMRSYSSKVDRVTTpDGIDVYPDfMLRMFSPEFVIGIRSRLIARLAELKVTDEEHMLLN--VLLFCDAALhnLSEKavTTI 300
               3477888887776644044556777766666654133333333144445555555666666777777777777766654..34444443311444311344 PP

  Rorb-aln 393 qklqekiyfalq......................hviqknhld 413
                k q+    +l                       hv++++  d
  F33E11.1 301 SKYQQMYSSVLLqyclhryqqsgpsrfadllslcHVVNRASED 343
               4555443333222333344444444444444444444444444 PP

>> F16B4.12b  CE30756	WBGene00003707	locus:nhr-117	status:Confirmed	UniProt:O44638	protein_id:CCD69578.1
   #    score  bias  c-Evalue  i-Evalue hmmfrom  hmm to    alifrom  ali to    envfrom  env to     acc
 ---   ------ ----- --------- --------- ------- -------    ------- -------    ------- -------    ----
   1 !   34.3   3.7   2.3e-10   1.6e-08      20     103 ..      33     119 ..      16     139 .. 0.85

  Alignments for each domain:
  == domain 1    score: 34.3 bits;  conditional E-value: 2.3e-10
   Rorb-aln  20 pckicgdkssgihygvitcegckgffrrsqqnna..syscpr.qrnclidrtnrnrcqhcrlqkclalgmsrdavkfgrmskkqrds 103
                 c+ic +   g h+g   c  c  ffrr   + a     c      c  ++  r  c++cr++kcl lgm+   +++ r + k   s
  F16B4.12b  33 KCQICYQPGHGYHFGAFICRACAAFFRRCHFSLAldQRKCRLlSGSCQPNKNGRWFCKKCRFDKCLELGMTTTNIQYDRDAFKSSAS 119
                6****************************99887223456542457999999999**********************9988777666 PP

>> T26E4.16  CE35035	WBGene00012056	locus:nhr-285	status:Partially_confirmed	UniProt:Q7YWS6	protein_id:CAE17968.1
   #    score  bias  c-Evalue  i-Evalue hmmfrom  hmm to    alifrom  ali to    envfrom  env to     acc
 ---   ------ ----- --------- --------- ------- -------    ------- -------    ------- -------    ----
   1 !   34.1   3.9   2.6e-10   1.9e-08      21      87 ..       8      69 ..       5     101 .. 0.90

  Alignments for each domain:
  == domain 1    score: 34.1 bits;  conditional E-value: 2.6e-10
  Rorb-aln 21 ckicgdk.ssgihygvitcegckgffrrsqqnnasyscprqrnclidrtnrnrcqhcrlqkclalgms 87
              c ic  + ++g  ygv+ c+ ck ffrr+   +   sc r  +c+       +c+ cr+qkc+  gm 
  T26E4.16  8 CSICNAReTTGFNYGVLCCDACKMFFRRTLFVKNINSCHRLGECI------RKCRSCRFQKCIQAGMV 69
              99**876278**********************************8......58*************96 PP

>> F16B4.12a  CE24906	WBGene00003707	locus:nhr-117	zinc finger protein	status:Confirmed	UniProt:Q8MNW2	protein_id:CCD695
   #    score  bias  c-Evalue  i-Evalue hmmfrom  hmm to    alifrom  ali to    envfrom  env to     acc
 ---   ------ ----- --------- --------- ------- -------    ------- -------    ------- -------    ----
   1 !   34.0   3.9   2.8e-10     2e-08      20     103 ..      33     119 ..      16     132 .. 0.85

  Alignments for each domain:
  == domain 1    score: 34.0 bits;  conditional E-value: 2.8e-10
   Rorb-aln  20 pckicgdkssgihygvitcegckgffrrsqqnna..syscpr.qrnclidrtnrnrcqhcrlqkclalgmsrdavkfgrmskkqrds 103
                 c+ic +   g h+g   c  c  ffrr   + a     c      c  ++  r  c++cr++kcl lgm+   +++ r + k   s
  F16B4.12a  33 KCQICYQPGHGYHFGAFICRACAAFFRRCHFSLAldQRKCRLlSGSCQPNKNGRWFCKKCRFDKCLELGMTTTNIQYDRDAFKSSAS 119
                6****************************99887223456542457999999999**********************9988777665 PP

>> Y46H3D.7  CE24324	WBGene00021611	locus:nhr-238	zinc finger protein	status:Confirmed	UniProt:Q966B7	protein_id:CCD6958
   #    score  bias  c-Evalue  i-Evalue hmmfrom  hmm to    alifrom  ali to    envfrom  env to     acc
 ---   ------ ----- --------- --------- ------- -------    ------- -------    ------- -------    ----
   1 !   34.7   7.4   1.8e-10   1.3e-08      19     103 ..       6      87 ..       3     118 .. 0.84
   2 ?    3.0   0.2      0.71        50     276     360 ..     132     214 ..      90     230 .. 0.68

  Alignments for each domain:
  == domain 1    score: 34.7 bits;  conditional E-value: 1.8e-10
  Rorb-aln  19 ipckicgdkssgihygvitcegckgffrrsqqnnasyscprqrnc.lidrtnrnrcqhcrlqkclalgmsrdavkfgrmskkqrds 103
               + c +c   +   h+g i ce c  ffrr      + +     nc l ++  r+ c  cr qkcl +gm    vk    skkq+ s
  Y46H3D.7   6 VFCGVCEHSADVFHFGAICCEACAAFFRRLVSRSKTPTAICSGNCdLRNKIIRKLCSSCRYQKCLQIGMKESLVK----SKKQKTS 87 
               5699****99*******************88877777777788995678999********************999....5666554 PP

  == domain 2    score: 3.0 bits;  conditional E-value: 0.71
  Rorb-aln 276 qithaiqyvvefakritgfmelcqnd.qilllksgclevvlvrmcrafnplnntvlfegkyggmqlfka.lgsddlvneafdfaknl 360
               +++     vve   r    m   ++d q ll+k   +e +l+ m       n  +l +g y  ++ +   + s+ +v++  + a+++
  Y46H3D.7 132 DLS----LVVETLVRTFYKMAPMEDDqQRLLVKNFLVEFMLMDMSFRSIDSNVIILANGNYVDVKNLDEhFQSTKIVSDESKAAEAK 214
               444....44554444444444444441679999999******998777777899999****99876543377777777666666555 PP

>> T27B7.5b  CE14239	WBGene00020851	locus:nhr-227	status:Partially_confirmed	protein_id:CCD74251.1
   #    score  bias  c-Evalue  i-Evalue hmmfrom  hmm to    alifrom  ali to    envfrom  env to     acc
 ---   ------ ----- --------- --------- ------- -------    ------- -------    ------- -------    ----
   1 !   33.8   4.0   3.3e-10   2.3e-08      20      95 ..      57     129 ..      48     138 .. 0.81

  Alignments for each domain:
  == domain 1    score: 33.8 bits;  conditional E-value: 3.3e-10
  Rorb-aln  20 pckicgdkssgihygvitcegckgffrrsqqnnasyscprqrnclidrtnr..nrcqhcrlqkclalgmsrdavkfgr 95 
                c+ic  ++ g h+gv+tc  c  ffrrs  ++       +r+c+    ++    c+ crl+kc+  gm     ++ r
  T27B7.5b  57 VCRICELQADGTHFGVVTCRACAVFFRRSTTSK-----WIKRKCMARSEDKlvCSCKPCRLRKCIENGMDSSKFQYNR 129
               6***************************97654.....45677776655552257899***********876666655 PP

>> K06A1.4  CE18017	WBGene00003621	locus:nhr-22	C4-type zinc finger domain	status:Confirmed	UniProt:Q09587	protein_id:CC
   #    score  bias  c-Evalue  i-Evalue hmmfrom  hmm to    alifrom  ali to    envfrom  env to     acc
 ---   ------ ----- --------- --------- ------- -------    ------- -------    ------- -------    ----
   1 !   33.3   3.6   4.8e-10   3.4e-08      20      93 ..      95     173 ..      89     200 .. 0.82

  Alignments for each domain:
  == domain 1    score: 33.3 bits;  conditional E-value: 4.8e-10
  Rorb-aln  20 pckicgd.kssgihygvitcegckgffrrsqqnnasyscpr....qrnclidrtnrnrcqhcrlqkclalgmsrdavkf 93 
                c++c    +  +h+g  +c+ c  ffrrs     +y c       + c      r  c+hcr+ kcl  gm r+ v+ 
   K06A1.4  95 SCHVCSSpTANTLHFGGRSCKACAAFFRRSVSMSMTYECIGtgddTNPCRTHYELRMICRHCRFIKCLDAGMRRELVQA 173
               5999987246789**************************6411114559999999*******************99875 PP

>> C17E7.1  CE08261	WBGene00015897	locus:nhr-156	zinc-finger protein	status:Partially_confirmed	UniProt:O16398	protein_i
   #    score  bias  c-Evalue  i-Evalue hmmfrom  hmm to    alifrom  ali to    envfrom  env to     acc
 ---   ------ ----- --------- --------- ------- -------    ------- -------    ------- -------    ----
   1 !   33.5   4.9     4e-10   2.8e-08      21      98 ..      14      88 ..       6      96 .. 0.82

  Alignments for each domain:
  == domain 1    score: 33.5 bits;  conditional E-value: 4e-10
  Rorb-aln 21 ckicgdkssgihygvitcegckgffrrsqqnnas.yscprqrnclidrtnrnrcqhcrlqkclalgmsrdavkfgrmsk 98
              ck+cg k+ g h+g+ +c  c  ffrr+ +++ s   c     c  d      c+ crl++c   gms    +f r + 
   C17E7.1 14 CKVCGGKANGNHFGIQSCRACAAFFRRAANSKWSsMKCT-TFGC-AD--MLVPCKPCRLKRCQEQGMSTTNFQFDRDAL 88
              ***************************976654404444.3344.33..4568******************99999665 PP

>> F41B5.10  CE17819	WBGene00018266	locus:nhr-183	nuclear hormone receptor	status:Partially_confirmed	UniProt:O16677	pro
   #    score  bias  c-Evalue  i-Evalue hmmfrom  hmm to    alifrom  ali to    envfrom  env to     acc
 ---   ------ ----- --------- --------- ------- -------    ------- -------    ------- -------    ----
   1 !   33.5   3.4   4.2e-10     3e-08      20      93 ..       3      77 ..       1      89 [. 0.85

  Alignments for each domain:
  == domain 1    score: 33.5 bits;  conditional E-value: 4.2e-10
  Rorb-aln 20 pckicgdkssgihygvitcegckgffrrsqqnnasy...scprqrnclidrtnrnrcqhcrlqkclalgmsrdavkf 93
               c+ic + + g h+gv++c  c  f+rr+  n        c  +    +d      c+ crl+kcl  gm  da kf
  F41B5.10  3 KCQICEQPAHGQHFGVVSCRACAAFYRRATLNPKKKilpNCIHEDGKKMDENGVFSCRRCRLKKCLKKGM--DASKF 77
              6****************************98876651226777888889999999**************9..56665 PP

>> C17E7.7  CE17412	WBGene00015902	locus:nhr-159	nuclear hormone receptor	status:Partially_confirmed	UniProt:O16390	prot
   #    score  bias  c-Evalue  i-Evalue hmmfrom  hmm to    alifrom  ali to    envfrom  env to     acc
 ---   ------ ----- --------- --------- ------- -------    ------- -------    ------- -------    ----
   1 !   33.9   2.1   3.1e-10   2.2e-08      34      96 ..      68     134 ..      56     162 .. 0.81

  Alignments for each domain:
  == domain 1    score: 33.9 bits;  conditional E-value: 3.1e-10
  Rorb-aln  34 gvitcegckgffrrsqqnnasyscprqrncl....idrtnrnrcqhcrlqkclalgmsrdavkfgrm 96 
                v+tc+ ck ffrr   ++  y+c   +nc+     d t   +c+ cr q cl +gm     k  r+
   C17E7.7  68 QVLTCDACKMFFRRVVTEKLEYTCKCSNNCFegfsEDSTIYPKCKSCRYQECLKFGMNYAFRKQKRL 134
               599***************************84433599999****************9766666554 PP

>> F57A10.6  CE42843	WBGene00010186	locus:nhr-283	status:Partially_confirmed	UniProt:Q7YSI6	protein_id:CAE17969.2
   #    score  bias  c-Evalue  i-Evalue hmmfrom  hmm to    alifrom  ali to    envfrom  env to     acc
 ---   ------ ----- --------- --------- ------- -------    ------- -------    ------- -------    ----
   1 !   33.2   6.4   5.1e-10   3.6e-08      21     108 ..       2      83 ..       1     103 [. 0.80

  Alignments for each domain:
  == domain 1    score: 33.2 bits;  conditional E-value: 5.1e-10
  Rorb-aln  21 ckicgd.kssgihygvitcegckgffrrsqqnnasyscprqrnclidrtnrnrcqhcrlqkclalgmsrdavkfgrmskkqrdslyaev 108
               c ic    ssg  ygv+ c  ck ffrr+   +   +c ++ +c+      ++c++cr+qkc+  gms        +  k+ dsl a +
  F57A10.6   2 CSICNVrESSGFSYGVLCCGACKMFFRRALFVKNIDTCRQKGECI------KKCRYCRFQKCIQAGMSYTPTE-NLLELKNNDSLSAFI 83 
               9999852699********************999999998888886......68***************87654.456677777777765 PP

>> F44C8.11  CE35309	WBGene00003686	locus:nhr-96	nuclear hormone receptor	status:Partially_confirmed	UniProt:Q95X91	prot
   #    score  bias  c-Evalue  i-Evalue hmmfrom  hmm to    alifrom  ali to    envfrom  env to     acc
 ---   ------ ----- --------- --------- ------- -------    ------- -------    ------- -------    ----
   1 !   32.6   5.4   7.6e-10   5.3e-08      21      91 ..       7      77 ..       3      92 .. 0.92

  Alignments for each domain:
  == domain 1    score: 32.6 bits;  conditional E-value: 7.6e-10
  Rorb-aln 21 ckicgdkssgihygvitcegckgffrrsqqnnasyscprqrnclidrtnrnrcqhcrlqkclalgmsrdav 91
              c +cg+ ++g  +gvi+c  c  ffrr+      +    +  c i    + +c++crl++c  +gm    +
  F44C8.11  7 CAVCGQVTTGKNFGVISCRSCAAFFRRAPTWSRRFPECVKASCAIFENGKFKCKKCRLKRCQEVGMDVKKI 77
              99***************************9999998888999************************76555 PP

>> C06C6.4  CE28202	WBGene00003653	locus:nhr-63	Zinc finger, C4 type (two domains)	status:Confirmed	UniProt:O62034	prote
   #    score  bias  c-Evalue  i-Evalue hmmfrom  hmm to    alifrom  ali to    envfrom  env to     acc
 ---   ------ ----- --------- --------- ------- -------    ------- -------    ------- -------    ----
   1 !   32.3   3.8   9.5e-10   6.7e-08      20      96 ..       5      78 ..       2      92 .. 0.87

  Alignments for each domain:
  == domain 1    score: 32.3 bits;  conditional E-value: 9.5e-10
  Rorb-aln 20 pckicgdkssgihygvitcegckgffrrsqqnnas.yscprqrnclidrtnrnrcqhcrlqkclalgmsrdavkfgrm 96
               c++cg      h+g ++c  c  ffrr   ++ s  sc     c i   n   c+ cr+qkc+  gm  + v+  r 
   C06C6.4  5 SCHVCGAPEVEPHFGGVSCRACAAFFRRYFHSKKSvISC----TCQIRYQNSHPCRECRIQKCFEAGMNPEKVQVKRE 78
              6***************************98876652688....58899********************9999887764 PP

>> F16B4.1  CE17011	WBGene00017503	locus:nhr-177	zinc finger protein	status:Partially_confirmed	UniProt:O61203	protein_i
   #    score  bias  c-Evalue  i-Evalue hmmfrom  hmm to    alifrom  ali to    envfrom  env to     acc
 ---   ------ ----- --------- --------- ------- -------    ------- -------    ------- -------    ----
   1 !   32.3   7.1   9.4e-10   6.6e-08      21      99 ..      34     114 ..      31     131 .. 0.83

  Alignments for each domain:
  == domain 1    score: 32.3 bits;  conditional E-value: 9.4e-10
  Rorb-aln  21 ckicgdkssgihygvitcegckgffrrsq..qnnasyscp.rqrnclidrtnrnrcqhcrlqkclalgmsrdavkfgrmskk 99 
               c+ic +k  g h+gv +c  c  ffrr    ++n    c   + +c  ++  +  c+ crl++c+ lgm+   +++ r + k
   F16B4.1  34 CRICFEKGHGYHFGVFSCRACAAFFRRCHflKENR-RRCRlSKGKCGPNKNGKWFCKTCRLERCFRLGMTPSNIQYDRDAYK 114
               ***************************98323444.455515568999**********************999999886544 PP

>> K06B4.5  CE35583	WBGene00010600	locus:nhr-196	Zinc finger, C4 type (two domains)	status:Partially_confirmed	UniProt:O
   #    score  bias  c-Evalue  i-Evalue hmmfrom  hmm to    alifrom  ali to    envfrom  env to     acc
 ---   ------ ----- --------- --------- ------- -------    ------- -------    ------- -------    ----
   1 !   32.9   5.0     6e-10   4.2e-08      32      87 ..       6      61 ..       2      69 .. 0.94
   2 ?    0.4   0.1       4.4   3.1e+02     430     465 ..     278     313 ..     229     316 .. 0.80

  Alignments for each domain:
  == domain 1    score: 32.9 bits;  conditional E-value: 6e-10
  Rorb-aln 32 hygvitcegckgffrrsqqnnasyscprqrnclidrtnrnrcqhcrlqkclalgms 87
               ygv++c  ck ff rs +nn  y c   ++c+ +  +  +c+ cr++kc  +gm 
   K06B4.5  6 NYGVLSCFACKMFFYRSSKNNLIYKCRNINQCFQNYNSPIKCRACRFRKCQKVGMK 61
              6******************************************************7 PP

  == domain 2    score: 0.4 bits;  conditional E-value: 4.4
  Rorb-aln 430 vcnlhgeklqvfkqshpdivntlfpplykelfnpdc 465
                 ++++e l vf+ +h  + n+ f+ +  + f p++
   K06B4.5 278 APTRFTELLSVFNTIHKTVNNMRFSCMMVQCFVPNF 313
               456788889999999999999999888888887765 PP

>> VC5.6  CE39522	WBGene00044699	locus:nhr-286	status:Partially_confirmed	UniProt:Q2V068	protein_id:CCD70080.1
   #    score  bias  c-Evalue  i-Evalue hmmfrom  hmm to    alifrom  ali to    envfrom  env to     acc
 ---   ------ ----- --------- --------- ------- -------    ------- -------    ------- -------    ----
   1 !   32.2   3.6     1e-09   7.3e-08      18      99 ..       5      86 ..       1     101 [. 0.84

  Alignments for each domain:
  == domain 1    score: 32.2 bits;  conditional E-value: 1e-09
  Rorb-aln 18 vipckicgdkssgihygvitcegckgffrrsqqnnasyscprqrnclidrt.nrnrcqhcrlqkclalgmsrdavkfgrmskk 99
               + c +c   s+  hyg   c  c  ffrr   +    +c +   c i    +  +c+ cr++kcl +gm    v+  r  k+
     VC5.6  5 ELECLVCKAPSTEPHYGADVCRACAAFFRRRVFSRFPATCDQLGSCEITGErEVRQCKACRMEKCLQIGMRISNVQSKR-DKH 86
              5689******************************************9975414457**************988887655.344 PP

>> K06B4.10  CE11800	WBGene00010604	locus:nhr-199	Zinc finger, C4 type (two domains) (2 domains)	status:Partially_confir
   #    score  bias  c-Evalue  i-Evalue hmmfrom  hmm to    alifrom  ali to    envfrom  env to     acc
 ---   ------ ----- --------- --------- ------- -------    ------- -------    ------- -------    ----
   1 !   30.8   7.0   2.7e-09   1.9e-07      16      95 ..      17     113 ..       5     123 .. 0.77

  Alignments for each domain:
  == domain 1    score: 30.8 bits;  conditional E-value: 2.7e-09
  Rorb-aln  16 ievip.ckicgdkssgihygvi.tcegckgffrrsqqnnasyscprqrncl...............idrtnrnrcqhcrlqkclalgmsrdavkfgr 95 
                e ip c ic + + g h+gv  +c  c  ffrr+ q n  + c r+ +c+               +   +r  c+ cr  kcl +gm r +v+  r
  K06B4.10  17 NEPIPyCLICSEVADGNHFGVAaACRACAAFFRRTVQHNKIHECGRNGQCFflsckfllvgfqispLSSDARSMCKACRYGKCLEMGMQRSSVQQRR 113
               455666**************9637***********************99963233333333332222456899******************998766 PP

>> E03H4.13  CE09139	WBGene00003679	locus:nhr-89	Zinc finger, C4 type (two domains)	status:Partially_confirmed	UniProt:O
   #    score  bias  c-Evalue  i-Evalue hmmfrom  hmm to    alifrom  ali to    envfrom  env to     acc
 ---   ------ ----- --------- --------- ------- -------    ------- -------    ------- -------    ----
   1 !   32.5  12.0   8.3e-10   5.8e-08      20      92 ..       7      78 ..       2      93 .. 0.90

  Alignments for each domain:
  == domain 1    score: 32.5 bits;  conditional E-value: 8.3e-10
  Rorb-aln 20 pckicgd.kssgihygvitcegckgffrrsqqnnasyscprqrnclidrtnrnrcqhcrlqkclalgmsrdavk 92
              pc++c   k +  h+g+ +c  c  ffrrs   n  + cp ++ c i   +++ c+ cr +kc+  gm rd v+
  E03H4.13  7 PCRVCHSvKGTRRHFGITACMSCSSFFRRSL--NCKFYCPANNSCTILDDQKQFCRSCRYNKCVQSGMRRDCVR 78
              9****75488999****************96..899************************************97 PP

>> F36A4.14  CE44742	WBGene00003668	locus:nhr-78	status:Partially_confirmed	UniProt:Q20097	protein_id:CCD69531.1
   #    score  bias  c-Evalue  i-Evalue hmmfrom  hmm to    alifrom  ali to    envfrom  env to     acc
 ---   ------ ----- --------- --------- ------- -------    ------- -------    ------- -------    ----
   1 !   32.4   4.7   8.6e-10   6.1e-08      20      92 ..       2      75 ..       1      85 [. 0.91

  Alignments for each domain:
  == domain 1    score: 32.4 bits;  conditional E-value: 8.6e-10
  Rorb-aln 20 pckicgdkssgihygvitcegckgffrrsqqnnasyscpr.qrnclidrtnrnrcqhcrlqkclalgmsrdavk 92
               c ic   +  +h+g  +c+ c  ffrr+   + +y c     +c ++   r  c+ cr qkc+   m r  v+
  F36A4.14  2 KCAICDSVALSLHFGAPSCKACAAFFRRTVALDITYDCITgTLDCEVNFERRMACKRCRYQKCIDNNMQRYLVQ 75
              69************************************862579************************998774 PP

>> F59E11.10b  CE11512	WBGene00019115	locus:nhr-195	status:Partially_confirmed	UniProt:E0R7J6	protein_id:CCD72146.1
   #    score  bias  c-Evalue  i-Evalue hmmfrom  hmm to    alifrom  ali to    envfrom  env to     acc
 ---   ------ ----- --------- --------- ------- -------    ------- -------    ------- -------    ----
   1 !   31.6   7.0   1.5e-09   1.1e-07      20      92 ..      20      94 ..       4     102 .. 0.88

  Alignments for each domain:
  == domain 1    score: 31.6 bits;  conditional E-value: 1.5e-09
    Rorb-aln 20 pckicgdkssgihygvitcegckgffrrsqq.nnasyscp.rqrnclidrtnrnrcqhcrlqkclalgmsrdavk 92
                 c++c  ++ g hygv++c  c  ffrr     +  + c   q +c  +   r  c+ cr +kc+ +gm  d ++
  F59E11.10b 20 KCQVCYLRAHGNHYGVVSCRACAAFFRRVFItHKQHFKCQgGQMKCEPNSVGRWDCKSCRTKKCFDIGMRPDNIQ 94
                6***************************9751567789963699*************************999875 PP

>> C49F5.4  CE08855	WBGene00008208	locus:nhr-167	Ligand-binding domain of nuclear hormone receptors, Zinc finger, C4 typ
   #    score  bias  c-Evalue  i-Evalue hmmfrom  hmm to    alifrom  ali to    envfrom  env to     acc
 ---   ------ ----- --------- --------- ------- -------    ------- -------    ------- -------    ----
   1 !   30.9   4.4   2.5e-09   1.8e-07      21      88 ..       8      76 ..       5     108 .. 0.86
   2 ?   -0.1   0.0       6.2   4.4e+02     284     331 ..     154     202 ..     132     208 .. 0.77

  Alignments for each domain:
  == domain 1    score: 30.9 bits;  conditional E-value: 2.5e-09
  Rorb-aln 21 ckicgdkssgihygvitcegckgffrrsqqnna.syscprqrnclidrtnrnrcqhcrlqkclalgmsr 88
              c +cg  ++   y v++c+ ck ffrr          c r   c+       +c  cr+qkcl +gm+ 
   C49F5.4  8 CAVCGRFTTEFNYSVLSCNSCKIFFRRLIVRTVpIKKCFRGERCFEKTPYIFKCTSCRFQKCLYVGMTL 76
              99*************************8766551679*******9999999****************75 PP

  == domain 2    score: -0.1 bits;  conditional E-value: 6.2
  Rorb-aln 284 vvefakritgfmelcqndqilllksgclev.vlvrmcrafnplnntvlf 331
                ++f k+      l   dq++llk   +++  l+   ra+++  + + f
   C49F5.4 154 TIDFMKQFPFVNLLRSTDQMILLKESYVKLgALISATRAYSSKKQCISF 202
               56777777655556678*******9988764789999999988877766 PP

>> H10E21.3b  CE19488	WBGene00003670	locus:nhr-80	status:Confirmed	UniProt:Q8ITW8	protein_id:CCD68271.1
   #    score  bias  c-Evalue  i-Evalue hmmfrom  hmm to    alifrom  ali to    envfrom  env to     acc
 ---   ------ ----- --------- --------- ------- -------    ------- -------    ------- -------    ----
   1 !   31.5   4.4   1.6e-09   1.2e-07      14      89 ..      23      99 ..      10     116 .. 0.87

  Alignments for each domain:
  == domain 1    score: 31.5 bits;  conditional E-value: 1.6e-09
   Rorb-aln 14 aqievipckicgdkssgihygvitcegckgffrrsqqnnasyscprqr.nclidrtnrnrcqhcrlqkclalgmsrd 89
               a      c ic  +++g h+   +c  c  ffrr+     s+ c   r +c +  +  + c+ cr +kcl+ gm   
  H10E21.3b 23 ASSSSTRCLICSAQATGFHFEAQSCSACAAFFRRTVALTKSFKCITGRdDCNVHYSMHQICRSCRHKKCLSNGMKPG 99
               5555668*************************************987637************************765 PP

>> C47F8.8  CE34166	WBGene00003671	locus:nhr-81	Zinc finger, C4 type (two domains)	status:Partially_confirmed	UniProt:O6
   #    score  bias  c-Evalue  i-Evalue hmmfrom  hmm to    alifrom  ali to    envfrom  env to     acc
 ---   ------ ----- --------- --------- ------- -------    ------- -------    ------- -------    ----
   1 !   31.1   4.5   2.2e-09   1.6e-07      20      91 ..      10      80 ..       6     111 .. 0.87

  Alignments for each domain:
  == domain 1    score: 31.1 bits;  conditional E-value: 2.2e-09
  Rorb-aln 20 pckicgdk.ssgihygvitcegckgffrrsqqnnasyscprqrnclidrtnrnrcqhcrlqkclalgmsrdav 91
              pc++c +  ++  h+g+i+c  c  ffrrs      y c  ++ c i    +  c+ cr   cl  gm  + +
   C47F8.8 10 PCQVCHNTeTTRRHFGIISCTACAAFFRRSIG--MQYLCTAENRCTISFDRKFFCRACRYASCLKAGMKLELI 80
              9****98615678*****************75..68********************************86654 PP

>> T27B7.6a  CE35786	WBGene00020852	locus:nhr-228	zinc finger protein	status:Confirmed	UniProt:O16665	protein_id:CCD7424
   #    score  bias  c-Evalue  i-Evalue hmmfrom  hmm to    alifrom  ali to    envfrom  env to     acc
 ---   ------ ----- --------- --------- ------- -------    ------- -------    ------- -------    ----
   1 !   31.5   8.2   1.7e-09   1.2e-07      20      95 ..      12      84 ..       2      87 .. 0.83
   2 ?   -0.5   0.5       8.2   5.8e+02     252     289 ..     165     202 ..     148     232 .. 0.68

  Alignments for each domain:
  == domain 1    score: 31.5 bits;  conditional E-value: 1.7e-09
  Rorb-aln 20 pckicgdkssgihygvitcegckgffrrsqqnnasyscprqrnclidrtnrnrcqhcrlqkclalgmsrdavkfgr 95
               c+ic +++ g h+gvi+c  c  ffrr+   +      r   c  d+     c+ crlqkc  +gm     +f r
  T27B7.6a 12 CCRICDQRAHGNHFGVISCRACAAFFRRTASGKWDNQKCRGGSC--DKK-TYYCKPCRLQKCRDMGMDTTKFQFNR 84
              6***************************9877766655566666..654.468**************888777776 PP

  == domain 2    score: -0.5 bits;  conditional E-value: 8.2
  Rorb-aln 252 thtyeeikayqsksrealwqqcaiqithaiqyvvefak 289
               t   +++++ ++k+   +w+   i +t+ + y  ef k
  T27B7.6a 165 TDNIKKVETADQKEFMEMWEYYFITVTKWLMYFDEFQK 202
               55555666666666666777777777777777777765 PP

>> H10E21.3a  CE28733	WBGene00003670	locus:nhr-80	zinc finger protein	status:Confirmed	UniProt:O76668	protein_id:CCD6827
   #    score  bias  c-Evalue  i-Evalue hmmfrom  hmm to    alifrom  ali to    envfrom  env to     acc
 ---   ------ ----- --------- --------- ------- -------    ------- -------    ------- -------    ----
   1 !   30.8   4.3   2.7e-09   1.9e-07      20      89 ..      11      81 ..       2      98 .. 0.92

  Alignments for each domain:
  == domain 1    score: 30.8 bits;  conditional E-value: 2.7e-09
   Rorb-aln 20 pckicgdkssgihygvitcegckgffrrsqqnnasyscprqr.nclidrtnrnrcqhcrlqkclalgmsrd 89
                c ic  +++g h+   +c  c  ffrr+     s+ c   r +c +  +  + c+ cr +kcl+ gm   
  H10E21.3a 11 RCLICSAQATGFHFEAQSCSACAAFFRRTVALTKSFKCITGRdDCNVHYSMHQICRSCRHKKCLSNGMKPG 81
               69************************************987637************************765 PP

>> C06C6.5a  CE15599	WBGene00003640	locus:nhr-50	Zinc finger, C4 type (two domains)	status:Confirmed	UniProt:O62031	prot
   #    score  bias  c-Evalue  i-Evalue hmmfrom  hmm to    alifrom  ali to    envfrom  env to     acc
 ---   ------ ----- --------- --------- ------- -------    ------- -------    ------- -------    ----
   1 !   30.8   6.5   2.8e-09     2e-07      20      92 ..       2      71 ..       1      83 [. 0.90

  Alignments for each domain:
  == domain 1    score: 30.8 bits;  conditional E-value: 2.8e-09
  Rorb-aln 20 pckicgdkssgihygvitcegckgffrrsqqnnasyscprqrnclidrtnrnrcqhcrlqkclalgmsrdavk 92
               c++cg      h+g ++c  c  ffrr   ++       q nc +   n   c+ cr++kcl++gm  + v+
  C06C6.5a  2 ACQVCGCSDVEPHFGALSCRACAAFFRRYFHSK---KVVGQCNCAVRFRNSHPCRECRIKKCLSIGMNPEKVQ 71
              6***************************98755...567899*************************988886 PP

>> C27C7.3  CE34263	WBGene00003664	locus:nhr-74	nuclear hormone receptor	status:Partially_confirmed	UniProt:Q9XVC7	prote
   #    score  bias  c-Evalue  i-Evalue hmmfrom  hmm to    alifrom  ali to    envfrom  env to     acc
 ---   ------ ----- --------- --------- ------- -------    ------- -------    ------- -------    ----
   1 !   30.7   6.8   2.8e-09     2e-07      17     101 ..       7      90 ..       2     104 .. 0.88

  Alignments for each domain:
  == domain 1    score: 30.7 bits;  conditional E-value: 2.8e-09
  Rorb-aln  17 evipckicgdk.ssgihygvitcegckgffrrsqqnnasyscprqrnclidrtnrnrcqhcrlqkclalgmsrdavkfgrmskkqr 101
               e   c++c     + +++g+ +c  c  ffrrs+     y c  ++ c i    +  c+ cr + c+  gm rd v+  r  + q 
   C27C7.3   7 EKAACQVCQSTeRTRLYFGITSCAACAAFFRRSD--GIQYMCTANNSCTIAYDIKFFCRACRYESCVRAGMRRDNVRKHRTHQNQA 90 
               6678****8651577999**************96..679**************************************999888775 PP

>> Y116A8C.18  CE44455	WBGene00013795	locus:nhr-229	status:Partially_confirmed	UniProt:Q9U2V3	protein_id:CAB55124.3
   #    score  bias  c-Evalue  i-Evalue hmmfrom  hmm to    alifrom  ali to    envfrom  env to     acc
 ---   ------ ----- --------- --------- ------- -------    ------- -------    ------- -------    ----
   1 !   30.6   7.6   3.1e-09   2.2e-07      20      93 ..     326     399 ..     307     405 .. 0.85

  Alignments for each domain:
  == domain 1    score: 30.6 bits;  conditional E-value: 3.1e-09
    Rorb-aln  20 pckicgdkssgihygvitcegckgffrrs..qqnnasyscprqrnclidrtnrnrcqhcrlqkclalgmsrdavkf 93 
                  c++c    +  hy   tc gc  ffr+   + ++ s  c     c i+  +rn c +cr  kc++ gm  da k 
  Y116A8C.18 326 NCQVCDAPNAQKHYNAQTCGGCSQFFRKIviDSKQNSLKCSGSGRCKINTVTRNYCSYCRYAKCVSEGM--DAGKV 399
                 7**************************952244566899*****************************9..45554 PP

>> C33G8.11  CE34731	WBGene00003697	locus:nhr-107	nuclear hormone receptor	status:Confirmed	UniProt:Q86PJ2	protein_id:CC
   #    score  bias  c-Evalue  i-Evalue hmmfrom  hmm to    alifrom  ali to    envfrom  env to     acc
 ---   ------ ----- --------- --------- ------- -------    ------- -------    ------- -------    ----
   1 !   29.9   5.5   4.9e-09   3.4e-07      19      91 ..       2      71 ..       1      78 [. 0.86

  Alignments for each domain:
  == domain 1    score: 29.9 bits;  conditional E-value: 4.9e-09
  Rorb-aln 19 ipckicgdkssgihygvitcegckgffrrsqqnnasyscprqrnclidrtnrnrcqhcrlqkclalgmsrdav 91
              + c +c   s+  h+g i+c  c  ffrr  +++         +cl  + ++  c+ cr++kc a+gm    v
  C33G8.11  2 VNCMVCDASSAQYHFGAIACRACAAFFRRYVNSKK---LTILCKCLSKKESQYPCRLCRMKKCKAVGMEASKV 71
              78***************************865443...333447************************87766 PP

>> E03H4.6  CE42474	WBGene00008474	locus:nhr-174	Zinc finger, C4 type (two domains)	status:Partially_confirmed	UniProt:O
   #    score  bias  c-Evalue  i-Evalue hmmfrom  hmm to    alifrom  ali to    envfrom  env to     acc
 ---   ------ ----- --------- --------- ------- -------    ------- -------    ------- -------    ----
   1 !   29.8   2.6   5.4e-09   3.8e-07      21      96 ..      10      84 ..       4     142 .. 0.88

  Alignments for each domain:
  == domain 1    score: 29.8 bits;  conditional E-value: 5.4e-09
  Rorb-aln 21 ckicgdkss.gihygvitcegckgffrrsqqnnasyscprqrnclidrtnrnrcqhcrlqkclal.gmsrdavkfgrm 96
              c +c   s   +h+g + c  c  ffrr+   n  y c ++++c   + +r+ c+ cr++ c+ + gm r+ v+  + 
   E03H4.6 10 CPVCEFPSNvELHFGGLVCGACAAFFRRTVSLNIRYLCEKKNQC---KGKRKNCRACRFDYCVKIaGMKRNLVRQRKN 84
              666765554269********************************...567788*********97659***99986655 PP

>> Y32B12B.6  CE19066	WBGene00006471	locus:nhr-233	nuclear hormone receptor	status:Partially_confirmed	UniProt:Q9XX32	pr
   #    score  bias  c-Evalue  i-Evalue hmmfrom  hmm to    alifrom  ali to    envfrom  env to     acc
 ---   ------ ----- --------- --------- ------- -------    ------- -------    ------- -------    ----
   1 !   29.7   2.9   5.6e-09     4e-07      20      87 ..      14      82 ..       8      88 .. 0.91

  Alignments for each domain:
  == domain 1    score: 29.7 bits;  conditional E-value: 5.6e-09
   Rorb-aln 20 pckicgdkssgihygvitcegckgffrrsqqnnasy.scprqrnclidrtnrnrcqhcrlqkclalgms 87
                c +c + +s   ygv +c+ ck f+rr    ++ +  c +q  c         cq cr+qk + +gm 
  Y32B12B.6 14 TCAVCHQLTSEFNYGVHSCNACKMFIRRQAVRKTPFkPCIQQESCYQAAPLNFGCQLCRFQKSIEVGMN 82
               59**************************99888877269999***99999999***************6 PP

>> T15D6.6  CE32209	WBGene00003667	locus:nhr-77	Zinc finger, C4 type (two domains)	status:Partially_confirmed	UniProt:O0
   #    score  bias  c-Evalue  i-Evalue hmmfrom  hmm to    alifrom  ali to    envfrom  env to     acc
 ---   ------ ----- --------- --------- ------- -------    ------- -------    ------- -------    ----
   1 !   29.3   3.7   7.7e-09   5.4e-07      21      98 ..      11      87 ..       6     105 .. 0.87

  Alignments for each domain:
  == domain 1    score: 29.3 bits;  conditional E-value: 7.7e-09
  Rorb-aln 21 ckicgdkss.gihygvitcegckgffrrsqqnnasyscprqrnclidrtnrnrcqhcrlqkclal.gmsrdavkfgrmsk 98
              c +c   s   +h+g + c  c  ffrr+   n  y c ++++c   +  r+ c+ cr++ c+ + gm r+ vk  r s 
   T15D6.6 11 CPVCEFPSNvELHFGGLVCGACAAFFRRTVSLNIRYLCEKNNQC---KGMRKNCRACRFDYCVKIaGMKRNLVKQRRNST 87
              666665553269********************************...567788*********98659*******999875 PP

>> C33G8.8  CE06917	WBGene00016365	locus:nhr-139	zinc finger protein	status:Confirmed	UniProt:Q18393	protein_id:CCD66531
   #    score  bias  c-Evalue  i-Evalue hmmfrom  hmm to    alifrom  ali to    envfrom  env to     acc
 ---   ------ ----- --------- --------- ------- -------    ------- -------    ------- -------    ----
   1 !   29.3   6.5   7.8e-09   5.5e-07      20     101 ..       2      80 ..       1      84 [. 0.86

  Alignments for each domain:
  == domain 1    score: 29.3 bits;  conditional E-value: 7.8e-09
  Rorb-aln  20 pckicgdkssgihygvitcegckgffrrsqqnnasyscprqrnclidrtnrnrcqhcrlqkclalgmsrdavkfgrmskkqr 101
                ck+cg   +  h+g  +c  c  ffrr   ++       +  cl    +   c+hcr++kc+a gm+   v+  r   k r
   C33G8.8   2 QCKVCGANGAEAHFGGESCRACAAFFRRYVHSQK---LVIECTCLHRLPSSHPCRHCRMEKCIATGMTMCKVQGNREKNKVR 80 
               6***************************876543...334557999999*******************99998888776665 PP

>> ZK418.1  CE00731	WBGene00003608	locus:nhr-9	status:Partially_confirmed	UniProt:Q23489	protein_id:CCD61620.1
   #    score  bias  c-Evalue  i-Evalue hmmfrom  hmm to    alifrom  ali to    envfrom  env to     acc
 ---   ------ ----- --------- --------- ------- -------    ------- -------    ------- -------    ----
   1 !   29.6   6.3   6.4e-09   4.5e-07      21      87 ..      14      79 ..       4      89 .. 0.90
   2 ?    0.4   0.2       4.4   3.1e+02     285     380 ..     150     248 ..     146     313 .. 0.73

  Alignments for each domain:
  == domain 1    score: 29.6 bits;  conditional E-value: 6.4e-09
  Rorb-aln 21 ckicgdkssgihygvitcegckgffrrsqqnnasyscprqrnclidrtnr.nrcqhcrlqkclalgms 87
              c ic        ygv++c+ ck ffrr+   ++   c  + nc  d +n    c+ cr +kcl +gm 
   ZK418.1 14 CAICSKLGNSYNYGVLSCNACKMFFRRATLGKSEKFCINNDNC--DTSNLiLTCRQCRYNKCLKMGMR 79
              9******************************************..55554168*************95 PP

  == domain 2    score: 0.4 bits;  conditional E-value: 4.4
  Rorb-aln 285 vefakritgfmelcqndqilllksgclevv.lvrmcrafnplnntvlf.egky.ggmqlfkalgsddlvneafdfaknlcslqlteeeialfssavlis 380
               vef  + +    l  +d  ++lks c+++  +++  r+++   + + + +g     m+l     s+ l          ++ l+l eee  l+ +  +  
   ZK418.1 150 VEFMSKFEFTRHLFSEDFRIVLKSSCFKIAsFIKAVRSYSMKKEDIRYpDGELiVPMELVPFCTSEFLARVQCRLIGRIIELKLKEEEFLLLIAIFVCD 248
               7888888888889999999999****9985489999999887766644255541456666666666666667777777777777777766666555555 PP

>> T07C5.2  CE06380	WBGene00011565	locus:nhr-272	Ligand-binding domain of nuclear hormone receptors, Zinc finger, C4 typ
   #    score  bias  c-Evalue  i-Evalue hmmfrom  hmm to    alifrom  ali to    envfrom  env to     acc
 ---   ------ ----- --------- --------- ------- -------    ------- -------    ------- -------    ----
   1 !   28.8   3.7   1.1e-08   7.8e-07      21      86 ..       7      76 ..       3      86 .. 0.90

  Alignments for each domain:
  == domain 1    score: 28.8 bits;  conditional E-value: 1.1e-08
  Rorb-aln 21 ckicgdkssgihygvitcegckgffrrsqqnnasy.scprqrnclidrtnrnr...cqhcrlqkclalgm 86
              c +cg  +   +yg   c+ c  ffrrs    + +  c  + +c  + +nr+r   c+hcr++kc+ +g+
   T07C5.2  7 CVVCGVSTHLFKYGKYLCNSCDLFFRRSMTPWSFFgDCKHNWDCYKESSNRQRlpkCRHCRFNKCVDVGL 76
              99***************************99887746999***********97777**********9997 PP

>> R08H2.9  CE41690	WBGene00011150	locus:nhr-269	Zinc finger, C4 type (two domains)	status:Predicted	UniProt:O17991	prot
   #    score  bias  c-Evalue  i-Evalue hmmfrom  hmm to    alifrom  ali to    envfrom  env to     acc
 ---   ------ ----- --------- --------- ------- -------    ------- -------    ------- -------    ----
   1 !   27.6   5.9   2.5e-08   1.7e-06      18      93 ..      69     158 ..      55     165 .. 0.74

  Alignments for each domain:
  == domain 1    score: 27.6 bits;  conditional E-value: 2.5e-08
  Rorb-aln  18 vipckicgdkssgihygvitcegckgffrrsq.qnnasyscprqrnclidrtn.............rnrcqhcrlqkclalgmsrdavkf 93 
               +  c +c     g  yg ++c gc  ffrr+   +n    c  + + l   tn             +n c+ crlqkcl +gm  +av+ 
   R08H2.9  69 IPWCEVCHGAPKGAQYGALACLGCIVFFRRAIvGENIKRKCNLNCDILFGSTNlfqfnsviiiaekKNCCRSCRLQKCLKVGMDPNAVQH 158
               555***************************862466666666544444433332222222222222899*****************9975 PP

>> C33G8.10  CE06919	WBGene00016367	locus:nhr-162	zinc finger portein	status:Confirmed	UniProt:Q18395	protein_id:CCD6653
   #    score  bias  c-Evalue  i-Evalue hmmfrom  hmm to    alifrom  ali to    envfrom  env to     acc
 ---   ------ ----- --------- --------- ------- -------    ------- -------    ------- -------    ----
   1 !   28.3   6.0   1.6e-08   1.1e-06      21      99 ..       3      78 ..       1      87 [. 0.82

  Alignments for each domain:
  == domain 1    score: 28.3 bits;  conditional E-value: 1.6e-08
  Rorb-aln 21 ckicgdkssgihygvitcegckgffrrsqqn.nasyscprqrnclidrtnrnrcqhcrlqkclalgmsrdavkfgrmskk 99
              c++cg      h+g i+c  c  ffrr   + +   sc  +       ++   c+hcr+ kc+a gm +  v+  r   k
  C33G8.10  3 CQVCGAEGPEPHFGGISCRACAAFFRRYVHSrKLDISCTCK----HRLATSHPCRHCRMLKCMATGMVKCKVQGSREKNK 78
              ***************************86651567788644....44466789***************999988776655 PP

>> T01G6.5  CE12998	WBGene00020152	locus:nhr-211	zinc finger protein	status:Partially_confirmed	UniProt:O16965	protein_i
   #    score  bias  c-Evalue  i-Evalue hmmfrom  hmm to    alifrom  ali to    envfrom  env to     acc
 ---   ------ ----- --------- --------- ------- -------    ------- -------    ------- -------    ----
   1 !   28.1   7.3   1.8e-08   1.2e-06      21      87 ..       5      72 ..       3      76 .. 0.91

  Alignments for each domain:
  == domain 1    score: 28.1 bits;  conditional E-value: 1.8e-08
  Rorb-aln 21 ckicgdkssgihygvitcegckgffrrsqqn.nasyscprqrnclidrtnrnrcqhcrlqkclalgms 87
              c ic   + g h+g +tc  c  ffrr+  + +   sc   ++c     n  +c+ cr++kcl +gm 
   T01G6.5  5 CGICDAPAHGRHFGALTCLSCAAFFRRAIFAkKKRKSCKSGNKCRDFNGNFPQCKSCRMRKCLRVGMK 72
              99*************************9765156789*******9999*******************6 PP

>> F41D3.3  CE16022	WBGene00009608	locus:nhr-265	Zinc finger, C4 type (two domains)	status:Partially_confirmed	UniProt:O
   #    score  bias  c-Evalue  i-Evalue hmmfrom  hmm to    alifrom  ali to    envfrom  env to     acc
 ---   ------ ----- --------- --------- ------- -------    ------- -------    ------- -------    ----
   1 !   28.8   7.2   1.1e-08   7.8e-07      17      95 ..       6      88 ..       1      97 [. 0.83
   2 ?    0.3   0.0       4.9   3.4e+02     369     443 ..     264     345 ..     227     347 .. 0.64

  Alignments for each domain:
  == domain 1    score: 28.8 bits;  conditional E-value: 1.1e-08
  Rorb-aln 17 evipckicgdkssg..ihygvitcegckgffrrsqqnnasyscprqrncl.idrtnrnrcqhcrlqkcla.lgmsrdavkfgr 95
              e   c +c    s    h+g i c  c  ffrr+   n  y c +q+nc  i +     c+ cr +kc+   gm r  v+  +
   F41D3.3  6 EFTHCPVCSLPCSMrySHFGGICCPACASFFRRTVSLNIRYLCKKQNNCSgISKKYHIVCRACRYEKCIKkAGMKRSLVQHKQ 88
              55667777766553226********************************669999*************96379***9998655 PP

  == domain 2    score: 0.3 bits;  conditional E-value: 4.9
  Rorb-aln 369 eialfssavlispdrawlieprkv.....qklqekiyfalqhviqknh.lddetlakliakipt.itavcnlhgeklqvfkq 443
               +i+ f+++  i++ +    e  +      q   e + fal+ + + ++ +dd  +a  i  ++  ++a+ +++ e ++ ++q
   F41D3.3 264 DITEFAAFKAIATWKLIYHETSTAmkiiaQEQYEGVTFALRRIYKTSRsIDDIEIAVRIGDLTLlVSAISEIYKEMVRLYRQ 345
               4445555555555555555543330001144456788999999887652566677877877765257888888888888876 PP

>> ZK6.2  CE18439	WBGene00022637	locus:nhr-252	zinc finger protein	status:Predicted	UniProt:O61872	protein_id:CCD74349.1
   #    score  bias  c-Evalue  i-Evalue hmmfrom  hmm to    alifrom  ali to    envfrom  env to     acc
 ---   ------ ----- --------- --------- ------- -------    ------- -------    ------- -------    ----
   1 !   27.1   4.1   3.5e-08   2.5e-06      21      88 ..       8      76 ..       3      97 .. 0.87

  Alignments for each domain:
  == domain 1    score: 27.1 bits;  conditional E-value: 3.5e-08
  Rorb-aln 21 ckicgdkssgihygvitcegckgffrrsqqnn.asyscprqrnclidrtnrnrcqhcrlqkclalgmsr 88
              c +c   ++   y v +c+ ck ffrr          c    nc+       +c  cr+qkcl +gms 
     ZK6.2  8 CSVCDRFTTEFNYSVPSCNACKIFFRRLITRTmPIKKCFLGENCFERPPFTRKCAACRFQKCLHVGMSL 76
              999*999********************8765515679*******988888999**************96 PP

>> C12D5.8a  CE32586	WBGene00003684	locus:nhr-94	status:Confirmed	UniProt:Q8I7M4	protein_id:CCD64275.1
   #    score  bias  c-Evalue  i-Evalue hmmfrom  hmm to    alifrom  ali to    envfrom  env to     acc
 ---   ------ ----- --------- --------- ------- -------    ------- -------    ------- -------    ----
   1 !   27.7   6.0   2.3e-08   1.6e-06      21      92 ..       3      68 ..       1      80 [. 0.82

  Alignments for each domain:
  == domain 1    score: 27.7 bits;  conditional E-value: 2.3e-08
  Rorb-aln 21 ckicgdkssgihygvitcegckgffrrsqqnnasyscprq.rnclidrtnrnrcqhcrlqkclalgmsrdavk 92
              ckic   ss +h+g+++c  c  ffrr  ++      p+q ++c    ++r  c++cr++ c+  gm    v+
  C12D5.8a  3 CKICEVSSSELHFGIVSCRSCAAFFRRYVNS------PKQlKKCNC-EAERAPCRYCRMKMCVKNGMMITKVQ 68
              ***************************7643......444233433.578899*************9876665 PP

>> C33G8.9  CE06918	WBGene00016366	locus:nhr-140	zinc finger protein	status:Confirmed	UniProt:Q18394	protein_id:CCD66532
   #    score  bias  c-Evalue  i-Evalue hmmfrom  hmm to    alifrom  ali to    envfrom  env to     acc
 ---   ------ ----- --------- --------- ------- -------    ------- -------    ------- -------    ----
   1 !   27.6   7.6   2.5e-08   1.8e-06      20      99 ..       2      78 ..       1      86 [. 0.82

  Alignments for each domain:
  == domain 1    score: 27.6 bits;  conditional E-value: 2.5e-08
  Rorb-aln 20 pckicgdkssgihygvitcegckgffrrsqqnna.syscprqrnclidrtnrnrcqhcrlqkclalgmsrdavkfgrmskk 99
               c +cg kss  h+g ++c  c  ffrr  +++     c     c     +   c++cr+ kc+ +gm++  v+  r   k
   C33G8.9  2 SCGVCGAKSSESHFGGLSCRACAAFFRRYVNSKKpQIEC----TCSQKFDSSGPCRYCRMLKCVEVGMAKCKVQATRQKNK 78
              69**************************86544313333....45555567889****************99999887666 PP

>> T09E11.2  CE42165	WBGene00011651	locus:nhr-217	Zinc finger, C4 type (two domains)	status:Predicted	UniProt:O02305	pro
   #    score  bias  c-Evalue  i-Evalue hmmfrom  hmm to    alifrom  ali to    envfrom  env to     acc
 ---   ------ ----- --------- --------- ------- -------    ------- -------    ------- -------    ----
   1 !   28.1   6.2   1.8e-08   1.3e-06      20      92 ..      55     126 ..      36     130 .. 0.83

  Alignments for each domain:
  == domain 1    score: 28.1 bits;  conditional E-value: 1.8e-08
  Rorb-aln  20 pckicgdks.sgihygvitcegckgffrrsqqnnasyscprqrnclidrtnrnrcqhcrlqkcl.algmsrdavk 92 
                c +c        h+g i+c  c  ffrr+   n  y c r++ c   r +r+ c+ cr+++c+ + g+ rd v+
  T09E11.2  55 ACPVCDVPCrIEPHFGGIACAACAAFFRRTVSLNIGYMCKREKLC---RKARKSCRACRFERCVkSAGLQRDYVR 126
               4666643321345******************************99...8999***********84589***9886 PP

>> C27C7.4  CE19336	WBGene00003663	locus:nhr-73	Zinc finger, C4 type (two domains)	status:Partially_confirmed	UniProt:Q9
   #    score  bias  c-Evalue  i-Evalue hmmfrom  hmm to    alifrom  ali to    envfrom  env to     acc
 ---   ------ ----- --------- --------- ------- -------    ------- -------    ------- -------    ----
   1 !   27.9   5.1   2.1e-08   1.5e-06      17      95 ..      11      90 ..       3      95 .. 0.86

  Alignments for each domain:
  == domain 1    score: 27.9 bits;  conditional E-value: 2.1e-08
  Rorb-aln 17 evipckicgdk.ssgihygvitcegckgffrrsqqnnasyscprqrnclidrtnrnrcqhcrlqkclalg..msrdavkfgr 95
              e+  c++c     + +++g+ +c  c  ffrrs+     y c   + c i    +  c+ cr   c+  g  msr+a+   r
   C27C7.4 11 EIASCQVCHSTeRTRLYFGITSCAACAAFFRRSD--GIRYMCTATNSCTISHDMKFFCRACRYTSCIRAGmvMSRNALATAR 90
              8999****8651578999**************96..679****************************988335999987665 PP

>> ZK1025.10  CE19336	WBGene00014189	locus:nhr-245	Zinc finger, C4 type (two domains)	status:Partially_confirmed	UniProt
   #    score  bias  c-Evalue  i-Evalue hmmfrom  hmm to    alifrom  ali to    envfrom  env to     acc
 ---   ------ ----- --------- --------- ------- -------    ------- -------    ------- -------    ----
   1 !   27.9   5.1   2.1e-08   1.5e-06      17      95 ..      11      90 ..       3      95 .. 0.86

  Alignments for each domain:
  == domain 1    score: 27.9 bits;  conditional E-value: 2.1e-08
   Rorb-aln 17 evipckicgdk.ssgihygvitcegckgffrrsqqnnasyscprqrnclidrtnrnrcqhcrlqkclalg..msrdavkfgr 95
               e+  c++c     + +++g+ +c  c  ffrrs+     y c   + c i    +  c+ cr   c+  g  msr+a+   r
  ZK1025.10 11 EIASCQVCHSTeRTRLYFGITSCAACAAFFRRSD--GIRYMCTATNSCTISHDMKFFCRACRYTSCIRAGmvMSRNALATAR 90
               8999****8651578999**************96..679****************************988335999987665 PP

>> W05B5.3b  CE20150	WBGene00003675	locus:nhr-85	status:Confirmed	UniProt:Q9XUK7	protein_id:CAH04734.1
   #    score  bias  c-Evalue  i-Evalue hmmfrom  hmm to    alifrom  ali to    envfrom  env to     acc
 ---   ------ ----- --------- --------- ------- -------    ------- -------    ------- -------    ----
   1 !   21.3   0.3     2e-06   0.00014      86     134 ..       1      47 [.       1      77 [. 0.80
   2 ?    4.6   0.0      0.24        17     281     321 ..      83     123 ..      66     129 .. 0.85

  Alignments for each domain:
  == domain 1    score: 21.3 bits;  conditional E-value: 2e-06
  Rorb-aln  86 msrdavkfgrmskkqrdslyaevqkhqqrlqeqrqqqsgeaealarvys 134
               msrdav+fgr+ k+++  ++ e+qk +  +q qr+q + + e l+ v  
  W05B5.3b   1 MSRDAVRFGRVPKREKARMFEEMQKTN--VQSQRDQIAIQYENLTEVMH 47 
               9***********************975..67788888888888888864 PP

  == domain 2    score: 4.6 bits;  conditional E-value: 0.24
  Rorb-aln 281 iqyvvefakritgfmelcqndqilllksgclevvlvrmcra 321
               ++  ++fa  i  f+ + q +++ ll+  +++v+l+    a
  W05B5.3b  83 LKAAIDFANSIPAFLSITQTQRVHLLQNSVFDVMLLASASA 123
               566799***************************99876655 PP

>> F31F4.12  CE17736	WBGene00017961	locus:nhr-180	zinc finger protein	status:Partially_confirmed	UniProt:O17131	protein_
   #    score  bias  c-Evalue  i-Evalue hmmfrom  hmm to    alifrom  ali to    envfrom  env to     acc
 ---   ------ ----- --------- --------- ------- -------    ------- -------    ------- -------    ----
   1 !   25.5   6.6   1.1e-07   7.9e-06      14      95 ..       9      88 ..       2      91 .. 0.83

  Alignments for each domain:
  == domain 1    score: 25.5 bits;  conditional E-value: 1.1e-07
  Rorb-aln 14 aqievipckicg.dkssgihygvitcegckgffrrsqqnnasyscprqrnclidrtnrnrcqhcrlqkclalgmsrdavkfgr 95
              ++i    c+ic  +k  g h+gv +c  c  ffrr+  +    s  + +    dr  +  c+ crlq+c+  gm  d  ++ r
  F31F4.12  9 TEISHKTCQICKvEKCHGNHFGVDSCRACAAFFRRTVHSRW--SREKCQGGTCDRK-KLLCKPCRLQQCFEGGMVTDKFQYNR 88
              5666778****6489********************988765..5555566666885.568****************9988876 PP

>> T27B7.5a  CE44497	WBGene00020851	locus:nhr-227	zinc finger protein	status:Partially_confirmed	protein_id:CCD74250.1
   #    score  bias  c-Evalue  i-Evalue hmmfrom  hmm to    alifrom  ali to    envfrom  env to     acc
 ---   ------ ----- --------- --------- ------- -------    ------- -------    ------- -------    ----
   1 !   25.7   0.3   9.4e-08   6.6e-06      20      52 ..      57      89 ..      48     129 .. 0.83

  Alignments for each domain:
  == domain 1    score: 25.7 bits;  conditional E-value: 9.4e-08
  Rorb-aln 20 pckicgdkssgihygvitcegckgffrrsqqnn 52
               c+ic  ++ g h+gv+tc  c  ffrrs  ++
  T27B7.5a 57 VCRICELQADGTHFGVVTCRACAVFFRRSTTSK 89
              6****************************8764 PP

>> Y70C5C.6a  CE16678	WBGene00003702	locus:nhr-112	Zinc finger, C4 type (two domains)	status:Partially_confirmed	UniProt
   #    score  bias  c-Evalue  i-Evalue hmmfrom  hmm to    alifrom  ali to    envfrom  env to     acc
 ---   ------ ----- --------- --------- ------- -------    ------- -------    ------- -------    ----
   1 !   25.4   6.2   1.2e-07   8.4e-06      21      95 ..       2      73 ..       1      81 [. 0.87

  Alignments for each domain:
  == domain 1    score: 25.4 bits;  conditional E-value: 1.2e-07
   Rorb-aln 21 ckicgdkssgihygvitcegckgffrrsqqnnasyscprqrnclidrtnrnrcqhcrlqkclalgmsrdavkfgr 95
               ckicg   s  h+g  +c  c  ffrr   ++       +  c   ++n   c+ cr++kc   gm+ + +++ r
  Y70C5C.6a  2 CKICGSSESEPHFGGTSCRACAAFFRRFYHSK---KLGLKCTCKTRQSNAHPCRSCRIRKCYEAGMTPEKIQLTR 73
               ***************************87654...344555799999********************99998887 PP

>> T03E6.3  CE41007	WBGene00011396	locus:nhr-271	zinc finger protein	status:Confirmed	UniProt:Q9XU11	protein_id:CAB07282
   #    score  bias  c-Evalue  i-Evalue hmmfrom  hmm to    alifrom  ali to    envfrom  env to     acc
 ---   ------ ----- --------- --------- ------- -------    ------- -------    ------- -------    ----
   1 !   25.5   4.7   1.1e-07   7.9e-06      21      97 ..       2      75 ..       1      98 [. 0.80

  Alignments for each domain:
  == domain 1    score: 25.5 bits;  conditional E-value: 1.1e-07
  Rorb-aln 21 ckicgdkssgihygvitcegckgffrrsqqnnasyscprqrnclidrtnrnrcqhcrlqkclalgmsrdavkfgrms 97
              c icg   + +h+g i+c  c  ffrr   ++ s        c    ++   c++cr++kc   g++ + ++ gr  
   T03E6.3  2 CIICGSTEAELHFGGISCRACAAFFRRYHFAKRSDIL---CTCKTRISSSHPCRKCRIEKCKEAGLTIEKIQVGRDK 75
              99*************************9987766543...346666788899**********************953 PP

>> C49D10.9  CE40303	WBGene00016777	locus:nhr-261	zinc finger protein	status:Partially_confirmed	UniProt:O16603	protein_
   #    score  bias  c-Evalue  i-Evalue hmmfrom  hmm to    alifrom  ali to    envfrom  env to     acc
 ---   ------ ----- --------- --------- ------- -------    ------- -------    ------- -------    ----
   1 !   25.9   7.8   8.3e-08   5.8e-06      20      89 ..       7      75 ..       4     107 .. 0.83
   2 ?   -0.3   0.0       7.3   5.1e+02     189     248 ..     148     205 ..     100     250 .. 0.74

  Alignments for each domain:
  == domain 1    score: 25.9 bits;  conditional E-value: 8.3e-08
  Rorb-aln 20 pckicgd.kssgihygvitcegckgffrrsqqnnasyscprqrnclidrtnrnrcqhcrlqkclalgmsrd 89
              pc+ic d  ++  h+g i c  c  ff r+  +   + c  +++c+i  +++  c+ cr + c+  gm + 
  C49D10.9  7 PCRICNDpETTSSHFGAIVCTACASFFGRTTVD--KFRCIANNKCVISCAKKITCRSCRYDSCIRAGMNKF 75
              9*****9446789****************9765..699******************************874 PP

  == domain 2    score: -0.3 bits;  conditional E-value: 7.3
  Rorb-aln 189 ikqepiydltsvpnlftyssfnngqlapgitmteidriaqniikshletcqytleelhql 248
               +++e i dl  ++   t s+++    +pgi + e + i   +   ++e  +  ++ l++ 
  C49D10.9 148 LNAESINDLLIISAHHTGSAMESCFQCPGINLLEKEDIQ--VFLRYFEFSNVWIDSLREY 205
               467889999999999999999999999999998888774..3334455555555555555 PP

>> VC5.5  CE39521	WBGene00003725	locus:nhr-135	status:Confirmed	UniProt:Q2V069	protein_id:CCD70079.1
   #    score  bias  c-Evalue  i-Evalue hmmfrom  hmm to    alifrom  ali to    envfrom  env to     acc
 ---   ------ ----- --------- --------- ------- -------    ------- -------    ------- -------    ----
   1 !   25.1   5.3   1.4e-07   9.8e-06      20      95 ..       5      83 ..       2      97 .. 0.87

  Alignments for each domain:
  == domain 1    score: 25.1 bits;  conditional E-value: 1.4e-07
  Rorb-aln 20 pckicgdkssgihygv..itcegckgffrrsqqn.nasyscprqrnclidrtnrnrcqhcrlqkclalgmsrdavkfgr 95
              pc +c   +   h+g     c  c  ffrr   + +++  c +++ c i   + + c+ cr+++c+  gm   av+  r
     VC5.5  5 PCFVCNSPANECHFGSrsQICRACSAFFRRYVLSpKSAIKCRKDKSCRIHYKDPKICRFCRMERCVLAGMKTTAVQPPR 83
              9**************72257**********8766266789*********************************998655 PP

>> C17A2.1  CE34694	WBGene00015869	locus:nhr-257	zinc finger protein	status:Partially_confirmed	UniProt:O16538	protein_i
   #    score  bias  c-Evalue  i-Evalue hmmfrom  hmm to    alifrom  ali to    envfrom  env to     acc
 ---   ------ ----- --------- --------- ------- -------    ------- -------    ------- -------    ----
   1 !   24.1   9.0   2.8e-07     2e-05      20      94 ..       7      80 ..       4     231 .. 0.93

  Alignments for each domain:
  == domain 1    score: 24.1 bits;  conditional E-value: 2.8e-07
  Rorb-aln 20 pckicgdk.ssgihygvitcegckgffrrsqqnnasyscprqrnclidrtnrnrcqhcrlqkclalgmsrdavkfg 94
              pc+ic d  ++  h+g i c  c  ff r+  +   + c  +++c+i  +++  c+ cr + c+  gm +  ++  
   C17A2.1  7 PCRICNDPeTTSPHFGAIVCTACASFFGRTTVD--KFRCIANNKCVISCAKKITCRSCRYDSCIRAGMNKFYIRKI 80
              9******625678****************9765..699******************************98666544 PP

>> C33G8.12  CE17498	WBGene00016368	locus:nhr-163	nuclear hormone receptor	status:Partially_confirmed	UniProt:Q18392	pro
   #    score  bias  c-Evalue  i-Evalue hmmfrom  hmm to    alifrom  ali to    envfrom  env to     acc
 ---   ------ ----- --------- --------- ------- -------    ------- -------    ------- -------    ----
   1 !   24.6   6.7     2e-07   1.4e-05      19      95 ..      12      85 ..       3      93 .. 0.80

  Alignments for each domain:
  == domain 1    score: 24.6 bits;  conditional E-value: 2e-07
  Rorb-aln 19 ipckicgdkssgihygvitcegckgffrrsqqn.nasyscprqrnclidrtnrnrcqhcrlqkclalgmsrdavkfgr 95
              + c +cg   s  hyg   c  c  ffrr   + +   sc  ++  li   +   c++cr+ kc+ +gm +  v+  r
  C33G8.12 12 MLCLVCGADGSEPHYGGSCCRACAAFFRRYVHStKQEISCTCDQR-LI---SSHPCRYCRMLKCMKIGMCKTQVQPPR 85
              679**************************7654145567765443.44...5678***************99987665 PP

>> F16H9.2b  CE44219	WBGene00008901	locus:nhr-27	status:Partially_confirmed	UniProt:D0VWM9	protein_id:CBH29658.1
   #    score  bias  c-Evalue  i-Evalue hmmfrom  hmm to    alifrom  ali to    envfrom  env to     acc
 ---   ------ ----- --------- --------- ------- -------    ------- -------    ------- -------    ----
   1 !   25.4   3.1   1.2e-07   8.1e-06      17      86 ..      23      95 ..       8     106 .. 0.84

  Alignments for each domain:
  == domain 1    score: 25.4 bits;  conditional E-value: 1.2e-07
  Rorb-aln 17 evipckicgdkssgihygvitcegckgffrrsqqnna.syscprqrncl..idrtnrnrcqhcrlqkclalgm 86
               v  c +cg  +s   yg  +c  c  f+rr+  +      c    nc+    r+    c+ crl kc+  gm
  F16H9.2b 23 YVSNCVVCGRLTSLFNYGAHSCSACGSFLRRTLASSKfLDDCKYSGNCFenFKRAIHFECKFCRLHKCVQKGM 95
              5788***************************987655156899*****8445799999************999 PP

>> C54C8.1  CE36114	WBGene00008289	locus:nhr-169	Zinc finger, C4 type (two domains)	status:Partially_confirmed	UniProt:O
   #    score  bias  c-Evalue  i-Evalue hmmfrom  hmm to    alifrom  ali to    envfrom  env to     acc
 ---   ------ ----- --------- --------- ------- -------    ------- -------    ------- -------    ----
   1 !   23.7   5.3   3.7e-07   2.6e-05      21      92 ..      19      89 ..      15      95 .. 0.85

  Alignments for each domain:
  == domain 1    score: 23.7 bits;  conditional E-value: 3.7e-07
  Rorb-aln 21 ckicgdkssgi..hygvitcegckgffrrsqqnnasyscprqrnclidrtnrnrcqhcrlqkclal.gmsrdavk 92
              c +c   s  i  h+g + c  c  ffrr+   n  y c ++++c   +  r+ c+ cr++ c+ + gm r  vk
   C54C8.1 19 CSVCNFSS-LIapHFGGLVCSACASFFRRTVALNIHYLCKKDNQC---KGMRKNCRACRFESCVKIaGMKRSLVK 89
              67776544.3334********************************...567788*********97659***9998 PP

>> F16H9.2a  CE05645	WBGene00008901	locus:nhr-27	Ligand-binding domain of nuclear hormone receptors, Zinc finger, C4 typ
   #    score  bias  c-Evalue  i-Evalue hmmfrom  hmm to    alifrom  ali to    envfrom  env to     acc
 ---   ------ ----- --------- --------- ------- -------    ------- -------    ------- -------    ----
   1 !   22.7   4.4   7.6e-07   5.4e-05      18      86 ..       5      76 ..       2      87 .. 0.87
   2 ?   -0.1   0.0       6.4   4.5e+02     258     274 ..     262     278 ..     148     284 .. 0.90

  Alignments for each domain:
  == domain 1    score: 22.7 bits;  conditional E-value: 7.6e-07
  Rorb-aln 18 vipckicgdkssgihygvitcegckgffrrsqqnna.syscprqrncl..idrtnrnrcqhcrlqkclalgm 86
              v  c +cg  +s   yg  +c  c  f+rr+  +      c    nc+    r+    c+ crl kc+  gm
  F16H9.2a  5 VSNCVVCGRLTSLFNYGAHSCSACGSFLRRTLASSKfLDDCKYSGNCFenFKRAIHFECKFCRLHKCVQKGM 76
              567***************************987655156899*****8445799999************999 PP

  == domain 2    score: -0.1 bits;  conditional E-value: 6.4
  Rorb-aln 258 ikayqsksrealwqqca 274
               +++yq+  r al+q c+
  F16H9.2a 262 LNSYQNVYRSALFQYCS 278
               56899999999999997 PP

>> ZC410.1a  CE26841	WBGene00003610	locus:nhr-11	nuclear hormone receptor	status:Confirmed	UniProt:Q23294	protein_id:CAA
   #    score  bias  c-Evalue  i-Evalue hmmfrom  hmm to    alifrom  ali to    envfrom  env to     acc
 ---   ------ ----- --------- --------- ------- -------    ------- -------    ------- -------    ----
   1 !   23.1   5.3   5.7e-07     4e-05      21      95 ..       5      83 ..       3      98 .. 0.85

  Alignments for each domain:
  == domain 1    score: 23.1 bits;  conditional E-value: 5.7e-07
  Rorb-aln 21 ckicgdk.ssgihygvitcegckgffrrsqqnnasyscprqrnclidr...tnrnrcqhcrlqkclalgmsrdavkfgr 95
              c +c    +  +h+g   c+ c  ffrr+   +  y c  +  c i       r  c+ crl+kc + gm  + v+  r
  ZC410.1a  5 CAVCESPtAFTLHFGGRCCKACAAFFRRTIALDLKYECAADDPCEIHFkfpGMRLVCRECRLRKCYSAGMRSELVRSKR 83
              777765414589**********************************8622257999**************999887655 PP

>> ZK6.1  CE40001	WBGene00022636	locus:nhr-278	status:Predicted	UniProt:O61873	protein_id:CCD74348.1
   #    score  bias  c-Evalue  i-Evalue hmmfrom  hmm to    alifrom  ali to    envfrom  env to     acc
 ---   ------ ----- --------- --------- ------- -------    ------- -------    ------- -------    ----
   1 !   22.7   3.9   7.6e-07   5.3e-05      21      87 ..       8      75 ..       3      91 .. 0.87

  Alignments for each domain:
  == domain 1    score: 22.7 bits;  conditional E-value: 7.6e-07
  Rorb-aln 21 ckicgdkssgihygvitcegckgffrrsqqnn.asyscprqrnclidrtnrnrcqhcrlqkclalgms 87
              c +c   ++   y v +c+ ck ffrr          c     c+       +c  cr+qkcl +gm 
     ZK6.1  8 CAVCARFTTEFNYSVPSCNACKIFFRRLITRTmPIKKCFLGEYCFERSPYTRKCAACRFQKCLRVGMR 75
              99*************************87655156789999999988888889**************6 PP

>> C06B8.1  CE07969	WBGene00007367	locus:nhr-150	zinc finger protein	status:Partially_confirmed	UniProt:O17573	protein_i
   #    score  bias  c-Evalue  i-Evalue hmmfrom  hmm to    alifrom  ali to    envfrom  env to     acc
 ---   ------ ----- --------- --------- ------- -------    ------- -------    ------- -------    ----
   1 !   22.5   7.4     9e-07   6.3e-05      21      96 ..       2      74 ..       1      88 [. 0.82

  Alignments for each domain:
  == domain 1    score: 22.5 bits;  conditional E-value: 9e-07
  Rorb-aln 21 ckicgdkssgihygvitcegckgffrrsqqn.nasyscprqrnclidrtnrnrcqhcrlqkclalgmsrdavkfgrm 96
              c++cg   + +h+g i+c  c  ffrr   + + s  c           +   c+ cr+ kc+  gm+   ++ gr 
   C06B8.1  2 CQVCGAAEADLHFGGISCRACAAFFRRFFLSkKQSKKCTC----KTRILDSHPCRSCRILKCFEAGMTSKKIQSGRD 74
              9**************************8654144555654....444445678****************99999984 PP

>> C41G6.5  CE15702	WBGene00008056	locus:nhr-164	Zinc finger, C4 type (two domains)	status:Partially_confirmed	UniProt:O
   #    score  bias  c-Evalue  i-Evalue hmmfrom  hmm to    alifrom  ali to    envfrom  env to     acc
 ---   ------ ----- --------- --------- ------- -------    ------- -------    ------- -------    ----
   1 !   21.7   5.0   1.5e-06   0.00011      20      92 ..      41     112 ..      20     134 .. 0.84

  Alignments for each domain:
  == domain 1    score: 21.7 bits;  conditional E-value: 1.5e-06
  Rorb-aln  20 pckicgdks.sgihygvitcegckgffrrsqqnnasyscprqrnclidrtnrnrcqhcrlqkcl.algmsrdavk 92 
                c +cg       h+g + c  c  ffrr+   n  y c  +++c   ++  ++c+ cr++ c+ + gm r  v+
   C41G6.5  41 VCAVCGFSCqVQYHFGGVVCGACSAFFRRTVSLNIRYLCDGDNQC---KSMLKKCRACRFESCVkTAGMKRSLVR 112
               699**97651578********************************...678899*********94579*999886 PP

>> F56H1.2  CE45617	WBGene00018993	locus:nhr-266	zinc finger protein	status:Partially_confirmed	UniProt:O76370	protein_i
   #    score  bias  c-Evalue  i-Evalue hmmfrom  hmm to    alifrom  ali to    envfrom  env to     acc
 ---   ------ ----- --------- --------- ------- -------    ------- -------    ------- -------    ----
   1 !   22.2   2.1   1.1e-06   7.6e-05      37     118 ..     757     832 ..     749     859 .. 0.87

  Alignments for each domain:
  == domain 1    score: 22.2 bits;  conditional E-value: 1.1e-06
  Rorb-aln  37 tcegckgffrrsqqnnasyscprqrnclidrtnrnrcqhcrlqkclalgmsrdavkfgrmskkqrdslyaevqkhqqrlqeq 118
                c+ c   f    +n+    c r+  c  d  + ++c+ cr q+cl +gm+ ++v  g    kqr s  a+ +khq+r +  
   F56H1.2 757 ICNSCTEAFFDVVRNEKELKCQRKGFCRKDVKEWKKCEACRYQQCLEIGMTLESVPPG----KQRHS--AKNKKHQKRSKSL 832
               5999*999999999*****************************************988....78887..6778888887654 PP

>> C33G8.7  CE42326	WBGene00016364	locus:nhr-161	zinc finger protein	status:Partially_confirmed	UniProt:Q18391	protein_i
   #    score  bias  c-Evalue  i-Evalue hmmfrom  hmm to    alifrom  ali to    envfrom  env to     acc
 ---   ------ ----- --------- --------- ------- -------    ------- -------    ------- -------    ----
   1 !   21.7   6.4   1.6e-06   0.00011      21      95 ..       3      71 ..       1      81 [. 0.81

  Alignments for each domain:
  == domain 1    score: 21.7 bits;  conditional E-value: 1.6e-06
  Rorb-aln 21 ckicgdkssgihygvitcegckgffrrsqqnnasyscprqrnclidrtnrnrcqhcrlqkclalgmsrdavkfgr 95
              ckic   s+  h+g  +c  c  ffrr  ++      p+q       t+r  c++cr++ cl  gm    v+  r
   C33G8.7  3 CKICDGPSTEYHFGCPSCRACAAFFRRYVNS------PKQLTECNCETDRVPCRYCRMKLCLKAGMMISKVQQKR 71
              ***************************8654......555433334677889**************887776555 PP

>> C54F6.9  CE42308	WBGene00016927	locus:nhr-172	status:Partially_confirmed	UniProt:O16442	protein_id:CCD62996.1
   #    score  bias  c-Evalue  i-Evalue hmmfrom  hmm to    alifrom  ali to    envfrom  env to     acc
 ---   ------ ----- --------- --------- ------- -------    ------- -------    ------- -------    ----
   1 !   20.3   1.4     4e-06   0.00028      44      87 ..       2      47 ..       1      55 [. 0.92

  Alignments for each domain:
  == domain 1    score: 20.3 bits;  conditional E-value: 4e-06
  Rorb-aln 44 ffrrsqqnnasyscprqrnclidrtnrn..rcqhcrlqkclalgms 87
              ffrr+  +n  + c + +nc    tn n  +c  cr+++cl lgm 
   C54F6.9  2 FFRRAIVENPFFNCKKLNNCYEVSTNSNhlKCAACRFKRCLQLGMK 47
              9********************9999988557*************95 PP

>> Y39B6A.17b  CE34507	WBGene00003685	locus:nhr-95	nuclear hormome receptor	status:Confirmed	UniProt:Q7YXC6	protein_id:C
   #    score  bias  c-Evalue  i-Evalue hmmfrom  hmm to    alifrom  ali to    envfrom  env to     acc
 ---   ------ ----- --------- --------- ------- -------    ------- -------    ------- -------    ----
   1 !   20.1   7.2   4.9e-06   0.00034      20      95 ..      13      86 ..       2      89 .. 0.78

  Alignments for each domain:
  == domain 1    score: 20.1 bits;  conditional E-value: 4.9e-06
    Rorb-aln 20 pckicg.dkssgihygvitcegckgffrrsqqnnasyscprqrnclidrtnr..nrcqhcrlqkclalgmsrdavkfgr 95
                 c ic  +k  g h+gv +c  c  ffrr+   n+ +s      cl    n+    c+ crlq+c+  gm  +  ++ r
  Y39B6A.17b 13 KCEICKiQKCHGNHFGVNSCRACAAFFRRTV--NSKWSRM---RCLGGSCNQisFLCKPCRLQQCFNGGMMTNNFQYNR 86
                5999975899*******************86..5556644...4777777762247**************988877766 PP

>> ZK488.4  CE15357	WBGene00022756	locus:nhr-251	zinc finger protein	status:Partially_confirmed	UniProt:O17020	protein_i
   #    score  bias  c-Evalue  i-Evalue hmmfrom  hmm to    alifrom  ali to    envfrom  env to     acc
 ---   ------ ----- --------- --------- ------- -------    ------- -------    ------- -------    ----
   1 !   19.9   3.4   5.5e-06   0.00039      40      95 ..       2      57 ..       1      75 [. 0.94

  Alignments for each domain:
  == domain 1    score: 19.9 bits;  conditional E-value: 5.5e-06
  Rorb-aln 40 gckgffrrsqqnnasyscprqrnclidrtnrnrcqhcrlqkclalgmsrdavkfgr 95
               c  ffrr+      + c   + c i +  r  c+ cr +kc+++gm r  v+  r
   ZK488.4  2 ACASFFRRTVSFGIRFLCKEGNRCPISQEIRFFCRSCRYDKCISVGMNRGQVQQKR 57
              599**********************************************9997655 PP

>> Y71A12C.1  CE41542	WBGene00013512	locus:nhr-276	nuclear hormone receptor	status:Predicted	UniProt:Q9XXB5	protein_id:C
   #    score  bias  c-Evalue  i-Evalue hmmfrom  hmm to    alifrom  ali to    envfrom  env to     acc
 ---   ------ ----- --------- --------- ------- -------    ------- -------    ------- -------    ----
   1 !   20.4   3.9     4e-06   0.00028      17      88 ..       2      76 ..       1      84 [. 0.81

  Alignments for each domain:
  == domain 1    score: 20.4 bits;  conditional E-value: 4e-06
   Rorb-aln 17 evipckicgdkssgihygvitcegckgffrrsqqnna..syscprqrncli.drtnrnrcqhcrlqkclalgmsr 88
               ev  c+ic +     +yg   c  c  ffrr   +++   y+   ++   +        c++cr++kcl +g+ r
  Y71A12C.1  2 EVHLCQICSNPKCESKYGFFLCSACCSFFRRNFHEKSppNYAAIMNKFFNLpCSPGHVNCKKCRFDKCLEVGLIR 76
               8899***************************9766652267777666544414556789*************988 PP

>> Y39B6A.17a  CE31105	WBGene00003685	locus:nhr-95	nuclear hormome receptor	status:Confirmed	UniProt:Q8MYP0	protein_id:C
   #    score  bias  c-Evalue  i-Evalue hmmfrom  hmm to    alifrom  ali to    envfrom  env to     acc
 ---   ------ ----- --------- --------- ------- -------    ------- -------    ------- -------    ----
   1 !   19.5   7.2   7.1e-06    0.0005      20      95 ..      13      86 ..       2      89 .. 0.78

  Alignments for each domain:
  == domain 1    score: 19.5 bits;  conditional E-value: 7.1e-06
    Rorb-aln 20 pckicg.dkssgihygvitcegckgffrrsqqnnasyscprqrnclidrtnr..nrcqhcrlqkclalgmsrdavkfgr 95
                 c ic  +k  g h+gv +c  c  ffrr+   n+ +s      cl    n+    c+ crlq+c+  gm  +  ++ r
  Y39B6A.17a 13 KCEICKiQKCHGNHFGVNSCRACAAFFRRTV--NSKWSRM---RCLGGSCNQisFLCKPCRLQQCFNGGMMTNNFQYNR 86
                5999975899*******************86..5556644...4777777762247**************988877766 PP

>> F57G8.6  CE23788	WBGene00010215	locus:nhr-193	Domain of unknown function	status:Partially_confirmed	UniProt:Q9XU89	pr
   #    score  bias  c-Evalue  i-Evalue hmmfrom  hmm to    alifrom  ali to    envfrom  env to     acc
 ---   ------ ----- --------- --------- ------- -------    ------- -------    ------- -------    ----
   1 !   19.0   8.3     1e-05   0.00073      20      91 ..       3      70 ..       1      80 [. 0.76

  Alignments for each domain:
  == domain 1    score: 19.0 bits;  conditional E-value: 1e-05
  Rorb-aln 20 pckicgdkss.gihygvitcegckgffrrsqqnnasyscprqrnclidrtnrnrcqhcrlqkclalgmsrdav 91
               c icg k + g h+gv  c  c  ffrr   ++      r  +c  +      c+ crl++c+a gm+ +  
   F57G8.6  3 NCLICGAKNTrGNHFGVRCCRACAVFFRRRAGTKYL----R-LKCSSENCGNRFCKPCRLKRCFAAGMTIEHF 70
              69****99644****************997554332....2.234444445557**************87665 PP

>> K10C3.6e  CE45522	WBGene00003639	locus:nhr-49	status:Confirmed	UniProt:E5QCI8	protein_id:CBY25192.1
   #    score  bias  c-Evalue  i-Evalue hmmfrom  hmm to    alifrom  ali to    envfrom  env to     acc
 ---   ------ ----- --------- --------- ------- -------    ------- -------    ------- -------    ----
   1 !   18.5   0.0   1.4e-05     0.001     283     438 ..      87     253 ..      79     282 .. 0.74

  Alignments for each domain:
  == domain 1    score: 18.5 bits;  conditional E-value: 1.4e-05
  Rorb-aln 283 yvvefakritgfmelcqndqilllksgc.levvlvrmcrafnp.....lnntvlfegkyggmqlfkalgsddlvneafd.faknlcslqlteeeialfssa 376
                +ve+ak i+ fm+l  +d+i+llk  +   ++l+   r+ ++     +nnt +     + ++ f a+ + ++   ++d ++  +  lq+ e+e   + + 
  K10C3.6e  87 LMVEWAKTINPFMDLSMEDKIILLKNYApQHLILMPAFRSPDTtrvclFNNTYMTRDNNTDLNGFAAFKTSNITPRVLDeIVWPMRQLQMREQEFVCLKAL 187
               689**********************9762567788778877753333358888888888999999999999999988872567888999999999999999 PP

  Rorb-aln 377 vlispdrawlieprk..vqklqekiyfalqhviqknhlddet..lakliakiptitavcnlhgekl 438
                 + p+   l +  +  ++ +++++  al   i  +  dd      +++   p+++a+ +l  e++
  K10C3.6e 188 AFLHPEAKGLSNSSQimIRDARNRVLKALYAFILDQMPDDAPtrYGNILLLAPALKALTQLLIENM 253
               999999888877655114667777777777776666555543124455555666666666666655 PP

>> ZK488.2  CE28191	WBGene00003680	locus:nhr-90	zinc finger protein	status:Confirmed	UniProt:O17025	protein_id:CCD71522.
   #    score  bias  c-Evalue  i-Evalue hmmfrom  hmm to    alifrom  ali to    envfrom  env to     acc
 ---   ------ ----- --------- --------- ------- -------    ------- -------    ------- -------    ----
   1 !   18.0   7.7     2e-05    0.0014      20      99 ..       8      85 ..       4      92 .. 0.75

  Alignments for each domain:
  == domain 1    score: 18.0 bits;  conditional E-value: 2e-05
  Rorb-aln 20 pckicgd.kssgihygvitcegckgffrrsqqnnasyscprqrnclidrtnrnr.cqhcrlqkclalgmsrdavkfgrmskk 99
               ckicg   + g h+gv  c  c  ffrr     + y   r +   +   +  r c+ crl++c   gm  +  +  r s k
   ZK488.2  8 TCKICGAeNTRGNHFGVQCCRACAVFFRRRAG--TKY--LRLKCLSVHCGEAARfCKPCRLKRCYEAGMKIEYFQHNRDSIK 85
              6*****61578*****************9643..344..3444333444444444**************9888777777665 PP

>> R11G11.12  CE12762	WBGene00020015	locus:nhr-210	zinc finger protein	status:Partially_confirmed	UniProt:O16954	protein
   #    score  bias  c-Evalue  i-Evalue hmmfrom  hmm to    alifrom  ali to    envfrom  env to     acc
 ---   ------ ----- --------- --------- ------- -------    ------- -------    ------- -------    ----
   1 !   10.3   8.3    0.0043      0.31      20      93 ..       3      59 ..       1      87 [. 0.70

  Alignments for each domain:
  == domain 1    score: 10.3 bits;  conditional E-value: 0.0043
   Rorb-aln 20 pckicgdk.ssgihygvitcegckgffrrsqqnnasyscprqrnclidrtnrnrcqhcrlqkclalgmsrdavkf 93
                ck+c      g h+g i c  c  ffrr+  +++                   c+ crl+kcl +gm     ++
  R11G11.12  3 CCKVCTAEgCHGTHFGTICCRACAAFFRRTAFSKSF------------------CKPCRLRKCLEVGMETSNFQY 59
[truncated: 30,201 more chars]
