# Supplementary material for: Potential Conservation of Circadian Clock Proteins in the phylum Nematoda as Revealed by Bioinformatic Searches
Source: PLoS One. 2014 Nov 14;9(11):e112871. doi: 10.1371/journal.pone.0112871 (PMC4232591; doi:10.1371/journal.pone.0112871)
Supplement: File S1 — HMM profiles used in this work and HMMsearch results. (ZIP) [file pone.0112871.s007.zip › HMMs-CE/Mamiferos/Rora-aln.fasta.hmm.res]

# hmmsearch :: search profile(s) against a sequence database
# HMMER 3.0 (March 2010); http://hmmer.org/
# Copyright (C) 2010 Howard Hughes Medical Institute.
# Freely distributed under the GNU General Public License (GPLv3).
# - - - - - - - - - - - - - - - - - - - - - - - - - - - - - - - - - - - -
# query HMM file:                  Rora-aln.fasta.hmm
# target sequence database:        ../../../../ProteomasGus/wormpep229
# Max sensitivity mode:            on [all heuristic filters off]
# - - - - - - - - - - - - - - - - - - - - - - - - - - - - - - - - - - - -

Query:       Rora-aln  [M=959]
Scores for complete sequences (score includes all domains):
   --- full sequence ---   --- best 1 domain ---    -#dom-
    E-value  score  bias    E-value  score  bias    exp  N  Sequence    Description
    ------- ------ -----    ------- ------ -----   ---- --  --------    -----------
    1.4e-70  239.2   7.9    9.8e-61  206.6   3.9    2.2  2  C01H6.5b    CE30478	WBGene00003622	locus:nhr-23	nuclear horm
    1.9e-70  238.8   8.4    1.2e-60  206.3   4.2    2.2  2  C01H6.5a    CE24775	WBGene00003622	locus:nhr-23	nuclear horm
    1.9e-70  238.8   8.4    1.3e-60  206.2   4.2    2.2  2  C01H6.5f    CE39086	WBGene00003622	locus:nhr-23	status:Parti
    7.6e-69  233.5  14.1    6.2e-59  200.7   7.9    2.3  2  C01H6.5c    CE37806	WBGene00003622	locus:nhr-23	nuclear horm
    1.8e-68  232.2  15.4    1.5e-58  199.4   8.7    2.3  2  C01H6.5d    CE39084	WBGene00003622	locus:nhr-23	status:Parti
      1e-44  153.6   5.5    4.4e-44  151.5   4.2    1.6  1  W05B5.3a    CE26023	WBGene00003675	locus:nhr-85	Ligand-bindi
    1.7e-36  126.4  10.5    2.7e-33  115.8   4.7    2.1  2  F44A6.2     CE03323	WBGene00004786	locus:sex-1	nuclear hormo
      4e-30  105.3  11.9      3e-26   92.5   8.6    2.1  2  K10C3.6d    CE32694	WBGene00003639	locus:nhr-49	Ligand-bindi
    5.8e-30  104.8   6.2    7.7e-30  104.4   4.3    1.1  1  Y15E3A.1a   CE27779	WBGene00003681	locus:nhr-91	nuclear horm
    9.3e-30  104.1  13.0    6.7e-26   91.3   9.3    2.1  2  K10C3.6c    CE32693	WBGene00003639	locus:nhr-49	Ligand-bindi
    1.3e-29  103.6  13.6      1e-25   90.7   9.8    2.1  2  K10C3.6a    CE12084	WBGene00003639	locus:nhr-49	Ligand-bindi
    1.4e-29  103.6  13.6      1e-25   90.7   9.8    2.1  2  K10C3.6b    CE28943	WBGene00003639	locus:nhr-49	status:Confi
    6.5e-29  101.3   0.9    8.6e-29  100.9   0.6    1.4  1  C32F10.6    CE39002	WBGene00003601	locus:nhr-2	nuclear homon
    4.6e-28   98.5  14.3    4.6e-28   98.5   9.9    1.8  2  F11C1.6a    CE03191	WBGene00003623	locus:nhr-25	nuclear horm
    5.7e-27   94.9  15.0    8.6e-27   94.3  10.4    1.2  1  Y38F2AL.5   CE43721	WBGene00021417	locus:nhr-236	status:Conf
    1.2e-26   93.8   6.6    2.1e-26   93.0   4.5    1.3  1  Y104H12A.1  CE37054	WBGene00022423	locus:nhr-41	status:Parti
    2.8e-25   89.3   6.6    3.7e-25   88.9   4.5    1.1  1  F56E3.4     CE28464	WBGene00001400	locus:fax-1	nuclear hormo
      8e-25   87.8  16.7    1.6e-23   83.4   9.1    2.1  2  F55D12.4b   CE43459	WBGene00006790	locus:unc-55	status:Confi
    8.5e-25   87.7  13.0    1.1e-24   87.2   9.0    1.1  1  K08A2.5c    CE29513	WBGene00003678	locus:nhr-88	status:Confi
    9.3e-25   87.6  14.1    1.3e-24   87.0   9.8    1.1  1  C48D5.1b    CE42591	WBGene00003605	locus:nhr-6	status:Confir
      1e-24   87.4  13.9    1.6e-24   86.7   9.7    1.2  1  C48D5.1a    CE24859	WBGene00003605	locus:nhr-6	Zinc finger, 
    1.9e-24   86.5  16.5    3.4e-23   82.4   9.0    2.1  2  F55D12.4a   CE43454	WBGene00006790	locus:unc-55	nuclear horm
    4.1e-24   85.4  12.6    4.1e-24   85.4   8.7    1.6  1  K08A2.5a    CE33143	WBGene00003678	locus:nhr-88	nuclear horm
    5.4e-24   85.0  11.6    9.3e-24   84.2   8.1    1.3  1  T01B10.4b   CE33819	WBGene00003613	locus:nhr-14	status:Confi
    5.4e-24   85.0  11.6    9.4e-24   84.2   8.1    1.3  1  T01B10.4a   CE33818	WBGene00003613	locus:nhr-14	nuclear horm
    5.7e-24   84.9   3.8    5.7e-24   84.9   2.6    2.1  2  F58G6.5b    CE35564	WBGene00003627	locus:nhr-34	status:Confi
      6e-24   84.9   3.8      6e-24   84.9   2.6    2.1  2  F58G6.5c    CE35565	WBGene00003627	locus:nhr-34	status:Confi
    1.1e-23   84.0   4.0    1.6e-23   83.4   2.8    1.2  1  F44G3.9     CE35538	WBGene00003701	locus:nhr-111	Zinc finger
    2.5e-23   82.8  10.7      2e-22   79.8   6.3    2.1  2  K12H6.1     CE44851	WBGene00003709	locus:nhr-119	zinc finger
    4.8e-23   81.9   6.8    4.8e-23   81.9   4.7    2.1  2  F58G6.5d    CE42612	WBGene00003627	locus:nhr-34	status:Confi
    5.5e-23   81.7  16.0    1.7e-21   76.8   9.8    2.1  2  T23H4.2     CE32501	WBGene00003659	locus:nhr-69	Ligand-bindi
    7.5e-23   81.2  12.5    1.1e-22   80.7   8.7    1.1  1  C02B4.2     CE02111	WBGene00003616	locus:nhr-17	nuclear horm
    1.2e-22   80.6  13.6      2e-22   79.8   9.5    1.2  1  H01A20.1    CE18798	WBGene00003602	locus:nhr-3	Zinc finger, 
    1.2e-22   80.5  13.0    5.3e-22   78.4   7.5    2.0  2  C45E1.1a    CE39696	WBGene00003654	locus:nhr-64	hormone rece
    2.3e-22   79.7  10.6    3.3e-22   79.1   7.4    1.2  1  B0280.8     CE00815	WBGene00003609	locus:nhr-10	retinoic aci
    6.7e-22   78.1   9.5    1.1e-21   77.3   6.6    1.3  1  F21D12.1d   CE27988	WBGene00003620	locus:nhr-21	status:Confi
    6.8e-22   78.1   9.5    1.1e-21   77.3   6.6    1.3  1  F21D12.1a   CE33375	WBGene00003620	locus:nhr-21	modulating N
      8e-22   77.8   9.7    1.2e-21   77.2   6.8    1.2  1  W01D2.2a    CE20124	WBGene00003651	locus:nhr-61	Zinc finger,
    1.3e-21   77.2   8.6    1.8e-21   76.6   6.0    1.1  1  C28D4.1     CE28893	WBGene00003690	locus:nhr-100	Ligand-bind
    1.3e-21   77.1  10.4      2e-21   76.5   7.2    1.2  1  W01D2.2b    CE20125	WBGene00003651	locus:nhr-61	Zinc finger,
    1.3e-21   77.1   4.7    2.2e-21   76.4   3.3    1.3  1  Y67A6A.2a   CE27305	WBGene00003652	locus:nhr-62	nuclear horm
    2.3e-21   76.3   5.8    1.1e-19   70.8   3.1    2.1  2  F11A1.3a    CE27584	WBGene00000908	locus:daf-12	status:Confi
      3e-21   75.9  10.8      3e-21   75.9   7.5    1.3  1  F21D12.1e   CE39353	WBGene00003620	locus:nhr-21	status:Confi
      3e-21   75.9   6.3    4.3e-21   75.4   4.4    1.1  1  C26B2.3a    CE17474	WBGene00003625	locus:nhr-31	zinc finger 
    4.6e-21   75.3  11.0    4.6e-21   75.3   7.6    1.3  1  F21D12.1c   CE33377	WBGene00003620	locus:nhr-21	status:Confi
    7.6e-21   74.6   6.2    9.4e-21   74.3   4.3    1.1  1  R09G11.2d   CE34355	WBGene00003600	locus:nhr-1	status:Partia
    7.9e-21   74.5  12.4    7.9e-21   74.5   8.6    2.1  2  F58G6.5a    CE27764	WBGene00003627	locus:nhr-34	nuclear horm
    9.4e-21   74.3   8.0    1.4e-20   73.7   5.6    1.2  1  C26B2.3c    CE37709	WBGene00003625	locus:nhr-31	status:Confi
    1.4e-20   73.7   6.2    1.9e-20   73.3   4.3    1.1  1  R09G11.2c   CE33812	WBGene00003600	locus:nhr-1	status:Confir
    1.7e-20   73.5   9.9    2.7e-20   72.8   6.9    1.2  1  F54D1.4     CE20866	WBGene00003606	locus:nhr-7	nuclear hormo
    1.7e-20   73.5  11.9    1.7e-20   73.5   8.3    1.6  1  C08F8.8     CE18491	WBGene00003657	locus:nhr-67	nuclear horm
    2.1e-20   73.2   9.5    3.3e-20   72.5   6.6    1.2  1  F13A2.8     CE39145	WBGene00003708	locus:nhr-118	zinc finger
    2.7e-20   72.8   5.7    3.5e-20   72.4   4.0    1.1  1  R09G11.2a   CE34353	WBGene00003600	locus:nhr-1	zinc finger p
    4.6e-20   72.0   9.1    6.8e-20   71.4   6.3    1.2  1  K08H2.8     CE31557	WBGene00003626	locus:nhr-32	Zinc finger,
    4.8e-20   72.0   7.2    4.8e-20   72.0   5.0    1.6  1  ZK662.3b    CE31141	WBGene00003638	locus:nhr-48	Zinc finger,
    5.1e-20   71.9  10.1    2.7e-18   66.1   6.1    2.1  2  F11A1.3d    CE39240	WBGene00000908	locus:daf-12	status:Confi
    9.5e-20   71.0  11.1    5.3e-18   65.2   6.8    2.1  2  F11A1.3b    CE27585	WBGene00000908	locus:daf-12	status:Confi
    1.7e-19   70.1  10.8    4.3e-19   68.8   7.8    1.4  1  F32B6.1     CE24934	WBGene00003603	locus:nhr-4	Ligand-bindin
    8.2e-19   67.9  11.0    1.2e-18   67.3   7.7    1.1  1  Y45G5AM.1b  CE35803	WBGene00003704	locus:nhr-114	status:Conf
    8.4e-19   67.8  12.2    1.1e-18   67.4   8.5    1.1  1  Y54F10AM.1  CE43713	WBGene00021848	locus:nhr-239	status:Conf
    8.9e-19   67.7  11.4    1.3e-18   67.2   7.9    1.1  1  F09C6.8     CE15767	WBGene00008619	locus:nhr-262	Zinc finger
    9.9e-19   67.6  16.0    2.1e-17   63.2  10.4    2.1  2  C07A12.3b   CE38483	WBGene00003628	locus:nhr-35	status:Confi
    1.2e-18   67.4  10.4    1.3e-18   67.2   6.8    1.3  1  C28D4.9     CE35413	WBGene00003728	locus:nhr-138	Ligand-bind
    1.2e-18   67.4  15.8    2.6e-17   62.9  10.5    2.1  2  C07A12.3a   CE30855	WBGene00003628	locus:nhr-35	zinc finger 
    1.2e-18   67.3   3.2    1.2e-18   67.3   2.2    1.5  1  E02H1.7     CE30271	WBGene00003618	locus:nhr-19	Zinc finger,
    1.3e-18   67.2  12.6    5.7e-16   58.5   7.6    2.1  2  C49D10.2    CE08843	WBGene00016772	locus:nhr-166	zinc finger
    1.5e-18   67.0  11.2    2.3e-18   66.4   7.8    1.1  1  Y45G5AM.1a  CE33735	WBGene00003704	locus:nhr-114	status:Conf
    2.8e-18   66.1  11.3    4.1e-18   65.6   7.8    1.1  1  H12C20.6a   CE31964	WBGene00003691	locus:nhr-101	status:Conf
    5.5e-18   65.1  16.5    5.6e-17   61.8   6.4    2.6  2  F33D4.1b    CE33928	WBGene00003607	locus:nhr-8	status:Confir
    8.4e-18   64.5   4.5    1.4e-17   63.8   3.2    1.4  1  ZK662.3a    CE18456	WBGene00003638	locus:nhr-48	Zinc finger,
    8.7e-18   64.5   5.0    3.8e-17   62.4   2.4    2.1  2  C56E10.1    CE46439	WBGene00016975	locus:nhr-173	steroid zin
    9.2e-18   64.4  17.1    5.7e-17   61.8   6.4    2.6  2  F33D4.1a    CE33927	WBGene00003607	locus:nhr-8	zinc finger p
    1.2e-17   64.0  11.5    1.7e-17   63.5   7.9    1.1  1  Y51A2D.17   CE22324	WBGene00003660	locus:nhr-70	Zinc finger,
    1.7e-17   63.5  11.2    2.9e-17   62.7   7.8    1.3  1  H27C11.1a   CE31027	WBGene00003687	locus:nhr-97	Zinc finger,
    2.6e-17   62.9  13.8    5.2e-17   61.9   9.6    1.4  1  C24G6.4     CE27727	WBGene00003637	locus:nhr-47	zinc finger 
    6.6e-17   61.5   7.5    9.9e-17   61.0   5.2    1.2  1  K06B4.11    CE27770	WBGene00003643	locus:nhr-53	Zinc finger,
    6.9e-17   61.5   8.5    1.1e-16   60.9   5.9    1.2  1  C25E10.1    CE06863	WBGene00016091	locus:nhr-30	zinc finger-
    9.1e-17   61.1   2.5    1.9e-08   33.6   0.0    2.3  2  C01H6.5e    CE39085	WBGene00003622	locus:nhr-23	status:Confi
      1e-16   60.9  10.9    1.3e-16   60.6   7.0    1.4  1  T03G6.2c    CE31982	WBGene00003630	locus:nhr-40	status:Confi
    1.2e-16   60.7   5.8    2.1e-16   59.9   4.0    1.3  1  R07B7.13    CE06275	WBGene00011097	locus:nhr-206	nuclear hor
    1.2e-16   60.6  11.2    1.8e-16   60.1   7.7    1.1  1  T13F3.2a    CE41022	WBGene00011750	locus:nhr-218	Zinc finger
    1.3e-16   60.6  11.3    1.8e-16   60.1   7.8    1.1  1  H12C20.3    CE18808	WBGene00003658	locus:nhr-68	nuclear horm
    1.9e-16   60.0  11.6    2.9e-16   59.4   7.7    1.5  1  T03G6.2b    CE31228	WBGene00003630	locus:nhr-40	status:Confi
    2.3e-16   59.7  11.9    2.9e-16   59.4   7.7    1.5  1  T03G6.2a    CE31227	WBGene00003630	locus:nhr-40	steroid\/thy
    2.9e-16   59.4  12.1    2.9e-16   59.4   8.4    1.4  1  Y69A2AR.26  CE46285	WBGene00022097	locus:nhr-242	status:Part
    2.9e-16   59.4  11.3    4.1e-16   58.9   7.9    1.1  1  Y41D4B.8    CE37567	WBGene00003682	locus:nhr-92	status:Confi
    3.6e-16   59.1   8.4    3.6e-16   59.1   5.8    1.7  1  C45E5.6b    CE29226	WBGene00003636	locus:nhr-46	status:Parti
    4.9e-16   58.7  10.4    1.2e-15   57.3   6.3    1.9  2  C25B8.6     CE30877	WBGene00003710	locus:nhr-120	status:Conf
    5.3e-16   58.6   6.7    7.4e-16   58.1   4.7    1.2  1  F09C6.9     CE37501	WBGene00003706	locus:nhr-116	nuclear hor
    8.3e-16   57.9   6.0    1.2e-15   57.4   4.1    1.2  1  C56E10.4b   CE37099	WBGene00003727	locus:nhr-137	status:Part
    8.5e-16   57.9   9.9    1.1e-15   57.5   6.9    1.1  1  K01H12.3    CE43658	WBGene00003629	locus:nhr-38	Zinc finger,
    8.8e-16   57.8   9.7    1.3e-15   57.3   6.7    1.1  1  Y41D4B.21   CE36739	WBGene00021522	locus:nhr-274	status:Part
    9.1e-16   57.8  10.5    1.3e-15   57.2   7.3    1.2  1  F44E7.8     CE35972	WBGene00018430	locus:nhr-142	nuclear hor
    1.1e-15   57.5  13.2    1.8e-15   56.8   9.1    1.2  1  C26B2.4     CE34709	WBGene00016126	locus:nhr-258	nuclear hor
    3.1e-15   56.0  12.2    4.4e-15   55.5   8.5    1.1  1  C11G6.4a    CE27061	WBGene00003624	locus:nhr-28	nuclear horm
    3.4e-15   55.9   7.4    1.1e-14   54.1   5.1    1.7  1  F07C3.10    CE07031	WBGene00017198	locus:nhr-36	zinc finger 
    5.8e-15   55.1   6.3    1.2e-14   54.1   4.4    1.4  1  T06C12.13   CE16363	WBGene00011520	locus:nhr-213	Zinc finger
    5.9e-15   55.1   8.1    8.7e-15   54.5   5.6    1.2  1  T09A12.4b   CE31062	WBGene00003656	locus:nhr-66	status:Confi
      6e-15   55.1  11.7      6e-15   55.1   8.1    1.7  2  T09D3.4     CE45510	WBGene00020385	locus:nhr-216	nuclear hor
    6.2e-15   55.0   6.6    9.4e-15   54.4   4.6    1.2  1  F44C8.5b    CE10386	WBGene00003718	locus:nhr-128	status:Part
    6.7e-15   54.9   5.3    6.7e-15   54.9   3.7    1.4  1  Y41D4B.7    CE30005	WBGene00003677	locus:nhr-87	status:Confi
    8.5e-15   54.6   4.4    1.2e-14   54.0   3.0    1.1  1  M02H5.3     CE25952	WBGene00019741	locus:nhr-201	status:Part
    1.1e-14   54.2  13.6    1.6e-14   53.7   9.4    1.1  1  C38C3.9     CE08646	WBGene00016517	locus:nhr-260	zinc finger
    1.2e-14   54.1  10.1    1.7e-14   53.6   7.0    1.1  1  T01G6.7     CE37786	WBGene00003645	locus:nhr-55	zinc finger 
    1.7e-14   53.6   7.0    1.7e-14   53.6   4.8    1.5  1  Y41D4B.9    CE26096	WBGene00003712	locus:nhr-122	status:Conf
    2.8e-14   52.9  10.1    3.6e-14   52.5   7.0    1.0  1  F44C8.5a    CE34309	WBGene00003718	locus:nhr-128	zinc finger
    3.9e-14   52.4   7.2    8.8e-13   47.9   5.8    1.9  2  T06C12.6    CE16356	WBGene00003692	locus:nhr-102	Zinc finger
      4e-14   52.4  10.8    7.5e-14   51.5   7.5    1.3  1  Y22F5A.1    CE38441	WBGene00012494	locus:nhr-232	Zinc finger
    4.3e-14   52.2  10.9    5.3e-14   51.9   7.6    1.1  1  ZK1037.13   CE42528	WBGene00045515	status:Partially_confirme
    4.5e-14   52.2   7.8    6.9e-14   51.6   5.4    1.2  1  T01G6.8     CE18167	WBGene00003720	locus:nhr-130	zinc finger
    5.3e-14   51.9   8.4    5.3e-14   51.9   5.8    1.3  1  ZK697.2     CE15397	WBGene00022805	locus:nhr-256	zinc finger
    6.5e-14   51.7   1.9    8.7e-14   51.2   1.3    1.1  1  F57A8.5     CE34036	WBGene00010180	locus:nhr-192	Zinc finger
    7.7e-14   51.4   4.5    9.1e-14   51.2   3.1    1.2  1  F44C8.6b    CE38959	WBGene00003646	locus:nhr-56	status:Confi
      8e-14   51.4   8.3    1.1e-13   50.9   5.7    1.2  1  R11E3.5b    CE31720	WBGene00003694	locus:nhr-104	status:Part
    8.4e-14   51.3  11.1    1.4e-13   50.6   7.7    1.2  1  F09F3.10    CE46427	WBGene00008630	locus:nhr-175	Ligand-bind
    1.1e-13   50.9  10.6    1.6e-13   50.4   7.4    1.1  1  K11E4.5a    CE28244	WBGene00003661	locus:nhr-71	Zinc finger,
    1.3e-13   50.7   7.1    1.3e-13   50.7   4.9    1.6  1  F47C10.7    CE10666	WBGene00018544	locus:nhr-188	status:Part
    1.5e-13   50.5   8.3    2.2e-13   49.9   5.8    1.1  1  R13D11.8    CE39955	WBGene00020062	locus:nhr-270	status:Part
    1.5e-13   50.4   9.1    2.6e-13   49.7   6.3    1.3  1  Y39B6A.47a  CE41946	WBGene00012703	locus:nhr-145	status:Part
    1.6e-13   50.3   8.3    2.3e-13   49.8   5.7    1.2  1  R11E3.5c    CE37269	WBGene00003694	locus:nhr-104	status:Conf
    1.7e-13   50.3   8.4    2.8e-13   49.6   5.9    1.3  1  ZK455.6     CE43818	WBGene00013976	locus:nhr-33	Zinc finger,
    1.7e-13   50.3   9.0    2.3e-13   49.9   6.2    1.1  1  T05B4.2     CE13195	WBGene00003647	locus:nhr-57	zinc finger 
    1.7e-13   50.2   7.3    2.4e-13   49.8   5.0    1.1  1  C03G6.12    CE07886	WBGene00015397	locus:nhr-149	C4-type zin
    1.9e-13   50.1   8.3    2.6e-13   49.7   5.7    1.2  1  R11E3.5a    CE31719	WBGene00003694	locus:nhr-104	nuclear hor
    1.9e-13   50.1  11.3    1.9e-13   50.1   7.8    1.7  2  C45E5.6a    CE08734	WBGene00003636	locus:nhr-46	nuclear horm
    1.9e-13   50.1   8.2    3.7e-13   49.1   5.2    1.7  1  C50B6.14a   CE40923	WBGene00003719	locus:nhr-129	status:Conf
      2e-13   50.0   8.6    3.1e-13   49.4   5.9    1.2  1  F57A10.5    CE16151	WBGene00003650	locus:nhr-60	Ligand-bindi
    2.1e-13   49.9   4.1    3.5e-13   49.2   2.9    1.2  1  Y73F8A.21   CE46694	WBGene00003604	locus:nhr-5	status:Partia
    2.2e-13   49.9   8.2      4e-13   49.0   5.2    1.6  1  C50B6.14b   CE40924	WBGene00003719	locus:nhr-129	status:Conf
    2.9e-13   49.5   6.1      4e-13   49.0   4.2    1.1  1  C03G6.10    CE07884	WBGene00015396	locus:nhr-148	C4-type zin
    4.7e-13   48.8   6.2    6.6e-13   48.3   4.3    1.1  1  C13C4.3     CE39470	WBGene00003726	locus:nhr-136	Ligand-bind
    5.5e-13   48.6  11.7    7.8e-13   48.1   8.1    1.1  1  R04B5.3     CE06213	WBGene00011002	locus:nhr-205	Zinc finger
    7.2e-13   48.2  11.1      1e-12   47.7   7.7    1.1  1  F44C8.10    CE30795	WBGene00003716	locus:nhr-126	nuclear hor
    7.3e-13   48.2   7.4      1e-12   47.7   5.1    1.1  1  C06G3.1b    CE37188	WBGene00003695	locus:nhr-105	status:Conf
    7.7e-13   48.1   7.4    1.1e-12   47.6   5.1    1.1  1  C06G3.1a    CE34659	WBGene00003695	locus:nhr-105	zinc finger
    8.6e-13   47.9  13.7    1.2e-12   47.4   9.5    1.1  1  F38H12.3    CE17809	WBGene00018189	locus:nhr-181	nuclear hor
    9.7e-13   47.8   9.0    9.7e-13   47.8   6.2    1.4  1  C03G6.8     CE45420	WBGene00015395	locus:nhr-147	status:Part
      1e-12   47.7  11.0    1.7e-12   46.9   7.6    1.3  1  T13F3.3     CE35617	WBGene00003717	locus:nhr-127	Zinc finger
    1.1e-12   47.6   7.0    1.6e-12   47.0   4.9    1.1  1  Y41D4B.27   CE40724	WBGene00045255	locus:nhr-146	status:Conf
    1.3e-12   47.4  12.9    1.3e-12   47.3   8.4    1.4  1  ZK1037.5    CE16757	WBGene00014193	locus:nhr-247	Ligand-bind
    1.4e-12   47.3   9.8    1.9e-12   46.8   6.8    1.1  1  F16B12.8    CE35489	WBGene00008884	locus:nhr-281	Ligand-bind
    1.4e-12   47.3   1.8    1.4e-12   47.3   1.2    1.0  1  C26B2.3b    CE31317	WBGene00003625	locus:nhr-31	status:Confi
    1.5e-12   47.1   5.0    2.1e-12   46.6   3.5    1.1  1  R04B5.4a    CE06214	WBGene00003611	locus:nhr-12	Zinc finger,
    1.5e-12   47.1   5.0    2.2e-12   46.6   3.5    1.1  1  R04B5.4b    CE40989	WBGene00003611	locus:nhr-12	status:Parti
    1.7e-12   47.0   7.7    2.4e-12   46.5   5.3    1.1  1  T07C5.5     CE06383	WBGene00011568	locus:nhr-26	Ligand-bindi
    1.8e-12   46.9   5.7    3.3e-12   46.0   3.9    1.3  1  C49D10.6    CE08847	WBGene00003665	locus:nhr-75	zinc finger 
    2.4e-12   46.5   6.9    3.4e-12   46.0   4.8    1.1  1  R07B7.16    CE42934	WBGene00011100	locus:nhr-209	nuclear hor
    2.4e-12   46.5   3.2    3.5e-12   45.9   2.2    1.2  1  C13C4.2     CE40299	WBGene00007547	locus:nhr-154	Ligand-bind
    2.8e-12   46.2   8.8    4.4e-12   45.6   6.1    1.2  1  F44C8.6a    CE27385	WBGene00003646	locus:nhr-56	zinc finger 
    3.4e-12   46.0  10.6    5.1e-12   45.4   7.3    1.2  1  F44C8.3     CE30796	WBGene00003617	locus:nhr-18	nuclear horm
    3.6e-12   45.9  12.1    5.5e-12   45.3   8.4    1.2  1  F44C8.4     CE27384	WBGene00003693	locus:nhr-103	nulcear hor
    3.9e-12   45.8  11.3    5.8e-12   45.2   7.8    1.2  1  F25E5.6a    CE32874	WBGene00017787	locus:nhr-141	status:Part
    4.3e-12   45.6   5.8    6.4e-12   45.1   4.0    1.2  1  R07B7.15    CE35597	WBGene00011099	locus:nhr-208	Zinc finger
    4.5e-12   45.6  14.5    6.8e-12   45.0  10.0    1.2  1  F44C8.2     CE17823	WBGene00003724	locus:nhr-134	nuclear hor
    5.8e-12   45.2  10.3    5.8e-12   45.2   7.2    1.6  1  F44C4.2     CE07250	WBGene00018412	locus:nhr-37	zinc finger-
    5.8e-12   45.2   5.2      9e-12   44.6   3.6    1.2  1  R11G11.1    CE12740	WBGene00003722	locus:nhr-132	zinc finger
    6.2e-12   45.1   9.7    1.1e-11   44.3   6.7    1.3  1  E02H9.8b    CE41629	WBGene00003711	locus:nhr-121	status:Conf
    6.6e-12   45.0   2.9    9.2e-12   44.5   2.0    1.3  1  C54E10.5    CE36429	WBGene00008309	locus:nhr-170	Zinc finger
    6.6e-12   45.0   9.7    1.1e-11   44.3   6.7    1.3  1  E02H9.8a    CE30644	WBGene00003711	locus:nhr-121	status:Conf
      7e-12   44.9   9.0      1e-11   44.4   6.2    1.1  1  M02H5.6     CE35342	WBGene00003688	locus:nhr-98	status:Confi
    7.1e-12   44.9   9.2    1.1e-11   44.3   6.4    1.2  1  M02H5.1     CE25947	WBGene00003689	locus:nhr-99	status:Parti
    7.3e-12   44.9  23.3    5.6e-08   32.0   5.0    2.1  2  T19A5.5     CE13734	WBGene00020555	locus:nhr-219	zinc finger
    7.3e-12   44.9   6.2    1.1e-11   44.3   4.3    1.2  1  C12D5.2     CE35230	WBGene00015705	locus:nhr-152	zinc finger
    7.6e-12   44.8  11.3    1.2e-11   44.2   7.8    1.2  1  F25E5.6b    CE35288	WBGene00017787	locus:nhr-141	status:Part
    8.8e-12   44.6   6.6    1.4e-11   43.9   4.6    1.2  1  F41B5.9     CE42115	WBGene00018265	locus:nhr-182	nuclear hor
    9.2e-12   44.5  10.6    1.3e-11   44.1   7.3    1.1  1  K06B4.6     CE42553	WBGene00010601	locus:nhr-268	Ligand-bind
      1e-11   44.4   9.3      2e-11   43.4   6.5    1.4  1  T27B7.3     CE14235	WBGene00020850	locus:nhr-226	zinc finger
    1.1e-11   44.3  10.0    1.6e-11   43.7   6.9    1.1  1  K11E4.5b    CE37391	WBGene00003661	locus:nhr-71	Zinc finger,
    1.2e-11   44.2   9.3    1.8e-11   43.6   6.5    1.2  1  K06B4.8     CE35584	WBGene00010603	locus:nhr-198	Zinc finger
    1.2e-11   44.1   9.1    1.7e-11   43.6   6.3    1.1  1  K06B4.1     CE35582	WBGene00003641	locus:nhr-51	Zinc finger,
    1.3e-11   44.0   9.9    2.1e-11   43.4   6.9    1.2  1  T06C12.7    CE16357	WBGene00003674	locus:nhr-84	Zinc finger,
    1.5e-11   43.8   8.1    2.2e-11   43.3   5.6    1.1  1  M02H5.7     CE21074	WBGene00003713	locus:nhr-123	status:Conf
    1.6e-11   43.7   6.8    2.2e-11   43.3   4.7    1.1  1  K06B4.7     CE25931	WBGene00010602	locus:nhr-197	Ligand-bind
    2.1e-11   43.3   9.2      3e-11   42.8   6.3    1.2  1  Y94H6A.1    CE34619	WBGene00022374	locus:nhr-277	status:Part
    2.2e-11   43.3   9.5    3.5e-11   42.6   6.6    1.2  1  T27B7.4a    CE35785	WBGene00003705	locus:nhr-115	zinc finger
    2.3e-11   43.2  10.1    3.3e-11   42.7   7.0    1.1  1  Y40B10A.8   CE31110	WBGene00003676	locus:nhr-86	status:Confi
    2.3e-11   43.2  13.0    3.4e-11   42.7   9.0    1.2  1  C33G8.6     CE17496	WBGene00003632	locus:nhr-42	zinc finger 
    2.4e-11   43.2   9.7    4.4e-11   42.3   6.7    1.3  1  Y38E10A.18  CE21598	WBGene00012596	locus:nhr-234	status:Part
    2.4e-11   43.2  23.3    4.9e-11   42.1  16.1    1.4  1  T09A12.4c   CE31063	WBGene00003656	locus:nhr-66	status:Parti
    2.8e-11   42.9   8.2    3.6e-11   42.6   5.7    1.0  1  F44C8.9b    CE35311	WBGene00018415	locus:nhr-184	status:Part
    3.9e-11   42.5  10.8    5.7e-11   41.9   7.5    1.1  1  Y69H2.8     CE42556	WBGene00013483	locus:nhr-241	Zinc finger
    4.1e-11   42.4  24.4    8.7e-11   41.3  16.9    1.4  1  T09A12.4d   CE37723	WBGene00003656	locus:nhr-66	status:Parti
    4.2e-11   42.3   6.4    6.1e-11   41.8   4.4    1.2  1  C50B6.8a    CE40925	WBGene00008221	locus:nhr-168	Ligand-bind
    4.8e-11   42.1  24.9    1.1e-10   41.0  17.3    1.4  1  T09A12.4a   CE31061	WBGene00003656	locus:nhr-66	zinc finger 
    5.2e-11   42.0   7.4    9.5e-11   41.2   5.1    1.3  1  F47C10.8    CE10668	WBGene00018545	locus:nhr-189	nuclear hor
    5.8e-11   41.9   9.7    8.6e-11   41.3   6.8    1.2  1  T01G6.4     CE27433	WBGene00003696	locus:nhr-106	zinc finger
      6e-11   41.8   7.1    8.7e-11   41.3   4.9    1.2  1  C50B6.8b    CE46085	WBGene00008221	locus:nhr-168	status:Conf
    6.6e-11   41.7   7.4    1.3e-10   40.8   5.2    1.4  1  C14C6.4     CE08159	WBGene00015758	locus:nhr-155	zinc finger
      7e-11   41.6  13.0      1e-10   41.1   9.0    1.1  1  T27B7.1     CE30194	WBGene00003649	locus:nhr-59	status:Confi
    7.2e-11   41.6  10.5    1.1e-10   41.0   7.3    1.3  1  F35E8.12    CE15962	WBGene00003698	locus:nhr-108	Zinc finger
    7.5e-11   41.5  12.4    1.2e-10   40.9   8.6    1.2  1  R02D1.1     CE30823	WBGene00003715	locus:nhr-125	status:Part
    7.5e-11   41.5  11.9    1.1e-10   41.0   8.2    1.1  1  T12C9.5c    CE29473	WBGene00003699	locus:nhr-109	status:Conf
      9e-11   41.3   8.3    1.3e-10   40.7   5.8    1.1  1  C29E6.5     CE05336	WBGene00003633	locus:nhr-43	Zinc finger,
    9.5e-11   41.2   7.9    1.4e-10   40.6   5.5    1.1  1  R11G11.2a   CE12742	WBGene00003648	locus:nhr-58	zinc finger 
    1.1e-10   41.0   9.7    1.7e-10   40.3   6.7    1.2  1  F16B4.9     CE17680	WBGene00017510	locus:nhr-178	nuclear hor
    1.3e-10   40.8   8.1    1.9e-10   40.2   5.6    1.1  1  F44C8.9a    CE35310	WBGene00018415	locus:nhr-184	zinc finger
    1.8e-10   40.2   9.1    2.8e-10   39.6   6.3    1.1  1  C13C4.1     CE08126	WBGene00007546	locus:nhr-153	Ligand-bind
    1.9e-10   40.2   5.3    2.7e-10   39.7   3.7    1.1  1  Y17D7A.1    CE40242	WBGene00012446	locus:nhr-230	Zinc finger
    1.9e-10   40.2   1.2    2.8e-10   39.6   0.9    1.2  1  F48G7.3     CE44522	WBGene00003673	locus:nhr-83	nuclear horm
    1.9e-10   40.1   9.5    2.9e-10   39.6   6.6    1.1  1  F36D3.2     CE15966	WBGene00003644	locus:nhr-54	Zinc finger,
      2e-10   40.1   8.7    5.7e-10   38.6   5.0    1.9  2  R07B7.14    CE06276	WBGene00011098	locus:nhr-207	nuclear hor
    2.1e-10   40.0  13.1      3e-10   39.5   9.1    1.1  1  T26H2.9     CE31072	WBGene00003669	locus:nhr-79	Zinc finger,
    2.3e-10   39.9   7.5    3.2e-10   39.4   5.2    1.1  1  C05G6.1     CE37476	WBGene00015497	locus:nhr-76	status:Confi
    2.8e-10   39.6  12.1    4.2e-10   39.1   8.4    1.1  1  F44C8.8     CE10392	WBGene00003723	locus:nhr-133	zinc finger
    3.3e-10   39.4  11.2    3.5e-09   36.0   4.5    2.1  2  R02C2.4     CE40865	WBGene00019816	locus:nhr-204	nuclear hor
    3.6e-10   39.3  11.9    5.2e-10   38.7   8.2    1.1  1  T12C9.6     CE28079	WBGene00003615	locus:nhr-16	status:Confi
    3.8e-10   39.2  11.4    5.6e-10   38.6   7.9    1.1  1  F43C1.4     CE28025	WBGene00003619	locus:nhr-20	Zinc finger,
    7.4e-10   38.2   7.9    1.1e-09   37.6   5.5    1.2  1  Y17D7B.1    CE40151	WBGene00012449	locus:nhr-231	Zinc finger
    8.2e-10   38.1   5.7    1.1e-09   37.7   4.0    1.2  1  Y5H2B.2a    CE26221	WBGene00003612	locus:nhr-13	status:Confi
    8.8e-10   38.0   5.7    1.1e-09   37.6   4.0    1.2  1  Y5H2B.2b    CE36963	WBGene00003612	locus:nhr-13	status:Confi
    9.8e-10   37.8  12.7    1.1e-09   37.7   7.4    1.8  2  C17A2.8     CE34695	WBGene00003662	locus:nhr-72	zinc finger 
    1.2e-09   37.6   9.6    1.8e-09   37.0   6.6    1.1  1  Y17D7A.3b   CE35061	WBGene00003655	locus:nhr-65	status:Confi
    1.2e-09   37.5   9.6    1.8e-09   37.0   6.6    1.1  1  Y17D7A.3a   CE16588	WBGene00003655	locus:nhr-65	Zinc finger,
    1.4e-09   37.4   5.9    2.3e-09   36.6   4.1    1.3  1  C17E7.8b    CE42243	WBGene00003714	locus:nhr-124	status:Conf
    1.4e-09   37.3   8.1    1.9e-09   36.9   5.6    1.2  1  F14H3.11    CE35482	WBGene00008830	locus:nhr-176	Zinc finger
    1.4e-09   37.3  10.5    2.3e-09   36.6   7.3    1.3  1  T12C9.1     CE26822	WBGene00020460	locus:nhr-273	zinc finger
    1.7e-09   37.1   5.9    2.3e-09   36.6   4.1    1.1  1  C17E7.8a    CE30728	WBGene00003714	locus:nhr-124	nuclear hor
    1.9e-09   36.9  11.4    2.9e-09   36.3   7.9    1.1  1  T27B7.2     CE14233	WBGene00020849	locus:nhr-225	zinc finger
      2e-09   36.8  10.1    3.4e-09   36.1   7.0    1.2  1  M02H5.4     CE25953	WBGene00019742	locus:nhr-202	status:Part
    2.3e-09   36.6   7.6      4e-09   35.8   5.3    1.3  1  M02H5.5     CE39264	WBGene00019743	locus:nhr-203	status:Conf
    2.5e-09   36.5   6.3    3.6e-09   35.9   4.4    1.1  1  F16B4.11    CE17021	WBGene00017512	locus:nhr-179	zinc finger
    2.6e-09   36.4  12.0    3.5e-09   36.0   8.3    1.1  1  C29G2.5     CE08466	WBGene00016233	locus:srt-58	7TM chemorec
    2.7e-09   36.4   9.2    3.9e-09   35.8   6.4    1.1  1  Y80D3A.4    CE36624	WBGene00013584	locus:nhr-243	status:Part
    2.8e-09   36.3  10.2      4e-09   35.8   7.0    1.2  1  R10D12.2    CE42540	WBGene00001062	locus:dpr-1	Zinc finger, 
    3.7e-09   35.9   9.7    4.9e-09   35.5   6.7    1.1  1  K06B4.2     CE11784	WBGene00003642	locus:nhr-52	Zinc finger,
      4e-09   35.8   8.2    5.9e-09   35.2   5.7    1.1  1  Y46H3D.5b   CE39295	WBGene00003700	locus:nhr-110	status:Part
    5.6e-09   35.3  10.5    5.6e-09   35.3   7.3    1.8  2  F33E11.1    CE17759	WBGene00003614	locus:nhr-15	nuclear horm
    7.4e-09   34.9   8.5      1e-08   34.5   5.9    1.1  1  F47C10.4    CE10662	WBGene00018542	locus:nhr-187	status:Part
    8.3e-09   34.7   6.8    1.2e-08   34.2   4.7    1.1  1  T19H12.8    CE35775	WBGene00020591	locus:nhr-220	nuclear hor
    8.7e-09   34.7   7.4    1.3e-08   34.1   5.1    1.2  1  C54F6.8     CE17603	WBGene00016926	locus:nhr-171	nuclear hor
    9.5e-09   34.6  11.9    9.5e-09   34.6   8.2    1.6  2  H22D14.1    CE19931	WBGene00010410	locus:nhr-267	Zinc finger
    1.1e-08   34.4   8.4    1.4e-08   34.0   5.8    1.1  1  F57A10.6    CE42843	WBGene00010186	locus:nhr-283	status:Part
    1.2e-08   34.2   6.6    1.7e-08   33.7   4.6    1.1  1  Y46H3D.6    CE24323	WBGene00021610	locus:nhr-237	zinc finger
    1.5e-08   33.9  10.3    2.2e-08   33.3   7.2    1.1  1  F59E11.11   CE35887	WBGene00019116	locus:nhr-143	status:Part
    1.5e-08   33.9   6.7    2.1e-08   33.4   4.7    1.1  1  ZK678.2     CE15385	WBGene00014068	locus:nhr-255	Ligand-bind
    1.7e-08   33.8  12.1    2.5e-08   33.2   8.4    1.2  1  Y5H2A.2     CE42200	WBGene00021163	locus:nhr-275	status:Part
    1.7e-08   33.7  12.5    1.7e-08   33.7   8.7    1.6  1  F14A5.1     CE40558	WBGene00008778	locus:nhr-264	Zinc finger
    1.9e-08   33.5  11.6    2.8e-08   33.0   8.0    1.1  1  T01G6.2     CE40113	WBGene00003721	locus:nhr-131	zinc finger
    2.1e-08   33.4   8.0    2.1e-08   33.4   5.5    1.8  2  Y116A8C.18  CE44455	WBGene00013795	locus:nhr-229	status:Part
    2.3e-08   33.3   9.7    3.2e-08   32.8   6.8    1.1  1  T18D3.2     CE03663	WBGene00003854	locus:odr-7	Zinc finger, 
    2.8e-08   33.0  11.9    4.1e-08   32.4   8.3    1.1  1  F47C10.1    CE17834	WBGene00018539	locus:nhr-185	status:Part
      3e-08   32.9  11.7    4.6e-08   32.3   8.1    1.2  1  F48G7.11    CE35318	WBGene00018622	locus:nhr-190	nuclear hor
      3e-08   32.9  10.4    4.7e-08   32.3   7.2    1.2  1  F41D3.1     CE16020	WBGene00003672	locus:nhr-82	Zinc finger,
    3.1e-08   32.9  13.6    5.1e-08   32.2   9.4    1.2  1  F44A2.4     CE04571	WBGene00018404	locus:nhr-39	C4-type zinc
    3.1e-08   32.9  14.6    4.4e-08   32.4  10.1    1.2  1  F16H11.5    CE40252	WBGene00003635	locus:nhr-45	zinc finger 
    3.4e-08   32.7   7.8    6.6e-08   31.8   5.4    1.4  1  K06B4.10    CE11800	WBGene00010604	locus:nhr-199	Zinc finger
    3.6e-08   32.7   7.1    4.9e-08   32.2   4.9    1.1  1  T01G6.6a    CE35608	WBGene00020153	locus:nhr-212	nuclear hor
    3.9e-08   32.5  12.6    6.3e-08   31.8   8.7    1.2  1  Y46H3D.7    CE24324	WBGene00021611	locus:nhr-238	zinc finger
      4e-08   32.5   9.0      6e-08   31.9   6.2    1.2  1  C33G8.11    CE34731	WBGene00003697	locus:nhr-107	nuclear hor
    4.6e-08   32.3   5.7    6.6e-08   31.8   4.0    1.1  1  T19A5.4     CE13732	WBGene00003634	locus:nhr-44	zinc finger 
    4.7e-08   32.2  19.0    7.4e-08   31.6   9.1    2.0  2  ZK1025.9    CE19335	WBGene00003703	locus:nhr-113	Zinc finger
    4.8e-08   32.2   6.5    7.4e-08   31.6   4.5    1.2  1  C17E7.6     CE08266	WBGene00015901	locus:nhr-158	nuclear hor
    6.4e-08   31.8  12.1    1.1e-07   31.1   8.4    1.2  1  T24A6.11    CE46766	WBGene00020750	locus:nhr-222	zinc finger
    6.4e-08   31.8   5.8    8.6e-08   31.4   4.0    1.1  1  ZK6.4       CE19643	WBGene00022639	locus:nhr-253	zinc finger
    6.4e-08   31.8   8.4    8.9e-08   31.3   5.8    1.1  1  T01G6.6b    CE42457	WBGene00020153	locus:nhr-212	status:Part
    7.9e-08   31.5  14.1    1.1e-05   24.4   0.7    3.0  3  C45E1.1b    CE39697	WBGene00003654	locus:nhr-64	status:Confi
    8.5e-08   31.4   5.8    1.2e-07   30.9   4.0    1.2  1  ZK6.5       CE40002	WBGene00022640	locus:nhr-254	zinc finger
    1.2e-07   30.9   8.5    1.2e-07   30.9   5.9    2.0  2  K06B4.5     CE35583	WBGene00010600	locus:nhr-196	Zinc finger
    1.2e-07   30.9   7.4    1.7e-07   30.4   5.1    1.1  1  T27B7.5b    CE14239	WBGene00020851	locus:nhr-227	status:Part
    1.3e-07   30.8  12.1    1.3e-07   30.8   8.4    1.6  1  C47F8.2     CE36112	WBGene00008158	locus:nhr-165	Zinc finger
    1.7e-07   30.4  17.8    2.6e-07   29.8  12.3    1.2  1  E03H4.13    CE09139	WBGene00003679	locus:nhr-89	Zinc finger,
    1.7e-07   30.4   6.9    1.7e-07   30.4   4.8    1.6  1  T24A6.8     CE19590	WBGene00020748	locus:nhr-221	zinc finger
    1.8e-07   30.3   3.5    2.4e-07   29.9   2.4    1.2  1  C17E7.7     CE17412	WBGene00015902	locus:nhr-159	nuclear hor
    1.9e-07   30.3   9.2    2.8e-07   29.7   6.4    1.2  1  F44C8.11    CE35309	WBGene00003686	locus:nhr-96	nuclear horm
      2e-07   30.2   7.6    2.7e-07   29.8   5.3    1.1  1  F36A4.14    CE44742	WBGene00003668	locus:nhr-78	status:Parti
    2.3e-07   29.9   6.4    3.4e-07   29.4   4.4    1.1  1  ZK218.6     CE16706	WBGene00013940	locus:nhr-248	Zinc finger
    2.6e-07   29.8  10.3    2.9e-07   29.6   7.1    1.0  1  C06C6.5b    CE29171	WBGene00003640	locus:nhr-50	status:Confi
    2.7e-07   29.7  11.6    2.7e-07   29.7   5.5    1.9  2  T09E11.2    CE42165	WBGene00011651	locus:nhr-217	Zinc finger
    2.8e-07   29.7   7.0    2.8e-07   29.7   4.9    2.0  2  C17E7.5     CE08265	WBGene00015900	locus:nhr-157	nuclear hor
    3.3e-07   29.5   8.8    3.3e-07   29.5   6.1    1.9  2  F47C10.3    CE17835	WBGene00018541	locus:nhr-186	nuclear hor
    3.7e-07   29.3   7.3    6.3e-07   28.5   5.0    1.3  1  F16B4.12b   CE30756	WBGene00003707	locus:nhr-117	status:Conf
    3.8e-07   29.3   6.1    4.9e-07   28.9   4.2    1.1  1  VC5.6       CE39522	WBGene00044699	locus:nhr-286	status:Part
    3.9e-07   29.2   8.9    6.1e-07   28.6   6.2    1.2  1  K06A1.4     CE18017	WBGene00003621	locus:nhr-22	C4-type zinc
      4e-07   29.2   7.5      5e-07   28.9   4.5    1.5  1  C49F5.4     CE08855	WBGene00008208	locus:nhr-167	Ligand-bind
    4.2e-07   29.1   7.6    6.8e-07   28.4   5.3    1.3  1  F16B4.12a   CE24906	WBGene00003707	locus:nhr-117	zinc finger
    6.3e-07   28.5   6.1    9.2e-07   28.0   4.2    1.2  1  F41B5.10    CE17819	WBGene00018266	locus:nhr-183	nuclear hor
    6.5e-07   28.5  11.7    9.3e-07   28.0   8.1    1.1  1  T26E4.16    CE35035	WBGene00012056	locus:nhr-285	status:Part
    8.6e-07   28.1  10.1    1.2e-06   27.6   7.0    1.1  1  C17E7.1     CE08261	WBGene00015897	locus:nhr-156	zinc-finger
    1.1e-06   27.7  11.8    1.1e-06   27.7   8.2    1.4  1  C33G8.8     CE06917	WBGene00016365	locus:nhr-139	zinc finger
    1.1e-06   27.7   7.4    1.9e-06   26.9   5.2    1.3  1  R08H2.9     CE41690	WBGene00011150	locus:nhr-269	Zinc finger
    1.2e-06   27.6  12.6    1.6e-06   27.2   8.7    1.1  1  C33G8.9     CE06918	WBGene00016366	locus:nhr-140	zinc finger
    2.1e-06   26.8   7.2    3.4e-06   26.1   5.0    1.2  1  C06C6.4     CE28202	WBGene00003653	locus:nhr-63	Zinc finger,
    2.2e-06   26.8   6.1    3.1e-06   26.2   4.2    1.1  1  Y32B12B.6   CE19066	WBGene00006471	locus:nhr-233	nuclear hor
    2.3e-06   26.7   5.2    3.2e-06   26.2   3.6    1.1  1  ZK6.2       CE18439	WBGene00022637	locus:nhr-252	zinc finger
    2.5e-06   26.5  10.3    3.4e-06   26.1   7.1    1.1  1  C06C6.5a    CE15599	WBGene00003640	locus:nhr-50	Zinc finger,
    2.9e-06   26.3  12.2    8.7e-06   24.8   7.1    2.0  2  C12D5.8a    CE32586	WBGene00003684	locus:nhr-94	status:Confi
    3.3e-06   26.1  14.4    6.2e-06   25.2  10.0    1.3  1  T27B7.6a    CE35786	WBGene00020852	locus:nhr-228	zinc finger
    3.6e-06   26.0  10.5    5.6e-06   25.4   7.3    1.2  1  C27C7.3     CE34263	WBGene00003664	locus:nhr-74	nuclear horm
      4e-06   25.9   6.5    7.5e-06   25.0   4.5    1.3  1  T15D6.6     CE32209	WBGene00003667	locus:nhr-77	Zinc finger,
    4.3e-06   25.7   0.5    5.9e-06   25.3   0.3    1.1  1  T27B7.5a    CE44497	WBGene00020851	locus:nhr-227	zinc finger
    7.9e-06   24.9  14.2    1.4e-05   24.1   9.8    1.3  1  F59E11.10b  CE11512	WBGene00019115	locus:nhr-195	status:Part
    8.8e-06   24.7  13.5    1.3e-05   24.1   9.3    1.2  1  F16B4.1     CE17011	WBGene00017503	locus:nhr-177	zinc finger
    9.5e-06   24.6  10.6    1.5e-05   24.0   7.3    1.2  1  ZK418.1     CE00731	WBGene00003608	locus:nhr-9	status:Partia
      1e-05   24.5  12.8    1.6e-05   23.8   8.8    1.3  1  F41D3.3     CE16022	WBGene00009608	locus:nhr-265	Zinc finger
      1e-05   24.5  11.7      1e-05   24.5   8.1    1.3  1  C33G8.10    CE06919	WBGene00016367	locus:nhr-162	zinc finger
    1.6e-05   23.8   6.9    2.3e-05   23.3   4.8    1.1  1  T07C5.2     CE06380	WBGene00011565	locus:nhr-272	Ligand-bind
    1.7e-05   23.8   8.9    2.9e-05   23.0   6.2    1.3  1  C27C7.4     CE19336	WBGene00003663	locus:nhr-73	Zinc finger,
    1.7e-05   23.8   8.9    2.9e-05   23.0   6.2    1.3  1  ZK1025.10   CE19336	WBGene00014189	locus:nhr-245	Zinc finger
    2.5e-05   23.2  12.1    3.7e-05   22.7   8.4    1.1  1  T01G6.5     CE12998	WBGene00020152	locus:nhr-211	zinc finger
    2.6e-05   23.2  10.9    2.6e-05   23.2   7.5    1.4  1  C47F8.8     CE34166	WBGene00003671	locus:nhr-81	Zinc finger,
    4.2e-05   22.5   7.7    7.5e-05   21.7   5.4    1.3  1  E03H4.6     CE42474	WBGene00008474	locus:nhr-174	Zinc finger
    5.3e-05   22.2   6.6    8.3e-05   21.5   4.6    1.2  1  F16H9.2b    CE44219	WBGene00008901	locus:nhr-27	status:Parti
    6.2e-05   21.9  12.2      9e-05   21.4   8.5    1.1  1  C33G8.12    CE17498	WBGene00016368	locus:nhr-163	nuclear hor
    6.8e-05   21.8  10.2    0.00016   20.6   7.1    1.5  1  H10E21.3b   CE19488	WBGene00003670	locus:nhr-80	status:Confi
    7.1e-05   21.7  10.3    0.00018   20.4   7.1    1.6  1  H10E21.3a   CE28733	WBGene00003670	locus:nhr-80	zinc finger 
    7.8e-05   21.6  11.7    0.00012   21.0   8.1    1.1  1  F31F4.12    CE17736	WBGene00017961	locus:nhr-180	zinc finger
    8.1e-05   21.5  10.7    0.00013   20.9   7.4    1.2  1  C17A2.1     CE34694	WBGene00015869	locus:nhr-257	zinc finger
     0.0001   21.2   8.6    0.00016   20.5   6.0    1.3  1  T03E6.3     CE41007	WBGene00011396	locus:nhr-271	zinc finger
    0.00011   21.2   0.3    0.00057   18.7   0.4    1.8  2  W05B5.3b    CE20150	WBGene00003675	locus:nhr-85	status:Confi
    0.00019   20.3   8.2    0.00031   19.6   5.7    1.2  1  F16H9.2a    CE05645	WBGene00008901	locus:nhr-27	Ligand-bindi
    0.00021   20.1  10.4     0.0003   19.6   7.2    1.1  1  VC5.5       CE39521	WBGene00003725	locus:nhr-135	status:Conf
    0.00023   20.0  10.7    0.00032   19.6   7.4    1.1  1  Y70C5C.6a   CE16678	WBGene00003702	locus:nhr-112	Zinc finger
    0.00025   19.9   6.8    0.00039   19.3   4.7    1.2  1  ZK6.1       CE40001	WBGene00022636	locus:nhr-278	status:Pred
    0.00025   19.9  10.3    0.00043   19.2   7.1    1.4  1  C33G8.7     CE42326	WBGene00016364	locus:nhr-161	zinc finger
    0.00027   19.8   8.2    0.00037   19.3   5.7    1.1  1  ZC410.1a    CE26841	WBGene00003610	locus:nhr-11	nuclear horm
    0.00035   19.5   9.7    0.00053   18.8   6.7    1.2  1  C54C8.1     CE36114	WBGene00008289	locus:nhr-169	Zinc finger
    0.00066   18.5   5.7    0.00093   18.0   3.9    1.1  1  Y71A12C.1   CE41542	WBGene00013512	locus:nhr-276	nuclear hor
    0.00077   18.3  14.8    0.00088   18.1   9.8    1.4  1  C49D10.9    CE40303	WBGene00016777	locus:nhr-261	zinc finger
    0.00092   18.1  12.3    0.00092   18.1   8.5    1.6  1  C06B8.1     CE07969	WBGene00007367	locus:nhr-150	zinc finger
     0.0016   17.3   8.7     0.0023   16.7   6.0    1.2  1  C41G6.5     CE15702	WBGene00008056	locus:nhr-164	Zinc finger
     0.0019   17.0  12.0     0.0029   16.4   8.3    1.2  1  Y39B6A.17b  CE34507	WBGene00003685	locus:nhr-95	nuclear horm
     0.0028   16.5  12.0     0.0042   15.9   8.3    1.1  1  Y39B6A.17a  CE31105	WBGene00003685	locus:nhr-95	nuclear horm
     0.0035   16.1  13.4     0.0048   15.7   9.3    1.1  1  F57G8.6     CE23788	WBGene00010215	locus:nhr-193	Domain of u
     0.0036   16.1   7.4     0.0036   16.1   5.1    1.4  1  ZK488.4     CE15357	WBGene00022756	locus:nhr-251	zinc finger
     0.0079   15.0   4.4     0.0079   15.0   3.0    1.9  2  C45E5.6c    CE29227	WBGene00003636	locus:nhr-46	status:Parti
     0.0097   14.7  12.6      0.016   13.9   8.7    1.2  1  ZK488.2     CE28191	WBGene00003680	locus:nhr-90	zinc finger 
     0.0097   14.7  13.5       0.59    8.8   9.3    2.1  1  R11G11.12   CE12762	WBGene00020015	locus:nhr-210	zinc finger
  ------ inclusion threshold ------
      0.013   14.2   2.1      0.018   13.7   1.4    1.1  1  C54F6.9     CE42308	WBGene00016927	locus:nhr-172	status:Part
      0.056   12.1   2.6      0.072   11.8   1.8    1.1  1  T26E4.8     CE16479	WBGene00012050	locus:nhr-223	Ligand-bind
       0.07   11.8   0.7       0.11   11.2   0.5    1.2  1  C56E10.4a   CE34281	WBGene00003727	locus:nhr-137	status:Part
       0.11   11.2   0.0       0.15   10.8   0.0    1.1  1  K10C3.6e    CE45522	WBGene00003639	locus:nhr-49	status:Confi
       0.19   10.4   5.1       0.34    9.6   3.6    1.2  1  F56H1.2     CE45617	WBGene00018993	locus:nhr-266	zinc finger
       0.23   10.1   2.2       0.29    9.8   1.1    1.4  1  F21D12.1b   CE20706	WBGene00003620	locus:nhr-21	status:Confi
       0.24   10.1   1.3       0.32    9.6   0.9    1.1  1  C11G6.4b    CE37954	WBGene00003624	locus:nhr-28	nuclear horm
       0.68    8.6   1.9          1    8.0   1.3    1.2  1  K09F6.4     CE12030	WBGene00019587	status:Partially_confirme
       0.77    8.4   0.2       0.82    8.3   0.2    1.1  1  D1086.10a   CE37962	WBGene00044080	status:Confirmed	UniProt:
        0.8    8.3   0.9        1.1    7.9   0.6    1.1  1  C31E10.5    CE40379	WBGene00007846	status:Partially_confirme
       0.81    8.3   0.3       0.93    8.1   0.2    1.0  1  C18D11.2    CE18513	WBGene00007680	locus:maa-1	Acyl CoA bind
        1.1    7.8   0.0        1.3    7.6   0.0    1.0  1  Y76A2B.5    CE19277	WBGene00013577	status:Confirmed	UniProt:
        1.2    7.7   1.7        1.4    7.5   1.2    1.0  1  F21C10.10   CE30758	WBGene00017659	status:Confirmed	UniProt:
        1.3    7.6   4.6        1.9    7.1   3.2    1.1  1  T07C5.4     CE06382	WBGene00011567	locus:nhr-215	status:Part
        1.4    7.5   0.1        2.4    6.8   0.1    1.3  1  F37A4.7b    CE29962	WBGene00004316	locus:rbf-1	status:Confir
        1.6    7.3   0.0        2.1    6.9   0.0    1.1  1  F11A1.3c    CE27586	WBGene00000908	locus:daf-12	status:Confi
        1.9    7.1   0.1        2.5    6.7   0.1    1.1  1  T07C5.3b    CE42592	WBGene00011566	locus:nhr-214	status:Conf
        1.9    7.1   0.1        2.5    6.7   0.1    1.1  1  T07C5.3a    CE35613	WBGene00011566	locus:nhr-214	Ligand-bind
          2    7.0   0.3        2.6    6.6   0.2    1.2  1  T12F5.1     CE13595	WBGene00020466	status:Confirmed	UniProt:
          2    7.0   0.1        2.3    6.8   0.1    1.0  1  C16A11.7    CE34690	WBGene00015820	status:Confirmed	UniProt:
          2    7.0   0.9        2.9    6.5   0.6    1.1  1  T12C9.5b    CE36324	WBGene00003699	locus:nhr-109	status:Conf
        2.2    6.9   0.3        2.2    6.9   0.2    1.1  1  D1086.8a    CE34781	WBGene00008395	status:Confirmed	UniProt:
        2.6    6.6   0.5        2.7    6.6   0.3    1.0  1  AC3.12      CE46597	WBGene00077503	status:Confirmed
        2.6    6.6   0.0        4.1    6.0   0.0    1.2  1  T01C3.1     CE42358	WBGene00011318	locus:cdt-2	WD domain, G-
        2.8    6.5   0.3          3    6.4   0.2    1.0  1  Y66D12A.1   CE15689	WBGene00013427	status:Partially_confirme
        2.9    6.5   0.7        3.5    6.2   0.5    1.1  1  F10C2.2     CE09306	WBGene00002241	locus:kup-1	KUP-1 protein
        3.2    6.3   0.0        4.5    5.8   0.0    1.1  1  M18.5       CE23880	WBGene00010890	locus:ddb-1	DNA repair pr
        3.3    6.3   0.3        3.5    6.2   0.2    1.1  1  F41E6.9     CE10260	WBGene00018290	status:Confirmed	UniProt:
        3.5    6.2   0.6        4.4    5.9   0.4    1.1  1  C01B12.2    CE39124	WBGene00015285	locus:gmeb-1	status:Confi
        3.5    6.2   1.5        3.9    6.0   1.0    1.0  1  T12A2.3     CE01396	WBGene00020438	status:Confirmed	UniProt:
        3.8    6.1   0.2        4.2    5.9   0.2    1.2  1  Y54G2A.10a  CE27482	WBGene00021875	status:Confirmed	UniProt:
        3.9    6.1   0.0        4.5    5.9   0.0    1.1  1  F49C12.14   CE03374	WBGene00009883	status:Confirmed	UniProt:
        4.2    6.0   4.7        4.4    5.9   3.3    1.2  1  B0414.3     CE07733	WBGene00001856	locus:hil-5	histone H1	st
        4.8    5.7   1.5        8.3    5.0   1.1    1.3  1  H42K12.3    CE11614	WBGene00019272	status:Confirmed	UniProt:
          5    5.7   2.2        5.2    5.6   1.5    1.1  1  F58E6.5     CE06020	WBGene00010254	status:Confirmed	UniProt:
        5.2    5.6   1.5          7    5.2   1.1    1.1  1  T22C1.8     CE18278	WBGene00011918	tyrosine specific protein
        5.2    5.6   0.3        7.2    5.2   0.2    1.1  1  T12C9.5a    CE33450	WBGene00003699	locus:nhr-109	status:Conf
        5.3    5.6   1.1        6.2    5.4   0.8    1.1  1  T07A5.7     CE43782	WBGene00045475	status:Confirmed	UniProt:
        5.8    5.5   1.7        7.3    5.2   1.2    1.1  1  F56C9.3     CE29406	WBGene00018948	status:Confirmed	UniProt:
        5.9    5.5   3.2        6.8    5.3   2.2    1.0  1  C24G6.1     CE17456	WBGene00006376	locus:syp-2	status:Confir
        5.9    5.4   0.1        7.1    5.2   0.1    1.1  1  C17E7.10    CE35243	WBGene00015904	status:Partially_confirme
          7    5.2   0.1        7.7    5.1   0.1    1.1  1  F32A7.3b    CE36145	WBGene00009304	locus:eva-1	G-protein cou
        7.4    5.1   1.1        8.4    4.9   0.8    1.1  1  Y39G10AR.16 CE21755	WBGene00021472	status:Confirmed	UniProt:
        7.7    5.1   0.0         11    4.6   0.0    1.2  1  T12A2.1     CE44585	WBGene00020436	status:Partially_confirme
        7.8    5.0   0.1         10    4.7   0.1    1.1  1  K04F1.13    CE36878	WBGene00019392	status:Partially_confirme
        8.2    5.0   1.7          9    4.8   1.2    1.1  1  ZC513.14    CE44525	WBGene00194928	status:Partially_confirme
        8.3    5.0   0.8        9.1    4.8   0.5    1.1  1  T02B11.4    CE33302	WBGene00020156	status:Confirmed	UniProt:
        8.7    4.9   0.0         12    4.5   0.0    1.1  1  F32B5.6d    CE36150	WBGene00017979	status:Confirmed	UniProt:
        8.8    4.9   1.7         11    4.5   1.2    1.1  1  C10A4.5     CE29079	WBGene00015666	locus:gad-2	status:Confir
        8.8    4.9   0.5         10    4.7   0.3    1.0  1  C17H12.13a  CE37201	WBGene00015938	status:Confirmed	protein_
        8.9    4.9   1.0         14    4.3   0.7    1.2  1  EEED8.16    CE28903	WBGene00017144	status:Confirmed	UniProt:
        9.7    4.7   0.8         15    4.1   0.5    1.3  1  C06C6.7     CE15601	WBGene00007381	status:Partially_confirme
        9.8    4.7   0.2         11    4.5   0.2    1.1  1  T27F7.2c    CE30457	WBGene00020867	locus:shc-2	status:Partia


Domain annotation for each sequence (and alignments):
>> C01H6.5b  CE30478	WBGene00003622	locus:nhr-23	nuclear hormone receptor	status:Confirmed	UniProt:P41828	protein_id:CAD
   #    score  bias  c-Evalue  i-Evalue hmmfrom  hmm to    alifrom  ali to    envfrom  env to     acc
 ---   ------ ----- --------- --------- ------- -------    ------- -------    ------- -------    ----
   1 !  206.6   3.9   1.5e-62   9.8e-61      73     174 ..     118     219 ..       9     229 .. 0.92
   2 !   32.7   0.0   5.3e-10   3.6e-08     330     386 ..     352     410 ..     346     422 .. 0.88

  Alignments for each domain:
  == domain 1    score: 206.6 bits;  conditional E-value: 1.5e-62
  Rora-aln  73 svaaqieiiPckicGdkssGihyGvitceGckGffrrsqqsnatyscPrqknclidrtsrnrcqhcrlqkclavGmsrdavkfGrmskkqrdslyaevqkh 173
                v+aqie+iPck+cGdkssG+hyGvitceGckGffrrsq s   y cPrqknc++dr  rnrcq+crl+kc+ +GmsrdavkfGrmskkqr+ +  ev+ h
  C01H6.5b 118 LVSAQIEVIPCKVCGDKSSGVHYGVITCEGCKGFFRRSQSSIVNYQCPRQKNCVVDRVNRNRCQYCRLKKCIELGMSRDAVKFGRMSKKQREKVEDEVRMH 218
               589***********************************************************************************************999 PP

  Rora-aln 174 r 174
               +
  C01H6.5b 219 K 219
               7 PP

  == domain 2    score: 32.7 bits;  conditional E-value: 5.3e-10
  Rora-aln 330 WqlcaikiteaiqyvvefakridGfmelcqndqivllkaGsle..vvfirmcrafdsqn 386
               W l a  +   iq ++efak idGfm+l q+ qi llk   +e  +vf  m    d+q 
  C01H6.5b 352 WELFARELNPLIQAIIEFAKSIDGFMNLPQETQIQLLKGSVFElsLVFAAMYYNVDAQA 410
               9999999999****************************886552279999999999885 PP

>> C01H6.5a  CE24775	WBGene00003622	locus:nhr-23	nuclear hormone receptor	status:Confirmed	UniProt:P41828	protein_id:CAA
   #    score  bias  c-Evalue  i-Evalue hmmfrom  hmm to    alifrom  ali to    envfrom  env to     acc
 ---   ------ ----- --------- --------- ------- -------    ------- -------    ------- -------    ----
   1 !  206.3   4.2   1.8e-62   1.2e-60      73     174 ..     153     254 ..      26     264 .. 0.85
   2 !   32.5   0.0   5.8e-10   3.9e-08     330     386 ..     387     445 ..     381     457 .. 0.88

  Alignments for each domain:
  == domain 1    score: 206.3 bits;  conditional E-value: 1.8e-62
  Rora-aln  73 svaaqieiiPckicGdkssGihyGvitceGckGffrrsqqsnatyscPrqknclidrtsrnrcqhcrlqkclavGmsrdavkfGrmskkqrdslyaevqkh 173
                v+aqie+iPck+cGdkssG+hyGvitceGckGffrrsq s   y cPrqknc++dr  rnrcq+crl+kc+ +GmsrdavkfGrmskkqr+ +  ev+ h
  C01H6.5a 153 LVSAQIEVIPCKVCGDKSSGVHYGVITCEGCKGFFRRSQSSIVNYQCPRQKNCVVDRVNRNRCQYCRLKKCIELGMSRDAVKFGRMSKKQREKVEDEVRMH 253
               589***********************************************************************************************999 PP

  Rora-aln 174 r 174
               +
  C01H6.5a 254 K 254
               7 PP

  == domain 2    score: 32.5 bits;  conditional E-value: 5.8e-10
  Rora-aln 330 WqlcaikiteaiqyvvefakridGfmelcqndqivllkaGsle..vvfirmcrafdsqn 386
               W l a  +   iq ++efak idGfm+l q+ qi llk   +e  +vf  m    d+q 
  C01H6.5a 387 WELFARELNPLIQAIIEFAKSIDGFMNLPQETQIQLLKGSVFElsLVFAAMYYNVDAQA 445
               9999999999****************************886552279999999999885 PP

>> C01H6.5f  CE39086	WBGene00003622	locus:nhr-23	status:Partially_confirmed	UniProt:P41828	protein_id:CAJ30220.1
   #    score  bias  c-Evalue  i-Evalue hmmfrom  hmm to    alifrom  ali to    envfrom  env to     acc
 ---   ------ ----- --------- --------- ------- -------    ------- -------    ------- -------    ----
   1 !  206.2   4.2   1.9e-62   1.3e-60      73     174 ..     118     218 ..       9     224 .. 0.91
   2 !   32.6   0.0   5.3e-10   3.6e-08     330     386 ..     354     412 ..     348     424 .. 0.88

  Alignments for each domain:
  == domain 1    score: 206.2 bits;  conditional E-value: 1.9e-62
  Rora-aln  73 svaaqieiiPckicGdkssGihyGvitceGckGffrrsqqsnatyscPrqknclidrtsrnrcqhcrlqkclavGmsrdavkfGrmskkqrdslyaevqkh 173
                v+aqie+iPck+cGdkssG+hyGvitceGckGffrrsq s   y cPrqknc++dr  rnrcq+crl+kc+ +GmsrdavkfGrmskkqr+ +  evq  
  C01H6.5f 118 LVSAQIEVIPCKVCGDKSSGVHYGVITCEGCKGFFRRSQSSIVNYQCPRQKNCVVDRVNRNRCQYCRLKKCIELGMSRDAVKFGRMSKKQREKVEDEVQV- 217
               589***********************************************************************************************95. PP

  Rora-aln 174 r 174
               r
  C01H6.5f 218 R 218
               4 PP

  == domain 2    score: 32.6 bits;  conditional E-value: 5.3e-10
  Rora-aln 330 WqlcaikiteaiqyvvefakridGfmelcqndqivllkaGsle..vvfirmcrafdsqn 386
               W l a  +   iq ++efak idGfm+l q+ qi llk   +e  +vf  m    d+q 
  C01H6.5f 354 WELFARELNPLIQAIIEFAKSIDGFMNLPQETQIQLLKGSVFElsLVFAAMYYNVDAQA 412
               9999999999****************************886552279999999999885 PP

>> C01H6.5c  CE37806	WBGene00003622	locus:nhr-23	nuclear hormone receptor	status:Confirmed	UniProt:P41828	protein_id:CAI
   #    score  bias  c-Evalue  i-Evalue hmmfrom  hmm to    alifrom  ali to    envfrom  env to     acc
 ---   ------ ----- --------- --------- ------- -------    ------- -------    ------- -------    ----
   1 !  200.7   7.9   9.2e-61   6.2e-59      74     174 ..       3     103 ..       1     114 [. 0.98
   2 !   33.1   0.0   3.8e-10   2.5e-08     330     386 ..     236     294 ..     230     309 .. 0.89

  Alignments for each domain:
  == domain 1    score: 200.7 bits;  conditional E-value: 9.2e-61
  Rora-aln  74 vaaqieiiPckicGdkssGihyGvitceGckGffrrsqqsnatyscPrqknclidrtsrnrcqhcrlqkclavGmsrdavkfGrmskkqrdslyaevqkhr 174
               v+aqie+iPck+cGdkssG+hyGvitceGckGffrrsq s   y cPrqknc++dr  rnrcq+crl+kc+ +GmsrdavkfGrmskkqr+ +  ev+ h+
  C01H6.5c   3 VSAQIEVIPCKVCGDKSSGVHYGVITCEGCKGFFRRSQSSIVNYQCPRQKNCVVDRVNRNRCQYCRLKKCIELGMSRDAVKFGRMSKKQREKVEDEVRMHK 103
               79***********************************************************************************************9997 PP

  == domain 2    score: 33.1 bits;  conditional E-value: 3.8e-10
  Rora-aln 330 WqlcaikiteaiqyvvefakridGfmelcqndqivllkaGsle..vvfirmcrafdsqn 386
               W l a  +   iq ++efak idGfm+l q+ qi llk   +e  +vf  m    d+q 
  C01H6.5c 236 WELFARELNPLIQAIIEFAKSIDGFMNLPQETQIQLLKGSVFElsLVFAAMYYNVDAQA 294
               999999999*****************************886552279999999999885 PP

>> C01H6.5d  CE39084	WBGene00003622	locus:nhr-23	status:Partially_confirmed	UniProt:P41828	protein_id:CAJ30218.1
   #    score  bias  c-Evalue  i-Evalue hmmfrom  hmm to    alifrom  ali to    envfrom  env to     acc
 ---   ------ ----- --------- --------- ------- -------    ------- -------    ------- -------    ----
   1 !  199.4   8.7   2.2e-60   1.5e-58      74     174 ..       3     102 ..       1     108 [. 0.96
   2 !   33.1   0.0   3.8e-10   2.6e-08     330     386 ..     238     296 ..     232     311 .. 0.89

  Alignments for each domain:
  == domain 1    score: 199.4 bits;  conditional E-value: 2.2e-60
  Rora-aln  74 vaaqieiiPckicGdkssGihyGvitceGckGffrrsqqsnatyscPrqknclidrtsrnrcqhcrlqkclavGmsrdavkfGrmskkqrdslyaevqkhr 174
               v+aqie+iPck+cGdkssG+hyGvitceGckGffrrsq s   y cPrqknc++dr  rnrcq+crl+kc+ +GmsrdavkfGrmskkqr+ +  evq  r
  C01H6.5d   3 VSAQIEVIPCKVCGDKSSGVHYGVITCEGCKGFFRRSQSSIVNYQCPRQKNCVVDRVNRNRCQYCRLKKCIELGMSRDAVKFGRMSKKQREKVEDEVQV-R 102
               79***********************************************************************************************95.4 PP

  == domain 2    score: 33.1 bits;  conditional E-value: 3.8e-10
  Rora-aln 330 WqlcaikiteaiqyvvefakridGfmelcqndqivllkaGsle..vvfirmcrafdsqn 386
               W l a  +   iq ++efak idGfm+l q+ qi llk   +e  +vf  m    d+q 
  C01H6.5d 238 WELFARELNPLIQAIIEFAKSIDGFMNLPQETQIQLLKGSVFElsLVFAAMYYNVDAQA 296
               999999999*****************************886552279999999999885 PP

>> W05B5.3a  CE26023	WBGene00003675	locus:nhr-85	Ligand-binding domain of nuclear hormone receptors	status:Confirmed	Uni
   #    score  bias  c-Evalue  i-Evalue hmmfrom  hmm to    alifrom  ali to    envfrom  env to     acc
 ---   ------ ----- --------- --------- ------- -------    ------- -------    ------- -------    ----
   1 !  151.5   4.2   6.5e-46   4.4e-44      71     181 ..     101     211 ..      46     222 .. 0.82

  Alignments for each domain:
  == domain 1    score: 151.5 bits;  conditional E-value: 6.5e-46
  Rora-aln  71 rasvaaqieiiPckicGdkssGihyGvitceGckGffrrsqqsnaty.scPrqknclidrtsrnrcqhcrlqkclavGmsrdavkfGrmskkqrdslyaev 170
                ++ ++    i c++c dk+sG hyGv +ceGckGffrrs q   ty +c r  +cli r  rnrcq crl+kclavGmsrdav+fGr+ k+ +  ++ e+
  W05B5.3a 101 DENASTSAGTILCQVCSDKASGFHYGVFACEGCKGFFRRSIQQKITYrACTRAEDCLILRNNRNRCQCCRLKKCLAVGMSRDAVRFGRVPKREKARMFEEM 201
               333444567899***********************************67**************************************************** PP

  Rora-aln 171 qkhrmqqqqrd 181
               qk  +q q rd
  W05B5.3a 202 QKTNVQSQ-RD 211
               ***99875.55 PP

>> F44A6.2  CE03323	WBGene00004786	locus:sex-1	nuclear hormone receptor	status:Confirmed	UniProt:P41830	protein_id:CAA90
   #    score  bias  c-Evalue  i-Evalue hmmfrom  hmm to    alifrom  ali to    envfrom  env to     acc
 ---   ------ ----- --------- --------- ------- -------    ------- -------    ------- -------    ----
   1 !  115.8   4.7     4e-35   2.7e-33      78     164 ..     146     232 ..      59     240 .. 0.75
   2 !   12.3   0.1   0.00075     0.051     325     383 ..     294     352 ..     283     408 .. 0.75

  Alignments for each domain:
  == domain 1    score: 115.8 bits;  conditional E-value: 4e-35
  Rora-aln  78 ieiiPckicGdkssGihyGvitceGckGffrrsqqsnatyscPrqknclidrtsrnrcqhcrlqkclavGmsrdavkfGrmskkqrd 164
                 i  ck+cGdk+sG hyGv +ceGckGffrrs q    y c +q+ c i r srnrcq+cr++kcl  Gms+d+v+  +     rd
   F44A6.2 146 KAISFCKVCGDKASGYHYGVTSCEGCKGFFRRSIQRKIDYRCLKQQVCEIKRESRNRCQYCRFKKCLDSGMSKDSVRQMKFRNAMRD 232
               35778***********************************************************************87666655555 PP

  == domain 2    score: 12.3 bits;  conditional E-value: 0.00075
  Rora-aln 325 qrevmWqlcaikiteaiqyvvefakridGfmelcqndqivllkaGslevvfirmcrafd 383
                r   Wq+ a  i   i+ vv+f k i  f  +  nd+ vll+  ++ + ++r+ r + 
   F44A6.2 294 NRLNAWQIYAHEIDVDIKEVVNFVKEIPKFNFINGNDKAVLLRKNAFPLYLLRIVRGMS 352
               56678*******************************************99999999874 PP

>> K10C3.6d  CE32694	WBGene00003639	locus:nhr-49	Ligand-binding domain of nuclear hormone receptors, Zinc finger, C4 typ
   #    score  bias  c-Evalue  i-Evalue hmmfrom  hmm to    alifrom  ali to    envfrom  env to     acc
 ---   ------ ----- --------- --------- ------- -------    ------- -------    ------- -------    ----
   1 !   92.5   8.6   4.5e-28     3e-26      82     157 ..      19      94 ..      14      97 .. 0.98
   2 !   10.2   0.0    0.0033      0.22     344     368 ..     220     244 ..     212     267 .. 0.90

  Alignments for each domain:
  == domain 1    score: 92.5 bits;  conditional E-value: 4.5e-28
  Rora-aln  82 PckicGdkssGihyGvitceGckGffrrsqqsnatyscPrqknclidrtsrnrcqhcrlqkclavGmsrdavkfGr 157
               Pc +cGdks+G hyGvi+c+GckGffrr+   +  ++c   k c+id+  r  c++cr+qkc+ vGm r+a++f r
  K10C3.6d  19 PCAVCGDKSTGTHYGVISCNGCKGFFRRTVLRDQKFTCRFNKRCVIDKNFRCACRYCRFQKCVQVGMKREAIQFER 94 
               9*************************************************************************88 PP

  == domain 2    score: 10.2 bits;  conditional E-value: 0.0033
  Rora-aln 344 vvefakridGfmelcqndqivllka 368
               +ve+ak i+ fm+l  +d+i+llk 
  K10C3.6d 220 MVEWAKTINPFMDLSMEDKIILLKN 244
               79*********************96 PP

>> Y15E3A.1a  CE27779	WBGene00003681	locus:nhr-91	nuclear hormone receptor nhr-91	status:Confirmed	UniProt:Q9U2R6	protei
   #    score  bias  c-Evalue  i-Evalue hmmfrom  hmm to    alifrom  ali to    envfrom  env to     acc
 ---   ------ ----- --------- --------- ------- -------    ------- -------    ------- -------    ----
   1 !  104.4   4.3   1.1e-31   7.7e-30      82     174 ..      99     192 ..      29     209 .. 0.85

  Alignments for each domain:
  == domain 1    score: 104.4 bits;  conditional E-value: 1.1e-31
   Rora-aln  82 PckicGdkssGihyGvitceGckGffrrsqqsnatyscPrqknclidrtsrnrcqhcrlqkclavGmsrdavkfGrmsk.kqrdslyaevqkhr 174
                 c +cGdks+G+hyG  tceGckGff+rs q    y c +   c id+  rnrcq cr++kc++ Gm  +av+  rm   +  +s+y++ ++ r
  Y15E3A.1a  99 LCSVCGDKSTGLHYGAATCEGCKGFFKRSVQNKKVYHCSQDNCCEIDKQNRNRCQSCRFRKCISKGMLTEAVREDRMPGgRNGNSIYSNYKQRR 192
                49*************************************9999**********************************75267789999876655 PP

>> K10C3.6c  CE32693	WBGene00003639	locus:nhr-49	Ligand-binding domain of nuclear hormone receptors, Zinc finger, C4 typ
   #    score  bias  c-Evalue  i-Evalue hmmfrom  hmm to    alifrom  ali to    envfrom  env to     acc
 ---   ------ ----- --------- --------- ------- -------    ------- -------    ------- -------    ----
   1 !   91.3   9.3     1e-27   6.7e-26      82     157 ..      34     109 ..      31     112 .. 0.98
   2 !   10.1   0.0    0.0034      0.23     344     368 ..     235     259 ..     227     282 .. 0.90

  Alignments for each domain:
  == domain 1    score: 91.3 bits;  conditional E-value: 1e-27
  Rora-aln  82 PckicGdkssGihyGvitceGckGffrrsqqsnatyscPrqknclidrtsrnrcqhcrlqkclavGmsrdavkfGr 157
               Pc +cGdks+G hyGvi+c+GckGffrr+   +  ++c   k c+id+  r  c++cr+qkc+ vGm r+a++f r
  K10C3.6c  34 PCAVCGDKSTGTHYGVISCNGCKGFFRRTVLRDQKFTCRFNKRCVIDKNFRCACRYCRFQKCVQVGMKREAIQFER 109
               9*************************************************************************88 PP

  == domain 2    score: 10.1 bits;  conditional E-value: 0.0034
  Rora-aln 344 vvefakridGfmelcqndqivllka 368
               +ve+ak i+ fm+l  +d+i+llk 
  K10C3.6c 235 MVEWAKTINPFMDLSMEDKIILLKN 259
               79*********************96 PP

>> K10C3.6a  CE12084	WBGene00003639	locus:nhr-49	Ligand-binding domain of nuclear hormone receptors, Zinc finger, C4 typ
   #    score  bias  c-Evalue  i-Evalue hmmfrom  hmm to    alifrom  ali to    envfrom  env to     acc
 ---   ------ ----- --------- --------- ------- -------    ------- -------    ------- -------    ----
   1 !   90.7   9.8   1.5e-27     1e-25      82     157 ..      10      85 ..       8      88 .. 0.98
   2 !   10.2   0.0    0.0032      0.22     344     368 ..     211     235 ..     203     258 .. 0.90

  Alignments for each domain:
  == domain 1    score: 90.7 bits;  conditional E-value: 1.5e-27
  Rora-aln  82 PckicGdkssGihyGvitceGckGffrrsqqsnatyscPrqknclidrtsrnrcqhcrlqkclavGmsrdavkfGr 157
               Pc +cGdks+G hyGvi+c+GckGffrr+   +  ++c   k c+id+  r  c++cr+qkc+ vGm r+a++f r
  K10C3.6a  10 PCAVCGDKSTGTHYGVISCNGCKGFFRRTVLRDQKFTCRFNKRCVIDKNFRCACRYCRFQKCVQVGMKREAIQFER 85 
               9*************************************************************************88 PP

  == domain 2    score: 10.2 bits;  conditional E-value: 0.0032
  Rora-aln 344 vvefakridGfmelcqndqivllka 368
               +ve+ak i+ fm+l  +d+i+llk 
  K10C3.6a 211 MVEWAKTINPFMDLSMEDKIILLKN 235
               79*********************96 PP

>> K10C3.6b  CE28943	WBGene00003639	locus:nhr-49	status:Confirmed	UniProt:O45666	protein_id:CAD21653.1
   #    score  bias  c-Evalue  i-Evalue hmmfrom  hmm to    alifrom  ali to    envfrom  env to     acc
 ---   ------ ----- --------- --------- ------- -------    ------- -------    ------- -------    ----
   1 !   90.7   9.8   1.5e-27     1e-25      82     157 ..      10      85 ..       8      88 .. 0.98
   2 !   10.2   0.0    0.0032      0.22     344     368 ..     210     234 ..     202     257 .. 0.90

  Alignments for each domain:
  == domain 1    score: 90.7 bits;  conditional E-value: 1.5e-27
  Rora-aln  82 PckicGdkssGihyGvitceGckGffrrsqqsnatyscPrqknclidrtsrnrcqhcrlqkclavGmsrdavkfGr 157
               Pc +cGdks+G hyGvi+c+GckGffrr+   +  ++c   k c+id+  r  c++cr+qkc+ vGm r+a++f r
  K10C3.6b  10 PCAVCGDKSTGTHYGVISCNGCKGFFRRTVLRDQKFTCRFNKRCVIDKNFRCACRYCRFQKCVQVGMKREAIQFER 85 
               9*************************************************************************88 PP

  == domain 2    score: 10.2 bits;  conditional E-value: 0.0032
  Rora-aln 344 vvefakridGfmelcqndqivllka 368
               +ve+ak i+ fm+l  +d+i+llk 
  K10C3.6b 210 MVEWAKTINPFMDLSMEDKIILLKN 234
               79*********************96 PP

>> C32F10.6  CE39002	WBGene00003601	locus:nhr-2	nuclear homone receptor	status:Confirmed	UniProt:Q10902	protein_id:CCD61
   #    score  bias  c-Evalue  i-Evalue hmmfrom  hmm to    alifrom  ali to    envfrom  env to     acc
 ---   ------ ----- --------- --------- ------- -------    ------- -------    ------- -------    ----
   1 !  100.9   0.6   1.3e-30   8.6e-29      82     159 ..     217     301 ..      97     366 .. 0.78

  Alignments for each domain:
  == domain 1    score: 100.9 bits;  conditional E-value: 1.3e-30
  Rora-aln  82 PckicGdkssGihyGvitceGckGffrrsqqsnatyscPrqknc.......lidrtsrnrcqhcrlqkclavGmsrdavkfGrms 159
                c +cGd s+G hyGv +ceGckGffrrs   n +y c +  nc         +r  r rcq cr+ kclavGm rd v+  + +
  C32F10.6 217 RCMVCGDNSTGYHYGVQSCEGCKGFFRRSVHKNIAYVCTKGENCtfsyencAANRGVRTRCQACRFAKCLAVGMNRDNVRVNKET 301
               6**************************************987651111111679*************************987655 PP

>> F11C1.6a  CE03191	WBGene00003623	locus:nhr-25	nuclear hormone receptor	status:Confirmed	UniProt:Q19345	protein_id:CAA
   #    score  bias  c-Evalue  i-Evalue hmmfrom  hmm to    alifrom  ali to    envfrom  env to     acc
 ---   ------ ----- --------- --------- ------- -------    ------- -------    ------- -------    ----
   1 !   98.5   9.9   6.8e-30   4.6e-28      83     178 ..      18     115 ..       8     123 .. 0.94
   2 ?   -0.8   0.0       6.7   4.5e+02     621     643 ..     321     342 ..     232     418 .. 0.46

  Alignments for each domain:
  == domain 1    score: 98.5 bits;  conditional E-value: 6.8e-30
  Rora-aln  83 ckicGdkssGihyGvitceGckGffrrsqqsnatyscPrqknclidrtsrnrcqhcrlqkclavGmsrdavkfGrms..kkqrdslyaevqkhrmqqq 178
               c +cGd+ sG hyG++tce ckGff+r+ q    y c    nc +drt r rc  cr+qkcl++Gm  +av+  rm   + +  s+y   + hrmq+ 
  F11C1.6a  18 CPVCGDRVSGYHYGLLTCESCKGFFKRTVQNKKQYQCSAEANCHVDRTCRKRCPSCRFQKCLTMGMKMEAVRADRMRggRNKFGSFYKKDRAHRMQRN 115
               99**************************************************************************63367778************75 PP

  == domain 2    score: -0.8 bits;  conditional E-value: 6.7
  Rora-aln 621 rslcqillkqlqkekqlfsgves 643
                 +c+ l ++ q  + +f++v+ 
  F11C1.6a 321 AEMCKTLPDDAQIAR-IFTSVKG 342
               333333333333222.2333321 PP

>> Y38F2AL.5  CE43721	WBGene00021417	locus:nhr-236	status:Confirmed	UniProt:Q9N418	protein_id:CCD66972.1
   #    score  bias  c-Evalue  i-Evalue hmmfrom  hmm to    alifrom  ali to    envfrom  env to     acc
 ---   ------ ----- --------- --------- ------- -------    ------- -------    ------- -------    ----
   1 !   94.3  10.4   1.3e-28   8.6e-27      82     158 ..      12      88 ..       7      91 .. 0.96

  Alignments for each domain:
  == domain 1    score: 94.3 bits;  conditional E-value: 1.3e-28
   Rora-aln  82 PckicGdkssGihyGvitceGckGffrrsqqsnatyscPrqknclidrtsrnrcqhcrlqkclavGmsrdavkfGrm 158
                 c++cGd++sG hyGv++c+Gc+Gff+rs + n  ysc    +c+id t rn+cq cr+qkc++v m r av+  r+
  Y38F2AL.5  12 CCRVCGDRASGRHYGVLSCDGCRGFFKRSIRRNLRYSCKESGDCVIDVTRRNQCQACRFQKCITVAMNRHAVQHERL 88 
                6***********************************************************************99886 PP

>> Y104H12A.1  CE37054	WBGene00022423	locus:nhr-41	status:Partially_confirmed	UniProt:Q3V5L2	protein_id:CCD72605.1
   #    score  bias  c-Evalue  i-Evalue hmmfrom  hmm to    alifrom  ali to    envfrom  env to     acc
 ---   ------ ----- --------- --------- ------- -------    ------- -------    ------- -------    ----
   1 !   93.0   4.5   3.1e-28   2.1e-26      83     156 ..     194     267 ..     125     274 .. 0.89

  Alignments for each domain:
  == domain 1    score: 93.0 bits;  conditional E-value: 3.1e-28
    Rora-aln  83 ckicGdkssGihyGvitceGckGffrrsqqsnatyscPrqknclidrtsrnrcqhcrlqkclavGmsrdavkfG 156
                 c +cGdk+sG hyG ++ceGckGff+rs +    y c  qk+c + +  rnrcq+crl+kcl++Gm  ++v+  
  Y104H12A.1 194 CVVCGDKASGRHYGAVSCEGCKGFFKRSIRKRIGYVCRSQKDCPVTKFHRNRCQYCRLRKCLSMGMRSESVQAE 267
                 99****************************************************************99998765 PP

>> F56E3.4  CE28464	WBGene00001400	locus:fax-1	nuclear hormone receptor	status:Confirmed	UniProt:P90892	protein_id:CCD64
   #    score  bias  c-Evalue  i-Evalue hmmfrom  hmm to    alifrom  ali to    envfrom  env to     acc
 ---   ------ ----- --------- --------- ------- -------    ------- -------    ------- -------    ----
   1 !   88.9   4.5   5.5e-27   3.7e-25      79     157 ..      98     177 ..      46     183 .. 0.86

  Alignments for each domain:
  == domain 1    score: 88.9 bits;  conditional E-value: 5.5e-27
  Rora-aln  79 eiiPckicGdkssGihyGvitceGckGffrrsqqsnatyscPr.qknclidrtsrnrcqhcrlqkclavGmsrdavkfGr 157
                 + c +cGd ssG hyG+++c+Gc Gff+rs +    y c     nc++d++ rn+cq crl+kcl  Gm +dav+  r
   F56E3.4  98 PTLCCAVCGDVSSGKHYGILACNGCSGFFKRSVRRRLIYRCQAgTGNCVVDKAHRNQCQACRLKKCLNKGMNKDAVQNER 177
               5678*************************************86267******************************8766 PP

>> F55D12.4b  CE43459	WBGene00006790	locus:unc-55	status:Confirmed	UniProt:A5Z0L6	protein_id:CAP16278.2
   #    score  bias  c-Evalue  i-Evalue hmmfrom  hmm to    alifrom  ali to    envfrom  env to     acc
 ---   ------ ----- --------- --------- ------- -------    ------- -------    ------- -------    ----
   1 !   83.4   9.1   2.4e-25   1.6e-23      82     158 ..      20      95 ..      13      98 .. 0.93
   2 ?    5.7   0.0     0.073       4.9     424     473 ..     247     296 ..     241     306 .. 0.88

  Alignments for each domain:
  == domain 1    score: 83.4 bits;  conditional E-value: 2.4e-25
   Rora-aln  82 PckicGdkssGihyGvitceGckGffrrsqqsnatyscPrqknclidrtsrnrcqhcrlqkclavGmsrdavkfGrm 158
                 c +cGdkssG hyG  +ceGck ff+rs +   +y+c   knc id   rn+cq+crl kc+ +Gm +  v+ Gr+
  F55D12.4b  20 DCVVCGDKSSGKHYGQFSCEGCKSFFKRSIRRSLSYTCRATKNCAIDVQHRNQCQYCRLTKCIRMGMRK-EVQRGRL 95 
                69*****************************************************************55.5777775 PP

  == domain 2    score: 5.7 bits;  conditional E-value: 0.073
   Rora-aln 424 hltedeialfsafvlmsadrsWlqekvkieklqqkiqlalqhvlqknhre 473
                hl   e + + a +l s d   l ek kie +  k++ a+    + n r 
  F55D12.4b 247 HLDVVESSSLRAVLLFSCDEEALEEKGKIEEIVEKLKSAVDEYCKMNKRS 296
                6666677778899**************************99999888885 PP

>> K08A2.5c  CE29513	WBGene00003678	locus:nhr-88	status:Confirmed	UniProt:Q7KX66	protein_id:CCD67149.1
   #    score  bias  c-Evalue  i-Evalue hmmfrom  hmm to    alifrom  ali to    envfrom  env to     acc
 ---   ------ ----- --------- --------- ------- -------    ------- -------    ------- -------    ----
   1 !   87.2   9.0   1.7e-26   1.1e-24      83     157 ..      36     110 ..      34     120 .. 0.94

  Alignments for each domain:
  == domain 1    score: 87.2 bits;  conditional E-value: 1.7e-26
  Rora-aln  83 ckicGdkssGihyGvitceGckGffrrsqqsnatyscPrqknclidrtsrnrcqhcrlqkclavGmsrdavkfGr 157
               c +cGd+s+G hyGv++c GckGffrr+ +s  ty+c   + c id+  rn c++cr+q+cl+vGm  +a++  r
  K08A2.5c  36 CMVCGDRSAGKHYGVMACYGCKGFFRRTIRSQQTYTCRFTQKCAIDKDQRNACRYCRFQRCLTVGMEPEAIRPDR 110
               99*****************************************************************99998655 PP

>> C48D5.1b  CE42591	WBGene00003605	locus:nhr-6	status:Confirmed	UniProt:B2MZB4	protein_id:CAQ48391.1
   #    score  bias  c-Evalue  i-Evalue hmmfrom  hmm to    alifrom  ali to    envfrom  env to     acc
 ---   ------ ----- --------- --------- ------- -------    ------- -------    ------- -------    ----
   1 !   87.0   9.8     2e-26   1.3e-24      83     161 ..     132     210 ..     125     223 .. 0.95

  Alignments for each domain:
  == domain 1    score: 87.0 bits;  conditional E-value: 2e-26
  Rora-aln  83 ckicGdkssGihyGvitceGckGffrrsqqsnatyscPrqknclidrtsrnrcqhcrlqkclavGmsrdavkfGrmskk 161
               c +c d++  +hyG  tceGckGff+r+ q n+ y+c   k c id+  r rcq+cr qkcl vGm ++ v+ G +s +
  C48D5.1b 132 CAVCNDRAVCLHYGARTCEGCKGFFKRTVQKNSKYTCAGNKTCPIDKRYRSRCQYCRYQKCLEVGMVKEIVRHGSLSGR 210
               99************************************************************************99964 PP

>> C48D5.1a  CE24859	WBGene00003605	locus:nhr-6	Zinc finger, C4 type (two domains) \; Ligand-binding domain of nuclear h
   #    score  bias  c-Evalue  i-Evalue hmmfrom  hmm to    alifrom  ali to    envfrom  env to     acc
 ---   ------ ----- --------- --------- ------- -------    ------- -------    ------- -------    ----
   1 !   86.7   9.7   2.4e-26   1.6e-24      83     161 ..     268     346 ..     260     359 .. 0.95

  Alignments for each domain:
  == domain 1    score: 86.7 bits;  conditional E-value: 2.4e-26
  Rora-aln  83 ckicGdkssGihyGvitceGckGffrrsqqsnatyscPrqknclidrtsrnrcqhcrlqkclavGmsrdavkfGrmskk 161
               c +c d++  +hyG  tceGckGff+r+ q n+ y+c   k c id+  r rcq+cr qkcl vGm ++ v+ G +s +
  C48D5.1a 268 CAVCNDRAVCLHYGARTCEGCKGFFKRTVQKNSKYTCAGNKTCPIDKRYRSRCQYCRYQKCLEVGMVKEIVRHGSLSGR 346
               99************************************************************************99964 PP

>> F55D12.4a  CE43454	WBGene00006790	locus:unc-55	nuclear hormone receptor	status:Confirmed	UniProt:A5Z0M1	protein_id:CA
   #    score  bias  c-Evalue  i-Evalue hmmfrom  hmm to    alifrom  ali to    envfrom  env to     acc
 ---   ------ ----- --------- --------- ------- -------    ------- -------    ------- -------    ----
   1 !   82.4   9.0     5e-25   3.4e-23      82     151 ..      20      89 ..      13     109 .. 0.90
   2 ?    5.6   0.0     0.077       5.2     424     473 ..     260     309 ..     254     319 .. 0.87

  Alignments for each domain:
  == domain 1    score: 82.4 bits;  conditional E-value: 5e-25
   Rora-aln  82 PckicGdkssGihyGvitceGckGffrrsqqsnatyscPrqknclidrtsrnrcqhcrlqkclavGmsrd 151
                 c +cGdkssG hyG  +ceGck ff+rs +   +y+c   knc id   rn+cq+crl kc+ +Gm ++
  F55D12.4a  20 DCVVCGDKSSGKHYGQFSCEGCKSFFKRSIRRSLSYTCRATKNCAIDVQHRNQCQYCRLTKCIRMGMRKE 89 
                69*****************************************************************865 PP

  == domain 2    score: 5.6 bits;  conditional E-value: 0.077
   Rora-aln 424 hltedeialfsafvlmsadrsWlqekvkieklqqkiqlalqhvlqknhre 473
                hl   e + + a +l s d   l ek kie +  k++ a+    + n r 
  F55D12.4a 260 HLDVVESSSLRAVLLFSCDEEALEEKGKIEEIVEKLKSAVDEYCKMNKRS 309
                6666677778899**************************99999888885 PP

>> K08A2.5a  CE33143	WBGene00003678	locus:nhr-88	nuclear hormone receptor	status:Confirmed	UniProt:Q9N5J5	protein_id:CCD
   #    score  bias  c-Evalue  i-Evalue hmmfrom  hmm to    alifrom  ali to    envfrom  env to     acc
 ---   ------ ----- --------- --------- ------- -------    ------- -------    ------- -------    ----
   1 !   85.4   8.7   6.1e-26   4.1e-24      83     157 ..      36     110 ..      34     119 .. 0.94

  Alignments for each domain:
  == domain 1    score: 85.4 bits;  conditional E-value: 6.1e-26
  Rora-aln  83 ckicGdkssGihyGvitceGckGffrrsqqsnatyscPrqknclidrtsrnrcqhcrlqkclavGmsrdavkfGr 157
               c +cGd+s+G hyGv++c GckGffrr+ +s  ty+c   + c id+  rn c++cr+q+cl+vGm  +a++  r
  K08A2.5a  36 CMVCGDRSAGKHYGVMACYGCKGFFRRTIRSQQTYTCRFTQKCAIDKDQRNACRYCRFQRCLTVGMEPEAIRPDR 110
               99*****************************************************************99998655 PP

>> T01B10.4b  CE33819	WBGene00003613	locus:nhr-14	status:Confirmed	UniProt:O02151	protein_id:CCD69598.1
   #    score  bias  c-Evalue  i-Evalue hmmfrom  hmm to    alifrom  ali to    envfrom  env to     acc
 ---   ------ ----- --------- --------- ------- -------    ------- -------    ------- -------    ----
   1 !   84.2   8.1   1.4e-25   9.3e-24      83     157 ..      20      94 ..      10     108 .. 0.93

  Alignments for each domain:
  == domain 1    score: 84.2 bits;  conditional E-value: 1.4e-25
   Rora-aln  83 ckicGdkssGihyGvitceGckGffrrsqqsnatyscPrqknclidrtsrnrcqhcrlqkclavGmsrdavkfGr 157
                c +cGdk+ G hyG ++c+GckGffrrs   n  y+c   k c id+  rn c++cr+qkcla Gm  +a++  r
  T01B10.4b  20 CVVCGDKAIGKHYGAVACNGCKGFFRRSVWQNLQYTCRFNKQCNIDKDHRNACRYCRFQKCLADGMKPEAIQNER 94 
                99*****************************************************************99997655 PP

>> T01B10.4a  CE33818	WBGene00003613	locus:nhr-14	nuclear hormone receptor	status:Confirmed	UniProt:O02151	protein_id:CC
   #    score  bias  c-Evalue  i-Evalue hmmfrom  hmm to    alifrom  ali to    envfrom  env to     acc
 ---   ------ ----- --------- --------- ------- -------    ------- -------    ------- -------    ----
   1 !   84.2   8.1   1.4e-25   9.4e-24      83     157 ..      20      94 ..      10     108 .. 0.93

  Alignments for each domain:
  == domain 1    score: 84.2 bits;  conditional E-value: 1.4e-25
   Rora-aln  83 ckicGdkssGihyGvitceGckGffrrsqqsnatyscPrqknclidrtsrnrcqhcrlqkclavGmsrdavkfGr 157
                c +cGdk+ G hyG ++c+GckGffrrs   n  y+c   k c id+  rn c++cr+qkcla Gm  +a++  r
  T01B10.4a  20 CVVCGDKAIGKHYGAVACNGCKGFFRRSVWQNLQYTCRFNKQCNIDKDHRNACRYCRFQKCLADGMKPEAIQNER 94 
                99*****************************************************************99997655 PP

>> F58G6.5b  CE35564	WBGene00003627	locus:nhr-34	status:Confirmed	UniProt:Q21006	protein_id:CAC70146.2
   #    score  bias  c-Evalue  i-Evalue hmmfrom  hmm to    alifrom  ali to    envfrom  env to     acc
 ---   ------ ----- --------- --------- ------- -------    ------- -------    ------- -------    ----
   1 !   84.9   2.6   8.4e-26   5.7e-24      71     161 ..     121     211 ..      42     218 .. 0.81
   2 ?    1.7   0.2       1.2        81     420     473 ..     456     510 ..     359     545 .. 0.65

  Alignments for each domain:
  == domain 1    score: 84.9 bits;  conditional E-value: 8.4e-26
  Rora-aln  71 rasvaaqieiiPckicGdkssGihyGvitceGckGffrrsqqsnatyscPrqknclidrtsrnrcqhcrlqkclavGmsrdavkfGrmskk 161
                 +v++    + c++cGd  +G hyG i+c+GckGffrrs      y c     cl+ +  rnrc+ crl+kc++vGm   av+  r   k
  F58G6.5b 121 MGNVQSEFTGLKCRVCGDSRAGRHYGTIACNGCKGFFRRSIWEQRDYVCRFGGKCLVVQEYRNRCRACRLRKCFTVGMDARAVQSERDKHK 211
               455666667789***********************************************************************98886554 PP

  == domain 2    score: 1.7 bits;  conditional E-value: 1.2
  Rora-aln 420 lcsmhltedeialfsafvlmsadrsWlqe.kvkieklqqkiqlalqhvlqknhre 473
               +  m + e e  ++ a++l  a r    e +  i +++ k   al   +q  hr 
  F58G6.5b 456 MREMDMDEGEFVILKALILFRAHRRLSEEgRAHIKRVRDKYIEALYQHVQHQHRH 510
               45799999***************9988775789****999888875556888986 PP

>> F58G6.5c  CE35565	WBGene00003627	locus:nhr-34	status:Confirmed	UniProt:Q21006	protein_id:CAE46689.1
   #    score  bias  c-Evalue  i-Evalue hmmfrom  hmm to    alifrom  ali to    envfrom  env to     acc
 ---   ------ ----- --------- --------- ------- -------    ------- -------    ------- -------    ----
   1 !   84.9   2.6   8.9e-26     6e-24      71     161 ..     139     229 ..      57     236 .. 0.81
   2 ?    1.6   0.2       1.3        85     420     473 ..     474     528 ..     377     563 .. 0.65

  Alignments for each domain:
  == domain 1    score: 84.9 bits;  conditional E-value: 8.9e-26
  Rora-aln  71 rasvaaqieiiPckicGdkssGihyGvitceGckGffrrsqqsnatyscPrqknclidrtsrnrcqhcrlqkclavGmsrdavkfGrmskk 161
                 +v++    + c++cGd  +G hyG i+c+GckGffrrs      y c     cl+ +  rnrc+ crl+kc++vGm   av+  r   k
  F58G6.5c 139 MGNVQSEFTGLKCRVCGDSRAGRHYGTIACNGCKGFFRRSIWEQRDYVCRFGGKCLVVQEYRNRCRACRLRKCFTVGMDARAVQSERDKHK 229
               455666667789***********************************************************************98886554 PP

  == domain 2    score: 1.6 bits;  conditional E-value: 1.3
  Rora-aln 420 lcsmhltedeialfsafvlmsadrsWlqe.kvkieklqqkiqlalqhvlqknhre 473
               +  m + e e  ++ a++l  a r    e +  i +++ k   al   +q  hr 
  F58G6.5c 474 MREMDMDEGEFVILKALILFRAHRRLSEEgRAHIKRVRDKYIEALYQHVQHQHRH 528
               45799999***************9988775789****999888875556888986 PP

>> F44G3.9  CE35538	WBGene00003701	locus:nhr-111	Zinc finger, C4 type (two domains)	status:Partially_confirmed	UniProt:O
   #    score  bias  c-Evalue  i-Evalue hmmfrom  hmm to    alifrom  ali to    envfrom  env to     acc
 ---   ------ ----- --------- --------- ------- -------    ------- -------    ------- -------    ----
   1 !   83.4   2.8   2.4e-25   1.6e-23      78     160 ..      37     120 ..      14     128 .. 0.91

  Alignments for each domain:
  == domain 1    score: 83.4 bits;  conditional E-value: 2.4e-25
  Rora-aln  78 ieiiPckicGdkssGihyGvitceGckGffrrsqqsnatyscPr.qknclidrtsrnrcqhcrlqkclavGmsrdavkfGrmsk 160
               + i  c +cGd s G hyGv tc Gc Gffrr+ +    + c     nc+id++ rnrc+ cr++kc+  Gm ++av+  r s 
   F44G3.9  37 LPITLCAVCGDTSNGNHYGVPTCFGCSGFFRRTVRNKLVHGCWNgDGNCVIDKANRNRCKSCRIKKCFKKGMNKNAVQPERTSH 120
               56788*************************************76368******************************9888875 PP

>> K12H6.1  CE44851	WBGene00003709	locus:nhr-119	zinc finger protein	status:Partially_confirmed	UniProt:Q9N5H9	protein_i
   #    score  bias  c-Evalue  i-Evalue hmmfrom  hmm to    alifrom  ali to    envfrom  env to     acc
 ---   ------ ----- --------- --------- ------- -------    ------- -------    ------- -------    ----
   1 !   79.8   6.3     3e-24     2e-22      82     157 ..      34     109 ..       4     128 .. 0.90
   2 ?    2.2   0.0      0.84        56     420     471 ..     307     360 ..     300     365 .. 0.81

  Alignments for each domain:
  == domain 1    score: 79.8 bits;  conditional E-value: 3e-24
  Rora-aln  82 PckicGdkssGihyGvitceGckGffrrsqqsnatyscPrqknclidrtsrnrcqhcrlqkclavGmsrdavkfGr 157
                ck+cGd  +  hyGv+tc GckGffrr+ +  + y+c     c++dr  rn c+ cr++kc+ vGm   av+  r
   K12H6.1  34 TCKVCGDGNAKTHYGVVTCFGCKGFFRRTLKRPSEYTCRHNGHCVVDRHERNSCRFCRFKKCIEVGMDPKAVRPDR 109
               5*******************************************************************99998555 PP

  == domain 2    score: 2.2 bits;  conditional E-value: 0.84
  Rora-aln 420 lcsmhltedeialfsafvlmsad.rsWlqekv.kieklqqkiqlalqhvlqknh 471
               l  m l e+ei+l  a +++    ++  q+    i  l+ +iq +l hv++  h
   K12H6.1 307 LKKMNLKEEEITLIKAIIVLNPYlKTLTQDGSeAIMDLRDRIQETLYHVVRETH 360
               6689************98777651555566542699**************9998 PP

>> F58G6.5d  CE42612	WBGene00003627	locus:nhr-34	status:Confirmed	UniProt:B3GWB8	protein_id:CAQ58113.1
   #    score  bias  c-Evalue  i-Evalue hmmfrom  hmm to    alifrom  ali to    envfrom  env to     acc
 ---   ------ ----- --------- --------- ------- -------    ------- -------    ------- -------    ----
   1 !   81.9   4.7   7.1e-25   4.8e-23      72     161 ..      72     161 ..       8     168 .. 0.83
   2 ?    1.9   0.2         1        69     346     473 ..     321     460 ..     308     496 .. 0.65

  Alignments for each domain:
  == domain 1    score: 81.9 bits;  conditional E-value: 7.1e-25
  Rora-aln  72 asvaaqieiiPckicGdkssGihyGvitceGckGffrrsqqsnatyscPrqknclidrtsrnrcqhcrlqkclavGmsrdavkfGrmskk 161
                +v++    + c++cGd  +G hyG i+c+GckGffrrs      y c     cl+ +  rnrc+ crl+kc++vGm   av+  r   k
  F58G6.5d  72 GNVQSEFTGLKCRVCGDSRAGRHYGTIACNGCKGFFRRSIWEQRDYVCRFGGKCLVVQEYRNRCRACRLRKCFTVGMDARAVQSERDKHK 161
               45666666789***********************************************************************98886554 PP

  == domain 2    score: 1.9 bits;  conditional E-value: 1
  Rora-aln 346 efakridGfmelcqndqivllkaGslevvfi.rmcrafdsqnntvy.fdGkya..sPdvfksl..Gcedfisfvfef.....Gkslcsmhltedeialfsa 435
               ++ak +  + el   dq  ll+   + v ++    ++f +  + v   +G +     ++ k l  Gc+ +   + e         +  m + e e  ++ a
  F58G6.5d 321 DYAKIMKDYQELSPTDQFTLLRNRVISVNWLcHTYKTFKAGCDGVAlVNGSWYprDKELQKQLdpGCNHYFRILSEHlmedlVIPMREMDMDEGEFVILKA 421
               55666666666666666666666666555431334455555544431344433112345555555566665555443110002234579999********* PP

  Rora-aln 436 fvlmsadrsWlqe.kvkieklqqkiqlalqhvlqknhre 473
               ++l  a r    e +  i +++ k   al   +q  hr 
  F58G6.5d 422 LILFRAHRRLSEEgRAHIKRVRDKYIEALYQHVQHQHRH 460
               *******9988775789****999888875556888986 PP

>> T23H4.2  CE32501	WBGene00003659	locus:nhr-69	Ligand-binding domain of nuclear hormone receptors, Zinc finger, C4 type
   #    score  bias  c-Evalue  i-Evalue hmmfrom  hmm to    alifrom  ali to    envfrom  env to     acc
 ---   ------ ----- --------- --------- ------- -------    ------- -------    ------- -------    ----
   1 !   76.8   9.8   2.5e-23   1.7e-21      83     157 ..       6      80 ..       2      94 .. 0.93
   2 ?    4.5   0.0      0.17        11     344     375 ..     156     187 ..     146     200 .. 0.84

  Alignments for each domain:
  == domain 1    score: 76.8 bits;  conditional E-value: 2.5e-23
  Rora-aln  83 ckicGdkssGihyGvitceGckGffrrsqqsnatyscPrqknclidrtsrnrcqhcrlqkclavGmsrdavkfGr 157
               c ic dks+G hyG i+c+GckGffrrs +    y c   +nc + +  rn c+ crlqkc+  Gm  +a++  r
   T23H4.2   6 CHICNDKSTGKHYGAISCDGCKGFFRRSIRKRYHYQCRFEQNCDVTKNKRNACRACRLQKCVKAGMKSNAIQNER 80 
               *********************************************************************998776 PP

  == domain 2    score: 4.5 bits;  conditional E-value: 0.17
  Rora-aln 344 vvefakridGfmelcqndqivllkaGslevvf 375
                +e+ak +  f  l q dq  llk G+  ++ 
   T23H4.2 156 FIEWAKSLPQFSFLAQADQAALLKGGAASIIV 187
               58***********************9877664 PP

>> C02B4.2  CE02111	WBGene00003616	locus:nhr-17	nuclear hormone receptor	status:Partially_confirmed	UniProt:Q17589	prote
   #    score  bias  c-Evalue  i-Evalue hmmfrom  hmm to    alifrom  ali to    envfrom  env to     acc
 ---   ------ ----- --------- --------- ------- -------    ------- -------    ------- -------    ----
   1 !   80.7   8.7   1.7e-24   1.1e-22      83     162 ..      31     110 ..      10     114 .. 0.91

  Alignments for each domain:
  == domain 1    score: 80.7 bits;  conditional E-value: 1.7e-24
  Rora-aln  83 ckicGdkssGihyGvitceGckGffrrsqqsnatyscPrqknclidrtsrnrcqhcrlqkclavGmsrdavkfGrmskkq 162
               c +cGd +sGihy v +c+Gck ffrr    n tysc    +c+id++ r  c+hcr +kc+  Gm r  + + r  k++
   C02B4.2  31 CSVCGDVASGIHYSVAACNGCKTFFRRVVLENRTYSCKNNGDCIIDKSMRCSCRHCRYKKCIIAGMDRGELSMERRRKRK 110
               9*******************************************************************999888877664 PP

>> H01A20.1  CE18798	WBGene00003602	locus:nhr-3	Zinc finger, C4 type (two domains)	status:Confirmed	UniProt:Q9XTJ4	prote
   #    score  bias  c-Evalue  i-Evalue hmmfrom  hmm to    alifrom  ali to    envfrom  env to     acc
 ---   ------ ----- --------- --------- ------- -------    ------- -------    ------- -------    ----
   1 !   79.8   9.5     3e-24     2e-22      83     157 ..      53     127 ..      48     138 .. 0.94

  Alignments for each domain:
  == domain 1    score: 79.8 bits;  conditional E-value: 3e-24
  Rora-aln  83 ckicGdkssGihyGvitceGckGffrrsqqsnatyscPrqknclidrtsrnrcqhcrlqkclavGmsrdavkfGr 157
               c +c d +sG hyGv++c GckGffrr+ ++   y c   k c id++ rn c+ cr+qkcl vGm  da++  r
  H01A20.1  53 CSVCCDEASGRHYGVVACFGCKGFFRRTVRAGKNYVCRYSKKCRIDKAGRNVCRSCRFQKCLEVGMEPDAIRPDR 127
               9*********************************************************************98655 PP

>> C45E1.1a  CE39696	WBGene00003654	locus:nhr-64	hormone receptor\/zinc finger protein	status:Confirmed	UniProt:D4YW57	p
   #    score  bias  c-Evalue  i-Evalue hmmfrom  hmm to    alifrom  ali to    envfrom  env to     acc
 ---   ------ ----- --------- --------- ------- -------    ------- -------    ------- -------    ----
   1 !   78.4   7.5   7.9e-24   5.3e-22      70     157 ..      14     101 ..       2     105 .. 0.90
   2 ?    2.0   0.0      0.97        65     342     384 ..     167     207 ..     149     215 .. 0.88

  Alignments for each domain:
  == domain 1    score: 78.4 bits;  conditional E-value: 7.9e-24
  Rora-aln  70 lrasvaaqieiiPckicGdkssGihyGvitceGckGffrrsqqsnatyscPrqknclidrtsrnrcqhcrlqkclavGmsrdavkfGr 157
                ++  ++  e + c icGd+++G hyG ++c+GckGffrr+ +   +y c     c +d++ rn c+ cr+  cl  Gm rdav+  r
  C45E1.1a  14 SQSPQSSSFENVFCAICGDRATGKHYGAMSCDGCKGFFRRTIRKRHSYVCRFGEKCQVDKAKRNSCRKCRFDVCLRKGMRRDAVQTER 101
               455567789999************************************************************************8655 PP

  == domain 2    score: 2.0 bits;  conditional E-value: 0.97
  Rora-aln 342 qyvvefakridGfmelcqndqivllkaGslevvfirmcrafds 384
                 +ve+ak ++Gf  +    q+ ll+  s +   + mc af s
  C45E1.1a 167 TLMVEWAKVLEGFQRVDNITQVALLRHFSAQ--HLVMCAAFRS 207
               568***********************98876..5679*99987 PP

>> B0280.8  CE00815	WBGene00003609	locus:nhr-10	retinoic acid	status:Confirmed	UniProt:P41999	protein_id:CCD61604.1
   #    score  bias  c-Evalue  i-Evalue hmmfrom  hmm to    alifrom  ali to    envfrom  env to     acc
 ---   ------ ----- --------- --------- ------- -------    ------- -------    ------- -------    ----
   1 !   79.1   7.4   4.8e-24   3.3e-22      83     157 ..      18      92 ..       8     108 .. 0.95

  Alignments for each domain:
  == domain 1    score: 79.1 bits;  conditional E-value: 4.8e-24
  Rora-aln  83 ckicGdkssGihyGvitceGckGffrrsqqsnatyscPrqknclidrtsrnrcqhcrlqkclavGmsrdavkfGr 157
               c +c d s+G hyGv +c+Gck ffrr+   n t+sc  q  c +d++ r  c+hcr+ kcl vGm r+a++  r
   B0280.8  18 CLVCSDISTGYHYGVPSCNGCKTFFRRTIMKNQTFSCQFQGKCPVDKSIRCACRHCRFEKCLQVGMDRNAIQQNR 92 
               99********************************************************************98665 PP

>> F21D12.1d  CE27988	WBGene00003620	locus:nhr-21	status:Confirmed	UniProt:Q19678	protein_id:CCD69792.1
   #    score  bias  c-Evalue  i-Evalue hmmfrom  hmm to    alifrom  ali to    envfrom  env to     acc
 ---   ------ ----- --------- --------- ------- -------    ------- -------    ------- -------    ----
   1 !   77.3   6.6   1.7e-23   1.1e-21      77     154 ..      24     101 ..       4     105 .. 0.89

  Alignments for each domain:
  == domain 1    score: 77.3 bits;  conditional E-value: 1.7e-23
   Rora-aln  77 qieiiPckicGdkssGihyGvitceGckGffrrsqqsnatyscPrqknclidrtsrnrcqhcrlqkclavGmsrdavk 154
                    + c +cGd + G hyGv +c+GckGffrrs   n ty+c  q  c + +  rn c+ crl+ c+ vGm   av+
  F21D12.1d  24 HKATLFCAVCGDTALGKHYGVTACNGCKGFFRRSIWKNRTYACRYQGKCGVAKEQRNACRSCRLKECIKVGMNPRAVQ 101
                444578******************************************************************988885 PP

>> F21D12.1a  CE33375	WBGene00003620	locus:nhr-21	modulating N-terminal of steroid\/thyroid\/retinoic nuclear hormone re
   #    score  bias  c-Evalue  i-Evalue hmmfrom  hmm to    alifrom  ali to    envfrom  env to     acc
 ---   ------ ----- --------- --------- ------- -------    ------- -------    ------- -------    ----
   1 !   77.3   6.6   1.7e-23   1.1e-21      77     154 ..      24     101 ..       4     105 .. 0.89

  Alignments for each domain:
  == domain 1    score: 77.3 bits;  conditional E-value: 1.7e-23
   Rora-aln  77 qieiiPckicGdkssGihyGvitceGckGffrrsqqsnatyscPrqknclidrtsrnrcqhcrlqkclavGmsrdavk 154
                    + c +cGd + G hyGv +c+GckGffrrs   n ty+c  q  c + +  rn c+ crl+ c+ vGm   av+
  F21D12.1a  24 HKATLFCAVCGDTALGKHYGVTACNGCKGFFRRSIWKNRTYACRYQGKCGVAKEQRNACRSCRLKECIKVGMNPRAVQ 101
                444578******************************************************************988885 PP

>> W01D2.2a  CE20124	WBGene00003651	locus:nhr-61	Zinc finger, C4 type (two domains)	status:Confirmed	UniProt:O62389	prot
   #    score  bias  c-Evalue  i-Evalue hmmfrom  hmm to    alifrom  ali to    envfrom  env to     acc
 ---   ------ ----- --------- --------- ------- -------    ------- -------    ------- -------    ----
   1 !   77.2   6.8   1.8e-23   1.2e-21      82     154 ..      29     101 ..      18     105 .. 0.96

  Alignments for each domain:
  == domain 1    score: 77.2 bits;  conditional E-value: 1.8e-23
  Rora-aln  82 PckicGdkssGihyGvitceGckGffrrsqqsnatyscPrqknclidrtsrnrcqhcrlqkclavGmsrdavk 154
                c +cGd + G hyGv +c+GckGffrrs   n ty+c     cl+ +  rn c+ crl +cl vGm   av+
  W01D2.2a  29 QCAVCGDVALGKHYGVNACNGCKGFFRRSIWKNRTYACRHGGKCLVAKEQRNACRSCRLTRCLDVGMNPRAVQ 101
               6******************************************************************998885 PP

>> C28D4.1  CE28893	WBGene00003690	locus:nhr-100	Ligand-binding domain of nuclear hormone receptors, Zinc finger, C4 typ
   #    score  bias  c-Evalue  i-Evalue hmmfrom  hmm to    alifrom  ali to    envfrom  env to     acc
 ---   ------ ----- --------- --------- ------- -------    ------- -------    ------- -------    ----
   1 !   76.6   6.0   2.7e-23   1.8e-21      82     160 ..      23     101 ..      11     107 .. 0.95

  Alignments for each domain:
  == domain 1    score: 76.6 bits;  conditional E-value: 2.7e-23
  Rora-aln  82 PckicGdkssGihyGvitceGckGffrrsqqsnatyscPrqknclidrtsrnrcqhcrlqkclavGmsrdavkfGrmsk 160
                c +cGd     hyG ++c+GckGffrrs     ty c    +c+i+   rnrc+ crl++cl vGm  +av+  r  k
   C28D4.1  23 SCLVCGDPHGKRHYGAMSCNGCKGFFRRSIWEKRTYKCSFNNECIIEFKYRNRCRACRLKRCLHVGMDANAVRSERTRK 101
               699*********************************************************************9988766 PP

>> W01D2.2b  CE20125	WBGene00003651	locus:nhr-61	Zinc finger, C4 type (two domains)	status:Confirmed	UniProt:O62389	prot
   #    score  bias  c-Evalue  i-Evalue hmmfrom  hmm to    alifrom  ali to    envfrom  env to     acc
 ---   ------ ----- --------- --------- ------- -------    ------- -------    ------- -------    ----
   1 !   76.5   7.2     3e-23     2e-21      82     154 ..      29     101 ..      19     105 .. 0.96

  Alignments for each domain:
  == domain 1    score: 76.5 bits;  conditional E-value: 3e-23
  Rora-aln  82 PckicGdkssGihyGvitceGckGffrrsqqsnatyscPrqknclidrtsrnrcqhcrlqkclavGmsrdavk 154
                c +cGd + G hyGv +c+GckGffrrs   n ty+c     cl+ +  rn c+ crl +cl vGm   av+
  W01D2.2b  29 QCAVCGDVALGKHYGVNACNGCKGFFRRSIWKNRTYACRHGGKCLVAKEQRNACRSCRLTRCLDVGMNPRAVQ 101
               6******************************************************************998885 PP

>> Y67A6A.2a  CE27305	WBGene00003652	locus:nhr-62	nuclear hormone receptor	status:Confirmed	UniProt:O02279	protein_id:CA
   #    score  bias  c-Evalue  i-Evalue hmmfrom  hmm to    alifrom  ali to    envfrom  env to     acc
 ---   ------ ----- --------- --------- ------- -------    ------- -------    ------- -------    ----
   1 !   76.4   3.3   3.3e-23   2.2e-21      75     164 ..      91     179 ..      33     182 .. 0.87

  Alignments for each domain:
  == domain 1    score: 76.4 bits;  conditional E-value: 3.3e-23
   Rora-aln  75 aaqieiiPckicGdkssGihyGvitceGckGffrrsqqsnatyscPrqknclidrtsrnrcqhcrlqkclavGmsrdavkfGrmskkqrd 164
                ++ i++  c +cGd++ G hyGv +c+GckGffrrs   n  y c     c i +  rn c+ crl++c+  Gm   av+  r+ + q  
  Y67A6A.2a  91 NSTINL-VCVVCGDQAFGKHYGVNACNGCKGFFRRSVWHNRQYLCRFEGRCAIAKEHRNVCRACRLKQCFVAGMNPRAVQSERVEREQNG 179
                455555.4***************************************************************************9999875 PP

>> F11A1.3a  CE27584	WBGene00000908	locus:daf-12	status:Confirmed	UniProt:Q9XZD4	protein_id:CAC42284.1
   #    score  bias  c-Evalue  i-Evalue hmmfrom  hmm to    alifrom  ali to    envfrom  env to     acc
 ---   ------ ----- --------- --------- ------- -------    ------- -------    ------- -------    ----
   1 !   70.8   3.1   1.6e-21   1.1e-19      81     151 ..     116     186 ..      10     222 .. 0.89
   2 ?    4.8   0.0      0.13         9     344     388 ..     565     609 ..     556     624 .. 0.91

  Alignments for each domain:
  == domain 1    score: 70.8 bits;  conditional E-value: 1.6e-21
  Rora-aln  81 iPckicGdkssGihyGvitceGckGffrrsqqsnatyscPrqknclidrtsrnrcqhcrlqkclavGmsrd 151
                 c++cGd ++G  + vitce ck ffrr       + cP   +c i+  sr  cq crl+kc++vGm ++
  F11A1.3a 116 KTCRVCGDHATGYNFNVITCESCKAFFRRNALRPKEFKCPYSEDCEINSVSRRFCQKCRLRKCFTVGMKKE 186
               57******************************************************************886 PP

  == domain 2    score: 4.8 bits;  conditional E-value: 0.13
  Rora-aln 344 vvefakridGfmelcqndqivllkaGslevvfirmcrafdsqnnt 388
                v  ak +  f e+ q+ +  llk G +e++ +r    +d+  n+
  F11A1.3a 565 FVKVAKGVPAFREVSQEGKFSLLKGGMIEMLTVRGVTRYDASTNS 609
               6899******************************99999988875 PP

>> F21D12.1e  CE39353	WBGene00003620	locus:nhr-21	status:Confirmed	UniProt:Q2V4U5	protein_id:CCD69793.1
   #    score  bias  c-Evalue  i-Evalue hmmfrom  hmm to    alifrom  ali to    envfrom  env to     acc
 ---   ------ ----- --------- --------- ------- -------    ------- -------    ------- -------    ----
   1 !   75.9   7.5   4.5e-23     3e-21      77     154 ..      24     101 ..       4     104 .. 0.88

  Alignments for each domain:
  == domain 1    score: 75.9 bits;  conditional E-value: 4.5e-23
   Rora-aln  77 qieiiPckicGdkssGihyGvitceGckGffrrsqqsnatyscPrqknclidrtsrnrcqhcrlqkclavGmsrdavk 154
                    + c +cGd + G hyGv +c+GckGffrrs   n ty+c  q  c + +  rn c+ crl+ c+ vGm   av+
  F21D12.1e  24 HKATLFCAVCGDTALGKHYGVTACNGCKGFFRRSIWKNRTYACRYQGKCGVAKEQRNACRSCRLKECIKVGMNPRAVQ 101
                444578******************************************************************988885 PP

>> C26B2.3a  CE17474	WBGene00003625	locus:nhr-31	zinc finger protein	status:Confirmed	UniProt:Q18192	protein_id:CCD65193
   #    score  bias  c-Evalue  i-Evalue hmmfrom  hmm to    alifrom  ali to    envfrom  env to     acc
 ---   ------ ----- --------- --------- ------- -------    ------- -------    ------- -------    ----
   1 !   75.4   4.4   6.3e-23   4.3e-21      83     157 ..      82     156 ..      49     196 .. 0.86

  Alignments for each domain:
  == domain 1    score: 75.4 bits;  conditional E-value: 6.3e-23
  Rora-aln  83 ckicGdkssGihyGvitceGckGffrrsqqsnatyscPrqknclidrtsrnrcqhcrlqkclavGmsrdavkfGr 157
               c +cGd  + +hyGv++c GckGffrr+      y+c    nc++d+  rn c++cr+q+c+  Gm   av+  r
  C26B2.3a  82 CAVCGDGIAKLHYGVLACYGCKGFFRRTLTGKYRYACRFSNNCIVDKFQRNSCRYCRFQRCIQAGMDPKAVRPDR 156
               9*****************************************************************999997554 PP

>> F21D12.1c  CE33377	WBGene00003620	locus:nhr-21	status:Confirmed	UniProt:Q86NH7	protein_id:CCD69791.1
   #    score  bias  c-Evalue  i-Evalue hmmfrom  hmm to    alifrom  ali to    envfrom  env to     acc
 ---   ------ ----- --------- --------- ------- -------    ------- -------    ------- -------    ----
   1 !   75.3   7.6   6.9e-23   4.6e-21      80     154 ..      19      93 ..       4      97 .. 0.92

  Alignments for each domain:
  == domain 1    score: 75.3 bits;  conditional E-value: 6.9e-23
   Rora-aln  80 iiPckicGdkssGihyGvitceGckGffrrsqqsnatyscPrqknclidrtsrnrcqhcrlqkclavGmsrdavk 154
                 + c +cGd + G hyGv +c+GckGffrrs   n ty+c  q  c + +  rn c+ crl+ c+ vGm   av+
  F21D12.1c  19 TLFCAVCGDTALGKHYGVTACNGCKGFFRRSIWKNRTYACRYQGKCGVAKEQRNACRSCRLKECIKVGMNPRAVQ 93 
                567******************************************************************988885 PP

>> R09G11.2d  CE34355	WBGene00003600	locus:nhr-1	status:Partially_confirmed	UniProt:Q7Z1P5	protein_id:CCD70298.1
   #    score  bias  c-Evalue  i-Evalue hmmfrom  hmm to    alifrom  ali to    envfrom  env to     acc
 ---   ------ ----- --------- --------- ------- -------    ------- -------    ------- -------    ----
   1 !   74.3   4.3   1.4e-22   9.4e-21      81     157 ..      67     147 ..       5     184 .. 0.76

  Alignments for each domain:
  == domain 1    score: 74.3 bits;  conditional E-value: 1.4e-22
   Rora-aln  81 iP....ckicGdkssGihyGvitceGckGffrrsqqsnatyscPrqknclidrtsrnrcqhcrlqkclavGmsrdavkfGr 157
                +P    c +c d ++G hyGv +c+Gck ffrr+  s+ t+ c    nc +++  r  c+hcr+ kcl vGm   a++  r
  R09G11.2d  67 VPegelCAVCSDLATGYHYGVASCNGCKTFFRRTIVSEQTFICQYNGNCDVNKNIRCACRHCRFNKCLLVGMDAKAIQNDR 147
                333333******************************************************************999997655 PP

>> F58G6.5a  CE27764	WBGene00003627	locus:nhr-34	nuclear hormone receptor	status:Confirmed	UniProt:Q21006	protein_id:CAA
   #    score  bias  c-Evalue  i-Evalue hmmfrom  hmm to    alifrom  ali to    envfrom  env to     acc
 ---   ------ ----- --------- --------- ------- -------    ------- -------    ------- -------    ----
   1 !   74.5   8.6   1.2e-22   7.9e-21      82     161 ..      18      97 ..      13     104 .. 0.93
   2 ?    2.2   0.2      0.82        55     346     473 ..     257     396 ..     244     432 .. 0.65

  Alignments for each domain:
  == domain 1    score: 74.5 bits;  conditional E-value: 1.2e-22
  Rora-aln  82 PckicGdkssGihyGvitceGckGffrrsqqsnatyscPrqknclidrtsrnrcqhcrlqkclavGmsrdavkfGrmskk 161
                c++cGd  +G hyG i+c+GckGffrrs      y c     cl+ +  rnrc+ crl+kc++vGm   av+  r   k
  F58G6.5a  18 KCRVCGDSRAGRHYGTIACNGCKGFFRRSIWEQRDYVCRFGGKCLVVQEYRNRCRACRLRKCFTVGMDARAVQSERDKHK 97 
               6***********************************************************************98886554 PP

  == domain 2    score: 2.2 bits;  conditional E-value: 0.82
  Rora-aln 346 efakridGfmelcqndqivllkaGslevvfi.rmcrafdsqnntvy.fdGkya..sPdvfksl..Gcedfisfvfef.....Gkslcsmhltedeialfsa 435
               ++ak +  + el   dq  ll+   + v ++    ++f +  + v   +G +     ++ k l  Gc+ +   + e         +  m + e e  ++ a
  F58G6.5a 257 DYAKIMKDYQELSPTDQFTLLRNRVISVNWLcHTYKTFKAGCDGVAlVNGSWYprDKELQKQLdpGCNHYFRILSEHlmedlVIPMREMDMDEGEFVILKA 357
               56666666666666666666666666665431334555555554431344433112345555555666665555543110002234579999********* PP

  Rora-aln 436 fvlmsadrsWlqe.kvkieklqqkiqlalqhvlqknhre 473
               ++l  a r    e +  i +++ k   al   +q  hr 
  F58G6.5a 358 LILFRAHRRLSEEgRAHIKRVRDKYIEALYQHVQHQHRH 396
               *******9988775789*****99888875556888986 PP

>> C26B2.3c  CE37709	WBGene00003625	locus:nhr-31	status:Confirmed	UniProt:Q18192	protein_id:CCD65195.1
   #    score  bias  c-Evalue  i-Evalue hmmfrom  hmm to    alifrom  ali to    envfrom  env to     acc
 ---   ------ ----- --------- --------- ------- -------    ------- -------    ------- -------    ----
   1 !   73.7   5.6   2.1e-22   1.4e-20      83     157 ..      43     117 ..      30     157 .. 0.85

  Alignments for each domain:
  == domain 1    score: 73.7 bits;  conditional E-value: 2.1e-22
  Rora-aln  83 ckicGdkssGihyGvitceGckGffrrsqqsnatyscPrqknclidrtsrnrcqhcrlqkclavGmsrdavkfGr 157
               c +cGd  + +hyGv++c GckGffrr+      y+c    nc++d+  rn c++cr+q+c+  Gm   av+  r
  C26B2.3c  43 CAVCGDGIAKLHYGVLACYGCKGFFRRTLTGKYRYACRFSNNCIVDKFQRNSCRYCRFQRCIQAGMDPKAVRPDR 117
               9*****************************************************************999997554 PP

>> R09G11.2c  CE33812	WBGene00003600	locus:nhr-1	status:Confirmed	UniProt:Q21878	protein_id:CCD70297.1
   #    score  bias  c-Evalue  i-Evalue hmmfrom  hmm to    alifrom  ali to    envfrom  env to     acc
 ---   ------ ----- --------- --------- ------- -------    ------- -------    ------- -------    ----
   1 !   73.3   4.3   2.8e-22   1.9e-20      82     157 ..      68     147 ..       5     184 .. 0.76

  Alignments for each domain:
  == domain 1    score: 73.3 bits;  conditional E-value: 2.8e-22
   Rora-aln  82 P....ckicGdkssGihyGvitceGckGffrrsqqsnatyscPrqknclidrtsrnrcqhcrlqkclavGmsrdavkfGr 157
                P    c +c d ++G hyGv +c+Gck ffrr+  s+ t+ c    nc +++  r  c+hcr+ kcl vGm   a++  r
  R09G11.2c  68 PegelCAVCSDLATGYHYGVASCNGCKTFFRRTIVSEQTFICQYNGNCDVNKNIRCACRHCRFNKCLLVGMDAKAIQNDR 147
                33333******************************************************************999997655 PP

>> F54D1.4  CE20866	WBGene00003606	locus:nhr-7	nuclear hormone receptor	status:Confirmed	UniProt:Q20765	protein_id:CAB00
   #    score  bias  c-Evalue  i-Evalue hmmfrom  hmm to    alifrom  ali to    envfrom  env to     acc
 ---   ------ ----- --------- --------- ------- -------    ------- -------    ------- -------    ----
   1 !   72.8   6.9     4e-22   2.7e-20      83     162 ..       9      90 ..       6      98 .. 0.90

  Alignments for each domain:
  == domain 1    score: 72.8 bits;  conditional E-value: 4e-22
  Rora-aln  83 ckicGdkssGihyGvitceGckGffrrsqq.snatyscPrqknclidrtsrnrcqhcrlqkclavGmsrdavkfGrm.skkq 162
               c +cGd  + ihyGv++c GckGffrr+ +     y c   knc + +  rn c++cr++kcl vGm  d v+  r  skk 
   F54D1.4   9 CAVCGDTPAKIHYGVLACFGCKGFFRRAVKdGRNKYVCRFEKNCEVTKFERNACRYCRFRKCLLVGMNPDYVRPDREkSKKG 90 
               99*************************86516789*************************************9988526664 PP

>> C08F8.8  CE18491	WBGene00003657	locus:nhr-67	nuclear hormone receptor	status:Partially_confirmed	UniProt:Q9XVV3	prote
   #    score  bias  c-Evalue  i-Evalue hmmfrom  hmm to    alifrom  ali to    envfrom  env to     acc
 ---   ------ ----- --------- --------- ------- -------    ------- -------    ------- -------    ----
   1 !   73.5   8.3   2.5e-22   1.7e-20      81     157 ..      19     100 ..       6     112 .. 0.92

  Alignments for each domain:
  == domain 1    score: 73.5 bits;  conditional E-value: 2.5e-22
  Rora-aln  81 iPckicGdkssGihyGvitceGckGffrrsqqsnatysc.....PrqknclidrtsrnrcqhcrlqkclavGmsrdavkfGr 157
               + c++c d ssG hy + +c+Gc Gff+rs +    y c     P    c +d+t rn+c+ crl+kcl +Gm +dav+  r
   C08F8.8  19 VDCRVCEDHSSGKHYSIFSCDGCAGFFKRSIRRHRQYVCknkgsPSEGQCKVDKTHRNQCRACRLRKCLEIGMNKDAVQHER 100
               67************************************97666677889*****************************9877 PP

>> F13A2.8  CE39145	WBGene00003708	locus:nhr-118	zinc finger protein	status:Predicted	UniProt:O16890	protein_id:CCD69387
   #    score  bias  c-Evalue  i-Evalue hmmfrom  hmm to    alifrom  ali to    envfrom  env to     acc
 ---   ------ ----- --------- --------- ------- -------    ------- -------    ------- -------    ----
   1 !   72.5   6.6   4.9e-22   3.3e-20      76     162 ..      10      96 ..       3     114 .. 0.90

  Alignments for each domain:
  == domain 1    score: 72.5 bits;  conditional E-value: 4.9e-22
  Rora-aln  76 aqieiiPckicGdkssGihyGvitceGckGffrrsqqsnatyscPrqknclidrtsrnrcqhcrlqkclavGmsrdavkfGrmskkq 162
                q  +  c +cGd     hyG ++c+GckGffrrs     ty c     c i+   rnrc+ crl kc+  Gm   a++  r  +k 
   F13A2.8  10 PQPLVSACLVCGDPNIQRHYGTVSCNGCKGFFRRSIWEKRTYKCSFHNQCSIEHKYRNRCRACRLEKCFRAGMDASAIRNKRAKRKS 96 
               5556778***********************************************************************999987663 PP

>> R09G11.2a  CE34353	WBGene00003600	locus:nhr-1	zinc finger protein	status:Confirmed	UniProt:Q21878	protein_id:CCD70296
   #    score  bias  c-Evalue  i-Evalue hmmfrom  hmm to    alifrom  ali to    envfrom  env to     acc
 ---   ------ ----- --------- --------- ------- -------    ------- -------    ------- -------    ----
   1 !   72.4   4.0   5.2e-22   3.5e-20      82     154 ..      68     144 ..       5     171 .. 0.79

  Alignments for each domain:
  == domain 1    score: 72.4 bits;  conditional E-value: 5.2e-22
   Rora-aln  82 P....ckicGdkssGihyGvitceGckGffrrsqqsnatyscPrqknclidrtsrnrcqhcrlqkclavGmsrdavk 154
                P    c +c d ++G hyGv +c+Gck ffrr+  s+ t+ c    nc +++  r  c+hcr+ kcl vGm   a++
  R09G11.2a  68 PegelCAVCSDLATGYHYGVASCNGCKTFFRRTIVSEQTFICQYNGNCDVNKNIRCACRHCRFNKCLLVGMDAKALQ 144
                33333******************************************************************988876 PP

>> K08H2.8  CE31557	WBGene00003626	locus:nhr-32	Zinc finger, C4 type (two domains)	status:Confirmed	UniProt:Q21372	prote
   #    score  bias  c-Evalue  i-Evalue hmmfrom  hmm to    alifrom  ali to    envfrom  env to     acc
 ---   ------ ----- --------- --------- ------- -------    ------- -------    ------- -------    ----
   1 !   71.4   6.3     1e-21   6.8e-20      77     155 ..      10      92 ..       2     104 .. 0.90

  Alignments for each domain:
  == domain 1    score: 71.4 bits;  conditional E-value: 1e-21
  Rora-aln  77 qieiiP....ckicGdkssGihyGvitceGckGffrrsqqsnatyscPrqknclidrtsrnrcqhcrlqkclavGmsrdavkf 155
                iei+     c +cGd + G hyGv +c Gc  ffrr+   n +++c r   c +d+ +r  c+ crl kc avGm + av+ 
   K08H2.8  10 HIEILShteqCVVCGDAADGFHYGVRSCRGCNAFFRRAVTFNMSFTCRRGGRCPVDKNARCACRACRLAKCYAVGMDKKAVQP 92 
               5666533333**********************************************************************975 PP

>> ZK662.3b  CE31141	WBGene00003638	locus:nhr-48	Zinc finger, C4 type (two domains)	status:Confirmed	UniProt:Q94407	prot
   #    score  bias  c-Evalue  i-Evalue hmmfrom  hmm to    alifrom  ali to    envfrom  env to     acc
 ---   ------ ----- --------- --------- ------- -------    ------- -------    ------- -------    ----
   1 !   72.0   5.0   7.1e-22   4.8e-20      82     163 ..      99     182 ..      13     197 .. 0.84

  Alignments for each domain:
  == domain 1    score: 72.0 bits;  conditional E-value: 7.1e-22
  Rora-aln  82 PckicGdkssGihyGvitceGckGffrrsqqsnatyscPrqknclidrtsrnrcqhcrlqkclavGmsrdav..kfGrmskkqr 163
                c++cGdk+    + vitce ck ffrr    +    cP    c i+  sr  cq crl kc+avGm ++ +     r+ kkqr
  ZK662.3b  99 VCRVCGDKAFSYNFNVITCESCKAFFRRNANKEKEIRCPFNEQCEINMVSRRFCQRCRLTKCFAVGMKKEWImsEEARLEKKQR 182
               4********************************************************************988224689*****9 PP

>> F11A1.3d  CE39240	WBGene00000908	locus:daf-12	status:Confirmed	UniProt:Q2XN07	protein_id:CAJ43436.1
   #    score  bias  c-Evalue  i-Evalue hmmfrom  hmm to    alifrom  ali to    envfrom  env to     acc
 ---   ------ ----- --------- --------- ------- -------    ------- -------    ------- -------    ----
   1 !   66.1   6.1     4e-20   2.7e-18      82     151 ..      83     152 ..      55     188 .. 0.93
   2 ?    4.9   0.0      0.13       8.5     344     388 ..     531     575 ..     522     590 .. 0.91

  Alignments for each domain:
  == domain 1    score: 66.1 bits;  conditional E-value: 4e-20
  Rora-aln  82 PckicGdkssGihyGvitceGckGffrrsqqsnatyscPrqknclidrtsrnrcqhcrlqkclavGmsrd 151
                c++cGd ++G  + vitce ck ffrr       + cP   +c i+  sr  cq crl+kc++vGm ++
  F11A1.3d  83 TCRVCGDHATGYNFNVITCESCKAFFRRNALRPKEFKCPYSEDCEINSVSRRFCQKCRLRKCFTVGMKKE 152
               6******************************************************************886 PP

  == domain 2    score: 4.9 bits;  conditional E-value: 0.13
  Rora-aln 344 vvefakridGfmelcqndqivllkaGslevvfirmcrafdsqnnt 388
                v  ak +  f e+ q+ +  llk G +e++ +r    +d+  n+
  F11A1.3d 531 FVKVAKGVPAFREVSQEGKFSLLKGGMIEMLTVRGVTRYDASTNS 575
               6899******************************99999988875 PP

>> F11A1.3b  CE27585	WBGene00000908	locus:daf-12	status:Confirmed	UniProt:Q9UB16	protein_id:CAC42283.1
   #    score  bias  c-Evalue  i-Evalue hmmfrom  hmm to    alifrom  ali to    envfrom  env to     acc
 ---   ------ ----- --------- --------- ------- -------    ------- -------    ------- -------    ----
   1 !   65.2   6.8   7.9e-20   5.3e-18      82     151 ..      58     127 ..      34     163 .. 0.94
   2 ?    5.0   0.0      0.12       8.2     344     388 ..     506     550 ..     497     565 .. 0.91

  Alignments for each domain:
  == domain 1    score: 65.2 bits;  conditional E-value: 7.9e-20
  Rora-aln  82 PckicGdkssGihyGvitceGckGffrrsqqsnatyscPrqknclidrtsrnrcqhcrlqkclavGmsrd 151
                c++cGd ++G  + vitce ck ffrr       + cP   +c i+  sr  cq crl+kc++vGm ++
  F11A1.3b  58 TCRVCGDHATGYNFNVITCESCKAFFRRNALRPKEFKCPYSEDCEINSVSRRFCQKCRLRKCFTVGMKKE 127
               6******************************************************************886 PP

  == domain 2    score: 5.0 bits;  conditional E-value: 0.12
  Rora-aln 344 vvefakridGfmelcqndqivllkaGslevvfirmcrafdsqnnt 388
                v  ak +  f e+ q+ +  llk G +e++ +r    +d+  n+
  F11A1.3b 506 FVKVAKGVPAFREVSQEGKFSLLKGGMIEMLTVRGVTRYDASTNS 550
               6899******************************99999988875 PP

>> F32B6.1  CE24934	WBGene00003603	locus:nhr-4	Ligand-binding domain of nuclear hormone receptors, Zinc finger, C4 type 
   #    score  bias  c-Evalue  i-Evalue hmmfrom  hmm to    alifrom  ali to    envfrom  env to     acc
 ---   ------ ----- --------- --------- ------- -------    ------- -------    ------- -------    ----
   1 !   68.8   7.8   6.4e-21   4.3e-19      83     157 ..      50     124 ..      45     130 .. 0.95

  Alignments for each domain:
  == domain 1    score: 68.8 bits;  conditional E-value: 6.4e-21
  Rora-aln  83 ckicGdkssGihyGvitceGckGffrrsqqsnatyscPrqknclidrtsrnrcqhcrlqkclavGmsrdavkfGr 157
               c +cGd + G hyG+ +c+GckGffrrs  s   ysc    +c + +  rn c+ crl+kc+ vGm  d+v+  r
   F32B6.1  50 CDVCGDVAFGKHYGINACNGCKGFFRRSVWSRRQYSCRFGGDCPVVKEHRNVCRSCRLKKCFEVGMNPDSVQNER 124
               **********************************************************************98655 PP

>> Y45G5AM.1b  CE35803	WBGene00003704	locus:nhr-114	status:Confirmed	UniProt:Q86PI8	protein_id:CCD74320.1
   #    score  bias  c-Evalue  i-Evalue hmmfrom  hmm to    alifrom  ali to    envfrom  env to     acc
 ---   ------ ----- --------- --------- ------- -------    ------- -------    ------- -------    ----
   1 !   67.3   7.7   1.8e-20   1.2e-18      83     155 ..      15      87 ..      12      94 .. 0.96

  Alignments for each domain:
  == domain 1    score: 67.3 bits;  conditional E-value: 1.8e-20
    Rora-aln  83 ckicGdkssGihyGvitceGckGffrrsqqsnatyscPrqknclidrtsrnrcqhcrlqkclavGmsrdavkf 155
                 c +c d +sG hyGv +c Gck ffrr+      y c    nc +d+t r  c++cr+ kcl+vGm r+a++ 
  Y45G5AM.1b  15 CLVCQDFASGYHYGVPSCVGCKTFFRRTIMKKQKYICQFEGNCPVDKTIRCACRYCRFEKCLSVGMDRNALQQ 87 
                 99*******************************************************************9875 PP

>> Y54F10AM.1  CE43713	WBGene00021848	locus:nhr-239	status:Confirmed	UniProt:Q9BKZ8	protein_id:CCD73834.1
   #    score  bias  c-Evalue  i-Evalue hmmfrom  hmm to    alifrom  ali to    envfrom  env to     acc
 ---   ------ ----- --------- --------- ------- -------    ------- -------    ------- -------    ----
   1 !   67.4   8.5   1.7e-20   1.1e-18      81     157 ..       9      86 ..       4      93 .. 0.92

  Alignments for each domain:
  == domain 1    score: 67.4 bits;  conditional E-value: 1.7e-20
    Rora-aln  81 iPckicGdkssGihyGvitceGckGffrrsqqsnatyscPr.qknclidrtsrnrcqhcrlqkclavGmsrdavkfGr 157
                 + c icGdks G hyGv +c+Gc  ff+rs + n  y+c      c++d+  rn c  crl kc  + m r av+  r
  Y54F10AM.1   9 VNCEICGDKSYGRHYGVWACDGCSCFFKRSVRKNIIYTCIAgNWKCVVDKGRRNWCPACRLAKCTRLKMNRLAVQTER 86 
                 68*************************************762679*****************************9777 PP

>> F09C6.8  CE15767	WBGene00008619	locus:nhr-262	Zinc finger, C4 type (two domains)	status:Partially_confirmed	UniProt:O
   #    score  bias  c-Evalue  i-Evalue hmmfrom  hmm to    alifrom  ali to    envfrom  env to     acc
 ---   ------ ----- --------- --------- ------- -------    ------- -------    ------- -------    ----
   1 !   67.2   7.9     2e-20   1.3e-18      83     153 ..      36     106 ..      25     111 .. 0.96

  Alignments for each domain:
  == domain 1    score: 67.2 bits;  conditional E-value: 2e-20
  Rora-aln  83 ckicGdkssGihyGvitceGckGffrrsqqsnatyscPrqknclidrtsrnrcqhcrlqkclavGmsrdav 153
               ck+cGd+     yG  +c Gc  ffrr+   n  y c + +ncli  t rn c++cr+qkc+avGm   a+
   F09C6.8  36 CKVCGDRPNNDRYGASACLGCTVFFRRAVVKNLKYKCMKEQNCLISCTYRNACRYCRFQKCFAVGMHSSAI 106
               ******************************************************************98887 PP

>> C07A12.3b  CE38483	WBGene00003628	locus:nhr-35	status:Confirmed	UniProt:Q17771	protein_id:CCD63276.1
   #    score  bias  c-Evalue  i-Evalue hmmfrom  hmm to    alifrom  ali to    envfrom  env to     acc
 ---   ------ ----- --------- --------- ------- -------    ------- -------    ------- -------    ----
   1 !   63.2  10.4   3.1e-19   2.1e-17      83     157 ..      21      95 ..      16     114 .. 0.92
   2 ?    3.4   0.0      0.36        24     343     370 ..     191     218 ..     108     235 .. 0.82

  Alignments for each domain:
  == domain 1    score: 63.2 bits;  conditional E-value: 3.1e-19
   Rora-aln  83 ckicGdkssGihyGvitceGckGffrrsqqsnatyscPrqknclidrtsrnrcqhcrlqkclavGmsrdavkfGr 157
                c ic d ++G hyG i+c+GckGffrr+ + n  y c     c id+  r  c++cr+ kc++ Gm  d v+  r
  C07A12.3b  21 CHICSDVATGRHYGAIACNGCKGFFRRTVRRNYEYHCRFESKCEIDKHNRAVCRYCRFMKCISSGMRDDQVQSER 95 
                *********************************************************************998665 PP

  == domain 2    score: 3.4 bits;  conditional E-value: 0.36
   Rora-aln 343 yvvefakridGfmelcqndqivllkaGs 370
                 v+e+ak +  f +l   dq vllk  +
  C07A12.3b 191 LVIEWAKTLPEFKQLSGADQAVLLKNFA 218
                69***********************643 PP

>> C28D4.9  CE35413	WBGene00003728	locus:nhr-138	Ligand-binding domain of nuclear hormone receptors, Zinc finger, C4 typ
   #    score  bias  c-Evalue  i-Evalue hmmfrom  hmm to    alifrom  ali to    envfrom  env to     acc
 ---   ------ ----- --------- --------- ------- -------    ------- -------    ------- -------    ----
   1 !   67.2   6.8     2e-20   1.3e-18      83     157 ..      15      89 ..      13     106 .. 0.95

  Alignments for each domain:
  == domain 1    score: 67.2 bits;  conditional E-value: 2e-20
  Rora-aln  83 ckicGdkssGihyGvitceGckGffrrsqqsnatyscPrqknclidrtsrnrcqhcrlqkclavGmsrdavkfGr 157
               c +cGd  +  hyG ++c+GckGffrrs     ty c    +c + +  rnrc+ cr+ kc+ vGm   av+  r
   C28D4.9  15 CLVCGDDKASRHYGTVACNGCKGFFRRSVWEKRTYFCIANEDCEVLQQFRNRCRACRFNKCVMVGMDARAVQSER 89 
               99*****************************************************************99998655 PP

>> C07A12.3a  CE30855	WBGene00003628	locus:nhr-35	zinc finger protein	status:Partially_confirmed	UniProt:Q17771	protein_
   #    score  bias  c-Evalue  i-Evalue hmmfrom  hmm to    alifrom  ali to    envfrom  env to     acc
 ---   ------ ----- --------- --------- ------- -------    ------- -------    ------- -------    ----
   1 !   62.9  10.5   3.9e-19   2.6e-17      83     157 ..      77     151 ..      71     169 .. 0.92
   2 ?    3.1   0.0      0.44        30     343     370 ..     247     274 ..     165     290 .. 0.83

  Alignments for each domain:
  == domain 1    score: 62.9 bits;  conditional E-value: 3.9e-19
   Rora-aln  83 ckicGdkssGihyGvitceGckGffrrsqqsnatyscPrqknclidrtsrnrcqhcrlqkclavGmsrdavkfGr 157
                c ic d ++G hyG i+c+GckGffrr+ + n  y c     c id+  r  c++cr+ kc++ Gm  d v+  r
  C07A12.3a  77 CHICSDVATGRHYGAIACNGCKGFFRRTVRRNYEYHCRFESKCEIDKHNRAVCRYCRFMKCISSGMRDDQVQSER 151
                *********************************************************************998665 PP

  == domain 2    score: 3.1 bits;  conditional E-value: 0.44
   Rora-aln 343 yvvefakridGfmelcqndqivllkaGs 370
                 v+e+ak +  f +l   dq vllk  +
  C07A12.3a 247 LVIEWAKTLPEFKQLSGADQAVLLKNFA 274
                69***********************643 PP

>> E02H1.7  CE30271	WBGene00003618	locus:nhr-19	Zinc finger, C4 type (two domains)	status:Confirmed	UniProt:Q09528	prote
   #    score  bias  c-Evalue  i-Evalue hmmfrom  hmm to    alifrom  ali to    envfrom  env to     acc
 ---   ------ ----- --------- --------- ------- -------    ------- -------    ------- -------    ----
   1 !   67.3   2.2   1.8e-20   1.2e-18      80     154 ..      77     151 ..      21     155 .. 0.87

  Alignments for each domain:
  == domain 1    score: 67.3 bits;  conditional E-value: 1.8e-20
  Rora-aln  80 iiPckicGdkssGihyGvitceGckGffrrsqqsnatyscPrqknclidrtsrnrcqhcrlqkclavGmsrdavk 154
               i  c icG+ s+G hyG+++c Gck ffrr+        c r k c +   +r  c+ cr +kcl  Gms++a++
   E02H1.7  77 IGQCLICGEPSTGKHYGIVACLGCKTFFRRAVVQRQDTECKREKPCDVTTMARKACRACRYRKCLESGMSKEALQ 151
               446****************************98888999*********************************975 PP

>> C49D10.2  CE08843	WBGene00016772	locus:nhr-166	zinc finger protein	status:Partially_confirmed	UniProt:O16609	protein_
   #    score  bias  c-Evalue  i-Evalue hmmfrom  hmm to    alifrom  ali to    envfrom  env to     acc
 ---   ------ ----- --------- --------- ------- -------    ------- -------    ------- -------    ----
   1 !   58.5   7.6   8.4e-18   5.7e-16      82     149 ..      10      77 ..       8      83 .. 0.94
   2 ?    8.3   0.0     0.012      0.83     345     472 ..     173     307 ..     169     330 .. 0.80

  Alignments for each domain:
  == domain 1    score: 58.5 bits;  conditional E-value: 8.4e-18
  Rora-aln  82 PckicGdkssGihyGvitceGckGffrrsqqsnatyscPrqknclidrtsrnrcqhcrlqkclavGms 149
                c ic +kssG hyGv++c+ ck ff+r+   +  y+c rq  c        +c+ cr++kcl vGm 
  C49D10.2  10 ACAICRNKSSGCHYGVLSCDACKMFFKRTYLMEKYYTCRRQESCYNMDGGNRKCKACRFKKCLEVGMN 77 
               5*******************************************977777779**************6 PP

  == domain 2    score: 8.3 bits;  conditional E-value: 0.012
  Rora-aln 345 vefakridGfmelcqndqivllkaGslevvfirmcrafds..qn..ntvyfdGkyasPdvfksl.Gcedfisfvf.efGkslcsmhltedeialfsafvlm 439
               ve  k +d +  l   d+i+ll + +l      +  afds  q     +  dG    Pd +  +  c d+i  ++    k l +m lte e  l+   v+ 
  C49D10.2 173 VETIKSLDFYPKLLLSDRILLLETVTLKSFH--LSVAFDSfsQKkeKILAPDGSEMFPDSLNKMdFCKDLIMRLLtTPVKPLIAMKLTETEYLLLGIIVIC 271
               8999999*****************9999866..566888643431134567********8866626****986661568*********************9 PP

  Rora-aln 440 sadrsWlq..ekvkie.klqqkiqlalqhvlqknhr 472
                 +   l    k  i   lq+ i + lq  l  n r
  C49D10.2 272 NPEIDGLSpsGKAIITaFLQKTINVLLQFCLINNPR 307
               988877762245545415788899999999988877 PP

>> Y45G5AM.1a  CE33735	WBGene00003704	locus:nhr-114	status:Confirmed	UniProt:Q9GUI3	protein_id:CCD74319.1
   #    score  bias  c-Evalue  i-Evalue hmmfrom  hmm to    alifrom  ali to    envfrom  env to     acc
 ---   ------ ----- --------- --------- ------- -------    ------- -------    ------- -------    ----
   1 !   66.4   7.8   3.4e-20   2.3e-18      83     155 ..      15      87 ..      12      93 .. 0.96

  Alignments for each domain:
  == domain 1    score: 66.4 bits;  conditional E-value: 3.4e-20
    Rora-aln  83 ckicGdkssGihyGvitceGckGffrrsqqsnatyscPrqknclidrtsrnrcqhcrlqkclavGmsrdavkf 155
                 c +c d +sG hyGv +c Gck ffrr+      y c    nc +d+t r  c++cr+ kcl+vGm r+a++ 
  Y45G5AM.1a  15 CLVCQDFASGYHYGVPSCVGCKTFFRRTIMKKQKYICQFEGNCPVDKTIRCACRYCRFEKCLSVGMDRNALQQ 87 
                 99*******************************************************************9875 PP

>> H12C20.6a  CE31964	WBGene00003691	locus:nhr-101	status:Confirmed	UniProt:Q95ZS3	protein_id:CAC42310.2
   #    score  bias  c-Evalue  i-Evalue hmmfrom  hmm to    alifrom  ali to    envfrom  env to     acc
 ---   ------ ----- --------- --------- ------- -------    ------- -------    ------- -------    ----
   1 !   65.6   7.8     6e-20   4.1e-18      83     156 ..       7      80 ..       2      91 .. 0.95

  Alignments for each domain:
  == domain 1    score: 65.6 bits;  conditional E-value: 6e-20
   Rora-aln  83 ckicGdkssGihyGvitceGckGffrrsqqsnatyscPrqknclidrtsrnrcqhcrlqkclavGmsrdavkfG 156
                c +c d ssG hyGv +c+Gck ffrr+      + c   knc +d++ r  c+ cr+ kc+ vGm + a++  
  H12C20.6a   7 CLVCNDLSSGYHYGVPSCNGCKTFFRRTIMKKQLFVCQHEKNCPVDKSIRCACRFCRFEKCIQVGMDKSALQAS 80 
                99*****************************************************************9998765 PP

>> F33D4.1b  CE33928	WBGene00003607	locus:nhr-8	status:Confirmed	UniProt:Q9XYB7	protein_id:CCD63762.1
   #    score  bias  c-Evalue  i-Evalue hmmfrom  hmm to    alifrom  ali to    envfrom  env to     acc
 ---   ------ ----- --------- --------- ------- -------    ------- -------    ------- -------    ----
   1 !   61.8   6.4   8.4e-19   5.6e-17      83     149 ..      26      92 ..      24      97 .. 0.97
   2 ?    7.3   0.0     0.025       1.7     337     388 ..     370     421 ..     367     429 .. 0.94

  Alignments for each domain:
  == domain 1    score: 61.8 bits;  conditional E-value: 8.4e-19
  Rora-aln  83 ckicGdkssGihyGvitceGckGffrrsqqsnatyscPrqknclidrtsrnrcqhcrlqkclavGms 149
               c +c d++ G  +Gv+tce ck ffrr         cP    c i  +sr  cq crl kc+avGm 
  F33D4.1b  26 CTVCSDRANGYNFGVLTCESCKAFFRRNASKHKEIKCPFSDSCQITSASRKFCQACRLNKCFAVGMN 92 
               99****************************************************************7 PP

  == domain 2    score: 7.3 bits;  conditional E-value: 0.025
  Rora-aln 337 iteaiqyvvefakridGfmelcqndqivllkaGslevvfirmcrafdsqnnt 388
               i ea++ +v++a ++  f el  +d+  llk+G  e++ +r   a+d  +n+
  F33D4.1b 370 IEEALRRIVNMACQLSLFRELHVDDRKNLLKSGFGELLIVRGLMAYDKSDNS 421
               789********************************************98886 PP

>> ZK662.3a  CE18456	WBGene00003638	locus:nhr-48	Zinc finger, C4 type (two domains)	status:Partially_confirmed	UniProt:Q
   #    score  bias  c-Evalue  i-Evalue hmmfrom  hmm to    alifrom  ali to    envfrom  env to     acc
 ---   ------ ----- --------- --------- ------- -------    ------- -------    ------- -------    ----
   1 !   63.8   3.2   2.1e-19   1.4e-17      82     150 ..      99     167 ..      12     206 .. 0.85

  Alignments for each domain:
  == domain 1    score: 63.8 bits;  conditional E-value: 2.1e-19
  Rora-aln  82 PckicGdkssGihyGvitceGckGffrrsqqsnatyscPrqknclidrtsrnrcqhcrlqkclavGmsr 150
                c++cGdk+    + vitce ck ffrr    +    cP    c i+  sr  cq crl kc+av ++ 
  ZK662.3a  99 VCRVCGDKAFSYNFNVITCESCKAFFRRNANKEKEIRCPFNEQCEINMVSRRFCQRCRLTKCFAVSLAE 167
               4****************************************************************9865 PP

>> C56E10.1  CE46439	WBGene00016975	locus:nhr-173	steroid zinc finger	status:Partially_confirmed	UniProt:Q18895	protein_
   #    score  bias  c-Evalue  i-Evalue hmmfrom  hmm to    alifrom  ali to    envfrom  env to     acc
 ---   ------ ----- --------- --------- ------- -------    ------- -------    ------- -------    ----
   1 !   62.4   2.4   5.7e-19   3.8e-17      82     152 ..     102     174 ..      10     179 .. 0.82
   2 ?    1.3   0.0       1.6   1.1e+02     344     387 ..     312     353 ..     307     362 .. 0.81

  Alignments for each domain:
  == domain 1    score: 62.4 bits;  conditional E-value: 5.7e-19
  Rora-aln  82 PckicGdkssGihyGvitceGckGffrrsqqsnatyscPrqkncl..idrtsrnrcqhcrlqkclavGmsrda 152
                c +cGd+++G hy v +c+Gck ffrr+  s   y c r   c+  + +  r  c+ cr+qkc+ vGm   a
  C56E10.1 102 ICAVCGDRATGYHYEVPSCNGCKTFFRRTVLSQRKYECMRGGKCFnvLPKEKRCSCRSCRFQKCVEVGMNPFA 174
               4*******************************************63378999999**************8665 PP

  == domain 2    score: 1.3 bits;  conditional E-value: 1.6
  Rora-aln 344 vvefakridGfmelcqndqivllkaGslevvfirmcrafdsqnn 387
                ve+ak    + ++ ++dqi+ll+a  l ++   + +af s +n
  C56E10.1 312 SVEYAKTFMFLHQIGKEDQILLLRAVVLKLMH--LNQAFYSYEN 353
               5999999888888899*********9998754..5567777666 PP

>> F33D4.1a  CE33927	WBGene00003607	locus:nhr-8	zinc finger protein\/hormone receptor	status:Confirmed	UniProt:Q9XYB7	pr
   #    score  bias  c-Evalue  i-Evalue hmmfrom  hmm to    alifrom  ali to    envfrom  env to     acc
 ---   ------ ----- --------- --------- ------- -------    ------- -------    ------- -------    ----
   1 !   61.8   6.4   8.4e-19   5.7e-17      83     149 ..      26      92 ..      24      97 .. 0.97
   2 ?    7.3   0.0     0.025       1.7     337     388 ..     371     422 ..     368     430 .. 0.94

  Alignments for each domain:
  == domain 1    score: 61.8 bits;  conditional E-value: 8.4e-19
  Rora-aln  83 ckicGdkssGihyGvitceGckGffrrsqqsnatyscPrqknclidrtsrnrcqhcrlqkclavGms 149
               c +c d++ G  +Gv+tce ck ffrr         cP    c i  +sr  cq crl kc+avGm 
  F33D4.1a  26 CTVCSDRANGYNFGVLTCESCKAFFRRNASKHKEIKCPFSDSCQITSASRKFCQACRLNKCFAVGMN 92 
               99****************************************************************7 PP

  == domain 2    score: 7.3 bits;  conditional E-value: 0.025
  Rora-aln 337 iteaiqyvvefakridGfmelcqndqivllkaGslevvfirmcrafdsqnnt 388
               i ea++ +v++a ++  f el  +d+  llk+G  e++ +r   a+d  +n+
  F33D4.1a 371 IEEALRRIVNMACQLSLFRELHVDDRKNLLKSGFGELLIVRGLMAYDKSDNS 422
               789********************************************98886 PP

>> Y51A2D.17  CE22324	WBGene00003660	locus:nhr-70	Zinc finger, C4 type (two domains)	status:Confirmed	UniProt:Q9XTG0	pro
   #    score  bias  c-Evalue  i-Evalue hmmfrom  hmm to    alifrom  ali to    envfrom  env to     acc
 ---   ------ ----- --------- --------- ------- -------    ------- -------    ------- -------    ----
   1 !   63.5   7.9   2.6e-19   1.7e-17      81     157 ..       9      85 ..       2      94 .. 0.92

  Alignments for each domain:
  == domain 1    score: 63.5 bits;  conditional E-value: 2.6e-19
   Rora-aln  81 iPckicGdkssGihyGvitceGckGffrrsqqsnatyscPrqknclidrtsrnrcqhcrlqkclavGmsrdavkfGr 157
                 Pc icG+   G+h+G  +c  c  ffrrs   n  y c    nc i  t r  c+ cr+ kc+avGm r+av+  r
  Y51A2D.17   9 PPCSICGEVGNGVHFGAEACRACAAFFRRSVALNKLYRCRGDGNCDILSTIRCMCRACRFAKCMAVGMKREAVQKYR 85 
                59***********************************************************************8655 PP

>> H27C11.1a  CE31027	WBGene00003687	locus:nhr-97	Zinc finger, C4 type (two domains) \; Ligand-binding domain of nuclear
   #    score  bias  c-Evalue  i-Evalue hmmfrom  hmm to    alifrom  ali to    envfrom  env to     acc
 ---   ------ ----- --------- --------- ------- -------    ------- -------    ------- -------    ----
   1 !   62.7   7.8   4.3e-19   2.9e-17      83     162 ..      35     115 ..      25     127 .. 0.91

  Alignments for each domain:
  == domain 1    score: 62.7 bits;  conditional E-value: 4.3e-19
   Rora-aln  83 ckicGdks.sGihyGvitceGckGffrrsqqsnatyscPrqknclidrtsrnrcqhcrlqkclavGmsrdavkfGrmskkq 162
                c +cGd++ s ++yGv +c Gck ff r+ +s   y c    nc i  + rn c++cr+ +cl vGm  +avk+ r   k+
  H27C11.1a  35 CVVCGDRAcSHLYYGVAACHGCKCFFWRTVKSRLNYVCRYGGNCSISTAGRNACRYCRFHRCLFVGMKIEAVKMDRKLTKR 115
                99****96489***************************************************************9965443 PP

>> C24G6.4  CE27727	WBGene00003637	locus:nhr-47	zinc finger protein	status:Confirmed	UniProt:Q17370	protein_id:CCD65132.
   #    score  bias  c-Evalue  i-Evalue hmmfrom  hmm to    alifrom  ali to    envfrom  env to     acc
 ---   ------ ----- --------- --------- ------- -------    ------- -------    ------- -------    ----
   1 !   61.9   9.6   7.7e-19   5.2e-17      83     155 ..      11      83 ..       8      98 .. 0.93

  Alignments for each domain:
  == domain 1    score: 61.9 bits;  conditional E-value: 7.7e-19
  Rora-aln  83 ckicGdkssGihyGvitceGckGffrrsqqsnatyscPrqknclidrtsrnrcqhcrlqkclavGmsrdavkf 155
               c +c d ++G hy v +c+Gck ffrr+   n  + c   k+c +++  r  c++crlqkclavGm +++++ 
   C24G6.4  11 CAVCDDIATGKHYSVASCNGCKTFFRRALVNNREFVCQGNKDCPVNKGVRCACRYCRLQKCLAVGMDKNSIQN 83 
               99*****************************************************************998865 PP

>> K06B4.11  CE27770	WBGene00003643	locus:nhr-53	Zinc finger, C4 type (two domains)	status:Confirmed	UniProt:O17933	prot
   #    score  bias  c-Evalue  i-Evalue hmmfrom  hmm to    alifrom  ali to    envfrom  env to     acc
 ---   ------ ----- --------- --------- ------- -------    ------- -------    ------- -------    ----
   1 !   61.0   5.2   1.5e-18   9.9e-17      83     166 ..      23     106 ..      12     117 .. 0.95

  Alignments for each domain:
  == domain 1    score: 61.0 bits;  conditional E-value: 1.5e-18
  Rora-aln  83 ckicGdkssGihyGvitceGckGffrrsqqsnatyscPrqknclidrtsrnrcqhcrlqkclavGmsrdavkfGrmskkqrdsl 166
               c ic + + G h+G  +c  c  ffrr+ q n  + cP+   c+i    rn c+ cr  kcl vGm r +v+  r    +rd l
  K06B4.11  23 CLICCEVADGHHFGAAACRACAAFFRRTVQLNKVHDCPKNGQCFILSNVRNMCRACRYEKCLEVGMQRSSVQQKRDQLGRRDGL 106
               99*********************************************************************9999888888876 PP

>> C25E10.1  CE06863	WBGene00016091	locus:nhr-30	zinc finger-containing protein	status:Partially_confirmed	UniProt:Q1815
   #    score  bias  c-Evalue  i-Evalue hmmfrom  hmm to    alifrom  ali to    envfrom  env to     acc
 ---   ------ ----- --------- --------- ------- -------    ------- -------    ------- -------    ----
   1 !   60.9   5.9   1.6e-18   1.1e-16      83     157 ..       6      81 ..       3     100 .. 0.94

  Alignments for each domain:
  == domain 1    score: 60.9 bits;  conditional E-value: 1.6e-18
  Rora-aln  83 ckicGdkssGihyGvitceGckGffrrsqqsnatyscPrqk.nclidrtsrnrcqhcrlqkclavGmsrdavkfGr 157
               ckicG  + G+h+Gv +c  c  ffrr    n  y c +    c +++  r  c+hcr+qkcl +Gm+ d v++ r
  C25E10.1   6 CKICGLAAHGVHFGVTACRACAAFFRRFVVLNLEYECLKDEiKCNLNKIRRSSCRHCRFQKCLRMGMTADNVQWNR 81 
               *************************************997548*****************************9987 PP

>> C01H6.5e  CE39085	WBGene00003622	locus:nhr-23	status:Confirmed	UniProt:P41828	protein_id:CAJ30219.1
   #    score  bias  c-Evalue  i-Evalue hmmfrom  hmm to    alifrom  ali to    envfrom  env to     acc
 ---   ------ ----- --------- --------- ------- -------    ------- -------    ------- -------    ----
   1 !   27.1   0.3   2.6e-08   1.7e-06     148     174 ..       1      27 [.       1      38 [. 0.95
   2 !   33.6   0.0   2.8e-10   1.9e-08     330     386 ..     160     218 ..     154     235 .. 0.89

  Alignments for each domain:
  == domain 1    score: 27.1 bits;  conditional E-value: 2.6e-08
  Rora-aln 148 msrdavkfGrmskkqrdslyaevqkhr 174
               msrdavkfGrmskkqr+ +  ev+ h+
  C01H6.5e   1 MSRDAVKFGRMSKKQREKVEDEVRMHK 27 
               9**********************9997 PP

  == domain 2    score: 33.6 bits;  conditional E-value: 2.8e-10
  Rora-aln 330 WqlcaikiteaiqyvvefakridGfmelcqndqivllkaGsle..vvfirmcrafdsqn 386
               W l a  +   iq ++efak idGfm+l q+ qi llk   +e  +vf  m    d+q 
  C01H6.5e 160 WELFARELNPLIQAIIEFAKSIDGFMNLPQETQIQLLKGSVFElsLVFAAMYYNVDAQA 218
               999999999*****************************886552279999999999885 PP

>> T03G6.2c  CE31982	WBGene00003630	locus:nhr-40	status:Confirmed	UniProt:Q22127	protein_id:CCD71835.1
   #    score  bias  c-Evalue  i-Evalue hmmfrom  hmm to    alifrom  ali to    envfrom  env to     acc
 ---   ------ ----- --------- --------- ------- -------    ------- -------    ------- -------    ----
   1 !   60.6   7.0   1.9e-18   1.3e-16      82     157 ..      30     105 ..      14     122 .. 0.85

  Alignments for each domain:
  == domain 1    score: 60.6 bits;  conditional E-value: 1.9e-18
  Rora-aln  82 PckicGdkssGihyGvitceGckGffrrsqqsnatyscPrqknclidrtsrnrcqhcrlqkclavGmsrdavkfGr 157
                c +c d +sGihy v +c+Gck ffrr+     t++c    +c++ ++ r  c+ crl+kc+ +Gm   a++  r
  T03G6.2c  30 LCVVCSDFASGIHYSVASCNGCKTFFRRALVNKQTFTCQFSGDCVVGKSVRCVCRSCRLKKCFDMGMDPKAIQHDR 105
               49*****************************************************************866665544 PP

>> R07B7.13  CE06275	WBGene00011097	locus:nhr-206	nuclear hormone receptor	status:Partially_confirmed	UniProt:Q21803	pro
   #    score  bias  c-Evalue  i-Evalue hmmfrom  hmm to    alifrom  ali to    envfrom  env to     acc
 ---   ------ ----- --------- --------- ------- -------    ------- -------    ------- -------    ----
   1 !   59.9   4.0   3.2e-18   2.1e-16      81     154 ..      39     116 ..      10     133 .. 0.86

  Alignments for each domain:
  == domain 1    score: 59.9 bits;  conditional E-value: 3.2e-18
  Rora-aln  81 iP..ckicGdkssGihyGvitceGckGffrrsqqsnatyscPrqknclidrtsrnr..cqhcrlqkclavGmsrdavk 154
               +P  c +cG+ + G hy v tc+Gck ffrr+  +     c r+kncl++   +nr  c  cr+ kc  vGm   a++
  R07B7.13  39 LPekCEVCGNPAVGYHYDVATCNGCKAFFRRTVITGRRVICRRRKNCLVEMEPKNRriCPGCRFSKCEEVGMNPRAIR 116
               44449*********************************************99999888**************988876 PP

>> T13F3.2a  CE41022	WBGene00011750	locus:nhr-218	Zinc finger, C4 type (two domains)	status:Partially_confirmed	UniProt:
   #    score  bias  c-Evalue  i-Evalue hmmfrom  hmm to    alifrom  ali to    envfrom  env to     acc
 ---   ------ ----- --------- --------- ------- -------    ------- -------    ------- -------    ----
   1 !   60.1   7.7   2.7e-18   1.8e-16      81     153 ..      18      91 ..       7      96 .. 0.92

  Alignments for each domain:
  == domain 1    score: 60.1 bits;  conditional E-value: 2.7e-18
  Rora-aln  81 iPckicGdkssGihyGvitceGckGffrrsqqsnatyscPrqkn.clidrtsrnrcqhcrlqkclavGmsrdav 153
               iPc+ic  +s G+ + v+tc  c  ffrrs      y c  +kn c id t r  c+ cr+qkcl +Gm  + +
  T13F3.2a  18 IPCQICTYQSHGVNFNVMTCRACAAFFRRSLVCGMRYHCKTRKNdCRIDSTERHFCRLCRFQKCLQMGMKAEKI 91 
               9**************************************877666************************87655 PP

>> H12C20.3  CE18808	WBGene00003658	locus:nhr-68	nuclear hormone receptor	status:Partially_confirmed	UniProt:Q9XXM8	prot
   #    score  bias  c-Evalue  i-Evalue hmmfrom  hmm to    alifrom  ali to    envfrom  env to     acc
 ---   ------ ----- --------- --------- ------- -------    ------- -------    ------- -------    ----
   1 !   60.1   7.8   2.7e-18   1.8e-16      83     154 ..       7      78 ..       5      94 .. 0.92

  Alignments for each domain:
  == domain 1    score: 60.1 bits;  conditional E-value: 2.7e-18
  Rora-aln  83 ckicGdkssGihyGvitceGckGffrrsqqsnatyscPrqknclidrtsrnrcqhcrlqkclavGmsrdavk 154
               c +c d ssG hyG+ +c+Gck ffrr+      + c   +nc +d++ r  c+ cr+ kcl vGm + +++
  H12C20.3   7 CLVCQDFSSGYHYGIPSCNGCKTFFRRTVMKKQKFVCQFDQNCPVDKSIRCACRFCRFEKCLKVGMDKTSLQ 78 
               99****************************************************************776554 PP

>> T03G6.2b  CE31228	WBGene00003630	locus:nhr-40	status:Confirmed	UniProt:Q22127	protein_id:CCD71834.1
   #    score  bias  c-Evalue  i-Evalue hmmfrom  hmm to    alifrom  ali to    envfrom  env to     acc
 ---   ------ ----- --------- --------- ------- -------    ------- -------    ------- -------    ----
   1 !   59.4   7.7   4.3e-18   2.9e-16      83     157 ..      15      89 ..       5     106 .. 0.86

  Alignments for each domain:
  == domain 1    score: 59.4 bits;  conditional E-value: 4.3e-18
  Rora-aln  83 ckicGdkssGihyGvitceGckGffrrsqqsnatyscPrqknclidrtsrnrcqhcrlqkclavGmsrdavkfGr 157
               c +c d +sGihy v +c+Gck ffrr+     t++c    +c++ ++ r  c+ crl+kc+ +Gm   a++  r
  T03G6.2b  15 CVVCSDFASGIHYSVASCNGCKTFFRRALVNKQTFTCQFSGDCVVGKSVRCVCRSCRLKKCFDMGMDPKAIQHDR 89 
               99****************************************************************866665544 PP

>> T03G6.2a  CE31227	WBGene00003630	locus:nhr-40	steroid\/thyroid\/retinoic nuclear hormone receptor family	status:Confi
   #    score  bias  c-Evalue  i-Evalue hmmfrom  hmm to    alifrom  ali to    envfrom  env to     acc
 ---   ------ ----- --------- --------- ------- -------    ------- -------    ------- -------    ----
   1 !   59.4   7.7   4.4e-18   2.9e-16      83     157 ..      15      89 ..       5     106 .. 0.86

  Alignments for each domain:
  == domain 1    score: 59.4 bits;  conditional E-value: 4.4e-18
  Rora-aln  83 ckicGdkssGihyGvitceGckGffrrsqqsnatyscPrqknclidrtsrnrcqhcrlqkclavGmsrdavkfGr 157
               c +c d +sGihy v +c+Gck ffrr+     t++c    +c++ ++ r  c+ crl+kc+ +Gm   a++  r
  T03G6.2a  15 CVVCSDFASGIHYSVASCNGCKTFFRRALVNKQTFTCQFSGDCVVGKSVRCVCRSCRLKKCFDMGMDPKAIQHDR 89 
               99****************************************************************866665544 PP

>> Y69A2AR.26  CE46285	WBGene00022097	locus:nhr-242	status:Partially_confirmed	UniProt:Q95XH8	protein_id:CCD74139.1
   #    score  bias  c-Evalue  i-Evalue hmmfrom  hmm to    alifrom  ali to    envfrom  env to     acc
 ---   ------ ----- --------- --------- ------- -------    ------- -------    ------- -------    ----
   1 !   59.4   8.4   4.3e-18   2.9e-16      83     154 ..      21      92 ..      10     114 .. 0.93

  Alignments for each domain:
  == domain 1    score: 59.4 bits;  conditional E-value: 4.3e-18
    Rora-aln  83 ckicGdkssGihyGvitceGckGffrrsqqsnatyscPrqknclidrtsrnrcqhcrlqkclavGmsrdavk 154
                 c +cG k+s   yG ++c Gc  ffrr    +  + c r +nc i+ ++rn c+ crlqkcl vGm  +a++
  Y69A2AR.26  21 CAVCGGKASSSRYGALSCIGCLVFFRRMTCGEKKWYCLRNRNCEINIATRNTCRACRLQKCLNVGMNPNAIQ 92 
                 99****************************************************************999985 PP

>> Y41D4B.8  CE37567	WBGene00003682	locus:nhr-92	status:Confirmed	UniProt:Q95Y07	protein_id:CCD66708.1
   #    score  bias  c-Evalue  i-Evalue hmmfrom  hmm to    alifrom  ali to    envfrom  env to     acc
 ---   ------ ----- --------- --------- ------- -------    ------- -------    ------- -------    ----
   1 !   58.9   7.9   6.2e-18   4.1e-16      83     154 ..       5      76 ..       2      87 .. 0.94

  Alignments for each domain:
  == domain 1    score: 58.9 bits;  conditional E-value: 6.2e-18
  Rora-aln  83 ckicGdkssGihyGvitceGckGffrrsqqsnatyscPrqknclidrtsrnrcqhcrlqkclavGmsrdavk 154
               c++cG  s+ ih+G + c  c  ffrr+      y c +  ncli  t rn c+ cr  kc+ vGm r++v+
  Y41D4B.8   5 CQVCGVPSARIHFGGVVCSACSAFFRRTVVRGHEYRCKQMENCLIVSTIRNMCKKCRYTKCILVGMKRESVQ 76 
               *********************************************************************995 PP

>> C45E5.6b  CE29226	WBGene00003636	locus:nhr-46	status:Partially_confirmed	UniProt:Q95QR2	protein_id:CCD67374.1
   #    score  bias  c-Evalue  i-Evalue hmmfrom  hmm to    alifrom  ali to    envfrom  env to     acc
 ---   ------ ----- --------- --------- ------- -------    ------- -------    ------- -------    ----
   1 !   59.1   5.8   5.3e-18   3.6e-16      28     154 ..      89     218 ..      68     228 .. 0.72

  Alignments for each domain:
  == domain 1    score: 59.1 bits;  conditional E-value: 5.3e-18
  Rora-aln  28 lleagelaeklgaketvlkseaakkekealskvqev..asaaiwlrasvaaqieiiPckicGdkss.GihyGvitceGckGffrrsqqsnatyscPrqknc 125
               +++ ++++++++++ +v+k+e+++++++ ++++q++  a ++++ r+s    i    c  cG  s+  +hyG  +c Gck ffrrs      y c     c
  C45E5.6b  89 AQKLNQQQNQQAFNFMVVKQENGETGRNFMTMKQDAlqAITNTVSRNSPPNVIKGERCVGCGSESAiRVHYGASSCHGCKAFFRRSVFEGRVYMCSADNHC 189
               233333333444444455555555555444444443003333477788888888889*****9997479******************************** PP

  Rora-aln 126 lidrtsrnrcqhcrlqkclavGmsrdavk 154
                i   srnrc+ crl+ cl  Gm    v+
  C45E5.6b 190 DITNESRNRCRACRLRNCLEGGMNPKHVR 218
               ***********************877765 PP

>> C25B8.6  CE30877	WBGene00003710	locus:nhr-120	status:Confirmed	UniProt:Q18150	protein_id:CCD65634.1
   #    score  bias  c-Evalue  i-Evalue hmmfrom  hmm to    alifrom  ali to    envfrom  env to     acc
 ---   ------ ----- --------- --------- ------- -------    ------- -------    ------- -------    ----
   1 !   57.3   6.3   1.8e-17   1.2e-15      82     156 ..      90     164 ..      57     173 .. 0.95
   2 ?    0.1   0.0       3.8   2.5e+02     344     382 ..     278     318 ..     274     334 .. 0.73

  Alignments for each domain:
  == domain 1    score: 57.3 bits;  conditional E-value: 1.8e-17
  Rora-aln  82 PckicGdkssGihyGvitceGckGffrrsqqsnatyscPrqknclidrtsrnrcqhcrlqkclavGmsrdavkfG 156
                c +cGd+ +G hy v++c+Gck ffrr+      + c +  nc   +  r  c+ cr+ kc+ vGm   a++f 
   C25B8.6  90 HCSVCGDRPTGYHYDVLSCNGCKTFFRRTIINSRNFICTKGGNCQFTKDFRCACRACRFEKCVRVGMNPSAIQFP 164
               5***********************************************************************995 PP

  == domain 2    score: 0.1 bits;  conditional E-value: 3.8
  Rora-aln 344 vvefakridGfmelcqndqivllk..aGslevvfirmcraf 382
               +vefak  + f  l   dq  l+    G l v        f
   C25B8.6 278 IVEFAKTFESFRKLSEFDQKCLIShiGGVLHVATQSFYSYF 318
               8******************9988522466666555555555 PP

>> F09C6.9  CE37501	WBGene00003706	locus:nhr-116	nuclear hormone receptor	status:Confirmed	UniProt:Q9XV98	protein_id:CAB
   #    score  bias  c-Evalue  i-Evalue hmmfrom  hmm to    alifrom  ali to    envfrom  env to     acc
 ---   ------ ----- --------- --------- ------- -------    ------- -------    ------- -------    ----
   1 !   58.1   4.7   1.1e-17   7.4e-16      74     153 ..      40     122 ..      23     153 .. 0.85

  Alignments for each domain:
  == domain 1    score: 58.1 bits;  conditional E-value: 1.1e-17
  Rora-aln  74 vaaqiei.iPckicGdkssGihyGvitceGckGffrrsqqsnatyscPrqknc..lidrtsrnrcqhcrlqkclavGmsrdav 153
               + +++e    c +cG  + G hy v +c+Gck ffrr   s  ++sc   ++c  l  r +  +c+ crlq+cl+vGm   a+
   F09C6.9  40 IGSRVERpTECLVCGRSAHGYHYNVASCNGCKTFFRRMCLSGRSFSCKLDRDCfdLTKRKTPAKCRACRLQRCLSVGMDPGAM 122
               5555554246*******************************************5567788889***************87775 PP

>> C56E10.4b  CE37099	WBGene00003727	locus:nhr-137	status:Partially_confirmed	UniProt:B3WFU1	protein_id:CCD68220.1
   #    score  bias  c-Evalue  i-Evalue hmmfrom  hmm to    alifrom  ali to    envfrom  env to     acc
 ---   ------ ----- --------- --------- ------- -------    ------- -------    ------- -------    ----
   1 !   57.4   4.1   1.8e-17   1.2e-15      78     157 ..      62     146 ..      30     153 .. 0.85

  Alignments for each domain:
  == domain 1    score: 57.4 bits;  conditional E-value: 1.8e-17
   Rora-aln  78 ieiiPckicGdkssGihyGvitceGckGffrrsqqsnatyscPr.qknclidr....tsrnrcqhcrlqkclavGmsrdavkfGr 157
                +  +Pc +c   ++G hy v +c+Gck ffrr   s ++y c r   ncl++      +r +c+ crl +cl  Gm ++av  G 
  C56E10.4b  62 VFDLPCAVCLYPATGYHYNVASCNGCKTFFRRCVLSGSSYRCIRgDSNCLLNMrlvaGARIKCRSCRLDRCLQQGMRKEAVTSGI 146
                5558***************************************9557***984233368**********************8875 PP

>> K01H12.3  CE43658	WBGene00003629	locus:nhr-38	Zinc finger, C4 type (two domains)	status:Confirmed	UniProt:Q21104	prot
   #    score  bias  c-Evalue  i-Evalue hmmfrom  hmm to    alifrom  ali to    envfrom  env to     acc
 ---   ------ ----- --------- --------- ------- -------    ------- -------    ------- -------    ----
   1 !   57.5   6.9   1.7e-17   1.1e-15      79     170 ..      30     124 ..       8     130 .. 0.85

  Alignments for each domain:
  == domain 1    score: 57.5 bits;  conditional E-value: 1.7e-17
  Rora-aln  79 eiiPckicGdkssGihyGvitceGckGffrrsqqsnatyscP.rqknclidrtsrn.rcqhcrlqkclavGmsrdavkfGrmskkqrd..slyaev 170
               e+i c ic dk+ G h+G i+c  c  ffrrs      ysc  rq   + d t r   c+ cr+ kc++ Gm    vk  r s  q++  sly ++
  K01H12.3  30 EMI-CSICSDKAEGYHFGAISCAACGAFFRRSVSDQKVYSCSnRQCSIVHDPTKRGgSCRFCRFLKCVSSGMMPQDVKAKRTSSSQQNvtSLYRNM 124
               555.*************************************6478888889***9647************************99887544888765 PP

>> Y41D4B.21  CE36739	WBGene00021522	locus:nhr-274	status:Partially_confirmed	UniProt:Q95Y05	protein_id:CCD66721.1
   #    score  bias  c-Evalue  i-Evalue hmmfrom  hmm to    alifrom  ali to    envfrom  env to     acc
 ---   ------ ----- --------- --------- ------- -------    ------- -------    ------- -------    ----
   1 !   57.3   6.7   1.9e-17   1.3e-15      82     153 ..      35     106 ..      22     114 .. 0.94

  Alignments for each domain:
  == domain 1    score: 57.3 bits;  conditional E-value: 1.9e-17
   Rora-aln  82 PckicGdkssGihyGvitceGckGffrrsqqsnatyscPrqknclidrtsrnrcqhcrlqkclavGmsrdav 153
                 c +cGd+  G  yG  +c Gc  ffrr+   + ty c +   c+i   sr  c++crlqkc +vGm   a+
  Y41D4B.21  35 GCAVCGDRVNGKRYGAPACLGCIVFFRRAVTNEVTYKCLKGGTCVITNESRCICRYCRLQKCYTVGMKASAI 106
                6******************************************************************98887 PP

>> F44E7.8  CE35972	WBGene00018430	locus:nhr-142	nuclear hormone receptor	status:Partially_confirmed	UniProt:Q8MXK0	prot
   #    score  bias  c-Evalue  i-Evalue hmmfrom  hmm to    alifrom  ali to    envfrom  env to     acc
 ---   ------ ----- --------- --------- ------- -------    ------- -------    ------- -------    ----
   1 !   57.2   7.3     2e-17   1.3e-15      83     157 ..      26     101 ..      20     119 .. 0.92

  Alignments for each domain:
  == domain 1    score: 57.2 bits;  conditional E-value: 2e-17
  Rora-aln  83 ckicGdkssGihyGvitceGckGffrrsqqsnatyscPrq.knclidrtsrnrcqhcrlqkclavGmsrdavkfGr 157
               c++c   + G+h+Gv++c  c  ffrrs   +  ysc +  + c id++ r  c+ cr +kcl +Gm+ d v++ r
   F44E7.8  26 CRVCAHTAHGVHFGVLSCRACAAFFRRSVVMDKKYSCRKAsQGCRIDKSERYLCRLCRYKKCLQLGMTADNVQWNR 101
               *************************************985268*****************************9988 PP

>> C26B2.4  CE34709	WBGene00016126	locus:nhr-258	nuclear hormone receptor	status:Partially_confirmed	UniProt:Q18190	prot
   #    score  bias  c-Evalue  i-Evalue hmmfrom  hmm to    alifrom  ali to    envfrom  env to     acc
 ---   ------ ----- --------- --------- ------- -------    ------- -------    ------- -------    ----
   1 !   56.8   9.1   2.6e-17   1.8e-15      83     149 ..      14      80 ..       4      88 .. 0.93

  Alignments for each domain:
  == domain 1    score: 56.8 bits;  conditional E-value: 2.6e-17
  Rora-aln  83 ckicGdkssGihyGvitceGckGffrrsqqsnatyscPrqknclidrtsrnrcqhcrlqkclavGms 149
               c++c d     hyG i c  ckGffrr   s+  + c r   c+i + +rn c+ cr +kcl vGm 
   C26B2.4  14 CRVCDDSNGQPHYGTICCPSCKGFFRRVYMSDKKFECYRGNMCVIQKGTRNICRACRYKKCLQVGMN 80 
               *****999999*******************************************************6 PP

>> C11G6.4a  CE27061	WBGene00003624	locus:nhr-28	nuclear hormone receptor, nhr-28	status:Confirmed	UniProt:Q17905	protei
   #    score  bias  c-Evalue  i-Evalue hmmfrom  hmm to    alifrom  ali to    envfrom  env to     acc
 ---   ------ ----- --------- --------- ------- -------    ------- -------    ------- -------    ----
   1 !   55.5   8.5   6.6e-17   4.4e-15      82     155 ..       7      80 ..       2      88 .. 0.95

  Alignments for each domain:
  == domain 1    score: 55.5 bits;  conditional E-value: 6.6e-17
  Rora-aln  82 PckicGdkssGihyGvitceGckGffrrsqqsnatyscPrqknclidrtsrnrcqhcrlqkclavGmsrdavkf 155
               Pc +cG+   G h+G  +c  c  ffrrs   n +y c     c+i +  r  c+ cr+ kc+avGm + av+ 
  C11G6.4a   7 PCSVCGEAGDGAHFGAEACRACAAFFRRSVALNKAYVCRAMGTCVIQKNVRCMCRACRFTKCIAVGMRKSAVQR 80 
               ***********************************************************************975 PP

>> F07C3.10  CE07031	WBGene00017198	locus:nhr-36	zinc finger protein	status:Partially_confirmed	UniProt:Q19155	protein_i
   #    score  bias  c-Evalue  i-Evalue hmmfrom  hmm to    alifrom  ali to    envfrom  env to     acc
 ---   ------ ----- --------- --------- ------- -------    ------- -------    ------- -------    ----
   1 !   54.1   5.1   1.7e-16   1.1e-14      82     149 ..      35     106 ..      13     119 .. 0.88

  Alignments for each domain:
  == domain 1    score: 54.1 bits;  conditional E-value: 1.7e-16
  Rora-aln  82 PckicGdkssGihyGvitceGckGffrrsqqsnaty.scPrqkncl..idrtsrnr.cqhcrlqkclavGms 149
                c++cG  s+G hy v +c Gck ffrr+    ++y  c   k c+  i r +r r c++crlqkc  vGm 
  F07C3.10  35 MCRVCGKNSAGKHYSVPACHGCKSFFRRAIIHKTAYpECKYDKMCFskISRITRPRkCRYCRLQKCYEVGMV 106
               5****************************999999856*******76699*999766**************5 PP

>> T06C12.13  CE16363	WBGene00011520	locus:nhr-213	Zinc finger, C4 type (two domains)	status:Partially_confirmed	UniProt
   #    score  bias  c-Evalue  i-Evalue hmmfrom  hmm to    alifrom  ali to    envfrom  env to     acc
 ---   ------ ----- --------- --------- ------- -------    ------- -------    ------- -------    ----
   1 !   54.1   4.4   1.7e-16   1.2e-14      73     160 ..      14     104 ..       2     115 .. 0.88

  Alignments for each domain:
  == domain 1    score: 54.1 bits;  conditional E-value: 1.7e-16
   Rora-aln  73 svaaqieiiPckicGdkssGihyGvitceGckGffrrsq..qsnatyscPrqkn.clidrtsrnrcqhcrlqkclavGmsrdavkfGrmsk 160
                s ++   i+ ck+c   + G h+Gv++c  c  ffrr+        y c + kn c +d + r +c+ cr  kc+ +Gm+ + v+f r s 
  T06C12.13  14 SSTSPATIVLCKVCALSAHGSHFGVLACRACAAFFRRTVvlERQKQYKCKKGKNeCPVDTAERYQCRLCRYNKCVDLGMTPENVQFNRESA 104
                56667789*****************************862256789*****9988********************************9875 PP

>> T09A12.4b  CE31062	WBGene00003656	locus:nhr-66	status:Confirmed	UniProt:Q8MXH0	protein_id:CCD63563.1
   #    score  bias  c-Evalue  i-Evalue hmmfrom  hmm to    alifrom  ali to    envfrom  env to     acc
 ---   ------ ----- --------- --------- ------- -------    ------- -------    ------- -------    ----
   1 !   54.5   5.6   1.3e-16   8.7e-15      82     157 ..      61     138 ..      21     144 .. 0.92

  Alignments for each domain:
  == domain 1    score: 54.5 bits;  conditional E-value: 1.3e-16
   Rora-aln  82 PckicGdkssGihyGvitceGckGffrrsqqsnatyscPrqkncli..drtsrnrcqhcrlqkclavGmsrdavkfGr 157
                 c icG  s+Gih+Gv +c  c  ffrr+   n  ysc +   c +  d ++  +c+ cr++kc++ Gm +++v+  r
  T09A12.4b  61 ACAICGTDSTGIHFGVDACAACSAFFRRTVVLNKDYSCNKGGKCTVvkDGSAGQKCRACRFRKCISSGMDKNSVQHRR 138
                5****************************************9997745778899******************998766 PP

>> T09D3.4  CE45510	WBGene00020385	locus:nhr-216	nuclear hormone receptor	status:Partially_confirmed	UniProt:Q23038	prot
   #    score  bias  c-Evalue  i-Evalue hmmfrom  hmm to    alifrom  ali to    envfrom  env to     acc
 ---   ------ ----- --------- --------- ------- -------    ------- -------    ------- -------    ----
   1 !   55.1   8.1   8.9e-17     6e-15      83     165 ..      49     132 ..      45     135 .. 0.94
   2 ?   -0.8   0.4       6.8   4.5e+02     678     827 ..     235     386 ..     169     432 .. 0.54

  Alignments for each domain:
  == domain 1    score: 55.1 bits;  conditional E-value: 8.9e-17
  Rora-aln  83 ckicGdkssGihyGvitceGckGffrrsqqsnatyscPr.qknclidrtsrnrcqhcrlqkclavGmsrdavkfGrmskkqrds 165
               c++c   + G+h+Gv tc  c  ffrr    +  y+c    + c +d   rn c+ cr +kc+avGm+ d v++ r s   ++s
   T09D3.4  49 CRVCNLEAHGMHFGVQTCRPCAAFFRRIVVLDLKYTCVSnTQKCNVDGRGRNVCRDCRYKKCIAVGMTTDNVQYNRDSHNNKNS 132
               *************************************751578**********************************9988876 PP

  == domain 2    score: -0.8 bits;  conditional E-value: 6.8
  Rora-aln 678 lktsdgiskesnvgilctndespsvqgnvdnan...ktatsseiaetekglscgsdtdedcliidtesksnsdgktadvgsrpaspnfsaqasven.qttt 774
               +k+ d + k s+   + t + s +v   ++ a+   k      i+e + +ls+ + +d + + i+ e+  n++     v +   +   s    v +     
   T09D3.4 235 VKCVDFFDKLSDEQKIDTVKMSFTVFDRLERAQmsvKIFGEKSITEKKTTLSSYCAVDWKNVKINPETAINTEQANNYVKAEFHAHVDSIIDEVCKpLYEL 335
               34444444444444444444555555544444311144445566666666777777777777777777777776666666554444444333333213334 PP

  Rora-aln 775 tvseescvlkkpikrvykkfdpvg.eilklqdellkpvsrkvpelplinseesk 827
                +s+  + +      vy+  + v+ e++k+ d+l ++++    +l l  ++es+
   T09D3.4 336 QLSDTETAFILVQVLVYHGGEKVTpELVKMFDQLRETIAT---DLHLYYTKESQ 386
               4444444333334445555544432667777776666554...34444444444 PP

>> F44C8.5b  CE10386	WBGene00003718	locus:nhr-128	status:Partially_confirmed	UniProt:Q7KQA0	protein_id:CCD71006.1
   #    score  bias  c-Evalue  i-Evalue hmmfrom  hmm to    alifrom  ali to    envfrom  env to     acc
 ---   ------ ----- --------- --------- ------- -------    ------- -------    ------- -------    ----
   1 !   54.4   4.6   1.4e-16   9.4e-15      82     155 ..      54     125 ..      40     130 .. 0.95

  Alignments for each domain:
  == domain 1    score: 54.4 bits;  conditional E-value: 1.4e-16
  Rora-aln  82 PckicGdkssGihyGvitceGckGffrrsqqsnatyscPrqknclidrtsrnrcqhcrlqkclavGmsrdavkf 155
               Pc icG k+sG h+Gv++c  c  ffrr+    +  +  ++ nc i    +  c+ crl++cl vGm  da kf
  F44C8.5b  54 PCEICGQKTSGRHFGVMSCRSCAAFFRRAATWKTERADCKKENCQIFERGKFSCKVCRLKRCLEVGM--DASKF 125
               9****************************999999998899**************************..77777 PP

>> Y41D4B.7  CE30005	WBGene00003677	locus:nhr-87	status:Confirmed	UniProt:Q8WSN9	protein_id:CCD66707.1
   #    score  bias  c-Evalue  i-Evalue hmmfrom  hmm to    alifrom  ali to    envfrom  env to     acc
 ---   ------ ----- --------- --------- ------- -------    ------- -------    ------- -------    ----
   1 !   54.9   3.7     1e-16   6.7e-15      82     165 ..       4      89 ..       2     100 .. 0.90

  Alignments for each domain:
  == domain 1    score: 54.9 bits;  conditional E-value: 1e-16
  Rora-aln  82 PckicGdkssGihyGvitceGckGffrrsqqsnatyscPrq..knclidrtsrnrcqhcrlqkclavGmsrdavkfGrmskkqrds 165
               Pc +c   s G h+Gv  c  c  ffrr+   n  + c       c +  t    c+ crl kclavGm +++v+ Gr s  +r+ 
  Y41D4B.7   4 PCPVCQAPSNGFHFGVEVCSACSSFFRRAVFKNRKFRCYGEpvNSCEVISTGNALCKGCRLAKCLAVGMKKETVQQGRESYGKREL 89 
               9*************************************7643268**********************************9988875 PP

>> M02H5.3  CE25952	WBGene00019741	locus:nhr-201	status:Partially_confirmed	UniProt:Q966H7	protein_id:CCD62236.1
   #    score  bias  c-Evalue  i-Evalue hmmfrom  hmm to    alifrom  ali to    envfrom  env to     acc
 ---   ------ ----- --------- --------- ------- -------    ------- -------    ------- -------    ----
   1 !   54.0   3.0   1.9e-16   1.2e-14      81     169 ..      33     121 ..      28     133 .. 0.92

  Alignments for each domain:
  == domain 1    score: 54.0 bits;  conditional E-value: 1.9e-16
  Rora-aln  81 iPckicGdkssGihyGvitceGckGffrrsqqsnatyscPrqknclidrtsrnrcqhcrlqkclavGmsrdavkfGrmskkqrdslyae 169
                 c +c   + G+h+G  tc  c  ffrr   sn    c +   c  d+     c+ crlq+c+ +Gm  d  +f r   kq+  + a 
   M02H5.3  33 EKCPVCWKPAHGMHFGAFTCRACAVFFRRFGASNNLKPCKKNNVCNFDKNGYVSCKKCRLQRCFDIGMKIDNFQFERDPYKQKLEMQAA 121
               4699**************************************************************************99998776665 PP

>> C38C3.9  CE08646	WBGene00016517	locus:nhr-260	zinc finger protein	status:Partially_confirmed	UniProt:O17081	protein_i
   #    score  bias  c-Evalue  i-Evalue hmmfrom  hmm to    alifrom  ali to    envfrom  env to     acc
 ---   ------ ----- --------- --------- ------- -------    ------- -------    ------- -------    ----
   1 !   53.7   9.4   2.4e-16   1.6e-14      83     151 ..      41     109 ..      34     117 .. 0.95

  Alignments for each domain:
  == domain 1    score: 53.7 bits;  conditional E-value: 2.4e-16
  Rora-aln  83 ckicGdkssGihyGvitceGckGffrrsqqsnatyscPrqknclidrtsrnrcqhcrlqkclavGmsrd 151
               ck+c d+s    yG  +c Gc  ffrr+      y c r + cli  t r  c++cr+qkcl vGm  +
   C38C3.9  41 CKVCEDRSNNSRYGAPACLGCTVFFRRAVVNKMQYRCLREQKCLISFTYRCACRYCRFQKCLNVGMRPN 109
               ******************************************************************755 PP

>> T01G6.7  CE37786	WBGene00003645	locus:nhr-55	zinc finger protein	status:Confirmed	UniProt:O16962	protein_id:CCD73122.
   #    score  bias  c-Evalue  i-Evalue hmmfrom  hmm to    alifrom  ali to    envfrom  env to     acc
 ---   ------ ----- --------- --------- ------- -------    ------- -------    ------- -------    ----
   1 !   53.6   7.0   2.6e-16   1.7e-14      83     159 ..      28     104 ..      23     114 .. 0.95

  Alignments for each domain:
  == domain 1    score: 53.6 bits;  conditional E-value: 2.6e-16
  Rora-aln  83 ckicGdkssGihyGvitceGckGffrrsqqsnatyscPrqknclidrtsrnrcqhcrlqkclavGmsrdavkfGrms 159
               c++cG ks G h+G +tc  c  ffrr   +n    c r  nc   +     c+ crl+kc  vGm+ +  +f r s
   T01G6.7  28 CQVCGQKSHGKHFGAVTCRACAAFFRRCGSANNFKPCRRNMNCEFLKNGWFNCKPCRLKKCQDVGMTIENFQFDRDS 104
               *************************************************************************9976 PP

>> Y41D4B.9  CE26096	WBGene00003712	locus:nhr-122	status:Confirmed	UniProt:Q95Y09	protein_id:CCD66709.1
   #    score  bias  c-Evalue  i-Evalue hmmfrom  hmm to    alifrom  ali to    envfrom  env to     acc
 ---   ------ ----- --------- --------- ------- -------    ------- -------    ------- -------    ----
   1 !   53.6   4.8   2.5e-16   1.7e-14      82     165 ..       7      93 ..       3     100 .. 0.88

  Alignments for each domain:
  == domain 1    score: 53.6 bits;  conditional E-value: 2.5e-16
  Rora-aln  82 PckicGdkssGihyGvitceGckGffrrsqqsnatyscPrqknclidrts...rnrcqhcrlqkclavGmsrdavkfGrmskkqrds 165
               Pckic     G+h+G+ +c Gc  ffrr+   +  y c     c i ++    +  c+ cr+ kcl vGm  +av+  r s  +r  
  Y41D4B.9   7 PCKICNSPGNGLHFGIDACRGCTSFFRRTIVQEKEYYCNSDDSCEIGKSEaalKSPCRKCRFAKCLEVGMKSEAVQKNRDSYGKRRE 93 
               9*********************************************9865233789********************99998655543 PP

>> F44C8.5a  CE34309	WBGene00003718	locus:nhr-128	zinc finger protein	status:Confirmed	UniProt:O16358	protein_id:CCD7100
   #    score  bias  c-Evalue  i-Evalue hmmfrom  hmm to    alifrom  ali to    envfrom  env to     acc
 ---   ------ ----- --------- --------- ------- -------    ------- -------    ------- -------    ----
   1 !   52.5   7.0   5.3e-16   3.6e-14      82     149 ..      10      77 ..       8      82 .. 0.95

  Alignments for each domain:
  == domain 1    score: 52.5 bits;  conditional E-value: 5.3e-16
  Rora-aln  82 PckicGdkssGihyGvitceGckGffrrsqqsnatyscPrqknclidrtsrnrcqhcrlqkclavGms 149
               Pc icG k+sG h+Gv++c  c  ffrr+    +  +  ++ nc i    +  c+ crl++cl vGm 
  F44C8.5a  10 PCEICGQKTSGRHFGVMSCRSCAAFFRRAATWKTERADCKKENCQIFERGKFSCKVCRLKRCLEVGMD 77 
               9****************************999999998899**************************5 PP

>> T06C12.6  CE16356	WBGene00003692	locus:nhr-102	Zinc finger, C4 type (two domains)	status:Confirmed	UniProt:Q9XVJ1	pro
   #    score  bias  c-Evalue  i-Evalue hmmfrom  hmm to    alifrom  ali to    envfrom  env to     acc
 ---   ------ ----- --------- --------- ------- -------    ------- -------    ------- -------    ----
   1 !   47.9   5.8   1.3e-14   8.8e-13      82     159 ..      23     103 ..       6     113 .. 0.86
   2 ?    1.1   0.0       1.8   1.2e+02     535     688 ..     232     389 ..     218     400 .. 0.63

  Alignments for each domain:
  == domain 1    score: 47.9 bits;  conditional E-value: 1.3e-14
  Rora-aln  82 PckicGdkssGihyGvitceGckGffrrsq..qsnatyscPr.qknclidrtsrnrcqhcrlqkclavGmsrdavkfGrms 159
                ck+cG  + G+h+Gv++c  c  ffrr+        y c     nc +  t r +c+ cr+ kc+ +Gm+ + v++ r s
  T06C12.6  23 ICKVCGLCAHGLHFGVLACRACAAFFRRTVvmERQKKYKCRGgEDNCAVSSTDRYQCRLCRFNKCVELGMTPENVQWNRDS 103
               5***************************862256789***75278******************************999965 PP

  == domain 2    score: 1.1 bits;  conditional E-value: 1.8
  Rora-aln 535 hyisaeanecrkietlensdldfdddvteletfgvtttspskspssesdssvri..ltdvhta..pkiapapvapatpevpatpnitddsrslcqillkql 631
                y+ a  n  r++e +e s   f +dv+e+  f+++         +   s +     t v+      ++      a p +   p+  + +  l+q+   q+
  T06C12.6 232 IYFKAMWNMWRRFERFEMSVKMFGNDVVEIRKFAISNDQILTKEFTIDFSEITDvpNTTVQEMfrHSMSKMHHQVAKPLLELRPSSIETAYMLTQMSW-QV 331
               46778889999**********************99876543332222222222101222322200334444555667777777888887777777655.44 PP

  Rora-aln 632 qkekqlfsgvesgpeecknkddq.glescgdkvrsasaksltqdnevlktsdgiskes 688
                 +k     ve g   c++  ++       +++rs  a  l++   v+++ + i  e 
  T06C12.6 332 AGKKMQGKVVEIGERVCDELANNlHSYYLKEEMRSNYAGRLVRLMSVVNSVKKIHMER 389
               4445555677888777776544313334567777877777777777777766666655 PP

>> Y22F5A.1  CE38441	WBGene00012494	locus:nhr-232	Zinc finger, C4 type (two domains)	status:Partially_confirmed	UniProt:
   #    score  bias  c-Evalue  i-Evalue hmmfrom  hmm to    alifrom  ali to    envfrom  env to     acc
 ---   ------ ----- --------- --------- ------- -------    ------- -------    ------- -------    ----
   1 !   51.5   7.5   1.1e-15   7.5e-14      81     155 ..      10      85 ..       7      89 .. 0.95

  Alignments for each domain:
  == domain 1    score: 51.5 bits;  conditional E-value: 1.1e-15
  Rora-aln  81 iPckicGdkssGihyGvitceGckGffrrsqqsnatyscPrqkn..clidrtsrnrcqhcrlqkclavGmsrdavkf 155
               + ckic + + G+h+Gv +c  c  ffrr+      y+c rqkn  c  +   r  c++cr qkcl+ Gm+ + vk+
  Y22F5A.1  10 LTCKICCEPAHGVHFGVASCRACAAFFRRTTVLGKKYTC-RQKNekCTTNNEDRFNCRYCRYQKCLSNGMTPENVKY 85 
               57*************************************.888777*****************************98 PP

>> ZK1037.13  CE42528	WBGene00045515	status:Partially_confirmed	UniProt:A7LPI6	protein_id:CAO82053.2
   #    score  bias  c-Evalue  i-Evalue hmmfrom  hmm to    alifrom  ali to    envfrom  env to     acc
 ---   ------ ----- --------- --------- ------- -------    ------- -------    ------- -------    ----
   1 !   51.9   7.6   7.9e-16   5.3e-14      82     184 ..      41     151 ..      10     156 .. 0.80

  Alignments for each domain:
  == domain 1    score: 51.9 bits;  conditional E-value: 7.9e-16
   Rora-aln  82 PckicGdkssGih.yGvitceGckGffrrsqqsnatyscPrqknclidrtsrnrcqhcrlqkclavGmsrdavkf....Grms..kkqrdslyaevqk.h 173
                 c +cG    G h yG ++c  c  ffrr+  s     c +q  c i+  s+n c+ crlqkcl vGm   a++     G+ s  k   ds  +++q   
  ZK1037.13  41 CCSVCGGAPNGGHrYGPMACLSCITFFRRAISSGNVGDCKKQSACEINHESKNSCRSCRLQKCLNVGMNPKAIQHrdpiGQRSppKDDSDSQKSDLQFlL 140
                59***999877766******************************************************99998742222555533555666666666413 PP

   Rora-aln 174 rmqqqqrdhqq 184
                 +q++qr   q
  ZK1037.13 141 DLQKKQRIRNQ 151
                56666666655 PP

>> T01G6.8  CE18167	WBGene00003720	locus:nhr-130	zinc finger protein	status:Partially_confirmed	UniProt:O16963	protein_i
   #    score  bias  c-Evalue  i-Evalue hmmfrom  hmm to    alifrom  ali to    envfrom  env to     acc
 ---   ------ ----- --------- --------- ------- -------    ------- -------    ------- -------    ----
   1 !   51.6   5.4     1e-15   6.9e-14      78     156 ..      32     111 ..      16     116 .. 0.89

  Alignments for each domain:
  == domain 1    score: 51.6 bits;  conditional E-value: 1e-15
  Rora-aln  78 ieiiPckicGdkssGihyGvitceGckGffrrsqq.snatyscPrqknclidrtsrnrcqhcrlqkclavGmsrdavkfG 156
               +++  c++c   + G h+G i+c  c  ffrr+   + +ty c +q nc i    r +c+ crl +c  vGm     +f 
   T01G6.8  32 VNLYTCQVCALPAHGNHFGAISCRACAAFFRRACTgTKTTYKCKKQNNCDIWENGRYKCKKCRLDRCNEVGMDPGRFQFD 111
               56778***************************86526899********************************87666665 PP

>> ZK697.2  CE15397	WBGene00022805	locus:nhr-256	zinc finger protein	status:Partially_confirmed	UniProt:O44577	protein_i
   #    score  bias  c-Evalue  i-Evalue hmmfrom  hmm to    alifrom  ali to    envfrom  env to     acc
 ---   ------ ----- --------- --------- ------- -------    ------- -------    ------- -------    ----
   1 !   51.9   5.8   7.9e-16   5.3e-14      83     161 ..       6      85 ..       4      94 .. 0.91

  Alignments for each domain:
  == domain 1    score: 51.9 bits;  conditional E-value: 7.9e-16
  Rora-aln  83 ckicGd.kssGihyGvitceGckGffrrsqqsnatyscPrqknclidrtsrnrcqhcrlqkclavGmsrdavkfGrmskk 161
               ck+c    ++  h+G  +c  c  ffrr+ ++   yscP  k c i+   r  c+ crl kcl  Gm  + v+  +m   
   ZK697.2   6 CKVCDSpNATNFHFGAHSCKACAAFFRRTVKTGQIYSCPGEKTCEINHVFRQNCRQCRLAKCLKAGMQEELVQGHKMNGE 85 
               ****7636789**********************************************************99998888654 PP

>> F57A8.5  CE34036	WBGene00010180	locus:nhr-192	Zinc finger, C4 type (two domains)	status:Partially_confirmed	UniProt:Q
   #    score  bias  c-Evalue  i-Evalue hmmfrom  hmm to    alifrom  ali to    envfrom  env to     acc
 ---   ------ ----- --------- --------- ------- -------    ------- -------    ------- -------    ----
   1 !   51.2   1.3   1.3e-15   8.7e-14      83     149 ..      18      84 ..       8     120 .. 0.94

  Alignments for each domain:
  == domain 1    score: 51.2 bits;  conditional E-value: 1.3e-15
  Rora-aln  83 ckicGdkssGihyGvitceGckGffrrsqqsnatyscPrqknclidrtsrnrcqhcrlqkclavGms 149
               c ic  ++ G hyGv++c  ck ffrr       y c    nc+       +cq cr+q+cl  Gm 
   F57A8.5  18 CEICNRQAFGKHYGVLSCYACKMFFRRMSVQKLVYNCKWSNNCFETSPYPLKCQSCRFQRCLDAGMY 84 
               *****************************9**************9999999**************95 PP

>> F44C8.6b  CE38959	WBGene00003646	locus:nhr-56	status:Confirmed	UniProt:Q4A576	protein_id:CCD71008.1
   #    score  bias  c-Evalue  i-Evalue hmmfrom  hmm to    alifrom  ali to    envfrom  env to     acc
 ---   ------ ----- --------- --------- ------- -------    ------- -------    ------- -------    ----
   1 !   51.2   3.1   1.4e-15   9.1e-14      83     155 ..      10      78 ..       7     148 .. 0.96

  Alignments for each domain:
  == domain 1    score: 51.2 bits;  conditional E-value: 1.4e-15
  Rora-aln  83 ckicGdkssGihyGvitceGckGffrrsqqsnatyscPrqknclidrtsrnrcqhcrlqkclavGmsrdavkf 155
               ckicG+ + G h+Gv++c  c  ffrr+     t+ cP   nc id+  +  c+ crl+ cl  Gm  da kf
  F44C8.6b  10 CKICGNPAFGNHFGVLSCRACAAFFRRTNVDGETF-CPI-GNCKIDKHGKFYCKKCRLRICLEAGM--DANKF 78 
               *****************************999998.996.6*************************..66666 PP

>> R11E3.5b  CE31720	WBGene00003694	locus:nhr-104	status:Partially_confirmed	UniProt:Q8MXE5	protein_id:CCD72240.1
   #    score  bias  c-Evalue  i-Evalue hmmfrom  hmm to    alifrom  ali to    envfrom  env to     acc
 ---   ------ ----- --------- --------- ------- -------    ------- -------    ------- -------    ----
   1 !   50.9   5.7   1.6e-15   1.1e-13      82     154 ..       5      77 ..       1      88 [. 0.94

  Alignments for each domain:
  == domain 1    score: 50.9 bits;  conditional E-value: 1.6e-15
  Rora-aln  82 PckicGdkssGihyGvitceGckGffrrsqqsnatyscPrqknclidrtsrnrcqhcrlqkclavGmsrdavk 154
               Pc +c     G h+Gv +c Gc  ffrr+      ysc     c i+++    c+ cr+ kcl vGm +++++
  R11E3.5b   5 PCDVCLSPGNGKHFGVDACRGCTAFFRRTIVNKRNYSCSEDDTCEIEKSEGLLCKKCRFEKCLKVGMKKESIQ 77 
               9*******************************************************************99886 PP

>> F09F3.10  CE46427	WBGene00008630	locus:nhr-175	Ligand-binding domain of nuclear hormone receptors, Zinc finger, C4 ty
   #    score  bias  c-Evalue  i-Evalue hmmfrom  hmm to    alifrom  ali to    envfrom  env to     acc
 ---   ------ ----- --------- --------- ------- -------    ------- -------    ------- -------    ----
   1 !   50.6   7.7     2e-15   1.4e-13      83     154 ..      33     104 ..      30     107 .. 0.98

  Alignments for each domain:
  == domain 1    score: 50.6 bits;  conditional E-value: 2e-15
  Rora-aln  83 ckicGdkssGihyGvitceGckGffrrsqqsnatyscPrqknclidrtsrnrcqhcrlqkclavGmsrdavk 154
               c +cGd+   +  G  +c Gc  ffrr+    + y c +  +cli+   r  c+ crlqkcl vGm + avk
  F09F3.10  33 CAVCGDRVHSVRLGSPACLGCIVFFRRAIINVSKYKCLKDGDCLINYEFRSSCRACRLQKCLQVGMKQSAVK 104
               9**********************************************************************9 PP

>> K11E4.5a  CE28244	WBGene00003661	locus:nhr-71	Zinc finger, C4 type (two domains)	status:Confirmed	UniProt:Q9GTD4	prot
   #    score  bias  c-Evalue  i-Evalue hmmfrom  hmm to    alifrom  ali to    envfrom  env to     acc
 ---   ------ ----- --------- --------- ------- -------    ------- -------    ------- -------    ----
   1 !   50.4   7.4   2.4e-15   1.6e-13      83     154 ..      10      81 ..       5      94 .. 0.94

  Alignments for each domain:
  == domain 1    score: 50.4 bits;  conditional E-value: 2.4e-15
  Rora-aln  83 ckicGdkssGihyGvitceGckGffrrsqqsnatyscPrqknclidrtsrnrcqhcrlqkclavGmsrdavk 154
               c +c   + G+hyG i+c  c  ffrr+    a y c     clid   r  c+ cr+ kc+  Gm   av+
  K11E4.5a  10 CMVCSAPADGLHYGAISCRSCNAFFRRTVVEKAEYRCKHTNTCLIDPDGRCACRSCRFTKCIEAGMKIGAVQ 81 
               99****************************************************************999997 PP

>> F47C10.7  CE10666	WBGene00018544	locus:nhr-188	status:Partially_confirmed	UniProt:O01562	protein_id:CCD64888.1
   #    score  bias  c-Evalue  i-Evalue hmmfrom  hmm to    alifrom  ali to    envfrom  env to     acc
 ---   ------ ----- --------- --------- ------- -------    ------- -------    ------- -------    ----
   1 !   50.7   4.9   1.9e-15   1.3e-13      81     149 ..      15      84 ..       4      98 .. 0.90

  Alignments for each domain:
  == domain 1    score: 50.7 bits;  conditional E-value: 1.9e-15
  Rora-aln  81 iPckicGdkssGihyGvitceGckGffrrsqqsnatyscPrqknclidrt.srnrcqhcrlqkclavGms 149
               + c icG  +s   yGv+tc+ ck ffrr      ty c   k cl +    + rc+ cr+ kc+ +Gm 
  F47C10.7  15 LKCLICGRNASCHNYGVLTCNACKMFFRRVVIEQITYQCRNWKKCLENADqFKPRCKACRFEKCVRLGMK 84 
               57********************************************87651689***************7 PP

>> R13D11.8  CE39955	WBGene00020062	locus:nhr-270	status:Partially_confirmed	UniProt:O17013	protein_id:CCD71087.1
   #    score  bias  c-Evalue  i-Evalue hmmfrom  hmm to    alifrom  ali to    envfrom  env to     acc
 ---   ------ ----- --------- --------- ------- -------    ------- -------    ------- -------    ----
   1 !   49.9   5.8   3.2e-15   2.2e-13      82     154 ..      69     141 ..      33     143 .. 0.91

  Alignments for each domain:
  == domain 1    score: 49.9 bits;  conditional E-value: 3.2e-15
  Rora-aln  82 PckicGdkssGihyGvitceGckGffrrsqqsnatyscPrqknclidrtsrnrcqhcrlqkclavGmsrdavk 154
                c +cGd+      G  +c Gc  ffrrs   na+y c r+  c +    r  c+hcr++kc+ vGm   av 
  R13D11.8  69 RCAVCGDQVKSDRLGCPACLGCILFFRRSVLKNASYKCGRKGACPVVSEFRSTCRHCRFKKCFDVGMKASAVN 141
               5******************************************************************999985 PP

>> Y39B6A.47a  CE41946	WBGene00012703	locus:nhr-145	status:Partially_confirmed	UniProt:Q9NEV6	protein_id:CAC51060.3
   #    score  bias  c-Evalue  i-Evalue hmmfrom  hmm to    alifrom  ali to    envfrom  env to     acc
 ---   ------ ----- --------- --------- ------- -------    ------- -------    ------- -------    ----
   1 !   49.7   6.3   3.9e-15   2.6e-13      83     152 ..       7      76 ..       5      80 .. 0.96

  Alignments for each domain:
  == domain 1    score: 49.7 bits;  conditional E-value: 3.9e-15
    Rora-aln  83 ckicGdkssGihyGvitceGckGffrrsqqsnatyscPrqknclidrtsrnrcqhcrlqkclavGmsrda 152
                 c+ic   s G+h+G +tc  c  ffrr+      ysc  +k c ++   r  c++cr+ kc  +Gm  + 
  Y39B6A.47a   7 CQICAKTSNGMHFGAMTCRACAAFFRRAVVLKLEYSCKAKKMCQLEGGGRSMCRYCRFEKCKEIGMDAEK 76 
                 ******************************************************************7665 PP

>> R11E3.5c  CE37269	WBGene00003694	locus:nhr-104	status:Confirmed	UniProt:Q86PJ5	protein_id:CCD72241.1
   #    score  bias  c-Evalue  i-Evalue hmmfrom  hmm to    alifrom  ali to    envfrom  env to     acc
 ---   ------ ----- --------- --------- ------- -------    ------- -------    ------- -------    ----
   1 !   49.8   5.7   3.4e-15   2.3e-13      82     154 ..       5      77 ..       1      88 [. 0.94

  Alignments for each domain:
  == domain 1    score: 49.8 bits;  conditional E-value: 3.4e-15
  Rora-aln  82 PckicGdkssGihyGvitceGckGffrrsqqsnatyscPrqknclidrtsrnrcqhcrlqkclavGmsrdavk 154
               Pc +c     G h+Gv +c Gc  ffrr+      ysc     c i+++    c+ cr+ kcl vGm +++++
  R11E3.5c   5 PCDVCLSPGNGKHFGVDACRGCTAFFRRTIVNKRNYSCSEDDTCEIEKSEGLLCKKCRFEKCLKVGMKKESIQ 77 
               9*******************************************************************99886 PP

>> ZK455.6  CE43818	WBGene00013976	locus:nhr-33	Zinc finger, C4 type (two domains)	status:Confirmed	UniProt:Q19217	prote
   #    score  bias  c-Evalue  i-Evalue hmmfrom  hmm to    alifrom  ali to    envfrom  env to     acc
 ---   ------ ----- --------- --------- ------- -------    ------- -------    ------- -------    ----
   1 !   49.6   5.9   4.1e-15   2.8e-13      82     159 ..      13      90 ..       3     100 .. 0.93

  Alignments for each domain:
  == domain 1    score: 49.6 bits;  conditional E-value: 4.1e-15
  Rora-aln  82 PckicGdkssGihyGvitceGckGffrrsqqsnatyscPrqknclidrtsrnrcqhcrlqkclavGmsrdavkfGrms 159
                ckic  ++ Gih+ v +c  c  ffrr+      y+c  + nc ++++ rn c+ cr  +c+  Gm  + v++ r s
   ZK455.6  13 NCKICLQRADGIHFAVSSCRACAAFFRRTVILKLNYTCKEKGNCTVEKSLRNLCRSCRYTRCINEGMKIELVQLQRDS 90 
               6*******************************************************************9999998876 PP

>> T05B4.2  CE13195	WBGene00003647	locus:nhr-57	zinc finger protein	status:Confirmed	UniProt:O16425	protein_id:CCD70827.
   #    score  bias  c-Evalue  i-Evalue hmmfrom  hmm to    alifrom  ali to    envfrom  env to     acc
 ---   ------ ----- --------- --------- ------- -------    ------- -------    ------- -------    ----
   1 !   49.9   6.2   3.4e-15   2.3e-13      83     165 ..      10      94 ..       5      99 .. 0.90

  Alignments for each domain:
  == domain 1    score: 49.9 bits;  conditional E-value: 3.4e-15
  Rora-aln  83 ckicGdkssGihyGvitceGckGffrrsqqsnat..yscPrqknclidrtsrnrcqhcrlqkclavGmsrdavkfGrmskkqrds 165
               c +c     G h+G i+c  c  ffrr+   n +  + c ++ +c+i  +sr+ c+ cr  kcl vGm  + v+  + + kq +s
   T05B4.2  10 CSVCHQLGDGYHFGAIACKACAAFFRRTTSMNLApkFVCRKKNECVIKMSSRDSCKSCRYAKCLHVGMNPEVVQAIQQAAKQANS 94 
               99*************************99999543389999999**************************999988888888766 PP

>> C03G6.12  CE07886	WBGene00015397	locus:nhr-149	C4-type zinc finger protein	status:Partially_confirmed	UniProt:O01449	
   #    score  bias  c-Evalue  i-Evalue hmmfrom  hmm to    alifrom  ali to    envfrom  env to     acc
 ---   ------ ----- --------- --------- ------- -------    ------- -------    ------- -------    ----
   1 !   49.8   5.0   3.6e-15   2.4e-13      83     157 ..      62     140 ..      36     150 .. 0.87

  Alignments for each domain:
  == domain 1    score: 49.8 bits;  conditional E-value: 3.6e-15
  Rora-aln  83 ckicGdkssGihyGvitceGckGffrrsqqsnatyscPrqkncl.idr...tsrnrcqhcrlqkclavGmsrdavkfGr 157
               c ic   + G hy vi+c Gck ffrr   s     cP    c+  +r    s  +c+ cr+q+cl vGm   a++   
  C03G6.12  62 CSICSRPAQGYHYDVISCKGCKTFFRRMWLSKIKEMCPLNNKCFdFNRrinMSLSKCRACRFQRCLNVGMNPAAIQCDG 140
               9******************************************844442335889***************999987655 PP

>> R11E3.5a  CE31719	WBGene00003694	locus:nhr-104	nuclear hormone receptor	status:Confirmed	UniProt:Q8MXE6	protein_id:CC
   #    score  bias  c-Evalue  i-Evalue hmmfrom  hmm to    alifrom  ali to    envfrom  env to     acc
 ---   ------ ----- --------- --------- ------- -------    ------- -------    ------- -------    ----
   1 !   49.7   5.7   3.9e-15   2.6e-13      82     154 ..       5      77 ..       1      88 [. 0.94

  Alignments for each domain:
  == domain 1    score: 49.7 bits;  conditional E-value: 3.9e-15
  Rora-aln  82 PckicGdkssGihyGvitceGckGffrrsqqsnatyscPrqknclidrtsrnrcqhcrlqkclavGmsrdavk 154
               Pc +c     G h+Gv +c Gc  ffrr+      ysc     c i+++    c+ cr+ kcl vGm +++++
  R11E3.5a   5 PCDVCLSPGNGKHFGVDACRGCTAFFRRTIVNKRNYSCSEDDTCEIEKSEGLLCKKCRFEKCLKVGMKKESIQ 77 
               9*******************************************************************99886 PP

>> C45E5.6a  CE08734	WBGene00003636	locus:nhr-46	nuclear hormone receptor	status:Confirmed	UniProt:Q18646	protein_id:CCD
   #    score  bias  c-Evalue  i-Evalue hmmfrom  hmm to    alifrom  ali to    envfrom  env to     acc
 ---   ------ ----- --------- --------- ------- -------    ------- -------    ------- -------    ----
   1 !   50.1   7.8   2.9e-15   1.9e-13      83     154 ..      98     170 ..      87     180 .. 0.90
   2 ?   -1.1   0.1       8.5   5.7e+02     577     660 ..     193     281 ..     168     300 .. 0.58

  Alignments for each domain:
  == domain 1    score: 50.1 bits;  conditional E-value: 2.9e-15
  Rora-aln  83 ckicGdkss.GihyGvitceGckGffrrsqqsnatyscPrqknclidrtsrnrcqhcrlqkclavGmsrdavk 154
               c  cG  s+  +hyG  +c Gck ffrrs      y c     c i   srnrc+ crl+ cl  Gm    v+
  C45E5.6a  98 CVGCGSESAiRVHYGASSCHGCKAFFRRSVFEGRVYMCSADNHCDITNESRNRCRACRLRNCLEGGMNPKHVR 170
               888999987469*******************************************************877765 PP

  == domain 2    score: -1.1 bits;  conditional E-value: 8.5
  Rora-aln 577 spssesdssvriltdvhtapkiapapvap..atpevpatpnitddsrslcqillkqlqkekql...fsgvesgpeecknkddqglescg 660
               s ss + s+       ++ + iap++ +   ++   pa  + t+ s s +++l ++l +e+ql   + ++e  +e+  ++d +  + +g
  C45E5.6a 193 SHSSSAASASPEHKFSFSLSTIAPSTSTGsfSSGSQPAPIESTNSSGSEAEVLDRKLIQENQLtlfMVALEKQTEQLTDDDVKDNDVMG 281
               22222222222333334455566655443114556788888899999999999999999988722224556666666555555555444 PP

>> C50B6.14a  CE40923	WBGene00003719	locus:nhr-129	status:Confirmed	UniProt:A5JYV3	protein_id:CAN86585.1
   #    score  bias  c-Evalue  i-Evalue hmmfrom  hmm to    alifrom  ali to    envfrom  env to     acc
 ---   ------ ----- --------- --------- ------- -------    ------- -------    ------- -------    ----
   1 !   49.1   5.2   5.5e-15   3.7e-13      83     154 ..      30     103 ..      26     121 .. 0.89

  Alignments for each domain:
  == domain 1    score: 49.1 bits;  conditional E-value: 5.5e-15
   Rora-aln  83 ckicGdkssGihyGvitceGckGffrrsqqsnatyscPrqknc..lidrtsrnrcqhcrlqkclavGmsrdavk 154
                c +cG  +sG hy v +c+Gck ffrr   s   ++c    +c  l  r    +c+ cr+ kc+avGm   a+ 
  C50B6.14a  30 CFVCGGSASGYHYDVPACNGCKTFFRRYVISKRLFTCKLNDDCfdLSTRDVPVKCRACRINKCFAVGMNPHALE 103
                99*****************************************44456666779**************988875 PP

>> F57A10.5  CE16151	WBGene00003650	locus:nhr-60	Ligand-binding domain of nuclear hormone receptors, Zinc finger, C4 typ
   #    score  bias  c-Evalue  i-Evalue hmmfrom  hmm to    alifrom  ali to    envfrom  env to     acc
 ---   ------ ----- --------- --------- ------- -------    ------- -------    ------- -------    ----
   1 !   49.4   5.9   4.6e-15   3.1e-13      83     150 ..      47     116 ..      39     126 .. 0.89

  Alignments for each domain:
  == domain 1    score: 49.4 bits;  conditional E-value: 4.6e-15
  Rora-aln  83 ckicGdkssGihyGvitceGckGffrrsqqsnatyscPrqknc..lidrtsrnrcqhcrlqkclavGmsr 150
               c icG+ + G hy v +c+Gck ffrr   s+ ++ c  + +c  l  r    +c+ cr qkc++vGm  
  F57A10.5  47 CLICGNSANGHHYDVASCNGCKTFFRRMCVSDRSFECKAKGDCfdLTKRKVPLKCRACRHQKCISVGMNP 116
               99****************************************944445555569**************75 PP

>> Y73F8A.21  CE46694	WBGene00003604	locus:nhr-5	status:Partially_confirmed	UniProt:Q9NA51	protein_id:CAB60549.1
   #    score  bias  c-Evalue  i-Evalue hmmfrom  hmm to    alifrom  ali to    envfrom  env to     acc
 ---   ------ ----- --------- --------- ------- -------    ------- -------    ------- -------    ----
   1 !   49.2   2.9   5.2e-15   3.5e-13      83     150 ..      43     110 ..      17     119 .. 0.94

  Alignments for each domain:
  == domain 1    score: 49.2 bits;  conditional E-value: 5.2e-15
   Rora-aln  83 ckicGdkssGihyGvitceGckGffrrsqqsnatyscPrqknclidrtsrnrcqhcrlqkclavGmsr 150
                ck+cG   + +hyG ++c GckGffrr+        c    +c +    + +c+ cr+ kcl  Gm  
  Y73F8A.21  43 CKVCGAEKAALHYGALSCVGCKGFFRRALLKADQLECAANGECTVSVLQKTQCRSCRFNKCLREGMNP 110
                ******************************************************************75 PP

>> C50B6.14b  CE40924	WBGene00003719	locus:nhr-129	status:Confirmed	UniProt:A5JYV4	protein_id:CAN86586.1
   #    score  bias  c-Evalue  i-Evalue hmmfrom  hmm to    alifrom  ali to    envfrom  env to     acc
 ---   ------ ----- --------- --------- ------- -------    ------- -------    ------- -------    ----
   1 !   49.0   5.2     6e-15     4e-13      83     154 ..      30     103 ..      26     121 .. 0.89

  Alignments for each domain:
  == domain 1    score: 49.0 bits;  conditional E-value: 6e-15
   Rora-aln  83 ckicGdkssGihyGvitceGckGffrrsqqsnatyscPrqknc..lidrtsrnrcqhcrlqkclavGmsrdavk 154
                c +cG  +sG hy v +c+Gck ffrr   s   ++c    +c  l  r    +c+ cr+ kc+avGm   a+ 
  C50B6.14b  30 CFVCGGSASGYHYDVPACNGCKTFFRRYVISKRLFTCKLNDDCfdLSTRDVPVKCRACRINKCFAVGMNPHALE 103
                99*****************************************44456666779**************988875 PP

>> C03G6.10  CE07884	WBGene00015396	locus:nhr-148	C4-type zinc finger protein	status:Partially_confirmed	UniProt:O01446	
   #    score  bias  c-Evalue  i-Evalue hmmfrom  hmm to    alifrom  ali to    envfrom  env to     acc
 ---   ------ ----- --------- --------- ------- -------    ------- -------    ------- -------    ----
   1 !   49.0   4.2     6e-15     4e-13      82     154 ..      10      85 ..       2     108 .. 0.92

  Alignments for each domain:
  == domain 1    score: 49.0 bits;  conditional E-value: 6e-15
  Rora-aln  82 PckicGdkssGihyGvitceGckGffrrsqqsnatyscPrqknclidrtsrn....rcqhcrlqkclavGmsrdavk 154
                c ic   + G hy vi+c Gck ffrr    n    c     c+ d t  n    rc+ cr +kcl vGm + a++
  C03G6.10  10 TCSICRRNAKGYHYDVISCKGCKTFFRRMSLINFQGKCDLNNQCF-DLTKANepylRCRACRYRKCLDVGMNQKAIQ 85 
               5**************************************999995.88888877889****************9986 PP

>> C13C4.3  CE39470	WBGene00003726	locus:nhr-136	Ligand-binding domain of nuclear hormone receptors, Zinc finger, C4 typ
   #    score  bias  c-Evalue  i-Evalue hmmfrom  hmm to    alifrom  ali to    envfrom  env to     acc
 ---   ------ ----- --------- --------- ------- -------    ------- -------    ------- -------    ----
   1 !   48.3   4.3   9.8e-15   6.6e-13      82     153 ..      52     127 ..      23     135 .. 0.87

  Alignments for each domain:
  == domain 1    score: 48.3 bits;  conditional E-value: 9.8e-15
  Rora-aln  82 PckicGdkssGihyGvitceGckGffrrsqqsnatyscPrqknclidr....tsrnrcqhcrlqkclavGmsrdav 153
                ck+c   ++G hy v +c+Gck ffrrs      y+c + + cl        sr  c+ cr+ kc+  Gm   a+
   C13C4.3  52 NCKVCRHSATGYHYDVPSCNGCKTFFRRSILDGRKYTCLKMRKCLSGTepvdLSRRMCRACRFEKCVEAGMNPSAI 127
               6********************************************764222269*****************98887 PP

>> R04B5.3  CE06213	WBGene00011002	locus:nhr-205	Zinc finger, C4 type (two domains)	status:Partially_confirmed	UniProt:Q
   #    score  bias  c-Evalue  i-Evalue hmmfrom  hmm to    alifrom  ali to    envfrom  env to     acc
 ---   ------ ----- --------- --------- ------- -------    ------- -------    ------- -------    ----
   1 !   48.1   8.1   1.2e-14   7.8e-13      83     155 ..      23      95 ..      14     106 .. 0.93

  Alignments for each domain:
  == domain 1    score: 48.1 bits;  conditional E-value: 1.2e-14
  Rora-aln  83 ckicGdkssGihyGvitceGckGffrrsqqsnatyscPrqknclidrtsrnrcqhcrlqkclavGmsrdavkf 155
               c icGd   G h+G+ +c  c  ffrr+      + c +q  c i+   r  c+ crl kcl +Gm r  v+ 
   R04B5.3  23 CAICGDVGDGHHFGLDACRACAAFFRRTVALGKKFECRQQGACKINTIIRSICKSCRLNKCLNLGMKRSCVQP 95 
               ********************************************************************99975 PP

>> F44C8.10  CE30795	WBGene00003716	locus:nhr-126	nuclear hormone receptor	status:Confirmed	UniProt:Q95X92	protein_id:CC
   #    score  bias  c-Evalue  i-Evalue hmmfrom  hmm to    alifrom  ali to    envfrom  env to     acc
 ---   ------ ----- --------- --------- ------- -------    ------- -------    ------- -------    ----
   1 !   47.7   7.7   1.6e-14     1e-12      82     152 ..      10      78 ..       7      94 .. 0.86

  Alignments for each domain:
  == domain 1    score: 47.7 bits;  conditional E-value: 1.6e-14
  Rora-aln  82 PckicGdkssGihyGvitceGckGffrrsq.qsnatyscPrqknclidrtsrnrcqhcrlqkclavGmsrda 152
               PckicG  +sG h+Gv++c  c  ffrr+   s     cPr  nc         c+ crl+kc+ vGm    
  F44C8.10  10 PCKICGQNTSGKHFGVLSCRACAAFFRRAAlWSPKKAHCPRG-NCASFENKNLNCKQCRLKKCIDVGMD--I 78 
               9***************************8736888999**96.88877777778**************4..3 PP

>> C06G3.1b  CE37188	WBGene00003695	locus:nhr-105	status:Confirmed	UniProt:Q3LQX0	protein_id:CCD83548.1
   #    score  bias  c-Evalue  i-Evalue hmmfrom  hmm to    alifrom  ali to    envfrom  env to     acc
 ---   ------ ----- --------- --------- ------- -------    ------- -------    ------- -------    ----
   1 !   47.7   5.1   1.5e-14     1e-12      81     154 ..      35     112 ..      12     123 .. 0.82

  Alignments for each domain:
  == domain 1    score: 47.7 bits;  conditional E-value: 1.5e-14
  Rora-aln  81 iP.ckicGdk.ssGihyGvitceGckGffrrsqqsnatyscPrqknclidrt..srnrcqhcrlqkclavGmsrdavk 154
                P c +cG    +G hyGv +c Gck ffrr      +  c  +  c ++++  ++  c+ cr qkcl vGm+ da+ 
  C06G3.1b  35 GPcCLVCGRVaNTGHHYGVTACLGCKTFFRRVVLQKNSPKCKYKNHCRLEKSvnAKRLCRSCRYQKCLEVGMTEDALH 112
               561578**86258******************987778889***9*****997224556******************86 PP

>> C06G3.1a  CE34659	WBGene00003695	locus:nhr-105	zinc finger protein	status:Confirmed	UniProt:Q86PJ4	protein_id:CCD8354
   #    score  bias  c-Evalue  i-Evalue hmmfrom  hmm to    alifrom  ali to    envfrom  env to     acc
 ---   ------ ----- --------- --------- ------- -------    ------- -------    ------- -------    ----
   1 !   47.6   5.1   1.6e-14   1.1e-12      81     154 ..      35     112 ..      12     123 .. 0.82

  Alignments for each domain:
  == domain 1    score: 47.6 bits;  conditional E-value: 1.6e-14
  Rora-aln  81 iP.ckicGdk.ssGihyGvitceGckGffrrsqqsnatyscPrqknclidrt..srnrcqhcrlqkclavGmsrdavk 154
                P c +cG    +G hyGv +c Gck ffrr      +  c  +  c ++++  ++  c+ cr qkcl vGm+ da+ 
  C06G3.1a  35 GPcCLVCGRVaNTGHHYGVTACLGCKTFFRRVVLQKNSPKCKYKNHCRLEKSvnAKRLCRSCRYQKCLEVGMTEDALH 112
               561578**86258******************987778889***9*****997224556******************86 PP

>> F38H12.3  CE17809	WBGene00018189	locus:nhr-181	nuclear hormone receptor	status:Partially_confirmed	UniProt:O16346	pro
   #    score  bias  c-Evalue  i-Evalue hmmfrom  hmm to    alifrom  ali to    envfrom  env to     acc
 ---   ------ ----- --------- --------- ------- -------    ------- -------    ------- -------    ----
   1 !   47.4   9.5   1.9e-14   1.2e-12      82     153 ..      32     103 ..      10     107 .. 0.94

  Alignments for each domain:
  == domain 1    score: 47.4 bits;  conditional E-value: 1.9e-14
  Rora-aln  82 PckicGdkssGihyGvitceGckGffrrsqqsnatyscPrqknclidrtsrnrcqhcrlqkclavGmsrdav 153
                c +cGd   G  yG  +c Gc  ffrr+    + y c ++ nc+i  +sr  c+ crl+kc  vGm  +a+
  F38H12.3  32 SCAVCGDSVNGKRYGAPACLGCIVFFRRAVINKSQYKCWKKGNCVITFASRCVCRCCRLRKCSHVGMKPEAI 103
               5******************************************************************99887 PP

>> C03G6.8  CE45420	WBGene00015395	locus:nhr-147	status:Partially_confirmed	UniProt:O01448	protein_id:CCD62705.1
   #    score  bias  c-Evalue  i-Evalue hmmfrom  hmm to    alifrom  ali to    envfrom  env to     acc
 ---   ------ ----- --------- --------- ------- -------    ------- -------    ------- -------    ----
   1 !   47.8   6.2   1.4e-14   9.7e-13      77     155 ..       8      89 ..       1     101 [. 0.86

  Alignments for each domain:
  == domain 1    score: 47.8 bits;  conditional E-value: 1.4e-14
  Rora-aln  77 qieiiPckicGdkssGihyGvitceGckGffrrsqqsnatyscPrqknclidrtsrn....rcqhcrlqkclavGmsrdavkf 155
                i  i c +cG  + G hy vi+c Gck ffrr     +   c     c+ d   +n    rc+ cr +kc+ vGm r+ ++ 
   C03G6.8   8 FITPITCSVCGRSAKGYHYDVISCKGCKTFFRRMYLLKSKIICGLNNSCF-DLKNKNepylRCRACRYKKCIDVGMNRNGIQS 89 
               577799**************************************999996.66666656779****************98875 PP

>> T13F3.3  CE35617	WBGene00003717	locus:nhr-127	Zinc finger, C4 type (two domains)	status:Partially_confirmed	UniProt:O
   #    score  bias  c-Evalue  i-Evalue hmmfrom  hmm to    alifrom  ali to    envfrom  env to     acc
 ---   ------ ----- --------- --------- ------- -------    ------- -------    ------- -------    ----
   1 !   46.9   7.6   2.6e-14   1.7e-12      81     152 ..      11      83 ..       6      89 .. 0.92

  Alignments for each domain:
  == domain 1    score: 46.9 bits;  conditional E-value: 2.6e-14
  Rora-aln  81 iPckicGdkssGihyGvitceGckGffrrsqqsnatyscPr.qknclidrtsrnrcqhcrlqkclavGmsrda 152
               iPc +c ++s G h+ v++c  c  ffrrs  s   y c   +k c i    r  c++cr+ kc+  Gm  + 
   T13F3.3  11 IPCEVCKNQSNGYHFEVLSCGACASFFRRSVVSKIKYQCKDgKKRCQIRYLDRHFCRYCRFSKCVKAGMKAEK 83 
               9**************************************863789************************8765 PP

>> Y41D4B.27  CE40724	WBGene00045255	locus:nhr-146	status:Confirmed	UniProt:A2V8C5	protein_id:CCD66723.1
   #    score  bias  c-Evalue  i-Evalue hmmfrom  hmm to    alifrom  ali to    envfrom  env to     acc
 ---   ------ ----- --------- --------- ------- -------    ------- -------    ------- -------    ----
   1 !   47.0   4.9   2.4e-14   1.6e-12      82     163 ..       4      87 ..       2     103 .. 0.88

  Alignments for each domain:
  == domain 1    score: 47.0 bits;  conditional E-value: 2.4e-14
   Rora-aln  82 PckicGdkssGihyGvitceGckGffrrsqqsnatyscPrq..knclidrtsrnrcqhcrlqkclavGmsrdavkfGrmskkqr 163
                Pc +c   s G h+Gv  c  c  ffrr+      + c       c i  t    c+ cr+ kclavGm +++v+ Gr    +r
  Y41D4B.27   4 PCPVCQALSNGFHFGVEVCSACSAFFRRTVFKKRNFRCWGEpvNCCEIVSTGSAFCKSCRFAKCLAVGMKKETVQQGREGYGKR 87 
                9*************************************765214567*******************************776555 PP

>> ZK1037.5  CE16757	WBGene00014193	locus:nhr-247	Ligand-binding domain of nuclear hormone receptors, Zinc finger, C4 ty
   #    score  bias  c-Evalue  i-Evalue hmmfrom  hmm to    alifrom  ali to    envfrom  env to     acc
 ---   ------ ----- --------- --------- ------- -------    ------- -------    ------- -------    ----
   1 !   47.3   8.4   1.9e-14   1.3e-12      83     155 ..      14      86 ..       9     131 .. 0.87

  Alignments for each domain:
  == domain 1    score: 47.3 bits;  conditional E-value: 1.9e-14
  Rora-aln  83 ckicGdkssGihyGvitceGckGffrrsqqsnatyscPrqknclidrtsrnrcqhcrlqkclavGmsrdavkf 155
               c +cG    G  yG ++c Gc  ffrr+        c    nc i   ++n c+ crlqkcl vGm   a++ 
  ZK1037.5  14 CLVCGGTPNGSRYGALACLGCIVFFRRAISNANVKNCDNNSNCKIGFETKNCCRSCRLQKCLQVGMNPKAIQH 86 
               99*************************986666789******************************9998875 PP

>> F16B12.8  CE35489	WBGene00008884	locus:nhr-281	Ligand-binding domain of nuclear hormone receptors	status:Partially_co
   #    score  bias  c-Evalue  i-Evalue hmmfrom  hmm to    alifrom  ali to    envfrom  env to     acc
 ---   ------ ----- --------- --------- ------- -------    ------- -------    ------- -------    ----
   1 !   46.8   6.8   2.8e-14   1.9e-12      83     148 ..      23      93 ..      10      99 .. 0.88

  Alignments for each domain:
  == domain 1    score: 46.8 bits;  conditional E-value: 2.8e-14
  Rora-aln  83 ckicGdkssGihyGvitceGckGffrrsqqsnatyscPrqknclid.....rtsrnrcqhcrlqkclavGm 148
               c ic  k+sG hyGv +c  ck ffrr    n  y c + k c  +     r    +cq cr++kc+ +Gm
  F16B12.8  23 CMICPKKASGRHYGVFSCCACKMFFRRVIVENLFYKCKQNKTCYENeiitgRQKPPKCQACRFKKCVNLGM 93 
               9******************************************75422111555568*************9 PP

>> C26B2.3b  CE31317	WBGene00003625	locus:nhr-31	status:Confirmed	UniProt:Q18192	protein_id:CCD65194.1
   #    score  bias  c-Evalue  i-Evalue hmmfrom  hmm to    alifrom  ali to    envfrom  env to     acc
 ---   ------ ----- --------- --------- ------- -------    ------- -------    ------- -------    ----
   1 !   47.3   1.2   2.1e-14   1.4e-12      82     129 ..      81     128 ..      32     162 .. 0.90

  Alignments for each domain:
  == domain 1    score: 47.3 bits;  conditional E-value: 2.1e-14
  Rora-aln  82 PckicGdkssGihyGvitceGckGffrrsqqsnatyscPrqknclidr 129
                c +cGd  + +hyGv++c GckGffrr+      y+c    nc++d+
  C26B2.3b  81 VCAVCGDGIAKLHYGVLACYGCKGFFRRTLTGKYRYACRFSNNCIVDK 128
               5**********************************************8 PP

>> R04B5.4a  CE06214	WBGene00003611	locus:nhr-12	Zinc finger, C4 type (two domains)	status:Partially_confirmed	UniProt:Q
   #    score  bias  c-Evalue  i-Evalue hmmfrom  hmm to    alifrom  ali to    envfrom  env to     acc
 ---   ------ ----- --------- --------- ------- -------    ------- -------    ------- -------    ----
   1 !   46.6   3.5   3.2e-14   2.1e-12      77     156 ..      41     120 ..       6     138 .. 0.88

  Alignments for each domain:
  == domain 1    score: 46.6 bits;  conditional E-value: 3.2e-14
  Rora-aln  77 qieiiPckicGdkssGihyGvitceGckGffrrsqqsnatyscPrqknclidrtsrnrcqhcrlqkclavGmsrdavkfG 156
               + e   c +c +   G+h+G  +c  c  ffrrs      y c   +nc +    r  c+ cr  kc+ vGm  + v+  
  R04B5.4a  41 RYEKPNCAVCNEVGDGLHFGAEACRACTAFFRRSVALSKKYECRAGRNCEVSSNIRCMCRSCRYDKCIEVGMNPECVQNR 120
               556667******************************************************************99998765 PP

>> R04B5.4b  CE40989	WBGene00003611	locus:nhr-12	status:Partially_confirmed	UniProt:A5JYT1	protein_id:CAN86639.1
   #    score  bias  c-Evalue  i-Evalue hmmfrom  hmm to    alifrom  ali to    envfrom  env to     acc
 ---   ------ ----- --------- --------- ------- -------    ------- -------    ------- -------    ----
   1 !   46.6   3.5   3.2e-14   2.2e-12      77     156 ..      41     120 ..       6     138 .. 0.88

  Alignments for each domain:
  == domain 1    score: 46.6 bits;  conditional E-value: 3.2e-14
  Rora-aln  77 qieiiPckicGdkssGihyGvitceGckGffrrsqqsnatyscPrqknclidrtsrnrcqhcrlqkclavGmsrdavkfG 156
               + e   c +c +   G+h+G  +c  c  ffrrs      y c   +nc +    r  c+ cr  kc+ vGm  + v+  
  R04B5.4b  41 RYEKPNCAVCNEVGDGLHFGAEACRACTAFFRRSVALSKKYECRAGRNCEVSSNIRCMCRSCRYDKCIEVGMNPECVQNR 120
               556667******************************************************************99998765 PP

>> T07C5.5  CE06383	WBGene00011568	locus:nhr-26	Ligand-binding domain of nuclear hormone receptors, Zinc finger, C4 type
   #    score  bias  c-Evalue  i-Evalue hmmfrom  hmm to    alifrom  ali to    envfrom  env to     acc
 ---   ------ ----- --------- --------- ------- -------    ------- -------    ------- -------    ----
   1 !   46.5   5.3   3.5e-14   2.4e-12      82     153 ..       7      81 ..       3      99 .. 0.91

  Alignments for each domain:
  == domain 1    score: 46.5 bits;  conditional E-value: 3.5e-14
  Rora-aln  82 PckicGdkssGihyGvitceGckGffrrsqqsnatyscPrqknc..lidrtsrnrcqhcrlqkclavGms.rdav 153
                ck+c +k++G  yGv +c+ ck ffrr+  +     c r  nc  ++  +   +c+ cr+ kc+ vGm   dav
   T07C5.5   7 SCKVCNEKTTGFNYGVQSCNACKMFFRRALDTPKVLKCGRDGNCptIVLDSGESQCRFCRFHKCIIVGMIfLDAV 81 
               5*******************************************76455567899**************524665 PP

>> C49D10.6  CE08847	WBGene00003665	locus:nhr-75	zinc finger protein	status:Predicted	UniProt:O16604	protein_id:CCD64800
   #    score  bias  c-Evalue  i-Evalue hmmfrom  hmm to    alifrom  ali to    envfrom  env to     acc
 ---   ------ ----- --------- --------- ------- -------    ------- -------    ------- -------    ----
   1 !   46.0   3.9   4.9e-14   3.3e-12      71     151 ..      31     110 ..      14     117 .. 0.87

  Alignments for each domain:
  == domain 1    score: 46.0 bits;  conditional E-value: 4.9e-14
  Rora-aln  71 rasvaaqieiiPckicGd.kssGihyGvitceGckGffrrsqqsnatyscPrqknclidrtsrnrcqhcrlqkclavGmsrd 151
                a++      +Pc +c d k + +h+Gv +c  c  ffrr+      y+c r  nc      +  c+ cr   cl  Gmsr 
  C49D10.6  31 YATMMMNESYVPCLVCNDvKNTSMHFGVNSCAACAAFFRRTTE--NQYACSRNNNCATSYERKILCRACRYTNCLEAGMSRG 110
               55566666789******98899******************865..57**********99999999***************95 PP

>> R07B7.16  CE42934	WBGene00011100	locus:nhr-209	nuclear hormone receptor	status:Partially_confirmed	UniProt:Q21806	pro
   #    score  bias  c-Evalue  i-Evalue hmmfrom  hmm to    alifrom  ali to    envfrom  env to     acc
 ---   ------ ----- --------- --------- ------- -------    ------- -------    ------- -------    ----
   1 !   46.0   4.8   5.1e-14   3.4e-12      83     181 ..      46     150 ..      39     153 .. 0.79

  Alignments for each domain:
  == domain 1    score: 46.0 bits;  conditional E-value: 5.1e-14
  Rora-aln  83 ckicGdkssGihyGvitceGckGffrrsqqsnatyscPrqkncl..idr.tsrnrcqhcrlqkclavGmsrdavkfGrmskkqrds..lyaev...qkhr. 174
               c +c + + G hy v +c+Gck ffrr+      + c   kncl  i+   s+  c+ cr+ +c+ vGm   a++    s k  +   l  ev   qk r 
  R07B7.16  46 CAVCKNAAIGYHYNVPSCNGCKTFFRRTILNGKRFICMNHKNCLdeIESdESQRLCKGCRFARCIEVGMDSTAIR---ASVKTVEGkyLLEEVlrkQKNRk 143
               99******************************************44433146667***************99996...45554444114456655566553 PP

  Rora-aln 175 mqqqqrd 181
               +q qq+d
  R07B7.16 144 IQMQQKD 150
               6778877 PP

>> C13C4.2  CE40299	WBGene00007547	locus:nhr-154	Ligand-binding domain of nuclear hormone receptors, Zinc finger, C4 typ
   #    score  bias  c-Evalue  i-Evalue hmmfrom  hmm to    alifrom  ali to    envfrom  env to     acc
 ---   ------ ----- --------- --------- ------- -------    ------- -------    ------- -------    ----
   1 !   45.9   2.2   5.2e-14   3.5e-12      83     153 ..      83     157 ..      37     167 .. 0.91

  Alignments for each domain:
  == domain 1    score: 45.9 bits;  conditional E-value: 5.2e-14
  Rora-aln  83 ckicGdkssGihyGvitceGckGffrrsqqsnatyscPrqknclidrt.....srnrcqhcrlqkclavGmsrdav 153
               c +c + + G hy v +c+Gck ffrr+  +   ++c +qk c+   t     s+  c+ cr+ kc+ vGm   a+
   C13C4.2  83 CLVCRNPAIGYHYDVPSCNGCKTFFRRTIITGRKFTCAKQKKCMD-GTepvdmSKRLCRACRFAKCVEVGMNPMAI 157
               999****************************************83.33233338889**************87665 PP

>> F44C8.6a  CE27385	WBGene00003646	locus:nhr-56	zinc finger protein	status:Confirmed	UniProt:O16357	protein_id:CCD71007
   #    score  bias  c-Evalue  i-Evalue hmmfrom  hmm to    alifrom  ali to    envfrom  env to     acc
 ---   ------ ----- --------- --------- ------- -------    ------- -------    ------- -------    ----
   1 !   45.6   6.1   6.5e-14   4.4e-12      83     155 ..      10      78 ..       7      85 .. 0.93

  Alignments for each domain:
  == domain 1    score: 45.6 bits;  conditional E-value: 6.5e-14
  Rora-aln  83 ckicGdkssGihyGvitceGckGffrrsqqsnatyscPrqknclidrtsrnrcqhcrlqkclavGmsrdavkf 155
               ckicG+ + G h+Gv++c  c  ffrr+     t+ cP   nc id+  +  c+ crl+ cl  Gm  da kf
  F44C8.6a  10 CKICGNPAFGNHFGVLSCRACAAFFRRTNVDGETF-CPI-GNCKIDKHGKFYCKKCRLRICLEAGM--DANKF 78 
               *****************************999998.996.6*************************..66666 PP

>> F44C8.3  CE30796	WBGene00003617	locus:nhr-18	nuclear hormone receptor	status:Partially_confirmed	UniProt:O16360	prote
   #    score  bias  c-Evalue  i-Evalue hmmfrom  hmm to    alifrom  ali to    envfrom  env to     acc
 ---   ------ ----- --------- --------- ------- -------    ------- -------    ------- -------    ----
   1 !   45.4   7.3   7.5e-14   5.1e-12      83     149 ..      11      77 ..       9      85 .. 0.90

  Alignments for each domain:
  == domain 1    score: 45.4 bits;  conditional E-value: 7.5e-14
  Rora-aln  83 ckicGdkssGihyGvitceGckGffrrsqqsnaty.scPrqknclidrtsrnrcqhcrlqkclavGms 149
               c +cGdk+sG h+Gv++c  c  ffrr+   n     cP    c      +  c+ crl+kcl vGm 
   F44C8.3  11 CEVCGDKTSGRHFGVMSCRACAAFFRRAATWNLEKrICP-NGTCHTSVNGKFNCKQCRLKKCLDVGMD 77 
               *******************************98761577.568*99999999***************5 PP

>> F44C8.4  CE27384	WBGene00003693	locus:nhr-103	nulcear hormone receptor	status:Confirmed	UniProt:O16359	protein_id:CCD
   #    score  bias  c-Evalue  i-Evalue hmmfrom  hmm to    alifrom  ali to    envfrom  env to     acc
 ---   ------ ----- --------- --------- ------- -------    ------- -------    ------- -------    ----
   1 !   45.3   8.4   8.2e-14   5.5e-12      82     149 ..      10      77 ..       8      85 .. 0.88

  Alignments for each domain:
  == domain 1    score: 45.3 bits;  conditional E-value: 8.2e-14
  Rora-aln  82 PckicGdkssGihyGvitceGckGffrrsqq.snatyscPrqknclidrtsrnrcqhcrlqkclavGms 149
               Pc icG k+sG h+Gv++c  c  ffrrs   s     c +   c i    +  c+ crl+kc+ vGm 
   F44C8.4  10 PCEICGQKTSGRHFGVLSCRSCAAFFRRSATwSRKKVQCVK-GTCKIFEDGKFNCKQCRLKKCVEVGMD 77 
               9***************************9763666777765.68************************5 PP

>> F25E5.6a  CE32874	WBGene00017787	locus:nhr-141	status:Partially_confirmed	UniProt:O76650	protein_id:CCD65090.1
   #    score  bias  c-Evalue  i-Evalue hmmfrom  hmm to    alifrom  ali to    envfrom  env to     acc
 ---   ------ ----- --------- --------- ------- -------    ------- -------    ------- -------    ----
   1 !   45.2   7.8   8.6e-14   5.8e-12      83     181 ..      16     114 ..      12     127 .. 0.86

  Alignments for each domain:
  == domain 1    score: 45.2 bits;  conditional E-value: 8.6e-14
  Rora-aln  83 ckicGdkssGihyGvitceGckGffrrsqqsnatyscPrqknc..lidrtsrnrcqhcrlqkclavGmsrdavkfGrmskkqrdslyaevqkhrmqqqqrd 181
               c +cG k++G hy v +c+Gck ffrr   s+ t  c    +c  l  r +  +c+ cr+ kc+  Gm  +a++     k      y  ++k + q  q+d
  F25E5.6a  16 CSVCGKKATGYHYDVPSCNGCKTFFRRICISEKTMQCQGVGDCfdLTKRIAPVKCRACRFEKCVLKGMNPNAMQIDE--KEESAKNYKHLKKLKNQYCQKD 114
               9******************************************6667888889*******************98764..4455556777777777777776 PP

>> R07B7.15  CE35597	WBGene00011099	locus:nhr-208	Zinc finger, C4 type (two domains)	status:Partially_confirmed	UniProt:
   #    score  bias  c-Evalue  i-Evalue hmmfrom  hmm to    alifrom  ali to    envfrom  env to     acc
 ---   ------ ----- --------- --------- ------- -------    ------- -------    ------- -------    ----
   1 !   45.1   4.0   9.5e-14   6.4e-12      65     154 ..      23     116 ..       9     130 .. 0.84

  Alignments for each domain:
  == domain 1    score: 45.1 bits;  conditional E-value: 9.5e-14
  Rora-aln  65 saaiwlrasvaaqieiiP..ckicGdkssGihyGvitceGckGffrrsqqsnatyscPrqknclidrtsrnr..cqhcrlqkclavGmsrdavk 154
               s +i++ +s+++    +P  c icG+ + G hy + +c+Gck ffrr+  +    +c +   cl +    nr  c  cr+ kc+ vGm   a++
  R07B7.15  23 SYSILTSTSIKCPRHNLPskCEICGNPAIGYHYDIASCNGCKAFFRRTVITGRQVACKKWGTCLEEEIPINRriCPGCRFSKCVKVGMNPRAIR 116
               4455556666666666665599********************************************98777666**************988775 PP

>> F44C8.2  CE17823	WBGene00003724	locus:nhr-134	nuclear hormone receptor	status:Confirmed	UniProt:O16361	protein_id:CCD
   #    score  bias  c-Evalue  i-Evalue hmmfrom  hmm to    alifrom  ali to    envfrom  env to     acc
 ---   ------ ----- --------- --------- ------- -------    ------- -------    ------- -------    ----
   1 !   45.0  10.0     1e-13   6.8e-12      82     149 ..      10      77 ..       8      87 .. 0.89

  Alignments for each domain:
  == domain 1    score: 45.0 bits;  conditional E-value: 1e-13
  Rora-aln  82 PckicGdkssGihyGvitceGckGffrrsqqsnatys.cPrqknclidrtsrnrcqhcrlqkclavGms 149
               Pc icG k+sG h+Gv++c  c  ffrr+      +  cP   nc +    + +c+ cr+++cl vGm 
   F44C8.2  10 PCEICGQKTSGRHFGVMSCRSCAAFFRRAATCSRIFGrCP-NGNCKLLENGKFKCKKCRMKRCLEVGMD 77 
               9***************************998777775277.579999999******************5 PP

>> F44C4.2  CE07250	WBGene00018412	locus:nhr-37	zinc finger-containing protein	status:Partially_confirmed	UniProt:Q20389
   #    score  bias  c-Evalue  i-Evalue hmmfrom  hmm to    alifrom  ali to    envfrom  env to     acc
 ---   ------ ----- --------- --------- ------- -------    ------- -------    ------- -------    ----
   1 !   45.2   7.2   8.6e-14   5.8e-12      83     154 ..       7      79 ..       2      82 .. 0.92

  Alignments for each domain:
  == domain 1    score: 45.2 bits;  conditional E-value: 8.6e-14
  Rora-aln  83 ckicGdkssGihyGvitceGckGffrrsqqsnatyscPr.qknclidrtsrnrcqhcrlqkclavGmsrdavk 154
               c +c   s G+h+G +tc  c  ffrr+      y c +    c id   r  c+ crl kc a+Gm  + v+
   F44C4.2   7 CLVCKKASNGMHFGALTCRACAAFFRRATVLKLQYKCKQgNSKCNIDGRGRYVCRQCRLTKCKAIGMNEEKVQ 79 
               99***********************************862457************************998876 PP

>> R11G11.1  CE12740	WBGene00003722	locus:nhr-132	zinc finger protein	status:Partially_confirmed	UniProt:O16961	protein_
   #    score  bias  c-Evalue  i-Evalue hmmfrom  hmm to    alifrom  ali to    envfrom  env to     acc
 ---   ------ ----- --------- --------- ------- -------    ------- -------    ------- -------    ----
   1 !   44.6   3.6   1.3e-13     9e-12      83     157 ..       8      83 ..       6      96 .. 0.87

  Alignments for each domain:
  == domain 1    score: 44.6 bits;  conditional E-value: 1.3e-13
  Rora-aln  83 ckicGdkssGihyGvitceGckGffrrsqqsnatyscPrqknclidrtsrn.....rcqhcrlqkclavGmsrdavkfGr 157
               c +cG  s G h+Gv++c  c  ffrr+    at     qknc      +n      c+ crl++c+avGm  +  +f r
  R11G11.1   8 CEVCGLESQGFHFGVLSCRACSAFFRRT----ATVPKWHQKNCQKPSKCKNgegqyHCKPCRLKRCIAVGMNTENFQFDR 83 
               9**************************6....8888899999998877777555557****************9999976 PP

>> E02H9.8b  CE41629	WBGene00003711	locus:nhr-121	status:Confirmed	UniProt:A8WJ04	protein_id:CCD68640.1
   #    score  bias  c-Evalue  i-Evalue hmmfrom  hmm to    alifrom  ali to    envfrom  env to     acc
 ---   ------ ----- --------- --------- ------- -------    ------- -------    ------- -------    ----
   1 !   44.3   6.7   1.6e-13   1.1e-11      81     158 ..      20      97 ..      10     119 .. 0.90

  Alignments for each domain:
  == domain 1    score: 44.3 bits;  conditional E-value: 1.6e-13
  Rora-aln  81 iPckicGdkssGihyGvitceGckGffrrsqqsnatyscPrqknclidrtsrnrcqhcrlqkclavGmsrdavkfGrm 158
                 c ic   s G h+   +c  c  ffrr+   n  + c  q  c ++ + r  c+ cr  kc+ +Gm r av+  r 
  E02H9.8b  20 KECTICEAPSNGYHFNAASCSACAAFFRRTVTLNRNFVCTHQNTCRVNYAMRVICRACRYHKCINMGMERSAVQPRRD 97 
               57***********************************************************************87665 PP

>> C54E10.5  CE36429	WBGene00008309	locus:nhr-170	Zinc finger, C4 type (two domains)	status:Confirmed	UniProt:O45315	pro
   #    score  bias  c-Evalue  i-Evalue hmmfrom  hmm to    alifrom  ali to    envfrom  env to     acc
 ---   ------ ----- --------- --------- ------- -------    ------- -------    ------- -------    ----
   1 !   44.5   2.0   1.4e-13   9.2e-12      81     154 ..      15      90 ..       6     156 .. 0.93

  Alignments for each domain:
  == domain 1    score: 44.5 bits;  conditional E-value: 1.4e-13
  Rora-aln  81 iPckicGdkssGihyGvitceGckGffrrsqqsnatyscPrq.knclidrtsrnr.cqhcrlqkclavGmsrdavk 154
               + c ic   s G+h+G+ tc  c  ffrr+   n  y c ++   c i     ++ c+ cr++kc+ +Gm+ + v+
  C54E10.5  15 VNCEICQKTSHGLHFGLETCRACAAFFRRTVVLNRKYKCIQKtGKCEIGAGGEEKlCKFCRFKKCIDLGMTTENVR 90 
               68*************************************765158***98876544**************999886 PP

>> E02H9.8a  CE30644	WBGene00003711	locus:nhr-121	status:Confirmed	UniProt:Q9TZ99	protein_id:CCD68638.1
   #    score  bias  c-Evalue  i-Evalue hmmfrom  hmm to    alifrom  ali to    envfrom  env to     acc
 ---   ------ ----- --------- --------- ------- -------    ------- -------    ------- -------    ----
   1 !   44.3   6.7   1.6e-13   1.1e-11      81     158 ..      20      97 ..      10     119 .. 0.90

  Alignments for each domain:
  == domain 1    score: 44.3 bits;  conditional E-value: 1.6e-13
  Rora-aln  81 iPckicGdkssGihyGvitceGckGffrrsqqsnatyscPrqknclidrtsrnrcqhcrlqkclavGmsrdavkfGrm 158
                 c ic   s G h+   +c  c  ffrr+   n  + c  q  c ++ + r  c+ cr  kc+ +Gm r av+  r 
  E02H9.8a  20 KECTICEAPSNGYHFNAASCSACAAFFRRTVTLNRNFVCTHQNTCRVNYAMRVICRACRYHKCINMGMERSAVQPRRD 97 
               57***********************************************************************87665 PP

>> M02H5.6  CE35342	WBGene00003688	locus:nhr-98	status:Confirmed	UniProt:Q966I0	protein_id:CCD62239.1
   #    score  bias  c-Evalue  i-Evalue hmmfrom  hmm to    alifrom  ali to    envfrom  env to     acc
 ---   ------ ----- --------- --------- ------- -------    ------- -------    ------- -------    ----
   1 !   44.4   6.2   1.5e-13     1e-11      81     157 ..      42     118 ..      32     120 .. 0.94

  Alignments for each domain:
  == domain 1    score: 44.4 bits;  conditional E-value: 1.5e-13
  Rora-aln  81 iPckicGdkssGihyGvitceGckGffrrsqqsnatyscPrqknclidrtsrnrcqhcrlqkclavGmsrdavkfGr 157
                 c+ic + + G h+G +tc  c  ffrr   sn    c     c   +     c+ cr+q+cl  Gm+ d  +f r
   M02H5.6  42 KKCQICENPAHGKHFGAVTCRACAAFFRRFGISNNFKPCKTENKCSFRKNGYFSCKKCRMQRCLQFGMTIDNFQFDR 118
               46**********************************************************************99987 PP

>> M02H5.1  CE25947	WBGene00003689	locus:nhr-99	status:Partially_confirmed	UniProt:Q966H4	protein_id:CCD62234.1
   #    score  bias  c-Evalue  i-Evalue hmmfrom  hmm to    alifrom  ali to    envfrom  env to     acc
 ---   ------ ----- --------- --------- ------- -------    ------- -------    ------- -------    ----
   1 !   44.3   6.4   1.6e-13   1.1e-11      82     153 ..      25      96 ..      20     108 .. 0.95

  Alignments for each domain:
  == domain 1    score: 44.3 bits;  conditional E-value: 1.6e-13
  Rora-aln  82 PckicGdkssGihyGvitceGckGffrrsqqsnatyscPrqknclidrtsrnrcqhcrlqkclavGmsrdav 153
                c ic   s G h+G +tc  c  ffrr  +      c    nc   +     c+ crlqkc  vGm+ d+ 
   M02H5.1  25 TCEICDKPSHGKHFGAVTCRACAMFFRRFGRCKNMKPCEMNNNCQFPKNGYFNCKKCRLQKCWDVGMTTDTF 96 
               5****999************************************************************9975 PP

>> T19A5.5  CE13734	WBGene00020555	locus:nhr-219	zinc finger protein	status:Partially_confirmed	UniProt:Q9UB40	protein_i
   #    score  bias  c-Evalue  i-Evalue hmmfrom  hmm to    alifrom  ali to    envfrom  env to     acc
 ---   ------ ----- --------- --------- ------- -------    ------- -------    ------- -------    ----
   1 !   18.7   5.6     9e-06   0.00061      89     151 ..      27      91 ..      19      96 .. 0.85
   2 !   32.0   5.0   8.4e-10   5.6e-08      83     157 ..     127     203 ..     120     207 .. 0.90

  Alignments for each domain:
  == domain 1    score: 18.7 bits;  conditional E-value: 9e-06
  Rora-aln  89 kssGihyGvitceGckGffrrsqqs.natyscPr.qknclidrtsrnrcqhcrlqkclavGmsrd 151
                + G h+G+ +c  c  ffrr   +    + c   q  c+ d   r  c+ cr  +c+ +Gm  d
   T19A5.5  27 SAHGNHFGIDSCRACAAFFRRVFVThKQHFKCQTgQNQCVPDPRGRWNCKKCRTDRCFQLGMRPD 91 
               56799****************97651567999753788************************877 PP

  == domain 2    score: 32.0 bits;  conditional E-value: 8.4e-10
  Rora-aln  83 ckicGdkssGihyGvitceGckGffrrsqqs.natyscPrq.knclidrtsrnrcqhcrlqkclavGmsrdavkfGr 157
               c +c   s G h+Gv +c  c  ffrr   +    y c      c+ d   r +c+ cr  +c+ +Gm  d +++ r
   T19A5.5 127 CLVCDQPSHGNHFGVDSCRACAAFFRRVFVThKQQYKCINElEQCVPDARGRWKCRKCRTDRCFELGMRPDNIQYNR 203
               99*************************97651678***875378****************************99987 PP

>> C12D5.2  CE35230	WBGene00015705	locus:nhr-152	zinc finger protein	status:Partially_confirmed	UniProt:Q17929	protein_i
   #    score  bias  c-Evalue  i-Evalue hmmfrom  hmm to    alifrom  ali to    envfrom  env to     acc
 ---   ------ ----- --------- --------- ------- -------    ------- -------    ------- -------    ----
   1 !   44.3   4.3   1.6e-13   1.1e-11      82     162 ..      20     102 ..       5     111 .. 0.87

  Alignments for each domain:
  == domain 1    score: 44.3 bits;  conditional E-value: 1.6e-13
  Rora-aln  82 PckicGdkssGihyGvitceGckGffrrsqqsnatyscPrqkncl.id.rts.rnrcqhcrlqkclavGmsrdavkfGrmskkq 162
                ckic   + G h  v tc Gck ffrr     +   c    +c+ +d rt    rc+ cr++kcl vGm  +a+ f r +k  
   C12D5.2  20 NCKICNRPAHGHHCDVATCKGCKTFFRRMYLLKSELRCYINSDCFdLDkRTEpLLRCRACRFKKCLLVGMNPNALNF-RTTKNL 102
               5*******************************************64452665246********************99.555655 PP

>> F25E5.6b  CE35288	WBGene00017787	locus:nhr-141	status:Partially_confirmed	UniProt:Q7KPC9	protein_id:CCD65091.1
   #    score  bias  c-Evalue  i-Evalue hmmfrom  hmm to    alifrom  ali to    envfrom  env to     acc
 ---   ------ ----- --------- --------- ------- -------    ------- -------    ------- -------    ----
   1 !   44.2   7.8   1.7e-13   1.2e-11      83     181 ..      16     114 ..      12     125 .. 0.86

  Alignments for each domain:
  == domain 1    score: 44.2 bits;  conditional E-value: 1.7e-13
  Rora-aln  83 ckicGdkssGihyGvitceGckGffrrsqqsnatyscPrqknc..lidrtsrnrcqhcrlqkclavGmsrdavkfGrmskkqrdslyaevqkhrmqqqqrd 181
               c +cG k++G hy v +c+Gck ffrr   s+ t  c    +c  l  r +  +c+ cr+ kc+  Gm  +a++     k      y  ++k + q  q+d
  F25E5.6b  16 CSVCGKKATGYHYDVPSCNGCKTFFRRICISEKTMQCQGVGDCfdLTKRIAPVKCRACRFEKCVLKGMNPNAMQIDE--KEESAKNYKHLKKLKNQYCQKD 114
               9******************************************6667888889******************998764..4455556777777777777766 PP

>> F41B5.9  CE42115	WBGene00018265	locus:nhr-182	nuclear hormone receptor	status:Partially_confirmed	UniProt:O16676	prot
   #    score  bias  c-Evalue  i-Evalue hmmfrom  hmm to    alifrom  ali to    envfrom  env to     acc
 ---   ------ ----- --------- --------- ------- -------    ------- -------    ------- -------    ----
   1 !   43.9   4.6   2.1e-13   1.4e-11      83     155 ..       6      79 ..       3      87 .. 0.88

  Alignments for each domain:
  == domain 1    score: 43.9 bits;  conditional E-value: 2.1e-13
  Rora-aln  83 ckicGdkssGihyGvitceGckGffrrsq...qsnatyscPrqknclidrtsrnrcqhcrlqkclavGmsrdavkf 155
               c icG  s G h+Gvi+c  c  ffrr+    +      c    n  i++     c+ crl+kcl  Gm  da kf
   F41B5.9   6 CEICGQPSHGNHFGVISCRACAAFFRRATlnsKKKLNLNCFHDNNSEINKNGFFSCKKCRLKKCLEKGM--DASKF 79 
               ***************************862113445789******************************..67777 PP

>> K06B4.6  CE42553	WBGene00010601	locus:nhr-268	Ligand-binding domain of nuclear hormone receptors, Zinc finger, C4 typ
   #    score  bias  c-Evalue  i-Evalue hmmfrom  hmm to    alifrom  ali to    envfrom  env to     acc
 ---   ------ ----- --------- --------- ------- -------    ------- -------    ------- -------    ----
   1 !   44.1   7.3   1.9e-13   1.3e-11      82     149 ..       2      69 ..       1      79 [. 0.93

  Alignments for each domain:
  == domain 1    score: 44.1 bits;  conditional E-value: 1.9e-13
  Rora-aln  82 PckicGdkssGihyGvitceGckGffrrsqqsnatyscPrqknclidrtsrnrcqhcrlqkclavGms 149
                c +c  ++    yGv++c  ck ffrr+   n  + c   knc i   +  +c+ cr+qkcl +Gm 
   K06B4.6   2 NCLVCSARAFNRNYGVMSCFACKMFFRRTVFKNMLFNCKYFKNCTIHYKTHPKCRACRFQKCLNIGMK 69 
               5999***************************************************************5 PP

>> T27B7.3  CE14235	WBGene00020850	locus:nhr-226	zinc finger protein	status:Confirmed	UniProt:O16661	protein_id:CCD74244
   #    score  bias  c-Evalue  i-Evalue hmmfrom  hmm to    alifrom  ali to    envfrom  env to     acc
 ---   ------ ----- --------- --------- ------- -------    ------- -------    ------- -------    ----
   1 !   43.4   6.5     3e-13     2e-11      83     157 ..       8      78 ..       4      84 .. 0.86

  Alignments for each domain:
  == domain 1    score: 43.4 bits;  conditional E-value: 3e-13
  Rora-aln  83 ckicGdkssGihyGvitceGckGffrrsqqsnatys.cPrqknclidrtsrnrcqhcrlqkclavGmsrdavkfGr 157
               c+icG  + G h+Gvitc  c  ffrrs +s   +  c +      d      c+ crlqkc+ +Gms    ++ r
   T27B7.3   8 CRICGKNAHGTHFGVITCRACGVFFRRSFKSKWIFKkCKKE-----DEGKICTCKPCRLQKCVEMGMSSKNFQYDR 78 
               *******************************9988414443.....6666689***************88777665 PP

>> K11E4.5b  CE37391	WBGene00003661	locus:nhr-71	Zinc finger, C4 type (two domains)	status:Confirmed	UniProt:Q5WRP0	prot
   #    score  bias  c-Evalue  i-Evalue hmmfrom  hmm to    alifrom  ali to    envfrom  env to     acc
 ---   ------ ----- --------- --------- ------- -------    ------- -------    ------- -------    ----
   1 !   43.7   6.9   2.4e-13   1.6e-11      83     154 ..      10      84 ..       5      97 .. 0.90

  Alignments for each domain:
  == domain 1    score: 43.7 bits;  conditional E-value: 2.4e-13
  Rora-aln  83 ckicGdkssGihyGvitceGckGffrrsqqsna...tyscPrqknclidrtsrnrcqhcrlqkclavGmsrdavk 154
               c +c   + G+hyG i+c  c  ffrr+    a    y c     clid   r  c+ cr+ kc+  Gm   av+
  K11E4.5b  10 CMVCSAPADGLHYGAISCRSCNAFFRRTVVEKAlfqEYRCKHTNTCLIDPDGRCACRSCRFTKCIEAGMKIGAVQ 84 
               99**************************9998844358999999*************************999997 PP

>> K06B4.8  CE35584	WBGene00010603	locus:nhr-198	Zinc finger, C4 type (two domains)	status:Partially_confirmed	UniProt:O
   #    score  bias  c-Evalue  i-Evalue hmmfrom  hmm to    alifrom  ali to    envfrom  env to     acc
 ---   ------ ----- --------- --------- ------- -------    ------- -------    ------- -------    ----
   1 !   43.6   6.5   2.7e-13   1.8e-11      83     149 ..      22      85 ..      12      90 .. 0.94

  Alignments for each domain:
  == domain 1    score: 43.6 bits;  conditional E-value: 2.7e-13
  Rora-aln  83 ckicGdkssGihyGvitceGckGffrrsqqsnatyscPrqknclidrtsrnrcqhcrlqkclavGms 149
               c ic   + G+ yG +tc  ck ffrrs     +y c +   c i    + +c+ cr+qkcl  Gm+
   K06B4.8  22 CVICFGSALGMNYGALTCSACKMFFRRSAEKKLSYNCKKDNQCSIA---QRKCRACRFQKCLNFGMT 85 
               99*****************************************995...579**************6 PP

>> K06B4.1  CE35582	WBGene00003641	locus:nhr-51	Zinc finger, C4 type (two domains)	status:Partially_confirmed	UniProt:O1
   #    score  bias  c-Evalue  i-Evalue hmmfrom  hmm to    alifrom  ali to    envfrom  env to     acc
 ---   ------ ----- --------- --------- ------- -------    ------- -------    ------- -------    ----
   1 !   43.6   6.3   2.6e-13   1.7e-11      83     183 ..       5     101 ..       3     104 .. 0.89

  Alignments for each domain:
  == domain 1    score: 43.6 bits;  conditional E-value: 2.6e-13
  Rora-aln  83 ckicGdkssGihyGvitceGckGffrrsqqsnatyscPrqknclidrtsrnrcqhcrlqkclavGmsrdavkfGrmskkqrdslyaevqkhrmqqqqrdhq 183
               c ic  k++G hyGv++c  ck ff r    n  y c +   c        +c+ cr qkcl +Gm      f r  k   +s+   +q+  m     d q
   K06B4.1   5 CLICHRKAAGQHYGVLSCFACKMFFHRMVVENLHYCCQKFNKCYEKFIILPKCKACRYQKCLEMGMQ----AFPRRVKSFEESMDLKIQRMLMNLSEMDEQ 101
               99****************************************************************7....477777777777777777777776666665 PP

>> T06C12.7  CE16357	WBGene00003674	locus:nhr-84	Zinc finger, C4 type (two domains)	status:Partially_confirmed	UniProt:O
   #    score  bias  c-Evalue  i-Evalue hmmfrom  hmm to    alifrom  ali to    envfrom  env to     acc
 ---   ------ ----- --------- --------- ------- -------    ------- -------    ------- -------    ----
   1 !   43.4   6.9   3.1e-13   2.1e-11      82     161 ..      27     108 ..      24     115 .. 0.91

  Alignments for each domain:
  == domain 1    score: 43.4 bits;  conditional E-value: 3.1e-13
  Rora-aln  82 PckicGdkssGihyGvitceGckGffrrsqqsnatyscPrqkn...clidrtsrnrcqhcrlqkclavGmsrdavkfGrmskk 161
                c++c   s G h+Gv++c  c  ffrrs      y c rq+n   c +    r +c+ crl+kc  +Gm+ + v++ r s  
  T06C12.7  27 KCRVCAMPSRGNHFGVLSCRACAAFFRRSFVHKKEYKC-RQRNvgkCDVSGNDRYQCRACRLKKCKELGMTPENVQMDRNSES 108
               5*************************************.777766699999999***********************999876 PP

>> M02H5.7  CE21074	WBGene00003713	locus:nhr-123	status:Confirmed	UniProt:Q966I1	protein_id:CCD62240.1
   #    score  bias  c-Evalue  i-Evalue hmmfrom  hmm to    alifrom  ali to    envfrom  env to     acc
 ---   ------ ----- --------- --------- ------- -------    ------- -------    ------- -------    ----
   1 !   43.3   5.6   3.3e-13   2.2e-11      82     157 ..      24      99 ..      14     107 .. 0.93

  Alignments for each domain:
  == domain 1    score: 43.3 bits;  conditional E-value: 3.3e-13
  Rora-aln  82 PckicGdkssGihyGvitceGckGffrrsqqsnatyscPrqknclidrtsrnrcqhcrlqkclavGmsrdavkfGr 157
                c+ic + + G h+G itc  c  ffrr   s     c     c   +     c+ cr+q+cl  Gm+ d  +f r
   M02H5.7  24 KCQICENPAHGKHFGAITCRACAAFFRRFGISKKFKPCKLENKCTFRKNGYFSCKKCRMQRCLQFGMTIDNFQFDR 99 
               5************************************************************************998 PP

>> K06B4.7  CE25931	WBGene00010602	locus:nhr-197	Ligand-binding domain of nuclear hormone receptors, Zinc finger, C4 typ
   #    score  bias  c-Evalue  i-Evalue hmmfrom  hmm to    alifrom  ali to    envfrom  env to     acc
 ---   ------ ----- --------- --------- ------- -------    ------- -------    ------- -------    ----
   1 !   43.3   4.7   3.3e-13   2.2e-11      82     168 ..       2      89 ..       1      95 [. 0.89

  Alignments for each domain:
  == domain 1    score: 43.3 bits;  conditional E-value: 3.3e-13
  Rora-aln  82 PckicGdkssGihyGvitceGckGffrrsqqsnatyscPrqknclidrtsrnrcqhcrlqkclavGmsrdavkfGrmsk.kqrdslya 168
                c +c  +++   yG ++c  ck ff r+   n  + c r +nc i      +c+ cr+qkcl vGm+   +  G +s   q d  ya
   K06B4.7   2 NCVVCSGRATNRNYGAMSCFACKMFFHRTVYKNLLFRCKRIQNCTIHFKIFPKCRACRFQKCLIVGMTLAPLNDGIVSIgNQSDYSYA 89 
               599****************************************************************987777777764256666666 PP

>> Y94H6A.1  CE34619	WBGene00022374	locus:nhr-277	status:Partially_confirmed	UniProt:Q9N2W3	protein_id:CCD74201.1
   #    score  bias  c-Evalue  i-Evalue hmmfrom  hmm to    alifrom  ali to    envfrom  env to     acc
 ---   ------ ----- --------- --------- ------- -------    ------- -------    ------- -------    ----
   1 !   42.8   6.3   4.4e-13     3e-11      83     153 ..      70     140 ..      66     187 .. 0.95

  Alignments for each domain:
  == domain 1    score: 42.8 bits;  conditional E-value: 4.4e-13
  Rora-aln  83 ckicGdkssGihyGvitceGckGffrrsqqsnatyscPrqknclidrtsrnrcqhcrlqkclavGmsrdav 153
               c +cG+  +  hyG   c Gck ff r+ qs   + c r   c ++   r +c+ cr+q cl   ms + v
  Y94H6A.1  70 CEVCGNAGATSHYGGTVCGGCKIFFSRTVQSRKGFVCERGGQCPMNAGKRAKCRACRFQLCLKARMSPEEV 140
               ******************************************************************98766 PP

>> T27B7.4a  CE35785	WBGene00003705	locus:nhr-115	zinc finger protein	status:Confirmed	UniProt:O16662	protein_id:CCD7424
   #    score  bias  c-Evalue  i-Evalue hmmfrom  hmm to    alifrom  ali to    envfrom  env to     acc
 ---   ------ ----- --------- --------- ------- -------    ------- -------    ------- -------    ----
   1 !   42.6   6.6   5.2e-13   3.5e-11      81     155 ..       6      75 ..       3      84 .. 0.83

  Alignments for each domain:
  == domain 1    score: 42.6 bits;  conditional E-value: 5.2e-13
  Rora-aln  81 iPckicGdkssGihyGvitceGckGffrrsqqsnatyscPrqknclidrtsrn..rcqhcrlqkclavGmsrdavkf 155
                Pc+icG  s G h+G+++c  c  ffrrs  s        +k cl +   +    c+ crl+kc+ +Gm  da kf
  T27B7.4a   6 FPCQICGQNSHGTHFGIVSCRACAAFFRRSVNSKW-----ARKGCLTNFKDKGscFCKPCRLRKCVEIGM--DASKF 75 
               7*****************************98764.....4689998665554115899***********..66666 PP

>> Y40B10A.8  CE31110	WBGene00003676	locus:nhr-86	status:Confirmed	UniProt:Q965W2	protein_id:CCD70636.1
   #    score  bias  c-Evalue  i-Evalue hmmfrom  hmm to    alifrom  ali to    envfrom  env to     acc
 ---   ------ ----- --------- --------- ------- -------    ------- -------    ------- -------    ----
   1 !   42.7   7.0   4.9e-13   3.3e-11      82     154 ..      23      95 ..      16     105 .. 0.93

  Alignments for each domain:
  == domain 1    score: 42.7 bits;  conditional E-value: 4.9e-13
   Rora-aln  82 PckicGdkssGihyGvitceGckGffrrsqqsnatyscPrqknclidrtsrnrcqhcrlqkclavGmsrdavk 154
                 c ic +   G h+G  +c  c  ffrrs   + ty c    +c i    r  c+ cr+ kcl vGm    v+
  Y40B10A.8  23 TCSICREDGDGYHFGAEACRACAAFFRRSVSLDKTYLCRGNNDCEITANIRCMCRSCRFAKCLEVGMNPAGVQ 95 
                6******************************************************************877665 PP

>> C33G8.6  CE17496	WBGene00003632	locus:nhr-42	zinc finger protein	status:Partially_confirmed	UniProt:O76828	protein_id
   #    score  bias  c-Evalue  i-Evalue hmmfrom  hmm to    alifrom  ali to    envfrom  env to     acc
 ---   ------ ----- --------- --------- ------- -------    ------- -------    ------- -------    ----
   1 !   42.7   9.0     5e-13   3.4e-11      82     163 ..       9      89 ..       1      95 [. 0.88

  Alignments for each domain:
  == domain 1    score: 42.7 bits;  conditional E-value: 5e-13
  Rora-aln  82 PckicGdkssGihyGvitceGckGffrrsq..qsnatyscPrqknclidrtsrnrcqhcrlqkclavGmsrdavkfGrmskkqr 163
                c icGd +  +h+G ++c  c  ffrr    + n    c rq  c +d   r  c  cr  kcl vGm   av + r++kk +
   C33G8.6   9 TCLICGDSADSLHFGALSCRACAAFFRRKVagRRNIFRRCDRQ--CKVDTGMRKLCASCRYDKCLKVGMRESAV-LSRLAKKNQ 89 
               6***************************752267889999998..************************88887.789999975 PP

>> Y38E10A.18  CE21598	WBGene00012596	locus:nhr-234	status:Partially_confirmed	UniProt:Q9NAJ3	protein_id:CAB54409.1
   #    score  bias  c-Evalue  i-Evalue hmmfrom  hmm to    alifrom  ali to    envfrom  env to     acc
 ---   ------ ----- --------- --------- ------- -------    ------- -------    ------- -------    ----
   1 !   42.3   6.7   6.6e-13   4.4e-11      82     158 ..      12      88 ..      10      94 .. 0.95

  Alignments for each domain:
  == domain 1    score: 42.3 bits;  conditional E-value: 6.6e-13
    Rora-aln  82 PckicGdkssGihyGvitceGckGffrrsqqsnatyscPrqknclidrtsrnrcqhcrlqkclavGmsrdavkfGrm 158
                 Pc +cG     +h+G + c  c  ffrr+      + c    nc i +  r  c+ cr+ kc  vGm rd v+  r 
  Y38E10A.18  12 PCLVCGIEKGTLHFGSVVCMACASFFRRTVSFHIRFLCRYSNNCQISQDLRFICRSCRFDKCERVGMRRDLVQQKRN 88 
                 9**********************************************************************987775 PP

>> T09A12.4c  CE31063	WBGene00003656	locus:nhr-66	status:Partially_confirmed	UniProt:Q8MXH2	protein_id:CCD63564.1
   #    score  bias  c-Evalue  i-Evalue hmmfrom  hmm to    alifrom  ali to    envfrom  env to     acc
 ---   ------ ----- --------- --------- ------- -------    ------- -------    ------- -------    ----
   1 !   42.1  16.1   7.3e-13   4.9e-11      37     157 ..     189     345 ..     152     351 .. 0.61

  Alignments for each domain:
  == domain 1    score: 42.1 bits;  conditional E-value: 7.3e-13
   Rora-aln  37 klgaketvlkseaa....................kkekealskvqevasaa.............................iwlrasvaaqieiiPckicG 87 
                ++ +++t+++++++                    +               a                                  ++  +  +  c icG
  T09A12.4c 189 RKYSMDTIQHHTMQhphqlqyipnhfmtastdvfA---------------AmdmsqkqssppgifkivaaknepssssnsQPGTPAMGDRRAVPACAICG 273
                11122222222222334444444444444444440...............044444444445555555555555554443233445555566667***** PP

   Rora-aln  88 dkssGihyGvitceGckGffrrsqqsnatyscPrqkncli..drtsrnrcqhcrlqkclavGmsrdavkfGr 157
                  s+Gih+Gv +c  c  ffrr+   n  ysc +   c +  d ++  +c+ cr++kc++ Gm +++v+  r
  T09A12.4c 274 TDSTGIHFGVDACAACSAFFRRTVVLNKDYSCNKGGKCTVvkDGSAGQKCRACRFRKCISSGMDKNSVQHRR 345
                ***********************************9997745778899******************998766 PP

>> F44C8.9b  CE35311	WBGene00018415	locus:nhr-184	status:Partially_confirmed	UniProt:Q7KQA1	protein_id:CCD71012.1
   #    score  bias  c-Evalue  i-Evalue hmmfrom  hmm to    alifrom  ali to    envfrom  env to     acc
 ---   ------ ----- --------- --------- ------- -------    ------- -------    ------- -------    ----
   1 !   42.6   5.7   5.4e-13   3.6e-11      82     156 ..      10      83 ..       3      92 .. 0.87

  Alignments for each domain:
  == domain 1    score: 42.6 bits;  conditional E-value: 5.4e-13
  Rora-aln  82 PckicGdkssGihyGvitceGckGffrrsqqsnaty.scPrqknclidrtsrnrcqhcrlqkclavGmsrdavkfG 156
               Pckic   + G h+Gv++c  c  ffrr+ +s           +c i  +   rc+ crl+kc  vGm  da kf 
  F44C8.9b  10 PCKICDLPAHGNHFGVLSCRACAAFFRRASRSPRFQdKACEYGDCRIFDAGAYRCKICRLKKCYKVGM--DASKFQ 83 
               9***************************9999764313445679999999******************..888885 PP

>> Y69H2.8  CE42556	WBGene00013483	locus:nhr-241	Zinc finger, C4 type (two domains)	status:Partially_confirmed	UniProt:Q
   #    score  bias  c-Evalue  i-Evalue hmmfrom  hmm to    alifrom  ali to    envfrom  env to     acc
 ---   ------ ----- --------- --------- ------- -------    ------- -------    ------- -------    ----
   1 !   41.9   7.5   8.5e-13   5.7e-11      83     153 ..      21      92 ..      15      97 .. 0.93

  Alignments for each domain:
  == domain 1    score: 41.9 bits;  conditional E-value: 8.5e-13
  Rora-aln  83 ckicGdkssGihyGv.itceGckGffrrsqqsnatyscPrqknclidrtsrnrcqhcrlqkclavGmsrdav 153
               c +cG  +sG  yG   +c  c  ffrrs      y+c     c i  +sr  c++cr+qkcla Gm   a+
   Y69H2.8  21 CTVCGAPASGRRYGAaAACLACIVFFRRSVLRKIHYTCQALGRCEITVASRCVCRYCRMQKCLAAGMDPRAI 92 
               9*************7257*************************************************87776 PP

>> T09A12.4d  CE37723	WBGene00003656	locus:nhr-66	status:Partially_confirmed	UniProt:Q5W611	protein_id:CCD63565.1
   #    score  bias  c-Evalue  i-Evalue hmmfrom  hmm to    alifrom  ali to    envfrom  env to     acc
 ---   ------ ----- --------- --------- ------- -------    ------- -------    ------- -------    ----
   1 !   41.3  16.9   1.3e-12   8.7e-11      37     157 ..     115     271 ..      77     276 .. 0.61

  Alignments for each domain:
  == domain 1    score: 41.3 bits;  conditional E-value: 1.3e-12
   Rora-aln  37 klgaketvlkseaa....................kkekealskvqevasaa.............................iwlrasvaaqieiiPckicG 87 
                ++ +++t+++++++                    +               a                                  ++  +  +  c icG
  T09A12.4d 115 RKYSMDTIQHHTMQhphqlqyipnhfmtastdvfA---------------AmdmsqkqssppgifkivaaknepssssnsQPGTPAMGDRRAVPACAICG 199
                11122222222222344444444444444444440...............044444444445555555555555554443233445555566667***** PP

   Rora-aln  88 dkssGihyGvitceGckGffrrsqqsnatyscPrqkncli..drtsrnrcqhcrlqkclavGmsrdavkfGr 157
                  s+Gih+Gv +c  c  ffrr+   n  ysc +   c +  d ++  +c+ cr++kc++ Gm +++v+  r
  T09A12.4d 200 TDSTGIHFGVDACAACSAFFRRTVVLNKDYSCNKGGKCTVvkDGSAGQKCRACRFRKCISSGMDKNSVQHRR 271
                ***********************************9997745778899******************998766 PP

>> C50B6.8a  CE40925	WBGene00008221	locus:nhr-168	Ligand-binding domain of nuclear hormone receptors, Zinc finger, C4 ty
   #    score  bias  c-Evalue  i-Evalue hmmfrom  hmm to    alifrom  ali to    envfrom  env to     acc
 ---   ------ ----- --------- --------- ------- -------    ------- -------    ------- -------    ----
   1 !   41.8   4.4   9.1e-13   6.1e-11      83     153 ..      50     122 ..      35     149 .. 0.93

  Alignments for each domain:
  == domain 1    score: 41.8 bits;  conditional E-value: 9.1e-13
  Rora-aln  83 ckicGdkssGihyGvitceGckGffrrsqqsnatyscPrqknc..lidrtsrnrcqhcrlqkclavGmsrdav 153
               c icG  + G hy v +c+Gck ffrr   s+ ++ c    +c  l  r    +c+ cr  kc++ Gm  +a+
  C50B6.8a  50 CSICGKTANGYHYDVPSCNGCKTFFRRLCVSEKSFICKAGGDCfnLTKRKVPLKCRACRYEKCISEGMNPNAM 122
               *******************************************6667888889***************98775 PP

>> T09A12.4a  CE31061	WBGene00003656	locus:nhr-66	zinc finger protein	status:Confirmed	UniProt:Q8MXH1	protein_id:CCD6356
   #    score  bias  c-Evalue  i-Evalue hmmfrom  hmm to    alifrom  ali to    envfrom  env to     acc
 ---   ------ ----- --------- --------- ------- -------    ------- -------    ------- -------    ----
   1 !   41.0  17.3   1.6e-12   1.1e-10      38     157 ..      36     189 ..       4     194 .. 0.60

  Alignments for each domain:
  == domain 1    score: 41.0 bits;  conditional E-value: 1.6e-12
   Rora-aln  38 lgaketvlkseaa........................kkekealskvqevasaa.......................iwlrasvaaqieiiPckicGdks 90 
                + +++t+++++++                        +               +                            ++  +  +  c icG  s
  T09A12.4a  36 KYSMDTIQHHTMQhphqlqyipnhfmtastdvfaamdM---------------SqkqssppgifkiaknepssssnsQPGTPAMGDRRAVPACAICGTDS 120
                11222222222223334444444444444444444440...............044444444444444444444433233444555556667******** PP

   Rora-aln  91 sGihyGvitceGckGffrrsqqsnatyscPrqkncli..drtsrnrcqhcrlqkclavGmsrdavkfGr 157
                +Gih+Gv +c  c  ffrr+   n  ysc +   c +  d ++  +c+ cr++kc++ Gm +++v+  r
  T09A12.4a 121 TGIHFGVDACAACSAFFRRTVVLNKDYSCNKGGKCTVvkDGSAGQKCRACRFRKCISSGMDKNSVQHRR 189
                ********************************9997745778899******************998766 PP

>> F47C10.8  CE10668	WBGene00018545	locus:nhr-189	nuclear hormone receptor	status:Partially_confirmed	UniProt:O01563	pro
   #    score  bias  c-Evalue  i-Evalue hmmfrom  hmm to    alifrom  ali to    envfrom  env to     acc
 ---   ------ ----- --------- --------- ------- -------    ------- -------    ------- -------    ----
   1 !   41.2   5.1   1.4e-12   9.5e-11      83     149 ..      69     136 ..      59     142 .. 0.92

  Alignments for each domain:
  == domain 1    score: 41.2 bits;  conditional E-value: 1.4e-12
  Rora-aln  83 ckicGdkssGihyGvitceGckGffrrsqqsnatyscPrqknclidrts.rnrcqhcrlqkclavGms 149
               c icG  +s   yGv++c+ ck ffrr      ty c +   cl +      +c+ cr+ kcl +Gm+
  F47C10.8  69 CTICGRDASCHNYGVLSCNACKMFFRRVVIEQLTYHCKKWNMCLENSGQpILQCKACRFEKCLQLGMT 136
               ********************************************887652579**************6 PP

>> T01G6.4  CE27433	WBGene00003696	locus:nhr-106	zinc finger protein	status:Confirmed	UniProt:O16966	protein_id:CCD73119
   #    score  bias  c-Evalue  i-Evalue hmmfrom  hmm to    alifrom  ali to    envfrom  env to     acc
 ---   ------ ----- --------- --------- ------- -------    ------- -------    ------- -------    ----
   1 !   41.3   6.8   1.3e-12   8.6e-11      82     154 ..       4      77 ..       2      83 .. 0.91

  Alignments for each domain:
  == domain 1    score: 41.3 bits;  conditional E-value: 1.3e-12
  Rora-aln  82 PckicGdkssGihyGvitceGckGffrrsqqsna.tyscPrqknclidrtsrnrcqhcrlqkclavGmsrdavk 154
                c ic   + Gih+G itc Gc  ffrr+  + +   sc    nc        +c+ cr++kc+ +Gm  + vk
   T01G6.4   4 TCEICEVPAHGIHFGAITCRGCAAFFRRAVNTKTnRKSCKYSSNCTNFTGKFPQCKSCRMRKCIKMGMMPEKVK 77 
               5***************************988765158********98888889***************999998 PP

>> C50B6.8b  CE46085	WBGene00008221	locus:nhr-168	status:Confirmed	protein_id:CCA65541.1
   #    score  bias  c-Evalue  i-Evalue hmmfrom  hmm to    alifrom  ali to    envfrom  env to     acc
 ---   ------ ----- --------- --------- ------- -------    ------- -------    ------- -------    ----
   1 !   41.3   4.9   1.3e-12   8.7e-11      83     153 ..      50     122 ..      35     147 .. 0.93

  Alignments for each domain:
  == domain 1    score: 41.3 bits;  conditional E-value: 1.3e-12
  Rora-aln  83 ckicGdkssGihyGvitceGckGffrrsqqsnatyscPrqknc..lidrtsrnrcqhcrlqkclavGmsrdav 153
               c icG  + G hy v +c+Gck ffrr   s+ ++ c    +c  l  r    +c+ cr  kc++ Gm  +a+
  C50B6.8b  50 CSICGKTANGYHYDVPSCNGCKTFFRRLCVSEKSFICKAGGDCfnLTKRKVPLKCRACRYEKCISEGMNPNAM 122
               *******************************************6667888889***************98775 PP

>> C14C6.4  CE08159	WBGene00015758	locus:nhr-155	zinc finger protein	status:Partially_confirmed	UniProt:O44668	protein_i
   #    score  bias  c-Evalue  i-Evalue hmmfrom  hmm to    alifrom  ali to    envfrom  env to     acc
 ---   ------ ----- --------- --------- ------- -------    ------- -------    ------- -------    ----
   1 !   40.8   5.2   1.9e-12   1.3e-10      75     157 ..      52     135 ..       3     141 .. 0.78

  Alignments for each domain:
  == domain 1    score: 40.8 bits;  conditional E-value: 1.9e-12
  Rora-aln  75 aaqieiiPckicGd.kssGihyGvitceGckGffrrsqqsnatyscPrqknclidrtsrnrcqhcrlqkclavGmsrdavkfGr 157
                +     Pc++c     +  h+G  tc  c  ffrr+      + c    nc i   +r  c+ cr+ kc+ vGm +  v+  r
   C14C6.4  52 VSESFSKPCQVCSTsERTSYHFGTTTCMACASFFRRTVAFGIRFLCKSNNNCSISPKARFFCRSCRFDKCVNVGMNKSQVQQKR 135
               4444456*****86245789********************************************************99987655 PP

>> T27B7.1  CE30194	WBGene00003649	locus:nhr-59	status:Confirmed	UniProt:Q9TXJ1	protein_id:CCD74242.1
   #    score  bias  c-Evalue  i-Evalue hmmfrom  hmm to    alifrom  ali to    envfrom  env to     acc
 ---   ------ ----- --------- --------- ------- -------    ------- -------    ------- -------    ----
   1 !   41.1   9.0   1.5e-12     1e-10      75     159 ..      12      98 ..       5     104 .. 0.87

  Alignments for each domain:
  == domain 1    score: 41.1 bits;  conditional E-value: 1.5e-12
  Rora-aln  75 aaqieiiPckicGdkssGihyGvitceGckGffrrsq.qsnatyscPrqk.nclidrtsrnrcqhcrlqkclavGmsrdavkfGrms 159
               +a ++   c++cG  s G h+G itc  c  ffrr    +n    c   +  c i    r  c+ crl+kc  +Gm     +f r s
   T27B7.1  12 KAVVNQTFCQVCGQESHGAHFGAITCRACAAFFRRVAaGANFEVKCKDGRgRCKILTNGRSCCKKCRLKKCKDIGMDIQNFQFNRDS 98 
               56667778***************************75167899999865427*************************9999999866 PP

>> F35E8.12  CE15962	WBGene00003698	locus:nhr-108	Zinc finger, C4 type (two domains)	status:Confirmed	UniProt:O45449	pro
   #    score  bias  c-Evalue  i-Evalue hmmfrom  hmm to    alifrom  ali to    envfrom  env to     acc
 ---   ------ ----- --------- --------- ------- -------    ------- -------    ------- -------    ----
   1 !   41.0   7.3   1.6e-12   1.1e-10      79     151 ..       6      78 ..       1      89 [. 0.89

  Alignments for each domain:
  == domain 1    score: 41.0 bits;  conditional E-value: 1.6e-12
  Rora-aln  79 eiiPckicGdkssGihyGvitceGckGffrrsqqsnatyscPrqknclidrtsrnrcqhcrlqkclavGmsrd 151
               e  Pc +cG+ s  i +G ++c  c  ffrr   s a         c + +  r  cq cr+qkcl +Gm   
  F35E8.12   6 ENQPCMVCGEISYSIRFGAVSCRACAEFFRRKIVSKARIPKRCNGACDLGKYHRKTCQSCRFQKCLKIGMLEK 78 
               667**********************************87666666799999*******************755 PP

>> R02D1.1  CE30823	WBGene00003715	locus:nhr-125	status:Partially_confirmed	UniProt:O17082	protein_id:CCD68492.1
   #    score  bias  c-Evalue  i-Evalue hmmfrom  hmm to    alifrom  ali to    envfrom  env to     acc
 ---   ------ ----- --------- --------- ------- -------    ------- -------    ------- -------    ----
   1 !   40.9   8.6   1.7e-12   1.2e-10      82     157 ..      12      82 ..       5      90 .. 0.88

  Alignments for each domain:
  == domain 1    score: 40.9 bits;  conditional E-value: 1.7e-12
  Rora-aln  82 PckicGdkssGihyGvitceGckGffrrsqqsnatyscPrqknclidrtsrnrcqhcrlqkclavGmsrdavkfGr 157
                c+ic  k+ G h+Gv+tc  c  ffrr     a++s   q  c     srn c+ crl+kc  +Gm     ++ r
   R02D1.1  12 SCRICNQKAHGNHFGVLTCRACASFFRR-----AAFSKWSQLKCQKGGCSRNFCKRCRLKKCREMGMDTTKFQYNR 82 
               6**************************9.....5788888999***********************9665555555 PP

>> T12C9.5c  CE29473	WBGene00003699	locus:nhr-109	status:Confirmed	UniProt:B3GWA3	protein_id:CCD73617.1
   #    score  bias  c-Evalue  i-Evalue hmmfrom  hmm to    alifrom  ali to    envfrom  env to     acc
 ---   ------ ----- --------- --------- ------- -------    ------- -------    ------- -------    ----
   1 !   41.0   8.2   1.6e-12   1.1e-10      83     150 ..      13      80 ..       9      94 .. 0.94

  Alignments for each domain:
  == domain 1    score: 41.0 bits;  conditional E-value: 1.6e-12
  Rora-aln  83 ckicGdkssGihyGvitceGckGffrrsqqsnatyscPrqknclidrtsrnrcqhcrlqkclavGmsr 150
               c ic +   G h+G  +c  c  ffrrs   n  y+c    +c +    r  c+ crl kc+ vGm  
  T12C9.5c  13 CSICQESGDGFHFGAEACRACAAFFRRSISENKLYTCSGNNDCDVTVNIRCMCRACRLTKCIEVGMNP 80 
               9*****************************************************************75 PP

>> C29E6.5  CE05336	WBGene00003633	locus:nhr-43	Zinc finger, C4 type (two domains)	status:Confirmed	UniProt:Q18299	prote
   #    score  bias  c-Evalue  i-Evalue hmmfrom  hmm to    alifrom  ali to    envfrom  env to     acc
 ---   ------ ----- --------- --------- ------- -------    ------- -------    ------- -------    ----
   1 !   40.7   5.8   1.9e-12   1.3e-10      81     158 ..      45     124 ..      34     136 .. 0.89

  Alignments for each domain:
  == domain 1    score: 40.7 bits;  conditional E-value: 1.9e-12
  Rora-aln  81 iPckicGdkssG.ihyGvitceGckGffrrsqqsnatyscPrqkn.clidrtsrn.rcqhcrlqkclavGmsrdavkfGrm 158
               i c++c  +  G  h+G+  c  c  ffrrs     t+ c r  n c ++  sr   cq cr  +cl vG+  dav  Gr 
   C29E6.5  45 IHCRVCERRYDGsQHFGIDICRACAAFFRRSVAVKKTFVCRRGTNkCELNTVSRKtTCQKCRWMRCLLVGLNVDAVV-GRR 124
               89*****9998846****************************8876*9*****9637******************94.655 PP

>> R11G11.2a  CE12742	WBGene00003648	locus:nhr-58	zinc finger protein	status:Confirmed	UniProt:O16960	protein_id:CCD6447
   #    score  bias  c-Evalue  i-Evalue hmmfrom  hmm to    alifrom  ali to    envfrom  env to     acc
 ---   ------ ----- --------- --------- ------- -------    ------- -------    ------- -------    ----
   1 !   40.6   5.5   2.1e-12   1.4e-10      78     157 ..       3      79 ..       2      83 .. 0.84

  Alignments for each domain:
  == domain 1    score: 40.6 bits;  conditional E-value: 2.1e-12
   Rora-aln  78 ieiiPckicGdkssGihyGvitceGckGffrrsqqsnatyscPrqknclidrtsrnrcqhcrlqkclavGmsrdavkfGr 157
                i i  ckic  ks Gih+Gv +c  c  ffrr   s+        k c  +      c+ crl +c avGm     +f r
  R11G11.2a   3 ISIEFCKICDRKSQGIHFGVPSCRACAAFFRRRAGSDLVEKSCMNKKCGKE---FFLCKPCRLVRCYAVGMDEKKFQFDR 79 
                56778****************************999976544455666543...468**************988888876 PP

>> F16B4.9  CE17680	WBGene00017510	locus:nhr-178	nuclear hormone receptor	status:Confirmed	UniProt:O44635	protein_id:CCD
   #    score  bias  c-Evalue  i-Evalue hmmfrom  hmm to    alifrom  ali to    envfrom  env to     acc
 ---   ------ ----- --------- --------- ------- -------    ------- -------    ------- -------    ----
   1 !   40.3   6.7   2.6e-12   1.7e-10      82     157 ..      23     101 ..      18     117 .. 0.86

  Alignments for each domain:
  == domain 1    score: 40.3 bits;  conditional E-value: 2.6e-12
  Rora-aln  82 PckicGdkssGihyGvitceGckGffrrsqqsnat..yscPrqkn.clidrtsrnrcqhcrlqkclavGmsrdavkfGr 157
                ck+c   + G+h+Gv +c  c  ffrr+     t  y c    n c+++   r +c+ cr+ kc+++Gm+ + v++ r
   F16B4.9  23 TCKVCELSAHGVHFGVTSCRACAAFFRRTIVMSRTkkYRCRGGMNkCIVNTNDRYQCRLCRFNKCVTLGMTSENVQWNR 101
               5***************************9765544449**8765559****************************9988 PP

>> F44C8.9a  CE35310	WBGene00018415	locus:nhr-184	zinc finger protein	status:Partially_confirmed	UniProt:Q7KQA2	protein_
   #    score  bias  c-Evalue  i-Evalue hmmfrom  hmm to    alifrom  ali to    envfrom  env to     acc
 ---   ------ ----- --------- --------- ------- -------    ------- -------    ------- -------    ----
   1 !   40.2   5.6   2.8e-12   1.9e-10      82     156 ..      10      83 ..       3      91 .. 0.87

  Alignments for each domain:
  == domain 1    score: 40.2 bits;  conditional E-value: 2.8e-12
  Rora-aln  82 PckicGdkssGihyGvitceGckGffrrsqqsnaty.scPrqknclidrtsrnrcqhcrlqkclavGmsrdavkfG 156
               Pckic   + G h+Gv++c  c  ffrr+ +s           +c i  +   rc+ crl+kc  vGm  da kf 
  F44C8.9a  10 PCKICDLPAHGNHFGVLSCRACAAFFRRASRSPRFQdKACEYGDCRIFDAGAYRCKICRLKKCYKVGM--DASKFQ 83 
               9***************************9999764313445679999999******************..888885 PP

>> C13C4.1  CE08126	WBGene00007546	locus:nhr-153	Ligand-binding domain of nuclear hormone receptors, Zinc finger, C4 typ
   #    score  bias  c-Evalue  i-Evalue hmmfrom  hmm to    alifrom  ali to    envfrom  env to     acc
 ---   ------ ----- --------- --------- ------- -------    ------- -------    ------- -------    ----
   1 !   39.6   6.3   4.1e-12   2.8e-10      83     153 ..      29     103 ..      20     107 .. 0.91

  Alignments for each domain:
  == domain 1    score: 39.6 bits;  conditional E-value: 4.1e-12
  Rora-aln  83 ckicGdkssGihyGvitceGckGffrrsqqsnatyscPrqkncl....idrtsrnrcqhcrlqkclavGmsrdav 153
               c+ic + + G hy v +c+Gck ffrr+  +   + c +  ncl    +  ts+  c+ cr+ kc+  Gm   a+
   C13C4.1  29 CQICRNPAIGYHYEVPSCNGCKTFFRRTIITGRKFKCFKVSNCLdgndVIDTSKRVCRACRFEKCVQAGMNPMAI 103
               *******************************************9665534599*****************87665 PP

>> Y17D7A.1  CE40242	WBGene00012446	locus:nhr-230	Zinc finger, C4 type (two domains)	status:Partially_confirmed	UniProt:
   #    score  bias  c-Evalue  i-Evalue hmmfrom  hmm to    alifrom  ali to    envfrom  env to     acc
 ---   ------ ----- --------- --------- ------- -------    ------- -------    ------- -------    ----
   1 !   39.7   3.7   4.1e-12   2.7e-10      82     157 ..      19      97 ..       4     104 .. 0.89

  Alignments for each domain:
  == domain 1    score: 39.7 bits;  conditional E-value: 4.1e-12
  Rora-aln  82 PckicGdkssGihyGvitceGckGffrrsqqsnaty.scPrqknc..lidrtsrnrcqhcrlqkclavGmsrdavkfGr 157
                c +c   + G h+G ++c  c  ffrr+  + +t   c +  nc  l++      c+ crlqkc  +Gm     +f r
  Y17D7A.1  19 ICAVCSQPARGRHFGAVACRACAAFFRRADAAKTTVkPCKKGGNCqnLLNNNGWFDCKFCRLQKCYEIGMNSANFQFDR 97 
               49*****************************999972699999**88999********************998888877 PP

>> F48G7.3  CE44522	WBGene00003673	locus:nhr-83	nuclear hormone receptor	status:Partially_confirmed	UniProt:Q9GUC1	prote
   #    score  bias  c-Evalue  i-Evalue hmmfrom  hmm to    alifrom  ali to    envfrom  env to     acc
 ---   ------ ----- --------- --------- ------- -------    ------- -------    ------- -------    ----
   1 !   39.6   0.9   4.2e-12   2.8e-10      82     149 ..     368     436 ..     321     447 .. 0.84

  Alignments for each domain:
  == domain 1    score: 39.6 bits;  conditional E-value: 4.2e-12
  Rora-aln  82 PckicGdkssGihyGvitceGckGffrrsqqsnat...yscPrqknclidrtsrnrcqhcrlqkclavGms 149
               Pc ic   s G h+Gv++c  c  ffrr+ +  a      c r  nc ++      c+ crl+kc+  Gm 
   F48G7.3 368 PCVICDQPSHGRHFGVLSCRACAAFFRRALRRSAKsqdMVCERE-NCSLEDG-IQYCKICRLKKCFNAGMD 436
               9**************************98776664222568886.6766544.468**************5 PP

>> F36D3.2  CE15966	WBGene00003644	locus:nhr-54	Zinc finger, C4 type (two domains)	status:Partially_confirmed	UniProt:O4
   #    score  bias  c-Evalue  i-Evalue hmmfrom  hmm to    alifrom  ali to    envfrom  env to     acc
 ---   ------ ----- --------- --------- ------- -------    ------- -------    ------- -------    ----
   1 !   39.6   6.6   4.3e-12   2.9e-10      81     154 ..      15      91 ..       7      96 .. 0.93

  Alignments for each domain:
  == domain 1    score: 39.6 bits;  conditional E-value: 4.3e-12
  Rora-aln  81 iPckicGdkssGihyGvitceGckGffrrsqqsnatyscPrqk.ncli..drtsrnrcqhcrlqkclavGmsrdavk 154
               + c ic     G h+Gv tc  c  ffrr+   n  y c r+   c i  d t    c+ cr++kc+ +Gm+ + v+
   F36D3.2  15 VKCAICYKAGHGQHFGVETCRACAAFFRRTVVLNRKYKCTRKSgKCKIgsDETKDVMCKFCRFKKCIDLGMTTENVR 91 
               57***************************************86379997799*******************999886 PP

>> R07B7.14  CE06276	WBGene00011098	locus:nhr-207	nuclear hormone receptor	status:Partially_confirmed	UniProt:Q21804	pro
   #    score  bias  c-Evalue  i-Evalue hmmfrom  hmm to    alifrom  ali to    envfrom  env to     acc
 ---   ------ ----- --------- --------- ------- -------    ------- -------    ------- -------    ----
   1 !   38.6   5.0   8.4e-12   5.7e-10      82     175 ..      33     132 ..      23     135 .. 0.84
   2 ?    0.5   0.0       2.7   1.8e+02     344     373 ..     219     248 ..     214     264 .. 0.89

  Alignments for each domain:
  == domain 1    score: 38.6 bits;  conditional E-value: 8.4e-12
  Rora-aln  82 P..ckicGdkssGihyGvitceGckGffrrsqqsnatyscPrqknclidrt....srnrcqhcrlqkclavGmsrdavkfGrmskkqrdslyaevqkhrm 175
               P  c+ic + + G hy v +c+Gck ffrr+  +     c     cl d          c  cr+ kc  +Gm   a+k   +skk        v+kh  
  R07B7.14  33 PkqCRICRNPAVGYHYDVASCNGCKAFFRRTVITGRLPNCKFGDKCLEDHKipkpGTRLCGSCRFSKCEQMGMNPMAIKSEIISKKGNILKMELVKKHNR 132
               444********************************************886422215667**************************976554555777765 PP

  == domain 2    score: 0.5 bits;  conditional E-value: 2.7
  Rora-aln 344 vvefakridGfmelcqndqivllkaGslev 373
               vvefak +d f  l  + q+ +++ G+l v
  R07B7.14 219 VVEFAKFLDFFPKLDSETQLKVVRHGALMV 248
               9***********************999977 PP

>> T26H2.9  CE31072	WBGene00003669	locus:nhr-79	Zinc finger, C4 type (two domains)	status:Confirmed	UniProt:O18141	prote
   #    score  bias  c-Evalue  i-Evalue hmmfrom  hmm to    alifrom  ali to    envfrom  env to     acc
 ---   ------ ----- --------- --------- ------- -------    ------- -------    ------- -------    ----
   1 !   39.5   9.1   4.5e-12     3e-10      83     160 ..       6      86 ..       4      96 .. 0.86

  Alignments for each domain:
  == domain 1    score: 39.5 bits;  conditional E-value: 4.5e-12
  Rora-aln  83 ckicGd.kssGihyGvitceGckGffrrsqqsnatyscPrq..knclidrtsrnrcqhcrlqkclavGmsrdavkfGrmsk 160
               c +c    ++  h+G  +c  c  ffrrs   +  y c       c id t r  c+hcrl+kc   Gm rd v+  r  k
   T26H2.9   6 CMVCDSpNATNYHFGAQSCKACAAFFRRSIAMDQCYECLGDgvHSCKIDHTLRLNCRHCRLKKCQKAGMMRDLVQAKREIK 86 
               777765256779**************************7653389*****************************9888654 PP

>> C05G6.1  CE37476	WBGene00015497	locus:nhr-76	status:Confirmed	UniProt:Q65CM0	protein_id:CCD63287.1
   #    score  bias  c-Evalue  i-Evalue hmmfrom  hmm to    alifrom  ali to    envfrom  env to     acc
 ---   ------ ----- --------- --------- ------- -------    ------- -------    ------- -------    ----
   1 !   39.4   5.2   4.8e-12   3.2e-10      78     163 ..      73     163 ..      43     170 .. 0.87

  Alignments for each domain:
  == domain 1    score: 39.4 bits;  conditional E-value: 4.8e-12
  Rora-aln  78 ieiiPckicGd.kssGihyGvitceGckGffrrsqqsnatyscPrq..kn..clidrtsrnrcqhcrlqkclavGmsrdavkfGrmskkqr 163
                e   c +c +  ssG h+G i+c  c  ffrr+      y c r    n  c +dr  r  c+ cr  +c+ +Gm   +v+  r s k r
   C05G6.1  73 SEKKECAVCKNpNSSGYHFGCIACAACSAFFRRTVVLSRRYYCRRDpvGNslCPLDRRHRSNCRACRYVRCIDMGMNPSSVQNLRDSIKPR 163
               56667999976489******************************97332334889**********************99999888888776 PP

>> F44C8.8  CE10392	WBGene00003723	locus:nhr-133	zinc finger protein	status:Confirmed	UniProt:O16354	protein_id:CCD71010
   #    score  bias  c-Evalue  i-Evalue hmmfrom  hmm to    alifrom  ali to    envfrom  env to     acc
 ---   ------ ----- --------- --------- ------- -------    ------- -------    ------- -------    ----
   1 !   39.1   8.4   6.2e-12   4.2e-10      82     149 ..      10      77 ..       8      86 .. 0.90

  Alignments for each domain:
  == domain 1    score: 39.1 bits;  conditional E-value: 6.2e-12
  Rora-aln  82 PckicGdkssGihyGvitceGckGffrrsqqsnatys..cPrqknclidrtsrnrcqhcrlqkclavGms 149
               Pc ic   + G h+Gv++c  c  ffrr+   na y     r+ nc+ +     rc+ crl+kc  vGm 
   F44C8.8  10 PCEICEQPAHGNHFGVLSCRACAAFFRRAALQNAKYQdrVCRKGNCIGND--LYRCKICRLKKCCEVGMN 77 
               9***********************************6446799***9765..579**************6 PP

>> R02C2.4  CE40865	WBGene00019816	locus:nhr-204	nuclear hormone receptor	status:Partially_confirmed	UniProt:O44543	prot
   #    score  bias  c-Evalue  i-Evalue hmmfrom  hmm to    alifrom  ali to    envfrom  env to     acc
 ---   ------ ----- --------- --------- ------- -------    ------- -------    ------- -------    ----
   1 !   36.0   4.5   5.2e-11   3.5e-09      82     149 ..      50     120 ..      11     126 .. 0.86
   2 ?    5.9   0.1     0.065       4.4     344     387 ..     256     297 ..     251     311 .. 0.82

  Alignments for each domain:
  == domain 1    score: 36.0 bits;  conditional E-value: 5.2e-11
  Rora-aln  82 PckicGdkssGihyGvitceGckGffrrsqqsnatyscPrqknclidrtsrn...rcqhcrlqkclavGms 149
                c++c  k++G hy v +c+Gck ffrr       y c     c  +    +   +c+ cr ++cl  Gm 
   R02C2.4  50 ACQVCYGKATGHHYDVASCNGCKSFFRRVTIEKLKYRCSAGNACYTNFGPGDpvpKCRACRYKRCLEAGMN 120
               5********************************************99765433339**************6 PP

  == domain 2    score: 5.9 bits;  conditional E-value: 0.065
  Rora-aln 344 vvefakridGfmelcqndqivllkaGslevvfirmcrafdsqnn 387
               vve+ak  d f  l  nd+  l +  sl v    + ra+ s +n
   R02C2.4 256 VVEMAKTFDFFKKLSENDRFFLCRDTSLMVSN--LMRAYFSVEN 297
               9***************************8864..4566555443 PP

>> T12C9.6  CE28079	WBGene00003615	locus:nhr-16	status:Confirmed	UniProt:Q27521	protein_id:CCD73612.1
   #    score  bias  c-Evalue  i-Evalue hmmfrom  hmm to    alifrom  ali to    envfrom  env to     acc
 ---   ------ ----- --------- --------- ------- -------    ------- -------    ------- -------    ----
   1 !   38.7   8.2   7.8e-12   5.2e-10      82     150 ..      13      81 ..       9      87 .. 0.94

  Alignments for each domain:
  == domain 1    score: 38.7 bits;  conditional E-value: 7.8e-12
  Rora-aln  82 PckicGdkssGihyGvitceGckGffrrsqqsnatyscPrqknclidrtsrnrcqhcrlqkclavGmsr 150
                c ic + + G h+G  +c  c  ffrr+     tysc    +c +    r  c+ cr  kc+ vGm  
   T12C9.6  13 KCAICQESAEGFHFGAEACRACAAFFRRTVSNRKTYSCQGNNDCDVTINIRCMCRACRYIKCIEVGMNP 81 
               7******************************************************************75 PP

>> F43C1.4  CE28025	WBGene00003619	locus:nhr-20	Zinc finger, C4 type (two domains)	status:Confirmed	UniProt:Q09565	prote
   #    score  bias  c-Evalue  i-Evalue hmmfrom  hmm to    alifrom  ali to    envfrom  env to     acc
 ---   ------ ----- --------- --------- ------- -------    ------- -------    ------- -------    ----
   1 !   38.6   7.9   8.3e-12   5.6e-10      83     161 ..      19      98 ..      14     105 .. 0.92

  Alignments for each domain:
  == domain 1    score: 38.6 bits;  conditional E-value: 8.3e-12
  Rora-aln  83 ckicGdkssG.ihyGvitceGckGffrrsqqsnatyscPrqknclidrtsrnrcqhcrlqkclavGmsrdavkfGrmskk 161
               c +c     G  h+G  +c  c  ffrr+   n  + c + knc+i    r  c+ cr+ kc+  Gm r+ v+  r  kk
   F43C1.4  19 CLVCEHPDGGsAHFGSTSCLACAAFFRRTVSLNIQFQCKKDKNCVIFHELRMICRACRFDKCVKAGMRRECVQKRRSNKK 98 
               777776655537************************************************************99998887 PP

>> Y17D7B.1  CE40151	WBGene00012449	locus:nhr-231	Zinc finger, C4 type (two domains)	status:Partially_confirmed	UniProt:
   #    score  bias  c-Evalue  i-Evalue hmmfrom  hmm to    alifrom  ali to    envfrom  env to     acc
 ---   ------ ----- --------- --------- ------- -------    ------- -------    ------- -------    ----
   1 !   37.6   5.5   1.7e-11   1.1e-09      83     154 ..      17      88 ..       5     100 .. 0.87

  Alignments for each domain:
  == domain 1    score: 37.6 bits;  conditional E-value: 1.7e-11
  Rora-aln  83 ckicGdkssGihyGvitceGckGffrrsqqsnatyscPrqknclidr.tsrnrcqhcrlqkclavGmsrdavk 154
               c ic     G h+G+ tc  c  ffrr+   n  y c  qk    d  + +  c+ cr +kc+ +Gm+ d v+
  Y17D7B.1  17 CEICQKTGHGHHFGLETCRACAAFFRRTVVLNRKYKCA-QKSGKCDVgAEKATCKFCRYKKCIDLGMTTDNVR 88 
               9************************************7.66666665156899*****************997 PP

>> Y5H2B.2a  CE26221	WBGene00003612	locus:nhr-13	status:Confirmed	UniProt:Q9N4Q7	protein_id:CCD67432.1
   #    score  bias  c-Evalue  i-Evalue hmmfrom  hmm to    alifrom  ali to    envfrom  env to     acc
 ---   ------ ----- --------- --------- ------- -------    ------- -------    ------- -------    ----
   1 !   37.7   4.0   1.6e-11   1.1e-09      83     154 ..       8      82 ..       5     148 .. 0.85

  Alignments for each domain:
  == domain 1    score: 37.7 bits;  conditional E-value: 1.6e-11
  Rora-aln  83 ckicGd..kssGihyGvitceGckGffrrsqqsnatyscPrq.knclidrtsrnrcqhcrlqkclavGmsrdavk 154
               c +c     ss  h+G  tc  c  ffrr+      y c  q   c +   sr  c+ crl+kc  +Gm    vk
  Y5H2B.2a   8 CEVCSSssNSSCNHFGARTCKACAAFFRRTVSMKLDYQCIDQpDACRVHCDSRVICRFCRLKKCHDIGMKPLLVK 82 
               999975226899***************************999457************************766555 PP

>> Y5H2B.2b  CE36963	WBGene00003612	locus:nhr-13	status:Confirmed	UniProt:Q9N4Q7	protein_id:CCD67433.1
   #    score  bias  c-Evalue  i-Evalue hmmfrom  hmm to    alifrom  ali to    envfrom  env to     acc
 ---   ------ ----- --------- --------- ------- -------    ------- -------    ------- -------    ----
   1 !   37.6   4.0   1.7e-11   1.1e-09      83     154 ..       8      82 ..       5     147 .. 0.85

  Alignments for each domain:
  == domain 1    score: 37.6 bits;  conditional E-value: 1.7e-11
  Rora-aln  83 ckicGd..kssGihyGvitceGckGffrrsqqsnatyscPrq.knclidrtsrnrcqhcrlqkclavGmsrdavk 154
               c +c     ss  h+G  tc  c  ffrr+      y c  q   c +   sr  c+ crl+kc  +Gm    vk
  Y5H2B.2b   8 CEVCSSssNSSCNHFGARTCKACAAFFRRTVSMKLDYQCIDQpDACRVHCDSRVICRFCRLKKCHDIGMKPLLVK 82 
               999975226899***************************999457************************766555 PP

>> C17A2.8  CE34695	WBGene00003662	locus:nhr-72	zinc finger protein	status:Confirmed	UniProt:O16537	protein_id:CCD64796.
   #    score  bias  c-Evalue  i-Evalue hmmfrom  hmm to    alifrom  ali to    envfrom  env to     acc
 ---   ------ ----- --------- --------- ------- -------    ------- -------    ------- -------    ----
   1 !   37.7   7.4   1.6e-11   1.1e-09      82     151 ..       7      75 ..       3      83 .. 0.93
   2 ?   -0.2   0.0       4.5     3e+02     869     949 ..      93     177 ..      77     186 .. 0.55

  Alignments for each domain:
  == domain 1    score: 37.7 bits;  conditional E-value: 1.6e-11
  Rora-aln  82 PckicGd.kssGihyGvitceGckGffrrsqqsnatyscPrqknclidrtsrnrcqhcrlqkclavGmsrd 151
               Pc +c d k + +h+Gv +c  c  ffrr+      y+c r  nc      +  c+ cr   cl  Gmsr 
   C17A2.8   7 PCLVCNDvKNTSMHFGVNSCAACAAFFRRTTE--NQYACSRNNNCATSYERKILCRACRYTNCLKAGMSRG 75 
               9*****98899******************865..57**********99999999***************95 PP

  == domain 2    score: -0.2 bits;  conditional E-value: 4.5
  Rora-aln 869 edtseyiapqegnfvyklfslh..dllllvrcsvqrietrprskkrkki..rrvggtrlpthshrnpvsletkssclpvqqvene 949
                 ts   +pq  +   k++ +h  dll +    v++  ++ r +  k+i   +  +  +   +h +  ++e+   c  v+++e+e
   C17A2.8  93 SSTSRSNSPQTYSGFSKILKIHheDLLQFYLEEVEKTMSQKRRNVSKNIllAKSFNELMIITAHEHGSAMEACIDCPGVDHLEQE 177
               4455555666655555665555223444444455555444444444444113344455666777777777777777777777666 PP

>> Y17D7A.3b  CE35061	WBGene00003655	locus:nhr-65	status:Confirmed	UniProt:O45907	protein_id:CAE17952.1
   #    score  bias  c-Evalue  i-Evalue hmmfrom  hmm to    alifrom  ali to    envfrom  env to     acc
 ---   ------ ----- --------- --------- ------- -------    ------- -------    ------- -------    ----
   1 !   37.0   6.6   2.6e-11   1.8e-09      83     157 ..      13      81 ..      10      84 .. 0.91

  Alignments for each domain:
  == domain 1    score: 37.0 bits;  conditional E-value: 2.6e-11
   Rora-aln  83 ckicGdkssGihyGvitceGckGffrrsqqsnatyscPrqknclidrtsrnrcqhcrlqkclavGmsrdavkfGr 157
                ck+cGd   G+h+G  tc  c  ffrr+        c    n li      +c+ crlq+c   Gms +  +f r
  Y17D7A.3b  13 CKVCGDTGNGMHFGAFTCRACAAFFRRAASRKFLRKC---ENHLIF---ALKCKNCRLQRCYEAGMSSENFQFCR 81 
                ***************************9888877777...688886...569*****************999987 PP

>> Y17D7A.3a  CE16588	WBGene00003655	locus:nhr-65	Zinc finger, C4 type (two domains)	status:Confirmed	UniProt:O45907	pro
   #    score  bias  c-Evalue  i-Evalue hmmfrom  hmm to    alifrom  ali to    envfrom  env to     acc
 ---   ------ ----- --------- --------- ------- -------    ------- -------    ------- -------    ----
   1 !   37.0   6.6   2.6e-11   1.8e-09      83     157 ..      13      81 ..      10      84 .. 0.91

  Alignments for each domain:
  == domain 1    score: 37.0 bits;  conditional E-value: 2.6e-11
   Rora-aln  83 ckicGdkssGihyGvitceGckGffrrsqqsnatyscPrqknclidrtsrnrcqhcrlqkclavGmsrdavkfGr 157
                ck+cGd   G+h+G  tc  c  ffrr+        c    n li      +c+ crlq+c   Gms +  +f r
  Y17D7A.3a  13 CKVCGDTGNGMHFGAFTCRACAAFFRRAASRKFLRKC---ENHLIF---ALKCKNCRLQRCYEAGMSSENFQFCR 81 
                ***************************9888877777...688886...569*****************999987 PP

>> C17E7.8b  CE42243	WBGene00003714	locus:nhr-124	status:Confirmed	UniProt:B1GRK4	protein_id:CCD64880.1
   #    score  bias  c-Evalue  i-Evalue hmmfrom  hmm to    alifrom  ali to    envfrom  env to     acc
 ---   ------ ----- --------- --------- ------- -------    ------- -------    ------- -------    ----
   1 !   36.6   4.1   3.4e-11   2.3e-09      83     149 ..      14      83 ..      11     116 .. 0.92

  Alignments for each domain:
  == domain 1    score: 36.6 bits;  conditional E-value: 3.4e-11
  Rora-aln  83 ckicGdkssGihyGvitceGckGffrrsqqsnatyscPrqkncli.d..rtsrnrcqhcrlqkclavGms 149
               c ic  k+ G  y v++c+ ck ffrr+        c +   c+  d   tsr +c+ cr +kc+ +Gm 
  C17E7.8b  14 CAICHQKAFGYNYEVVSCNACKMFFRRAHAEKIDDFCKKGGKCFDgDdlLTSRPKCRSCRYKKCVNLGMR 83 
               9******************************************9523345*******************5 PP

>> F14H3.11  CE35482	WBGene00008830	locus:nhr-176	Zinc finger, C4 type (two domains)	status:Partially_confirmed	UniProt:
   #    score  bias  c-Evalue  i-Evalue hmmfrom  hmm to    alifrom  ali to    envfrom  env to     acc
 ---   ------ ----- --------- --------- ------- -------    ------- -------    ------- -------    ----
   1 !   36.9   5.6   2.8e-11   1.9e-09      79     151 ..       6      78 ..       1      86 [. 0.91

  Alignments for each domain:
  == domain 1    score: 36.9 bits;  conditional E-value: 2.8e-11
  Rora-aln  79 eiiPckicGdkssGihyGvitceGckGffrrsqqsnatyscPrqknclidrtsrnrcqhcrlqkclavGmsrd 151
                i Pc +cG  s  i +G  +c  c  ffrr   sn         +c   + s   cq cr+qkcl  Gm   
  F14H3.11   6 TIQPCLVCGQSSNSILFGAPSCRACGEFFRRKVISNFKIKNNCLGECSFAKKSMKPCQSCRFQKCLEAGMLEK 78 
               588**********************************99999999999**********************654 PP

>> T12C9.1  CE26822	WBGene00020460	locus:nhr-273	zinc finger DNA-binding protein	status:Confirmed	UniProt:Q95QB3	protein
   #    score  bias  c-Evalue  i-Evalue hmmfrom  hmm to    alifrom  ali to    envfrom  env to     acc
 ---   ------ ----- --------- --------- ------- -------    ------- -------    ------- -------    ----
   1 !   36.6   7.3   3.4e-11   2.3e-09      83     150 ..      13      80 ..       9      96 .. 0.92

  Alignments for each domain:
  == domain 1    score: 36.6 bits;  conditional E-value: 3.4e-11
  Rora-aln  83 ckicGdkssGihyGvitceGckGffrrsqqsnatyscPrqknclidrtsrnrcqhcrlqkclavGmsr 150
               c ic +   G h+G  +c  c  ffrrs     ty c    +c +    r  c+ cr  kc+ vGm  
   T12C9.1  13 CSICREPGDGFHFGAEACRACAAFFRRSVSQSKTYLCQGNNDCDVTVNIRCMCRACRYVKCIEVGMNP 80 
               9****************************999**********************************75 PP

>> C17E7.8a  CE30728	WBGene00003714	locus:nhr-124	nuclear hormone receptor	status:Confirmed	UniProt:O16391	protein_id:CC
   #    score  bias  c-Evalue  i-Evalue hmmfrom  hmm to    alifrom  ali to    envfrom  env to     acc
 ---   ------ ----- --------- --------- ------- -------    ------- -------    ------- -------    ----
   1 !   36.6   4.1   3.4e-11   2.3e-09      83     149 ..      14      83 ..      11     116 .. 0.92

  Alignments for each domain:
  == domain 1    score: 36.6 bits;  conditional E-value: 3.4e-11
  Rora-aln  83 ckicGdkssGihyGvitceGckGffrrsqqsnatyscPrqkncli.d..rtsrnrcqhcrlqkclavGms 149
               c ic  k+ G  y v++c+ ck ffrr+        c +   c+  d   tsr +c+ cr +kc+ +Gm 
  C17E7.8a  14 CAICHQKAFGYNYEVVSCNACKMFFRRAHAEKIDDFCKKGGKCFDgDdlLTSRPKCRSCRYKKCVNLGMR 83 
               9******************************************9523345*******************5 PP

>> T27B7.2  CE14233	WBGene00020849	locus:nhr-225	zinc finger protein	status:Partially_confirmed	UniProt:O16663	protein_i
   #    score  bias  c-Evalue  i-Evalue hmmfrom  hmm to    alifrom  ali to    envfrom  env to     acc
 ---   ------ ----- --------- --------- ------- -------    ------- -------    ------- -------    ----
   1 !   36.3   7.9   4.3e-11   2.9e-09      82     157 ..      43     115 ..      36     118 .. 0.84

  Alignments for each domain:
  == domain 1    score: 36.3 bits;  conditional E-value: 4.3e-11
  Rora-aln  82 PckicGdkssGihyGvitceGckGffrrsqqsnatyscPrqkncli..drtsrnrcqhcrlqkclavGmsrdavkfGr 157
                c+icG k+ G h+G +tc  c  ffrrs +s         k c       +r  c+ crl++cl  Gm     ++Gr
   T27B7.2  43 SCRICGMKAHGTHFGAVTCRACAAFFRRSSKSKWIN-----KKCQSktGNKARCFCRPCRLRRCLDNGMEDTKFQYGR 115
               6*****************************998764.....44444004556777899***********999999998 PP

>> M02H5.4  CE25953	WBGene00019742	locus:nhr-202	status:Partially_confirmed	UniProt:Q966H8	protein_id:CCD62237.1
   #    score  bias  c-Evalue  i-Evalue hmmfrom  hmm to    alifrom  ali to    envfrom  env to     acc
 ---   ------ ----- --------- --------- ------- -------    ------- -------    ------- -------    ----
   1 !   36.1   7.0     5e-11   3.4e-09      83     158 ..      22      97 ..      17     105 .. 0.93

  Alignments for each domain:
  == domain 1    score: 36.1 bits;  conditional E-value: 5e-11
  Rora-aln  83 ckicGdkssGihyGvitceGckGffrrsqqsnatyscPrqknclidrtsrnrcqhcrlqkclavGmsrdavkfGrm 158
               c +c     Gih+G  tc  c  ffrr   sn    c +   c   +     c+ crl+kc+ +Gm  +  +f r 
   M02H5.4  22 CPVCYKPPHGIHFGAYTCRACAVFFRRFGASNNLKPCKKNNVCDFYKNGYVSCKKCRLKKCFEIGMKIENFQFERD 97 
               99999999***********************************************************999999885 PP

>> M02H5.5  CE39264	WBGene00019743	locus:nhr-203	status:Confirmed	UniProt:Q966H9	protein_id:CCD62238.1
   #    score  bias  c-Evalue  i-Evalue hmmfrom  hmm to    alifrom  ali to    envfrom  env to     acc
 ---   ------ ----- --------- --------- ------- -------    ------- -------    ------- -------    ----
   1 !   35.8   5.3     6e-11     4e-09      83     157 ..      22      97 ..      16     103 .. 0.92

  Alignments for each domain:
  == domain 1    score: 35.8 bits;  conditional E-value: 6e-11
  Rora-aln  83 ckicGdk.ssGihyGvitceGckGffrrsqqsnatyscPrqknclidrtsrnrcqhcrlqkclavGmsrdavkfGr 157
               c +c    + G+h+G  tc  c  ffrr   +     c +   c   +     c+ crlq+c+ +Gm  d  +f r
   M02H5.5  22 CPVCWKHtAHGMHFGAFTCRACAAFFRRFATTKNLKPCKKSNVCEFTKNGYTSCKKCRLQRCFDIGMKIDNFQFER 97 
               7788655157**************************************************************9988 PP

>> F16B4.11  CE17021	WBGene00017512	locus:nhr-179	zinc finger protein	status:Partially_confirmed	UniProt:O44637	protein_
   #    score  bias  c-Evalue  i-Evalue hmmfrom  hmm to    alifrom  ali to    envfrom  env to     acc
 ---   ------ ----- --------- --------- ------- -------    ------- -------    ------- -------    ----
   1 !   35.9   4.4   5.4e-11   3.6e-09      82     161 ..      30     111 ..       6     123 .. 0.87

  Alignments for each domain:
  == domain 1    score: 35.9 bits;  conditional E-value: 5.4e-11
  Rora-aln  82 PckicGdkssGihyGvitceGckGffrrsqqsnatyscPrqkn..clidrtsrnrcqhcrlqkclavGmsrdavkfGrmskk 161
                c++c     G h+G  tc  c  ffrr+  s  t    r  n  c+  +  r  c+ crl kc   Gm    +++ r + k
  F16B4.11  30 KCRVCDQPGHGFHFGAFTCRACSAFFRRAHFSLVTERKCRLSNgrCVPTKGGRWFCKKCRLAKCSEAGMNSRNIQYDRDANK 111
               5**********************************9888887766999999******************9888999887666 PP

>> C29G2.5  CE08466	WBGene00016233	locus:srt-58	7TM chemoreceptor, srt family	status:Partially_confirmed	UniProt:O16884	
   #    score  bias  c-Evalue  i-Evalue hmmfrom  hmm to    alifrom  ali to    envfrom  env to     acc
 ---   ------ ----- --------- --------- ------- -------    ------- -------    ------- -------    ----
   1 !   36.0   8.3   5.2e-11   3.5e-09      82     161 ..      12      93 ..       3     100 .. 0.89

  Alignments for each domain:
  == domain 1    score: 36.0 bits;  conditional E-value: 5.2e-11
  Rora-aln  82 PckicGdks.sGihyGvitceGckGffrrsqqsnatyscPrqknclidrtsrnrcqhcrlqkcl.avGmsrdavkfGrmskk 161
                c +cG    +  h+G  +c  c  ffrr+   n +y c r  +c+     r  c+ cr q+c+ + Gmsrd v+  r  k+
   C29G2.5  12 TCLVCGLSCrTHFHFGGASCSACASFFRRTVSLNISYLCKRDSDCISSPELRSICRACRYQRCIdTAGMSRDLVQQRRSEKR 93 
               5999997652679**************************************************9557*******98776665 PP

>> Y80D3A.4  CE36624	WBGene00013584	locus:nhr-243	status:Partially_confirmed	UniProt:Q9U1R0	protein_id:CAB60441.2
   #    score  bias  c-Evalue  i-Evalue hmmfrom  hmm to    alifrom  ali to    envfrom  env to     acc
 ---   ------ ----- --------- --------- ------- -------    ------- -------    ------- -------    ----
   1 !   35.8   6.4   5.8e-11   3.9e-09      78     157 ..      24     105 ..       7     111 .. 0.88

  Alignments for each domain:
  == domain 1    score: 35.8 bits;  conditional E-value: 5.8e-11
  Rora-aln  78 ieiiPckicGdkssGihyGvitceGckGffrr.sqqsnatyscPrqknc.lidrtsrnrcqhcrlqkclavGmsrdavkfGr 157
               i    c +cG  + G h+G  +c  c  ffrr s qs +   c + + c l +     +c+ crl +c  vGm+    +f r
  Y80D3A.4  24 IGFKKCAVCGLDAKGKHFGAFSCRACAAFFRRaSTQSASIGPCKKSRTCnLFNGNGWFQCKKCRLERCYKVGMTMKNFQFQR 105
               45557**************************9678999999********777889999***************999988877 PP

>> R10D12.2  CE42540	WBGene00001062	locus:dpr-1	Zinc finger, C4 type (two domains)	status:Partially_confirmed	UniProt:Q9
   #    score  bias  c-Evalue  i-Evalue hmmfrom  hmm to    alifrom  ali to    envfrom  env to     acc
 ---   ------ ----- --------- --------- ------- -------    ------- -------    ------- -------    ----
   1 !   35.8   7.0     6e-11     4e-09      90     156 ..      24      90 ..       7     106 .. 0.87

  Alignments for each domain:
  == domain 1    score: 35.8 bits;  conditional E-value: 6e-11
  Rora-aln  90 ssGihyGvitceGckGffrrsqqsnatyscPrqknclidrtsrnrcqhcrlqkclavGmsrdavkfG 156
                   h+G  tc  c  ffrr+      y c +  nc++  + r  c+ cr+q cl  Gm  + v+  
  R10D12.2  24 NVRFHFGSTTCLACASFFRRTVSLKIQYVCKQSNNCIVSHAVRSGCRSCRFQNCLKSGMKTNMVRGK 90 
               4568*******************************************************99988755 PP

>> K06B4.2  CE11784	WBGene00003642	locus:nhr-52	Zinc finger, C4 type (two domains)	status:Confirmed	UniProt:O17928	prote
   #    score  bias  c-Evalue  i-Evalue hmmfrom  hmm to    alifrom  ali to    envfrom  env to     acc
 ---   ------ ----- --------- --------- ------- -------    ------- -------    ------- -------    ----
   1 !   35.5   6.7   7.3e-11   4.9e-09      82     148 ..       2      68 ..       1      74 [. 0.97

  Alignments for each domain:
  == domain 1    score: 35.5 bits;  conditional E-value: 7.3e-11
  Rora-aln  82 PckicGdkssGihyGvitceGckGffrrsqqsnatyscPrqknclidrtsrnrcqhcrlqkclavGm 148
                c +c   +s   +G ++c  ck ff r+ +  a ++c   k c+   t   +cq cr++kcl +Gm
   K06B4.2   2 KCLVCCSYASSRNFGALSCSACKMFFTRATKNYAKFTCKYDKKCFESFTILPKCQFCRFKKCLEIGM 68 
               599**************************************************************** PP

>> Y46H3D.5b  CE39295	WBGene00003700	locus:nhr-110	status:Partially_confirmed	UniProt:Q33BL2	protein_id:CCD69585.1
   #    score  bias  c-Evalue  i-Evalue hmmfrom  hmm to    alifrom  ali to    envfrom  env to     acc
 ---   ------ ----- --------- --------- ------- -------    ------- -------    ------- -------    ----
   1 !   35.2   5.7   8.7e-11   5.9e-09      74     157 ..      17     108 ..       4     117 .. 0.84

  Alignments for each domain:
  == domain 1    score: 35.2 bits;  conditional E-value: 8.7e-11
   Rora-aln  74 vaaqieiiPckicGdkssGihyGvitceGckGffrrsqqsna........tyscPrqknclidrtsrnrcqhcrlqkclavGmsrdavkfGr 157
                 a+ +  i c++c     Gih+G  tc  c  ffr    s +        t+ c    nc      r  c+ crl +cl++Gms + +++ r
  Y46H3D.5b  17 SASELGAIKCQVCFLPGHGIHFGAYTCRACAAFFRIVSISKSkchfsprpTHKCRNNSNCKPKIDGRWFCKTCRLTRCLSIGMSPENIQYDR 108
                5677889****************************7654432222223337889999***99999*******************99999877 PP

>> F33E11.1  CE17759	WBGene00003614	locus:nhr-15	nuclear hormone receptor	status:Confirmed	UniProt:O61854	protein_id:CCD
   #    score  bias  c-Evalue  i-Evalue hmmfrom  hmm to    alifrom  ali to    envfrom  env to     acc
 ---   ------ ----- --------- --------- ------- -------    ------- -------    ------- -------    ----
   1 !   35.3   7.3   8.3e-11   5.6e-09      83     148 ..      33     104 ..      21     107 .. 0.85
   2 ?   -0.7   0.2       6.4   4.3e+02     359     467 ..     202     316 ..     186     351 .. 0.76

  Alignments for each domain:
  == domain 1    score: 35.3 bits;  conditional E-value: 8.3e-11
  Rora-aln  83 ckicGdkssGihyGvitceGckGffrrsqqsnatyscPrqkncl.....id.rtsrnrcqhcrlqkclavGm 148
               c icG+ +    yGv++c+ ck ffrr      ty c     c      ++ +    rc+ cr q+cl vGm
  F33E11.1  33 CAICGNLAFCYNYGVLSCNACKMFFRRVEVDRITYHCKYWDRCYdgqefVNvKKFSKRCRACRYQRCLQVGM 104
               *************************************99999962222222133456*************** PP

  == domain 2    score: -0.7 bits;  conditional E-value: 6.4
  Rora-aln 359 qndqivllkaGslevvfir.mcrafdsqnntvyf.dGkyasPdvfksl.GcedfisfvfefGkslcsmhltedeialfsafvlmsadrsWlqekv..kiek 454
                +d+i+ll+  s+  v +    r++ s+ + v   dG    Pd +  +   e  i     +   l  + +t++e  l+  +++  a    l ek    i k
  F33E11.1 202 NEDKIILLRNFSFKSVILNsAMRSYSSKVDRVTTpDGIDVYPDFMLRMfSPEFVIGIRSRLIARLAELKVTDEEHMLLNVLLFCDAALHNLSEKAvtTISK 302
               45899999999998666642679999998888644999999997655505555567777888889999999999999998888888888999985336888 PP

  Rora-aln 455 lqqkiq.lalqhvl 467
                qq    + lq+ l
  F33E11.1 303 YQQMYSsVLLQYCL 316
               88865414456655 PP

>> F47C10.4  CE10662	WBGene00018542	locus:nhr-187	status:Partially_confirmed	UniProt:O01564	protein_id:CCD64886.1
   #    score  bias  c-Evalue  i-Evalue hmmfrom  hmm to    alifrom  ali to    envfrom  env to     acc
 ---   ------ ----- --------- --------- ------- -------    ------- -------    ------- -------    ----
   1 !   34.5   5.9   1.5e-10     1e-08      83     150 ..      27      97 ..      20     129 .. 0.85

  Alignments for each domain:
  == domain 1    score: 34.5 bits;  conditional E-value: 1.5e-10
  Rora-aln  83 ckicGdkssGihyGvitceGckGffrrsqqsnatyscPrqknclidrtsrnr...cqhcrlqkclavGmsr 150
               c +c   +    +Gv++c+ ck ffrr+   n  y c r+  c+ d  s  +   c+ crl +c+ vGm  
  F47C10.4  27 CVVCKRPANCYNFGVMSCDACKMFFRRTMLLNVQYVCRRKNQCFDDSFSCLKtpyCRACRLVQCVKVGMKL 97 
               88999999999***********************************999654344**************75 PP

>> T19H12.8  CE35775	WBGene00020591	locus:nhr-220	nuclear hormone receptor	status:Partially_confirmed	UniProt:O01612	pro
   #    score  bias  c-Evalue  i-Evalue hmmfrom  hmm to    alifrom  ali to    envfrom  env to     acc
 ---   ------ ----- --------- --------- ------- -------    ------- -------    ------- -------    ----
   1 !   34.2   4.7   1.8e-10   1.2e-08      79     157 ..     108     194 ..      80     198 .. 0.77

  Alignments for each domain:
  == domain 1    score: 34.2 bits;  conditional E-value: 1.8e-10
  Rora-aln  79 eiiPckicGdkssGihyGvitceGckGffrrsqq.....snatyscPr.qknclidrtsrnrc..qhcrlqkclavGmsrdavkfGr 157
                + Pc+icG k+ G h+Gv +c  c  ffr         + +  sc      cl    s n c  + crl+kc+  Gm   + ++ r
  T19H12.8 108 ILFPCRICGKKAHGTHFGVFSCRACAAFFRLVFSlilgmAISFRSCMEiFVKCLAKGGSGNEClcKPCRLKKCFETGMDPSSFQYNR 194
               368***************************8643122114455689762579*********853389***********887777766 PP

>> C54F6.8  CE17603	WBGene00016926	locus:nhr-171	nuclear hormone receptor	status:Partially_confirmed	UniProt:O16443	prot
   #    score  bias  c-Evalue  i-Evalue hmmfrom  hmm to    alifrom  ali to    envfrom  env to     acc
 ---   ------ ----- --------- --------- ------- -------    ------- -------    ------- -------    ----
   1 !   34.1   5.1   1.9e-10   1.3e-08      83     149 ..      18      85 ..      14      97 .. 0.92

  Alignments for each domain:
  == domain 1    score: 34.1 bits;  conditional E-value: 1.9e-10
  Rora-aln  83 ckicGdkssGihyGvitceGckGffrrsqqsnatyscPrqkncl.idrtsrnrcqhcrlqkclavGms 149
               c +c   +   +yG ++ce ck ffrr      +y c +  nc    + +r +c+ cr+++cl +Gm 
   C54F6.8  18 CTVCRRPAFTRYYGAVSCEACKMFFRRMIIEKLSYDCKKINNCYeTSKGTRFKCRSCRFKRCLQMGMK 85 
               888888888899*******************************8457899*****************5 PP

>> H22D14.1  CE19931	WBGene00010410	locus:nhr-267	Zinc finger, C4 type (two domains)	status:Partially_confirmed	UniProt:
   #    score  bias  c-Evalue  i-Evalue hmmfrom  hmm to    alifrom  ali to    envfrom  env to     acc
 ---   ------ ----- --------- --------- ------- -------    ------- -------    ------- -------    ----
   1 !   34.6   8.2   1.4e-10   9.5e-09      82     159 ..       9      85 ..       1      93 [. 0.87
   2 ?   -1.3   0.0       9.4   6.3e+02     890     951 ..     151     214 ..      94     219 .. 0.56

  Alignments for each domain:
  == domain 1    score: 34.6 bits;  conditional E-value: 1.4e-10
  Rora-aln  82 PckicGdkssG.ihyGvitceGckGffrrsqqsnatyscPrqknclidrtsrnrcqhcrlqkclavGmsrdavkfGrms 159
               Pc++c d +s   h+G+ +c  c  ffrr+      ++c    nc +    +  c+ cr   c+  Gms+d ++ G + 
  H22D14.1   9 PCQVCQDTASTrHHFGITSCTACASFFRRTTMN--QFTCNLDNNCSVSYKKKWVCRACRYNNCIRAGMSKDYIRRGNVD 85 
               *******98862579**************9765..688**********************************9999765 PP

  == domain 2    score: -1.3 bits;  conditional E-value: 9.4
  Rora-aln 890 hdllllvrcsvqrietr.prs.kkrkkirrvggtrlpthshrnpvsletkssclpvqqvenegv 951
               ++ll +    v+r  ++  r   k+  +    +  +   +++n +s+e+   c  v+ +e+e v
  H22D14.1 151 DELLQFYLKEVERTMVQkQRGlAKNALLAESMNELMIISAYQNGLSMESCMHCPGVNSLEKEDV 214
               3333333334444332202221223333444455566777777777777777777777777766 PP

>> F57A10.6  CE42843	WBGene00010186	locus:nhr-283	status:Partially_confirmed	UniProt:Q7YSI6	protein_id:CAE17969.2
   #    score  bias  c-Evalue  i-Evalue hmmfrom  hmm to    alifrom  ali to    envfrom  env to     acc
 ---   ------ ----- --------- --------- ------- -------    ------- -------    ------- -------    ----
   1 !   34.0   5.8     2e-10   1.4e-08      83     168 ..       2      81 ..       1      99 [. 0.78

  Alignments for each domain:
  == domain 1    score: 34.0 bits;  conditional E-value: 2e-10
  Rora-aln  83 ckicGd.kssGihyGvitceGckGffrrsqqsnatyscPrqknclidrtsrnrcqhcrlqkclavGmsrdavkfGrmskkqrdslya 168
               c ic    ssG  yGv+ c  ck ffrr+       +c ++ +c+       +c++cr+qkc+  Gms        +  k  dsl a
  F57A10.6   2 CSICNVrESSGFSYGVLCCGACKMFFRRALFVKNIDTCRQKGECI------KKCRYCRFQKCIQAGMSYTPTE-NLLELKNNDSLSA 81 
               999985269***********************9999996555675......68***************76543.3455555555555 PP

>> Y46H3D.6  CE24323	WBGene00021610	locus:nhr-237	zinc finger protein	status:Partially_confirmed	UniProt:Q966B8	protein_
   #    score  bias  c-Evalue  i-Evalue hmmfrom  hmm to    alifrom  ali to    envfrom  env to     acc
 ---   ------ ----- --------- --------- ------- -------    ------- -------    ------- -------    ----
   1 !   33.7   4.6   2.5e-10   1.7e-08      83     153 ..      10      82 ..       5     111 .. 0.87

  Alignments for each domain:
  == domain 1    score: 33.7 bits;  conditional E-value: 2.5e-10
  Rora-aln  83 ckicGdkssGihyGvitceGckGffrrsqqsnatyscPrqk.ncli.drtsrnrcqhcrlqkclavGmsrdav 153
               c++cG+ +  +h+G ++c  c  ffrr   +    s  r    c + ++  r  c  cr  kc+ vGm   av
  Y46H3D.6  10 CRVCGECADAVHFGALSCRACAAFFRRKVAAGKPLSSSRCSgSCKLeNQVLRRLCAKCRYEKCVQVGMRTSAV 82 
               ******************************999999999652786615678999**************98888 PP

>> F59E11.11  CE35887	WBGene00019116	locus:nhr-143	status:Partially_confirmed	UniProt:O16753	protein_id:CCD72139.1
   #    score  bias  c-Evalue  i-Evalue hmmfrom  hmm to    alifrom  ali to    envfrom  env to     acc
 ---   ------ ----- --------- --------- ------- -------    ------- -------    ------- -------    ----
   1 !   33.3   7.2   3.3e-10   2.2e-08      82     157 ..      25     100 ..       9     104 .. 0.87

  Alignments for each domain:
  == domain 1    score: 33.3 bits;  conditional E-value: 3.3e-10
   Rora-aln  82 PckicGdkssGihyGvitceGckGffrrsqqsna.tyscPrqknclidrtsrnrcqhcrlqkclavGmsrdavkfGr 157
                 c ic  k  G h+Gv +c  c  ffrr          c   k c   +  r +c+ crl kc ++Gm+ d ++  r
  F59E11.11  25 KCEICCSKGHGNHFGVTACRACAAFFRRMIVGTGyRQKCRSYKTCE-PKDGRWQCKKCRLEKCYSLGMTPDNIQHDR 100
                6***************************987654145788889996.6889********************998765 PP

>> ZK678.2  CE15385	WBGene00014068	locus:nhr-255	Ligand-binding domain of nuclear hormone receptors, Zinc finger, C4 typ
   #    score  bias  c-Evalue  i-Evalue hmmfrom  hmm to    alifrom  ali to    envfrom  env to     acc
 ---   ------ ----- --------- --------- ------- -------    ------- -------    ------- -------    ----
   1 !   33.4   4.7   3.1e-10   2.1e-08      82     153 ..       9      83 ..       5     106 .. 0.81

  Alignments for each domain:
  == domain 1    score: 33.4 bits;  conditional E-value: 3.1e-10
  Rora-aln  82 PckicGdkssGihyGvitceGckGffrrsqqsnatys.cPrqknclidrts..rnrcqhcrlqkclavGmsrdav 153
                c ic   +s   yG i+c+ ck ffrr++ s +  s c  +  c   + s  +  c+ crl kc+  Gm+ ++ 
   ZK678.2   9 NCIICDRETSLFNYGAISCNACKLFFRRAKVSKTEISpCSNRNLCHKTKMStwKSACKSCRLLKCVKAGMTLNST 83 
               699******************************99985666666887775533789**************87654 PP

>> Y5H2A.2  CE42200	WBGene00021163	locus:nhr-275	status:Partially_confirmed	UniProt:Q966A2	protein_id:CCD71000.1
   #    score  bias  c-Evalue  i-Evalue hmmfrom  hmm to    alifrom  ali to    envfrom  env to     acc
 ---   ------ ----- --------- --------- ------- -------    ------- -------    ------- -------    ----
   1 !   33.2   8.4   3.7e-10   2.5e-08      83     150 ..      16      85 ..      12      94 .. 0.87

  Alignments for each domain:
  == domain 1    score: 33.2 bits;  conditional E-value: 3.7e-10
  Rora-aln  83 ckicGdkssGihyGvitceGckGffrrsqq.snatyscPr.qknclidrtsrnrcqhcrlqkclavGmsr 150
               c +cG    G+h+G itc  c  ffrr    +  t  c      c i    r  c+ crl+kc  +Gm  
   Y5H2A.2  16 CEVCGLEGHGLHFGAITCRACAAFFRRVGAgARFTIECQVgDDRCEITSNGRSCCKKCRLKKCKDIGMIV 85 
               9**************************86515678999752578************************65 PP

>> F14A5.1  CE40558	WBGene00008778	locus:nhr-264	Zinc finger, C4 type (two domains)	status:Predicted	UniProt:Q19438	prot
   #    score  bias  c-Evalue  i-Evalue hmmfrom  hmm to    alifrom  ali to    envfrom  env to     acc
 ---   ------ ----- --------- --------- ------- -------    ------- -------    ------- -------    ----
   1 !   33.7   8.7   2.5e-10   1.7e-08      82     159 ..      59     135 ..      41     156 .. 0.88

  Alignments for each domain:
  == domain 1    score: 33.7 bits;  conditional E-value: 2.5e-10
  Rora-aln  82 PckicGdkssG.ihyGvitceGckGffrrsqqsnatyscPrqknclidrtsrnrcqhcrlqkclavGmsrdavkfGrms 159
               Pc++c d +s   h+G+ +c  c  ffrr+      ++c    nc +    +  c+ cr   c+  Gms+d ++ G + 
   F14A5.1  59 PCQVCQDSASTrHHFGITSCTACASFFRRTTMN--QFTCNLDNNCSVSYKKKWVCRACRYNNCIRAGMSKDYIRRGNVD 135
               *******98862679**************9765..688***********************************999875 PP

>> T01G6.2  CE40113	WBGene00003721	locus:nhr-131	zinc finger protein	status:Partially_confirmed	UniProt:O16968	protein_i
   #    score  bias  c-Evalue  i-Evalue hmmfrom  hmm to    alifrom  ali to    envfrom  env to     acc
 ---   ------ ----- --------- --------- ------- -------    ------- -------    ------- -------    ----
   1 !   33.0   8.0   4.1e-10   2.8e-08      82     152 ..       9      74 ..       4      92 .. 0.84

  Alignments for each domain:
  == domain 1    score: 33.0 bits;  conditional E-value: 4.1e-10
  Rora-aln  82 PckicGdkssGihyGvitceGckGffrrsqqsnatyscPrqknclidrtsrnrcqhcrlqkclavGmsrda 152
               Pc icG    G h+Gvi+c  c  ffrr+  s  +      k c  d      c+ crl+kc  vGm    
   T01G6.2   9 PCIICGQNGQGHHFGVISCRACAAFFRRAADSKWSRMKCLSKYC--D-GKTYHCKPCRLKKCRDVGMD--V 74 
               9****************************999876655566777..3.34578**************4..3 PP

>> Y116A8C.18  CE44455	WBGene00013795	locus:nhr-229	status:Partially_confirmed	UniProt:Q9U2V3	protein_id:CAB55124.3
   #    score  bias  c-Evalue  i-Evalue hmmfrom  hmm to    alifrom  ali to    envfrom  env to     acc
 ---   ------ ----- --------- --------- ------- -------    ------- -------    ------- -------    ----
   1 ?   -0.8   0.7       6.6   4.5e+02     796     825 ..     114     143 ..      35     235 .. 0.49
   2 !   33.4   5.5   3.2e-10   2.1e-08      16     155 ..     259     399 ..     241     404 .. 0.70

  Alignments for each domain:
  == domain 1    score: -0.8 bits;  conditional E-value: 6.6
    Rora-aln 796 pvgeilklqdellkpvsrkvpelplinsee 825
                  + + lkl +el++ + +++ e  +   ee
  Y116A8C.18 114 EIVNELKLSEELIDCLEKQLQESKIELKEE 143
                 333334444444444444443333222222 PP

  == domain 2    score: 33.4 bits;  conditional E-value: 3.2e-10
    Rora-aln  16 elkvaaaekakalleagelaeklgaketvlkseaakkekealskvqevasaaiwlrasvaa.qieiiPckicGdkssGihyGvitceGckGffrrs..q 111
                 e+++    k++ + + +el +++++++++l +++++ e+++ s+++ v+ a+  + +s a+       c++c    +  hy   tc Gc  ffr+    
  Y116A8C.18 259 EVQSERLLKSEVAEKLAELIKSVKTSNSMLLEKTTQFEDAQGSRENVVEGANDEMDTSFASdETRTENCQVCDAPNAQKHYNAQTCGGCSQFFRKIviD 357
                 34444444455555555566666666666666666555555555555555555566666551455668**************************95212 PP

    Rora-aln 112 qsnatyscPrqknclidrtsrnrcqhcrlqkclavGmsrdavkf 155
                     +  c     c i+  +rn c +cr  kc++ Gm  da k 
  Y116A8C.18 358 SKQNSLKCSGSGRCKINTVTRNYCSYCRYAKCVSEGM--DAGKV 399
                 3345678*****************************9..55555 PP

>> T18D3.2  CE03663	WBGene00003854	locus:odr-7	Zinc finger, C4 type (two domains)	status:Confirmed	UniProt:P41933	protei
   #    score  bias  c-Evalue  i-Evalue hmmfrom  hmm to    alifrom  ali to    envfrom  env to     acc
 ---   ------ ----- --------- --------- ------- -------    ------- -------    ------- -------    ----
   1 !   32.8   6.8   4.7e-10   3.2e-08      83     157 ..     330     409 ..     304     415 .. 0.86

  Alignments for each domain:
  == domain 1    score: 32.8 bits;  conditional E-value: 4.7e-10
  Rora-aln  83 ckic.GdkssGihyGvitceGckGffrrsqqsnatyscPrqkncl...idrts.rnrcqhcrlqkclavGmsrdavkfGr 157
               c++c    + G+h+G  tc  c  ffrr+   +  y c r + c     d t  r  c+ cr+++cl +Gm  + v+  r
   T18D3.2 330 CQVClSTHANGLHFGARTCAACAAFFRRTISDDKRYVCKRNQRCNnasRDGTGyRKICRSCRMKRCLEIGMLPENVQHKR 409
               9999445789******************************99885222566644899**************999988766 PP

>> F47C10.1  CE17834	WBGene00018539	locus:nhr-185	status:Partially_confirmed	UniProt:O01559	protein_id:CCD64883.1
   #    score  bias  c-Evalue  i-Evalue hmmfrom  hmm to    alifrom  ali to    envfrom  env to     acc
 ---   ------ ----- --------- --------- ------- -------    ------- -------    ------- -------    ----
   1 !   32.4   8.3   6.1e-10   4.1e-08      81     149 ..      15      86 ..       7      91 .. 0.92

  Alignments for each domain:
  == domain 1    score: 32.4 bits;  conditional E-value: 6.1e-10
  Rora-aln  81 iPckicGdkssGihyGvitceGckGffrrsqqsnatyscPrqknclid...rtsrnrcqhcrlqkclavGms 149
               i c +c   + G+ yGv +c+ ck ffrr      +y+c     c  +      r +c+ cr++kcl vGm 
  F47C10.1  15 IQCSVCCQLAFGLNYGVPSCNACKMFFRRMNIIKPSYTCLADGSCYTNfgfTHGRPKCRSCRFRKCLDVGMK 86 
               78*******************************************9983333579****************6 PP

>> F48G7.11  CE35318	WBGene00018622	locus:nhr-190	nuclear hormone receptor	status:Partially_confirmed	UniProt:O44593	pro
   #    score  bias  c-Evalue  i-Evalue hmmfrom  hmm to    alifrom  ali to    envfrom  env to     acc
 ---   ------ ----- --------- --------- ------- -------    ------- -------    ------- -------    ----
   1 !   32.3   8.1   6.8e-10   4.6e-08      82     157 ..      10      86 ..       7     102 .. 0.84

  Alignments for each domain:
  == domain 1    score: 32.3 bits;  conditional E-value: 6.8e-10
  Rora-aln  82 PckicGdkssGihyGvitceGckGffrrsqqsnat...yscPrqknclidrtsrnrcqhcrlqkclavGmsrdavkfGr 157
               Pc icG  s G h+Gv++c  c  ffrr+    a      c r    l dr     c+ crl+ c   Gm  +  + Gr
  F48G7.11  10 PCVICGQPSHGRHFGVLSCRACAAFFRRAVMRSAKsqdMVCERESCSLKDRIQ--CCKICRLKMCYDAGMDPNKFQTGR 86 
               9**************************9876555422268***********85..7**************988887787 PP

>> F41D3.1  CE16020	WBGene00003672	locus:nhr-82	Zinc finger, C4 type (two domains)	status:Partially_confirmed	UniProt:O4
   #    score  bias  c-Evalue  i-Evalue hmmfrom  hmm to    alifrom  ali to    envfrom  env to     acc
 ---   ------ ----- --------- --------- ------- -------    ------- -------    ------- -------    ----
   1 !   32.3   7.2   6.9e-10   4.7e-08      82     154 ..      10      81 ..       3      96 .. 0.88

  Alignments for each domain:
  == domain 1    score: 32.3 bits;  conditional E-value: 6.9e-10
  Rora-aln  82 PckicGdks.sGihyGvitceGckGffrrsqqsnatyscPrqknclidrtsrnrcqhcrlqkclavGmsrdavk 154
               Pc +c     +  h+G+i+c  c  ffrrs      y c   k c+i    +  c+ cr   c+  Gm rd v+
   F41D3.1  10 PCPVCSSMDrTRRHFGIIACTACAAFFRRSFG--QQYLCNAEKKCIIMHDRKFFCRACRYSSCVKAGMRRDLVR 81 
               9999986541568*****************75..46***********************************997 PP

>> F44A2.4  CE04571	WBGene00018404	locus:nhr-39	C4-type zinc finger	status:Partially_confirmed	UniProt:Q20379	protein_id
   #    score  bias  c-Evalue  i-Evalue hmmfrom  hmm to    alifrom  ali to    envfrom  env to     acc
 ---   ------ ----- --------- --------- ------- -------    ------- -------    ------- -------    ----
   1 !   32.2   9.4   7.5e-10   5.1e-08      83     149 ..      14      79 ..       9      84 .. 0.93

  Alignments for each domain:
  == domain 1    score: 32.2 bits;  conditional E-value: 7.5e-10
  Rora-aln  83 ckicGdkssGihyGvitceGckGffrrsqqsnatyscPrqknclidrtsrnrcqhcrlqkclavGms 149
               c ic   +s   +Gv++c  ck ff r+ q    y c +   cl +  s   cq cr+ kcl +Gm 
   F44A2.4  14 CTICSRPASTRNHGVLSCSACKMFFARTVQNKLKYECKKENQCLGN-FSHRICQSCRFEKCLKLGMR 79 
               9******************************************976.56778**************5 PP

>> F16H11.5  CE40252	WBGene00003635	locus:nhr-45	zinc finger DNA-binding protein	status:Confirmed	UniProt:Q19496	protein
   #    score  bias  c-Evalue  i-Evalue hmmfrom  hmm to    alifrom  ali to    envfrom  env to     acc
 ---   ------ ----- --------- --------- ------- -------    ------- -------    ------- -------    ----
   1 !   32.4  10.1   6.5e-10   4.4e-08      82     152 ..       2      72 ..       1      82 [. 0.97

  Alignments for each domain:
  == domain 1    score: 32.4 bits;  conditional E-value: 6.5e-10
  Rora-aln  82 PckicGdkssGihyGvitceGckGffrrsqqsnatyscPrqknclidrtsrnrcqhcrlqkclavGmsrda 152
                c +c   + G h+G+  c  c  ffrr+   n  y c   + c +    r  c+ cr  kc+ vGm +d 
  F16H11.5   2 SCLVCETDAHGQHFGIRCCRACAAFFRRTLTMNLRYKCRFDRKCEVSFNKRYSCRCCRYEKCVRVGMRKDN 72 
               699*****************************************************************996 PP

>> K06B4.10  CE11800	WBGene00010604	locus:nhr-199	Zinc finger, C4 type (two domains) (2 domains)	status:Partially_confir
   #    score  bias  c-Evalue  i-Evalue hmmfrom  hmm to    alifrom  ali to    envfrom  env to     acc
 ---   ------ ----- --------- --------- ------- -------    ------- -------    ------- -------    ----
   1 !   31.8   5.4   9.8e-10   6.6e-08      78     156 ..      17     112 ..       5     121 .. 0.78

  Alignments for each domain:
  == domain 1    score: 31.8 bits;  conditional E-value: 9.8e-10
  Rora-aln  78 ieiiP.ckicGdkssGihyGvi.tceGckGffrrsqqsnatyscPrqkncl...............idrtsrnrcqhcrlqkclavGmsrdavkfG 156
                e iP c ic + + G h+Gv  +c  c  ffrr+ q n  + c r   c+               +   +r  c+ cr  kcl +Gm r +v+  
  K06B4.10  17 NEPIPyCLICSEVADGNHFGVAaACRACAAFFRRTVQHNKIHECGRNGQCFflsckfllvgfqispLSSDARSMCKACRYGKCLEMGMQRSSVQQR 112
               566666***************637***********************999633333333333322223457999*****************99865 PP

>> T01G6.6a  CE35608	WBGene00020153	locus:nhr-212	nuclear hormone receptor	status:Partially_confirmed	UniProt:O16964	pro
   #    score  bias  c-Evalue  i-Evalue hmmfrom  hmm to    alifrom  ali to    envfrom  env to     acc
 ---   ------ ----- --------- --------- ------- -------    ------- -------    ------- -------    ----
   1 !   32.2   4.9   7.3e-10   4.9e-08      81     149 ..       7      78 ..       3      93 .. 0.87

  Alignments for each domain:
  == domain 1    score: 32.2 bits;  conditional E-value: 7.3e-10
  Rora-aln  81 iPckicGdkssGihyGvitceGckGffrrsq.qsna.tyscPrqkn.clidrtsrnrcqhcrlqkclavGms 149
               i c+ic   + G h+G ++c  c  ffrrs    na  + c r  n c +  + +  c+ crl++c   Gm 
  T01G6.6a   7 ILCQICALPAHGNHFGAVSCRACSAFFRRSIlEKNAeNFKCLRGNNtCEVKLAGKFYCKKCRLKRCYETGMD 78 
               77****************************635566369****987799**********************6 PP

>> Y46H3D.7  CE24324	WBGene00021611	locus:nhr-238	zinc finger protein	status:Confirmed	UniProt:Q966B7	protein_id:CCD6958
   #    score  bias  c-Evalue  i-Evalue hmmfrom  hmm to    alifrom  ali to    envfrom  env to     acc
 ---   ------ ----- --------- --------- ------- -------    ------- -------    ------- -------    ----
   1 !   31.8   8.7   9.4e-10   6.3e-08      82     165 ..       7      87 ..       3      91 .. 0.88

  Alignments for each domain:
  == domain 1    score: 31.8 bits;  conditional E-value: 9.4e-10
  Rora-aln  82 PckicGdkssGihyGvitceGckGffrrsqqsnatyscPrqknc.lidrtsrnrcqhcrlqkclavGmsrdavkfGrmskkqrds 165
                c +c   +   h+G i ce c  ffrr      t +     nc l ++  r  c  cr qkcl +Gm    vk    skkq+ s
  Y46H3D.7   7 FCGVCEHSADVFHFGAICCEACAAFFRRLVSRSKTPTAICSGNCdLRNKIIRKLCSSCRYQKCLQIGMKESLVK----SKKQKTS 87 
               6999*999999*****************8777777777778899677999*********************999....7888765 PP

>> C33G8.11  CE34731	WBGene00003697	locus:nhr-107	nuclear hormone receptor	status:Confirmed	UniProt:Q86PJ2	protein_id:CC
   #    score  bias  c-Evalue  i-Evalue hmmfrom  hmm to    alifrom  ali to    envfrom  env to     acc
 ---   ------ ----- --------- --------- ------- -------    ------- -------    ------- -------    ----
   1 !   31.9   6.2   8.9e-10     6e-08      81     153 ..       2      71 ..       1      76 [. 0.90

  Alignments for each domain:
  == domain 1    score: 31.9 bits;  conditional E-value: 8.9e-10
  Rora-aln  81 iPckicGdkssGihyGvitceGckGffrrsqqsna.tyscPrqknclidrtsrnrcqhcrlqkclavGmsrdav 153
               + c +c   s+  h+G i+c  c  ffrr   s   t  c     cl  + s+  c+ cr++kc avGm    v
  C33G8.11   2 VNCMVCDASSAQYHFGAIACRACAAFFRRYVNSKKlTILC----KCLSKKESQYPCRLCRMKKCKAVGMEASKV 71 
               68***************************99986427778....6************************86655 PP

>> T19A5.4  CE13732	WBGene00003634	locus:nhr-44	zinc finger protein	status:Partially_confirmed	UniProt:Q22555	protein_id
   #    score  bias  c-Evalue  i-Evalue hmmfrom  hmm to    alifrom  ali to    envfrom  env to     acc
 ---   ------ ----- --------- --------- ------- -------    ------- -------    ------- -------    ----
   1 !   31.8   4.0   9.8e-10   6.6e-08      82     154 ..      23      97 ..       5     110 .. 0.87

  Alignments for each domain:
  == domain 1    score: 31.8 bits;  conditional E-value: 9.8e-10
  Rora-aln  82 PckicGdkssGihyGvitceGckGffrrsqqs.natyscPrqkn.clidrtsrnrcqhcrlqkclavGmsrdavk 154
                c +c   s G h+Gv +c  c  ffrr   +    + c    n c  d   r  c+ cr  kc+a+Gm  d ++
   T19A5.4  23 KCLVCFQPSHGNHFGVDSCRACAAFFRRVFVThKQQFPCREGDNkCTPDEWGRWSCKRCRSDKCFALGMKPDNIQ 97 
               599*************************97651567999876555************************999876 PP

>> ZK1025.9  CE19335	WBGene00003703	locus:nhr-113	Zinc finger, C4 type (two domains)	status:Confirmed	UniProt:Q9XXL8	pro
   #    score  bias  c-Evalue  i-Evalue hmmfrom  hmm to    alifrom  ali to    envfrom  env to     acc
 ---   ------ ----- --------- --------- ------- -------    ------- -------    ------- -------    ----
   1 !   31.6   9.1   1.1e-09   7.4e-08      82     153 ..       7      77 ..       5      80 .. 0.93
   2 ?    5.6   0.3     0.077       5.2     806     895 ..      76     169 ..      74     203 .. 0.73

  Alignments for each domain:
  == domain 1    score: 31.6 bits;  conditional E-value: 1.1e-09
  Rora-aln  82 PckicGdk.ssGihyGvitceGckGffrrsqqsnatyscPrqknclidrtsrnrcqhcrlqkclavGmsrdav 153
               Pc+ic d  +sG h+G   c  c  ffrr+ +    ++c    +c+i    +  c+ cr   cl  Gm +d +
  ZK1025.9   7 PCRICNDSlTSGFHFGTSCCIACAAFFRRTVKN--QFTCNANNDCVISFEKKFTCRACRYNNCLKAGMRKDYI 77 
               9******758*******************9875..588*******************************9976 PP

  == domain 2    score: 5.6 bits;  conditional E-value: 0.077
  Rora-aln 806 ellkpvsrkvpelplinseeskqpsasdqssatsdasnw..pksswp.safqkpkgrlpyel.qdyvedtseyiapqegnfvyklfslhdllll 895
                + k  s+ vp+   +n + s+   +s  ss++s++s    p    p   + k   r+p el q yv+++ + ia +  n   +++  + +  l
  ZK1025.9  76 YIRKINSNYVPKQKCVNVDASRSIGTSSASSSSSESSPLvsPIIEKPiGKYSKILKRYPQELlQFYVKEVEKTIANRRKNSSKNILHAKSMNEL 169
               5667788999***********9999999999988888761144444424678888999999637899********9999887777655444332 PP

>> C17E7.6  CE08266	WBGene00015901	locus:nhr-158	nuclear hormone receptor	status:Partially_confirmed	UniProt:O16389	prot
   #    score  bias  c-Evalue  i-Evalue hmmfrom  hmm to    alifrom  ali to    envfrom  env to     acc
 ---   ------ ----- --------- --------- ------- -------    ------- -------    ------- -------    ----
   1 !   31.6   4.5   1.1e-09   7.4e-08      82     149 ..      25      93 ..      11      99 .. 0.90

  Alignments for each domain:
  == domain 1    score: 31.6 bits;  conditional E-value: 1.1e-09
  Rora-aln  82 PckicGdkssGihyGvitceGckGffrrsqqsnatyscPrqkncl.idrtsrnrcqhcrlqkclavGms 149
                c ic   +    yGv+tc+ ck ffrr       y c     c  + ++   +c+ cr q+cl  Gms
   C17E7.6  25 KCVICLRPAYSNNYGVLTCDACKMFFRRIVILKKDYKCKYDGRCAhVAKSPMVKCKGCRYQQCLDAGMS 93 
               599999999999*****************************999637888899***************9 PP

>> T24A6.11  CE46766	WBGene00020750	locus:nhr-222	zinc finger protein	status:Confirmed	UniProt:O61942	protein_id:CCD6357
   #    score  bias  c-Evalue  i-Evalue hmmfrom  hmm to    alifrom  ali to    envfrom  env to     acc
 ---   ------ ----- --------- --------- ------- -------    ------- -------    ------- -------    ----
   1 !   31.1   8.4   1.6e-09   1.1e-07      83     148 ..      12      80 ..       9      85 .. 0.91

  Alignments for each domain:
  == domain 1    score: 31.1 bits;  conditional E-value: 1.6e-09
  Rora-aln  83 ckicGdkssGihyGvitceGckGffrrsqqsnatyscPrqknclidrtsrn...rcqhcrlqkclavGm 148
               c ic   + G  yG  +c+ ck ffrr    +  + c  qk c+   t      rc+ cr+qkcl  Gm
  T24A6.11  12 CSICQRPAFGQNYGSFSCDACKMFFRRCIMLDLQFECIYQKRCFDKFTEHRrvpRCKACRFQKCLDTGM 80 
               9******************************************977776432338*************9 PP

>> ZK6.4  CE19643	WBGene00022639	locus:nhr-253	zinc finger protein	status:Partially_confirmed	UniProt:O61869	protein_id:
   #    score  bias  c-Evalue  i-Evalue hmmfrom  hmm to    alifrom  ali to    envfrom  env to     acc
 ---   ------ ----- --------- --------- ------- -------    ------- -------    ------- -------    ----
   1 !   31.4   4.0   1.3e-09   8.6e-08      83     160 ..       8      87 ..       5     105 .. 0.86

  Alignments for each domain:
  == domain 1    score: 31.4 bits;  conditional E-value: 1.3e-09
  Rora-aln  83 ckicGdkssGihyGvitceGckGffrrs.qqsnatyscPrqknclidrtsrnrcqhcrlqkclavGmsrda.vkfGrmsk 160
               c +c   ++   yGv +c+ ck ffrr   ++     c    nc+       +c  cr+qkc+ vGm+  + + fG  +k
     ZK6.4   8 CAVCERFTTEFNYGVPSCNACKIFFRRLiTRTTPVKKCYLGENCFTKTPITQKCVFCRFQKCIQVGMTLPSyLHFGEQTK 87 
               9999999999*****************7245667889***********9******************9654267777666 PP

>> T01G6.6b  CE42457	WBGene00020153	locus:nhr-212	status:Partially_confirmed	UniProt:B1GRK7	protein_id:CCD73126.1
   #    score  bias  c-Evalue  i-Evalue hmmfrom  hmm to    alifrom  ali to    envfrom  env to     acc
 ---   ------ ----- --------- --------- ------- -------    ------- -------    ------- -------    ----
   1 !   31.3   5.8   1.3e-09   8.9e-08      81     153 ..       7      82 ..       3      92 .. 0.88

  Alignments for each domain:
  == domain 1    score: 31.3 bits;  conditional E-value: 1.3e-09
  Rora-aln  81 iPckicGdkssGihyGvitceGckGffrrsq.qsna.tyscPrqkn.clidrtsrnrcqhcrlqkclavGmsrdav 153
               i c+ic   + G h+G ++c  c  ffrrs    na  + c r  n c +  + +  c+ crl++c   Gm    +
  T01G6.6b   7 ILCQICALPAHGNHFGAVSCRACSAFFRRSIlEKNAeNFKCLRGNNtCEVKLAGKFYCKKCRLKRCYETGMDPKCL 82 
               77****************************635566369****987799**********************86655 PP

>> C45E1.1b  CE39697	WBGene00003654	locus:nhr-64	status:Confirmed	UniProt:D4YW56	protein_id:CCD67353.1
   #    score  bias  c-Evalue  i-Evalue hmmfrom  hmm to    alifrom  ali to    envfrom  env to     acc
 ---   ------ ----- --------- --------- ------- -------    ------- -------    ------- -------    ----
   1 !   24.4   0.7   1.7e-07   1.1e-05      70     104 ..      14      48 ..       2      50 .. 0.81
   2 !   10.8   3.0    0.0021      0.14     131     157 ..      50      76 ..      48      80 .. 0.90
   3 ?    2.2   0.0      0.86        58     342     384 ..     142     182 ..     123     190 .. 0.88

  Alignments for each domain:
  == domain 1    score: 24.4 bits;  conditional E-value: 1.7e-07
  Rora-aln  70 lrasvaaqieiiPckicGdkssGihyGvitceGck 104
                ++  ++  e + c icGd+++G hyG ++c+Gck
  C45E1.1b  14 SQSPQSSSFENVFCAICGDRATGKHYGAMSCDGCK 48 
               455567789999**********************9 PP

  == domain 2    score: 10.8 bits;  conditional E-value: 0.0021
  Rora-aln 131 srnrcqhcrlqkclavGmsrdavkfGr 157
                rn c+ cr+  cl  Gm rdav+  r
  C45E1.1b  50 KRNSCRKCRFDVCLRKGMRRDAVQTER 76 
               7**********************8655 PP

  == domain 3    score: 2.2 bits;  conditional E-value: 0.86
  Rora-aln 342 qyvvefakridGfmelcqndqivllkaGslevvfirmcrafds 384
                 +ve+ak ++Gf  +    q+ ll+  s +   + mc af s
  C45E1.1b 142 TLMVEWAKVLEGFQRVDNITQVALLRHFSAQ--HLVMCAAFRS 182
               568***********************98876..5679*99987 PP

>> ZK6.5  CE40002	WBGene00022640	locus:nhr-254	zinc finger protein	status:Partially_confirmed	UniProt:O61868	protein_id:
   #    score  bias  c-Evalue  i-Evalue hmmfrom  hmm to    alifrom  ali to    envfrom  env to     acc
 ---   ------ ----- --------- --------- ------- -------    ------- -------    ------- -------    ----
   1 !   30.9   4.0   1.8e-09   1.2e-07      83     162 ..       8      89 ..       5     107 .. 0.86

  Alignments for each domain:
  == domain 1    score: 30.9 bits;  conditional E-value: 1.8e-09
  Rora-aln  83 ckicGdkssGihyGvitceGckGffrrsqqsna.tyscPrqknclidrtsrnrcqhcrlqkclavGmsrda.vkfGrmskkq 162
               c +c   ++   yGv +c+ ck ffrr     a    c     c+       +c  cr+qkc+ vGm+  + + fG ++k +
     ZK6.5   8 CAVCERFTTEFNYGVPSCNACKIFFRRLITRTApVKQCYIGEHCFTKSPITKKCTFCRFQKCIQVGMTLPSyLHFGELTKEK 89 
               9999999999*****************9777662678******************************975437999998854 PP

>> K06B4.5  CE35583	WBGene00010600	locus:nhr-196	Zinc finger, C4 type (two domains)	status:Partially_confirmed	UniProt:O
   #    score  bias  c-Evalue  i-Evalue hmmfrom  hmm to    alifrom  ali to    envfrom  env to     acc
 ---   ------ ----- --------- --------- ------- -------    ------- -------    ------- -------    ----
   1 !   30.9   5.9   1.7e-09   1.2e-07      94     149 ..       6      61 ..       2      67 .. 0.95
   2 ?   -0.6   0.0         6     4e+02     261     278 ..     264     281 ..     260     296 .. 0.79

  Alignments for each domain:
  == domain 1    score: 30.9 bits;  conditional E-value: 1.7e-09
  Rora-aln  94 hyGvitceGckGffrrsqqsnatyscPrqknclidrtsrnrcqhcrlqkclavGms 149
                yGv++c  ck ff rs + n  y c     c+ +  s  +c+ cr++kc  vGm 
   K06B4.5   6 NYGVLSCFACKMFFYRSSKNNLIYKCRNINQCFQNYNSPIKCRACRFRKCQKVGMK 61 
               6******************************************************6 PP

  == domain 2    score: -0.6 bits;  conditional E-value: 6
  Rora-aln 261 sGffPycsftnGetsPtv 278
               s ++ +c ftn  t+Pt 
   K06B4.5 264 SALLQHCQFTNSRTAPTR 281
               677889**********94 PP

>> T27B7.5b  CE14239	WBGene00020851	locus:nhr-227	status:Partially_confirmed	protein_id:CCD74251.1
   #    score  bias  c-Evalue  i-Evalue hmmfrom  hmm to    alifrom  ali to    envfrom  env to     acc
 ---   ------ ----- --------- --------- ------- -------    ------- -------    ------- -------    ----
   1 !   30.4   5.1   2.6e-09   1.7e-07      82     153 ..      57     125 ..      53     136 .. 0.78

  Alignments for each domain:
  == domain 1    score: 30.4 bits;  conditional E-value: 2.6e-09
  Rora-aln  82 PckicGdkssGihyGvitceGckGffrrsqqsnatyscPrqknclidrtsr..nrcqhcrlqkclavGmsrdav 153
                c+ic  ++ G h+Gv+tc  c  ffrrs  s        ++ c+     +    c+ crl+kc+  Gm     
  T27B7.5b  57 VCRICELQADGTHFGVVTCRACAVFFRRSTTSKWI-----KRKCMARSEDKlvCSCKPCRLRKCIENGMDSSKF 125
               5****************************888754.....44455433333115799************65544 PP

>> C47F8.2  CE36112	WBGene00008158	locus:nhr-165	Zinc finger, C4 type (two domains)	status:Partially_confirmed	UniProt:O
   #    score  bias  c-Evalue  i-Evalue hmmfrom  hmm to    alifrom  ali to    envfrom  env to     acc
 ---   ------ ----- --------- --------- ------- -------    ------- -------    ------- -------    ----
   1 !   30.8   8.4     2e-09   1.3e-07      83     157 ..      11      87 ..       7      93 .. 0.91

  Alignments for each domain:
  == domain 1    score: 30.8 bits;  conditional E-value: 2e-09
  Rora-aln  83 ckicGdks.sGihyGvitceGckGffrrsqqsnatyscPrqknclidrtsrnrcqhcrlqkcla.vGmsrdavkfGr 157
               c icG    +  h+G ++c+ c  ffrr+   n  y c    nc+     r  c+ cr   c+   Gm rd v+  r
   C47F8.2  11 CLICGSICtAKFHFGGLSCNACASFFRRTVSLNIRYLCKNSNNCITSPGQRTFCKACRYESCVDkAGMKRDFVQQRR 87 
               999**9751679**************************************************9538*****998655 PP

>> E03H4.13  CE09139	WBGene00003679	locus:nhr-89	Zinc finger, C4 type (two domains)	status:Partially_confirmed	UniProt:O
   #    score  bias  c-Evalue  i-Evalue hmmfrom  hmm to    alifrom  ali to    envfrom  env to     acc
 ---   ------ ----- --------- --------- ------- -------    ------- -------    ------- -------    ----
   1 !   29.8  12.3   3.9e-09   2.6e-07      82     154 ..       7      78 ..       2      89 .. 0.92

  Alignments for each domain:
  == domain 1    score: 29.8 bits;  conditional E-value: 3.9e-09
  Rora-aln  82 PckicGd.kssGihyGvitceGckGffrrsqqsnatyscPrqknclidrtsrnrcqhcrlqkclavGmsrdavk 154
               Pc++c   k +  h+G+ +c  c  ffrrs   n  + cP    c i    +  c+ cr  kc+  Gm rd v+
  E03H4.13   7 PCRVCHSvKGTRRHFGITACMSCSSFFRRSL--NCKFYCPANNSCTILDDQKQFCRSCRYNKCVQSGMRRDCVR 78 
               9****75489999****************96..899************************************97 PP

>> T24A6.8  CE19590	WBGene00020748	locus:nhr-221	zinc finger protein	status:Partially_confirmed	UniProt:O61939	protein_i
   #    score  bias  c-Evalue  i-Evalue hmmfrom  hmm to    alifrom  ali to    envfrom  env to     acc
 ---   ------ ----- --------- --------- ------- -------    ------- -------    ------- -------    ----
   1 !   30.4   4.8   2.6e-09   1.7e-07      82     152 ..      33     106 ..      11     111 .. 0.87

  Alignments for each domain:
  == domain 1    score: 30.4 bits;  conditional E-value: 2.6e-09
  Rora-aln  82 PckicGdkssGihyGvitceGckGffrrsqqsnatyscPrqknclidrtsrn....rcqhcrlqkclavGmsrda 152
                c +c   + G h  v tc Gck ffrr         c    +c  d   rn    rc+ cr+++cl vGm   a
   T24A6.8  33 KCMVCVRPAHGYHCDVATCKGCKTFFRRMCLLRGEIKCSTSGDCY-DLEKRNspllRCRPCRFKRCLLVGMNPKA 106
               4999****************************************4.5555554446***************8666 PP

>> C17E7.7  CE17412	WBGene00015902	locus:nhr-159	nuclear hormone receptor	status:Partially_confirmed	UniProt:O16390	prot
   #    score  bias  c-Evalue  i-Evalue hmmfrom  hmm to    alifrom  ali to    envfrom  env to     acc
 ---   ------ ----- --------- --------- ------- -------    ------- -------    ------- -------    ----
   1 !   29.9   2.4   3.5e-09   2.4e-07      97     157 ..      69     133 ..      39     168 .. 0.84

  Alignments for each domain:
  == domain 1    score: 29.9 bits;  conditional E-value: 3.5e-09
  Rora-aln  97 vitceGckGffrrsqqsnatyscPrqkncl....idrtsrnrcqhcrlqkclavGmsrdavkfGr 157
               v+tc+ ck ffrr       y+c    nc+     d t   +c+ cr q cl  Gm     k  r
   C17E7.7  69 VLTCDACKMFFRRVVTEKLEYTCKCSNNCFegfsEDSTIYPKCKSCRYQECLKFGMNYAFRKQKR 133
               99***************************8444459999*****************866555555 PP

>> F44C8.11  CE35309	WBGene00003686	locus:nhr-96	nuclear hormone receptor	status:Partially_confirmed	UniProt:Q95X91	prot
   #    score  bias  c-Evalue  i-Evalue hmmfrom  hmm to    alifrom  ali to    envfrom  env to     acc
 ---   ------ ----- --------- --------- ------- -------    ------- -------    ------- -------    ----
   1 !   29.7   6.4   4.2e-09   2.8e-07      83     150 ..       7      74 ..       4      87 .. 0.91

  Alignments for each domain:
  == domain 1    score: 29.7 bits;  conditional E-value: 4.2e-09
  Rora-aln  83 ckicGdkssGihyGvitceGckGffrrsqqsnatyscPrqknclidrtsrnrcqhcrlqkclavGmsr 150
               c +cG  ++G  +Gvi+c  c  ffrr+      +    +  c i    + +c+ crl++c  vGm  
  F44C8.11   7 CAVCGQVTTGKNFGVISCRSCAAFFRRAPTWSRRFPECVKASCAIFENGKFKCKKCRLKRCQEVGMDV 74 
               99**************************98777777667789************************75 PP

>> F36A4.14  CE44742	WBGene00003668	locus:nhr-78	status:Partially_confirmed	UniProt:Q20097	protein_id:CCD69531.1
   #    score  bias  c-Evalue  i-Evalue hmmfrom  hmm to    alifrom  ali to    envfrom  env to     acc
 ---   ------ ----- --------- --------- ------- -------    ------- -------    ------- -------    ----
   1 !   29.8   5.3     4e-09   2.7e-07      82     154 ..       2      75 ..       1      83 [. 0.91

  Alignments for each domain:
  == domain 1    score: 29.8 bits;  conditional E-value: 4e-09
  Rora-aln  82 PckicGdkssGihyGvitceGckGffrrsqqsnatyscPr.qknclidrtsrnrcqhcrlqkclavGmsrdavk 154
                c ic   +  +h+G  +c  c  ffrr+   + ty c     +c ++   r  c+ cr qkc+   m r  v+
  F36A4.14   2 KCAICDSVALSLHFGAPSCKACAAFFRRTVALDITYDCITgTLDCEVNFERRMACKRCRYQKCIDNNMQRYLVQ 75 
               59************************************762579************************998774 PP

>> ZK218.6  CE16706	WBGene00013940	locus:nhr-248	Zinc finger, C4 type (two domains)	status:Partially_confirmed	UniProt:O
   #    score  bias  c-Evalue  i-Evalue hmmfrom  hmm to    alifrom  ali to    envfrom  env to     acc
 ---   ------ ----- --------- --------- ------- -------    ------- -------    ------- -------    ----
   1 !   29.4   4.4   5.1e-09   3.4e-07      82     155 ..      22      95 ..      11     106 .. 0.95

  Alignments for each domain:
  == domain 1    score: 29.4 bits;  conditional E-value: 5.1e-09
  Rora-aln  82 PckicGdkssGihyGvitceGckGffrrsqqsnatyscPrqknclidrtsrnrcqhcrlqkclavGmsrdavkf 155
                c +cG   s   +G ++c  c  ffr          c +  +c i   +r  cq cr++kcl  Gm   a+k 
   ZK218.6  22 ACAVCGGPPSSRRFGALACFRCNVFFRNMLLNKRNIRCSKNPECEIGIKTRYACQGCRFKKCLKSGMDPKALKH 95 
               5******************************************************************9999885 PP

>> C06C6.5b  CE29171	WBGene00003640	locus:nhr-50	status:Confirmed	UniProt:Q9GTG3	protein_id:CAC70078.1
   #    score  bias  c-Evalue  i-Evalue hmmfrom  hmm to    alifrom  ali to    envfrom  env to     acc
 ---   ------ ----- --------- --------- ------- -------    ------- -------    ------- -------    ----
   1 !   29.6   7.1   4.4e-09   2.9e-07      82     154 ..       2      71 ..       1      82 [. 0.90

  Alignments for each domain:
  == domain 1    score: 29.6 bits;  conditional E-value: 4.4e-09
  Rora-aln  82 PckicGdkssGihyGvitceGckGffrrsqqsnatyscPrqknclidrtsrnrcqhcrlqkclavGmsrdavk 154
                c++cG      h+G ++c  c  ffrr   s        q nc +       c+ cr++kcl++Gm  + v+
  C06C6.5b   2 ACQVCGCSDVEPHFGALSCRACAAFFRRYFHSKKV---VGQCNCAVRFRNSHPCRECRIKKCLSIGMNPEKVQ 71 
               6******************************9976...5699****9888899**************988775 PP

>> T09E11.2  CE42165	WBGene00011651	locus:nhr-217	Zinc finger, C4 type (two domains)	status:Predicted	UniProt:O02305	pro
   #    score  bias  c-Evalue  i-Evalue hmmfrom  hmm to    alifrom  ali to    envfrom  env to     acc
 ---   ------ ----- --------- --------- ------- -------    ------- -------    ------- -------    ----
   1 !   29.7   5.5     4e-09   2.7e-07      80     154 ..      53     126 ..       8     128 .. 0.81
   2 ?    1.6   0.0       1.3        89     779     900 ..     190     312 ..     168     358 .. 0.72

  Alignments for each domain:
  == domain 1    score: 29.7 bits;  conditional E-value: 4e-09
  Rora-aln  80 iiPckicGdkssGi..hyGvitceGckGffrrsqqsnatyscPrqknclidrtsrnrcqhcrlqkcl.avGmsrdavk 154
               i  c +c      i  h+G i+c  c  ffrr+   n  y c r k c   r +r  c+ cr+ +c+ + G+ rd v+
  T09E11.2  53 IPACPVCD-VPCRIepHFGGIACAACAAFFRRTVSLNIGYMCKREKLC---RKARKSCRACRFERCVkSAGLQRDYVR 126
               44466663.3333334******************************99...899999*********94689****886 PP

  == domain 2    score: 1.6 bits;  conditional E-value: 1.3
  Rora-aln 779 escvlkkpikrvykkfdpvgeilklqdellkpvsrkvpelplinseeskqpsasdqssatsdasnwpksswpsafqkp.kgrlpyelqdyvedtseyiapq 878
               +++ l++      k    + +i+  q+el    +r  p + l++ e+ k        s +   s+w  s     ++   + ++  +l++++e++   +   
  T09E11.2 190 KAVKLRQKNTLTIKTNAELLKIVATQQELALEACRTCPGMDLLDKEDRKVVQKYFVFSNVWIESTWLYSLAKEHLETEnNLNFDINLKKFIEQVKSTLLFS 290
               44455555555566667778889999********************9999988888888888888887766665554303456677889999998888888 PP

  Rora-aln 879 egnfvyklfslhdllllvrcsv 900
                ++f  ++f l  +  +    +
  T09E11.2 291 FSQFKLNIFELAAFKAICIWKL 312
               8888888888776655544444 PP

>> C17E7.5  CE08265	WBGene00015900	locus:nhr-157	nuclear hormone receptor	status:Predicted	UniProt:O16388	protein_id:CCD
   #    score  bias  c-Evalue  i-Evalue hmmfrom  hmm to    alifrom  ali to    envfrom  env to     acc
 ---   ------ ----- --------- --------- ------- -------    ------- -------    ------- -------    ----
   1 !   29.7   4.9   4.2e-09   2.8e-07      82     149 ..      38     106 ..      20     111 .. 0.91
   2 ?    1.2   0.0       1.7   1.2e+02     356     404 ..     196     246 ..     178     304 .. 0.64

  Alignments for each domain:
  == domain 1    score: 29.7 bits;  conditional E-value: 4.2e-09
  Rora-aln  82 PckicGdkssGihyGvitceGckGffrrsqqsnatyscPrqkncl.idrtsrnrcqhcrlqkclavGms 149
                c ic   +    yGv+tc+ ck f+rr    n  y c     c  + +++  +c+ cr q+cl  Gm+
   C17E7.5  38 KCAICFRPAFSNNYGVLTCDACKMFYRRIVILNREYKCKYGGGCAhVAKSTVVKCKGCRYQQCLEAGMT 106
               599999999999********************************647888899***************6 PP

  == domain 2    score: 1.2 bits;  conditional E-value: 1.7
  Rora-aln 356 elcqndqivllkaGsle.vvfirmcrafdsqnntvy.fdGkyasPdvfksl 404
               +l   d+ +llk   +   +f    ra+  q nt+   dGk   Pd    l
   C17E7.5 196 NLNIQDKKILLKHYCVKaSLFASAMRAMKEQRNTLMtVDGKEIYPDAILRL 246
               4555678888888777625799999******9997538***9999986555 PP

>> F47C10.3  CE17835	WBGene00018541	locus:nhr-186	nuclear hormone receptor	status:Partially_confirmed	UniProt:O01561	pro
   #    score  bias  c-Evalue  i-Evalue hmmfrom  hmm to    alifrom  ali to    envfrom  env to     acc
 ---   ------ ----- --------- --------- ------- -------    ------- -------    ------- -------    ----
   1 !   29.5   6.1   4.9e-09   3.3e-07      83     149 ..      32     104 ..      22     107 .. 0.87
   2 ?   -0.3   0.0       4.8   3.2e+02     345     402 ..     187     246 ..     181     257 .. 0.66

  Alignments for each domain:
  == domain 1    score: 29.5 bits;  conditional E-value: 4.9e-09
  Rora-aln  83 ckicGdkssGihyGvitceGckGffrrsqqsnatyscPrqkncl.....idrt.srnrcqhcrlqkclavGms 149
               c +cG  +    yGv++c+ ck ffrr      ty c     c      +d      rc+ cr ++c+ +Gm 
  F47C10.3  32 CAVCGKPAFCYNYGVLSCNACKMFFRRVEVDHITYNCKYWNTCYdgqeyVDANnVSTRCRACRYRRCIDLGMR 104
               9**************************************999963333366541467**************95 PP

  == domain 2    score: -0.3 bits;  conditional E-value: 4.8
  Rora-aln 345 vefakridGfmelcqndqivllkaGslev.vfirmcrafdsqnntvy.fdGkyasPdvfk 402
               ve+   +d + ++  +d+ivll+  sl   v+    ra   + + v   dGk   Pd + 
  F47C10.3 187 VEMFLNLDFMQNIDNEDKIVLLREFSLKTlVLNSAMRAILNKTDRVMtPDGKDVYPDRLL 246
               55555666444555669**********861445567887666666651589888888655 PP

>> F16B4.12b  CE30756	WBGene00003707	locus:nhr-117	status:Confirmed	UniProt:O44638	protein_id:CCD69578.1
   #    score  bias  c-Evalue  i-Evalue hmmfrom  hmm to    alifrom  ali to    envfrom  env to     acc
 ---   ------ ----- --------- --------- ------- -------    ------- -------    ------- -------    ----
   1 !   28.5   5.0   9.4e-09   6.3e-07      82     162 ..      33     116 ..      12     128 .. 0.87

  Alignments for each domain:
  == domain 1    score: 28.5 bits;  conditional E-value: 9.4e-09
   Rora-aln  82 PckicGdkssGihyGvitceGckGffrrsqqsnaty..scPr.qknclidrtsrnrcqhcrlqkclavGmsrdavkfGrmskkq 162
                 c+ic     G h+G   c  c  ffrr   s a     c      c  ++  r  c+ cr+ kcl +Gm+   +++ r + k 
  F16B4.12b  33 KCQICYQPGHGYHFGAFICRACAAFFRRCHFSLALDqrKCRLlSGSCQPNKNGRWFCKKCRFDKCLELGMTTTNIQYDRDAFKS 116
                5*******************************99641156542568999**********************9999999977665 PP

>> VC5.6  CE39522	WBGene00044699	locus:nhr-286	status:Partially_confirmed	UniProt:Q2V068	protein_id:CCD70080.1
   #    score  bias  c-Evalue  i-Evalue hmmfrom  hmm to    alifrom  ali to    envfrom  env to     acc
 ---   ------ ----- --------- --------- ------- -------    ------- -------    ------- -------    ----
   1 !   28.9   4.2   7.4e-09   4.9e-07      81     156 ..       6      82 ..       1      98 [. 0.85

  Alignments for each domain:
  == domain 1    score: 28.9 bits;  conditional E-value: 7.4e-09
  Rora-aln  81 iPckicGdkssGihyGvitceGckGffrrsqqsnatyscPrqknclidrtsr.nrcqhcrlqkclavGmsrdavkfG 156
               + c +c   s+  hyG   c  c  ffrr   s    +c +   c i       +c+ cr+ kcl +Gm    v+  
     VC5.6   6 LECLVCKAPSTEPHYGADVCRACAAFFRRRVFSRFPATCDQLGSCEITGEREvRQCKACRMEKCLQIGMRISNVQSK 82 
               6799*****************************************9964433136**************88777654 PP

>> K06A1.4  CE18017	WBGene00003621	locus:nhr-22	C4-type zinc finger domain	status:Confirmed	UniProt:Q09587	protein_id:CC
   #    score  bias  c-Evalue  i-Evalue hmmfrom  hmm to    alifrom  ali to    envfrom  env to     acc
 ---   ------ ----- --------- --------- ------- -------    ------- -------    ------- -------    ----
   1 !   28.6   6.2   9.1e-09   6.1e-07      83     154 ..      96     172 ..      91     189 .. 0.84

  Alignments for each domain:
  == domain 1    score: 28.6 bits;  conditional E-value: 9.1e-09
  Rora-aln  83 ckicGd.kssGihyGvitceGckGffrrsqqsnatyscPr....qknclidrtsrnrcqhcrlqkclavGmsrdavk 154
               c +c    +  +h+G  +c  c  ffrrs     ty c         c      r  c+hcr+ kcl  Gm r+ v+
   K06A1.4  96 CHVCSSpTANTLHFGGRSCKACAAFFRRSVSMSMTYECIGtgddTNPCRTHYELRMICRHCRFIKCLDAGMRRELVQ 172
               999987245689**************************6511114559999999*******************9886 PP

>> C49F5.4  CE08855	WBGene00008208	locus:nhr-167	Ligand-binding domain of nuclear hormone receptors, Zinc finger, C4 typ
   #    score  bias  c-Evalue  i-Evalue hmmfrom  hmm to    alifrom  ali to    envfrom  env to     acc
 ---   ------ ----- --------- --------- ------- -------    ------- -------    ------- -------    ----
   1 !   28.9   4.5   7.5e-09     5e-07      83     149 ..       8      75 ..       6      83 .. 0.92

  Alignments for each domain:
  == domain 1    score: 28.9 bits;  conditional E-value: 7.5e-09
  Rora-aln  83 ckicGdkssGihyGvitceGckGffrrsq.qsnatyscPrqknclidrtsrnrcqhcrlqkclavGms 149
               c +cG  ++   y v++c+ ck ffrr   ++     c r   c+       +c  cr+qkcl vGm+
   C49F5.4   8 CAVCGRFTTEFNYSVLSCNSCKIFFRRLIvRTVPIKKCFRGERCFEKTPYIFKCTSCRFQKCLYVGMT 75 
               99*************************8615667889*******98888999***************6 PP

>> F16B4.12a  CE24906	WBGene00003707	locus:nhr-117	zinc finger protein	status:Confirmed	UniProt:Q8MNW2	protein_id:CCD695
   #    score  bias  c-Evalue  i-Evalue hmmfrom  hmm to    alifrom  ali to    envfrom  env to     acc
 ---   ------ ----- --------- --------- ------- -------    ------- -------    ------- -------    ----
   1 !   28.4   5.3     1e-08   6.8e-07      82     162 ..      33     116 ..      12     129 .. 0.87

  Alignments for each domain:
  == domain 1    score: 28.4 bits;  conditional E-value: 1e-08
   Rora-aln  82 PckicGdkssGihyGvitceGckGffrrsqqsnaty..scPr.qknclidrtsrnrcqhcrlqkclavGmsrdavkfGrmskkq 162
                 c+ic     G h+G   c  c  ffrr   s a     c      c  ++  r  c+ cr+ kcl +Gm+   +++ r + k 
  F16B4.12a  33 KCQICYQPGHGYHFGAFICRACAAFFRRCHFSLALDqrKCRLlSGSCQPNKNGRWFCKKCRFDKCLELGMTTTNIQYDRDAFKS 116
                5*******************************99641156542568999**********************9999999977665 PP

>> F41B5.10  CE17819	WBGene00018266	locus:nhr-183	nuclear hormone receptor	status:Partially_confirmed	UniProt:O16677	pro
   #    score  bias  c-Evalue  i-Evalue hmmfrom  hmm to    alifrom  ali to    envfrom  env to     acc
 ---   ------ ----- --------- --------- ------- -------    ------- -------    ------- -------    ----
   1 !   28.0   4.2   1.4e-08   9.2e-07      82     155 ..       3      77 ..       1      83 [. 0.86

  Alignments for each domain:
  == domain 1    score: 28.0 bits;  conditional E-value: 1.4e-08
  Rora-aln  82 PckicGdkssGihyGvitceGckGffrrsq...qsnatyscPrqknclidrtsrnrcqhcrlqkclavGmsrdavkf 155
                c+ic   + G h+Gv++c  c  f+rr+    +      c       +d      c+ crl+kcl  Gm  da kf
  F41B5.10   3 KCQICEQPAHGQHFGVVSCRACAAFYRRATlnpKKKILPNCIHEDGKKMDENGVFSCRRCRLKKCLKKGM--DASKF 77 
               6***************************97222345556788888889999999****************..67776 PP

>> T26E4.16  CE35035	WBGene00012056	locus:nhr-285	status:Partially_confirmed	UniProt:Q7YWS6	protein_id:CAE17968.1
   #    score  bias  c-Evalue  i-Evalue hmmfrom  hmm to    alifrom  ali to    envfrom  env to     acc
 ---   ------ ----- --------- --------- ------- -------    ------- -------    ------- -------    ----
   1 !   28.0   8.1   1.4e-08   9.3e-07      83     149 ..       8      69 ..       5      75 .. 0.92

  Alignments for each domain:
  == domain 1    score: 28.0 bits;  conditional E-value: 1.4e-08
  Rora-aln  83 ckicGdk.ssGihyGvitceGckGffrrsqqsnatyscPrqknclidrtsrnrcqhcrlqkclavGms 149
               c ic  + ++G  yGv+ c+ ck ffrr+       sc r  +c+       +c+ cr+qkc+  Gm 
  T26E4.16   8 CSICNAReTTGFNYGVLCCDACKMFFRRTLFVKNINSCHRLGECI------RKCRSCRFQKCIQAGMV 69 
               99**876278**********************************8......48*************95 PP

>> C17E7.1  CE08261	WBGene00015897	locus:nhr-156	zinc-finger protein	status:Partially_confirmed	UniProt:O16398	protein_i
   #    score  bias  c-Evalue  i-Evalue hmmfrom  hmm to    alifrom  ali to    envfrom  env to     acc
 ---   ------ ----- --------- --------- ------- -------    ------- -------    ------- -------    ----
   1 !   27.6   7.0   1.8e-08   1.2e-06      83     159 ..      14      87 ..       7      91 .. 0.81

  Alignments for each domain:
  == domain 1    score: 27.6 bits;  conditional E-value: 1.8e-08
  Rora-aln  83 ckicGdkssGihyGvitceGckGffrrsqqsnat.yscPrqknclidrtsrnrcqhcrlqkclavGmsrdavkfGrms 159
               ck+cG k+ G h+G+ +c  c  ffrr+  s  +   c     c  d      c+ crl++c   Gms    +f r +
   C17E7.1  14 CKVCGGKANGNHFGIQSCRACAAFFRRAANSKWSsMKCT-TFGC-AD--MLVPCKPCRLKRCQEQGMSTTNFQFDRDA 87 
               ***************************987764303333.3334.34..3468****************999999865 PP

>> C33G8.8  CE06917	WBGene00016365	locus:nhr-139	zinc finger protein	status:Confirmed	UniProt:Q18393	protein_id:CCD66531
   #    score  bias  c-Evalue  i-Evalue hmmfrom  hmm to    alifrom  ali to    envfrom  env to     acc
 ---   ------ ----- --------- --------- ------- -------    ------- -------    ------- -------    ----
   1 !   27.7   8.2   1.7e-08   1.1e-06      82     162 ..       2      79 ..       1      83 [. 0.87

  Alignments for each domain:
  == domain 1    score: 27.7 bits;  conditional E-value: 1.7e-08
  Rora-aln  82 PckicGdkssGihyGvitceGckGffrrsqqsnat.yscPrqknclidrtsrnrcqhcrlqkclavGmsrdavkfGrmskkq 162
                ck+cG   +  h+G  +c  c  ffrr   s      c     cl    s   c+hcr+ kc+a Gm+   v+  r   k 
   C33G8.8   2 QCKVCGANGAEAHFGGESCRACAAFFRRYVHSQKLvIEC----TCLHRLPSSHPCRHCRMEKCIATGMTMCKVQGNREKNKV 79 
               5***************************99997641455....7***99*******************99888877766665 PP

>> R08H2.9  CE41690	WBGene00011150	locus:nhr-269	Zinc finger, C4 type (two domains)	status:Predicted	UniProt:O17991	prot
   #    score  bias  c-Evalue  i-Evalue hmmfrom  hmm to    alifrom  ali to    envfrom  env to     acc
 ---   ------ ----- --------- --------- ------- -------    ------- -------    ------- -------    ----
   1 !   26.9   5.2   2.9e-08   1.9e-06      80     154 ..      69     157 ..      38     162 .. 0.76

  Alignments for each domain:
  == domain 1    score: 26.9 bits;  conditional E-value: 2.9e-08
  Rora-aln  80 iiPckicGdkssGihyGvitceGckGffrrsqq.snatyscPr............qkncl.idrtsrnrcqhcrlqkclavGmsrdavk 154
               i  c +c     G  yG ++c Gc  ffrr+    n    c              q n + i    +n c+ crlqkcl vGm  +av+
   R08H2.9  69 IPWCEVCHGAPKGAQYGALACLGCIVFFRRAIVgENIKRKCNLncdilfgstnlfQFNSViIIAEKKNCCRSCRLQKCLKVGMDPNAVQ 157
               556***************************96414666666541111112122224454314455789*****************9997 PP

>> C33G8.9  CE06918	WBGene00016366	locus:nhr-140	zinc finger protein	status:Confirmed	UniProt:Q18394	protein_id:CCD66532
   #    score  bias  c-Evalue  i-Evalue hmmfrom  hmm to    alifrom  ali to    envfrom  env to     acc
 ---   ------ ----- --------- --------- ------- -------    ------- -------    ------- -------    ----
   1 !   27.2   8.7   2.4e-08   1.6e-06      82     161 ..       2      78 ..       1      83 [. 0.84

  Alignments for each domain:
  == domain 1    score: 27.2 bits;  conditional E-value: 2.4e-08
  Rora-aln  82 PckicGdkssGihyGvitceGckGffrrsqqsnat.yscPrqknclidrtsrnrcqhcrlqkclavGmsrdavkfGrmskk 161
                c +cG kss  h+G ++c  c  ffrr   s      c     c     s   c++cr+ kc+ vGm++  v+  r   k
   C33G8.9   2 SCGVCGAKSSESHFGGLSCRACAAFFRRYVNSKKPqIEC----TCSQKFDSSGPCRYCRMLKCVEVGMAKCKVQATRQKNK 78 
               69**************************99887531333....4555567999*****************99998886655 PP

>> C06C6.4  CE28202	WBGene00003653	locus:nhr-63	Zinc finger, C4 type (two domains)	status:Confirmed	UniProt:O62034	prote
   #    score  bias  c-Evalue  i-Evalue hmmfrom  hmm to    alifrom  ali to    envfrom  env to     acc
 ---   ------ ----- --------- --------- ------- -------    ------- -------    ------- -------    ----
   1 !   26.1   5.0   5.1e-08   3.4e-06      82     157 ..       5      77 ..       3      90 .. 0.88

  Alignments for each domain:
  == domain 1    score: 26.1 bits;  conditional E-value: 5.1e-08
  Rora-aln  82 PckicGdkssGihyGvitceGckGffrrsqqsn.atyscPrqknclidrtsrnrcqhcrlqkclavGmsrdavkfGr 157
                c +cG      h+G ++c  c  ffrr   s  +  sc     c i       c+ cr+qkc+  Gm  + v+  r
   C06C6.4   5 SCHVCGAPEVEPHFGGVSCRACAAFFRRYFHSKkSVISCT----CQIRYQNSHPCRECRIQKCFEAGMNPEKVQVKR 77 
               5***************************999862568995....889999999***************999887666 PP

>> Y32B12B.6  CE19066	WBGene00006471	locus:nhr-233	nuclear hormone receptor	status:Partially_confirmed	UniProt:Q9XX32	pr
   #    score  bias  c-Evalue  i-Evalue hmmfrom  hmm to    alifrom  ali to    envfrom  env to     acc
 ---   ------ ----- --------- --------- ------- -------    ------- -------    ------- -------    ----
   1 !   26.2   4.2   4.7e-08   3.1e-06      83     149 ..      15      82 ..      11      86 .. 0.92

  Alignments for each domain:
  == domain 1    score: 26.2 bits;  conditional E-value: 4.7e-08
   Rora-aln  83 ckicGdkssGihyGvitceGckGffrrsqqsnaty.scPrqknclidrtsrnrcqhcrlqkclavGms 149
                c +c   +s   yGv +c+ ck f+rr     + +  c +q  c         cq cr+qk + vGm 
  Y32B12B.6  15 CAVCHQLTSEFNYGVHSCNACKMFIRRQAVRKTPFkPCIQQESCYQAAPLNFGCQLCRFQKSIEVGMN 82 
                99*************************887777663699******9999999***************6 PP

>> ZK6.2  CE18439	WBGene00022637	locus:nhr-252	zinc finger protein	status:Predicted	UniProt:O61872	protein_id:CCD74349.1
   #    score  bias  c-Evalue  i-Evalue hmmfrom  hmm to    alifrom  ali to    envfrom  env to     acc
 ---   ------ ----- --------- --------- ------- -------    ------- -------    ------- -------    ----
   1 !   26.2   3.6   4.8e-08   3.2e-06      83     149 ..       8      75 ..       5      89 .. 0.88

  Alignments for each domain:
  == domain 1    score: 26.2 bits;  conditional E-value: 4.8e-08
  Rora-aln  83 ckicGdkssGihyGvitceGckGffrrsq.qsnatyscPrqknclidrtsrnrcqhcrlqkclavGms 149
               c +c   ++   y v +c+ ck ffrr   ++     c    nc+       +c  cr+qkcl vGms
     ZK6.2   8 CSVCDRFTTEFNYSVPSCNACKIFFRRLItRTMPIKKCFLGENCFERPPFTRKCAACRFQKCLHVGMS 75 
               9999999999*****************7515667889*******988788889**************9 PP

>> C06C6.5a  CE15599	WBGene00003640	locus:nhr-50	Zinc finger, C4 type (two domains)	status:Confirmed	UniProt:O62031	prot
   #    score  bias  c-Evalue  i-Evalue hmmfrom  hmm to    alifrom  ali to    envfrom  env to     acc
 ---   ------ ----- --------- --------- ------- -------    ------- -------    ------- -------    ----
   1 !   26.1   7.1   5.1e-08   3.4e-06      82     154 ..       2      71 ..       1      81 [. 0.91

  Alignments for each domain:
  == domain 1    score: 26.1 bits;  conditional E-value: 5.1e-08
  Rora-aln  82 PckicGdkssGihyGvitceGckGffrrsqqsnatyscPrqknclidrtsrnrcqhcrlqkclavGmsrdavk 154
                c++cG      h+G ++c  c  ffrr   s        q nc +       c+ cr++kcl++Gm  + v+
  C06C6.5a   2 ACQVCGCSDVEPHFGALSCRACAAFFRRYFHSKKV---VGQCNCAVRFRNSHPCRECRIKKCLSIGMNPEKVQ 71 
               6******************************9976...5699****9888899**************987775 PP

>> C12D5.8a  CE32586	WBGene00003684	locus:nhr-94	status:Confirmed	UniProt:Q8I7M4	protein_id:CCD64275.1
   #    score  bias  c-Evalue  i-Evalue hmmfrom  hmm to    alifrom  ali to    envfrom  env to     acc
 ---   ------ ----- --------- --------- ------- -------    ------- -------    ------- -------    ----
   1 !   24.8   7.1   1.3e-07   8.7e-06      83     151 ..       3      65 ..       1      74 [. 0.83
   2 ?    1.2   0.0       1.7   1.1e+02     430     452 ..     295     317 ..     287     324 .. 0.84

  Alignments for each domain:
  == domain 1    score: 24.8 bits;  conditional E-value: 1.3e-07
  Rora-aln  83 ckicGdkssGihyGvitceGckGffrrsqqsnatyscPrq.knclidrtsrnrcqhcrlqkclavGmsrd 151
               ckic   ss +h+G+++c  c  ffrr   s      P+q k c    + r  c++cr++ c+  Gm   
  C12D5.8a   3 CKICEVSSSELHFGIVSCRSCAAFFRRYVNS------PKQlKKCNC-EAERAPCRYCRMKMCVKNGMMIT 65 
               ***************************9876......554355554.467889*************9755 PP

  == domain 2    score: 1.2 bits;  conditional E-value: 1.7
  Rora-aln 430 ialfsafvlmsadrsWlqekvki 452
               + +f a++lm     Wlqe v++
  C12D5.8a 295 LKVFEALLLMEKTDRWLQEEVQM 317
               678*******99999*****987 PP

>> T27B7.6a  CE35786	WBGene00020852	locus:nhr-228	zinc finger protein	status:Confirmed	UniProt:O16665	protein_id:CCD7424
   #    score  bias  c-Evalue  i-Evalue hmmfrom  hmm to    alifrom  ali to    envfrom  env to     acc
 ---   ------ ----- --------- --------- ------- -------    ------- -------    ------- -------    ----
   1 !   25.2  10.0   9.2e-08   6.2e-06      82     157 ..      12      84 ..       3      86 .. 0.86

  Alignments for each domain:
  == domain 1    score: 25.2 bits;  conditional E-value: 9.2e-08
  Rora-aln  82 PckicGdkssGihyGvitceGckGffrrsqqsnatyscPrqknclidrtsrnrcqhcrlqkclavGmsrdavkfGr 157
                c+ic  ++ G h+Gvi+c  c  ffrr+          r   c  d+ +   c+ crlqkc  +Gm     +f r
  T27B7.6a  12 CCRICDQRAHGNHFGVISCRACAAFFRRTASGKWDNQKCRGGSC--DKKT-YYCKPCRLQKCRDMGMDTTKFQFNR 84 
               6***************************9988877777788888..6654.68**************877666665 PP

>> C27C7.3  CE34263	WBGene00003664	locus:nhr-74	nuclear hormone receptor	status:Partially_confirmed	UniProt:Q9XVC7	prote
   #    score  bias  c-Evalue  i-Evalue hmmfrom  hmm to    alifrom  ali to    envfrom  env to     acc
 ---   ------ ----- --------- --------- ------- -------    ------- -------    ------- -------    ----
   1 !   25.4   7.3   8.4e-08   5.6e-06      81     162 ..       9      89 ..       3      95 .. 0.88

  Alignments for each domain:
  == domain 1    score: 25.4 bits;  conditional E-value: 8.4e-08
  Rora-aln  81 iPckicGdk.ssGihyGvitceGckGffrrsqqsnatyscPrqknclidrtsrnrcqhcrlqkclavGmsrdavkfGrmskkq 162
                 c++c     + +++G+ +c  c  ffrrs      y c     c i    +  c+ cr   c+  Gm rd v+  r  + q
   C27C7.3   9 AACQVCQSTeRTRLYFGITSCAACAAFFRRSDG--IQYMCTANNSCTIAYDIKFFCRACRYESCVRAGMRRDNVRKHRTHQNQ 89 
               5799997651567999***************85..68*************************************988877766 PP

>> T15D6.6  CE32209	WBGene00003667	locus:nhr-77	Zinc finger, C4 type (two domains)	status:Partially_confirmed	UniProt:O0
   #    score  bias  c-Evalue  i-Evalue hmmfrom  hmm to    alifrom  ali to    envfrom  env to     acc
 ---   ------ ----- --------- --------- ------- -------    ------- -------    ------- -------    ----
   1 !   25.0   4.5   1.1e-07   7.5e-06      83     159 ..      11      86 ..       8      94 .. 0.87

  Alignments for each domain:
  == domain 1    score: 25.0 bits;  conditional E-value: 1.1e-07
  Rora-aln  83 ckicGdkss.GihyGvitceGckGffrrsqqsnatyscPrqknclidrtsrnrcqhcrlqkclav.GmsrdavkfGrms 159
               c +c   s   +h+G + c  c  ffrr+   n  y c +   c   +  r  c+ cr+  c+ + Gm r+ vk  r s
   T15D6.6  11 CPVCEFPSNvELHFGGLVCGACAAFFRRTVSLNIRYLCEKNNQC---KGMRKNCRACRFDYCVKIaGMKRNLVKQRRNS 86 
               555655443268********************************...688999*********97659*******98877 PP

>> T27B7.5a  CE44497	WBGene00020851	locus:nhr-227	zinc finger protein	status:Partially_confirmed	protein_id:CCD74250.1
   #    score  bias  c-Evalue  i-Evalue hmmfrom  hmm to    alifrom  ali to    envfrom  env to     acc
 ---   ------ ----- --------- --------- ------- -------    ------- -------    ------- -------    ----
   1 !   25.3   0.3   8.8e-08   5.9e-06      82     114 ..      57      89 ..      53     104 .. 0.92

  Alignments for each domain:
  == domain 1    score: 25.3 bits;  conditional E-value: 8.8e-08
  Rora-aln  82 PckicGdkssGihyGvitceGckGffrrsqqsn 114
                c+ic  ++ G h+Gv+tc  c  ffrrs  s 
  T27B7.5a  57 VCRICELQADGTHFGVVTCRACAVFFRRSTTSK 89 
               5****************************9885 PP

>> F59E11.10b  CE11512	WBGene00019115	locus:nhr-195	status:Partially_confirmed	UniProt:E0R7J6	protein_id:CCD72146.1
   #    score  bias  c-Evalue  i-Evalue hmmfrom  hmm to    alifrom  ali to    envfrom  env to     acc
 ---   ------ ----- --------- --------- ------- -------    ------- -------    ------- -------    ----
   1 !   24.1   9.8   2.1e-07   1.4e-05      83     153 ..      21      93 ..      10      97 .. 0.90

  Alignments for each domain:
  == domain 1    score: 24.1 bits;  conditional E-value: 2.1e-07
    Rora-aln  83 ckicGdkssGihyGvitceGckGffrrsqqs.natyscP.rqknclidrtsrnrcqhcrlqkclavGmsrdav 153
                 c++c  ++ G hyGv++c  c  ffrr   +    + c   q  c  +   r  c+ cr +kc+ +Gm  d +
  F59E11.10b  21 CQVCYLRAHGNHYGVVSCRACAAFFRRVFIThKQHFKCQgGQMKCEPNSVGRWDCKSCRTKKCFDIGMRPDNI 93 
                 ***************************9765156789963699*************************99976 PP

>> F16B4.1  CE17011	WBGene00017503	locus:nhr-177	zinc finger protein	status:Partially_confirmed	UniProt:O61203	protein_i
   #    score  bias  c-Evalue  i-Evalue hmmfrom  hmm to    alifrom  ali to    envfrom  env to     acc
 ---   ------ ----- --------- --------- ------- -------    ------- -------    ------- -------    ----
   1 !   24.1   9.3     2e-07   1.3e-05      83     159 ..      34     112 ..      31     125 .. 0.84

  Alignments for each domain:
  == domain 1    score: 24.1 bits;  conditional E-value: 2e-07
  Rora-aln  83 ckicGdkssGihyGvitceGckGffrrsqqs.natyscPrqk.nclidrtsrnrcqhcrlqkclavGmsrdavkfGrms 159
               c+ic +k  G h+Gv +c  c  ffrr     +    c   k  c  ++  +  c+ crl +c+ +Gm+   +++ r +
   F16B4.1  34 CRICFEKGHGYHFGVFSCRACAAFFRRCHFLkENRRRCRLSKgKCGPNKNGKWFCKTCRLERCFRLGMTPSNIQYDRDA 112
               ***************************98641445567665537************************99999988855 PP

>> ZK418.1  CE00731	WBGene00003608	locus:nhr-9	status:Partially_confirmed	UniProt:Q23489	protein_id:CCD61620.1
   #    score  bias  c-Evalue  i-Evalue hmmfrom  hmm to    alifrom  ali to    envfrom  env to     acc
 ---   ------ ----- --------- --------- ------- -------    ------- -------    ------- -------    ----
   1 !   24.0   7.3   2.2e-07   1.5e-05      83     148 ..      14      78 ..      10      87 .. 0.91

  Alignments for each domain:
  == domain 1    score: 24.0 bits;  conditional E-value: 2.2e-07
  Rora-aln  83 ckicGdkssGihyGvitceGckGffrrsqqsnatyscPrqknclidrtsrnrcqhcrlqkclavGm 148
               c ic        yGv++c+ ck ffrr+    +   c    nc         c+ cr  kcl +Gm
   ZK418.1  14 CAICSKLGNSYNYGVLSCNACKMFFRRATLGKSEKFCINNDNCDTSNL-ILTCRQCRYNKCLKMGM 78 
               99*****************************************64433.358*************9 PP

>> F41D3.3  CE16022	WBGene00009608	locus:nhr-265	Zinc finger, C4 type (two domains)	status:Partially_confirmed	UniProt:O
   #    score  bias  c-Evalue  i-Evalue hmmfrom  hmm to    alifrom  ali to    envfrom  env to     acc
 ---   ------ ----- --------- --------- ------- -------    ------- -------    ------- -------    ----
   1 !   23.8   8.8   2.4e-07   1.6e-05      82     155 ..       9      86 ..       1      95 [. 0.83

  Alignments for each domain:
  == domain 1    score: 23.8 bits;  conditional E-value: 2.4e-07
  Rora-aln  82 PckicGdkssG..ihyGvitceGckGffrrsqqsnatyscPrqkncl.idrtsrnrcqhcrlqkcla.vGmsrdavkf 155
                c +c    s    h+G i c  c  ffrr+   n  y c +q nc  i +     c+ cr  kc+   Gm r  v+ 
   F41D3.3   9 HCPVCSLPCSMrySHFGGICCPACASFFRRTVSLNIRYLCKKQNNCSgISKKYHIVCRACRYEKCIKkAGMKRSLVQH 86 
               56666655553225********************************669****************9538***998876 PP

>> C33G8.10  CE06919	WBGene00016367	locus:nhr-162	zinc finger portein	status:Confirmed	UniProt:Q18395	protein_id:CCD6653
   #    score  bias  c-Evalue  i-Evalue hmmfrom  hmm to    alifrom  ali to    envfrom  env to     acc
 ---   ------ ----- --------- --------- ------- -------    ------- -------    ------- -------    ----
   1 !   24.5   8.1   1.5e-07     1e-05      83     158 ..       3      75 ..       1      84 [. 0.82

  Alignments for each domain:
  == domain 1    score: 24.5 bits;  conditional E-value: 1.5e-07
  Rora-aln  83 ckicGdkssGihyGvitceGckGffrrsqqsna.tyscPrqknclidrtsrnrcqhcrlqkclavGmsrdavkfGrm 158
               c++cG      h+G i+c  c  ffrr   s     sc  +   l   ++   c+hcr+ kc+a Gm +  v+  r 
  C33G8.10   3 CQVCGAEGPEPHFGGISCRACAAFFRRYVHSRKlDISCTCK-HRL---ATSHPCRHCRMLKCMATGMVKCKVQGSRE 75 
               ***************************99997626788643.333...44568**************9988876665 PP

>> T07C5.2  CE06380	WBGene00011565	locus:nhr-272	Ligand-binding domain of nuclear hormone receptors, Zinc finger, C4 typ
   #    score  bias  c-Evalue  i-Evalue hmmfrom  hmm to    alifrom  ali to    envfrom  env to     acc
 ---   ------ ----- --------- --------- ------- -------    ------- -------    ------- -------    ----
   1 !   23.3   4.8   3.4e-07   2.3e-05      83     148 ..       7      76 ..       3      83 .. 0.91

  Alignments for each domain:
  == domain 1    score: 23.3 bits;  conditional E-value: 3.4e-07
  Rora-aln  83 ckicGdkssGihyGvitceGckGffrrsqqsnaty.scPrqknclidrtsrnr...cqhcrlqkclavGm 148
               c +cG  +    yG   c+ c  ffrrs    + +  c    +c  + + r r   c+hcr+ kc+ vG+
   T07C5.2   7 CVVCGVSTHLFKYGKYLCNSCDLFFRRSMTPWSFFgDCKHNWDCYKESSNRQRlpkCRHCRFNKCVDVGL 76 
               99***************************9998884699******99999987777************97 PP

>> C27C7.4  CE19336	WBGene00003663	locus:nhr-73	Zinc finger, C4 type (two domains)	status:Partially_confirmed	UniProt:Q9
   #    score  bias  c-Evalue  i-Evalue hmmfrom  hmm to    alifrom  ali to    envfrom  env to     acc
 ---   ------ ----- --------- --------- ------- -------    ------- -------    ------- -------    ----
   1 !   23.0   6.2   4.3e-07   2.9e-05      79     155 ..      11      88 ..       5      94 .. 0.87

  Alignments for each domain:
  == domain 1    score: 23.0 bits;  conditional E-value: 4.3e-07
  Rora-aln  79 eiiPckicGdk.ssGihyGvitceGckGffrrsqqsnatyscPrqknclidrtsrnrcqhcrlqkclavGm..srdavkf 155
               ei  c++c     + +++G+ +c  c  ffrrs      y c     c i    +  c+ cr   c+  Gm  sr+a+  
   C27C7.4  11 EIASCQVCHSTeRTRLYFGITSCAACAAFFRRSDG--IRYMCTATNSCTISHDMKFFCRACRYTSCIRAGMvmSRNALAT 88 
               8999****8651578999***************85..78****************************9995449999765 PP

>> ZK1025.10  CE19336	WBGene00014189	locus:nhr-245	Zinc finger, C4 type (two domains)	status:Partially_confirmed	UniProt
   #    score  bias  c-Evalue  i-Evalue hmmfrom  hmm to    alifrom  ali to    envfrom  env to     acc
 ---   ------ ----- --------- --------- ------- -------    ------- -------    ------- -------    ----
   1 !   23.0   6.2   4.3e-07   2.9e-05      79     155 ..      11      88 ..       5      94 .. 0.87

  Alignments for each domain:
  == domain 1    score: 23.0 bits;  conditional E-value: 4.3e-07
   Rora-aln  79 eiiPckicGdk.ssGihyGvitceGckGffrrsqqsnatyscPrqknclidrtsrnrcqhcrlqkclavGm..srdavkf 155
                ei  c++c     + +++G+ +c  c  ffrrs      y c     c i    +  c+ cr   c+  Gm  sr+a+  
  ZK1025.10  11 EIASCQVCHSTeRTRLYFGITSCAACAAFFRRSDG--IRYMCTATNSCTISHDMKFFCRACRYTSCIRAGMvmSRNALAT 88 
                8999****8651578999***************85..78****************************9995449999765 PP

>> T01G6.5  CE12998	WBGene00020152	locus:nhr-211	zinc finger protein	status:Partially_confirmed	UniProt:O16965	protein_i
   #    score  bias  c-Evalue  i-Evalue hmmfrom  hmm to    alifrom  ali to    envfrom  env to     acc
 ---   ------ ----- --------- --------- ------- -------    ------- -------    ------- -------    ----
   1 !   22.7   8.4   5.5e-07   3.7e-05      83     149 ..       5      72 ..       3      76 .. 0.90

  Alignments for each domain:
  == domain 1    score: 22.7 bits;  conditional E-value: 5.5e-07
  Rora-aln  83 ckicGdkssGihyGvitceGckGffrrsqqsn.atyscPrqknclidrtsrnrcqhcrlqkclavGms 149
               c ic   + G h+G +tc  c  ffrr+  +     sc     c        +c+ cr++kcl vGm 
   T01G6.5   5 CGICDAPAHGRHFGALTCLSCAAFFRRAIFAKkKRKSCKSGNKCRDFNGNFPQCKSCRMRKCLRVGMK 72 
               99*************************9876515689999999998889999***************6 PP

>> C47F8.8  CE34166	WBGene00003671	locus:nhr-81	Zinc finger, C4 type (two domains)	status:Partially_confirmed	UniProt:O6
   #    score  bias  c-Evalue  i-Evalue hmmfrom  hmm to    alifrom  ali to    envfrom  env to     acc
 ---   ------ ----- --------- --------- ------- -------    ------- -------    ------- -------    ----
   1 !   23.2   7.5   3.8e-07   2.6e-05      82     151 ..      10      78 ..       7     100 .. 0.89

  Alignments for each domain:
  == domain 1    score: 23.2 bits;  conditional E-value: 3.8e-07
  Rora-aln  82 PckicGdk.ssGihyGvitceGckGffrrsqqsnatyscPrqknclidrtsrnrcqhcrlqkclavGmsrd 151
               Pc++c +  ++  h+G+i+c  c  ffrrs      y c     c i    +  c+ cr   cl  Gm  +
   C47F8.8  10 PCQVCHNTeTTRRHFGIISCTACAAFFRRSIG--MQYLCTAENRCTISFDRKFFCRACRYASCLKAGMKLE 78 
               9****98615678*****************75..68************999*****************755 PP

>> E03H4.6  CE42474	WBGene00008474	locus:nhr-174	Zinc finger, C4 type (two domains)	status:Partially_confirmed	UniProt:O
   #    score  bias  c-Evalue  i-Evalue hmmfrom  hmm to    alifrom  ali to    envfrom  env to     acc
 ---   ------ ----- --------- --------- ------- -------    ------- -------    ------- -------    ----
   1 !   21.7   5.4   1.1e-06   7.5e-05      83     155 ..      10      81 ..       6      90 .. 0.85

  Alignments for each domain:
  == domain 1    score: 21.7 bits;  conditional E-value: 1.1e-06
  Rora-aln  83 ckicGdkss.GihyGvitceGckGffrrsqqsnatyscPrqknclidrtsrnrcqhcrlqkclav.Gmsrdavkf 155
               c +c   s   +h+G + c  c  ffrr+   n  y c ++  c   +  r  c+ cr+  c+ + Gm r+ v+ 
   E03H4.6  10 CPVCEFPSNvELHFGGLVCGACAAFFRRTVSLNIRYLCEKKNQC---KGKRKNCRACRFDYCVKIaGMKRNLVRQ 81 
               556655543268********************************...678899*********97659***99875 PP

>> F16H9.2b  CE44219	WBGene00008901	locus:nhr-27	status:Partially_confirmed	UniProt:D0VWM9	protein_id:CBH29658.1
   #    score  bias  c-Evalue  i-Evalue hmmfrom  hmm to    alifrom  ali to    envfrom  env to     acc
 ---   ------ ----- --------- --------- ------- -------    ------- -------    ------- -------    ----
   1 !   21.5   4.6   1.2e-06   8.3e-05      82     148 ..      26      95 ..       9     102 .. 0.88

  Alignments for each domain:
  == domain 1    score: 21.5 bits;  conditional E-value: 1.2e-06
  Rora-aln  82 PckicGdkssGihyGvitceGckGffrrsqqsna.tyscPrqkncl..idrtsrnrcqhcrlqkclavGm 148
                c +cG  +s   yG  +c  c  f+rr+  s      c    nc+    r+    c+ crl kc+  Gm
  F16H9.2b  26 NCVVCGRLTSLFNYGAHSCSACGSFLRRTLASSKfLDDCKYSGNCFenFKRAIHFECKFCRLHKCVQKGM 95 
               6***************************9877651668*******84467999**************999 PP

>> C33G8.12  CE17498	WBGene00016368	locus:nhr-163	nuclear hormone receptor	status:Partially_confirmed	UniProt:Q18392	pro
   #    score  bias  c-Evalue  i-Evalue hmmfrom  hmm to    alifrom  ali to    envfrom  env to     acc
 ---   ------ ----- --------- --------- ------- -------    ------- -------    ------- -------    ----
   1 !   21.4   8.5   1.3e-06     9e-05      81     154 ..      12      82 ..       3      91 .. 0.82

  Alignments for each domain:
  == domain 1    score: 21.4 bits;  conditional E-value: 1.3e-06
  Rora-aln  81 iPckicGdkssGihyGvitceGckGffrrsqqsna.tyscPrqknclidrtsrnrcqhcrlqkclavGmsrdavk 154
               + c +cG   s  hyG   c  c  ffrr   s     sc   +  l    s   c++cr+ kc+ +Gm +  v+
  C33G8.12  12 MLCLVCGADGSEPHYGGSCCRACAAFFRRYVHSTKqEISCTCDQR-L---ISSHPCRYCRMLKCMKIGMCKTQVQ 82 
               569**************************9887541567764433.3...48899**************998886 PP

>> H10E21.3b  CE19488	WBGene00003670	locus:nhr-80	status:Confirmed	UniProt:Q8ITW8	protein_id:CCD68271.1
   #    score  bias  c-Evalue  i-Evalue hmmfrom  hmm to    alifrom  ali to    envfrom  env to     acc
 ---   ------ ----- --------- --------- ------- -------    ------- -------    ------- -------    ----
   1 !   20.6   7.1   2.4e-06   0.00016      82     149 ..      29      97 ..      10     104 .. 0.91

  Alignments for each domain:
  == domain 1    score: 20.6 bits;  conditional E-value: 2.4e-06
   Rora-aln  82 PckicGdkssGihyGvitceGckGffrrsqqsnatyscPr.qknclidrtsrnrcqhcrlqkclavGms 149
                 c ic  +++G h+   +c  c  ffrr+     ++ c   + +c +  +    c+ cr +kcl+ Gm 
  H10E21.3b  29 RCLICSAQATGFHFEAQSCSACAAFFRRTVALTKSFKCITgRDDCNVHYSMHQICRSCRHKKCLSNGMK 97 
                59************************************762568************************7 PP

>> H10E21.3a  CE28733	WBGene00003670	locus:nhr-80	zinc finger protein	status:Confirmed	UniProt:O76668	protein_id:CCD6827
   #    score  bias  c-Evalue  i-Evalue hmmfrom  hmm to    alifrom  ali to    envfrom  env to     acc
 ---   ------ ----- --------- --------- ------- -------    ------- -------    ------- -------    ----
   1 !   20.4   7.1   2.6e-06   0.00018      82     149 ..      11      79 ..       3      86 .. 0.92

  Alignments for each domain:
  == domain 1    score: 20.4 bits;  conditional E-value: 2.6e-06
   Rora-aln  82 PckicGdkssGihyGvitceGckGffrrsqqsnatyscPr.qknclidrtsrnrcqhcrlqkclavGms 149
                 c ic  +++G h+   +c  c  ffrr+     ++ c   + +c +  +    c+ cr +kcl+ Gm 
  H10E21.3a  11 RCLICSAQATGFHFEAQSCSACAAFFRRTVALTKSFKCITgRDDCNVHYSMHQICRSCRHKKCLSNGMK 79 
                599***********************************762568************************7 PP

>> F31F4.12  CE17736	WBGene00017961	locus:nhr-180	zinc finger protein	status:Partially_confirmed	UniProt:O17131	protein_
   #    score  bias  c-Evalue  i-Evalue hmmfrom  hmm to    alifrom  ali to    envfrom  env to     acc
 ---   ------ ----- --------- --------- ------- -------    ------- -------    ------- -------    ----
   1 !   21.0   8.1   1.7e-06   0.00012      78     157 ..      11      88 ..       4      90 .. 0.84

  Alignments for each domain:
  == domain 1    score: 21.0 bits;  conditional E-value: 1.7e-06
  Rora-aln  78 ieiiPckicG.dkssGihyGvitceGckGffrrsqqsnatyscPrqknclidrtsrnrcqhcrlqkclavGmsrdavkfGr 157
               i    c+ic  +k  G h+Gv +c  c  ffrr+  s   +s  + +    dr  +  c+ crlq+c+  Gm  d  ++ r
  F31F4.12  11 ISHKTCQICKvEKCHGNHFGVDSCRACAAFFRRTVHSR--WSREKCQGGTCDRK-KLLCKPCRLQQCFEGGMVTDKFQYNR 88 
               55567****658**********************9986..66666666677886.578***************99888766 PP

>> C17A2.1  CE34694	WBGene00015869	locus:nhr-257	zinc finger protein	status:Partially_confirmed	UniProt:O16538	protein_i
   #    score  bias  c-Evalue  i-Evalue hmmfrom  hmm to    alifrom  ali to    envfrom  env to     acc
 ---   ------ ----- --------- --------- ------- -------    ------- -------    ------- -------    ----
   1 !   20.9   7.4   1.9e-06   0.00013      82     151 ..       7      75 ..       5      92 .. 0.88

  Alignments for each domain:
  == domain 1    score: 20.9 bits;  conditional E-value: 1.9e-06
  Rora-aln  82 PckicGd.kssGihyGvitceGckGffrrsqqsnatyscPrqknclidrtsrnrcqhcrlqkclavGmsrd 151
               Pc+ic d  ++  h+G i c  c  ff r+      + c     c+i  + +  c+ cr   c+  Gm + 
   C17A2.1   7 PCRICNDpETTSPHFGAIVCTACASFFGRTTV--DKFRCIANNKCVISCAKKITCRSCRYDSCIRAGMNKF 75 
               9******445678***************9865..579*******************************875 PP

>> T03E6.3  CE41007	WBGene00011396	locus:nhr-271	zinc finger protein	status:Confirmed	UniProt:Q9XU11	protein_id:CAB07282
   #    score  bias  c-Evalue  i-Evalue hmmfrom  hmm to    alifrom  ali to    envfrom  env to     acc
 ---   ------ ----- --------- --------- ------- -------    ------- -------    ------- -------    ----
   1 !   20.5   6.0   2.4e-06   0.00016      83     158 ..       2      74 ..       1      94 [. 0.81

  Alignments for each domain:
  == domain 1    score: 20.5 bits;  conditional E-value: 2.4e-06
  Rora-aln  83 ckicGdkssGihyGvitceGckGffrrsqqsnat.yscPrqknclidrtsrnrcqhcrlqkclavGmsrdavkfGrm 158
               c icG   + +h+G i+c  c  ffrr   +  +   c     c    +s   c+ cr+ kc   G++ + ++ Gr 
   T03E6.3   2 CIICGSTEAELHFGGISCRACAAFFRRYHFAKRSdILC----TCKTRISSSHPCRKCRIEKCKEAGLTIEKIQVGRD 74 
               99*************************87655430334....46666689999********************9995 PP

>> W05B5.3b  CE20150	WBGene00003675	locus:nhr-85	status:Confirmed	UniProt:Q9XUK7	protein_id:CAH04734.1
   #    score  bias  c-Evalue  i-Evalue hmmfrom  hmm to    alifrom  ali to    envfrom  env to     acc
 ---   ------ ----- --------- --------- ------- -------    ------- -------    ------- -------    ----
   1 !   18.7   0.4   8.4e-06   0.00057     148     181 ..       1      33 [.       1      44 [. 0.90
   2 ?   -0.7   0.0       6.5   4.4e+02     344     385 ..      86     127 ..      79     131 .. 0.87

  Alignments for each domain:
  == domain 1    score: 18.7 bits;  conditional E-value: 8.4e-06
  Rora-aln 148 msrdavkfGrmskkqrdslyaevqkhrmqqqqrd 181
               msrdav+fGr+ k+ +  ++ e+qk  +q q rd
  W05B5.3b   1 MSRDAVRFGRVPKREKARMFEEMQKTNVQSQ-RD 33 
               9*************************99875.55 PP

  == domain 2    score: -0.7 bits;  conditional E-value: 6.5
  Rora-aln 344 vvefakridGfmelcqndqivllkaGslevvfirmcrafdsq 385
                ++fa  i  f+ + q  ++ ll+   ++v+++    a  sq
  W05B5.3b  86 AIDFANSIPAFLSITQTQRVHLLQNSVFDVMLLASASASTSQ 127
               689**********************99999998877777776 PP

>> F16H9.2a  CE05645	WBGene00008901	locus:nhr-27	Ligand-binding domain of nuclear hormone receptors, Zinc finger, C4 typ
   #    score  bias  c-Evalue  i-Evalue hmmfrom  hmm to    alifrom  ali to    envfrom  env to     acc
 ---   ------ ----- --------- --------- ------- -------    ------- -------    ------- -------    ----
   1 !   19.6   5.7   4.6e-06   0.00031      82     148 ..       7      76 ..       3      83 .. 0.89

  Alignments for each domain:
  == domain 1    score: 19.6 bits;  conditional E-value: 4.6e-06
  Rora-aln  82 PckicGdkssGihyGvitceGckGffrrsqqsna.tyscPrqkncl..idrtsrnrcqhcrlqkclavGm 148
                c +cG  +s   yG  +c  c  f+rr+  s      c    nc+    r+    c+ crl kc+  Gm
  F16H9.2a   7 NCVVCGRLTSLFNYGAHSCSACGSFLRRTLASSKfLDDCKYSGNCFenFKRAIHFECKFCRLHKCVQKGM 76 
               69**************************9877651668*******84467999**************999 PP

>> VC5.5  CE39521	WBGene00003725	locus:nhr-135	status:Confirmed	UniProt:Q2V069	protein_id:CCD70079.1
   #    score  bias  c-Evalue  i-Evalue hmmfrom  hmm to    alifrom  ali to    envfrom  env to     acc
 ---   ------ ----- --------- --------- ------- -------    ------- -------    ------- -------    ----
   1 !   19.6   7.2   4.5e-06    0.0003      82     155 ..       5      81 ..       3     110 .. 0.90

  Alignments for each domain:
  == domain 1    score: 19.6 bits;  conditional E-value: 4.5e-06
  Rora-aln  82 PckicGdkssGihyGv..itceGckGffrrsqqs.natyscPrqknclidrtsrnrcqhcrlqkclavGmsrdavkf 155
               Pc +c   +   h+G     c  c  ffrr   s  ++  c + k c i       c+ cr+ +c+  Gm   av+ 
     VC5.5   5 PCFVCNSPANECHFGSrsQICRACSAFFRRYVLSpKSAIKCRKDKSCRIHYKDPKICRFCRMERCVLAGMKTTAVQP 81 
               9**************72257**********9988357899********************************99975 PP

>> Y70C5C.6a  CE16678	WBGene00003702	locus:nhr-112	Zinc finger, C4 type (two domains)	status:Partially_confirmed	UniProt
   #    score  bias  c-Evalue  i-Evalue hmmfrom  hmm to    alifrom  ali to    envfrom  env to     acc
 ---   ------ ----- --------- --------- ------- -------    ------- -------    ------- -------    ----
   1 !   19.6   7.4   4.7e-06   0.00032      83     157 ..       2      73 ..       1      80 [. 0.85

  Alignments for each domain:
  == domain 1    score: 19.6 bits;  conditional E-value: 4.7e-06
   Rora-aln  83 ckicGdkssGihyGvitceGckGffrrsqqsnat.yscPrqknclidrtsrnrcqhcrlqkclavGmsrdavkfGr 157
                ckicG   s  h+G  +c  c  ffrr   s      c     c   ++    c+ cr++kc   Gm+ + +++ r
  Y70C5C.6a   2 CKICGSSESEPHFGGTSCRACAAFFRRFYHSKKLgLKC----TCKTRQSNAHPCRSCRIRKCYEAGMTPEKIQLTR 73 
                ***************************99997641444....57777777789**************988887776 PP

>> ZK6.1  CE40001	WBGene00022636	locus:nhr-278	status:Predicted	UniProt:O61873	protein_id:CCD74348.1
   #    score  bias  c-Evalue  i-Evalue hmmfrom  hmm to    alifrom  ali to    envfrom  env to     acc
 ---   ------ ----- --------- --------- ------- -------    ------- -------    ------- -------    ----
   1 !   19.3   4.7   5.9e-06   0.00039      83     149 ..       8      75 ..       5      87 .. 0.87

  Alignments for each domain:
  == domain 1    score: 19.3 bits;  conditional E-value: 5.9e-06
  Rora-aln  83 ckicGdkssGihyGvitceGckGffrrsq.qsnatyscPrqknclidrtsrnrcqhcrlqkclavGms 149
               c +c   ++   y v +c+ ck ffrr   ++     c     c+       +c  cr+qkcl vGm 
     ZK6.1   8 CAVCARFTTEFNYSVPSCNACKIFFRRLItRTMPIKKCFLGEYCFERSPYTRKCAACRFQKCLRVGMR 75 
               99999999*******************75155567789999999866667788**************5 PP

>> C33G8.7  CE42326	WBGene00016364	locus:nhr-161	zinc finger protein	status:Partially_confirmed	UniProt:Q18391	protein_i
   #    score  bias  c-Evalue  i-Evalue hmmfrom  hmm to    alifrom  ali to    envfrom  env to     acc
 ---   ------ ----- --------- --------- ------- -------    ------- -------    ------- -------    ----
   1 !   19.2   7.1   6.3e-06   0.00043      83     154 ..       3      68 ..       1      80 [. 0.82

  Alignments for each domain:
  == domain 1    score: 19.2 bits;  conditional E-value: 6.3e-06
  Rora-aln  83 ckicGdkssGihyGvitceGckGffrrsqqsnatyscPrqknclidrtsrnrcqhcrlqkclavGmsrdavk 154
               ckic   s+  h+G  +c  c  ffrr   s    +     nc    t r  c++cr++ cl  Gm    v+
   C33G8.7   3 CKICDGPSTEYHFGCPSCRACAAFFRRYVNSPKQLT---ECNCE---TDRVPCRYCRMKLCLKAGMMISKVQ 68 
               ***************************988754432...34665...55678**************766665 PP

>> ZC410.1a  CE26841	WBGene00003610	locus:nhr-11	nuclear hormone receptor	status:Confirmed	UniProt:Q23294	protein_id:CAA
   #    score  bias  c-Evalue  i-Evalue hmmfrom  hmm to    alifrom  ali to    envfrom  env to     acc
 ---   ------ ----- --------- --------- ------- -------    ------- -------    ------- -------    ----
   1 !   19.3   5.7   5.6e-06   0.00037      83     155 ..       5      81 ..       3      94 .. 0.85

  Alignments for each domain:
  == domain 1    score: 19.3 bits;  conditional E-value: 5.6e-06
  Rora-aln  83 ckicGdk.ssGihyGvitceGckGffrrsqqsnatyscPrqknclidr...tsrnrcqhcrlqkclavGmsrdavkf 155
               c +c    +  +h+G   c  c  ffrr+   +  y c     c i       r  c+ crl+kc + Gm  + v+ 
  ZC410.1a   5 CAVCESPtAFTLHFGGRCCKACAAFFRRTIALDLKYECAADDPCEIHFkfpGMRLVCRECRLRKCYSAGMRSELVRS 81 
               666765414579**********************************9622257999**************9888765 PP

>> C54C8.1  CE36114	WBGene00008289	locus:nhr-169	Zinc finger, C4 type (two domains)	status:Partially_confirmed	UniProt:O
   #    score  bias  c-Evalue  i-Evalue hmmfrom  hmm to    alifrom  ali to    envfrom  env to     acc
 ---   ------ ----- --------- --------- ------- -------    ------- -------    ------- -------    ----
   1 !   18.8   6.7   7.9e-06   0.00053      83     154 ..      19      89 ..      17      93 .. 0.87

  Alignments for each domain:
  == domain 1    score: 18.8 bits;  conditional E-value: 7.9e-06
  Rora-aln  83 ckicGdkssGi..hyGvitceGckGffrrsqqsnatyscPrqknclidrtsrnrcqhcrlqkclav.Gmsrdavk 154
               c +c   ss i  h+G + c  c  ffrr+   n  y c +   c   +  r  c+ cr+  c+ + Gm r  vk
   C54C8.1  19 CSVCNF-SSLIapHFGGLVCSACASFFRRTVALNIHYLCKKDNQC---KGMRKNCRACRFESCVKIaGMKRSLVK 89 
               666654.444445********************************...688999*********97659***9998 PP

>> Y71A12C.1  CE41542	WBGene00013512	locus:nhr-276	nuclear hormone receptor	status:Predicted	UniProt:Q9XXB5	protein_id:C
   #    score  bias  c-Evalue  i-Evalue hmmfrom  hmm to    alifrom  ali to    envfrom  env to     acc
 ---   ------ ----- --------- --------- ------- -------    ------- -------    ------- -------    ----
   1 !   18.0   3.9   1.4e-05   0.00093      79     150 ..       2      76 ..       1      81 [. 0.85

  Alignments for each domain:
  == domain 1    score: 18.0 bits;  conditional E-value: 1.4e-05
   Rora-aln  79 eiiPckicGdkssGihyGvitceGckGffrrs..qqsnatyscPrqkncli.drtsrnrcqhcrlqkclavGmsr 150
                e+  c+ic +      yG   c  c  ffrr    +s   y+    k   +        c+ cr+ kcl vG+ r
  Y71A12C.1   2 EVHLCQICSNPKCESKYGFFLCSACCSFFRRNfhEKSPPNYAAIMNKFFNLpCSPGHVNCKKCRFDKCLEVGLIR 76 
                7778***************************733678899*999999765514567889*************988 PP

>> C49D10.9  CE40303	WBGene00016777	locus:nhr-261	zinc finger protein	status:Partially_confirmed	UniProt:O16603	protein_
   #    score  bias  c-Evalue  i-Evalue hmmfrom  hmm to    alifrom  ali to    envfrom  env to     acc
 ---   ------ ----- --------- --------- ------- -------    ------- -------    ------- -------    ----
   1 !   18.1   9.8   1.3e-05   0.00088      82     150 ..       7      74 ..       5     102 .. 0.88

  Alignments for each domain:
  == domain 1    score: 18.1 bits;  conditional E-value: 1.3e-05
  Rora-aln  82 PckicGd.kssGihyGvitceGckGffrrsqqsnatyscPrqknclidrtsrnrcqhcrlqkclavGmsr 150
               Pc+ic d  ++  h+G i c  c  ff r+      + c     c+i  + +  c+ cr   c+  Gm +
  C49D10.9   7 PCRICNDpETTSSHFGAIVCTACASFFGRTTV--DKFRCIANNKCVISCAKKITCRSCRYDSCIRAGMNK 74 
               9******446678***************9865..579*******************************86 PP

>> C06B8.1  CE07969	WBGene00007367	locus:nhr-150	zinc finger protein	status:Partially_confirmed	UniProt:O17573	protein_i
   #    score  bias  c-Evalue  i-Evalue hmmfrom  hmm to    alifrom  ali to    envfrom  env to     acc
 ---   ------ ----- --------- --------- ------- -------    ------- -------    ------- -------    ----
   1 !   18.1   8.5   1.4e-05   0.00092      83     157 ..       2      73 ..       1      89 [. 0.85

  Alignments for each domain:
  == domain 1    score: 18.1 bits;  conditional E-value: 1.4e-05
  Rora-aln  83 ckicGdkssGihyGvitceGckGffrrsqqsnatyscPrqknclidrtsrnrcqhcrlqkclavGmsrdavkfGr 157
               c++cG   + +h+G i+c  c  ffrr   s         k  ++d      c+ cr+ kc+  Gm+   ++ Gr
   C06B8.1   2 CQVCGAAEADLHFGGISCRACAAFFRRFFLSKKQSKKCTCKTRILD---SHPCRSCRILKCFEAGMTSKKIQSGR 73 
               ***************************9988765544444555566...468***************99999998 PP

>> C41G6.5  CE15702	WBGene00008056	locus:nhr-164	Zinc finger, C4 type (two domains)	status:Partially_confirmed	UniProt:O
   #    score  bias  c-Evalue  i-Evalue hmmfrom  hmm to    alifrom  ali to    envfrom  env to     acc
 ---   ------ ----- --------- --------- ------- -------    ------- -------    ------- -------    ----
   1 !   16.7   6.0   3.5e-05    0.0023      83     154 ..      42     112 ..       9     121 .. 0.86

  Alignments for each domain:
  == domain 1    score: 16.7 bits;  conditional E-value: 3.5e-05
  Rora-aln  83 ckicGdks.sGihyGvitceGckGffrrsqqsnatyscPrqknclidrtsrnrcqhcrlqkcl.avGmsrdavk 154
               c +cG       h+G + c  c  ffrr+   n  y c     c   ++   +c+ cr+  c+ + Gm r  v+
   C41G6.5  42 CAVCGFSCqVQYHFGGVVCGACSAFFRRTVSLNIRYLCDGDNQC---KSMLKKCRACRFESCVkTAGMKRSLVR 112
               999997651578********************************...67889**********94579*998875 PP

>> Y39B6A.17b  CE34507	WBGene00003685	locus:nhr-95	nuclear hormome receptor	status:Confirmed	UniProt:Q7YXC6	protein_id:C
   #    score  bias  c-Evalue  i-Evalue hmmfrom  hmm to    alifrom  ali to    envfrom  env to     acc
 ---   ------ ----- --------- --------- ------- -------    ------- -------    ------- -------    ----
   1 !   16.4   8.3   4.3e-05    0.0029      80     156 ..       9      85 ..       2      88 .. 0.78

  Alignments for each domain:
  == domain 1    score: 16.4 bits;  conditional E-value: 4.3e-05
    Rora-aln  80 iiP..ckicG.dkssGihyGvitceGckGffrrsqqsnatyscPrqknclidrtsrnrcqhcrlqkclavGmsrdavkfG 156
                 i+P  c ic   k  G h+Gv +c  c  ffrr+   n+ +s  r      ++ s   c+ crlq+c+  Gm  +  ++ 
  Y39B6A.17b   9 ILPqkCEICKiQKCHGNHFGVNSCRACAAFFRRTV--NSKWSRMRCLGGSCNQIS-FLCKPCRLQQCFNGGMMTNNFQYN 85 
                 4454499997589********************86..556787775555555655.47**************88776665 PP

>> Y39B6A.17a  CE31105	WBGene00003685	locus:nhr-95	nuclear hormome receptor	status:Confirmed	UniProt:Q8MYP0	protein_id:C
   #    score  bias  c-Evalue  i-Evalue hmmfrom  hmm to    alifrom  ali to    envfrom  env to     acc
 ---   ------ ----- --------- --------- ------- -------    ------- -------    ------- -------    ----
   1 !   15.9   8.3   6.2e-05    0.0042      80     156 ..       9      85 ..       2      88 .. 0.78

  Alignments for each domain:
  == domain 1    score: 15.9 bits;  conditional E-value: 6.2e-05
    Rora-aln  80 iiP..ckicG.dkssGihyGvitceGckGffrrsqqsnatyscPrqknclidrtsrnrcqhcrlqkclavGmsrdavkfG 156
                 i+P  c ic   k  G h+Gv +c  c  ffrr+   n+ +s  r      ++ s   c+ crlq+c+  Gm  +  ++ 
  Y39B6A.17a   9 ILPqkCEICKiQKCHGNHFGVNSCRACAAFFRRTV--NSKWSRMRCLGGSCNQIS-FLCKPCRLQQCFNGGMMTNNFQYN 85 
                 4454499997589********************86..556787775555555655.47**************88776665 PP

>> F57G8.6  CE23788	WBGene00010215	locus:nhr-193	Domain of unknown function	status:Partially_confirmed	UniProt:Q9XU89	pr
   #    score  bias  c-Evalue  i-Evalue hmmfrom  hmm to    alifrom  ali to    envfrom  env to     acc
 ---   ------ ----- --------- --------- ------- -------    ------- -------    ------- -------    ----
   1 !   15.7   9.3   7.2e-05    0.0048      82     151 ..       3      68 ..       1      78 [. 0.78

  Alignments for each domain:
  == domain 1    score: 15.7 bits;  conditional E-value: 7.2e-05
  Rora-aln  82 PckicGdkss.GihyGvitceGckGffrrsqqsnatyscPrqknclidrtsrnrcqhcrlqkclavGmsrd 151
                c icG k + G h+Gv  c  c  ffrr   +   y   r k c  +      c+ crl++c+a Gm+ +
   F57G8.6   3 NCLICGAKNTrGNHFGVRCCRACAVFFRRRAGTK--Y--LRLK-CSSENCGNRFCKPCRLKRCFAAGMTIE 68 
               69****99644*****************975544..3..3333.5555556667**************865 PP

>> ZK488.4  CE15357	WBGene00022756	locus:nhr-251	zinc finger protein	status:Partially_confirmed	UniProt:O17020	protein_i
   #    score  bias  c-Evalue  i-Evalue hmmfrom  hmm to    alifrom  ali to    envfrom  env to     acc
 ---   ------ ----- --------- --------- ------- -------    ------- -------    ------- -------    ----
   1 !   16.1   5.1   5.4e-05    0.0036     103     155 ..       3      55 ..       1      62 [. 0.94

  Alignments for each domain:
  == domain 1    score: 16.1 bits;  conditional E-value: 5.4e-05
  Rora-aln 103 ckGffrrsqqsnatyscPrqknclidrtsrnrcqhcrlqkclavGmsrdavkf 155
               c  ffrr+      + c     c i +  r  c+ cr  kc++vGm r  v+ 
   ZK488.4   3 CASFFRRTVSFGIRFLCKEGNRCPISQEIRFFCRSCRYDKCISVGMNRGQVQQ 55 
               99**********************************************99875 PP

>> C45E5.6c  CE29227	WBGene00003636	locus:nhr-46	status:Partially_confirmed	UniProt:Q95QR3	protein_id:CCD67375.1
   #    score  bias  c-Evalue  i-Evalue hmmfrom  hmm to    alifrom  ali to    envfrom  env to     acc
 ---   ------ ----- --------- --------- ------- -------    ------- -------    ------- -------    ----
   1 !   15.0   3.0   0.00012    0.0079     119     154 ..       2      37 ..       1      46 [. 0.86
   2 ?   -0.6   0.1       6.1   4.1e+02     577     660 ..      60     148 ..      41     168 .. 0.58

  Alignments for each domain:
  == domain 1    score: 15.0 bits;  conditional E-value: 0.00012
  Rora-aln 119 cPrqknclidrtsrnrcqhcrlqkclavGmsrdavk 154
               c     c i   srnrc+ crl+ cl  Gm    v+
  C45E5.6c   2 CSADNHCDITNESRNRCRACRLRNCLEGGMNPKHVR 37 
               777889************************877765 PP

  == domain 2    score: -0.6 bits;  conditional E-value: 6.1
  Rora-aln 577 spssesdssvriltdvhtapkiapapvap..atpevpatpnitddsrslcqillkqlqkekql...fsgvesgpeecknkddqglescg 660
               s ss + s+       ++ + iap++ +   ++   pa  + t+ s s +++l ++l +e+ql   + ++e  +e+  ++d +  + +g
  C45E5.6c  60 SHSSSAASASPEHKFSFSLSTIAPSTSTGsfSSGSQPAPIESTNSSGSEAEVLDRKLIQENQLtlfMVALEKQTEQLTDDDVKDNDVMG 148
               22222222222333334455566655443114556788888899999999999999999988722234556666666665555555555 PP

>> ZK488.2  CE28191	WBGene00003680	locus:nhr-90	zinc finger protein	status:Confirmed	UniProt:O17025	protein_id:CCD71522.
   #    score  bias  c-Evalue  i-Evalue hmmfrom  hmm to    alifrom  ali to    envfrom  env to     acc
 ---   ------ ----- --------- --------- ------- -------    ------- -------    ------- -------    ----
   1 !   13.9   8.7   0.00024     0.016      82     159 ..       8      83 ..       5      90 .. 0.75

  Alignments for each domain:
  == domain 1    score: 13.9 bits;  conditional E-value: 0.00024
  Rora-aln  82 PckicGd.kssGihyGvitceGckGffrrsqqsnatyscPrqknclidrtsrnr.cqhcrlqkclavGmsrdavkfGrms 159
                ckicG   + G h+Gv  c  c  ffrr     + y   r k   +      r c+ crl++c   Gm  +  +  r s
   ZK488.2   8 TCKICGAeNTRGNHFGVQCCRACAVFFRRRAG--TKY--LRLKCLSVHCGEAARfCKPCRLKRCYEAGMKIEYFQHNRDS 83 
               6*****61578*****************9643..344..4666444554444445**************87766666655 PP

>> R11G11.12  CE12762	WBGene00020015	locus:nhr-210	zinc finger protein	status:Partially_confirmed	UniProt:O16954	protein
   #    score  bias  c-Evalue  i-Evalue hmmfrom  hmm to    alifrom  ali to    envfrom  env to     acc
 ---   ------ ----- --------- --------- ------- -------    ------- -------    ------- -------    ----
   1 !    8.8   9.3    0.0087      0.59      83     160 ..       4      64 ..       1      84 [. 0.79

  Alignments for each domain:
  == domain 1    score: 8.8 bits;  conditional E-value: 0.0087
   Rora-aln  83 ckicGdk.ssGihyGvitceGckGffrrsqqsnatyscPrqknclidrtsrnrcqhcrlqkclavGmsrdavkfGrmsk 160
                ck+c      G h+G i c  c  ffrr+  s                  +  c+ crl+kcl vGm     ++ r s 
  R11G11.12   4 CKVCTAEgCHGTHFGTICCRACAAFFRRTAFS------------------KSFCKPCRLRKCLEVGMETSNFQYHRDSL 64 
                9***865278******************8655..................56788999999999999888777777665 PP

>> C54F6.9  CE42308	WBGene00016927	locus:nhr-172	status:Partially_confirmed	UniProt:O16442	protein_id:CCD62996.1
   #    score  bias  c-Evalue  i-Evalue hmmfrom  hmm to    alifrom  ali to    envfrom  env to     acc
 ---   ------ ----- --------- --------- ------- -------    ------- -------    ------- -------    ----
   1 ?   13.7   1.4   0.00027     0.018     106     148 ..       2      46 ..       1      52 [. 0.93

  Alignments for each domain:
  == domain 1    score: 13.7 bits;  conditional E-value: 0.00027
  Rora-aln 106 ffrrsqqsnatyscPrqknclidrtsrn..rcqhcrlqkclavGm 148
               ffrr+   n  + c +  nc    t  n  +c  cr+++cl +Gm
   C54F6.9   2 FFRRAIVENPFFNCKKLNNCYEVSTNSNhlKCAACRFKRCLQLGM 46 
               9*******************99999888557*************9 PP

>> T26E4.8  CE16479	WBGene00012050	locus:nhr-223	Ligand-binding domain of nuclear hormone receptors, Zinc finger, C4 typ
   #    score  bias  c-Evalue  i-Evalue hmmfrom  hmm to    alifrom  ali to    envfrom  env to     acc
 ---   ------ ----- --------- --------- ------- -------    ------- -------    ------- -------    ----
   1 ?   11.8   1.8    0.0011     0.072     106     152 ..       2      49 ..       1      53 [. 0.82

  Alignments for each domain:
  == domain 1    score: 11.8 bits;  conditional E-value: 0.0011
  Rora-aln 106 ffrrsq.qsnatyscPrqknclidrtsrnrcqhcrlqkclavGmsrda 152
               ffrr   +  a   c     c  d      cq cr+qkc+ vGm   a
   T26E4.8   2 FFRRQAiRKCALRPCSGGEACYRDTPLILGCQFCRFQKCIEVGMNIKA 49 
               777754256677789999999999999999**************8665 PP

>> C56E10.4a  CE34281	WBGene00003727	locus:nhr-137	status:Partially_confirmed	UniProt:Q18896	protein_id:CCD65638.1
   #    score  bias  c-Evalue  i-Evalue hmmfrom  hmm to    alifrom  ali to    envfrom  env to     acc
 ---   ------ ----- --------- --------- ------- -------    ------- -------    ------- -------    ----
   1 ?   11.2   0.5    0.0016      0.11     131     157 ..      51      77 ..      40      84 .. 0.86

  Alignments for each domain:
  == domain 1    score: 11.2 bits;  conditional E-value: 0.0016
   Rora-aln 131 srnrcqhcrlqkclavGmsrdavkfGr 157
                +r +c+ crl +cl  Gm ++av  G 
  C56E10.4a  51 ARIKCRSCRLDRCLQQGMRKEAVTSGI 77 
                6999*******************8875 PP

>> K10C3.6e  CE45522	WBGene00003639	locus:nhr-49	status:Confirmed	UniProt:E5QCI8	protein_id:CBY25192.1
   #    score  bias  c-Evalue  i-Evalue hmmfrom  hmm to    alifrom  ali to    envfrom  env to     acc
 ---   ------ ----- --------- --------- ------- -------    ------- -------    ------- -------    ----
   1 ?   10.8   0.0    0.0022      0.15     344     368 ..      88     112 ..      80     137 .. 0.90

  Alignments for each domain:
  == domain 1    score: 10.8 bits;  conditional E-value: 0.0022
  Rora-aln 344 vvefakridGfmelcqndqivllka 368
               +ve+ak i+ fm+l  +d+i+llk 
  K10C3.6e  88 MVEWAKTINPFMDLSMEDKIILLKN 112
               79*********************96 PP

>> F56H1.2  CE45617	WBGene00018993	locus:nhr-266	zinc finger protein	status:Partially_confirmed	UniProt:O76370	protein_i
   #    score  bias  c-Evalue  i-Evalue hmmfrom  hmm to    alifrom  ali to    envfrom  env to     acc
 ---   ------ ----- --------- --------- ------- -------    ------- -------    ------- -------    ----
   1 ?    9.6   3.6     0.005      0.34     100     162 ..     758     816 ..     752     830 .. 0.81

  Alignments for each domain:
  == domain 1    score: 9.6 bits;  conditional E-value: 0.005
  Rora-aln 100 ceGckGffrrsqqsnatyscPrqknclidrtsrnrcqhcrlqkclavGmsrdavkfGrmskkq 162
               c+ c   f    + +    c r+  c  d     +c  cr q+cl +Gm+ ++v  G+    q
   F56H1.2 758 CNSCTEAFFDVVRNEKELKCQRKGFCRKDVKEWKKCEACRYQQCLEIGMTLESVPPGK----Q 816
               7777766666667777889*******************************99998774....3 PP

>> F21D12.1b  CE20706	WBGene00003620	locus:nhr-21	status:Confirmed	UniProt:Q19679	protein_id:CCD69790.1
   #    score  bias  c-Evalue  i-Evalue hmmfrom  hmm to    alifrom  ali to    envfrom  env to     acc
 ---   ------ ----- --------- --------- ------- -------    ------- -------    ------- -------    ----
   1 ?    9.8   1.1    0.0043      0.29     131     154 ..      30      53 ..      26      56 .. 0.90

  Alignments for each domain:
  == domain 1    score: 9.8 bits;  conditional E-value: 0.0043
   Rora-aln 131 srnrcqhcrlqkclavGmsrdavk 154
                 rn c+ crl+ c+ vGm   av+
  F21D12.1b  30 QRNACRSCRLKECIKVGMNPRAVQ 53 
                79****************988885 PP

>> C11G6.4b  CE37954	WBGene00003624	locus:nhr-28	nuclear hormone receptor, nhr-28	status:Confirmed	UniProt:Q17905	protei
   #    score  bias  c-Evalue  i-Evalue hmmfrom  hmm to    alifrom  ali to    envfrom  env to     acc
 ---   ------ ----- --------- --------- ------- -------    ------- -------    ------- -------    ----
   1 ?    9.6   0.9    0.0048      0.32     135     155 ..       2      22 ..       1      31 [. 0.91

  Alignments for each domain:
  == domain 1    score: 9.6 bits;  conditional E-value: 0.0048
  Rora-aln 135 cqhcrlqkclavGmsrdavkf 155
               c+ cr+ kc+avGm + av+ 
  C11G6.4b   2 CRACRFTKCIAVGMRKSAVQR 22 
               99****************975 PP

>> K09F6.4  CE12030	WBGene00019587	status:Partially_confirmed	UniProt:O16729	protein_id:CCD61651.1
   #    score  bias  c-Evalue  i-Evalue hmmfrom  hmm to    alifrom  ali to    envfrom  env to     acc
 ---   ------ ----- --------- --------- ------- -------    ------- -------    ------- -------    ----
   1 ?    8.0   1.3     0.015         1     622     876 ..      62     315 ..      10     340 .. 0.63

  Alignments for each domain:
  == domain 1    score: 8.0 bits;  conditional E-value: 0.015
  Rora-aln 622 slcqillkqlqkekqlfsgvesg..peecknkddqglescgdkvrsasaksltqdnevlktsdgiskesnvgilctndes..psvqgnvdnanktatssei 718
                l  i +kql+   + + +++s     +++++ +q +    +  + +    +   +++ ++  +   e +    +t d s    v ++v+n n +a++ e 
   K09F6.4  62 QLQSIDMKQLKSGLESIVSIHSEltYTDIDKRAEQRFRHLIEIRKEVEG--VGSLEDIKDAQANYKSELEAFKKATFDTSgiEEVLSAVKNINGAAANIEK 160
               4455666776665554444444310334444444444443333322222..22222233333333334444444455544114677889999999999999 PP

  Rora-aln 719 aetekglscgsdtdedcliidtesksnsdgktadvgsrpaspnfsaqasvenqttttvseescvlkkpikrvykkfdpvgeilklqdellkpvsrkvpelp 819
                   k l  g     +  i+d + k  s  k +       sp +s   s+   t+  vs   c +  p+ ++ k+++ v ++l+  d l k+v   v    
   K09F6.4 161 YSHIKELDGGDRGRAQGDIFDLK-KFISTLKKSSFKEAELSPVVSKVDSILR-TSKQVS--KC-ITIPLLKI-KNMEEVEKLLQTIDSLKKTVDTLVRTNE 255
               99999999988888888888876.5556667777777778888776666543.333343..34.44565554.78999999**********9999998888 PP

  Rora-aln 820 linseeskqp...sasdqssatsdasnwpksswpsafqkpkgrlpyelqdyvedtseyia 876
               l+n  +++++    +   +s t +  n pkss p  ++  ++   y l     + s  +a
   K09F6.4 256 LVNWVKANDAvleEVEALCSFTEEEDNNPKSSVPIKLKSLNSSKNYALLVKTLNQSSLFA 315
               8876666555111556677889999***********999999999988766655555554 PP

>> D1086.10a  CE37962	WBGene00044080	status:Confirmed	UniProt:Q5FC40	protein_id:CAI46569.1
   #    score  bias  c-Evalue  i-Evalue hmmfrom  hmm to    alifrom  ali to    envfrom  env to     acc
 ---   ------ ----- --------- --------- ------- -------    ------- -------    ------- -------    ----
   1 ?    8.3   0.2     0.012      0.82     572     640 ..      43     114 ..      25     160 .. 0.68

  Alignments for each domain:
  == domain 1    score: 8.3 bits;  conditional E-value: 0.012
   Rora-aln 572 tspskspssesdssvriltdvh...tapkiapapvapatpevpatpnitddsrslcqillkqlqkekqlfsg 640
                +sps+s+ s s +s     +++   t+   ++++ ap t+e+p   n+t     +++  + +lqk++  f+ 
  D1086.10a  43 SSPSQSTDSPSTASSTATEQIFtpsTSEPTSTTTTAPGTTELPFEWNVTAPPSVVSKWCMIKLQKNNAQFTI 114
                3455444444444444444444000444456677899***************************99887753 PP

>> C31E10.5  CE40379	WBGene00007846	status:Partially_confirmed	UniProt:Q93309	protein_id:CAB01726.2
   #    score  bias  c-Evalue  i-Evalue hmmfrom  hmm to    alifrom  ali to    envfrom  env to     acc
 ---   ------ ----- --------- --------- ------- -------    ------- -------    ------- -------    ----
   1 ?    7.9   0.6     0.016       1.1     621     920 ..     184     502 ..     163     538 .. 0.62

  Alignments for each domain:
  == domain 1    score: 7.9 bits;  conditional E-value: 0.016
  Rora-aln 621 rslcqillkqlqkekqlfsgvesgpeecknkddqglescgdkvrsasa.ksltqdnevlkts.dgiskesnvgilctndespsvqgnvdnankt..atsse 717
                s  qil k l  +k l   +  +  e+++ dd +l  + +k r  +a + +++dn v+kt  +g+s  s++  +  ++e  s++  +   +++   t  e
  C31E10.5 184 LSGRQILGKYLVTKKLLELDISESDFESED-DDGTLVGSIKKDRLPTAeQLFAEDNSVIKTYhEGLS--STIQSMFIDEELDSLDKRITREARAfyRTRKE 281
               556688888888877776666655555554.4444555555666555505568999***99625665..55666677777777777776554441146666 PP

  Rora-aln 718 iaetekglscg..sdtdedcliid.tesksnsdgktadvgsrpaspnfsaqasvenqttttvseescvlkkpik.rvy....kkfdpvgeilklqdellkp 810
                   e+ l +      d d  ++d t  + ++ +  +++ +r  s +++    + +  +   + +    ++pi+ ++y    k +++ g+il+l + +   
  C31E10.5 282 HLYIEDQLFTVysRSEDFDQSLVDcTMQELETTSARVQIFTRMISDDYNRTMGIRDALSPKKNSHGKETNDPIRqKIYedhgKTLNSFGKILRLSEGMTVR 382
               666666554330023344445555155556677778889999999999988888777666555555555555541334222277899************** PP

  Rora-aln 811 vsrkvpelplinseeskqpsasdqssatsdasnwpksswpsafqkpkgrlpyelqdyv......edtseyiapqegnfvy...klfslhdllllvr.csvq 901
               +sr +++       +++  +  d    +sd  ++ +      +    +r++  +q  +      e   e ++ q+  + y    l  l d +     +  +
  C31E10.5 383 ISRAMANTFGTRERNARIDNMEDSPDLCSDYVEFNDDKIVDDIIALSNRISKVVQVIMsiplpdEYRKEAMSYQHLFMSYvedVLTKLTDWYWKADlMQYH 483
               *****999999999999999999999999999998888877777777776666655431111111122223333322222111233344444333213456 PP

  Rora-aln 902 rietrprskkrkkirrvgg 920
               rie r r +kr+   r+  
  C31E10.5 484 RIEERKRLEKRRSDMRIKQ 502
               7777777666665555544 PP

>> C18D11.2  CE18513	WBGene00007680	locus:maa-1	Acyl CoA binding protein	status:Partially_confirmed	UniProt:Q9XTZ5	prote
   #    score  bias  c-Evalue  i-Evalue hmmfrom  hmm to    alifrom  ali to    envfrom  env to     acc
 ---   ------ ----- --------- --------- ------- -------    ------- -------    ------- -------    ----
   1 ?    8.1   0.2     0.014      0.93     661     821 ..      70     232 ..      34     241 .. 0.74

  Alignments for each domain:
  == domain 1    score: 8.1 bits;  conditional E-value: 0.014
  Rora-aln 661 dkvrsasaksltqd.nevlkt..sdgiskesnvgilctndespsvqgnvdnanktatsseiaetekgls.cgsdtdedcliidtesksnsdgktadvgsrp 757
               d+ + a ++s++q+  ev k   ++   k  +  +l+ + e   v    d+a +    +e  ete+    + +     c++ d e   + d +    +s  
  C18D11.2  70 DEAKQAYVDSIVQKiREVQKEykTEEWMKGDTYELLAPKFEVLGVLEGKDQAVEHPKKTENKETENETDnVETPNSSACILSDNEYADAIDDEIQSRSSSF 170
               45555555555554234443211344556777788888889888988899999999999999998876515566778899999999988888888888888 PP

  Rora-aln 758 aspnfsaqasvenqttttvseescvlkkpikrvykkfdpvgeilklqdellkpvsrkvpelpli 821
               + p+ s +  +  q++   s  +  l+k +k + + +d +g+ ++ +++ll  + +k + + l+
  C18D11.2 171 TEPHNSFNRRISRQSSLKSS--CHRLEKELKVITESIDKLGKAVEERHNLLIGLMKKATVYVLV 232
               88888888888777665433..4468999***************99999999998887766655 PP

>> Y76A2B.5  CE19277	WBGene00013577	status:Confirmed	UniProt:Q9XWC9	protein_id:CAA21746.1
   #    score  bias  c-Evalue  i-Evalue hmmfrom  hmm to    alifrom  ali to    envfrom  env to     acc
 ---   ------ ----- --------- --------- ------- -------    ------- -------    ------- -------    ----
   1 ?    7.6   0.0     0.019       1.3     690     872 ..      42     222 ..       9     250 .. 0.70

  Alignments for each domain:
  == domain 1    score: 7.6 bits;  conditional E-value: 0.019
  Rora-aln 690 vgilctndespsvqgnvdnanktatsseiaetekglscgsdtdedcliidtesksnsdgktadvgsrpaspnfsaqasvenqttttvseescvlkkpikrv 790
                ++l  nd     qg+v  a+k  +  + +e  k   +  dt+++ + + ++++ + d          a  ++ a+a+ + +   +  e   +lkk +k +
  Y76A2B.5  42 NSLLGPNDSQYPFQGDVSFAHKPLSIRQQVENSKIERVMDDTEHNLINLLSNTNIEVDRTHLAQLKEEAMEEIQANAA-DVEIELSAIEAPKLLKKEMKYL 141
               467888999999***********9999999999999999999988776666666666655444444555555555543.2233344456667788888877 PP

  Rora-aln 791 ykkfdpvgeilklqdellkpvsrkvpelplinseeskqpsasdqssatsdasnwpksswpsafqkpkgrlpyelqdyvedts 872
               + ++++         +l +    ++   +    ee ++ +as   sa + +s+  +  + + f +p +  py + dy ++t 
  Y76A2B.5 142 FPQMETQKMNNVTVFNLTQKSEFDMKAWSEAMEEEREKLTASFIMSANAICSTLHRFGYWADFIDPSSGRPY-MGDYTNHTL 222
               766655443333334444444455556666667788889999999999999**9999999999999999998.467766654 PP

>> F21C10.10  CE30758	WBGene00017659	status:Confirmed	UniProt:Q19660	protein_id:CCD61441.1
   #    score  bias  c-Evalue  i-Evalue hmmfrom  hmm to    alifrom  ali to    envfrom  env to     acc
 ---   ------ ----- --------- --------- ------- -------    ------- -------    ------- -------    ----
   1 ?    7.5   1.2     0.021       1.4     668     821 ..      35     193 ..      16     220 .. 0.61

  Alignments for each domain:
  == domain 1    score: 7.5 bits;  conditional E-value: 0.021
   Rora-aln 668 aksltqdnevlktsdgiskesnvgilctndespsvqg...nvdnanktatsseiaetekglscgsdtdedcliidtesks.nsdgktadvgsrpaspn.f 762
                +++l  d+ v+k+      e ++ +   +d     +    n ++ n t+  s+i  +++ +  ++ +de +l+i+t     n+   + +    p  +n +
  F21C10.10  35 VNALKFDSSVIKAILQEDSEKKIPFEFIDDIRQQQKLadkNFKKINVTTDISKIEAADQIID-ACSADESSLFINTAKAVpNATIISLNGEKSPIHSNhV 133
                56677777788877666667777666666655554440004444455555555544444444.4567888898888655414444444444455544413 PP

   Rora-aln 763 saq..asvenqttttvseescvlkkpikrvykkfdpvgeilklqdellkpvsrkvpelpli 821
                s++  + +++  t+ +  +s v kk+++ v + +d++g  + l +e  +   r v ++  +
  F21C10.10 134 SVKmySPIHETKTAKMFTNSKVSKKTLEEVNQLLDSMGLTV-LSEEDSRVADRLVLDMQQV 193
                433114466667778889999*************9999654.3444444555555555444 PP

>> T07C5.4  CE06382	WBGene00011567	locus:nhr-215	status:Partially_confirmed	UniProt:Q22299	protein_id:CAA90300.1
   #    score  bias  c-Evalue  i-Evalue hmmfrom  hmm to    alifrom  ali to    envfrom  env to     acc
 ---   ------ ----- --------- --------- ------- -------    ------- -------    ------- -------    ----
   1 ?    7.1   3.2     0.028       1.9      98     148 ..      22      75 ..      14      79 .. 0.78

  Alignments for each domain:
  == domain 1    score: 7.1 bits;  conditional E-value: 0.028
  Rora-aln  98 itceGckGffrrsqqsnatyscPr.qknclid..rtsrnrcqhcrlqkclavGm 148
                +c+ c  ffrr  +        r    c+ +   +s  +c  cr+ kc+ vGm
   T07C5.4  22 NACNACGTFFRRELKRTRYIDDWRhDEHCFKNyhTASISKCMFCRFHKCVDVGM 75 
               57**********987766555555156798652267999**************9 PP

>> F37A4.7b  CE29962	WBGene00004316	locus:rbf-1	status:Confirmed	UniProt:P41885	protein_id:CCD70706.1
   #    score  bias  c-Evalue  i-Evalue hmmfrom  hmm to    alifrom  ali to    envfrom  env to     acc
 ---   ------ ----- --------- --------- ------- -------    ------- -------    ------- -------    ----
   1 ?    6.8   0.1     0.035       2.4     570     705 ..       6     150 ..       2     276 .. 0.68

  Alignments for each domain:
  == domain 1    score: 6.8 bits;  conditional E-value: 0.035
  Rora-aln 570 tttspskspssesdssvriltdvhta..pkiapapvapatpevpatpnitddsrslcqillkqlqkekqlfsgvesgpeeckn..kddqgle.....scgd 661
               tt sps +++s s  s+  lt+ +++  +++ +++++  +p++p tp  +     l + l   l+ +k+l++  e g  + k     d+ l+      +g 
  F37A4.7b   6 TTPSPSITTASSSTFSISNLTNNNATstSDLPASAISNIVPQIPPTPRRVPPKIGLLRHLSGFLESKKDLMNDWEIGGTQNKWvcPSDRHLHlraqlKSGW 106
               6789999999999999999987654311455566788999********************************99998776553113344433112225788 PP

  Rora-aln 662 kvrsasaksltqdnevlktsdgiskesnvgilctndespsvqgn 705
                vr+a+a+s t+ +    +  +  +e    +l+ ++es s + +
  F37A4.7b 107 SVRTATARSPTNSKAQTGSITAAEQEHIQKVLAKAEESKSKEQQ 150
               99******999998888888888888888899999988875432 PP

>> F11A1.3c  CE27586	WBGene00000908	locus:daf-12	status:Confirmed	UniProt:Q9UB17	protein_id:CAC42285.1
   #    score  bias  c-Evalue  i-Evalue hmmfrom  hmm to    alifrom  ali to    envfrom  env to     acc
 ---   ------ ----- --------- --------- ------- -------    ------- -------    ------- -------    ----
   1 ?    6.9   0.0     0.032       2.1     344     388 ..      79     123 ..      70     138 .. 0.91

  Alignments for each domain:
  == domain 1    score: 6.9 bits;  conditional E-value: 0.032
  Rora-aln 344 vvefakridGfmelcqndqivllkaGslevvfirmcrafdsqnnt 388
                v  ak +  f e+ q+ +  llk G +e++ +r    +d+  n+
  F11A1.3c  79 FVKVAKGVPAFREVSQEGKFSLLKGGMIEMLTVRGVTRYDASTNS 123
               6899******************************99999998876 PP

>> T07C5.3b  CE42592	WBGene00011566	locus:nhr-214	status:Confirmed	UniProt:B2MZB5	protein_id:CAQ48398.1
   #    score  bias  c-Evalue  i-Evalue hmmfrom  hmm to    alifrom  ali to    envfrom  env to     acc
 ---   ------ ----- --------- --------- ------- -------    ------- -------    ------- -------    ----
   1 ?    6.7   0.1     0.037       2.5     134     148 ..      44      58 ..      36      72 .. 0.85

  Alignments for each domain:
  == domain 1    score: 6.7 bits;  conditional E-value: 0.037
  Rora-aln 134 rcqhcrlqkclavGm 148
               +c+hcr+ kc+ vG+
  T07C5.3b  44 KCRHCRFNKCVDVGL 58 
               8*************7 PP

>> T07C5.3a  CE35613	WBGene00011566	locus:nhr-214	Ligand-binding domain of nuclear hormone receptors	status:Confirmed	Un
   #    score  bias  c-Evalue  i-Evalue hmmfrom  hmm to    alifrom  ali to    envfrom  env to     acc
 ---   ------ ----- --------- --------- ------- -------    ------- -------    ------- -------    ----
   1 ?    6.7   0.1     0.037       2.5     134     148 ..      44      58 ..      36      72 .. 0.85

  Alignments for each domain:
  == domain 1    score: 6.7 bits;  conditional E-value: 0.037
  Rora-aln 134 rcqhcrlqkclavGm 148
               +c+hcr+ kc+ vG+
  T07C5.3a  44 KCRHCRFNKCVDVGL 58 
               8*************7 PP

>> T12F5.1  CE13595	WBGene00020466	status:Confirmed	UniProt:O44761	protein_id:CCD69782.1
   #    score  bias  c-Evalue  i-Evalue hmmfrom  hmm to    alifrom  ali to    envfrom  env to     acc
 ---   ------ ----- --------- --------- ------- -------    ------- -------    ------- -------    ----
   1 ?    6.6   0.2     0.039       2.6     781     872 ..      42     132 ..       7     152 .. 0.69

  Alignments for each domain:
  == domain 1    score: 6.6 bits;  conditional E-value: 0.039
  Rora-aln 781 cvlkkpikrvykkfdpvgeilklqdellkpvsrkvpelplinseeskqpsasdqs..satsdasnwpksswpsafqkpkgrlpyelqdyvedts 872
                + +k  kr  k+ +   e+  ++ e + p+ ++v +l  + se+ k+p     s           p+ s+ s  +kp g +p+e++d+    s
   T12F5.1  42 KIEEKQAKRGVKRKN--FEMKMMEGEQFSPIKKRV-NLNQLGSENDKNPIPLRSSprKKMIAIEVLPEKSMVSPKKKPVGSVPFEFDDFSPVKS 132
               344455555555433..467788999999998887.578889999999876544411455667789*********************9976554 PP

>> C16A11.7  CE34690	WBGene00015820	status:Confirmed	UniProt:O76585	protein_id:CCD62422.1
   #    score  bias  c-Evalue  i-Evalue hmmfrom  hmm to    alifrom  ali to    envfrom  env to     acc
 ---   ------ ----- --------- --------- ------- -------    ------- -------    ------- -------    ----
   1 ?    6.8   0.1     0.034       2.3     676     868 ..       8     197 ..       4     221 .. 0.74

  Alignments for each domain:
  == domain 1    score: 6.8 bits;  conditional E-value: 0.034
  Rora-aln 676 evlktsdgiskesnvgilctndespsvqgnvdnanktatsseiaetekglscgsdtdedcliidtesksnsdgktadvgsrpas.pnfsaqasvenqtttt 775
               e  k s+g s+ s    + t++ ++s + +   ++ +++ +ei ++  ++s++s t+  c         +sd++   +gs   s pn    a+  ++   +
  C16A11.7   8 ENKKQSKGASRGSRRRSINTSNSNTSARHAFSPCSYSSSGTEIRKVAISVSSNSTTELPCAQSPNVGSRTSDSHQLTLGSDLRSePNNLNIAATLAEPNIA 108
               556889999999999999999999999999999***************************99988888888888888887644324444444444444455 PP

  Rora-aln 776 vseescvlkkpikrvykkfdpvgeilklqdellkpvsrkvpelplinseeskqpsasdqssatsdasnwpksswpsafqkpkgrlpyelqdyv 868
                  + ++ kk   ++ ++ d       ++d+    +   +p +    + e+k  s   +   t + s w    w+  ++k ++++   l d v
  C16A11.7 109 EHFKGVLTKKEAANLTRRDDFTMYYRVVKDQAKVELETTIPLFICYRNSENKVFSFRVEQVLTENNSMW----WTVMINKQHTQMFRRLLDLV 197
               555667777778888777777777777788888888899998888777788888887777788888877....44455555555555555555 PP

>> T12C9.5b  CE36324	WBGene00003699	locus:nhr-109	status:Confirmed	UniProt:Q7JP54	protein_id:CCD73611.1
   #    score  bias  c-Evalue  i-Evalue hmmfrom  hmm to    alifrom  ali to    envfrom  env to     acc
 ---   ------ ----- --------- --------- ------- -------    ------- -------    ------- -------    ----
   1 ?    6.5   0.6     0.043       2.9     132     150 ..      13      31 ..       9      45 .. 0.86

  Alignments for each domain:
  == domain 1    score: 6.5 bits;  conditional E-value: 0.043
  Rora-aln 132 rnrcqhcrlqkclavGmsr 150
               r  c+ crl kc+ vGm  
  T12C9.5b  13 RCMCRACRLTKCIEVGMNP 31 
               678**************75 PP

>> D1086.8a  CE34781	WBGene00008395	status:Confirmed	UniProt:Q7YX57	protein_id:CAE17746.1
   #    score  bias  c-Evalue  i-Evalue hmmfrom  hmm to    alifrom  ali to    envfrom  env to     acc
 ---   ------ ----- --------- --------- ------- -------    ------- -------    ------- -------    ----
   1 ?    6.9   0.2     0.033       2.2     639     711 ..      23     102 ..       6     163 .. 0.71

  Alignments for each domain:
  == domain 1    score: 6.9 bits;  conditional E-value: 0.033
  Rora-aln 639 sgvesgpeecknkddqglescgdkv..rsasaksltqdnevlktsdgiskesn..vgilctnde...spsvqgnvdnank 711
                gv+ g   c+ +++++ +sc + v   sa+ +s+  ++e + +sd i  + n   ++ c + +   s   q++vd+ +k
  D1086.8a  23 EGVDPGNRVCDPDEERAAQSCKNGVtvLSATFESIQGQHESFTASDHIGINQNckTSLTCLKTNvgcSNISQNDVDTLTK 102
               689999***************77651167777899999*******97665554115555544331112334455555444 PP

>> AC3.12  CE46597	WBGene00077503	status:Confirmed
   #    score  bias  c-Evalue  i-Evalue hmmfrom  hmm to    alifrom  ali to    envfrom  env to     acc
 ---   ------ ----- --------- --------- ------- -------    ------- -------    ------- -------    ----
   1 ?    6.6   0.3     0.041       2.7     625     702 ..      10      85 ..       2      94 .] 0.78

  Alignments for each domain:
  == domain 1    score: 6.6 bits;  conditional E-value: 0.041
  Rora-aln 625 qillkqlqkekqlfsgvesgpeecknkddqglescgdkvrsasaksltqdnevlktsdgiskesnvgilctndespsv 702
               + l+k  q e+ +  + e+g + c +   +g e       +as++sl  d  +l+ ++g   e + g+ +   es   
    AC3.12  10 RGLVKGEQMENYVKETCETGMKYCFESYSKGTEDFD--TATASCQSLNTDRRLLNLCEGEKIEVKAGVTVRCCESDLC 85 
               3578889999999999***********999999875..567999***********99998888887776665555443 PP

>> T01C3.1  CE42358	WBGene00011318	locus:cdt-2	WD domain, G-beta repeats	status:Partially_confirmed	UniProt:Q22059	prote
   #    score  bias  c-Evalue  i-Evalue hmmfrom  hmm to    alifrom  ali to    envfrom  env to     acc
 ---   ------ ----- --------- --------- ------- -------    ------- -------    ------- -------    ----
   1 ?    6.0   0.0     0.061       4.1     413     435 ..     613     636 ..     610     647 .. 0.83

  Alignments for each domain:
  == domain 1    score: 6.0 bits;  conditional E-value: 0.061
  Rora-aln 413 vfefGkslcsmhltede.ialfsa 435
               v efG s cs  +tede ial s 
   T01C3.1 613 VSEFGESACSKVITEDErIALHSP 636
               78**************989*9985 PP

>> Y66D12A.1  CE15689	WBGene00013427	status:Partially_confirmed	UniProt:Q9BI35	protein_id:CAC35913.1
   #    score  bias  c-Evalue  i-Evalue hmmfrom  hmm to    alifrom  ali to    envfrom  env to     acc
 ---   ------ ----- --------- --------- ------- -------    ------- -------    ------- -------    ----
   1 ?    6.4   0.2     0.045         3     521     628 ..      52     162 ..      20     197 .. 0.64

  Alignments for each domain:
  == domain 1    score: 6.4 bits;  conditional E-value: 0.045
   Rora-aln 521 ftsefePamqidglhyi..saeanecrkietlensdldfdddvteletfgvtt..tspskspssesdssvriltdvhtapkiapapvapatpevpatpni 616
                + +e  Pa +i   +      e+++   +    + d++ +++v e +    t    s+s s ss+s +sv  l++ +ta  ++p+ v   +   pa    
  Y66D12A.1  52 LVTEQPPAHEIVVPKSSqfQNESDDDTGMYEDTEIDVEHEEEVQEEQIHDRTKrgESSSSSMSSKSGNSVDTLSNKKTAGTFCPVEVGFEVIGTPAELMP 151
                55556666666543322002222222233333345666678888888877775114667778899999***************99998777666664322 PP

   Rora-aln 617 tddsrslcqill 628
                   ++ ++q++ 
  Y66D12A.1 152 -SLNKRVSQLMN 162
                .22333444444 PP

>> F10C2.2  CE09306	WBGene00002241	locus:kup-1	KUP-1 protein	status:Confirmed	UniProt:P34705	protein_id:CAB04080.1
   #    score  bias  c-Evalue  i-Evalue hmmfrom  hmm to    alifrom  ali to    envfrom  env to     acc
 ---   ------ ----- --------- --------- ------- -------    ------- -------    ------- -------    ----
   1 ?    6.2   0.5     0.051       3.5     642     794 ..     104     256 ..      20     272 .. 0.70

  Alignments for each domain:
  == domain 1    score: 6.2 bits;  conditional E-value: 0.051
  Rora-aln 642 esgpeecknkddqglescgdkvrsasaksltqdnevlktsdgiskesnvg.ilctndespsvqgnvdnanktatsseiaetekglscgsdtdedcliidte 741
               +  pe++ +kd+ ++     + r   a  + + +++++   g  k  + g +l+ +d+    q   ++ +++    ++   ekg+  +s+ +++ + +d +
   F10C2.2 104 NFRPEKVWKKDNVAMVQF--QYRRDVAAMMLNMSKMMRRVRGRKKADEEGeVLSDDDDVEEGQIMQEKDDDVELIEDLKPNEKGIV-ASEKNNEFITVDIN 201
               446788888877766554..344444555555666777777777766665166666677777777777888888999999999996.56778889999*** PP

  Rora-aln 742 sksnsdgktadvgsrpaspnfs.a.qasvenqttttvseescvlkkpikrvykkf 794
               ++   +gk   ++ +  +  f     a+ ++  t + s+ s v k  +kr  + f
   F10C2.2 202 AREVPNGKWRVLTKHVPANMFViIrYATTDEYQTMVTSDRSQVKKTGVKRGNDSF 256
               *******998777654444443131566777777788999999999999987666 PP

>> M18.5  CE23880	WBGene00010890	locus:ddb-1	DNA repair protein like	status:Confirmed	UniProt:Q21554	protein_id:CAA92824
   #    score  bias  c-Evalue  i-Evalue hmmfrom  hmm to    alifrom  ali to    envfrom  env to     acc
 ---   ------ ----- --------- --------- ------- -------    ------- -------    ------- -------    ----
   1 ?    5.8   0.0     0.067       4.5     645     777 ..     640     781 ..     546     809 .. 0.70

  Alignments for each domain:
  == domain 1    score: 5.8 bits;  conditional E-value: 0.067
  Rora-aln 645 peecknkddqglescgdk..vrsasaksltqdnevlktsdgi...skesnvgilctndespsvqgnvdnanktatss.eiaetekglscgsdtded.clii 738
                + ++nk+ q l  c+d+  +  +++k l+  n  +k  d++   s  +    l+ +d ++ v g+vd+ +k  + s  + e+   ++    t    +   
     M18.5 640 LHRVRNKNRQHLFVCSDRpvIIFSASKKLVFSNVNVKLVDTVcslSSSAYRDCLVISDGNSMVFGTVDDIQKIHVRSiPMGESVLRIAYQKSTSTYgVCSN 740
               35789***********9853333445666666666666655411155666778999***************987655156666666666555554413345 PP

  Rora-aln 739 dtesksns..dgktadvgsrpaspnfsaqasvenqttttvs 777
                tesk++    +k a v+s++     s++a +++    t s
     M18.5 741 RTESKAERvfASKNALVTSQSRPKVASTRADMDESPPNTTS 781
               67887764225677777777666666677776665554444 PP

>> F41E6.9  CE10260	WBGene00018290	status:Confirmed	UniProt:O16458	protein_id:CCD64086.1
   #    score  bias  c-Evalue  i-Evalue hmmfrom  hmm to    alifrom  ali to    envfrom  env to     acc
 ---   ------ ----- --------- --------- ------- -------    ------- -------    ------- -------    ----
   1 ?    6.2   0.2     0.052       3.5     741     836 ..      72     174 ..      12     210 .. 0.60

  Alignments for each domain:
  == domain 1    score: 6.2 bits;  conditional E-value: 0.052
  Rora-aln 741 esksnsdgktadvgsrpaspnfsaqasvenqttttvseesc.vlkk.....pikrvykkfdpvgeilklqdellkpvsrkvpelplinse.eskqpsasdq 834
                   n +g+  + + +   +nf+ q   +nq+t++  ++    ++k      i+++ +  d + ++l++++e+ +++sr+     + +++ e++ +   d+
   F41E6.9  72 RMYENQKGQLDQQAFNMDQSNFAIQGMKDNQVTVAAMKDGLkTMQKeykkmNIDQIEDLQDQMEDMLDMNNEIQEAMSRQYDTPDIDEADlEAELAMLGDE 172
               34456777777777888899**********99987766543134440111145556666788999999999999999998644333332213333334444 PP

  Rora-aln 835 ss 836
                 
   F41E6.9 173 LD 174
               44 PP

>> C01B12.2  CE39124	WBGene00015285	locus:gmeb-1	status:Confirmed	UniProt:O17208	protein_id:CCD61132.1
   #    score  bias  c-Evalue  i-Evalue hmmfrom  hmm to    alifrom  ali to    envfrom  env to     acc
 ---   ------ ----- --------- --------- ------- -------    ------- -------    ------- -------    ----
   1 ?    5.9   0.4     0.065       4.4     580     751 ..     154     327 ..     133     362 .. 0.69

  Alignments for each domain:
  == domain 1    score: 5.9 bits;  conditional E-value: 0.065
  Rora-aln 580 sesdssvriltdvhtapkiapapvapatpevpatpnitddsrslcqillkqlqkekqlfsgvesgpeecknkddqglescgdkvrsasaksltqdnevlkt 680
                +++s   i  +  ++pk+ p  v    +  ++t+n+++   ++ q+l  +l k+ +++++  +     ++k ++  e    + +  + k+l + + v   
  C01B12.2 154 FKCHSRNYITKNGGSVPKLPPKNVQRRHSSASTTSNVSQT--AINQLLQGELIKNPNFLAAFAAHCTAENQKRQEEAERKL-QEKQNAIKCLMETDSVTFW 251
               45566666777788999**9*9999999999999999764..688999999999999988876654433333333333332.3344566777777777666 PP

  Rora-aln 681 sdgi.skesnvgilctndespsvqgnvdn.anktatsseiaetekglscgsdt.dedc..liidtesksnsdgkta 751
               +++i sk s+v +   + e  s+  n+ +  + +a+ss+i ++ + l  +  +  e c  +i+ +   +n dg+++
  C01B12.2 252 NQTIqSKTSTVVLDRISMELGSLAQNLISgRDFAASSSKIIQVLQVLGLSDTVsREMCgqFILPSSVSTNVDGQSS 327
               6665278888888888899988877765505667778899998877765544313444335666677777887765 PP

>> T12A2.3  CE01396	WBGene00020438	status:Confirmed	UniProt:Q22415	protein_id:CCD65210.1
   #    score  bias  c-Evalue  i-Evalue hmmfrom  hmm to    alifrom  ali to    envfrom  env to     acc
 ---   ------ ----- --------- --------- ------- -------    ------- -------    ------- -------    ----
   1 ?    6.0   1.0     0.059       3.9     528     661 ..      43     181 ..      14     199 .. 0.53

  Alignments for each domain:
  == domain 1    score: 6.0 bits;  conditional E-value: 0.059
  Rora-aln 528 amqidglhyisaean..ecrkietlensdldfddd...vteletfgvtttspskspssesdssvriltdvhtapkiapapvapatpevpatpnit...dds 620
               + ++ +++y+++e+   e+rki  +  s l+ d++   v+   + +  +tsps s ss   ss  +  d++++ + +p  v++    v a ++ t   ++ 
   T12A2.3  43 NIKALTMKYVNSESMmwEARKIVRII-SRLEADEHqsrVAPKRSRSPGSTSPSASNSS--SSSSELSFDMFSSKRTVPMKVTSKPKRVIAQASRTmkpHQQ 140
               44445556666665322666665443.3444444300133333334444444444433..33344445566666666666555555554443333111223 PP

  Rora-aln 621 rslcqillkqlqkekqlfsgvesgpeecknkddqglescgd 661
                s  +   k+  ++++l   +es   + ++k+  +++ c++
   T12A2.3 141 ESRQESAEKDRANDEKLKKFIESRKLKEQAKKAANIQKCNE 181
               33344455666666666666777666666666666666654 PP

>> Y54G2A.10a  CE27482	WBGene00021875	status:Confirmed	UniProt:Q95XX7	protein_id:CCD83497.1
   #    score  bias  c-Evalue  i-Evalue hmmfrom  hmm to    alifrom  ali to    envfrom  env to     acc
 ---   ------ ----- --------- --------- ------- -------    ------- -------    ------- -------    ----
[truncated: 25,475 more chars]
