# Supplementary material for: Potential Conservation of Circadian Clock Proteins in the phylum Nematoda as Revealed by Bioinformatic Searches
Source: PLoS One. 2014 Nov 14;9(11):e112871. doi: 10.1371/journal.pone.0112871 (PMC4232591; doi:10.1371/journal.pone.0112871)
Supplement: File S1 — HMM profiles used in this work and HMMsearch results. (ZIP) [file pone.0112871.s007.zip › HMMs-CE/Mamiferos/Prok2-aln.fasta.hmm.res]

# hmmsearch :: search profile(s) against a sequence database
# HMMER 3.0 (March 2010); http://hmmer.org/
# Copyright (C) 2010 Howard Hughes Medical Institute.
# Freely distributed under the GNU General Public License (GPLv3).
# - - - - - - - - - - - - - - - - - - - - - - - - - - - - - - - - - - - -
# query HMM file:                  Prok2-aln.fasta.hmm
# target sequence database:        ../../../../ProteomasGus/wormpep229
# Max sensitivity mode:            on [all heuristic filters off]
# - - - - - - - - - - - - - - - - - - - - - - - - - - - - - - - - - - - -

Query:       Prok2-aln  [M=128]
Scores for complete sequences (score includes all domains):
   --- full sequence ---   --- best 1 domain ---    -#dom-
    E-value  score  bias    E-value  score  bias    exp  N  Sequence     Description
    ------- ------ -----    ------- ------ -----   ---- --  --------     -----------
  ------ inclusion threshold ------
       0.28   11.5   0.9       0.33   11.3   0.6    1.2  1  D1007.19     CE40451	WBGene00045048	status:Partially_confirm
       0.56   10.5   0.1       0.76   10.1   0.1    1.2  1  C36B7.3      CE04174	WBGene00016466	status:Partially_confirm
       0.95    9.8   0.1          1    9.7   0.0    1.0  1  T19B10.12    CE41588	WBGene00050898	status:Partially_confirm
        1.1    9.5   1.4        2.2    8.6   0.5    1.7  2  Y102A11A.7   CE26474	WBGene00022417	status:Confirmed	UniProt
        1.7    9.0   0.0        2.1    8.7   0.0    1.1  1  H06I04.7     CE20935	WBGene00019171	locus:fipr-29	status:Con
          2    8.8   1.4          2    8.7   1.0    1.0  1  Y55B1BR.6    CE38754	WBGene00044401	status:Partially_confirm
        2.2    8.6   0.5        2.2    8.6   0.4    1.0  1  T24H7.8      CE46182	WBGene00206412	status:Confirmed	protein
        2.5    8.5   0.0        6.6    7.1   0.0    1.7  1  T20D4.10     CE39630	WBGene00020616	status:Partially_confirm
        3.3    8.1   0.9        4.7    7.5   0.6    1.4  1  F25H5.8      CE24917	WBGene00009130	status:Confirmed	UniProt
        4.1    7.7   0.0        7.3    6.9   0.0    1.4  1  B0507.11     CE36422	WBGene00006006	locus:srx-115	7TM chemor
        4.3    7.7   0.4        4.8    7.5   0.3    1.1  1  C08E3.15     CE38680	WBGene00044416	status:Predicted	UniProt
        4.5    7.6   0.2        9.8    6.5   0.1    1.5  1  C05D11.7a    CE29663	WBGene00015484	status:Confirmed	UniProt
        4.5    7.6   0.2         13    6.1   0.1    1.7  1  C05D11.7b    CE30480	WBGene00015484	status:Confirmed	UniProt
        4.6    7.6   1.0        5.1    7.4   0.7    1.2  1  Y105C5A.1274 CE39805	WBGene00194951	status:Predicted	UniProt
        4.7    7.5   0.9        8.1    6.8   0.7    1.4  1  F23G4.1      CE38809	WBGene00044574	status:Partially_confirm
        5.2    7.4   0.8        9.3    6.6   0.6    1.3  1  C49F5.5      CE08856	WBGene00008209	status:Partially_confirm
        5.4    7.3   0.2        9.8    6.5   0.1    1.4  1  C07A9.12     CE37746	WBGene00043994	status:Partially_confirm
        5.9    7.2   0.1         12    6.2   0.1    1.5  1  T05A1.1b     CE32925	WBGene00003808	locus:npr-2	G-protein co
          6    7.2   1.0          7    7.0   0.7    1.2  1  F55C9.5      CE18737	WBGene00010102	status:Confirmed	UniProt
          6    7.2   0.1         14    6.0   0.1    1.6  1  T05A1.1a     CE32924	WBGene00003808	locus:npr-2	G-protein co
        6.2    7.2   0.1         12    6.2   0.0    1.4  1  F26F2.7      CE19819	WBGene00009172	status:Confirmed	UniProt
        6.4    7.1   3.1         16    5.8   0.9    2.2  2  Y39A3CR.6    CE29998	WBGene00021446	locus:hlh-33	status:Part
        6.4    7.1   0.6         14    6.0   0.4    1.5  1  F35B12.6     CE05805	WBGene00009386	locus:tag-290	serine pro
          7    7.0   0.0         18    5.7   0.0    1.7  1  C02B8.5      CE42055	WBGene00015323	status:Partially_confirm
        7.3    6.9   0.3         15    5.9   0.2    1.5  1  T11G6.8      CE33830	WBGene00011722	RNA recognition motif. (
        7.4    6.9   0.1         13    6.2   0.1    1.3  1  F58D5.5      CE30547	WBGene00010244	status:Partially_confirm
        7.7    6.9   0.0         15    5.9   0.0    1.4  1  C33G3.1b     CE30500	WBGene00001116	locus:dyc-1	status:Confi
        8.3    6.8   0.9         16    5.8   0.6    1.4  1  ZC53.1       CE44226	WBGene00022508	status:Partially_confirm
        9.2    6.6   0.4         54    4.1   0.3    2.4  1  C09G1.2      CE42554	WBGene00007484	status:Partially_confirm
        9.9    6.5   0.0         13    6.2   0.0    1.3  1  K08F11.1     CE11950	WBGene00019541	status:Predicted	UniProt


Domain annotation for each sequence (and alignments):
>> D1007.19  CE40451	WBGene00045048	status:Partially_confirmed	UniProt:A0A9S7	protein_id:CCD67331.1
   #    score  bias  c-Evalue  i-Evalue hmmfrom  hmm to    alifrom  ali to    envfrom  env to     acc
 ---   ------ ----- --------- --------- ------- -------    ------- -------    ------- -------    ----
   1 ?   11.3   0.6   0.00039      0.33      38      87 ..      21      72 ..      16      92 .. 0.77

  Alignments for each domain:
  == domain 1    score: 11.3 bits;  conditional E-value: 0.00039
  Prok2-aln 38 pqcGgGmccavsi.WvksirictPlGkvGd.schPltrkkhfengrqerrkr 87
               +qc     ca+    v+ +r ct   k      hP  rk++f    + + k+
   D1007.19 21 TQCDCNSSCAIYTsPVQCVRCCTHYVKRRSlPLHPAHRKRQFLLTESTKIKH 72
               79*999999996527********9877654278******9997666665554 PP

>> C36B7.3  CE04174	WBGene00016466	status:Partially_confirmed	UniProt:Q966P7	protein_id:CCD66842.1
   #    score  bias  c-Evalue  i-Evalue hmmfrom  hmm to    alifrom  ali to    envfrom  env to     acc
 ---   ------ ----- --------- --------- ------- -------    ------- -------    ------- -------    ----
   1 ?   10.1   0.1   0.00089      0.76       7      54 ..      22      71 ..      16      77 .. 0.74

  Alignments for each domain:
  == domain 1    score: 10.1 bits;  conditional E-value: 0.00089
  Prok2-aln  7 apllll.llllkllllspagdaavitg.acdkdpqcGgGmccavsiWvks 54
               +++ll  l++   l+++ ++ aa+i   +c++ + c  G+ c   i ++s
    C36B7.3 22 SNMLLSsLVQGVILIFTMSSIAAMIRNeTCEHSSECLEGLICEKQICIES 71
               45555414445666677788888887659*************98888876 PP

>> T19B10.12  CE41588	WBGene00050898	status:Partially_confirmed	UniProt:A8DZ42	protein_id:CAP09185.1
   #    score  bias  c-Evalue  i-Evalue hmmfrom  hmm to    alifrom  ali to    envfrom  env to     acc
 ---   ------ ----- --------- --------- ------- -------    ------- -------    ------- -------    ----
   1 ?    9.7   0.0    0.0012         1       9      48 ..       7      46 ..       1      51 [. 0.69

  Alignments for each domain:
  == domain 1    score: 9.7 bits;  conditional E-value: 0.0012
  Prok2-aln  9 llllllllkllllspagdaavitgacdkdpqcGgGmccav 48
                ll+ll+l  + ++ +         c  d+ c  G c +v
  T19B10.12  7 FLLILLSLFSIQVTAEPPRCQSENQCKTDSVCDDGHCLTV 46
               3444444455555555555666679************887 PP

>> Y102A11A.7  CE26474	WBGene00022417	status:Confirmed	UniProt:Q95XJ8	protein_id:CCD71591.1
   #    score  bias  c-Evalue  i-Evalue hmmfrom  hmm to    alifrom  ali to    envfrom  env to     acc
 ---   ------ ----- --------- --------- ------- -------    ------- -------    ------- -------    ----
   1 ?    8.6   0.5    0.0026       2.2      25      51 ..      62      88 ..      31     101 .. 0.74
   2 ?   -1.2   0.0       2.7   2.3e+03      83      97 ..     120     134 ..     109     144 .. 0.70

  Alignments for each domain:
  == domain 1    score: 8.6 bits;  conditional E-value: 0.0026
   Prok2-aln 25 gdaavitgacdkdpqcGgGmccavsiW 51
                  +  it  c +d  c +  cc+ + W
  Y102A11A.7 62 DSSNTITERCYRDIGCCASGCCTNTEW 88
                36779*****************98777 PP

  == domain 2    score: -1.2 bits;  conditional E-value: 2.7
   Prok2-aln  83 errkrkrrrkkevpf 97 
                 +rrk k ++k+ ++f
  Y102A11A.7 120 NRRKDKNQKKELLKF 134
                 466666665555555 PP

>> H06I04.7  CE20935	WBGene00019171	locus:fipr-29	status:Confirmed	UniProt:Q7YZW2	protein_id:CCD72257.1
   #    score  bias  c-Evalue  i-Evalue hmmfrom  hmm to    alifrom  ali to    envfrom  env to     acc
 ---   ------ ----- --------- --------- ------- -------    ------- -------    ------- -------    ----
   1 ?    8.7   0.0    0.0025       2.1       7      45 ..       4      53 ..       1      57 [. 0.80

  Alignments for each domain:
  == domain 1    score: 8.7 bits;  conditional E-value: 0.0025
  Prok2-aln  7 apllllllllkllllspag...........daavitgacdkdpqcGgGmc 45
               +++ll++ll+  +l++p+            + +  t+ c   p c  G c
   H06I04.7  4 SSILLIFLLTIVILIAPEEnhktycevltsNNSNCTAYCKEKPECSWGRC 53
               45667777778999999666778888888888888889**********99 PP

>> Y55B1BR.6  CE38754	WBGene00044401	status:Partially_confirmed	UniProt:Q4W5R7	protein_id:CCD69161.1
   #    score  bias  c-Evalue  i-Evalue hmmfrom  hmm to    alifrom  ali to    envfrom  env to     acc
 ---   ------ ----- --------- --------- ------- -------    ------- -------    ------- -------    ----
   1 ?    8.7   1.0    0.0024         2      75     106 ..       9      40 ..       3      46 .. 0.80

  Alignments for each domain:
  == domain 1    score: 8.7 bits;  conditional E-value: 0.0024
  Prok2-aln  75 khfengrqerrkrkrrrkkevpffgrrlhhtc 106
                ++ + +r+e++kr+r r + +++ ++++h+++
  Y55B1BR.6   9 TKQKAERKEKEKRHRERLRSIEMQRNQIHRNA 40 
                4566788999999999999***9999999876 PP

>> T24H7.8  CE46182	WBGene00206412	status:Confirmed	protein_id:CCD66142.1
   #    score  bias  c-Evalue  i-Evalue hmmfrom  hmm to    alifrom  ali to    envfrom  env to     acc
 ---   ------ ----- --------- --------- ------- -------    ------- -------    ------- -------    ----
   1 ?    8.6   0.4    0.0026       2.2      73     111 ..       8      46 ..       2      55 .. 0.70

  Alignments for each domain:
  == domain 1    score: 8.6 bits;  conditional E-value: 0.0026
  Prok2-aln  73 rkkhfengrqerrkrkrr..rkkevpffgrrlhhtcpclPg 111
                 k+ ++n r ++r+ kr   r+k+v + +   hh  +c+  
    T24H7.8   8 DKEMLKNRRLQKRNVKREnqRRKDVSLAAA--HHIEKCIDS 46 
                577888999888888887568888888765..555555554 PP

>> T20D4.10  CE39630	WBGene00020616	status:Partially_confirmed	UniProt:Q2L6V7	protein_id:CCD62939.1
   #    score  bias  c-Evalue  i-Evalue hmmfrom  hmm to    alifrom  ali to    envfrom  env to     acc
 ---   ------ ----- --------- --------- ------- -------    ------- -------    ------- -------    ----
   1 ?    7.1   0.0    0.0077       6.6      90     119 ..      59      88 ..      44      95 .. 0.85

  Alignments for each domain:
  == domain 1    score: 7.1 bits;  conditional E-value: 0.0077
  Prok2-aln  90 rrkkevpffgrrlhhtcpclPglaclrtsf 119
                + kke+++f+  +h+   c  +++cl t  
   T20D4.10  59 NDKKELKVFKDDCHNVISCFNKIKCLGTDG 88 
                579**********************98865 PP

>> F25H5.8  CE24917	WBGene00009130	status:Confirmed	UniProt:Q9NAQ5	protein_id:CAB82207.1
   #    score  bias  c-Evalue  i-Evalue hmmfrom  hmm to    alifrom  ali to    envfrom  env to     acc
 ---   ------ ----- --------- --------- ------- -------    ------- -------    ------- -------    ----
   1 ?    7.5   0.6    0.0055       4.7      36      52 ..      26      42 ..       4      47 .. 0.89

  Alignments for each domain:
  == domain 1    score: 7.5 bits;  conditional E-value: 0.0055
  Prok2-aln 36 kdpqcGgGmccavsiWv 52
               k++ cG+G+c  v +++
    F25H5.8 26 KEKTCGVGVCINVVLYI 42
               7899*********9998 PP

>> B0507.11  CE36422	WBGene00006006	locus:srx-115	7TM chemoreceptor, srx family	status:Predicted	UniProt:Q7JNP8	protein_
   #    score  bias  c-Evalue  i-Evalue hmmfrom  hmm to    alifrom  ali to    envfrom  env to     acc
 ---   ------ ----- --------- --------- ------- -------    ------- -------    ------- -------    ----
   1 ?    6.9   0.0    0.0086       7.3      79     112 ..     205     237 ..     198     255 .. 0.73

  Alignments for each domain:
  == domain 1    score: 6.9 bits;  conditional E-value: 0.0086
  Prok2-aln  79 ngrqerrkrkrrrkkevpffgrrlhhtcpclPgl 112
                ++ +e rkrkr rk  ++ + + + ht++c+ + 
   B0507.11 205 QNVSESRKRKR-RKMFIQCVIQDCTHTTDCMLNT 237
                44556655554.788999************9765 PP

>> C08E3.15  CE38680	WBGene00044416	status:Predicted	UniProt:Q4W506	protein_id:CCD63680.1
   #    score  bias  c-Evalue  i-Evalue hmmfrom  hmm to    alifrom  ali to    envfrom  env to     acc
 ---   ------ ----- --------- --------- ------- -------    ------- -------    ------- -------    ----
   1 ?    7.5   0.3    0.0057       4.8      68      93 ..      14      39 ..       7      53 .. 0.80

  Alignments for each domain:
  == domain 1    score: 7.5 bits;  conditional E-value: 0.0057
  Prok2-aln 68 chPltrkkhfengrqerrkrkrrrkk 93
                 P trk+h e++++   kr r + +
   C08E3.15 14 GEPETRKSHTEEQKDSPSKRDRYHGR 39
               579*********99999888876544 PP

>> C05D11.7a  CE29663	WBGene00015484	status:Confirmed	UniProt:Q11186	protein_id:CCD63196.1
   #    score  bias  c-Evalue  i-Evalue hmmfrom  hmm to    alifrom  ali to    envfrom  env to     acc
 ---   ------ ----- --------- --------- ------- -------    ------- -------    ------- -------    ----
   1 ?    6.5   0.1     0.012       9.8      39     108 ..     252     320 ..     245     330 .. 0.87

  Alignments for each domain:
  == domain 1    score: 6.5 bits;  conditional E-value: 0.012
  Prok2-aln  39 qcGgGmccavsiWvksirictPlGkvGdschPltrkkhfengrqerrkrkrrrkkevpffgrrlhhtcpc 108
                +cG   c    + +++i    P G+v  +c       +   +    r +kr   + ++ f+ r  ++c+ 
  C05D11.7a 252 KCGLAPC-IRCLTIQTIDANEPAGRVSSECFSENDDAKKVTHVAVPRMKKRASANALNSFRTRGESECET 320
                5776654.567899******************9999999999999999999999********99999986 PP

>> C05D11.7b  CE30480	WBGene00015484	status:Confirmed	UniProt:Q8T3F2	protein_id:CCD63197.1
   #    score  bias  c-Evalue  i-Evalue hmmfrom  hmm to    alifrom  ali to    envfrom  env to     acc
 ---   ------ ----- --------- --------- ------- -------    ------- -------    ------- -------    ----
   1 ?    6.1   0.1     0.015        13      39     108 ..     252     320 ..     245     330 .. 0.87

  Alignments for each domain:
  == domain 1    score: 6.1 bits;  conditional E-value: 0.015
  Prok2-aln  39 qcGgGmccavsiWvksirictPlGkvGdschPltrkkhfengrqerrkrkrrrkkevpffgrrlhhtcpc 108
                +cG   c    + +++i    P G+v  +c       +   +    r +kr   + ++ f+ r  ++c+ 
  C05D11.7b 252 KCGLAPC-IRCLTIQTIDANEPAGRVSSECFSENDDAKKVTHVAVPRMKKRASANALNSFRTRGESECET 320
                5776654.567899******************9999999999999999999999********99999986 PP

>> Y105C5A.1274  CE39805	WBGene00194951	status:Predicted	UniProt:Q2HQL1	protein_id:CAJ76961.1
   #    score  bias  c-Evalue  i-Evalue hmmfrom  hmm to    alifrom  ali to    envfrom  env to     acc
 ---   ------ ----- --------- --------- ------- -------    ------- -------    ------- -------    ----
   1 ?    7.4   0.7     0.006       5.1      67      93 ..      13      39 ..       3      54 .. 0.80

  Alignments for each domain:
  == domain 1    score: 7.4 bits;  conditional E-value: 0.006
     Prok2-aln 67 schPltrkkhfengrqerrkrkrrrkk 93
                  s  P trk+h e++++   kr r + +
  Y105C5A.1274 13 SGEPETRKSHTEEQKDSPSKRDRYHGR 39
                  4579*********99999888876544 PP

>> F23G4.1  CE38809	WBGene00044574	status:Partially_confirmed	UniProt:Q4PIV2	protein_id:CCD65644.1
   #    score  bias  c-Evalue  i-Evalue hmmfrom  hmm to    alifrom  ali to    envfrom  env to     acc
 ---   ------ ----- --------- --------- ------- -------    ------- -------    ------- -------    ----
   1 ?    6.8   0.7    0.0096       8.1      37      55 ..      92     110 ..      72     125 .. 0.77

  Alignments for each domain:
  == domain 1    score: 6.8 bits;  conditional E-value: 0.0096
  Prok2-aln  37 dpqcGgGmccavsiWvksi 55 
                  qc   mc  vs+++ks 
    F23G4.1  92 AMQCLLCMCAIVSLFIKSG 110
                67***************94 PP

>> C49F5.5  CE08856	WBGene00008209	status:Partially_confirmed	UniProt:O17681	protein_id:CAB03976.1
   #    score  bias  c-Evalue  i-Evalue hmmfrom  hmm to    alifrom  ali to    envfrom  env to     acc
 ---   ------ ----- --------- --------- ------- -------    ------- -------    ------- -------    ----
   1 ?    6.6   0.6     0.011       9.3       7      62 ..      55     111 ..      50     139 .. 0.72

  Alignments for each domain:
  == domain 1    score: 6.6 bits;  conditional E-value: 0.011
  Prok2-aln   7 apllllllllkllllsp..agdaavitgacdkdpqcGgGmccavsiWvksirictPlG 62 
                 ++l+lll   ++ ++   ++  a i g   + p+c    c      +  + +ct   
    C49F5.5  55 KEQLILLLH-ANVCTKRdrENYQAAINGQPARHPRCDLPSCGLFKYTLSHLNMCTNGS 111
                567888885.44444443466789******************************9743 PP

>> C07A9.12  CE37746	WBGene00043994	status:Partially_confirmed	UniProt:Q5CZ51	protein_id:CAI06056.1
   #    score  bias  c-Evalue  i-Evalue hmmfrom  hmm to    alifrom  ali to    envfrom  env to     acc
 ---   ------ ----- --------- --------- ------- -------    ------- -------    ------- -------    ----
   1 ?    6.5   0.1     0.012       9.8      29      55 ..     165     191 ..     153     195 .. 0.84

  Alignments for each domain:
  == domain 1    score: 6.5 bits;  conditional E-value: 0.012
  Prok2-aln  29 vitgacdkdpqcGgGmccavsiWvksi 55 
                 i  ac  d  c g  cc+ s    si
   C07A9.12 165 EIVYACPADNNCCGYDCCSNSTIFTSI 191
                5788**************998766665 PP

>> T05A1.1b  CE32925	WBGene00003808	locus:npr-2	G-protein coupled receptor	status:Partially_confirmed	UniProt:Q22188	pro
   #    score  bias  c-Evalue  i-Evalue hmmfrom  hmm to    alifrom  ali to    envfrom  env to     acc
 ---   ------ ----- --------- --------- ------- -------    ------- -------    ------- -------    ----
   1 ?    6.2   0.1     0.015        12      43      63 ..     141     161 ..     132     167 .. 0.87

  Alignments for each domain:
  == domain 1    score: 6.2 bits;  conditional E-value: 0.015
  Prok2-aln  43 GmccavsiWvksirictPlGk 63 
                 m  a+ iWv s+ +c P G 
   T05A1.1b 141 AMMIALLIWVISVVVCMPYGW 161
                68899*************996 PP

>> F55C9.5  CE18737	WBGene00010102	status:Confirmed	UniProt:Q9XUZ0	protein_id:CAB04472.1
   #    score  bias  c-Evalue  i-Evalue hmmfrom  hmm to    alifrom  ali to    envfrom  env to     acc
 ---   ------ ----- --------- --------- ------- -------    ------- -------    ------- -------    ----
   1 ?    7.0   0.7    0.0082         7      72     105 ..      27      60 ..      13      84 .. 0.75

  Alignments for each domain:
  == domain 1    score: 7.0 bits;  conditional E-value: 0.0082
  Prok2-aln  72 trkkhfengrqerrkrkrrrkkevpffgrrlhht 105
                t  ++ ++  q+rr+   r kke+pf +r   ++
    F55C9.5  27 TTESRNNSIIQQRRNFIIRTKKEIPFPKRGASKD 60 
                5555666778999999999*******99887654 PP

>> T05A1.1a  CE32924	WBGene00003808	locus:npr-2	G-protein coupled receptor	status:Partially_confirmed	UniProt:Q8I0L4	pro
   #    score  bias  c-Evalue  i-Evalue hmmfrom  hmm to    alifrom  ali to    envfrom  env to     acc
 ---   ------ ----- --------- --------- ------- -------    ------- -------    ------- -------    ----
   1 ?    6.0   0.1     0.017        14      43      63 ..     184     204 ..     175     210 .. 0.87

  Alignments for each domain:
  == domain 1    score: 6.0 bits;  conditional E-value: 0.017
  Prok2-aln  43 GmccavsiWvksirictPlGk 63 
                 m  a+ iWv s+ +c P G 
   T05A1.1a 184 AMMIALLIWVISVVVCMPYGW 204
                68899*************996 PP

>> F26F2.7  CE19819	WBGene00009172	status:Confirmed	UniProt:Q9U3H8	protein_id:CAB62802.1
   #    score  bias  c-Evalue  i-Evalue hmmfrom  hmm to    alifrom  ali to    envfrom  env to     acc
 ---   ------ ----- --------- --------- ------- -------    ------- -------    ------- -------    ----
   1 ?    6.2   0.0     0.014        12      52      91 ..     506     546 ..     492     559 .. 0.72

  Alignments for each domain:
  == domain 1    score: 6.2 bits;  conditional E-value: 0.014
  Prok2-aln  52 vksirictPlGkvGdschPltrkkhfengrqerrkrkrr.r 91 
                v +++ic  +  +G+ ch + r ++++   +    rkr   
    F26F2.7 506 VFAVKICNGVVMLGQACHHVKRFRDIQARAEFELFRKRMvE 546
                6789****************999877766655555555532 PP

>> Y39A3CR.6  CE29998	WBGene00021446	locus:hlh-33	status:Partially_confirmed	UniProt:Q9N410	protein_id:CCD62167.1
   #    score  bias  c-Evalue  i-Evalue hmmfrom  hmm to    alifrom  ali to    envfrom  env to     acc
 ---   ------ ----- --------- --------- ------- -------    ------- -------    ------- -------    ----
   1 ?    5.8   0.9     0.019        16      66      95 ..       6      35 ..       1      48 [. 0.67
   2 ?    0.4   0.0      0.91   7.7e+02      74     111 ..     294     333 ..     281     344 .. 0.65

  Alignments for each domain:
  == domain 1    score: 5.8 bits;  conditional E-value: 0.019
  Prok2-aln 66 dsc.hPltrkkhfengrqerrkrkrrrkkev 95
               +sc  P trk+ ++ +r+ r k+++rr++e+
  Y39A3CR.6  6 QSCkKPRTRKETIQ-KRETRSKHEKRRREEM 35
               6784599***6655.5666666666666655 PP

  == domain 2    score: 0.4 bits;  conditional E-value: 0.91
  Prok2-aln  74 kkhfengrqerrkrkrr..rkkevpffgrrlhhtcpclPg 111
                k++ +++++ +  +kr    kk+v+ +++ l++ c+ l  
  Y39A3CR.6 294 KSDGNSQKSAKIGKKRFflTKKNVKTYSNLLQNPCETLKT 333
                3333344444444455466899999999999888887755 PP

>> F35B12.6  CE05805	WBGene00009386	locus:tag-290	serine protease inhibitor	status:Confirmed	UniProt:Q20014	protein_id:C
   #    score  bias  c-Evalue  i-Evalue hmmfrom  hmm to    alifrom  ali to    envfrom  env to     acc
 ---   ------ ----- --------- --------- ------- -------    ------- -------    ------- -------    ----
   1 ?    6.0   0.4     0.016        14      31      56 ..     136     161 ..     120     165 .. 0.80

  Alignments for each domain:
  == domain 1    score: 6.0 bits;  conditional E-value: 0.016
  Prok2-aln  31 tgacdkdpqcGgGmccavsiWvksir 56 
                  ac k   c  G cc    +v s+r
   F35B12.6 136 NQACPKFHSCVNGACCPSKDYVCSLR 161
                359*************9988888887 PP

>> C02B8.5  CE42055	WBGene00015323	status:Partially_confirmed	UniProt:Q11095	protein_id:CCD62509.1
   #    score  bias  c-Evalue  i-Evalue hmmfrom  hmm to    alifrom  ali to    envfrom  env to     acc
 ---   ------ ----- --------- --------- ------- -------    ------- -------    ------- -------    ----
   1 ?    5.7   0.0     0.021        18      60     103 ..     390     433 ..     382     451 .. 0.84

  Alignments for each domain:
  == domain 1    score: 5.7 bits;  conditional E-value: 0.021
  Prok2-aln  60 PlGkvGdschPltrkkhfengrqerrkrkrrrkkevpffgrrlh 103
                 lG    sc   +rkk+f+++ +  +k k ++ + +  f++ + 
    C02B8.5 390 KLGSTTGSCDQHSRKKRFSEEYSTVNKYKIKKVRLLDNFNKNMV 433
                5899999****************999999999888888888875 PP

>> T11G6.8  CE33830	WBGene00011722	RNA recognition motif. (aka RRM, RBD, or RNP domain)	status:Confirmed	UniProt:Q22412	
   #    score  bias  c-Evalue  i-Evalue hmmfrom  hmm to    alifrom  ali to    envfrom  env to     acc
 ---   ------ ----- --------- --------- ------- -------    ------- -------    ------- -------    ----
   1 ?    5.9   0.2     0.018        15      65     117 ..     129     179 ..     124     187 .. 0.82

  Alignments for each domain:
  == domain 1    score: 5.9 bits;  conditional E-value: 0.018
  Prok2-aln  65 GdschPltrkkhfengrqerrkrkrrrkkevpffgrrlhhtcpclPglaclrt 117
                Gd   P+++    +n  q  + r rr  +  p+++r   h c +  + +c+r 
    T11G6.8 129 GDGTQPIAQI--ANNMDQAAHDRLRRMGRTQPYYKRNAPHICSFFVKGECKRG 179
                7888888887..5666677777888889999*******************996 PP

>> F58D5.5  CE30547	WBGene00010244	status:Partially_confirmed	UniProt:Q9NLD3	protein_id:CAB70236.2
   #    score  bias  c-Evalue  i-Evalue hmmfrom  hmm to    alifrom  ali to    envfrom  env to     acc
 ---   ------ ----- --------- --------- ------- -------    ------- -------    ------- -------    ----
   1 ?    6.2   0.1     0.015        13      60      93 ..      18      51 ..      15      66 .. 0.82

  Alignments for each domain:
  == domain 1    score: 6.2 bits;  conditional E-value: 0.015
  Prok2-aln 60 PlGkvGdschPltrkkhfengrqerrkrkrrrkk 93
               P G  G+s h +t k+  +  +q+ + r+r+rk 
    F58D5.5 18 PSGGGGQSSHQTTPKSSGNPRQQQAQPRHRQRKA 51
               78899**********8777777777777777875 PP

>> C33G3.1b  CE30500	WBGene00001116	locus:dyc-1	status:Confirmed	UniProt:Q8STF6	protein_id:CAD30431.1
   #    score  bias  c-Evalue  i-Evalue hmmfrom  hmm to    alifrom  ali to    envfrom  env to     acc
 ---   ------ ----- --------- --------- ------- -------    ------- -------    ------- -------    ----
   1 ?    5.9   0.0     0.018        15      52      90 ..     152     190 ..     105     197 .. 0.83

  Alignments for each domain:
  == domain 1    score: 5.9 bits;  conditional E-value: 0.018
  Prok2-aln  52 vksirictPlGkvGdschPltrkkhfengrqerrkrkrr 90 
                 +++r+   +G+  + ch +++ +  e++ +e  k k +
   C33G3.1b 152 SQAMRVVRTIGQAFEVCHKVAQDQMQEKHEDEAAKSKIS 190
                47899999***************9999999999888865 PP

>> ZC53.1  CE44226	WBGene00022508	status:Partially_confirmed	UniProt:Q23377	protein_id:CCD61691.1
   #    score  bias  c-Evalue  i-Evalue hmmfrom  hmm to    alifrom  ali to    envfrom  env to     acc
 ---   ------ ----- --------- --------- ------- -------    ------- -------    ------- -------    ----
   1 ?    5.8   0.6     0.019        16      77     120 ..     168     211 ..     162     217 .. 0.72

  Alignments for each domain:
  == domain 1    score: 5.8 bits;  conditional E-value: 0.019
  Prok2-aln  77 fengrqerrkrkrr.rkkevpffgrrlhhtcpclPglaclrtsfn 120
                 +++rq+ r+ +rr  +k    f+ r h  c c     c r+   
     ZC53.1 168 SGESRQDVRRSRRRiVRKRFANFSLR-HTICACAQARVCYRVRNP 211
                45678887776666656666666665.6789********998765 PP

>> C09G1.2  CE42554	WBGene00007484	status:Partially_confirmed	UniProt:Q17863	protein_id:CAA90539.2
   #    score  bias  c-Evalue  i-Evalue hmmfrom  hmm to    alifrom  ali to    envfrom  env to     acc
 ---   ------ ----- --------- --------- ------- -------    ------- -------    ------- -------    ----
   1 ?    4.1   0.3     0.063        54      86     119 ..     456     490 ..     438     498 .. 0.73

  Alignments for each domain:
  == domain 1    score: 4.1 bits;  conditional E-value: 0.063
  Prok2-aln  86 krkrrrkkevpf.fgrrlhhtcpclPglaclrtsf 119
                +   + kk++++ +++r+h++ +c  + +c+ +s 
    C09G1.2 456 RESAQTKKNLKYlIAKRTHQSMQCQSEFKCVSSSN 490
                333446778876269***************98875 PP

>> K08F11.1  CE11950	WBGene00019541	status:Predicted	UniProt:Q94265	protein_id:CCD68721.1
   #    score  bias  c-Evalue  i-Evalue hmmfrom  hmm to    alifrom  ali to    envfrom  env to     acc
 ---   ------ ----- --------- --------- ------- -------    ------- -------    ------- -------    ----
   1 ?    6.2   0.0     0.015        13      65      86 ..       3      24 ..       1      61 [. 0.83

  Alignments for each domain:
  == domain 1    score: 6.2 bits;  conditional E-value: 0.015
  Prok2-aln 65 GdschPltrkkhfengrqerrk 86
               Gdsc P   k++f++g ++   
   K08F11.1  3 GDSCLPKIEKSNFASGESNTMY 24
               9*************99987654 PP


Internal pipeline statistics summary:
-------------------------------------
Query model(s):                            1  (128 nodes)
Target sequences:                      25547  (11210993 residues)
Passed MSV filter:                     25547  (1); expected 25547.0 (1)
Passed bias filter:                    25547  (1); expected 25547.0 (1)
Passed Vit filter:                     25547  (1); expected 25547.0 (1)
Passed Fwd filter:                     25547  (1); expected 25547.0 (1)
Initial search space (Z):              25547  [actual number of targets]
Domain search space  (domZ):              30  [number of targets reported over threshold]
# CPU time: 31.40u 0.02s 00:00:31.42 Elapsed: 00:00:08.36
# Mc/sec: 171.45
//
