# Supplementary material for: Potential Conservation of Circadian Clock Proteins in the phylum Nematoda as Revealed by Bioinformatic Searches
Source: PLoS One. 2014 Nov 14;9(11):e112871. doi: 10.1371/journal.pone.0112871 (PMC4232591; doi:10.1371/journal.pone.0112871)
Supplement: File S1 — HMM profiles used in this work and HMMsearch results. (ZIP) [file pone.0112871.s007.zip › HMMs-CE/Mamiferos/Ppargc1a-aln.fasta.hmm.res]

# hmmsearch :: search profile(s) against a sequence database
# HMMER 3.0 (March 2010); http://hmmer.org/
# Copyright (C) 2010 Howard Hughes Medical Institute.
# Freely distributed under the GNU General Public License (GPLv3).
# - - - - - - - - - - - - - - - - - - - - - - - - - - - - - - - - - - - -
# query HMM file:                  Ppargc1a-aln.fasta.hmm
# target sequence database:        ../../../../ProteomasGus/wormpep229
# Max sensitivity mode:            on [all heuristic filters off]
# - - - - - - - - - - - - - - - - - - - - - - - - - - - - - - - - - - - -

Query:       Ppargc1a-aln  [M=796]
Scores for complete sequences (score includes all domains):
   --- full sequence ---   --- best 1 domain ---    -#dom-
    E-value  score  bias    E-value  score  bias    exp  N  Sequence    Description
    ------- ------ -----    ------- ------ -----   ---- --  --------    -----------
    6.1e-08   31.6   2.1     0.0013   17.3   0.3    3.1  4  F18H3.3b    CE03230	WBGene00003903	locus:pab-2	RNA recogniti
    1.3e-07   30.6   2.1     0.0018   16.9   0.3    3.0  4  F18H3.3a    CE02193	WBGene00003903	locus:pab-2	poly-adenylat
    1.4e-06   27.1   0.1     0.0013   17.4   0.1    2.2  2  Y47G6A.20c  CE31375	WBGene00004389	locus:rnp-6	status:Confir
      2e-05   23.3   0.0      0.019   13.5   0.0    2.0  2  Y47G6A.20a  CE24365	WBGene00004389	locus:rnp-6	RNA-binding p
      2e-05   23.3   0.0    2.2e-05   23.2   0.0    1.0  1  Y57G11A.5   CE43586	WBGene00013293	RNA recognition motif. (a
    3.6e-05   22.5   1.3     0.0066   15.0   0.8    2.1  2  C07A4.1     CE43237	WBGene00007396	locus:tiar-3	RNA binding 
      4e-05   22.3   0.8     0.0026   16.3   0.1    2.8  3  Y46G5A.13   CE21988	WBGene00012904	locus:tiar-2	status:Parti
    4.9e-05   22.0   0.6      0.095   11.2   0.0    3.0  3  C18A3.5a    CE27708	WBGene00015943	locus:tiar-1	RNA binding 
    8.3e-05   21.3   4.2     0.0048   15.4   0.0    3.1  2  C17D12.2    CE36103	WBGene00006807	locus:unc-75	RNA recognit
    0.00025   19.7   0.2      0.052   12.0   0.0    2.1  2  R10E9.1     CE29337	WBGene00003423	locus:msi-1	RNA binding p
    0.00048   18.7   0.1      0.006   15.1   0.0    2.1  2  T01D1.2g    CE41586	WBGene00001340	locus:etr-1	status:Confir
    0.00054   18.6   0.1     0.0064   15.0   0.0    2.1  2  T01D1.2d    CE41583	WBGene00001340	locus:etr-1	status:Confir
    0.00055   18.5   4.5        1.2    7.5   0.0    3.4  4  Y106G6H.2a  CE20412	WBGene00003902	locus:pab-1	RNA recogniti
    0.00068   18.3   0.1     0.0073   14.8   0.0    2.1  2  T01D1.2e    CE41584	WBGene00001340	locus:etr-1	status:Confir
    0.00068   18.2   0.1     0.0073   14.8   0.0    2.1  2  T01D1.2f    CE41585	WBGene00001340	locus:etr-1	status:Confir
    0.00072   18.2   4.7        1.1    7.6   0.0    3.0  3  Y106G6H.2b  CE36227	WBGene00003902	locus:pab-1	status:Partia
     0.0011   17.5   0.1       0.21   10.0   0.0    2.1  2  Y73B6BL.6a  CE29008	WBGene00022235	locus:sqd-1	status:Confir
     0.0012   17.5   0.1       0.22   10.0   0.0    2.1  2  Y73B6BL.6b  CE38662	WBGene00022235	locus:sqd-1	status:Confir
     0.0018   16.8   0.4     0.0028   16.2   0.3    1.3  1  K04G7.10    CE30443	WBGene00004390	locus:rnp-7	SN-RNP U1	sta
     0.0018   16.8   0.7      0.058   11.9   0.0    2.0  2  C18A3.5e    CE32130	WBGene00015943	locus:tiar-1	status:Confi
     0.0019   16.8   0.6      0.071   11.6   0.0    2.0  2  C18A3.5f    CE32131	WBGene00015943	locus:tiar-1	status:Confi
     0.0026   16.3   4.6      0.055   11.9   0.0    2.5  2  Y47G6A.20b  CE24366	WBGene00004389	locus:rnp-6	RNA-binding p
     0.0032   16.0   0.8      0.085   11.3   0.0    2.2  2  C18A3.5b    CE27709	WBGene00015943	locus:tiar-1	status:Confi
     0.0042   15.6   0.1      0.021   13.3   0.0    2.1  2  F29C4.7b    CE31493	WBGene00017929	locus:grld-1	status:Parti
     0.0072   14.9   0.0     0.0072   14.9   0.0    2.8  3  T01D1.2a    CE12942	WBGene00001340	locus:etr-1	RNA-binding p
     0.0072   14.8   0.1       0.03   12.8   0.1    1.9  2  F29C4.7a    CE17724	WBGene00017929	locus:grld-1	RNA-binding 
     0.0074   14.8   0.5     0.0074   14.8   0.4    2.2  1  F39H2.2b    CE32411	WBGene00000890	locus:sig-7	peptidylproly
     0.0078   14.7   0.1      0.028   12.9   0.1    1.8  2  F29C4.7c    CE37226	WBGene00017929	locus:grld-1	status:Parti
      0.008   14.7   0.0      0.008   14.7   0.0    1.7  1  F56D1.7     CE27175	WBGene00000935	locus:daz-1	status:Confir
  ------ inclusion threshold ------
      0.011   14.3   0.0      0.074   11.5   0.0    2.0  2  F35H8.5     CE00983	WBGene00001368	locus:exc-7	HUD	status:Pa
      0.011   14.3   0.6      0.011   14.3   0.4    2.2  1  F39H2.2a    CE32410	WBGene00000890	locus:sig-7	peptidylproly
      0.011   14.2   0.1      0.011   14.2   0.0    2.0  1  C18D11.4a   CE18515	WBGene00004705	locus:rsp-8	RNA recogniti
      0.018   13.6   0.0       0.02   13.4   0.0    1.0  1  T22B2.4b    CE42801	WBGene00006321	locus:sup-12	status:Confi
      0.024   13.1   0.2      0.026   13.0   0.1    1.0  1  C50D2.5     CE38492	WBGene00016808	status:Confirmed	UniProt:
      0.035   12.6   2.0        0.6    8.5   0.1    2.0  2  F42A6.7a    CE17059	WBGene00001999	locus:hrp-1	RNA-binding p
      0.036   12.6   2.0       0.61    8.5   0.1    2.0  2  F42A6.7d    CE39251	WBGene00001999	locus:hrp-1	status:Confir
      0.038   12.5   1.8        1.2    7.5   0.3    2.4  3  Y106G6H.2c  CE36228	WBGene00003902	locus:pab-1	status:Confir
       0.05   12.1   0.0      0.064   11.7   0.0    1.1  1  T22B2.4a    CE13934	WBGene00006321	locus:sup-12	RNA-binding 
      0.081   11.4   0.0      0.081   11.4   0.0    3.6  2  B0336.3     CE29542	WBGene00015143	status:Partially_confirme
      0.083   11.3   0.1      0.088   11.3   0.1    1.1  1  R07E5.14    CE01044	WBGene00004387	locus:rnp-4	RNA binding d
      0.095   11.1   0.0       0.11   10.9   0.0    1.0  1  C33H5.12c   CE29698	WBGene00004703	locus:rsp-6	status:Confir
       0.16   10.4   0.0       0.21   10.0   0.0    1.1  1  C33H5.12b   CE29697	WBGene00004703	locus:rsp-6	status:Confir
       0.29    9.6   0.0       0.29    9.6   0.0    2.6  1  C33H5.12a   CE04155	WBGene00004703	locus:rsp-6	RNA binding p
       0.29    9.6   0.0       0.47    8.9   0.0    1.2  1  Y55F3AM.3c  CE31656	WBGene00021921	status:Partially_confirme
          1    7.7   1.0        1.6    7.1   0.7    1.3  1  R06C1.6     CE37541	WBGene00011060	status:Confirmed	UniProt:
        1.2    7.5   3.5        1.5    7.2   2.4    1.0  1  C53D6.10    CE36990	WBGene00023424	status:Partially_confirme
        1.3    7.4   0.1        1.8    7.0   0.1    1.2  1  F54F7.6     CE03421	WBGene00010066	status:Partially_confirme
        1.3    7.3   3.9        2.2    6.7   2.7    1.2  1  Y57G11C.24h CE39451	WBGene00001330	locus:eps-8	status:Confir
        1.5    7.2   9.7        1.7    7.0   6.7    1.0  1  T12A2.3     CE01396	WBGene00020438	status:Confirmed	UniProt:
        1.6    7.1   1.5         18    3.6   0.1    2.1  2  R05H10.2    CE31214	WBGene00011043	locus:rbm-28	RNA recognit
        1.9    6.9   2.7          2    6.8   1.9    1.2  1  C33D9.8     CE43892	WBGene00007901	status:Partially_confirme
        2.5    6.5   0.0        2.7    6.3   0.0    1.1  1  T08B6.5     CE33690	WBGene00020354	RNA binding protein	statu
        2.7    6.4   0.2        3.7    5.9   0.1    1.2  1  C39E9.11    CE20559	WBGene00008034	status:Confirmed	UniProt:
        2.7    6.4  25.6        3.2    6.1  17.7    1.1  1  F36A2.10    CE09949	WBGene00009457	status:Confirmed	UniProt:
        2.7    6.3   2.2        3.2    6.1   1.5    1.1  1  C18A3.7     CE01799	WBGene00015944	status:Confirmed	UniProt:
          3    6.2   0.6        3.3    6.1   0.4    1.0  1  F54C9.3     CE02253	WBGene00010041	status:Confirmed	UniProt:
        3.1    6.1   0.4        6.2    5.2   0.3    1.4  1  F11A10.7    CE28911	WBGene00008688	status:Confirmed	UniProt:
        3.2    6.1   2.0        3.9    5.8   1.4    1.1  1  F36A2.11    CE34181	WBGene00009458	status:Confirmed	UniProt:
        3.2    6.1   0.0        4.3    5.7   0.0    1.1  1  C08B11.5    CE36374	WBGene00004723	locus:sap-49	Poly(A) RNA 
        3.6    5.9   3.1        4.6    5.6   2.1    1.1  1  T01B7.5b    CE38216	WBGene00011311	status:Confirmed	UniProt:
        3.8    5.9   0.1        5.3    5.4   0.0    1.1  1  Y56A3A.31   CE22596	WBGene00013243	status:Confirmed	UniProt:
        3.9    5.8   0.0        5.4    5.3   0.0    1.1  1  Y116A8C.34a CE24152	WBGene00000889	locus:cyn-13	status:Confi
        3.9    5.8   1.2        3.9    5.8   0.8    1.1  1  F48C1.5     CE10740	WBGene00018598	status:Confirmed	UniProt:
        4.2    5.7   2.2        7.7    4.8   1.5    1.4  1  T04C9.6a    CE29463	WBGene00001489	locus:frm-2	band 4.1-like
        4.3    5.7   5.1        5.8    5.2   3.5    1.1  1  R74.8b      CE37038	WBGene00011282	status:Partially_confirme
        4.5    5.6   2.2        8.3    4.7   1.5    1.4  1  T04C9.6b    CE39274	WBGene00001489	locus:frm-2	status:Partia
        4.8    5.5   0.1        6.7    5.0   0.0    1.1  1  F29C4.8a    CE46547	WBGene00000674	locus:col-99	status:Parti
        4.8    5.5   0.1        6.8    5.0   0.0    1.1  1  F29C4.8b    CE46192	WBGene00000674	locus:col-99	status:Parti
        4.8    5.5   0.3        5.5    5.3   0.2    1.1  1  T24H10.7e   CE43044	WBGene00012005	locus:jun-1	status:Confir
        5.6    5.3   4.2         63    1.8   0.7    3.1  3  T23F6.4     CE18963	WBGene00004315	locus:rbd-1	RNA recogniti
        5.7    5.3   0.0        7.5    4.9   0.0    1.1  1  F25B5.7b    CE29284	WBGene00017778	locus:psf-1	status:Confir
        5.8    5.2   3.6        5.7    5.3   2.5    1.0  1  Y55B1BR.6   CE38754	WBGene00044401	status:Partially_confirme
        5.8    5.2   0.0        6.5    5.1   0.0    1.0  1  R09B3.2     CE16307	WBGene00011155	RNA recognition motif. (a
        5.9    5.2   0.0        6.6    5.1   0.0    1.0  1  C01B10.7    CE44717	WBGene00015281	status:Partially_confirme
        6.3    5.1   0.1        7.1    5.0   0.1    1.0  1  EEED8.7b    CE27910	WBGene00004701	locus:rsp-4	status:Confir
        6.3    5.1   0.4        8.7    4.7   0.3    1.2  1  T24H10.1    CE03726	WBGene00012000	transcription factor S-II
        6.6    5.1   5.4          9    4.6   3.8    1.1  1  R74.8a      CE35361	WBGene00011282	status:Partially_confirme
        6.6    5.1   0.1         25    3.1   0.0    1.7  2  F58D5.1a    CE36388	WBGene00002000	locus:hrp-2	status:Confir
        6.9    5.0   0.6        6.2    5.1   0.4    1.1  1  T09A5.7     CE01088	WBGene00011635	status:Confirmed	UniProt:
        6.9    5.0   0.2         11    4.4   0.1    1.3  1  T23F4.2     CE32070	WBGene00020740	status:Confirmed	UniProt:
        7.1    5.0   1.0        7.9    4.8   0.6    1.2  1  H06H21.3    CE17962	WBGene00019162	locus:eif-1.A	translation
        7.1    5.0   2.0        8.6    4.7   1.4    1.0  1  ZC581.10    CE45161	WBGene00195178	status:Partially_confirme
        7.4    4.9   0.1        9.9    4.5   0.1    1.2  1  F08F8.4     CE27932	WBGene00017269	status:Confirmed	UniProt:
        7.5    4.9   0.1        8.4    4.7   0.1    1.1  1  F41B5.12    CE45509	WBGene00202502	status:Partially_confirme
        8.2    4.7   0.0         12    4.2   0.0    1.1  1  F56A8.6     CE16126	WBGene00000774	locus:cpf-2	RNA recogniti
        8.3    4.7   0.1         11    4.3   0.1    1.1  1  F35B12.8    CE31930	WBGene00009387	locus:glb-15	Globin	statu
        8.4    4.7   0.0        9.6    4.5   0.0    1.1  1  EEED8.4     CE39716	WBGene00017135	Probable RNA binding prot
        8.4    4.7   0.3         16    3.8   0.1    1.3  1  F42A6.7b    CE31510	WBGene00001999	locus:hrp-1	status:Confir
        8.5    4.7   0.3         13    4.1   0.2    1.3  1  F42A6.7c    CE29317	WBGene00001999	locus:hrp-1	status:Confir
        9.3    4.6   0.5         10    4.5   0.3    1.1  1  Y61A9LA.9   CE22673	WBGene00022020	locus:hpo-39	status:Parti
        9.4    4.6   0.1         21    3.4   0.0    1.6  2  K08F4.2     CE37535	WBGene00010677	RNA recognition motif. (a
        9.5    4.5   0.2         28    3.0   0.0    1.7  2  C54F6.12    CE35259	WBGene00016929	status:Confirmed	UniProt:
        9.7    4.5   0.0         11    4.4   0.0    1.0  1  T27E9.2     CE14265	WBGene00012094	ubiquinol-cytochrome c re
        9.9    4.5   0.0         11    4.3   0.0    1.1  1  C17E4.5     CE08254	WBGene00003904	locus:pabp-2	RNA binding 
         10    4.5   0.1         17    3.7   0.0    1.3  1  W02G9.3     CE18316	WBGene00020953	status:Partially_confirme


Domain annotation for each sequence (and alignments):
>> F18H3.3b  CE03230	WBGene00003903	locus:pab-2	RNA recognition motif. (aka RRM, RBD, or RNP domain) (4 domains)	status:
   #    score  bias  c-Evalue  i-Evalue hmmfrom  hmm to    alifrom  ali to    envfrom  env to     acc
 ---   ------ ----- --------- --------- ------- -------    ------- -------    ------- -------    ----
   1 ?   -0.9   0.0       1.5   4.1e+02     676     731 ..      58     116 ..      52     119 .. 0.74
   2 !   11.5   0.0   0.00028     0.074     677     743 ..     147     215 ..     133     230 .. 0.77
   3 ?   -1.3   0.0       2.1   5.6e+02     677     723 ..     240     288 ..     213     318 .. 0.69
   4 !   17.3   0.3   4.9e-06    0.0013     648     730 ..     320     400 ..     309     406 .. 0.76

  Alignments for each domain:
  == domain 1    score: -0.9 bits;  conditional E-value: 1.5
  Ppargc1a-aln 676 viyvgkirpdttrtelrdrfevfgeieectv...nlrddgdsygfityrytcdafaale 731
                    +y+g ++pd++ + l ++f + g +  + v   n       y ++ ++   da  al+
      F18H3.3b  58 SLYIGDLHPDVSEAMLFEKFSMAGPVLSIRVcrdNTSRLSLGYAYVNFQQPADAERALD 116
                   58**********************88776661003333344677788888888877765 PP

  == domain 2    score: 11.5 bits;  conditional E-value: 0.00028
  Ppargc1a-aln 677 iyvgkirpdttrtelrdrfevfgeieectvnlrddgds..ygfityrytcdafaalengytlrrsnetd 743
                   i++ ++   +    + d f +fg+i  c v   d+g+s  ygf+ +     a +a+e+   +  s+++ 
      F18H3.3b 147 IFIKNLDRVIDNKSVYDTFSLFGNILSCKVATDDEGNSkgYGFVHFETEHSAQTAIEKVNGMLLSDKKV 215
                   5566666666677889********************987799****99999999999766665565555 PP

  == domain 3    score: -1.3 bits;  conditional E-value: 2.1
  Ppargc1a-aln 677 iyvgkirpdttrtelrdrfevfgeieectvnlrddgd..sygfityryt 723
                   ++v +      + +l   f  fgei  + v    +g    +gf+++   
      F18H3.3b 240 VFVKNFGEHLDQEKLSAMFSKFGEITSAVVMTDAQGKpkGFGFVAFADQ 288
                   556666667777889999999****999998888886224666666544 PP

  == domain 4    score: 17.3 bits;  conditional E-value: 4.9e-06
  Ppargc1a-aln 648 yrreyekreserakqrerqrqkaieerrviyvgkirpdttrtelrdrfevfgeieectvnlrddgds..ygfityrytcdafaal 730
                    r    kr+ e  kq   qr + ++    +yv +i  d     lrd f  fg i  + v + ++g s  +gf+ +    +a aa+
      F18H3.3b 320 ERSAELKRKYEALKQERVQRYQGVN----LYVKNIEEDLNDDGLRDHFSSFGTITSAKVMVDENGRSkgFGFVCFEKPEEATAAV 400
                   3333446666666666666666654....8***********************************98335678887777777765 PP

>> F18H3.3a  CE02193	WBGene00003903	locus:pab-2	poly-adenylate binding protein	status:Confirmed	UniProt:Q19579	protein_i
   #    score  bias  c-Evalue  i-Evalue hmmfrom  hmm to    alifrom  ali to    envfrom  env to     acc
 ---   ------ ----- --------- --------- ------- -------    ------- -------    ------- -------    ----
   1 ?   -1.2   0.0         2   5.3e+02     676     731 ..      58     116 ..      52     119 .. 0.74
   2 !   11.2   0.0   0.00035     0.094     677     744 ..     147     216 ..     133     233 .. 0.78
   3 ?   -2.2   0.0         4   1.1e+03     677     720 ..     240     285 ..     212     299 .. 0.69
   4 !   16.9   0.3   6.6e-06    0.0018     648     730 ..     320     400 ..     309     406 .. 0.76

  Alignments for each domain:
  == domain 1    score: -1.2 bits;  conditional E-value: 2
  Ppargc1a-aln 676 viyvgkirpdttrtelrdrfevfgeieectv...nlrddgdsygfityrytcdafaale 731
                    +y+g ++pd++ + l ++f + g +  + v   n       y ++ ++   da  al+
      F18H3.3a  58 SLYIGDLHPDVSEAMLFEKFSMAGPVLSIRVcrdNTSRLSLGYAYVNFQQPADAERALD 116
                   58**********************88776661003333344677788888888877765 PP

  == domain 2    score: 11.2 bits;  conditional E-value: 0.00035
  Ppargc1a-aln 677 iyvgkirpdttrtelrdrfevfgeieectvnlrddgds..ygfityrytcdafaalengytlrrsnetdf 744
                   i++ ++   +    + d f +fg+i  c v   d+g+s  ygf+ +     a +a+e+   +  s+++ +
      F18H3.3a 147 IFIKNLDRVIDNKSVYDTFSLFGNILSCKVATDDEGNSkgYGFVHFETEHSAQTAIEKVNGMLLSDKKVY 216
                   5566666666677889********************987799****999999999997666666665555 PP

  == domain 3    score: -2.2 bits;  conditional E-value: 4
  Ppargc1a-aln 677 iyvgkirpdttrtelrdrfevfgeieectvnlrddgd..sygfity 720
                   ++v +      + +l   f  fgei  + v    +g    +gf+++
      F18H3.3a 240 VFVKNFGEHLDQEKLSAMFSKFGEITSAVVMTDAQGKpkGFGFVAF 285
                   5566666677778899999999999999998888886224566665 PP

  == domain 4    score: 16.9 bits;  conditional E-value: 6.6e-06
  Ppargc1a-aln 648 yrreyekreserakqrerqrqkaieerrviyvgkirpdttrtelrdrfevfgeieectvnlrddgds..ygfityrytcdafaal 730
                    r    kr+ e  kq   qr + ++    +yv +i  d     lrd f  fg i  + v + ++g s  +gf+ +    +a aa+
      F18H3.3a 320 ERSAELKRKYEALKQERVQRYQGVN----LYVKNIEEDLNDDGLRDHFSSFGTITSAKVMVDENGRSkgFGFVCFEKPEEATAAV 400
                   3333446666666666666666654....8***********************************98335678877777777765 PP

>> Y47G6A.20c  CE31375	WBGene00004389	locus:rnp-6	status:Confirmed	UniProt:Q8MXS9	protein_id:CCD72566.1
   #    score  bias  c-Evalue  i-Evalue hmmfrom  hmm to    alifrom  ali to    envfrom  env to     acc
 ---   ------ ----- --------- --------- ------- -------    ------- -------    ------- -------    ----
   1 !    7.9   0.0    0.0035      0.95     656     722 ..      83     152 ..      62     176 .. 0.73
   2 !   17.4   0.1   4.7e-06    0.0013     668     758 ..     200     298 ..     191     335 .. 0.75

  Alignments for each domain:
  == domain 1    score: 7.9 bits;  conditional E-value: 0.0035
  Ppargc1a-aln 656 eserakqrerqrqkaieerrviyvgkirpdttrtelrdrfevfgeieectvnlrd...dgdsygfityry 722
                   + +  +qr++   +a+     iyvg i  ++    lr  f+ fg i+ + ++         ++ f+ y  
    Y47G6A.20c  83 QQQENQQRQQMYSQALSIMSRIYVGSISFEIREDMLRRAFDPFGPIKSINMSWDPatgHHKTFAFVEYEV 152
                   333445666666778888889*************************988776532100234555666655 PP

  == domain 2    score: 17.4 bits;  conditional E-value: 4.7e-06
  Ppargc1a-aln 668 qkaieerrviyvgkirpdttrtelrdrfevfgeieectvnlrddgd...sygfityry.t..cdafaalengytlr...rsnetdfelyfcgrkqff 755
                   qk  ++   +yv+ ++pd + t+l+  fe fgei +c +     g     +g++ +   t   +a+a + n + l      n t f ly   r+q+ 
    Y47G6A.20c 200 QKDAKKYFRVYVSSVHPDLSETDLKSVFEAFGEIVKCQLARAPTGRghrGFGYLEFNNlTsqSEAIAGM-NMFDLGgqyLRNFTTFGLYHHQRRQMC 295
                   5555666678****************************9988777522257888776423113455544.444443111348899999999999998 PP

  Ppargc1a-aln 756 ksn 758
                   +s 
    Y47G6A.20c 296 NST 298
                   876 PP

>> Y47G6A.20a  CE24365	WBGene00004389	locus:rnp-6	RNA-binding protein	status:Confirmed	UniProt:Q9N3S3	protein_id:CCD7256
   #    score  bias  c-Evalue  i-Evalue hmmfrom  hmm to    alifrom  ali to    envfrom  env to     acc
 ---   ------ ----- --------- --------- ------- -------    ------- -------    ------- -------    ----
   1 !    7.9   0.0    0.0034      0.91     656     722 ..      83     152 ..      62     176 .. 0.73
   2 !   13.5   0.0     7e-05     0.019     668     711 ..     200     243 ..     191     265 .. 0.83

  Alignments for each domain:
  == domain 1    score: 7.9 bits;  conditional E-value: 0.0034
  Ppargc1a-aln 656 eserakqrerqrqkaieerrviyvgkirpdttrtelrdrfevfgeieectvnlrd...dgdsygfityry 722
                   + +  +qr++   +a+     iyvg i  ++    lr  f+ fg i+ + ++         ++ f+ y  
    Y47G6A.20a  83 QQQENQQRQQMYSQALSIMSRIYVGSISFEIREDMLRRAFDPFGPIKSINMSWDPatgHHKTFAFVEYEV 152
                   333445666666778888889*************************988776532100234555666655 PP

  == domain 2    score: 13.5 bits;  conditional E-value: 7e-05
  Ppargc1a-aln 668 qkaieerrviyvgkirpdttrtelrdrfevfgeieectvnlrdd 711
                   qk  ++   +yv+ ++pd + t+l+  fe fgei +c +     
    Y47G6A.20a 200 QKDAKKYFRVYVSSVHPDLSETDLKSVFEAFGEIVKCQLARAPT 243
                   5555666678***************************9876555 PP

>> Y57G11A.5  CE43586	WBGene00013293	RNA recognition motif. (aka RRM, RBD, or RNP domain)	status:Partially_confirmed	Uni
   #    score  bias  c-Evalue  i-Evalue hmmfrom  hmm to    alifrom  ali to    envfrom  env to     acc
 ---   ------ ----- --------- --------- ------- -------    ------- -------    ------- -------    ----
   1 !   23.2   0.0   8.3e-08   2.2e-05     664     731 ..       7      71 ..       3      92 .. 0.87

  Alignments for each domain:
  == domain 1    score: 23.2 bits;  conditional E-value: 8.3e-08
  Ppargc1a-aln 664 erqrqkaieerrviyvgkirpdttrtelrdrfevfgeieectvnlrddgdsygfityrytcdafaale 731
                   +r+r++ +e+r+ +yvg++  d+t  e+   f v+g i+ + +  r  g  + f+t++ t+ af a++
     Y57G11A.5   7 NRKRKRNVENRQ-VYVGNMPFDATEKEIEAVFSVMGPIKSIWMAKRPPG--FAFVTFKRTVHAFDAVK 71 
                   677888887765.6**************************999999876..89***********9986 PP

>> C07A4.1  CE43237	WBGene00007396	locus:tiar-3	RNA binding protein	status:Partially_confirmed	UniProt:Q93194	protein_id
   #    score  bias  c-Evalue  i-Evalue hmmfrom  hmm to    alifrom  ali to    envfrom  env to     acc
 ---   ------ ----- --------- --------- ------- -------    ------- -------    ------- -------    ----
   1 ?    5.7   0.0     0.016       4.3     676     728 ..     226     281 ..     217     301 .. 0.75
   2 !   15.0   0.8   2.5e-05    0.0066     670     731 ..     322     381 ..     293     391 .. 0.72

  Alignments for each domain:
  == domain 1    score: 5.7 bits;  conditional E-value: 0.016
  Ppargc1a-aln 676 viyvgkirpdttrtelrdrfevfgeieectvnl...rddgdsygfityrytcdafa 728
                    ++vg +  d++   l+  f  fge+ e+ v      +    ygf+++    +a  
       C07A4.1 226 HVFVGDLSKDVSNELLKSTFTKFGEVSEAKVIRdvqTQKSKGYGFVSFPNKQNAEN 281
                   589*************************99853111345678***99866555443 PP

  == domain 2    score: 15.0 bits;  conditional E-value: 2.5e-05
  Ppargc1a-aln 670 aieerrviyvgkirpdttrtelrdrfevfgeieectvnlrddgdsygfityr.ytcdafaale 731
                   +  +   +yvg+i  +tt ++lrd f  +g+i e+ +      + y f+ y    c + a +e
       C07A4.1 322 TKADNTSVYVGNISQQTTDADLRDLFSTYGDIAEVRIFK---TQRYAFVRYEkKECATKAIME 381
                   34567789**************************99875...468999999614576666665 PP

>> Y46G5A.13  CE21988	WBGene00012904	locus:tiar-2	status:Partially_confirmed	UniProt:Q9U2F5	protein_id:CAB60356.1
   #    score  bias  c-Evalue  i-Evalue hmmfrom  hmm to    alifrom  ali to    envfrom  env to     acc
 ---   ------ ----- --------- --------- ------- -------    ------- -------    ------- -------    ----
   1 ?    1.0   0.0      0.41   1.1e+02     659     731 ..      23      96 ..      14     115 .. 0.83
   2 !   16.3   0.1   9.6e-06    0.0026     676     733 ..     133     195 ..     115     208 .. 0.78
   3 ?    1.6   0.1      0.28        74     668     706 ..     249     286 ..     232     313 .. 0.72

  Alignments for each domain:
  == domain 1    score: 1.0 bits;  conditional E-value: 0.41
  Ppargc1a-aln 659 rakqrer.qrqkaieerrviyvgkirpdttrtelrdrfevfgeieectvnlrddgdsygfityrytcdafaale 731
                   r  +re  q     e+ r ++v+++ p +t   l   f+ +g + ++ + +    d y f+ +    +a  al+
     Y46G5A.13  23 RIAEREGfQLASGSEDPRTLFVANLDPAITDEFLATLFNQIGAVMKAKIIFEGLNDPYAFVEFSDHNQATLALQ 96 
                   54555532555667999********************************************9998888888875 PP

  == domain 2    score: 16.3 bits;  conditional E-value: 9.6e-06
  Ppargc1a-aln 676 viyvgkirpdttrtelrdrfevfgeieectv...nlrddgdsygfityrytcdafaale..ng 733
                    ++vg + +++  t+lr+ f  fge+ e+ +   n  + g  ygf++y    da  a++  ng
     Y46G5A.13 133 HVFVGDLCSEIDSTKLREAFVKFGEVSEAKIirdNNTNKGKGYGFVSYPRREDAERAIDemNG 195
                   589*************************9874445667899*******999999888763345 PP

  == domain 3    score: 1.6 bits;  conditional E-value: 0.28
  Ppargc1a-aln 668 qkaieerrviyvgkirpdttrtelrdrfevfgeieectv 706
                   ++a  +   +yvg+i  +    e+r  f+ fg i+e+  
     Y46G5A.13 249 NQAAADNTSVYVGNIA-NLGEDEIRRAFDRFGPINEVRT 286
                   4566677789****96.68899*************9853 PP

>> C18A3.5a  CE27708	WBGene00015943	locus:tiar-1	RNA binding protein	status:Confirmed	UniProt:Q95QV8	protein_id:CCD65015
   #    score  bias  c-Evalue  i-Evalue hmmfrom  hmm to    alifrom  ali to    envfrom  env to     acc
 ---   ------ ----- --------- --------- ------- -------    ------- -------    ------- -------    ----
   1 ?    4.8   0.0     0.029       7.7     668     731 ..      39     102 ..      14     119 .. 0.81
   2 !   11.2   0.0   0.00035     0.095     666     734 ..     124     199 ..     105     212 .. 0.76
   3 ?    3.1   0.0     0.099        27     672     708 ..     238     273 ..     213     297 .. 0.77

  Alignments for each domain:
  == domain 1    score: 4.8 bits;  conditional E-value: 0.029
  Ppargc1a-aln 668 qkaieerrviyvgkirpdttrtelrdrfevfgeieectvnlrddgdsygfityrytcdafaale 731
                    +  +e r +yvg++ + +t   +   f+ +g + ++ v +    d y f+ +    +a  al+
      C18A3.5a  39 GNGSDEPRTLYVGNLDSTVTEDFIATLFNQIGSVTKTKVIFDGSNDPYAFVEFSDHGQASQALQ 102
                   4567899********************************************9998888877775 PP

  == domain 2    score: 11.2 bits;  conditional E-value: 0.00035
  Ppargc1a-aln 666 qrqkaieerr..viyvgkirpdttrtelrdrfevfgeieectvnlrd...dgdsygfityrytcdafaale..ngy 734
                   q+q  i+  r   ++vg + +++   +lr+ f+ fg++ ++ v           ygf++y    +a  a+e  ng 
      C18A3.5a 124 QQQSKIDTTRhfHVFVGDLSSEVDNQKLREAFQPFGDVSDAKVIRDTnttKSKGYGFVSYPKREEAERAIEqmNGQ 199
                   667777766623489*************************99854331114567******9998888888744554 PP

  == domain 3    score: 3.1 bits;  conditional E-value: 0.099
  Ppargc1a-aln 672 eerrviyvgkirpdttrtelrdrfevfgeieectvnl 708
                    +   +yvg+i +  t  e+r+ f  fg i e+ +  
      C18A3.5a 238 GDNTSVYVGNIAS-LTEDEIRQGFASFGRITEVRIFK 273
                   456789*****75.7899**************98754 PP

>> C17D12.2  CE36103	WBGene00006807	locus:unc-75	RNA recognition motif. (aka RRM, RBD, or RNP domain) (2 domains)	status
   #    score  bias  c-Evalue  i-Evalue hmmfrom  hmm to    alifrom  ali to    envfrom  env to     acc
 ---   ------ ----- --------- --------- ------- -------    ------- -------    ------- -------    ----
   1 ?    5.2   0.0     0.022       5.8     677     722 ..      31      79 ..      23     102 .. 0.74
   2 !   15.4   0.0   1.8e-05    0.0048     674     731 ..     123     182 ..     109     191 .. 0.87

  Alignments for each domain:
  == domain 1    score: 5.2 bits;  conditional E-value: 0.022
  Ppargc1a-aln 677 iyvgkirpdttrtelrdrfevfgeieectvnlrd..dgdsyg..fityry 722
                   ++vg+i  +    +lr  fe fg+i e t+  +d   g   g  f+ty +
      C17D12.2  31 LFVGQIPRNLEEKDLRHLFEQFGKIYEFTIL-KDkyTGMHKGcaFLTYCH 79 
                   699*************************984.441134333322666654 PP

  == domain 2    score: 15.4 bits;  conditional E-value: 1.8e-05
  Ppargc1a-aln 674 rrviyvgkirpdttrtelrdrfevfgeieectvnlrddgdsyg..fityrytcdafaale 731
                    + +++g +  + +  e+r  f  fge++e+tv    dg s g  f+ y++  da  a+ 
      C17D12.2 123 DKKLFIGMLSKQQSEDEVRALFATFGELDEVTVLRGADGASKGcaFVKYKHGLDAHMAIS 182
                   45689999*********************************987799*******998864 PP

>> R10E9.1  CE29337	WBGene00003423	locus:msi-1	RNA binding protein	status:Confirmed	UniProt:Q21911	protein_id:CAA84667.2
   #    score  bias  c-Evalue  i-Evalue hmmfrom  hmm to    alifrom  ali to    envfrom  env to     acc
 ---   ------ ----- --------- --------- ------- -------    ------- -------    ------- -------    ----
   1 !   12.0   0.0   0.00019     0.052     677     720 ..      47      93 ..      38     106 .. 0.80
   2 ?    5.8   0.0     0.014       3.9     664     720 ..     123     182 ..      98     192 .. 0.79

  Alignments for each domain:
  == domain 1    score: 12.0 bits;  conditional E-value: 0.00019
  Ppargc1a-aln 677 iyvgkirpdttrtelrdrfevfgeieectvnlrd....dgdsygfity 720
                   +++g +  +tt  +lrd f  fge++ec v  rd        +gfit+
       R10E9.1  47 MFIGGLSWQTTAENLRDYFGRFGEVNECMVM-RDpatkRARGFGFITF 93 
                   688999999*******************995.4411113567999998 PP

  == domain 2    score: 5.8 bits;  conditional E-value: 0.014
  Ppargc1a-aln 664 erqrqkaieerrviyvgkirpdttrtelrdrfevfgeieectvnlrddg...dsygfity 720
                   +r + k + + + +++g + + +t  ++++ fe +g++e++ + +         +gf+t+
       R10E9.1 123 KRTQAKLVTKTKKVFIGGLSATSTLEDMKQYFETYGKVEDAMLMFDKATqrhRGFGFVTF 182
                   577889999999****************************98866544311146788876 PP

>> T01D1.2g  CE41586	WBGene00001340	locus:etr-1	status:Confirmed	UniProt:A7KQE9	protein_id:CCD71503.1
   #    score  bias  c-Evalue  i-Evalue hmmfrom  hmm to    alifrom  ali to    envfrom  env to     acc
 ---   ------ ----- --------- --------- ------- -------    ------- -------    ------- -------    ----
   1 ?    1.1   0.0      0.39   1.1e+02     677     729 ..      57     112 ..      52     122 .. 0.77
   2 !   15.1   0.0   2.2e-05     0.006     673     728 ..     140     198 ..     130     208 .. 0.81

  Alignments for each domain:
  == domain 1    score: 1.1 bits;  conditional E-value: 0.39
  Ppargc1a-aln 677 iyvgkirpdttrtelrdrfevfgeieectvnlrddg..dsyg..fityrytcdafaa 729
                   ++vg+i  +   t+ r  fe +g +  c + lrd     s g  f+t+ +  da+ a
      T01D1.2g  57 MFVGQIPRQWNETDCRRLFEKYGSVFSCNI-LRDKStqASKGccFVTFYHRKDAIEA 112
                   699*************************97.56654113443339999888888765 PP

  == domain 2    score: 15.1 bits;  conditional E-value: 2.2e-05
  Ppargc1a-aln 673 errviyvgkirpdttrtelrdrfevfgeieectvnlrddgdsyg..fityry.tcdafa 728
                   + r +++g++       +lr+ f  fg ie+c+v   +dg s g  f+t+   +c   a
      T01D1.2g 140 NERKLFIGQLSKKHNEENLREIFAKFGHIEDCSVLRDQDGKSRGcaFVTFTNrSCAVVA 198
                   457899****************************9999****98557777541444444 PP

>> T01D1.2d  CE41583	WBGene00001340	locus:etr-1	status:Confirmed	UniProt:A8DYS3	protein_id:CCD71499.1
   #    score  bias  c-Evalue  i-Evalue hmmfrom  hmm to    alifrom  ali to    envfrom  env to     acc
 ---   ------ ----- --------- --------- ------- -------    ------- -------    ------- -------    ----
   1 ?    1.0   0.0      0.42   1.1e+02     677     729 ..      57     112 ..      52     122 .. 0.77
   2 !   15.0   0.0   2.4e-05    0.0064     673     728 ..     140     198 ..     130     208 .. 0.81

  Alignments for each domain:
  == domain 1    score: 1.0 bits;  conditional E-value: 0.42
  Ppargc1a-aln 677 iyvgkirpdttrtelrdrfevfgeieectvnlrddg..dsyg..fityrytcdafaa 729
                   ++vg+i  +   t+ r  fe +g +  c + lrd     s g  f+t+ +  da+ a
      T01D1.2d  57 MFVGQIPRQWNETDCRRLFEKYGSVFSCNI-LRDKStqASKGccFVTFYHRKDAIEA 112
                   699*************************97.56654113443339999888888765 PP

  == domain 2    score: 15.0 bits;  conditional E-value: 2.4e-05
  Ppargc1a-aln 673 errviyvgkirpdttrtelrdrfevfgeieectvnlrddgdsyg..fityry.tcdafa 728
                   + r +++g++       +lr+ f  fg ie+c+v   +dg s g  f+t+   +c   a
      T01D1.2d 140 NERKLFIGQLSKKHNEENLREIFAKFGHIEDCSVLRDQDGKSRGcaFVTFTNrSCAVVA 198
                   457899****************************9999****98557777541444444 PP

>> Y106G6H.2a  CE20412	WBGene00003902	locus:pab-1	RNA recognition motif. (aka RRM, RBD, or RNP domain) \; Poly-adenylate
   #    score  bias  c-Evalue  i-Evalue hmmfrom  hmm to    alifrom  ali to    envfrom  env to     acc
 ---   ------ ----- --------- --------- ------- -------    ------- -------    ------- -------    ----
   1 ?   -2.8   0.0       5.6   1.5e+03     677     729 ..      34      89 ..      26      94 .. 0.71
   2 !    7.5   0.0    0.0046       1.2     677     726 ..     122     173 ..     106     188 .. 0.77
   3 ?    3.7   0.1     0.065        18     662     749 ..     200     287 ..     188     292 .. 0.76
   4 !    7.4   0.2    0.0049       1.3     653     721 ..     293     365 ..     281     380 .. 0.72

  Alignments for each domain:
  == domain 1    score: -2.8 bits;  conditional E-value: 5.6
  Ppargc1a-aln 677 iyvgkirpdttrtelrdrfevfgeieectv...nlrddgdsygfityrytcdafaa 729
                   +yvg ++pd+  + l ++f   g +  + v   n       y ++ ++   da  a
    Y106G6H.2a  34 LYVGDLHPDVNESILFEKFSAAGPVLSIRVcrdNATRLSLGYAYVNFQQPADAERA 89 
                   8*******************999877666500033333345666777766666555 PP

  == domain 2    score: 7.5 bits;  conditional E-value: 0.0046
  Ppargc1a-aln 677 iyvgkirpdttrtelrdrfevfgeieectvnlrddgds..ygfityrytcda 726
                   i++ ++   +    + d f +fg+i  c v + +dg s  ygf+ +     a
    Y106G6H.2a 122 IFIKNLDKVIDNKSIYDTFSLFGNILSCKVAIDEDGFSkgYGFVHFETEEAA 173
                   6666666677778899********************7655888887655555 PP

  == domain 3    score: 3.7 bits;  conditional E-value: 0.065
  Ppargc1a-aln 662 qrerqrqkaieerrviyvgkirpdttrtelrdrfevfgeieectvnl.rddgdsygfityrytcdafaalengytlrrsnetdfelyfc 749
                   qr+r+   + ++   +yv +      +  l   f  fg+i  c v         +gf+++    +a +a++  +     + td++l+ c
    Y106G6H.2a 200 QRNRELGETAKQFTNVYVKNFGDHYNKETLEKLFAKFGNITSCEVMTvEGKSKGFGFVAFANPEEAETAVQALHD-STIEGTDLKLHVC 287
                   7888888888888999*****99999*****************98651445667899999887777777654332.2334566666666 PP

  == domain 4    score: 7.4 bits;  conditional E-value: 0.0049
  Ppargc1a-aln 653 ekreserakqrerqrqkaieerr..viyvgkirpdttrtelrdrfevfgeieectvnlrddgds..ygfityr 721
                     r +e  k+ e+ +   +++ +   +yv ++   +    l+ +fe +g+i  + v   ++g s  +gf+ + 
    Y106G6H.2a 293 SERHAELKKKHEQHKAERMQKYQgvNLYVKNLDETVDDDGLKKQFESYGNITSAKVMTDENGRSkgFGFVCFE 365
                   345566666666666666655442147999999999999***********************98334556655 PP

>> T01D1.2e  CE41584	WBGene00001340	locus:etr-1	status:Confirmed	UniProt:A8DYS1	protein_id:CCD71501.1
   #    score  bias  c-Evalue  i-Evalue hmmfrom  hmm to    alifrom  ali to    envfrom  env to     acc
 ---   ------ ----- --------- --------- ------- -------    ------- -------    ------- -------    ----
   1 ?    0.8   0.0      0.47   1.3e+02     677     729 ..      57     112 ..      52     122 .. 0.77
   2 !   14.8   0.0   2.7e-05    0.0073     673     728 ..     140     198 ..     130     208 .. 0.81

  Alignments for each domain:
  == domain 1    score: 0.8 bits;  conditional E-value: 0.47
  Ppargc1a-aln 677 iyvgkirpdttrtelrdrfevfgeieectvnlrddg..dsyg..fityrytcdafaa 729
                   ++vg+i  +   t+ r  fe +g +  c + lrd     s g  f+t+ +  da+ a
      T01D1.2e  57 MFVGQIPRQWNETDCRRLFEKYGSVFSCNI-LRDKStqASKGccFVTFYHRKDAIEA 112
                   699*************************97.56654113433339999888888765 PP

  == domain 2    score: 14.8 bits;  conditional E-value: 2.7e-05
  Ppargc1a-aln 673 errviyvgkirpdttrtelrdrfevfgeieectvnlrddgdsyg..fityry.tcdafa 728
                   + r +++g++       +lr+ f  fg ie+c+v   +dg s g  f+t+   +c   a
      T01D1.2e 140 NERKLFIGQLSKKHNEENLREIFAKFGHIEDCSVLRDQDGKSRGcaFVTFTNrSCAVVA 198
                   457899****************************9999****98557777541444444 PP

>> T01D1.2f  CE41585	WBGene00001340	locus:etr-1	status:Confirmed	UniProt:A8DYS0	protein_id:CCD71502.1
   #    score  bias  c-Evalue  i-Evalue hmmfrom  hmm to    alifrom  ali to    envfrom  env to     acc
 ---   ------ ----- --------- --------- ------- -------    ------- -------    ------- -------    ----
   1 ?    0.8   0.0      0.47   1.3e+02     677     729 ..      57     112 ..      52     122 .. 0.77
   2 !   14.8   0.0   2.7e-05    0.0073     673     728 ..     140     198 ..     130     208 .. 0.81

  Alignments for each domain:
  == domain 1    score: 0.8 bits;  conditional E-value: 0.47
  Ppargc1a-aln 677 iyvgkirpdttrtelrdrfevfgeieectvnlrddg..dsyg..fityrytcdafaa 729
                   ++vg+i  +   t+ r  fe +g +  c + lrd     s g  f+t+ +  da+ a
      T01D1.2f  57 MFVGQIPRQWNETDCRRLFEKYGSVFSCNI-LRDKStqASKGccFVTFYHRKDAIEA 112
                   699*************************97.56654113433339999888888765 PP

  == domain 2    score: 14.8 bits;  conditional E-value: 2.7e-05
  Ppargc1a-aln 673 errviyvgkirpdttrtelrdrfevfgeieectvnlrddgdsyg..fityry.tcdafa 728
                   + r +++g++       +lr+ f  fg ie+c+v   +dg s g  f+t+   +c   a
      T01D1.2f 140 NERKLFIGQLSKKHNEENLREIFAKFGHIEDCSVLRDQDGKSRGcaFVTFTNrSCAVVA 198
                   457899****************************9999****98557777541444444 PP

>> Y106G6H.2b  CE36227	WBGene00003902	locus:pab-1	status:Partially_confirmed	UniProt:Q7K798	protein_id:CAE54916.1
   #    score  bias  c-Evalue  i-Evalue hmmfrom  hmm to    alifrom  ali to    envfrom  env to     acc
 ---   ------ ----- --------- --------- ------- -------    ------- -------    ------- -------    ----
   1 !    7.6   0.0    0.0041       1.1     677     726 ..      59     110 ..      44     125 .. 0.77
   2 ?    3.9   0.1     0.056        15     662     749 ..     137     224 ..     125     229 .. 0.76
   3 !    7.4   0.3    0.0049       1.3     653     721 ..     230     302 ..     220     316 .. 0.72

  Alignments for each domain:
  == domain 1    score: 7.6 bits;  conditional E-value: 0.0041
  Ppargc1a-aln 677 iyvgkirpdttrtelrdrfevfgeieectvnlrddgds..ygfityrytcda 726
                   i++ ++   +    + d f +fg+i  c v + +dg s  ygf+ +     a
    Y106G6H.2b  59 IFIKNLDKVIDNKSIYDTFSLFGNILSCKVAIDEDGFSkgYGFVHFETEEAA 110
                   6666666677778899********************7655888887655555 PP

  == domain 2    score: 3.9 bits;  conditional E-value: 0.056
  Ppargc1a-aln 662 qrerqrqkaieerrviyvgkirpdttrtelrdrfevfgeieectvnl.rddgdsygfityrytcdafaalengytlrrsnetdfelyfc 749
                   qr+r+   + ++   +yv +      +  l   f  fg+i  c v         +gf+++    +a +a++  +     + td++l+ c
    Y106G6H.2b 137 QRNRELGETAKQFTNVYVKNFGDHYNKETLEKLFAKFGNITSCEVMTvEGKSKGFGFVAFANPEEAETAVQALHD-STIEGTDLKLHVC 224
                   7888888888888999*****99999*****************98651445667899999887777777654332.2334566666666 PP

  == domain 3    score: 7.4 bits;  conditional E-value: 0.0049
  Ppargc1a-aln 653 ekreserakqrerqrqkaieerr..viyvgkirpdttrtelrdrfevfgeieectvnlrddgds..ygfityr 721
                     r +e  k+ e+ +   +++ +   +yv ++   +    l+ +fe +g+i  + v   ++g s  +gf+ + 
    Y106G6H.2b 230 SERHAELKKKHEQHKAERMQKYQgvNLYVKNLDETVDDDGLKKQFESYGNITSAKVMTDENGRSkgFGFVCFE 302
                   345566666666666665555432147999999999999***********************98334556655 PP

>> Y73B6BL.6a  CE29008	WBGene00022235	locus:sqd-1	status:Confirmed	UniProt:Q8MXR6	protein_id:CCD74155.1
   #    score  bias  c-Evalue  i-Evalue hmmfrom  hmm to    alifrom  ali to    envfrom  env to     acc
 ---   ------ ----- --------- --------- ------- -------    ------- -------    ------- -------    ----
   1 !   10.0   0.0   0.00079      0.21     672     724 ..      26      79 ..       7      94 .. 0.81
   2 ?    5.8   0.0     0.015       3.9     661     705 ..      97     140 ..      87     167 .. 0.79

  Alignments for each domain:
  == domain 1    score: 10.0 bits;  conditional E-value: 0.00079
  Ppargc1a-aln 672 eerrviyvgkirpdttrtelrdrfevfgeieectvnl.rddgdsygfityrytc 724
                   +e + i+vg i p++   +l   f  +ge+ ++ v+  r +g s gf    +t 
    Y73B6BL.6a  26 NEDKKIFVGGISPEVNNEDLSSHFTQYGEVAQAQVKYdRTNGRSRGFAFVEFTT 79 
                   566789***************************99864899*****98877774 PP

  == domain 2    score: 5.8 bits;  conditional E-value: 0.015
  Ppargc1a-aln 661 kqrerqrqkaieerrviyvgkirpdttrtelrdrfevfgeieect 705
                   k  e +  k+ e++  ++vg + +d +  +lr  fe fg+++++ 
    Y73B6BL.6a  97 KSVEVKPAKSRENK-KVFVGGLPSDYSEQDLRSHFEQFGKVDDIE 140
                   55555556665555.569**********************99865 PP

>> Y73B6BL.6b  CE38662	WBGene00022235	locus:sqd-1	status:Confirmed	UniProt:Q4W5P0	protein_id:CCD74156.1
   #    score  bias  c-Evalue  i-Evalue hmmfrom  hmm to    alifrom  ali to    envfrom  env to     acc
 ---   ------ ----- --------- --------- ------- -------    ------- -------    ------- -------    ----
   1 !   10.0   0.0   0.00081      0.22     672     724 ..      26      79 ..       7      94 .. 0.81
   2 ?    5.8   0.0     0.015         4     661     705 ..      97     140 ..      87     167 .. 0.79

  Alignments for each domain:
  == domain 1    score: 10.0 bits;  conditional E-value: 0.00081
  Ppargc1a-aln 672 eerrviyvgkirpdttrtelrdrfevfgeieectvnl.rddgdsygfityrytc 724
                   +e + i+vg i p++   +l   f  +ge+ ++ v+  r +g s gf    +t 
    Y73B6BL.6b  26 NEDKKIFVGGISPEVNNEDLSSHFTQYGEVAQAQVKYdRTNGRSRGFAFVEFTT 79 
                   566789***************************99864899*****98877774 PP

  == domain 2    score: 5.8 bits;  conditional E-value: 0.015
  Ppargc1a-aln 661 kqrerqrqkaieerrviyvgkirpdttrtelrdrfevfgeieect 705
                   k  e +  k+ e++  ++vg + +d +  +lr  fe fg+++++ 
    Y73B6BL.6b  97 KSVEVKPAKSRENK-KVFVGGLPSDYSEQDLRSHFEQFGKVDDIE 140
                   55555556665555.569**********************99865 PP

>> K04G7.10  CE30443	WBGene00004390	locus:rnp-7	SN-RNP U1	status:Confirmed	UniProt:Q09584	protein_id:CCD61618.1
   #    score  bias  c-Evalue  i-Evalue hmmfrom  hmm to    alifrom  ali to    envfrom  env to     acc
 ---   ------ ----- --------- --------- ------- -------    ------- -------    ------- -------    ----
   1 !   16.2   0.3     1e-05    0.0028     670     730 ..      98     161 ..      61     184 .. 0.78

  Alignments for each domain:
  == domain 1    score: 16.2 bits;  conditional E-value: 1e-05
  Ppargc1a-aln 670 aiee.rrviyvgkirpdttrtelrdrfevfgeieectvnlrddgd..sygfityrytcdafaal 730
                   a e+  r ++vg+i  +t+ ++lr  fe +g+i++ t+   + g    y fi y    +  +a 
      K04G7.10  98 ASEDpYRTLFVGRINYETSESKLRREFEAYGKIKKLTMVHDEAGKprGYAFIEYSDKAEMHTAY 161
                   54442699******************************99999973368899998777766665 PP

>> C18A3.5e  CE32130	WBGene00015943	locus:tiar-1	status:Confirmed	UniProt:Q8IG50	protein_id:CCD65018.1
   #    score  bias  c-Evalue  i-Evalue hmmfrom  hmm to    alifrom  ali to    envfrom  env to     acc
 ---   ------ ----- --------- --------- ------- -------    ------- -------    ------- -------    ----
   1 !   11.9   0.0   0.00021     0.058     666     736 ..      21      98 ..       8     113 .. 0.76
   2 ?    3.7   0.0     0.065        18     672     708 ..     135     170 ..     111     194 .. 0.77

  Alignments for each domain:
  == domain 1    score: 11.9 bits;  conditional E-value: 0.00021
  Ppargc1a-aln 666 qrqkaieerr..viyvgkirpdttrtelrdrfevfgeieectvnlrd...dgdsygfityrytcdafaale..ngytl 736
                   q+q  i+  r   ++vg + +++   +lr+ f+ fg++ ++ v           ygf++y    +a  a+e  ng  l
      C18A3.5e  21 QQQSKIDTTRhfHVFVGDLSSEVDNQKLREAFQPFGDVSDAKVIRDTnttKSKGYGFVSYPKREEAERAIEqmNGQWL 98 
                   667777766623489*************************99854331114567******999998888874455544 PP

  == domain 2    score: 3.7 bits;  conditional E-value: 0.065
  Ppargc1a-aln 672 eerrviyvgkirpdttrtelrdrfevfgeieectvnl 708
                    +   +yvg+i +  t  e+r+ f  fg i e+ +  
      C18A3.5e 135 GDNTSVYVGNIAS-LTEDEIRQGFASFGRITEVRIFK 170
                   456789*****75.7899**************98754 PP

>> C18A3.5f  CE32131	WBGene00015943	locus:tiar-1	status:Confirmed	UniProt:Q8IG49	protein_id:CCD65019.1
   #    score  bias  c-Evalue  i-Evalue hmmfrom  hmm to    alifrom  ali to    envfrom  env to     acc
 ---   ------ ----- --------- --------- ------- -------    ------- -------    ------- -------    ----
   1 !   11.6   0.0   0.00026     0.071     666     734 ..      11      86 ..       6      99 .. 0.75
   2 ?    3.8   0.1      0.06        16     672     708 ..     125     160 ..     100     184 .. 0.76

  Alignments for each domain:
  == domain 1    score: 11.6 bits;  conditional E-value: 0.00026
  Ppargc1a-aln 666 qrqkaieerr..viyvgkirpdttrtelrdrfevfgeieectvnlrd...dgdsygfityrytcdafaale..ngy 734
                   q+q  i+  r   ++vg + +++   +lr+ f+ fg++ ++ v           ygf++y    +a  a+e  ng 
      C18A3.5f  11 QQQSKIDTTRhfHVFVGDLSSEVDNQKLREAFQPFGDVSDAKVIRDTnttKSKGYGFVSYPKREEAERAIEqmNGQ 86 
                   6677777766234899************************99854331114567******9999888888744555 PP

  == domain 2    score: 3.8 bits;  conditional E-value: 0.06
  Ppargc1a-aln 672 eerrviyvgkirpdttrtelrdrfevfgeieectvnl 708
                    +   +yvg+i +  t  e+r+ f  fg i e+ +  
      C18A3.5f 125 GDNTSVYVGNIAS-LTEDEIRQGFASFGRITEVRIFK 160
                   456789*****75.7899**************98754 PP

>> Y47G6A.20b  CE24366	WBGene00004389	locus:rnp-6	RNA-binding protein	status:Confirmed	UniProt:Q9N3S4	protein_id:CCD7256
   #    score  bias  c-Evalue  i-Evalue hmmfrom  hmm to    alifrom  ali to    envfrom  env to     acc
 ---   ------ ----- --------- --------- ------- -------    ------- -------    ------- -------    ----
   1 ?    6.1   0.0     0.012       3.2     656     721 ..      83     151 ..      65     174 .. 0.73
   2 !   11.9   0.0    0.0002     0.055     668     710 ..     200     242 ..     191     264 .. 0.83

  Alignments for each domain:
  == domain 1    score: 6.1 bits;  conditional E-value: 0.012
  Ppargc1a-aln 656 eserakqrerqrqkaieerrviyvgkirpdttrtelrdrfevfgeieectvnlrd...dgdsygfityr 721
                   + +  +qr++   +a+     iyvg i  ++    lr  f+ fg i+ + ++         ++ f+ y 
    Y47G6A.20b  83 QQQENQQRQQMYSQALSIMSRIYVGSISFEIREDMLRRAFDPFGPIKSINMSWDPatgHHKTFAFVEYE 151
                   333445666666778888889*************************98877643210023445555555 PP

  == domain 2    score: 11.9 bits;  conditional E-value: 0.0002
  Ppargc1a-aln 668 qkaieerrviyvgkirpdttrtelrdrfevfgeieectvnlrd 710
                   qk  ++   +yv+ ++pd + t+l+  fe fgei +c +    
    Y47G6A.20b 200 QKDAKKYFRVYVSSVHPDLSETDLKSVFEAFGEIVKCQLARAP 242
                   5555666678***************************987655 PP

>> C18A3.5b  CE27709	WBGene00015943	locus:tiar-1	status:Confirmed	UniProt:Q95QV7	protein_id:CCD65016.1
   #    score  bias  c-Evalue  i-Evalue hmmfrom  hmm to    alifrom  ali to    envfrom  env to     acc
 ---   ------ ----- --------- --------- ------- -------    ------- -------    ------- -------    ----
   1 !   11.3   0.0   0.00031     0.085     666     736 ..      92     169 ..      79     186 .. 0.77
   2 ?    3.2   0.1     0.091        24     673     708 ..     207     241 ..     183     265 .. 0.77

  Alignments for each domain:
  == domain 1    score: 11.3 bits;  conditional E-value: 0.00031
  Ppargc1a-aln 666 qrqkaieerr..viyvgkirpdttrtelrdrfevfgeieectvnlrd...dgdsygfityrytcdafaale..ngytl 736
                   q+q  i+  r   ++vg + +++   +lr+ f+ fg++ ++ v           ygf++y    +a  a+e  ng  l
      C18A3.5b  92 QQQSKIDTTRhfHVFVGDLSSEVDNQKLREAFQPFGDVSDAKVIRDTnttKSKGYGFVSYPKREEAERAIEqmNGQWL 169
                   666677766623489*************************99854331114567******999998888874455544 PP

  == domain 2    score: 3.2 bits;  conditional E-value: 0.091
  Ppargc1a-aln 673 errviyvgkirpdttrtelrdrfevfgeieectvnl 708
                   +   +yvg+i +  t  e+r+ f  fg i e+ +  
      C18A3.5b 207 DNTSVYVGNIAS-LTEDEIRQGFASFGRITEVRIFK 241
                   56679*****75.7899**************98754 PP

>> F29C4.7b  CE31493	WBGene00017929	locus:grld-1	status:Partially_confirmed	UniProt:Q8MXG5	protein_id:CCD62181.1
   #    score  bias  c-Evalue  i-Evalue hmmfrom  hmm to    alifrom  ali to    envfrom  env to     acc
 ---   ------ ----- --------- --------- ------- -------    ------- -------    ------- -------    ----
   1 !   13.3   0.0   7.9e-05     0.021     665     728 ..     159     223 ..     125     234 .. 0.86
   2 ?   -0.6   0.0       1.2   3.3e+02     538     590 ..     303     355 ..     251     371 .. 0.72

  Alignments for each domain:
  == domain 1    score: 13.3 bits;  conditional E-value: 7.9e-05
  Ppargc1a-aln 665 rqrqkaieerrviyvgkirpdttrtelrdrfevfgeieectvnlrddgd.sygfityrytcdafa 728
                   r +q   e  r ++vg++ +d+   e+r  fe  g++ee+ ++   + d +y f+ ++   +a+ 
      F29C4.7b 159 RLKQDDDEATRTLFVGNMPSDVKEREIRHVFEEHGKVEEVDIKTPINTDaAYAFVMFQTVDQAIQ 223
                   6678888999********************************98877763699999987666655 PP

  == domain 2    score: -0.6 bits;  conditional E-value: 1.2
  Ppargc1a-aln 538 cssfnspcrdsvsppkslfsqrpqrlrsrsrsfsrhrscsrspysrsrsrspg 590
                   c s+   c      p  +   +    +   + f r+r  s+sp   s  r+p 
      F29C4.7b 303 CRSLRGACISKGNHPIMVDYAKDLTAQPEKQQFMRKRRASKSPVGASAVRTPP 355
                   44555555444444444444444444556678999999999999999888863 PP

>> T01D1.2a  CE12942	WBGene00001340	locus:etr-1	RNA-binding protein	status:Confirmed	UniProt:Q17385	protein_id:CCD71491.
   #    score  bias  c-Evalue  i-Evalue hmmfrom  hmm to    alifrom  ali to    envfrom  env to     acc
 ---   ------ ----- --------- --------- ------- -------    ------- -------    ------- -------    ----
   1 ?    0.8   0.0      0.47   1.3e+02     677     729 ..      57     112 ..      52     122 .. 0.77
   2 !   14.9   0.0   2.7e-05    0.0072     673     728 ..     140     198 ..     130     208 .. 0.81
   3 ?   -3.2   2.0       7.8   2.1e+03     212     252 ..     328     368 ..     306     385 .. 0.80

  Alignments for each domain:
  == domain 1    score: 0.8 bits;  conditional E-value: 0.47
  Ppargc1a-aln 677 iyvgkirpdttrtelrdrfevfgeieectvnlrddg..dsyg..fityrytcdafaa 729
                   ++vg+i  +   t+ r  fe +g +  c + lrd     s g  f+t+ +  da+ a
      T01D1.2a  57 MFVGQIPRQWNETDCRRLFEKYGSVFSCNI-LRDKStqASKGccFVTFYHRKDAIEA 112
                   699*************************97.56654113433339999888888765 PP

  == domain 2    score: 14.9 bits;  conditional E-value: 2.7e-05
  Ppargc1a-aln 673 errviyvgkirpdttrtelrdrfevfgeieectvnlrddgdsyg..fityry.tcdafa 728
                   + r +++g++       +lr+ f  fg ie+c+v   +dg s g  f+t+   +c   a
      T01D1.2a 140 NERKLFIGQLSKKHNEENLREIFAKFGHIEDCSVLRDQDGKSRGcaFVTFTNrSCAVVA 198
                   457899****************************9999****98557777541444444 PP

  == domain 3    score: -3.2 bits;  conditional E-value: 7.8
  Ppargc1a-aln 212 lttnddpphtkptenrnssrdkctskkkshtqsqsqhlqak 252
                   l t+  p  t +t +  s++ +   ++ s+ q q qh q +
      T01D1.2a 328 LMTSPAPTATSSTSSSASHHHQQHQQQLSQQQQQQQHPQQQ 368
                   67777888888888888888888888888888888887754 PP

>> F29C4.7a  CE17724	WBGene00017929	locus:grld-1	RNA-binding protein	status:Partially_confirmed	UniProt:O76366	protein_i
   #    score  bias  c-Evalue  i-Evalue hmmfrom  hmm to    alifrom  ali to    envfrom  env to     acc
 ---   ------ ----- --------- --------- ------- -------    ------- -------    ------- -------    ----
   1 !   12.8   0.1   0.00011      0.03     665     728 ..     159     223 ..     126     234 .. 0.86
   2 ?   -1.1   0.0       1.8   4.8e+02     538     590 ..     303     355 ..     253     369 .. 0.73

  Alignments for each domain:
  == domain 1    score: 12.8 bits;  conditional E-value: 0.00011
  Ppargc1a-aln 665 rqrqkaieerrviyvgkirpdttrtelrdrfevfgeieectvnlrddgd.sygfityrytcdafa 728
                   r +q   e  r ++vg++ +d+   e+r  fe  g++ee+ ++   + d +y f+ ++   +a+ 
      F29C4.7a 159 RLKQDDDEATRTLFVGNMPSDVKEREIRHVFEEHGKVEEVDIKTPINTDaAYAFVMFQTVDQAIQ 223
                   6678888999********************************98877763699999987666654 PP

  == domain 2    score: -1.1 bits;  conditional E-value: 1.8
  Ppargc1a-aln 538 cssfnspcrdsvsppkslfsqrpqrlrsrsrsfsrhrscsrspysrsrsrspg 590
                   c s+   c      p  +   +    +   + f r+r  s+sp   s  r+p 
      F29C4.7a 303 CRSLRGACISKGNHPIMVDYAKDLTAQPEKQQFMRKRRASKSPVGASAVRTPP 355
                   44555555444444444444444445556678999999999999999998864 PP

>> F39H2.2b  CE32411	WBGene00000890	locus:sig-7	peptidylprolyl isomerase	status:Confirmed	UniProt:Q8I4J2	protein_id:CAD5
   #    score  bias  c-Evalue  i-Evalue hmmfrom  hmm to    alifrom  ali to    envfrom  env to     acc
 ---   ------ ----- --------- --------- ------- -------    ------- -------    ------- -------    ----
   1 !   14.8   0.4   2.7e-05    0.0074     643     744 ..     135     247 ..     106     258 .. 0.71

  Alignments for each domain:
  == domain 1    score: 14.8 bits;  conditional E-value: 2.7e-05
  Ppargc1a-aln 643 lkreeyrreyekre.serakqrer....qrqkaieerrviyvgkirpdttrtelrdrfevfgeieect.vnlrddgds..ygfityry..tcd.afa 728
                      ee   e ++re +e+a+  e     +    +    v++v k+ p tt  +l   f  fg+i++c  v  r  gds  y fi +    +c+ af 
      F39H2.2b 135 KTAEEIAEELQQREmAEQAQILEMvgdlKDADEVPPENVLFVCKLNPVTTDEDLEIIFSRFGKINNCEiVRDRRSGDSlqYAFIEFDNakSCEqAFF 231
                   44566777777776345555555411112333455579*****************************725678899987799999864225643888 PP

  Ppargc1a-aln 729 alengytlrrsnetdf 744
                    ++n     r    df
      F39H2.2b 232 KMDNVLIDDRRIHVDF 247
                   8888777777666666 PP

>> F29C4.7c  CE37226	WBGene00017929	locus:grld-1	status:Partially_confirmed	UniProt:Q688A7	protein_id:CCD62182.1
   #    score  bias  c-Evalue  i-Evalue hmmfrom  hmm to    alifrom  ali to    envfrom  env to     acc
 ---   ------ ----- --------- --------- ------- -------    ------- -------    ------- -------    ----
   1 !   12.9   0.1    0.0001     0.028     665     728 ..     136     200 ..     103     211 .. 0.86
   2 ?   -1.0   0.0       1.7   4.5e+02     538     590 ..     280     332 ..     230     346 .. 0.73

  Alignments for each domain:
  == domain 1    score: 12.9 bits;  conditional E-value: 0.0001
  Ppargc1a-aln 665 rqrqkaieerrviyvgkirpdttrtelrdrfevfgeieectvnlrddgd.sygfityrytcdafa 728
                   r +q   e  r ++vg++ +d+   e+r  fe  g++ee+ ++   + d +y f+ ++   +a+ 
      F29C4.7c 136 RLKQDDDEATRTLFVGNMPSDVKEREIRHVFEEHGKVEEVDIKTPINTDaAYAFVMFQTVDQAIQ 200
                   6678888999********************************98877763699999987666654 PP

  == domain 2    score: -1.0 bits;  conditional E-value: 1.7
  Ppargc1a-aln 538 cssfnspcrdsvsppkslfsqrpqrlrsrsrsfsrhrscsrspysrsrsrspg 590
                   c s+   c      p  +   +    +   + f r+r  s+sp   s  r+p 
      F29C4.7c 280 CRSLRGACISKGNHPIMVDYAKDLTAQPEKQQFMRKRRASKSPVGASAVRTPP 332
                   44555555444444444444444445556678999999999999999998864 PP

>> F56D1.7  CE27175	WBGene00000935	locus:daz-1	status:Confirmed	UniProt:Q20870	protein_id:CCD68962.1
   #    score  bias  c-Evalue  i-Evalue hmmfrom  hmm to    alifrom  ali to    envfrom  env to     acc
 ---   ------ ----- --------- --------- ------- -------    ------- -------    ------- -------    ----
   1 !   14.7   0.0     3e-05     0.008     677     721 ..      68     114 ..      63     121 .. 0.89

  Alignments for each domain:
  == domain 1    score: 14.7 bits;  conditional E-value: 3e-05
  Ppargc1a-aln 677 iyvgkirpdttrtelrdrfevfgeieectvnlrddgds..ygfityr 721
                   i+vg   + tt telr+ fe f  ++++ +    dg+s  ygfit+ 
       F56D1.7  68 IFVGGFPTSTTETELREHFEKFFAVKDVKMVKSLDGQSkgYGFITFE 114
                   899*************************99988888876699***86 PP

>> F35H8.5  CE00983	WBGene00001368	locus:exc-7	HUD	status:Partially_confirmed	UniProt:Q20084	protein_id:CAA85327.1
   #    score  bias  c-Evalue  i-Evalue hmmfrom  hmm to    alifrom  ali to    envfrom  env to     acc
 ---   ------ ----- --------- --------- ------- -------    ------- -------    ------- -------    ----
   1 ?   11.5   0.0   0.00027     0.074     681     742 ..      48     112 ..      34     133 .. 0.82
   2 ?    0.3   0.0       0.7   1.9e+02     677     730 ..     376     431 ..     372     442 .. 0.82

  Alignments for each domain:
  == domain 1    score: 11.5 bits;  conditional E-value: 0.00027
  Ppargc1a-aln 681 kirpdttrtelrdrfevfgeieectv.nlrddgds..ygfityrytcdafaalengytlrrsnet 742
                    +   +t+ e+r  f  +geie c +   +  g+s  ygf+ y    da+ a+     lr  n+t
       F35H8.5  48 YLPQGMTQEEVRSLFTSIGEIESCKLvRDKVTGQSlgYGFVNYVREEDALRAVSSFNGLRLQNKT 112
                   55567899****************851455567766699**************998889988876 PP

  == domain 2    score: 0.3 bits;  conditional E-value: 0.7
  Ppargc1a-aln 677 iyvgkirpdttrtelrdrfevfgeieectv..nlrddgdsygfityrytcdafaal 730
                   ++v ++ +dt  t l + f  fg i ++ +  +l ++   y f++     +a+ a+
       F35H8.5 376 LFVYNLSSDTDDTLLWQLFSQFGAIVNVKIlrDLTQQCKGYAFVSMSNYTEAYNAM 431
                   6788999******************998773467788999****998777888775 PP

>> F39H2.2a  CE32410	WBGene00000890	locus:sig-7	peptidylprolyl isomerase	status:Confirmed	UniProt:O18161	protein_id:CAB1
   #    score  bias  c-Evalue  i-Evalue hmmfrom  hmm to    alifrom  ali to    envfrom  env to     acc
 ---   ------ ----- --------- --------- ------- -------    ------- -------    ------- -------    ----
   1 ?   14.3   0.4     4e-05     0.011     643     744 ..     204     316 ..     174     327 .. 0.71

  Alignments for each domain:
  == domain 1    score: 14.3 bits;  conditional E-value: 4e-05
  Ppargc1a-aln 643 lkreeyrreyekre.serakqrer....qrqkaieerrviyvgkirpdttrtelrdrfevfgeieect.vnlrddgds..ygfityry..tcd.afa 728
                      ee   e ++re +e+a+  e     +    +    v++v k+ p tt  +l   f  fg+i++c  v  r  gds  y fi +    +c+ af 
      F39H2.2a 204 KTAEEIAEELQQREmAEQAQILEMvgdlKDADEVPPENVLFVCKLNPVTTDEDLEIIFSRFGKINNCEiVRDRRSGDSlqYAFIEFDNakSCEqAFF 300
                   44566777777776345555555411112333455579*****************************725678899987799999864225643888 PP

  Ppargc1a-aln 729 alengytlrrsnetdf 744
                    ++n     r    df
      F39H2.2a 301 KMDNVLIDDRRIHVDF 316
                   8888777766666666 PP

>> C18D11.4a  CE18515	WBGene00004705	locus:rsp-8	RNA recognition motif. (aka RRM, RBD, or RNP domain)	status:Confirmed	U
   #    score  bias  c-Evalue  i-Evalue hmmfrom  hmm to    alifrom  ali to    envfrom  env to     acc
 ---   ------ ----- --------- --------- ------- -------    ------- -------    ------- -------    ----
   1 ?   14.2   0.0   4.2e-05     0.011     677     731 ..      78     135 ..      60     153 .. 0.81

  Alignments for each domain:
  == domain 1    score: 14.2 bits;  conditional E-value: 4.2e-05
  Ppargc1a-aln 677 iyvgkirpdttrtelrdrfevfgeieect.vnlrddgds..ygfityrytcdafaale 731
                   + v ++ + tt  +lrd f  fgei++c  v  r  g+s  +gfi +    da aa +
     C18D11.4a  78 LGVFNLSSYTTEKDLRDVFGEFGEINKCDlVYDRPSGNSrgFGFIYFNLIEDATAARD 135
                   5566778899******************735679999985567899999999999865 PP

>> T22B2.4b  CE42801	WBGene00006321	locus:sup-12	status:Confirmed	UniProt:B3KM00	protein_id:CCD71429.1
   #    score  bias  c-Evalue  i-Evalue hmmfrom  hmm to    alifrom  ali to    envfrom  env to     acc
 ---   ------ ----- --------- --------- ------- -------    ------- -------    ------- -------    ----
   1 ?   13.4   0.0   7.5e-05      0.02     677     751 ..      37     114 ..      30     129 .. 0.75

  Alignments for each domain:
  == domain 1    score: 13.4 bits;  conditional E-value: 7.5e-05
  Ppargc1a-aln 677 iyvgkirpdttrtelrdrfevfgeieectvnl.rd..dgdsygfityrytcdafaalengytlrrsnetdfelyfcgr 751
                   i+vg +   t+   l + fe fg+iee+ v   r+      ygf+t +    a  a ++   +    +++ +l + g 
      T22B2.4b  37 IFVGGLPYHTSDKTLHEYFEQFGDIEEAVVITdRNtqKSRGYGFVTMKDRASAERACKDPNPIIDGRKANVNLAYLGA 114
                   899999999999***************98765244114456*****99988888777766666666666666666655 PP

>> C50D2.5  CE38492	WBGene00016808	status:Confirmed	UniProt:Q8ITY4	protein_id:CCD65337.1
   #    score  bias  c-Evalue  i-Evalue hmmfrom  hmm to    alifrom  ali to    envfrom  env to     acc
 ---   ------ ----- --------- --------- ------- -------    ------- -------    ------- -------    ----
   1 ?   13.0   0.1   9.7e-05     0.026     670     754 ..      14      98 ..       2     115 .. 0.86

  Alignments for each domain:
  == domain 1    score: 13.0 bits;  conditional E-value: 9.7e-05
  Ppargc1a-aln 670 aieerrviyvgkirpdttrtelrdrfevfgeieectvnlrddgdsygfityrytcdafaalengytlrrsnetdfelyfcgrkqf 754
                     e  r++y+ ++   +t  e+ + f  fg + ++ v    +     f+ y    da +a e       sn     ly+   k +
       C50D2.5  14 PPEVNRILYIKNLPYKITTEEMYEIFGKFGAVRQIRVGNTAETRGTAFVVYEDIFDAKTACEHLSGYNVSNRYLVVLYYQATKAW 98 
                   45779*********************************************************98888889999999999888876 PP

>> F42A6.7a  CE17059	WBGene00001999	locus:hrp-1	RNA-binding protein	status:Confirmed	UniProt:Q22037	protein_id:CCD71134.
   #    score  bias  c-Evalue  i-Evalue hmmfrom  hmm to    alifrom  ali to    envfrom  env to     acc
 ---   ------ ----- --------- --------- ------- -------    ------- -------    ------- -------    ----
   1 ?    8.5   0.1    0.0022       0.6     672     730 ..      20      81 ..      15      86 .. 0.79
   2 ?    3.6   0.1     0.067        18     659     720 ..      97     162 ..      89     173 .. 0.76

  Alignments for each domain:
  == domain 1    score: 8.5 bits;  conditional E-value: 0.0022
  Ppargc1a-aln 672 eerrviyvgkirpdttrtelrdrfevfgeieectvnlrd....dgdsygfityrytcdafaal 730
                   e+ r i+vg + ++tt   +r+ +  fgei ++ v  rd        +gf+t+    +  aa+
      F42A6.7a  20 ENLRKIFVGGLTSNTTDDLMREFYSQFGEITDIIVM-RDpttkRSRGFGFVTFSGKTEVDAAM 81 
                   56799***************************9885.55111134579999998777666665 PP

  == domain 2    score: 3.6 bits;  conditional E-value: 0.067
  Ppargc1a-aln 659 rakqre.rqrqkaieerrviyvgkirpdttrtelrdrfevfgeieectvnlrddgd...sygfity 720
                   ra  r+ ++r  +    + +yv+ +r d t   l + f  +g + +  + l    +    +gf+t+
      F42A6.7a  97 RAVPRDdKNRSESNVSTKRLYVSGVREDHTEDMLTEYFTKYGTVTKSEIILDKATQkprGFGFVTF 162
                   55555415566666667779************************9988887654431226888887 PP

>> F42A6.7d  CE39251	WBGene00001999	locus:hrp-1	status:Confirmed	UniProt:Q22037	protein_id:CCD71137.1
   #    score  bias  c-Evalue  i-Evalue hmmfrom  hmm to    alifrom  ali to    envfrom  env to     acc
 ---   ------ ----- --------- --------- ------- -------    ------- -------    ------- -------    ----
   1 ?    8.5   0.1    0.0023      0.61     672     730 ..      20      81 ..      15      86 .. 0.79
   2 ?    3.6   0.1     0.067        18     659     720 ..      97     162 ..      89     173 .. 0.76

  Alignments for each domain:
  == domain 1    score: 8.5 bits;  conditional E-value: 0.0023
  Ppargc1a-aln 672 eerrviyvgkirpdttrtelrdrfevfgeieectvnlrd....dgdsygfityrytcdafaal 730
                   e+ r i+vg + ++tt   +r+ +  fgei ++ v  rd        +gf+t+    +  aa+
      F42A6.7d  20 ENLRKIFVGGLTSNTTDDLMREFYSQFGEITDIIVM-RDpttkRSRGFGFVTFSGKTEVDAAM 81 
                   56799***************************9885.55111134579999998777666665 PP

  == domain 2    score: 3.6 bits;  conditional E-value: 0.067
  Ppargc1a-aln 659 rakqre.rqrqkaieerrviyvgkirpdttrtelrdrfevfgeieectvnlrddgd...sygfity 720
                   ra  r+ ++r  +    + +yv+ +r d t   l + f  +g + +  + l    +    +gf+t+
      F42A6.7d  97 RAVPRDdKNRSESNVSTKRLYVSGVREDHTEDMLTEYFTKYGTVTKSEIILDKATQkprGFGFVTF 162
                   55555415566666667779************************9988887654431226888887 PP

>> Y106G6H.2c  CE36228	WBGene00003902	locus:pab-1	status:Confirmed	UniProt:Q7K797	protein_id:CAE54917.1
   #    score  bias  c-Evalue  i-Evalue hmmfrom  hmm to    alifrom  ali to    envfrom  env to     acc
 ---   ------ ----- --------- --------- ------- -------    ------- -------    ------- -------    ----
   1 ?   -2.7   0.0       5.3   1.4e+03     676     727 ..      33      87 ..      23      92 .. 0.71
   2 ?    3.8   0.1      0.06        16     662     749 ..     140     227 ..     132     232 .. 0.75
   3 ?    7.5   0.3    0.0044       1.2     653     721 ..     233     305 ..     221     320 .. 0.72

  Alignments for each domain:
  == domain 1    score: -2.7 bits;  conditional E-value: 5.3
  Ppargc1a-aln 676 viyvgkirpdttrtelrdrfevfgeieectv...nlrddgdsygfityrytcdaf 727
                    +yvg ++pd+  + l ++f   g +  + v   n       y ++ ++   da 
    Y106G6H.2c  33 SLYVGDLHPDVNESILFEKFSAAGPVLSIRVcrdNATRLSLGYAYVNFQQPADAE 87 
                   58*******************9998776665000333333456666666666665 PP

  == domain 2    score: 3.8 bits;  conditional E-value: 0.06
  Ppargc1a-aln 662 qrerqrqkaieerrviyvgkirpdttrtelrdrfevfgeieectvnl.rddgdsygfityrytcdafaalengytlrrsnetdfelyfc 749
                   qr+r+   + ++   +yv +      +  l   f  fg+i  c v         +gf+++    +a +a++  +     + td++l+ c
    Y106G6H.2c 140 QRNRELGETAKQFTNVYVKNFGDHYNKETLEKLFAKFGNITSCEVMTvEGKSKGFGFVAFANPEEAETAVQALHD-STIEGTDLKLHVC 227
                   7888888888888999*****99999*****************98651445667899999887777777654332.2334566666666 PP

  == domain 3    score: 7.5 bits;  conditional E-value: 0.0044
  Ppargc1a-aln 653 ekreserakqrerqrqkaieerr..viyvgkirpdttrtelrdrfevfgeieectvnlrddgds..ygfityr 721
                     r +e  k+ e+ +   +++ +   +yv ++   +    l+ +fe +g+i  + v   ++g s  +gf+ + 
    Y106G6H.2c 233 SERHAELKKKHEQHKAERMQKYQgvNLYVKNLDETVDDDGLKKQFESYGNITSAKVMTDENGRSkgFGFVCFE 305
                   345566666666666666655442147999999999999***********************98334556655 PP

>> T22B2.4a  CE13934	WBGene00006321	locus:sup-12	RNA-binding protein	status:Confirmed	UniProt:O45189	protein_id:CCD71425
   #    score  bias  c-Evalue  i-Evalue hmmfrom  hmm to    alifrom  ali to    envfrom  env to     acc
 ---   ------ ----- --------- --------- ------- -------    ------- -------    ------- -------    ----
   1 ?   11.7   0.0   0.00024     0.064     677     750 ..      37     113 ..      30     128 .. 0.75

  Alignments for each domain:
  == domain 1    score: 11.7 bits;  conditional E-value: 0.00024
  Ppargc1a-aln 677 iyvgkirpdttrtelrdrfevfgeieectvnl.rd..dgdsygfityrytcdafaalengytlrrsnetdfelyfcg 750
                   i+vg +   t+   l + fe fg+iee+ v   r+      ygf+t +    a  a ++   +    +++ +l + g
      T22B2.4a  37 IFVGGLPYHTSDKTLHEYFEQFGDIEEAVVITdRNtqKSRGYGFVTMKDRASAERACKDPNPIIDGRKANVNLAYLG 113
                   8999999999999**************98765244114456*****9988888777766665555555555555555 PP

>> B0336.3  CE29542	WBGene00015143	status:Partially_confirmed	UniProt:Q10954	protein_id:CCD61517.1
   #    score  bias  c-Evalue  i-Evalue hmmfrom  hmm to    alifrom  ali to    envfrom  env to     acc
 ---   ------ ----- --------- --------- ------- -------    ------- -------    ------- -------    ----
   1 ?    1.4   0.0      0.32        85     676     729 ..     367     420 ..     359     425 .. 0.83
   2 ?   11.4   0.0    0.0003     0.081     681     737 ..     616     672 ..     578     694 .. 0.82

  Alignments for each domain:
  == domain 1    score: 1.4 bits;  conditional E-value: 0.32
  Ppargc1a-aln 676 viyvgkirpdt.trtelrdrfevfgeieectvnlrddgdsygfityrytcdafaa 729
                    + v+ki p++ t ++l + f  fg ++++ v    + ds  ++ty    da  a
       B0336.3 367 TLQVAKIPPEMnTIAKLNEHFATFGTVDNIQVRYNGEIDS-ALVTYASKFDAGKA 420
                   5679999998637899****************99999998.68999988888655 PP

  == domain 2    score: 11.4 bits;  conditional E-value: 0.0003
  Ppargc1a-aln 681 kirpdttrtelrdrfevfgeieectvnlrddgdsygfityrytcdafaalengytlr 737
                   +  +d   t+l   +e fge+ + +v+  ddg       +r t da+ a+ +g  l 
       B0336.3 616 RGVTDELVTDLMAHMEKFGEVFDHSVKADDDGLITAVFPFRKTGDALKAMADGKVLN 672
                   334677889*******************************************98874 PP

>> R07E5.14  CE01044	WBGene00004387	locus:rnp-4	RNA binding domain	status:Confirmed	UniProt:Q21832	protein_id:CAA83626.1
   #    score  bias  c-Evalue  i-Evalue hmmfrom  hmm to    alifrom  ali to    envfrom  env to     acc
 ---   ------ ----- --------- --------- ------- -------    ------- -------    ------- -------    ----
   1 ?   11.3   0.1   0.00033     0.088     668     730 ..      49     113 ..      20     134 .. 0.72

  Alignments for each domain:
  == domain 1    score: 11.3 bits;  conditional E-value: 0.00033
  Ppargc1a-aln 668 qkaieerrviyvgkirpdttrtelrdrfevfgeieectvnl.rddg..dsygfityrytcdafaal 730
                   q+++e   +++v +i+ ++t  ++ d+f  +g+i+++ +nl r  g    y ++ y    +a  a+
      R07E5.14  49 QRSVE-GWIVFVTNIHEEATEDDVHDKFSEYGKIKNIHLNLdRRTGflKGYALVEYETQKEANEAI 113
                   55554.5699******************************94445522344455555444444444 PP

>> C33H5.12c  CE29698	WBGene00004703	locus:rsp-6	status:Confirmed	UniProt:Q18409	protein_id:CCD66576.1
   #    score  bias  c-Evalue  i-Evalue hmmfrom  hmm to    alifrom  ali to    envfrom  env to     acc
 ---   ------ ----- --------- --------- ------- -------    ------- -------    ------- -------    ----
   1 ?   10.9   0.0   0.00042      0.11     677     729 ..       5      55 ..       2      69 .. 0.82

  Alignments for each domain:
  == domain 1    score: 10.9 bits;  conditional E-value: 0.00042
  Ppargc1a-aln 677 iyvgkirpdttrtelrdrfevfgeieectvnlrddgdsygfityrytcdafaa 729
                   +yvg + +d+t  el + f+ fg i ++ v  r  g  + f+ y    da  a
     C33H5.12c   5 VYVGGLPSDATSQELEEIFDRFGRIRKVWVARRPPG--FAFVEYDDVRDAEDA 55 
                   8******************************99887..667777655555433 PP

>> C33H5.12b  CE29697	WBGene00004703	locus:rsp-6	status:Confirmed	UniProt:Q18409	protein_id:CCD66575.1
   #    score  bias  c-Evalue  i-Evalue hmmfrom  hmm to    alifrom  ali to    envfrom  env to     acc
 ---   ------ ----- --------- --------- ------- -------    ------- -------    ------- -------    ----
   1 ?   10.0   0.0   0.00077      0.21     677     729 ..       5      55 ..       2      68 .. 0.82

  Alignments for each domain:
  == domain 1    score: 10.0 bits;  conditional E-value: 0.00077
  Ppargc1a-aln 677 iyvgkirpdttrtelrdrfevfgeieectvnlrddgdsygfityrytcdafaa 729
                   +yvg + +d+t  el + f+ fg i ++ v  r  g  + f+ y    da  a
     C33H5.12b   5 VYVGGLPSDATSQELEEIFDRFGRIRKVWVARRPPG--FAFVEYDDVRDAEDA 55 
                   8******************************99887..667777655555433 PP

>> C33H5.12a  CE04155	WBGene00004703	locus:rsp-6	RNA binding protein	status:Confirmed	UniProt:Q18409	protein_id:CCD66574
   #    score  bias  c-Evalue  i-Evalue hmmfrom  hmm to    alifrom  ali to    envfrom  env to     acc
 ---   ------ ----- --------- --------- ------- -------    ------- -------    ------- -------    ----
   1 ?    9.6   0.0    0.0011      0.29     677     729 ..       5      55 ..       2      68 .. 0.82

  Alignments for each domain:
  == domain 1    score: 9.6 bits;  conditional E-value: 0.0011
  Ppargc1a-aln 677 iyvgkirpdttrtelrdrfevfgeieectvnlrddgdsygfityrytcdafaa 729
                   +yvg + +d+t  el + f+ fg i ++ v  r  g  + f+ y    da  a
     C33H5.12a   5 VYVGGLPSDATSQELEEIFDRFGRIRKVWVARRPPG--FAFVEYDDVRDAEDA 55 
                   8******************************99887..667777655555433 PP

>> Y55F3AM.3c  CE31656	WBGene00021921	status:Partially_confirmed	UniProt:Q8MXS6	protein_id:CCD74061.1
   #    score  bias  c-Evalue  i-Evalue hmmfrom  hmm to    alifrom  ali to    envfrom  env to     acc
 ---   ------ ----- --------- --------- ------- -------    ------- -------    ------- -------    ----
   1 ?    8.9   0.0    0.0017      0.47     678     731 ..     130     185 ..     126     194 .. 0.83

  Alignments for each domain:
  == domain 1    score: 8.9 bits;  conditional E-value: 0.0017
  Ppargc1a-aln 678 yvgkirpdttrtelrdrfevfgeieectvnlrddgdsygf..ityrytcdafaale 731
                    v +++p +    +rd fe fg ie++ +++  + +  gf  it+r + da  + e
    Y55F3AM.3c 130 LVENLHPKIDEKMIRDIFESFGRIEKIDLEVDSNRENRGFatITFRNADDAQKSCE 185
                   6788899999999**************99999988888885578998888876655 PP

>> R06C1.6  CE37541	WBGene00011060	status:Confirmed	UniProt:O62338	protein_id:CAD45609.2
   #    score  bias  c-Evalue  i-Evalue hmmfrom  hmm to    alifrom  ali to    envfrom  env to     acc
 ---   ------ ----- --------- --------- ------- -------    ------- -------    ------- -------    ----
   1 ?    7.1   0.7     0.006       1.6     504     590 ..     155     238 ..      78     249 .. 0.73

  Alignments for each domain:
  == domain 1    score: 7.1 bits;  conditional E-value: 0.006
  Ppargc1a-aln 504 amdglfddsedesdklsypwdgtqsyslfdvspscssfnspcrdsvsppkslfsqrpqrlrsrsrsfsrhrscsrspysrsrsrspg 590
                    +d ++ ds + s + + p+ g     + d+    ss   p  +  spp s +sq +q  r    s  +h     spy  s+  sp 
       R06C1.6 155 EVDDILGDSTNSSFNPKNPFGGPSPSGFPDLGSPGSSNYNPASQKSSPPLSKYSQNNQGQR---NSPPNHGYPNMSPYMTSQMNSPM 238
                   467888999999999999**99998888899655666666888889*********999766...46788999999999999999985 PP

>> C53D6.10  CE36990	WBGene00023424	status:Partially_confirmed	UniProt:Q6BEU2	protein_id:CAH04652.1
   #    score  bias  c-Evalue  i-Evalue hmmfrom  hmm to    alifrom  ali to    envfrom  env to     acc
 ---   ------ ----- --------- --------- ------- -------    ------- -------    ------- -------    ----
   1 ?    7.2   2.4    0.0054       1.5     290     386 ..      47     136 ..      40     151 .. 0.72

  Alignments for each domain:
  == domain 1    score: 7.2 bits;  conditional E-value: 0.0054
  Ppargc1a-aln 290 agltppttpphkanqdnpfraspklkssc..ktvv.pppskkarysessgtqgsnstkkgpeqselyaqlskssvltsgheerktkrpslrlfgdhd 383
                   +g  pp tp  +  +dn    s k  s +  k v      kk +  +ss t+++n+ kk+  ++   a     s ++s +e   t+rps       d
      C53D6.10  47 TGAPPPPTPLANPTEDNKKAVSVKDSSKVdsKIVKaTGDGKKKKNGKSSETKTKNKVKKNKSKA--SA---DESQMGSAEERLSTNRPST-----LD 133
                   477899999999999999888888766551144431345799999**********999976543..33...4566777788888888885.....46 PP

  Ppargc1a-aln 384 ycq 386
                   ycq
      C53D6.10 134 YCQ 136
                   666 PP

>> F54F7.6  CE03421	WBGene00010066	status:Partially_confirmed	UniProt:Q20793	protein_id:CAA91759.1
   #    score  bias  c-Evalue  i-Evalue hmmfrom  hmm to    alifrom  ali to    envfrom  env to     acc
 ---   ------ ----- --------- --------- ------- -------    ------- -------    ------- -------    ----
   1 ?    7.0   0.1    0.0066       1.8     458     503 ..     244     289 ..     206     297 .. 0.92

  Alignments for each domain:
  == domain 1    score: 7.0 bits;  conditional E-value: 0.0066
  Ppargc1a-aln 458 aelnkhfghpsqavfddeadktselrdsdfsneqfsklplfinsgl 503
                    +++k++g+  +a  +d    t  l ds  sn+qf k+  +i  gl
       F54F7.6 244 EQMQKYLGKQLEAEQNDPETDTQALSDSSDSNDQFKKIGSIIAIGL 289
                   5689999**********999*******************9999998 PP

>> Y57G11C.24h  CE39451	WBGene00001330	locus:eps-8	status:Confirmed	UniProt:Q6IZD4	protein_id:CAJ44244.1
   #    score  bias  c-Evalue  i-Evalue hmmfrom  hmm to    alifrom  ali to    envfrom  env to     acc
 ---   ------ ----- --------- --------- ------- -------    ------- -------    ------- -------    ----
   1 ?    6.7   2.7     0.008       2.2     612     678 ..     491     559 ..     472     572 .. 0.79

  Alignments for each domain:
  == domain 1    score: 6.7 bits;  conditional E-value: 0.008
  Ppargc1a-aln 612 rnsplyvrsrsrspysrrp.rydsyeeyqherlkreeyrreyekreserakqrerqrqkaie.errviy 678
                    ++p + +s  r+p sr p r  s ++ + +rl  e  r e+ek +      r r  +k ie e+r ++
   Y57G11C.24h 491 DTAPNTPQSMQRTPKSRPPhRNMSVDNLEFDRLTLERERLEFEKAKIMERESRLRHEEKQIEdEKRRMH 559
                   457888899********99566799*******************9987778888888888872345444 PP

>> T12A2.3  CE01396	WBGene00020438	status:Confirmed	UniProt:Q22415	protein_id:CCD65210.1
   #    score  bias  c-Evalue  i-Evalue hmmfrom  hmm to    alifrom  ali to    envfrom  env to     acc
 ---   ------ ----- --------- --------- ------- -------    ------- -------    ------- -------    ----
   1 ?    7.0   6.7    0.0065       1.7     575     663 ..      83     173 ..      52     198 .. 0.55

  Alignments for each domain:
  == domain 1    score: 7.0 bits;  conditional E-value: 0.0065
  Ppargc1a-aln 575 scsrspysrsrsrspgsrsssrscyyyesshyrhrth.rnsp...lyvrsrsrspysrrprydsyeeyq..herlkreeyrreyekre.serakqr 663
                     srsp s s s s +s sss   + + ss+    ++  + p   +   sr+  p+ +  r +s e+ +  +e+lk+       e r+  e+ak+ 
       T12A2.3  83 KRSRSPGSTSPSASNSSSSSSELSFDMFSSKRTVPMKvTSKPkrvIAQASRTMKPHQQESRQESAEKDRanDEKLKK-----FIESRKlKEQAKKA 173
                   34788888888888888777777666665554332220222211144567777888888888877754311444544.....33333212233222 PP

>> R05H10.2  CE31214	WBGene00011043	locus:rbm-28	RNA recognition motif. (aka RRM, RBD, or RNP domain) (2 domains)	status
   #    score  bias  c-Evalue  i-Evalue hmmfrom  hmm to    alifrom  ali to    envfrom  env to     acc
 ---   ------ ----- --------- --------- ------- -------    ------- -------    ------- -------    ----
   1 ?    2.5   0.1      0.15        40     630     727 ..      49     151 ..      36     175 .. 0.74
   2 ?    3.6   0.1     0.068        18     664     718 ..     252     307 ..     178     326 .. 0.78

  Alignments for each domain:
  == domain 1    score: 2.5 bits;  conditional E-value: 0.15
  Ppargc1a-aln 630 prydsyeeyqherlkreeyrr..eyekreserakqrerqrqkaieerrviyvgkirpdttrtelrdrfevfgeieectvn.lrdd...gdsygfity 720
                    +y   e+++h + +re  ++    e  e e++  r+r  q  ++e r+i + ++   t + +l++    +g+  e+ +   r d      +gfi +
      R05H10.2  49 QKYAETEQFEHRNPNREPLQKraRPEATEGEKSAIRKRFEQAKLKEWRLI-IRNLPFKTKKEDLQNLCSNIGKFVEIVLPpSRKDpktCAGFGFIQF 144
                   5788999999*9999997655115689999*****************998.5677778888889998888888888776424544122345788888 PP

  Ppargc1a-aln 721 rytcdaf 727
                       da 
      R05H10.2 145 VEKADAE 151
                   7777775 PP

  == domain 2    score: 3.6 bits;  conditional E-value: 0.068
  Ppargc1a-aln 664 erqrqkaieerrviyvgkirpdttrtelrdrfevfgeieectv.nlrddgdsygfi 718
                   + + + +i e +v+++ ++  dt    +++ +  fg+i+ + + + +d g s g  
      R05H10.2 252 QLKTDESITEGKVVFLRNLSYDTKEELIKEELSKFGKIDLAIIcKYKDSGHSKGTA 307
                   23456789***************99999**********97655278999*999843 PP

>> C33D9.8  CE43892	WBGene00007901	status:Partially_confirmed	UniProt:Q18376	protein_id:CAA92286.2
   #    score  bias  c-Evalue  i-Evalue hmmfrom  hmm to    alifrom  ali to    envfrom  env to     acc
 ---   ------ ----- --------- --------- ------- -------    ------- -------    ------- -------    ----
   1 ?    6.8   1.9    0.0075         2     366     442 ..      74     148 ..      32     214 .. 0.76

  Alignments for each domain:
  == domain 1    score: 6.8 bits;  conditional E-value: 0.0075
  Ppargc1a-aln 366 heerktkrpslrlfgdhdycqsinskteilinisqelqdsrqleykdassdlqgqicsstdsdqcylretleaskqv 442
                   ++e+k ++   + +  hdycq ++ ++e l+++ + l++  +l + + +   + +i  + +++q    e     k+v
       C33D9.8  74 ENEKKVQQ-LEQCLSTHDYCQMLEKNMESLMEVVRTLRKDLDLSKLQNAK-DKLEIYETQEENQKLEAEVNALRKEV 148
                   34444443.4456789******************9999888776555444.45566666666666666655555555 PP

>> T08B6.5  CE33690	WBGene00020354	RNA binding protein	status:Confirmed	UniProt:O44530	protein_id:CCD73994.1
   #    score  bias  c-Evalue  i-Evalue hmmfrom  hmm to    alifrom  ali to    envfrom  env to     acc
 ---   ------ ----- --------- --------- ------- -------    ------- -------    ------- -------    ----
   1 ?    6.3   0.0      0.01       2.7     672     707 ..      43      78 ..      19     115 .. 0.84

  Alignments for each domain:
  == domain 1    score: 6.3 bits;  conditional E-value: 0.01
  Ppargc1a-aln 672 eerrviyvgkirpdttrtelrdrfevfgeieectvn 707
                    + r +yvg++   +t +e+ + f v g++  +t+ 
       T08B6.5  43 TDARSVYVGNVDWKSTVSEIEEHFAVCGKVARVTIP 78 
                   467899*************************99985 PP

>> C39E9.11  CE20559	WBGene00008034	status:Confirmed	UniProt:Q18535	protein_id:CAA94340.1
   #    score  bias  c-Evalue  i-Evalue hmmfrom  hmm to    alifrom  ali to    envfrom  env to     acc
 ---   ------ ----- --------- --------- ------- -------    ------- -------    ------- -------    ----
   1 ?    5.9   0.1     0.014       3.7     644     716 ..      69     144 ..      21     150 .. 0.81

  Alignments for each domain:
  == domain 1    score: 5.9 bits;  conditional E-value: 0.014
  Ppargc1a-aln 644 kreeyrreyekreserakqrerqrqkaieer..rviyvgkirpdttrtelrdrfevfgeieectv.nlrddgdsyg 716
                     e+ rr+ ek+  ++a++ er+++k + ++  +v  + ki   + +++ +  +  fg +  +t  n  dd d  g
      C39E9.11  69 LAEKARRKLEKKALKKAQKEERKKEKKLAKKamKVEKIPKIGGGIQKAKGKVIISAFGALAGITGeNSSDDSDNEG 144
                   357789****************999987655227788999999999999999999999999988536788888766 PP

>> F36A2.10  CE09949	WBGene00009457	status:Confirmed	UniProt:Q9XVP1	protein_id:CAB03064.1
   #    score  bias  c-Evalue  i-Evalue hmmfrom  hmm to    alifrom  ali to    envfrom  env to     acc
 ---   ------ ----- --------- --------- ------- -------    ------- -------    ------- -------    ----
   1 ?    6.1  17.7     0.012       3.2     548     619 ..      58     129 ..      40     148 .. 0.72

  Alignments for each domain:
  == domain 1    score: 6.1 bits;  conditional E-value: 0.012
  Ppargc1a-aln 548 svsppkslfsqrpqrlrsrsrsfsrhrscsrspysrsrsrspgsrsssrscyyyesshyrhrthrn.splyvr 619
                   s  p   l  + + r rsrsrs s  rs s+s  srsrsrs  srss+r         +  ++ r+ sp+ v+
      F36A2.10  58 SRIPKEKLKKKASSRSRSRSRSKSTRRSRSKSTRSRSRSRSR-SRSSTRGKKRAPKKAVTTKAARSiSPVKVK 129
                   33344556667789**************************95.899999988877776666666543777664 PP

>> C18A3.7  CE01799	WBGene00015944	status:Confirmed	UniProt:Q09960	protein_id:CCD65022.1
   #    score  bias  c-Evalue  i-Evalue hmmfrom  hmm to    alifrom  ali to    envfrom  env to     acc
 ---   ------ ----- --------- --------- ------- -------    ------- -------    ------- -------    ----
   1 ?    6.1   1.5     0.012       3.2     608     699 ..      20     107 ..       4     110 .. 0.71

  Alignments for each domain:
  == domain 1    score: 6.1 bits;  conditional E-value: 0.012
  Ppargc1a-aln 608 hrthrnsplyvrsrsrspysrrprydsyeeyqherlkreeyrreyekreserakqrerqrqkaieerrviyvgkirpdttrtelrdrfevfg 699
                     t r+ p + +  s+    +  r     +  +er +  + +re ek+  e++   e+qr+    e   i    i pd   +++ d +e fg
       C18A3.7  20 TGTDRQKPSVKQNASQNS-KKSSRQKKTPSVGKEREQATDKKREIEKKPQEKTALDEQQRKAQT-E--TISNLEILPDKNPAKMDDGYEDFG 107
                   456677776655554432.2334555566677899999999**********9998887775444.3..467778999999999999999888 PP

>> F54C9.3  CE02253	WBGene00010041	status:Confirmed	UniProt:Q20753	protein_id:CAA90249.1
   #    score  bias  c-Evalue  i-Evalue hmmfrom  hmm to    alifrom  ali to    envfrom  env to     acc
 ---   ------ ----- --------- --------- ------- -------    ------- -------    ------- -------    ----
   1 ?    6.1   0.4     0.012       3.3     618     657 ..      22      58 ..      15      73 .. 0.76

  Alignments for each domain:
  == domain 1    score: 6.1 bits;  conditional E-value: 0.012
  Ppargc1a-aln 618 vrsrsrspysrrprydsyeeyqherlkreeyrreyekres 657
                    rsrs +  s   r d ye+ q + lkr+ey  e + r+ 
       F54C9.3  22 GRSRSATATSTSSRKD-YETLQ-DFLKRDEYSAETK-RDK 58 
                   5888888888888877.89887.58******99864.443 PP

>> F11A10.7  CE28911	WBGene00008688	status:Confirmed	UniProt:Q95QL3	protein_id:CAC70081.1
   #    score  bias  c-Evalue  i-Evalue hmmfrom  hmm to    alifrom  ali to    envfrom  env to     acc
 ---   ------ ----- --------- --------- ------- -------    ------- -------    ------- -------    ----
   1 ?    5.2   0.3     0.023       6.2     643     704 ..     111     172 ..      98     182 .. 0.84

  Alignments for each domain:
  == domain 1    score: 5.2 bits;  conditional E-value: 0.023
  Ppargc1a-aln 643 lkreeyrreyekreserakqrerqrqkaieerrviyvgkirpdttrtelrdrfevfgeieec 704
                      +e +r+  k+  +r+ q+ + r  a e+   ++vg++   +    +r  f  fg i  +
      F11A10.7 111 DENKEGKRDRTKQRENRTLQKSNARASAAENALTVFVGNMPLTMNEKSVRRIFSDFGTISSV 172
                   344567888888888999999999****************9999999**********99865 PP

>> F36A2.11  CE34181	WBGene00009458	status:Confirmed	UniProt:Q9XVN7	protein_id:CAB03068.2
   #    score  bias  c-Evalue  i-Evalue hmmfrom  hmm to    alifrom  ali to    envfrom  env to     acc
 ---   ------ ----- --------- --------- ------- -------    ------- -------    ------- -------    ----
   1 ?    5.8   1.4     0.015       3.9     628     684 ..     141     194 ..     118     218 .. 0.80

  Alignments for each domain:
  == domain 1    score: 5.8 bits;  conditional E-value: 0.015
  Ppargc1a-aln 628 rrprydsyeeyqherlkreeyrreyekreserakqrerqrqkaieerrviyvgkirp 684
                   ++   +sye++ ++r k +e r++ +     +a  r+ +   aie++ + y   +  
      F36A2.11 141 KKFHTESYEAFVEQRKKFDESRKKMD---QAKADVRDAKTTTAIEKKAICYQLTVDD 194
                   555679***************99765...567889999999****999999766654 PP

>> C08B11.5  CE36374	WBGene00004723	locus:sap-49	Poly(A) RNA binding protein	status:Confirmed	UniProt:Q09442	protein_id:
   #    score  bias  c-Evalue  i-Evalue hmmfrom  hmm to    alifrom  ali to    envfrom  env to     acc
 ---   ------ ----- --------- --------- ------- -------    ------- -------    ------- -------    ----
   1 ?    5.7   0.0     0.016       4.3     667     722 ..      92     149 ..      84     173 .. 0.78

  Alignments for each domain:
  == domain 1    score: 5.7 bits;  conditional E-value: 0.016
  Ppargc1a-aln 667 rqkaieerrviyvgkirpdttrtelrdrfevfgeieectvnlrd..dgdsygfityry 722
                   ++k ++    i+vg++ p++    l d f  fg i ++   +rd   g s gf    +
      C08B11.5  92 HEKNMDVGANIFVGNLDPEVDEKLLYDTFSAFGVILQVPKIMRDvdSGTSKGFAFINF 149
                   5677788889***************************998888532688888755444 PP

>> T01B7.5b  CE38216	WBGene00011311	status:Confirmed	UniProt:Q58AA7	protein_id:CAI70408.1
   #    score  bias  c-Evalue  i-Evalue hmmfrom  hmm to    alifrom  ali to    envfrom  env to     acc
 ---   ------ ----- --------- --------- ------- -------    ------- -------    ------- -------    ----
   1 ?    5.6   2.1     0.017       4.6     639     686 ..     120     167 ..      89     173 .. 0.77

  Alignments for each domain:
  == domain 1    score: 5.6 bits;  conditional E-value: 0.017
  Ppargc1a-aln 639 qherlkreeyrreyekreserakqrerqrqkaieerrviyvgkirpdt 686
                    ++  k  ey     k++++ +k ++r++ +aie+r    +g++r ++
      T01B7.5b 120 SDKVAKNREYAERRGKKKAKTSKTKNRRKVHAIEKRVKSQIGNVRREM 167
                   344567889999999999999***************9999**999876 PP

>> Y56A3A.31  CE22596	WBGene00013243	status:Confirmed	UniProt:Q9U230	protein_id:CAB60510.1
   #    score  bias  c-Evalue  i-Evalue hmmfrom  hmm to    alifrom  ali to    envfrom  env to     acc
 ---   ------ ----- --------- --------- ------- -------    ------- -------    ------- -------    ----
   1 ?    5.4   0.0      0.02       5.3     323     408 ..      35     119 ..       9     128 .. 0.76

  Alignments for each domain:
  == domain 1    score: 5.4 bits;  conditional E-value: 0.02
  Ppargc1a-aln 323 pppskkarysessgtqgsnstkkgpeqselyaqlskssvltsgheerktkrpslrlfgdhdycqsinskteilinisqelqdsrql 408
                     ps  ++   +s+  +s++t  + +   + aql k+s +++ +    +++p ++ + d+d    i+s     +n  q+lq  r l
     Y56A3A.31  35 GTPSAASQTPTTSTPPSSTTTTLTEQAKGVLAQLVKTSKMSRSRGSALAEKPEVQAMLDKDLF-LIQSDRRTKMNAMQQLQLVRVL 119
                   4455555555555555666666665666799******************************86.6889999999999999988876 PP

>> Y116A8C.34a  CE24152	WBGene00000889	locus:cyn-13	status:Confirmed	UniProt:Q9U2S6	protein_id:CAB55151.1
   #    score  bias  c-Evalue  i-Evalue hmmfrom  hmm to    alifrom  ali to    envfrom  env to     acc
 ---   ------ ----- --------- --------- ------- -------    ------- -------    ------- -------    ----
   1 ?    5.3   0.0      0.02       5.4     673     732 ..       9      71 ..       5      78 .. 0.86

  Alignments for each domain:
  == domain 1    score: 5.3 bits;  conditional E-value: 0.02
  Ppargc1a-aln 673 errviyvgkirpdttrtelrdrfevfgeieectvnlrdd.gd..sygfityrytcdafaalen 732
                    +r +yvg    d+t   l   f  fg++  +++ +  + g    +gf+ +  + da  a++n
   Y116A8C.34a   9 RKRTLYVGGFTEDVTEKVLMAAFIPFGDVVAISIPMDYEsGKhrGFGFVEFDMAEDAAMAIDN 71 
                   6899***************************99988644143226899*********999998 PP

>> F48C1.5  CE10740	WBGene00018598	status:Confirmed	UniProt:O01571	protein_id:CCD62472.1
   #    score  bias  c-Evalue  i-Evalue hmmfrom  hmm to    alifrom  ali to    envfrom  env to     acc
 ---   ------ ----- --------- --------- ------- -------    ------- -------    ------- -------    ----
   1 ?    5.8   0.8     0.015       3.9     322     371 ..      68     120 ..      26     123 .. 0.85

  Alignments for each domain:
  == domain 1    score: 5.8 bits;  conditional E-value: 0.015
  Ppargc1a-aln 322 vppp...skkarysessgtqgsnstkkgpeqselyaqlskssvltsgheerkt 371
                   +p p   +kk r  e+ g++ ++st  + +q e   q s ss  +s +++++ 
       F48C1.5  68 IPKPketTKKRRAGEAGGVKREHSTSESDDQLEDANQPSTSSQQSSSRKKQRN 120
                   554422279999*****************************999988776654 PP

>> T04C9.6a  CE29463	WBGene00001489	locus:frm-2	band 4.1-like domain	status:Partially_confirmed	UniProt:Q9GP93	protein_i
   #    score  bias  c-Evalue  i-Evalue hmmfrom  hmm to    alifrom  ali to    envfrom  env to     acc
 ---   ------ ----- --------- --------- ------- -------    ------- -------    ------- -------    ----
   1 ?    4.8   1.5     0.029       7.7     262     341 ..     384     462 ..     348     473 .. 0.81

  Alignments for each domain:
  == domain 1    score: 4.8 bits;  conditional E-value: 0.029
  Ppargc1a-aln 262 pespndpkgspfenktiertlsvelsgtagltppttpphkanqdnpfraspklksscktvvpppskkarysessgtqgsn 341
                        d+k + + ++ ie+  + +   t   + pt+ ph   q+ p+ +sp lk  ++ + p  s     s ss++ + n
      T04C9.6a 384 NAQIRDAKRAEMRQQIIEQQRANDQQRTHAKSDPTS-PHSIIQNVPLPTSPDLKKPVNNSNPFISDPLTPSSSSSSSSHN 462
                   555678899999999999999999999999999975.79******************99999888765555555444433 PP

>> R74.8b  CE37038	WBGene00011282	status:Partially_confirmed	UniProt:Q6BEV8	protein_id:CAH04738.1
   #    score  bias  c-Evalue  i-Evalue hmmfrom  hmm to    alifrom  ali to    envfrom  env to     acc
 ---   ------ ----- --------- --------- ------- -------    ------- -------    ------- -------    ----
   1 ?    5.2   3.5     0.022       5.8     642     739 ..      58     155 ..      43     183 .. 0.71

  Alignments for each domain:
  == domain 1    score: 5.2 bits;  conditional E-value: 0.022
  Ppargc1a-aln 642 rlkreeyrreyekrese.rakqrerqrqkaieerrviyvgkirpdttrtelrdr..fevfgeieectvnlrddgdsygfityrytcdafaalengyt 735
                    +k ee r+  ekr  e +  +  + r+k iee r     +  ++    e rdr  +ev+    + + n      s  fit r    +f+  en  t
        R74.8b  58 AVKAEEKRKAEEKRRQEeKEEEARKAREKQIEEERKAKEEQRANEERAKEERDRraLEVIVPPRQNSANSN-INASVAFITNRLEMGSFS--ENNET 151
                   46888888888877655144455566888999988887776666666678888844577766666666654.456888999888888886..56666 PP

  Ppargc1a-aln 736 lrrs 739
                   + r+
        R74.8b 152 VDRT 155
                   6665 PP

>> T04C9.6b  CE39274	WBGene00001489	locus:frm-2	status:Partially_confirmed	UniProt:Q304D7	protein_id:CCD69981.1
   #    score  bias  c-Evalue  i-Evalue hmmfrom  hmm to    alifrom  ali to    envfrom  env to     acc
 ---   ------ ----- --------- --------- ------- -------    ------- -------    ------- -------    ----
   1 ?    4.7   1.5     0.031       8.3     262     341 ..     400     478 ..     365     489 .. 0.81

  Alignments for each domain:
  == domain 1    score: 4.7 bits;  conditional E-value: 0.031
  Ppargc1a-aln 262 pespndpkgspfenktiertlsvelsgtagltppttpphkanqdnpfraspklksscktvvpppskkarysessgtqgsn 341
                        d+k + + ++ ie+  + +   t   + pt+ ph   q+ p+ +sp lk  ++ + p  s     s ss++ + n
      T04C9.6b 400 NAQIRDAKRAEMRQQIIEQQRANDQQRTHAKSDPTS-PHSIIQNVPLPTSPDLKKPVNNSNPFISDPLTPSSSSSSSSHN 478
                   555678899999999999999999999999999975.7*******************99999888765555555444433 PP

>> F29C4.8a  CE46547	WBGene00000674	locus:col-99	status:Partially_confirmed	UniProt:O76368	protein_id:CCD70261.1
   #    score  bias  c-Evalue  i-Evalue hmmfrom  hmm to    alifrom  ali to    envfrom  env to     acc
 ---   ------ ----- --------- --------- ------- -------    ------- -------    ------- -------    ----
   1 ?    5.0   0.0     0.025       6.7      88     133 ..      69     115 ..      62     122 .. 0.83

  Alignments for each domain:
  == domain 1    score: 5.0 bits;  conditional E-value: 0.025
  Ppargc1a-aln  88 avltetldslpvdedglpsfdaltdg.dvttdneaspssmpdgtppp 133
                   + l + +d l v+ d lps d+ td  dv++      s m    pp 
      F29C4.8a  69 STLEKRIDQLVVQIDQLPSSDSNTDDdDVAKSRRVRNSCMCPAGPPG 115
                   5678899***************9975268888999999998777775 PP

>> F29C4.8b  CE46192	WBGene00000674	locus:col-99	status:Partially_confirmed	UniProt:O76368	protein_id:CCD70262.1
   #    score  bias  c-Evalue  i-Evalue hmmfrom  hmm to    alifrom  ali to    envfrom  env to     acc
 ---   ------ ----- --------- --------- ------- -------    ------- -------    ------- -------    ----
   1 ?    5.0   0.0     0.025       6.8      88     133 ..      69     115 ..      62     122 .. 0.83

  Alignments for each domain:
  == domain 1    score: 5.0 bits;  conditional E-value: 0.025
  Ppargc1a-aln  88 avltetldslpvdedglpsfdaltdg.dvttdneaspssmpdgtppp 133
                   + l + +d l v+ d lps d+ td  dv++      s m    pp 
      F29C4.8b  69 STLEKRIDQLVVQIDQLPSSDSNTDDdDVAKSRRVRNSCMCPAGPPG 115
                   5678899***************9975268888999999998777775 PP

>> T24H10.7e  CE43044	WBGene00012005	locus:jun-1	status:Confirmed	UniProt:B5U8L4	protein_id:CAR64685.1
   #    score  bias  c-Evalue  i-Evalue hmmfrom  hmm to    alifrom  ali to    envfrom  env to     acc
 ---   ------ ----- --------- --------- ------- -------    ------- -------    ------- -------    ----
   1 ?    5.3   0.2      0.02       5.5     606     676 ..      53     122 ..      29     153 .. 0.73

  Alignments for each domain:
  == domain 1    score: 5.3 bits;  conditional E-value: 0.02
  Ppargc1a-aln 606 yrhrthrnsplyvrsrsrspysrrprydsyeeyqherlkreeyrreyekreserakqrerqrqkaieerrv 676
                     + t ++sp++  +  + p+      ds    ++e+ k e  +r  +++ + +++q++ +r k +ee+ +
     T24H10.7e  53 SADSTPKSSPFFGDANPKFPFFNFMNGDSMALDDQEKKKLE-RKRARNRQAATKCRQKKMDRIKELEEQVL 122
                   45678899999999999999999999999998888886654.56667888899999999999999999743 PP

>> T23F6.4  CE18963	WBGene00004315	locus:rbd-1	RNA recognition motif. (aka RRM, RBD, or RNP domain) (6 domains)	status:P
   #    score  bias  c-Evalue  i-Evalue hmmfrom  hmm to    alifrom  ali to    envfrom  env to     acc
 ---   ------ ----- --------- --------- ------- -------    ------- -------    ------- -------    ----
   1 ?   -0.0   0.0      0.83   2.2e+02     681     719 ..       9      47 ..       3      70 .. 0.78
   2 ?    1.5   0.0      0.29        77     657     723 ..     262     328 ..     247     348 .. 0.74
   3 ?    1.8   0.7      0.23        63     636     695 ..     604     661 ..     575     711 .. 0.69

  Alignments for each domain:
  == domain 1    score: -0.0 bits;  conditional E-value: 0.83
  Ppargc1a-aln 681 kirpdttrtelrdrfevfgeieectvnlrddgdsygfit 719
                   ++ +  t  +lr  fe +g+i +++++   +g   gf  
       T23F6.4   9 NLPSTCTEQQLRKFFEKYGQISDASLKYTKEGKFRGFAF 47 
                   5556678899**********************9888754 PP

  == domain 2    score: 1.5 bits;  conditional E-value: 0.29
  Ppargc1a-aln 657 serakqrerqrqkaieerrviyvgkirpdttrtelrdrfevfgeieectvnl.rddgdsygfityryt 723
                     r k+ e  r+k +e  r+ ++ ++   t   +l+  f+ +ge+ e+ v + +  g   gf    + 
       T23F6.4 262 ESRDKEEETVREKILETGRL-FLRNLPYATKEDDLQFLFKKYGEVSEVQVVIdKKTGACKGFAIVEFV 328
                   56889999999999999985.788898999999**************988763667888898655443 PP

  == domain 3    score: 1.8 bits;  conditional E-value: 0.23
  Ppargc1a-aln 636 eeyqherlkreeyrreyekreserakqrerqrqkaieerrviyvgkirpdttrtelrdrf 695
                   e+ + e +  ee  +e e    ++ k  ++q +k ie    ++v ++  dtt   l   f
       T23F6.4 604 EKDDGEVIEEEEKPKEVEA--EDKKKSSKKQSEKEIESGSTLFVKNLAFDTTDGSLEFLF 661
                   3333444555555555544..345566778999999999999999999999988775544 PP

>> F25B5.7b  CE29284	WBGene00017778	locus:psf-1	status:Confirmed	UniProt:Q95QI9	protein_id:CCD68785.1
   #    score  bias  c-Evalue  i-Evalue hmmfrom  hmm to    alifrom  ali to    envfrom  env to     acc
 ---   ------ ----- --------- --------- ------- -------    ------- -------    ------- -------    ----
   1 ?    4.9   0.0     0.028       7.5     669     706 ..     110     147 ..      99     155 .. 0.86

  Alignments for each domain:
  == domain 1    score: 4.9 bits;  conditional E-value: 0.028
  Ppargc1a-aln 669 kaieerrviyvgkirpdttrtelrdrfevfgeieectv 706
                   k    r  ++vg++ +++  tel++ f   g+i ec +
      F25B5.7b 110 KKFTGRCRLFVGNLPNEVKETELKELFSPHGDIAECYL 147
                   556678889***************************76 PP

>> Y55B1BR.6  CE38754	WBGene00044401	status:Partially_confirmed	UniProt:Q4W5R7	protein_id:CCD69161.1
   #    score  bias  c-Evalue  i-Evalue hmmfrom  hmm to    alifrom  ali to    envfrom  env to     acc
 ---   ------ ----- --------- --------- ------- -------    ------- -------    ------- -------    ----
   1 ?    5.3   2.5     0.021       5.7     640     670 ..       6      36 ..       3      46 .. 0.82

  Alignments for each domain:
  == domain 1    score: 5.3 bits;  conditional E-value: 0.021
  Ppargc1a-aln 640 herlkreeyrreyekreserakqrerqrqka 670
                     r k++  r+e ekr  er +  e qr++ 
     Y55B1BR.6   6 ALRTKQKAERKEKEKRHRERLRSIEMQRNQI 36 
                   568899999****************999875 PP

>> R09B3.2  CE16307	WBGene00011155	RNA recognition motif. (aka RRM, RBD, or RNP domain)	status:Confirmed	UniProt:O45712	
   #    score  bias  c-Evalue  i-Evalue hmmfrom  hmm to    alifrom  ali to    envfrom  env to     acc
 ---   ------ ----- --------- --------- ------- -------    ------- -------    ------- -------    ----
   1 ?    5.1   0.0     0.024       6.5     677     721 ..       7      52 ..       4      72 .. 0.77

  Alignments for each domain:
  == domain 1    score: 5.1 bits;  conditional E-value: 0.024
  Ppargc1a-aln 677 iyvgkirpdttrtelrdrfevfgeieect.vnlrddgdsygfityr 721
                   +yvg+   +tt  el + f  +g+i+++  v  r+ g   gf    
       R09B3.2   7 VYVGNAPFQTTEEELGNFFSSIGQINNVRiVCDRETGRPRGFAFIE 52 
                   8*************************98625678999877664333 PP

>> C01B10.7  CE44717	WBGene00015281	status:Partially_confirmed	UniProt:Q17538	protein_id:CCD62337.1
   #    score  bias  c-Evalue  i-Evalue hmmfrom  hmm to    alifrom  ali to    envfrom  env to     acc
 ---   ------ ----- --------- --------- ------- -------    ------- -------    ------- -------    ----
   1 ?    5.1   0.0     0.024       6.6     410     462 ..      53     105 ..      36     118 .. 0.88

  Alignments for each domain:
  == domain 1    score: 5.1 bits;  conditional E-value: 0.024
  Ppargc1a-aln 410 ykdassdlqgqicsstdsdqcylretleaskqvspcstrkqlqdqeiraelnk 462
                    k ++ +   ++c   ++ +c   e ++++k+v p +t  + +d  i a++ k
      C01B10.7  53 AKGVAQEHIFRVCNGKNKTKCGYWENVKTKKKVGPKTTYDKKKDMLIIAKVSK 105
                   567777888899****************************9999999998877 PP

>> EEED8.7b  CE27910	WBGene00004701	locus:rsp-4	status:Confirmed	UniProt:Q09511	protein_id:CCD68735.1
   #    score  bias  c-Evalue  i-Evalue hmmfrom  hmm to    alifrom  ali to    envfrom  env to     acc
 ---   ------ ----- --------- --------- ------- -------    ------- -------    ------- -------    ----
   1 ?    5.0   0.1     0.026       7.1     677     731 ..      21      78 ..       5      90 .. 0.77

  Alignments for each domain:
  == domain 1    score: 5.0 bits;  conditional E-value: 0.026
  Ppargc1a-aln 677 iyvgkirpdttrtelrdrfevfgeieectvnl...rddgdsygfityrytcdafaale 731
                   + ++++  +tt  +lr  fe +g+i ++ +       +   +gf+ +    da  al+
      EEED8.7b  21 LKIDNLSYQTTPNDLRRTFERYGDIGDVHIPRdkySRQSKGFGFVRFYERRDAEHALD 78 
                   5677788899*****************9985311133556788888877888887776 PP

>> T24H10.1  CE03726	WBGene00012000	transcription factor S-II	status:Partially_confirmed	UniProt:P52652	protein_id:CAA90
   #    score  bias  c-Evalue  i-Evalue hmmfrom  hmm to    alifrom  ali to    envfrom  env to     acc
 ---   ------ ----- --------- --------- ------- -------    ------- -------    ------- -------    ----
   1 ?    4.7   0.3     0.032       8.7     315     438 ..      86     219 ..      68     256 .. 0.68

  Alignments for each domain:
  == domain 1    score: 4.7 bits;  conditional E-value: 0.032
  Ppargc1a-aln 315 ksscktvvpppskkarysessgtqgs....nstkkgpeqs...elyaqlskssvltsgheerktkrpslrl....fgdhdycqsinskteilinisq 400
                   ks       pp+kk r      ++ +    ++  k pe s   e+ aq++ +s   +  e+  t+ +s +l    +   d  q      e+ ++i +
      T24H10.1  86 KSQDDGGA-PPAKKHRKESVEEAKPEkkkiEAPYKRPEPSsrpEIVAQFASASFPPKHLENDETRLKSAQLllsaLRFGDMPQGTLDPEELAVQIEE 181
                   44444444.466666654443333330011344577775545599******9999988888888777766522222335789999999********* PP

  Ppargc1a-aln 401 elqdsrqleykdassdlqgqicsstdsdqcylretlea 438
                   +l    +  +k  s+ ++++i    d+++  lre + +
      T24H10.1 182 KLYSVHRDTNKSYSAAVRSRIFNLRDKKNLALRENVLT 219
                   *********************************97643 PP

>> R74.8a  CE35361	WBGene00011282	status:Partially_confirmed	UniProt:O45722	protein_id:CAA85278.2
   #    score  bias  c-Evalue  i-Evalue hmmfrom  hmm to    alifrom  ali to    envfrom  env to     acc
 ---   ------ ----- --------- --------- ------- -------    ------- -------    ------- -------    ----
   1 ?    4.6   3.8     0.034         9     642     739 ..      58     155 ..      43     182 .. 0.70

  Alignments for each domain:
  == domain 1    score: 4.6 bits;  conditional E-value: 0.034
  Ppargc1a-aln 642 rlkreeyrreyekrese.rakqrerqrqkaieerrviyvgkirpdttrtelrdr..fevfgeieectvnlrddgdsygfityrytcdafaalengyt 735
                    +k ee r+  ekr  e +  +  + r+k iee r     +  ++    e rdr  +ev+    + + n      s  fit r    +f+  en  t
        R74.8a  58 AVKAEEKRKAEEKRRQEeKEEEARKAREKQIEEERKAKEEQRANEERAKEERDRraLEVIVPPRQNSANSN-INASVAFITNRLEMGSFS--ENNET 151
                   46888888888877655144455566888999988887776666666678888844577766666666654.456888999888888886..56666 PP

  Ppargc1a-aln 736 lrrs 739
                   + r+
        R74.8a 152 VDRT 155
                   6655 PP

>> F58D5.1a  CE36388	WBGene00002000	locus:hrp-2	status:Confirmed	UniProt:Q9NLD1	protein_id:CAB70238.2
   #    score  bias  c-Evalue  i-Evalue hmmfrom  hmm to    alifrom  ali to    envfrom  env to     acc
 ---   ------ ----- --------- --------- ------- -------    ------- -------    ------- -------    ----
   1 ?    3.1   0.0     0.094        25     676     730 ..     201     258 ..     197     269 .. 0.83
   2 ?   -1.2   0.1       1.9     5e+02     662     731 ..     364     428 ..     354     436 .. 0.77

  Alignments for each domain:
  == domain 1    score: 3.1 bits;  conditional E-value: 0.094
  Ppargc1a-aln 676 viyvgkirpdttrtelrdrfevfgeieectvnlrd.dgds..ygfityrytcdafaal 730
                    iyvg+i +d+    l   fe  g+i +  + +    g s  y f+ty    da aa 
      F58D5.1a 201 EIYVGHIPTDVFEDTLVPLFEKSGKIWDLRLMMDPmSGASrgYAFVTYCNKEDAAAAA 258
                   59*************************99887653244443399******99999885 PP

  == domain 2    score: -1.2 bits;  conditional E-value: 1.9
  Ppargc1a-aln 662 qrerqrqkaieerrviyvgkirpdttrtelrdrfevfgeieectvnlrddgdsygfityrytcdafaale 731
                    +e   + ++ + +v+y+ +i+  +t  +l + f+ +  ++ +  +       y fi +    d++ a+e
      F58D5.1a 364 HQEEPDEDTMSKVKVLYIRNIKEAVTEEKLNELFKEYASLDRVK-K----VKDYAFIHFNERDDCLKAME 428
                   55666677888999****************99999888877653.2....33478888877777777776 PP

>> T09A5.7  CE01088	WBGene00011635	status:Confirmed	UniProt:P45967	protein_id:CAA85335.1
   #    score  bias  c-Evalue  i-Evalue hmmfrom  hmm to    alifrom  ali to    envfrom  env to     acc
 ---   ------ ----- --------- --------- ------- -------    ------- -------    ------- -------    ----
   1 ?    5.1   0.4     0.023       6.2     197     236 ..      62     102 ..      15     103 .] 0.73

  Alignments for each domain:
  == domain 1    score: 5.1 bits;  conditional E-value: 0.023
  Ppargc1a-aln 197 qqkpqrrpcsellk.ylttnddpphtkptenrnssrdkcts 236
                    q+p      e+ k yl t+dd  + +  +++ +s +kc+s
       T09A5.7  62 TQRPFEIDLDEIRKeYLNTDDDKLKDRQNNQKTNSENKCSS 102
                   56666666677765599999999999999999999999987 PP

>> T23F4.2  CE32070	WBGene00020740	status:Confirmed	UniProt:O17261	protein_id:CCD73620.1
   #    score  bias  c-Evalue  i-Evalue hmmfrom  hmm to    alifrom  ali to    envfrom  env to     acc
 ---   ------ ----- --------- --------- ------- -------    ------- -------    ------- -------    ----
   1 ?    4.4   0.1     0.039        11     561     611 ..      31      81 ..       8      98 .. 0.79

  Alignments for each domain:
  == domain 1    score: 4.4 bits;  conditional E-value: 0.039
  Ppargc1a-aln 561 qrlrsrsrsfsrhrscsrspysrsrsrspgsrsssrscyyyesshyrhrth 611
                   +r  s s   srh s  r+p  r      g + ss+  y  +  ++ +  h
       T23F4.2  31 KRGDSESANASRHNSTKRTPSWRPLFTGQGKKKSSKPKYLQDGRKMTEDGH 81 
                   45567788899***********************99999888777766666 PP

>> H06H21.3  CE17962	WBGene00019162	locus:eif-1.A	translation initiation factor	status:Confirmed	UniProt:Q9TXU7	protein_
   #    score  bias  c-Evalue  i-Evalue hmmfrom  hmm to    alifrom  ali to    envfrom  env to     acc
 ---   ------ ----- --------- --------- ------- -------    ------- -------    ------- -------    ----
   1 ?    4.8   0.6     0.029       7.9     646     733 ..      15     106 ..       7     171 .. 0.74

  Alignments for each domain:
  == domain 1    score: 4.8 bits;  conditional E-value: 0.029
  Ppargc1a-aln 646 eeyrreyekreserak..qrerqrqkaieerrv...iyvgkirpdttrtelrdrfev.fgeieectvnlrddgdsygfityrytcdafaaleng 733
                    +  +++ kre +     q   q  k + + rv    + gk r    r +lr +  +  g+i  + v lrd  d  g +  +yt d    l+n 
      H06H21.3  15 GKNENDFMKRELDLKEegQEYGQVSKMLGNGRVqvfCFDGKQRVCHIRGKLRKKVWInVGDI--ILVGLRDYQDDKGDVILKYTPDEARRLKNE 106
                   4555667777765433115566888999888874334679***********99865424555..6799******************98888874 PP

>> ZC581.10  CE45161	WBGene00195178	status:Partially_confirmed	protein_id:CCD64904.1
   #    score  bias  c-Evalue  i-Evalue hmmfrom  hmm to    alifrom  ali to    envfrom  env to     acc
 ---   ------ ----- --------- --------- ------- -------    ------- -------    ------- -------    ----
   1 ?    4.7   1.4     0.032       8.6     582     699 ..      13     136 ..       3     139 .. 0.53

  Alignments for each domain:
  == domain 1    score: 4.7 bits;  conditional E-value: 0.032
  Ppargc1a-aln 582 srsrsrspgsrsssrscyyyesshyrhr........thrnsplyvrsrsrspysrrprydsyeeyqherlkreeyrreyekre.serakqrerqrqk 669
                   srs++ + + r s  s     +   r++        t r+    v   s  p s   +    e    e  k++e + e +k+e +e+  +r ++  k
      ZC581.10  13 SRSKAMTTTKRRSKPSNKASSAPSLRKKsssnpnkgTARSVSKSVPKSSAIPASPTVQ---KEVPPVEIEKKKEEKPENQKKElAEKKLDRTQDDGK 106
                   4444444444444444444444444444000000004444444444444444433222...233344555556666666666635666677777788 PP

  Ppargc1a-aln 670 aieerrviyvgkirpdttrtelrdrfevfg 699
                     +e        i+ d + +++ d +e fg
      ZC581.10 107 EYKEAESALGVVIKEDKAPAKMDDGYEDFG 136
                   888888877778999999999999999888 PP

>> F08F8.4  CE27932	WBGene00017269	status:Confirmed	UniProt:Q19206	protein_id:CCD69061.1
   #    score  bias  c-Evalue  i-Evalue hmmfrom  hmm to    alifrom  ali to    envfrom  env to     acc
 ---   ------ ----- --------- --------- ------- -------    ------- -------    ------- -------    ----
   1 ?    4.5   0.1     0.037       9.9     445     478 ..      25      58 ..      11     111 .. 0.76

  Alignments for each domain:
  == domain 1    score: 4.5 bits;  conditional E-value: 0.037
  Ppargc1a-aln 445 cstrkqlqdqeiraelnkhfghpsqavfddeadk 478
                    +t  +lq+q   a+++k +  p + v+dd+a  
       F08F8.4  25 RNTEENLQEQSTSADVQKSLRCPKRKVLDDDATD 58 
                   568899***********************99853 PP

>> F41B5.12  CE45509	WBGene00202502	status:Partially_confirmed	UniProt:E3CTG7	protein_id:CCD70994.1
   #    score  bias  c-Evalue  i-Evalue hmmfrom  hmm to    alifrom  ali to    envfrom  env to     acc
 ---   ------ ----- --------- --------- ------- -------    ------- -------    ------- -------    ----
   1 ?    4.7   0.1     0.031       8.4     253     335 ..       2      94 ..       1     106 [. 0.71

  Alignments for each domain:
  == domain 1    score: 4.7 bits;  conditional E-value: 0.031
  Ppargc1a-aln 253 pttlslpltpes.pndpkgsp...fenktiertlsvelsgtagltppttpp......hkanqdnpfraspklksscktvvpppskkarysess 335
                   ptt+++  t e    d+k sp   +enk i   + ve     g t p  p         +n  + +     lk+s    v pp k a    ss
      F41B5.12   2 PTTMAMESTTEKvCLDTKNSPcgkLENKFILNGVKVEYVERNGCTVPRCPNmllpsvFFVNSKSEIPIIDPLKPSFTIRVLPPLKYAELEASS 94 
                   8999998887752579999995557**********************9986111111235555666666666777776666676666666555 PP

>> F56A8.6  CE16126	WBGene00000774	locus:cpf-2	RNA recognition motif. (aka RRM, RBD, or RNP domain)	status:Confirmed	Uni
   #    score  bias  c-Evalue  i-Evalue hmmfrom  hmm to    alifrom  ali to    envfrom  env to     acc
 ---   ------ ----- --------- --------- ------- -------    ------- -------    ------- -------    ----
   1 ?    4.2   0.0     0.046        12     674     736 ..      17      84 ..      12      90 .. 0.80

  Alignments for each domain:
  == domain 1    score: 4.2 bits;  conditional E-value: 0.046
  Ppargc1a-aln 674 rrviyvgkirpdttrtelrdrfevfgeieec.tvnlrddgd..sygfityrytcdafaale..ngytl 736
                   +r ++vg+i  d++   +r  f   g++  +  v  r+ g    ygfi +     a  a+   ngy l
       F56A8.6  17 QRSVFVGNISYDVSEDTIRSIFSKAGNVLSIkMVHDRETGKpkGYGFIEFPDIQTAEVAIRnlNGYEL 84 
                   799************************98762578899885337****99887777777652257765 PP

>> F35B12.8  CE31930	WBGene00009387	locus:glb-15	Globin	status:Partially_confirmed	UniProt:Q20015	protein_id:CAA98468.2
   #    score  bias  c-Evalue  i-Evalue hmmfrom  hmm to    alifrom  ali to    envfrom  env to     acc
 ---   ------ ----- --------- --------- ------- -------    ------- -------    ------- -------    ----
   1 ?    4.3   0.1     0.042        11     513     572 ..     158     220 ..     138     226 .. 0.84

  Alignments for each domain:
  == domain 1    score: 4.3 bits;  conditional E-value: 0.042
  Ppargc1a-aln 513 edesdklsypwdgtqsyslfdvspscssfnspcrdsvsppks...lfsqrpqrlrsrsrsfsr 572
                   +d ++k+   w+   s+ + +v  s        r s  p      +++ r++rlrsr  s s 
      F35B12.8 158 KDANEKVGATWNKLISFMISEVKDSYLEHVRHARSSSCPQINsyrFIASRSKRLRSRKHSESA 220
                   68899*********************99999999998886431226799********999775 PP

>> EEED8.4  CE39716	WBGene00017135	Probable RNA binding protein	status:Confirmed	UniProt:Q09295	protein_id:CCD68731.1
   #    score  bias  c-Evalue  i-Evalue hmmfrom  hmm to    alifrom  ali to    envfrom  env to     acc
 ---   ------ ----- --------- --------- ------- -------    ------- -------    ------- -------    ----
   1 ?    4.5   0.0     0.036       9.6     665     708 ..      46      88 ..      25     124 .. 0.78

  Alignments for each domain:
  == domain 1    score: 4.5 bits;  conditional E-value: 0.036
  Ppargc1a-aln 665 rqrqkaieerrviyvgkirpdttrtelrdrfevfgeieectvnl 708
                    + qkai+ +  +++g++  ++t  e+ + f+  g+i ++t+  
       EEED8.4  46 EEEQKAIDAK-SVFIGNVDFNSTIEEIEEHFKGCGQIVKTTIPK 88 
                   5689***987.569************************999853 PP

>> F42A6.7b  CE31510	WBGene00001999	locus:hrp-1	status:Confirmed	UniProt:Q22037	protein_id:CCD71135.1
   #    score  bias  c-Evalue  i-Evalue hmmfrom  hmm to    alifrom  ali to    envfrom  env to     acc
 ---   ------ ----- --------- --------- ------- -------    ------- -------    ------- -------    ----
   1 ?    3.8   0.1     0.058        16     659     720 ..      59     124 ..      50     131 .. 0.75

  Alignments for each domain:
  == domain 1    score: 3.8 bits;  conditional E-value: 0.058
  Ppargc1a-aln 659 rakqre.rqrqkaieerrviyvgkirpdttrtelrdrfevfgeieectvnlrddgd...sygfity 720
                   ra  r+ ++r  +    + +yv+ +r d t   l + f  +g + +  + l    +    +gf+t+
      F42A6.7b  59 RAVPRDdKNRSESNVSTKRLYVSGVREDHTEDMLTEYFTKYGTVTKSEIILDKATQkprGFGFVTF 124
                   55555415566666667779************************9988887654431126888887 PP

>> F42A6.7c  CE29317	WBGene00001999	locus:hrp-1	status:Confirmed	UniProt:Q22037	protein_id:CCD71136.1
   #    score  bias  c-Evalue  i-Evalue hmmfrom  hmm to    alifrom  ali to    envfrom  env to     acc
 ---   ------ ----- --------- --------- ------- -------    ------- -------    ------- -------    ----
   1 ?    4.1   0.2     0.049        13     659     720 ..      59     124 ..      18     131 .. 0.80

  Alignments for each domain:
  == domain 1    score: 4.1 bits;  conditional E-value: 0.049
  Ppargc1a-aln 659 rakqre.rqrqkaieerrviyvgkirpdttrtelrdrfevfgeieectvnlrddgd...sygfity 720
                   ra  r+ ++r  +    + +yv+ +r d t   l + f  +g + +  + l    +    +gf+t+
      F42A6.7c  59 RAVPRDdKNRSESNVSTKRLYVSGVREDHTEDMLTEYFTKYGTVTKSEIILDKATQkprGFGFVTF 124
                   55555415566666667779************************9988887654431126888887 PP

>> Y61A9LA.9  CE22673	WBGene00022020	locus:hpo-39	status:Partially_confirmed	UniProt:Q9N312	protein_id:CCD71771.1
   #    score  bias  c-Evalue  i-Evalue hmmfrom  hmm to    alifrom  ali to    envfrom  env to     acc
 ---   ------ ----- --------- --------- ------- -------    ------- -------    ------- -------    ----
   1 ?    4.5   0.3     0.037        10     298     401 ..      37     144 ..      31     223 .. 0.68

  Alignments for each domain:
  == domain 1    score: 4.5 bits;  conditional E-value: 0.037
  Ppargc1a-aln 298 pphkanqdnpfraspklksscktvvpppskkarysessgtqgsn.stkkgpeqselyaqlskssv....ltsgheerkt.krpslrlfgdhdycqsi 388
                   pp k  q++  r  p       t v    k++    +  t ++        +qsel+  + +  v    lt+    r t + p+ rlf d    qs 
     Y61A9LA.9  37 PPEKQ-QQTRKRGRPTALELLTTRVEELEKENSSLRTFRTAAESrCRALESKQSELFQTVEQLKVvvakLTNECSARVTsNLPAPRLFADVLKGQSA 132
                   44443.33445666666666666666666665555555554443044456889***99887655411113333333433145888************ PP

  Ppargc1a-aln 389 nskteilinisqe 401
                   + k+ei+ +  +e
     Y61A9LA.9 133 EKKAEIIAER-RE 144
                   *****98653.44 PP

>> K08F4.2  CE37535	WBGene00010677	RNA recognition motif. (aka RRM, RBD, or RNP domain)	status:Confirmed	UniProt:Q21351	
   #    score  bias  c-Evalue  i-Evalue hmmfrom  hmm to    alifrom  ali to    envfrom  env to     acc
 ---   ------ ----- --------- --------- ------- -------    ------- -------    ------- -------    ----
   1 ?   -3.5   0.0       9.7   2.6e+03     454     476 ..      49      71 ..      32      76 .. 0.81
   2 ?    3.4   0.0     0.078        21     655     725 ..     304     390 ..     275     400 .. 0.59

  Alignments for each domain:
  == domain 1    score: -3.5 bits;  conditional E-value: 9.7
  Ppargc1a-aln 454 qeiraelnkhfghpsqavfddea 476
                    e r  + k +gh s+  +dd+ 
       K08F4.2  49 SENRKAITKFYGHESKFYLDDQV 71 
                   67889999*********999986 PP

  == domain 2    score: 3.4 bits;  conditional E-value: 0.078
  Ppargc1a-aln 655 reserakq.rerqr.qkaieerrviyvgkir....p.dtt..rtelrdrfevfgeieectvnlr.....ddg..dsygfityrytcd 725
                   r+s  a++ r+ q    a  + r iy+g i     p +t+   +e+++ f  +geiee+ +  +     +d    ++ fit r    
       K08F4.2 304 RQSHPANElRQAQEsSDANLNERKIYLGGITreivPsNTAqaESEIKQVFYKYGEIEEVRMPRKvldspNDTskHAFAFITMRNKAG 390
                   44444432133332123444556789987751222312332256899***********98743322111222113577788776655 PP

>> C54F6.12  CE35259	WBGene00016929	status:Confirmed	UniProt:O16450	protein_id:CCD62991.1
   #    score  bias  c-Evalue  i-Evalue hmmfrom  hmm to    alifrom  ali to    envfrom  env to     acc
 ---   ------ ----- --------- --------- ------- -------    ------- -------    ------- -------    ----
   1 ?   -0.7   0.0       1.4   3.7e+02     379     406 ..      34      59 ..      29      94 .. 0.76
   2 ?    3.0   0.0       0.1        28     504     543 ..     127     165 ..     105     183 .. 0.81

  Alignments for each domain:
  == domain 1    score: -0.7 bits;  conditional E-value: 1.4
  Ppargc1a-aln 379 fgdhdycqsinskteilinisqelqdsr 406
                    g  d c s+  k++ili+  q+l+d+ 
      C54F6.12  34 SGSLDNCSSVFDKVHILIE--QDLNDTE 59 
                   578899******9999975..7777764 PP

  == domain 2    score: 3.0 bits;  conditional E-value: 0.1
  Ppargc1a-aln 504 amdglfddsedesdklsypwdgtqsyslfdvspscssfns 543
                   ++d +f+ s ++   ++  wd +q   + ++s +c  +ns
      C54F6.12 127 CIDTIFNKSFEDKKSMCEGWDSAQDCLIKKISATCK-LNS 165
                   5899*****9999*************999***9996.333 PP

>> T27E9.2  CE14265	WBGene00012094	ubiquinol-cytochrome c reductase complexn 11 KD protein	status:Confirmed	UniProt:O458
   #    score  bias  c-Evalue  i-Evalue hmmfrom  hmm to    alifrom  ali to    envfrom  env to     acc
 ---   ------ ----- --------- --------- ------- -------    ------- -------    ------- -------    ----
   1 ?    4.4   0.0      0.04        11     540     569 ..      18      47 ..      12      60 .. 0.87

  Alignments for each domain:
  == domain 1    score: 4.4 bits;  conditional E-value: 0.04
  Ppargc1a-aln 540 sfnspcrdsvsppkslfsqrpqrlrsrsrs 569
                    +   c d v+  ks++ + ++r++srs +
       T27E9.2  18 QYRERCADHVTEFKSILDECNDRVNSRSNT 47 
                   56778**********************975 PP

>> C17E4.5  CE08254	WBGene00003904	locus:pabp-2	RNA binding protein (RNP like)	status:Confirmed	UniProt:Q93233	protein_i
   #    score  bias  c-Evalue  i-Evalue hmmfrom  hmm to    alifrom  ali to    envfrom  env to     acc
 ---   ------ ----- --------- --------- ------- -------    ------- -------    ------- -------    ----
   1 ?    4.3   0.0     0.041        11     667     722 ..      70     126 ..      35     144 .. 0.85

  Alignments for each domain:
  == domain 1    score: 4.3 bits;  conditional E-value: 0.041
  Ppargc1a-aln 667 rqkaieerrviyvgkirpdttrtelrdrfevfgeieectvnl.rddgdsygfityry 722
                    +ka  + + +yvg++   +t  e+ + f   g +  +t++  r  g   gf    +
       C17E4.5  70 EEKAEADAKSVYVGNVDYGATAEEIEQHFHGCGSVSRVTIQCdRFSGHPKGFAYVEF 126
                   578889999******************************986366788888765555 PP

>> W02G9.3  CE18316	WBGene00020953	status:Partially_confirmed	UniProt:O61900	protein_id:CCD74271.1
   #    score  bias  c-Evalue  i-Evalue hmmfrom  hmm to    alifrom  ali to    envfrom  env to     acc
 ---   ------ ----- --------- --------- ------- -------    ------- -------    ------- -------    ----
   1 ?    3.7   0.0     0.063        17     581     672 ..       4      98 ..       2     106 .. 0.66

  Alignments for each domain:
  == domain 1    score: 3.7 bits;  conditional E-value: 0.063
  Ppargc1a-aln 581 ysrsrsrspgsrsssrsc....yyyesshyrhrthrnsplyvrsrsrspysrrprydsyeeyqherlkreeyrreyekreserakqrerqrqkaie 672
                   + rs + +p+  sss ++    y+ e   yr++  r++  ++     s y  r  + s+   ++  + ++  +   + r+ +  +  ++ +qk++e
       W02G9.3   4 FNRSTAEAPTMPSSSNTVggniYFLEEE-YRKKRFRQNSKCIFKIFSSNYQVRLLFSSFAVKNRLFFVKKSLKMADNDRKRKHNRWNQKVKQKSVE 98 
                   6789999999988887533332666665.55555555556666677799**********9887766666666555554444444444555566665 PP


Internal pipeline statistics summary:
-------------------------------------
Query model(s):                            1  (796 nodes)
Target sequences:                      25547  (11210993 residues)
Passed MSV filter:                     25547  (1); expected 25547.0 (1)
Passed bias filter:                    25547  (1); expected 25547.0 (1)
Passed Vit filter:                     25547  (1); expected 25547.0 (1)
Passed Fwd filter:                     25547  (1); expected 25547.0 (1)
Initial search space (Z):              25547  [actual number of targets]
Domain search space  (domZ):              95  [number of targets reported over threshold]
# CPU time: 157.81u 0.08s 00:02:37.89 Elapsed: 00:00:41.69
# Mc/sec: 214.05
//
