# Supplementary material for: Potential Conservation of Circadian Clock Proteins in the phylum Nematoda as Revealed by Bioinformatic Searches
Source: PLoS One. 2014 Nov 14;9(11):e112871. doi: 10.1371/journal.pone.0112871 (PMC4232591; doi:10.1371/journal.pone.0112871)
Supplement: File S1 — HMM profiles used in this work and HMMsearch results. (ZIP) [file pone.0112871.s007.zip › HMMs-CE/Mamiferos/Per3-aln.fasta.hmm.res]

# hmmsearch :: search profile(s) against a sequence database
# HMMER 3.0 (March 2010); http://hmmer.org/
# Copyright (C) 2010 Howard Hughes Medical Institute.
# Freely distributed under the GNU General Public License (GPLv3).
# - - - - - - - - - - - - - - - - - - - - - - - - - - - - - - - - - - - -
# query HMM file:                  Per3-aln.fasta.hmm
# target sequence database:        ../../../../ProteomasGus/wormpep229
# Max sensitivity mode:            on [all heuristic filters off]
# - - - - - - - - - - - - - - - - - - - - - - - - - - - - - - - - - - - -

Query:       Per3-aln  [M=1144]
Scores for complete sequences (score includes all domains):
   --- full sequence ---   --- best 1 domain ---    -#dom-
    E-value  score  bias    E-value  score  bias    exp  N  Sequence   Description
    ------- ------ -----    ------- ------ -----   ---- --  --------   -----------
    5.5e-20   71.7   2.3      2e-17   63.2   0.3    2.4  2  F47F6.1b   CE37237	WBGene00018572	locus:lin-42	status:Confir
    8.3e-18   64.5   0.4    1.2e-17   63.9   0.3    1.1  1  F47F6.1c   CE10706	WBGene00018572	locus:lin-42	status:Confir
  ------ inclusion threshold ------
       0.01   14.5   3.2      0.013   14.1   2.2    1.0  1  F40H6.4    CE01281	WBGene00006547	locus:tbx-11	status:Partia
      0.033   12.8   0.1      0.046   12.3   0.1    1.1  1  B0035.14   CE05169	WBGene00001019	locus:dnj-1	DNAJ protein l
       0.22   10.1   0.7       0.39    9.2   0.1    1.7  2  F47F6.1a   CE29325	WBGene00018572	locus:lin-42	status:Confir
       0.75    8.3  13.7        1.1    7.8   9.5    1.1  1  T26C11.6   CE29823	WBGene00000444	locus:ceh-21	homeobox	stat
        3.2    6.2   0.7        3.3    6.2   0.5    1.0  1  ZK813.2    CE05111	WBGene00022821	status:Confirmed	UniProt:Q
        3.2    6.2   1.7          3    6.3   1.2    1.1  1  C30H6.12   CE43622	WBGene00044238	status:Partially_confirmed
        3.5    6.1   0.6        4.1    5.9   0.4    1.1  1  F17C11.8   CE38502	WBGene00008919	locus:vps-36	status:Confir
        3.6    6.0   0.1        4.5    5.7   0.1    1.0  1  F26G5.2    CE09699	WBGene00006241	locus:str-208	7TM chemorec
        3.7    6.0   0.2        3.5    6.1   0.1    1.1  1  ZC239.20   CE38759	WBGene00044371	status:Confirmed	UniProt:Q
        3.7    6.0   0.8        4.5    5.7   0.6    1.0  1  F44G4.5    CE02232	WBGene00009714	status:Partially_confirmed
        4.7    5.7   1.6        7.1    5.1   1.1    1.2  1  Y32F6A.3   CE20204	WBGene00012528	locus:pap-1	POLY(A) POLYME
        5.6    5.4   2.0        5.2    5.5   1.4    1.2  1  ZK682.7    CE36080	WBGene00022790	status:Partially_confirmed
        5.6    5.4   1.2        6.8    5.1   0.9    1.0  1  R02D5.4    CE12492	WBGene00010978	status:Partially_confirmed
        5.6    5.4   7.5        7.1    5.1   5.2    1.1  1  F55A11.3   CE05945	WBGene00004768	locus:sel-11	Zinc finger, 
        5.7    5.4   0.5        6.8    5.1   0.4    1.0  1  F40F4.7    CE28316	WBGene00018238	status:Confirmed	UniProt:Q
        5.8    5.4   0.0        5.3    5.5   0.0    1.1  1  D1007.14   CE39094	WBGene00004113	locus:pqn-24	status:Confir
        6.1    5.3   0.2          7    5.1   0.2    1.0  1  Y57A10B.2  CE20323	WBGene00013274	status:Partially_confirmed
        6.2    5.3   0.1         22    3.4   0.1    2.0  1  C25A1.11b  CE44231	WBGene00000095	locus:aha-1	status:Confirm
        6.5    5.2   1.2        9.3    4.7   0.8    1.1  1  Y47G6A.10  CE34400	WBGene00004978	locus:spg-7	ATPase	status:
        7.1    5.1   1.5        9.5    4.7   1.1    1.3  1  C46E10.9   CE36111	WBGene00016713	zinc finger protein	status
        7.2    5.1   0.1         75    1.7   0.0    2.0  2  C25A1.11a  CE08377	WBGene00000095	locus:aha-1	aryl hydrocarb
          8    4.9   0.1        9.5    4.7   0.1    1.0  1  K08D10.7   CE07359	WBGene00019530	locus:scrm-8	status:Confir
          8    4.9   1.3         11    4.5   0.9    1.3  1  R07H5.9    CE39953	WBGene00011129	status:Partially_confirmed
        8.2    4.9   0.1         11    4.4   0.0    1.1  1  Y53G8B.3   CE39858	WBGene00021819	status:Partially_confirmed
        8.4    4.8   0.1        9.3    4.7   0.1    1.0  1  F38A5.8    CE10040	WBGene00018165	status:Partially_confirmed
        8.5    4.8   0.1        9.9    4.6   0.1    1.0  1  K07B1.6a   CE11886	WBGene00019466	locus:tos-1	status:Confirm
        8.6    4.8   4.9         15    4.0   3.4    1.3  1  R06C1.6    CE37541	WBGene00011060	status:Confirmed	UniProt:O
        8.8    4.8   0.0         19    3.6   0.0    1.5  1  F32F2.1e   CE44776	WBGene00009337	locus:uig-1	status:Partial
        8.9    4.8   2.6         10    4.5   1.8    1.1  1  C38C10.3   CE00106	WBGene00008001	status:Partially_confirmed
        9.9    4.6   0.3        9.8    4.6   0.2    1.0  1  Y57G7A.2   CE19631	WBGene00021966	status:Partially_confirmed


Domain annotation for each sequence (and alignments):
>> F47F6.1b  CE37237	WBGene00018572	locus:lin-42	status:Confirmed	UniProt:Q65ZG8	protein_id:CCD71436.1
   #    score  bias  c-Evalue  i-Evalue hmmfrom  hmm to    alifrom  ali to    envfrom  env to     acc
 ---   ------ ----- --------- --------- ------- -------    ------- -------    ------- -------    ----
   1 !   63.2   0.3   2.4e-20     2e-17     272     388 ..     159     277 ..     147     284 .. 0.91
   2 !    7.6   0.0    0.0015       1.2     479     561 ..     350     423 ..     337     429 .. 0.64

  Alignments for each domain:
  == domain 1    score: 63.2 bits;  conditional E-value: 2.4e-20
  Per3-aln 272 riPvnkrift..tthtPGCvfLevDeravPlLGyLPqDLiGtsiLtyLhPeDrsLmlavhqkvLkyaGqPPfehsPirfCtqnGdyviLDssWssfvnPWs 370
                +  n  +ft  t h+  C +  +D  ++P LG LP DLiG s+L++++  D  ++   h  +    G+     + +r+ + nG  +   + Ws++vnPW+
  F47F6.1b 159 HVSSNFHVFTfiTKHSSTCALTHIDYASIPYLGLLPTDLIGKSLLAFVYSPDVHVVRQAHIDLHNSRGKIVKSIADLRLVAHNGSILRCQTEWSAYVNPWT 259
               55566667665599*************************************************************************************** PP

  Per3-aln 371 rkvsfiigrhkvrtsPLn 388
               rk+ ++++rh++   P+ 
  F47F6.1b 260 RKMELVVARHRICSLPIG 277
               ************998875 PP

  == domain 2    score: 7.6 bits;  conditional E-value: 0.0015
  Per3-aln 479 GqqLyiesrtkssnkqvtgtrteskggeedekkasssssqtlknnslatescedlrkdqhspsyqqinciDsviryLksyniP 561
                +qL ++s ++  +k ++ + ++ +++    + a+ +  q  k  s            +   sy qinc++ v r Lks + P
  F47F6.1b 350 VEQLVVNSTAQQQQKVAVAAAAAAQAA----QAAVVATAQIRKVASA-----PPTTSTDPPLSYTQINCLENVHRLLKSQSRP 423
               567777777665555554444444443....4444444444443333.....3333445667*****************9877 PP

>> F47F6.1c  CE10706	WBGene00018572	locus:lin-42	status:Confirmed	UniProt:P91313	protein_id:CCD71437.1
   #    score  bias  c-Evalue  i-Evalue hmmfrom  hmm to    alifrom  ali to    envfrom  env to     acc
 ---   ------ ----- --------- --------- ------- -------    ------- -------    ------- -------    ----
   1 !   63.9   0.3   1.5e-20   1.2e-17     272     388 ..     159     277 ..     146     284 .. 0.91

  Alignments for each domain:
  == domain 1    score: 63.9 bits;  conditional E-value: 1.5e-20
  Per3-aln 272 riPvnkrift..tthtPGCvfLevDeravPlLGyLPqDLiGtsiLtyLhPeDrsLmlavhqkvLkyaGqPPfehsPirfCtqnGdyviLDssWssfvnPWs 370
                +  n  +ft  t h+  C +  +D  ++P LG LP DLiG s+L++++  D  ++   h  +    G+     + +r+ + nG  +   + Ws++vnPW+
  F47F6.1c 159 HVSSNFHVFTfiTKHSSTCALTHIDYASIPYLGLLPTDLIGKSLLAFVYSPDVHVVRQAHIDLHNSRGKIVKSIADLRLVAHNGSILRCQTEWSAYVNPWT 259
               55666667665599*************************************************************************************** PP

  Per3-aln 371 rkvsfiigrhkvrtsPLn 388
               rk+ ++++rh++   P+ 
  F47F6.1c 260 RKMELVVARHRICSLPIG 277
               ************998875 PP

>> F40H6.4  CE01281	WBGene00006547	locus:tbx-11	status:Partially_confirmed	UniProt:Q20257	protein_id:CCD63187.1
   #    score  bias  c-Evalue  i-Evalue hmmfrom  hmm to    alifrom  ali to    envfrom  env to     acc
 ---   ------ ----- --------- --------- ------- -------    ------- -------    ------- -------    ----
   1 ?   14.1   2.2   1.7e-05     0.013     733     865 ..     174     305 ..     157     319 .. 0.80

  Alignments for each domain:
  == domain 1    score: 14.1 bits;  conditional E-value: 1.7e-05
  Per3-aln 733 askqtrsagckkgkhkrkklpassdsssskensapr.rgllqdrqpwlpsaaaspsa...sglsfpaavvvpsqaPyllaafplpavsslgaeaaasltal 829
               ++++  s+g++k +++ ++ p+ s+  ss+++++p   ++ +d  p lp  ++ ++    ++l fp  +    + P+   + p p v + + + + ++ ++
   F40H6.4 174 TNNNPYSTGSRKDRRRERQSPVYSEGTSSEKSISPPpAKKIKDMAPALPDYSVISKPnllQSLIFPMIA----EQPSTSQSPPAPPVFPFNPDLQMQMLQP 270
               5566789*************************9998899999999*99977655542011344555443....4467777778999999999999999999 PP

  Per3-aln 830 eelpgpplserlqplpafPspyldtfmtivLhdppv 865
                 lp+   +++ +++  f  p+l+ f +++ + p+v
   F40H6.4 271 FMLPQFGFPCGFPSINPFMNPFLTPFTSMF-PTPTV 305
               9999999****************9998765.55555 PP

>> B0035.14  CE05169	WBGene00001019	locus:dnj-1	DNAJ protein like	status:Confirmed	UniProt:Q17438	protein_id:CAA97416.1
   #    score  bias  c-Evalue  i-Evalue hmmfrom  hmm to    alifrom  ali to    envfrom  env to     acc
 ---   ------ ----- --------- --------- ------- -------    ------- -------    ------- -------    ----
   1 ?   12.3   0.1   5.8e-05     0.046     559     689 ..      44     190 ..      41     200 .. 0.71

  Alignments for each domain:
  == domain 1    score: 12.3 bits;  conditional E-value: 5.8e-05
  Per3-aln 559 niPaLkrkcisctnttsssseed...........kenekad.lvqalkavsqlsaiskseveangksldiegGaaqslstaalslvsgisqcslsstivhv 647
               ni  L +k+  +tn tssss+             ++++  d + +  ka s +++  k+e+e +++s + +        +    lv +i  c     i ++
  B0035.14  44 NIEFLTKKIDDMTNNTSSSSQTSssraseersyaHDDHYDDpNLRNRKARSPVKKNGKTEPEPKQRSASRTPKLGVDYTSEQKELVERIRHCKDYYEILKI 144
               7788999999**********9995555555555422222111233444555555555555555555555444444444467788999************** PP

  Per3-aln 648 pplesaetateaaearslslqa....aplvseefkqvGLtkavlsa 689
                +  s+++  +++++ +l+l++    ap ++e fk +G + avls 
  B0035.14 145 DKKASDDDIRKEYRKLALKLHPdkcrAPHATEAFKALGNAYAVLSD 190
               **********999999999998554568899*************95 PP

>> F47F6.1a  CE29325	WBGene00018572	locus:lin-42	status:Confirmed	UniProt:P91314	protein_id:CCD71435.1
   #    score  bias  c-Evalue  i-Evalue hmmfrom  hmm to    alifrom  ali to    envfrom  env to     acc
 ---   ------ ----- --------- --------- ------- -------    ------- -------    ------- -------    ----
   1 ?    9.2   0.1   0.00049      0.39     478     561 ..      49     123 ..      29     129 .. 0.68
   2 ?   -1.6   0.0      0.91   7.3e+02     888     935 ..     201     252 ..     141     268 .. 0.60

  Alignments for each domain:
  == domain 1    score: 9.2 bits;  conditional E-value: 0.00049
  Per3-aln 478 lGqqLyiesrtkssnkqvtgtrteskggeedekkasssssqtlknnslatescedlrkdqhspsyqqinciDsviryLksyniP 561
               + +qL ++s ++  +k ++ + ++ +++    + a+ +  q  k  s            +   sy qinc++ v r Lks + P
  F47F6.1a  49 IVEQLVVNSTAQQQQKVAVAAAAAAQAA----QAAVVATAQIRKVASA-----PPTTSTDPPLSYTQINCLENVHRLLKSQSRP 123
               5567777777775555554444444443....4455555444444333.....3334445667*****************9877 PP

  == domain 2    score: -1.6 bits;  conditional E-value: 0.91
  Per3-aln 888 apsvssasapal........eppssvssqrsaeekWelqseehplissrssspLqL 935
               ap +++     +         p    + q+s++ k ++++ ++p+  s+ s+p++L
  F47F6.1a 201 APAPPP----PPgknyqityTPLDDLTDQKSTNTKSDVENVAYPISGSKFSTPMRL 252
               222221....1122223333455556667777777777777777777777777766 PP

>> T26C11.6  CE29823	WBGene00000444	locus:ceh-21	homeobox	status:Confirmed	UniProt:Q22811	protein_id:CCD64528.1
   #    score  bias  c-Evalue  i-Evalue hmmfrom  hmm to    alifrom  ali to    envfrom  env to     acc
 ---   ------ ----- --------- --------- ------- -------    ------- -------    ------- -------    ----
   1 ?    7.8   9.5    0.0013       1.1     900    1044 ..     123     272 ..      67     290 .. 0.57

  Alignments for each domain:
  == domain 1    score: 7.8 bits;  conditional E-value: 0.0013
  Per3-aln  900 eppssvssqrsaeekWelqseehplissrssspLqLnLLqeemprasespdqvrrdeaeeaeqkrvtgksgskssresaaselstlllkk.esvsdtss 997 
                 + s++s + ++ee+ e +++e p  s r s+ L+ +LL+ + + ++    +  r  +++ e+  v g++++ + +  ++ e s + +k+ +s++  +s
  T26C11.6  123 LTRSLKSVENETEEDHEEKEDEAPQSSRRESTRLKRKLLESQKTVQTT--GNSSRASSKSQEK-EVPGTKSQCAPKIRTTPEQSKAATKRqSSTTVRAS 218 
                3456677788899999999********************887554443..3444444444444.44555555544455555555544444044444556 PP

  Per3-aln  998 aasGssdssiyfass.dysseisq......neqksqdkqkkeafpksaeeaiWr 1044
                ++ Gss ss+   ss dy+++  +       e+ + +kq   +++  +e  +W 
  T26C11.6  219 STCGSSVSSTSTVSSpDYTAKKGRatetpkLEELAPKKQSSATPKPGGEVCVWD 272 
                666777777654443277665433000000333334445555555556666665 PP

>> ZK813.2  CE05111	WBGene00022821	status:Confirmed	UniProt:Q23605	protein_id:CCD63035.1
   #    score  bias  c-Evalue  i-Evalue hmmfrom  hmm to    alifrom  ali to    envfrom  env to     acc
 ---   ------ ----- --------- --------- ------- -------    ------- -------    ------- -------    ----
   1 ?    6.2   0.5    0.0041       3.3     527     582 ..      17      79 ..      12     120 .. 0.66

  Alignments for each domain:
  == domain 1    score: 6.2 bits;  conditional E-value: 0.0041
  Per3-aln 527 tescedlrkdqhspsyqqinciDsviryLksyniPaLkrkcisctnttsssseed............k 582
               ++ ++d++ d+  +s+   ++iDs+  y++s   P   rk  s++n +s s e              +
   ZK813.2  17 ADDYDDYK-DNREASWE-YESIDSIHGYVTSKAYP---RKNRSASNSNSRSHEPSdlkpagfgfsqhR 79 
               55666664.55556664.589**********9887...999999**9999888665666666655441 PP

>> C30H6.12  CE43622	WBGene00044238	status:Partially_confirmed	UniProt:Q564W5	protein_id:CAI79147.3
   #    score  bias  c-Evalue  i-Evalue hmmfrom  hmm to    alifrom  ali to    envfrom  env to     acc
 ---   ------ ----- --------- --------- ------- -------    ------- -------    ------- -------    ----
   1 ?    6.3   1.2    0.0038         3     732     783 ..      75     126 ..      18     178 .. 0.56

  Alignments for each domain:
  == domain 1    score: 6.3 bits;  conditional E-value: 0.0038
  Per3-aln 732 aaskqtrsagckkgkhkrkklpassdsssskensaprrgllqdrqpwlpsaa 783
                   ++rs ++k+  +++kk  +++++++s+++  +++ +  ++++   s+ 
  C30H6.12  75 KKKSKSRSGSKKRSSSQKKKTTTTTTTKTSQKTAKKKEAKDVTKEKDRESSE 126
               2222333333333344444444444444444444333222222222222222 PP

>> F17C11.8  CE38502	WBGene00008919	locus:vps-36	status:Confirmed	UniProt:Q19519	protein_id:CAA96630.2
   #    score  bias  c-Evalue  i-Evalue hmmfrom  hmm to    alifrom  ali to    envfrom  env to     acc
 ---   ------ ----- --------- --------- ------- -------    ------- -------    ------- -------    ----
   1 ?    5.9   0.4    0.0051       4.1     993    1065 ..     129     202 ..      36     210 .. 0.81

  Alignments for each domain:
  == domain 1    score: 5.9 bits;  conditional E-value: 0.0051
  Per3-aln  993 sdtssaasGssdssiyfassdysseisqneqk.sqdkqkkeafpksaeeaiWrmieqtPesilmtyqvpervke 1065
                +  + ++sGss s    +s   s  is  e++ ++++qk      +a + + +++e + e + +   ++e+v+ 
  F17C11.8  129 KTWQRSSSGSSSSGSRASSNLRSVGISGIERRlAENHQKTHETITQAFDDMSKLMETAREMVALSKSISEKVRS 202 
                45567789999999888888899999987766266778888888899999********************9985 PP

>> F26G5.2  CE09699	WBGene00006241	locus:str-208	7TM chemoreceptor, str family	status:Predicted	UniProt:O16935	protein_i
   #    score  bias  c-Evalue  i-Evalue hmmfrom  hmm to    alifrom  ali to    envfrom  env to     acc
 ---   ------ ----- --------- --------- ------- -------    ------- -------    ------- -------    ----
   1 ?    5.7   0.1    0.0056       4.5     826     899 ..     227     302 ..     195     328 .. 0.81

  Alignments for each domain:
  == domain 1    score: 5.7 bits;  conditional E-value: 0.0056
  Per3-aln 826 ltaleelpgpplserlqplpa..fPspyldtfmtivLhdppvcpllspsfspcpflgatgsseiapsvssasapal 899
                t+l++ ++ ++s+++q l+   f s + +t++ ++L ++p+++l++ sf  + + + tg + i++ + +a  p +
   F26G5.2 227 YTSLQKFKEIESSKHIQNLQNqlFYSLVAQTLIPLFLVHTPAFALYTFSFLRINIGSLTGITTITTAIFPALDPLP 302
               56777888888888888876433889999*******************************9999988887666644 PP

>> ZC239.20  CE38759	WBGene00044371	status:Confirmed	UniProt:Q4TT85	protein_id:CCD64942.1
   #    score  bias  c-Evalue  i-Evalue hmmfrom  hmm to    alifrom  ali to    envfrom  env to     acc
 ---   ------ ----- --------- --------- ------- -------    ------- -------    ------- -------    ----
   1 ?    6.1   0.1    0.0044       3.5     878     943 ..       4      72 ..       1     129 [. 0.81

  Alignments for each domain:
  == domain 1    score: 6.1 bits;  conditional E-value: 0.0044
  Per3-aln 878 flgatgsseiapsvssasapaleppssvssqrsaeekWelqseehplissr...ssspLqLnLLqeemp 943
               f++ +g s+ +++ s++s+pale + +++s++s++++ ++   e  +++ r    s+  qL++L e++ 
  ZC239.20   4 FSCYPGFSSENSTSSNSSPPALEEQLLQKSKTSERKSQNISVAELNFLNGRfgaISATAQLEVLDEKIK 72 
               6778888888888888899******9999999999999999999999997733358899***9999865 PP

>> F44G4.5  CE02232	WBGene00009714	status:Partially_confirmed	UniProt:Q20415	protein_id:CAA90121.1
   #    score  bias  c-Evalue  i-Evalue hmmfrom  hmm to    alifrom  ali to    envfrom  env to     acc
 ---   ------ ----- --------- --------- ------- -------    ------- -------    ------- -------    ----
   1 ?    5.7   0.6    0.0056       4.5     927    1022 ..      16     174 ..       2     178 .. 0.77

  Alignments for each domain:
  == domain 1    score: 5.7 bits;  conditional E-value: 0.0056
  Per3-aln  927 srssspLqLn..LLqeemprasespdqvrrdeaeeaeqkrvtgksgskss................................................. 974 
                s s   +q n  LL+ e  ++s + d +++ e++++ + +  ++++ +s+                                                 
   F44G4.5   16 STSMDNIQRNlmLLEIEKNEKSSFDDVITGAESDNGWEDCLRETESVQSQwiteqstiaypettrvncdgpqsyyeladlnykpaentvrlarvpsqyq 114 
                445555665511566677777778889999999999999988888888888999999999999999999999999999999999999999999998888 PP

  Per3-aln  975 .............resaaselstlllkkesvsdtssaasGssdssiyfassdysseisqne 1022
                             ++ a +++ +  l+k   +  s  a  s +++ yf  s+y se+  ne
   F44G4.5  115 ldalseifvfdvpQHIAVKKVEASFLPKYV-NTSSEVAQNSVNTTPYFVNSEYVSEMLCNE 174 
                888888888888777777777777777765.567778899999999*******99987776 PP

>> Y32F6A.3  CE20204	WBGene00012528	locus:pap-1	POLY(A) POLYMERASE (EC 2.7.7.19) (PAP) (POLYNUCLEOTIDE ADENYLYLTRANSFERA
   #    score  bias  c-Evalue  i-Evalue hmmfrom  hmm to    alifrom  ali to    envfrom  env to     acc
 ---   ------ ----- --------- --------- ------- -------    ------- -------    ------- -------    ----
   1 ?    5.1   1.1    0.0089       7.1     723     831 ..     481     587 ..     453     628 .. 0.74

  Alignments for each domain:
  == domain 1    score: 5.1 bits;  conditional E-value: 0.0089
  Per3-aln 723 akyslvqgdaaskqtrsagckkgkhkrkklpassdsssskensapr.rgllqdrqpwlpsaaaspsasglsfpaavvvpsqaPyllaafplpavsslgaea 822
                 + +v+ ++  +   +a  ++g++ +k +p+ +++s s+++ ++  r +++++ p++p+  a+p++    + a+v    +  + + + pl    s+ +e 
  Y32F6A.3 481 IDMFYVKRNSLIQVISAADLRRGRRWKKVVPIATNTSVSSSTPRSVvRTTSTSSVPTTPTGLAAPKTP---LSASVSATNEPDSTTNGTPLSRKRSMDEES 578
               556677777777888889999***99999999999988887777777999999999999999999944...445555556666788899999999999988 PP

  Per3-aln 823 aasltalee 831
               ++++t+  +
  Y32F6A.3 579 STTVTSQIS 587
               877765433 PP

>> ZK682.7  CE36080	WBGene00022790	status:Partially_confirmed	UniProt:Q23581	protein_id:CCD69800.1
   #    score  bias  c-Evalue  i-Evalue hmmfrom  hmm to    alifrom  ali to    envfrom  env to     acc
 ---   ------ ----- --------- --------- ------- -------    ------- -------    ------- -------    ----
   1 ?    5.5   1.4    0.0065       5.2     954    1024 ..     173     243 ..      43     250 .] 0.67

  Alignments for each domain:
  == domain 1    score: 5.5 bits;  conditional E-value: 0.0065
  Per3-aln  954 rdeaeeaeqkrvtgksgskss..............resaaselstlllkkesvsdtssaasGssdssiyfassdysseisqneqk 1024
                ++++ +++ + +  +s s+++              r  +a++l +l+ +++s+ +tss++s ss               s   q+
   ZK682.7  173 KKIGLNTNVQNSRRSSRSRDKnqrfnkpplpykveRIGSAQSLESLSSPSSSSAKTSSSSSSSS--------------FSTSSQE 243 
                4444444444333333333223344444444444344444444444444444433333333332..............2222222 PP

>> R02D5.4  CE12492	WBGene00010978	status:Partially_confirmed	UniProt:Q21634	protein_id:CAB01431.1
   #    score  bias  c-Evalue  i-Evalue hmmfrom  hmm to    alifrom  ali to    envfrom  env to     acc
 ---   ------ ----- --------- --------- ------- -------    ------- -------    ------- -------    ----
   1 ?    5.1   0.9    0.0085       6.8     861     943 ..      12      91 ..       7      96 .. 0.66

  Alignments for each domain:
  == domain 1    score: 5.1 bits;  conditional E-value: 0.0085
  Per3-aln 861 hdppvcpllspsfspcpflgatgsseiapsvssasapale.ppssvssqrsaeekWelqseehplis..srssspLqLnLLqeemp 943
               h+pp++    +s+sp  +  ++++++ ++  s      +e p+ss+++ r +  + e  ++   l+   s s s L+L++  ee  
   R02D5.4  12 HQPPTYEDSIKSYSPPKYDMTPATTNSTTHNS------MElPTSSATTARIEGARMESSRQTPILLLnrSMSDSCLKLQIEDEEEE 91 
               78888888889999877777777666555544......341566677777777777766655444443577778888888777754 PP

>> F55A11.3  CE05945	WBGene00004768	locus:sel-11	Zinc finger, C3HC4 type (RING finger)	status:Confirmed	UniProt:Q20798	p
   #    score  bias  c-Evalue  i-Evalue hmmfrom  hmm to    alifrom  ali to    envfrom  env to     acc
 ---   ------ ----- --------- --------- ------- -------    ------- -------    ------- -------    ----
   1 ?    5.1   5.2    0.0089       7.1     862    1023 ..     437     597 ..     329     606 .. 0.60

  Alignments for each domain:
  == domain 1    score: 5.1 bits;  conditional E-value: 0.0089
  Per3-aln  862 dppvcpllspsfspcpflgatgsseiapsvssasapaleppssvssqrsaeekWelqs..eehplissrssspLqLnLLqeemprasespdqvrrdeae 958 
                 p ++p+++p+  p    +  +sse++p+ +s s  + e    ++ + ++     lq   +   l+ s    ++qL  +    pr+  ++d+ + +ea+
  F55A11.3  437 PPGMFPMMPPPPLPQVNTTQGTSSETPPVNPSYSQLSTEELRRMEGESREALLARLQAmdNIMVLLESAQMQMIQLATVTPIRPRPVVPSDESE-QEAP 534 
                3557899999888888888888999999888655544555555554444444444455214445566888899999999999999999888765.4555 PP

  Per3-aln  959 eaeqkrvtgksgskssresaaselstlllkkesvsdtssaasGss...dssiyfassdysseisqneq 1023
                   + +vt+++++       a++ +  + ++es+s  s+a s ss    ss+  +ss  + e  + +q
  F55A11.3  535 GPSTDQVTSEEQE-----IPATSSAPSIFRTESPSTSSTAPSTSSpvtASSTPTTSSTRTPEAEEVRQ 597 
                5555454444333.....33444444455555555544444444411166677777766666555555 PP

>> F40F4.7  CE28316	WBGene00018238	status:Confirmed	UniProt:Q20220	protein_id:CCD70147.1
   #    score  bias  c-Evalue  i-Evalue hmmfrom  hmm to    alifrom  ali to    envfrom  env to     acc
 ---   ------ ----- --------- --------- ------- -------    ------- -------    ------- -------    ----
   1 ?    5.1   0.4    0.0085       6.8     729     817 ..       5      92 ..       2     127 .. 0.58

  Alignments for each domain:
  == domain 1    score: 5.1 bits;  conditional E-value: 0.0085
  Per3-aln 729 qgdaaskqtrsagckkgkhkrkklpassdsssskensaprrgllqdrqpwlpsaaaspsasglsfpaavvvpsqaPyllaafplpavss 817
               q++  s +t s ++kk+ +k+++    s+s++ ++ns +++++++++   +p +++ +     +     +vp      + + +l++++ 
   F40F4.7   5 QTNNESDHTMSKSAKKRAKKQQQQKRASESND-EKNSPTKSDAENTEAVSTPEKVSDSVEPEKQDQVDQLVPLINKFDVNGKALKTIAG 92 
               55666777888888877777776666666555.44554555555555555555555444444444445555555555555555555555 PP

>> D1007.14  CE39094	WBGene00004113	locus:pqn-24	status:Confirmed	UniProt:O01876	protein_id:CCD67326.1
   #    score  bias  c-Evalue  i-Evalue hmmfrom  hmm to    alifrom  ali to    envfrom  env to     acc
 ---   ------ ----- --------- --------- ------- -------    ------- -------    ------- -------    ----
   1 ?    5.5   0.0    0.0066       5.3     967    1082 ..     115     230 ..       1     252 [. 0.73

  Alignments for each domain:
  == domain 1    score: 5.5 bits;  conditional E-value: 0.0066
  Per3-aln  967 gksgskssresaaselstlllkkesvsdtssaasGssdssiyfassdysseisqneqksqdkqkkeafpksaeeaiWrmieqtPesilmtyq..vperv 1063
                g+sg+ +s     +  s  +  +   ++ +  ++G s+ + +    d+ss+    + ++ ++  k + + +a +  W   + t +++  +++  + +r 
  D1007.14  115 GNSGNWNS-GGNNNGASGGSWGNGNANNNNNNNNGGSNNNGWGNNNDWSSNYNYGGSNAANE-PKMTKQTVAGDDSWNKNKWTNKQVEDMFKksIDDRG 211 
                44444444.34444444555555555677777888888999999********9999999888.7889999999999*********99766643389*** PP

  Per3-aln 1064 kevvlkedleklesmrqqq 1082
                 e+ l +d++k+++  + q
  D1007.14  212 DEIQLEDDFKKIDKNYKTQ 230 
                ***********99876666 PP

>> Y57A10B.2  CE20323	WBGene00013274	status:Partially_confirmed	UniProt:Q9XWH9	protein_id:CAA21689.1
   #    score  bias  c-Evalue  i-Evalue hmmfrom  hmm to    alifrom  ali to    envfrom  env to     acc
 ---   ------ ----- --------- --------- ------- -------    ------- -------    ------- -------    ----
   1 ?    5.1   0.2    0.0088         7     729     777 ..      94     143 ..      69     162 .. 0.51

  Alignments for each domain:
  == domain 1    score: 5.1 bits;  conditional E-value: 0.0088
   Per3-aln 729 qgdaaskqtrsagckkgkhkrkkl.passdsssskensaprrgllqdrqp 777
                 + ++s  + s++  k+k kr    p ss++sss+ ++++r++   +++p
  Y57A10B.2  94 ATASPSSSSSSSSEYKKKVKRLSSnPLSSSTSSSEPSTSTRKRSIFHEKP 143
                22233334444444455555543314444444444444444444444444 PP

>> C25A1.11b  CE44231	WBGene00000095	locus:aha-1	status:Confirmed	UniProt:O44711	protein_id:CBH29653.1
   #    score  bias  c-Evalue  i-Evalue hmmfrom  hmm to    alifrom  ali to    envfrom  env to     acc
 ---   ------ ----- --------- --------- ------- -------    ------- -------    ------- -------    ----
   1 ?    3.4   0.1     0.028        22     293     382 ..     302     386 ..      96     401 .. 0.56

  Alignments for each domain:
  == domain 1    score: 3.4 bits;  conditional E-value: 0.028
   Per3-aln 293 vDeravPlLGyLPqDLiGtsiLtyLhPeDrsLmlavhqkvLkyaGqPPfehsPirfCtqnGdyviLDssWssfvnPWsrkvsfiigrhkv 382
                +D r   l+G     LiG+      hP D   +      +   + qP +    ir  t   dy+    s   f+nP+s +  ++++ h++
  C25A1.11b 302 IDARVSDLIGLSSDQLIGRYWWNLAHPADEKTLQDSFVAL--LSDQP-M-RINIRVRT-STDYIPCTVSAYKFMNPYSEQFEYVVATHQI 386
                5666666666666666666666666666655443322222..22333.2.23455544.3577777777777888888888888887776 PP

>> Y47G6A.10  CE34400	WBGene00004978	locus:spg-7	ATPase	status:Partially_confirmed	UniProt:Q9N3T5	protein_id:CCD72555.1
   #    score  bias  c-Evalue  i-Evalue hmmfrom  hmm to    alifrom  ali to    envfrom  env to     acc
 ---   ------ ----- --------- --------- ------- -------    ------- -------    ------- -------    ----
   1 ?    4.7   0.8     0.012       9.3     510     585 ..      27     106 ..       6     122 .. 0.67

  Alignments for each domain:
  == domain 1    score: 4.7 bits;  conditional E-value: 0.012
   Per3-aln 510 kkasssssqtlknnslat...escedlrkdqhspsyqqinciDsviryLksy..niPaLkrkcisctnttsssseedkene 585
                + ++ss+s   k+++      e  + l kdq     +  n +   iry+ s   ++  + rk  s+ n  ssss + k+++
  Y47G6A.10  27 QFSVSSFSAVAKDDKSVLkqqEVLHLLAKDQRFE-ERFFNQVQQTIRYFASKpnDLKKFFRKEASTDNKESSSSSDKKDSK 106
                4455566666665544330003344455666654.466899********88533788889*********999998776554 PP

>> C46E10.9  CE36111	WBGene00016713	zinc finger protein	status:Partially_confirmed	UniProt:O44720	protein_id:CCD67477.1
   #    score  bias  c-Evalue  i-Evalue hmmfrom  hmm to    alifrom  ali to    envfrom  env to     acc
 ---   ------ ----- --------- --------- ------- -------    ------- -------    ------- -------    ----
   1 ?    4.7   1.1     0.012       9.5     427     539 ..     156     267 ..     147     383 .. 0.85

  Alignments for each domain:
  == domain 1    score: 4.7 bits;  conditional E-value: 0.012
  Per3-aln 427 sGygsLgssgsqeqlvsiasssessGhcveeaqkepmtLqqvyasvnkiknlGqqLyiesrtk.ssnkqvtgtrteskggeedekkasssssqtl.knnsl 525
                G gs+ s  s e+++  as   +s + +e a+    t +q     n ++ + +q+  e   k  +nk+ ++ + + ++g   + k+++  +qtl + n+l
  C46E10.9 156 DGQGSVSSRLS-ERKLKYASDLPTSSNVCEPANSLSSTRHQTLTGSNGVRPVNRQFKCEICEKqFANKPNLNRHRKIHSG--TKSKKCNICQQTLhRENRL 253
               57888866655.88999******************************************887747899998888888887..4566666667887356778 PP

  Per3-aln 526 atescedlrkdqhs 539
               + + +  l++  h 
  C46E10.9 254 QEHLYTHLKERSHF 267
               88788888888775 PP

>> C25A1.11a  CE08377	WBGene00000095	locus:aha-1	aryl hydrocarbon receptor nuclear translocator	status:Confirmed	UniProt
   #    score  bias  c-Evalue  i-Evalue hmmfrom  hmm to    alifrom  ali to    envfrom  env to     acc
 ---   ------ ----- --------- --------- ------- -------    ------- -------    ------- -------    ----
   1 ?    0.4   0.0      0.22   1.8e+02     138     184 ..     126     172 ..      98     222 .. 0.80
   2 ?    1.7   0.0     0.094        75     294     383 ..     305     389 ..     300     404 .. 0.66

  Alignments for each domain:
  == domain 1    score: 0.4 bits;  conditional E-value: 0.22
   Per3-aln 138 tDtfvavfsfLsGrlvhvseqaaliLnrkkdvLasshfveLLaPqDv 184
                ++ f+ v+   +G++ +v++  + +Ln k++     ++ eL+ P D 
  C25A1.11a 126 ANGFLFVVCCQTGKVLYVADSITPVLNLKQEDWLQRNLNELIHPDDQ 172
                56788999999******************999999999999999884 PP

  == domain 2    score: 1.7 bits;  conditional E-value: 0.094
   Per3-aln 294 DeravPlLGyLPqDLiGtsiLtyLhPeDrsLmlavhqkvLkyaGqPPfehsPirfCtqnGdyviLDssWssfvnPWsrkvsfiigrhkvr 383
                D r   l+G     LiG+      hP D   +      +   + qP +    ir  t   dy+    s   f+nP+s +  ++++ h++ 
  C25A1.11a 305 DARVSDLIGLSSDQLIGRYWWNLAHPADEKTLQDSFVAL--LSDQP-M-RINIRVRT-STDYIPCTVSAYKFMNPYSEQFEYVVATHQIA 389
                556666666666666666666666666655443322222..22333.2.34456555.469**9999999*****************985 PP

>> K08D10.7  CE07359	WBGene00019530	locus:scrm-8	status:Confirmed	UniProt:Q21319	protein_id:CCD72717.1
   #    score  bias  c-Evalue  i-Evalue hmmfrom  hmm to    alifrom  ali to    envfrom  env to     acc
 ---   ------ ----- --------- --------- ------- -------    ------- -------    ------- -------    ----
   1 ?    4.7   0.1     0.012       9.5     756     845 ..      12     103 ..       4     125 .. 0.74

  Alignments for each domain:
  == domain 1    score: 4.7 bits;  conditional E-value: 0.012
  Per3-aln 756 sdsssskensapr..rgllqdrqpwlpsaaaspsasglsfpaavvvpsqaPyllaafplpavsslgaeaaasltaleelpgpplserlqplp 845
               + s +s  +s ++  ++ ++d++    +     +++g  +paa   p++ P  +aa+p++ +  ++   +  l+a+++++   + + ++pl 
  K08D10.7  12 AISLTSAVKSPEEveQDSKKDEPRAEGAGFGRRNNAGTKLPAARSTPMKIPNQVAAMPVQMTGFVQLASNNILSAIAHTNSLMVVQCIEPLE 103
               4444444444443325556666666777777888999**********************999988888888888887777777666666665 PP

>> R07H5.9  CE39953	WBGene00011129	status:Partially_confirmed	UniProt:Q93935	protein_id:CAB03231.3
   #    score  bias  c-Evalue  i-Evalue hmmfrom  hmm to    alifrom  ali to    envfrom  env to     acc
 ---   ------ ----- --------- --------- ------- -------    ------- -------    ------- -------    ----
   1 ?    4.5   0.9     0.014        11     792     824 ..     142     174 ..      46     240 .. 0.42

  Alignments for each domain:
  == domain 1    score: 4.5 bits;  conditional E-value: 0.014
  Per3-aln 792 sfpaavvvpsqaPyllaafplpavsslgaeaaa 824
               s  ++v+  s aP+ ++++    + s  +++++
   R07H5.9 142 SRSSSVTASSSAPTSTTCYDSEPTKSDTSKKSS 174
               111111112222222211111111111111111 PP

>> Y53G8B.3  CE39858	WBGene00021819	status:Partially_confirmed	UniProt:Q9N4S2	protein_id:CCD67224.1
   #    score  bias  c-Evalue  i-Evalue hmmfrom  hmm to    alifrom  ali to    envfrom  env to     acc
 ---   ------ ----- --------- --------- ------- -------    ------- -------    ------- -------    ----
   1 ?    4.4   0.0     0.014        11     343     360 ..      76      93 ..      68     110 .. 0.85

  Alignments for each domain:
  == domain 1    score: 4.4 bits;  conditional E-value: 0.014
  Per3-aln 343 hsPirfCtqnGdyviLDs 360
               hs i fCt nG y+ + s
  Y53G8B.3  76 HSMIMFCTANGTYIAIGS 93 
               9*************9876 PP

>> F38A5.8  CE10040	WBGene00018165	status:Partially_confirmed	UniProt:Q94208	protein_id:CCD67175.1
   #    score  bias  c-Evalue  i-Evalue hmmfrom  hmm to    alifrom  ali to    envfrom  env to     acc
 ---   ------ ----- --------- --------- ------- -------    ------- -------    ------- -------    ----
   1 ?    4.7   0.1     0.012       9.3     731     811 ..      40     115 ..      28     129 .. 0.67

  Alignments for each domain:
  == domain 1    score: 4.7 bits;  conditional E-value: 0.012
  Per3-aln 731 daaskqtrsagckkgkhkrkklpassdsssskensaprrgllqdrqpwlpsaaaspsasglsfpaavvvpsqaPyllaafp 811
               d  s  + + +++ gkh++      s+ + s+ +s++++  + +++p    +    + ++l f  ++v+   +P ll+a +
   F38A5.8  40 DEDSGSSAAETTRAGKHRK--RTNASEYEVSNMESTHHDVVSIKHRPN---SCDVCHVATLLFLIVMVIAISTPVLLSASK 115
               5555555555566666654..455666777777777776555555544...444456678999999**********99865 PP

>> K07B1.6a  CE11886	WBGene00019466	locus:tos-1	status:Confirmed	UniProt:O01885	protein_id:CCD68618.1
   #    score  bias  c-Evalue  i-Evalue hmmfrom  hmm to    alifrom  ali to    envfrom  env to     acc
 ---   ------ ----- --------- --------- ------- -------    ------- -------    ------- -------    ----
   1 ?    4.6   0.1     0.012       9.9     574     671 ..      10     131 ..       5     144 .. 0.67

  Alignments for each domain:
  == domain 1    score: 4.6 bits;  conditional E-value: 0.012
  Per3-aln 574 tsssseed........................kenekadlvqalkavsqlsaiskseveangksldiegGaaqsls...taalslvsgisqcslsstivhv 647
               +ssss++d                        +++e+   ++ l ++s ++++ k+  e+     +  gG+ +s s   + + s++s i+ c++       
  K07B1.6a  10 SSSSSDDDfpvvpemrptdllslamkkrralyNQKERNMRCEVL-QTSFITSLCKHMGESR--KRHRRGGKKRSRSnssSSVCSTNSDITPCGVEPNNNVE 107
               46666777999999999999999877777665555555555443.4555666665555444..44567777776662224555667778888888888888 PP

  Per3-aln 648 pplesaetateaaearslslqaap 671
               p+++++++   +ae+ + + ++++
  K07B1.6a 108 PLVQNDQHQLCVAEPIAKKAKTSN 131
               888888888888888877777654 PP

>> R06C1.6  CE37541	WBGene00011060	status:Confirmed	UniProt:O62338	protein_id:CAD45609.2
   #    score  bias  c-Evalue  i-Evalue hmmfrom  hmm to    alifrom  ali to    envfrom  env to     acc
 ---   ------ ----- --------- --------- ------- -------    ------- -------    ------- -------    ----
   1 ?    4.0   3.4     0.019        15     864     974 ..     170     278 ..     163     316 .. 0.74

  Alignments for each domain:
  == domain 1    score: 4.0 bits;  conditional E-value: 0.019
  Per3-aln 864 pvcpllspsfspcpflgatgsseiapsvssasapaleppssvssqrsaeekWelqseehplissrssspLqLnLLqeemprasespdqvrrdeaeeaeqkr 964
               p  p   ps s +p lg +gss+ +p  + +s+p  + +   + qr++  +     +  p+++s+  sp+  +L q++ + +s +p ++++ ++++ + + 
   R06C1.6 170 PKNPFGGPSPSGFPDLGSPGSSNYNPASQKSSPPLSKYSQNNQGQRNSPPNHGY-PNMSPYMTSQMNSPMHPQLQQQN-SLTSSPPVSMHSPVSQDFKSTI 268
               5566777888999**************997555555555555666666655554.4788***********99987776.5566677889998888888888 PP

  Per3-aln 965 vtgksgskss 974
               ++g+    ++
   R06C1.6 269 INGHVMGAHH 278
               8777655554 PP

>> F32F2.1e  CE44776	WBGene00009337	locus:uig-1	status:Partially_confirmed	UniProt:D4YWB8	protein_id:CBL43435.1
   #    score  bias  c-Evalue  i-Evalue hmmfrom  hmm to    alifrom  ali to    envfrom  env to     acc
 ---   ------ ----- --------- --------- ------- -------    ------- -------    ------- -------    ----
   1 ?    3.6   0.0     0.024        19       9     103 ..      40     138 ..      29     157 .. 0.67

  Alignments for each domain:
  == domain 1    score: 3.6 bits;  conditional E-value: 0.024
  Per3-aln   9 edssgeefnepessgtealgkeseerwskefklqg...klvessnseqqdrnrv.seelimvvqemkkyfPserrskpsildalnyalrCvhsvqanse 103
               ++s+ ++ ++++s+ +++    s+  ++++  l +   ++ +    e  d +r+  e+l  v++    ++  +r++ + +lda+   + C+ ++ a ++
  F32F2.1e  40 DESNNNSAGNRDSAISNTFSLSSQSSARRSALLTKgslTHLDRIAIELLDTERTyVEDLNAVIKGYMDFLVEDREKLKVTLDAISSLFGCIERIFAFNK 138
               4455555555555555555444444444444333311133445566888999983599**********************************9998554 PP

>> C38C10.3  CE00106	WBGene00008001	status:Partially_confirmed	UniProt:Q03568	protein_id:CAA79547.1
   #    score  bias  c-Evalue  i-Evalue hmmfrom  hmm to    alifrom  ali to    envfrom  env to     acc
 ---   ------ ----- --------- --------- ------- -------    ------- -------    ------- -------    ----
   1 ?    4.5   1.8     0.013        10     739     899 ..     102     275 ..      76     288 .. 0.58

  Alignments for each domain:
  == domain 1    score: 4.5 bits;  conditional E-value: 0.013
  Per3-aln 739 sagckkgkhkrkklpassdsssskensaprrgllqdrqpwlpsaaaspsasglsfpaavvvpsqaPyl..laafp...lpavsslgaeaaasl..talee. 831
                +++    +kr+ l  +s+ss+s+ ++    + +q++q ++ ++++ psa +   p+ v+v s++ +     a +   lp+ + l  +++ s+   ++ + 
  C38C10.3 102 ISSTTSSERKRRTLARPSSSSESDLKV---GNIQQSNQYFTLPSVMKPSALSTEDPKKVIVQSNTSSSsmSDASSkksLPTYTYLSGHTTGSAryVTMVNv 199
               344555667888888888888888888...567788888888889999999*******9999887543112222112466655444333322200111110 PP

  Per3-aln 832 ....lpgpplserlqplpa..fPspyldtfmtivLhdppvcpllspsfspcpf..lgatgsseiapsvssasapal 899
                   l+   l++r q++ +  fPs +    + i +h+     ll + f p     +g  + s+ +p+ ++ ++ +l
  C38C10.3 200 kfllLHCDVLQRRAQSMFTdeFPSDCRLEEVVINFHQLCCRQLLDQNFNPRLSycIGELNYSDSKPVSANDMSKTL 275
               1111233334444455432226666666666666666666666777777654301334455666666666666655 PP

>> Y57G7A.2  CE19631	WBGene00021966	status:Partially_confirmed	UniProt:O76627	protein_id:CCD71443.1
   #    score  bias  c-Evalue  i-Evalue hmmfrom  hmm to    alifrom  ali to    envfrom  env to     acc
 ---   ------ ----- --------- --------- ------- -------    ------- -------    ------- -------    ----
   1 ?    4.6   0.2     0.012       9.8     975    1053 ..      47     123 ..       8     158 .. 0.72

  Alignments for each domain:
  == domain 1    score: 4.6 bits;  conditional E-value: 0.012
  Per3-aln  975 resaaselstlllkkesvsdtssaasGssdssiyfassdysseisqneqksqdkqkkeafpksaeeaiWrmieqtPesi 1053
                ++   + ++   +k+e v++++  ++  s  +  +a  + ss  s+++ k +++ ++   + + ++a+  m++q+  ++
  Y57G7A.2   47 QHLDFQYFQYQNQKQEVVHGAHCMGTVGSSWNEQVAVKKPSSSQSRKGGKNKEEARE-KNH-QKNKALLEMLNQVDPAV 123 
                455556666667788888999999998888888899999898888888888777443.333.34567888888875544 PP


Internal pipeline statistics summary:
-------------------------------------
Query model(s):                            1  (1144 nodes)
Target sequences:                      25547  (11210993 residues)
Passed MSV filter:                     25547  (1); expected 25547.0 (1)
Passed bias filter:                    25547  (1); expected 25547.0 (1)
Passed Vit filter:                     25547  (1); expected 25547.0 (1)
Passed Fwd filter:                     25547  (1); expected 25547.0 (1)
Initial search space (Z):              25547  [actual number of targets]
Domain search space  (domZ):              32  [number of targets reported over threshold]
# CPU time: 49.09u 238.37s 00:04:47.46 Elapsed: 00:01:15.98
# Mc/sec: 168.80
//
