# Supplementary material for: Potential Conservation of Circadian Clock Proteins in the phylum Nematoda as Revealed by Bioinformatic Searches
Source: PLoS One. 2014 Nov 14;9(11):e112871. doi: 10.1371/journal.pone.0112871 (PMC4232591; doi:10.1371/journal.pone.0112871)
Supplement: File S1 — HMM profiles used in this work and HMMsearch results. (ZIP) [file pone.0112871.s007.zip › HMMs-CE/Mamiferos/Per1-aln.fasta.hmm.res]

# hmmsearch :: search profile(s) against a sequence database
# HMMER 3.0 (March 2010); http://hmmer.org/
# Copyright (C) 2010 Howard Hughes Medical Institute.
# Freely distributed under the GNU General Public License (GPLv3).
# - - - - - - - - - - - - - - - - - - - - - - - - - - - - - - - - - - - -
# query HMM file:                  Per1-aln.fasta.hmm
# target sequence database:        ../../../../ProteomasGus/wormpep229
# Max sensitivity mode:            on [all heuristic filters off]
# - - - - - - - - - - - - - - - - - - - - - - - - - - - - - - - - - - - -

Query:       Per1-aln  [M=1287]
Scores for complete sequences (score includes all domains):
   --- full sequence ---   --- best 1 domain ---    -#dom-
    E-value  score  bias    E-value  score  bias    exp  N  Sequence     Description
    ------- ------ -----    ------- ------ -----   ---- --  --------     -----------
    7.5e-17   60.8   0.1    9.6e-17   60.4   0.1    1.1  1  F47F6.1c     CE10706	WBGene00018572	locus:lin-42	status:Conf
    1.5e-16   59.7   0.5    1.5e-16   59.7   0.4    2.6  3  F47F6.1b     CE37237	WBGene00018572	locus:lin-42	status:Conf
     0.0015   16.7   0.0     0.0022   16.1   0.0    1.2  1  C25A1.11a    CE08377	WBGene00000095	locus:aha-1	aryl hydroca
      0.003   15.7   0.0     0.0045   15.1   0.0    1.2  1  C25A1.11b    CE44231	WBGene00000095	locus:aha-1	status:Confi
  ------ inclusion threshold ------
      0.024   12.7   5.8      0.028   12.5   4.0    1.0  1  B0261.6a     CE29532	WBGene00015094	status:Confirmed	UniProt
      0.053   11.6   0.0       0.11   10.5   0.0    1.4  1  C15C8.2a     CE30427	WBGene00000521	locus:cky-1	Human ARNT-i
      0.059   11.4   0.0       0.12   10.4   0.0    1.4  1  C15C8.2b     CE41867	WBGene00000521	locus:cky-1	status:Confi
       0.18    9.8   0.2       0.28    9.2   0.1    1.2  1  B0001.6      CE31863	WBGene00007091	status:Confirmed	UniProt
       0.21    9.6   0.4       0.22    9.5   0.3    1.0  1  Y116A8B.4    CE39639	WBGene00013781	status:Predicted	UniProt
       0.54    8.2   0.6       0.68    7.9   0.4    1.0  1  Y17G7B.20d   CE46714	WBGene00012471	status:Confirmed
        0.8    7.7   1.2          1    7.3   0.9    1.1  1  Y17G7B.20b   CE41848	WBGene00012471	status:Confirmed	UniProt
       0.81    7.6   3.3        1.1    7.3   2.3    1.1  1  T27F7.2c     CE30457	WBGene00020867	locus:shc-2	status:Parti
        1.2    7.0   2.0          2    6.4   1.4    1.3  1  ZK673.11b    CE39309	WBGene00014065	status:Confirmed	UniProt
        1.2    7.0   1.2        1.6    6.7   0.9    1.1  1  Y17G7B.20a   CE32515	WBGene00012471	status:Confirmed	UniProt
        1.4    6.9   4.3        1.7    6.6   3.0    1.0  1  C18A3.8      CE36629	WBGene00001958	locus:hlh-14	helix-loop-
        1.6    6.7   0.0          2    6.4   0.0    1.0  1  F43H9.4      CE27381	WBGene00018400	status:Confirmed	UniProt
        1.8    6.5   0.1        8.9    4.2   0.1    1.8  2  T08G11.1a    CE13443	WBGene00011629	nucleotide binding prote
          2    6.3   1.7        2.3    6.1   1.2    1.0  1  F20G2.6a     CE34823	WBGene00008989	status:Confirmed	UniProt
        2.2    6.2   0.0        2.2    6.2   0.0    1.0  1  R151.4b      CE32712	WBGene00020108	Tyrosine kinase	status:C
        2.3    6.1   2.8        2.7    5.9   1.9    1.0  1  ZK896.7      CE43796	WBGene00014138	locus:clec-186	lectin (C
        2.4    6.1   1.4        4.6    5.2   1.0    1.3  1  ZK809.5a     CE28874	WBGene00014087	status:Partially_confirm
        2.4    6.1   1.4        4.6    5.2   1.0    1.3  1  ZK809.5b     CE33911	WBGene00014087	status:Partially_confirm
        2.5    6.0   1.2         20    3.0   2.0    1.5  2  F40H6.4      CE01281	WBGene00006547	locus:tbx-11	status:Part
        2.5    6.0   0.1        3.6    5.5   0.0    1.1  1  F22D3.2b     CE43954	WBGene00017699	status:Partially_confirm
        2.5    6.0   1.0        2.9    5.8   0.7    1.1  1  Y39B6A.12b   CE38444	WBGene00012674	locus:bed-1	status:Confi
        2.8    5.8   1.6        3.4    5.6   1.1    1.1  1  Y39B6A.12a   CE29855	WBGene00012674	locus:bed-1	status:Confi
          3    5.8   0.1        4.3    5.2   0.0    1.1  1  F22D3.2a     CE44003	WBGene00017699	status:Partially_confirm
          3    5.7   0.7        3.4    5.6   0.5    1.1  1  R05F9.1d     CE36498	WBGene00019888	status:Partially_confirm
          4    5.3   0.9        5.5    4.9   0.6    1.0  1  F40E10.5     CE05840	WBGene00009573	status:Confirmed	UniProt
        4.3    5.3   0.5        6.2    4.7   0.4    1.2  1  F47B3.1      CE10616	WBGene00018525	protein-tyrosine phospha
        4.3    5.2   1.2        4.7    5.1   0.8    1.1  1  ZK813.1      CE33752	WBGene00022820	status:Confirmed	UniProt
        4.5    5.2   0.7        4.5    5.2   0.5    1.0  1  Y43F8C.10b   CE44151	WBGene00012832	locus:dmd-3	status:Confi
        4.7    5.1   0.0        5.3    4.9   0.0    1.1  1  F14F9.6      CE36823	WBGene00017469	status:Predicted	UniProt
          5    5.0   3.7          9    4.2   2.5    1.4  1  M03D4.4b     CE37783	WBGene00019751	status:Partially_confirm
        5.3    4.9   3.5        7.3    4.5   2.4    1.1  1  C29H12.3a    CE29201	WBGene00004346	locus:rgs-3	1R20 protein
        5.6    4.9   3.1        6.5    4.7   2.1    1.0  1  C47E12.12    CE44509	WBGene00008155	status:Partially_confirm
        5.8    4.8   0.1        8.7    4.2   0.1    1.1  1  T08G11.1b    CE30353	WBGene00011629	nucleotide binding prote
        6.2    4.7   3.8        6.8    4.6   2.6    1.1  1  ZK813.3      CE41093	WBGene00022822	status:Confirmed	UniProt
        6.6    4.6   3.8         12    3.8   2.6    1.4  1  M03D4.4a     CE29432	WBGene00019751	zinc-finger protein	stat
          7    4.5   4.1        7.4    4.5   2.8    1.0  1  Y23H5B.2     CE23008	WBGene00021273	status:Predicted	UniProt
        7.1    4.5   3.9        8.2    4.3   2.7    1.0  1  F52B11.6     CE39736	WBGene00002117	locus:ins-34	status:Conf
        7.2    4.5   5.2         13    3.6   3.6    1.4  1  W10G11.6     CE14812	WBGene00021139	locus:clec-128	status:Pr
        7.3    4.5   2.9        8.7    4.2   2.0    1.0  1  F26B1.8      CE43996	WBGene00194703	status:Confirmed	UniProt
        7.5    4.4   0.1        8.6    4.2   0.0    1.0  1  C05C8.9a     CE28884	WBGene00015466	locus:hyls-1	status:Conf
          8    4.3   0.4        9.8    4.1   0.2    1.0  1  C55A6.3      CE41881	WBGene00008332	dehydrogenase	status:Par
        8.2    4.3   0.5        8.3    4.3   0.4    1.1  1  ZK930.3a     CE37948	WBGene00014153	locus:vab-23	status:Conf
        8.3    4.3   0.4         11    3.9   0.2    1.0  1  F32B5.6d     CE36150	WBGene00017979	status:Confirmed	UniProt
        8.3    4.3   0.1         18    3.2   0.1    1.4  1  Y55D5A.5b    CE42198	WBGene00000898	locus:daf-2	status:Confi
        8.8    4.2   0.4         12    3.8   0.3    1.2  1  F45D3.2      CE38517	WBGene00009722	status:Confirmed	UniProt
        8.8    4.2   2.7         10    4.0   1.8    1.2  1  W03D8.3      CE26953	WBGene00020986	status:Confirmed	UniProt
        8.9    4.2   0.6         13    3.6   0.4    1.3  1  F43G6.4      CE31700	WBGene00009657	transcriptional regulato
          9    4.2   4.4         13    3.6   3.1    1.1  1  R06F6.6      CE01622	WBGene00011069	locus:ceh-62	Homeobox do
        9.1    4.2   1.8         12    3.7   1.2    1.2  1  ZK867.1d     CE29653	WBGene00044068	locus:syd-9	status:Parti
        9.6    4.1   0.1         14    3.6   0.1    1.1  1  T01A4.1a     CE33582	WBGene00020131	locus:gcy-28	natriuretic
        9.8    4.1   0.1         14    3.6   0.1    1.1  1  T01A4.1d     CE43478	WBGene00020131	locus:gcy-28	status:Part
        9.9    4.0   5.9       0.81    7.6   0.2    1.7  2  F59B10.1     CE36940	WBGene00004134	locus:pqn-47	status:Part


Domain annotation for each sequence (and alignments):
>> F47F6.1c  CE10706	WBGene00018572	locus:lin-42	status:Confirmed	UniProt:P91313	protein_id:CCD71437.1
   #    score  bias  c-Evalue  i-Evalue hmmfrom  hmm to    alifrom  ali to    envfrom  env to     acc
 ---   ------ ----- --------- --------- ------- -------    ------- -------    ------- -------    ----
   1 !   60.4   0.1   2.1e-19   9.6e-17     358     504 ..     165     316 ..     144     337 .. 0.84

  Alignments for each domain:
  == domain 1    score: 60.4 bits;  conditional E-value: 2.1e-19
  Per1-aln 358 rift..trhtpsclfqdvderaapllgylpqdllgapvllflhpedrplmlaihkkilqlagqpfdh.spirfcarngeyvtmdtswagfvhpwsrkvafv 455
                +ft  t+h+ +c +  +d  + p lg lp dl+g  +l f++  d  ++   h  + +  g+     + +r+ a ng  +  +t w+ +v pw+rk+ +v
  F47F6.1c 165 HVFTfiTKHSSTCALTHIDYASIPYLGLLPTDLIGKSLLAFVYSPDVHVVRQAHIDLHNSRGKIVKSiADLRLVAHNGSILRCQTEWSAYVNPWTRKMELV 265
               5554449*******************************************************99865378******************************* PP

  Per1-aln 456 lgrhkvrtaplne.dvftppap.spalsldsdiqelseqihrlllqpvhss 504
               + rh++ + p+ + dv++ p p   + +l + + +  e+  r +++ v s+
  F47F6.1c 266 VARHRICSLPIGDsDVISSPPPgIQSNTLPPVMAKTFEDELRTIMNKVSSA 316
               **********96438987555515788888888888888888888888775 PP

>> F47F6.1b  CE37237	WBGene00018572	locus:lin-42	status:Confirmed	UniProt:Q65ZG8	protein_id:CCD71436.1
   #    score  bias  c-Evalue  i-Evalue hmmfrom  hmm to    alifrom  ali to    envfrom  env to     acc
 ---   ------ ----- --------- --------- ------- -------    ------- -------    ------- -------    ----
   1 !   59.7   0.4   3.3e-19   1.5e-16     359     505 ..     168     318 ..     145     323 .. 0.84
   2 !    7.7   0.4    0.0017      0.79     589     645 ..     359     424 ..     346     431 .. 0.66
   3 ?   -2.7   0.7       2.3     1e+03     866     866 ..     501     501 ..     436     595 .. 0.40

  Alignments for each domain:
  == domain 1    score: 59.7 bits;  conditional E-value: 3.3e-19
  Per1-aln 359 ifttrhtpsclfqdvderaapllgylpqdllgapvllflhpedrplmlaihkkilqlagqpfdh.spirfcarngeyvtmdtswagfvhpwsrkvafvlgr 458
                f t+h+ +c +  +d  + p lg lp dl+g  +l f++  d  ++   h  + +  g+     + +r+ a ng  +  +t w+ +v pw+rk+ +v+ r
  F47F6.1b 168 TFITKHSSTCALTHIDYASIPYLGLLPTDLIGKSLLAFVYSPDVHVVRQAHIDLHNSRGKIVKSiADLRLVAHNGSILRCQTEWSAYVNPWTRKMELVVAR 268
               3569*******************************************************99865378********************************** PP

  Per1-aln 459 hkvrtaplne.dvftppap.spalsldsdiqelse.qihrlllqpvhsss 505
               h++ + p+ + dv++ p p   + +l + + +  e +++ ++ +pv s+s
  F47F6.1b 269 HRICSLPIGDsDVISSPPPgIQSNTLPPVMAKTFEdELRTIMNKPVPSTS 318
               *******9643898755551578888887766555156666778998887 PP

  == domain 2    score: 7.7 bits;  conditional E-value: 0.0017
  Per1-aln 589 pcqspdpelevapakeqaplalapeeaerkeass.........csyqqincldsilrylescnips 645
               + q+++ ++++a+a + a+ a+++  + rk as+          sy qincl+ + r l+s   p+
  F47F6.1b 359 AQQQQKVAVAAAAAAQAAQAAVVATAQIRKVASAppttstdppLSYTQINCLENVHRLLKSQSRPE 424
               344555556666666666666666666666666422222222369***************988775 PP

  == domain 3    score: -2.7 bits;  conditional E-value: 2.3
  Per1-aln 866 a 866
               a
  F47F6.1b 501 A 501
               2 PP

>> C25A1.11a  CE08377	WBGene00000095	locus:aha-1	aryl hydrocarbon receptor nuclear translocator	status:Confirmed	UniProt
   #    score  bias  c-Evalue  i-Evalue hmmfrom  hmm to    alifrom  ali to    envfrom  env to     acc
 ---   ------ ----- --------- --------- ------- -------    ------- -------    ------- -------    ----
   1 !   16.1   0.0   4.9e-06    0.0022     204     481 ..     117     409 ..     103     414 .. 0.75

  Alignments for each domain:
  == domain 1    score: 16.1 bits;  conditional E-value: 4.9e-06
   Per1-aln 204 elehitseytlrnqdtfsvavsfltgrivyiseqagvllrckrdvfrgarfsellapqdvgv....fygstaps.rlpt..wgtgasag.sglkdftqek 295
                el+h+     l   + f   v   tg+++y+++  + +l+ k++ +    + el+ p+d       + gs +   ++     g+    g s+   ++  +
  C25A1.11a 117 ELKHLI----LEAANGFLFVVCCQTGKVLYVADSITPVLNLKQEDWLQRNLNELIHPDDQDKirdqLCGSEVSVnKVLDlkSGSVKREGaSTRVHMSCRR 212
                555553....55667888899999********************99999********9976511115566544313332113444444514455677888 PP

   Per1-aln 296 svfcrirgg...p...dr.......dpgpryqpfrltpyvtkir.vsdgapaqpcclliaerihsgyeaprippdkrifttrhtpsclfqdvderaapll 381
                  +cr+r g   p    r       ++g  y  +  t y+         apa  c + ia    +       p     f+ r +    +  +d r + l+
  C25A1.11a 213 GFICRMRVGalePlhrLRnrrplfqHAGQNYVVMHCTGYIKNAPpQGINAPASSCLVAIARLQVASMPVCADPTSTNQFSVRVSEDGKMTFIDARVSDLI 312
                999***99834323222311111113455566677788877664134579999999999988888889999999************************** PP

   Per1-aln 382 gylpqdllgapvllflhpedrplmlaihkkilqlagqpfdhspirfcarngeyvtmdtswagfvhpwsrkvafvlgrhkvrt.aplnedvftppapspal 480
                g   ++l+g     + hp d   +      +  l+ qp+    ir  +   +y+    s   f+ p+s +  +v+  h++     +n+ v +p +p p  
  C25A1.11a 313 GLSSDQLIGRYWWNLAHPADEKTLQDS--FVALLSDQPMR-INIRVRT-STDYIPCTVSAYKFMNPYSEQFEYVVATHQIAPqEDINNWVTAPTVPQPQA 408
                ********************9877654..45668999985.4677644.679***************************975157999999999999976 PP

   Per1-aln 481 s 481
                s
  C25A1.11a 409 S 409
                5 PP

>> C25A1.11b  CE44231	WBGene00000095	locus:aha-1	status:Confirmed	UniProt:O44711	protein_id:CBH29653.1
   #    score  bias  c-Evalue  i-Evalue hmmfrom  hmm to    alifrom  ali to    envfrom  env to     acc
 ---   ------ ----- --------- --------- ------- -------    ------- -------    ------- -------    ----
   1 !   15.1   0.0     1e-05    0.0045     204     481 ..     117     407 ..     103     412 .. 0.73

  Alignments for each domain:
  == domain 1    score: 15.1 bits;  conditional E-value: 1e-05
   Per1-aln 204 elehitseytlrnqdtfsvavsfltgrivyiseqagvllrckrdvfrgarfsellapqdvgv....fygstaps.rlpt..wgtgasag.sglkdftqek 295
                el+h+     l   + f   v   tg+++y+++  + +l+ k++ +    + el+ p+d       + gs +   ++     g+    g s+   ++  +
  C25A1.11b 117 ELKHLI----LEAANGFLFVVCCQTGKVLYVADSITPVLNLKQEDWLQRNLNELIHPDDQDKirdqLCGSEVSVnKVLDlkSGSVKREGaSTRVHMSCRR 212
                555553....55667888899999********************99999********9976511115566544313332113444444514455677888 PP

   Per1-aln 296 svfcrirgg...p...dr.......dpgpryqpfrltpyvtkir.vsdgapaqpcclliaerihsgyeaprippdkrifttrhtpsclfqdvderaapll 381
                  +cr+r g   p    r       ++g  y  +  t y+         apa  c + ia r+ s       p     f+ r +    +  +d r + l+
  C25A1.11b 213 GFICRMRVGalePlhrLRnrrplfqHAGQNYVVMHCTGYIKNAPpQGINAPASSCLVAIA-RVASM-PVCADPTSTNQFSVRVSEDGKMTFIDARVSDLI 310
                999***998333232223111111133445556677777766541344688887766666.77664.45566999999********************** PP

   Per1-aln 382 gylpqdllgapvllflhpedrplmlaihkkilqlagqpfdhspirfcarngeyvtmdtswagfvhpwsrkvafvlgrhkvrt.aplnedvftppapspal 480
                g   ++l+g     + hp d   +      +  l+ qp+    ir  +   +y+    s   f+ p+s +  +v+  h++     +n+ v +p +p p  
  C25A1.11b 311 GLSSDQLIGRYWWNLAHPADEKTLQDS--FVALLSDQPMR-INIRVRT-STDYIPCTVSAYKFMNPYSEQFEYVVATHQIAPqEDINNWVTAPTVPQPQA 406
                ********************9877654..45668999985.4677644.679***************************975157999999999999976 PP

   Per1-aln 481 s 481
                s
  C25A1.11b 407 S 407
                5 PP

>> B0261.6a  CE29532	WBGene00015094	status:Confirmed	UniProt:O01440	protein_id:CCD61574.1
   #    score  bias  c-Evalue  i-Evalue hmmfrom  hmm to    alifrom  ali to    envfrom  env to     acc
 ---   ------ ----- --------- --------- ------- -------    ------- -------    ------- -------    ----
   1 ?   12.5   4.0   6.2e-05     0.028    1055    1143 ..      28     114 ..      18     130 .. 0.82

  Alignments for each domain:
  == domain 1    score: 12.5 bits;  conditional E-value: 6.2e-05
  Per1-aln 1055 tgsaasgslgsglgsgsgsgsheggstsasitrssqsshtskyfgsidsseaeagaaqaraepgdqvikyvlqdpiwlllanadqrvmm 1143
                + s++s s++s++g   g+ s  + s+  s+t s +s+ ++  + s+ s+ea + a    +  gd+   y l d   +++ n  + v++
  B0261.6a   28 SRSTSSSSVTSSSG--HGASSFSEDSSVRSVTNSVRSTRSAGSIMSMASAEASVVAPDLTIYHGDRKQSYQLADKGKMVVINRKNGVIV 114 
                44566666666655..5667778889999*********************************************999999888776654 PP

>> C15C8.2a  CE30427	WBGene00000521	locus:cky-1	Human ARNT-interacting protein like	status:Partially_confirmed	UniProt:Q
   #    score  bias  c-Evalue  i-Evalue hmmfrom  hmm to    alifrom  ali to    envfrom  env to     acc
 ---   ------ ----- --------- --------- ------- -------    ------- -------    ------- -------    ----
   1 ?   10.5   0.0   0.00024      0.11     287     440 ..     221     384 ..     212     387 .. 0.73

  Alignments for each domain:
  == domain 1    score: 10.5 bits;  conditional E-value: 0.00024
  Per1-aln 287 glkdftqeksvfcrirggpdrdpgpryqpfrl..tpyvtkirvsdgapaqpcclliaerihsgyeaprippdk.........rifttrhtpsclfqdvder 376
               g   f +e+  +cr++     +   +y+ f l    y+      +   aq       + + s y  p i p+           +f+t+h     f++ d  
  C15C8.2a 221 GAATFPEERVFICRLNLARTAKRQLQYHKFVLfqGRYIQPAEFYQQLNAQNSQPDCDQPVFSAYCQPLINPENaegmstgntHVFSTQHYLDMKFKEADTM 321
               556677777777777777777777777777762235776666666655555555556778888888888776422222222279***************** PP

  Per1-aln 377 aapllgylpqdllgapvllflhpedrplmlaihkkilqlagqpfdhspirfcarngeyvtmdts 440
               a+  lg+  ++l g     ++hp+  p +   h+ + q   +    + ir+ a nge++ + t 
  C15C8.2a 322 ASQHLGFSKEQLKGMSWYGMIHPNHVPEIAHKHRLLCQE-KEGSVLALIRLQAANGEWIWLHTV 384
               ***************************987777766664.44455689**********998886 PP

>> C15C8.2b  CE41867	WBGene00000521	locus:cky-1	status:Confirmed	UniProt:Q2WGN7	protein_id:CAP46770.1
   #    score  bias  c-Evalue  i-Evalue hmmfrom  hmm to    alifrom  ali to    envfrom  env to     acc
 ---   ------ ----- --------- --------- ------- -------    ------- -------    ------- -------    ----
   1 ?   10.4   0.0   0.00027      0.12     287     440 ..     221     384 ..     212     387 .. 0.73

  Alignments for each domain:
  == domain 1    score: 10.4 bits;  conditional E-value: 0.00027
  Per1-aln 287 glkdftqeksvfcrirggpdrdpgpryqpfrl..tpyvtkirvsdgapaqpcclliaerihsgyeaprippdk.........rifttrhtpsclfqdvder 376
               g   f +e+  +cr++     +   +y+ f l    y+      +   aq       + + s y  p i p+           +f+t+h     f++ d  
  C15C8.2b 221 GAATFPEERVFICRLNLARTAKRQLQYHKFVLfqGRYIQPAEFYQQLNAQNSQPDCDQPVFSAYCQPLINPENaegmstgntHVFSTQHYLDMKFKEADTM 321
               556677777777777777777777777777762235776666666655555555556778888888888776422222222279***************** PP

  Per1-aln 377 aapllgylpqdllgapvllflhpedrplmlaihkkilqlagqpfdhspirfcarngeyvtmdts 440
               a+  lg+  ++l g     ++hp+  p +   h+ + q   +    + ir+ a nge++ + t 
  C15C8.2b 322 ASQHLGFSKEQLKGMSWYGMIHPNHVPEIAHKHRLLCQE-KEGSVLALIRLQAANGEWIWLHTV 384
               ***************************987777766664.44455689**********998886 PP

>> B0001.6  CE31863	WBGene00007091	status:Confirmed	UniProt:Q17415	protein_id:CAA93455.2
   #    score  bias  c-Evalue  i-Evalue hmmfrom  hmm to    alifrom  ali to    envfrom  env to     acc
 ---   ------ ----- --------- --------- ------- -------    ------- -------    ------- -------    ----
   1 ?    9.2   0.1   0.00061      0.28     499     622 ..     491     614 ..     482     642 .. 0.71

  Alignments for each domain:
  == domain 1    score: 9.2 bits;  conditional E-value: 0.00061
  Per1-aln 499 qpvhsssptglcgvgpltspgpllspgsssdsnggdaegpg.ppapvtfqqickdvhlvkhqgqqlfiesrakpkprprllatgt...fkakalpcqspdp 595
               q   sss+ gl    p+       +p s s s   d++        +t  +  kd+ +vk +  +l+ie +a  k   +l+a+ +   +k k+l+++ +d 
   B0001.6 491 QSHDSSSTDGLRDTSPVG---NNTNPRSGSPSCHSDTHSSVsSSLWITTINSSKDLEFVKNEYIKLWIEDQASQKEMKNLKAKRIelkMKQKKLKAELNDE 588
               555677777887777765...4567888888888888766514567999999**********************999999998642225667777776666 PP

  Per1-aln 596 elevapakeqaplalapeeaerkeass 622
               +++ ++  e+a+    +e+ae k+  s
   B0001.6 589 KMKNQKL-EEAAFNDRKEKAELKKKVS 614
               6655544.4555566777777554433 PP

>> Y116A8B.4  CE39639	WBGene00013781	status:Predicted	UniProt:O62402	protein_id:CAA16289.2
   #    score  bias  c-Evalue  i-Evalue hmmfrom  hmm to    alifrom  ali to    envfrom  env to     acc
 ---   ------ ----- --------- --------- ------- -------    ------- -------    ------- -------    ----
   1 ?    9.5   0.3   0.00049      0.22     501     544 ..      24      68 ..      17      82 .. 0.84

  Alignments for each domain:
  == domain 1    score: 9.5 bits;  conditional E-value: 0.00049
   Per1-aln 501 vhsssptglcgvg.pltspgpllspgsssdsnggdaegpgppapv 544
                v s++pt l+  g p  s +++ spgss +s++ +  +  pp+p 
  Y116A8B.4  24 VTSPTPTCLVESGhPEYSNSTFNSPGSSNESQRPNYYQIQPPSPG 68 
                67889999888775889*****************99999999994 PP

>> Y17G7B.20d  CE46714	WBGene00012471	status:Confirmed
   #    score  bias  c-Evalue  i-Evalue hmmfrom  hmm to    alifrom  ali to    envfrom  env to     acc
 ---   ------ ----- --------- --------- ------- -------    ------- -------    ------- -------    ----
   1 ?    7.9   0.4    0.0015      0.68     948    1080 ..      13     158 ..       6     181 .. 0.67

  Alignments for each domain:
  == domain 1    score: 7.9 bits;  conditional E-value: 0.0015
    Per1-aln  948 tpashspsp.slpplppsppkrpdsplfnsrcssplqlnll.qleeppraeggavaggpgssagppppse........eaaepearlvevtessnqd 1034
                   pas sp     +pl+ s+++r+++p fn   s pl      +   p+++ + +  ++   + + ++ +e           e e rl+   ++  + 
  Y17G7B.20d   13 NPASPSPYMqEHKPLKMSTARRTQNPYFNPYSSGPLVKSPSsKRGRPSKVTSNSKMANYARNYREQKKNEmstlqmhnSELEAELRLAREENAKMKK 109 
                  45555554314579999******************97765414444555555444444444433333332111111004456777788888888899 PP

    Per1-aln 1035 alsgssdl...lelllqedsrsgtgsaasgslgsglgsgsgsgsheggs 1080
                  al+ +sd    l+ ++++ds+     a+ gs  s+ g+ +g   h g+ 
  Y17G7B.20d  110 ALAKASDEitqLKKVIDQDSQIARVVATMGSAQSAPGARAGVCVHVGAL 158 
                  999999851225567899***************************9863 PP

>> Y17G7B.20b  CE41848	WBGene00012471	status:Confirmed	UniProt:A8XJ46	protein_id:CAP19353.1
   #    score  bias  c-Evalue  i-Evalue hmmfrom  hmm to    alifrom  ali to    envfrom  env to     acc
 ---   ------ ----- --------- --------- ------- -------    ------- -------    ------- -------    ----
   1 ?    7.3   0.9    0.0022         1     947    1080 ..      49     195 ..      33     218 .. 0.67

  Alignments for each domain:
  == domain 1    score: 7.3 bits;  conditional E-value: 0.0022
    Per1-aln  947 ptpashspsp.slpplppsppkrpdsplfnsrcssplqlnll.qleeppraeggavaggpgssagppppse........eaaepearlvevtessnq 1033
                    pas sp     +pl+ s+++r+++p fn   s pl      +   p+++ + +  ++   + + ++ +e           e e rl+   ++  +
  Y17G7B.20b   49 ENPASPSPYMqEHKPLKMSTARRTQNPYFNPYSSGPLVKSPSsKRGRPSKVTSNSKMANYARNYREQKKNEmstlqmhnSELEAELRLAREENAKMK 145 
                  345555554314679999******************9776541444455555554444444443333333211111100445677778888888889 PP

    Per1-aln 1034 dalsgssdl...lelllqedsrsgtgsaasgslgsglgsgsgsgsheggs 1080
                   al+ +sd    l+ ++++ds+     a+ gs  s+ g+ +g   h g+ 
  Y17G7B.20b  146 KALAKASDEitqLKKVIDQDSQIARVVATMGSAQSAPGARAGVCVHVGAL 195 
                  9999999851225567899***************************9863 PP

>> T27F7.2c  CE30457	WBGene00020867	locus:shc-2	status:Partially_confirmed	UniProt:Q8T3C2	protein_id:CCD72090.1
   #    score  bias  c-Evalue  i-Evalue hmmfrom  hmm to    alifrom  ali to    envfrom  env to     acc
 ---   ------ ----- --------- --------- ------- -------    ------- -------    ------- -------    ----
   1 ?    7.3   2.3    0.0023       1.1     487     545 ..      83     142 ..      43     149 .. 0.86

  Alignments for each domain:
  == domain 1    score: 7.3 bits;  conditional E-value: 0.0023
  Per1-aln 487 qelseqihrlllqpv.hsssptglcgvgpltspgpllspgsssdsnggdaegpgppapvt 545
                +l +q++     pv   + pt lc    +ts++++ s  ss  s +     p ppap t
  T27F7.2c  83 LQLQNQMRCAASSPVpEEPRPTDLCAASTTTSTSSVASSSSSNGSSSSTDTSPVPPAPQT 142
               56777777777888844689*******************999999999999*******87 PP

>> ZK673.11b  CE39309	WBGene00014065	status:Confirmed	UniProt:Q2XN08	protein_id:CAJ43439.1
   #    score  bias  c-Evalue  i-Evalue hmmfrom  hmm to    alifrom  ali to    envfrom  env to     acc
 ---   ------ ----- --------- --------- ------- -------    ------- -------    ------- -------    ----
   1 ?    6.4   1.4    0.0044         2     912     994 ..      39     124 ..      19     165 .. 0.64

  Alignments for each domain:
  == domain 1    score: 6.4 bits;  conditional E-value: 0.0044
   Per1-aln 912 apl.vtplvalvlpnylfp..tpssypygvsqapaegpptpashspspslpplppsppkrpdsplfnsrcssplqlnllqleeppr 994
                +pl  tp v++   ny     +++s + g        pp  +s s+    pp  p+  k+   pl  sr  sp+ +nl+   ++  
  ZK673.11b  39 TPLqTTPAVSIASGNYKNYgsSSPSTSSGSDSRIQLLPPILSSSSSDSPPPPRRPNHGKTLIVPLNASRYRSPMTMNLVGTPDSRL 124
                555246788888888865411333445555555555555544444433344555556666778***************97655433 PP

>> Y17G7B.20a  CE32515	WBGene00012471	status:Confirmed	UniProt:Q8I4E8	protein_id:CAD56603.1
   #    score  bias  c-Evalue  i-Evalue hmmfrom  hmm to    alifrom  ali to    envfrom  env to     acc
 ---   ------ ----- --------- --------- ------- -------    ------- -------    ------- -------    ----
   1 ?    6.7   0.9    0.0035       1.6     947    1080 ..      94     240 ..      78     263 .. 0.67

  Alignments for each domain:
  == domain 1    score: 6.7 bits;  conditional E-value: 0.0035
    Per1-aln  947 ptpashspsp.slpplppsppkrpdsplfnsrcssplqlnll.qleeppraeggavaggpgssagppppse........eaaepearlvevtessnq 1033
                    pas sp     +pl+ s+++r+++p fn   s pl      +   p+++ + +  ++   + + ++ +e           e e rl+   ++  +
  Y17G7B.20a   94 ENPASPSPYMqEHKPLKMSTARRTQNPYFNPYSSGPLVKSPSsKRGRPSKVTSNSKMANYARNYREQKKNEmstlqmhnSELEAELRLAREENAKMK 190 
                  345555554314679999******************9776541444455555554444444443333333211111100445677778888888889 PP

    Per1-aln 1034 dalsgssdl...lelllqedsrsgtgsaasgslgsglgsgsgsgsheggs 1080
                   al+ +sd    l+ ++++ds+     a+ gs  s+ g+ +g   h g+ 
  Y17G7B.20a  191 KALAKASDEitqLKKVIDQDSQIARVVATMGSAQSAPGARAGVCVHVGAL 240 
                  9999999851225567899***************************9863 PP

>> C18A3.8  CE36629	WBGene00001958	locus:hlh-14	helix-loop-helix transcription factor	status:Partially_confirmed	UniProt
   #    score  bias  c-Evalue  i-Evalue hmmfrom  hmm to    alifrom  ali to    envfrom  env to     acc
 ---   ------ ----- --------- --------- ------- -------    ------- -------    ------- -------    ----
   1 ?    6.6   3.0    0.0037       1.7     828     963 ..      99     237 ..      81     245 .. 0.69

  Alignments for each domain:
  == domain 1    score: 6.6 bits;  conditional E-value: 0.0037
  Per1-aln 828 ppgrrhhcrskakrsrhhqtpraeapcyvskpspvppsapwppppattpfpavvqpyplpvfsprggpqplppap....tsvppaafsaplvtplvalvlp 924
                +++++ +r++ +r+r hq+++   +   ++  p + +  w+     t   av    +l+v+ ++   qp+ +++    t  ++  f++  v    ++ lp
   C18A3.8  99 MAKKNQVARNERERKRVHQVNH-GFDVLRNRLQPKNHTKKWSKA--DTLREAVKYIQQLQVLLNQDPQQPSVSSStpdyTMNNSNNFNNYAVKEEFSMYLP 196
               4556667777788888888765.556677788888888899865..55556666666677777777666665554011144567789999999******** PP

  Per1-aln 925 nylfp.tpssypygvsqapaegpptpashs.pspslpplpp 963
               +++ p ++ s+p+g    + ++p++ +s s  sp+    pp
   C18A3.8 197 QNYCPqNQMSVPHGDVSHNFNSPTSSVSSSsYSPTQMCYPP 237
               8888857789****999999999887665414665544444 PP

>> F43H9.4  CE27381	WBGene00018400	status:Confirmed	UniProt:Q95ZT6	protein_id:CCD71176.1
   #    score  bias  c-Evalue  i-Evalue hmmfrom  hmm to    alifrom  ali to    envfrom  env to     acc
 ---   ------ ----- --------- --------- ------- -------    ------- -------    ------- -------    ----
   1 ?    6.4   0.0    0.0043         2     788     854 ..      79     145 ..      70     183 .. 0.76

  Alignments for each domain:
  == domain 1    score: 6.4 bits;  conditional E-value: 0.0043
  Per1-aln 788 qkeeqaflsrfrdlgrlrgldsssvapsapgergchhgpvppgrrhhcrskakrsrhhqtpraeapc 854
               +  e+ fl+ f ++ + +gl + s aps+ +e++ +++  +  ++   +++ +++  h  + +e++ 
   F43H9.4  79 KFREEDFLAVFDEFCKTNGLFAGSNAPSTVAEKCYTKAIEKYMKKNNINAEVQNKSTHFFAMNESQI 145
               557889***************************9999999988888888887777666666666554 PP

>> T08G11.1a  CE13443	WBGene00011629	nucleotide binding protein	status:Partially_confirmed	UniProt:Q94010	protein_id:CAB
   #    score  bias  c-Evalue  i-Evalue hmmfrom  hmm to    alifrom  ali to    envfrom  env to     acc
 ---   ------ ----- --------- --------- ------- -------    ------- -------    ------- -------    ----
   1 ?    4.2   0.1     0.019       8.9     521     601 ..    1535    1612 ..    1523    1664 .. 0.78
   2 ?   -0.8   0.0      0.63   2.9e+02     613     668 ..    2219    2277 ..    2195    2283 .. 0.75

  Alignments for each domain:
  == domain 1    score: 4.2 bits;  conditional E-value: 0.019
   Per1-aln  521 llspgsssdsnggdaegpgppapvtfqqickdvhlvkhqgqqlfiesrakpkprprll.atgtfkakalpcqspdpelevap 601 
                   sp +ss   gg     gpp pv    i  d+h v      +++e   +p++   l  + +++ a + + q++d++++va 
  T08G11.1a 1535 SASPSASSTFTGGTKTSSGPPQPVGTLAIDCDMHGVE----VILVEDSMHPESTQALIlSFNVTAASHPNEQTKDTKMNVAV 1612
                 4699**********************9**99*99885....56777777777666554044455555555677777777764 PP

  == domain 2    score: -0.8 bits;  conditional E-value: 0.63
   Per1-aln  613 eeaerkeasscsyqqincldsilryles.cnipsttkrkcass..ssctassasdddkq 668 
                 e  ++k    + +  +n  d +lr++es  n+ s t r c      s+ +s   dd  q
  T08G11.1a 2219 EYGDQKVYLYAPFWLVNNTDKMLRHVESsGNMLSNTARGCVPCgkKSVVTSQENDDAVQ 2277
                 555556666666778999********97369*********8641157778888887766 PP

>> F20G2.6a  CE34823	WBGene00008989	status:Confirmed	UniProt:Q7YTN7	protein_id:CAE17798.1
   #    score  bias  c-Evalue  i-Evalue hmmfrom  hmm to    alifrom  ali to    envfrom  env to     acc
 ---   ------ ----- --------- --------- ------- -------    ------- -------    ------- -------    ----
   1 ?    6.1   1.2     0.005       2.3     803     910 ..      24     140 ..      14     157 .. 0.58

  Alignments for each domain:
  == domain 1    score: 6.1 bits;  conditional E-value: 0.005
  Per1-aln 803 rlrgldsssvapsapgergchhgpvppgrr.hhcrska......krsrhhqtpraeapcyvskpspvppsapwpp..ppattpfpavvqpyplpvfsprgg 894
                lr++ s s      + rgc ++ ++++     c++        ++++ ++t++++ p+y ++  ++++sa +p   pp ++p+ ++  p +++ +   ++
  F20G2.6a  24 MLRSFFSMSRDKRRRARRGCPQSSIANNDTeISCNNFNsnssfnRNNNSNNTSNPSPPSYYAEVMATNSSALYPVyvPPYAAPLMSLRDPRQFQGLPGLAA 124
               56777777777777778888777666544303343332000000222334445555566666666666666666445666666666666666666666666 PP

  Per1-aln 895 pqplppaptsvppaaf 910
               p p pp p+  + ++f
  F20G2.6a 125 PPPYPPPPSYHQISSF 140
               6666666666655555 PP

>> R151.4b  CE32712	WBGene00020108	Tyrosine kinase	status:Confirmed	protein_id:CCD70757.1
   #    score  bias  c-Evalue  i-Evalue hmmfrom  hmm to    alifrom  ali to    envfrom  env to     acc
 ---   ------ ----- --------- --------- ------- -------    ------- -------    ------- -------    ----
   1 ?    6.2   0.0    0.0049       2.2     397     424 ..      23      50 ..      15      56 .. 0.87

  Alignments for each domain:
  == domain 1    score: 6.2 bits;  conditional E-value: 0.0049
  Per1-aln 397 lhpedrplmlaihkkilqlagqpfdhsp 424
               l+ edrp +lai  ki q+a    d  p
   R151.4b  23 LKAEDRPSFLAILSKIEQIANVDADAPP 50 
               789****************987777655 PP

>> ZK896.7  CE43796	WBGene00014138	locus:clec-186	lectin (C-type)	status:Confirmed	UniProt:O02343	protein_id:CAB05324.2
   #    score  bias  c-Evalue  i-Evalue hmmfrom  hmm to    alifrom  ali to    envfrom  env to     acc
 ---   ------ ----- --------- --------- ------- -------    ------- -------    ------- -------    ----
   1 ?    5.9   1.9    0.0059       2.7     852     913 ..     149     210 ..      91     244 .. 0.81

  Alignments for each domain:
  == domain 1    score: 5.9 bits;  conditional E-value: 0.0059
  Per1-aln 852 apcyvskpspvppsapwppppattpfpavvqpyplpvfsprggpqplppaptsvppaafsap 913
               + ++ + p+++pp+++ +  p+tt++    q+ + ++ +p+ ++  +++++t+vpp++++ +
   ZK896.7 149 TATTSAAPTTIPPTTTTTRAPTTTTVRKTTQTTATTMTTPKPTTTVSTTTTTTVPPTTTPKA 210
               44555678888999999999999999999999999999999999999999999999887654 PP

>> ZK809.5a  CE28874	WBGene00014087	status:Partially_confirmed	UniProt:Q23600	protein_id:CAA92639.2
   #    score  bias  c-Evalue  i-Evalue hmmfrom  hmm to    alifrom  ali to    envfrom  env to     acc
 ---   ------ ----- --------- --------- ------- -------    ------- -------    ------- -------    ----
   1 ?    5.2   1.0      0.01       4.6     830     917 ..     590     677 ..     572     692 .. 0.63

  Alignments for each domain:
  == domain 1    score: 5.2 bits;  conditional E-value: 0.01
  Per1-aln 830 grrhhcrskakrsrhhqtpraeapcyvskpspvppsapwppppattpfpa....vvqpyplpvfsprggpqplppaptsvppaafsaplvtp 917
               +r        +r+r  q +     ++v  +sp p+  p  p +a  p+ a    v+ +y  +v+++r+ +q++ +a  +++     ap+v+p
  ZK809.5a 590 ARSAAKDDTDRRNRILQLATDPETSIVKPKSPEPTEEPAKPTSADNPMFAgvdpVMAEYMKKVLAARNQNQTTLSAQPTIQV----APVVVP 677
               3333333444566666777777778888899999999999999999987722224555667777777777766655544444....444433 PP

>> ZK809.5b  CE33911	WBGene00014087	status:Partially_confirmed	UniProt:Q86D01	protein_id:CAD89754.1
   #    score  bias  c-Evalue  i-Evalue hmmfrom  hmm to    alifrom  ali to    envfrom  env to     acc
 ---   ------ ----- --------- --------- ------- -------    ------- -------    ------- -------    ----
   1 ?    5.2   1.0      0.01       4.6     830     917 ..     592     679 ..     574     694 .. 0.63

  Alignments for each domain:
  == domain 1    score: 5.2 bits;  conditional E-value: 0.01
  Per1-aln 830 grrhhcrskakrsrhhqtpraeapcyvskpspvppsapwppppattpfpa....vvqpyplpvfsprggpqplppaptsvppaafsaplvtp 917
               +r        +r+r  q +     ++v  +sp p+  p  p +a  p+ a    v+ +y  +v+++r+ +q++ +a  +++     ap+v+p
  ZK809.5b 592 ARSAAKDDTDRRNRILQLATDPETSIVKPKSPEPTEEPAKPTSADNPMFAgvdpVMAEYMKKVLAARNQNQTTLSAQPTIQV----APVVVP 679
               3333333444566666777777778888899999999999999999987722224555667777777777766655544444....444433 PP

>> F40H6.4  CE01281	WBGene00006547	locus:tbx-11	status:Partially_confirmed	UniProt:Q20257	protein_id:CCD63187.1
   #    score  bias  c-Evalue  i-Evalue hmmfrom  hmm to    alifrom  ali to    envfrom  env to     acc
 ---   ------ ----- --------- --------- ------- -------    ------- -------    ------- -------    ----
   1 ?   -1.7   0.0       1.1   5.2e+02      35      98 ..      55     119 ..      46     131 .. 0.78
   2 ?    3.0   2.0     0.044        20     824     930 ..     170     280 ..     146     317 .. 0.60

  Alignments for each domain:
  == domain 1    score: -1.7 bits;  conditional E-value: 1.1
  Per1-aln  35 pcpgpsladdtdansngssgnesnghesrgasqrsshssssgngkdsallett.esskstnsqsp 98 
                c   +l dd      g    es   e +   ++  h   s  gkd  l + + +  + tn +s 
   F40H6.4  55 MCMHLDLVDDKKLRFTGGQWAESVSTEKKDPPRKVWHHNGSQTGKDWMLRNVSfDQIRITNRKSK 119
               56667888999999999999999999999999999999999999998887654245566666665 PP

  == domain 2    score: 3.0 bits;  conditional E-value: 0.044
  Per1-aln 824 hgpvppgrrhhcrskakrsrhhqtprae.apcyvskpspvppsapwppppattpfpavvqpyplp.vfsprggpqplppaptsvppa.afsaplvtplva. 920
               ++  +++  + + s++ r+r++q+p  +   +     sp p+       pa   ++ + +p  l+ ++ p  + qp+++ + ++pp   f+  l   ++  
   F40H6.4 170 NTLKTNNNPYSTGSRKDRRRERQSPVYSeGTSSEKSISPPPAKKIKDMAPALPDYSVISKPNLLQsLIFPMIAEQPSTSQSPPAPPVfPFNPDLQMQMLQp 270
               44555555666777888888888876540344444445555555555667766666666665554234555666665555444444314667777766642 PP

  Per1-aln 921 lvlpnylfpt 930
               ++lp++ fp 
   F40H6.4 271 FMLPQFGFPC 280
               6788887774 PP

>> F22D3.2b  CE43954	WBGene00017699	status:Partially_confirmed	UniProt:C8JQP9	protein_id:CCD61552.1
   #    score  bias  c-Evalue  i-Evalue hmmfrom  hmm to    alifrom  ali to    envfrom  env to     acc
 ---   ------ ----- --------- --------- ------- -------    ------- -------    ------- -------    ----
   1 ?    5.5   0.0    0.0078       3.6     843     930 ..     131     223 ..      85     235 .. 0.75

  Alignments for each domain:
  == domain 1    score: 5.5 bits;  conditional E-value: 0.0078
  Per1-aln 843 rhhqtpraeapcyvskpspvppsapwppppattpfpa.....vvqpyplpvfsprggpqplppaptsvppaafsaplvtplvalvlpnylfpt 930
               r +++   + +c vs +s  +p +p ppp + ++ p      v+++ pl  fs  + p +++    ++ + af  plv  +  + + n  f +
  F22D3.2b 131 RVKNACLRSLSCEVSAASKKNPVQPPPPPLSRSTTPRkihpyVIHEEPLHDFSGTRIPPSSTVLQEPIEDGAFEQPLVLKISEIYFENIDFRA 223
               4455666778999*****9999999999877666555001115556678889999999999999999999********999888888877765 PP

>> Y39B6A.12b  CE38444	WBGene00012674	locus:bed-1	status:Confirmed	UniProt:Q56VX2	protein_id:CAI79178.1
   #    score  bias  c-Evalue  i-Evalue hmmfrom  hmm to    alifrom  ali to    envfrom  env to     acc
 ---   ------ ----- --------- --------- ------- -------    ------- -------    ------- -------    ----
   1 ?    5.8   0.7    0.0065       2.9     832     925 ..     234     333 ..     152     348 .. 0.63

  Alignments for each domain:
  == domain 1    score: 5.8 bits;  conditional E-value: 0.0065
    Per1-aln 832 rhhcrskakrsrhhqtpraeapcyvskpspvp..psapwppppattpfp..avvqpyplpvfsprggpqplppaptsvppaafsaplvt..plvalvlp 924
                    + +++k++r +++  +e p+  s + + +  ++   pp p++t+ +  a   + p    s+ +++ ++++a+t++ pa ++a  v      a vl 
  Y39B6A.12b 234 SSSGGAQTKKRRADEQKLTENPALNSGKFSLSilSAIRRPPLPSSTATSssAAAPQIPAMTSSAVASATSAAAAATPMMPAKYNAQAVQilDFEAKVLY 332
                 334445666677777777788877775544331144455554444444400333444555556667777888899999999999887651134566665 PP

    Per1-aln 925 n 925
                 n
  Y39B6A.12b 333 N 333
                 5 PP

>> Y39B6A.12a  CE29855	WBGene00012674	locus:bed-1	status:Confirmed	UniProt:Q8MYP3	protein_id:CAD31811.1
   #    score  bias  c-Evalue  i-Evalue hmmfrom  hmm to    alifrom  ali to    envfrom  env to     acc
 ---   ------ ----- --------- --------- ------- -------    ------- -------    ------- -------    ----
   1 ?    5.6   1.1    0.0073       3.4     801     925 ..     201     331 ..     149     346 .. 0.59

  Alignments for each domain:
  == domain 1    score: 5.6 bits;  conditional E-value: 0.0073
    Per1-aln 801 lgrlrgldsssvapsapgergchhgpvppgrrhhcrskakrsrhhqtpraeapcyvskpspvp..psapwppppattpfp..avvqpyplpvfsprggp 895
                 l +l g+d        +     ++   ++     + +++k++r +++  +e p+  s + + +  ++   pp p++t+ +  a   + p    s+ +++
  Y39B6A.12a 201 LKKLLGIDDGRCEEVIAIAAPIQQDEEKQVSSSSGGAQTKKRRADEQKLTENPALNSGKFSLSilSAIRRPPLPSSTATSssAAAPQIPAMTSSAVASA 299
                 555556655444433333333333334444444455566777777777778888777554433114445555444444440033344455555666777 PP

    Per1-aln 896 qplppaptsvppaafsaplvt..plvalvlpn 925
                  ++++a+t++ pa ++a  v      a vl n
  Y39B6A.12a 300 TSAAAAATPMMPAKYNAQAVQilDFEAKVLYN 331
                 78888999999999998876511345666655 PP

>> F22D3.2a  CE44003	WBGene00017699	status:Partially_confirmed	UniProt:C8JQP8	protein_id:CCD61551.1
   #    score  bias  c-Evalue  i-Evalue hmmfrom  hmm to    alifrom  ali to    envfrom  env to     acc
 ---   ------ ----- --------- --------- ------- -------    ------- -------    ------- -------    ----
   1 ?    5.2   0.0    0.0095       4.3     843     930 ..     131     223 ..      86     235 .. 0.75

  Alignments for each domain:
  == domain 1    score: 5.2 bits;  conditional E-value: 0.0095
  Per1-aln 843 rhhqtpraeapcyvskpspvppsapwppppattpfpa.....vvqpyplpvfsprggpqplppaptsvppaafsaplvtplvalvlpnylfpt 930
               r +++   + +c vs +s  +p +p ppp + ++ p      v+++ pl  fs  + p +++    ++ + af  plv  +  + + n  f +
  F22D3.2a 131 RVKNACLRSLSCEVSAASKKNPVQPPPPPLSRSTTPRkihpyVIHEEPLHDFSGTRIPPSSTVLQEPIEDGAFEQPLVLKISEIYFENIDFRA 223
               4455666778899*****9999999999877666555001115556678889999999999999999999********999888888877765 PP

>> R05F9.1d  CE36498	WBGene00019888	status:Partially_confirmed	UniProt:Q7JP41	protein_id:CCD69271.1
   #    score  bias  c-Evalue  i-Evalue hmmfrom  hmm to    alifrom  ali to    envfrom  env to     acc
 ---   ------ ----- --------- --------- ------- -------    ------- -------    ------- -------    ----
   1 ?    5.6   0.5    0.0074       3.4     819     902 ..      51     139 ..      19     151 .. 0.60

  Alignments for each domain:
  == domain 1    score: 5.6 bits;  conditional E-value: 0.0074
  Per1-aln 819 ergchhgpvppgrrhhcrskakrsrhhqtp...raeapcyvskpspvppsapwppppattpfpavvqpyplpv..fsprggpqplppap 902
               +++ +++  +++ r + +s+  r+ h  t+      ap  vs +  + p++p+++ppa       + ++p+    +     +q++++ap
  R05F9.1d  51 DKTGAETDGSSSSRGCLKSERSRKDHASTSstrTVRAPQQVSWSFGAKPATPHSQPPAGLKKDFSISKHPIITnrLRVLENNQKSNSAP 139
               33333444445556666666666666555411145689999999999999999999998765555555554330033334445555555 PP

>> F40E10.5  CE05840	WBGene00009573	status:Confirmed	UniProt:Q20202	protein_id:CAA93666.1
   #    score  bias  c-Evalue  i-Evalue hmmfrom  hmm to    alifrom  ali to    envfrom  env to     acc
 ---   ------ ----- --------- --------- ------- -------    ------- -------    ------- -------    ----
   1 ?    4.9   0.6     0.012       5.5     561     627 ..     200     269 ..     193     274 .. 0.66

  Alignments for each domain:
  == domain 1    score: 4.9 bits;  conditional E-value: 0.012
  Per1-aln 561 qqlfiesrakpkprprllatgtfkakalpcqspdpe...levapakeqaplalapeeaerkeasscsyqq 627
               +++fi s+ k    +  ++t+t+++ + +  ++ pe     + + +++++ a+++ee++ ke s+  y q
  F40E10.5 200 KKMFISSKDKEVEATTTTTTTTTTTTTTTEAPTMPEavsSTTEQSTTTTAAAIIAEETKEKEFSAFLYSQ 269
               689****999887766666555544444433333330003444455566778999*********999988 PP

>> F47B3.1  CE10616	WBGene00018525	protein-tyrosine phosphatase	status:Partially_confirmed	UniProt:O01557	protein_id:CCD
   #    score  bias  c-Evalue  i-Evalue hmmfrom  hmm to    alifrom  ali to    envfrom  env to     acc
 ---   ------ ----- --------- --------- ------- -------    ------- -------    ------- -------    ----
   1 ?    4.7   0.4     0.014       6.2     842     885 ..      14      57 ..       2      78 .. 0.72

  Alignments for each domain:
  == domain 1    score: 4.7 bits;  conditional E-value: 0.014
  Per1-aln 842 srhhqtpraeapcyvskpspvppsapwppppattpfpavvqpyp 885
               +++++   +e++   s+ps vp+++p ++pp+ +  +a++   p
   F47B3.1  14 QKKKDPEITESSKNSSQPSQVPAATPTAAPPSKAHQKAMIVVKP 57 
               33444455778888999*************99999888776554 PP

>> ZK813.1  CE33752	WBGene00022820	status:Confirmed	UniProt:Q23606	protein_id:CCD63034.1
   #    score  bias  c-Evalue  i-Evalue hmmfrom  hmm to    alifrom  ali to    envfrom  env to     acc
 ---   ------ ----- --------- --------- ------- -------    ------- -------    ------- -------    ----
   1 ?    5.1   0.8      0.01       4.7     826     882 ..      41      97 ..      20     140 .. 0.65

  Alignments for each domain:
  == domain 1    score: 5.1 bits;  conditional E-value: 0.01
  Per1-aln 826 pvppgrrhhcrskakrsrhhqtpraeapcyvskpspvppsapwppppattpfpavvq 882
               p  + r+hh r + +r rh ++ r       s  s+  + +  ++ ++++   +  +
   ZK813.1  41 PFYKPRKHHRRRHGRRGRHGRHGRHGRRHSDSSDSSSESRSRSSSGSSSSESRSYER 97 
               566789999999999999999999888777666666655555555444444433333 PP

>> Y43F8C.10b  CE44151	WBGene00012832	locus:dmd-3	status:Confirmed	UniProt:C8TDI6	protein_id:CBG22749.1
   #    score  bias  c-Evalue  i-Evalue hmmfrom  hmm to    alifrom  ali to    envfrom  env to     acc
 ---   ------ ----- --------- --------- ------- -------    ------- -------    ------- -------    ----
   1 ?    5.2   0.5    0.0098       4.5     833     888 ..      66     121 ..      24     152 .. 0.64

  Alignments for each domain:
  == domain 1    score: 5.2 bits;  conditional E-value: 0.0098
    Per1-aln 833 hhcrskakrsrhhqtpraeapcyvs.kpspvppsapwppppattpfpavvqpyplpv 888
                  + r + kr +++ ++  eap   s +psp+ + ++ ++p++ t+ p  ++  +  v
  Y43F8C.10b  66 IKLRRRQKREKNNLNSEREAPIAHSmTPSPIDTVTTTTTPTSETSTPMCLKCAQQ-V 121
                 3456677777777888888887665268899998888888888888776665443.3 PP

>> F14F9.6  CE36823	WBGene00017469	status:Predicted	UniProt:Q9GUC4	protein_id:CCD62734.1
   #    score  bias  c-Evalue  i-Evalue hmmfrom  hmm to    alifrom  ali to    envfrom  env to     acc
 ---   ------ ----- --------- --------- ------- -------    ------- -------    ------- -------    ----
   1 ?    4.9   0.0     0.012       5.3    1150    1186 ..      50      86 ..      25     116 .. 0.78

  Alignments for each domain:
  == domain 1    score: 4.9 bits;  conditional E-value: 0.012
  Per1-aln 1150 rdmasvlkqdrerlramqkqqprfsedqrrelgavhs 1186
                 +m+  l ++ +rlra q  qprf     + l +v+ 
   F14F9.6   50 MEMSQALLEENKRLRAAQGDQPRFVAGGEKPLNSVKL 86  
                46788899999*************9988888888764 PP

>> M03D4.4b  CE37783	WBGene00019751	status:Partially_confirmed	UniProt:Q5TYL4	protein_id:CCD72303.1
   #    score  bias  c-Evalue  i-Evalue hmmfrom  hmm to    alifrom  ali to    envfrom  env to     acc
 ---   ------ ----- --------- --------- ------- -------    ------- -------    ------- -------    ----
   1 ?    4.2   2.5      0.02         9     947    1018 ..     311     385 ..     234     397 .. 0.70

  Alignments for each domain:
  == domain 1    score: 4.2 bits;  conditional E-value: 0.02
  Per1-aln  947 ptpashspspslppl.ppsppkrpdsplfn..srcssplqlnllqleeppraeggavaggpgssagppppseeaa 1018
                +t   h+  p+  +  ++ +p  +ds l    s  ssp +   lql e++  e+++v+ ++ s a+p+p + e++
  M03D4.4b  311 STHIHHTHQPTTISHqNDPTPLGSDSDLATdtSCASSPQKTSPLQLLESSCLEQSSVSPSSSSGASPQPTASESS 385 
                3445555555544440444566788888642266689999*****************999999999998887765 PP

>> C29H12.3a  CE29201	WBGene00004346	locus:rgs-3	1R20 protein (Human)	status:Confirmed	UniProt:Q18312	protein_id:CCD6610
   #    score  bias  c-Evalue  i-Evalue hmmfrom  hmm to    alifrom  ali to    envfrom  env to     acc
 ---   ------ ----- --------- --------- ------- -------    ------- -------    ------- -------    ----
   1 ?    4.5   2.4     0.016       7.3      37      95 ..       8      66 ..       3      82 .. 0.70

  Alignments for each domain:
  == domain 1    score: 4.5 bits;  conditional E-value: 0.016
   Per1-aln 37 pgpsladdt...dansngssgnesnghesrgasqrsshssssgngkdsal.lettesskstns 95
                 p+lad+t   d n   ss  + +g++sr as  ss s+ + n  d +l +  t+ss    s
  C29H12.3a  8 ETPELADETqevDLNLHDSSESDHEGRQSRSASITSSTSAPASN--DVTLqVPITNSSA--TS 66
               57999*99855578999******************999887766..4444123333332..22 PP

>> C47E12.12  CE44509	WBGene00008155	status:Partially_confirmed	UniProt:Q7YTQ8	protein_id:CAE17744.2
   #    score  bias  c-Evalue  i-Evalue hmmfrom  hmm to    alifrom  ali to    envfrom  env to     acc
 ---   ------ ----- --------- --------- ------- -------    ------- -------    ------- -------    ----
   1 ?    4.7   2.1     0.014       6.5     824     895 ..      35     112 ..      23     130 .. 0.39

  Alignments for each domain:
  == domain 1    score: 4.7 bits;  conditional E-value: 0.014
   Per1-aln 824 hgpvppgrrhhcrskakrsrhhqtpraeapcyvskp..spv....ppsapwppppattpfp.avvqpyplpvfsprggp 895
                +++  ++r+h+++ + k+ +h +t  +++p+ v+    +p+    p++a  p+ p +t ++ +   + p+p+ s+++  
  C47E12.12  35 QTKKHKSRHHKGKGHGKK-KHSKTLTPTTPTPVTPMtmTPApimfPTAAKVPQTPQSTDLAeTGDTKLPIPIASTKSKE 112
                122233344444433333.333333333333322220022200113333333333333333022334555555555544 PP

>> T08G11.1b  CE30353	WBGene00011629	nucleotide binding protein	status:Partially_confirmed	UniProt:Q8T3D2	protein_id:CAD
   #    score  bias  c-Evalue  i-Evalue hmmfrom  hmm to    alifrom  ali to    envfrom  env to     acc
 ---   ------ ----- --------- --------- ------- -------    ------- -------    ------- -------    ----
   1 ?    4.2   0.1     0.019       8.7     521     601 ..    1535    1612 ..    1522    1671 .. 0.79

  Alignments for each domain:
  == domain 1    score: 4.2 bits;  conditional E-value: 0.019
   Per1-aln  521 llspgsssdsnggdaegpgppapvtfqqickdvhlvkhqgqqlfiesrakpkprprll.atgtfkakalpcqspdpelevap 601 
                   sp +ss   gg     gpp pv    i  d+h v      +++e   +p++   l  + +++ a + + q++d++++va 
  T08G11.1b 1535 SASPSASSTFTGGTKTSSGPPQPVGTLAIDCDMHGVE----VILVEDSMHPESTQALIlSFNVTAASHPNEQTKDTKMNVAV 1612
                 4699**********************9**99*99885....56777777777666554044455555555677777777764 PP

>> ZK813.3  CE41093	WBGene00022822	status:Confirmed	UniProt:Q23604	protein_id:CCD63040.1
   #    score  bias  c-Evalue  i-Evalue hmmfrom  hmm to    alifrom  ali to    envfrom  env to     acc
 ---   ------ ----- --------- --------- ------- -------    ------- -------    ------- -------    ----
   1 ?    4.6   2.6     0.015       6.8     809     903 ..      37     144 ..      20     154 .. 0.54

  Alignments for each domain:
  == domain 1    score: 4.6 bits;  conditional E-value: 0.015
  Per1-aln 809 sssvapsapgergchhgpvp.....pgrrhhcrskakrsrhhqtpraeapcyvskpspvppsapwpp....ppattpf....pavvqpyplpvfsprggpq 896
               ss  ap++ g r  h g        +  r+h r + + +rhh+++r+++ +  s + + + s + +      + +  f      +  py  p  ++ gg+ 
   ZK813.3  37 SSNNAPQTYGSRLPHPGYNRvydefDVPRKHRRRRHRGRRHHRNSRSNSRSSSSSSDSDSDSDSRSRsrssSSESDEFdrgyIVLRTPYRAPAQNSYGGAA 137
               55556666666655544332111113346677777778888888888877766554444333333221111222222211103444567777777777766 PP

  Per1-aln 897 plppapt 903
               + ppa +
   ZK813.3 138 QDPPAQS 144
               6666655 PP

>> M03D4.4a  CE29432	WBGene00019751	zinc-finger protein	status:Partially_confirmed	UniProt:Q21494	protein_id:CCD72302.1
   #    score  bias  c-Evalue  i-Evalue hmmfrom  hmm to    alifrom  ali to    envfrom  env to     acc
 ---   ------ ----- --------- --------- ------- -------    ------- -------    ------- -------    ----
   1 ?    3.8   2.6     0.026        12     947    1018 ..     360     434 ..     284     446 .. 0.70

  Alignments for each domain:
  == domain 1    score: 3.8 bits;  conditional E-value: 0.026
  Per1-aln  947 ptpashspspslppl.ppsppkrpdsplfn..srcssplqlnllqleeppraeggavaggpgssagppppseeaa 1018
                +t   h+  p+  +  ++ +p  +ds l    s  ssp +   lql e++  e+++v+ ++ s a+p+p + e++
  M03D4.4a  360 STHIHHTHQPTTISHqNDPTPLGSDSDLATdtSCASSPQKTSPLQLLESSCLEQSSVSPSSSSGASPQPTASESS 434 
                3445555555544430444566788888642266689999*****************999999999998887765 PP

>> Y23H5B.2  CE23008	WBGene00021273	status:Predicted	UniProt:Q9N473	protein_id:CCD68132.1
   #    score  bias  c-Evalue  i-Evalue hmmfrom  hmm to    alifrom  ali to    envfrom  env to     acc
 ---   ------ ----- --------- --------- ------- -------    ------- -------    ------- -------    ----
   1 ?    4.5   2.8     0.016       7.4     817     880 ..      30      94 ..      12     122 .. 0.60

  Alignments for each domain:
  == domain 1    score: 4.5 bits;  conditional E-value: 0.016
  Per1-aln 817 pgergchhgpvppgrrhhcrsk.akrsrhhqtpraeapcyvskpspvppsapwppppattpfpav 880
                g ++ h+     g+ + +rsk +krs+++++++++ +    ++  + ++++ p+ppa + +pa 
  Y23H5B.2  30 VGCTTGHRENSRGGKGKSARSKrSKRSKRDKKQNSKRQQNSKRQKKIKSNSAAPAPPAKSGVPAK 94 
               33333333344444444444442455555555555555555555666666666777777766654 PP

>> F52B11.6  CE39736	WBGene00002117	locus:ins-34	status:Confirmed	UniProt:Q9XUE8	protein_id:CAB05196.2
   #    score  bias  c-Evalue  i-Evalue hmmfrom  hmm to    alifrom  ali to    envfrom  env to     acc
 ---   ------ ----- --------- --------- ------- -------    ------- -------    ------- -------    ----
   1 ?    4.3   2.7     0.018       8.2     830     904 ..      30     106 ..      19     124 .. 0.48

  Alignments for each domain:
  == domain 1    score: 4.3 bits;  conditional E-value: 0.018
  Per1-aln 830 grrhhcrskakrsrhhqtpraeapcyvskpspvppsapwppppattpfpavvqpyplpvfs..prg.gpqplppapts 904
               + rh  ++ka++ ++ +++ a +p+ +++++p  ++++ ++  +t++  a v+p  l  ++  +rg + qp +p+  +
  F52B11.6  30 NHRHLKNQKAQQLKE-EATEAPTPAPTTTKAPSGSATTTTTVKTTAAPLAQVNPQCLRRLTllARGvCRQPCQPSDKP 106
               223333333333322.23334444455555555555555556666666666776665433211333144555444443 PP

>> W10G11.6  CE14812	WBGene00021139	locus:clec-128	status:Predicted	UniProt:O44915	protein_id:CCD73667.1
   #    score  bias  c-Evalue  i-Evalue hmmfrom  hmm to    alifrom  ali to    envfrom  env to     acc
 ---   ------ ----- --------- --------- ------- -------    ------- -------    ------- -------    ----
   1 ?    3.6   3.6     0.029        13     864     932 ..      21      94 ..       8     136 .. 0.66

  Alignments for each domain:
  == domain 1    score: 3.6 bits;  conditional E-value: 0.029
  Per1-aln 864 psapwpppp.attpfpavvqpyplpvfsprggpqplp.paptsvppaafsaplvtplvalv...lpnylfptps 932
               +++  ++   +tt+ +av  + + pv+ + ++p p+  +++ +v   +++ap+v+p  a+v   lp + f++ +
  W10G11.6  21 STTVSTTTVtTTTTPAAVTTTAAPPVVVTTAAPPPVVvTTAPPVVVVTTPAPVVVPTPAVVvgcLPGWRFTNRP 94 
               3444444440445555566666777888888877765155567888999*****98776662225777776544 PP

>> F26B1.8  CE43996	WBGene00194703	status:Confirmed	UniProt:C7FZT1	protein_id:CCD64202.1
   #    score  bias  c-Evalue  i-Evalue hmmfrom  hmm to    alifrom  ali to    envfrom  env to     acc
 ---   ------ ----- --------- --------- ------- -------    ------- -------    ------- -------    ----
   1 ?    4.2   2.0     0.019       8.7     994    1091 ..      47     143 ..      36     154 .. 0.82

  Alignments for each domain:
  == domain 1    score: 4.2 bits;  conditional E-value: 0.019
  Per1-aln  994 raeggavaggpgssagppppseeaaepearlvevtessnqdalsgssdllelllqedsrsgtgsaasgslgsglgsgsgsgsheggstsasitrssqs 1091
                  e++a a    + a  p  + ea+e  ++ v v es+++ + + +   ++    ++  + t +a+  sl+s++ s   s     g+ts+  t+++  
   F26B1.8   47 HIETTAEAVAEAEPATEPVQTTEAVEETTQAV-VVESTQETVNAETNTPVDTPATNNVEATTEAASRPSLSSTVASNMTSADDLLGETSTNATKAAYN 143 
                45777788888888889999999998666554.67888777778888889999999999999999999*************9999****999988765 PP

>> C05C8.9a  CE28884	WBGene00015466	locus:hyls-1	status:Confirmed	UniProt:Q95X94	protein_id:CCD63094.1
   #    score  bias  c-Evalue  i-Evalue hmmfrom  hmm to    alifrom  ali to    envfrom  env to     acc
 ---   ------ ----- --------- --------- ------- -------    ------- -------    ------- -------    ----
   1 ?    4.2   0.0     0.019       8.6     632     696 ..     127     191 ..      64     201 .. 0.74

  Alignments for each domain:
  == domain 1    score: 4.2 bits;  conditional E-value: 0.019
  Per1-aln 632 dsilrylescnip.sttkrkcassssctassasdddkqragpvpvgakkdptsavlsgegatprke 696
                si r +e+cn   +t k      s +   s+ dd+ + a  v+vg   ++  + l +  + p+ke
  C05C8.9a 127 RSIHRAMETCNGAtETLKSISLDGSDIQERSSVDDEENIAESVSVGLSTETEQSELQK-SSRPEKE 191
               59*********6515666677778889999999999**********999988777754.4556665 PP

>> C55A6.3  CE41881	WBGene00008332	dehydrogenase	status:Partially_confirmed	UniProt:P90778	protein_id:CAB02863.3
   #    score  bias  c-Evalue  i-Evalue hmmfrom  hmm to    alifrom  ali to    envfrom  env to     acc
 ---   ------ ----- --------- --------- ------- -------    ------- -------    ------- -------    ----
   1 ?    4.1   0.2     0.022       9.8    1006    1078 ..      87     169 ..      68     186 .. 0.72

  Alignments for each domain:
  == domain 1    score: 4.1 bits;  conditional E-value: 0.022
  Per1-aln 1006 ssagppppseeaaep.earlvevtessnqdalsgssdllelllqedsr.sg....tgsaasgslgsglgs....gsgsgsheg 1078
                ++ag +      aep  a+lve  +    +++  s +ll ll +  s+ sg       aa  +++sglgs     sgsg  eg
   C55A6.3   87 NNAGSAVKYSTKAEPsRAKLVEQFDVNTFSVVILSQKLLPLLTKASSKvSGdelsVSRAAVVTISSGLGSitenTSGSGVIEG 169 
                5677777767777773699**********************999988744522212446666777777773222344444444 PP

>> ZK930.3a  CE37948	WBGene00014153	locus:vab-23	status:Confirmed	UniProt:Q23664	protein_id:CAA94170.4
   #    score  bias  c-Evalue  i-Evalue hmmfrom  hmm to    alifrom  ali to    envfrom  env to     acc
 ---   ------ ----- --------- --------- ------- -------    ------- -------    ------- -------    ----
   1 ?    4.3   0.4     0.018       8.3     864     964 ..     154     249 ..      70     253 .] 0.65

  Alignments for each domain:
  == domain 1    score: 4.3 bits;  conditional E-value: 0.018
  Per1-aln 864 psapwppppattpfpavvqpyplpvfsprggpqplppaptsvppaafsaplvtplvalvlpnylfptpssypygvsqapaegpptpashspspslpplpps 964
                s+  p+p  + +f  + qp+ l+ +   g+  + +p+p   pp  ++a++      l + ++  p   ++    +q   ++p +p  +s s s  p +p 
  ZK930.3a 154 LSGGLPSPFPNFNFRNLFQPMLLEQL---GSFSTNSPTPQFRPPPHMAAAMQH--HQLKVTDHQSPPMKTCQSCYQQIHRNAPICPMCKSKSRSKNPKKPK 249
               12333334444444444444433333...333333444445555555554433..35667888889999999999*****************999887664 PP

>> F32B5.6d  CE36150	WBGene00017979	status:Confirmed	UniProt:Q86NI8	protein_id:CCD70405.1
   #    score  bias  c-Evalue  i-Evalue hmmfrom  hmm to    alifrom  ali to    envfrom  env to     acc
 ---   ------ ----- --------- --------- ------- -------    ------- -------    ------- -------    ----
   1 ?    3.9   0.2     0.024        11     482     526 ..     242     293 ..     235     297 .. 0.83

  Alignments for each domain:
  == domain 1    score: 3.9 bits;  conditional E-value: 0.024
  Per1-aln 482 ldsdiqelseqihrlll.....qpvhsssp..tglcgvgpltspgpllspgs 526
               + +d+qel+ +++r+ l     q  hsssp  t   g g+   p+p+ sp s
  F32B5.6d 242 VVTDLQELTRRVRRVSLshspsQSSHSSSPlaTPTNGSGSPSVPAPFDSPTS 293
               668***********9886655577899998446678999999********88 PP

>> Y55D5A.5b  CE42198	WBGene00000898	locus:daf-2	status:Confirmed	UniProt:Q968Y9	protein_id:CCD72203.1
   #    score  bias  c-Evalue  i-Evalue hmmfrom  hmm to    alifrom  ali to    envfrom  env to     acc
 ---   ------ ----- --------- --------- ------- -------    ------- -------    ------- -------    ----
   1 ?    3.2   0.1     0.039        18     802     880 ..      45     123 ..      31     155 .. 0.81

  Alignments for each domain:
  == domain 1    score: 3.2 bits;  conditional E-value: 0.039
   Per1-aln 802 grlrgldsssvapsapgergchhgpvppgrrhhcrskakrsrhhqtpraeapcyvskpspvppsapwppppattpfpav 880
                 rl+   sss a+      g hh     + r     k  r+r++ tp ++ +cy  +p +  +s  ++  +  ++++++
  Y55D5A.5b  45 MRLKQQRSSSRATEHDIVDGNHHDDEHITMRRLRLVKNSRTRRRTTPDSSMDCYEENPPSQKTSINYSWISKKSSMTSL 123
                58899999999999999999***9999999999999*********************9999999887765555555444 PP

>> F45D3.2  CE38517	WBGene00009722	status:Confirmed	UniProt:Q20422	protein_id:CAB01503.2
   #    score  bias  c-Evalue  i-Evalue hmmfrom  hmm to    alifrom  ali to    envfrom  env to     acc
 ---   ------ ----- --------- --------- ------- -------    ------- -------    ------- -------    ----
   1 ?    3.8   0.3     0.026        12      89     118 ..     164     193 ..     105     224 .. 0.67

  Alignments for each domain:
  == domain 1    score: 3.8 bits;  conditional E-value: 0.026
  Per1-aln  89 sskstnsqspsppsssiaysllsasseqdn 118
               +s  t s   sp sssi+ s+l +  e+d+
   F45D3.2 164 TSTITCSSNSSPSSSSITTSVLRTLVEDDD 193
               233444555556666666666655555554 PP

>> W03D8.3  CE26953	WBGene00020986	status:Confirmed	UniProt:O61214	protein_id:CCD73377.1
   #    score  bias  c-Evalue  i-Evalue hmmfrom  hmm to    alifrom  ali to    envfrom  env to     acc
 ---   ------ ----- --------- --------- ------- -------    ------- -------    ------- -------    ----
   1 ?    4.0   1.8     0.023        10      60     108 ..      56     104 ..      10     116 .. 0.71

  Alignments for each domain:
  == domain 1    score: 4.0 bits;  conditional E-value: 0.023
  Per1-aln  60 hesrgasqrsshssssgngkdsallettesskstnsqspsppsssiays 108
               + ++  s+  s  ss  n kd     t  s  s   +s  pp s  a+ 
   W03D8.3  56 QPAQKGSKSKSNQSSGDNSKDKKKKRTKRSGGSKSKESSEPPPSLSAFK 104
               4455567777788888999***999999997777777777766655554 PP

>> F43G6.4  CE31700	WBGene00009657	transcriptional regulatory protein (RPD3)	status:Confirmed	UniProt:Q20373	protein_id:
   #    score  bias  c-Evalue  i-Evalue hmmfrom  hmm to    alifrom  ali to    envfrom  env to     acc
 ---   ------ ----- --------- --------- ------- -------    ------- -------    ------- -------    ----
   1 ?    3.6   0.4     0.029        13     845     915 ..       3      75 ..       1     113 [. 0.66

  Alignments for each domain:
  == domain 1    score: 3.6 bits;  conditional E-value: 0.029
  Per1-aln 845 hqtpraeapcyvskpspvppsapwppppattpfpavvqpyplpvfs...prggpqplppaptsvppaafsaplv 915
               +qtpr  ap    +p++ p+sa +ppp      p + q+y l++++   +++  q l++  ++v++   s+   
   F43G6.4   3 EQTPRIGAPFPFMCPTSSPSSAVFPPPLHIF-PPHMQQQYFLNIMQlvqQQQYQQRLSSGGSPVNSDQASSRSE 75 
               6999*****************9998876554.466778888877651114555566666666665555444444 PP

>> R06F6.6  CE01622	WBGene00011069	locus:ceh-62	Homeobox domain	status:Partially_confirmed	UniProt:Q09602	protein_id:CAA
   #    score  bias  c-Evalue  i-Evalue hmmfrom  hmm to    alifrom  ali to    envfrom  env to     acc
 ---   ------ ----- --------- --------- ------- -------    ------- -------    ------- -------    ----
   1 ?    3.6   3.1     0.029        13     834     932 ..     180     280 ..     164     299 .. 0.70

  Alignments for each domain:
  == domain 1    score: 3.6 bits;  conditional E-value: 0.029
  Per1-aln 834 hcrskakrsrhhqtpr.aeapcyvskpspvppsapwppppattpf..pavvqpyplpvfsprggpqplppaptsvppaafsaplvtplvalvlpnylfptp 931
                 r+k kr r+ +++   ++++  s ps  ++s + p+p+ +t f  p+ +q+ + p  +  +   p++p +       f+++ + p    +l  yl + +
   R06F6.6 180 NRRAKDKRDRKSENASnHTSNSRRSSPSRKSSSDSTPTPTQATQFdmPTQIQTASPPTTADSAIFPPTSPESIIQKIEQFPSNQILPNFD-ILQTYLQSLS 279
               568888998887765505566788999999999999999999887335667777777666666666666666666667788888887765.4566666544 PP

  Per1-aln 932 s 932
               s
   R06F6.6 280 S 280
               3 PP

>> ZK867.1d  CE29653	WBGene00044068	locus:syd-9	status:Partially_confirmed	UniProt:Q95PV5	protein_id:CCD68085.1
   #    score  bias  c-Evalue  i-Evalue hmmfrom  hmm to    alifrom  ali to    envfrom  env to     acc
 ---   ------ ----- --------- --------- ------- -------    ------- -------    ------- -------    ----
   1 ?    3.7   1.2     0.027        12     826    1002 ..     108     297 ..      56     336 .. 0.51

  Alignments for each domain:
  == domain 1    score: 3.7 bits;  conditional E-value: 0.027
  Per1-aln  826 pvppgrrhhcrskakrsrhhqtpraeapcyvskpspvppsapwppppattpfpavvqpyplpvfsprggpqplppaptsv...........pp.aafsa 912 
                 ++   +hh + + +   ++++  ++ap +v+k +   p++  ++p+++t+ p+v+   +    s++g +++ ++ + +            p+   ++ 
  ZK867.1d  108 LTKHILKHHKKEQNEAIAKDDIIVKKAPKIVTKDN--GPTTNGSTPTTSTATPSVITVSSAL-ASSNGHNNNNNNHAVNNnlrtikmeledPDyNLIAK 203 
                34445678888888888888888888888887654..3455555666666666665544332.233332222222222110000000001011111223 PP

  Per1-aln  913 plvtplvalvlpnyl.fptpssypygvsqapae.gpptpashspspslpplppsppkrpdsplfns...rcssplqlnllqleeppraeggavag 1002
                +  tp+v+ +++ +   p +   p  +++     +p+  +s++p   +  lp+ ++ ++d  ++ s      s l ln  ql++  r   g  + 
  ZK867.1d  204 SAPTPVVSKIVATHTvTPRSRPTPKDIKEILETiAPSVGVSETPEE-MCLLPKDASSESDRSVLISlgfDFGSTLSLNHQQLQQVVRELKGELSI 297 
                3345566555444430334444555555544331344444444433.333344444444544444412235677777777777777766655554 PP

>> T01A4.1a  CE33582	WBGene00020131	locus:gcy-28	natriuretic peptides receptor	status:Partially_confirmed	UniProt:Q965F8
   #    score  bias  c-Evalue  i-Evalue hmmfrom  hmm to    alifrom  ali to    envfrom  env to     acc
 ---   ------ ----- --------- --------- ------- -------    ------- -------    ------- -------    ----
   1 ?    3.6   0.1      0.03        14     830     955 ..     517     651 ..     502     661 .. 0.62

  Alignments for each domain:
  == domain 1    score: 3.6 bits;  conditional E-value: 0.03
  Per1-aln 830 grrhhcrskakrsrhhqtpraeapcyv.skpspvppsapwppppattpfpavvqpyplpvfsprggpqplpp......aptsvppa..afsaplvtplval 921
               ++++  ++kak++++h+   +e++    s++ +  +s   ++ + tt   + +   +l++f+ ++++ p+ +      +p+s ++a     +p+      l
  T01A4.1a 517 SQKKNEKKKAKKRKNHNDYLPESDPLLrSTSRSSVNSDKRSSSSGTTRKISAMIDRKLSIFTRKKSTPPSESqkngglTPNSLQKAenGDCSPINEVQFRL 617
               56667778888877777766666544414443444455555555555555555667899999887766654411111123333333113456666666677 PP

  Per1-aln 922 vlpnylfptpssypygvsqapaegpptpashsps 955
                l +  +++pss +   ++++ e+p   a +s s
  T01A4.1a 618 PLNDRRVSSPSSEATRKKNSNEEDPENGAKKSLS 651
               7778888888888888888888888888877765 PP

>> T01A4.1d  CE43478	WBGene00020131	locus:gcy-28	status:Partially_confirmed	UniProt:Q9TXR2	protein_id:CCD73356.1
   #    score  bias  c-Evalue  i-Evalue hmmfrom  hmm to    alifrom  ali to    envfrom  env to     acc
 ---   ------ ----- --------- --------- ------- -------    ------- -------    ------- -------    ----
   1 ?    3.6   0.1      0.03        14     830     955 ..     538     672 ..     523     682 .. 0.62

  Alignments for each domain:
  == domain 1    score: 3.6 bits;  conditional E-value: 0.03
  Per1-aln 830 grrhhcrskakrsrhhqtpraeapcyv.skpspvppsapwppppattpfpavvqpyplpvfsprggpqplpp......aptsvppa..afsaplvtplval 921
               ++++  ++kak++++h+   +e++    s++ +  +s   ++ + tt   + +   +l++f+ ++++ p+ +      +p+s ++a     +p+      l
  T01A4.1d 538 SQKKNEKKKAKKRKNHNDYLPESDPLLrSTSRSSVNSDKRSSSSGTTRKISAMIDRKLSIFTRKKSTPPSESqkngglTPNSLQKAenGDCSPINEVQFRL 638
               56667778888877777766666544414443444455555555555555555667899999887766654411111123333333113456666666677 PP

  Per1-aln 922 vlpnylfptpssypygvsqapaegpptpashsps 955
                l +  +++pss +   ++++ e+p   a +s s
  T01A4.1d 639 PLNDRRVSSPSSEATRKKNSNEEDPENGAKKSLS 672
               7778888888888888888888888888877765 PP

>> F59B10.1  CE36940	WBGene00004134	locus:pqn-47	status:Partially_confirmed	UniProt:Q23567	protein_id:CAA88990.3
   #    score  bias  c-Evalue  i-Evalue hmmfrom  hmm to    alifrom  ali to    envfrom  env to     acc
 ---   ------ ----- --------- --------- ------- -------    ------- -------    ------- -------    ----
   1 ?   -2.0   0.8       1.4   6.6e+02    1162    1240 ..      49     124 ..      24     171 .. 0.68
   2 ?    7.6   0.2    0.0018      0.81     792    1011 ..     539     761 ..     532     777 .. 0.64

  Alignments for each domain:
  == domain 1    score: -2.0 bits;  conditional E-value: 1.4
  Per1-aln 1162 rlramqkqqprfsedqrrelgavhswvrkgqlpraldvmacvdcgsstqdpghsddplfseldglglepmeegggeggs 1240
                 l + q+qq  +  +qr++   +    r  + p   d    v         +h  dp+fs  +  g    +++g ++ +
  F59B10.1   49 NLGVQQQQQQMLQAQQRQNQNGIFQPRRFPESPAMTDPCGNVSS---SSSSSHHSDPMFSPNEFNGYAGANDNGNQTMN 124 
                56677778888888888888888877777777766665444433...33456777899998888888887766665443 PP

  == domain 2    score: 7.6 bits;  conditional E-value: 0.0018
  Per1-aln  792 qafl.srfrdlgrlrgldsssv...apsapgergchhgpvppgrrhhcrskakrsrhhqtpraeapcyvskpspvppsapwppppat.tpfpavvqpyp 885 
                qa l +  rd+g   ++d+  v   +  a+++ + + g   ++   +    ++r ++  + ++ a++++s+ +  ++s +++  + t t+ +a  qp  
  F59B10.1  539 QAVLpDAVRDIGDYLTIDEGRVfyeTVMATQQLCRMTGDLDSKIDEKVAEISRRLNEYAVRKKLASSMASNLNGDNKSLSYSRCSLTsTATNATSQPKR 637 
                555523567777777777665521122333333333444444445555666667777777777888888888888888888876544155556666655 PP

  Per1-aln  886 lpvfsprggpqplppaptsvppaafsaplvtplvalvlp.nylfp.tpssypygvsqapaegpptpashspspslpplppsppkrpdsplfnsrcsspl 982 
                     + + +q+  +      +  +  +lv+ + a +l+ + l+     + +yg +q    + p+   + ++  ++p++  p+ +pd+p++  +c  p 
  F59B10.1  638 SRKHRAIKQAQSCGSR----LSQGTVVTLVSIMAACLLAmSALYVlDWHNRNYGYHQHFETNTPSTKGELANLVISPANFMPSFQPDAPILLEKCFNPS 732 
                5444333333333322....2233445566666655543123333256788999999988777777788889999999********************9 PP

  Per1-aln  983 qlnllqleeppraeggavaggpgssagpp 1011
                       + pp +e + ++++ g + g  
  F59B10.1  733 CKTYCCTDTPPVVEDSRAIATHGLDNGDE 761 
                99999999999999988888777666544 PP


Internal pipeline statistics summary:
-------------------------------------
Query model(s):                            1  (1287 nodes)
Target sequences:                      25547  (11210993 residues)
Passed MSV filter:                     25547  (1); expected 25547.0 (1)
Passed bias filter:                    25547  (1); expected 25547.0 (1)
Passed Vit filter:                     25547  (1); expected 25547.0 (1)
Passed Fwd filter:                     25547  (1); expected 25547.0 (1)
Initial search space (Z):              25547  [actual number of targets]
Domain search space  (domZ):              56  [number of targets reported over threshold]
# CPU time: 72.87u 227.84s 00:05:00.71 Elapsed: 00:01:19.59
# Mc/sec: 181.26
//
