# Supplementary material for: Potential Conservation of Circadian Clock Proteins in the phylum Nematoda as Revealed by Bioinformatic Searches
Source: PLoS One. 2014 Nov 14;9(11):e112871. doi: 10.1371/journal.pone.0112871 (PMC4232591; doi:10.1371/journal.pone.0112871)
Supplement: File S1 — HMM profiles used in this work and HMMsearch results. (ZIP) [file pone.0112871.s007.zip › HMMs-CE/Mamiferos/Opn4-aln.fasta.hmm.res]

# hmmsearch :: search profile(s) against a sequence database
# HMMER 3.0 (March 2010); http://hmmer.org/
# Copyright (C) 2010 Howard Hughes Medical Institute.
# Freely distributed under the GNU General Public License (GPLv3).
# - - - - - - - - - - - - - - - - - - - - - - - - - - - - - - - - - - - -
# query HMM file:                  Opn4-aln.fasta.hmm
# target sequence database:        ../../../../ProteomasGus/wormpep229
# Max sensitivity mode:            on [all heuristic filters off]
# - - - - - - - - - - - - - - - - - - - - - - - - - - - - - - - - - - - -

Query:       Opn4-aln  [M=1088]
Scores for complete sequences (score includes all domains):
   --- full sequence ---   --- best 1 domain ---    -#dom-
    E-value  score  bias    E-value  score  bias    exp  N  Sequence    Description
    ------- ------ -----    ------- ------ -----   ---- --  --------    -----------
    5.2e-61  207.8  23.2    2.2e-58  199.1  11.4    2.8  3  T11B7.4e    CE39401	WBGene00001132	locus:alp-1	status:Confir
    5.5e-57  194.4  11.9    1.4e-56  193.1   6.0    3.7  3  T11B7.4c    CE35946	WBGene00001132	locus:alp-1	status:Confir
      4e-56  191.6   8.6      4e-56  191.6   6.0    5.0  3  T11B7.4d    CE03650	WBGene00001132	locus:alp-1	LIM domains	s
    2.7e-55  188.9  35.3      3e-52  178.7  20.0    3.2  3  T11B7.4b    CE35945	WBGene00001132	locus:alp-1	status:Confir
    4.6e-53  181.5  43.0      1e-26   94.2  10.9    2.2  2  F25H5.1f    CE41643	WBGene00006407	locus:lim-9	LIM domain co
    7.7e-46  157.5  23.1    8.6e-37  127.6   9.6    2.1  2  C28H8.6c    CE41531	WBGene00016197	locus:pxl-1	status:Confir
    8.7e-46  157.4  37.9    5.5e-27   95.1  11.0    2.2  2  F25H5.1e    CE15896	WBGene00006407	locus:lim-9	LIM domain co
    1.6e-45  156.4  38.0    8.3e-27   94.5  11.1    2.2  2  F25H5.1c    CE37829	WBGene00006407	locus:lim-9	LIM domain co
      2e-45  156.2  24.0    1.1e-36  127.3   9.4    2.2  2  C28H8.6a    CE41530	WBGene00016197	locus:pxl-1	LIM domains	s
    2.6e-45  155.8  37.8    9.8e-27   94.3  11.0    2.2  2  F25H5.1a    CE37827	WBGene00006407	locus:lim-9	LIM domain co
    1.3e-42  146.9  38.6    8.1e-27   94.5  10.9    2.5  2  F25H5.1b    CE37828	WBGene00006407	locus:lim-9	LIM domain co
    2.3e-38  132.8  40.6    1.6e-21   77.0  12.2    2.1  2  F25H5.1d    CE37830	WBGene00006407	locus:lim-9	LIM domain co
    2.1e-36  126.3  36.1      6e-21   75.1  12.8    2.8  2  F14D12.2    CE04392	WBGene00006826	locus:unc-97	LIM domain c
      6e-33  114.8   6.1    6.8e-33  114.7   4.3    1.1  1  C28H8.6b    CE37096	WBGene00016197	locus:pxl-1	status:Confir
    2.6e-26   92.9  34.1    3.7e-14   52.6   7.2    2.0  2  F07C6.1     CE05562	WBGene00004030	locus:pin-2	LIM domains	s
    1.5e-23   83.7   4.3    1.7e-23   83.5   3.0    1.0  1  Y1A5A.1     CE20175	WBGene00012379	LIM domain containing pro
    2.2e-22   79.9  10.1    2.3e-22   79.8   5.4    1.9  2  C02D4.2a    CE36088	WBGene00004777	locus:ser-2	octopamine re
    3.5e-22   79.2  10.7    3.8e-22   79.1   5.8    1.9  2  C02D4.2b    CE36089	WBGene00004777	locus:ser-2	octopamine re
    3.7e-22   79.1   8.2    3.7e-22   79.1   5.7    1.8  2  C02D4.2e    CE36092	WBGene00004777	locus:ser-2	status:Partia
    3.9e-22   79.0  10.8    4.3e-22   78.9   5.9    1.9  2  C02D4.2f    CE32299	WBGene00004777	locus:ser-2	status:Confir
    5.3e-22   78.6  18.4      2e-21   76.7  12.8    1.7  1  T05A1.1b    CE32925	WBGene00003808	locus:npr-2	G-protein cou
    5.3e-22   78.6  17.9      2e-21   76.7  12.4    1.7  1  T05A1.1a    CE32924	WBGene00003808	locus:npr-2	G-protein cou
    1.3e-20   74.0  12.6    1.6e-20   73.7   8.4    1.4  1  C39E6.6     CE06941	WBGene00003807	locus:npr-1	G-protein cou
    6.7e-20   71.7  11.4    6.7e-20   71.7   7.9    1.9  2  M03F4.3a    CE31203	WBGene00006475	locus:tyra-3	G-protein co
      7e-20   71.6   9.4      7e-20   71.6   6.5    1.9  2  M03F4.3c    CE39602	WBGene00006475	locus:tyra-3	status:Parti
    7.4e-20   71.5  11.4    7.4e-20   71.5   7.9    1.9  2  M03F4.3b    CE12360	WBGene00006475	locus:tyra-3	status:Parti
      1e-19   71.0   8.5    1.1e-17   64.3   8.3    2.0  2  Y22D7AR.13  CE29370	WBGene00004779	locus:ser-4	status:Confir
    1.2e-19   70.8   9.6    1.1e-15   57.7   1.7    2.0  2  C53C7.1b    CE36989	WBGene00008278	locus:npr-10	status:Parti
    2.1e-19   70.0   9.3    1.3e-15   57.4   1.8    2.0  2  C53C7.1a    CE19767	WBGene00008278	locus:npr-10	7 transmembr
    2.2e-19   69.9  11.0    1.2e-18   67.5   6.0    2.1  2  F14D12.6a   CE35478	WBGene00006411	locus:octr-1	G-protein co
    2.2e-19   69.9  11.0    1.2e-18   67.5   6.0    2.1  2  F14D12.6b   CE35479	WBGene00006411	locus:octr-1	status:Parti
    2.4e-18   66.5  22.5    3.3e-18   66.0  15.6    1.1  1  T22D1.12    CE17256	WBGene00020689	locus:npr-12	seven transm
    5.2e-18   65.4  10.9    9.9e-18   64.5   7.5    1.3  1  T14E8.3d    CE39181	WBGene00020506	locus:dop-3	status:Partia
    5.5e-18   65.3   6.6    5.5e-18   65.3   4.6    1.8  1  T14E8.3b    CE39179	WBGene00020506	locus:dop-3	status:Confir
    1.2e-17   64.1   3.5    2.9e-14   53.0   4.0    2.2  2  C52B11.3    CE39139	WBGene00016872	locus:dop-4	G-protein cou
    3.8e-17   62.5   9.4    1.8e-14   53.6   5.2    2.1  2  C09B7.1b    CE30332	WBGene00004780	locus:ser-7	status:Confir
    5.1e-17   62.1  10.3    2.2e-15   56.7   4.5    2.1  2  C16D6.2     CE37317	WBGene00007635	7 transmembrane receptor 
    7.5e-17   61.6  21.0      1e-16   61.1  14.5    1.0  1  C10C6.2     CE08056	WBGene00007006	locus:npr-3	G-protein cou
    1.1e-16   61.1  17.9    1.1e-16   61.1  12.4    1.4  1  B0496.8     CE06720	WBGene00015217	locus:tes-1	LIM-domain pr
    1.2e-16   60.8  12.5    1.9e-16   60.2   7.0    2.0  2  F01E11.5c   CE30931	WBGene00017157	locus:tyra-2	status:Confi
    1.4e-16   60.7  12.6    2.7e-16   59.7   7.3    2.0  2  F01E11.5a   CE38313	WBGene00017157	locus:tyra-2	G-protein co
    1.7e-16   60.4  11.4      2e-14   53.5   5.3    2.1  2  C09B7.1c    CE17391	WBGene00004780	locus:ser-7	status:Confir
    1.7e-16   60.4  11.9      2e-14   53.5   5.2    2.1  2  C09B7.1a    CE28532	WBGene00004780	locus:ser-7	G-protein cou
      3e-16   59.5  22.8    4.7e-16   58.9  15.8    1.2  1  ZC412.1     CE35920	WBGene00013883	locus:npr-13	G-protein co
    8.4e-16   58.1  17.6      5e-15   55.5   8.4    2.2  2  Y39A3B.5c   CE38443	WBGene00021439	locus:ckr-2	status:Confir
    1.8e-15   57.0  17.9    8.5e-15   54.8   8.6    2.1  2  Y39A3B.5b   CE38985	WBGene00021439	locus:ckr-2	status:Confir
    2.5e-15   56.5  18.0      1e-14   54.5   8.7    2.1  2  Y39A3B.5a   CE21646	WBGene00021439	locus:ckr-2	7 transmembra
    2.8e-15   56.3  18.1      1e-14   54.5   8.6    2.1  2  Y39A3B.5d   CE38986	WBGene00021439	locus:ckr-2	status:Confir
    4.3e-15   55.7  24.7    4.5e-10   39.1   6.1    3.6  2  F42G4.3e    CE46698	WBGene00006999	locus:zyx-1	status:Confir
    7.7e-15   54.9  13.4    1.2e-14   54.3   9.3    1.3  1  F42G4.3d    CE10324	WBGene00006999	locus:zyx-1	status:Confir
    1.3e-14   54.1  15.2    2.6e-12   46.5   8.1    2.2  2  Y40H4A.1a   CE27783	WBGene00001519	locus:gar-3	muscarinic ac
    1.6e-14   53.9  13.3      3e-12   46.3   6.8    2.3  2  Y40H4A.1b   CE35800	WBGene00001519	locus:gar-3	status:Confir
    1.6e-14   53.8  25.2    2.2e-14   53.4  17.4    1.1  1  Y59H11AL.1b CE38456	WBGene00022004	status:Partially_confirme
    2.6e-14   53.1  18.4    9.7e-13   47.9  12.8    2.4  1  F16D3.7     CE42717	WBGene00008890	locus:ser-5	7 transmembra
    4.2e-14   52.5  26.3    5.9e-14   52.0  18.2    1.1  1  Y59H11AL.1a CE31260	WBGene00022004	status:Partially_confirme
    5.3e-14   52.1  13.4    6.8e-14   51.8   9.3    1.1  1  Y58G8A.4b   CE36962	WBGene00021983	status:Partially_confirme
    5.8e-14   52.0  19.6    8.4e-14   51.4  10.8    2.5  1  T14E8.3c    CE39180	WBGene00020506	locus:dop-3	status:Confir
    6.1e-14   51.9  14.8    1.1e-13   51.1  10.2    1.3  1  ZK381.5a    CE41743	WBGene00022727	locus:prkl-1	status:Parti
    6.4e-14   51.8  19.6    9.1e-14   51.3  10.8    2.5  1  T14E8.3a    CE39178	WBGene00020506	locus:dop-3	G-protein cou
    7.3e-14   51.6  16.5    1.2e-13   50.9  11.4    1.2  1  F42G4.3b    CE46653	WBGene00006999	locus:zyx-1	LIM domain co
      8e-14   51.5  11.8      8e-14   51.5   8.2    2.1  2  T23B3.4     CE45656	WBGene00020712	locus:ckr-1	G-protein cou
    1.3e-13   50.9  27.6    7.7e-13   48.3  19.1    1.8  1  C30F12.6    CE16886	WBGene00016265	locus:nmur-4	seven trans-
    1.3e-13   50.9  14.3    1.7e-13   50.5   9.9    1.1  1  Y58G8A.4a   CE33345	WBGene00021983	status:Partially_confirme
    1.3e-13   50.8  22.8      2e-13   50.2  15.8    1.2  1  F41E7.3     CE31509	WBGene00009619	neurokinin receptor like	
    1.4e-13   50.8  14.8    1.4e-13   50.8  10.3    1.4  1  ZK381.5b    CE41744	WBGene00022727	locus:prkl-1	status:Parti
    3.3e-13   49.5   5.6    3.9e-13   49.2   3.9    1.0  1  C02D4.2c    CE36423	WBGene00004777	locus:ser-2	status:Partia
    5.1e-13   48.9   6.2      6e-13   48.6   4.3    1.0  1  C02D4.2d    CE36424	WBGene00004777	locus:ser-2	status:Partia
    7.2e-13   48.4  20.9    9.5e-13   48.0  14.5    1.1  1  ZK455.3     CE03814	WBGene00013974	locus:npr-9	G-protein cou
    7.5e-13   48.3  19.1    7.9e-13   48.2  12.4    1.4  1  F42G4.3c    CE46595	WBGene00006999	locus:zyx-1	status:Confir
    1.1e-12   47.7   7.1    1.5e-12   47.3   4.9    1.1  1  K03E6.1a    CE44857	WBGene00002988	locus:lim-6	Homeobox prot
    1.1e-12   47.7   7.1    1.6e-12   47.3   4.9    1.1  1  K03E6.1b    CE45007	WBGene00002988	locus:lim-6	status:Partia
    1.5e-12   47.3  14.8    1.5e-12   47.3  10.3    1.8  2  F15A8.5c    CE33617	WBGene00001052	locus:dop-1	status:Partia
      2e-12   46.9  15.0      2e-12   46.9  10.4    1.8  2  F15A8.5b    CE33616	WBGene00001052	locus:dop-1	status:Partia
    2.7e-12   46.5  16.7    2.7e-12   46.5  11.6    2.5  2  K02F2.6     CE17158	WBGene00004778	locus:ser-3	seven trans-m
    2.9e-12   46.4  15.1    2.9e-12   46.4  10.5    2.2  2  F15A8.5a    CE33615	WBGene00001052	locus:dop-1	status:Partia
      3e-12   46.3   6.8      3e-12   46.3   4.7    1.4  1  R106.2      CE39612	WBGene00020086	G-protein coupled recepto
    3.5e-12   46.1  15.4    3.5e-12   46.1  10.7    3.5  2  T02E9.3     CE13066	WBGene00011382	locus:dop-5	G-protein cou
    5.1e-12   45.5   8.8    5.5e-12   45.5   6.1    1.0  1  C34B2.4     CE16892	WBGene00016389	status:Confirmed	UniProt:
    5.4e-12   45.5  18.0    5.4e-12   45.5  12.4    2.9  1  F42G4.3a    CE23716	WBGene00006999	locus:zyx-1	LIM domain co
    9.6e-12   44.6  20.1    6.1e-11   42.0   6.5    2.5  2  Y54G2A.35   CE31653	WBGene00021897	locus:ser-6	status:Partia
    1.3e-11   44.2   6.3      2e-11   43.6   4.4    1.2  1  F46C8.5     CE28335	WBGene00000438	locus:ceh-14	LIM homeobox
    2.8e-11   43.1  19.4    3.4e-11   42.8  13.4    1.0  1  F47D12.1d   CE01946	WBGene00001518	locus:gar-2	G-protein-lin
    2.9e-11   43.1  17.4    2.2e-06   26.9   6.3    2.7  3  F59C12.2a   CE28481	WBGene00004776	locus:ser-1	G-protein cou
    3.2e-11   42.9   4.9    3.2e-11   42.9   3.4    1.7  1  ZC247.3     CE15150	WBGene00003000	locus:lin-11	LIM domain c
    4.1e-11   42.6  17.4      2e-06   27.0   5.7    2.7  3  F59C12.2b   CE38526	WBGene00004776	locus:ser-1	status:Confir
    6.8e-11   41.8   9.5      7e-11   41.8   6.6    1.0  1  F33D11.1    CE09891	WBGene00018000	LIM protein	status:Confir
    1.4e-10   40.8  15.0    4.8e-09   35.7   3.0    2.3  2  F09B9.2b    CE02176	WBGene00006839	locus:unc-115	LIM domains
    1.5e-10   40.7  11.5    1.5e-10   40.7   8.0    2.1  2  K09G1.4a    CE35993	WBGene00001053	locus:dop-2	dopamine rece
    1.5e-10   40.6   6.6    2.6e-10   39.9   4.5    1.2  1  C56G3.1a    CE04283	WBGene00016984	G-protein coupled recepto
    1.6e-10   40.6  11.5    1.6e-10   40.6   8.0    2.1  2  K09G1.4d    CE46806	WBGene00001053	locus:dop-2	status:Confir
    1.7e-10   40.5   6.6    2.8e-10   39.8   4.5    1.2  1  C56G3.1b    CE30923	WBGene00016984	status:Partially_confirme
    2.1e-10   40.2  11.5    2.1e-10   40.2   8.0    2.8  3  K09G1.4b    CE35994	WBGene00001053	locus:dop-2	status:Confir
    2.1e-10   40.2  11.5    2.1e-10   40.2   8.0    2.7  2  K09G1.4c    CE45633	WBGene00001053	locus:dop-2	status:Partia
    3.2e-10   39.6  15.4    6.3e-09   35.3   3.4    2.3  2  F09B9.2a    CE15759	WBGene00006839	locus:unc-115	LIM domains
    8.7e-10   38.2   2.2    8.7e-10   38.2   1.5    1.4  1  C04F1.3     CE17366	WBGene00002989	locus:lim-7	homeobox prot
    1.4e-09   37.5  21.4    1.4e-09   37.5  14.8    1.5  1  F47D12.1a   CE30134	WBGene00001518	locus:gar-2	G-protein-lin
    1.4e-09   37.4  21.3    1.4e-09   37.4  14.8    1.5  1  F47D12.1b   CE30135	WBGene00001518	locus:gar-2	G-protein-lin
    1.4e-09   37.4  30.2    2.5e-09   36.6  21.0    1.3  1  C50F7.1b    CE04239	WBGene00016842	status:Partially_confirme
    1.5e-09   37.4  12.5    2.3e-09   36.7   8.7    1.2  1  F35G8.1     CE39498	WBGene00018067	G-protein coupled recepto
    1.8e-09   37.2  21.4    1.8e-09   37.2  14.8    1.6  1  F47D12.1c   CE24987	WBGene00001518	locus:gar-2	G-protein-lin
    2.4e-09   36.7   4.5    3.9e-09   36.0   3.1    1.3  1  ZC64.4      CE25675	WBGene00002987	locus:lim-4	LIM-homeodoma
    5.7e-09   35.5  13.7    5.7e-09   35.5   9.5    1.9  1  Y54E2A.1    CE31259	WBGene00013187	7 transmembrane receptor 
      1e-08   34.6  27.8    9.3e-08   31.4  19.3    1.9  1  C25G6.5     CE04086	WBGene00016110	locus:npr-11	G-protein co
    1.2e-08   34.4  20.6    1.3e-07   31.0  14.3    1.9  1  T27D1.3     CE43181	WBGene00012084	locus:npr-15	G-protein co
      2e-08   33.6  17.7    2.3e-08   33.5  12.3    1.1  1  F31B9.1     CE17727	WBGene00009278	7 transmembrane receptor 
    4.7e-08   32.4  10.9    4.7e-08   32.4   7.6    1.8  1  C40H5.5b    CE43132	WBGene00006654	locus:ttx-3	status:Confir
    5.7e-08   32.1  11.0    5.7e-08   32.1   7.6    1.8  1  C40H5.5a    CE27107	WBGene00006654	locus:ttx-3	LIM domain co
    8.4e-08   31.6   2.9    1.3e-07   31.0   2.0    1.1  1  T02D1.6     CE30684	WBGene00011372	7 transmembrane receptor 
    8.7e-08   31.5  23.4    1.1e-07   31.2  16.2    1.1  1  T21B4.4a    CE40126	WBGene00011878	adenosine A1 receptor	sta
      2e-07   30.3   7.1    2.8e-07   29.8   4.9    1.1  1  T23C6.5     CE35783	WBGene00020727	G-protein coupled recepto
    2.8e-07   29.9  25.2    0.00082   18.4   5.4    2.0  2  F56B6.5a    CE31186	WBGene00006864	locus:npr-16	G-protein co
    3.9e-07   29.4  23.6     0.0008   18.4   5.4    2.0  2  F56B6.5b    CE39375	WBGene00006864	locus:npr-16	status:Confi
    4.3e-07   29.2  25.5    5.7e-07   28.8  17.7    1.1  1  T21B4.4b    CE40127	WBGene00011878	status:Confirmed	UniProt:
    5.9e-07   28.8   4.5    6.5e-07   28.6   3.1    1.0  1  C26C6.6     CE05315	WBGene00007740	lim domains	status:Partia
    6.6e-07   28.6  12.3    9.3e-07   28.1   8.5    1.1  1  F14F4.1     CE17670	WBGene00008808	7 transmembrane receptor 
    1.6e-06   27.4  31.3    2.2e-06   26.9  21.7    1.1  1  C38C10.1    CE44282	WBGene00006576	locus:tkr-1	G protein cou
    1.7e-06   27.3  13.5    1.7e-06   27.3   9.3    2.0  2  C49A9.7     CE16937	WBGene00016761	seven trans-smembrane rec
    2.1e-06   27.0   5.6    2.1e-06   27.0   3.9    1.4  1  F13D2.3     CE33996	WBGene00008737	locus:gnrr-7	G-protein co
    2.3e-06   26.9   9.1    5.4e-06   25.6   6.3    1.6  1  C15B12.5b   CE29667	WBGene00001517	locus:gar-1	status:Confir
    2.7e-06   26.6   7.1    2.7e-06   26.6   4.9    2.0  2  F42C5.2     CE04555	WBGene00018344	G protein-coupled recepto
    4.4e-06   25.9   9.1    4.4e-06   25.9   6.3    1.7  1  C15B12.5c   CE29668	WBGene00001517	locus:gar-1	status:Confir
    4.7e-06   25.8   5.9      8e-06   25.0   4.1    1.2  1  C48C5.1     CE45664	WBGene00016747	locus:nmur-1	family 1 of 
    5.2e-06   25.7   9.1    5.2e-06   25.7   6.3    1.7  1  C15B12.5a   CE29666	WBGene00001517	locus:gar-1	Muscarinic ac
    5.2e-06   25.6  13.3    5.1e-05   22.4   7.0    2.2  2  Y105C5A.23  CE24056	WBGene00013642	locus:gnrr-8	status:Parti
      2e-05   23.7  21.2    0.00028   19.9  14.7    2.0  1  Y116A8B.5   CE46735	WBGene00013782	7 transmembrane receptor 
    3.3e-05   23.0  13.6    0.00064   18.7   6.2    2.8  3  T07D4.1     CE46449	WBGene00011578	locus:npr-20	G-protein co
    4.3e-05   22.6  10.0    4.3e-05   22.6   6.9    2.3  2  F02E8.2b    CE07017	WBGene00017176	locus:nmur-3	status:Confi
    4.7e-05   22.5  10.0    4.7e-05   22.5   6.9    2.3  2  F02E8.2a    CE33990	WBGene00017176	locus:nmur-3	G-protein co
    4.8e-05   22.5  11.3    0.00014   20.9   7.8    1.6  1  ZC374.1     CE40886	WBGene00013871	locus:gnrr-3	hormone rece
    0.00018   20.5   8.8    0.00025   20.1   6.1    1.1  1  F01D4.6a    CE27422	WBGene00003167	locus:mec-3	LIM domain co
    0.00019   20.5  11.8    0.00033   19.7   8.2    1.3  1  C06G4.5     CE38997	WBGene00015559	locus:npr-17	G-protein co
    0.00019   20.4   0.3    0.00021   20.3   0.2    1.0  1  B0496.7     CE06719	WBGene00015216	locus:valv-1	status:Confi
    0.00026   20.0   7.4    0.00026   20.0   5.1    1.4  1  T02E9.1     CE13062	WBGene00011381	G-protein coupled recepto
    0.00027   20.0  11.5    0.00038   19.5   6.9    1.5  2  Y65B4A.7    CE25530	WBGene00022030	status:Confirmed	UniProt:
     0.0003   19.8   3.0     0.0003   19.8   2.1    1.3  1  ZK721.4     CE46343	WBGene00022811	Adenosine A3 receptor	sta
    0.00034   19.6  21.6     0.0011   18.0   7.3    2.1  2  K10B4.4     CE38395	WBGene00019616	locus:nmur-2	seven trans-
    0.00036   19.6  17.5     0.0011   17.9  12.1    1.6  1  W05B5.2     CE42751	WBGene00012275	locus:npr-14	7 transmembr
    0.00043   19.3   0.2    0.00047   19.2   0.1    1.0  1  F20D12.5    CE29767	WBGene00017644	locus:exc-9	status:Confir
    0.00058   18.9   5.6    0.00058   18.9   3.9    1.6  1  F55E10.7    CE40072	WBGene00018886	status:Partially_confirme
    0.00058   18.9  20.2    0.00081   18.4  14.0    1.1  1  AC7.1a      CE38261	WBGene00006428	locus:tag-49	status:Parti
      0.001   18.1   1.0     0.0011   18.0   0.7    1.0  1  T04C9.4a    CE31589	WBGene00003375	locus:mlp-1	status:Confir
     0.0011   18.0   0.7     0.0011   17.9   0.5    1.0  1  T04C9.4b    CE31590	WBGene00003375	locus:mlp-1	status:Confir
     0.0011   18.0   5.3     0.0015   17.5   3.7    1.2  1  F01D4.6b    CE34792	WBGene00003167	locus:mec-3	status:Partia
     0.0011   18.0  10.5      0.012   14.6   3.1    2.6  3  F13D2.2     CE03194	WBGene00008736	locus:gnrr-6	G-protein co
     0.0011   17.9   1.7     0.0011   17.9   1.2    1.6  2  T22G5.4     CE13988	WBGene00011931	locus:srsx-19	7 transmemb
     0.0019   17.2  10.3     0.0023   16.9   7.1    1.1  1  T07D10.2    CE13377	WBGene00011582	conopressin receptor like
     0.0025   16.8   5.6     0.0035   16.3   3.9    1.2  1  F01D4.6c    CE42646	WBGene00003167	locus:mec-3	status:Confir
     0.0027   16.7  12.2     0.0027   16.7   8.4    1.9  2  C26F1.6     CE06880	WBGene00016149	status:Confirmed	UniProt:
      0.003   16.5   2.7     0.0064   15.4   0.1    2.2  2  F01E11.5b   CE35711	WBGene00017157	locus:tyra-2	status:Confi
     0.0042   16.0   6.3     0.0051   15.7   4.3    1.1  1  T04C9.4c    CE31591	WBGene00003375	locus:mlp-1	contains LIM-
     0.0063   15.4  18.8       0.01   14.7  13.0    1.3  1  F54D7.3     CE17102	WBGene00018798	locus:gnrr-1	seven-transm
     0.0076   15.2   6.1      0.011   14.6   4.2    1.2  1  K06C4.9     CE29506	WBGene00019445	transmemebrane protein	st
  ------ inclusion threshold ------
      0.011   14.6  21.2      0.022   13.6  14.7    1.5  1  AC7.1b      CE38262	WBGene00006428	locus:tag-49	G-protein co
      0.017   14.0   0.1      0.026   13.4   0.1    1.2  1  Y105E8A.6   CE31857	WBGene00006824	locus:unc-95	status:Parti
      0.021   13.7  22.3       0.14   11.0  15.4    2.1  1  C15H11.2a   CE08179	WBGene00007614	locus:gnrr-2	G-protein co
      0.024   13.5   1.5      0.026   13.4   1.1    1.0  1  F35B12.1b   CE45875	WBGene00005975	locus:srx-84	status:Confi
      0.054   12.4   0.1      0.054   12.4   0.0    2.9  2  T11B7.4a    CE35944	WBGene00001132	locus:alp-1	status:Confir
      0.068   12.0   2.4       0.11   11.3   1.7    1.3  1  F38B7.8     CE36301	WBGene00005978	locus:srx-87	7TM receptor
      0.097   11.5   2.2       0.14   10.9   1.5    1.2  1  H10E21.2    CE43707	WBGene00019183	G-protein coupled recepto
      0.098   11.5   1.8       0.15   10.8   1.3    1.2  1  C56A3.3a    CE45431	WBGene00008342	7tm receptor	status:Parti
        0.1   11.4   7.2       0.54    9.0   5.0    1.8  1  C15H11.2b   CE45186	WBGene00007614	locus:gnrr-2	status:Confi
        0.1   11.4   1.8       0.16   10.8   1.3    1.2  1  C56A3.3b    CE45452	WBGene00008342	status:Partially_confirme
       0.16   10.8   1.1       0.23   10.2   0.8    1.2  1  F35B12.1a   CE36298	WBGene00005975	locus:srx-84	7TM receptor
       0.17   10.7   6.4       0.31    9.8   4.5    1.3  1  C41G11.4c   CE35428	WBGene00016570	locus:gnrr-4	status:Parti
       0.23   10.3   0.1       0.54    9.0   0.1    1.5  1  F28F5.3a    CE29296	WBGene00017904	locus:lim-8	status:Confir
       0.26   10.1   1.0       0.34    9.7   0.7    1.2  1  C50F7.1a    CE33574	WBGene00016842	G-protein coupled recepto
       0.36    9.6   1.8       0.53    9.1   1.2    1.2  1  C30B5.5     CE02524	WBGene00016246	status:Partially_confirme
       0.55    9.0   1.0       0.96    8.2   0.7    1.4  1  B0563.6b    CE33513	WBGene00015263	status:Partially_confirme
       0.55    9.0   0.1       0.65    8.8   0.1    1.1  1  Y22D7AL.16  CE39040	WBGene00021254	status:Partially_confirme
       0.55    9.0   1.9       0.78    8.5   1.3    1.1  1  F38B7.7     CE36300	WBGene00005977	locus:srx-86	7TM receptor
       0.56    9.0   1.1       0.93    8.3   0.8    1.4  1  B0563.6c    CE41751	WBGene00015263	status:Partially_confirme
       0.59    8.9   1.1       0.98    8.2   0.7    1.4  1  B0563.6a    CE29551	WBGene00015263	status:Partially_confirme
       0.91    8.3   4.2        1.7    7.4   2.9    1.4  1  H09F14.1    CE42007	WBGene00010375	7 transmembrane receptor 
          1    8.1   3.1        1.5    7.6   2.2    1.2  1  C04E6.6     CE34652	WBGene00001698	locus:grd-9	status:Partia
          1    8.1   1.2        1.5    7.6   0.8    1.1  1  ZK697.5     CE34150	WBGene00005850	locus:srw-103	7TM chemore
        1.1    8.0  12.6        1.8    7.3   8.7    1.2  1  F53A9.5     CE43844	WBGene00018728	G-protein coupled recepto
        1.2    7.9   0.1        1.4    7.6   0.1    1.1  1  ZK265.7     CE32551	WBGene00013959	status:Confirmed	UniProt:
        1.3    7.7   3.3        1.5    7.6   2.3    1.2  1  T04A8.6     CE01075	WBGene00011408	ribonuleoprotein	status:C
        1.4    7.7   2.5        1.9    7.2   1.8    1.1  1  T14C1.1     CE34212	WBGene00011765	7 transmembrane receptor 
        1.4    7.7   3.2        1.6    7.5   2.2    1.1  1  C04F12.8    CE19681	WBGene00007302	Dual specificity phosphat
        1.4    7.7   0.6        1.8    7.3   0.4    1.2  1  Y22D7AL.1   CE23425	WBGene00021241	status:Predicted	UniProt:
        1.7    7.4   5.1        2.3    7.0   3.6    1.4  1  F39B3.2     CE30978	WBGene00018191	status:Confirmed	UniProt:
        1.7    7.4   1.6        2.9    6.6   1.1    1.3  1  F58D7.1     CE38195	WBGene00019032	locus:srsx-17	7TM chemore
        1.7    7.4   1.3        2.7    6.7   0.9    1.2  1  F46C3.1     CE18695	WBGene00003970	locus:pek-1	eukaryotic tr
        2.1    7.1   0.0        2.8    6.7   0.0    1.2  1  T26E3.2     CE14186	WBGene00003578	locus:ndx-1	MUTT protein 
        2.1    7.1  10.7        3.1    6.5   7.4    1.2  1  F54A5.1     CE20859	WBGene00018786	locus:hmbx-1	status:Confi
        2.2    7.0   1.8        5.3    5.8   1.3    1.6  1  F36D4.4     CE07192	WBGene00018089	status:Partially_confirme
        2.6    6.8   4.0       0.45    9.3   0.1    1.6  1  F28F5.3b    CE29297	WBGene00017904	locus:lim-8	status:Confir
        3.3    6.5   0.2        5.9    5.6   0.2    1.3  1  C24A11.8a   CE19698	WBGene00001491	locus:frm-4	status:Confir
        3.3    6.4   0.2          6    5.6   0.2    1.3  1  C24A11.8b   CE27724	WBGene00001491	locus:frm-4	status:Confir
        3.4    6.4   1.0        4.5    6.0   0.7    1.1  1  F28D1.8     CE46183	WBGene00009217	status:Partially_confirme
        3.7    6.3   3.8          6    5.6   2.6    1.2  1  F43A11.1    CE43280	WBGene00005979	locus:srx-88	G-protein co
        3.9    6.2   0.9        4.2    6.1   0.6    1.1  1  Y41C4A.4b   CE32250	WBGene00000793	locus:crh-1	status:Confir
          4    6.2   1.5        6.2    5.5   1.1    1.2  1  F58G6.2     CE38079	WBGene00010273	locus:srm-3	status:Partia
        4.3    6.0  12.4       0.25   10.1   4.5    1.8  1  C41G11.4a   CE29716	WBGene00016570	locus:gnrr-4	G-protein co
        4.8    5.9   0.5        5.2    5.8   0.4    1.0  1  Y57G11A.1c  CE46707	WBGene00013289	locus:tag-273	status:Conf
        4.9    5.9  12.4       0.27   10.0   4.5    1.8  1  C41G11.4b   CE30896	WBGene00016570	locus:gnrr-4	status:Parti
        5.2    5.8   2.6        5.1    5.8   1.8    1.1  1  F39B3.3     CE10090	WBGene00018192	status:Predicted	UniProt:
        5.6    5.7   0.6        8.5    5.1   0.4    1.2  1  T03F7.1     CE40659	WBGene00004910	locus:snf-11	Na(+)\/Cl(-)
        5.6    5.7   8.5          6    5.6   5.9    1.0  1  ZC416.2     CE39308	WBGene00022609	status:Confirmed	protein_
        5.7    5.7   1.8        5.7    5.7   1.2    1.0  1  F49D11.7    CE17081	WBGene00018631	status:Partially_confirme
        5.7    5.6   0.0          6    5.6   0.0    1.1  1  C48E7.10    CE26915	WBGene00005000	locus:spp-15	status:Confi
        5.7    5.6   0.1        8.3    5.1   0.1    1.1  1  Y2H9A.2     CE24196	WBGene00005095	locus:srd-17	7TM chemorec
        5.8    5.6   0.4        8.5    5.1   0.3    1.1  1  C44B12.4    CE36427	WBGene00005904	locus:srx-13	7TM chemorec
        5.9    5.6  25.1        7.6    5.2  17.4    1.1  1  T08D2.8     CE28252	WBGene00011613	status:Predicted	UniProt:
        6.2    5.5   3.1        6.5    5.5   2.1    1.1  1  ZK896.7     CE43796	WBGene00014138	locus:clec-186	lectin (C-
        6.4    5.5   1.1        8.4    5.1   0.8    1.1  1  D2092.2     CE09101	WBGene00017064	locus:ppfr-2	status:Confi
        6.5    5.5   2.4        7.9    5.2   1.6    1.1  1  C56G2.15    CE01870	WBGene00016983	status:Partially_confirme
        6.7    5.4   1.1        7.5    5.3   0.8    1.0  1  C34F11.1    CE04162	WBGene00016413	status:Confirmed	UniProt:
        6.9    5.4   0.9        7.1    5.3   0.6    1.0  1  C05C12.5    CE02968	WBGene00007337	status:Confirmed	UniProt:
        6.9    5.4   4.8         11    4.7   3.4    1.3  1  C51E3.2     CE33986	WBGene00008248	locus:srsx-27	opoid recep
        7.2    5.3   6.8        7.6    5.2   4.7    1.1  1  D1086.6     CE43106	WBGene00008393	status:Confirmed	UniProt:
        7.4    5.3   0.8         10    4.8   0.6    1.1  1  F58E6.6     CE06021	WBGene00010255	status:Partially_confirme
        7.5    5.3   1.0        9.6    4.9   0.7    1.1  1  F26B1.2c    CE33058	WBGene00017816	status:Confirmed	UniProt:
        7.5    5.3   4.5         10    4.8   3.1    1.1  1  C26B2.1     CE04087	WBGene00016124	locus:dnc-4	status:Confir
        7.7    5.2   1.1        9.4    4.9   0.7    1.1  1  F57B9.9     CE33114	WBGene00004133	locus:abu-13	status:Parti
        7.7    5.2   0.0         11    4.7   0.0    1.2  1  C47D12.5    CE43335	WBGene00008139	status:Confirmed	UniProt:
          8    5.2   0.1        9.8    4.9   0.1    1.1  1  F58G4.4     CE07309	WBGene00019066	locus:sdz-23	status:Parti
          8    5.2   2.7        9.1    5.0   1.9    1.1  1  F26F4.6     CE29290	WBGene00017828	status:Confirmed	UniProt:
          8    5.2   3.5         12    4.6   2.4    1.3  1  Y97E10AR.2b CE36054	WBGene00022397	status:Partially_confirme
        8.1    5.2   1.0         10    4.8   0.7    1.1  1  F26B1.2a    CE09674	WBGene00017816	RNA-binding protein	statu
        8.2    5.1   7.7         12    4.6   5.3    1.2  1  F53F8.2     CE36441	WBGene00009999	locus:srsx-35	status:Part
        8.3    5.1   1.9         12    4.6   1.4    1.2  1  C51E3.4     CE37814	WBGene00008250	locus:srsx-29	7TM recepto
        8.4    5.1   1.3        9.5    4.9   0.9    1.1  1  K04G2.4     CE06098	WBGene00010563	status:Confirmed	UniProt:
        8.7    5.0   4.7         12    4.6   3.3    1.1  1  F45G2.6     CE37519	WBGene00006612	locus:trf-1	Zinc finger, 
        8.7    5.0   1.7         13    4.4   1.2    1.2  1  R13A5.15    CE44869	WBGene00194726	status:Partially_confirme
        8.8    5.0   0.7         11    4.7   0.5    1.1  1  F52D2.7     CE23758	WBGene00018689	status:Confirmed	UniProt:
        9.1    5.0   1.5        9.2    5.0   1.0    1.1  1  F29F11.5b   CE40611	WBGene00000445	locus:ceh-22	status:Confi
        9.2    5.0  18.7      0.011   14.7   4.1    1.9  1  C43C3.2     CE01524	WBGene00008065	locus:npr-18	G protein co
        9.6    4.9   3.7         11    4.7   2.6    1.2  1  F38B7.4     CE36299	WBGene00005976	locus:srx-85	7TM receptor
        9.7    4.9   2.4         14    4.4   1.6    1.2  1  F15A4.8a    CE42858	WBGene00008842	chitinase	status:Partiall
         10    4.8   0.0         12    4.6   0.0    1.1  1  C29E4.13a   CE40687	WBGene00043051	status:Confirmed	UniProt:


Domain annotation for each sequence (and alignments):
>> T11B7.4e  CE39401	WBGene00001132	locus:alp-1	status:Confirmed	UniProt:Q2XN05	protein_id:CAJ43909.1
   #    score  bias  c-Evalue  i-Evalue hmmfrom  hmm to    alifrom  ali to    envfrom  env to     acc
 ---   ------ ----- --------- --------- ------- -------    ------- -------    ------- -------    ----
   1 ?    0.1   0.0       2.5   2.7e+02     525     579 ..      97     158 ..      61     179 .. 0.57
   2 !   11.4   0.0   0.00095       0.1     903     960 ..     211     268 ..     192     276 .. 0.68
   3 !  199.1  11.4     2e-60   2.2e-58     721    1083 ..     306     684 .]     280     684 .] 0.75

  Alignments for each domain:
  == domain 1    score: 0.1 bits;  conditional E-value: 2.5
  Opn4-aln 525 aeasdpgppqaslrakts.......pegardllgpkalpgssqprqynnpiglysaetlrel 579
               +e++ pg  q+  r++         p+g  +   p       +  qyn+p+g+ys ++  e 
  T11B7.4e  97 TENTGPGQDQTPYRVNLQhssdtrpPQGFNNSALPFETDQRVKHMQYNSPLGIYSDKSAAEQ 158
               4444555555554443220000111333333333444444456679*********9877664 PP

  == domain 2    score: 11.4 bits;  conditional E-value: 0.00095
  Opn4-aln 903 fpassrtplcghcnnvirgpflvalgrswhpeeftcaycktsladvcfveeqnnvyce 960
                p  s  p+c  c   i g +  a g++ h + ++ca c  sl +v     +++ yc+
  T11B7.4e 211 HPNPSGLPVCFMCTRPILGVMARAAGKNLHGDCLSCATCGNSLRNVGHHFIEDKFYCD 268
               5666667777777777777777777777777777777777777777655555556665 PP

  == domain 3    score: 199.1 bits;  conditional E-value: 2e-60
  Opn4-aln  721 apasspaesprpqassyspavaa.ssapathtsysegpaapapkprvvttasirpsvyqpvpastyspspganysptpytpspapaytpspvptytpsp 818 
                a+    ++++rp   s spa +a s + +th    +     +p  r v ta+  + + + v         g+ y     +p+p+   t s   +     
  T11B7.4e  306 AAYHPQVNTARPV--SVSPAPSAgSKTVTTHYHTPKTQGILSPGQRGVPTAAFGADLSKSVTYGGGVGPGGTHYDSNRLSPAPSQYSTQSRNQSQQHYQ 402 
                2223334445554..455554441445566777777777889999****************99998888999***********9999999887766555 PP

  Opn4-aln  819 ap.aytpspapnynpapsvaysg..gpaepasrppwvtddsfsqk.fapgks......ttsvskqtlprggpaytpagpqvppla...rgtvqra...e 901 
                   + +p p+p+ np ps   ++  +    asr   v  d   +   + g s       +s +k ++ r      p     +p a   rgt + +    
  T11B7.4e  403 QHvVQAPPPVPS-NPPPSNDTTAedSRNFLASRLGQVMIDENKKAgGSNGSSqhhnqqGSSYTKTSFERTTTETRPQQNTGAPRAgdfRGTGHLTtttT 500 
                440455666664.66666555440044456888877765543322022222211111133444555555555444444444443333366654430013 PP

  Opn4-aln  902 rfpassrtplcghcnnvirgpflvalgrswhpeeftcay..cktsladvcfveeqnnvycercyeqffaplcakcntkilgevlhalrqtwhttcfvca 998 
                      r+p+c  c++ irg+f++a g+sw pe+f+ca   c+  l +  fvee+ + +ce c+eq +ap c kc+  i+++ l+al++ wh tcf ca
  T11B7.4e  501 TQQNGGRAPFCESCKQQIRGAFVLATGKSWCPEHFVCANssCRRRLLECGFVEEDGQKFCESCFEQHIAPRCNKCSKPIISDCLNALQKKWHPTCFTCA 599 
                455678*******************************9544999******************************************************* PP

  Opn4-aln  999 ackkpfgnslfhledgepycekdyinlfstkchgcdfpveagdkfiealghtwhdtcficavchvnlegqpfyskkdrplckkha 1083
                 c+kpfgns f+le+g pyce+d+  lf+tkc +c +p+eagd+++ealg+++h  cf ca c+ nleg+ f++k+ +p+c+ ha
  T11B7.4e  600 HCQKPFGNSAFYLEQGLPYCEQDWNALFTTKCVSCRYPIEAGDRWVEALGNAFHSNCFTCARCNHNLEGESFFAKNGQPFCRLHA 684 
                **********************************************************************************997 PP

>> T11B7.4c  CE35946	WBGene00001132	locus:alp-1	status:Confirmed	UniProt:Q7JMA7	protein_id:CAE52905.1
   #    score  bias  c-Evalue  i-Evalue hmmfrom  hmm to    alifrom  ali to    envfrom  env to     acc
 ---   ------ ----- --------- --------- ------- -------    ------- -------    ------- -------    ----
   1 ?   -0.7   0.1       4.4   4.9e+02     543     579 ..      51      87 ..       9     113 .. 0.60
   2 !   11.2   0.0    0.0011      0.12     902     960 ..     139     197 ..     115     205 .. 0.70
   3 !  193.1   6.0   1.3e-58   1.4e-56     864    1083 ..     547     771 .]     456     771 .] 0.79

  Alignments for each domain:
  == domain 1    score: -0.7 bits;  conditional E-value: 4.4
  Opn4-aln 543 pegardllgpkalpgssqprqynnpiglysaetlrel 579
               p+g  +   p       +  qyn+p+g+ys ++  e 
  T11B7.4c  51 PQGFNNSALPFETDQRVKHMQYNSPLGIYSDKSAAEQ 87 
               333344444444444556679*********9877664 PP

  == domain 2    score: 11.2 bits;  conditional E-value: 0.0011
  Opn4-aln 902 rfpassrtplcghcnnvirgpflvalgrswhpeeftcaycktsladvcfveeqnnvyce 960
                 p  s  p+c  c   i g +  a g++ h + ++ca c  sl +v     +++ yc+
  T11B7.4c 139 NHPNPSGLPVCFMCTRPILGVMARAAGKNLHGDCLSCATCGNSLRNVGHHFIEDKFYCD 197
               55666667777777777777777777777777777777777777777655555566665 PP

  == domain 3    score: 193.1 bits;  conditional E-value: 1.3e-58
  Opn4-aln  864 gksttsvs.kqtlprggpaytpagpqvpplargtvqr...aerfpassrtplcghcnnvirgpflvalgrswhpeeftcay..cktsladvcfveeqnn 956 
                g s t  s ++t     p     +p+     rgt +    +       r+p+c  c++ irg+f++a g+sw pe+f+ca   c+  l +  fvee+ +
  T11B7.4c  547 GSSYTKTSfERTTTETRPQQNTGAPRAGD-FRGTGHLtttTTTQQNGGRAPFCESCKQQIRGAFVLATGKSWCPEHFVCANssCRRRLLECGFVEEDGQ 644 
                33333332123333344444444444333.355543300033445678*******************************9544999************* PP

  Opn4-aln  957 vycercyeqffaplcakcntkilgevlhalrqtwhttcfvcaackkpfgnslfhledgepycekdyinlfstkchgcdfpveagdkfiealghtwhdtc 1055
                 +ce c+eq +ap c kc+  i+++ l+al++ wh tcf ca c+kpfgns f+le+g pyce+d+  lf+tkc +c +p+eagd+++ealg+++h  c
  T11B7.4c  645 KFCESCFEQHIAPRCNKCSKPIISDCLNALQKKWHPTCFTCAHCQKPFGNSAFYLEQGLPYCEQDWNALFTTKCVSCRYPIEAGDRWVEALGNAFHSNC 743 
                *************************************************************************************************** PP

  Opn4-aln 1056 ficavchvnlegqpfyskkdrplckkha 1083
                f ca c+ nleg+ f++k+ +p+c+ ha
  T11B7.4c  744 FTCARCNHNLEGESFFAKNGQPFCRLHA 771 
                *************************997 PP

>> T11B7.4d  CE03650	WBGene00001132	locus:alp-1	LIM domains	status:Partially_confirmed	UniProt:Q17878	protein_id:CAA9099
   #    score  bias  c-Evalue  i-Evalue hmmfrom  hmm to    alifrom  ali to    envfrom  env to     acc
 ---   ------ ----- --------- --------- ------- -------    ------- -------    ------- -------    ----
   1 ?   -1.3   0.0       6.7   7.4e+02     526     579 ..      98     158 ..      64     178 .. 0.57
   2 !   10.2   0.0    0.0023      0.25     903     960 ..     211     268 ..     192     277 .. 0.68
   3 !  191.6   6.0   3.7e-58     4e-56     873    1083 ..    1210    1424 .]    1111    1424 .] 0.80

  Alignments for each domain:
  == domain 1    score: -1.3 bits;  conditional E-value: 6.7
  Opn4-aln 526 easdpgppqaslrakts.......pegardllgpkalpgssqprqynnpiglysaetlrel 579
               e++ pg  q+  r++         p+g  +   p       +  qyn+p+g+ys ++  e 
  T11B7.4d  98 ENTGPGQDQTPYRVNLQhssdtrpPQGFNNSALPFETDQRVKHMQYNSPLGIYSDKSAAEQ 158
               444455444444443220000111333333333444444556679*********9877664 PP

  == domain 2    score: 10.2 bits;  conditional E-value: 0.0023
  Opn4-aln 903 fpassrtplcghcnnvirgpflvalgrswhpeeftcaycktsladvcfveeqnnvyce 960
                p  s  p+c  c   i g +  a g++ h + ++ca c  sl +v     +++ yc+
  T11B7.4d 211 HPNPSGLPVCFMCTRPILGVMARAAGKNLHGDCLSCATCGNSLRNVGHHFIEDKFYCD 268
               5666667777777777777777777777777777777777777777655555556665 PP

  == domain 3    score: 191.6 bits;  conditional E-value: 3.7e-58
  Opn4-aln  873 qtlprggpaytpagpqvpplargtvqr...aerfpassrtplcghcnnvirgpflvalgrswhpeeftcay..cktsladvcfveeqnnvycercyeqf 966 
                +t     p     +p+     rgt +    +       r+p+c  c++ irg+f++a g+sw pe+f+ca   c+  l +  fvee+ + +ce c+eq 
  T11B7.4d 1210 RTTTETRPQQNTGAPRAGD-FRGTGHLtttTTTQQNGGRAPFCESCKQQIRGAFVLATGKSWCPEHFVCANssCRRRLLECGFVEEDGQKFCESCFEQH 1307
                3333334444444444333.245443300033445678*******************************9544999*********************** PP

  Opn4-aln  967 faplcakcntkilgevlhalrqtwhttcfvcaackkpfgnslfhledgepycekdyinlfstkchgcdfpveagdkfiealghtwhdtcficavchvnl 1065
                +ap c kc+  i+++ l+al++ wh tcf ca c+kpfgns f+le+g pyce+d+  lf+tkc +c +p+eagd+++ealg+++h  cf ca c+ nl
  T11B7.4d 1308 IAPRCNKCSKPIISDCLNALQKKWHPTCFTCAHCQKPFGNSAFYLEQGLPYCEQDWNALFTTKCVSCRYPIEAGDRWVEALGNAFHSNCFTCARCNHNL 1406
                *************************************************************************************************** PP

  Opn4-aln 1066 egqpfyskkdrplckkha 1083
                eg+ f++k+ +p+c+ ha
  T11B7.4d 1407 EGESFFAKNGQPFCRLHA 1424
                ***************997 PP

>> T11B7.4b  CE35945	WBGene00001132	locus:alp-1	status:Confirmed	UniProt:Q9TW26	protein_id:CAB54312.2
   #    score  bias  c-Evalue  i-Evalue hmmfrom  hmm to    alifrom  ali to    envfrom  env to     acc
 ---   ------ ----- --------- --------- ------- -------    ------- -------    ------- -------    ----
   1 ?    0.2   0.0       2.2   2.5e+02     525     579 ..      97     158 ..      60     179 .. 0.58
   2 !   11.6   0.0   0.00085     0.094     903     960 ..     211     268 ..     192     277 .. 0.69
   3 !  178.7  20.0   2.8e-54     3e-52     761    1083 ..     307     645 .]     280     645 .] 0.66

  Alignments for each domain:
  == domain 1    score: 0.2 bits;  conditional E-value: 2.2
  Opn4-aln 525 aeasdpgppqaslrakts.......pegardllgpkalpgssqprqynnpiglysaetlrel 579
               +e++ pg  q+  r++         p+g  +   p       +  qyn+p+g+ys ++  e 
  T11B7.4b  97 TENTGPGQDQTPYRVNLQhssdtrpPQGFNNSALPFETDQRVKHMQYNSPLGIYSDKSAAEQ 158
               4444555555554443220000111333333333444444456679*********9877664 PP

  == domain 2    score: 11.6 bits;  conditional E-value: 0.00085
  Opn4-aln 903 fpassrtplcghcnnvirgpflvalgrswhpeeftcaycktsladvcfveeqnnvyce 960
                p  s  p+c  c   i g +  a g++ h + ++ca c  sl +v     +++ yc+
  T11B7.4b 211 HPNPSGLPVCFMCTRPILGVMARAAGKNLHGDCLSCATCGNSLRNVGHHFIEDKFYCD 268
               5666667777777777777777777777777777777777777777655555556665 PP

  == domain 3    score: 178.7 bits;  conditional E-value: 2.8e-54
  Opn4-aln  761 apkprvvtt..asirp..sv.yqpvpastyspspganysptpy.tpspapaytpspvptytpspapaytpspapnynpapsvaysggpaepas..rppw 851 
                a +p+v t+  +s+ p  s   + v +  ++p      sp    +p++a     s   ty     p  t   +   +paps  ys    + +      +
  T11B7.4b  307 AYHPQVNTArpVSVSPapSAgSKTVTTHYHTPKTQGILSPGQRgVPTAAFGADLSKSVTYGGGVGPGGTHYDSNRLSPAPSQ-YSTQSRNQSQqhYQQH 404 
                2223332221122222002212233333334444444444432134444444445555666666666666666666666653.2222222111001222 PP

  Opn4-aln  852 vtdd.sfsqkfapgksttsvskqtlprggpaytpagpqvppla...rgtvqr...aerfpassrtplcghcnnvirgpflvalgrswhpeeftcay..c 941 
                v++         p  + +s +k ++ r      p     +p a   rgt +    +       r+p+c  c++ irg+f++a g+sw pe+f+ca   c
  T11B7.4b  405 VVQApPPVPSNPPPSNGSSYTKTSFERTTTETRPQQNTGAPRAgdfRGTGHLtttTTTQQNGGRAPFCESCKQQIRGAFVLATGKSWCPEHFVCANssC 503 
                2222022222233333344444444444444444433333332222444333000233456789******************************95449 PP

  Opn4-aln  942 ktsladvcfveeqnnvycercyeqffaplcakcntkilgevlhalrqtwhttcfvcaackkpfgnslfhledgepycekdyinlfstkchgcdfpveag 1040
                +  l +  fvee+ + +ce c+eq +ap c kc+  i+++ l+al++ wh tcf ca c+kpfgns f+le+g pyce+d+  lf+tkc +c +p+eag
  T11B7.4b  504 RRRLLECGFVEEDGQKFCESCFEQHIAPRCNKCSKPIISDCLNALQKKWHPTCFTCAHCQKPFGNSAFYLEQGLPYCEQDWNALFTTKCVSCRYPIEAG 602 
                99************************************************************************************************* PP

  Opn4-aln 1041 dkfiealghtwhdtcficavchvnlegqpfyskkdrplckkha 1083
                d+++ealg+++h  cf ca c+ nleg+ f++k+ +p+c+ ha
  T11B7.4b  603 DRWVEALGNAFHSNCFTCARCNHNLEGESFFAKNGQPFCRLHA 645 
                ****************************************997 PP

>> F25H5.1f  CE41643	WBGene00006407	locus:lim-9	LIM domain containing proteins	status:Confirmed	UniProt:A4GW05	protein_i
   #    score  bias  c-Evalue  i-Evalue hmmfrom  hmm to    alifrom  ali to    envfrom  env to     acc
 ---   ------ ----- --------- --------- ------- -------    ------- -------    ------- -------    ----
   1 !   94.2  10.9   9.3e-29     1e-26     928    1081 ..     308     462 ..     275     469 .. 0.89
   2 !   92.8  13.5   2.4e-28   2.6e-26     910    1083 ..     470     647 ..     464     651 .. 0.92

  Alignments for each domain:
  == domain 1    score: 94.2 bits;  conditional E-value: 9.3e-29
  Opn4-aln  928 grswhpeeftcaycktsladvcfveeqnnvycercyeqffaplcakcntkil.gevlhalrqtwhttcfvcaackkpfgnslfhledgepycekdyinl 1025
                +  whp  ftc  c+  l+d+++  ++n++ycer y ++  p c+ c+  i+ ge  +a+ + wh+  f c  c + +    + + d +pyc k y ++
  F25H5.1f  308 STGWHPACFTCQACEQLLVDLTYCVKDNQIYCERHYAELHKPRCSACDELIFaGEYTKAMNKDWHSDHFCCWQCDQTLTGQRYIMRDEQPYCIKCYEDV 406 
                356********************************************9988549********************************************* PP

  Opn4-aln 1026 fstkchgcdfpveagdkfiealghtwhdtcficavchvnlegqpfyskkdrplckk 1081
                f+ +c  c  p+    k +    + wh+ cf+c++c+++l   pf sk+dr +c +
  F25H5.1f  407 FANQCDECAKPIGIDSKDLSYKDKHWHEHCFLCSMCKISLVDMPFGSKNDRIFCSN 462 
                ****************************************************9975 PP

  == domain 2    score: 92.8 bits;  conditional E-value: 2.4e-28
  Opn4-aln  910 plcghcnnvirgpf..lvalgrswhpeeftcaycktsladvcfveeqnnvycercyeqffaplcakcntkilgevlhalrqtwhttcfvcaackkpfgn 1006
                  c  cn++ r+ +  +   g+ wh + f+ca+ck ++   +f+ ++++v+c  cye+ fa  c+kc+  i +  +    + wh  cf c+ c+  ++ 
  F25H5.1f  470 TRCDGCNEIFRAGMkkMEYKGKQWHDKCFCCAHCKLAIGTKSFIPKNDDVFCGPCYEEKFATRCSKCKKVITAGGVTYKNEPWHRECFCCTNCNSSLAG 568 
                57999******8872245689*************************************************9999999999******************* PP

  Opn4-aln 1007 slfhledgepycekdyinlfstkchgcdfpve..agdkfiealghtwhdtcficavchvnlegqpfyskkdrplckkha 1083
                  f  +d +pyc + y +lf+ +c++c  p+    g kfi    + wh+ cfica c  +l g+ f +     lc + a
  F25H5.1f  569 QRFTSKDEKPYCANCYGDLFAKRCNACTKPITgiGGAKFISFEDRHWHNDCFICAQCTTSLVGKGFITDGHEILCPECA 647 
                ******************************9733599*******************************99999997766 PP

>> C28H8.6c  CE41531	WBGene00016197	locus:pxl-1	status:Confirmed	UniProt:Q09476	protein_id:CCD65976.1
   #    score  bias  c-Evalue  i-Evalue hmmfrom  hmm to    alifrom  ali to    envfrom  env to     acc
 ---   ------ ----- --------- --------- ------- -------    ------- -------    ------- -------    ----
   1 !  127.6   9.6   7.8e-39   8.6e-37     911    1084 ..     114     285 ..      94     288 .. 0.97
   2 !   36.1   1.4   3.3e-11   3.7e-09     906     968 ..     286     348 ..     284     352 .] 0.95

  Alignments for each domain:
  == domain 1    score: 127.6 bits;  conditional E-value: 7.8e-39
  Opn4-aln  911 lcghcnnvirgpflvalgrswhpeeftcaycktsladvcfveeqnnvycercyeqffaplcakcntkilgevlhalrqtwhttcfvcaackkpfgnslf 1009
                 c+ c + i g +++alg+ whpe++tc+ c + l +  f e +   +ce  y++ f+p c  c   i    + ++ + +h  cf ca c++pfg+  f
  C28H8.6c  114 DCAACGKPIIGQVVIALGKMWHPEHYTCCECGAELGQRPFFERNGRAFCEEDYHNQFSPKCQGCHRAITDRCVSVMNKNFHIECFTCAECNQPFGEDGF 212 
                5999*********************************************************************************************** PP

  Opn4-aln 1010 hledgepycekdyinlfstkchgcdfpveagdkfiealghtwhdtcficavchvnlegqpfyskkdrplckkhah 1084
                h ++g+ yc++d+  lf+ kc+gc  p+    +fi alg  wh  cf+c  c v+++g  f+ ++  plc++h h
  C28H8.6c  213 HEKNGQTYCKRDFFRLFAPKCNGCSQPIT--SNFITALGTHWHPDCFVCQHCGVSFNGASFFEHNGAPLCERHYH 285 
                ***************************96..58****************************************98 PP

  == domain 2    score: 36.1 bits;  conditional E-value: 3.3e-11
  Opn4-aln 906 ssrtplcghcnnvirgpflvalgrswhpeeftcaycktsladvcfveeqnnvycercyeqffa 968
                sr  +c++c   i g  + a+gr +hpe+f c+yc+  l+  +f e +   +c++cy++ +a
  C28H8.6c 286 ESRGSICSQCRGAINGRCVAAMGRKFHPEHFRCSYCNHQLTKGTFKEVDRRPFCHKCYNNTYA 348
               58999******************************************************9887 PP

>> F25H5.1e  CE15896	WBGene00006407	locus:lim-9	LIM domain containing proteins	status:Confirmed	UniProt:O17833	protein_i
   #    score  bias  c-Evalue  i-Evalue hmmfrom  hmm to    alifrom  ali to    envfrom  env to     acc
 ---   ------ ----- --------- --------- ------- -------    ------- -------    ------- -------    ----
   1 !   95.1  11.0     5e-29   5.5e-27     928    1081 ..     138     292 ..     105     298 .. 0.89
   2 !   67.3  10.3   1.3e-20   1.4e-18     910    1046 ..     300     437 ..     293     447 .. 0.90

  Alignments for each domain:
  == domain 1    score: 95.1 bits;  conditional E-value: 5e-29
  Opn4-aln  928 grswhpeeftcaycktsladvcfveeqnnvycercyeqffaplcakcntkil.gevlhalrqtwhttcfvcaackkpfgnslfhledgepycekdyinl 1025
                +  whp  ftc  c+  l+d+++  ++n++ycer y ++  p c+ c+  i+ ge  +a+ + wh+  f c  c + +    + + d +pyc k y ++
  F25H5.1e  138 STGWHPACFTCQACEQLLVDLTYCVKDNQIYCERHYAELHKPRCSACDELIFaGEYTKAMNKDWHSDHFCCWQCDQTLTGQRYIMRDEQPYCIKCYEDV 236 
                356********************************************9988549********************************************* PP

  Opn4-aln 1026 fstkchgcdfpveagdkfiealghtwhdtcficavchvnlegqpfyskkdrplckk 1081
                f+ +c  c  p+    k +    + wh+ cf+c++c+++l   pf sk+dr +c +
  F25H5.1e  237 FANQCDECAKPIGIDSKDLSYKDKHWHEHCFLCSMCKISLVDMPFGSKNDRIFCSN 292 
                ****************************************************9975 PP

  == domain 2    score: 67.3 bits;  conditional E-value: 1.3e-20
  Opn4-aln  910 plcghcnnvirgpf..lvalgrswhpeeftcaycktsladvcfveeqnnvycercyeqffaplcakcntkilgevlhalrqtwhttcfvcaackkpfgn 1006
                  c  cn++ r+ +  +   g+ wh + f+ca+ck ++   +f+ ++++v+c  cye+ fa  c+kc+  i +  +    + wh  cf c+ c+  ++ 
  F25H5.1e  300 TRCDGCNEIFRAGMkkMEYKGKQWHDKCFCCAHCKLAIGTKSFIPKNDDVFCGPCYEEKFATRCSKCKKVITAGGVTYKNEPWHRECFCCTNCNSSLAG 398 
                57999******8872245689*************************************************9999999999******************* PP

  Opn4-aln 1007 slfhledgepycekdyinlfstkchgcdfpveagdkfiea 1046
                  f  +d +pyc + y +lf+ +c++c  p+  gd f   
  F25H5.1e  399 QRFTSKDEKPYCANCYGDLFAKRCNACTKPIT-GDAFGFQ 437 
                *****************************984.7777555 PP

>> F25H5.1c  CE37829	WBGene00006407	locus:lim-9	LIM domain containing proteins (6 domains)	status:Confirmed	UniProt:Q5FC
   #    score  bias  c-Evalue  i-Evalue hmmfrom  hmm to    alifrom  ali to    envfrom  env to     acc
 ---   ------ ----- --------- --------- ------- -------    ------- -------    ------- -------    ----
   1 !   94.5  11.1   7.6e-29   8.3e-27     928    1081 ..     216     370 ..     185     377 .. 0.90
   2 !   66.9  10.3   1.7e-20   1.9e-18     910    1046 ..     378     515 ..     371     525 .. 0.90

  Alignments for each domain:
  == domain 1    score: 94.5 bits;  conditional E-value: 7.6e-29
  Opn4-aln  928 grswhpeeftcaycktsladvcfveeqnnvycercyeqffaplcakcntkil.gevlhalrqtwhttcfvcaackkpfgnslfhledgepycekdyinl 1025
                +  whp  ftc  c+  l+d+++  ++n++ycer y ++  p c+ c+  i+ ge  +a+ + wh+  f c  c + +    + + d +pyc k y ++
  F25H5.1c  216 STGWHPACFTCQACEQLLVDLTYCVKDNQIYCERHYAELHKPRCSACDELIFaGEYTKAMNKDWHSDHFCCWQCDQTLTGQRYIMRDEQPYCIKCYEDV 314 
                356********************************************9988549********************************************* PP

  Opn4-aln 1026 fstkchgcdfpveagdkfiealghtwhdtcficavchvnlegqpfyskkdrplckk 1081
                f+ +c  c  p+    k +    + wh+ cf+c++c+++l   pf sk+dr +c +
  F25H5.1c  315 FANQCDECAKPIGIDSKDLSYKDKHWHEHCFLCSMCKISLVDMPFGSKNDRIFCSN 370 
                ****************************************************9975 PP

  == domain 2    score: 66.9 bits;  conditional E-value: 1.7e-20
  Opn4-aln  910 plcghcnnvirgpf..lvalgrswhpeeftcaycktsladvcfveeqnnvycercyeqffaplcakcntkilgevlhalrqtwhttcfvcaackkpfgn 1006
                  c  cn++ r+ +  +   g+ wh + f+ca+ck ++   +f+ ++++v+c  cye+ fa  c+kc+  i +  +    + wh  cf c+ c+  ++ 
  F25H5.1c  378 TRCDGCNEIFRAGMkkMEYKGKQWHDKCFCCAHCKLAIGTKSFIPKNDDVFCGPCYEEKFATRCSKCKKVITAGGVTYKNEPWHRECFCCTNCNSSLAG 476 
                57999******8872245689*************************************************9999999999******************* PP

  Opn4-aln 1007 slfhledgepycekdyinlfstkchgcdfpveagdkfiea 1046
                  f  +d +pyc + y +lf+ +c++c  p+  gd f   
  F25H5.1c  477 QRFTSKDEKPYCANCYGDLFAKRCNACTKPIT-GDAFGFQ 515 
                *****************************984.7777555 PP

>> C28H8.6a  CE41530	WBGene00016197	locus:pxl-1	LIM domains	status:Confirmed	UniProt:Q09476	protein_id:CCD65977.1
   #    score  bias  c-Evalue  i-Evalue hmmfrom  hmm to    alifrom  ali to    envfrom  env to     acc
 ---   ------ ----- --------- --------- ------- -------    ------- -------    ------- -------    ----
   1 !  127.3   9.4   9.6e-39   1.1e-36     911    1084 ..     175     346 ..     157     349 .. 0.97
   2 !   35.8   1.3     4e-11   4.4e-09     906     968 ..     347     409 ..     345     413 .] 0.95

  Alignments for each domain:
  == domain 1    score: 127.3 bits;  conditional E-value: 9.6e-39
  Opn4-aln  911 lcghcnnvirgpflvalgrswhpeeftcaycktsladvcfveeqnnvycercyeqffaplcakcntkilgevlhalrqtwhttcfvcaackkpfgnslf 1009
                 c+ c + i g +++alg+ whpe++tc+ c + l +  f e +   +ce  y++ f+p c  c   i    + ++ + +h  cf ca c++pfg+  f
  C28H8.6a  175 DCAACGKPIIGQVVIALGKMWHPEHYTCCECGAELGQRPFFERNGRAFCEEDYHNQFSPKCQGCHRAITDRCVSVMNKNFHIECFTCAECNQPFGEDGF 273 
                5999*********************************************************************************************** PP

  Opn4-aln 1010 hledgepycekdyinlfstkchgcdfpveagdkfiealghtwhdtcficavchvnlegqpfyskkdrplckkhah 1084
                h ++g+ yc++d+  lf+ kc+gc  p+    +fi alg  wh  cf+c  c v+++g  f+ ++  plc++h h
  C28H8.6a  274 HEKNGQTYCKRDFFRLFAPKCNGCSQPIT--SNFITALGTHWHPDCFVCQHCGVSFNGASFFEHNGAPLCERHYH 346 
                ***************************96..58****************************************98 PP

  == domain 2    score: 35.8 bits;  conditional E-value: 4e-11
  Opn4-aln 906 ssrtplcghcnnvirgpflvalgrswhpeeftcaycktsladvcfveeqnnvycercyeqffa 968
                sr  +c++c   i g  + a+gr +hpe+f c+yc+  l+  +f e +   +c++cy++ +a
  C28H8.6a 347 ESRGSICSQCRGAINGRCVAAMGRKFHPEHFRCSYCNHQLTKGTFKEVDRRPFCHKCYNNTYA 409
               58999******************************************************9887 PP

>> F25H5.1a  CE37827	WBGene00006407	locus:lim-9	LIM domain containing proteins (6 domains)	status:Confirmed	UniProt:O178
   #    score  bias  c-Evalue  i-Evalue hmmfrom  hmm to    alifrom  ali to    envfrom  env to     acc
 ---   ------ ----- --------- --------- ------- -------    ------- -------    ------- -------    ----
   1 !   94.3  11.0   8.9e-29   9.8e-27     928    1081 ..     308     462 ..     273     468 .. 0.89
   2 !   66.5  10.3   2.2e-20   2.4e-18     910    1045 ..     470     606 ..     463     616 .. 0.91

  Alignments for each domain:
  == domain 1    score: 94.3 bits;  conditional E-value: 8.9e-29
  Opn4-aln  928 grswhpeeftcaycktsladvcfveeqnnvycercyeqffaplcakcntkil.gevlhalrqtwhttcfvcaackkpfgnslfhledgepycekdyinl 1025
                +  whp  ftc  c+  l+d+++  ++n++ycer y ++  p c+ c+  i+ ge  +a+ + wh+  f c  c + +    + + d +pyc k y ++
  F25H5.1a  308 STGWHPACFTCQACEQLLVDLTYCVKDNQIYCERHYAELHKPRCSACDELIFaGEYTKAMNKDWHSDHFCCWQCDQTLTGQRYIMRDEQPYCIKCYEDV 406 
                356********************************************9988549********************************************* PP

  Opn4-aln 1026 fstkchgcdfpveagdkfiealghtwhdtcficavchvnlegqpfyskkdrplckk 1081
                f+ +c  c  p+    k +    + wh+ cf+c++c+++l   pf sk+dr +c +
  F25H5.1a  407 FANQCDECAKPIGIDSKDLSYKDKHWHEHCFLCSMCKISLVDMPFGSKNDRIFCSN 462 
                ****************************************************9975 PP

  == domain 2    score: 66.5 bits;  conditional E-value: 2.2e-20
  Opn4-aln  910 plcghcnnvirgpf..lvalgrswhpeeftcaycktsladvcfveeqnnvycercyeqffaplcakcntkilgevlhalrqtwhttcfvcaackkpfgn 1006
                  c  cn++ r+ +  +   g+ wh + f+ca+ck ++   +f+ ++++v+c  cye+ fa  c+kc+  i +  +    + wh  cf c+ c+  ++ 
  F25H5.1a  470 TRCDGCNEIFRAGMkkMEYKGKQWHDKCFCCAHCKLAIGTKSFIPKNDDVFCGPCYEEKFATRCSKCKKVITAGGVTYKNEPWHRECFCCTNCNSSLAG 568 
                57999******8872245689*************************************************9999999999******************* PP

  Opn4-aln 1007 slfhledgepycekdyinlfstkchgcdfpveagdkfie 1045
                  f  +d +pyc + y +lf+ +c++c  p+  gd f  
  F25H5.1a  569 QRFTSKDEKPYCANCYGDLFAKRCNACTKPIT-GDAFGF 606 
                *****************************984.777655 PP

>> F25H5.1b  CE37828	WBGene00006407	locus:lim-9	LIM domain containing proteins (5 domains)	status:Confirmed	UniProt:Q5FC
   #    score  bias  c-Evalue  i-Evalue hmmfrom  hmm to    alifrom  ali to    envfrom  env to     acc
 ---   ------ ----- --------- --------- ------- -------    ------- -------    ------- -------    ----
   1 !   94.5  10.9   7.4e-29   8.1e-27     928    1081 ..     271     425 ..     235     431 .. 0.89
   2 !   66.7  10.3   1.9e-20   2.1e-18     910    1046 ..     433     570 ..     426     580 .. 0.90

  Alignments for each domain:
  == domain 1    score: 94.5 bits;  conditional E-value: 7.4e-29
  Opn4-aln  928 grswhpeeftcaycktsladvcfveeqnnvycercyeqffaplcakcntkil.gevlhalrqtwhttcfvcaackkpfgnslfhledgepycekdyinl 1025
                +  whp  ftc  c+  l+d+++  ++n++ycer y ++  p c+ c+  i+ ge  +a+ + wh+  f c  c + +    + + d +pyc k y ++
  F25H5.1b  271 STGWHPACFTCQACEQLLVDLTYCVKDNQIYCERHYAELHKPRCSACDELIFaGEYTKAMNKDWHSDHFCCWQCDQTLTGQRYIMRDEQPYCIKCYEDV 369 
                356********************************************9988549********************************************* PP

  Opn4-aln 1026 fstkchgcdfpveagdkfiealghtwhdtcficavchvnlegqpfyskkdrplckk 1081
                f+ +c  c  p+    k +    + wh+ cf+c++c+++l   pf sk+dr +c +
  F25H5.1b  370 FANQCDECAKPIGIDSKDLSYKDKHWHEHCFLCSMCKISLVDMPFGSKNDRIFCSN 425 
                ****************************************************9975 PP

  == domain 2    score: 66.7 bits;  conditional E-value: 1.9e-20
  Opn4-aln  910 plcghcnnvirgpf..lvalgrswhpeeftcaycktsladvcfveeqnnvycercyeqffaplcakcntkilgevlhalrqtwhttcfvcaackkpfgn 1006
                  c  cn++ r+ +  +   g+ wh + f+ca+ck ++   +f+ ++++v+c  cye+ fa  c+kc+  i +  +    + wh  cf c+ c+  ++ 
  F25H5.1b  433 TRCDGCNEIFRAGMkkMEYKGKQWHDKCFCCAHCKLAIGTKSFIPKNDDVFCGPCYEEKFATRCSKCKKVITAGGVTYKNEPWHRECFCCTNCNSSLAG 531 
                57999******8872245689*************************************************9999999999******************* PP

  Opn4-aln 1007 slfhledgepycekdyinlfstkchgcdfpveagdkfiea 1046
                  f  +d +pyc + y +lf+ +c++c  p+  gd f   
  F25H5.1b  532 QRFTSKDEKPYCANCYGDLFAKRCNACTKPIT-GDAFGFQ 570 
                *****************************984.7776555 PP

>> F25H5.1d  CE37830	WBGene00006407	locus:lim-9	LIM domain containing protein	status:Confirmed	UniProt:Q3S1I9	protein_id
   #    score  bias  c-Evalue  i-Evalue hmmfrom  hmm to    alifrom  ali to    envfrom  env to     acc
 ---   ------ ----- --------- --------- ------- -------    ------- -------    ------- -------    ----
   1 !   77.0  12.2   1.5e-23   1.6e-21     927    1079 ..       1     155 [.       1     155 [. 0.94
   2 !   68.9  10.4   4.1e-21   4.5e-19     910    1047 ..     104     242 ..      99     252 .. 0.91

  Alignments for each domain:
  == domain 1    score: 77.0 bits;  conditional E-value: 1.5e-23
  Opn4-aln  927 lgrswhpeeftcaycktsladvcfveeqnnvycercyeqffaplcakcntkil..gevlhalrqtwhttcfvcaackkpfgnslfhledgepycekdyi 1023
                + + wh ++f+c  c  +l+   ++  +++ yc +cye++fa  c +c   i   ++ l    + wh  cf+c+ ck  + +  f  ++   +c + y 
  F25H5.1d    1 MNKDWHSDHFCCWQCDQTLTGQRYIMRDEQPYCIKCYEDVFANQCDECAKPIGidSKDLSYKDKHWHEHCFLCSMCKISLVDMPFGSKNDRIFCSNCYD 99  
                7799********************************************98764114556667789********************************** PP

  Opn4-aln 1024 nlfstkchgcdfpveagdkfiealghtwhdtcficavchvnlegqpfyskkdrplc 1079
                + f+t+c gc+    ag k +e  g+ whd cf ca c++ +  + f  k+d  +c
  F25H5.1d  100 QAFATRCDGCNEIFRAGMKKMEYKGKQWHDKCFCCAHCKLAIGTKSFIPKNDDVFC 155 
                **************************************************998877 PP

  == domain 2    score: 68.9 bits;  conditional E-value: 4.1e-21
  Opn4-aln  910 plcghcnnvirgpf..lvalgrswhpeeftcaycktsladvcfveeqnnvycercyeqffaplcakcntkilgevlhalrqtwhttcfvcaackkpfgn 1006
                  c  cn++ r+ +  +   g+ wh + f+ca+ck ++   +f+ ++++v+c  cye+ fa  c+kc+  i +  +    + wh  cf c+ c+  ++ 
  F25H5.1d  104 TRCDGCNEIFRAGMkkMEYKGKQWHDKCFCCAHCKLAIGTKSFIPKNDDVFCGPCYEEKFATRCSKCKKVITAGGVTYKNEPWHRECFCCTNCNSSLAG 202 
                56999******8872245689*************************************************9999999999******************* PP

  Opn4-aln 1007 slfhledgepycekdyinlfstkchgcdfpveagdkfieal 1047
                  f  +d +pyc + y +lf+ +c++c  p+  gd f   +
  F25H5.1d  203 QRFTSKDEKPYCANCYGDLFAKRCNACTKPIT-GDAFGFQI 242 
                *****************************984.77775555 PP

>> F14D12.2  CE04392	WBGene00006826	locus:unc-97	LIM domain containing protein	status:Confirmed	UniProt:P50464	protein_i
   #    score  bias  c-Evalue  i-Evalue hmmfrom  hmm to    alifrom  ali to    envfrom  env to     acc
 ---   ------ ----- --------- --------- ------- -------    ------- -------    ------- -------    ----
   1 !   54.9   6.8   6.8e-17   7.5e-15     966    1080 ..      16     130 ..       3     133 .. 0.71
   2 !   75.1  12.8   5.4e-23     6e-21     909    1081 ..     143     314 ..     133     319 .. 0.89

  Alignments for each domain:
  == domain 1    score: 54.9 bits;  conditional E-value: 6.8e-17
  Opn4-aln  966 ffaplcakcntki.l.gevlhalrqtwhttcfvcaackkpfgnslfhledgepycekdyinlfstkchgcdfpveagdkfiealghtwhdtcficavch 1062
                f   +c++cn    +  +++++  q+wh+ cfvca c +pf + +++  +g  yce+d+  lfs  c  c+  +    ++i+a+  +wh  cf c +c+
  F14D12.2   16 FENMVCVRCNDGFsMqDQMVNSSGQVWHSECFVCAQCFEPFPDGIYFEYEGRKYCEHDFHVLFSPCCGKCNEFI--VGRVIKAMNASWHPGCFCCEICN 112 
                44567777876432314455667788888888888888888888888888888888888888888887776443..24678888888888888888888 PP

  Opn4-aln 1063 vnlegqpfyskkdrplck 1080
                 +l    f  +  r+lc+
  F14D12.2  113 KQLADVGFLRNAGRALCR 130 
                888888888888888886 PP

  == domain 2    score: 75.1 bits;  conditional E-value: 5.4e-23
  Opn4-aln  909 tplcghcnnvir.gpflvalgrswhpeeftcaycktsladvcfveeqnnvycercyeqffaplcakcntkilgevlhalrqtwhttcfvcaackkpfgn 1006
                  +c +c  +i  g  +   g s+hp +f c  c+  l+     e + ++yc rc++ +  p+c  c   i   v+ al + wh+  fvc++c+kpf  
  F14D12.2  143 RYVCHKCHAMIDdGQHIKFRGDSFHPYHFKCKRCNNELTTA-SREVNGELYCLRCHDTMGIPICGACHRPIEERVIAALGKHWHVEHFVCSVCEKPFLG 240 
                468999*9999637788889*****************9876.4688889************************************************99 PP

  Opn4-aln 1007 slfhledgepycekdyinlfstkchgcdfpveagdkfiealghtwhdtcficavchvnlegq.pfyskkdrplckk 1081
                   +   g pyce+ + +lf   c+ c  p  +g ++ +al +tw   cf c+ c  +l+ +  fy    +p ck+
  F14D12.2  241 HRHYERKGLPYCEQHFHKLFGNLCFKCGDPC-CG-EVFQALQKTWCVKCFSCSFCDKKLDQKtKFYEFDMKPTCKR 314 
                999999**********************997.45.5669********************97626999999****97 PP

>> C28H8.6b  CE37096	WBGene00016197	locus:pxl-1	status:Confirmed	UniProt:Q09476	protein_id:CCD65967.1
   #    score  bias  c-Evalue  i-Evalue hmmfrom  hmm to    alifrom  ali to    envfrom  env to     acc
 ---   ------ ----- --------- --------- ------- -------    ------- -------    ------- -------    ----
   1 !  114.7   4.3   6.2e-35   6.8e-33     911    1059 ..      88     234 ..      26     247 .. 0.94

  Alignments for each domain:
  == domain 1    score: 114.7 bits;  conditional E-value: 6.2e-35
  Opn4-aln  911 lcghcnnvirgpflvalgrswhpeeftcaycktsladvcfveeqnnvycercyeqffaplcakcntkilgevlhalrqtwhttcfvcaackkpfgnslf 1009
                 c+ c + i g +++alg+ whpe++tc+ c + l +  f e +   +ce  y++ f+p c  c   i    + ++ + +h  cf ca c++pfg+  f
  C28H8.6b   88 DCAACGKPIIGQVVIALGKMWHPEHYTCCECGAELGQRPFFERNGRAFCEEDYHNQFSPKCQGCHRAITDRCVSVMNKNFHIECFTCAECNQPFGEDGF 186 
                5999*********************************************************************************************** PP

  Opn4-aln 1010 hledgepycekdyinlfstkchgcdfpveagdkfiealghtwhdtcfica 1059
                h ++g+ yc++d+  lf+ kc+gc  p+    +fi alg  wh  cf+c 
  C28H8.6b  187 HEKNGQTYCKRDFFRLFAPKCNGCSQPIT--SNFITALGTHWHPDCFVCQ 234 
                ***************************96..58****************6 PP

>> F07C6.1  CE05562	WBGene00004030	locus:pin-2	LIM domains	status:Confirmed	UniProt:Q19157	protein_id:CAA93483.1
   #    score  bias  c-Evalue  i-Evalue hmmfrom  hmm to    alifrom  ali to    envfrom  env to     acc
 ---   ------ ----- --------- --------- ------- -------    ------- -------    ------- -------    ----
   1 !   52.6   7.2   3.4e-16   3.7e-14     903    1040 ..      11     153 ..       2     156 .. 0.83
   2 !   45.7  12.7   4.1e-14   4.5e-12     908    1082 ..     139     314 ..     133     319 .. 0.83

  Alignments for each domain:
  == domain 1    score: 52.6 bits;  conditional E-value: 3.4e-16
  Opn4-aln  903 fpassrtplcghcnnv..irgpflvalgrswhpeeftcaycktsladvcfveeqnnvycercyeqffaplcakcntkilgevlhalrqtwhttcfvcaa 999 
                  +  r   c +c +   +  p+++  + swh   f ca c   l+  ++ + +n +yce+ ++ ++ap+cakcn  ++g+v+h+  +++h +cf c  
   F07C6.1   11 RNSGKRHRACERCREQfeLNEPYFLLGASSWHMRCFLCAQCMDPLVGTTYFQFENRIYCEHDFKTLYAPVCAKCNEFVIGQVVHSSNNSYHLACFTCDE 109 
                4566788889999875226789999999*********************************************************************** PP

  Opn4-aln 1000 ckkpfgnslfhledgepyc...ekdyinlfstkchgcdfpveag 1040
                c+  + + + +  +g   c   ++   ++   +c+ c   v+ +
   F07C6.1  110 CNVHLNSQIAYRYQGTILCflcNQKKPKMRIYNCNKCKQHVDNS 153 
                ***99999998888886542115555566666677777666655 PP

  == domain 2    score: 45.7 bits;  conditional E-value: 4.1e-14
  Opn4-aln  908 rtplcghcnnvirg.pflvalgrswhpeeftcaycktsladvcfveeqnnvycercyeqffaplcakcntkilgev...lhalrqtwhttcfvcaackk 1002
                r   c +c++ +    +l      +h+ +f c+ ck  l   +    +++++c rc++ f + +c  c+  i  +v   ++++ + wht  f ca+c +
   F07C6.1  139 RIYNCNKCKQHVDNsDLLTYQENPYHAYHFKCTTCKKVLESDAR-TIKDDLFCPRCFD-FKCEVCFDCKKVIDPQVeqsIFTMNKHWHTDHFRCATCAR 235 
                667799998877651566667789************99965543.456789*****96.88999999999886655222678899************** PP

  Opn4-aln 1003 pfgnslfhledgepycekdyinlfstkchgcdfpveagdkfiealghtwhdtcficavchvnlegqpfyskkd.rplckkh 1082
                pf     + ++g++yc  d+++l+  +c+ cd  v     +++++g+++   c+ c  c   l+ +    + d  plckk 
   F07C6.1  236 PFFGHEHYEKNGKAYCRDDFLELIGHHCFICDRNVGG--GMVHVFGKAFCPECYRCRGCDKVLHYKDKVMELDlMPLCKKC 314 
                **99999999**********************98855..58999***************9999887666555537999985 PP

>> Y1A5A.1  CE20175	WBGene00012379	LIM domain containing proteins (2 domains)	status:Partially_confirmed	UniProt:Q9XXT7	
   #    score  bias  c-Evalue  i-Evalue hmmfrom  hmm to    alifrom  ali to    envfrom  env to     acc
 ---   ------ ----- --------- --------- ------- -------    ------- -------    ------- -------    ----
   1 !   83.5   3.0   1.6e-25   1.7e-23     899    1017 ..      54     171 ..      21     184 .. 0.87

  Alignments for each domain:
  == domain 1    score: 83.5 bits;  conditional E-value: 1.6e-25
  Opn4-aln  899 raerfpassrtplcghcnnvirgpflvalgrswhpeeftcaycktsladvcfveeqnnvycercyeqffaplcakcntkilgevlhalrqtwhttcfvc 997 
                 ++r+  s    lcghc + i +  lva+ r whp++ftc+ ck  + + +f   +n  yc +c+ q + p ca c   ++   l al + wh  cf c
   Y1A5A.1   54 NCKRMDRSIDRRLCGHCHQSIGSEALVAMNRLWHPDHFTCSSCKRPIKQ-TFQAADNHAYCVQCFAQKYNPKCAGCMETLVDTCLLALDRHWHPRCFTC 151 
                567888899999********************************99876.689999******************************************* PP

  Opn4-aln  998 aackkpfgnslfhledgepy 1017
                ++c++p+ n  f+l d +py
   Y1A5A.1  152 SSCNRPLPNGEFYLVDDKPY 171 
                *******************9 PP

>> C02D4.2a  CE36088	WBGene00004777	locus:ser-2	octopamine receptor	status:Partially_confirmed	UniProt:O02213	protein_id
   #    score  bias  c-Evalue  i-Evalue hmmfrom  hmm to    alifrom  ali to    envfrom  env to     acc
 ---   ------ ----- --------- --------- ------- -------    ------- -------    ------- -------    ----
   1 !   79.8   5.4   2.1e-24   2.3e-22      70     266 ..      56     248 ..       6     280 .. 0.84
   2 ?    0.1   0.0       2.5   2.8e+02     283     313 ..     331     363 ..     313     416 .. 0.85

  Alignments for each domain:
  == domain 1    score: 79.8 bits;  conditional E-value: 2.1e-24
  Opn4-aln  70 hYtlGtviLlvGl.tGmLGnLlviYtfcrsrgLrtpanmfiinLavsDflmsftqaPvffassly.krWlfGetgCefYafcGalfgissmitltaialDr 168
                 +lGt+  lv + + ++Gn lv+ + +  r L+   n f++ La sD  +++   P      l   +Wl G t C+f++ +  l+  ss++ l aialDr
  C02D4.2a  56 ELVLGTITYLVIIaMTVVGNTLVVVAVFSYRPLKKVQNYFLVSLAASDLAVAIFVMPLHVVTFLAgGKWLLGVTVCQFFTTADILLCTSSILNLCAIALDR 156
               4589*9987776525799******9999******************************9999886369********************************* PP

  Opn4-aln 169 YlvitrPLatiGvaskrraalvLlGvWLYaLaWsLPPffGWsaYvPeGLLtsCsWDYmsftPavraYtmLLfCfvfflPLliiiycYififrairetg 266
               Y  i  P+        +   +v++ vW+ ++  s+PP+ GW  +  + +  sC         + +a+ +      fflPLl+++  Y+ if + r+  
  C02D4.2a 157 YWAIHNPINYAQKRTTKFVCIVIVIVWILSMLISVPPIIGWNNWQENMMEDSCGLS------TEKAFVVFSAAGSFFLPLLVMVVVYVKIFISARQRI 248
               *******988887788888889999********************99999***864......4689*************************8877644 PP

  == domain 2    score: 0.1 bits;  conditional E-value: 2.5
  Opn4-aln 283 rqrqr..lqsewkmakiaLlvillfvLsWaPYs 313
               r+r++  + +e + ak   ++i++f + W P+ 
  C02D4.2a 331 RKREKisVAKEKRAAKTIAVIIFVFSFCWLPFF 363
               44544114689999****************985 PP

>> C02D4.2b  CE36089	WBGene00004777	locus:ser-2	octopamine receptor	status:Partially_confirmed	UniProt:O02213	protein_id
   #    score  bias  c-Evalue  i-Evalue hmmfrom  hmm to    alifrom  ali to    envfrom  env to     acc
 ---   ------ ----- --------- --------- ------- -------    ------- -------    ------- -------    ----
   1 !   79.1   5.8   3.5e-24   3.8e-22      70     266 ..      53     245 ..       8     277 .. 0.85
   2 ?    0.1   0.0       2.5   2.7e+02     283     313 ..     328     360 ..     310     413 .. 0.85

  Alignments for each domain:
  == domain 1    score: 79.1 bits;  conditional E-value: 3.5e-24
  Opn4-aln  70 hYtlGtviLlvGl.tGmLGnLlviYtfcrsrgLrtpanmfiinLavsDflmsftqaPvffassly.krWlfGetgCefYafcGalfgissmitltaialDr 168
                 +lGt+  lv + + ++Gn lv+ + +  r L+   n f++ La sD  +++   P      l   +Wl G t C+f++ +  l+  ss++ l aialDr
  C02D4.2b  53 ELVLGTITYLVIIaMTVVGNTLVVVAVFSYRPLKKVQNYFLVSLAASDLAVAIFVMPLHVVTFLAgGKWLLGVTVCQFFTTADILLCTSSILNLCAIALDR 153
               458999987776525799******9999******************************9999886369********************************* PP

  Opn4-aln 169 YlvitrPLatiGvaskrraalvLlGvWLYaLaWsLPPffGWsaYvPeGLLtsCsWDYmsftPavraYtmLLfCfvfflPLliiiycYififrairetg 266
               Y  i  P+        +   +v++ vW+ ++  s+PP+ GW  +  + +  sC         + +a+ +      fflPLl+++  Y+ if + r+  
  C02D4.2b 154 YWAIHNPINYAQKRTTKFVCIVIVIVWILSMLISVPPIIGWNNWQENMMEDSCGLS------TEKAFVVFSAAGSFFLPLLVMVVVYVKIFISARQRI 245
               *******988887788888889999********************99999***864......4689*************************8877644 PP

  == domain 2    score: 0.1 bits;  conditional E-value: 2.5
  Opn4-aln 283 rqrqr..lqsewkmakiaLlvillfvLsWaPYs 313
               r+r++  + +e + ak   ++i++f + W P+ 
  C02D4.2b 328 RKREKisVAKEKRAAKTIAVIIFVFSFCWLPFF 360
               44544114689999****************985 PP

>> C02D4.2e  CE36092	WBGene00004777	locus:ser-2	status:Partially_confirmed	UniProt:O02213	protein_id:CAF31467.1
   #    score  bias  c-Evalue  i-Evalue hmmfrom  hmm to    alifrom  ali to    envfrom  env to     acc
 ---   ------ ----- --------- --------- ------- -------    ------- -------    ------- -------    ----
   1 !   79.1   5.7   3.3e-24   3.7e-22      70     266 ..      56     248 ..       6     278 .. 0.84
   2 ?   -0.1   0.0       2.9   3.2e+02     288     313 ..     361     386 ..     340     438 .. 0.85

  Alignments for each domain:
  == domain 1    score: 79.1 bits;  conditional E-value: 3.3e-24
  Opn4-aln  70 hYtlGtviLlvGl.tGmLGnLlviYtfcrsrgLrtpanmfiinLavsDflmsftqaPvffassly.krWlfGetgCefYafcGalfgissmitltaialDr 168
                 +lGt+  lv + + ++Gn lv+ + +  r L+   n f++ La sD  +++   P      l   +Wl G t C+f++ +  l+  ss++ l aialDr
  C02D4.2e  56 ELVLGTITYLVIIaMTVVGNTLVVVAVFSYRPLKKVQNYFLVSLAASDLAVAIFVMPLHVVTFLAgGKWLLGVTVCQFFTTADILLCTSSILNLCAIALDR 156
               4589*9987776525799******9999******************************9999886369********************************* PP

  Opn4-aln 169 YlvitrPLatiGvaskrraalvLlGvWLYaLaWsLPPffGWsaYvPeGLLtsCsWDYmsftPavraYtmLLfCfvfflPLliiiycYififrairetg 266
               Y  i  P+        +   +v++ vW+ ++  s+PP+ GW  +  + +  sC         + +a+ +      fflPLl+++  Y+ if + r+  
  C02D4.2e 157 YWAIHNPINYAQKRTTKFVCIVIVIVWILSMLISVPPIIGWNNWQENMMEDSCGLS------TEKAFVVFSAAGSFFLPLLVMVVVYVKIFISARQRI 248
               *******988887788888889999********************99999***864......4689*************************8877644 PP

  == domain 2    score: -0.1 bits;  conditional E-value: 2.9
  Opn4-aln 288 lqsewkmakiaLlvillfvLsWaPYs 313
               + +e + ak   ++i++f + W P+ 
  C02D4.2e 361 VAKEKRAAKTIAVIIFVFSFCWLPFF 386
               4689999****************984 PP

>> C02D4.2f  CE32299	WBGene00004777	locus:ser-2	status:Confirmed	UniProt:Q6LA86	protein_id:CAF31468.2
   #    score  bias  c-Evalue  i-Evalue hmmfrom  hmm to    alifrom  ali to    envfrom  env to     acc
 ---   ------ ----- --------- --------- ------- -------    ------- -------    ------- -------    ----
   1 !   78.9   5.9   3.9e-24   4.3e-22      71     266 ..      46     237 ..       5     269 .. 0.86
   2 ?    0.1   0.0       2.4   2.7e+02     283     313 ..     320     352 ..     302     405 .. 0.85

  Alignments for each domain:
  == domain 1    score: 78.9 bits;  conditional E-value: 3.9e-24
  Opn4-aln  71 YtlGtviLlvGl.tGmLGnLlviYtfcrsrgLrtpanmfiinLavsDflmsftqaPvffassly.krWlfGetgCefYafcGalfgissmitltaialDrY 169
                +lGt+  lv + + ++Gn lv+ + +  r L+   n f++ La sD  +++   P      l   +Wl G t C+f++ +  l+  ss++ l aialDrY
  C02D4.2f  46 LVLGTITYLVIIaMTVVGNTLVVVAVFSYRPLKKVQNYFLVSLAASDLAVAIFVMPLHVVTFLAgGKWLLGVTVCQFFTTADILLCTSSILNLCAIALDRY 146
               58999987776525799******9999******************************9999886369********************************** PP

  Opn4-aln 170 lvitrPLatiGvaskrraalvLlGvWLYaLaWsLPPffGWsaYvPeGLLtsCsWDYmsftPavraYtmLLfCfvfflPLliiiycYififrairetg 266
                 i  P+        +   +v++ vW+ ++  s+PP+ GW  +  + +  sC         + +a+ +      fflPLl+++  Y+ if + r+  
  C02D4.2f 147 WAIHNPINYAQKRTTKFVCIVIVIVWILSMLISVPPIIGWNNWQENMMEDSCGLS------TEKAFVVFSAAGSFFLPLLVMVVVYVKIFISARQRI 237
               ******988887788888889999********************99999***864......4689*************************8877644 PP

  == domain 2    score: 0.1 bits;  conditional E-value: 2.4
  Opn4-aln 283 rqrqr..lqsewkmakiaLlvillfvLsWaPYs 313
               r+r++  + +e + ak   ++i++f + W P+ 
  C02D4.2f 320 RKREKisVAKEKRAAKTIAVIIFVFSFCWLPFF 352
               44544114689999****************985 PP

>> T05A1.1b  CE32925	WBGene00003808	locus:npr-2	G-protein coupled receptor	status:Partially_confirmed	UniProt:Q22188	pro
   #    score  bias  c-Evalue  i-Evalue hmmfrom  hmm to    alifrom  ali to    envfrom  env to     acc
 ---   ------ ----- --------- --------- ------- -------    ------- -------    ------- -------    ----
   1 !   76.7  12.8   1.9e-23     2e-21      78     318 ..      34     297 ..      25     355 .. 0.72

  Alignments for each domain:
  == domain 1    score: 76.7 bits;  conditional E-value: 1.9e-23
  Opn4-aln  78 LlvGltGmLGnLlviYtfcrsrgLrtpanmfiinLavsDflmsftqaPvffasslykrWlfGetgCefYafcGalfgissmitltaialDrYlvitrPLat 178
               L + l G+LGn  v+Y  ++ r L+t  n+fi+nL  s+ lm +t  P+ f   +yk+W+f    C+            s  +l aialDrY  + rP   
  T05A1.1b  34 LHIFLLGILGNSAVLYLTMKHRQLQTVQNIFILNLCASNVLMCLTSLPITFITNVYKQWFFSSPVCKLIPLVQGASIFVSTFSLSAIALDRYNLVVRPHKQ 134
               567799**************************************************************99887777778999****************875 PP

  Opn4-aln 179 iGvaskrraalvLlGvWLYaLaWsLPPffGWsaYvP..eGLLtsCsWDYmsftPavraYtmLLfCfvfflPLliiiycYififrair...et........g 266
                   s r a ++ l +W+ ++   +P  +GW   v   +GL      ++       + Yt+L++   f++P   + +cY  if  +r   et        +
  T05A1.1b 135 --KLSSRSAMMIALLIWVISVVVCMP--YGWYMDVEklNGLCGEYCSEHWPLAEVRKGYTFLVLITQFLFPFATMAFCYYNIFSRLRqrvETklkklserS 231
               ..7899*******************9..9**998853357765433344455555668*************************888733323111111112 PP

  Opn4-aln 267 ralqtfgackgngesl..............rqrqrl...qsewkmakiaLlvillfvLsWaPYsavaLv 318
               + l++  +c ++                   ++qrl    +  +   i   ++llf + W P+ +v L+
  T05A1.1b 232 QLLENSTTCGTT---NhivsinaeavqnglENKQRLavlAQQRRTTTILSCMVLLFAFTWLPHNVVTLM 297
               334333333322...122244444445555556665111355566667777778888888888888775 PP

>> T05A1.1a  CE32924	WBGene00003808	locus:npr-2	G-protein coupled receptor	status:Partially_confirmed	UniProt:Q8I0L4	pro
   #    score  bias  c-Evalue  i-Evalue hmmfrom  hmm to    alifrom  ali to    envfrom  env to     acc
 ---   ------ ----- --------- --------- ------- -------    ------- -------    ------- -------    ----
   1 !   76.7  12.4   1.8e-23     2e-21      78     318 ..      77     340 ..      68     398 .. 0.72

  Alignments for each domain:
  == domain 1    score: 76.7 bits;  conditional E-value: 1.8e-23
  Opn4-aln  78 LlvGltGmLGnLlviYtfcrsrgLrtpanmfiinLavsDflmsftqaPvffasslykrWlfGetgCefYafcGalfgissmitltaialDrYlvitrPLat 178
               L + l G+LGn  v+Y  ++ r L+t  n+fi+nL  s+ lm +t  P+ f   +yk+W+f    C+            s  +l aialDrY  + rP   
  T05A1.1a  77 LHIFLLGILGNSAVLYLTMKHRQLQTVQNIFILNLCASNVLMCLTSLPITFITNVYKQWFFSSPVCKLIPLVQGASIFVSTFSLSAIALDRYNLVVRPHKQ 177
               567799**************************************************************99887777778999****************875 PP

  Opn4-aln 179 iGvaskrraalvLlGvWLYaLaWsLPPffGWsaYvP..eGLLtsCsWDYmsftPavraYtmLLfCfvfflPLliiiycYififrair...et........g 266
                   s r a ++ l +W+ ++   +P  +GW   v   +GL      ++       + Yt+L++   f++P   + +cY  if  +r   et        +
  T05A1.1a 178 --KLSSRSAMMIALLIWVISVVVCMP--YGWYMDVEklNGLCGEYCSEHWPLAEVRKGYTFLVLITQFLFPFATMAFCYYNIFSRLRqrvETklkklserS 274
               ..7899*******************9..9**998853357765433344455555668*************************888733322111111112 PP

  Opn4-aln 267 ralqtfgackgngesl..............rqrqrl...qsewkmakiaLlvillfvLsWaPYsavaLv 318
               + l++  +c ++                   ++qrl    +  +   i   ++llf + W P+ +v L+
  T05A1.1a 275 QLLENSTTCGTT---NhivsinaeavqnglENKQRLavlAQQRRTTTILSCMVLLFAFTWLPHNVVTLM 340
               333333333322...122234444445555555665111355566666677778888888888877775 PP

>> C39E6.6  CE06941	WBGene00003807	locus:npr-1	G-protein coupled receptor	status:Partially_confirmed	UniProt:Q18534	prot
   #    score  bias  c-Evalue  i-Evalue hmmfrom  hmm to    alifrom  ali to    envfrom  env to     acc
 ---   ------ ----- --------- --------- ------- -------    ------- -------    ------- -------    ----
   1 !   73.7   8.4   1.5e-22   1.6e-20      75     262 ..      31     218 ..      11     307 .. 0.89

  Alignments for each domain:
  == domain 1    score: 73.7 bits;  conditional E-value: 1.5e-22
  Opn4-aln  75 tviLlvGltGmLGnLlviYtfcrsrgLrtpanmfiinLavsDflmsftqaPvffasslykrWlfGetgCefYafcGalfgissmitltaialDrYlvitrP 175
               tv L   + G+ Gn++ iY+ c  ++L    n+fi+nLa sD +m +   P+     +yk+W fG+  C        +       +l aialDrY+ + rP
   C39E6.6  31 TVYLFLFFLGLFGNVTLIYVTCSHKALLSVQNIFILNLAASDCMMCILSLPITPITNVYKNWYFGNLLCHLIPCIQGISIFVCTFSLGAIALDRYILVVRP 131
               8999999****************************************************************998888888889999*************** PP

  Opn4-aln 176 LatiGvaskrraalvLlGvWLYaLaWsLPPffGWs..aYvPeGLLtsCsWDYmsftPavraYtmLLfCfvfflPLliiiycYififrai 262
                +t    s+r a l  + +W+ +    LP  f      Y  e +      +      + raYtm+++   f +P  ++ +cY  i   +
   C39E6.6 132 HST--PLSQRGAFLTTVLLWILSFVVTLPYAFNMQmiEYTEERICGYFCTEKWESAKSRRAYTMIVMLAQFVVPFAVMAFCYANIVSVL 218
               *99..58999999999999***********99876226999987765444444457799***********************9887554 PP

>> M03F4.3a  CE31203	WBGene00006475	locus:tyra-3	G-protein coupled receptor	status:Partially_confirmed	UniProt:Q23013	pr
   #    score  bias  c-Evalue  i-Evalue hmmfrom  hmm to    alifrom  ali to    envfrom  env to     acc
 ---   ------ ----- --------- --------- ------- -------    ------- -------    ------- -------    ----
   1 !   71.7   7.9     6e-22   6.7e-20      77     289 ..      79     294 ..      12     302 .. 0.82
   2 ?   -0.5   0.0       3.7   4.1e+02     290     318 ..     461     489 ..     442     536 .. 0.79

  Alignments for each domain:
  == domain 1    score: 71.7 bits;  conditional E-value: 6e-22
  Opn4-aln  77 iLlvGltGmLGnLlviYtfcrsrgLrtpanmfiinLavsDflmsftqaPvffasslyk.rWlfGetgCefYafcGalfgissmitltaialDrYlvitrPL 176
               ++l+ l  + Gn+lv+   +  + +rt +n+++  La +D l+ +   P+     l++ rW  G   C ++a +  l+  +s++ l +i+lDrY+ it PL
  M03F4.3a  79 VMLI-LLTIFGNILVVLSVVVYKRMRTFTNILLTSLATADLLVGLIVMPMSLLDLLHNhRWPLGRFLCRMWATSDVLLCTASILNLCVISLDRYFAITSPL 178
               2233.55699*********************************************99549***************************************** PP

  Opn4-aln 177 atiGvaskrraalvLlGvWLYaLaWsLPPff..GWsaYvPeGLLtsCsWDY.msftPavraYtmLLfCfvfflPLliiiycYififrairetgral..qtf 272
                     s++ aa +L  vW  +     PP+    W  ++ +   t  s D+  ++ P+v aY +      f+lPLl++++ Y  ifr   e   al  q++
  M03F4.3a 179 KYPRTRSRKMAAGLLTAVWAISFVVCSPPWVipSWNLFIDNNNNTGSSEDFkCAYSPSV-AYRIYSALGSFYLPLLVMLFVYFKIFRVASERE-ALmrQSV 277
               *****************************87558****************945799*99.8999999999*****************999988.4435889 PP

  Opn4-aln 273 gackgngeslrqrqrlq 289
               g+c+ +++  + +q+ q
  M03F4.3a 278 GTCRLSNRLTKTQQKNQ 294
               99997766665555444 PP

  == domain 2    score: -0.5 bits;  conditional E-value: 3.7
  Opn4-aln 290 sewkmakiaLlvillfvLsWaPYsavaLv 318
               +e k  k   +v+l f++ W P+  + Lv
  M03F4.3a 461 RERKALKTIGIVVLGFIICWMPFFIMYLV 489
               68889999999***********9988887 PP

>> M03F4.3c  CE39602	WBGene00006475	locus:tyra-3	status:Partially_confirmed	UniProt:Q2L6V9	protein_id:CCD83481.1
   #    score  bias  c-Evalue  i-Evalue hmmfrom  hmm to    alifrom  ali to    envfrom  env to     acc
 ---   ------ ----- --------- --------- ------- -------    ------- -------    ------- -------    ----
   1 !   71.6   6.5   6.3e-22     7e-20      83     289 ..       5     215 ..       1     223 [. 0.90
   2 ?   -0.2   0.0         3   3.3e+02     290     318 ..     382     410 ..     362     458 .. 0.79

  Alignments for each domain:
  == domain 1    score: 71.6 bits;  conditional E-value: 6.3e-22
  Opn4-aln  83 tGmLGnLlviYtfcrsrgLrtpanmfiinLavsDflmsftqaPvffasslyk.rWlfGetgCefYafcGalfgissmitltaialDrYlvitrPLatiGva 182
                 + Gn+lv+   +  + +rt +n+++  La +D l+ +   P+     l++ rW  G   C ++a +  l+  +s++ l +i+lDrY+ it PL      
  M03F4.3c   5 LTIFGNILVVLSVVVYKRMRTFTNILLTSLATADLLVGLIVMPMSLLDLLHNhRWPLGRFLCRMWATSDVLLCTASILNLCVISLDRYFAITSPLKYPRTR 105
               5689*********************************************99549*********************************************** PP

  Opn4-aln 183 skrraalvLlGvWLYaLaWsLPPff..GWsaYvPeGLLtsCsWDY.msftPavraYtmLLfCfvfflPLliiiycYififrairetgral..qtfgackgn 278
               s++ aa +L  vW  +     PP+    W  ++ +   t  s D+  ++ P+v aY +      f+lPLl++++ Y  ifr   e   al  q++g+c+ +
  M03F4.3c 106 SRKMAAGLLTAVWAISFVVCSPPWVipSWNLFIDNNNNTGSSEDFkCAYSPSV-AYRIYSALGSFYLPLLVMLFVYFKIFRVASERE-ALmrQSVGTCRLS 204
               ***********************87558****************945799*99.8999999999*****************999988.4435889999977 PP

  Opn4-aln 279 geslrqrqrlq 289
               ++  + +q+ q
  M03F4.3c 205 NRLTKTQQKNQ 215
               66665555444 PP

  == domain 2    score: -0.2 bits;  conditional E-value: 3
  Opn4-aln 290 sewkmakiaLlvillfvLsWaPYsavaLv 318
               +e k  k   +v+l f++ W P+  + Lv
  M03F4.3c 382 RERKALKTIGIVVLGFIICWMPFFIMYLV 410
               68899999999***********9988887 PP

>> M03F4.3b  CE12360	WBGene00006475	locus:tyra-3	status:Partially_confirmed	UniProt:Q7JNP9	protein_id:CCD83480.1
   #    score  bias  c-Evalue  i-Evalue hmmfrom  hmm to    alifrom  ali to    envfrom  env to     acc
 ---   ------ ----- --------- --------- ------- -------    ------- -------    ------- -------    ----
   1 !   71.5   7.9   6.7e-22   7.4e-20      77     289 ..     107     322 ..      40     330 .. 0.82
   2 ?   -0.6   0.0       4.1   4.5e+02     290     318 ..     489     517 ..     470     563 .. 0.80

  Alignments for each domain:
  == domain 1    score: 71.5 bits;  conditional E-value: 6.7e-22
  Opn4-aln  77 iLlvGltGmLGnLlviYtfcrsrgLrtpanmfiinLavsDflmsftqaPvffasslyk.rWlfGetgCefYafcGalfgissmitltaialDrYlvitrPL 176
               ++l+ l  + Gn+lv+   +  + +rt +n+++  La +D l+ +   P+     l++ rW  G   C ++a +  l+  +s++ l +i+lDrY+ it PL
  M03F4.3b 107 VMLI-LLTIFGNILVVLSVVVYKRMRTFTNILLTSLATADLLVGLIVMPMSLLDLLHNhRWPLGRFLCRMWATSDVLLCTASILNLCVISLDRYFAITSPL 206
               2233.55699*********************************************99549***************************************** PP

  Opn4-aln 177 atiGvaskrraalvLlGvWLYaLaWsLPPff..GWsaYvPeGLLtsCsWDY.msftPavraYtmLLfCfvfflPLliiiycYififrairetgral..qtf 272
                     s++ aa +L  vW  +     PP+    W  ++ +   t  s D+  ++ P+v aY +      f+lPLl++++ Y  ifr   e   al  q++
  M03F4.3b 207 KYPRTRSRKMAAGLLTAVWAISFVVCSPPWVipSWNLFIDNNNNTGSSEDFkCAYSPSV-AYRIYSALGSFYLPLLVMLFVYFKIFRVASERE-ALmrQSV 305
               *****************************87558****************945799*99.8999999999*****************999988.4435889 PP

  Opn4-aln 273 gackgngeslrqrqrlq 289
               g+c+ +++  + +q+ q
  M03F4.3b 306 GTCRLSNRLTKTQQKNQ 322
               99997766665555444 PP

  == domain 2    score: -0.6 bits;  conditional E-value: 4.1
  Opn4-aln 290 sewkmakiaLlvillfvLsWaPYsavaLv 318
               +e k  k   +v+l f++ W P+  + Lv
  M03F4.3b 489 RERKALKTIGIVVLGFIICWMPFFIMYLV 517
               68889999999***********9988887 PP

>> Y22D7AR.13  CE29370	WBGene00004779	locus:ser-4	status:Confirmed	UniProt:O18512	protein_id:CCD73768.1
   #    score  bias  c-Evalue  i-Evalue hmmfrom  hmm to    alifrom  ali to    envfrom  env to     acc
 ---   ------ ----- --------- --------- ------- -------    ------- -------    ------- -------    ----
   1 !   64.3   8.3   9.9e-20   1.1e-17      55     264 ..      36     242 ..      10     249 .. 0.90
   2 ?    1.1   0.0       1.2   1.3e+02     284     361 ..     356     432 ..     291     441 .. 0.81

  Alignments for each domain:
  == domain 1    score: 64.3 bits;  conditional E-value: 9.9e-20
    Opn4-aln  55 aalvpfptvDvPdhahYtlGtviLlvGltGmLGnLlviYtfcrsrgLrt.panmfiinLavsDflmsftqaPvffasslykrWlfGetgCefYafcGal 152
                 a   +f+ ++ P     +l +v+L+  l   +GnL vi + +  r Lr  p   +i  Lav+D l+ +   P      +   W  G   C+f+     l
  Y22D7AR.13  36 AHAEIFSDIERPLVQTVILASVLLVLILSCFIGNLFVILAIIMERDLRGrPQYYLIFSLAVADLLVGMIVTPLGAWFTVTGTWNLGVVVCDFWISVDVL 134
                 44566788888888888999****************************7366677889*******9999999876667889****************** PP

    Opn4-aln 153 fgissmitltaialDrYlvitrPLatiGvaskrraalvLlGvWLYaLaWsLPPffGWsaYvPeGLLtsCsWDYmsftPavraYtmLLfCfvfflPLlii 251
                    +s++ l+aialDrY  it  +  +     +r +l+L  +W  +L  sL Pf GW     eG        ++    +  +Y +      f++PL+ i
  Y22D7AR.13 135 VCTASILHLVAIALDRYWSITD-ICYVQNRTPKRITLMLAVIWFTSLLISLAPFAGWK---DEGFSDRVLKSHVCLISQQISYQVFSTATAFYIPLIAI 229
                 *********************6.78899999999***********************8...599999999999************************** PP

    Opn4-aln 252 iycYififraire 264
                 i  Y  i ra + 
  Y22D7AR.13 230 ICVYWKIMRAAKK 242
                 *********9875 PP

  == domain 2    score: 1.1 bits;  conditional E-value: 1.2
    Opn4-aln 284 qrqrlqsewkmakiaLlvillfvLsWaPYsavaLvafagyahvLtPymssvPaviakasaihnPiiYaithPkYrvai 361
                 + + +++e k  +   ++   fv  W P+  v++         ++P ++ v   +    +  nPiiY +    +r+a 
  Y22D7AR.13 356 ESNEMKRERKAWRTLAIITGTFVACWTPFFLVSIYRPIC-GCQISPVLEQVTLWLGYLNSALNPIIYTVFSQDFRAAF 432
                 445577777777777777778999999999998876443.34578999999999998888889999999999999885 PP

>> C53C7.1b  CE36989	WBGene00008278	locus:npr-10	status:Partially_confirmed	UniProt:Q6EUU1	protein_id:CAH04724.1
   #    score  bias  c-Evalue  i-Evalue hmmfrom  hmm to    alifrom  ali to    envfrom  env to     acc
 ---   ------ ----- --------- --------- ------- -------    ------- -------    ------- -------    ----
   1 !   57.7   1.7     1e-17   1.1e-15      72     175 ..      33     133 ..      24     146 .. 0.90
   2 !   17.6   0.5   1.2e-05    0.0014     235     379 ..     192     336 ..     175     360 .. 0.74

  Alignments for each domain:
  == domain 1    score: 57.7 bits;  conditional E-value: 1e-17
  Opn4-aln  72 tlGtviLlvGltGmLGnLlviYtfcrsrgLrtpanmfiinLavsDflmsftqaPvffasslykrWlfGetgCefYafcGalfgissmitltaialDrYlvi 172
               t+ t+i++vG+t   GnLlv+   +r + L+   nmfi+ L+vsD ++++    v    ++ k WlfG   C             s +tltaia+DrY+ i
  C53C7.1b  33 TIYTIIVVVGVT---GNLLVVMSVMRFKVLQSVRNMFIVSLSVSDIFVAIVSGSVTPITAFSKVWLFGGPLCHLLPLLQGTALSFSTLTLTAIAIDRYILI 130
               666777777776...7**********************************************************98876666667899************* PP

  Opn4-aln 173 trP 175
                +P
  C53C7.1b 131 CHP 133
               *99 PP

  == domain 2    score: 17.6 bits;  conditional E-value: 1.2e-05
  Opn4-aln 235 YtmLLfCfvfflPLliiiycYififrairetgralqtfgackgngeslrqrqrlqsewkmakiaLlvillfvLsWaPYsava.LvafagyahvLt..Pym. 331
               Y  ++f   f +PL+ i +cY  i   +r        ++  + +  s  +rq  q+  +  ++ +++ + f LsW P      L  ++    ++    y+ 
  C53C7.1b 192 YGTVVFIIQFVFPLITITFCYASISIKLRRGV---F-VRGSQKELMSEARRQLTQRRLRTNRMLIIMTVTFALSWLPSVGFNfLRDYSALPGIIDsqDYLf 288
               666777778889************88888644...4.455555778888899999999999999999**********766541344555555553124651 PP

  Opn4-aln 332 ssvPaviakasaihnPiiYaithPkYrvaiaqhlPCLgvllgvsrrrs 379
                 +   i+  s i nP +Y      +r+a a  l  + +  g++r   
  C53C7.1b 289 GIIFHCISMTSVIVNPFLYGYCNEHFRAAFAALLDTVKAACGMRRGNP 336
               4567899************************99999988888765443 PP

>> C53C7.1a  CE19767	WBGene00008278	locus:npr-10	7 transmembrane receptor (rhodopsin family)	status:Partially_confirmed	
   #    score  bias  c-Evalue  i-Evalue hmmfrom  hmm to    alifrom  ali to    envfrom  env to     acc
 ---   ------ ----- --------- --------- ------- -------    ------- -------    ------- -------    ----
   1 !   57.4   1.8   1.2e-17   1.3e-15      72     175 ..      33     133 ..      24     147 .. 0.90
   2 !   16.7   0.4   2.3e-05    0.0026     235     376 ..     192     333 ..     175     359 .. 0.76

  Alignments for each domain:
  == domain 1    score: 57.4 bits;  conditional E-value: 1.2e-17
  Opn4-aln  72 tlGtviLlvGltGmLGnLlviYtfcrsrgLrtpanmfiinLavsDflmsftqaPvffasslykrWlfGetgCefYafcGalfgissmitltaialDrYlvi 172
               t+ t+i++vG+t   GnLlv+   +r + L+   nmfi+ L+vsD ++++    v    ++ k WlfG   C             s +tltaia+DrY+ i
  C53C7.1a  33 TIYTIIVVVGVT---GNLLVVMSVMRFKVLQSVRNMFIVSLSVSDIFVAIVSGSVTPITAFSKVWLFGGPLCHLLPLLQGTALSFSTLTLTAIAIDRYILI 130
               666777777776...7**********************************************************98876666667899************* PP

  Opn4-aln 173 trP 175
                +P
  C53C7.1a 131 CHP 133
               *99 PP

  == domain 2    score: 16.7 bits;  conditional E-value: 2.3e-05
  Opn4-aln 235 YtmLLfCfvfflPLliiiycYififrairetgralqtfgackgngeslrqrqrlqsewkmakiaLlvillfvLsWaPYsava.LvafagyahvLt..Pym. 331
               Y  ++f   f +PL+ i +cY  i   +r        ++  + +  s  +rq  q+  +  ++ +++ + f LsW P      L  ++    ++    y+ 
  C53C7.1a 192 YGTVVFIIQFVFPLITITFCYASISIKLRRGV---F-VRGSQKELMSEARRQLTQRRLRTNRMLIIMTVTFALSWLPSVGFNfLRDYSALPGIIDsqDYLf 288
               666777778889************88888644...4.455555778888899999999999999999**********766541334555555553124551 PP

  Opn4-aln 332 ssvPaviakasaihnPiiYaithPkYrvaiaqhlPCLgvllgvsr 376
                 +   i+  s i nP +Y      +r+a a  l  + +  g++r
  C53C7.1a 289 GIIFHCISMTSVIVNPFLYGYCNEHFRAAFAALLDTVKAACGMRR 333
               45678999*********************9998888777777665 PP

>> F14D12.6a  CE35478	WBGene00006411	locus:octr-1	G-protein coupled receptor	status:Partially_confirmed	UniProt:Q7JP62	p
   #    score  bias  c-Evalue  i-Evalue hmmfrom  hmm to    alifrom  ali to    envfrom  env to     acc
 ---   ------ ----- --------- --------- ------- -------    ------- -------    ------- -------    ----
   1 !   67.5   6.0   1.1e-20   1.2e-18      77     266 ..      28     210 ..      19     234 .. 0.82
   2 ?    2.5   0.0      0.45        50     281     318 ..     308     346 ..     295     383 .. 0.76

  Alignments for each domain:
  == domain 1    score: 67.5 bits;  conditional E-value: 1.1e-20
   Opn4-aln  77 iLlvGltGmLGnLlviYtfcrsrgLrt.panmfiinLavsDflmsftqaPvffasslykrWlfGetgCefYafcGalfgissmitltaialDrYlvitrP 175
                +L v l  + GnLlv+ t  r r Lr    n +i+ Lav+D l+ +   P   +  +  +W  G+  Ce +     lf  +s++ + ai+lDrY+ +t P
  F14D12.6a  28 MLTVMLLIIFGNLLVVVTVYRDRKLRMqRQNWLIVSLAVADMLVGLLVMPLTLTYEIVGEWTMGNILCEIWLALDVLFVTASILHICAISLDRYFSVTSP 127
                5778888899****************7358********************************************************************** PP

   Opn4-aln 176 LatiGvaskrraalvLlGv.WLYaLaWsLPPffGWsaYvPeGLLtsCsWDYmsftPavraYtmLLfCfvfflPLliiiycYififr.airetg 266
                L+        r  ++ +Gv W+ +L   LPP+fGW     eG   s s D          Y +      f++P++i+i  Y  i+   ir   
  F14D12.6a 128 LTYPATRTPLR-MFIYIGVsWIVSLLICLPPIFGWRPERAEGE-CSVSTD--------LGYVLYSSLGSFYIPVVILIIVYAKIYSiTIRHSR 210
                *8766655555.7999**99***************86666663.233333........24555555566788877777777666642455555 PP

  == domain 2    score: 2.5 bits;  conditional E-value: 0.45
   Opn4-aln 281 slrqrqrlqsewkmakiaLlvil.lfvLsWaPYsavaLv 318
                + +++++l+   + a + L +il  f+LsW P+  + ++
  F14D12.6a 308 CEKRKRKLKAKERQATLLLGIILsAFILSWLPFFLIYVI 346
                556777788888888888877774589999988766555 PP

>> F14D12.6b  CE35479	WBGene00006411	locus:octr-1	status:Partially_confirmed	UniProt:Q7JP61	protein_id:CCD83473.1
   #    score  bias  c-Evalue  i-Evalue hmmfrom  hmm to    alifrom  ali to    envfrom  env to     acc
 ---   ------ ----- --------- --------- ------- -------    ------- -------    ------- -------    ----
   1 !   67.5   6.0   1.1e-20   1.2e-18      77     266 ..      28     210 ..      19     234 .. 0.82
   2 ?    2.5   0.0      0.45        50     281     318 ..     310     348 ..     297     385 .. 0.76

  Alignments for each domain:
  == domain 1    score: 67.5 bits;  conditional E-value: 1.1e-20
   Opn4-aln  77 iLlvGltGmLGnLlviYtfcrsrgLrt.panmfiinLavsDflmsftqaPvffasslykrWlfGetgCefYafcGalfgissmitltaialDrYlvitrP 175
                +L v l  + GnLlv+ t  r r Lr    n +i+ Lav+D l+ +   P   +  +  +W  G+  Ce +     lf  +s++ + ai+lDrY+ +t P
  F14D12.6b  28 MLTVMLLIIFGNLLVVVTVYRDRKLRMqRQNWLIVSLAVADMLVGLLVMPLTLTYEIVGEWTMGNILCEIWLALDVLFVTASILHICAISLDRYFSVTSP 127
                5778888899****************7358********************************************************************** PP

   Opn4-aln 176 LatiGvaskrraalvLlGv.WLYaLaWsLPPffGWsaYvPeGLLtsCsWDYmsftPavraYtmLLfCfvfflPLliiiycYififr.airetg 266
                L+        r  ++ +Gv W+ +L   LPP+fGW     eG   s s D          Y +      f++P++i+i  Y  i+   ir   
  F14D12.6b 128 LTYPATRTPLR-MFIYIGVsWIVSLLICLPPIFGWRPERAEGE-CSVSTD--------LGYVLYSSLGSFYIPVVILIIVYAKIYSiTIRHSR 210
                *8766655555.7999**99***************86666663.233333........24555555566788877777777666642455555 PP

  == domain 2    score: 2.5 bits;  conditional E-value: 0.45
   Opn4-aln 281 slrqrqrlqsewkmakiaLlvil.lfvLsWaPYsavaLv 318
                + +++++l+   + a + L +il  f+LsW P+  + ++
  F14D12.6b 310 CEKRKRKLKAKERQATLLLGIILsAFILSWLPFFLIYVI 348
                556777788888888888877774589999988766555 PP

>> T22D1.12  CE17256	WBGene00020689	locus:npr-12	seven transmembrane receptor	status:Partially_confirmed	UniProt:Q9GZG8	
   #    score  bias  c-Evalue  i-Evalue hmmfrom  hmm to    alifrom  ali to    envfrom  env to     acc
 ---   ------ ----- --------- --------- ------- -------    ------- -------    ------- -------    ----
   1 !   66.0  15.6     3e-20   3.3e-18      79     378 ..      44     358 ..      38     376 .. 0.76

  Alignments for each domain:
  == domain 1    score: 66.0 bits;  conditional E-value: 3e-20
  Opn4-aln  79 lvGltGmLGnLlviYtfcrsrgLrtpanmfiinLavsDflmsftqaPvffasslykrWlfGetgCefYafcGalfgissmitltaialDrYlvitrPL... 176
               lv   G L n +v+ +f+r+  Lr   n fi+nLa sD ++ +  aPv    sl   W fG+ +C+f a   a+ +  s +tl  ia+Dr l    P+   
  T22D1.12  44 LVCSFGALANFIVLLAFVRTANLRNLRNSFIVNLAFSDLILCVVTAPVTLYTSLNLFWPFGDWSCKFLAGVQAVNTFVSSLTLAFIAMDRVLLTLCPVrwr 144
               5666799***********************************************************************************99876554222 PP

  Opn4-aln 177 ..atiGvaskrraalvLlGvWL.YaLaWs..LPPffGWsaYvPeGLLtsC.............sWDYmsftPavraYtmLLfCfvfflPLliiiycYifif 259
                 at  +       ++ + v L YaLa s  L Pf  Ws      +Lt C             +WD      +  +Yt++++   + lPL  + y+Y  i 
  T22D1.12 145 laATAPLLCYGVVWIISIIVALpYALAVSskLAPFDPWSDRATPKMLTYCnrqvpeicaemqeAWDNAIV--SKTTYTFVVLGIQYILPLAALAYAYFQIG 243
               223444444444444545554579**998789*********9999***9933333333333333554433..4468************************* PP

  Opn4-aln 260 rairetgralqtfgackgngeslrqrqrlqsewkmakiaL.lvillfvLsWaP...YsavaLvafagyahvLtPymssvPaviakasaihnPiiYaithPk 356
                 i+  ++  +t+ +++        r ++q+  + a + L l +l + + WaP   Y +   +    y+      m     ++  +s   nPi+Ya+    
  T22D1.12 244 STIQKRSKVSRTVDTTR--------RMQMQNRNRRALLLLfLLVLTYAVCWAPmniYHVLNGLEIINYSQ----NMYIFCHLVGISSTCVNPIVYALVNES 332
               ***99997766666555........334555555565544267889*******33333444445566665....455566788889*************** PP

  Opn4-aln 357 Yrva....iaqhlPCLgvllgvsrrr 378
               +r a    i q  PC     g +   
  T22D1.12 333 FRNAlqsmILQFRPCYVTTTGTAATN 358
               **994444668888877666655554 PP

>> T14E8.3d  CE39181	WBGene00020506	locus:dop-3	status:Partially_confirmed	UniProt:Q6RYS9	protein_id:CCD83407.1
   #    score  bias  c-Evalue  i-Evalue hmmfrom  hmm to    alifrom  ali to    envfrom  env to     acc
 ---   ------ ----- --------- --------- ------- -------    ------- -------    ------- -------    ----
   1 !   64.5   7.5     9e-20   9.9e-18      77     275 ..      13     205 ..       7     218 .. 0.84

  Alignments for each domain:
  == domain 1    score: 64.5 bits;  conditional E-value: 9e-20
  Opn4-aln  77 iLlvGltGmLGnLlviYtfcrsrgLrtpanmfiinLavsDflmsft..qaPvffasslykrWlfGetgCefYafcGalfgissmitltaialDrYlvitrP 175
               + lv  + + Gn+lvi   +r r+L+t +nm+i+ LavsDf++++      v++    +k W  G   C  Y       + +s++ l ai+lDrY+ i +P
  T14E8.3d  13 LPLVPTMAVFGNVLVIMSVFRERSLQTVTNMLIVSLAVSDFMVAIGvmSFGVYYEWNDFK-WGLGSFFCHVYQALDVACSTASILNLLAISLDRYIAIGHP 112
               457888999********************************9876411457899888875.99************************************** PP

  Opn4-aln 176 LatiGvaskr.raalvLlGvWLYaLaWsLPPffGWsaYvPeGLLtsCsWDYmsftPavraYtmLLfCfvfflPLliiiycYififrairetgralqtfgac 275
               ++     ++  ra + +  vW  ++a +LP + G    + e  L  C        P    + m+   f ff+P + +i  Y  ifr +r+  ra    +a 
  T14E8.3d 113 ISYAQYGARGgRAMISITIVWGVSVAVALPLLLGVNP-MEENDLQECELAN----P---YFNMISSIFSFFIPCIAMIILYTIIFRRLRQRERARSLRQAQ 205
               98777766651555556679**************876.6788899998754....3...357999***********************9999885544444 PP

>> T14E8.3b  CE39179	WBGene00020506	locus:dop-3	status:Confirmed	UniProt:Q6RYS9	protein_id:CCD83405.1
   #    score  bias  c-Evalue  i-Evalue hmmfrom  hmm to    alifrom  ali to    envfrom  env to     acc
 ---   ------ ----- --------- --------- ------- -------    ------- -------    ------- -------    ----
   1 !   65.3   4.6     5e-20   5.5e-18      78     275 ..      29     220 ..      22     233 .. 0.84

  Alignments for each domain:
  == domain 1    score: 65.3 bits;  conditional E-value: 5e-20
  Opn4-aln  78 LlvGltGmLGnLlviYtfcrsrgLrtpanmfiinLavsDflmsft..qaPvffasslykrWlfGetgCefYafcGalfgissmitltaialDrYlvitrPL 176
                lv  + + Gn+lvi   +r r+L+t +nm+i+ LavsDf++++      v++    +k W  G   C  Y       + +s++ l ai+lDrY+ i +P+
  T14E8.3b  29 PLVPTMAVFGNVLVIMSVFRERSLQTVTNMLIVSLAVSDFMVAIGvmSFGVYYEWNDFK-WGLGSFFCHVYQALDVACSTASILNLLAISLDRYIAIGHPI 128
               57888999********************************9876411457899888875.99**************************************9 PP

  Opn4-aln 177 atiGvaskr.raalvLlGvWLYaLaWsLPPffGWsaYvPeGLLtsCsWDYmsftPavraYtmLLfCfvfflPLliiiycYififrairetgralqtfgac 275
               +     ++  ra + +  vW  ++a +LP + G    + e  L  C        P    + m+   f ff+P + +i  Y  ifr +r+  ra    +a 
  T14E8.3b 129 SYAQYGARGgRAMISITIVWGVSVAVALPLLLGVNP-MEENDLQECELAN----P---YFNMISSIFSFFIPCIAMIILYTIIFRRLRQRERARSLRQAQ 220
               8777766651555556679**************876.6788899998754....3...357999***********************9998885544444 PP

>> C52B11.3  CE39139	WBGene00016872	locus:dop-4	G-protein coupled receptor	status:Predicted	UniProt:Q18775	protein_id:CC
   #    score  bias  c-Evalue  i-Evalue hmmfrom  hmm to    alifrom  ali to    envfrom  env to     acc
 ---   ------ ----- --------- --------- ------- -------    ------- -------    ------- -------    ----
   1 !   53.0   4.0   2.6e-16   2.9e-14      73     256 ..      45     227 ..      18     270 .. 0.83
   2 ?    7.0   0.0      0.02       2.2     279     367 ..     391     480 ..     314     484 .. 0.88

  Alignments for each domain:
  == domain 1    score: 53.0 bits;  conditional E-value: 2.6e-16
  Opn4-aln  73 lGtviLlvGltGmLGnLlviYtfcrsrgLrtpanmfiinLavsDflmsftqaPvffassl.ykrWlfGetgCefYafcGalfgissmitltaialDrYlvi 172
               l   +  + l  + Gn lv+ + c  + Lr p+  +ii La++D ++ +   P+     +  + WlfG   C+ +     l + +s+  l +i+lDrY+  
  C52B11.3  45 LAIALFSICLLTVAGNCLVVIAVCTKKYLRNPTGYLIISLAIADLIVGVIVMPMNSLFEIaNHTWLFGLMMCDVFHAMDILASTASIWNLCVISLDRYMAG 145
               55556667889999***********************************999974332221468************************************* PP

  Opn4-aln 173 trPLatiGvaskrraalvLlGvWLYaLaWsLPPffGWsaYvPeGLLtsCsWDYmsftPavraYtmLLfCfvfflPLliiiycY..i 256
                 P+     +skrr  + +l vW+ +   s P +  W    P  L    s     ft + + Y        f++PL++i+++Y  +
  C52B11.3 146 QDPIGYRDKVSKRRILMAILSVWVLSAILSFPGIIWWRTSSPH-LYEDQSQ--CLFTDS-KMYVSFSSLVSFYIPLFLILFAYgkV 227
               *************************************999996.4444443..345544.55655555566888888888877333 PP

  == domain 2    score: 7.0 bits;  conditional E-value: 0.02
  Opn4-aln 279 geslrqrqrlqsewkmakiaLlvillfvLsWaPYsav.aLvafagyahvLtPymssvPaviakasaihnPiiYaithPkYrvaiaqhlPC 367
                e  rq+ r   e + a+   +v+  f+L W P+ +   L af   +      + +         ++ nP+iY+     +r a  q l C
  C52B11.3 391 REKSRQMMRYVHEQRAARTLSIVVGAFILCWTPFFVFtPLTAFCESCFSNKETIFTFVTWAGHLNSMLNPLIYSRFSRDFRRAFKQILTC 480
               56679****************************976516999998777777666666667777788899999999999999999999988 PP

>> C09B7.1b  CE30332	WBGene00004780	locus:ser-7	status:Confirmed	UniProt:Q8T3C1	protein_id:CCD83457.1
   #    score  bias  c-Evalue  i-Evalue hmmfrom  hmm to    alifrom  ali to    envfrom  env to     acc
 ---   ------ ----- --------- --------- ------- -------    ------- -------    ------- -------    ----
   1 !   53.6   5.2   1.7e-16   1.8e-14      67     200 ..      33     171 ..       2     181 .. 0.84
   2 !    8.7   0.0    0.0064      0.71     273     379 ..     296     401 ..     286     421 .. 0.81

  Alignments for each domain:
  == domain 1    score: 53.6 bits;  conditional E-value: 1.7e-16
  Opn4-aln  67 dhahYtlGtviLlvGltGm.....LGnLlviYtfcrsrgLrtpanmfiinLavsDflmsftqaPvffasslykrWlfGetgCefYafcGalfgissmitlt 162
               + a +t G  +L + +  m     +Gn lv  +    r L+ p n +++ Lav+Df++ +   P      l+ +W  G t C  Y+ +   +  +s++ l 
  C09B7.1b  33 QLASFTTGKALLAIAILAMiimttVGNALVCLAVLLVRKLKHPQNFLLVSLAVADFFVGLVVMPLALIDLLFDKWPLGSTMCSVYTTSDLTLCTASIVNLC 133
               5566666666665555544222227**************************************************************************** PP

  Opn4-aln 163 aialDrYlvitrPLatiGvaskrraalvLlGvWLYaLa 200
               ai++DrYlvi  PL        +r  + +  vW+ a  
  C09B7.1b 134 AISVDRYLVISSPLRYSAKRTTKRIMMYIACVWIIAAI 171
               ***************99999999999999****98865 PP

  == domain 2    score: 8.7 bits;  conditional E-value: 0.0064
  Opn4-aln 273 gackgngeslrqrqrlqsewkmakiaLlvillfvLsWaPYsavaLvafagyahvLtPymssvPaviakasaihnPiiYaithPkYrvaiaqhlPCLgvll. 372
                a+ ++++ +  rq  +se+k  k   +++ +f++ W P+   a+  f  +   +  +++     +  + +  nP+iY      +r+     l C  + l 
  C09B7.1b 296 SAFFSAAKGPLIRQTEKSECKARKTLGVIMSVFIICWLPFFILAI--FKSFGMWIPDWLDLLALWLGYSNSTLNPLIYCKYNKEFRIPFREMLACRCATLq 394
               5666677788889999********9999999*********98876..888888888888888888899999999999999999999999999999765541 PP

  Opn4-aln 373 gvsrrrs 379
               +v r++s
  C09B7.1b 395 TVMRQQS 401
               5666555 PP

>> C16D6.2  CE37317	WBGene00007635	7 transmembrane receptor (rhodopsin family)	status:Partially_confirmed	UniProt:O62062
   #    score  bias  c-Evalue  i-Evalue hmmfrom  hmm to    alifrom  ali to    envfrom  env to     acc
 ---   ------ ----- --------- --------- ------- -------    ------- -------    ------- -------    ----
   1 !   56.7   4.5     2e-17   2.2e-15      78     176 ..      35     133 ..      27     146 .. 0.95
   2 ?    7.3   0.1     0.017       1.9     239     380 ..     195     344 ..     184     462 .. 0.74

  Alignments for each domain:
  == domain 1    score: 56.7 bits;  conditional E-value: 2e-17
  Opn4-aln  78 LlvGltGmLGnLlviYtfcrsrgLrtpanmfiinLavsDflmsftqaPvffasslykrWlfGetgCefYafcGalfgissmitltaialDrYlvitrPL 176
               L++  +G++Gn  vi +  r+++L+t  n+fi+ L+ sD ++  t a +    ++ k+W+fGe+ C    f   +    s  tltai++DrY+ i  P+
   C16D6.2  35 LIIIAAGIIGNSCVILAITRNKSLQTVPNLFILSLSCSDIVVCCTSATITPITAFKKEWIFGEALCRIAPFIAGISLCFSTFTLTAISIDRYILIRFPM 133
               566678*****************************************************************************************9886 PP

  == domain 2    score: 7.3 bits;  conditional E-value: 0.017
  Opn4-aln 239 LfCfvfflPLliiiycYififrairetgralqtfgackgngesl......rqrqrlqsewkmakiaLlvillfvLsWaPYsavaLvafagyahvL..t.Py 330
               L+     +PL iii +Y  i   i +   ++   ga k +++        +qr  +++  +  ++ + +++ f  sW    +  ++    y   L  t  y
   C16D6.2 195 LMFLQLVIPLTIIIISYTAISLKIGQ---SMILKGAKKQKTDNWemelsdQQRIAVKRRQRTNRMLIGMVVAFACSWIWSVTFNILRDYEYLPELikTqEY 292
               55566789999999999999877754...444445555444332223322555556777777777777888999999988888887777776555222257 PP

  Opn4-aln 331 mssvPa.viakasaihnPiiYaithPkYrvaiaqhlPC.Lgvllgvsrrrsr 380
               +  +    ia  s ++nP++Ya+   + r+a    +P  L+  l + +  s 
   C16D6.2 293 IFGIAThCIAMTSTVWNPLLYAVLNLQLRAAFIDLMPHwLRRHLNLEGDNSS 344
               77665438**********************9998888435555555555555 PP

>> C10C6.2  CE08056	WBGene00007006	locus:npr-3	G-protein coupled receptor	status:Confirmed	UniProt:P90745	protein_id:CAB
   #    score  bias  c-Evalue  i-Evalue hmmfrom  hmm to    alifrom  ali to    envfrom  env to     acc
 ---   ------ ----- --------- --------- ------- -------    ------- -------    ------- -------    ----
   1 !   61.1  14.5   9.1e-19     1e-16      77     362 ..      32     317 ..      25     323 .. 0.81

  Alignments for each domain:
  == domain 1    score: 61.1 bits;  conditional E-value: 9.1e-19
  Opn4-aln  77 iLlvGltGmLGnLlviYtfcr...srgLrtpanmfiinLavsDflmsftqaPvffasslykrWlfGetgCefY.afcGalfgissmitltaialDrYlvit 173
                Llv +  ++Gn lv+Y+      s ++rt   +f+  La sD lm +   P+   s + + W+f    C+    f G    +ss  tlt+ialDr + i 
   C10C6.2  32 YLLVWVGAIVGNTLVLYVLTFnqvSLSVRT---VFVGCLAGSDLLMCLFSLPITAISIFSRVWVFPAIFCKLIgVFQGGTIFVSS-FTLTVIALDRCVLIL 128
               58999999*********7766224556665...8*******************999999999*********87358777766655.79************* PP

  Opn4-aln 174 rPLatiGvaskrraalvLlGvWLYaLaWsLPP.ffGWsaYvPeGLLtsCsWDYmsftPav......raYtmLLfCfvfflPLliiiycYififrairetgr 267
               rP   i  +   ra +++  +WL   + +LP  ++   a   e   t C  ++  f P        raY + ++   f +P li   cY +i r + +   
   C10C6.2 129 RPNQEI--VNFPRAVFIVFCIWLLGYSLALPVgIYSDIAVYDEICGTFCEENWPDFNPDTgrsgirRAYGLSVLVLQFGIPALISSICYWMISRVMSDQL- 226
               **9887..67789**********77777787426666677789999****99999999754445559***************************998865. PP

  Opn4-aln 268 alqtfgackgngeslrqrqrlqsewkmakiaLlvillfvLsWaPYsavaLva.fagyahvLtPymssvPaviakasaihnPiiYaithPkYrvaia 362
                    +  +   es  +++ +++  +  ++++++++ fvL+W P+ av L     g +   +  + +   v a  sa+ nPiiY+   P++r +i+
   C10C6.2 227 --ARRRGHNIRPES--ETKLVNRKTRANRMMIVMVVGFVLAWMPFNAVNLYRdLFGISKWYST-VFALCHVCAMCSAVLNPIIYSWFNPQFRQSIT 317
               ..333333333333..444556677777888999999************97425666665544.33566799********************9996 PP

>> B0496.8  CE06720	WBGene00015217	locus:tes-1	LIM-domain protein	status:Partially_confirmed	UniProt:Q17525	protein_id:C
   #    score  bias  c-Evalue  i-Evalue hmmfrom  hmm to    alifrom  ali to    envfrom  env to     acc
 ---   ------ ----- --------- --------- ------- -------    ------- -------    ------- -------    ----
   1 !   61.1  12.4   9.6e-19   1.1e-16     926    1083 ..     292     452 ..     266     456 .. 0.89

  Alignments for each domain:
  == domain 1    score: 61.1 bits;  conditional E-value: 9.6e-19
  Opn4-aln  926 algrswhpeeftcaycktsladvcfveeqnnvycercyeqffaplcakcntkilg.evlhalrqtwhttcfvcaackkpfgnslfhledgepycekdyi 1023
                +   ++hp+ f c  c+  l+d ++   +n+ yc r y + + p ca c+  i++ e  +a  ++wh   f c  c   +g s +   d +p+c   y+
   B0496.8  292 STTDTYHPNCFRCETCRQLLVDNIYFFYKNKYYCGRHYADQLYPRCAGCDELIFAnEYTFAEEKSWHFDHFACYKCDFKLGGSRYMTRDENPFCLDCYL 390 
                456789********************************************9997527889*************************************** PP

  Opn4-aln 1024 nlfstkchgcdfpveagdkfiealghtwh..dtcficavchvnlegqpfyskkdrplckkha 1083
                + f+  c  c+  +   +k ++     wh  + cf c+ c++nl g+ f+ k+ + lc  ++
   B0496.8  391 KHFAKTCDTCQSKIGPDEKRLNYNETHWHaeERCFQCVQCKMNLIGKKFMLKNHKLLCSSQC 452 
                **********************99999995458*************************8765 PP

>> F01E11.5c  CE30931	WBGene00017157	locus:tyra-2	status:Confirmed	UniProt:Q19084	protein_id:CCD83465.1
   #    score  bias  c-Evalue  i-Evalue hmmfrom  hmm to    alifrom  ali to    envfrom  env to     acc
 ---   ------ ----- --------- --------- ------- -------    ------- -------    ------- -------    ----
   1 !   60.2   7.0   1.8e-18   1.9e-16      74     264 ..      22     214 ..       6     237 .. 0.87
   2 ?    0.5   0.0       1.9   2.1e+02     295     361 ..     386     452 ..     362     456 .. 0.68

  Alignments for each domain:
  == domain 1    score: 60.2 bits;  conditional E-value: 1.8e-18
   Opn4-aln  74 GtviLlvGltGmLGnLlviYtfcrsrgLrtpanmfiinLavsDflmsftqaPvffasslykrWlfGetgCefYafcGalfgissmitltaialDrYlvit 173
                G+ + l  l  +  n lv  +  ++  L+t  n+++ nLa sD  + +   P     ++  +W+f ++ Ce +  +  l + +s+  l  + lDrY  it
  F01E11.5c  22 GSALFLLVLWTIFANSLVFIVLYKNPRLQTVPNLLVGNLAFSDLALGLIVLPLSSVYAIAGEWVFPDALCEVFVSADILCSTASIWNLSIVGLDRYWAIT 121
                666667778889999999999999*************************999987778888*************************************** PP

   Opn4-aln 174 rPLatiGvaskrraalvLlGvWLYaLaWsLPPffGW..saYvPeGLLtsC.sWDYmsftPavraYtmLLfCfvfflPLliiiycYififraire 264
                 P+a +    kr a++++l vW+ +   sL P+ GW   a  P+ +          +f   + +Yt+      ff+P l++ + Y  i++a   
  F01E11.5c 122 SPVAYMSKRNKRTAGIMILSVWISSALISLAPLLGWkqTAQTPNLIYEKNnTVRQCTFL-DLPSYTVYSATGSFFIPTLLMFFVYFKIYQAFAK 214
                ************************************55588898776554144555664.7899**************************9864 PP

  == domain 2    score: 0.5 bits;  conditional E-value: 1.9
   Opn4-aln 295 akiaLlvillfvLsWaPYsav.aLvafagyahvLtPymssvPaviakasaihnPiiYaithPkYrvai 361
                 k+  +++  f + WaP+ ++  Lv f   +     +++     +  + +  nPiiY +    Y++a+
  F01E11.5c 386 VKVLGIILGCFTVCWAPFFTMyVLVQFCKDCSP-NAHIEMFITWLGYSNSAMNPIIYTVFNRDYQIAL 452
                455555555688999998665267777654432.2344444555556666679999999999999886 PP

>> F01E11.5a  CE38313	WBGene00017157	locus:tyra-2	G-protein coupled receptor	status:Confirmed	UniProt:Q19084	protein_id:
   #    score  bias  c-Evalue  i-Evalue hmmfrom  hmm to    alifrom  ali to    envfrom  env to     acc
 ---   ------ ----- --------- --------- ------- -------    ------- -------    ------- -------    ----
   1 !   59.7   7.3   2.5e-18   2.7e-16      74     264 ..      22     214 ..       6     234 .. 0.87
   2 ?    0.5   0.0       1.8     2e+02     295     361 ..     380     446 ..     355     450 .. 0.69

  Alignments for each domain:
  == domain 1    score: 59.7 bits;  conditional E-value: 2.5e-18
   Opn4-aln  74 GtviLlvGltGmLGnLlviYtfcrsrgLrtpanmfiinLavsDflmsftqaPvffasslykrWlfGetgCefYafcGalfgissmitltaialDrYlvit 173
                G+ + l  l  +  n lv  +  ++  L+t  n+++ nLa sD  + +   P     ++  +W+f ++ Ce +  +  l + +s+  l  + lDrY  it
  F01E11.5a  22 GSALFLLVLWTIFANSLVFIVLYKNPRLQTVPNLLVGNLAFSDLALGLIVLPLSSVYAIAGEWVFPDALCEVFVSADILCSTASIWNLSIVGLDRYWAIT 121
                666667778889999999999999*************************999987778888*************************************** PP

   Opn4-aln 174 rPLatiGvaskrraalvLlGvWLYaLaWsLPPffGW..saYvPeGLLtsC.sWDYmsftPavraYtmLLfCfvfflPLliiiycYififraire 264
                 P+a +    kr a++++l vW+ +   sL P+ GW   a  P+ +          +f   + +Yt+      ff+P l++ + Y  i++a   
  F01E11.5a 122 SPVAYMSKRNKRTAGIMILSVWISSALISLAPLLGWkqTAQTPNLIYEKNnTVRQCTFL-DLPSYTVYSATGSFFIPTLLMFFVYFKIYQAFAK 214
                ************************************55588898776554144555664.7899**************************9754 PP

  == domain 2    score: 0.5 bits;  conditional E-value: 1.8
   Opn4-aln 295 akiaLlvillfvLsWaPYsav.aLvafagyahvLtPymssvPaviakasaihnPiiYaithPkYrvai 361
                 k+  +++  f + WaP+ ++  Lv f   +     +++     +  + +  nPiiY +    Y++a+
  F01E11.5a 380 VKVLGIILGCFTVCWAPFFTMyVLVQFCKDCSP-NAHIEMFITWLGYSNSAMNPIIYTVFNRDYQIAL 446
                455555555688999998665267777654432.2344444555556666679999999999999886 PP

>> C09B7.1c  CE17391	WBGene00004780	locus:ser-7	status:Confirmed	UniProt:Q86GT6	protein_id:CCD83458.1
   #    score  bias  c-Evalue  i-Evalue hmmfrom  hmm to    alifrom  ali to    envfrom  env to     acc
 ---   ------ ----- --------- --------- ------- -------    ------- -------    ------- -------    ----
   1 !   53.5   5.3   1.8e-16     2e-14      67     200 ..      33     171 ..       2     182 .. 0.84
   2 !    8.3   0.0    0.0081      0.89     273     379 ..     296     401 ..     286     406 .. 0.79

  Alignments for each domain:
  == domain 1    score: 53.5 bits;  conditional E-value: 1.8e-16
  Opn4-aln  67 dhahYtlGtviLlvGltGm.....LGnLlviYtfcrsrgLrtpanmfiinLavsDflmsftqaPvffasslykrWlfGetgCefYafcGalfgissmitlt 162
               + a +t G  +L + +  m     +Gn lv  +    r L+ p n +++ Lav+Df++ +   P      l+ +W  G t C  Y+ +   +  +s++ l 
  C09B7.1c  33 QLASFTTGKALLAIAILAMiimttVGNALVCLAVLLVRKLKHPQNFLLVSLAVADFFVGLVVMPLALIDLLFDKWPLGSTMCSVYTTSDLTLCTASIVNLC 133
               5566666666665555544222227**************************************************************************** PP

  Opn4-aln 163 aialDrYlvitrPLatiGvaskrraalvLlGvWLYaLa 200
               ai++DrYlvi  PL        +r  + +  vW+ a  
  C09B7.1c 134 AISVDRYLVISSPLRYSAKRTTKRIMMYIACVWIIAAI 171
               ***************99999999999999****98865 PP

  == domain 2    score: 8.3 bits;  conditional E-value: 0.0081
  Opn4-aln 273 gackgngeslrqrqrlqsewkmakiaLlvillfvLsWaPYsavaLvafagyahvLtPymssvPaviakasaihnPiiYaithPkYrvaiaqhlPCLgvll. 372
                a+ ++++ +  rq  +se+k  k   +++ +f++ W P+   a+  f  +   +  +++     +  + +  nP+iY      +r+     l C  + l 
  C09B7.1c 296 SAFFSAAKGPLIRQTEKSECKARKTLGVIMSVFIICWLPFFILAI--FKSFGMWIPDWLDLLALWLGYSNSTLNPLIYCKYNKEFRIPFREMLACRCATLq 394
               5666677788889999********9999999*********98876..788888888888888888888889999999999999999999999998765441 PP

  Opn4-aln 373 gvsrrrs 379
               +v r++s
  C09B7.1c 395 TVMRQQS 401
               5655554 PP

>> C09B7.1a  CE28532	WBGene00004780	locus:ser-7	G-protein coupled receptor	status:Confirmed	UniProt:Q22895	protein_id:CC
   #    score  bias  c-Evalue  i-Evalue hmmfrom  hmm to    alifrom  ali to    envfrom  env to     acc
 ---   ------ ----- --------- --------- ------- -------    ------- -------    ------- -------    ----
   1 !   53.5   5.2   1.8e-16     2e-14      67     200 ..      33     171 ..       2     181 .. 0.84
   2 !    9.0   0.1    0.0052      0.57     273     379 ..     296     401 ..     286     424 .. 0.80

  Alignments for each domain:
  == domain 1    score: 53.5 bits;  conditional E-value: 1.8e-16
  Opn4-aln  67 dhahYtlGtviLlvGltGm.....LGnLlviYtfcrsrgLrtpanmfiinLavsDflmsftqaPvffasslykrWlfGetgCefYafcGalfgissmitlt 162
               + a +t G  +L + +  m     +Gn lv  +    r L+ p n +++ Lav+Df++ +   P      l+ +W  G t C  Y+ +   +  +s++ l 
  C09B7.1a  33 QLASFTTGKALLAIAILAMiimttVGNALVCLAVLLVRKLKHPQNFLLVSLAVADFFVGLVVMPLALIDLLFDKWPLGSTMCSVYTTSDLTLCTASIVNLC 133
               5566666666665555544222227**************************************************************************** PP

  Opn4-aln 163 aialDrYlvitrPLatiGvaskrraalvLlGvWLYaLa 200
               ai++DrYlvi  PL        +r  + +  vW+ a  
  C09B7.1a 134 AISVDRYLVISSPLRYSAKRTTKRIMMYIACVWIIAAI 171
               ***************99999999999999****98865 PP

  == domain 2    score: 9.0 bits;  conditional E-value: 0.0052
  Opn4-aln 273 gackgngeslrqrqrlqsewkmakiaLlvillfvLsWaPYsavaLvafagyahvLtPymssvPaviakasaihnPiiYaithPkYrvaiaqhlPCLgvll. 372
                a+ ++++ +  rq  +se+k  k   +++ +f++ W P+   a+  f  +   +  +++     +  + +  nP+iY      +r+     l C  + l 
  C09B7.1a 296 SAFFSAAKGPLIRQTEKSECKARKTLGVIMSVFIICWLPFFILAI--FKSFGMWIPDWLDLLALWLGYSNSTLNPLIYCKYNKEFRIPFREMLACRCATLq 394
               5666677788889999********9999999*********98876..888888888899999888999999999999999999999999999999766551 PP

  Opn4-aln 373 gvsrrrs 379
               +v r++s
  C09B7.1a 395 TVMRQQS 401
               5666655 PP

>> ZC412.1  CE35920	WBGene00013883	locus:npr-13	G-protein coupled receptor	status:Partially_confirmed	UniProt:Q23305	pro
   #    score  bias  c-Evalue  i-Evalue hmmfrom  hmm to    alifrom  ali to    envfrom  env to     acc
 ---   ------ ----- --------- --------- ------- -------    ------- -------    ------- -------    ----
   1 !   58.9  15.8   4.3e-18   4.7e-16      79     363 ..      38     332 ..      29     367 .. 0.76

  Alignments for each domain:
  == domain 1    score: 58.9 bits;  conditional E-value: 4.3e-18
  Opn4-aln  79 lvGltGmLGnLlviYtfcrsrgLrtpanmfiinLavsDflmsftqaPvffasslykrWlfGetgCefYafcGalfgissmitltaialDrYlvitrPLati 179
               l+ + G++Gn l i      + L   an+f+inLavsD l+ +t  P+    ++ krW+fG   C+    c a+  + s  +l  ia+DrY  i  PL   
   ZC412.1  38 LILIIGLVGNGLLITSILMRKKL-SVANIFLINLAVSDLLLCITAVPITPVLAFMKRWIFGIIMCKLVPTCQAFSVLISSWSLCYIAIDRYRSIVTPLRE- 136
               55567888998888777766666.67************************************************************************96. PP

  Opn4-aln 180 GvaskrraalvLlGvWLYaLaWsLPPffGW..saYvPeGLLtsCs.....WDYmsftPavraYtmLLfCfvfflPLliiiycYififrairetgralqtfg 273
                  s r+a  +L+  W+ a   s P ++       v e + t C      +++ s   +  +Yt  L+     +P +i+ +cY++i + ++     l   g
   ZC412.1 137 -PWSDRHARWLLMFTWVVAFLASYPLYYSQnlKTMVIENV-TLCGdfcgeFNWQSDEISKLTYTTSLLIIQLIIPAIIMSFCYLMILQKVQTDW--LVDEG 233
               .69************************9852257888875.555312223677777788899**************************997544..44444 PP

  Opn4-aln 274 ackgngeslrqrqrlqsewkmakiaLlvillfvLsWaPYsavaLvafag.........yahvLtP..ymssv.PaviakasaihnPiiYaithPkYrvaia 362
               ++     + +q q   +  ++  + +l++++f+  W P sav L    g         y  ++    y       via  s ++nP++Y     ++r a+ 
   ZC412.1 234 SML---TAAQQAQTAVRKRRVMYVLILMVIVFMACWFPLSAVNLFRDLGmrfefcqtvYKVLMMDqmYFKLLnVHVIAMTSIVWNPVLYFWMSKRHRRALK 331
               444...34455565555556666777777789***********9754331111011112222222113332213588888888888888877777777766 PP

  Opn4-aln 363 q 363
                
   ZC412.1 332 D 332
               5 PP

>> Y39A3B.5c  CE38443	WBGene00021439	locus:ckr-2	status:Confirmed	UniProt:Q59E84	protein_id:CCD73015.1
   #    score  bias  c-Evalue  i-Evalue hmmfrom  hmm to    alifrom  ali to    envfrom  env to     acc
 ---   ------ ----- --------- --------- ------- -------    ------- -------    ------- -------    ----
   1 !   55.5   8.4   4.5e-17     5e-15      70     202 ..      18     150 ..      15     167 .. 0.92
   2 ?    5.5   0.2     0.057       6.2     291     361 ..     293     369 ..     272     373 .. 0.74

  Alignments for each domain:
  == domain 1    score: 55.5 bits;  conditional E-value: 4.5e-17
   Opn4-aln  70 hYtlGtviLlvGltGmLGnLlviYtfcrsrgLrtpanmfiinLavsDflmsftqaPvffasslykrWlfGetgCefYafcGalfgissmitltaialDrY 169
                 Yt+  +  ++ l  ++Gn +v+ + ++ r++r  +n++++nLa sD ++s+   P    s + + W+fG+  C+  a+   +   +s  tl +ia++rY
  Y39A3B.5c  18 NYTIAVTFFMIFLLSVVGNSVVLIVIIKQRAMRSITNIYLMNLAASDMMLSVVCMPPTLVSMVMNCWMFGNYMCKILAYLQPVVVTASAYTLAVIAFERY 117
                59************************************************************************************************** PP

   Opn4-aln 170 lvitrPLatiGvaskrraalvLlGvWLYaLaWs 202
                + i +PL +     + +a  ++  vW+ a+a  
  Y39A3B.5c 118 FAICKPLHSRIWQTRSHAYAMITLVWVIAIAAN 150
                *******997777776666666669*9999865 PP

  == domain 2    score: 5.5 bits;  conditional E-value: 0.057
   Opn4-aln 291 ewkmakiaLlvillfvLsWaPYsavaLvafagyah...vLtPymssvP...aviakasaihnPiiYaithPkYrvai 361
                  ++ k+ ++v+++f   W P     L+  ag +     L+ + s +     ++   s+  nPi Y     k+r a+
  Y39A3B.5c 293 KQRVIKMLIVVVIIFFCCWTPSYIWWLLLIAGDSFqslNLSVWNSDINtfiTLLTYISSCTNPITYCFLNKKFRNAV 369
                456778999999*********999999999997653234566555555000556789999**************997 PP

>> Y39A3B.5b  CE38985	WBGene00021439	locus:ckr-2	status:Confirmed	protein_id:CCD73018.1
   #    score  bias  c-Evalue  i-Evalue hmmfrom  hmm to    alifrom  ali to    envfrom  env to     acc
 ---   ------ ----- --------- --------- ------- -------    ------- -------    ------- -------    ----
   1 !   54.8   8.6   7.7e-17   8.5e-15      70     202 ..      60     192 ..      56     204 .. 0.92
   2 ?    5.2   0.2     0.072       7.9     291     361 ..     446     522 ..     425     526 .. 0.74

  Alignments for each domain:
  == domain 1    score: 54.8 bits;  conditional E-value: 7.7e-17
   Opn4-aln  70 hYtlGtviLlvGltGmLGnLlviYtfcrsrgLrtpanmfiinLavsDflmsftqaPvffasslykrWlfGetgCefYafcGalfgissmitltaialDrY 169
                 Yt+  +  ++ l  ++Gn +v+ + ++ r++r  +n++++nLa sD ++s+   P    s + + W+fG+  C+  a+   +   +s  tl +ia++rY
  Y39A3B.5b  60 NYTIAVTFFMIFLLSVVGNSVVLIVIIKQRAMRSITNIYLMNLAASDMMLSVVCMPPTLVSMVMNCWMFGNYMCKILAYLQPVVVTASAYTLAVIAFERY 159
                59************************************************************************************************** PP

   Opn4-aln 170 lvitrPLatiGvaskrraalvLlGvWLYaLaWs 202
                + i +PL +     + +a  ++  vW+ a+a  
  Y39A3B.5b 160 FAICKPLHSRIWQTRSHAYAMITLVWVIAIAAN 192
                *******997777776666666669*9999865 PP

  == domain 2    score: 5.2 bits;  conditional E-value: 0.072
   Opn4-aln 291 ewkmakiaLlvillfvLsWaPYsavaLvafagyah...vLtPymssvP...aviakasaihnPiiYaithPkYrvai 361
                  ++ k+ ++v+++f   W P     L+  ag +     L+ + s +     ++   s+  nPi Y     k+r a+
  Y39A3B.5b 446 KQRVIKMLIVVVIIFFCCWTPSYIWWLLLIAGDSFqslNLSVWNSDINtfiTLLTYISSCTNPITYCFLNKKFRNAV 522
                456778999999*********999999999997653234566555555000556789999**************997 PP

>> Y39A3B.5a  CE21646	WBGene00021439	locus:ckr-2	7 transmembrane receptor	status:Confirmed	UniProt:Q9N515	protein_id:CCD
   #    score  bias  c-Evalue  i-Evalue hmmfrom  hmm to    alifrom  ali to    envfrom  env to     acc
 ---   ------ ----- --------- --------- ------- -------    ------- -------    ------- -------    ----
   1 !   54.5   8.7   9.4e-17     1e-14      70     202 ..      18     150 ..      15     162 .. 0.92
   2 ?    5.1   0.2     0.078       8.6     291     361 ..     404     480 ..     383     484 .. 0.74

  Alignments for each domain:
  == domain 1    score: 54.5 bits;  conditional E-value: 9.4e-17
   Opn4-aln  70 hYtlGtviLlvGltGmLGnLlviYtfcrsrgLrtpanmfiinLavsDflmsftqaPvffasslykrWlfGetgCefYafcGalfgissmitltaialDrY 169
                 Yt+  +  ++ l  ++Gn +v+ + ++ r++r  +n++++nLa sD ++s+   P    s + + W+fG+  C+  a+   +   +s  tl +ia++rY
  Y39A3B.5a  18 NYTIAVTFFMIFLLSVVGNSVVLIVIIKQRAMRSITNIYLMNLAASDMMLSVVCMPPTLVSMVMNCWMFGNYMCKILAYLQPVVVTASAYTLAVIAFERY 117
                59************************************************************************************************** PP

   Opn4-aln 170 lvitrPLatiGvaskrraalvLlGvWLYaLaWs 202
                + i +PL +     + +a  ++  vW+ a+a  
  Y39A3B.5a 118 FAICKPLHSRIWQTRSHAYAMITLVWVIAIAAN 150
                *******997777776666666669*9999865 PP

  == domain 2    score: 5.1 bits;  conditional E-value: 0.078
   Opn4-aln 291 ewkmakiaLlvillfvLsWaPYsavaLvafagyah...vLtPymssvP...aviakasaihnPiiYaithPkYrvai 361
                  ++ k+ ++v+++f   W P     L+  ag +     L+ + s +     ++   s+  nPi Y     k+r a+
  Y39A3B.5a 404 KQRVIKMLIVVVIIFFCCWTPSYIWWLLLIAGDSFqslNLSVWNSDINtfiTLLTYISSCTNPITYCFLNKKFRNAV 480
                456778999999*********999999999997653234566555555000556789999**************997 PP

>> Y39A3B.5d  CE38986	WBGene00021439	locus:ckr-2	status:Confirmed	protein_id:CCD73019.1
   #    score  bias  c-Evalue  i-Evalue hmmfrom  hmm to    alifrom  ali to    envfrom  env to     acc
 ---   ------ ----- --------- --------- ------- -------    ------- -------    ------- -------    ----
   1 !   54.5   8.6   9.3e-17     1e-14      70     202 ..      60     192 ..      56     204 .. 0.92
   2 ?    4.9   0.2     0.088       9.7     291     361 ..     446     522 ..     426     526 .. 0.74

  Alignments for each domain:
  == domain 1    score: 54.5 bits;  conditional E-value: 9.3e-17
   Opn4-aln  70 hYtlGtviLlvGltGmLGnLlviYtfcrsrgLrtpanmfiinLavsDflmsftqaPvffasslykrWlfGetgCefYafcGalfgissmitltaialDrY 169
                 Yt+  +  ++ l  ++Gn +v+ + ++ r++r  +n++++nLa sD ++s+   P    s + + W+fG+  C+  a+   +   +s  tl +ia++rY
  Y39A3B.5d  60 NYTIAVTFFMIFLLSVVGNSVVLIVIIKQRAMRSITNIYLMNLAASDMMLSVVCMPPTLVSMVMNCWMFGNYMCKILAYLQPVVVTASAYTLAVIAFERY 159
                59************************************************************************************************** PP

   Opn4-aln 170 lvitrPLatiGvaskrraalvLlGvWLYaLaWs 202
                + i +PL +     + +a  ++  vW+ a+a  
  Y39A3B.5d 160 FAICKPLHSRIWQTRSHAYAMITLVWVIAIAAN 192
                *******997777776666666669*9999865 PP

  == domain 2    score: 4.9 bits;  conditional E-value: 0.088
   Opn4-aln 291 ewkmakiaLlvillfvLsWaPYsavaLvafagyah...vLtPymssvP...aviakasaihnPiiYaithPkYrvai 361
                  ++ k+ ++v+++f   W P     L+  ag +     L+ + s +     ++   s+  nPi Y     k+r a+
  Y39A3B.5d 446 KQRVIKMLIVVVIIFFCCWTPSYIWWLLLIAGDSFqslNLSVWNSDINtfiTLLTYISSCTNPITYCFLNKKFRNAV 522
                456778999999*********999999999997653234566555555000556789999**************997 PP

>> F42G4.3e  CE46698	WBGene00006999	locus:zyx-1	status:Confirmed
   #    score  bias  c-Evalue  i-Evalue hmmfrom  hmm to    alifrom  ali to    envfrom  env to     acc
 ---   ------ ----- --------- --------- ------- -------    ------- -------    ------- -------    ----
   1 !   39.1   6.1   4.1e-12   4.5e-10     968    1075 ..     408     514 ..     394     514 .. 0.90
   2 !   31.1   5.5   1.1e-09   1.2e-07     912    1004 ..     471     571 ..     470     622 .. 0.85

  Alignments for each domain:
  == domain 1    score: 39.1 bits;  conditional E-value: 4.1e-12
  Opn4-aln  968 aplcakcntkilgev..lhalrqtwhttcfvcaackkpfgnslfhledgepycekdyinlfstkchgcdfpveagdkfiealghtwhdtcficavchvn 1064
                  +c+ c  +i g+    +a+ q +h+ cf c  c k ++ + f+  d +p ce  y n +  kc +c+ ++  +dk++ a g ++h  cf+c  c+ +
  F42G4.3e  408 INICVGCGKEITGDQpgCNAMNQIFHVDCFKCGQCSKTLAGASFYNIDDKPTCEGCYQNSL-EKCTACNRAI--SDKLLRACGGVYHVNCFVCFSCKKS 503 
                57899*******98633799*******************9999999999*********987.59****9876..7************************ PP

  Opn4-aln 1065 legqpfyskkd 1075
                l+g pf   kd
  F42G4.3e  504 LDGIPFTLDKD 514 
                ******88776 PP

  == domain 2    score: 31.1 bits;  conditional E-value: 1.1e-09
  Opn4-aln  912 cghcnnvirgpflvalgrswhpeeftcaycktsladvcfv.eeqnnvycercyeqffaplcakcntkil...ge....vlhalrqtwhttcfvcaackk 1002
                c  cn  i   +l a g  +h + f+c  ck sl  + f  +++nnv+c  c+++ fap ca c+  i+   ge     + a+ +++h+ c+ c  c  
  F42G4.3e  471 CTACNRAISDKLLRACGGVYHVNCFVCFSCKKSLDGIPFTlDKDNNVHCVPCFHDKFAPRCALCSKPIVpqdGEkesvRVVAMDKSFHVDCYKCEDCGM 569 
                999**********************************99627789********************99984443322223568899*********99976 PP

  Opn4-aln 1003 pf 1004
                 +
  F42G4.3e  570 QL 571 
                55 PP

>> F42G4.3d  CE10324	WBGene00006999	locus:zyx-1	status:Confirmed
   #    score  bias  c-Evalue  i-Evalue hmmfrom  hmm to    alifrom  ali to    envfrom  env to     acc
 ---   ------ ----- --------- --------- ------- -------    ------- -------    ------- -------    ----
   1 !   54.3   9.3   1.1e-16   1.2e-14     908    1081 ..      49     233 ..       9     238 .. 0.84

  Alignments for each domain:
  == domain 1    score: 54.3 bits;  conditional E-value: 1.1e-16
  Opn4-aln  908 rtplcghcnnvirg..pflvalgrswhpeeftcaycktsladvcfveeqnnvycercyeqffaplcakcntkilgevlhalrqtwhttcfvcaackkpf 1004
                   +c  c + i g  p   a+ + +h + f c  c  +la  +f + +++  ce cy++ +   c+ cn  i  ++l+a   ++h+ cfvc +ckk +
  F42G4.3d   49 NINICVGCGKEITGdqPGCNAMNQIFHVDCFKCGQCSKTLAGASFYNIDDKPTCEGCYQNSL-EKCTACNRAISDKLLRACGGVYHVNCFVCFSCKKSL 146 
                45689999999987557799**************************************8876.5799******************************** PP

  Opn4-aln 1005 gnslfhle.dgepycekdyinlfstkchgcdfpv..eagdk...fiealghtwhdtcficavchv....nlegqpfyskkdrplckk 1081
                    f l+ d + +c   + + f+ +c  c  p+  + g+k    + a+ +++h  c+ c  c +    +legq  y   ++ lck 
  F42G4.3d  147 DGIPFTLDkDNNVHCVPCFHDKFAPRCALCSKPIvpQDGEKesvRVVAMDKSFHVDCYKCEDCGMqlssKLEGQGCYPIDNHLLCKT 233 
                99999886378899*****************99833234442224678999**********99762222579*******99999996 PP

>> Y40H4A.1a  CE27783	WBGene00001519	locus:gar-3	muscarinic acetylcholine receptor	status:Confirmed	UniProt:Q9U7D5	prote
   #    score  bias  c-Evalue  i-Evalue hmmfrom  hmm to    alifrom  ali to    envfrom  env to     acc
 ---   ------ ----- --------- --------- ------- -------    ------- -------    ------- -------    ----
   1 !   46.5   8.1   2.4e-14   2.6e-12      81     287 ..      76     278 ..      31     288 .. 0.86
   2 !    9.0   0.0     0.005      0.55     265     315 ..     467     517 ..     465     569 .. 0.75

  Alignments for each domain:
  == domain 1    score: 46.5 bits;  conditional E-value: 2.4e-14
   Opn4-aln  81 GltGmLGnLlviYtfcrsrgLrtpanmfiinLavsDflmsftqaPvffasslykrWlfGetgCefYafcGalfgissmitltaialDrYlvitrPLatiG 180
                 l+  LGnL+v+  f   + L+t +n f+  Lav+D  + +   P+f      ++W  G t C+f+     l++ +s++ l  i++DrY+ +trPL+   
  Y40H4A.1a  76 ALVTSLGNLMVMVSFKIDKQLQTISNYFLFSLAVADIAIGVISIPMFTYYTAIQKWDLGYTMCQFWLCIDYLMSNASVLNLLLISFDRYFSVTRPLSYRP 175
                46778*******************************************999************************************************9 PP

   Opn4-aln 181 vaskrraalvLlGvWLYaLaWsLPPffGWsaYvPeGLLts....CsWDYmsftPavraYtmLLfCfvfflPLliiiycYififrairetgralqtfgack 276
                    ++a  ++   ++ +L    P +  W  Y+ eG  t+    C   ++   P v   t +     f+lP+ i+   Y    r   et +  + fg  +
  Y40H4A.1a 176 RRTTKKALTMIACTYIISLILWPPWIISW-PYI-EGKFTAepgtCVVQFLQTNPYVTVGTAV---AAFYLPVTIMCILYT---RVYWETQKRQKEFGKLQ 267
                99999999999999999998655556677.476.8888844444999999999999777754...579999887765555...55568888888888888 PP

   Opn4-aln 277 gngeslrqrqr 287
                +++ s r ++r
  Y40H4A.1a 268 ATQFSRRSMKR 278
                88888777777 PP

  == domain 2    score: 9.0 bits;  conditional E-value: 0.005
   Opn4-aln 265 tgralqtfgackgngeslrqrqrlqsewkmakiaLlvillfvLsWaPYsav 315
                 gr l++f + + ++e  ++++  ++e k ak    ++  f+  W PY  +
  Y40H4A.1a 467 NGRILKNFSSQERKSEKEQRKNERKQESKAAKTLSAILCAFIATWTPYNLI 517
                5899**********999988888899******99999999********864 PP

>> Y40H4A.1b  CE35800	WBGene00001519	locus:gar-3	status:Confirmed	UniProt:Q9U7D5	protein_id:CAE47471.1
   #    score  bias  c-Evalue  i-Evalue hmmfrom  hmm to    alifrom  ali to    envfrom  env to     acc
 ---   ------ ----- --------- --------- ------- -------    ------- -------    ------- -------    ----
   1 !   46.3   6.8   2.7e-14     3e-12      81     260 ..      76     254 ..      31     296 .. 0.80
   2 !    8.9   0.0    0.0053      0.59     265     315 ..     493     543 ..     491     595 .. 0.75

  Alignments for each domain:
  == domain 1    score: 46.3 bits;  conditional E-value: 2.7e-14
   Opn4-aln  81 GltGmLGnLlviYtfcrsrgLrtpanmfiinLavsDflmsftqaPvffasslykrWlfGetgCefYafcGalfgissmitltaialDrYlvitrPLatiG 180
                 l+  LGnL+v+  f   + L+t +n f+  Lav+D  + +   P+f      ++W  G t C+f+     l++ +s++ l  i++DrY+ +trPL+   
  Y40H4A.1b  76 ALVTSLGNLMVMVSFKIDKQLQTISNYFLFSLAVADIAIGVISIPMFTYYTAIQKWDLGYTMCQFWLCIDYLMSNASVLNLLLISFDRYFSVTRPLSYRP 175
                46778*******************************************999**********************************************999 PP

   Opn4-aln 181 vaskrraalvLlGvWLYaLaWsLPPffGWsaYvPeGLLts....CsWDYmsftPavraYtmLLfCfvfflPLliiiycYififr 260
                    ++a  ++   ++ +L    P +  W  Y+ eG  t+    C   ++   P v   t +     f+lP+ i+   Y  ++ 
  Y40H4A.1b 176 RRTTKKALTMIACTYIISLILWPPWIISW-PYI-EGKFTAepgtCVVQFLQTNPYVTVGTAV---AAFYLPVTIMCILYTRVYW 254
                99999998888888888887554555666.466.7777743444888888888887666654...5688887776655554443 PP

  == domain 2    score: 8.9 bits;  conditional E-value: 0.0053
   Opn4-aln 265 tgralqtfgackgngeslrqrqrlqsewkmakiaLlvillfvLsWaPYsav 315
                 gr l++f + + ++e  ++++  ++e k ak    ++  f+  W PY  +
  Y40H4A.1b 493 NGRILKNFSSQERKSEKEQRKNERKQESKAAKTLSAILCAFIATWTPYNLI 543
                5899**********999988888899******99999999********864 PP

>> Y59H11AL.1b  CE38456	WBGene00022004	status:Partially_confirmed	UniProt:Q59E83	protein_id:CCD64003.1
   #    score  bias  c-Evalue  i-Evalue hmmfrom  hmm to    alifrom  ali to    envfrom  env to     acc
 ---   ------ ----- --------- --------- ------- -------    ------- -------    ------- -------    ----
   1 !   53.4  17.4     2e-16   2.2e-14      83     361 ..      63     347 ..      52     388 .. 0.79

  Alignments for each domain:
  == domain 1    score: 53.4 bits;  conditional E-value: 2e-16
     Opn4-aln  83 tGmLGnLlviYtfcrsrgLrtpanmfiinLavsDflmsftqaPvffassl.y..krWlfGetgCefYafcGalfgissmitltaialDrYlvitrPLa 177
                    + Gn+lvi + +  + Lrt +n++i+nLav+D l+s+   P  +   l y  +rWlfG   C   af  a+    s  tl++i++Dr++ i   L+
  Y59H11AL.1b  63 CCVYGNVLVILVIVYFKRLRTATNILILNLAVADLLISVFCIPFSYWQVLiYddQRWLFGSMMCSLLAFLQAMAVFLSAWTLVVISFDRWMAIMFLLT 160
                  5689***************************************8665554275569**************************************9999 PP

     Opn4-aln 178 tiGvaskrraalvLlGvWLYaLaWsLPPffGWsaYvPeGLLtsCs..WDYmsft.Pavr.aYtmLLfCfvfflPLliiiycYififrairetgralqt 271
                      + +rra +++   W++++  +LP +f    +  +  L  C   W Y      +vr  Y  +++   + +P  ++i +Y  i   i+  +   + 
  Y59H11AL.1b 161 PNIRITRRRALYLVAATWIFSILMALPLLFTTRFFEDQDGLPNCGenWTYFGDSgEQVRkVYSSMVLILQYVVPQAVLIITYTHIG--IKMWNS--RV 254
                  8888999999999999*******************999889999633666654325788469888888899999888888888884..555552..23 PP

     Opn4-aln 272 fgackgngeslrqrqrlqsewkmakiaLlvillfvLsWaPYsavaLvafagyahvLt....PymssvPaviakasaihnPiiYaithPkYrvai 361
                   g  +g+++    + r +s  k+  +++l+  lf L W P      v    y  + +     y+      +a + ++ nPiiY i   ++r   
  Y59H11AL.1b 255 PGMQNGATK-KMIVDRHESVKKLVPMVILISALFALCWLPLLILINVIPEFYPDINSwgyiLYLWWFAHGLAMSHSMVNPIIYFIRNARFREGF 347
                  344444443.45688999999*******************988777765556555432111366667777888888889999999888888654 PP

>> F16D3.7  CE42717	WBGene00008890	locus:ser-5	7 transmembrane receptor (rhodopsin family) (2 domains)	status:Partially_
   #    score  bias  c-Evalue  i-Evalue hmmfrom  hmm to    alifrom  ali to    envfrom  env to     acc
 ---   ------ ----- --------- --------- ------- -------    ------- -------    ------- -------    ----
   1 !   47.9  12.8   8.8e-15   9.7e-13      80     353 ..      72     358 ..      64     369 .. 0.78

  Alignments for each domain:
  == domain 1    score: 47.9 bits;  conditional E-value: 8.8e-15
  Opn4-aln  80 vGltGmLGnLlviYtfcrsrgLrtpanmfiinLavsDflmsftqaPvffasslykrWlfGetgCefYafcGalfgissmitltaialDrYlvitrPLatiG 180
               + l  + GnLlv+  f+++r  rt + +++ nL + Dfl+ +   P+     +y++W+fG   C  +  +   f   s++t+ +i++DrYl +trPL    
   F16D3.7  72 IILLTIFGNLLVL--FFKARVGRTNTTLLVWNLGLTDFLVGVIVLPMGAVYLIYRKWIFGRFLCRLWVAADVTFCTCSVVTICVISVDRYLAVTRPLRYKS 170
               3366799*****7..899*********************************************************************************** PP

  Opn4-aln 181 vaskrraalvLlGvWLYaLaWsLPPffGWsaYvPeGLLtsCsWDYmsftPa.vraYtmLLfCfvfflPLliiiycYififrairetgralqt.fgackgng 279
               ++ k +   v+  +W+++ +  L     W    Pe     C  D + f  + +r      + f fflP  + +  Y  i++  r+  +al+  f  + g++
   F16D3.7 171 IVTKTKVISVMTIIWIFSSSILLT-TVRWEQ--PE-----CYDDSLCFVGNeIRH-LAHSVVFAFFLPASVTLTLYWRIYKLARNRQKALDRgFLMILGSN 262
               *****************9887665.457864..76.....888888887651554.445677999999999999999999999999999863232222221 PP

  Opn4-aln 280 esl.......................rqrqrlqsewkmakiaLlvillfvLsWaPYsavaLvafagyahvLtPymssvPaviakasaihnPiiYait 353
                                         +qr+ l++  ++ak   +v   f++ W P+    L  +   +  + P    v + +    ++ nPiiY+ t
   F16D3.7 263 MNFltntlsqqttlrvhfgktngmveHQRRVLRTHERIAKTLGVVSCSFLFCWLPFFGLYLTNYKC-SGCVPPIAIDVASWLGYCNSMLNPIIYSFT 358
               111122223345556666666666666777788888888888888888888888888888887764.556678888888888888888888888776 PP

>> Y59H11AL.1a  CE31260	WBGene00022004	status:Partially_confirmed	UniProt:Q9N324	protein_id:CCD64002.1
   #    score  bias  c-Evalue  i-Evalue hmmfrom  hmm to    alifrom  ali to    envfrom  env to     acc
 ---   ------ ----- --------- --------- ------- -------    ------- -------    ------- -------    ----
   1 !   52.0  18.2   5.4e-16   5.9e-14      83     360 ..      63     346 ..      52     372 .. 0.79

  Alignments for each domain:
  == domain 1    score: 52.0 bits;  conditional E-value: 5.4e-16
     Opn4-aln  83 tGmLGnLlviYtfcrsrgLrtpanmfiinLavsDflmsftqaPvffassl.y..krWlfGetgCefYafcGalfgissmitltaialDrYlvitrPLa 177
                    + Gn+lvi + +  + Lrt +n++i+nLav+D l+s+   P  +   l y  +rWlfG   C   af  a+    s  tl++i++Dr++ i   L+
  Y59H11AL.1a  63 CCVYGNVLVILVIVYFKRLRTATNILILNLAVADLLISVFCIPFSYWQVLiYddQRWLFGSMMCSLLAFLQAMAVFLSAWTLVVISFDRWMAIMFLLT 160
                  5689***************************************8665554275569**************************************9999 PP

     Opn4-aln 178 tiGvaskrraalvLlGvWLYaLaWsLPPffGWsaYvPeGLLtsCs..WDYmsft.Pavr.aYtmLLfCfvfflPLliiiycYififrairetgralqt 271
                      + +rra +++   W++++  +LP +f    +  +  L  C   W Y      +vr  Y  +++   + +P  ++i +Y  i   i+  +   + 
  Y59H11AL.1a 161 PNIRITRRRALYLVAATWIFSILMALPLLFTTRFFEDQDGLPNCGenWTYFGDSgEQVRkVYSSMVLILQYVVPQAVLIITYTHIG--IKMWNS--RV 254
                  8888999999999999*******************999889999633666654325788469888888899999888888888884..555552..23 PP

     Opn4-aln 272 fgackgngeslrqrqrlqsewkmakiaLlvillfvLsWaPYsavaLvafagyahvLt....PymssvPaviakasaihnPiiYaithPkYrva 360
                   g  +g+++    + r +s  k+  +++l+  lf L W P      v    y  + +     y+      +a + ++ nPiiY i   ++r  
  Y59H11AL.1a 255 PGMQNGATK-KMIVDRHESVKKLVPMVILISALFALCWLPLLILINVIPEFYPDINSwgyiLYLWWFAHGLAMSHSMVNPIIYFIRNARFREG 346
                  344444443.45688999999*******************98877776555555543111136666677788888888888888888888854 PP

>> Y58G8A.4b  CE36962	WBGene00021983	status:Partially_confirmed	UniProt:Q6F3C9	protein_id:CCD70460.1
   #    score  bias  c-Evalue  i-Evalue hmmfrom  hmm to    alifrom  ali to    envfrom  env to     acc
 ---   ------ ----- --------- --------- ------- -------    ------- -------    ------- -------    ----
   1 !   51.8   9.3   6.1e-16   6.8e-14      71     350 ..      58     344 ..       2     387 .. 0.74

  Alignments for each domain:
  == domain 1    score: 51.8 bits;  conditional E-value: 6.1e-16
   Opn4-aln  71 YtlGtviLlvGltGmLGnLlviYtfcrsrgLrtpanmfiinLavsDflmsftqaPvffasslykrWlfGetgCefYafcGalfgissmitltaialDrYl 170
                +t+    L   + G+ Gn  v+++  r++ L+   n+f++nL   D ++ ft  Pv    ++ k W fG   C     + +     +  +ltai+lD++l
  Y58G8A.4b  58 FTFLYGFLF--VLGIFGNGGVLWAVARNKRLQSARNVFLLNLIFTDLILVFTAIPVTPWYAMTKDWAFGSVMCHLVPLSNSCSVFVTSWSLTAISLDKFL 155
                444333333..3799*************************************************************9999999999999*********** PP

   Opn4-aln 171 vitrPLatiGvaskrraalvLlGvWLYaLaWsLPPffGW.....saYvPeGLLtsCsW..DYmsftP..avraYtmLLfCfvfflPLliiiycYififra 261
                 i  P      +s r+a  +   +W+ +    LP +  +     s Yv  G    C    D   +    + + Y   ++   f +P+ +i ycY  i + 
  Y58G8A.4b 156 HINDPT--KQPVSIRQALAITFLIWIVSTLINLPYLMSFehvdgSFYVQPGETPYCGHfcDEANWQSenSRKIYGTTVMLLQFVVPMAVITYCYFKILQK 253
                *****5..568999**9999999***********987654455599*****9999974346555543114556766666666779*********999998 PP

   Opn4-aln 262 iretgralqtfgackgngeslrqrqrlqsewkmakiaLl...villfvLsWaPYsavaLva.fagyahvL..tPymssvPa.viakasaihnPiiY 350
                +      +q+ + c+    sl q+qr     +  k+  +   +++ f+  W P +   Lv  f      L   P+  ++ a via +  ++nP+++
  Y58G8A.4b 254 VSKDM-IIQNAQFCQ----SLTQKQRSDATSRKKKVNYIliaMVVTFIGCWLPLTLLNLVKdFKKEPEWLkrQPFFWAINAhVIAMSLVVWNPLLF 344
                87765.788888887....777888876666555555440015677999********999547777777733488888876678888888888765 PP

>> T14E8.3c  CE39180	WBGene00020506	locus:dop-3	status:Confirmed	UniProt:Q6RYS9	protein_id:CCD83406.1
   #    score  bias  c-Evalue  i-Evalue hmmfrom  hmm to    alifrom  ali to    envfrom  env to     acc
 ---   ------ ----- --------- --------- ------- -------    ------- -------    ------- -------    ----
   1 !   51.4  10.8   7.7e-16   8.4e-14      78     275 ..      14     203 ..       8     214 .. 0.82

  Alignments for each domain:
  == domain 1    score: 51.4 bits;  conditional E-value: 7.7e-16
  Opn4-aln  78 LlvGltGmLGnLlviYtfcrsrgLrtpanmfiinLavsDflmsft..qaPvffasslykrWlfGetgCefYafcGalfgissmitltaialDrYlvitrPL 176
                lv  + + Gn+lvi   +r r+L+t +nm+i+ LavsDf++++      v++    +k W  G   C  Y       + +s++ l ai+lDrY+ i +P+
  T14E8.3c  14 PLVPTMAVFGNVLVIMSVFRERSLQTVTNMLIVSLAVSDFMVAIGvmSFGVYYEWNDFK-WGLGSFFCHVYQALDVACSTASILNLLAISLDRYIAIGHPI 113
               47888899********************************9876411457899888875.99**************************************9 PP

  Opn4-aln 177 atiGvaskr.raalvLlGvWLYaLaWsLPPffGWsaYvPeGLLtsCsWDYmsftPavraYtmLLfCfvfflPLliiiycYififrairetgralqtfgac 275
               +     ++  ra + +  vW  ++a +LP + G     P      C        P    + m+   f ff+P + +i  Y  ifr +r+  ra    +a 
  T14E8.3c 114 SYAQYGARGgRAMISITIVWGVSVAVALPLLLGVN---PMEENDECELAN----P---YFNMISSIFSFFIPCIAMIILYTIIFRRLRQRERARSLRQAQ 203
               8777766651555556679**************86...444445676533....3...3679999**********************9998885544444 PP

>> ZK381.5a  CE41743	WBGene00022727	locus:prkl-1	status:Partially_confirmed	UniProt:A8WFK9	protein_id:CCD62013.1
   #    score  bias  c-Evalue  i-Evalue hmmfrom  hmm to    alifrom  ali to    envfrom  env to     acc
 ---   ------ ----- --------- --------- ------- -------    ------- -------    ------- -------    ----
   1 !   51.1  10.2   9.8e-16   1.1e-13     925    1071 ..     166     316 ..     132     328 .. 0.85

  Alignments for each domain:
  == domain 1    score: 51.1 bits;  conditional E-value: 9.8e-16
  Opn4-aln  925 valgrswhpeeftcaycktsladvcfveeqnnvycercyeqffaplcakcntkilg.evlhalrqtwhttcfvcaackkpfgnslfhledgepycekdy 1022
                   g+ +hp  f c  c + l+d+++  ++n++yc r + + + p cakc+  i+g e l a  ++wh   f ca c+  +++  +     +p c k +
  ZK381.5a  166 ARTGKRYHPSCFRCQTCDVLLVDLIYFAHDNQIYCGRHHAEQVKPRCAKCDEVIFGdECLEAEGRSWHFHHFQCAQCNDVLADQKYMQRANKPVCLKCF 264 
                346899************************************************9956899************************************** PP

  Opn4-aln 1023 inlfst.kchgcdfpveagdkfiealghtwhdt..cficavchvnlegqpfy 1071
                 +  st  c  c +   +    +      wh +  cf c+vc  nl g  + 
  ZK381.5a  265 HSSSSTfSCTTCRLSFSSDTPHMSQGDLHWHASaeCFCCCVCSKNLLGVKYS 316 
                999888579*****999999999988889996444***********998754 PP

>> T14E8.3a  CE39178	WBGene00020506	locus:dop-3	G-protein coupled receptor (family 1)	status:Confirmed	UniProt:Q6RYS9	pr
   #    score  bias  c-Evalue  i-Evalue hmmfrom  hmm to    alifrom  ali to    envfrom  env to     acc
 ---   ------ ----- --------- --------- ------- -------    ------- -------    ------- -------    ----
   1 !   51.3  10.8   8.2e-16   9.1e-14      78     275 ..      29     218 ..      23     229 .. 0.82

  Alignments for each domain:
  == domain 1    score: 51.3 bits;  conditional E-value: 8.2e-16
  Opn4-aln  78 LlvGltGmLGnLlviYtfcrsrgLrtpanmfiinLavsDflmsft..qaPvffasslykrWlfGetgCefYafcGalfgissmitltaialDrYlvitrPL 176
                lv  + + Gn+lvi   +r r+L+t +nm+i+ LavsDf++++      v++    +k W  G   C  Y       + +s++ l ai+lDrY+ i +P+
  T14E8.3a  29 PLVPTMAVFGNVLVIMSVFRERSLQTVTNMLIVSLAVSDFMVAIGvmSFGVYYEWNDFK-WGLGSFFCHVYQALDVACSTASILNLLAISLDRYIAIGHPI 128
               47888899********************************9876411457899888875.99**************************************9 PP

  Opn4-aln 177 atiGvaskr.raalvLlGvWLYaLaWsLPPffGWsaYvPeGLLtsCsWDYmsftPavraYtmLLfCfvfflPLliiiycYififrairetgralqtfgac 275
               +     ++  ra + +  vW  ++a +LP + G     P      C        P    + m+   f ff+P + +i  Y  ifr +r+  ra    +a 
  T14E8.3a 129 SYAQYGARGgRAMISITIVWGVSVAVALPLLLGVN---PMEENDECELAN----P---YFNMISSIFSFFIPCIAMIILYTIIFRRLRQRERARSLRQAQ 218
               8777766651555556679**************86...444445676533....3...3679999**********************9998885544444 PP

>> F42G4.3b  CE46653	WBGene00006999	locus:zyx-1	LIM domain containing proteins	status:Confirmed	UniProt:Q9U3F5	protein_i
   #    score  bias  c-Evalue  i-Evalue hmmfrom  hmm to    alifrom  ali to    envfrom  env to     acc
 ---   ------ ----- --------- --------- ------- -------    ------- -------    ------- -------    ----
   1 !   50.9  11.4   1.1e-15   1.2e-13     910    1081 ..       6     188 ..       2     193 .. 0.86

  Alignments for each domain:
  == domain 1    score: 50.9 bits;  conditional E-value: 1.1e-15
  Opn4-aln  910 plcghcnnvirg..pflvalgrswhpeeftcaycktsladvcfveeqnnvycercyeqffaplcakcntkilgevlhalrqtwhttcfvcaackkpfgn 1006
                 +c  c + i g  p   a+ + +h + f c  c  +la  +f + +++  ce cy++ +   c+ cn  i  ++l+a   ++h+ cfvc +ckk +  
  F42G4.3b    6 DICVGCGKEITGdqPGCNAMNQIFHVDCFKCGQCSKTLAGASFYNIDDKPTCEGCYQNSL-EKCTACNRAISDKLLRACGGVYHVNCFVCFSCKKSLDG 103 
                578888888877447789**************************************8876.5799********************************99 PP

  Opn4-aln 1007 slfhle.dgepycekdyinlfstkchgcdfpv..eagdk...fiealghtwhdtcficavchv....nlegqpfyskkdrplckk 1081
                  f l+ d + +c   + + f+ +c  c  p+  + g+k    + a+ +++h  c+ c  c +    +legq  y   ++ lck 
  F42G4.3b  104 IPFTLDkDNNVHCVPCFHDKFAPRCALCSKPIvpQDGEKesvRVVAMDKSFHVDCYKCEDCGMqlssKLEGQGCYPIDNHLLCKT 188 
                999886378899*****************99833234442224678999**********99762222579*******99999996 PP

>> T23B3.4  CE45656	WBGene00020712	locus:ckr-1	G-protein coupled receptor	status:Partially_confirmed	UniProt:P91487	prot
   #    score  bias  c-Evalue  i-Evalue hmmfrom  hmm to    alifrom  ali to    envfrom  env to     acc
 ---   ------ ----- --------- --------- ------- -------    ------- -------    ------- -------    ----
   1 !   51.5   8.2   7.3e-16     8e-14      74     211 ..      17     155 ..      10     199 .. 0.91
   2 ?    4.4   0.5      0.12        14     280     359 ..     291     373 ..     284     378 .. 0.84

  Alignments for each domain:
  == domain 1    score: 51.5 bits;  conditional E-value: 7.3e-16
  Opn4-aln  74 GtviLlvGltGmLGnLlviYtfc.rsrgLrtpanmfiinLavsDflmsftqaPvffasslykrWlfGetgCefYafcGalfgissmitltaialDrYlvit 173
                ++ Ll  +  +LGn +vi t   +s+  r  +n +++nLa +D l s+   P      l + Wl G + C+  af   +   +s  tl +ia++rY  i 
   T23B3.4  17 SSIFLLCLILSLLGNAIVILTILgKSHRSRSITNFYLLNLAFADLLRSIICIPSTLLGELTQCWLLGAAMCKIVAFLQPVGVCASAYTLAVIAIERYYAIC 117
               56778888899*********986379999************************************************************************ PP

  Opn4-aln 174 rPLatiGvaskrraalvLlGvWLYaLaWsLPPffGWsa 211
               rPL +     k+ra + +  vW ++ +  L  +f + a
   T23B3.4 118 RPLESRKWQTKKRALITISLVWCFSFSANLTSLFLYDA 155
               ****************999******9999988886655 PP

  == domain 2    score: 4.4 bits;  conditional E-value: 0.12
  Opn4-aln 280 eslrqrqrlqsewkmakiaLlvillfvLsWaP.YsavaLvafagya..hvLtPymssvPaviakasaihnPiiYaithPkYrv 359
               +s  q + l    k+ ++ +  +++f + W P Y    L+ +a  a   +  P ++s   ++   s++ nPi Y      +r 
   T23B3.4 291 RSTNQEKILIAKKKVTRMLITLVIVFAFCWVPsYLYWLLLRMAELAatDLWNPGLNSSLTIMTYISSLANPITYCFMNKSFRS 373
               567788888899999999999999*******977777788888776226789**********************988777775 PP

>> C30F12.6  CE16886	WBGene00016265	locus:nmur-4	seven trans-membrane receptor	status:Partially_confirmed	UniProt:Q95YD7
   #    score  bias  c-Evalue  i-Evalue hmmfrom  hmm to    alifrom  ali to    envfrom  env to     acc
 ---   ------ ----- --------- --------- ------- -------    ------- -------    ------- -------    ----
   1 !   48.3  19.1     7e-15   7.7e-13      71     361 ..      33     349 ..       3     354 .. 0.75

  Alignments for each domain:
  == domain 1    score: 48.3 bits;  conditional E-value: 7e-15
  Opn4-aln  71 YtlGtviLlvGltGmLGnLlviYtfcrsrgLrtpanmfiinLavsDflmsftqaP..vffasslykrWlfGetgCefYafcGalfgissmitltaialDrY 169
                tl  v   + + G+LGnLlvi +  + rg++tp+n +++ La sD l  f   P  + +      ++lfG  gC   ++   l   +s +++ a +++rY
  C30F12.6  33 ITLAFVFSAISVIGVLGNLLVITVVLKVRGMKTPTNCYLVSLAASDTLFFFASMPheMMYLLGPNDHYLFGSLGCVLLTYLPYLAMNTSSLSILAFTIERY 133
               577888888999*****************************************9933445555589*********************************** PP

  Opn4-aln 170 lvitrPLatiGvaskrraalvLlGvWLYaLaWsLPPffGWsaYvPeGLLtsCsWDYmsftPavraYtmLLfCfvfflPLl..iiiycYifif.....rair 263
                 i  P  +  +   +ra+ ++ G+W++++ +    +f  +  + + + tsCs+       a +   +L f   + lP++  iiiy+ i i        i+
  C30F12.6 134 YGICNPYKARTMCTVKRATCIICGIWIFSMLYHSYWLF-LATLIKDDIGTSCSFRLERNSHAYKIVFLLDFVLWYVLPIMcdIIIYAKIGITlsqcgDKIK 233
               *****************************988766666.5789**********998877777776666767777899*99677889888774221121233 PP

  Opn4-aln 264 etgra.l.qt..fgackgngesl...........rqrqrlqsewkmakiaLlvillfvLsWaPYsa.vaLvafa...gyahvLtPymssvPaviakasaih 345
                  +  + +   +   k+++ s+            +r+  +   ++ k+  +v+ +f + W PY   v   +f     y+     y++    ++    ai 
  C30F12.6 234 KSVKPkIpNEviVEKSKTSSTSMghysgrdshisGKRNSAKGRNQVVKMLAIVVAVFAVCWLPYRGmVVYNSFVsdpKYSWSPDWYINLSKTLVFINCAI- 333
               3322111111112222222333355555444434445556666778888889999999999999641544455422268888888999888888888888. PP

  Opn4-aln 346 nPiiYaithPkYrvai 361
               nPi+Y +   ++r+a 
  C30F12.6 334 NPILYNLMSARFRAAF 349
               8999999999999885 PP

>> Y58G8A.4a  CE33345	WBGene00021983	status:Partially_confirmed	UniProt:Q9N4R5	protein_id:CCD70459.1
   #    score  bias  c-Evalue  i-Evalue hmmfrom  hmm to    alifrom  ali to    envfrom  env to     acc
 ---   ------ ----- --------- --------- ------- -------    ------- -------    ------- -------    ----
   1 !   50.5   9.9   1.5e-15   1.7e-13      70     349 ..      57     343 ..       2     354 .. 0.74

  Alignments for each domain:
  == domain 1    score: 50.5 bits;  conditional E-value: 1.5e-15
   Opn4-aln  70 hYtlGtviLlvGltGmLGnLlviYtfcrsrgLrtpanmfiinLavsDflmsftqaPvffasslykrWlfGetgCefYafcGalfgissmitltaialDrY 169
                 +t+    L   + G+ Gn  v+++  r++ L+   n+f++nL   D ++ ft  Pv    ++ k W fG   C     + +     +  +ltai+lD++
  Y58G8A.4a  57 IFTFLYGFLF--VLGIFGNGGVLWAVARNKRLQSARNVFLLNLIFTDLILVFTAIPVTPWYAMTKDWAFGSVMCHLVPLSNSCSVFVTSWSLTAISLDKF 154
                4444333333..3799*************************************************************9999999999999********** PP

   Opn4-aln 170 lvitrPLatiGvaskrraalvLlGvWLYaLaWsLPPffGW.....saYvPeGLLtsCsW..DYmsftP..avraYtmLLfCfvfflPLliiiycYififr 260
                l i  P      +s r+a  +   +W+ +    LP +  +     s Yv  G    C    D   +    + + Y   ++   f +P+ +i ycY  i +
  Y58G8A.4a 155 LHINDPT--KQPVSIRQALAITFLIWIVSTLINLPYLMSFehvdgSFYVQPGETPYCGHfcDEANWQSenSRKIYGTTVMLLQFVVPMAVITYCYFKILQ 252
                ******5..568999**9999999***********987654455599*****9999974346555543114556766666666779*********99999 PP

   Opn4-aln 261 airetgralqtfgackgngeslrqrqrlqsewkmakiaLl...villfvLsWaPYsavaLva.fagyahvL..tPymssvPa.viakasaihnPii 349
                 +      +q+ + c+    sl q+qr     +  k+  +   +++ f+  W P +   Lv  f      L   P+  ++ a via +  ++nP++
  Y58G8A.4a 253 KVSKDM-IIQNAQFCQ----SLTQKQRSDATSRKKKVNYIliaMVVTFIGCWLPLTLLNLVKdFKKEPEWLkrQPFFWAINAhVIAMSLVVWNPLL 343
                887765.788888887....777888876666555555440015567999*****99999943666666663346666666556666666667665 PP

>> F41E7.3  CE31509	WBGene00009619	neurokinin receptor like	status:Partially_confirmed	UniProt:Q20275	protein_id:CAA9212
   #    score  bias  c-Evalue  i-Evalue hmmfrom  hmm to    alifrom  ali to    envfrom  env to     acc
 ---   ------ ----- --------- --------- ------- -------    ------- -------    ------- -------    ----
   1 !   50.2  15.8   1.9e-15     2e-13      82     368 ..      49     329 ..      42     332 .. 0.77

  Alignments for each domain:
  == domain 1    score: 50.2 bits;  conditional E-value: 1.9e-15
  Opn4-aln  82 ltGmLGnLlviYtfcrsrgLrtpanmfiinLavsDflmsftqaPvffasslykrWlfGetgCefY.afcGalfgissmitltaialDrYlvitrPLatiGv 181
               l+   Gn lv+Y+ + ++ ++t +n+fi nLavsD ++ ft      +     +W+fG   C     f G+   i s  tltaia+DrY+vi +  + i +
   F41E7.3  49 LVASSGNFLVVYVVMTNKRMQTITNIFITNLAVSDIMVNFTSLWLTPTYTSIGHWIFGGGLCHGLpLFQGTSIFI-STWTLTAIAIDRYIVIVHNSSNINI 148
               555679***********************************998888888889*********8652688877666.678*******************998 PP

  Opn4-aln 182 ...askrraalvLlGvWLYaLaWsLPPffGWs.aYvPeG...LLtsCsWDYmsftPavraYtmLLfCfvfflPLliiiycYififrairetgralqtfgac 275
                  +s r     ++ +WL +L    P        Y+ e    L+ s  W    f      + ++++   f lP ++i  +Yi i+  +             
   F41E7.3 149 ndrMSMRSCLSFIVLIWLCSLLLVTPYAINMKlNYIHEPcdfLICSEDWSNAEFRSI---FGIVVMILQFILPFVLIAISYIKIWLFLNSRQ--------- 237
               3324556654455569******99998776643799775322555666666666544...6677777789***********99987665433......... PP

  Opn4-aln 276 kgngeslrqrqrlqsewkmakiaLlvillfvLsWaPYsavaLvafagyahvLtPymssvP...aviakasaihnPiiYaithPkYrvaiaqhlPCL 368
                +++e   + +r ++  +m    ++++++f + W P+     +        +  y s v     +++  +  +nPi+Ya     +r   a+ +PCL
   F41E7.3 238 -SMTERKSDIKRKKRLLRM---LIVMVVIFAICWFPFNLLNCLRDLKLDNFMRGYFSFVFlsvHLMSMTATAWNPILYAFMNETFREEFAKVVPCL 329
               .333333344444443444...55667789**********999999999999999997752113455666779**********************9 PP

>> ZK381.5b  CE41744	WBGene00022727	locus:prkl-1	status:Partially_confirmed	UniProt:A8WFL0	protein_id:CCD62014.1
   #    score  bias  c-Evalue  i-Evalue hmmfrom  hmm to    alifrom  ali to    envfrom  env to     acc
 ---   ------ ----- --------- --------- ------- -------    ------- -------    ------- -------    ----
   1 !   50.8  10.3   1.2e-15   1.4e-13     926    1072 ..      53     203 ..      38     215 .. 0.89

  Alignments for each domain:
  == domain 1    score: 50.8 bits;  conditional E-value: 1.2e-15
  Opn4-aln  926 algrswhpeeftcaycktsladvcfveeqnnvycercyeqffaplcakcntkilg.evlhalrqtwhttcfvcaackkpfgnslfhledgepycekdyi 1023
                  g+ +hp  f c  c + l+d+++  ++n++yc r + + + p cakc+  i+g e l a  ++wh   f ca c+  +++  +     +p c k + 
  ZK381.5b   53 RTGKRYHPSCFRCQTCDVLLVDLIYFAHDNQIYCGRHHAEQVKPRCAKCDEVIFGdECLEAEGRSWHFHHFQCAQCNDVLADQKYMQRANKPVCLKCFH 151 
                46999************************************************9956899**************************************9 PP

  Opn4-aln 1024 nlfst.kchgcdfpveagdkfiealghtwhdt..cficavchvnlegqpfys 1072
                +  st  c  c +   +    +      wh +  cf c+vc  nl g  +  
  ZK381.5b  152 SSSSTfSCTTCRLSFSSDTPHMSQGDLHWHASaeCFCCCVCSKNLLGVKYSR 203 
                99888579*****999999999988889996444***********9987644 PP

>> C02D4.2c  CE36423	WBGene00004777	locus:ser-2	status:Partially_confirmed	UniProt:O02213	protein_id:CAF31465.2
   #    score  bias  c-Evalue  i-Evalue hmmfrom  hmm to    alifrom  ali to    envfrom  env to     acc
 ---   ------ ----- --------- --------- ------- -------    ------- -------    ------- -------    ----
   1 !   49.2   3.9   3.5e-15   3.9e-13      70     192 ..      53     174 ..       7     179 .. 0.83

  Alignments for each domain:
  == domain 1    score: 49.2 bits;  conditional E-value: 3.5e-15
  Opn4-aln  70 hYtlGtviLlvGl.tGmLGnLlviYtfcrsrgLrtpanmfiinLavsDflmsftqaPvffassly.krWlfGetgCefYafcGalfgissmitltaialDr 168
                 +lGt+  lv + + ++Gn lv+ + +  r L+   n f++ La sD  +++   P      l   +Wl G t C+f++ +  l+  ss++ l aialDr
  C02D4.2c  53 ELVLGTITYLVIIaMTVVGNTLVVVAVFSYRPLKKVQNYFLVSLAASDLAVAIFVMPLHVVTFLAgGKWLLGVTVCQFFTTADILLCTSSILNLCAIALDR 153
               4589*9987776525799******9999******************************9999886369********************************* PP

  Opn4-aln 169 YlvitrPLatiGvaskrraalvLl 192
               Y  i  P+     a kr + +v +
  C02D4.2c 154 YWAIHNPI---NYAQKRTTKFVCI 174
               ******95...5778888888765 PP

>> C02D4.2d  CE36424	WBGene00004777	locus:ser-2	status:Partially_confirmed	UniProt:O02213	protein_id:CAF31466.2
   #    score  bias  c-Evalue  i-Evalue hmmfrom  hmm to    alifrom  ali to    envfrom  env to     acc
 ---   ------ ----- --------- --------- ------- -------    ------- -------    ------- -------    ----
   1 !   48.6   4.3   5.4e-15     6e-13      70     192 ..      50     171 ..       7     176 .. 0.83

  Alignments for each domain:
  == domain 1    score: 48.6 bits;  conditional E-value: 5.4e-15
  Opn4-aln  70 hYtlGtviLlvGl.tGmLGnLlviYtfcrsrgLrtpanmfiinLavsDflmsftqaPvffassly.krWlfGetgCefYafcGalfgissmitltaialDr 168
                 +lGt+  lv + + ++Gn lv+ + +  r L+   n f++ La sD  +++   P      l   +Wl G t C+f++ +  l+  ss++ l aialDr
  C02D4.2d  50 ELVLGTITYLVIIaMTVVGNTLVVVAVFSYRPLKKVQNYFLVSLAASDLAVAIFVMPLHVVTFLAgGKWLLGVTVCQFFTTADILLCTSSILNLCAIALDR 150
               4589*9987776525799******9999******************************9999886369********************************* PP

  Opn4-aln 169 YlvitrPLatiGvaskrraalvLl 192
               Y  i  P+     a kr + +v +
  C02D4.2d 151 YWAIHNPI---NYAQKRTTKFVCI 171
               ******95...5778888888765 PP

>> ZK455.3  CE03814	WBGene00013974	locus:npr-9	G-protein coupled receptor	status:Partially_confirmed	UniProt:Q23497	prot
   #    score  bias  c-Evalue  i-Evalue hmmfrom  hmm to    alifrom  ali to    envfrom  env to     acc
 ---   ------ ----- --------- --------- ------- -------    ------- -------    ------- -------    ----
   1 !   48.0  14.5   8.7e-15   9.5e-13      72     358 ..      48     351 ..      45     385 .. 0.79

  Alignments for each domain:
  == domain 1    score: 48.0 bits;  conditional E-value: 8.7e-15
  Opn4-aln  72 tlGtviLlvGltGmLGnLlviYtfcrsrgLrtpanmfiinLavsDflmsftqaPvffasslyk..rWlfGetgCefYafcGalfgissmitltaialDrYl 170
               t+ +vi+lvGl+G    L+vi +f r   +r  +n +ii La+sD +  +   P  f++  y    W+f e  C +  f     +  s+ tlt +alDrYl
   ZK455.3  48 TIFAVIILVGLVGN--ALVVIVAFGR--QMRNSTNTLIIGLAISDLMFLLLCVP--FTAVDYAapTWIFPEWTCSMINFFQHTSAYCSVWTLTLMALDRYL 142
               56689999988773..5999999975..79***************886666555..6666665338*********************************** PP

  Opn4-aln 171 vitrPLatiGvaskrraalvLlGvWLYaLaWsLPPffGWsaYvPeGLL...tsCsWDYms...ftPav.raYtmLLfCfvfflPLliiiycYififraire 264
                +  P+ ++ +   r + + L  +++  +a  +P       Yv + ++     C+   ++    tP++ r+Y m    f + lPL i +  Y  + r + +
   ZK455.3 143 AVVYPVESMTLRTPRNTVIALCFIYIIIIASQIPVGRMHGIYVYDFIMekrSTCAILTIAtaeATPTMaRTYFMTFNVFGYVLPLGISVVLYGLMLRKLWD 243
               **********************************98888899999888333356554332122699755******************************99 PP

  Opn4-aln 265 tgr..alqtfgac....kgngeslrqr.qrlqsewkmakiaLlvillfvLsWaPYsavaLvafagy......ah.vLtPymssvPaviakasaihnPiiYa 351
                 r    q++g      + +g s+r+r +      k+ +++L v++ + L W P  +  +++   y      +h v+   ++    v+a   +  nPi+Ya
   ZK455.3 244 MPRpgNSQSVGGRnltnRDSGSSIRRRpEATAAKRKVTRLVLCVLITWALCWLPLNVCFFMSGLAYpeplviSHgVIMVIVQIASQVLAYTNSCLNPILYA 344
               87733457776541111445566655514566788999*****************9999988877833222234333344444566888888899*****9 PP

  Opn4-aln 352 ithPkYr 358
               +    +r
   ZK455.3 345 LMSQSFR 351
               9877666 PP

>> F42G4.3c  CE46595	WBGene00006999	locus:zyx-1	status:Confirmed
   #    score  bias  c-Evalue  i-Evalue hmmfrom  hmm to    alifrom  ali to    envfrom  env to     acc
 ---   ------ ----- --------- --------- ------- -------    ------- -------    ------- -------    ----
   1 !   48.2  12.4   7.2e-15   7.9e-13     909    1081 ..     142     325 ..     106     330 .. 0.84

  Alignments for each domain:
  == domain 1    score: 48.2 bits;  conditional E-value: 7.2e-15
  Opn4-aln  909 tplcghcnnvirg..pflvalgrswhpeeftcaycktsladvcfveeqnnvycercyeqffaplcakcntkilgevlhalrqtwhttcfvcaackkpfg 1005
                  +c  c + i g  p   a+ + +h + f c  c  +la  +f + +++  ce cy++ +   c+ cn  i  ++l+a   ++h+ cfvc +ckk + 
  F42G4.3c  142 INICVGCGKEITGdqPGCNAMNQIFHVDCFKCGQCSKTLAGASFYNIDDKPTCEGCYQNSL-EKCTACNRAISDKLLRACGGVYHVNCFVCFSCKKSLD 239 
                5689999999987557799**************************************8876.5799********************************9 PP

  Opn4-aln 1006 nslfhle.dgepycekdyinlfstkchgcdfpv..eagdk...fiealghtwhdtcficavchv....nlegqpfyskkdrplckk 1081
                   f l+ d + +c   + + f+ +c  c  p+  + g+k    + a+ +++h  c+ c  c +    +legq  y   ++ lck 
  F42G4.3c  240 GIPFTLDkDNNVHCVPCFHDKFAPRCALCSKPIvpQDGEKesvRVVAMDKSFHVDCYKCEDCGMqlssKLEGQGCYPIDNHLLCKT 325 
                9999886378899*****************99833234442224678999**********99762222579*******99999996 PP

>> K03E6.1a  CE44857	WBGene00002988	locus:lim-6	Homeobox protein	status:Partially_confirmed	protein_id:CCD62867.1
   #    score  bias  c-Evalue  i-Evalue hmmfrom  hmm to    alifrom  ali to    envfrom  env to     acc
 ---   ------ ----- --------- --------- ------- -------    ------- -------    ------- -------    ----
   1 !   47.3   4.9   1.3e-14   1.5e-12     905    1026 ..      35     161 ..      13     176 .. 0.83

  Alignments for each domain:
  == domain 1    score: 47.3 bits;  conditional E-value: 1.3e-14
  Opn4-aln  905 assrtplcghcnnvirgpflv.algrswhpeeftcaycktsladv..cfveeqnnvycercyeqffaplcakcntkil.gevlhalrq.twhttcfvca 998 
                +++   lc+ c  +i+  ++  ++  s+h   + c+ c+ sl+    cf   + n+yce+ ++ ++   c +c t +l  +++h ++   +h+ cf c+
  K03E6.1a   35 STTEDKLCSGCGCLIKDRYIYrVMEDSYHESCLRCSCCQLSLSSFkkCFS-RHGNIYCEHDHQMLYGKRCRRCMTLLLpTDIVHRVHFmYYHAQCFSCC 132 
                3445689*********9987537999***************986432776.5689********************98846899988761579******* PP

  Opn4-aln  999 ackkpfg.nslfhledgepycekdyinlf 1026
                +c++pf     +h+ dge +c +dy ++ 
  K03E6.1a  133 SCQRPFNlGDEYHVFDGEVFCRNDYQSIC 161 
                ******83468**************7764 PP

>> K03E6.1b  CE45007	WBGene00002988	locus:lim-6	status:Partially_confirmed	protein_id:CCD62868.1
   #    score  bias  c-Evalue  i-Evalue hmmfrom  hmm to    alifrom  ali to    envfrom  env to     acc
 ---   ------ ----- --------- --------- ------- -------    ------- -------    ------- -------    ----
   1 !   47.3   4.9   1.4e-14   1.6e-12     905    1026 ..      35     161 ..      13     176 .. 0.83

  Alignments for each domain:
  == domain 1    score: 47.3 bits;  conditional E-value: 1.4e-14
  Opn4-aln  905 assrtplcghcnnvirgpflv.algrswhpeeftcaycktsladv..cfveeqnnvycercyeqffaplcakcntkil.gevlhalrq.twhttcfvca 998 
                +++   lc+ c  +i+  ++  ++  s+h   + c+ c+ sl+    cf   + n+yce+ ++ ++   c +c t +l  +++h ++   +h+ cf c+
  K03E6.1b   35 STTEDKLCSGCGCLIKDRYIYrVMEDSYHESCLRCSCCQLSLSSFkkCFS-RHGNIYCEHDHQMLYGKRCRRCMTLLLpTDIVHRVHFmYYHAQCFSCC 132 
                3445689*********9987537999***************986432776.5689********************98846899988761579******* PP

  Opn4-aln  999 ackkpfg.nslfhledgepycekdyinlf 1026
                +c++pf     +h+ dge +c +dy ++ 
  K03E6.1b  133 SCQRPFNlGDEYHVFDGEVFCRNDYQSIC 161 
                ******83468**************7764 PP

>> F15A8.5c  CE33617	WBGene00001052	locus:dop-1	status:Partially_confirmed	UniProt:Q86ME4	protein_id:CCD68413.1
   #    score  bias  c-Evalue  i-Evalue hmmfrom  hmm to    alifrom  ali to    envfrom  env to     acc
 ---   ------ ----- --------- --------- ------- -------    ------- -------    ------- -------    ----
   1 !   47.3  10.3   1.4e-14   1.5e-12      83     252 ..      18     186 ..       8     227 .. 0.79
   2 ?   -1.8   0.0       9.1     1e+03     504     551 ..     223     272 ..     191     284 .. 0.73

  Alignments for each domain:
  == domain 1    score: 47.3 bits;  conditional E-value: 1.4e-14
  Opn4-aln  83 tGmLGnLlviYtfcrsrgLr.tpanmfiinLavsDflmsftqaPvffasslykrWlfGetgCefYafcGalfgissmitltaialDrYlvitrPLatiGva 182
                 + GnLlv  +    r+Lr  p n+f++ LavsD l+s+          +   W fG+  C+f+         +s++ l ai+lDrY  i rP+  i   
  F15A8.5c  18 LALFGNLLVCAAILWDRSLRkQPENLFLVSLAVSDLLVSVLVMLFAAVNDILGYWPFGQFYCQFWISFDITTCTASILNLCAISLDRYWHISRPMVYIRYC 118
               4589***************9459****************9865444446899*************999999999*************************** PP

  Opn4-aln 183 skrraalvLlGvWLYaLaWsLPPf.fGWsaYvPeGLLtsCsWDYmsftPavraYtmLLfCfvfflPLliii 252
                +rr  +v++ vWL +      P+ fG+ + v    Lt      m   P    Y +      fflP ++++
  F15A8.5c 119 NRRRINYVIVLVWLISAGIGAAPLgFGFGSKVTINNLTGLPVCEMRL-P--LPYAIGSSMVSFFLPAMVMV 186
               **************998877666558888888777777665555554.2..23444444455666655444 PP

  == domain 2    score: -1.8 bits;  conditional E-value: 9.1
  Opn4-aln 504 tpelrptfsp..afsrpstfsslaeasdpgppqaslraktspegardllg 551
                 e+r+++ +  +f +p+ f+ +    dp  p a  r++ s + ar  lg
  F15A8.5c 223 IREIRTSIFSklNFLCPTRFKNQRSPQDPHTPAAHNRSNISDQKARLTLG 272
               44444443321257789999999999999999999999999999998877 PP

>> F15A8.5b  CE33616	WBGene00001052	locus:dop-1	status:Partially_confirmed	UniProt:Q86ME5	protein_id:CCD68412.1
   #    score  bias  c-Evalue  i-Evalue hmmfrom  hmm to    alifrom  ali to    envfrom  env to     acc
 ---   ------ ----- --------- --------- ------- -------    ------- -------    ------- -------    ----
   1 !   46.9  10.4   1.8e-14     2e-12      83     250 ..      18     184 ..       8     213 .. 0.78
   2 ?   -1.3   0.4       6.7   7.3e+02     513     551 ..     234     272 ..     148     310 .. 0.69

  Alignments for each domain:
  == domain 1    score: 46.9 bits;  conditional E-value: 1.8e-14
  Opn4-aln  83 tGmLGnLlviYtfcrsrgLr.tpanmfiinLavsDflmsftqaPvffasslykrWlfGetgCefYafcGalfgissmitltaialDrYlvitrPLatiGva 182
                 + GnLlv  +    r+Lr  p n+f++ LavsD l+s+          +   W fG+  C+f+         +s++ l ai+lDrY  i rP+  i   
  F15A8.5b  18 LALFGNLLVCAAILWDRSLRkQPENLFLVSLAVSDLLVSVLVMLFAAVNDILGYWPFGQFYCQFWISFDITTCTASILNLCAISLDRYWHISRPMVYIRYC 118
               4589***************9459****************9865444446899*************999999999*************************** PP

  Opn4-aln 183 skrraalvLlGvWLYaLaWsLPPf.fGWsaYvPeGLLtsCsWDYmsftPavraYtmLLfCfvfflPLli 250
                +rr  +v++ vWL +      P+ fG+ + v    Lt      m   P    Y +      fflP ++
  F15A8.5b 119 NRRRINYVIVLVWLISAGIGAAPLgFGFGSKVTINNLTGLPVCEMRL-P--LPYAIGSSMVSFFLPAMV 184
               **************988777666558888777766666655555544.2..234444444456666554 PP

  == domain 2    score: -1.3 bits;  conditional E-value: 6.7
  Opn4-aln 513 pafsrpstfsslaeasdpgppqaslraktspegardllg 551
                +f +p+ f+ +    dp  p a  r++ s + ar  lg
  F15A8.5b 234 LNFLCPTRFKNQRSPQDPHTPAAHNRSNISDQKARLTLG 272
               234556666666666666666666666666666665554 PP

>> K02F2.6  CE17158	WBGene00004778	locus:ser-3	seven trans-membrane receptor	status:Confirmed	UniProt:O44986	protein_id:
   #    score  bias  c-Evalue  i-Evalue hmmfrom  hmm to    alifrom  ali to    envfrom  env to     acc
 ---   ------ ----- --------- --------- ------- -------    ------- -------    ------- -------    ----
   1 !   46.5  11.6   2.5e-14   2.7e-12      76     270 ..      64     254 ..      27     273 .. 0.87
   2 ?    1.9   0.2      0.69        76     285     392 ..     475     576 ..     460     596 .. 0.76

  Alignments for each domain:
  == domain 1    score: 46.5 bits;  conditional E-value: 2.5e-14
  Opn4-aln  76 viLlvGltGmLGnLlviYtfcrsrgLrtpanmfiinLavsDflmsftqaPvffass.lykrWlfGetgCefYafcGalfgissmitltaialDrYlvitrP 175
               v+ +  ++ +LGn lvi +    r Lr  + ++i+ La++D l+     P   a   l + W+fGet C  +      +  +s+  l+ai++DrY+ i +P
   K02F2.6  64 VLTVLVVVVVLGNALVIAAVLLRRRLRSATGLLILSLALADLLVGTVILPFSIANEvLDQYWIFGETWCTIWLTLDIWMCTASIYNLVAISIDRYIAIIKP 164
               4444456679****************************************99998725566**************************************** PP

  Opn4-aln 176 LatiGvaskrraalvLlGvWLYaLaWsLPPffGWsaYvPeGLLtsCsWDYmsftPavraYtmLLfCfvfflPLliiiycYififrairetgralq 270
               L    ++ k ra   +  vW+ +     P ff  s+       t C     +   a r Y +      f++P++i+++ Y  i+ a r   +++ 
   K02F2.6 165 LNYPMLVTKFRARCTVAIVWIGSFLICSPSFFLASSIKDK--ETPCR---CTPANAGRVYVVFSASSSFYIPMIIVVFVYFRIYVAARAATKSIY 254
               ********************************98887655..57775...3555678*******************************9988765 PP

  == domain 2    score: 1.9 bits;  conditional E-value: 0.69
  Opn4-aln 285 rqrlqsewkmakiaLlvillfvLsWaPYsavaLvafagyahvLtPymssvPaviakasaihnPiiYaithPkYrvaiaqhlPCLgvllgvsrrrsrpypsY 385
                +rl  e+k ak + +v   f++ W  ++ v      g    L   + s+   +    +  nP+iY +    +r+   + l C    l   +++     sY
   K02F2.6 475 EKRLSLEIKAAKTVAIVTGCFIFCWLGFALV-----YGLEIKLNDVVWSIVFWLGYLNSALNPVIYTVFNREFRICFKRLLTCHH--LNHPTQKYTNNNSY 568
               6789999999999999999999999877554.....3566667777777777777766677999999999999999999999975..55666777777788 PP

  Opn4-aln 386 rsth.rst 392
                st  rst
   K02F2.6 569 NSTAiRST 576
               87743665 PP

>> F15A8.5a  CE33615	WBGene00001052	locus:dop-1	status:Partially_confirmed	UniProt:Q86ME6	protein_id:CCD68411.1
   #    score  bias  c-Evalue  i-Evalue hmmfrom  hmm to    alifrom  ali to    envfrom  env to     acc
 ---   ------ ----- --------- --------- ------- -------    ------- -------    ------- -------    ----
   1 !   46.4  10.5   2.6e-14   2.9e-12      83     250 ..      18     184 ..       8     214 .. 0.78
   2 ?    1.6   1.2      0.84        93     463     551 ..     241     330 ..     204     337 .. 0.65

  Alignments for each domain:
  == domain 1    score: 46.4 bits;  conditional E-value: 2.6e-14
  Opn4-aln  83 tGmLGnLlviYtfcrsrgLr.tpanmfiinLavsDflmsftqaPvffasslykrWlfGetgCefYafcGalfgissmitltaialDrYlvitrPLatiGva 182
                 + GnLlv  +    r+Lr  p n+f++ LavsD l+s+          +   W fG+  C+f+         +s++ l ai+lDrY  i rP+  i   
  F15A8.5a  18 LALFGNLLVCAAILWDRSLRkQPENLFLVSLAVSDLLVSVLVMLFAAVNDILGYWPFGQFYCQFWISFDITTCTASILNLCAISLDRYWHISRPMVYIRYC 118
               4589***************9459****************9865444446899*************999999999*************************** PP

  Opn4-aln 183 skrraalvLlGvWLYaLaWsLPPf.fGWsaYvPeGLLtsCsWDYmsftPavraYtmLLfCfvfflPLli 250
                +rr  +v++ vWL +      P+ fG+ + v    Lt      m   P    Y +      fflP ++
  F15A8.5a 119 NRRRINYVIVLVWLISAGIGAAPLgFGFGSKVTINNLTGLPVCEMRL-P--LPYAIGSSMVSFFLPAMV 184
               **************988777666558888777766666655555544.2..234444444456666544 PP

  == domain 2    score: 1.6 bits;  conditional E-value: 0.84
  Opn4-aln 463 tpgktkasvipsqkdpaldtngslvapskspearaspgtpgtpelrptf..spafsrpstfsslaeasdpgppqaslraktspegardllg 551
               +p+ ++++++ s++ ++ +t+++++a+ ++ ++++s+ +++ +++r+++  + +f +p+ f+ +    dp  p a  r++ s + ar  lg
  F15A8.5a 241 SPATERTTMTVSRHYSRRSTTTTTTATPRRGDKKTSS-QNKVESIRTSIfsKLNFLCPTRFKNQRSPQDPHTPAAHNRSNISDQKARLTLG 330
               4444444444445445555555554444444444443.44444444443114468899999999999***************999998887 PP

>> R106.2  CE39612	WBGene00020086	G-protein coupled receptor	status:Partially_confirmed	UniProt:Q23033	protein_id:CCD732
   #    score  bias  c-Evalue  i-Evalue hmmfrom  hmm to    alifrom  ali to    envfrom  env to     acc
 ---   ------ ----- --------- --------- ------- -------    ------- -------    ------- -------    ----
   1 !   46.3   4.7   2.7e-14     3e-12      79     190 ..      27     137 ..      18     154 .. 0.86

  Alignments for each domain:
  == domain 1    score: 46.3 bits;  conditional E-value: 2.7e-14
  Opn4-aln  79 lvGltGmLGnLlviYtfcrsrgLrtpanmfiinLavsDflmsftqaPv.ffasslykrWlfGetgCefYafcGalfgissmitltaialDrYlvitrPLat 178
               l  l G+  nL v+ + +  r +rt +n++i nLav+D l      Pv  fa s +  W++G   C+ Y    a+   +s + +  +++DrYl + rP+ +
    R106.2  27 LTALIGIPANLFVLAAIVYFRDMRTISNIYIFNLAVADLLFL-CGIPVsLFAQSSHDGWIWGPIMCKLYISGNAVSQFASAVFIAILSFDRYLAVCRPIQS 126
               567899999*****************************8875.5667658************************************************988 PP

  Opn4-aln 179 iGvaskrraalv 190
                      +aa+ 
    R106.2 127 KSFRTT-QAAFA 137
               766554.44554 PP

>> T02E9.3  CE13066	WBGene00011382	locus:dop-5	G-protein coupled receptor	status:Partially_confirmed	UniProt:O45732	prot
   #    score  bias  c-Evalue  i-Evalue hmmfrom  hmm to    alifrom  ali to    envfrom  env to     acc
 ---   ------ ----- --------- --------- ------- -------    ------- -------    ------- -------    ----
   1 !   46.1  10.7   3.2e-14   3.5e-12      77     275 ..      28     215 ..      15     230 .. 0.82
   2 ?   -1.1   0.1       5.5   6.1e+02     282     317 ..     661     696 ..     645     743 .. 0.80

  Alignments for each domain:
  == domain 1    score: 46.1 bits;  conditional E-value: 3.2e-14
  Opn4-aln  77 iLlvGltGmLGnLlviYtfcrsrgLrt.panmfiinLavsDflmsftqaPvffasslyk.rWlfGetgCefYafcGalfgissmitltaialDrYlvitrP 175
               +Ll  +  + Gn +vi++    r Lr   +n fi  LavsD l+ +   P      +++ +W  G t C+f+  +G + + +s++ l+ai+lDrY+ i  P
   T02E9.3  28 LLLLIILVVFGNTMVIFAVAVDRKLRSvTTNKFIASLAVSDLLVGLIVMPLSLYYKMHNdHWTLGYTWCQFHLVSGVFSTTASIVHLVAISLDRYFAIMFP 128
               5666677799****************7368********************98887777438**************************************** PP

  Opn4-aln 176 LatiG.vaskrraalvLlGvWLYaLaWsLPPffGWsaYvPeGLLtsCsWDYmsftPavraYtmLLfCfvfflPLliiiycYififrairetgralqtfgac 275
                      +s     +v+  +WL aLa s   f               s+D + +  +   Y +L     fflP  i++y Y+ if+ +r+    l  fg  
   T02E9.3 129 TEYQRhSVSTSTVPYVV-MIWLMALAVSSTLFMEQ----------RDSFDGICWISN-PQYIVLSSFLSFFLPGAIVVYLYMKIFKKLRNHQ--LYMFGQL 215
               97654156666666665.5*********8777643..........456777766543.46999988899*******************9876..6666654 PP

  == domain 2    score: -1.1 bits;  conditional E-value: 5.5
  Opn4-aln 282 lrqrqrlqsewkmakiaLlvillfvLsWaPYsavaL 317
                r+   +++e +  +++  +++ f++ W PY  +++
   T02E9.3 661 RRESMAIRRESRATRVVAAILIAFLICWIPYFCISI 696
               3555568999999999999999*********88765 PP

>> C34B2.4  CE16892	WBGene00016389	status:Confirmed	UniProt:O44949	protein_id:CCD62122.1
   #    score  bias  c-Evalue  i-Evalue hmmfrom  hmm to    alifrom  ali to    envfrom  env to     acc
 ---   ------ ----- --------- --------- ------- -------    ------- -------    ------- -------    ----
   1 !   45.5   6.1     5e-14   5.5e-12     911    1009 ..       3     103 ..       1     124 [. 0.87

  Alignments for each domain:
  == domain 1    score: 45.5 bits;  conditional E-value: 5e-14
  Opn4-aln  911 lcghcnnvir.gpflvalgrswhpeeftcaycktsladvcfveeqnnv.ycercyeqffaplcakcntkilgevlhalrqtwhttcfvcaackkpfgns 1007
                 cghc+  i     ++a g+ wh +++ c  ck+ + d      qn v  c  c+ +   p+c  c   i  +   al  twh tcf c++c+kp+   
   C34B2.4    3 ECGHCSVKIGeESAILANGKVWHVNHLLCDLCKCRINDGERCVPQNGViLCSECHIKTTRPICKGCGEFIKTNFCEALNSTWHPTCFQCSVCQKPLKVD 101 
                5****98875157899*********************9877777776528*********************************************9766 PP

  Opn4-aln 1008 lf 1009
                + 
   C34B2.4  102 FH 103 
                54 PP

>> F42G4.3a  CE23716	WBGene00006999	locus:zyx-1	LIM domain containing proteins	status:Confirmed	UniProt:Q9U3F4	protein_i
   #    score  bias  c-Evalue  i-Evalue hmmfrom  hmm to    alifrom  ali to    envfrom  env to     acc
 ---   ------ ----- --------- --------- ------- -------    ------- -------    ------- -------    ----
   1 !   45.5  12.4   4.9e-14   5.4e-12     910    1081 ..     409     591 ..     398     596 .. 0.86

  Alignments for each domain:
  == domain 1    score: 45.5 bits;  conditional E-value: 4.9e-14
  Opn4-aln  910 plcghcnnvirg..pflvalgrswhpeeftcaycktsladvcfveeqnnvycercyeqffaplcakcntkilgevlhalrqtwhttcfvcaackkpfgn 1006
                 +c  c + i g  p   a+ + +h + f c  c  +la  +f + +++  ce cy++ +   c+ cn  i  ++l+a   ++h+ cfvc +ckk +  
  F42G4.3a  409 NICVGCGKEITGdqPGCNAMNQIFHVDCFKCGQCSKTLAGASFYNIDDKPTCEGCYQNSL-EKCTACNRAISDKLLRACGGVYHVNCFVCFSCKKSLDG 506 
                678888888887447789**************************************8876.5799********************************99 PP

  Opn4-aln 1007 slfhle.dgepycekdyinlfstkchgcdfpv..eagdk...fiealghtwhdtcficavchv....nlegqpfyskkdrplckk 1081
                  f l+ d + +c   + + f+ +c  c  p+  + g+k    + a+ +++h  c+ c  c +    +legq  y   ++ lck 
  F42G4.3a  507 IPFTLDkDNNVHCVPCFHDKFAPRCALCSKPIvpQDGEKesvRVVAMDKSFHVDCYKCEDCGMqlssKLEGQGCYPIDNHLLCKT 591 
                999886378899*****************99833234442224678999**********99762222579*******99999996 PP

>> Y54G2A.35  CE31653	WBGene00021897	locus:ser-6	status:Partially_confirmed	UniProt:Q8MXS7	protein_id:CCD83524.1
   #    score  bias  c-Evalue  i-Evalue hmmfrom  hmm to    alifrom  ali to    envfrom  env to     acc
 ---   ------ ----- --------- --------- ------- -------    ------- -------    ------- -------    ----
   1 !   42.0   6.5   5.5e-13   6.1e-11      83     199 ..      14     130 ..       3     139 .. 0.92
   2 !    9.9   0.4    0.0027       0.3     277     361 ..     303     391 ..     293     395 .. 0.68

  Alignments for each domain:
  == domain 1    score: 42.0 bits;  conditional E-value: 5.5e-13
   Opn4-aln  83 tGmLGnLlviYtfcrsrgLrtpanmfiinLavsDflmsftqaPvffasslykrWlfGetgCefYafcGalfgissmitltaialDrYlvitrPLatiGva 182
                  ++GnLlv Y+    ++L+t +n +++ L +sD l+ +   P        ++W+fG  gC  +     +++ +s+  l ai++DrY+ + +P+    + 
  Y54G2A.35  14 FVVIGNLLVFYVILTKKSLQTSTNHLVLSLTISDLLLGILILPFAIIQEHSNEWIFGHFGCRLWLSVDVFLSTASIYNLLAISFDRYMAVRQPIKYPIIS 113
                4589******************************************************************************************999999 PP

   Opn4-aln 183 skrraalvLlGvWLYaL 199
                s +   l+   vW  +L
  Y54G2A.35 114 STKVVRLMTFLVWFCSL 130
                99999999999998877 PP

  == domain 2    score: 9.9 bits;  conditional E-value: 0.0027
   Opn4-aln 277 gngeslrqrqrlqsewkmakiaLlvillfvLsWaPYsava.LvafagyahvLtPymssvPavi.......akasaihnPiiYaithPkYrvai 361
                 +++    r+ l++e+++a+ + +v+  f++ W P++++  L a+a    v t     +Pa +         + +  nPi+Ya     +r+a+
  Y54G2A.35 303 PSTRKKCMRRSLRTEIRVARTTGIVVAAFIVCWIPFTTIYvLQAYA----VCTVAAGCIPASLfttafwlGYSNSAVNPILYAAFSRDFRIAL 391
                45555566788**************************995155666....4455555555543111011133445569999999988898886 PP

>> F46C8.5  CE28335	WBGene00000438	locus:ceh-14	LIM homeobox protein	status:Partially_confirmed	UniProt:P20271	protein_i
   #    score  bias  c-Evalue  i-Evalue hmmfrom  hmm to    alifrom  ali to    envfrom  env to     acc
 ---   ------ ----- --------- --------- ------- -------    ------- -------    ------- -------    ----
   1 !   43.6   4.4   1.8e-13     2e-11     910    1023 ..      46     164 ..      25     182 .. 0.55

  Alignments for each domain:
  == domain 1    score: 43.6 bits;  conditional E-value: 1.8e-13
  Opn4-aln  910 plcghcnnvirgpflval.grswhpeeftcaycktsladvcfveeqnnvycercyeqffaplcakcntkilge..vlhalrqtwhttcfvcaackkpf. 1004
                ++c+ c++ ir  f+  + gr++h   + c+ ck  l   cf+ e+ ++yc   + + f   c+ cn  i+ +  v +a  +++h+ cf c  ck+ + 
   F46C8.5   46 AICSLCDKKIRDRFVSKVnGRCYHSSCLRCSTCKDELGATCFLRED-SMYCRAHFYKKFGTKCSSCNEGIVPDhvVRKASNHVYHVECFQCFICKRSLe 143 
                4555566666665554322556666666666666666666665553.4555555555555566666655554322334555556666666666665542 PP

  Opn4-aln 1005 .gnslfhl.edgepycekdyi 1023
                 g+ ++ + +d+   c+ dy 
   F46C8.5  144 tGEEFYLIaDDARLVCKDDYE 164 
                233333331344445555555 PP

>> F47D12.1d  CE01946	WBGene00001518	locus:gar-2	G-protein-linked acetylcholine receptor GAR-2	status:Partially_confirme
   #    score  bias  c-Evalue  i-Evalue hmmfrom  hmm to    alifrom  ali to    envfrom  env to     acc
 ---   ------ ----- --------- --------- ------- -------    ------- -------    ------- -------    ----
   1 !   42.8  13.4   3.1e-13   3.4e-11      76     264 ..      11     199 ..       3     212 .. 0.87

  Alignments for each domain:
  == domain 1    score: 42.8 bits;  conditional E-value: 3.1e-13
   Opn4-aln  76 viLlvGltGmLGnLlviYtfcrsrgLrtpanmfiinLavsDflmsftqaPvffassly.krWlfGetgCefYafcGalfgissmitltaialDrYlvitr 174
                 +L   ++ ++GnL v+  +   + +r p+n fi  La+sD l+ +   Pv+ a  l  ++W++G+  C+ +     +  ++s+ t+  i++DrY  + +
  F47D12.1d  11 FMLFLSIVTVIGNLAVLLSYYLDKNIRQPTNYFIFSLAISDLLIGLEGIPVYTAFYLNnNEWIWGDVLCDLWLSIDYIVCLASIYTVLGITVDRYYSVKK 110
                567888999**********************************************997258*************************************** PP

   Opn4-aln 175 PLatiGvaskrraalvLlGvWLY.aLaWsLPPffGWsaYvPeGLLtsCsWDYmsftPavraYtmLLfCfvfflPLliiiycYififraire 264
                P +        r  l+++ +WL  ++ +s+  +fG+  +   G +      Y+ f  +     m ++   ++  L++++y Y  i+ra + 
  F47D12.1d 111 PATYRNWRTPGRVVLIIIFIWLVpSILFSV-SIFGYGTFTGTGRILKETECYVQFMTNP-YLNMGMYISYYWTTLFVMLYLYWGIYRAAKK 199
                *999999***************83566666.699*********8755555566664332.23577777789999*************9876 PP

>> F59C12.2a  CE28481	WBGene00004776	locus:ser-1	G-protein coupled receptor, family 1	status:Confirmed	UniProt:O17470	pr
   #    score  bias  c-Evalue  i-Evalue hmmfrom  hmm to    alifrom  ali to    envfrom  env to     acc
 ---   ------ ----- --------- --------- ------- -------    ------- -------    ------- -------    ----
   1 !   26.9   6.3     2e-08   2.2e-06      79     199 ..      64     184 ..      21     190 .. 0.80
   2 !   21.1   0.0   1.1e-06   0.00012     267     367 ..     342     444 ..     335     485 .. 0.88
   3 ?   -1.4   0.3         7   7.7e+02     456     568 ..     503     577 ..     460     660 .. 0.57

  Alignments for each domain:
  == domain 1    score: 26.9 bits;  conditional E-value: 2e-08
   Opn4-aln  79 lvGltGmLGnLlviYtfcrsrgLrtpanmfiinLavsDflmsftqaPvffassl.ykrWlfGetgCefYafcGalfgissmitltaialDrYlvitrPLa 177
                +  l G++Gn lv  +    r L   +n f+  La++D l+     P      + +  W +  + C  Y ++  ++  +s++ + +i+lDrYl i +PL 
  F59C12.2a  64 VLCLIGLIGNFLVCVAIATDRRLHNVTNYFLFSLALADLLVCCIVMPLSIVVEVrHGVWTWSVSMCLLYVYSDVFLCSASIVHMSVISLDRYLGISQPLR 163
                45799******************************************98776652779*****************************************9 PP

   Opn4-aln 178 tiGvaskrraalvLlGvWLYaL 199
                t    sk    + +  vW+ +L
  F59C12.2a 164 TRN-RSKTLIFIKIAIVWVVTL 184
                843.444444444444566555 PP

  == domain 2    score: 21.1 bits;  conditional E-value: 1.1e-06
   Opn4-aln 267 ralqtfgackgngesl.rqrqrlqsewkmakiaLlvillfvLsWaPYsava.LvafagyahvLtPymssvPaviakasaihnPiiYaithPkYrvaiaqh 364
                + + +f    g   sl   +q l +e k  ++  +v   f + W P+  +  L++f g    +  +++s+   +   s+  nPiiY +   ++r a ++ 
  F59C12.2a 342 NLVTNFANKVGRRSSLqTATQDLANEHKATRVLAVVFACFFICWTPFFFINfLIGFGGENVQIPDWVASIFLWLGYVSSTINPIIYTVFNKRFRQAFVRI 441
                4556676777777787556899************************99885499****9999999********************************999 PP

   Opn4-aln 365 lPC 367
                l C
  F59C12.2a 442 LRC 444
                988 PP

  == domain 3    score: -1.4 bits;  conditional E-value: 7
   Opn4-aln 456 pqgeeaetpgktkasvipsqkdpaldtngslvapskspearaspgtpgtpelrptfspafsrpstfsslaeasdpgppqaslraktspegardllgpkal 555
                +++e +e p  +++ +++s+  ++  +  s                                        + s     +a+  a t+ e ++ l+   ++
  F59C12.2a 503 ARSEISEEPVARTNGKLTSE--KKKISLPS--------------------------------------FPRVSSSRDSRATTEASTTDEETKPLIPKSTV 562
                22222222222222111111..12222233......................................33333333344444444444444444444444 PP

   Opn4-aln 556 pgs..sqprqynnpi 568
                p++  + p q  npi
  F59C12.2a 563 PATviNIPEQLINPI 577
                433112344444444 PP

>> ZC247.3  CE15150	WBGene00003000	locus:lin-11	LIM domain containing proteins (2 domains), homeobox protein (lim subfam
   #    score  bias  c-Evalue  i-Evalue hmmfrom  hmm to    alifrom  ali to    envfrom  env to     acc
 ---   ------ ----- --------- --------- ------- -------    ------- -------    ------- -------    ----
   1 !   42.9   3.4   2.9e-13   3.2e-11     969    1082 ..      66     181 ..      55     187 .. 0.86

  Alignments for each domain:
  == domain 1    score: 42.9 bits;  conditional E-value: 2.9e-13
  Opn4-aln  969 plcakcntkilge.vlhalrqtwhttcfvcaackkpfgnslfhledgepycekdyinlfstkchgcdfpveagdkfiealghtwhdtcficavchvnle 1066
                  ca c   il   v+ +l ++wh +c+ c+ c+ p++ + f   dg   c+ d+   +s +c gcd  +e  d +  a  +++h  cf c+vc+  l+
   ZC247.3   66 NECAACAQPILDRyVFTVLGKCWHQSCLRCCDCRAPMSMTCFS-RDGLILCKTDFSRRYSQRCAGCDGKLEKEDLVRRARDKVFHIRCFQCSVCQRLLD 163 
                569*****999863667899*****************999986.79************************************************98876 PP

  Opn4-aln 1067 .gqpfy.skkdrplckkh 1082
                 g+ +y  + +r +c+  
   ZC247.3  164 tGDQLYiMEGNRFVCQSD 181 
                344444156678888765 PP

>> F59C12.2b  CE38526	WBGene00004776	locus:ser-1	status:Confirmed	UniProt:Q7KPZ5	protein_id:CCD63420.1
   #    score  bias  c-Evalue  i-Evalue hmmfrom  hmm to    alifrom  ali to    envfrom  env to     acc
 ---   ------ ----- --------- --------- ------- -------    ------- -------    ------- -------    ----
   1 !   27.0   5.7   1.9e-08     2e-06      80     199 ..      17     136 ..       5     142 .. 0.84
   2 !   20.9   0.0   1.3e-06   0.00015     267     367 ..     294     396 ..     287     402 .. 0.88
   3 ?   -1.7   0.5       8.5   9.3e+02     454     567 ..     453     528 ..     410     580 .. 0.53

  Alignments for each domain:
  == domain 1    score: 27.0 bits;  conditional E-value: 1.9e-08
   Opn4-aln  80 vGltGmLGnLlviYtfcrsrgLrtpanmfiinLavsDflmsftqaPvffassl.ykrWlfGetgCefYafcGalfgissmitltaialDrYlvitrPLat 178
                  l G++Gn lv  +    r L   +n f+  La++D l+     P      + +  W +  + C  Y ++  ++  +s++ + +i+lDrYl i +PL t
  F59C12.2b  17 LCLIGLIGNFLVCVAIATDRRLHNVTNYFLFSLALADLLVCCIVMPLSIVVEVrHGVWTWSVSMCLLYVYSDVFLCSASIVHMSVISLDRYLGISQPLRT 116
                5799******************************************98776652779*****************************************98 PP

   Opn4-aln 179 iGvaskrraalvLlGvWLYaL 199
                    sk    + +  vW+ +L
  F59C12.2b 117 RN-RSKTLIFIKIAIVWVVTL 136
                43.444444444444566555 PP

  == domain 2    score: 20.9 bits;  conditional E-value: 1.3e-06
   Opn4-aln 267 ralqtfgackgngesl.rqrqrlqsewkmakiaLlvillfvLsWaPYsava.LvafagyahvLtPymssvPaviakasaihnPiiYaithPkYrvaiaqh 364
                + + +f    g   sl   +q l +e k  ++  +v   f + W P+  +  L++f g    +  +++s+   +   s+  nPiiY +   ++r a ++ 
  F59C12.2b 294 NLVTNFANKVGRRSSLqTATQDLANEHKATRVLAVVFACFFICWTPFFFINfLIGFGGENVQIPDWVASIFLWLGYVSSTINPIIYTVFNKRFRQAFVRI 393
                4556676777777787556899************************99885499****9999999*******************************9999 PP

   Opn4-aln 365 lPC 367
                l C
  F59C12.2b 394 LRC 396
                988 PP

  == domain 3    score: -1.7 bits;  conditional E-value: 8.5
   Opn4-aln 454 prpqgeeaetpgktkasvipsqkdpaldtngslvapskspearaspgtpgtpelrptfspafsrpstfsslaeasdpgppqaslraktspegardllgpk 553
                +r+++e +e p  +++ +++s+  ++  +                                        s  + s     +a+  a t+ e ++ l+   
  F59C12.2b 453 SRARSEISEEPVARTNGKLTSE--KKKISLP--------------------------------------SFPRVSSSRDSRATTEASTTDEETKPLIPKS 512
                2222222222222222111111..1222233......................................3333344444444444444444444444444 PP

   Opn4-aln 554 alpgs..sqprqynnp 567
                ++p++  + p q  np
  F59C12.2b 513 TVPATviNIPEQLINP 528
                4444311234444444 PP

>> F33D11.1  CE09891	WBGene00018000	LIM protein	status:Confirmed	UniProt:O44778	protein_id:CCD66435.1
   #    score  bias  c-Evalue  i-Evalue hmmfrom  hmm to    alifrom  ali to    envfrom  env to     acc
 ---   ------ ----- --------- --------- ------- -------    ------- -------    ------- -------    ----
   1 !   41.8   6.6   6.4e-13     7e-11     911    1010 ..       3     104 ..       1     128 [. 0.86

  Alignments for each domain:
  == domain 1    score: 41.8 bits;  conditional E-value: 6.4e-13
  Opn4-aln  911 lcghcnnvi.rgpflvalgrswhpeeftcaycktsladvcfveeqnnv.ycercyeqffaplcakcntkilgevlhalrqtwhttcfvcaackkpfgns 1007
                 cghc+  +     +++ g+ wh +++ c  c++ + d      qn v  c  c+ +   p+c  c   i  ++  al  twh tcf c++c+kp+   
  F33D11.1    3 ECGHCSVKVgEESAILTNGKVWHVNHLLCDLCNCRINDGERCVPQNGViLCSECHIKTTRPICKGCGEFIKTNLCEALNSTWHPTCFQCSVCQKPLEVD 101 
                5****8655166789999*******************9877767776428*********************************************9866 PP

  Opn4-aln 1008 lfh 1010
                + +
  F33D11.1  102 FHQ 104 
                544 PP

>> F09B9.2b  CE02176	WBGene00006839	locus:unc-115	LIM domains	status:Confirmed	UniProt:Q95QM5	protein_id:CAC70079.1
   #    score  bias  c-Evalue  i-Evalue hmmfrom  hmm to    alifrom  ali to    envfrom  env to     acc
 ---   ------ ----- --------- --------- ------- -------    ------- -------    ------- -------    ----
   1 !   11.2   1.3    0.0011      0.12     968    1022 ..      16      71 ..       9      94 .. 0.84
   2 !   35.7   3.0   4.3e-11   4.8e-09     970    1076 ..     130     235 ..     116     250 .. 0.78

  Alignments for each domain:
  == domain 1    score: 11.2 bits;  conditional E-value: 0.0011
  Opn4-aln  968 aplcakcntkilgevlhalrqtwhttcfvcaackkpfgnslfhledgepy.cekdy 1022
                   c  c  k  g+vl+a  + +h  cf c  c + +g++ f+    ++y c  d+
  F09B9.2b   16 GKKCDVCRKKCSGDVLKANDKYFHINCFQCKKCGRNLGETGFYTTPENAYlCPDDF 71  
                567999**********************************9999888877344444 PP

  == domain 2    score: 35.7 bits;  conditional E-value: 4.3e-11
  Opn4-aln  970 lcakcntki.lgevlhalrqtwhttcfvcaackkpfgnslfhledgepycekdyinlfstkchgcdfpveagdkfiealghtwhdtcficavchvnl.e 1066
                 ca c+  +  g+vl al  +wh+ cf c+ c   +    +  + g+p c +dy + f +kc+ c+  +  + k+++a g+ +h tc  c+ c   + +
  F09B9.2b  130 TCAACDQALhSGQVLLALGLSWHVYCFKCSECSAVLHGE-YMSHHGKPLCLRDYNEKFGVKCYECEKFI--AGKVLQAGGYKFHPTCARCSRCGSHFgD 225 
                599998776368999999999999999999999876544.44568999999999999999999999765..4589999999999999999999877536 PP

  Opn4-aln 1067 gqpfyskkdr 1076
                g+ +y + d 
  F09B9.2b  226 GEEMYMQGDE 235 
                8888887774 PP

>> K09G1.4a  CE35993	WBGene00001053	locus:dop-2	dopamine receptor like	status:Confirmed	UniProt:P90927	protein_id:CAB031
   #    score  bias  c-Evalue  i-Evalue hmmfrom  hmm to    alifrom  ali to    envfrom  env to     acc
 ---   ------ ----- --------- --------- ------- -------    ------- -------    ------- -------    ----
   1 !   40.7   8.0   1.4e-12   1.5e-10      76     273 ..      43     235 ..      38     247 .. 0.85
   2 ?   -0.8   0.0       4.6     5e+02     273     317 ..     590     635 ..     580     685 .. 0.63

  Alignments for each domain:
  == domain 1    score: 40.7 bits;  conditional E-value: 1.4e-12
  Opn4-aln  76 viLlvGltGmLGnLlviYtfcrsrgLrtpanmfiinLavsDflmsftqaPv.ffasslykrWlfGetgCefYafcGalfgissmitltaialDrYlvitrP 175
                ++++ l  +LGnLlvi    r r+L+   n +i+ Lav+D l+++   P   +       W  G+  C+ Y  +    + +s++ l +i++DrY  +  P
  K09G1.4a  43 SLIVIPLITLLGNLLVIISVLRYRALQSAINFLILGLAVADLLVAIIVMPYaVYVYVTNGDWYLGNLMCDIYMASDVCCSTASILLLAVISFDRYRAVSLP 143
               56788999***************************************99941344555679**************************************** PP

  Opn4-aln 176 LatiGvask.rraalvLlGvWLYaLaWsLPPffGWsaYvPeGLLtsCsWDYmsftPavraYtmLLfCfvfflPLliiiycYififrairetgralqtfg 273
               +         +r   ++  +WL +L  + P  fG     P+     C +    f        +L     f +P +++++ Yi i  a++   +a +  +
  K09G1.4a 144 IQYSRQSQNvKRVWTLIAVIWLVSLTLASPMVFGVNVRPPDANPYECRFYNAEF-------SILSSMISFVIPCFLVLFVYIRIIIALKKREKAAKMRR 235
               98655444314554555568***********************999*9866666.......57777788999999999999999999999999877655 PP

  == domain 2    score: -0.8 bits;  conditional E-value: 4.6
  Opn4-aln 273 gackgngeslrqrqrlqsewkma.kiaLlvillfvLsWaPYsavaL 317
               +a+k ++   r++ + q+  k a k   +v+ +f++ W P+ ++ +
  K09G1.4a 590 RAIKHEHSLKRKVSKAQRKEKRAtKTLGVVVGVFLVCWVPFFVINI 635
               4555444444777776665555415555777788888888876654 PP

>> C56G3.1a  CE04283	WBGene00016984	G-protein coupled receptors (family 1)	status:Partially_confirmed	UniProt:Q18904	pro
   #    score  bias  c-Evalue  i-Evalue hmmfrom  hmm to    alifrom  ali to    envfrom  env to     acc
 ---   ------ ----- --------- --------- ------- -------    ------- -------    ------- -------    ----
   1 !   39.9   4.5   2.3e-12   2.6e-10      74     205 ..      54     185 ..      48     191 .. 0.88

  Alignments for each domain:
  == domain 1    score: 39.9 bits;  conditional E-value: 2.3e-12
  Opn4-aln  74 GtviLlvGltGmLGnLlviYtfcrsrgLrtpanmfiinLavsDflmsftqaPvffasslykrWlfGetgCefYafcGalfgissmitltaialDrYlvitr 174
                tv +++ ++ ++Gn lvi + +r +++rt  n++i+nLa+s+ ++++t  P  +  s+  ++ +    C+f           s +t+ ++a+DrY  + +
  C56G3.1a  54 TTVYIIISVAAVIGNGLVIMAVVRKKTMRTNRNVLILNLALSNLILAITNIPFLWLPSIDFEFPYSRFFCKFANVLPGSNIYCSTLTISVMAIDRYYSVKK 154
               5899999*****************************************************************98877777788999***********9987 PP

  Opn4-aln 175 PLatiGvaskrraalvLlGvWLYaLaWsLPP 205
                  +       +a lv l +W+ +   sLP 
  C56G3.1a 155 LKIASNRKQCFHAVLVSLAIWIVSFILSLPL 185
               44433344444588899************95 PP

>> K09G1.4d  CE46806	WBGene00001053	locus:dop-2	status:Confirmed
   #    score  bias  c-Evalue  i-Evalue hmmfrom  hmm to    alifrom  ali to    envfrom  env to     acc
 ---   ------ ----- --------- --------- ------- -------    ------- -------    ------- -------    ----
   1 !   40.6   8.0   1.5e-12   1.6e-10      76     273 ..      43     235 ..      38     247 .. 0.85
   2 ?   -0.9   0.0       4.8   5.3e+02     273     317 ..     619     664 ..     609     714 .. 0.63

  Alignments for each domain:
  == domain 1    score: 40.6 bits;  conditional E-value: 1.5e-12
  Opn4-aln  76 viLlvGltGmLGnLlviYtfcrsrgLrtpanmfiinLavsDflmsftqaPv.ffasslykrWlfGetgCefYafcGalfgissmitltaialDrYlvitrP 175
                ++++ l  +LGnLlvi    r r+L+   n +i+ Lav+D l+++   P   +       W  G+  C+ Y  +    + +s++ l +i++DrY  +  P
  K09G1.4d  43 SLIVIPLITLLGNLLVIISVLRYRALQSAINFLILGLAVADLLVAIIVMPYaVYVYVTNGDWYLGNLMCDIYMASDVCCSTASILLLAVISFDRYRAVSLP 143
               56788999***************************************99941344555679**************************************** PP

  Opn4-aln 176 LatiGvask.rraalvLlGvWLYaLaWsLPPffGWsaYvPeGLLtsCsWDYmsftPavraYtmLLfCfvfflPLliiiycYififrairetgralqtfg 273
               +         +r   ++  +WL +L  + P  fG     P+     C +    f        +L     f +P +++++ Yi i  a++   +a +  +
  K09G1.4d 144 IQYSRQSQNvKRVWTLIAVIWLVSLTLASPMVFGVNVRPPDANPYECRFYNAEF-------SILSSMISFVIPCFLVLFVYIRIIIALKKREKAAKMRR 235
               98655444314554555568***********************999*9866666.......57777788999999999999999999999999877655 PP

  == domain 2    score: -0.9 bits;  conditional E-value: 4.8
  Opn4-aln 273 gackgngeslrqrqrlqsewkma.kiaLlvillfvLsWaPYsavaL 317
               +a+k ++   r++ + q+  k a k   +v+ +f++ W P+ ++ +
  K09G1.4d 619 RAIKHEHSLKRKVSKAQRKEKRAtKTLGVVVGVFLVCWVPFFVINI 664
               4555444444777776665555415555777788888888876654 PP

>> C56G3.1b  CE30923	WBGene00016984	status:Partially_confirmed	UniProt:Q8MQ94	protein_id:CCD63511.1
   #    score  bias  c-Evalue  i-Evalue hmmfrom  hmm to    alifrom  ali to    envfrom  env to     acc
 ---   ------ ----- --------- --------- ------- -------    ------- -------    ------- -------    ----
   1 !   39.8   4.5   2.5e-12   2.8e-10      74     205 ..      74     205 ..      68     211 .. 0.88

  Alignments for each domain:
  == domain 1    score: 39.8 bits;  conditional E-value: 2.5e-12
  Opn4-aln  74 GtviLlvGltGmLGnLlviYtfcrsrgLrtpanmfiinLavsDflmsftqaPvffasslykrWlfGetgCefYafcGalfgissmitltaialDrYlvitr 174
                tv +++ ++ ++Gn lvi + +r +++rt  n++i+nLa+s+ ++++t  P  +  s+  ++ +    C+f           s +t+ ++a+DrY  + +
  C56G3.1b  74 TTVYIIISVAAVIGNGLVIMAVVRKKTMRTNRNVLILNLALSNLILAITNIPFLWLPSIDFEFPYSRFFCKFANVLPGSNIYCSTLTISVMAIDRYYSVKK 174
               5899999*****************************************************************98877777788999***********9987 PP

  Opn4-aln 175 PLatiGvaskrraalvLlGvWLYaLaWsLPP 205
                  +       +a lv l +W+ +   sLP 
  C56G3.1b 175 LKIASNRKQCFHAVLVSLAIWIVSFILSLPL 205
               44433344444588899************95 PP

>> K09G1.4b  CE35994	WBGene00001053	locus:dop-2	status:Confirmed	UniProt:Q7JL11	protein_id:CAE53732.1
   #    score  bias  c-Evalue  i-Evalue hmmfrom  hmm to    alifrom  ali to    envfrom  env to     acc
 ---   ------ ----- --------- --------- ------- -------    ------- -------    ------- -------    ----
   1 !   40.2   8.0   1.9e-12   2.1e-10      76     273 ..      43     235 ..      38     247 .. 0.85
   2 ?   -0.4   2.6       3.5   3.8e+02     671     759 ..     349     426 ..     305     511 .. 0.51
   3 ?   -1.2   0.0         6   6.6e+02     273     317 ..     725     770 ..     715     819 .. 0.64

  Alignments for each domain:
  == domain 1    score: 40.2 bits;  conditional E-value: 1.9e-12
  Opn4-aln  76 viLlvGltGmLGnLlviYtfcrsrgLrtpanmfiinLavsDflmsftqaPv.ffasslykrWlfGetgCefYafcGalfgissmitltaialDrYlvitrP 175
                ++++ l  +LGnLlvi    r r+L+   n +i+ Lav+D l+++   P   +       W  G+  C+ Y  +    + +s++ l +i++DrY  +  P
  K09G1.4b  43 SLIVIPLITLLGNLLVIISVLRYRALQSAINFLILGLAVADLLVAIIVMPYaVYVYVTNGDWYLGNLMCDIYMASDVCCSTASILLLAVISFDRYRAVSLP 143
               56788999***************************************99941344555679**************************************** PP

  Opn4-aln 176 LatiGvask.rraalvLlGvWLYaLaWsLPPffGWsaYvPeGLLtsCsWDYmsftPavraYtmLLfCfvfflPLliiiycYififrairetgralqtfg 273
               +         +r   ++  +WL +L  + P  fG     P+     C +    f        +L     f +P +++++ Yi i  a++   +a +  +
  K09G1.4b 144 IQYSRQSQNvKRVWTLIAVIWLVSLTLASPMVFGVNVRPPDANPYECRFYNAEF-------SILSSMISFVIPCFLVLFVYIRIIIALKKREKAAKMRR 235
               98655444314554555568***********************999*9866666.......57777788999999999999999999999999877655 PP

  == domain 2    score: -0.4 bits;  conditional E-value: 3.5
  Opn4-aln 671 iehapvctsqattpllp.asaqppa.aaspsaaspplataaahtaiasasatapasspaesprpqassyspavaassapathtsysegpaa 759
               i+ a v t+++t+  ++ as  p+  a + s++sp  +++a              ++ + s+ p+as       +s+  ++  s se   +
  K09G1.4b 349 INAASVGTANSTAQSVAsASGMPAFfAQNISTTSPSSSSCAR-------------TTTTTSAIPKASDEREFGNSSTPRSSLESLSENVNV 426
               222333333322222210111111111111222222222222.............222333334443333332222222333334433332 PP

  == domain 3    score: -1.2 bits;  conditional E-value: 6
  Opn4-aln 273 gackgngeslrqrqrlqsewkma.kiaLlvillfvLsWaPYsavaL 317
               +a+k ++   r++ + q+  k a k   +v+ +f++ W P+ ++ +
  K09G1.4b 725 RAIKHEHSLKRKVSKAQRKEKRAtKTLGVVVGVFLVCWVPFFVINI 770
               4555444445777777665555515555777788888888876654 PP

>> K09G1.4c  CE45633	WBGene00001053	locus:dop-2	status:Partially_confirmed	protein_id:CBY85347.1
   #    score  bias  c-Evalue  i-Evalue hmmfrom  hmm to    alifrom  ali to    envfrom  env to     acc
 ---   ------ ----- --------- --------- ------- -------    ------- -------    ------- -------    ----
   1 !   40.2   8.0   1.9e-12   2.1e-10      76     273 ..      43     235 ..      38     247 .. 0.85
   2 ?   -1.2   0.0       6.1   6.7e+02     273     317 ..     734     779 ..     724     828 .. 0.64

  Alignments for each domain:
  == domain 1    score: 40.2 bits;  conditional E-value: 1.9e-12
  Opn4-aln  76 viLlvGltGmLGnLlviYtfcrsrgLrtpanmfiinLavsDflmsftqaPv.ffasslykrWlfGetgCefYafcGalfgissmitltaialDrYlvitrP 175
                ++++ l  +LGnLlvi    r r+L+   n +i+ Lav+D l+++   P   +       W  G+  C+ Y  +    + +s++ l +i++DrY  +  P
  K09G1.4c  43 SLIVIPLITLLGNLLVIISVLRYRALQSAINFLILGLAVADLLVAIIVMPYaVYVYVTNGDWYLGNLMCDIYMASDVCCSTASILLLAVISFDRYRAVSLP 143
               56788999***************************************99941344555679**************************************** PP

  Opn4-aln 176 LatiGvask.rraalvLlGvWLYaLaWsLPPffGWsaYvPeGLLtsCsWDYmsftPavraYtmLLfCfvfflPLliiiycYififrairetgralqtfg 273
               +         +r   ++  +WL +L  + P  fG     P+     C +    f        +L     f +P +++++ Yi i  a++   +a +  +
  K09G1.4c 144 IQYSRQSQNvKRVWTLIAVIWLVSLTLASPMVFGVNVRPPDANPYECRFYNAEF-------SILSSMISFVIPCFLVLFVYIRIIIALKKREKAAKMRR 235
               98655444314554555568***********************999*9866666.......57777788999999999999999999999999877655 PP

  == domain 2    score: -1.2 bits;  conditional E-value: 6.1
  Opn4-aln 273 gackgngeslrqrqrlqsewkma.kiaLlvillfvLsWaPYsavaL 317
               +a+k ++   r++ + q+  k a k   +v+ +f++ W P+ ++ +
  K09G1.4c 734 RAIKHEHSLKRKVSKAQRKEKRAtKTLGVVVGVFLVCWVPFFVINI 779
               4555444445777777665555515555777788888888876654 PP

>> F09B9.2a  CE15759	WBGene00006839	locus:unc-115	LIM domains	status:Confirmed	UniProt:Q19240	protein_id:CAA90057.1
   #    score  bias  c-Evalue  i-Evalue hmmfrom  hmm to    alifrom  ali to    envfrom  env to     acc
 ---   ------ ----- --------- --------- ------- -------    ------- -------    ------- -------    ----
   1 !   11.1   0.8    0.0012      0.13     970    1022 ..       4      57 ..       1      74 [. 0.85
   2 !   35.3   3.4   5.7e-11   6.3e-09     970    1076 ..     116     221 ..     100     236 .. 0.78

  Alignments for each domain:
  == domain 1    score: 11.1 bits;  conditional E-value: 0.0012
  Opn4-aln  970 lcakcntkilgevlhalrqtwhttcfvcaackkpfgnslfhledgepy.cekdy 1022
                 c  c  k  g+vl+a  + +h  cf c  c + +g++ f+    ++y c  d+
  F09B9.2a    4 KCDVCRKKCSGDVLKANDKYFHINCFQCKKCGRNLGETGFYTTPENAYlCPDDF 57  
                6999**********************************9999888877344444 PP

  == domain 2    score: 35.3 bits;  conditional E-value: 5.7e-11
  Opn4-aln  970 lcakcntki.lgevlhalrqtwhttcfvcaackkpfgnslfhledgepycekdyinlfstkchgcdfpveagdkfiealghtwhdtcficavchvnl.e 1066
                 ca c+  +  g+vl al  +wh+ cf c+ c   +    +  + g+p c +dy + f +kc+ c+  +  + k+++a g+ +h tc  c+ c   + +
  F09B9.2a  116 TCAACDQALhSGQVLLALGLSWHVYCFKCSECSAVLHGE-YMSHHGKPLCLRDYNEKFGVKCYECEKFI--AGKVLQAGGYKFHPTCARCSRCGSHFgD 211 
                599998776368999999999999999999999876544.44568999999999999999999999765..4589999999999999999999877536 PP

  Opn4-aln 1067 gqpfyskkdr 1076
                g+ +y + d 
  F09B9.2a  212 GEEMYMQGDE 221 
                8888887774 PP

>> C04F1.3  CE17366	WBGene00002989	locus:lim-7	homeobox protein	status:Partially_confirmed	UniProt:Q94160	protein_id:CCD
   #    score  bias  c-Evalue  i-Evalue hmmfrom  hmm to    alifrom  ali to    envfrom  env to     acc
 ---   ------ ----- --------- --------- ------- -------    ------- -------    ------- -------    ----
   1 !   38.2   1.5   7.9e-12   8.7e-10     968    1082 ..      53     172 ..      40     177 .. 0.82

  Alignments for each domain:
  == domain 1    score: 38.2 bits;  conditional E-value: 7.9e-12
  Opn4-aln  968 aplcakcntkilgevlhalr..qtwhttcfvcaackkpfg.nslfhledgepycekdyinlfstkchgcdfpveagdkfieal.ghtwhdtcficavch 1062
                 ++ca c  +i    +  +     +h+ c+ c+ c +p+  n   ++++g+ yc  dy  lf+t+c  c    +  d ++ a   +++h  cf c+ c 
   C04F1.3   53 MAVCAGCRLEISDRYFLRVNpnLEFHAQCLKCVQCSRPLDeNQTAFVKNGQTYCRDDYRRLFTTRCSRCHGDFDKTDLVMRAGpQNVFHLNCFACVACE 151 
                5689999999988776555411579*************973667899*******************************9999725689*********** PP

  Opn4-aln 1063 vnle.gqpfyskkdrplckkh 1082
                  l+ g+ f  k++   c+  
   C04F1.3  152 KRLQtGEEFQIKNNSLYCRSD 172 
                999737788888888888765 PP

>> F47D12.1a  CE30134	WBGene00001518	locus:gar-2	G-protein-linked acetylcholine receptor GAR-2	status:Confirmed	UniProt:
   #    score  bias  c-Evalue  i-Evalue hmmfrom  hmm to    alifrom  ali to    envfrom  env to     acc
 ---   ------ ----- --------- --------- ------- -------    ------- -------    ------- -------    ----
   1 !   37.5  14.8   1.3e-11   1.4e-09      76     264 ..      11     199 ..       3     219 .. 0.87

  Alignments for each domain:
  == domain 1    score: 37.5 bits;  conditional E-value: 1.3e-11
   Opn4-aln  76 viLlvGltGmLGnLlviYtfcrsrgLrtpanmfiinLavsDflmsftqaPvffassly.krWlfGetgCefYafcGalfgissmitltaialDrYlvitr 174
                 +L   ++ ++GnL v+  +   + +r p+n fi  La+sD l+ +   Pv+ a  l  ++W++G+  C+ +     +  ++s+ t+  i++DrY  + +
  F47D12.1a  11 FMLFLSIVTVIGNLAVLLSYYLDKNIRQPTNYFIFSLAISDLLIGLEGIPVYTAFYLNnNEWIWGDVLCDLWLSIDYIVCLASIYTVLGITVDRYYSVKK 110
                567888999**********************************************997258*************************************** PP

   Opn4-aln 175 PLatiGvaskrraalvLlGvWLY.aLaWsLPPffGWsaYvPeGLLtsCsWDYmsftPavraYtmLLfCfvfflPLliiiycYififraire 264
                P +        r  l+++ +WL  ++ +s+  +fG+  +   G +      Y+ f  +     m ++   ++  L++++y Y  i+ra + 
  F47D12.1a 111 PATYRNWRTPGRVVLIIIFIWLVpSILFSV-SIFGYGTFTGTGRILKETECYVQFMTNP-YLNMGMYISYYWTTLFVMLYLYWGIYRAAKK 199
                *999999***************83566666.699*********8755555566664332.23577777789999*************9876 PP

>> F47D12.1b  CE30135	WBGene00001518	locus:gar-2	G-protein-linked acetylcholine receptor GAR-2	status:Confirmed	UniProt:
   #    score  bias  c-Evalue  i-Evalue hmmfrom  hmm to    alifrom  ali to    envfrom  env to     acc
 ---   ------ ----- --------- --------- ------- -------    ------- -------    ------- -------    ----
   1 !   37.4  14.8   1.3e-11   1.4e-09      76     264 ..      11     199 ..       3     212 .. 0.87

  Alignments for each domain:
  == domain 1    score: 37.4 bits;  conditional E-value: 1.3e-11
   Opn4-aln  76 viLlvGltGmLGnLlviYtfcrsrgLrtpanmfiinLavsDflmsftqaPvffassly.krWlfGetgCefYafcGalfgissmitltaialDrYlvitr 174
                 +L   ++ ++GnL v+  +   + +r p+n fi  La+sD l+ +   Pv+ a  l  ++W++G+  C+ +     +  ++s+ t+  i++DrY  + +
  F47D12.1b  11 FMLFLSIVTVIGNLAVLLSYYLDKNIRQPTNYFIFSLAISDLLIGLEGIPVYTAFYLNnNEWIWGDVLCDLWLSIDYIVCLASIYTVLGITVDRYYSVKK 110
                567888999**********************************************997258*************************************** PP

   Opn4-aln 175 PLatiGvaskrraalvLlGvWLY.aLaWsLPPffGWsaYvPeGLLtsCsWDYmsftPavraYtmLLfCfvfflPLliiiycYififraire 264
                P +        r  l+++ +WL  ++ +s+  +fG+  +   G +      Y+ f  +     m ++   ++  L++++y Y  i+ra + 
  F47D12.1b 111 PATYRNWRTPGRVVLIIIFIWLVpSILFSV-SIFGYGTFTGTGRILKETECYVQFMTNP-YLNMGMYISYYWTTLFVMLYLYWGIYRAAKK 199
                *999999***************83566666.699*********8755555566664332.23577777788999*************9875 PP

>> C50F7.1b  CE04239	WBGene00016842	status:Partially_confirmed	UniProt:Q7YXG8	protein_id:CCD67449.1
   #    score  bias  c-Evalue  i-Evalue hmmfrom  hmm to    alifrom  ali to    envfrom  env to     acc
 ---   ------ ----- --------- --------- ------- -------    ------- -------    ------- -------    ----
   1 !   36.6  21.0   2.3e-11   2.5e-09      80     393 ..      39     352 ..      24     364 .. 0.76

  Alignments for each domain:
  == domain 1    score: 36.6 bits;  conditional E-value: 2.3e-11
  Opn4-aln  80 vGltGmLGnLlviYtfcrsrgLrtpanmfiinLavsDflmsftqaPvffasslykrWlfGetgCefYafcGalfgissmitltaialDrYlvitrPLatiG 180
               v +tG+LGn  v+ +    + L   ++ +i+ La++D ++ +   P     s++ +Wl+G+  C   +++ a  + +s+ tl+a++ DrYl i + L    
  C50F7.1b  39 VFFTGVLGNTFVVLAVWAHKNLNITTDYLILSLALADLFILWICLPTTLINSIFTEWLWGQFFCRLSTWANASTSFASVYTLVAVTADRYLAICHTLKYNT 139
               679************************************************************************************************** PP

  Opn4-aln 181 vaskrraalvLlGvWLYaLaWsLPPffGWsaYvPeGLLtsCsWDYmsftPav..raYtmLL.fCfvfflPLliiiycYififrairetgralqtfgackgn 278
                  +  + +v+  vWL a  + +P ++ +   v +      s+ Y   t +   + Y + + +   f +P  +i   Y  if  +  t       ++    
  C50F7.1b 140 SWDREYTKYVIFAVWLVAAIFGIPNWYNYDLIVWQ----EGSYGYRLCTSQTdqKLYFLFVnLLLAFIVPFGLISGLYTRIFITV-STH------RSLAVD 229
               *************************9999999853....4577887766665113444322123446667666666666666544.344......444433 PP

  Opn4-aln 279 geslrqrqrlqsewkmakiaLlvillfvLsWaP.Ysava.LvafagyahvL....tPymssvPaviakasaihnPiiYaithPkYrvaiaqhl..PCL... 368
               +++  +  r++   ++a ++L vi++f   W P Y     +  fa     L    +  +  +   ++  s+  nPiiY     kYr a    l  PC    
  C50F7.1b 230 ARARED--RVK--LRVATMMLTVIIVFACCWLPlYCIFTyFFFFADQRSDLfqitSMLIRPIFQWMSLLSSSLNPIIYIAYSHKYRRAFKSILlmPCKtry 326
               443333..433..578*****************5555552445676554441110233344455677889999*****88888*****9875334997333 PP

  Opn4-aln 369 .gvllgvsrrrsrpypsYrsthrstl 393
                +v  ++ rr+sr ++s  +   s +
  C50F7.1b 327 eRVRSTILRRHSRGFKSTATISMSNF 352
               35777788889988888666665555 PP

>> F35G8.1  CE39498	WBGene00018067	G-protein coupled receptor	status:Partially_confirmed	UniProt:Q20067	protein_id:CCD70
   #    score  bias  c-Evalue  i-Evalue hmmfrom  hmm to    alifrom  ali to    envfrom  env to     acc
 ---   ------ ----- --------- --------- ------- -------    ------- -------    ------- -------    ----
   1 !   36.7   8.7   2.1e-11   2.3e-09      58     290 ..      12     245 ..       6     261 .. 0.84

  Alignments for each domain:
  == domain 1    score: 36.7 bits;  conditional E-value: 2.1e-11
  Opn4-aln  58 vpfptvDvPdhahYtlGtviLlvGltGmLGnLlviYtfcrsrgLrtpanmfiinLavsDflm.sftqaPvffas.slykr.WlfGetgCefYafcGalfgi 155
                 +p +D+  h    l     lvG   ++GnL v+ + +  r ++t +n+fi  ++ +D ++ sf     + +  + y+r W fG+  C + +    l  +
   F35G8.1  12 CEYPAIDIGIHMKTLLAVGYGLVGALSLVGNLAVLLIVICRREMQTVTNIFISSVSAADLVItSFS---LWATPlAYYQRvWHFGKYMCYMVSIIQGLSLM 109
               5699********999999999*************9998888******************8753554...333321234435*************9999999 PP

  Opn4-aln 156 ssmitltaialDrYlvitrPLatiGvaskrraalvLlGvWLYaLaWsLPPffGWsaYvPe.GLLtsC..sWDYmsftPavraYtmLLfCfvfflPLliiiy 253
                  +tl a+alDrY  +  P      +sk+   l++ G+W+   a  L P+     +v   G    C  sWD+      +  Y + ++     +PL++i  
   F35G8.1 110 WVPLTLAAVALDRYSLVASPFRQ--PMSKKTCLLIIAGIWMGGFA-VLSPMIRMVDFVDSyGPCHFCleSWDHDKQHYRL-FYGLSVLVIRSAIPLVLISL 206
               999*****************986..69*****************9.5999999999996437777776799987654433.477777777889******** PP

  Opn4-aln 254 cYififrairetgralqtfgackgngesl..rqrqrlqs 290
               c+  i   +    + +qt+++  + ++s   r++qrlq+
   F35G8.1 207 CHWRIAVILNTQTKKFQTLRSASTVTQSTdiRRKQRLQT 245
               *****999998899**********999988899****96 PP

>> F47D12.1c  CE24987	WBGene00001518	locus:gar-2	G-protein-linked acetylcholine receptor GAR-2	status:Partially_confirme
   #    score  bias  c-Evalue  i-Evalue hmmfrom  hmm to    alifrom  ali to    envfrom  env to     acc
 ---   ------ ----- --------- --------- ------- -------    ------- -------    ------- -------    ----
   1 !   37.2  14.8   1.6e-11   1.8e-09      76     264 ..      11     199 ..       3     211 .. 0.87

  Alignments for each domain:
  == domain 1    score: 37.2 bits;  conditional E-value: 1.6e-11
   Opn4-aln  76 viLlvGltGmLGnLlviYtfcrsrgLrtpanmfiinLavsDflmsftqaPvffassly.krWlfGetgCefYafcGalfgissmitltaialDrYlvitr 174
                 +L   ++ ++GnL v+  +   + +r p+n fi  La+sD l+ +   Pv+ a  l  ++W++G+  C+ +     +  ++s+ t+  i++DrY  + +
  F47D12.1c  11 FMLFLSIVTVIGNLAVLLSYYLDKNIRQPTNYFIFSLAISDLLIGLEGIPVYTAFYLNnNEWIWGDVLCDLWLSIDYIVCLASIYTVLGITVDRYYSVKK 110
                567888999**********************************************997258*************************************** PP

   Opn4-aln 175 PLatiGvaskrraalvLlGvWLY.aLaWsLPPffGWsaYvPeGLLtsCsWDYmsftPavraYtmLLfCfvfflPLliiiycYififraire 264
                P +        r  l+++ +WL  ++ +s+  +fG+  +   G +      Y+ f  +     m ++   ++  L++++y Y  i+ra + 
  F47D12.1c 111 PATYRNWRTPGRVVLIIIFIWLVpSILFSV-SIFGYGTFTGTGRILKETECYVQFMTNP-YLNMGMYISYYWTTLFVMLYLYWGIYRAAKK 199
                *999999***************83566666.699*********8755555566664332.23577777788999*************9875 PP

>> ZC64.4  CE25675	WBGene00002987	locus:lim-4	LIM-homeodomain	status:Confirmed	UniProt:Q23380	protein_id:CCD71434.1
   #    score  bias  c-Evalue  i-Evalue hmmfrom  hmm to    alifrom  ali to    envfrom  env to     acc
 ---   ------ ----- --------- --------- ------- -------    ------- -------    ------- -------    ----
   1 !   36.0   3.1   3.5e-11   3.9e-09     905    1026 ..      91     226 ..      33     247 .. 0.66

  Alignments for each domain:
  == domain 1    score: 36.0 bits;  conditional E-value: 3.5e-11
  Opn4-aln  905 assrtplcghcnnvirgpflval.grswhpeeftcaycktsladvcfveeqnnvycercyeqf...........faplcakcntkilge..vlhalrqt 989 
                  +   +c +c+  i+  f++++ gr++h + + c+ c+  l++ cf +++   yc+ cy +            + p ca c+  i +   v +a   +
    ZC64.4   91 PDAVIVICTQCQHQIQDKFFLSIdGRNYHENCLQCSTCENPLSNKCFYKDK-TFYCKGCYFRThvtstasscreLGPKCASCDRTIQATdwVRRARNYV 188 
                444556777777777776554433777887778888888888888877654.56777777543111111111113467777776665432266666677 PP

  Opn4-aln  990 whttcfvcaackkpfgn.slfhledgepycekdyinlf 1026
                +h +cf c  ck+ ++    + l++g+  c++ +++l+
    ZC64.4  189 YHLACFSCNQCKRQLSTgEEYALQEGNLLCKQHFLELV 226 
                78888888888777755145677777777777777765 PP

>> Y54E2A.1  CE31259	WBGene00013187	7 transmembrane receptor (rhodopsin family)	status:Confirmed	UniProt:O62059	protein_
   #    score  bias  c-Evalue  i-Evalue hmmfrom  hmm to    alifrom  ali to    envfrom  env to     acc
 ---   ------ ----- --------- --------- ------- -------    ------- -------    ------- -------    ----
   1 !   35.5   9.5   5.2e-11   5.7e-09      76     199 ..      78     201 ..      72     208 .. 0.95

  Alignments for each domain:
  == domain 1    score: 35.5 bits;  conditional E-value: 5.2e-11
  Opn4-aln  76 viLlvGltGmLGnLlviYtfcrsrgLrtpanmfiinLavsDflmsftqaPvffasslykrWlfGetgCefYafcGalfgissmitltaialDrYlvitrPL 176
                 L v l+G +Gn +vi++  r + +r  +n+f+  L+ +D  + +   P+ f   + + W  G  +C    +   +    s++t+t i+++r+l i  P+
  Y54E2A.1  78 LYLTVFLVGTIGNSMVIFVVNRFKRMRNVTNIFLASLSTADLCLIWFCVPIMFMKYMSHTWSMGRFACYSVHYIQQFTCFCSVLTMTMISFERFLAIAYPM 178
               568899*********************************************************************************************** PP

  Opn4-aln 177 atiGvaskrraalvLlGvWLYaL 199
                 i   s  ra  v+l +W+ + 
  Y54E2A.1 179 RNIWFSSIGRAKKVILLIWMSSA 201
               *******************9765 PP

>> C25G6.5  CE04086	WBGene00016110	locus:npr-11	G-protein coupled receptor (family 1)	status:Partially_confirmed	UniProt
   #    score  bias  c-Evalue  i-Evalue hmmfrom  hmm to    alifrom  ali to    envfrom  env to     acc
 ---   ------ ----- --------- --------- ------- -------    ------- -------    ------- -------    ----
   1 !   31.4  19.3   8.5e-10   9.3e-08      69     359 ..      38     334 ..      26     352 .. 0.77

  Alignments for each domain:
  == domain 1    score: 31.4 bits;  conditional E-value: 8.5e-10
  Opn4-aln  69 ahYtlGtviLlvGltGmLGnLlviYtfcrsrgLrtpanmfiinLavsDflmsftqaPvffasslykrWlfGetgCefYafcGalfg...issmitltaial 166
                 Y +    +l+ l G +Gn l i + + + ++rt  n fi+nLa+sDf++ +  aP      ly  W f  t C+    +G+l g     s  ++ +ia+
   C25G6.5  38 FGYFITFAYMLIILFGAIGNFLTIIVVILNPAMRTTRNFFILNLALSDFFVCIVTAPTTLYTVLYMFWPFSRTLCKI---AGSLQGfniFLSTFSIASIAV 135
               5577777788999**************************************************************97...56665411146888999**** PP

  Opn4-aln 167 DrYlvitrPLatiGvaskrraal.vLlGvWLYaLaWsLPPffGWsaYvPeGLLtsCs............WDYmsftPavraYtmLLfCfvfflPLliiiyc 254
               DrY+ i  P        ++  ++   + +W+ +L  ++P +   s   P  +  sC             W+ m    +  +Yt+ ++   + +PL+ ++++
   C25G6.5 136 DRYVLIIFPTKRE---RQQNLSFcFFIMIWVISLILAVP-LLQASDLTPVFVEPSCDlalyicheqneiWEKMII--SKGTYTLAVLITQYAFPLFSLVFA 230
               *******997543...3333333145679****999986.66778888888888886211111122222444433..456899988888888999999999 PP

  Opn4-aln 255 YififrairetgralqtfgackgngeslrqrqrlqsewkmakiaLlvillfvLsWaPYsavaLvafagyahvLtPymssvPaviakasaihnPiiYaithP 355
               Y  i + ++    a ++   +  ++ s r+r  +++  +   + + v+ +f ++W P  +  +          +    s+   +a  sa  nP+iYa    
   C25G6.5 231 YSRIAHRMKLRF-ANRNQNVTTNTNTSQRRRSVVERQRRTHLLLVCVVAVFAVAWLPLNVFHIFNTFELVNSFSVTTFSICHCLAMCSACLNPLIYAFFNH 330
               999877665443.4445555555566667777777777777777778999********999887666666667777789******************9888 PP

  Opn4-aln 356 kYrv 359
                +r+
   C25G6.5 331 NFRI 334
               8887 PP

>> T27D1.3  CE43181	WBGene00012084	locus:npr-15	G-protein coupled receptor	status:Partially_confirmed	UniProt:Q09638	pro
   #    score  bias  c-Evalue  i-Evalue hmmfrom  hmm to    alifrom  ali to    envfrom  env to     acc
 ---   ------ ----- --------- --------- ------- -------    ------- -------    ------- -------    ----
   1 !   31.0  14.3   1.1e-09   1.3e-07      79     364 ..      15     315 ..       9     322 .. 0.77

  Alignments for each domain:
  == domain 1    score: 31.0 bits;  conditional E-value: 1.1e-09
  Opn4-aln  79 lvGltGmLGnLlviYtfcrsrgLrtp.anmfiinLavsDfl.msftq....aPvffasslykrWlfGetgCefYafcGalfgissmitltaialDrYlvit 173
               +  ++G++Gn++viY+    r +r    n++++nLav+D   + ft      Pvff s     Wlf    C    +   +f  +s+ t + + ++rY+ i 
   T27D1.3  15 ILSVVGIIGNVIVIYAIAGDRNMRKSvMNILLLNLAVADLAnLIFTIpewiPPVFFGST---DWLFPSFLCPVCRYLECVFLFASISTQMIVCIERYIAIV 112
               55679******************97627***********85356775223369****96...9************************************** PP

  Opn4-aln 174 rPLatiGvaskrraalvLlGvWLYaLaWsLPPffGWsa.YvPeG...........LLtsCsWDYmsftPavraYtmLLfCfvfflPLliiiycYififrai 262
                P+ +  + s+r   + +l  W++   ++  P+  W +    +            L   Cs   +      + Y +  f   +f+P +ii   Y  + + +
   T27D1.3 113 LPMQARQLCSRRNVLITVLVDWIFVACFA-SPYAVWHSvKTKDRntnslrfklfqLSATCSNT-VGKSTWWQGYKLTEFLAFYFVPCFIITVVYTKVAKCL 211
               *************99999999**987766.566667550444431111111111133345533.3333445789998888899999999999999999999 PP

  Opn4-aln 263 retgralqt.fgackgngeslrqrqrlqsewkmakiaLlvillfvLsWaPYsavaLvafagyahvLtPy..mssvPaviakasaihnPiiYaithPkYrva 360
                    +lq+  ++c  n+ s r    l++   + k+ +  + ++ + ++P  ++ L        +  Py  +      +a   +  nP++Y +   k+r  
   T27D1.3 212 WCKDPTLQCeTRSCLDNKSSSRSSDALRTRRNVVKMLIACVAVYFVCYSPIQVIFLSKAVLNVTIHPPYdfI-LLMNALAMTCSASNPLLYTLFSQKFRRR 311
               999999997469999999999999999999999999999999999999999888887766666777777322.2333445555557999999988888876 PP

  Opn4-aln 361 iaqh 364
               +   
   T27D1.3 312 LRDV 315
               6555 PP

>> F31B9.1  CE17727	WBGene00009278	7 transmembrane receptor (rhodopsin family)	status:Partially_confirmed	UniProt:O62189
   #    score  bias  c-Evalue  i-Evalue hmmfrom  hmm to    alifrom  ali to    envfrom  env to     acc
 ---   ------ ----- --------- --------- ------- -------    ------- -------    ------- -------    ----
   1 !   33.5  12.3   2.1e-10   2.3e-08      66     359 ..      55     339 ..       3     390 .. 0.81

  Alignments for each domain:
  == domain 1    score: 33.5 bits;  conditional E-value: 2.1e-10
  Opn4-aln  66 PdhahYtlGtviLlvGltGmLGnLlviYtfcrsrgLrt.panmfiinLavsDflmsftqaPvffasslykrWlfGetgCefYafcGalfgissmitltaia 165
               P     ++G v +++  +G++Gn+ ++++    r L     n f++nLa++D    +  +P      + + Wl  + +C    f    f  +s++  +ai 
   F31B9.1  55 PKLYFIVFGLVFMIIICAGVIGNIFIVFVILMDRKLMSsSVNQFLLNLAIADLGNLIFCSPDAILVLIDRGWLLPNFACHLLRFLQEYFLYASVLLQMAIG 155
               6666678899**********************999976157***********9888888999999999********************************* PP

  Opn4-aln 166 lDrYlvitrPLatiGvaskrraalvLlGvWLYaLaWsLPPffGWsaYvPeGLLtsCsWDYmsftPavraYtmLLfC.fvfflPLliiiycYififrairet 265
               ++r+l i  P+  +   s + +  vL GvW  a  ++  P+f +   v   L   C W  +s   + r+Y         + +PL+ +   Y  + r +   
   F31B9.1 156 VERFLAICSPMR-MQRFSTKTTISVLAGVWCVAACFA-SPYFLYQGIVFHKL-YFCFWKGISH--KTRTYFKYCELiVLYAIPLVFLTTLYSIMCRVLWGN 251
               **********96.6788999999********998876.67899999999876.57****9997..456654443330345699999999999999998765 PP

  Opn4-aln 266 gralqtfgackgngeslrqrqrlqsewkmakiaLlvillfvLsWaPYsava.LvafagyahvLtPymssvPaviakasaihnPiiYaithPkYrv 359
                   +   a ++++e++ + +r      + k+ ++ +ll+ L + P  +   L     ++  L  ++     v++  s+  nPi+Y i    +r+
   F31B9.1 252 ED--NHNIANHSQQEAILKLRR-----SVVKMLIISMLLYFLCYTPIQVLFmLEKILDHSVQLPQWLRLLLNVLSVMSSSTNPIVYIICCRHFRL 339
               52..223344455555555544.....6778889999*********9987615578899999999***********************9888776 PP

>> C40H5.5b  CE43132	WBGene00006654	locus:ttx-3	status:Confirmed	UniProt:B6VQ91	protein_id:CAR97817.1
   #    score  bias  c-Evalue  i-Evalue hmmfrom  hmm to    alifrom  ali to    envfrom  env to     acc
 ---   ------ ----- --------- --------- ------- -------    ------- -------    ------- -------    ----
   1 !   32.4   7.6   4.3e-10   4.7e-08     969    1084 ..      80     197 ..      48     203 .. 0.86

  Alignments for each domain:
  == domain 1    score: 32.4 bits;  conditional E-value: 4.3e-10
  Opn4-aln  969 plcakcntkilgevlhal.rqtwhttcfvcaackkpfgns.lfhledgepycekdyinlfstkchgcdfpveagdkfiealghtwhdtcficavchvnl 1065
                  c+ c   i+ + + ++  + +h  c+ c  c  pf  s   ++ dg   c  d+ + +   c+ c++p++  d +++a    +h +cf+c +c ++l
  C40H5.5b   80 NQCCLCTFAIVDKEISVVdGKYYHNNCLRCQMCDIPFEYSdKCYVRDGVFLCRADHAKRYQKCCRKCEIPLNREDMVMKAKEMIFHHACFVCFICGIKL 178 
                56888888888765555516789**************98736799****************************************************** PP

  Opn4-aln 1066 egqpfyskkdrplckkhah 1084
                +   +y+   +     hah
  C40H5.5b  179 NPGDYYTMSPQGHLYCHAH 197 
                **99998877666666665 PP

>> C40H5.5a  CE27107	WBGene00006654	locus:ttx-3	LIM domain containing proteins (2 domains), homeobox protein (lim subfam
   #    score  bias  c-Evalue  i-Evalue hmmfrom  hmm to    alifrom  ali to    envfrom  env to     acc
 ---   ------ ----- --------- --------- ------- -------    ------- -------    ------- -------    ----
   1 !   32.1   7.6   5.2e-10   5.7e-08     969    1084 ..     108     225 ..      79     231 .. 0.86

  Alignments for each domain:
  == domain 1    score: 32.1 bits;  conditional E-value: 5.2e-10
  Opn4-aln  969 plcakcntkilgevlhal.rqtwhttcfvcaackkpfgns.lfhledgepycekdyinlfstkchgcdfpveagdkfiealghtwhdtcficavchvnl 1065
                  c+ c   i+ + + ++  + +h  c+ c  c  pf  s   ++ dg   c  d+ + +   c+ c++p++  d +++a    +h +cf+c +c ++l
  C40H5.5a  108 NQCCLCTFAIVDKEISVVdGKYYHNNCLRCQMCDIPFEYSdKCYVRDGVFLCRADHAKRYQKCCRKCEIPLNREDMVMKAKEMIFHHACFVCFICGIKL 206 
                56888888888765555516789**************98736799****************************************************** PP

  Opn4-aln 1066 egqpfyskkdrplckkhah 1084
                +   +y+   +     hah
  C40H5.5a  207 NPGDYYTMSPQGHLYCHAH 225 
                **99998877666666665 PP

>> T02D1.6  CE30684	WBGene00011372	7 transmembrane receptor (rhodopsin family)	status:Partially_confirmed	UniProt:O45725
   #    score  bias  c-Evalue  i-Evalue hmmfrom  hmm to    alifrom  ali to    envfrom  env to     acc
 ---   ------ ----- --------- --------- ------- -------    ------- -------    ------- -------    ----
   1 !   31.0   2.0   1.2e-09   1.3e-07      76     175 ..      66     172 ..      60     180 .. 0.82

  Alignments for each domain:
  == domain 1    score: 31.0 bits;  conditional E-value: 1.2e-09
  Opn4-aln  76 viLlvGltGmLGnLlviYtfcr.......srgLrt..panmfiinLavsDflmsftqaPvffasslykrWlfGetgCefYafcGalfgissmitltaialD 167
               v +l  ++G+ Gn  +i t +r        r  r    a ++i  L v Df+ms+   P    s +   W+fG t C+ +   G++  i+s   +ta+++D
   T02D1.6  66 VFVLCFIVGVCGNSSII-TIIRgvvedrrKRMKRHgdNAILYIGALCVCDFVMSLSLPPAILDS-VIGFWIFGTTMCKVHHVFGSVGRIASTFLITAMSFD 164
               45566678888987665.66777777777666665114558999*************9998865.6689******************************** PP

  Opn4-aln 168 rYlvitrP 175
               rY+ +  P
   T02D1.6 165 RYVAVCYP 172
               **999877 PP

>> T21B4.4a  CE40126	WBGene00011878	adenosine A1 receptor	status:Confirmed	UniProt:Q1ZXT2	protein_id:CAJ85775.1
   #    score  bias  c-Evalue  i-Evalue hmmfrom  hmm to    alifrom  ali to    envfrom  env to     acc
 ---   ------ ----- --------- --------- ------- -------    ------- -------    ------- -------    ----
   1 !   31.2  16.2   9.9e-10   1.1e-07      86     361 ..      20     288 ..       7     320 .. 0.82

  Alignments for each domain:
  == domain 1    score: 31.2 bits;  conditional E-value: 9.9e-10
  Opn4-aln  86 LGnLlviYtfcrsrgLrtpanmfiinLavsDflmsftqaPvffasslykrWlfGetgCefYafcGalfgissmitltaialDrYlvitrPLatiGvaskrr 186
                 nLlv+++++rs+ +rt +n +i  La+ Dfl      P    s + ++      gC f      ++   s   + aia+D+Y+ i      i    ++r
  T21B4.4a  20 FSNLLVLWVYVRSKHVRTVTNTYIFSLALTDFLAGALGIPLTVVSVMTRKP-RTFYGCLFVHLILCILCTISTFHMLAIAIDKYVTICCR-DRIFSSRRKR 118
               67****************************************999998764.33479*******9999999*************999754.5676667778 PP

  Opn4-aln 187 aalvLlGvWLYaLaWsLPPffGWsaYvPeGLLtsCsWDYmsftPavraYtmLLfCfvf...flPLliiiycYififrairetgralqtfgackgngeslrq 284
               a ++L   W+  L  ++ P+f    +     L     +   ft  v  Y  L++   f   + P  ii+  Y  i+  ir   + ++++       +s  +
  T21B4.4a 119 AIFLLTTSWILGLLVAILPLFNVFGFAETQSLFIENGEMCHFTMVVD-YRYLVYVIFFstiLAPTAIIVLLYSSIYSRIRTEEKQVKCLLR-----QS-ER 212
               88899999***********9999999988888888889999998774.554444332212256999**************99977666532.....33.45 PP

  Opn4-aln 285 rqrlqsewkmakiaLlvillfvLsWaPYsavaLvafagyahvLtPymssvPaviakasaihnPiiYaithPkYrvai 361
                +r+    k+ +i L+ ++ + + W P   +  + +          +     +++  s   nP+iYa   P ++ a+
  T21B4.4a 213 ERRMAGRRKLIRILLILVVSYGICWYPLYIINTIDYFWPEFS-INSLTLWTVIMSHMSCALNPLIYAYGMPGFKKAL 288
               679************************999988887543333.33444455688999**********9999998886 PP

>> T23C6.5  CE35783	WBGene00020727	G-protein coupled receptor	status:Partially_confirmed	UniProt:O02043	protein_id:CCD61
   #    score  bias  c-Evalue  i-Evalue hmmfrom  hmm to    alifrom  ali to    envfrom  env to     acc
 ---   ------ ----- --------- --------- ------- -------    ------- -------    ------- -------    ----
   1 !   29.8   4.9   2.6e-09   2.8e-07      69     181 ..      12     127 ..       6     150 .. 0.89

  Alignments for each domain:
  == domain 1    score: 29.8 bits;  conditional E-value: 2.6e-09
  Opn4-aln  69 ahYtlGtviLlvGltGmLGnLlviYtfcrsrgLrtpanmfiinLavsDflm...sftqaPvffasslykrWlfGetgCefYafcGalfgissmitltaial 166
               +h+ l    L v l+ ++GnL+++ +f+  + +r   n f+ nL v+D ++    + q  v f    + rW fG+  C  Y +   +    s   l+ +++
   T23C6.5  12 VHFLLCVSYLFVFLATIIGNLIILLVFFSQKRVRSVPNFFLANLTVADLFVgifCVLQNAVNFVFQGHGRWPFGKVLCYSYIYVLHFIPNVSAGILVLVSV 112
               6999********************************************986222568**************************999999999999****** PP

  Opn4-aln 167 DrYlvitrPLatiGv 181
               +r + + rPL     
   T23C6.5 113 ERLIAVLRPLRVRRA 127
               *********976555 PP

>> F56B6.5a  CE31186	WBGene00006864	locus:npr-16	G-protein coupled receptor	status:Confirmed	UniProt:Q22995	protein_id:C
   #    score  bias  c-Evalue  i-Evalue hmmfrom  hmm to    alifrom  ali to    envfrom  env to     acc
 ---   ------ ----- --------- --------- ------- -------    ------- -------    ------- -------    ----
   1 !   18.4   5.4   7.4e-06   0.00082      75     205 ..      15     143 ..       3     148 .. 0.88
   2 !   17.5   6.5   1.4e-05    0.0015     238     401 ..     186     344 ..     171     350 .. 0.81

  Alignments for each domain:
  == domain 1    score: 18.4 bits;  conditional E-value: 7.4e-06
  Opn4-aln  75 tviLlvGltGmLGnLlviYtfcrsrgLrtpanmfiinLavsDflmsftqaPvffasslykrWlfGetgCefYafcGalfgissmitltaialDrYlvitrP 175
               t +Llv l  +  nL++i   +    Lr  +n+++i L ++Df+       v  +s   k W fG t C  +  + a    +s++ ++ +a DrY+ + + 
  F56B6.5a  15 THLLLVALGSV--NLIIILLIITRPYLRSITNVYMIGLCLADFIYLADLILVAATSLNGKSWPFGPTICHLFHGTEATGKYASVLFVVLLAADRYIAMCKS 113
               44677777655..9***999999999*****************99877777777777789*************************************9997 PP

  Opn4-aln 176 LatiGvaskrraalvLlGv.WLYaLaWsLPP 205
                   G     r+a+ L G+ W+ a   sLP 
  F56B6.5a 114 -DLCGRYRTYRTAIFLSGLaWIAAFICSLPL 143
               .457999***********76*********95 PP

  == domain 2    score: 17.5 bits;  conditional E-value: 1.4e-05
  Opn4-aln 238 LLfCfvfflPLliiiycYififrairetgralqtfgackgngeslrqrqrlqsewkmakiaLlvillfvLsWaPYsavaLvafagyahvLtPymssvPavi 338
               +    +f lP l+i ycY  +f  +re  +     +  + n++s   +qr+ + ++       v+l+++L W+P+    L +      + t  m  +  +i
  F56B6.5a 186 VCSVMIFILPGLVIFYCYYHVFCKLREAAK---GSRRLHRNKRSRSSYQRVTRSVQ------RVVLFHLLCWSPFWLFNLFSAIFRVRITTQLMRIIVNII 277
               455678*********************995...55666677788888888877654......58999**************999999*********99999 PP

  Opn4-aln 339 a...kasaihnPiiYaithPkYrvaiaqhlPCLgvllgvsrrrsrpyp...sYrsthrstlssqasdls 401
                         nP++Ya     +r a    l   +   +vs++ +rp p     rst  st   ++s+l 
  F56B6.5a 278 HlfpYVNCALNPVLYAYRAENFRTAFKSLLFWSR--RSVSSKLNRPLPlpeDVRSTSASTYYRNSSNLD 344
               7222456778***************998886655..467777666664333689999999999999986 PP

>> F56B6.5b  CE39375	WBGene00006864	locus:npr-16	status:Confirmed	UniProt:Q2V4S5	protein_id:CCD64322.1
   #    score  bias  c-Evalue  i-Evalue hmmfrom  hmm to    alifrom  ali to    envfrom  env to     acc
 ---   ------ ----- --------- --------- ------- -------    ------- -------    ------- -------    ----
   1 !   18.4   5.4   7.2e-06    0.0008      75     205 ..      15     143 ..       3     148 .. 0.88
   2 !   17.0   5.4     2e-05    0.0022     238     400 ..     186     337 ..     171     343 .. 0.76

  Alignments for each domain:
  == domain 1    score: 18.4 bits;  conditional E-value: 7.2e-06
  Opn4-aln  75 tviLlvGltGmLGnLlviYtfcrsrgLrtpanmfiinLavsDflmsftqaPvffasslykrWlfGetgCefYafcGalfgissmitltaialDrYlvitrP 175
               t +Llv l  +  nL++i   +    Lr  +n+++i L ++Df+       v  +s   k W fG t C  +  + a    +s++ ++ +a DrY+ + + 
  F56B6.5b  15 THLLLVALGSV--NLIIILLIITRPYLRSITNVYMIGLCLADFIYLADLILVAATSLNGKSWPFGPTICHLFHGTEATGKYASVLFVVLLAADRYIAMCKS 113
               44677777655..9***999999999*****************99877777777777789*************************************9997 PP

  Opn4-aln 176 LatiGvaskrraalvLlGv.WLYaLaWsLPP 205
                   G     r+a+ L G+ W+ a   sLP 
  F56B6.5b 114 -DLCGRYRTYRTAIFLSGLaWIAAFICSLPL 143
               .457999***********76*********95 PP

  == domain 2    score: 17.0 bits;  conditional E-value: 2e-05
  Opn4-aln 238 LLfCfvfflPLliiiycYififrairetgralqtfgackgngeslrqrqrlqsewkmakiaLlvillfvLsWaPYsavaLvafagyahvLtPymssvPavi 338
               +    +f lP l+i ycY  +f  +re  +     +  + n++s   +qr+ + ++       v+l+++L W+P+    L +      + t  m  +  +i
  F56B6.5b 186 VCSVMIFILPGLVIFYCYYHVFCKLREAAK---GSRRLHRNKRSRSSYQRVTRSVQ------RVVLFHLLCWSPFWLFNLFSAIFRVRITTQLMRIIVNII 277
               455678*********************995...55666677788888888877654......58999*************9999999999*****999999 PP

  Opn4-aln 339 a...kasaihnPiiYaithPkYrvaiaqhlPCLgvllgvsrrrsrpyp.sYrsthrstlssqasdl 400
                         nP++Ya     +r a         +l+  +r+r  p p   rst  st   ++s+l
  F56B6.5b 278 HlfpYVNCALNPVLYAYRAENFRTAFKS------LLFWSRRNRPLPLPeDVRSTSASTYYRNSSNL 337
               7222456778******999999999753......23333333444444246777777777777776 PP

>> T21B4.4b  CE40127	WBGene00011878	status:Confirmed	UniProt:Q1ZXT1	protein_id:CAJ85776.1
   #    score  bias  c-Evalue  i-Evalue hmmfrom  hmm to    alifrom  ali to    envfrom  env to     acc
 ---   ------ ----- --------- --------- ------- -------    ------- -------    ------- -------    ----
   1 !   28.8  17.7   5.2e-09   5.7e-07      86     361 ..      20     288 ..       7     294 .. 0.81

  Alignments for each domain:
  == domain 1    score: 28.8 bits;  conditional E-value: 5.2e-09
  Opn4-aln  86 LGnLlviYtfcrsrgLrtpanmfiinLavsDflmsftqaPvffasslykrWlfGetgCefYafcGalfgissmitltaialDrYlvitrPLatiGvaskrr 186
                 nLlv+++++rs+ +rt +n +i  La+ Dfl      P    s + ++      gC f      ++   s   + aia+D+Y+ i      i    ++r
  T21B4.4b  20 FSNLLVLWVYVRSKHVRTVTNTYIFSLALTDFLAGALGIPLTVVSVMTRKP-RTFYGCLFVHLILCILCTISTFHMLAIAIDKYVTICCR-DRIFSSRRKR 118
               67****************************************999998764.33479*******9999999*************999754.5676667778 PP

  Opn4-aln 187 aalvLlGvWLYaLaWsLPPffGWsaYvPeGLLtsCsWDYmsftPavraYtmLLfCfvf...flPLliiiycYififrairetgralqtfgackgngeslrq 284
               a ++L   W+  L  ++ P+f    +     L     +   ft  v  Y  L++   f   + P  ii+  Y  i+  ir   + ++++       +s  +
  T21B4.4b 119 AIFLLTTSWILGLLVAILPLFNVFGFAETQSLFIENGEMCHFTMVVD-YRYLVYVIFFstiLAPTAIIVLLYSSIYSRIRTEEKQVKCLLR-----QS-ER 212
               88899999***********9999999988888888889999998774.554444332212256999**************99977666532.....33.45 PP

  Opn4-aln 285 rqrlqsewkmakiaLlvillfvLsWaPYsavaLvafagyahvLtPymssvPaviakasaihnPiiYaithPkYrvai 361
                +r+    k+ +i L+ ++ + + W P   +  + +          +     +++  s   nP+iYa   P ++ a+
  T21B4.4b 213 ERRMAGRRKLIRILLILVVSYGICWYPLYIINTIDYFWPEFS-INSLTLWTVIMSHMSCALNPLIYAYGMPGFKKAL 288
               679************************999988877543333.33444455688999999*******9999988775 PP

>> C26C6.6  CE05315	WBGene00007740	lim domains	status:Partially_confirmed	UniProt:Q18208	protein_id:CAA96598.1
   #    score  bias  c-Evalue  i-Evalue hmmfrom  hmm to    alifrom  ali to    envfrom  env to     acc
 ---   ------ ----- --------- --------- ------- -------    ------- -------    ------- -------    ----
   1 !   28.6   3.1   5.9e-09   6.5e-07     918    1007 ..      20     112 ..       6     133 .. 0.80

  Alignments for each domain:
  == domain 1    score: 28.6 bits;  conditional E-value: 5.9e-09
  Opn4-aln  918 virgpflvalgrswhpeeftcaycktsladvcfveeqn...nvycercyeqffaplcakcntkilgevlhalrqtwhttcfvcaackkpfgns 1007
                v +  ++  l r wh +++ c +ck  ++d  +        +  c  c+ q   p c+ c+  ++   l a+ + +h  cf ca c+k + + 
   C26C6.6   20 VEKNKVVFFLNRMWHRDHIQCIFCKLQISDNRYFRSSIdpmKPSCYACHIQTNHPSCTGCSLPVIERGLVAFNRLFHIDCFRCAICNKTIPQR 112 
                55666777899*******************99887654111456888999999**********************************988654 PP

>> F14F4.1  CE17670	WBGene00008808	7 transmembrane receptor (rhodopsin family)	status:Partially_confirmed	UniProt:O62169
   #    score  bias  c-Evalue  i-Evalue hmmfrom  hmm to    alifrom  ali to    envfrom  env to     acc
 ---   ------ ----- --------- --------- ------- -------    ------- -------    ------- -------    ----
   1 !   28.1   8.5   8.4e-09   9.3e-07      80     279 ..      30     233 ..      21     243 .. 0.86

  Alignments for each domain:
  == domain 1    score: 28.1 bits;  conditional E-value: 8.4e-09
  Opn4-aln  80 vGltGmLGnLlviYtfcr....srgLrtpanmfiinLavsDflmsftq.aPvffasslykrWlfGetgCefYafcGalfgissmitltaialDrYlvitrP 175
               v ++ +LGnL  +++ +r     +    p  ++ii   v+D l ++        +   y ++   +  C+   +   +   +s   l+ai+ DrY  i rP
   F14F4.1  30 VMIVSLLGNLFLLFVIFRanqvMKRRVSPVQLLIIHTCVADLLFALLSlGTEILTLRTYPQYYGSNFVCKLMRYVQMFPMYASPFLLVAISADRYQAICRP 130
               4556789999999999995444333347**************99876515668999******9999*********999999******************** PP

  Opn4-aln 176 LatiGvaskrraalvLlGvWLYaLaWsLPPffGWsaYvPeGLLtsCsWDYmsftPavr.aYtmLLfCfvfflPLliiiycYififrairet.gralqtfga 274
               La +     rr   +    W  aL  s+P ff W  +   G    Cs  Y     +v+ +Y ++     ++lP ++    Y  + +a+r    ++++++ +
   F14F4.1 131 LAHFRSSRYRRPNWMAAIAWGLALVLSIPQFFVWTKHSKTG---RCSTIYGQNKNTVKiTYVIMFNTLAWLLPSILAAVFYYCVCKAVRLSsTKSVRAMDS 228
               ************************************99998...69999*9999999857999999*******99998889999****9651456666666 PP

  Opn4-aln 275 ckgng 279
                k ng
   F14F4.1 229 QKRNG 233
               66555 PP

>> C38C10.1  CE44282	WBGene00006576	locus:tkr-1	G protein coupled receptor	status:Confirmed	UniProt:Q03566	protein_id:CA
   #    score  bias  c-Evalue  i-Evalue hmmfrom  hmm to    alifrom  ali to    envfrom  env to     acc
 ---   ------ ----- --------- --------- ------- -------    ------- -------    ------- -------    ----
   1 !   26.9  21.7     2e-08   2.2e-06      79     359 ..      52     324 ..      44     336 .. 0.85

  Alignments for each domain:
  == domain 1    score: 26.9 bits;  conditional E-value: 2e-08
  Opn4-aln  79 lvGltGmLGnLlviYtfcrsrgLrtpanmfiinLavsDflmsftqaPvffasslykrWlfGetgCefYafcGalfgissmitltaialDrYlvitrPLati 179
               l   t ++Gn +v+++  + + +    n f+ n+a +D l+++      ++  ly  W +G+  C   +f G   +  s+ +++a++ Dr   +  PL   
  C38C10.1  52 LLMATAIIGNSVVMWIIYQHKVMHYGFNYFLFNMAFADLLIALFNVGTSWTYNLYYDWWYGDL-CTLTSFFGIAPTTVSVCSMMALSWDRCQAVVNPLQKR 151
               334589*******************************************************96.9*********************************997 PP

  Opn4-aln 180 GvaskrraalvLlGvWLYaLaWsLPPffGW...saYvPeGLLtsCsWDYmsftPavraYtmLLfCfvfflPLliiiycYififrairetgralqtfgackg 277
                  s++r+ + +l +W+ +   +LP        s Y  + +    s  ++   P    +  +Lf   + lP++i+  ++  i  a r t+           
  C38C10.1 152 P-LSRKRSVIAILIIWVVSTVTALPFAIAAsvnSLYTYDVVTSTVSKAHVCSAPVNTFFEKVLFGIQYALPIIILGSTFTRIAVAFRATNE---------- 241
               6.588889999999**********97666511145777777777899*******9999*************99999999999888888883.......... PP

  Opn4-aln 278 ngeslrqrqrlqsewkmakiaLlvillfvLsWaPYs...avaLvafagyahvLtPymssvPaviakasaihnPiiYaithPkYrv 359
               +++s  + +  +   k  k+ +l+++ fv+ W PY    a aL  f   a     y       ia +s  +nPiiY  +  ++r+
  C38C10.1 242 ATDSSLKNNHTRAKSKAVKMLFLMVVAFVVCWLPYHiyhAFALEEFFDAARG--KYAYLLIYWIAMSSCAYNPIIYCFANERFRI 324
               34455555667778899*****************862225677777666654..455556778***************9999998 PP

>> C49A9.7  CE16937	WBGene00016761	seven trans-smembrane receptor	status:Partially_confirmed	UniProt:O44148	protein_id:C
   #    score  bias  c-Evalue  i-Evalue hmmfrom  hmm to    alifrom  ali to    envfrom  env to     acc
 ---   ------ ----- --------- --------- ------- -------    ------- -------    ------- -------    ----
   1 !   27.3   9.3   1.5e-08   1.7e-06      82     207 ..      73     196 ..      57     201 .. 0.92
   2 ?    4.8   2.7     0.092        10     293     360 ..     280     351 ..     263     362 .. 0.78

  Alignments for each domain:
  == domain 1    score: 27.3 bits;  conditional E-value: 1.5e-08
  Opn4-aln  82 ltGmLGnLlviYtfcrsrgLrtpanmfiinLavsDflmsftqaPvffasslykrWlfGetgCefYafcGalfgissmitltaialDrYlvitrPLatiGva 182
               +  ++Gn +v+++    r +r  +n ++ nLav+D  +s+      ++   y  W fG   C      G     +s+ t+++++++rY  i +PL      
   C49A9.7  73 FLALMGNFTVMWIILYHRQMRSVTNYYLFNLAVADASISVFNTGFSWSYNYYYVWKFGSFYCRINNLMGITPICASVFTMIVMSIERYYAIIHPLKK--RP 171
               56789***************************************9999*********************99999*********************96..56 PP

  Opn4-aln 183 skrraalvLlGvWLYaLaWsLPPff 207
                +r +  +++ +W  a  + +P f 
   C49A9.7 172 GRRSTVTIIIMIWFMAFLFGVPAFL 196
               7888999999*******99999986 PP

  == domain 2    score: 4.8 bits;  conditional E-value: 0.092
  Opn4-aln 293 kmakiaL.lvillfvLsWaPYsa....vaLvafagyahvLtPymssvPaviakasaihnPiiYaithPkYrva 360
               k a i+L +v+++f++ W PY a      Lv   g   +L+ y+      +  +s ++nP+iY     ++rv 
   C49A9.7 280 KKASIMLaVVVFIFMIVWFPYNAyyltLHLVEPIG-NKMLSLYIYINIYWLGMSSTVFNPVIYYFMNKRFRVG 351
               7788998467789*******997211144555566.57888888888888999**********9999999986 PP

>> F13D2.3  CE33996	WBGene00008737	locus:gnrr-7	G-protein coupled receptor	status:Partially_confirmed	UniProt:Q19397	pro
   #    score  bias  c-Evalue  i-Evalue hmmfrom  hmm to    alifrom  ali to    envfrom  env to     acc
 ---   ------ ----- --------- --------- ------- -------    ------- -------    ------- -------    ----
   1 !   27.0   3.9   1.9e-08   2.1e-06     110     214 ..      71     174 ..      62     178 .. 0.91

  Alignments for each domain:
  == domain 1    score: 27.0 bits;  conditional E-value: 1.9e-08
  Opn4-aln 110 inLavsDflmsftqaPvffasslykrWlfGetgCefYafcGalfgissmitltaialDrYlvitrPLatiGvaskrraalvLlGvWLYaLaWsLPPffGWs 210
                 L  sD ++ f  a v     l  +W +G   C++Y +  ++   s    +  ialDrYl +      iGv   +r+  +L  vW+ aL  +LP +  W 
   F13D2.3  71 TSLFASDCMIMFIYAAVKALWLLQFEWKYGSLWCKMYRYWSSVAFFSNSNIVCGIALDRYLSVYSN-HIIGVRQYQRTKRMLYAVWIIALIAALPQLIVWE 170
               5677899999999999999999999**************99999999889999********98765.67******************************** PP

  Opn4-aln 211 aYvP 214
                Y P
   F13D2.3 171 TYRP 174
               **98 PP

>> C15B12.5b  CE29667	WBGene00001517	locus:gar-1	status:Confirmed	UniProt:Q18007	protein_id:CCD64567.1
   #    score  bias  c-Evalue  i-Evalue hmmfrom  hmm to    alifrom  ali to    envfrom  env to     acc
 ---   ------ ----- --------- --------- ------- -------    ------- -------    ------- -------    ----
   1 !   25.6   6.3   4.9e-08   5.4e-06      76     211 ..      30     167 ..      23     190 .. 0.87

  Alignments for each domain:
  == domain 1    score: 25.6 bits;  conditional E-value: 4.9e-08
   Opn4-aln  76 viLlvGltGmLGnLlviYtfcrsrgL.rtpanmfiinLavsDflmsftqaPvffassly.krWlfGetgCefYafcGalfgissmitltaialDrYlvit 173
                +i++  l  ++Gn +v+ ++   r + +  +n +i+ La+sD ++ +   P f    l   rW  G  +C+ + f    + + s++t+  i+ DrYl + 
  C15B12.5b  30 IIIVLSLETIIGNAMVVMAYRIERNIsKQVSNRYIVSLAISDLIIGIEGFPFFTVYVLNgDRWPLGWVACQTWLFLDYTLCLVSILTVLLITADRYLSVC 129
                788999***********99998998835679********************8877777657*************************************** PP

   Opn4-aln 174 rPLatiGvaskrraalvLlGvWLY.aLaWsLPPffGWsa 211
                +    +   s  ++ l+++  WL  a+ + +  ++GW a
  C15B12.5b 130 HTAKYLKWQSPTKTQLLIVMSWLLpAIIFGI-MIYGWQA 167
                ***************9999999862444444.4677776 PP

>> F42C5.2  CE04555	WBGene00018344	G protein-coupled receptor	status:Partially_confirmed	UniProt:Q20325	protein_id:CCD63
   #    score  bias  c-Evalue  i-Evalue hmmfrom  hmm to    alifrom  ali to    envfrom  env to     acc
 ---   ------ ----- --------- --------- ------- -------    ------- -------    ------- -------    ----
   1 !   26.6   4.9   2.4e-08   2.7e-06      73     176 ..      95     206 ..      85     212 .. 0.86
   2 ?    4.7   1.4     0.099        11     242     312 ..     272     338 ..     264     345 .. 0.68

  Alignments for each domain:
  == domain 1    score: 26.6 bits;  conditional E-value: 2.4e-08
  Opn4-aln  73 lGtviLlvGltGmLGnLlviYtfcr.........srgLrtpanmfiinLavsDflmsftqaPvffasslykrWlfGetgCefYafcGalfgissmitltai 164
               +  v ++v l+G  GnL +iY  +r           ++   + ++i  La sD ++ +t  P   +   +  W+fG ++C        +  + s++ lt++
   F42C5.2  95 MTVVYIVVCLVGTPGNLWIIYKLFRaklwsgasvQLTVSQRSRIYIFALACSDMFLLLTL-PATASYNYHGTWIFGSAACYIIRSIEIFAKLFSVVLLTVM 194
               5667899**********************99966455566789************99995.77767778889*********9999999999********** PP

  Opn4-aln 165 alDrYlvitrPL 176
               +l+rY+++   L
   F42C5.2 195 SLERYIIVCTRL 206
               *****9886555 PP

  == domain 2    score: 4.7 bits;  conditional E-value: 0.099
  Opn4-aln 242 fvfflPLliiiycYififrairetgralqtfgackgngeslrqrqrlqsewkmakiaLlvillfvLsWaPY 312
                 f +P  i+  cYi++ r +r   + ++  +++  +   + +  r  se+k + i  + ++ fv  WaP+
   F42C5.2 272 VGFIIPFAIMTACYIMLVRHVRTKYK-MRRAQTTT-TLAKPGKEPRYMSEVKKS-IWRIAVFHFV-CWAPF 338
               3499******************8764.22222222.233456677778888854.5556666665.79997 PP

>> C15B12.5c  CE29668	WBGene00001517	locus:gar-1	status:Confirmed	UniProt:Q18007	protein_id:CCD64568.1
   #    score  bias  c-Evalue  i-Evalue hmmfrom  hmm to    alifrom  ali to    envfrom  env to     acc
 ---   ------ ----- --------- --------- ------- -------    ------- -------    ------- -------    ----
   1 !   25.9   6.3     4e-08   4.4e-06      76     211 ..      30     167 ..      23     187 .. 0.87

  Alignments for each domain:
  == domain 1    score: 25.9 bits;  conditional E-value: 4e-08
   Opn4-aln  76 viLlvGltGmLGnLlviYtfcrsrgL.rtpanmfiinLavsDflmsftqaPvffassly.krWlfGetgCefYafcGalfgissmitltaialDrYlvit 173
                +i++  l  ++Gn +v+ ++   r + +  +n +i+ La+sD ++ +   P f    l   rW  G  +C+ + f    + + s++t+  i+ DrYl + 
  C15B12.5c  30 IIIVLSLETIIGNAMVVMAYRIERNIsKQVSNRYIVSLAISDLIIGIEGFPFFTVYVLNgDRWPLGWVACQTWLFLDYTLCLVSILTVLLITADRYLSVC 129
                788999***********99998998835679********************8877777657*************************************** PP

   Opn4-aln 174 rPLatiGvaskrraalvLlGvWLY.aLaWsLPPffGWsa 211
                +    +   s  ++ l+++  WL  a+ + +  ++GW a
  C15B12.5c 130 HTAKYLKWQSPTKTQLLIVMSWLLpAIIFGI-MIYGWQA 167
                ***************9999999862444444.4677776 PP

>> C48C5.1  CE45664	WBGene00016747	locus:nmur-1	family 1 of G-protein coupled receptors	status:Confirmed	UniProt:Q18701	
   #    score  bias  c-Evalue  i-Evalue hmmfrom  hmm to    alifrom  ali to    envfrom  env to     acc
 ---   ------ ----- --------- --------- ------- -------    ------- -------    ------- -------    ----
   1 !   25.0   4.1   7.3e-08     8e-06      69     204 ..      50     187 ..      40     200 .. 0.85

  Alignments for each domain:
  == domain 1    score: 25.0 bits;  conditional E-value: 7.3e-08
  Opn4-aln  69 ahYtlGtviLlvGltGmLGnLlviYtfcrsrgLrtpanmfiinLavsDflmsftqaP..vffasslykrWlfGetgCefYafcGalfgissmitltaialD 167
               + Y + +  + + l+G++Gn +   +  +   ++t a m+++nLavsD +      P  v      y  W f +  C+  a      +  s++t+   a++
   C48C5.1  50 TLYKVTALYIFIFLVGVIGNTTTCLVMKKHPMMKTHASMYLMNLAVSDLVTLCVGLPfeVMMNWNQY-PWPFPDYICNLKALIAETTSSVSILTILIFAIE 149
               5688888889999***********************************9998888883344444444.5******************************** PP

  Opn4-aln 168 rYlvitrPLatiGvas.krraalvLlGvWLYaLaWsLP 204
               rY+ + +PL  + v   kr  + ++   W++++  ++P
   C48C5.1 150 RYVAVCHPLFLMKVQPfKRNIGTIIGFTWIFSILCAMP 187
               ***********999872555566555579998876665 PP

>> C15B12.5a  CE29666	WBGene00001517	locus:gar-1	Muscarinic acetycholine receptor	status:Confirmed	UniProt:Q18007	protei
   #    score  bias  c-Evalue  i-Evalue hmmfrom  hmm to    alifrom  ali to    envfrom  env to     acc
 ---   ------ ----- --------- --------- ------- -------    ------- -------    ------- -------    ----
   1 !   25.7   6.3   4.7e-08   5.2e-06      76     211 ..      30     167 ..      23     187 .. 0.87

  Alignments for each domain:
  == domain 1    score: 25.7 bits;  conditional E-value: 4.7e-08
   Opn4-aln  76 viLlvGltGmLGnLlviYtfcrsrgL.rtpanmfiinLavsDflmsftqaPvffassly.krWlfGetgCefYafcGalfgissmitltaialDrYlvit 173
                +i++  l  ++Gn +v+ ++   r + +  +n +i+ La+sD ++ +   P f    l   rW  G  +C+ + f    + + s++t+  i+ DrYl + 
  C15B12.5a  30 IIIVLSLETIIGNAMVVMAYRIERNIsKQVSNRYIVSLAISDLIIGIEGFPFFTVYVLNgDRWPLGWVACQTWLFLDYTLCLVSILTVLLITADRYLSVC 129
                788999***********99998998835679********************8877777657*************************************** PP

   Opn4-aln 174 rPLatiGvaskrraalvLlGvWLY.aLaWsLPPffGWsa 211
                +    +   s  ++ l+++  WL  a+ + +  ++GW a
  C15B12.5a 130 HTAKYLKWQSPTKTQLLIVMSWLLpAIIFGI-MIYGWQA 167
                ***************9999999862444444.4677776 PP

>> Y105C5A.23  CE24056	WBGene00013642	locus:gnrr-8	status:Partially_confirmed	UniProt:Q9U320	protein_id:CAB60305.1
   #    score  bias  c-Evalue  i-Evalue hmmfrom  hmm to    alifrom  ali to    envfrom  env to     acc
 ---   ------ ----- --------- --------- ------- -------    ------- -------    ------- -------    ----
   1 !   22.4   7.0   4.7e-07   5.1e-05      93     259 ..      57     238 ..      43     254 .. 0.83
   2 ?    4.3   0.0      0.13        14     295     321 ..     343     369 ..     300     394 .. 0.90

  Alignments for each domain:
  == domain 1    score: 22.4 bits;  conditional E-value: 4.7e-07
    Opn4-aln  93 YtfcrsrgLrtpanmfiinLavsDflmsftqaPvffasslykrWlfGetgCefYafcGalfgissmitltaialDrYlvitrPLatiGvaskrraalvL 191
                 Yt    r   t  +++   L  sD l+ f   P      l   W  G++ C+      ++   ss   ++ ia+Dr l +  P       + +r+ ++L
  Y105C5A.23  57 YTQLSERPTSTRLDLLKRSLNYSDLLVLFIYVPSRACWLLTYDWRGGDALCKIVKMFHTFAFQSSSNVIVCIAVDRLLSVLSPSHHSPNKALKRTKMML 155
                 5555566666666666777889999999999999999999999*********9987777766777778999**************************** PP

    Opn4-aln 192 lGvWLYaLaWsLPPffGWsaYv..PeGLLtsC..sWDYms...f.....tPavra...YtmLLfCfvfflPLliiiycYifif 259
                 +  W+ aL  s P +f W aY   Pe     C   W+      f      P+  a   Y +L +  vf++P +ii+ +Yi + 
  Y105C5A.23 156 IVAWIVALVISCPQLFIWKAYLalPEYNWSQClqIWEIARmekFnkpqvVPEFDAefwYSILHISLVFWIPCIIIMLSYIIVI 238
                 *********************555********55598754112431111455555777**********************875 PP

  == domain 2    score: 4.3 bits;  conditional E-value: 0.13
    Opn4-aln 295 akiaLlvillfvLsWaPYsavaLvafa 321
                  ++ Ll ++ +++ W PY  ++L+ f 
  Y105C5A.23 343 LRVSLLLVVAYIICWLPYNLISLIQFL 369
                 5799********************995 PP

>> Y116A8B.5  CE46735	WBGene00013782	7 transmembrane receptor (rhodopsin family)	status:Partially_confirmed	UniProt:O624
   #    score  bias  c-Evalue  i-Evalue hmmfrom  hmm to    alifrom  ali to    envfrom  env to     acc
 ---   ------ ----- --------- --------- ------- -------    ------- -------    ------- -------    ----
   1 !   19.9  14.7   2.6e-06   0.00028      78     352 ..      36     336 ..      28     350 .. 0.74

  Alignments for each domain:
  == domain 1    score: 19.9 bits;  conditional E-value: 2.6e-06
   Opn4-aln  78 LlvGltGmLGnLlviYtfcr............srgLrtpanmfi..inLavsDflmsftqaPvffasslykrWlfGetgCefYafcGalfgissmitlta 163
                L+  + G +Gn +vi   +              r +     +fi  + L++ D l+ +   P      l  +WlfG + C+ Y f  ++  + s   +t+
  Y116A8B.5  36 LVLFIIGTVGNGTVILMIINiltsmkrnvqagKRMMSSTNHVFIyvLGLSIVDLLV-ILHLPFLVVDLLKGQWLFGVAMCKVYWFGESVNKLLSSFLMTV 134
                66667899999999998888888899999887666666666666215677778776.56789999999999***************************** PP

   Opn4-aln 164 ialDrYlvitrPLatiGvaskrraal.vLlGvWLYaLaWsLPPffGWsaY.......vP..eGLLtsCsWDYmsftPavraY....tmLLfCfv..fflP 247
                ++ DrY+ +  P+ ++ +     +al vLl   ++a    LP ++  + +       vP  eG     + D    t +   +    t+ L+ fv  f  P
  Y116A8B.5 135 LSWDRYMAVCSPVKSMKMRN--ATALkVLLACTIFATVLLLPVLYEAAVFkidkmrmVPllEGTEELAASDLAGTTMSKCMFdadaTFTLYTFVigFAAP 232
                **************987754..455549**************999877654444444777777766666676655554322222225556666544999* PP

   Opn4-aln 248 LliiiycYififrairetgralqtfgackgngeslrqrqrlqsewkmakiaLlvillfvLsWaPYsavaLva.fagya.hvLtPymss...vPaviakas 342
                 ++ii  Y+ +  a++  +r    ++  +g ++     +r++   k+ k  + vil++ L W P  +  +++ f   a   +tP +s+   v  ++    
  Y116A8B.5 233 AFLIIIFYVQVIYALQKSSRN---IRGARGISKPDGSSNRVK---KVTKRIVAVILFYFLCWTPQWTLNIMSqFNLIAvSWMTPALSAmffVAHLLVCFN 326
                9999999**********9975...556666666666777776...78888999***********999988762444441347887776222333444444 PP

   Opn4-aln 343 aihnPiiYai 352
                +  nP++Ya 
  Y116A8B.5 327 SAANPVLYAY 336
                5568888875 PP

>> T07D4.1  CE46449	WBGene00011578	locus:npr-20	G-protein coupled receptor	status:Partially_confirmed	UniProt:Q22305	pro
   #    score  bias  c-Evalue  i-Evalue hmmfrom  hmm to    alifrom  ali to    envfrom  env to     acc
 ---   ------ ----- --------- --------- ------- -------    ------- -------    ------- -------    ----
   1 !   18.7   6.2   5.8e-06   0.00064      79     206 ..      39     169 ..      19     183 .. 0.82
   2 ?    0.2   0.0       2.3   2.6e+02     393     442 ..     210     265 ..     204     312 .. 0.61
   3 ?    4.6   0.0      0.11        12     342     384 ..     347     389 ..     342     398 .. 0.87

  Alignments for each domain:
  == domain 1    score: 18.7 bits;  conditional E-value: 5.8e-06
  Opn4-aln  79 lvGltGmLGnLlviYtfcrsrgLrtpanmfiinLavsDflms...ftqaPvffasslykrWlfGetgCefYafcGalfgissmitltaialDrYlvitrPL 176
               lv ++ + Gn l + +      +rtp+n f+ nLa++D l++   + q  +      + +W  G   C+ Y     ++  +s   l+ ++l++Y+ + +PL
   T07D4.1  39 LVFVVCLSGNFLTLIVMTSHPMMRTPTNFFLSNLAIADLLVAifcILQNMIHIVGFDHGNWPLGPVMCKLYLGLTNIMPCTSAGILVLVSLEKYIAVLHPL 139
               45555566777777777778899****************986322579***************************************************** PP

  Opn4-aln 177 atiGvaskrraalvLlGvWLYaLaWsLPPf 206
               + + +    +  +  + vW+ ++    P f
   T07D4.1 140 SGLKLLTPEHRWVATMIVWVISILVNFPYF 169
               *99888776666666677877776666655 PP

  == domain 2    score: 0.2 bits;  conditional E-value: 2.3
  Opn4-aln 393 lssqasdlsWisgrrrqesLGses.....evGWtdmeaaavwgaaqqasgrs.lyd 442
               + s+ s l W s   rq s  s       e G    ++a    + q  +gr+ +y+
   T07D4.1 210 IYSRISHLLWTSDSNRQSSRQSHEsngslERGNGYANTAQPGSSWQMKNGRIvVYK 265
               56899999*******99998875402222333333344444444555666663333 PP

  == domain 3    score: 4.6 bits;  conditional E-value: 0.11
  Opn4-aln 342 saihnPiiYaithPkYrvaiaqhlPCL.gvllgvsrrrsrpyps 384
               sai nPi+Ya    ++r a++  + C  gv+  +sr r+r+  s
   T07D4.1 347 SAI-NPILYACLSKRFRNALSDVIHCRkGVFSRISRSRNRTLVS 389
               555.**********************648999999999998765 PP

>> F02E8.2b  CE07017	WBGene00017176	locus:nmur-3	status:Confirmed	UniProt:Q7JNX1	protein_id:CCD83384.1
   #    score  bias  c-Evalue  i-Evalue hmmfrom  hmm to    alifrom  ali to    envfrom  env to     acc
 ---   ------ ----- --------- --------- ------- -------    ------- -------    ------- -------    ----
   1 !   22.6   6.9   3.9e-07   4.3e-05      75     201 ..      80     207 ..      74     215 .. 0.77
   2 ?    3.0   3.3      0.32        35     243     268 ..     256     281 ..     251     401 .. 0.90

  Alignments for each domain:
  == domain 1    score: 22.6 bits;  conditional E-value: 3.9e-07
  Opn4-aln  75 tviLlvGltGmLGnLlviYtfcrsrgLrtpanmfiinLavsDflmsftqaPvffasslykrW.......lfGetgCefYafcGalfgissmitltaialDr 168
                + + vGl+G++GnLl + + +++ +L   +n f+ nLa sDf + +    v f   l + W       +fG   C   +   +lf+ +s++t++ ++ +r
  F02E8.2b  80 LIFVFVGLVGLIGNLLTVIVIFKTNSLHSHTNYFLANLATSDFCLIVVG--VSF--DLVNIWndeepldIFGY--CSLTSTFISLFTFASILTIVLLTAER 174
               45678**********9999999*********************987643..333..45555511122224443..555555569***************** PP

  Opn4-aln 169 YlvitrPLatiGvaskrraalvLlGvWLYaLaW 201
               +  i  P +   +   +r    +l +W  aL  
  F02E8.2b 175 FTAICYPFSHRTIFDEKRVKRFILLIWFVALLP 207
               *********99999888877666669*999954 PP

  == domain 2    score: 3.0 bits;  conditional E-value: 0.32
  Opn4-aln 243 vfflPLliiiycYififrairetgra 268
                f lPL+ iiycY  i   + e +++
  F02E8.2b 256 TFVLPLFFIIYCYFRILVTLNEMSNS 281
               699***********999988887654 PP

>> F02E8.2a  CE33990	WBGene00017176	locus:nmur-3	G-protein coupled receptor	status:Confirmed	UniProt:Q19125	protein_id:C
   #    score  bias  c-Evalue  i-Evalue hmmfrom  hmm to    alifrom  ali to    envfrom  env to     acc
 ---   ------ ----- --------- --------- ------- -------    ------- -------    ------- -------    ----
   1 !   22.5   6.9   4.3e-07   4.7e-05      75     201 ..      80     207 ..      74     215 .. 0.77
   2 ?    1.7   2.0       0.8        88     243     258 ..     256     271 ..     251     275 .. 0.86

  Alignments for each domain:
  == domain 1    score: 22.5 bits;  conditional E-value: 4.3e-07
  Opn4-aln  75 tviLlvGltGmLGnLlviYtfcrsrgLrtpanmfiinLavsDflmsftqaPvffasslykrW.......lfGetgCefYafcGalfgissmitltaialDr 168
                + + vGl+G++GnLl + + +++ +L   +n f+ nLa sDf + +    v f   l + W       +fG   C   +   +lf+ +s++t++ ++ +r
  F02E8.2a  80 LIFVFVGLVGLIGNLLTVIVIFKTNSLHSHTNYFLANLATSDFCLIVVG--VSF--DLVNIWndeepldIFGY--CSLTSTFISLFTFASILTIVLLTAER 174
               45678**********9999999*********************987643..333..45555511122224443..555555569***************** PP

  Opn4-aln 169 YlvitrPLatiGvaskrraalvLlGvWLYaLaW 201
               +  i  P +   +   +r    +l +W  aL  
  F02E8.2a 175 FTAICYPFSHRTIFDEKRVKRFILLIWFVALLP 207
               *********99999888877666669*999954 PP

  == domain 2    score: 1.7 bits;  conditional E-value: 0.8
  Opn4-aln 243 vfflPLliiiycYifi 258
                f lPL+ iiycY  i
  F02E8.2a 256 TFVLPLFFIIYCYFRI 271
               699**********877 PP

>> ZC374.1  CE40886	WBGene00013871	locus:gnrr-3	hormone receptor	status:Partially_confirmed	UniProt:Q23265	protein_id:CA
   #    score  bias  c-Evalue  i-Evalue hmmfrom  hmm to    alifrom  ali to    envfrom  env to     acc
 ---   ------ ----- --------- --------- ------- -------    ------- -------    ------- -------    ----
   1 !   20.9   7.8   1.3e-06   0.00014     136     352 ..      86     300 ..      78     309 .. 0.79

  Alignments for each domain:
  == domain 1    score: 20.9 bits;  conditional E-value: 1.3e-06
  Opn4-aln 136 WlfGetgCefYafcGal.fgissmitltaialDrYlvitrPLatiGvaskrraalvLlGvWLYaLaWsLPP.ffGWsaYvPeGLLtsCsWDYmsftPav.r 233
               W  G+  C  ++f  al f + s   + aia+D    it PL++    + r   l+ l  W +a+  + P  +      + +  +  C      f   v  
   ZC374.1  86 WTQGDIMCRVFSFLCALpFHLWS-NMVAAIAIDMLCCITSPLSSYRTGANRVNWLITL-AWGFAVVCASPMsILRGTIQINDEDMYQCYPRTDVFNDDVlI 184
               999**********9999455554.5678****************99999998888777.588888777774245556677777888898888888887736 PP

  Opn4-aln 234 aYtmLLfCfvfflPLliiiycYififrairetgralqtfgackgngeslrqrqrlqsewkmakiaLlvillfvLsWaPYsavaLvafagya...hvLtPym 331
               a+ +  +   f++PLli+i cY+ i  +ir         +  +  g+s ++++  +  +  a +a++    f++ W PY + aL+     +     +   +
   ZC374.1 185 AFNLFHVITSFYIPLLIVIICYLAIGVSIRKQM---AERRLLQDGGQSGQKTNNTKARFLRASVAIICT--FLFTWLPYQVLALLRIVCVSencQEIVSKL 280
               999999999*********************765...677889999999999999999999999887665..5568********976555441115566777 PP

  Opn4-aln 332 ssvPaviakasaihnPiiYai 352
               +   a+i  as   nP +Y  
   ZC374.1 281 NWLQAIII-ASTCINPFLYRF 300
               77888875.788889999965 PP

>> F01D4.6a  CE27422	WBGene00003167	locus:mec-3	LIM domain containing proteins (2 domains), homeobox protein (lim subfam
   #    score  bias  c-Evalue  i-Evalue hmmfrom  hmm to    alifrom  ali to    envfrom  env to     acc
 ---   ------ ----- --------- --------- ------- -------    ------- -------    ------- -------    ----
   1 !   20.1   6.1   2.3e-06   0.00025     970    1065 ..      28     125 ..      18     146 .. 0.70

  Alignments for each domain:
  == domain 1    score: 20.1 bits;  conditional E-value: 2.3e-06
  Opn4-aln  970 lcakcntkilgevlhal.rqtwhttcfvcaackkpfgnslfhledgepycekdyinlfst.kchgcdfpveagdkfie.alghtwhdtcficavchvnl 1065
                 c  cn +i    ++ +  +++h  c+ c+ c+ p+++  f  ++g  yc + y +  s  +c gc   v   d + +   g ++h  c  c++c   l
  F01D4.6a   28 KCNCCNEQIYDRYIYRMdNRSYHENCVKCTICESPLAEKCFW-KNGRIYCSQHYYKDHSIhRCAGCKKGVSPTDMVYKlKAGLVFHVECHCCSLCGRHL 125 
                577788888777666552467888888888888888877775.56788888777776664268888888887776554245777888888888886554 PP

>> C06G4.5  CE38997	WBGene00015559	locus:npr-17	G-protein coupled receptor	status:Confirmed	UniProt:P34311	protein_id:CC
   #    score  bias  c-Evalue  i-Evalue hmmfrom  hmm to    alifrom  ali to    envfrom  env to     acc
 ---   ------ ----- --------- --------- ------- -------    ------- -------    ------- -------    ----
   1 !   19.7   8.2     3e-06   0.00033      77     270 ..      61     267 ..      31     271 .. 0.79

  Alignments for each domain:
  == domain 1    score: 19.7 bits;  conditional E-value: 3e-06
  Opn4-aln  77 iLlvGltGmLGn...LlviYtfcr.srgLrtpanmfiinLavsDflmsftqaPvffasslykrWlfGetgCefYafcGalfgissmitltaialDrYlvit 173
                Ll  l G  Gn   L+ iY  +r sr+    + +++i L+  Df + +   P+     +   W+fG+  C+ +a    +  i s + lta+++DrY  + 
   C06G4.5  61 YLLLFLLGTCGNvavLTTIYHVIRsSRATLDNTLIYVIVLSCVDFGVCLS-LPITVIDQILGFWMFGKIPCKLHAVFENFGKILSALILTAMSFDRYAGVC 160
               456667777777222566888888668877888899*********99886.7************************************************* PP

  Opn4-aln 174 rPLatiGvaskrraalvLlGvWLYaLaWsLPPffGWsa.....YvPe...GLLtsCsWDYmsf...tPavraYtmLLfCfvfflPLliiiycYififrair 263
               +P     + s+  a  +Ll + +Ya     P ++ + a     Y  e   G+Lt    +  +         a+t+  f   +  PL++i + Y  +   +r
   C06G4.5 161 HPQRK-RLRSRNFAITILLVLAVYAFITLCPLLWSFTAreiilYAKEtapGMLTRMKIEKCTVdidSQMFTAFTIYQFILCYCTPLVLIAFFYTKLLSKLR 260
               **865.7999999999***999**987666666666665555565555559999755554444111245679999999999999*********99999999 PP

  Opn4-aln 264 etgralq 270
               e  r+++
   C06G4.5 261 EHTRTFK 267
               9988765 PP

>> B0496.7  CE06719	WBGene00015216	locus:valv-1	status:Confirmed	UniProt:Q17522	protein_id:CCD62051.1
   #    score  bias  c-Evalue  i-Evalue hmmfrom  hmm to    alifrom  ali to    envfrom  env to     acc
 ---   ------ ----- --------- --------- ------- -------    ------- -------    ------- -------    ----
   1 !   20.3   0.2   1.9e-06   0.00021     969    1032 ..       2      68 ..       1      77 [. 0.86

  Alignments for each domain:
  == domain 1    score: 20.3 bits;  conditional E-value: 1.9e-06
  Opn4-aln  969 plcakcntki.lgevlhalrqtwhttcfvca..ackkpfgnslfhledgepycekdyinlfstkchg 1032
                p c +c+  + ++e + +l + wh  c+ ca  ac k ++      ++g+pyc++ y  lf  k +g
   B0496.7    2 PNCPNCQKPVyFAERVSSLGKDWHRPCLKCAnkACGKTLSAGSHSEHEGKPYCNRCYGALFGPKGYG 68  
                678888776526899999************866899999999999999*************999876 PP

>> T02E9.1  CE13062	WBGene00011381	G-protein coupled receptor	status:Confirmed	UniProt:O18014	protein_id:CAB07651.1
   #    score  bias  c-Evalue  i-Evalue hmmfrom  hmm to    alifrom  ali to    envfrom  env to     acc
 ---   ------ ----- --------- --------- ------- -------    ------- -------    ------- -------    ----
   1 !   20.0   5.1   2.3e-06   0.00026      83     175 ..      33     131 ..      27     136 .. 0.82

  Alignments for each domain:
  == domain 1    score: 20.0 bits;  conditional E-value: 2.3e-06
  Opn4-aln  83 tGmLGnLlvi.YtfcrsrgLrtp....anmf..iinLavsDflmsftqaPvffasslykrWlfGetgCefYafcGalfgissmitltaialDrYlvitrP 175
                G LGn  v+ Y+f+ +r+L+       n f  i+ L   D l+ +   P   +  + ++W+fGe  C+ +        + s   lta+a+DrY+ i +P
   T02E9.1  33 FGTLGNTAVLsYVFFITRSLKSSvtalGNTFiyIVALCAVDLLVTV-SIPFSLSYMILNNWVFGELVCKIHFMLELSNKMCSTFILTALAFDRYMAICHP 131
               699***99977*********97522234655116778888888776.46888888899************9888888899******************99 PP

>> Y65B4A.7  CE25530	WBGene00022030	status:Confirmed	UniProt:Q9BL58	protein_id:CCD71924.1
   #    score  bias  c-Evalue  i-Evalue hmmfrom  hmm to    alifrom  ali to    envfrom  env to     acc
 ---   ------ ----- --------- --------- ------- -------    ------- -------    ------- -------    ----
   1 ?    4.9   0.2     0.086       9.5    1026    1071 ..      17      66 ..       8      72 .. 0.75
   2 !   19.5   6.9   3.5e-06   0.00038     926    1022 ..      41     141 ..      31     151 .. 0.61

  Alignments for each domain:
  == domain 1    score: 4.9 bits;  conditional E-value: 0.086
  Opn4-aln 1026 fstkchgcdfpv...ea.gdkfiealghtwhdtcficavchvnlegqpfy 1071
                ++ +c+gc   +   ea   k+i+     +h +c+ c+vc+  +   p y
  Y65B4A.7   17 YNIHCKGCTTTLtrqEAqTGKVIKIQDEMYHISCLKCSVCQTVIGMTPCY 66  
                56778888766522233246899999999999999999999888877776 PP

  == domain 2    score: 19.5 bits;  conditional E-value: 3.5e-06
  Opn4-aln  926 algrswhpeeftcaycktsladv.cf...veeqnnvycercyeqffaplcakcntkilgevlhalrqtwhttcfvcaackkpfgnslfhledgepycek 1020
                     +h   + c+ c+t +    c+       n + c  c+    +p c  c+   +   + a+   wh +cf c ac++p+    + +++g +y e 
  Y65B4A.7   41 IQDEMYHISCLKCSVCQTVIGMTpCYpmpAPYGNALRCADCHRAAKSPKCHACKLPTFERCVSAFNVHWHMACFKCKACRHPIKGQEYVVHQGCAYDED 139 
                344456666666777776665332552212345666777777777777777777777777777777777777777777777777777777777776666 PP

  Opn4-aln 1021 dy 1022
                 y
  Y65B4A.7  140 CY 141 
                55 PP

>> ZK721.4  CE46343	WBGene00022811	Adenosine A3 receptor	status:Partially_confirmed	UniProt:Q9GYF4	protein_id:CCD73105.1
   #    score  bias  c-Evalue  i-Evalue hmmfrom  hmm to    alifrom  ali to    envfrom  env to     acc
 ---   ------ ----- --------- --------- ------- -------    ------- -------    ------- -------    ----
   1 !   19.8   2.1   2.7e-06    0.0003      80     172 ..      24     116 ..      14     120 .. 0.92

  Alignments for each domain:
  == domain 1    score: 19.8 bits;  conditional E-value: 2.7e-06
  Opn4-aln  80 vGltGmLGnLlviYtfcrsrgLrtpanmfiinLavsDflmsftqaPvffasslykrWlfGetgCefYafcGalfgissmitltaialDrYlvi 172
                G+  +LGnL  i +   ++ L   + ++++nLa++D +  f     f+   l k+   Ge +   +  +       ++  + ai lDr + i
   ZK721.4  24 LGICAILGNLALIIVLLNNKYLHRASFILMLNLAIADVIHGFVTTCHFYPPILLKQMHIGEMAVRLFNIADWTAWAITLTHMSAICLDRLIAI 116
               58899**************************************************************9998777777788999******9877 PP

>> K10B4.4  CE38395	WBGene00019616	locus:nmur-2	seven trans-membrane receptor	status:Confirmed	UniProt:O17239	protein_id
   #    score  bias  c-Evalue  i-Evalue hmmfrom  hmm to    alifrom  ali to    envfrom  env to     acc
 ---   ------ ----- --------- --------- ------- -------    ------- -------    ------- -------    ----
   1 !   18.0   7.3   9.9e-06    0.0011      75     204 ..      34     167 ..      25     171 .. 0.84
   2 ?    7.4   2.3     0.015       1.7     243     384 ..     225     369 ..     215     384 .. 0.67

  Alignments for each domain:
  == domain 1    score: 18.0 bits;  conditional E-value: 9.9e-06
  Opn4-aln  75 tviL..lvGltGmLGnLlviYtfcrsrgLrtpanmfiinLavsDflmsftqaPvffassl.yk.rWlfGetgCefYafcGalfgissmitltaialDrYlv 171
               tvi+   + l G+ Gn+    +   ++++  p+n ++  LavsD +  +   P+ f  sl y   + f e  C+  af   + + +s++ +   +++r+l 
   K10B4.4  34 TVIIygTIFLLGLFGNICTCIVIAANKSMHNPTNYYLFSLAVSDIIALILGLPMEFYQSLdYSyPYRFSEGICKARAFLIEFTSYASIMIICCFSFERWLA 134
               5555223557899999999999999*****************************9999984432478********************************** PP

  Opn4-aln 172 itrPLatiGvaskrraalvLlGvWLYaLaWsLP 204
               i +PL +       ra ++++  W  +   +LP
   K10B4.4 135 ICHPLRSKIFSTLWRANVLIILAWTISFVCALP 167
               *****9987777788887777788888888877 PP

  == domain 2    score: 7.4 bits;  conditional E-value: 0.015
  Opn4-aln 243 vff.lPLliiiycYififrairetgralqtfgackgngeslrqrqrlqsewkmakiaLlvillfvLsWaPYsavaLva.fagyahv..LtPymssvPavia 339
               vff +P + i+  Y  i   +            ++ +g+ + +++r +s+  + k+ L v++ f + W P+    L++ +  ++    ++P ++    ++ 
   K10B4.4 225 VFFvIPAIAIVIMYAHIAVQLESSE--------IDLKGDKMVKKRRNKSNRTVLKMLLSVVITFFICWLPFHIQRLLSvYTTWSETttISPPVQFLSMIVF 317
               3432677777777777644444333........45567778889999************************999877537788765115575555555544 PP

  Opn4-aln 340 kas.......aihnPiiYaithPkYrvaiaqhlPCLgvllgvsrrrsrpyps 384
                 s       +  nPi+Y i   kYr a ++ +    +   v + + rp +s
   K10B4.4 318 YISgfcyysnSAANPILYNILSQKYRSAFCRTILGDHIANFVFKGHQRPGQS 369
               4331111111568**************9987765555555555555555555 PP

>> W05B5.2  CE42751	WBGene00012275	locus:npr-14	7 transmembrane receptor (rhodopsin family) (2 domains)	status:Partially
   #    score  bias  c-Evalue  i-Evalue hmmfrom  hmm to    alifrom  ali to    envfrom  env to     acc
 ---   ------ ----- --------- --------- ------- -------    ------- -------    ------- -------    ----
   1 !   17.9  12.1     1e-05    0.0011      82     254 ..      58     233 ..      48     248 .. 0.80

  Alignments for each domain:
  == domain 1    score: 17.9 bits;  conditional E-value: 1e-05
  Opn4-aln  82 ltGmLGnLlviYtfcrsrgLrtpanmfiinLavsDflmsftqaPvffasslykrWlfGetgCefYafcGalfgissmitltaialDrYlvitrPLatiGva 182
               + G++Gn lv+ +   ++++r   n+ ++nLa++D l+ +   P      + k + f    C+   f        s+++l+ i+ +r+  it PL +  v 
   W05B5.2  58 VIGVIGNTLVVVVVATNKSMRNALNLVLMNLAIADLLILLFCLPLTVVNDVTKTFWFSAVFCKSVNFVNNTSVYVSIMSLVFITCERWRAITYPLKSPFV- 157
               579********************************************************************************************98766. PP

  Opn4-aln 183 skrraalvLlGvWLYaLaWsLP.P...ffGWsaYvPeGLLt....sCsWDYmsftPav.raYtmLLfCfvfflPLlii.iyc 254
                  r+  v+ G+W  a+  s P P       + +v     t     C     s+  +  + Y +L   f f lPLl+i i c
   W05B5.2 158 ---RTRSVIGGIWFIAMFLSSPePvtlHLAGAPFVRPNFTTkwgtRC---KESWSEEFqKNYQLLQTIFSFVLPLLVIsILC 233
               ...5667999*******999985422222334455444443111033...23444433167888888899999988883444 PP

>> F20D12.5  CE29767	WBGene00017644	locus:exc-9	status:Confirmed	UniProt:Q19641	protein_id:CCD67720.1
   #    score  bias  c-Evalue  i-Evalue hmmfrom  hmm to    alifrom  ali to    envfrom  env to     acc
 ---   ------ ----- --------- --------- ------- -------    ------- -------    ------- -------    ----
   1 !   19.2   0.1   4.3e-06   0.00047     969    1032 ..       2      68 ..       1      76 [. 0.77

  Alignments for each domain:
  == domain 1    score: 19.2 bits;  conditional E-value: 4.3e-06
  Opn4-aln  969 plcakcntki.lgevlhalrqtwhttcfvca..ackkpfgnslfhledgepycekdyinlfstkchg 1032
                p c +c+  + ++e + ++   wh  c+ c   ackk ++       +g+pyc++ y  lf  + +g
  F20D12.5    2 PNCPRCQKAVyFAERVTSIGFDWHRPCLRCEneACKKTLAAGSHSEREGKPYCNRCYGALFGPRGYG 68  
                6678887655257888888899999999885448999999888888899999999999988877655 PP

>> F55E10.7  CE40072	WBGene00018886	status:Partially_confirmed	UniProt:Q20841	protein_id:CCD70891.1
   #    score  bias  c-Evalue  i-Evalue hmmfrom  hmm to    alifrom  ali to    envfrom  env to     acc
 ---   ------ ----- --------- --------- ------- -------    ------- -------    ------- -------    ----
   1 !   18.9   3.9   5.2e-06   0.00058      43     175 ..       7     154 ..       1     161 [. 0.82

  Alignments for each domain:
  == domain 1    score: 18.9 bits;  conditional E-value: 5.2e-06
  Opn4-aln  43 psisptaagtqaaalvpfptvDvPdhahYtlGtviLl...vGltGmLGnLlviYtfcr.............srgLrtpanmfiinLavsDflmsftqaPvf 127
                s+s  +++ ++++ ++ p  + P    + +  v++l     +tG+ Gn  v+   ++                ++  a +++i L+v D l s+   P+ 
  F55E10.7   7 SSTSILTTVSTTTSSTIVPSLNDPMEIQFEIMFVMVLyscLAVTGVGGNCWVLIKVIKqlsgcssnrsrpyKTVVQSSAYVYLIILSVVD-LFSLIPVPMI 106
               45555555556666677788888888888887777763335689*****9999999999999999994444334555899**********.569******* PP

  Opn4-aln 128 fasslykrWlfGetgCefYafcGalfgissmitltaialDrYlvitrP 175
                +    +++ fG  +C+   fc a+    s + lta+++DrY+ + +P
  F55E10.7 107 VTDVYVNHFPFGLWACKLSYFCEAINKSLSPMVLTALSVDRYIAVCHP 154
               ***999***************************************999 PP

>> AC7.1a  CE38261	WBGene00006428	locus:tag-49	status:Partially_confirmed	UniProt:Q58AU0	protein_id:CCD61149.1
   #    score  bias  c-Evalue  i-Evalue hmmfrom  hmm to    alifrom  ali to    envfrom  env to     acc
 ---   ------ ----- --------- --------- ------- -------    ------- -------    ------- -------    ----
   1 !   18.4  14.0   7.4e-06   0.00081      80     357 ..      56     335 ..      50     340 .. 0.77

  Alignments for each domain:
  == domain 1    score: 18.4 bits;  conditional E-value: 7.4e-06
  Opn4-aln  80 vGltGmLGnLlviY.tfcrsrgLrtpanmfiinLavsDflmsftqaPvffasslykrWlfGetgCefYafcGalfgissmitltaialDrYlvitrPLati 179
               + ++ ++GnLlv+Y t +r r +r  +  fi+nL  +D +  +   P  f ++l+++W+   + C    +  ++    s+ tl++ a+  +   t   +  
    AC7.1a  56 IAFMAVVGNLLVLYiTLFRLR-VRSITTYFILNLGFADLFTGIFAIPFKFQAALFQEWFLPRSLCRIVPYVETVALTVSVFTLVTSAVHEFR--TMFFSKC 153
               678899********4556655.799999************************************************************9985..7778899 PP

  Opn4-aln 180 GvaskrraalvLlGvWLYaLaWsLPP.ffGWsaYvPeGLLtsCsWDYmsftPav...raYtmLLfCfvfflPLliiiycYififrairetgralqtfgack 276
                 +s r a   +l +W+ a+  sLP  +f      P+   ts     +   P     ++Y + L+   +f+P++i+  +Y +i   i   +++   +  +k
    AC7.1a 154 SQMSPRSAKRCVLLIWIMAVLVSLPHgLFHNTYEFPDDNNTSIVQQCLPVYPDAgwwKTYNVYLVIIQYFVPMIILDTAYTMIAVKIWSLSQSRVELDETK 254
               99999999999999***********7255555558*************9999854449*************************988888885544444444 PP

  Opn4-aln 277 gngeslrqrqrlqsewk...makiaLlvillfvLsWaPYsavaLva.....fagyahvLtPymssvPaviakasaihnPiiYaithPkY 357
                       +q++  + +   + +  ++v+  f L W P  +  L+        g+ ++   +  s    +a + +  nPiiY +   kY
    AC7.1a 255 ------MATQKVSPNTQlsqLMRTLIIVVACFSLCWFPLETYLLLNelkpeINGWKYINLVFFFS--HWLAMSNSCLNPIIYGLYNTKY 335
               ......34444444444000444557788899999*99998887752222234444443333322..3456666666777777666666 PP

>> T04C9.4a  CE31589	WBGene00003375	locus:mlp-1	status:Confirmed	UniProt:Q9GP94	protein_id:CCD69977.1
   #    score  bias  c-Evalue  i-Evalue hmmfrom  hmm to    alifrom  ali to    envfrom  env to     acc
 ---   ------ ----- --------- --------- ------- -------    ------- -------    ------- -------    ----
   1 !   18.0   0.7   9.8e-06    0.0011     969    1031 ..       9      72 ..       3      93 .. 0.66

  Alignments for each domain:
  == domain 1    score: 18.0 bits;  conditional E-value: 9.8e-06
  Opn4-aln  969 plcakcntkil.gevlhalrqtwhttcfvcaackkpfgnslfhledgepycekdyinlfstkch 1031
                p c kc   +  +e + a    wh  cf c  c+k + ++ +  +++e yc++ +   f  k  
  T04C9.4a    9 PKCPKCGKSVYaAEEMSAGGYKWHKFCFKCNMCNKLLDSCTVAPHEAELYCKQCHGRKFGPKGV 72  
                6677776655415677777777777777777777777777777777777777766666665544 PP

>> T04C9.4b  CE31590	WBGene00003375	locus:mlp-1	status:Confirmed	UniProt:Q9GP95	protein_id:CCD69978.1
   #    score  bias  c-Evalue  i-Evalue hmmfrom  hmm to    alifrom  ali to    envfrom  env to     acc
 ---   ------ ----- --------- --------- ------- -------    ------- -------    ------- -------    ----
   1 !   17.9   0.5     1e-05    0.0011     969    1031 ..       9      72 ..       3     105 .. 0.60

  Alignments for each domain:
  == domain 1    score: 17.9 bits;  conditional E-value: 1e-05
  Opn4-aln  969 plcakcntkil.gevlhalrqtwhttcfvcaackkpfgnslfhledgepycekdyinlfstkch 1031
                p c kc   +  +e + a    wh  cf c  c+k + ++ +  +++e yc++ +   f  k  
  T04C9.4b    9 PKCPKCGKSVYaAEEMSAGGYKWHKFCFKCNMCNKLLDSCTVAPHEAELYCKQCHGRKFGPKGV 72  
                5566665544314566666666666666666666666666666666666666655555555433 PP

>> F01D4.6b  CE34792	WBGene00003167	locus:mec-3	status:Partially_confirmed	UniProt:P09088	protein_id:CAE17755.1
   #    score  bias  c-Evalue  i-Evalue hmmfrom  hmm to    alifrom  ali to    envfrom  env to     acc
 ---   ------ ----- --------- --------- ------- -------    ------- -------    ------- -------    ----
   1 !   17.5   3.7   1.3e-05    0.0015     987    1065 ..      38     117 ..      18     138 .. 0.77

  Alignments for each domain:
  == domain 1    score: 17.5 bits;  conditional E-value: 1.3e-05
  Opn4-aln  987 rqtwhttcfvcaackkpfgnslfhledgepycekdyinlfst.kchgcdfpveagdkfie.alghtwhdtcficavchvnl 1065
                 +++h  c+ c+ c+ p+++  f  ++g  yc + y +  s  +c gc   v   d + +   g ++h  c  c++c   l
  F01D4.6b   38 NRSYHENCVKCTICESPLAEKCFW-KNGRIYCSQHYYKDHSIhRCAGCKKGVSPTDMVYKlKAGLVFHVECHCCSLCGRHL 117 
                467899999999999999998886.67999999998887775379999999999887665256889999999999997665 PP

>> F13D2.2  CE03194	WBGene00008736	locus:gnrr-6	G-protein coupled receptor	status:Partially_confirmed	UniProt:Q19399	pro
   #    score  bias  c-Evalue  i-Evalue hmmfrom  hmm to    alifrom  ali to    envfrom  env to     acc
 ---   ------ ----- --------- --------- ------- -------    ------- -------    ------- -------    ----
   1 !   14.6   3.1   0.00011     0.012     106     207 ..      67     168 ..      26     186 .. 0.74
   2 ?   -1.3   0.0       6.6   7.3e+02     234     258 ..     213     237 ..     203     260 .. 0.80
   3 ?    6.2   0.0     0.035       3.9     283     320 ..     326     363 ..     302     373 .. 0.72

  Alignments for each domain:
  == domain 1    score: 14.6 bits;  conditional E-value: 0.00011
  Opn4-aln 106 nmfiinLavsDflmsftqaPvffasslykrWlfGetgCefYafcGalfgissmitltaialDrYlvitrPLatiGvaskrraal.vL.lGvWLYaLaWsLP 204
                m+ inL + D l+ +t +       +  +W+ G+ +C fY     +   ss   ++ ialDr   +      i     + +++ +L    WL aL  sLP
   F13D2.2  67 VMLKINLNITDLLI-LTYSLGKLIWLITYKWIGGDYACRFYQMFSMFSLYSSSNIVMCIALDRLRNVIYA-NQIHTKTDKISTVsILaYSSWLAALVCSLP 165
               58889999999876.444444444455568************99877778889999*******8644443.34444444444330331578********** PP

  Opn4-aln 205 Pff 207
                ff
   F13D2.2 166 QFF 168
               **9 PP

  == domain 2    score: -1.3 bits;  conditional E-value: 6.6
  Opn4-aln 234 aYtmLLfCfvfflPLliiiycYifi 258
               +Y +  +  vf+ PL+++i +Y  i
   F13D2.2 213 SYNIAHLLLVFWGPLIVLIVTYAVI 237
               566667778*************988 PP

  == domain 3    score: 6.2 bits;  conditional E-value: 0.035
  Opn4-aln 283 rqrqrlqsewkmakiaLlvillfvLsWaPYsavaLvaf 320
                 + r q   ++ + ++lvil + L W PY a  L+ +
   F13D2.2 326 MPTWRKQMRSRVFRTTMLVILTHFLFWFPYNALGLMKY 363
               2234556666788999*****************99977 PP

>> T22G5.4  CE13988	WBGene00011931	locus:srsx-19	7 transmembrane receptor (rhodopsin family)	status:Partially_confirmed	
   #    score  bias  c-Evalue  i-Evalue hmmfrom  hmm to    alifrom  ali to    envfrom  env to     acc
 ---   ------ ----- --------- --------- ------- -------    ------- -------    ------- -------    ----
   1 !   17.9   1.2     1e-05    0.0011      70     120 ..       3      53 ..       1      62 [. 0.92
   2 ?   -1.7   0.1       8.4   9.2e+02     997    1020 ..     127     150 ..      86     220 .. 0.68

  Alignments for each domain:
  == domain 1    score: 17.9 bits;  conditional E-value: 1e-05
  Opn4-aln  70 hYtlGtviLlvGltGmLGnLlviYtfcrsrgLrtpanmfiinLavsDflms 120
                Yt+ ++i  + + G+ Gn+ vi +  r + Lrt   m+i  La+s  ++ 
   T22G5.4   3 QYTIEAIIGPMMVLGIFGNVNVIVAVARKKVLRTKGAMLIFVLAISHLVIN 53 
               5999999999999*********************************98765 PP

  == domain 2    score: -1.7 bits;  conditional E-value: 8.4
  Opn4-aln  997 caackkpfgnslfhledgepycek 1020
                c+a    f n +f  e+  pyc  
   T22G5.4  127 CCALIVFFVNFIFVTEEDAPYCAY 150 
                444555677777777777777743 PP

>> T07D10.2  CE13377	WBGene00011582	conopressin receptor like	status:Partially_confirmed	UniProt:O02300	protein_id:CAB04
   #    score  bias  c-Evalue  i-Evalue hmmfrom  hmm to    alifrom  ali to    envfrom  env to     acc
 ---   ------ ----- --------- --------- ------- -------    ------- -------    ------- -------    ----
   1 !   16.9   7.1   2.1e-05    0.0023      78     266 ..      52     240 ..      48     308 .. 0.86

  Alignments for each domain:
  == domain 1    score: 16.9 bits;  conditional E-value: 2.1e-05
  Opn4-aln  78 LlvGltGmLGnLlviYtfcr.....srgLrtpanmfiinLavsDflmsftqaPvffasslykrWlfG.etgCefYafcGalfgissmitltaialDrYlvi 172
               L++ l+ + Gn l iY+  +      r   tp  m+++ +  +D l ++       a      +++G +  C+   f   +   +s   l+ai+ DrY  i
  T07D10.2  52 LMIILVTLFGNTLLIYVIYKnnavlRRKRVTPVQMLMLHMCAADILFALISVGPTMAITATVPFFYGpNLLCKLTKFLQVIPMYASSFLLVAISADRYQAI 152
               566678899*******99996666555566*****************998877777777788899994458****************************** PP

  Opn4-aln 173 trPLatiGvaskrraalvLlGvWLYaLaWsLPPffGWsaYvPeGLLtsCsWDYmsftPavraYtmLLfCfvfflPLliiiycYififrairetg 266
                rPLa++      r al     W  a+ +s P +     Y  e     Cs +Y++   + + Y  L    v++lP  i  + Y+ + +a+    
  T07D10.2 153 CRPLASMKSSIYNRPALYSGIAWTAAILFSTPQL-----YLFEKRNGDCSENYTTA-LQYQLYVCLFNSVVWLLPSAIAGWLYLCVCKAVWKST 240
               ********9999****987777999999999986.....788888999*****885.5889999999999****************99986554 PP

>> F01D4.6c  CE42646	WBGene00003167	locus:mec-3	status:Confirmed	UniProt:B3GWD3	protein_id:CAQ58102.1
   #    score  bias  c-Evalue  i-Evalue hmmfrom  hmm to    alifrom  ali to    envfrom  env to     acc
 ---   ------ ----- --------- --------- ------- -------    ------- -------    ------- -------    ----
   1 !   16.3   3.9   3.2e-05    0.0035     988    1065 ..       4      82 ..       2     104 .. 0.80

  Alignments for each domain:
  == domain 1    score: 16.3 bits;  conditional E-value: 3.2e-05
  Opn4-aln  988 qtwhttcfvcaackkpfgnslfhledgepycekdyinlfst.kchgcdfpveagdkfie.alghtwhdtcficavchvnl 1065
                +++h  c+ c+ c+ p+++  f  ++g  yc + y +  s  +c gc   v   d + +   g ++h  c  c++c   l
  F01D4.6c    4 RSYHENCVKCTICESPLAEKCFW-KNGRIYCSQHYYKDHSIhRCAGCKKGVSPTDMVYKlKAGLVFHVECHCCSLCGRHL 82  
                57899999999999999999886.67999999999887775379999999999998665256889999999999997665 PP

>> C26F1.6  CE06880	WBGene00016149	status:Confirmed	UniProt:Q18228	protein_id:CCD65771.1
   #    score  bias  c-Evalue  i-Evalue hmmfrom  hmm to    alifrom  ali to    envfrom  env to     acc
 ---   ------ ----- --------- --------- ------- -------    ------- -------    ------- -------    ----
   1 !   16.7   8.4   2.5e-05    0.0027      74     203 ..      10     141 ..       7     148 .. 0.81
   2 ?    0.9   0.1       1.4   1.6e+02     286     308 ..     218     240 ..     197     245 .. 0.73

  Alignments for each domain:
  == domain 1    score: 16.7 bits;  conditional E-value: 2.5e-05
  Opn4-aln  74 GtviLlvGltGmLGnLlviYtfcrsrgLrtpanmfiinLavsDflmsftqaPvffasslykrWlfGetg..CefYaf.cGalfgissmitltaialDrYlv 171
                 v++l+ + G+L n +  Y++ r    +   n+++  L++sD  + +   Pvf as   ++ +          Y +    +f   s+  l++i++DrYl 
   C26F1.6  10 VNVMVLMCFGGILTNFISFYIYTRKTFRKKSINVLLAALSMSDLCVCVLAIPVF-ASTQLQQVIPPTITamIMVYLYpVTIMFQSVSVWLLVSITIDRYLA 109
               5799999*****************98888999*********************7.5555566665543301456777345689999*************** PP

  Opn4-aln 172 itrPLatiGvaskrraalvLlGv.WLYaLaWsL 203
               + +P   +     r  al+ +Gv  ++++a+ L
   C26F1.6 110 VCHPFM-VNTYCTRNRALITVGVvVIFSVAYNL 141
               ****96.67777888889999972468888776 PP

  == domain 2    score: 0.9 bits;  conditional E-value: 1.4
  Opn4-aln 286 qrlqsewkmakiaLlvillfvLs 308
                 +++e   ak++++v+l+f++ 
   C26F1.6 218 ASVKREHSTAKMMIMVVLVFLVC 240
               456889999*********99875 PP

>> F01E11.5b  CE35711	WBGene00017157	locus:tyra-2	status:Confirmed	UniProt:Q19084	protein_id:CCD83464.1
   #    score  bias  c-Evalue  i-Evalue hmmfrom  hmm to    alifrom  ali to    envfrom  env to     acc
 ---   ------ ----- --------- --------- ------- -------    ------- -------    ------- -------    ----
   1 !   15.4   0.1   5.8e-05    0.0064     183     264 ..       5      88 ..       1     112 [. 0.81
   2 ?    1.0   0.1       1.3   1.5e+02     295     361 ..     260     326 ..     240     330 .. 0.68

  Alignments for each domain:
  == domain 1    score: 15.4 bits;  conditional E-value: 5.8e-05
   Opn4-aln 183 skrraalvLlGvWLYaLaWsLPPffGW..saYvPeGLLtsC.sWDYmsftPavraYtmLLfCfvfflPLliiiycYififraire 264
                 kr a++++l vW+ +   sL P+ GW   a  P+ +          +f   + +Yt+      ff+P l++ + Y  i++a   
  F01E11.5b   5 NKRTAGIMILSVWISSALISLAPLLGWkqTAQTPNLIYEKNnTVRQCTFL-DLPSYTVYSATGSFFIPTLLMFFVYFKIYQAFAK 88 
                6999***********************55588898776554144555664.7899**************************9865 PP

  == domain 2    score: 1.0 bits;  conditional E-value: 1.3
   Opn4-aln 295 akiaLlvillfvLsWaPYsav.aLvafagyahvLtPymssvPaviakasaihnPiiYaithPkYrvai 361
                 k+  +++  f + WaP+ ++  Lv f   +     +++     +  + +  nPiiY +    Y++a+
  F01E11.5b 260 VKVLGIILGCFTVCWAPFFTMyVLVQFCKDCSP-NAHIEMFITWLGYSNSAMNPIIYTVFNRDYQIAL 326
                455555555688999998665267777654432.3344445555566666679999999999999886 PP

>> T04C9.4c  CE31591	WBGene00003375	locus:mlp-1	contains LIM-like binding domain	status:Partially_confirmed	UniProt:Q9GP
   #    score  bias  c-Evalue  i-Evalue hmmfrom  hmm to    alifrom  ali to    envfrom  env to     acc
 ---   ------ ----- --------- --------- ------- -------    ------- -------    ------- -------    ----
   1 !   15.7   4.3   4.6e-05    0.0051     909    1031 ..       8     140 ..       3     163 .. 0.70

  Alignments for each domain:
  == domain 1    score: 15.7 bits;  conditional E-value: 4.6e-05
  Opn4-aln  909 tplcghcnn.virgpflvalgrswhpeeftcaycktsladvcfveeqnnvycercyeqffaplc......akcntkilgevlhalr...qtwhttcfvc 997 
                 p c +c + v  +  + a g  wh   f c++c+  l  ++  e+q +++c++c+ + + p        a + t   ge +          +++cf +
  T04C9.4c    8 HPKCPKCGKsVYAAEEMSAGGYKWHKFCFKCSMCNKLLDSMSCCEHQAQLFCKQCHCRRYGPKGigfgigAGSLTMDTGEQFGNTEvdmTLVNVSCFKT 106 
                5778888651556677889999**********************************9999996511111134444445555433221102345677777 PP

  Opn4-aln  998 aackkpfgnslfhledgepycekdyinlfstkch 1031
                  c+k + ++ +  +++e yc++ +   f  k  
  T04C9.4c  107 YMCNKLLDSCTVAPHEAELYCKQCHGRKFGPKGV 140 
                7788887777777888888888777776666644 PP

>> F54D7.3  CE17102	WBGene00018798	locus:gnrr-1	seven-transmemebrane receptor	status:Partially_confirmed	UniProt:O44731	
   #    score  bias  c-Evalue  i-Evalue hmmfrom  hmm to    alifrom  ali to    envfrom  env to     acc
 ---   ------ ----- --------- --------- ------- -------    ------- -------    ------- -------    ----
   1 !   14.7  13.0   9.5e-05      0.01      83     320 ..      33     277 ..       6     284 .. 0.75

  Alignments for each domain:
  == domain 1    score: 14.7 bits;  conditional E-value: 9.5e-05
  Opn4-aln  83 tGmLGnLlviYtfcrsrgLrtp.anmfiinLavsDflmsftqaPvffasslykrWlfGetgCefYafcGalfgis.smitltaialDrYlvitrPLatiGv 181
                  +Gn+++  + cr++ ++      +++ + ++  l+ +   P          W+ G+  C    f   +f+is sm  l+ i+lDr+  i  PL ++  
   F54D7.3  33 LAFVGNVTMFLILCRNQLVKVRrVHSLLLHMNIAHLLVTLVVMPKEILHNYMVAWFAGDVMCRICKFFD-VFAISlSMNVLICITLDRFYSIFFPLYAMRA 132
               56789999999999988777641466778888899999999999999999999**************96.5666549*******************88743 PP

  Opn4-aln 182 .askrra.......alvLlGvWLYaLaWsLPPffGWsa.YvPeGLLtsCsWDYmsftPavraYtmLLfCfvfflPLliiiycYififrairetgralqtfg 273
                 s +r        ++v     LY    +  P f W    v    +   s D + f      + ++ +  v+  PL++ + cY  i   i   ++ +    
   F54D7.3 133 rKSVQRMvsfawtiSFVTSAPQLYLFKTATHPCFDWYTqCVSKNFIGELSNDVVFF------FSIVNIIQVYIAPLFVTVVCYSLILWRISRKSKLVGEKE 227
               13433321111112566666677777777778888854257788888888887777......56667889****************999999997777666 PP

  Opn4-aln 274 ackgngeslrqr.q.rl.qsewkmakiaLlvillfvLsWaPYsavaLvaf 320
               + k++   lr+  q  l +   +  k++++++l f++ W PYs   ++ f
   F54D7.3 228 SEKSSELLLRRNgQnNLeKAKSRTLKMTFVIVLAFIFCWTPYSILMFLHF 277
               666555555432121231455677899****************9887777 PP

>> K06C4.9  CE29506	WBGene00019445	transmemebrane protein	status:Partially_confirmed	UniProt:Q9GYH3	protein_id:CCD72369.
   #    score  bias  c-Evalue  i-Evalue hmmfrom  hmm to    alifrom  ali to    envfrom  env to     acc
 ---   ------ ----- --------- --------- ------- -------    ------- -------    ------- -------    ----
   1 !   14.6   4.2    0.0001     0.011      58     207 ..     137     297 ..     119     310 .. 0.73

  Alignments for each domain:
  == domain 1    score: 14.6 bits;  conditional E-value: 0.0001
  Opn4-aln  58 vpfptvDvPdhahY.tlGtviLlvGltGmLGnLlviYtfcrsrgLrtpanmfiinLavsDflmsftqaPvffassl..ykrW.lfGetgCefYafc..... 149
               + fpt +v  ++   ++  v+L + l G+LGn + iY++ r++  +     +++ L+  D ++ +t  P f +  +  +  +   G +   f afc     
   K06C4.9 137 TDFPTSNVQSYTLNeVFSMVMLPIILIGLLGNTVSIYVYSRNHMKKNTIGFLLLSLSTIDLIVLVTALPTFGTYKFpfFPGYnKIGSAHTIFSAFClvyiy 237
               5699999988775414567788899**********************************************87543223222135999999****943333 PP

  Opn4-aln 150 ..GalfgissmitltaialDrYlvitrPLatiGvaskrraalvLlGvWLYaLaWsLPPff 207
                 G +  +     ++ ia++r++ + rPL       ++ +   +l +   ++++  P f 
   K06C4.9 238 pfGCMAKMIGQYIIVLIAVERWFAVCRPLQVQVWCTQKNTIRAMLYIIAISISFNAPRFL 297
               33333333333457789************8666666666655555555555555556555 PP

>> AC7.1b  CE38262	WBGene00006428	locus:tag-49	G-protein coupled receptor	status:Partially_confirmed	UniProt:Q58AU1	prot
   #    score  bias  c-Evalue  i-Evalue hmmfrom  hmm to    alifrom  ali to    envfrom  env to     acc
 ---   ------ ----- --------- --------- ------- -------    ------- -------    ------- -------    ----
   1 ?   13.6  14.7    0.0002     0.022      80     262 ..      56     240 ..      50     329 .. 0.81

  Alignments for each domain:
  == domain 1    score: 13.6 bits;  conditional E-value: 0.0002
  Opn4-aln  80 vGltGmLGnLlviY.tfcrsrgLrtpanmfiinLavsDflmsftqaPvffasslykrWlfGetgCefYafcGalfgissmitltaialDrYlvitrPLati 179
               + ++ ++GnLlv+Y t +r r +r  +  fi+nL  +D +  +   P  f ++l+++W+   + C    +  ++    s+ tl++ a+  +   t   +  
    AC7.1b  56 IAFMAVVGNLLVLYiTLFRLR-VRSITTYFILNLGFADLFTGIFAIPFKFQAALFQEWFLPRSLCRIVPYVETVALTVSVFTLVTSAVHEFR--TMFFSKC 153
               678899********4556655.799999************************************************************9985..7778899 PP

  Opn4-aln 180 GvaskrraalvLlGvWLYaLaWsLPP.ffGWsaYvPeGLLtsCsWDYmsftPav...raYtmLLfCfvfflPLliiiycYififrai 262
                 +s r a   +l +W+ a+  sLP  +f      P+   ts     +   P     ++Y + L+   +f+P++i+  +Y +i   i
    AC7.1b 154 SQMSPRSAKRCVLLIWIMAVLVSLPHgLFHNTYEFPDDNNTSIVQQCLPVYPDAgwwKTYNVYLVIIQYFVPMIILDTAYTMIAVKI 240
               99999999999999***********7255555558***********999999854449*****************999998885555 PP

>> Y105E8A.6  CE31857	WBGene00006824	locus:unc-95	status:Partially_confirmed	UniProt:Q9NEZ5	protein_id:CAC48121.2
   #    score  bias  c-Evalue  i-Evalue hmmfrom  hmm to    alifrom  ali to    envfrom  env to     acc
 ---   ------ ----- --------- --------- ------- -------    ------- -------    ------- -------    ----
   1 ?   13.4   0.1   0.00024     0.026     968    1027 ..     267     333 ..     247     349 .. 0.59

  Alignments for each domain:
  == domain 1    score: 13.4 bits;  conditional E-value: 0.00024
   Opn4-aln  968 aplcakcntkilgevlhal......rqtwhttcfvcaackkpfgn.slfhledgepycekdyinlfs 1027
                 a++ca c+ +i g +l al       q +ht  f+c+ c+k++     ++ +d +pyc+  + +l++
  Y105E8A.6  267 AAVCAYCSEEIDGAILTALapnserAQKFHTYHFMCTYCQKALNMhGTYREHDLKPYCHDCFYKLYN 333 
                 4456666666666666555322222255666666666666655431344445556666655555554 PP

>> C15H11.2a  CE08179	WBGene00007614	locus:gnrr-2	G-protein coupled receptor	status:Partially_confirmed	UniProt:Q9XVS5	p
   #    score  bias  c-Evalue  i-Evalue hmmfrom  hmm to    alifrom  ali to    envfrom  env to     acc
 ---   ------ ----- --------- --------- ------- -------    ------- -------    ------- -------    ----
   1 ?   11.0  15.4    0.0013      0.14      73     313 ..      37     311 ..      26     315 .. 0.70

  Alignments for each domain:
  == domain 1    score: 11.0 bits;  conditional E-value: 0.0013
   Opn4-aln  73 lGtviLlvGltGmLGnL.lviYtfcrsrgLrtpanmfiinLavsDflmsftqaPvffasslykrWlfGetgCefYafcGa.lfgissmitltaialDrYl 170
                l  +  l+Gl     n+ + iY   r r  +    ++ inL +sD l+     P      +  +W  G   C+f  f  a +f+iss i ++ ial r  
  C15H11.2a  37 LYGIFALIGLP---VNIsTLIYMLKRYRHAKSFLLLLHINLNISDILVLGLYVPGLIGWLVTLEWRGGAYLCKFMRFVDAfVFAISSNI-MVCIALYRLS 132
                33333344433...3543679*********************************************************99568999988.568******* PP

   Opn4-aln 171 vitrPLatiGvaskrraalvLlGvWLYaLaWsLPPffGWsaYvPeGLLtsCs..WDYm.........sftPavraYtmLLfCfvfflPLliiiycYifif 259
                 +  PL    v    r   +L+  W  a+   LP +  W   v    +t C   W  +         s   +++ Y +     +f++PL+i++ cY+ i 
  C15H11.2a 133 ALRYPLWVNAVGHS-RVPRMLILAWALAVVTMLPQMLVWNE-VQFSNITQCVtvWTEIinkreklseSELRNMKLYSIQNATIIFYIPLMILVACYVLIL 230
                ******86655555.555556668***************86.777889999633654322222111122345678999999******************* PP

   Opn4-aln 260 rairetgra.........lqtfgackgngesl.............rqrqrlqsewkmak.....iaLlvillfvLsWaPYs 313
                + i  t ++         l  + + k+ g++               ++ r q+ ++ ak     i+Ll il + + W PY 
  C15H11.2a 231 KDIYKTLNTdtecssaayLSEMSSSKTGGKAAlhkkdqesfvtltTRTVRGQEKFRRAKvrslrITLLLILTYAVTWLPYN 311
                **9877432111111122334444444443335655555556655444555666666652222246777777777777775 PP

>> F35B12.1b  CE45875	WBGene00005975	locus:srx-84	status:Confirmed	protein_id:CBZ42123.1
   #    score  bias  c-Evalue  i-Evalue hmmfrom  hmm to    alifrom  ali to    envfrom  env to     acc
 ---   ------ ----- --------- --------- ------- -------    ------- -------    ------- -------    ----
   1 ?   13.4   1.1   0.00024     0.026      73     110 ..      16      54 ..       6      63 .. 0.84

  Alignments for each domain:
  == domain 1    score: 13.4 bits;  conditional E-value: 0.00024
   Opn4-aln  73 lGtv.iLlvGltGmLGnLlviYtfcrsrgLrtpanmfii 110
                l +v i + G++G + nLl+iY+f++s + rt  n++ +
  F35B12.1b  16 LAAVfIFVNGIMGTVTNLLIIYIFIKSPTERTSFNVICV 54 
                555526667***********************9998765 PP

>> T11B7.4a  CE35944	WBGene00001132	locus:alp-1	status:Confirmed	UniProt:Q7JMA6	protein_id:CAE52906.1
   #    score  bias  c-Evalue  i-Evalue hmmfrom  hmm to    alifrom  ali to    envfrom  env to     acc
 ---   ------ ----- --------- --------- ------- -------    ------- -------    ------- -------    ----
   1 ?    1.2   0.0       1.1   1.3e+02     525     579 ..      97     158 ..      58     180 .. 0.58
   2 ?   12.4   0.0   0.00049     0.054     903     960 ..     211     268 ..     192     276 .. 0.69

  Alignments for each domain:
  == domain 1    score: 1.2 bits;  conditional E-value: 1.1
  Opn4-aln 525 aeasdpgppqaslrakts.......pegardllgpkalpgssqprqynnpiglysaetlrel 579
               +e++ pg  q+  r++         p+g  +   p       +  qyn+p+g+ys ++  e 
  T11B7.4a  97 TENTGPGQDQTPYRVNLQhssdtrpPQGFNNSALPFETDQRVKHMQYNSPLGIYSDKSAAEQ 158
               4445555555555543220000111333333333444444456679*********9877664 PP

  == domain 2    score: 12.4 bits;  conditional E-value: 0.00049
  Opn4-aln 903 fpassrtplcghcnnvirgpflvalgrswhpeeftcaycktsladvcfveeqnnvyce 960
                p  s  p+c  c   i g +  a g++ h + ++ca c  sl +v     +++ yc+
  T11B7.4a 211 HPNPSGLPVCFMCTRPILGVMARAAGKNLHGDCLSCATCGNSLRNVGHHFIEDKFYCD 268
               5666667777777777777777777777777777777777777777655555566665 PP

>> F38B7.8  CE36301	WBGene00005978	locus:srx-87	7TM receptor, srx family	status:Predicted	UniProt:Q7JLI6	protein_id:CAF3
   #    score  bias  c-Evalue  i-Evalue hmmfrom  hmm to    alifrom  ali to    envfrom  env to     acc
 ---   ------ ----- --------- --------- ------- -------    ------- -------    ------- -------    ----
   1 ?   11.3   1.7     0.001      0.11      64     122 ..       8      66 ..       3      78 .. 0.82

  Alignments for each domain:
  == domain 1    score: 11.3 bits;  conditional E-value: 0.001
  Opn4-aln  64 DvPdhahYtlGtviLlvGltGmLGnLlviYtfcrsrgLrtpanmfiinLavsDflmsft 122
               D  d    t+G  +L++G  G++ n l++Y+f+  ++ rt  n++ +  + s+ ++ +t
   F38B7.8   8 DYQDSLNLTVGCLLLVIGTFGIVCNSLILYIFFNEKTERTSFNLICVLRSFSNIYILLT 66 
               66677788***********************************9998888887655444 PP

>> H10E21.2  CE43707	WBGene00019183	G-protein coupled receptor	status:Partially_confirmed	UniProt:O76667	protein_id:CCD6
   #    score  bias  c-Evalue  i-Evalue hmmfrom  hmm to    alifrom  ali to    envfrom  env to     acc
 ---   ------ ----- --------- --------- ------- -------    ------- -------    ------- -------    ----
   1 ?   10.9   1.5    0.0013      0.14      62     146 ..      10     100 ..       2     114 .. 0.80

  Alignments for each domain:
  == domain 1    score: 10.9 bits;  conditional E-value: 0.0013
  Opn4-aln  62 tvDvPdhahYtlGtviLlvGltGmLGnLlviY....tfcrsrgLrtpan..mfiinLavsDflmsftqaPvffasslykrWlfGetgCe.fY 146
               t D+   a +++ t  + v l G +Gn+ v +    +f+  ++   p n  m+i+ + v+D l+ +     f    + k+W+fG+  C+ fY
  H10E21.2  10 TTDIISVAQHVITTSYITVILFGNIGNVWVSWkvgiVFVFDKSSLVPRNivMLILFICVADLLVLL-HLTLFVHFQFEKQWIFGNIVCKsFY 100
               8899999999*****************99855222245556666666665599999*****98755.567899999************7466 PP

>> C56A3.3a  CE45431	WBGene00008342	7tm receptor	status:Partially_confirmed	UniProt:Q18876	protein_id:CAB01134.3
   #    score  bias  c-Evalue  i-Evalue hmmfrom  hmm to    alifrom  ali to    envfrom  env to     acc
 ---   ------ ----- --------- --------- ------- -------    ------- -------    ------- -------    ----
   1 ?   10.8   1.3    0.0014      0.15      79     130 ..      42      92 ..      29      96 .. 0.81

  Alignments for each domain:
  == domain 1    score: 10.8 bits;  conditional E-value: 0.0014
  Opn4-aln  79 lvGltGmLGnLlviYtfcrsrgLrtpanmfiinLavsDflmsftqaPvffas 130
               +  + G+L n++ ++ + r r L+  an +++ La sDf++ +t   +f+  
  C56A3.3a  42 VLSVFGVLTNIINVFLYTRKR-LQNSANTYLLFLACSDFMVIVTGLFIFWID 92 
               346789999999999999987.9******************99988888765 PP

>> C15H11.2b  CE45186	WBGene00007614	locus:gnrr-2	status:Confirmed	UniProt:D9N144	protein_id:CBO22274.1
   #    score  bias  c-Evalue  i-Evalue hmmfrom  hmm to    alifrom  ali to    envfrom  env to     acc
 ---   ------ ----- --------- --------- ------- -------    ------- -------    ------- -------    ----
   1 ?    9.0   5.0    0.0049      0.54     235     313 ..      56     161 ..      51     169 .. 0.62

  Alignments for each domain:
  == domain 1    score: 9.0 bits;  conditional E-value: 0.0049
   Opn4-aln 235 YtmLLfCfvfflPLliiiycYififrairetgra.........lqtfgackgngesl.............rqrqrlqsewkmak.....iaLlvillfvL 307
                Y +     +f++PL+i++ cY+ i + i  t ++         l  + + k+ g++               ++ r q+ ++ ak     i+Ll il + +
  C15H11.2b  56 YSIQNATIIFYIPLMILVACYVLILKDIYKTLNTdtecssaayLSEMSSSKTGGKAAlhkkdqesfvtltTRTVRGQEKFRRAKvrslrITLLLILTYAV 155
                566666789******************9877432111111122344444444444335666666666665445566666666663333356788888888 PP

   Opn4-aln 308 sWaPYs 313
                 W PY 
  C15H11.2b 156 TWLPYN 161
                888886 PP

>> C56A3.3b  CE45452	WBGene00008342	status:Partially_confirmed	UniProt:D0FY26	protein_id:CAR81367.2
   #    score  bias  c-Evalue  i-Evalue hmmfrom  hmm to    alifrom  ali to    envfrom  env to     acc
 ---   ------ ----- --------- --------- ------- -------    ------- -------    ------- -------    ----
   1 ?   10.8   1.3    0.0015      0.16      79     130 ..      60     110 ..      47     114 .. 0.81

  Alignments for each domain:
  == domain 1    score: 10.8 bits;  conditional E-value: 0.0015
  Opn4-aln  79 lvGltGmLGnLlviYtfcrsrgLrtpanmfiinLavsDflmsftqaPvffas 130
               +  + G+L n++ ++ + r r L+  an +++ La sDf++ +t   +f+  
  C56A3.3b  60 VLSVFGVLTNIINVFLYTRKR-LQNSANTYLLFLACSDFMVIVTGLFIFWID 110
               346789999999999999987.9******************99988888765 PP

>> F35B12.1a  CE36298	WBGene00005975	locus:srx-84	7TM receptor, srx family	status:Partially_confirmed	UniProt:Q20009	pro
   #    score  bias  c-Evalue  i-Evalue hmmfrom  hmm to    alifrom  ali to    envfrom  env to     acc
 ---   ------ ----- --------- --------- ------- -------    ------- -------    ------- -------    ----
   1 ?   10.2   0.8    0.0021      0.23      75     109 ..      18      53 ..       7      62 .. 0.85

  Alignments for each domain:
  == domain 1    score: 10.2 bits;  conditional E-value: 0.0021
   Opn4-aln  75 tv.iLlvGltGmLGnLlviYtfcrsrgLrtpanmfi 109
                +v i + G++G + nLl+iY+f++s + rt  n++ 
  F35B12.1a  18 AVfIFVNGIMGTVTNLLIIYIFIKSPTERTSFNVIC 53 
                5526677***********************999875 PP

>> C41G11.4c  CE35428	WBGene00016570	locus:gnrr-4	status:Partially_confirmed	UniProt:Q7JP11	protein_id:CCD67138.1
   #    score  bias  c-Evalue  i-Evalue hmmfrom  hmm to    alifrom  ali to    envfrom  env to     acc
 ---   ------ ----- --------- --------- ------- -------    ------- -------    ------- -------    ----
   1 ?    9.8   4.5    0.0028      0.31      92     200 ..      37     156 ..      19     163 .. 0.68

  Alignments for each domain:
  == domain 1    score: 9.8 bits;  conditional E-value: 0.0028
   Opn4-aln  92 iYtfcr...srgLr....tpanmf..iinLavsDflmsftqaPvffasslykrWlf.GetgCefYafcGalfgissmit.ltaialDrYlvitrPLatiG 180
                i+t +r   sr+ r      a +f   i L+v+D ++ f  aP  fa  ++  W f G+ gC  + f  ++ g        + +a Dr l it  +  + 
  C41G11.4c  37 IFTVVRlarSRSSRqhlvLAARLFsyKISLSVADCIVLFIYAPTQFAW-IHSYWWFgGDIGCRLFKFISTF-GFHLTANmQVLVAADRLL-ITAKMNRVT 133
                66666565544444111145666622599*****************97.56666552799*******9765.444433304567899965.777788887 PP

   Opn4-aln 181 vaskrr...aalvLlGvWLYaLa 200
                   k+r   + l L   W+ aL 
  C41G11.4c 134 RNIKKRqynTRLSLAAAWILALI 156
                77766634456888888888875 PP

>> F28F5.3a  CE29296	WBGene00017904	locus:lim-8	status:Confirmed	UniProt:Q95QI3	protein_id:CCD70165.1
   #    score  bias  c-Evalue  i-Evalue hmmfrom  hmm to    alifrom  ali to    envfrom  env to     acc
 ---   ------ ----- --------- --------- ------- -------    ------- -------    ------- -------    ----
   1 ?    9.0   0.1    0.0049      0.54     887     964 ..     911     995 ..     852    1002 .. 0.65

  Alignments for each domain:
  == domain 1    score: 9.0 bits;  conditional E-value: 0.0049
  Opn4-aln 887 pqvpplargtvqraerfpassrtplcghcnnvi.rgpflv..algrswhpeeftcaycktsladvcf...ve.eqnnvycercye 964
                 +  +   + q+ + + a s    c+hcn+ + rg+ ++  +l   +h   f c  cktsl   +    v   +  ++c+ cy 
  F28F5.3a 911 SSLQQMHSQSSQKDDSVVAVSGKHRCAHCNEELgRGAAMIveSLNLFYHLACFKCYVCKTSLGSGATgadVRvRDGRLHCQTCYS 995
               4445556667788889999999999999997553777655124667789999999999999865433111221345677888875 PP

>> C50F7.1a  CE33574	WBGene00016842	G-protein coupled receptor	status:Partially_confirmed	UniProt:Q18757	protein_id:CCD6
   #    score  bias  c-Evalue  i-Evalue hmmfrom  hmm to    alifrom  ali to    envfrom  env to     acc
 ---   ------ ----- --------- --------- ------- -------    ------- -------    ------- -------    ----
   1 ?    9.7   0.7    0.0031      0.34     291     393 ..      86     200 ..      46     212 .. 0.69

  Alignments for each domain:
  == domain 1    score: 9.7 bits;  conditional E-value: 0.0031
  Opn4-aln 291 ewkmakiaLlvillfvLsWaP.Ysava.LvafagyahvL....tPymssvPaviakasaihnPiiYaithPkYrvaiaqhl..PCL....gvllgvsrrrs 379
                 ++a ++L vi++f   W P Y     +  fa     L    +  +  +   ++  s+  nPiiY     kYr a    l  PC     +v  ++ rr+s
  C50F7.1a  86 KLRVATMMLTVIIVFACCWLPlYCIFTyFFFFADQRSDLfqitSMLIRPIFQWMSLLSSSLNPIIYIAYSHKYRRAFKSILlmPCKtryeRVRSTILRRHS 186
               467899***************5555552345676544441110233344445677889999*****88888*****9875434997333357777888999 PP

  Opn4-aln 380 rpypsYrsthrstl 393
               r ++s  +   s +
  C50F7.1a 187 RGFKSTATISMSNF 200
               98888766666655 PP

>> C30B5.5  CE02524	WBGene00016246	status:Partially_confirmed	UniProt:Q18321	protein_id:CCD66137.1
   #    score  bias  c-Evalue  i-Evalue hmmfrom  hmm to    alifrom  ali to    envfrom  env to     acc
 ---   ------ ----- --------- --------- ------- -------    ------- -------    ------- -------    ----
   1 ?    9.1   1.2    0.0048      0.53      70     122 ..      33      84 ..       2     139 .. 0.75

  Alignments for each domain:
  == domain 1    score: 9.1 bits;  conditional E-value: 0.0048
  Opn4-aln  70 hYtlGtviLlvGltGmLGnLlviYtfcrsrgLrtpanmfiinLavsDflmsft 122
                + +  v  l+Gl G+ Gn +   +  r  ++r p n+f+  Lav D  + +t
   C30B5.5  33 FFLISVVGTLIGLFGLFGNATTALILTRP-SMRNPNNLFLTALAVFDSCLLIT 84 
               45555666789***********9999995.8**************99766555 PP

>> B0563.6b  CE33513	WBGene00015263	status:Partially_confirmed	UniProt:Q8MQF9	protein_id:CCD62254.1
   #    score  bias  c-Evalue  i-Evalue hmmfrom  hmm to    alifrom  ali to    envfrom  env to     acc
 ---   ------ ----- --------- --------- ------- -------    ------- -------    ------- -------    ----
   1 ?    8.2   0.7    0.0087      0.96      75     119 ..      23      64 ..       3     143 .. 0.80

  Alignments for each domain:
  == domain 1    score: 8.2 bits;  conditional E-value: 0.0087
  Opn4-aln  75 tviLlvGltGmLGnLlviYtfcrsrgLrtpanmfiinLavsDfl.m 119
                 i  +G++G + nL+v+     sr Lr  + m++  Lav+D l m
  B0563.6b  23 PCICAIGIVGNITNLMVL----ASRRLRAVSYMYLRALAVADLLcM 64 
               467889999999999997....69******************9834 PP

>> Y22D7AL.16  CE39040	WBGene00021254	status:Partially_confirmed	UniProt:Q965P0	protein_id:CCD73756.1
   #    score  bias  c-Evalue  i-Evalue hmmfrom  hmm to    alifrom  ali to    envfrom  env to     acc
 ---   ------ ----- --------- --------- ------- -------    ------- -------    ------- -------    ----
   1 ?    8.8   0.1    0.0059      0.65     928    1023 ..      53     144 ..       9     165 .. 0.68

  Alignments for each domain:
  == domain 1    score: 8.8 bits;  conditional E-value: 0.0059
    Opn4-aln  928 grswhpeeftcaycktsladvcfveeqnnvycercyeqffaplcakcntkilgevlhalrqtwhttcfvcaackkpfgnslfhledgepycekdyi 1023
                  +r+ ++ +f c  c+ ++  +  + e+    ++   +qf +  c k +  i     h+ ++ +    ++ca c++pfg+s   + d +    +d+i
  Y22D7AL.16   53 SRTPKAPQFNCRQCRKAFDSIRELAEH---EIKNHEDQFNCYHCDKKSESIERLAAHTAHR-HGPKPVICAYCQEPFGKSSELMSDDDWDEFRDHI 144 
                  344445589999999998877655554...4566668888888998888887666665543.3456789***********9999988766666665 PP

>> F38B7.7  CE36300	WBGene00005977	locus:srx-86	7TM receptor, srx family	status:Predicted	UniProt:Q7JLI7	protein_id:CAF3
   #    score  bias  c-Evalue  i-Evalue hmmfrom  hmm to    alifrom  ali to    envfrom  env to     acc
 ---   ------ ----- --------- --------- ------- -------    ------- -------    ------- -------    ----
   1 ?    8.5   1.3     0.007      0.78      60     117 ..       7      64 ..       3      76 .. 0.87

  Alignments for each domain:
  == domain 1    score: 8.5 bits;  conditional E-value: 0.007
  Opn4-aln  60 fptvDvPdhahYtlGtviLlvGltGmLGnLlviYtfcrsrgLrtpanmfiinLavsDf 117
               + t D  d    t+   + ++G+ G++ n  ++Y+f+  ++ rt  n++ +  ++s+ 
   F38B7.7   7 YVTLDYRDALNLTVSFLLFVIGIFGIVCNSSIVYIFFNEKSERTSFNLICVYRSLSNI 64 
               5688888888999999999*****************************9998888775 PP

>> B0563.6c  CE41751	WBGene00015263	status:Partially_confirmed	UniProt:A8WFI5	protein_id:CCD62257.1
   #    score  bias  c-Evalue  i-Evalue hmmfrom  hmm to    alifrom  ali to    envfrom  env to     acc
 ---   ------ ----- --------- --------- ------- -------    ------- -------    ------- -------    ----
   1 ?    8.3   0.8    0.0085      0.93      73     119 ..      30      73 ..       9     152 .. 0.79

  Alignments for each domain:
  == domain 1    score: 8.3 bits;  conditional E-value: 0.0085
  Opn4-aln  73 lGtviLlvGltGmLGnLlviYtfcrsrgLrtpanmfiinLavsDfl.m 119
               +   i  +G++G + nL+v+     sr Lr  + m++  Lav+D l m
  B0563.6c  30 VLPCICAIGIVGNITNLMVL----ASRRLRAVSYMYLRALAVADLLcM 73 
               44568889999999999997....69******************9834 PP

>> B0563.6a  CE29551	WBGene00015263	status:Partially_confirmed	UniProt:Q11082	protein_id:CCD62253.1
   #    score  bias  c-Evalue  i-Evalue hmmfrom  hmm to    alifrom  ali to    envfrom  env to     acc
 ---   ------ ----- --------- --------- ------- -------    ------- -------    ------- -------    ----
   1 ?    8.2   0.7    0.0089      0.98      73     119 ..      30      73 ..       9     152 .. 0.79

  Alignments for each domain:
  == domain 1    score: 8.2 bits;  conditional E-value: 0.0089
  Opn4-aln  73 lGtviLlvGltGmLGnLlviYtfcrsrgLrtpanmfiinLavsDfl.m 119
               +   i  +G++G + nL+v+     sr Lr  + m++  Lav+D l m
  B0563.6a  30 VLPCICAIGIVGNITNLMVL----ASRRLRAVSYMYLRALAVADLLcM 73 
               44568889999999999997....69******************9834 PP

>> H09F14.1  CE42007	WBGene00010375	7 transmembrane receptor (rhodopsin family)	status:Partially_confirmed	UniProt:O4561
   #    score  bias  c-Evalue  i-Evalue hmmfrom  hmm to    alifrom  ali to    envfrom  env to     acc
 ---   ------ ----- --------- --------- ------- -------    ------- -------    ------- -------    ----
   1 ?    7.4   2.9     0.016       1.7      79     189 ..      17     122 ..      12     129 .. 0.72

  Alignments for each domain:
  == domain 1    score: 7.4 bits;  conditional E-value: 0.016
  Opn4-aln  79 lvGltGmLGnLlviYtfcrsrgLrtpanmfiinLavsDflmsftqaPvffasslykrWlfGetgCef.YafcGalfgissmitltaialDrYlvitrPLat 178
               l+ + G+ Gn++ + t + sr  r  an+++i L ++D +       +     +   W+  e      Y    a   iss     a++++rYl i +PL+ 
  H09F14.1  17 LIVIFGLSGNVISLVTIFHSRLRRVNANIYLIVLTLADSIFLTGILLIC----FKVDWIAYEYCVGLeYVLMTAS-YISSWS-TAALTIERYLAIAHPLSH 111
               45578999*************************9999966433333333....3457998886444324444443.355554.57999***********98 PP

  Opn4-aln 179 iGvaskrraal 189
               +      ra +
  H09F14.1 112 MKYGHVDRAKV 122
               76666666555 PP

>> C04E6.6  CE34652	WBGene00001698	locus:grd-9	status:Partially_confirmed	UniProt:O01465	protein_id:CCD62894.1
   #    score  bias  c-Evalue  i-Evalue hmmfrom  hmm to    alifrom  ali to    envfrom  env to     acc
 ---   ------ ----- --------- --------- ------- -------    ------- -------    ------- -------    ----
   1 ?    7.6   2.2     0.013       1.5     649     855 ..      51     267 ..      31     291 .. 0.69

  Alignments for each domain:
  == domain 1    score: 7.6 bits;  conditional E-value: 0.013
  Opn4-aln 649 qltgteflqdpdeealrrsstpiehapvctsqattpllpasaqppaaaspsaaspplataaahta.iasasatapasspa.....esprpqassyspavaa 743
                +    ++++p e+ ++rs++  + +  ++       lp+ + p +  + + a+  + t + h   i    ++apas           +p        v  
   C04E6.6  51 PMWEFILMKEPSEKRVKRSTSFRNGTLRSVHSGGNHGLPVDSLPTSNKNLNQANSFIKTPVLHQLlIQPIDSSAPASPVQrhiiqSQGKPTIGQLPIHVNK 151
               466667899*******9998888877777777888889999999999999999999999888876144456666665432111112356777777778999 PP

  Opn4-aln 744 ssapathtsysegp.aapapkprvvttasirpsvyqpvpas..tyspspganysptpytpspap.aytpsp.vptytpspapaytpspapnynpapsvays 839
               s   + h +  +g  +a a  p      + rps  +p p+    y     a      y p p    y  +p  p y p p p     p  +    p  + +
   C04E6.6 152 SKINTNHKTKRQGVySALAQPPPAAKWGNNRPSYQNPTPSYqqGYPQQFPAPQRQQQYQPQPQTtNYNQAPqRPLYIPPPPPKLQVYPPQQLAENPYQTRN 252
               99999999999887245566667778889999999999975114655666777777888887541577776358999999998888887777777766554 PP

  Opn4-aln 840 ggpaepasrppwvtdd 855
                g  +  sr  + t++
   C04E6.6 253 -GVNNYRSRNSYGTNN 267
               .445566666666655 PP

>> ZK697.5  CE34150	WBGene00005850	locus:srw-103	7TM chemoreceptor, srw family	status:Predicted	UniProt:O44573	protein_i
   #    score  bias  c-Evalue  i-Evalue hmmfrom  hmm to    alifrom  ali to    envfrom  env to     acc
 ---   ------ ----- --------- --------- ------- -------    ------- -------    ------- -------    ----
   1 ?    7.6   0.8     0.013       1.5      79     122 ..      31      74 ..      17      79 .. 0.85

  Alignments for each domain:
  == domain 1    score: 7.6 bits;  conditional E-value: 0.013
  Opn4-aln  79 lvGltGmLGnLlviYtfcrsrgLrtpa.nmfiinLavsDflmsft 122
               +  l  +L nL  i + cr +++rt a n+++i L++sD  + +t
   ZK697.5  31 ILSLISVLVNLAHITILCR-KSMRTSAtNVILIGLSISDMCIVMT 74 
               667999************9.689998759999*******987776 PP

>> F53A9.5  CE43844	WBGene00018728	G-protein coupled receptor	status:Partially_confirmed	UniProt:Q20686	protein_id:CCD68
   #    score  bias  c-Evalue  i-Evalue hmmfrom  hmm to    alifrom  ali to    envfrom  env to     acc
 ---   ------ ----- --------- --------- ------- -------    ------- -------    ------- -------    ----
   1 ?    7.3   8.7     0.016       1.8      79     305 ..      53     279 ..       8     286 .. 0.72

  Alignments for each domain:
  == domain 1    score: 7.3 bits;  conditional E-value: 0.016
  Opn4-aln  79 lvGltGmLGnLlviYtfcrsrgLrtpanmfiinLavsDf.lmsftqaPvffasslykrWlfGe...tgCefYafcG.......alfgissmitltaialDr 168
                + + G    ++ i +f r + +r   n+++  L+v D  l+sf  a +f  s l    l G    + C f+  +         +    s+ t +a+++Dr
   F53A9.5  53 TICVLGAGAAVMCIVVFTR-KQMRSSLNVYLAGLSVFDLiLLSFS-ALIF--SPLQGCVLQGHgdtAVCHFFWRSTpwtlpisNIAQCGSVWTCVAVTVDR 149
               4445555567888999998.5689999999999999997245664.6666..7777777765322245998865431111111455567899********* PP

  Opn4-aln 169 YlvitrPLatiGvaskrraalvLlGvWLYaLaWsLPPffGWsaYvPeGLLtsCsWDYmsftPavraYtmLLfCfvfflPLliiiycYififrairetgral 269
               +l +  PL +      rra+ +L+ + ++++ +  P ff         L ts   D   +     ++  L+     ++P  ++i   +f+ +a++      
   F53A9.5 150 FLAVNYPLHSKIWCTPRRATTILIAITVFSILFKAPMFFELTNDDCGRLRTSFLRDNKYYKEYYVTFGYLIA--LLLIPWTVMIILNVFVVKAVHKAY--- 245
               **********99****************************99999999999999998888887777777665..567899999999999999998666... PP

  Opn4-aln 270 qtfgackgngeslrqrqrlqsewkmakiaLlvillf 305
               +  ++++g ++   ++ r  +   ma  ++l  l+f
   F53A9.5 246 KIRRSMQGGKNNQEEKDR--RCTLMAIAMVLTFLIF 279
               555555555444333333..3345666666666666 PP

>> ZK265.7  CE32551	WBGene00013959	status:Confirmed	UniProt:Q94404	protein_id:CAB03518.2
   #    score  bias  c-Evalue  i-Evalue hmmfrom  hmm to    alifrom  ali to    envfrom  env to     acc
 ---   ------ ----- --------- --------- ------- -------    ------- -------    ------- -------    ----
   1 ?    7.6   0.1     0.013       1.4     610     708 ..     102     204 ..      45     223 .. 0.77

  Alignments for each domain:
  == domain 1    score: 7.6 bits;  conditional E-value: 0.013
  Opn4-aln 610 saspvyqaviksqnkpedeadewarrssnlqs.rsfri....laqltgteflqdpdeealrrsstpiehapvctsqattpllpasaqppaaaspsaasppl 705
               ++  +y+a  + +n + d+  ew +   +  s + f      l   t   ++  p   +lr+++t    +  +ts +tt   p++a   a ++p  ++  +
   ZK265.7 102 TSRDLYEAFTEGDNDAVDKISEWLKSEKDESSwKKFTTteepLETTTTKRIITTPKRTTLRKTTTTTTTSTTSTSTTTT-EKPTTATTTARVTPKKSTKRI 201
               4567899999*************987665544244543122255667778999*********99999988888887655.579999999999998888777 PP

  Opn4-aln 706 ata 708
                t 
   ZK265.7 202 GTG 204
               664 PP

>> T04A8.6  CE01075	WBGene00011408	ribonuleoprotein	status:Confirmed	UniProt:Q22135	protein_id:CAA84724.1
   #    score  bias  c-Evalue  i-Evalue hmmfrom  hmm to    alifrom  ali to    envfrom  env to     acc
 ---   ------ ----- --------- --------- ------- -------    ------- -------    ------- -------    ----
   1 ?    7.6   2.3     0.013       1.5     668     773 ..     190     299 ..      84     304 .. 0.68

  Alignments for each domain:
  == domain 1    score: 7.6 bits;  conditional E-value: 0.013
  Opn4-aln 668 stpiehapvctsqattpllpasaqppaaaspsaaspplataaahtaias.....asatapasspaesprpqassyspavaassapathtsysegpaapapk 763
                  +++   +t ++ttp +  +a p  aa+p a++p  at  + t ++      +  t        +p+ +a   ++a a+  a +t ++     +a++++
   T04A8.6 190 DNEVQFISDVTPKSTTPKIVKAATPK-AATPKAVTPKQATPKVSTPVTKkvvikTPKTEKPEPKQFTPKTRAGKKAAAAATPQAKSTLSNTILKSVAASAR 289
               45567777789999999988776654.45566666666666666555541000044444444444566777777776666666776666666666677777 PP

  Opn4-aln 764 prvvttasir 773
               p  v   ++r
   T04A8.6 290 PAAVEKKTLR 299
               7777666655 PP

>> T14C1.1  CE34212	WBGene00011765	7 transmembrane receptor (rhodopsin family)	status:Partially_confirmed	UniProt:Q22485
   #    score  bias  c-Evalue  i-Evalue hmmfrom  hmm to    alifrom  ali to    envfrom  env to     acc
 ---   ------ ----- --------- --------- ------- -------    ------- -------    ------- -------    ----
   1 ?    7.2   1.8     0.017       1.9      72     117 ..      73     117 ..      65     129 .. 0.84

  Alignments for each domain:
  == domain 1    score: 7.2 bits;  conditional E-value: 0.017
  Opn4-aln  72 tlGtviLlvGltGmLGnLlviYtfcrsrgLrtpanmfiinLavsDf 117
               ++G ++ +vG+ G++Gn +  +++ r   +r  +n+++  La sD 
   T14C1.1  73 VIGIILPIVGVFGIVGNAISAFVYSRP-EMRCSTNLYLFSLACSDT 117
               5788888**********9877777775.69**************96 PP

>> C04F12.8  CE19681	WBGene00007302	Dual specificity phosphatase, catalytic domain	status:Partially_confirmed	UniProt:Q9
   #    score  bias  c-Evalue  i-Evalue hmmfrom  hmm to    alifrom  ali to    envfrom  env to     acc
 ---   ------ ----- --------- --------- ------- -------    ------- -------    ------- -------    ----
   1 ?    7.5   2.2     0.014       1.6     702     766 ..     187     254 ..     114     268 .. 0.66

  Alignments for each domain:
  == domain 1    score: 7.5 bits;  conditional E-value: 0.014
  Opn4-aln 702 spplata.aahtaiasasatapasspaesprpq..assyspavaassapathtsysegpaapapkprv 766
               s p a + a++    sas+  p+ s a s        +ysp+   +s+ a  tsys    ap+ kpr 
  C04F12.8 187 SLPSAQSsASKQRAFSASTYRPSVSSASSLATSslRRAYSPSSLPASSLALTTSYSLFSPAPTRKPRQ 254
               44444330333444456666666555555433211456777777777777777777777777777774 PP

>> Y22D7AL.1  CE23425	WBGene00021241	status:Predicted	UniProt:Q965P3	protein_id:CCD73742.1
   #    score  bias  c-Evalue  i-Evalue hmmfrom  hmm to    alifrom  ali to    envfrom  env to     acc
 ---   ------ ----- --------- --------- ------- -------    ------- -------    ------- -------    ----
   1 ?    7.3   0.4     0.016       1.8     238     262 ..      39      62 ..      28      76 .. 0.78

  Alignments for each domain:
  == domain 1    score: 7.3 bits;  conditional E-value: 0.016
   Opn4-aln 238 LLfCfvfflPLliiiycYififrai 262
                +L+C   f+ L+i i   if+fr +
  Y22D7AL.1  39 VLCCIAVFIILVI-IIVLIFVFRKM 62 
                6999999986655.5578****976 PP

>> F39B3.2  CE30978	WBGene00018191	status:Confirmed	UniProt:Q94219	protein_id:CCD64788.1
   #    score  bias  c-Evalue  i-Evalue hmmfrom  hmm to    alifrom  ali to    envfrom  env to     acc
 ---   ------ ----- --------- --------- ------- -------    ------- -------    ------- -------    ----
   1 ?    7.0   3.6      0.02       2.3     146     208 ..     112     173 ..      37     286 .. 0.78

  Alignments for each domain:
  == domain 1    score: 7.0 bits;  conditional E-value: 0.02
  Opn4-aln 146 YafcGalfgissmitltaialDrYlvitrPLatiGvaskrraalvLlGvWLYaLaWsLPPffG 208
               Y+f+ +  + s  i l ++++DrYl + +PL    +  krr   +++ v   a+ +s+P ff 
   F39B3.2 112 YTFANTTHTGSVWIVL-TLTIDRYLALCQPLKHRAIGKKRRVRRLMIVVSAMAVMFSIPRFFE 173
               6666666555555555.589******************************************6 PP

>> F58D7.1  CE38195	WBGene00019032	locus:srsx-17	7TM chemoreceptor, srsx family	status:Partially_confirmed	UniProt:O1633
   #    score  bias  c-Evalue  i-Evalue hmmfrom  hmm to    alifrom  ali to    envfrom  env to     acc
 ---   ------ ----- --------- --------- ------- -------    ------- -------    ------- -------    ----
   1 ?    6.6   1.1     0.027       2.9      75     110 ..      16      49 ..      10      58 .. 0.83

  Alignments for each domain:
  == domain 1    score: 6.6 bits;  conditional E-value: 0.027
  Opn4-aln  75 tviLlvGltGmLGnLlviYtfcrsrgLrtpanmfii 110
               tv+L v   G+ Gn+  i + cr ++Lrt    +i+
   F58D7.1  16 TVVLCV--IGLFGNVNLIIATCRHKSLRTKMGCLIM 49 
               666655..8********************9877665 PP

>> F46C3.1  CE18695	WBGene00003970	locus:pek-1	eukaryotic translation initiation factor 2 alpha kinase PEK	status:Confir
   #    score  bias  c-Evalue  i-Evalue hmmfrom  hmm to    alifrom  ali to    envfrom  env to     acc
 ---   ------ ----- --------- --------- ------- -------    ------- -------    ------- -------    ----
   1 ?    6.7   0.9     0.025       2.7     470     645 ..     715     908 ..     673     927 .. 0.59

  Alignments for each domain:
  == domain 1    score: 6.7 bits;  conditional E-value: 0.025
  Opn4-aln 470 s..............vipsqkdpaldtngslvapskspeara....spgtpgtpe.lrptfspafsrpstfsslaeasdpgppqas.lraktspegardll 550
               s              v      +++d+++s  +++k +e  a    s ++ g +     t+++  +++ +fs   e+sd     +s   + +s  g+    
   F46C3.1 715 SadtasfaesfamppV----VGNTTDAENSWSTSAKPQEVGAkrttSESKLGLHGgSDRTTAELKEESVAFSESDEESDTTEDSSSsDESPSSSSGSSIDD 811
               1334444444433331....222222222222222222222200002222222220223333344445566777778887766554045556677777778 PP

  Opn4-aln 551 gpkalpgssqprqynnpigl....ysaetlrelaqlyqlslrgkasgvglpggslpikdlavdsaspvyqaviksqnkpedeadewarrssnlqsrsfr 645
                pk   +ss   ++ +           et +e+a + +ls++ +a  v      l +++   d+    y   i  q  +e   ++w rrs  ++sr + 
   F46C3.1 812 EPKKYNSSSGGIEFVDGSDDvdneAVKETKKEIAVIEELSIHNRAMIVETENQELEVRERN-DTGDCAYLY-IVMQLCAEKTLEDWIRRSKTMESRPLF 908
               89999999988887655443010134688999*************************9975.666666765.4567889999*************9764 PP

>> T26E3.2  CE14186	WBGene00003578	locus:ndx-1	MUTT protein like	status:Confirmed	UniProt:O45830	protein_id:CAB04835.1
   #    score  bias  c-Evalue  i-Evalue hmmfrom  hmm to    alifrom  ali to    envfrom  env to     acc
 ---   ------ ----- --------- --------- ------- -------    ------- -------    ------- -------    ----
   1 ?    6.7   0.0     0.026       2.8     916    1020 ..     219     323 ..     190     334 .. 0.75

  Alignments for each domain:
  == domain 1    score: 6.7 bits;  conditional E-value: 0.026
  Opn4-aln  916 nnvirgpflvalgrswhpeef.tcaycktsladvcfv..eeqnnvycercyeqffaplcakcntkilgevlhalrqtwhttcfvcaackkpfgnslfhl 1011
                n+ + g fl  +   +  + + t + ++ s+ d +++  eeq    +e  +e ffa +++kc  ++l e  +++    h+t + c    kp+ +sl h 
   T26E3.2  219 NQNVAGLFLEFMIVKHSRDGLrTEVLVHKSIKDETYLleEEQPFPTVEFGFEYFFAMVVSKCYRHLLEEGANVVFTPSHVTRIKCH--PKPM-ESLAHG 314 
                556667777666555544444155667778888776522566667899************************99999999998875..3665.688888 PP

  Opn4-aln 1012 edgepycek 1020
                     yce+
   T26E3.2  315 VSIRVYCEH 323 
                888888886 PP

>> F54A5.1  CE20859	WBGene00018786	locus:hmbx-1	status:Confirmed	UniProt:Q9TYT0	protein_id:CCD68059.1
   #    score  bias  c-Evalue  i-Evalue hmmfrom  hmm to    alifrom  ali to    envfrom  env to     acc
 ---   ------ ----- --------- --------- ------- -------    ------- -------    ------- -------    ----
   1 ?    6.5   7.4     0.028       3.1     646     804 ..     225     382 ..     212     422 .. 0.55

  Alignments for each domain:
  == domain 1    score: 6.5 bits;  conditional E-value: 0.028
  Opn4-aln 646 ilaqltgteflqdpdeealrrsstpiehapvctsqattpllpasaqppaaaspsaaspplataaahtaiasasatapasspaesprp.qassyspavaass 745
               il ++  + f q p  +  rr       a  c          +   p  ++sp ++s  +a         sa a+a+++s a s     a+  s +v++ s
   F54A5.1 225 ILIRMLESFFTQTPFPDLPRRVE----IANACNHVLKMDKKGVGLMPKEVVSPQVVSNWFANKRKELRRRSAEASAASTSSASSSASsTANHDSVSVSSMS 321
               66777777777777777766654....44444444444444444455555555555555555555444444444444333333333202333333343333 PP

  Opn4-aln 746 apathtsy..segpaapapkprvvttasirpsvyqpvpastyspspganysptpytpspap 804
                    ts   +   +a +p p v t    rps      +st sp           +ps+  
   F54A5.1 322 PRDEETSSrnTTPETAISPSPAVSTFEVSRPSAIISATSSTTSPISIPATIIPSVSPSALE 382
               33333333003344678899999999999***99999999999965433333334444444 PP

>> F36D4.4  CE07192	WBGene00018089	status:Partially_confirmed	UniProt:Q20101	protein_id:CCD68606.1
   #    score  bias  c-Evalue  i-Evalue hmmfrom  hmm to    alifrom  ali to    envfrom  env to     acc
 ---   ------ ----- --------- --------- ------- -------    ------- -------    ------- -------    ----
   1 ?    5.8   1.3     0.048       5.3     235     265 ..     192     222 ..     188     301 .. 0.83

  Alignments for each domain:
  == domain 1    score: 5.8 bits;  conditional E-value: 0.048
  Opn4-aln 235 YtmLLfCfvfflPLliiiycYififrairet 265
                tm+L+    f+ L  ++ cYi i r ir  
   F36D4.4 192 ITMVLISSLCFVTLGTVVICYISILRTIRKF 222
               69**************************974 PP

>> F28F5.3b  CE29297	WBGene00017904	locus:lim-8	status:Confirmed	UniProt:Q95QI2	protein_id:CCD70166.1
   #    score  bias  c-Evalue  i-Evalue hmmfrom  hmm to    alifrom  ali to    envfrom  env to     acc
 ---   ------ ----- --------- --------- ------- -------    ------- -------    ------- -------    ----
   1 ?    9.3   0.1     0.004      0.45     887     964 ..     775     859 ..     716     866 .. 0.65

  Alignments for each domain:
  == domain 1    score: 9.3 bits;  conditional E-value: 0.004
  Opn4-aln 887 pqvpplargtvqraerfpassrtplcghcnnvi.rgpflv..algrswhpeeftcaycktsladvcf...ve.eqnnvycercye 964
                 +  +   + q+ + + a s    c+hcn+ + rg+ ++  +l   +h   f c  cktsl   +    v   +  ++c+ cy 
  F28F5.3b 775 SSLQQMHSQSSQKDDSVVAVSGKHRCAHCNEELgRGAAMIveSLNLFYHLACFKCYVCKTSLGSGATgadVRvRDGRLHCQTCYS 859
               4445556667888899999999999999997553777655124667789999999999999965433111221345677888875 PP

>> C24A11.8a  CE19698	WBGene00001491	locus:frm-4	status:Confirmed	UniProt:P91092	protein_id:CCD65426.1
   #    score  bias  c-Evalue  i-Evalue hmmfrom  hmm to    alifrom  ali to    envfrom  env to     acc
 ---   ------ ----- --------- --------- ------- -------    ------- -------    ------- -------    ----
   1 ?    5.6   0.2     0.054       5.9     240     261 ..     571     592 ..     567     609 .. 0.87

  Alignments for each domain:
  == domain 1    score: 5.6 bits;  conditional E-value: 0.054
   Opn4-aln 240 fCfvfflPLliiiycYififra 261
                 Cfvffl Ll+i+   i +f  
  C24A11.8a 571 TCFVFFLILLLIVAIVIVLFEK 592
                6*************99999975 PP

>> C24A11.8b  CE27724	WBGene00001491	locus:frm-4	status:Confirmed	UniProt:Q95Q79	protein_id:CCD65427.1
   #    score  bias  c-Evalue  i-Evalue hmmfrom  hmm to    alifrom  ali to    envfrom  env to     acc
 ---   ------ ----- --------- --------- ------- -------    ------- -------    ------- -------    ----
   1 ?    5.6   0.2     0.054         6     240     261 ..     579     600 ..     575     617 .. 0.87

  Alignments for each domain:
  == domain 1    score: 5.6 bits;  conditional E-value: 0.054
   Opn4-aln 240 fCfvfflPLliiiycYififra 261
                 Cfvffl Ll+i+   i +f  
  C24A11.8b 579 TCFVFFLILLLIVAIVIVLFEK 600
                6*************99999975 PP

>> F28D1.8  CE46183	WBGene00009217	status:Partially_confirmed	UniProt:Q19879	protein_id:CAA94603.4
   #    score  bias  c-Evalue  i-Evalue hmmfrom  hmm to    alifrom  ali to    envfrom  env to     acc
 ---   ------ ----- --------- --------- ------- -------    ------- -------    ------- -------    ----
   1 ?    6.0   0.7     0.041       4.5     637     731 ..     268     362 ..     239     403 .. 0.74

  Alignments for each domain:
  == domain 1    score: 6.0 bits;  conditional E-value: 0.041
  Opn4-aln 637 snlqsrsfrilaqltgteflqdpdeealrrsstpiehapvctsqattpllpasaqppaaaspsaaspplataaahtaiasasatapasspaespr 731
               s+ +     i+  l   + +++ ++e  + s+ p   a  +t  att    ++a   ++a+ ++a+   +t aa t+++ ++  a      e   
   F28D1.8 268 SKAKGNRSTIMILLQKPNTMKEKEKEDQKVSNNPAPAASASTEGATTVTEGTTAAETTVATETTATGTGTTEAAATTVTETNEEADNEEDEEEDE 362
               444444445666677778899999999********************999999999999999999999999999999988887776665555443 PP

>> F43A11.1  CE43280	WBGene00005979	locus:srx-88	G-protein coupled receptor	status:Predicted	UniProt:Q20355	protein_id:C
   #    score  bias  c-Evalue  i-Evalue hmmfrom  hmm to    alifrom  ali to    envfrom  env to     acc
 ---   ------ ----- --------- --------- ------- -------    ------- -------    ------- -------    ----
   1 ?    5.6   2.6     0.054         6      75     118 ..      17      60 ..      10      71 .. 0.91

  Alignments for each domain:
  == domain 1    score: 5.6 bits;  conditional E-value: 0.054
  Opn4-aln  75 tviLlvGltGmLGnLlviYtfcrsrgLrtpanmfiinLavsDfl 118
                 iL++G+ G+  n  ++Y+f +  + +t  n++    avs+ +
  F43A11.1  17 ILILIIGIFGITCNSAIVYIFLKENSEKTALNIICFFRAVSNII 60 
               579********************************999999876 PP

>> Y41C4A.4b  CE32250	WBGene00000793	locus:crh-1	status:Confirmed	UniProt:Q9U2I0	protein_id:CAB54382.2
   #    score  bias  c-Evalue  i-Evalue hmmfrom  hmm to    alifrom  ali to    envfrom  env to     acc
 ---   ------ ----- --------- --------- ------- -------    ------- -------    ------- -------    ----
   1 ?    6.1   0.6     0.038       4.2     610     747 ..      14     150 ..       5     269 .. 0.66

  Alignments for each domain:
  == domain 1    score: 6.1 bits;  conditional E-value: 0.038
   Opn4-aln 610 saspvyqaviksqnkpedeadewarrssnlqsr.sfrilaq.l.tgteflqdpdeealrrs..stpiehapvctsqattpllpasaqppaaaspsaaspp 704
                ++sp++  + k+ ++  d  de  rr  +l+ r s+r++ + l t+ ++++   ee+   s  ++p+++  v     t+p  p+sa  p         p 
  Y41C4A.4b  14 ATSPLMMLLFKALQEGGDSEDEARRRREQLNRRpSYRMILKdLeTADKVMKKEPEETPPSSvdASPLQFQSVMRPPPTAP--PTSAATPN-----RILPS 106
                56889999999999999*****9999999998868886544142555677766666543331145666666666666655..33333333.....33333 PP

   Opn4-aln 705 lataaahtaiasas..atapasspaesprpqassyspavaassap 747
                  +a+ + +   +s  +  p   p  +p      +s+a+aa+s p
  Y41C4A.4b 107 SNAASPYGSPLGSSilSNQPLVLP-FAPINGDFDFSAAIAAASQP 150
                333322222111110022222222.23444445556666666655 PP

>> F58G6.2  CE38079	WBGene00010273	locus:srm-3	status:Partially_confirmed	UniProt:Q21008	protein_id:CAA92469.2
   #    score  bias  c-Evalue  i-Evalue hmmfrom  hmm to    alifrom  ali to    envfrom  env to     acc
 ---   ------ ----- --------- --------- ------- -------    ------- -------    ------- -------    ----
   1 ?    5.5   1.1     0.057       6.2     238     263 ..     167     192 ..     158     211 .. 0.84

  Alignments for each domain:
  == domain 1    score: 5.5 bits;  conditional E-value: 0.057
  Opn4-aln 238 LLfCfvfflPLliiiycYififrair 263
               L +  v f+ ++i+i cY fi + ++
   F58G6.2 167 LFILIVMFISIIIVILCYTFIQKQMK 192
               566789***************99876 PP

>> C41G11.4a  CE29716	WBGene00016570	locus:gnrr-4	G-protein coupled receptor	status:Partially_confirmed	UniProt:Q18564	p
   #    score  bias  c-Evalue  i-Evalue hmmfrom  hmm to    alifrom  ali to    envfrom  env to     acc
 ---   ------ ----- --------- --------- ------- -------    ------- -------    ------- -------    ----
   1 ?   10.1   4.5    0.0023      0.25      92     200 ..      37     156 ..      19     163 .. 0.68

  Alignments for each domain:
  == domain 1    score: 10.1 bits;  conditional E-value: 0.0023
   Opn4-aln  92 iYtfcr...srgLr....tpanmf..iinLavsDflmsftqaPvffasslykrWlf.GetgCefYafcGalfgissmit.ltaialDrYlvitrPLatiG 180
                i+t +r   sr+ r      a +f   i L+v+D ++ f  aP  fa  ++  W f G+ gC  + f  ++ g        + +a Dr l it  +  + 
  C41G11.4a  37 IFTVVRlarSRSSRqhlvLAARLFsyKISLSVADCIVLFIYAPTQFAW-IHSYWWFgGDIGCRLFKFISTF-GFHLTANmQVLVAADRLL-ITAKMNRVT 133
                66666565544444111145666622599*****************97.56666552799*******9765.444433304567899965.777788887 PP

   Opn4-aln 181 vaskrr...aalvLlGvWLYaLa 200
                   k+r   + l L   W+ aL 
  C41G11.4a 134 RNIKKRqynTRLSLAAAWILALI 156
                77766634456888888888875 PP

>> Y57G11A.1c  CE46707	WBGene00013289	locus:tag-273	status:Confirmed
   #    score  bias  c-Evalue  i-Evalue hmmfrom  hmm to    alifrom  ali to    envfrom  env to     acc
 ---   ------ ----- --------- --------- ------- -------    ------- -------    ------- -------    ----
   1 ?    5.8   0.4     0.047       5.2     971    1021 ..      39      92 ..      24     111 .. 0.64

  Alignments for each domain:
  == domain 1    score: 5.8 bits;  conditional E-value: 0.047
    Opn4-aln  971 cakcntkil.gevlhalrqtwhttcfvcaackkpfgnslfh..ledgepycekd 1021
                  c+ c  ++  +e ++++   +h+ cf c  ck+++     h   + g+ yc   
  Y57G11A.1c   39 CSLCTKNVYrAEQFQCFGLLYHVNCFRCIDCKQALRVEKAHrcQQSGDLYCRVH 92  
                  444444432145566666667777777777777766555552134566666544 PP

>> C41G11.4b  CE30896	WBGene00016570	locus:gnrr-4	status:Partially_confirmed	UniProt:Q8MQA6	protein_id:CCD67137.1
   #    score  bias  c-Evalue  i-Evalue hmmfrom  hmm to    alifrom  ali to    envfrom  env to     acc
 ---   ------ ----- --------- --------- ------- -------    ------- -------    ------- -------    ----
   1 ?   10.0   4.5    0.0025      0.27      92     200 ..      37     156 ..      19     163 .. 0.68

  Alignments for each domain:
  == domain 1    score: 10.0 bits;  conditional E-value: 0.0025
   Opn4-aln  92 iYtfcr...srgLr....tpanmf..iinLavsDflmsftqaPvffasslykrWlf.GetgCefYafcGalfgissmit.ltaialDrYlvitrPLatiG 180
                i+t +r   sr+ r      a +f   i L+v+D ++ f  aP  fa  ++  W f G+ gC  + f  ++ g        + +a Dr l it  +  + 
  C41G11.4b  37 IFTVVRlarSRSSRqhlvLAARLFsyKISLSVADCIVLFIYAPTQFAW-IHSYWWFgGDIGCRLFKFISTF-GFHLTANmQVLVAADRLL-ITAKMNRVT 133
                66666565544444111145666622599*****************97.56666552799*******9765.444433304567899965.777788887 PP

   Opn4-aln 181 vaskrr...aalvLlGvWLYaLa 200
                   k+r   + l L   W+ aL 
  C41G11.4b 134 RNIKKRqynTRLSLAAAWILALI 156
                77766634456888888888875 PP

>> F39B3.3  CE10090	WBGene00018192	status:Predicted	UniProt:Q94221	protein_id:CCD64789.1
   #    score  bias  c-Evalue  i-Evalue hmmfrom  hmm to    alifrom  ali to    envfrom  env to     acc
 ---   ------ ----- --------- --------- ------- -------    ------- -------    ------- -------    ----
   1 ?    5.8   1.8     0.046       5.1     809     912 ..      43     125 ..       7     139 .] 0.55

  Alignments for each domain:
  == domain 1    score: 5.8 bits;  conditional E-value: 0.046
  Opn4-aln 809 spvptytpspapaytpspapnynpapsvaysggpaepasrppwvtddsfsqkfapgksttsvskqtlprggpaytpagpqvpplargtvqraerfpassrt 909
               s  pt     ap y+    p  +p+ sv  s+                   + +p +  +sv + +   g    tp g     l +++ +  +r+ as r 
   F39B3.3  43 SCSPTNNDVSAPGYASRSHPTTDPSHSVRRSSR-----------------IRRVPDRYGSSVEHLSTSTG----TPRGSTSTQLGQASTRNGNRYTASGRN 122
               334444444555555555555555555555444.................44445555555444433333....444555555555555555555555555 PP

  Opn4-aln 910 plc 912
               p c
   F39B3.3 123 PSC 125
               555 PP

>> T03F7.1  CE40659	WBGene00004910	locus:snf-11	Na(+)\/Cl(-)-dependent GABA transporter	status:Confirmed	UniProt:Q5J2D5	
   #    score  bias  c-Evalue  i-Evalue hmmfrom  hmm to    alifrom  ali to    envfrom  env to     acc
 ---   ------ ----- --------- --------- ------- -------    ------- -------    ------- -------    ----
   1 ?    5.1   0.4     0.077       8.5     248     270 ..     228     250 ..     223     256 .. 0.84

  Alignments for each domain:
  == domain 1    score: 5.1 bits;  conditional E-value: 0.077
  Opn4-aln 248 LliiiycYififrairetgralq 270
               Ll+ i cY+ if+ ++ tg+ + 
   T03F7.1 228 LLVWIICYLCIFKGVKWTGKVVY 250
               899999*************9875 PP

>> ZC416.2  CE39308	WBGene00022609	status:Confirmed	protein_id:CCD68238.1
   #    score  bias  c-Evalue  i-Evalue hmmfrom  hmm to    alifrom  ali to    envfrom  env to     acc
 ---   ------ ----- --------- --------- ------- -------    ------- -------    ------- -------    ----
   1 ?    5.6   5.9     0.055         6     794     845 ..       4      56 ..       1      73 [. 0.85

  Alignments for each domain:
  == domain 1    score: 5.6 bits;  conditional E-value: 0.055
  Opn4-aln 794 sptpytpspapaytpspvptytpspapaytpspapnynpa.psvaysggpaep 845
               +p pyt+ p p y  +  +    +p pa  p p   ynp  p v y   pa  
   ZC416.2   4 APPPYTAQPQPYYGNANYAPQGSNPYPAQGPYPQGYYNPNqPQVIYVQQPAPR 56 
               799**************9999*****************96499***9999854 PP

>> F49D11.7  CE17081	WBGene00018631	status:Partially_confirmed	UniProt:O44726	protein_id:CCD71536.1
   #    score  bias  c-Evalue  i-Evalue hmmfrom  hmm to    alifrom  ali to    envfrom  env to     acc
 ---   ------ ----- --------- --------- ------- -------    ------- -------    ------- -------    ----
   1 ?    5.7   1.2     0.051       5.7     814     859 ..       2      48 ..       1      63 [. 0.59

  Alignments for each domain:
  == domain 1    score: 5.7 bits;  conditional E-value: 0.051
  Opn4-aln 814 ytpspapay.tpspapnynpapsvaysggpaepasrppwvtddsfsq 859
               y p  ap y +p   p y pa   ay    ++p ++p +v d    +
  F49D11.7   2 YGPGYAPYYgSPYGDPCYGPAYGPAYGPTYVQPIAQPVYVHDTRAEE 48 
               55555665533555666666666666666666666666666655444 PP

>> C48E7.10  CE26915	WBGene00005000	locus:spp-15	status:Confirmed	UniProt:Q9BIC4	protein_id:CCD64210.1
   #    score  bias  c-Evalue  i-Evalue hmmfrom  hmm to    alifrom  ali to    envfrom  env to     acc
 ---   ------ ----- --------- --------- ------- -------    ------- -------    ------- -------    ----
   1 ?    5.6   0.0     0.055         6     892     945 ..      14      66 ..       9     108 .. 0.65

  Alignments for each domain:
  == domain 1    score: 5.6 bits;  conditional E-value: 0.055
  Opn4-aln 892 largtvqraerfpassrtplcghcnnvirgpflvalgrswhpeeftcaycktsl 945
               l+ + v+ a+++ + +  plcg c nv++    v l +    e  +  +ck  +
  C48E7.10  14 LTVSNVEGAKKMHSDTSKPLCGLCVNVVKQLDQV-LEHGGDIEAAVDKFCKEDV 66 
               556778999999999************9975443.3333444444445555433 PP

>> Y2H9A.2  CE24196	WBGene00005095	locus:srd-17	7TM chemoreceptor (srd-family)	status:Partially_confirmed	UniProt:Q9U2P4
   #    score  bias  c-Evalue  i-Evalue hmmfrom  hmm to    alifrom  ali to    envfrom  env to     acc
 ---   ------ ----- --------- --------- ------- -------    ------- -------    ------- -------    ----
   1 ?    5.1   0.1     0.076       8.3      82     118 ..      14      51 ..       3      55 .. 0.81

  Alignments for each domain:
  == domain 1    score: 5.1 bits;  conditional E-value: 0.076
  Opn4-aln  82 ltGmLGnLlviYtfcr..srgLrtpanmfiinLavsDfl 118
               l G   nL+ iY  +    +++r  a  +iin av Df+
   Y2H9A.2  14 LLGCSFNLMLIYMAIYksPKTIRSYAT-LIINFAVTDFF 51 
               566677******755433689999986.69********8 PP

>> C44B12.4  CE36427	WBGene00005904	locus:srx-13	7TM chemoreceptor, srx family	status:Partially_confirmed	UniProt:Q7KPX2
   #    score  bias  c-Evalue  i-Evalue hmmfrom  hmm to    alifrom  ali to    envfrom  env to     acc
 ---   ------ ----- --------- --------- ------- -------    ------- -------    ------- -------    ----
   1 ?    5.1   0.3     0.077       8.5     161     206 ..     117     162 ..     109     174 .. 0.83

  Alignments for each domain:
  == domain 1    score: 5.1 bits;  conditional E-value: 0.077
  Opn4-aln 161 ltaialDrYlvitrPLatiGvaskrraalvLlG.vWLYaLaWsLPPf 206
                 ai+++r++ i  P  +i + s++ + lv++G vW  a     P f
  C44B12.4 117 HLAISFNRFFSIAIPARAIFIFSRQNT-LVIIGiVWFIAFCHIFPYF 162
               579*****************9997665.6667647*99999887766 PP

>> T08D2.8  CE28252	WBGene00011613	status:Predicted	UniProt:A4F325	protein_id:CCD74404.1
   #    score  bias  c-Evalue  i-Evalue hmmfrom  hmm to    alifrom  ali to    envfrom  env to     acc
 ---   ------ ----- --------- --------- ------- -------    ------- -------    ------- -------    ----
   1 ?    5.2  17.4     0.069       7.6     683     858 ..     182     353 ..     140     370 .. 0.75

  Alignments for each domain:
  == domain 1    score: 5.2 bits;  conditional E-value: 0.069
  Opn4-aln 683 tpllpasaqppaaaspsaaspplataaahtaiasasatapasspaesprpqassyspavaassapathtsysegpaapapkprvvttasirpsvyqpv.pa 782
               t  lp   +       s+asp +   a h  i s+s++ap  ++a +p+  +s+ +p      ap +  s +    ap+pk+ vv+ +   ps   pv p+
   T08D2.8 182 TEKLPPLIEELEKEFESSASPEMLRLAKHYKIGSSSTSAPPKTAAGAPKRLSSAVAPR----RAPPA--SAAPTRRAPSPKAPVVAPTRRAPSPKAPVaPV 276
               555555555566667899******************************9877666554....44433..33445678999999999999999999998456 PP

  Opn4-aln 783 styspspganysptpytpspapaytpspvptytpspapaytp.spapnynp.apsvaysggpaepasrppwvtddsfs 858
               +   p p +   p+p    p +a +p+  p  t  + +a  p + a    p ap+v+ +g+pa p         ++ s
   T08D2.8 277 APVKPKPFV-ARPAPNFGKPRAAVAPARAPQITQRAPAATRPaTSAIRVIPiAPNVVRNGAPAAPRKPIEIARPQTSS 353
               777788865.57999999999999999999998754444444134444444399********9996544444444444 PP

>> ZK896.7  CE43796	WBGene00014138	locus:clec-186	lectin (C-type)	status:Confirmed	UniProt:O02343	protein_id:CAB05324.2
   #    score  bias  c-Evalue  i-Evalue hmmfrom  hmm to    alifrom  ali to    envfrom  env to     acc
 ---   ------ ----- --------- --------- ------- -------    ------- -------    ------- -------    ----
   1 ?    5.5   2.1     0.059       6.5     735     864 ..     144     218 ..      57     281 .. 0.63

  Alignments for each domain:
  == domain 1    score: 5.5 bits;  conditional E-value: 0.059
  Opn4-aln 735 ssyspavaassapathtsysegpaapapkprvvttasirpsvyqpvpastyspspganysptpytpspapaytpspvptytpspapaytpspapnynpaps 835
               +sy p+ ++s+ap+t    +    ap+      tt +   ++  p p++t s +  +                                            
   ZK896.7 144 CSYDPTATTSAAPTTIPPTTTTTRAPTTTTVRKTTQTTATTMTTPKPTTTVSTTTTTTV------------------------------------------ 202
               44555555555555554444444444444444444444445555555555554444443.......................................... PP

  Opn4-aln 836 vaysggpaepasrppwvtddsfsqkfapg 864
                            pp  t  +  q f+  
   ZK896.7 203 -------------PPTTTPKACPQGFVLF 218
               .............4444444444444443 PP

>> D2092.2  CE09101	WBGene00017064	locus:ppfr-2	status:Confirmed	UniProt:P91198	protein_id:CCD68493.1
   #    score  bias  c-Evalue  i-Evalue hmmfrom  hmm to    alifrom  ali to    envfrom  env to     acc
 ---   ------ ----- --------- --------- ------- -------    ------- -------    ------- -------    ----
   1 ?    5.1   0.8     0.077       8.4     662     732 ..     254     327 ..     199     352 .. 0.61

  Alignments for each domain:
  == domain 1    score: 5.1 bits;  conditional E-value: 0.077
  Opn4-aln 662 ealrrsstpiehapvctsqattp...llpasaqppaaaspsaaspplataaahtaiasasatap.asspaesprp 732
               + ++ ss+p e  p+  sq + p   +  as +pp+ + p+a sp  ++ ++    +s  a++p a+sp+ sp+ 
   D2092.2 254 HDFQSSSSPSE-EPLDMSQKSMPaprVSTASPDPPSFVLPTARSPINTSPSSSPKASSPKASSPkAASPVSSPKS 327
               34455555555.466666666552223456677777777777776555444444444444444424556655542 PP

>> C56G2.15  CE01870	WBGene00016983	status:Partially_confirmed	UniProt:Q09518	protein_id:CCD66340.1
   #    score  bias  c-Evalue  i-Evalue hmmfrom  hmm to    alifrom  ali to    envfrom  env to     acc
 ---   ------ ----- --------- --------- ------- -------    ------- -------    ------- -------    ----
   1 ?    5.2   1.6     0.072       7.9     671     745 ..     129     203 ..      97     211 .. 0.69

  Alignments for each domain:
  == domain 1    score: 5.2 bits;  conditional E-value: 0.072
  Opn4-aln 671 iehapvctsqattpllpasa..qppaaaspsaaspplataaahtaiasasatapasspaesprpqassyspavaass 745
                +  p++ s ++t ++pa    q +aa++ps  s  +a  +a  + +sasa  p   p  +p+  + s sp v +++
  C56G2.15 129 EKCDPIVHSTTATCIFPAMNhfQNAAASNPSFLSK-IAQPSAS-STVSASAPPPPPPPPMAPKMVTRSTSPIVDVNT 203
               34569999999999***976224455555665554.4444443.345778888888999999999999999987665 PP

>> C34F11.1  CE04162	WBGene00016413	status:Confirmed	UniProt:Q18466	protein_id:CCD65822.1
   #    score  bias  c-Evalue  i-Evalue hmmfrom  hmm to    alifrom  ali to    envfrom  env to     acc
 ---   ------ ----- --------- --------- ------- -------    ------- -------    ------- -------    ----
   1 ?    5.3   0.8     0.068       7.5     642     788 ..      32     193 ..       8     212 .. 0.51

  Alignments for each domain:
  == domain 1    score: 5.3 bits;  conditional E-value: 0.068
  Opn4-aln 642 rsfrilaqltgteflqdpdeealrr....sstpiehapvctsqattpllpasaqppaaa..spsaaspplat.aaahtaiasasatapasspaesprp..q 733
               r     aq +  ef+  p  +  r+     s+p+  +   ++qatt     +a+ pa +  s s  + p+a   ++h  i  +s +a ++s a    p  +
  C34F11.1  32 RDDSRYAQDVEREFVLGPIRHHRRQlepsRSAPLASTEQPVAQATTHPSTENARVPALVlrSGSWRALPVAQgGSSHIRIWPVSRSATTTSTATRHPPftN 132
               55555666666666666655443321111244555555556677777777777777765113333344444314567777655555544444433222102 PP

  Opn4-aln 734 ...assyspava.assapat..htsysegpaapapkprvvttasirpsvyqpvpastysps 788
                  ++s++p      sa  t   t   e p+ p   p+ + +   + +v +   +s+  ++
  C34F11.1 133 tsaSTSFAPYQRhRGSALQTseCTICFEKPVDPRGCPKCLKVIGCKKCVKKWFDTSASKAC 193
               0002233333221222222211334456677776666666666666666665555554444 PP

>> C05C12.5  CE02968	WBGene00007337	status:Confirmed	UniProt:Q17648	protein_id:CAA92722.1
   #    score  bias  c-Evalue  i-Evalue hmmfrom  hmm to    alifrom  ali to    envfrom  env to     acc
 ---   ------ ----- --------- --------- ------- -------    ------- -------    ------- -------    ----
   1 ?    5.3   0.6     0.065       7.1     708     772 ..      45     111 ..      10     127 .. 0.65

  Alignments for each domain:
  == domain 1    score: 5.3 bits;  conditional E-value: 0.065
  Opn4-aln 708 aaahtaiasasatapasspae..sprpqassyspavaassapathtsysegpaapapkprvvttasi 772
                  +t + s s+ +  s+  e     pq s+ys + aass+ + h         +  k + +  +s+
  C05C12.5  45 LPDRTIVPSPSSQSERSCSPEprIVAPQLSAYSGSSAASSSSVNHIDVKSKSYLALDKKKALIMTSL 111
               4455666666555544433331145799999999999999999998776555544445444444444 PP

>> C51E3.2  CE33986	WBGene00008248	locus:srsx-27	opoid receptor	status:Partially_confirmed	UniProt:Q18766	protein_id:CAB
   #    score  bias  c-Evalue  i-Evalue hmmfrom  hmm to    alifrom  ali to    envfrom  env to     acc
 ---   ------ ----- --------- --------- ------- -------    ------- -------    ------- -------    ----
   1 ?    4.7   3.4     0.098        11      76     135 ..      15      72 ..       9     113 .. 0.74

  Alignments for each domain:
  == domain 1    score: 4.7 bits;  conditional E-value: 0.098
  Opn4-aln  76 viLlvGltGmLGnLlviYtfcrsrgLrtpanmfiinLavsDflmsftqaPvffasslykr 135
                     + G++Gn++++   +r++  r p  ++i    ++D l    q P  f   l+ +
   C51E3.2  15 FFFFCSVIGVIGNVIMVICTIRTKRFRSPCHLLICATCIADLLHVCGQFP--FCVHLFGN 72 
               55667789*****98888889**********************9999998..45555555 PP

>> D1086.6  CE43106	WBGene00008393	status:Confirmed	UniProt:O17729	protein_id:CAB04023.4
   #    score  bias  c-Evalue  i-Evalue hmmfrom  hmm to    alifrom  ali to    envfrom  env to     acc
 ---   ------ ----- --------- --------- ------- -------    ------- -------    ------- -------    ----
   1 ?    5.2   4.7     0.069       7.6     730     850 ..     129     210 ..      40     233 .. 0.62

  Alignments for each domain:
  == domain 1    score: 5.2 bits;  conditional E-value: 0.069
  Opn4-aln 730 prpqassyspavaassapathtsysegpaapapkprvvttasirpsvyqpvpastyspspganysptpytpspapaytpspvptytpspapaytpspapny 830
               +  q+s y+pa +++s+ ++ ts s    + +  p   tt+ i  s     p+++ +p+  +  +pt  t + a   t  p                    
   D1086.6 129 ANFQCSKYTPAPTVTSTTVVDTSESSTSQS-TTTP-STTTTIIVSSTTTTNPTTSTTPTTPTTTTPTTSTTTTARGTTDIPA------------------- 208
               334455555555555544444444333222.1222.2233333344444444444444444444444444444444444333................... PP

  Opn4-aln 831 npapsvaysggpaepasrpp 850
                                 pp
   D1086.6 209 ------------------PP 210
               ..................33 PP

>> F58E6.6  CE06021	WBGene00010255	status:Partially_confirmed	UniProt:Q20982	protein_id:CAA94776.1
   #    score  bias  c-Evalue  i-Evalue hmmfrom  hmm to    alifrom  ali to    envfrom  env to     acc
 ---   ------ ----- --------- --------- ------- -------    ------- -------    ------- -------    ----
   1 ?    4.8   0.6     0.091        10      36     103 ..     133     200 ..     108     206 .. 0.73

  Alignments for each domain:
  == domain 1    score: 4.8 bits;  conditional E-value: 0.091
  Opn4-aln  36 isslgqlpsisptaagtqaa..alvpfptvDvPdhahYtlGtviLlvGltGmLGnLl.viYtfcrsrgLrt 103
                ss++   s+spt+++t ++  +   f+ + v   + Y++  +iL + l+ +   L+ v+++ cr r++r 
   F58E6.6 133 KSSTTTTSSVSPTTVSTSTSipSSRSFAVISV---SNYVILHIILAIALAVLFILLVvVLWIVCRRRTVRL 200
               45677788999999887664225566666666...678999999*999998887776156899****9996 PP

>> F26B1.2c  CE33058	WBGene00017816	status:Confirmed	UniProt:Q8I7G8	protein_id:CCD64193.1
   #    score  bias  c-Evalue  i-Evalue hmmfrom  hmm to    alifrom  ali to    envfrom  env to     acc
 ---   ------ ----- --------- --------- ------- -------    ------- -------    ------- -------    ----
   1 ?    4.9   0.7     0.087       9.6     791     865 ..     181     253 ..     141     283 .. 0.74

  Alignments for each domain:
  == domain 1    score: 4.9 bits;  conditional E-value: 0.087
  Opn4-aln 791 anysptpytpspapaytpspvptytpspapaytpspapnynpapsvaysggpaepasrppwvtddsfsqkfapgk 865
                + s+tpy p  a  y ps +  y   p    +  p  n  pap     g p  p s    +t+    + f +g 
  F26B1.2c 181 IKGSATPYLP--AFNYDPSNISDYGGFPGNMPAGGPPNNRGPAPQRGGQGPPGGPRSYGGAITQGGGQRSFEAGD 253
               5568899975..789*************999999999********************999999988877777765 PP

>> C26B2.1  CE04087	WBGene00016124	locus:dnc-4	status:Confirmed	UniProt:Q18194	protein_id:CCD65191.1
   #    score  bias  c-Evalue  i-Evalue hmmfrom  hmm to    alifrom  ali to    envfrom  env to     acc
 ---   ------ ----- --------- --------- ------- -------    ------- -------    ------- -------    ----
   1 ?    4.8   3.1     0.093        10     933    1002 ..      23      99 ..       9     123 .. 0.78

  Alignments for each domain:
  == domain 1    score: 4.8 bits;  conditional E-value: 0.093
  Opn4-aln  933 peeftcaycktsladvcfveeqnnvycercyeqffap.......lcakcntkilgevlhalrqtwhttcfvcaackk 1002
                p+ + c yc    +d c + e +n++c rc e   +p        ca cn       + + r     + +vc  c+ 
   C26B2.1   23 PDLVFCRYCFKIKCDDCSLGEVDNIFCPRCLEPSSVPearlkkhKCASCNDCPKCANVLSARTENDNVYLVCQYCRW 99  
                77788**************************9766553332222699999877666666667778888889988875 PP

>> F57B9.9  CE33114	WBGene00004133	locus:abu-13	status:Partially_confirmed	UniProt:Q20936	protein_id:CCD70318.1
   #    score  bias  c-Evalue  i-Evalue hmmfrom  hmm to    alifrom  ali to    envfrom  env to     acc
 ---   ------ ----- --------- --------- ------- -------    ------- -------    ------- -------    ----
   1 ?    4.9   0.7     0.086       9.4     699     780 ..     135     219 ..      54     231 .. 0.73

  Alignments for each domain:
  == domain 1    score: 4.9 bits;  conditional E-value: 0.086
  Opn4-aln 699 saaspplataaahtaiasasatapasspaesp..rpqassyspavaassapa.thtsysegpaapapkprvvttasirpsvyqpv 780
                +   p+ +  +ht i+    ++ a++    p  rp as+ + av+ + + a   t ++++     pkp     as+ + v   v
   F57B9.9 135 RSGQQPVQSFESHTQIVQPVRAVQANAQLVQPviRPAASAVATAVVDTDSSAkKATEFNKANGIEQPKPAHAEKASLDAEVDANV 219
               245678889999999988766555555544443399999999998766554415688999999999***9999999988887666 PP

>> C47D12.5  CE43335	WBGene00008139	status:Confirmed	UniProt:Q18665	protein_id:CAA93763.2
   #    score  bias  c-Evalue  i-Evalue hmmfrom  hmm to    alifrom  ali to    envfrom  env to     acc
 ---   ------ ----- --------- --------- ------- -------    ------- -------    ------- -------    ----
   1 ?    4.7   0.0     0.098        11      54     107 ..     145     202 ..     115     207 .. 0.74

  Alignments for each domain:
  == domain 1    score: 4.7 bits;  conditional E-value: 0.098
  Opn4-aln  54 aaalvpfptvDvPdha.hYtlGtviLlvGltGmLGnL...lviYtfcrsrgLrtpanm 107
               +     f+ v  P +   Y + t++ l+G+  ++  L     iY +c  + Lr   n 
  C47D12.5 145 EKIRRSFSSVVLPSYEkEYEISTIVALIGFSVLVVSLccsFCIYSYCYEKKLREARND 202
               344568999999*98626***********9999887732257***********88775 PP

>> F58G4.4  CE07309	WBGene00019066	locus:sdz-23	status:Partially_confirmed	UniProt:Q20997	protein_id:CCD64062.1
   #    score  bias  c-Evalue  i-Evalue hmmfrom  hmm to    alifrom  ali to    envfrom  env to     acc
 ---   ------ ----- --------- --------- ------- -------    ------- -------    ------- -------    ----
   1 ?    4.9   0.1     0.089       9.8     237     265 ..     201     229 ..     185     255 .. 0.84

  Alignments for each domain:
  == domain 1    score: 4.9 bits;  conditional E-value: 0.089
  Opn4-aln 237 mLLfCfvfflPLliiiycYififrairet 265
               ++L+C + fl L+iii + + i +  r t
   F58G4.4 201 VVLMCSIVFLSLFIIIIAVMVIMKQKRRT 229
               689999****************9988877 PP

>> F26F4.6  CE29290	WBGene00017828	status:Confirmed	UniProt:Q19817	protein_id:CCD65754.1
   #    score  bias  c-Evalue  i-Evalue hmmfrom  hmm to    alifrom  ali to    envfrom  env to     acc
 ---   ------ ----- --------- --------- ------- -------    ------- -------    ------- -------    ----
   1 ?    5.0   1.9     0.083       9.1     718     775 ..      90     147 ..      36     217 .. 0.54

  Alignments for each domain:
  == domain 1    score: 5.0 bits;  conditional E-value: 0.083
  Opn4-aln 718 satapasspaesprpqassyspavaassapathtsysegpaapapkprvvttasirps 775
                at  +s p+ s    ++s s + ++s   ++++s se  a+ +  p   t +s  p 
   F26F4.6  90 GATGSSSLPSSSTESYSTSSSSSSSSSDLNSAYSSTSEPQATSSSAPESSTNSSASPE 147
               1222222222222222222222222233333333333333333333333333333332 PP

>> Y97E10AR.2b  CE36054	WBGene00022397	status:Partially_confirmed	UniProt:Q7KX02	protein_id:CCD71179.1
   #    score  bias  c-Evalue  i-Evalue hmmfrom  hmm to    alifrom  ali to    envfrom  env to     acc
 ---   ------ ----- --------- --------- ------- -------    ------- -------    ------- -------    ----
   1 ?    4.6   2.4      0.11        12     481     543 ..     100     159 ..      29     275 .. 0.55

  Alignments for each domain:
  == domain 1    score: 4.6 bits;  conditional E-value: 0.11
     Opn4-aln 481 dtngslvapskspearaspgtpgtpelrptfspafsrpstfsslaeasdpgppqaslraktsp 543
                   + + ++ ps++++++++++t++t+e  +t+++ +++ +t +s + +  p   +a+      p
  Y97E10AR.2b 100 VHVDPTTIPSTTTSSTTTTTTTTTTEEPTTTTSPIATTTTSTSTTTTETPTTSEATT---HEP 159
                  222222222222222222222222222222222222222222222222222222221...112 PP

>> F26B1.2a  CE09674	WBGene00017816	RNA-binding protein	status:Confirmed	UniProt:P91277	protein_id:CCD64191.1
   #    score  bias  c-Evalue  i-Evalue hmmfrom  hmm to    alifrom  ali to    envfrom  env to     acc
 ---   ------ ----- --------- --------- ------- -------    ------- -------    ------- -------    ----
   1 ?    4.8   0.7     0.094        10     791     865 ..     198     270 ..     158     300 .. 0.74

  Alignments for each domain:
  == domain 1    score: 4.8 bits;  conditional E-value: 0.094
  Opn4-aln 791 anysptpytpspapaytpspvptytpspapaytpspapnynpapsvaysggpaepasrppwvtddsfsqkfapgk 865
                + s+tpy p  a  y ps +  y   p    +  p  n  pap     g p  p s    +t+    + f +g 
  F26B1.2a 198 IKGSATPYLP--AFNYDPSNISDYGGFPGNMPAGGPPNNRGPAPQRGGQGPPGGPRSYGGAITQGGGQRSFEAGD 270
               5568899975..789*************999999999********************999999988877777765 PP

>> F53F8.2  CE36441	WBGene00009999	locus:srsx-35	status:Partially_confirmed	UniProt:O62262	protein_id:CAH10781.1
   #    score  bias  c-Evalue  i-Evalue hmmfrom  hmm to    alifrom  ali to    envfrom  env to     acc
 ---   ------ ----- --------- --------- ------- -------    ------- -------    ------- -------    ----
   1 ?    4.6   5.3      0.11        12      76     174 ..      14     105 ..       9     123 .. 0.71

  Alignments for each domain:
  == domain 1    score: 4.6 bits;  conditional E-value: 0.11
  Opn4-aln  76 viLlvGltGmLGnLlviYtfcrsrgLrtpanmfiinLavsDflmsftqaPvffasslykrWlfGetgCefYafcGalfgi.ssmitltaialDrYlvitr 174
               +i +vG+tG   nLl++ +   s+ Lr   nm+i      D l+ ft    f  s ++      +  C fY    a fg  +s   + a+ +Dr + +  
   F53F8.2  14 TIFVVGFTG---NLLMVLVTLHSKNLRSICNMLICVCCFCDLLL-FTDIIAFVVS-MFIP--ITQEFC-FYINIPADFGAfASNACVLAVGIDRLIAVAA 105
               688888886...6666666789*******************876.8987666554.4432..223333.6666666666325666666777777666655 PP

>> C51E3.4  CE37814	WBGene00008250	locus:srsx-29	7TM receptor	status:Partially_confirmed	UniProt:Q18769	protein_id:CAB01
   #    score  bias  c-Evalue  i-Evalue hmmfrom  hmm to    alifrom  ali to    envfrom  env to     acc
 ---   ------ ----- --------- --------- ------- -------    ------- -------    ------- -------    ----
   1 ?    4.6   1.4      0.11        12      83     121 ..      22      60 ..      14     112 .. 0.82

  Alignments for each domain:
  == domain 1    score: 4.6 bits;  conditional E-value: 0.11
  Opn4-aln  83 tGmLGnLlviYtfcrsrgLrtpanmfiinLavsDflmsf 121
                G++Gn +++  f+r++ Lr p  ++i    + D l   
   C51E3.4  22 IGVIGNGIMLICFFRTKRLRSPCHILISLTCICDLLHLC 60 
               69***********************99988999988654 PP

>> K04G2.4  CE06098	WBGene00010563	status:Confirmed	UniProt:Q21223	protein_id:CAB00041.1
   #    score  bias  c-Evalue  i-Evalue hmmfrom  hmm to    alifrom  ali to    envfrom  env to     acc
 ---   ------ ----- --------- --------- ------- -------    ------- -------    ------- -------    ----
   1 ?    4.9   0.9     0.086       9.5     702     823 ..      21     154 ..       4     208 .. 0.58

  Alignments for each domain:
  == domain 1    score: 4.9 bits;  conditional E-value: 0.086
  Opn4-aln 702 spplataaahtaiasasatapas..spaesprpqassyspavaassapathtsysegpaapapkprvv........ttasirpsvyqpvpasty...spsp 789
                 pl  +  h  +a    t p+s  + +es   ++  ys ++   ++  th   s      + k + v        tt+ ++ +v+ p p+      s  p
   K04G2.4  21 EHPLERSIHHNRVAHFDETQPTSqsTSVESEELNVKHYSKTLLNDTVEPTHQKTSAHVPEKSIKKQEVkqevkkheTTTVVHTNVHVPKPTHKLpqaSEIP 121
               56888889999999999998876214678999999999999999998888887765544444444434011112224444555555555544331112223 PP

  Opn4-aln 790 ganysptpytpspapaytpspvptytpspapayt 823
                  +   p+t + ap+y     +t t  p p+  
   K04G2.4 122 IERMGSDPHT-AIAPTYQQKQFATSTYYPMPTIG 154
               3333333333.23455555544444444443332 PP

>> F45G2.6  CE37519	WBGene00006612	locus:trf-1	Zinc finger, C3HC4 type (RING finger)	status:Partially_confirmed	UniProt:
   #    score  bias  c-Evalue  i-Evalue hmmfrom  hmm to    alifrom  ali to    envfrom  env to     acc
 ---   ------ ----- --------- --------- ------- -------    ------- -------    ------- -------    ----
   1 ?    4.6   3.3       0.1        12     929     993 ..       9      73 ..       4     146 .. 0.74

  Alignments for each domain:
  == domain 1    score: 4.6 bits;  conditional E-value: 0.1
  Opn4-aln 929 rswhpeeftcaycktsladvcfveeqnnvycercyeq.ffaplcakcntkilgevlhalrqtwhtt 993
               +   p + tc  c+ +l d + ++  +  yc +c+e+   +p ca c+t i  e+ +  r   +  
   F45G2.6   9 KGGLPADCTCPICEQALRDPIKLN-CDHHYCRQCFENeNRTPGCAACQTIIQPELCQHDRAKQKQI 73 
               55668999***********98776.5678******972579**********999987666544433 PP

>> R13A5.15  CE44869	WBGene00194726	status:Partially_confirmed	UniProt:D7UU25	protein_id:CCD63609.1
   #    score  bias  c-Evalue  i-Evalue hmmfrom  hmm to    alifrom  ali to    envfrom  env to     acc
 ---   ------ ----- --------- --------- ------- -------    ------- -------    ------- -------    ----
   1 ?    4.4   1.2      0.12        13     241     307 ..     207     270 ..     202     275 .. 0.84

  Alignments for each domain:
  == domain 1    score: 4.4 bits;  conditional E-value: 0.12
  Opn4-aln 241 CfvfflPLliiiycYififrairetgralqtfgackgngeslrqrqrlqsewkmakiaLlvillfvL 307
               C   f+ +l+ + c    f  i     ++qt+++  g+++  ++++  + e+ m  iaL+v +  vL
  R13A5.15 207 C---FVSILLAVICVAANFTTIVKYKTTIQTVKTASGTQNEFHRKRTRRVEIAMFSIALVVCFSLVL 270
               4...45667778899999****99999*******9998877765555688***********998887 PP

>> F52D2.7  CE23758	WBGene00018689	status:Confirmed	UniProt:Q9TXM6	protein_id:CCD71645.1
   #    score  bias  c-Evalue  i-Evalue hmmfrom  hmm to    alifrom  ali to    envfrom  env to     acc
 ---   ------ ----- --------- --------- ------- -------    ------- -------    ------- -------    ----
   1 ?    4.7   0.5     0.098        11     743     815 ..     289     362 ..     267     365 .] 0.79

  Alignments for each domain:
  == domain 1    score: 4.7 bits;  conditional E-value: 0.098
  Opn4-aln 743 assapathtsysegpaapapkprvvttasirpsvyqpvpastyspsp.ganysptpytpspapaytpspvptyt 815
               a+ ap    +     aa   +p   t+  i+    + vpa++  ps  g+ + +      p+ +yt+sp+ + t
   F52D2.7 289 AAEAPEQELAQEALEAADPDEPSTSTARIIKRRARKSVPAAAEEPSTsGTTFRAKRTRHEPTTVYTASPIKSRT 362
               55666666666666777778899999999999***********99863778888888899*********98766 PP

>> F29F11.5b  CE40611	WBGene00000445	locus:ceh-22	status:Confirmed	UniProt:A1EHR3	protein_id:CAL90891.1
   #    score  bias  c-Evalue  i-Evalue hmmfrom  hmm to    alifrom  ali to    envfrom  env to     acc
 ---   ------ ----- --------- --------- ------- -------    ------- -------    ------- -------    ----
   1 ?    5.0   1.0     0.083       9.2     675     760 ..     121     203 ..      44     212 .. 0.56

  Alignments for each domain:
  == domain 1    score: 5.0 bits;  conditional E-value: 0.083
   Opn4-aln 675 pvctsqattpllpasaqppaaaspsaasp.plataaahtaiasasatapasspaesprpqassyspavaassapathtsysegpaap 760
                p+ ++  tt   + s+q  aa+ p+ a p p+ +  + +  +  s+t+p + +        s y p+ + +  pat   +s+gp+a+
  F29F11.5b 121 PINAALLTTMPNAFSSQSTAASFPTRAMPiPMLVRDSSARSSDISSTSPYTVA---FGSANSGYLPTPS-AYLPATSGYFSNGPSAA 203
                33333334443444555555555555444222221111111112222222111...1112223333322.22344444444444433 PP

>> C43C3.2  CE01524	WBGene00008065	locus:npr-18	G protein coupled receptor	status:Partially_confirmed	UniProt:Q09502	pro
   #    score  bias  c-Evalue  i-Evalue hmmfrom  hmm to    alifrom  ali to    envfrom  env to     acc
 ---   ------ ----- --------- --------- ------- -------    ------- -------    ------- -------    ----
   1 ?   14.7   4.1   9.7e-05     0.011     107     205 ..      93     188 ..      56     193 .. 0.83

  Alignments for each domain:
  == domain 1    score: 14.7 bits;  conditional E-value: 9.7e-05
  Opn4-aln 107 mfiinLavsDflmsftqaPvffasslykrWlfGetgCefYafcGalfgissmitltaialDrYlvitrPLatiGvaskrraalvLlGvWLYaLaWsLPP 205
                +i  L++ Dfl s+   P+     +   W+f   +C+ +     +  i s   l+a ++DrY  + +PL     +  +r+ +v lG+  +     L P
   C43C3.2  93 TYICILSIVDFL-SMLPIPMTIIDQILGFWMFDTFACKLFRLLEHIGKIFSTFILVAFSIDRYCAVCHPLQV--RVRNQRTVFVFLGIMFFVTCVMLSP 188
               57888999**97.88899****************************************************74..4567899*******98877666666 PP

>> F38B7.4  CE36299	WBGene00005976	locus:srx-85	7TM receptor, srx family	status:Partially_confirmed	UniProt:Q20152	prote
   #    score  bias  c-Evalue  i-Evalue hmmfrom  hmm to    alifrom  ali to    envfrom  env to     acc
 ---   ------ ----- --------- --------- ------- -------    ------- -------    ------- -------    ----
   1 ?    4.7   2.6       0.1        11      77     122 ..      28      73 ..       9     157 .. 0.67

  Alignments for each domain:
  == domain 1    score: 4.7 bits;  conditional E-value: 0.1
  Opn4-aln  77 iLlvGltGmLGnLlviYtfcrsrgLrtpanmfiinLavsDflmsft 122
               +++ G  G++ n l+iY+fc+    rt  n++ +  a  + ++ +t
   F38B7.4  28 MIVNGSFGVVCNSLIIYIFCKETKERTAFNVICMVRAFVNLYILIT 73 
               3445999***********************9887777666555555 PP

>> F15A4.8a  CE42858	WBGene00008842	chitinase	status:Partially_confirmed	UniProt:O17813	protein_id:CAB02942.2
   #    score  bias  c-Evalue  i-Evalue hmmfrom  hmm to    alifrom  ali to    envfrom  env to     acc
 ---   ------ ----- --------- --------- ------- -------    ------- -------    ------- -------    ----
   1 ?    4.4   1.6      0.13        14     702     761 ..     404     463 ..     331     514 .. 0.62

  Alignments for each domain:
  == domain 1    score: 4.4 bits;  conditional E-value: 0.13
  Opn4-aln 702 spplataaahtaiasasatapasspaesprpqassyspavaassapathtsysegpaapa 761
               + p +t+++ +  + +s+t p+ s + +p  ++ss  p+ +++ ap+t  s +e  +  +
  F15A4.8a 404 ARPNVTSTTTAPTTESSTTPPVESTTTAPVTKSSSTPPVKSTTIAPVTMPSTTEKTTFTS 463
               122233333333334444445555555555555555555555555555544444333222 PP

>> C29E4.13a  CE40687	WBGene00043051	status:Confirmed	UniProt:Q5WRU9	protein_id:CCD66010.1
   #    score  bias  c-Evalue  i-Evalue hmmfrom  hmm to    alifrom  ali to    envfrom  env to     acc
 ---   ------ ----- --------- --------- ------- -------    ------- -------    ------- -------    ----
   1 ?    4.6   0.0      0.11        12     860     942 ..      62     151 ..      24     167 .. 0.73

  Alignments for each domain:
  == domain 1    score: 4.6 bits;  conditional E-value: 0.11
   Opn4-aln 860 kfapgksttsvskqtlprggpay.tpagpqvppla...rgtvqraerfpassrtplcghcnnvi...rgpflvalgrswhpeeftcayck 942
                 +a ++s+     qt+ r+g  + +p   q  p     r   ++ + +      p c hcn +i   rg    +l    +   + c +ck
  C29E4.13a  62 TVAVAESAKKNGMQTIHRSGSNFvVPITMQAHPTHlsdRYLDEKDDILSQHKALPYCCHCNAIIktwRGFEYHVLCTHLKYRPYRCFHCK 151
                567777888888999999998873689999988651113344455566677778********9933334445556666666677777777 PP


Internal pipeline statistics summary:
-------------------------------------
Query model(s):                            1  (1088 nodes)
Target sequences:                      25547  (11210993 residues)
Passed MSV filter:                     25547  (1); expected 25547.0 (1)
Passed bias filter:                    25547  (1); expected 25547.0 (1)
Passed Vit filter:                     25547  (1); expected 25547.0 (1)
Passed Fwd filter:                     25547  (1); expected 25547.0 (1)
Initial search space (Z):              25547  [actual number of targets]
Domain search space  (domZ):             232  [number of targets reported over threshold]
# CPU time: 84.86u 222.74s 00:05:07.60 Elapsed: 00:01:21.59
# Mc/sec: 149.48
//
