# Supplementary material for: Potential Conservation of Circadian Clock Proteins in the phylum Nematoda as Revealed by Bioinformatic Searches
Source: PLoS One. 2014 Nov 14;9(11):e112871. doi: 10.1371/journal.pone.0112871 (PMC4232591; doi:10.1371/journal.pone.0112871)
Supplement: File S1 — HMM profiles used in this work and HMMsearch results. (ZIP) [file pone.0112871.s007.zip › HMMs-CE/Mamiferos/Nr1d2-aln.fasta.hmm.res]

# hmmsearch :: search profile(s) against a sequence database
# HMMER 3.0 (March 2010); http://hmmer.org/
# Copyright (C) 2010 Howard Hughes Medical Institute.
# Freely distributed under the GNU General Public License (GPLv3).
# - - - - - - - - - - - - - - - - - - - - - - - - - - - - - - - - - - - -
# query HMM file:                  Nr1d2-aln.fasta.hmm
# target sequence database:        ../../../../ProteomasGus/wormpep229
# Max sensitivity mode:            on [all heuristic filters off]
# - - - - - - - - - - - - - - - - - - - - - - - - - - - - - - - - - - - -

Query:       Nr1d2-aln  [M=581]
Scores for complete sequences (score includes all domains):
   --- full sequence ---   --- best 1 domain ---    -#dom-
    E-value  score  bias    E-value  score  bias    exp  N  Sequence    Description
    ------- ------ -----    ------- ------ -----   ---- --  --------    -----------
    8.7e-55  186.6   6.6    1.9e-51  175.6   3.3    2.2  2  W05B5.3a    CE26023	WBGene00003675	locus:nhr-85	Ligand-bindi
    4.3e-48  164.5   9.0    1.3e-35  123.3   5.7    2.1  2  C01H6.5f    CE39086	WBGene00003622	locus:nhr-23	status:Parti
      5e-47  161.0   9.7    1.5e-34  119.8   6.2    2.1  2  C01H6.5b    CE30478	WBGene00003622	locus:nhr-23	nuclear horm
    6.3e-47  160.7   9.7    1.7e-34  119.6   6.2    2.1  2  C01H6.5a    CE24775	WBGene00003622	locus:nhr-23	nuclear horm
      2e-46  159.0  10.7      1e-33  117.0   6.9    2.1  2  C01H6.5d    CE39084	WBGene00003622	locus:nhr-23	status:Parti
    2.2e-45  155.6  11.2    1.1e-32  113.6   7.2    2.1  2  C01H6.5c    CE37806	WBGene00003622	locus:nhr-23	nuclear horm
    2.3e-40  139.0  12.0    2.3e-34  119.2   4.8    2.2  2  F44A6.2     CE03323	WBGene00004786	locus:sex-1	nuclear hormo
    5.8e-29  101.3   1.0    9.3e-29  100.7   0.7    1.4  1  C32F10.6    CE39002	WBGene00003601	locus:nhr-2	nuclear homon
      4e-27   95.3   9.8    1.1e-26   93.8   4.5    2.1  2  Y15E3A.1a   CE27779	WBGene00003681	locus:nhr-91	nuclear horm
    7.7e-27   94.3   1.7    9.8e-27   94.0   1.2    1.2  1  F56E3.4     CE28464	WBGene00001400	locus:fax-1	nuclear hormo
    1.2e-25   90.4   4.0    1.2e-25   90.4   2.8    1.6  1  Y104H12A.1  CE37054	WBGene00022423	locus:nhr-41	status:Parti
    6.2e-25   88.0   0.7    6.2e-25   88.0   0.5    1.5  1  F32B6.1     CE24934	WBGene00003603	locus:nhr-4	Ligand-bindin
      2e-24   86.3  10.3    3.6e-24   85.5   6.9    1.6  1  Y67A6A.2a   CE27305	WBGene00003652	locus:nhr-62	nuclear horm
    6.2e-24   84.7   8.6    8.9e-24   84.2   6.0    1.1  1  Y38F2AL.5   CE43721	WBGene00021417	locus:nhr-236	status:Conf
    7.2e-24   84.5   3.6    7.2e-24   84.5   2.5    2.1  2  T01B10.4b   CE33819	WBGene00003613	locus:nhr-14	status:Confi
    7.2e-24   84.5   3.6    7.2e-24   84.5   2.5    2.1  2  T01B10.4a   CE33818	WBGene00003613	locus:nhr-14	nuclear horm
    9.2e-24   84.2   1.6    2.3e-23   82.9   0.7    1.8  2  W01D2.2a    CE20124	WBGene00003651	locus:nhr-61	Zinc finger,
    1.3e-23   83.6  12.7    2.7e-19   69.4   6.7    2.2  2  K10C3.6c    CE32693	WBGene00003639	locus:nhr-49	Ligand-bindi
    2.2e-23   82.9  13.4    4.8e-19   68.6   7.2    2.2  2  K10C3.6d    CE32694	WBGene00003639	locus:nhr-49	Ligand-bindi
    2.3e-23   82.9   2.4    2.3e-23   82.8   0.7    1.7  1  W01D2.2b    CE20125	WBGene00003651	locus:nhr-61	Zinc finger,
    2.6e-23   82.7  16.0    4.6e-21   75.3   6.6    2.4  2  C07A12.3a   CE30855	WBGene00003628	locus:nhr-35	zinc finger 
    2.8e-23   82.6  13.8    6.4e-19   68.2   7.5    2.2  2  K10C3.6a    CE12084	WBGene00003639	locus:nhr-49	Ligand-bindi
    2.8e-23   82.6  13.9    6.4e-19   68.2   7.5    2.2  2  K10C3.6b    CE28943	WBGene00003639	locus:nhr-49	status:Confi
    3.1e-23   82.4  16.9    6.5e-21   74.8   7.0    2.5  2  C07A12.3b   CE38483	WBGene00003628	locus:nhr-35	status:Confi
    8.4e-23   81.0  11.7      2e-21   76.4   5.2    2.3  2  K12H6.1     CE44851	WBGene00003709	locus:nhr-119	zinc finger
    8.8e-23   80.9  12.9    2.4e-22   79.5   8.0    2.1  2  F11C1.6a    CE03191	WBGene00003623	locus:nhr-25	nuclear horm
    2.5e-22   79.4  15.3    3.3e-17   62.5  10.0    2.1  2  T23H4.2     CE32501	WBGene00003659	locus:nhr-69	Ligand-bindi
    2.7e-22   79.3   3.3    8.2e-22   77.7   1.0    2.0  2  F55D12.4b   CE43459	WBGene00006790	locus:unc-55	status:Confi
    3.6e-22   78.9   8.6    6.8e-21   74.7   5.6    2.2  2  F54D1.4     CE20866	WBGene00003606	locus:nhr-7	nuclear hormo
    5.2e-22   78.4   7.2    1.1e-21   77.3   5.0    1.4  1  C02B4.2     CE02111	WBGene00003616	locus:nhr-17	nuclear horm
    5.5e-22   78.3   4.1    6.7e-22   78.0   2.9    1.1  1  K08A2.5c    CE29513	WBGene00003678	locus:nhr-88	status:Confi
    5.6e-22   78.3   8.8    4.6e-21   75.2   3.0    2.2  2  K08A2.5a    CE33143	WBGene00003678	locus:nhr-88	nuclear horm
    1.1e-21   77.4   7.5    1.1e-21   77.4   5.2    1.7  1  F21D12.1e   CE39353	WBGene00003620	locus:nhr-21	status:Confi
    1.3e-21   77.0  10.8    1.3e-21   77.0   7.5    1.9  2  C48D5.1b    CE42591	WBGene00003605	locus:nhr-6	status:Confir
    2.6e-21   76.1  11.2    2.6e-21   76.1   7.8    2.0  2  C48D5.1a    CE24859	WBGene00003605	locus:nhr-6	Zinc finger, 
    3.2e-21   75.8  10.6    1.5e-15   57.0   4.3    2.3  2  F11A1.3b    CE27585	WBGene00000908	locus:daf-12	status:Confi
    3.3e-21   75.7   9.2    6.1e-16   58.3   5.5    2.0  2  Y69A2AR.26  CE46285	WBGene00022097	locus:nhr-242	status:Part
    3.5e-21   75.6  10.6    1.6e-15   57.0   4.3    2.3  2  F11A1.3d    CE39240	WBGene00000908	locus:daf-12	status:Confi
      4e-21   75.5  10.6    1.7e-15   56.9   4.3    2.3  2  F11A1.3a    CE27584	WBGene00000908	locus:daf-12	status:Confi
    4.1e-21   75.4   4.8    7.4e-21   74.6   3.3    1.3  1  F44G3.9     CE35538	WBGene00003701	locus:nhr-111	Zinc finger
    5.8e-21   74.9   7.6    5.8e-21   74.9   5.2    1.7  1  F21D12.1c   CE33377	WBGene00003620	locus:nhr-21	status:Confi
    6.6e-21   74.7  10.1    6.6e-21   74.7   7.0    1.7  1  F21D12.1a   CE33375	WBGene00003620	locus:nhr-21	modulating N
    6.6e-21   74.7  10.1    6.6e-21   74.7   7.0    1.7  1  F21D12.1d   CE27988	WBGene00003620	locus:nhr-21	status:Confi
      1e-20   74.1   6.3    1.7e-20   73.3   4.3    1.4  1  C08F8.8     CE18491	WBGene00003657	locus:nhr-67	nuclear horm
    1.1e-20   74.0   7.9    2.2e-20   73.0   5.4    1.4  1  H01A20.1    CE18798	WBGene00003602	locus:nhr-3	Zinc finger, 
    1.1e-20   74.0  13.7    1.2e-15   57.4   6.7    2.1  2  C25B8.6     CE30877	WBGene00003710	locus:nhr-120	status:Conf
    1.1e-20   74.0   5.0      2e-20   73.1   3.5    1.3  1  R09G11.2a   CE34353	WBGene00003600	locus:nhr-1	zinc finger p
    1.8e-20   73.3   8.1    2.7e-20   72.7   5.6    1.2  1  Y45G5AM.1b  CE35803	WBGene00003704	locus:nhr-114	status:Conf
    2.7e-20   72.7   8.1    4.7e-20   71.9   5.6    1.3  1  Y45G5AM.1a  CE33735	WBGene00003704	locus:nhr-114	status:Conf
    4.4e-20   72.0  10.9    1.2e-19   70.6   6.2    2.0  2  C45E1.1a    CE39696	WBGene00003654	locus:nhr-64	hormone rece
      5e-20   71.8   7.4    7.7e-20   71.2   5.1    1.2  1  R09G11.2d   CE34355	WBGene00003600	locus:nhr-1	status:Partia
    6.1e-20   71.6   6.9    1.1e-19   70.7   4.8    1.3  1  R09G11.2c   CE33812	WBGene00003600	locus:nhr-1	status:Confir
    6.5e-20   71.5  10.0    3.6e-19   69.0   3.1    2.1  2  C26B2.3a    CE17474	WBGene00003625	locus:nhr-31	zinc finger 
      7e-20   71.3  10.4    4.3e-19   68.7   3.4    2.1  2  C26B2.3c    CE37709	WBGene00003625	locus:nhr-31	status:Confi
    9.9e-20   70.9  13.5    2.4e-18   66.2   6.4    2.1  2  H27C11.1a   CE31027	WBGene00003687	locus:nhr-97	Zinc finger,
    1.2e-19   70.5   8.5      3e-19   69.2   4.9    1.9  2  B0280.8     CE00815	WBGene00003609	locus:nhr-10	retinoic aci
    1.4e-19   70.4   4.4    2.1e-19   69.8   3.1    1.3  1  H12C20.6a   CE31964	WBGene00003691	locus:nhr-101	status:Conf
    1.9e-19   69.9   8.8    1.9e-19   69.9   6.1    1.4  1  C28D4.1     CE28893	WBGene00003690	locus:nhr-100	Ligand-bind
    2.1e-19   69.8   3.1    5.8e-19   68.3   2.2    1.7  1  E02H1.7     CE30271	WBGene00003618	locus:nhr-19	Zinc finger,
    2.4e-19   69.6   9.3    5.4e-19   68.4   4.9    2.0  2  F55D12.4a   CE43454	WBGene00006790	locus:unc-55	nuclear horm
    2.9e-19   69.3   9.0    6.3e-19   68.2   5.6    1.7  2  F13A2.8     CE39145	WBGene00003708	locus:nhr-118	zinc finger
    3.5e-19   69.0  10.7    3.5e-19   69.0   7.4    1.8  1  C28D4.9     CE35413	WBGene00003728	locus:nhr-138	Ligand-bind
    7.7e-19   67.9   2.5    1.2e-18   67.3   1.7    1.2  1  T06C12.6    CE16356	WBGene00003692	locus:nhr-102	Zinc finger
    9.7e-19   67.6  18.1    7.5e-18   64.7   8.6    2.7  2  F58G6.5a    CE27764	WBGene00003627	locus:nhr-34	nuclear horm
    1.3e-18   67.2  17.4    1.4e-17   63.8   8.8    2.7  2  F58G6.5c    CE35565	WBGene00003627	locus:nhr-34	status:Confi
    1.3e-18   67.2   7.3    1.7e-18   66.8   5.0    1.2  1  Y54F10AM.1  CE43713	WBGene00021848	locus:nhr-239	status:Conf
    1.3e-18   67.1  17.6    1.4e-17   63.8   8.8    2.6  2  F58G6.5b    CE35564	WBGene00003627	locus:nhr-34	status:Confi
    1.9e-18   66.6   7.6    2.8e-18   66.0   5.3    1.2  1  F09C6.8     CE15767	WBGene00008619	locus:nhr-262	Zinc finger
    2.1e-18   66.5  18.7    1.2e-17   63.9   8.8    2.7  2  F58G6.5d    CE42612	WBGene00003627	locus:nhr-34	status:Confi
      5e-18   65.2   6.2    6.9e-18   64.8   4.3    1.1  1  K06B4.11    CE27770	WBGene00003643	locus:nhr-53	Zinc finger,
    9.8e-18   64.3  10.9    6.3e-17   61.6   6.1    2.3  2  K08H2.8     CE31557	WBGene00003626	locus:nhr-32	Zinc finger,
      1e-17   64.2   9.1      1e-17   64.2   6.3    1.6  1  C25E10.1    CE06863	WBGene00016091	locus:nhr-30	zinc finger-
    1.1e-17   64.1  15.3      1e-15   57.6   7.3    2.2  2  C24G6.4     CE27727	WBGene00003637	locus:nhr-47	zinc finger 
    1.1e-17   64.0   4.0    2.7e-15   56.2   1.8    2.1  2  C56E10.4b   CE37099	WBGene00003727	locus:nhr-137	status:Part
    1.3e-17   63.9   0.8    2.5e-17   62.9   0.6    1.4  1  Y73F8A.21   CE46694	WBGene00003604	locus:nhr-5	status:Partia
    1.8e-17   63.4   3.4    2.7e-17   62.8   2.4    1.3  1  T03G6.2a    CE31227	WBGene00003630	locus:nhr-40	steroid\/thy
    1.8e-17   63.4   5.7    2.9e-17   62.7   2.8    1.9  2  T06C12.13   CE16363	WBGene00011520	locus:nhr-213	Zinc finger
    1.9e-17   63.3   3.5    2.9e-17   62.7   2.5    1.3  1  T03G6.2b    CE31228	WBGene00003630	locus:nhr-40	status:Confi
      2e-17   63.2   3.5    3.1e-17   62.6   2.5    1.3  1  T03G6.2c    CE31982	WBGene00003630	locus:nhr-40	status:Confi
    2.1e-17   63.2   8.0    4.2e-17   62.2   5.6    1.4  1  H12C20.3    CE18808	WBGene00003658	locus:nhr-68	nuclear horm
    6.1e-17   61.6  13.6    6.9e-17   61.5   7.5    2.0  2  ZK662.3b    CE31141	WBGene00003638	locus:nhr-48	Zinc finger,
    7.7e-17   61.3  11.0    1.7e-16   60.2   7.1    1.7  2  Y51A2D.17   CE22324	WBGene00003660	locus:nhr-70	Zinc finger,
    9.1e-17   61.1   3.6    1.6e-16   60.3   2.5    1.4  1  F38H12.3    CE17809	WBGene00018189	locus:nhr-181	nuclear hor
    2.3e-16   59.7  10.5    4.9e-14   52.0   6.9    2.2  2  C56E10.1    CE46439	WBGene00016975	locus:nhr-173	steroid zin
    2.5e-16   59.6  19.3    2.2e-09   36.7   4.9    2.1  2  T19A5.5     CE13734	WBGene00020555	locus:nhr-219	zinc finger
    4.3e-16   58.9  11.2    6.6e-14   51.6   7.7    2.1  2  C06G3.1b    CE37188	WBGene00003695	locus:nhr-105	status:Conf
    4.5e-16   58.8   4.5    1.6e-15   57.0   3.0    1.8  2  Y41D4B.21   CE36739	WBGene00021522	locus:nhr-274	status:Part
    4.8e-16   58.7  11.2    7.1e-14   51.5   7.7    2.1  2  C06G3.1a    CE34659	WBGene00003695	locus:nhr-105	zinc finger
    6.2e-16   58.3   7.0    2.5e-15   56.3   1.8    2.7  2  F33D4.1b    CE33928	WBGene00003607	locus:nhr-8	status:Confir
    6.3e-16   58.3   7.0    2.5e-15   56.3   1.8    2.7  2  F33D4.1a    CE33927	WBGene00003607	locus:nhr-8	zinc finger p
    7.1e-16   58.1   9.4    1.6e-13   50.4   6.4    2.1  2  F07C3.10    CE07031	WBGene00017198	locus:nhr-36	zinc finger 
    7.2e-16   58.1   3.3    1.3e-15   57.2   2.3    1.4  1  C13C4.3     CE39470	WBGene00003726	locus:nhr-136	Ligand-bind
      9e-16   57.8  12.9    7.5e-15   54.7   7.2    2.1  2  T09D3.4     CE45510	WBGene00020385	locus:nhr-216	nuclear hor
    1.3e-15   57.2   4.1    2.5e-15   56.3   2.8    1.3  1  C03G6.10    CE07884	WBGene00015396	locus:nhr-148	C4-type zin
    1.7e-15   56.9   5.4    3.2e-15   56.0   3.8    1.4  1  Y22F5A.1    CE38441	WBGene00012494	locus:nhr-232	Zinc finger
    2.2e-15   56.5   6.3    3.6e-15   55.8   4.4    1.3  1  C38C3.9     CE08646	WBGene00016517	locus:nhr-260	zinc finger
    2.3e-15   56.5   5.6    3.6e-15   55.8   3.9    1.3  1  Y41D4B.8    CE37567	WBGene00003682	locus:nhr-92	status:Confi
    2.3e-15   56.4   6.6    3.5e-15   55.8   4.6    1.2  1  F44E7.8     CE35972	WBGene00018430	locus:nhr-142	nuclear hor
    2.4e-15   56.4   2.3    3.5e-15   55.8   1.6    1.1  1  F09F3.10    CE46427	WBGene00008630	locus:nhr-175	Ligand-bind
    2.6e-15   56.3   1.5    3.2e-15   56.0   1.0    1.1  1  Y41D4B.7    CE30005	WBGene00003677	locus:nhr-87	status:Confi
    2.8e-15   56.2   2.9      4e-15   55.6   2.0    1.1  1  R04B5.4a    CE06214	WBGene00003611	locus:nhr-12	Zinc finger,
    2.8e-15   56.2   2.9    4.1e-15   55.6   2.0    1.1  1  R04B5.4b    CE40989	WBGene00003611	locus:nhr-12	status:Parti
    3.2e-15   56.0   3.0      4e-15   55.6   2.1    1.1  1  R11E3.5b    CE31720	WBGene00003694	locus:nhr-104	status:Part
    3.3e-15   55.9   4.3    6.7e-15   54.9   2.4    1.8  2  R07B7.13    CE06275	WBGene00011097	locus:nhr-206	nuclear hor
    3.4e-15   55.9   1.5    4.7e-15   55.4   1.0    1.1  1  Y17D7B.1    CE40151	WBGene00012449	locus:nhr-231	Zinc finger
    3.9e-15   55.7   3.6    8.5e-15   54.6   2.5    1.6  1  T09A12.4d   CE37723	WBGene00003656	locus:nhr-66	status:Parti
    4.4e-15   55.5   5.7    4.4e-15   55.5   4.0    1.5  1  R04B5.3     CE06213	WBGene00011002	locus:nhr-205	Zinc finger
    4.4e-15   55.5   3.5    9.2e-15   54.4   2.4    1.5  1  T09A12.4c   CE31063	WBGene00003656	locus:nhr-66	status:Parti
    4.5e-15   55.5   2.9    8.8e-15   54.5   2.0    1.5  1  ZK6.5       CE40002	WBGene00022640	locus:nhr-254	zinc finger
    4.7e-15   55.4   2.6    6.7e-15   54.9   1.8    1.1  1  R11E3.5c    CE37269	WBGene00003694	locus:nhr-104	status:Conf
    4.7e-15   55.4   0.7    4.7e-15   55.4   0.5    1.5  1  R07B7.15    CE35597	WBGene00011099	locus:nhr-208	Zinc finger
    4.8e-15   55.4   2.6      8e-15   54.6   1.8    1.3  1  R11E3.5a    CE31719	WBGene00003694	locus:nhr-104	nuclear hor
    5.2e-15   55.3   4.4    8.5e-15   54.6   3.0    1.3  1  T09A12.4b   CE31062	WBGene00003656	locus:nhr-66	status:Confi
      7e-15   54.8   5.2    1.1e-14   54.2   3.6    1.2  1  Y41D4B.9    CE26096	WBGene00003712	locus:nhr-122	status:Conf
    9.6e-15   54.4  11.7    1.1e-14   54.2   6.1    2.1  2  ZK662.3a    CE18456	WBGene00003638	locus:nhr-48	Zinc finger,
    1.1e-14   54.2   4.1    1.8e-14   53.5   2.8    1.3  1  T12C9.6     CE28079	WBGene00003615	locus:nhr-16	status:Confi
    1.3e-14   54.0   6.3    2.2e-14   53.2   4.4    1.3  1  C03G6.8     CE45420	WBGene00015395	locus:nhr-147	status:Part
    1.7e-14   53.5   2.8    2.5e-14   53.0   1.9    1.2  1  C54E10.5    CE36429	WBGene00008309	locus:nhr-170	Zinc finger
    1.8e-14   53.5   4.7    2.5e-14   53.0   3.3    1.3  1  T12C9.5c    CE29473	WBGene00003699	locus:nhr-109	status:Conf
      2e-14   53.3   6.5      2e-14   53.3   4.5    1.6  1  ZK1037.5    CE16757	WBGene00014193	locus:nhr-247	Ligand-bind
      2e-14   53.3   7.4    3.6e-14   52.5   4.5    1.8  1  T12C9.1     CE26822	WBGene00020460	locus:nhr-273	zinc finger
    2.2e-14   53.2   5.3    3.1e-14   52.7   3.7    1.2  1  C03G6.12    CE07886	WBGene00015397	locus:nhr-149	C4-type zin
    3.3e-14   52.6   2.9    3.3e-14   52.6   2.0    1.5  1  M02H5.3     CE25952	WBGene00019741	locus:nhr-201	status:Part
    4.1e-14   52.3   4.4    4.1e-14   52.3   3.0    1.8  1  F16B4.9     CE17680	WBGene00017510	locus:nhr-178	nuclear hor
    5.2e-14   51.9   6.3    7.9e-14   51.4   4.4    1.2  1  R13D11.8    CE39955	WBGene00020062	locus:nhr-270	status:Part
    5.5e-14   51.9   6.8    5.5e-14   51.9   4.7    1.4  1  Y41D4B.27   CE40724	WBGene00045255	locus:nhr-146	status:Conf
    6.7e-14   51.6   6.6    8.1e-14   51.3   4.5    1.0  1  F44C8.5a    CE34309	WBGene00003718	locus:nhr-128	zinc finger
    7.7e-14   51.4   7.8    9.1e-14   51.2   4.7    1.5  1  C49F5.4     CE08855	WBGene00008208	locus:nhr-167	Ligand-bind
    8.7e-14   51.2   5.1    1.3e-13   50.6   3.6    1.2  1  ZK6.2       CE18439	WBGene00022637	locus:nhr-252	zinc finger
    9.3e-14   51.1   8.2    1.4e-13   50.5   5.7    1.2  1  F43C1.4     CE28025	WBGene00003619	locus:nhr-20	Zinc finger,
      1e-13   51.0   5.0      1e-13   51.0   3.5    1.7  1  ZK6.4       CE19643	WBGene00022639	locus:nhr-253	zinc finger
      1e-13   51.0   7.8    2.1e-13   50.0   5.4    1.4  1  F44C8.3     CE30796	WBGene00003617	locus:nhr-18	nuclear horm
    1.2e-13   50.8   0.3    8.1e-11   41.4   0.0    2.1  2  C01H6.5e    CE39085	WBGene00003622	locus:nhr-23	status:Confi
    1.8e-13   50.2   6.3    4.7e-13   48.8   4.5    1.4  1  ZK697.2     CE15397	WBGene00022805	locus:nhr-256	zinc finger
    2.2e-13   49.9   5.3    3.4e-13   49.3   3.7    1.2  1  F36D3.2     CE15966	WBGene00003644	locus:nhr-54	Zinc finger,
    2.4e-13   49.8   6.9    3.5e-13   49.2   4.8    1.1  1  Y40B10A.8   CE31110	WBGene00003676	locus:nhr-86	status:Confi
    2.7e-13   49.6   4.0    3.3e-13   49.3   2.7    1.1  1  R10D12.2    CE42540	WBGene00001062	locus:dpr-1	Zinc finger, 
    2.8e-13   49.6  10.1      4e-13   49.0   7.0    1.2  1  F16B12.8    CE35489	WBGene00008884	locus:nhr-281	Ligand-bind
    2.9e-13   49.5   6.6    2.9e-13   49.5   4.6    2.0  2  C14C6.4     CE08159	WBGene00015758	locus:nhr-155	zinc finger
    3.2e-13   49.4   1.4    4.5e-13   48.9   1.0    1.2  1  C49D10.6    CE08847	WBGene00003665	locus:nhr-75	zinc finger 
    3.8e-13   49.1   3.8    5.6e-13   48.5   2.6    1.2  1  Y80D3A.4    CE36624	WBGene00013584	locus:nhr-243	status:Part
      4e-13   49.0   6.6    7.2e-13   48.2   4.5    1.3  1  T07C5.5     CE06383	WBGene00011568	locus:nhr-26	Ligand-bindi
    4.1e-13   49.0  11.4    1.1e-12   47.6   7.5    1.7  2  C49D10.2    CE08843	WBGene00016772	locus:nhr-166	zinc finger
    4.2e-13   49.0   3.3    5.4e-13   48.6   2.3    1.1  1  ZK1037.13   CE42528	WBGene00045515	status:Partially_confirme
    4.2e-13   48.9   9.3    4.2e-13   48.9   6.4    1.4  1  T05B4.2     CE13195	WBGene00003647	locus:nhr-57	zinc finger 
    4.8e-13   48.8   4.4    7.3e-13   48.2   3.1    1.2  1  Y32B12B.6   CE19066	WBGene00006471	locus:nhr-233	nuclear hor
    5.3e-13   48.6   4.7    8.6e-13   47.9   3.2    1.2  1  Y69H2.8     CE42556	WBGene00013483	locus:nhr-241	Zinc finger
    5.7e-13   48.5   8.8    6.9e-13   48.3   5.1    1.7  1  T01G6.7     CE37786	WBGene00003645	locus:nhr-55	zinc finger 
    6.2e-13   48.4   7.4    8.1e-13   48.0   3.9    1.8  2  C50B6.14a   CE40923	WBGene00003719	locus:nhr-129	status:Conf
    6.5e-13   48.3   2.6    9.8e-13   47.7   1.8    1.2  1  Y17D7A.1    CE40242	WBGene00012446	locus:nhr-230	Zinc finger
      7e-13   48.2   4.5      1e-12   47.7   3.2    1.2  1  ZK455.6     CE43818	WBGene00013976	locus:nhr-33	Zinc finger,
    7.2e-13   48.2  11.7    1.2e-12   47.4   8.1    1.3  1  C11G6.4a    CE27061	WBGene00003624	locus:nhr-28	nuclear horm
    7.7e-13   48.1  10.3    7.7e-13   48.1   7.1    1.5  1  T09A12.4a   CE31061	WBGene00003656	locus:nhr-66	zinc finger 
    7.9e-13   48.1   6.2    1.5e-12   47.2   4.3    1.4  1  R07B7.16    CE42934	WBGene00011100	locus:nhr-209	nuclear hor
    8.8e-13   47.9   5.6    8.8e-13   47.9   3.9    1.8  2  C50B6.14b   CE40924	WBGene00003719	locus:nhr-129	status:Conf
    9.8e-13   47.7   2.9    1.5e-12   47.1   2.0    1.3  1  T06C12.7    CE16357	WBGene00003674	locus:nhr-84	Zinc finger,
    1.1e-12   47.6   6.5    1.8e-12   46.9   4.5    1.2  1  C13C4.1     CE08126	WBGene00007546	locus:nhr-153	Ligand-bind
    1.9e-12   46.8   5.4    8.2e-10   38.1   3.0    2.1  2  T24A6.8     CE19590	WBGene00020748	locus:nhr-221	zinc finger
      2e-12   46.7   5.5    2.8e-12   46.3   3.8    1.1  1  K01H12.3    CE43658	WBGene00003629	locus:nhr-38	Zinc finger,
    2.1e-12   46.7   4.4    3.8e-12   45.8   3.0    1.3  1  C13C4.2     CE40299	WBGene00007547	locus:nhr-154	Ligand-bind
    2.3e-12   46.5   8.5    3.5e-12   45.9   5.9    1.2  1  F44C8.5b    CE10386	WBGene00003718	locus:nhr-128	status:Part
    2.4e-12   46.5   5.4    3.2e-12   46.0   3.8    1.1  1  ZK6.1       CE40001	WBGene00022636	locus:nhr-278	status:Pred
    2.7e-12   46.3   3.0      4e-12   45.7   2.1    1.2  1  C54F6.8     CE17603	WBGene00016926	locus:nhr-171	nuclear hor
    3.2e-12   46.0   4.4    5.5e-12   45.3   3.1    1.3  1  C12D5.2     CE35230	WBGene00015705	locus:nhr-152	zinc finger
    3.6e-12   45.9   5.7    6.3e-12   45.1   4.0    1.3  1  F44C8.10    CE30795	WBGene00003716	locus:nhr-126	nuclear hor
    4.2e-12   45.7   9.5    6.7e-12   45.0   6.6    1.2  1  T13F3.3     CE35617	WBGene00003717	locus:nhr-127	Zinc finger
    4.3e-12   45.6  19.9    7.3e-12   44.9   9.0    2.5  2  C26B2.4     CE34709	WBGene00016126	locus:nhr-258	nuclear hor
    4.4e-12   45.6   1.2    7.5e-12   44.8   0.9    1.3  1  H10E21.3a   CE28733	WBGene00003670	locus:nhr-80	zinc finger 
    4.5e-12   45.6   8.7    7.1e-12   44.9   6.1    1.3  1  T27B7.3     CE14235	WBGene00020850	locus:nhr-226	zinc finger
    4.7e-12   45.5   6.4    7.8e-12   44.8   4.4    1.3  1  K11E4.5a    CE28244	WBGene00003661	locus:nhr-71	Zinc finger,
    5.2e-12   45.4   3.7    7.7e-12   44.8   2.6    1.1  1  E02H9.8a    CE30644	WBGene00003711	locus:nhr-121	status:Conf
    5.2e-12   45.4   3.7    7.7e-12   44.8   2.6    1.1  1  E02H9.8b    CE41629	WBGene00003711	locus:nhr-121	status:Conf
    5.2e-12   45.4   1.4    8.6e-12   44.6   1.0    1.3  1  H10E21.3b   CE19488	WBGene00003670	locus:nhr-80	status:Confi
    5.5e-12   45.3   7.7    8.1e-12   44.7   5.4    1.1  1  T01G6.8     CE18167	WBGene00003720	locus:nhr-130	zinc finger
    6.1e-12   45.1   9.7    9.2e-12   44.5   6.7    1.2  1  F44C8.4     CE27384	WBGene00003693	locus:nhr-103	nulcear hor
    6.7e-12   45.0   8.1      1e-11   44.4   5.6    1.2  1  F44C4.2     CE07250	WBGene00018412	locus:nhr-37	zinc finger-
    6.7e-12   45.0   5.4      1e-11   44.4   3.8    1.2  1  T01G6.6a    CE35608	WBGene00020153	locus:nhr-212	nuclear hor
    8.1e-12   44.7   4.0    1.2e-11   44.2   2.8    1.2  1  F57A8.5     CE34036	WBGene00010180	locus:nhr-192	Zinc finger
    8.7e-12   44.6   1.5    6.6e-08   31.8   0.4    2.2  2  W05B5.3b    CE20150	WBGene00003675	locus:nhr-85	status:Confi
    9.1e-12   44.5   4.8    9.8e-12   44.5   3.3    1.1  1  C06C6.5b    CE29171	WBGene00003640	locus:nhr-50	status:Confi
    9.3e-12   44.5   5.5    1.6e-11   43.8   3.8    1.3  1  F09C6.9     CE37501	WBGene00003706	locus:nhr-116	nuclear hor
    1.1e-11   44.3   6.4    1.7e-11   43.7   4.4    1.2  1  T01G6.6b    CE42457	WBGene00020153	locus:nhr-212	status:Part
    1.2e-11   44.2   6.2    1.9e-11   43.5   4.3    1.3  1  K11E4.5b    CE37391	WBGene00003661	locus:nhr-71	Zinc finger,
    1.2e-11   44.1   3.8    1.9e-11   43.5   2.7    1.2  1  M02H5.6     CE35342	WBGene00003688	locus:nhr-98	status:Confi
    1.9e-11   43.5   7.2    3.3e-11   42.7   5.0    1.3  1  F47C10.7    CE10666	WBGene00018544	locus:nhr-188	status:Part
      2e-11   43.4   4.9    2.8e-11   42.9   3.4    1.2  1  ZK218.6     CE16706	WBGene00013940	locus:nhr-248	Zinc finger
    2.2e-11   43.3   8.6      9e-11   41.3   5.6    1.8  2  T01G6.4     CE27433	WBGene00003696	locus:nhr-106	zinc finger
    2.5e-11   43.1   4.6    3.6e-11   42.6   3.2    1.1  1  R11G11.1    CE12740	WBGene00003722	locus:nhr-132	zinc finger
    2.6e-11   43.1   5.7    3.4e-11   42.7   4.0    1.1  1  F44C8.9b    CE35311	WBGene00018415	locus:nhr-184	status:Part
    2.7e-11   43.0   7.4    4.2e-11   42.4   5.1    1.2  1  F59E11.11   CE35887	WBGene00019116	locus:nhr-143	status:Part
    2.8e-11   43.0   7.4    4.5e-11   42.3   5.1    1.3  1  ZK1025.9    CE19335	WBGene00003703	locus:nhr-113	Zinc finger
    2.9e-11   42.9   7.4    4.3e-11   42.3   5.2    1.3  1  F35E8.12    CE15962	WBGene00003698	locus:nhr-108	Zinc finger
    2.9e-11   42.9   8.9    4.3e-11   42.3   6.2    1.3  1  E03H4.13    CE09139	WBGene00003679	locus:nhr-89	Zinc finger,
      3e-11   42.8   6.7    4.4e-11   42.3   4.7    1.2  1  F25E5.6a    CE32874	WBGene00017787	locus:nhr-141	status:Part
    3.1e-11   42.8   9.8    3.1e-11   42.8   6.8    2.5  2  C45E5.6a    CE08734	WBGene00003636	locus:nhr-46	nuclear horm
    3.5e-11   42.6   8.8    5.7e-11   41.9   6.1    1.2  1  K06B4.8     CE35584	WBGene00010603	locus:nhr-198	Zinc finger
    3.9e-11   42.5   9.8    3.9e-11   42.5   6.8    2.4  2  C45E5.6b    CE29226	WBGene00003636	locus:nhr-46	status:Parti
    4.1e-11   42.4   5.6      6e-11   41.9   3.9    1.1  1  C29G2.5     CE08466	WBGene00016233	locus:srt-58	7TM chemorec
    5.7e-11   41.9  11.5    8.2e-11   41.4   8.0    1.2  1  F44C8.2     CE17823	WBGene00003724	locus:nhr-134	nuclear hor
    6.2e-11   41.8   8.9    9.1e-11   41.2   6.1    1.1  1  F44C8.11    CE35309	WBGene00003686	locus:nhr-96	nuclear horm
    6.6e-11   41.7   0.9      9e-11   41.3   0.6    1.1  1  C29E6.5     CE05336	WBGene00003633	locus:nhr-43	Zinc finger,
      7e-11   41.6   6.3    1.2e-10   40.9   4.4    1.3  1  F57A10.5    CE16151	WBGene00003650	locus:nhr-60	Ligand-bindi
    7.5e-11   41.5   0.9    1.1e-10   41.0   0.6    1.2  1  T07C5.2     CE06380	WBGene00011565	locus:nhr-272	Ligand-bind
    7.9e-11   41.5   2.4    7.9e-11   41.5   1.6    2.0  2  R02C2.4     CE40865	WBGene00019816	locus:nhr-204	nuclear hor
    7.9e-11   41.5   7.2    1.2e-10   40.9   5.0    1.2  1  F25E5.6b    CE35288	WBGene00017787	locus:nhr-141	status:Part
      8e-11   41.4   4.3    1.1e-10   41.0   3.0    1.2  1  F41D3.1     CE16020	WBGene00003672	locus:nhr-82	Zinc finger,
      9e-11   41.3   8.4    1.7e-10   40.4   5.8    1.4  1  F47C10.1    CE17834	WBGene00018539	locus:nhr-185	status:Part
      1e-10   41.1  13.6      2e-10   40.1   9.2    1.6  1  F14A5.1     CE40558	WBGene00008778	locus:nhr-264	Zinc finger
      1e-10   41.1   5.5    1.5e-10   40.5   3.8    1.2  1  ZK418.1     CE00731	WBGene00003608	locus:nhr-9	status:Partia
    1.1e-10   41.0  12.9    1.8e-10   40.3   9.0    1.3  1  F16H11.5    CE40252	WBGene00003635	locus:nhr-45	zinc finger 
    1.2e-10   40.9   5.8    1.9e-10   40.2   4.0    1.2  1  F44C8.9a    CE35310	WBGene00018415	locus:nhr-184	zinc finger
    1.5e-10   40.6   9.4    1.9e-10   40.2   6.5    1.1  1  K06B4.1     CE35582	WBGene00003641	locus:nhr-51	Zinc finger,
    1.6e-10   40.5   5.3      3e-10   39.6   3.7    1.4  1  C50B6.8b    CE46085	WBGene00008221	locus:nhr-168	status:Conf
    1.6e-10   40.4   5.1      3e-10   39.6   3.6    1.3  1  C50B6.8a    CE40925	WBGene00008221	locus:nhr-168	Ligand-bind
    1.6e-10   40.4   3.8    1.6e-10   40.4   2.6    1.8  2  R07B7.14    CE06276	WBGene00011098	locus:nhr-207	nuclear hor
    1.7e-10   40.4   5.7    2.5e-10   39.8   4.0    1.3  1  C06C6.5a    CE15599	WBGene00003640	locus:nhr-50	Zinc finger,
    1.7e-10   40.4   4.0    2.2e-10   40.0   2.8    1.2  1  F14H3.11    CE35482	WBGene00008830	locus:nhr-176	Zinc finger
    1.8e-10   40.3   5.7    3.2e-10   39.5   3.9    1.3  1  F16B4.11    CE17021	WBGene00017512	locus:nhr-179	zinc finger
      2e-10   40.1   9.2    3.4e-10   39.4   6.4    1.3  1  Y38E10A.18  CE21598	WBGene00012596	locus:nhr-234	status:Part
    2.2e-10   40.0   8.6    2.2e-10   40.0   6.0    1.5  1  C33G8.6     CE17496	WBGene00003632	locus:nhr-42	zinc finger 
    2.4e-10   39.8   4.1      4e-10   39.1   2.8    1.2  1  T27B7.5b    CE14239	WBGene00020851	locus:nhr-227	status:Part
    2.7e-10   39.7   6.9    4.3e-10   39.0   4.8    1.3  1  Y46H3D.7    CE24324	WBGene00021611	locus:nhr-238	zinc finger
    2.7e-10   39.7   4.1    3.6e-10   39.3   2.8    1.3  1  Y46H3D.6    CE24323	WBGene00021610	locus:nhr-237	zinc finger
    2.7e-10   39.7   5.6    6.1e-10   38.5   3.9    1.5  1  M02H5.5     CE39264	WBGene00019743	locus:nhr-203	status:Conf
    2.7e-10   39.7   8.1    4.9e-10   38.8   5.6    1.3  1  M02H5.4     CE25953	WBGene00019742	locus:nhr-202	status:Part
    2.9e-10   39.6   7.1    4.1e-10   39.1   4.9    1.2  1  C47F8.2     CE36112	WBGene00008158	locus:nhr-165	Zinc finger
      3e-10   39.5   6.6    5.5e-10   38.7   4.6    1.5  1  F33E11.1    CE17759	WBGene00003614	locus:nhr-15	nuclear horm
    3.1e-10   39.5   1.6    3.1e-10   39.5   1.1    2.1  1  K06A1.4     CE18017	WBGene00003621	locus:nhr-22	C4-type zinc
    3.3e-10   39.4   5.7      5e-10   38.8   4.0    1.2  1  F16B4.12b   CE30756	WBGene00003707	locus:nhr-117	status:Conf
    3.9e-10   39.1   5.6    5.6e-10   38.6   3.9    1.2  1  F16B4.12a   CE24906	WBGene00003707	locus:nhr-117	zinc finger
      4e-10   39.1   4.4      4e-10   39.1   3.1    1.5  1  T24A6.11    CE46766	WBGene00020750	locus:nhr-222	zinc finger
    4.8e-10   38.9  15.6    4.9e-10   38.8   9.8    1.6  1  H22D14.1    CE19931	WBGene00010410	locus:nhr-267	Zinc finger
      6e-10   38.5   5.6    8.6e-10   38.0   3.9    1.3  1  F44C8.6b    CE38959	WBGene00003646	locus:nhr-56	status:Confi
    6.9e-10   38.4  11.5    1.3e-09   37.4   8.0    1.4  1  T26H2.9     CE31072	WBGene00003669	locus:nhr-79	Zinc finger,
    6.9e-10   38.3   6.6    9.4e-10   37.9   4.6    1.1  1  C17E7.1     CE08261	WBGene00015897	locus:nhr-156	zinc-finger
    7.2e-10   38.3   3.5    8.3e-10   38.1   2.5    1.1  1  C26B2.3b    CE31317	WBGene00003625	locus:nhr-31	status:Confi
    7.4e-10   38.3  12.0    1.1e-09   37.7   8.3    1.2  1  K06B4.6     CE42553	WBGene00010601	locus:nhr-268	Ligand-bind
    7.7e-10   38.2  10.3    1.2e-09   37.6   7.1    1.2  1  T13F3.2a    CE41022	WBGene00011750	locus:nhr-218	Zinc finger
    7.7e-10   38.2   6.7    1.2e-09   37.6   4.6    1.1  1  M02H5.7     CE21074	WBGene00003713	locus:nhr-123	status:Conf
    8.4e-10   38.1   8.3    1.4e-09   37.3   5.8    1.3  1  F44A2.4     CE04571	WBGene00018404	locus:nhr-39	C4-type zinc
      9e-10   38.0  11.0    1.2e-08   34.2   5.7    2.3  2  C17E7.8b    CE42243	WBGene00003714	locus:nhr-124	status:Conf
    9.2e-10   37.9   5.7    9.2e-10   37.9   3.9    1.4  1  F47C10.8    CE10668	WBGene00018545	locus:nhr-189	nuclear hor
    9.9e-10   37.8   9.9    1.3e-08   34.2   5.7    2.1  2  C17E7.8a    CE30728	WBGene00003714	locus:nhr-124	nuclear hor
    1.1e-09   37.7   6.8    1.7e-09   37.1   4.7    1.2  1  F41B5.9     CE42115	WBGene00018265	locus:nhr-182	nuclear hor
    1.3e-09   37.5   8.1    1.3e-09   37.5   5.6    1.8  2  F16H9.2b    CE44219	WBGene00008901	locus:nhr-27	status:Parti
    1.3e-09   37.4   6.6    1.3e-09   37.4   4.6    2.4  1  F36A4.14    CE44742	WBGene00003668	locus:nhr-78	status:Parti
    1.6e-09   37.2   6.0    2.3e-09   36.6   4.2    1.2  1  F44C8.6a    CE27385	WBGene00003646	locus:nhr-56	zinc finger 
    1.8e-09   37.0  10.2    2.6e-09   36.5   7.1    1.1  1  F44C8.8     CE10392	WBGene00003723	locus:nhr-133	zinc finger
    1.8e-09   37.0   7.6    1.8e-09   37.0   5.2    1.5  1  Y39B6A.47a  CE41946	WBGene00012703	locus:nhr-145	status:Part
    2.5e-09   36.5   3.8    3.4e-09   36.1   2.6    1.2  1  T15D6.6     CE32209	WBGene00003667	locus:nhr-77	Zinc finger,
    2.8e-09   36.3   5.5    4.7e-09   35.6   3.8    1.3  1  M02H5.1     CE25947	WBGene00003689	locus:nhr-99	status:Parti
      3e-09   36.2  11.7    4.5e-09   35.6   8.1    1.1  1  T27B7.1     CE30194	WBGene00003649	locus:nhr-59	status:Confi
      3e-09   36.2   3.4    4.4e-09   35.7   2.3    1.2  1  T09E11.2    CE42165	WBGene00011651	locus:nhr-217	Zinc finger
    3.1e-09   36.2   4.2    5.2e-09   35.4   2.9    1.4  1  Y5H2B.2a    CE26221	WBGene00003612	locus:nhr-13	status:Confi
    3.2e-09   36.1   7.6    4.8e-09   35.6   5.3    1.1  1  T18D3.2     CE03663	WBGene00003854	locus:odr-7	Zinc finger, 
    3.3e-09   36.1   2.3    6.2e-09   35.2   1.6    1.4  1  T19A5.4     CE13732	WBGene00003634	locus:nhr-44	zinc finger 
    3.3e-09   36.1   4.2    5.5e-09   35.4   2.9    1.4  1  Y5H2B.2b    CE36963	WBGene00003612	locus:nhr-13	status:Confi
    3.8e-09   35.9   9.8    5.6e-09   35.3   6.8    1.2  1  K06B4.7     CE25931	WBGene00010602	locus:nhr-197	Ligand-bind
    4.3e-09   35.7   7.2    6.2e-09   35.2   5.0    1.1  1  Y5H2A.2     CE42200	WBGene00021163	locus:nhr-275	status:Part
    6.4e-09   35.2   8.9    1.1e-08   34.4   6.2    1.3  1  Y17D7A.3b   CE35061	WBGene00003655	locus:nhr-65	status:Confi
    6.4e-09   35.1   8.9    1.1e-08   34.4   6.2    1.3  1  Y17D7A.3a   CE16588	WBGene00003655	locus:nhr-65	Zinc finger,
    7.3e-09   35.0   9.0    1.4e-08   34.0   6.2    1.4  1  Y94H6A.1    CE34619	WBGene00022374	locus:nhr-277	status:Part
    7.6e-09   34.9   6.9    1.3e-08   34.2   4.8    1.3  1  F47C10.4    CE10662	WBGene00018542	locus:nhr-187	status:Part
      1e-08   34.5   6.8    1.7e-08   33.8   4.7    1.3  1  ZC410.1a    CE26841	WBGene00003610	locus:nhr-11	nuclear horm
    1.3e-08   34.2   8.3    2.2e-08   33.4   5.7    1.2  1  T27B7.4a    CE35785	WBGene00003705	locus:nhr-115	zinc finger
    1.5e-08   34.0  11.2    1.5e-08   34.0   7.8    1.4  1  F59E11.10b  CE11512	WBGene00019115	locus:nhr-195	status:Part
    1.5e-08   33.9   6.2    2.1e-08   33.4   4.3    1.1  1  T27B7.2     CE14233	WBGene00020849	locus:nhr-225	zinc finger
    1.5e-08   33.9   8.7    1.5e-08   33.9   6.0    1.7  1  Y116A8C.18  CE44455	WBGene00013795	locus:nhr-229	status:Part
    1.7e-08   33.8   5.8    5.8e-08   32.0   2.4    2.0  2  C17E7.6     CE08266	WBGene00015901	locus:nhr-158	nuclear hor
    1.7e-08   33.8   3.3    3.1e-08   32.9   2.3    1.4  1  C06C6.4     CE28202	WBGene00003653	locus:nhr-63	Zinc finger,
    1.9e-08   33.6   3.8    4.9e-08   32.2   1.9    1.9  2  ZK678.2     CE15385	WBGene00014068	locus:nhr-255	Ligand-bind
    1.9e-08   33.6   6.8    2.1e-08   33.5   4.1    1.4  1  Y46H3D.5b   CE39295	WBGene00003700	locus:nhr-110	status:Part
    2.8e-08   33.1  13.3    2.8e-08   33.1   9.3    2.0  2  C17A2.8     CE34695	WBGene00003662	locus:nhr-72	zinc finger 
      3e-08   32.9  10.9      3e-08   32.9   7.6    1.6  1  T01G6.5     CE12998	WBGene00020152	locus:nhr-211	zinc finger
    3.2e-08   32.9   6.4      4e-08   32.5   4.4    1.2  1  C12D5.8a    CE32586	WBGene00003684	locus:nhr-94	status:Confi
    4.9e-08   32.2   7.5    7.1e-08   31.7   5.2    1.2  1  C33G8.12    CE17498	WBGene00016368	locus:nhr-163	nuclear hor
    5.6e-08   32.0   2.6    7.4e-08   31.6   1.8    1.3  1  C47F8.8     CE34166	WBGene00003671	locus:nhr-81	Zinc finger,
    5.7e-08   32.0  10.2      1e-07   31.2   7.1    1.3  1  R08H2.9     CE41690	WBGene00011150	locus:nhr-269	Zinc finger
    5.8e-08   32.0   7.4    7.9e-08   31.6   5.1    1.2  1  C06B8.1     CE07969	WBGene00007367	locus:nhr-150	zinc finger
      6e-08   31.9   3.8    8.5e-08   31.4   2.6    1.2  1  C17A2.1     CE34694	WBGene00015869	locus:nhr-257	zinc finger
    6.3e-08   31.9   9.8    6.3e-08   31.9   6.8    1.6  1  C27C7.3     CE34263	WBGene00003664	locus:nhr-74	nuclear horm
    7.6e-08   31.6   6.0    1.2e-07   30.9   4.1    1.2  1  F48G7.3     CE44522	WBGene00003673	locus:nhr-83	nuclear horm
    9.5e-08   31.3  12.5    2.3e-07   30.0   8.7    1.5  1  K06B4.10    CE11800	WBGene00010604	locus:nhr-199	Zinc finger
      1e-07   31.2   7.4      1e-07   31.2   5.1    2.0  2  F47C10.3    CE17835	WBGene00018541	locus:nhr-186	nuclear hor
      1e-07   31.2  10.7    1.7e-07   30.5   7.4    1.2  1  R02D1.1     CE30823	WBGene00003715	locus:nhr-125	status:Part
    1.1e-07   31.0   4.4    1.5e-07   30.6   3.0    1.2  1  E03H4.6     CE42474	WBGene00008474	locus:nhr-174	Zinc finger
    1.2e-07   31.0   4.2    1.6e-07   30.5   2.9    1.2  1  C33G8.11    CE34731	WBGene00003697	locus:nhr-107	nuclear hor
    1.5e-07   30.6   9.2    1.5e-07   30.6   6.4    1.9  2  F16H9.2a    CE05645	WBGene00008901	locus:nhr-27	Ligand-bindi
    1.6e-07   30.5   4.9    2.1e-07   30.1   3.4    1.1  1  Y70C5C.6a   CE16678	WBGene00003702	locus:nhr-112	Zinc finger
    2.2e-07   30.1   7.9    3.3e-07   29.5   5.5    1.2  1  F48G7.11    CE35318	WBGene00018622	locus:nhr-190	nuclear hor
    2.4e-07   29.9   6.4    3.6e-07   29.4   4.4    1.1  1  C54C8.1     CE36114	WBGene00008289	locus:nhr-169	Zinc finger
    2.8e-07   29.7   8.2    2.8e-07   29.7   5.7    1.5  1  F41D3.3     CE16022	WBGene00009608	locus:nhr-265	Zinc finger
    4.1e-07   29.2   8.4    4.1e-07   29.2   5.8    1.5  1  T01G6.2     CE40113	WBGene00003721	locus:nhr-131	zinc finger
    4.7e-07   29.0   6.0    6.6e-07   28.5   4.2    1.1  1  F41B5.10    CE17819	WBGene00018266	locus:nhr-183	nuclear hor
    4.8e-07   29.0   4.9    4.8e-07   29.0   3.4    2.0  2  C17E7.5     CE08265	WBGene00015900	locus:nhr-157	nuclear hor
    6.1e-07   28.6   7.2    9.9e-07   27.9   5.0    1.3  1  T19H12.8    CE35775	WBGene00020591	locus:nhr-220	nuclear hor
    6.2e-07   28.6   8.4    9.3e-07   28.0   5.8    1.1  1  R11G11.2a   CE12742	WBGene00003648	locus:nhr-58	zinc finger 
    7.1e-07   28.4   6.3    9.7e-07   28.0   4.3    1.2  1  C49D10.9    CE40303	WBGene00016777	locus:nhr-261	zinc finger
    7.3e-07   28.4   8.3    3.1e-06   26.3   4.3    2.0  2  T26E4.16    CE35035	WBGene00012056	locus:nhr-285	status:Part
      1e-06   27.9   9.1    1.5e-06   27.3   6.3    1.1  1  C41G6.5     CE15702	WBGene00008056	locus:nhr-164	Zinc finger
    1.5e-06   27.3   4.8    2.3e-06   26.7   3.3    1.2  1  VC5.6       CE39522	WBGene00044699	locus:nhr-286	status:Part
    1.8e-06   27.0   1.2    2.6e-06   26.5   0.8    1.2  1  T27B7.5a    CE44497	WBGene00020851	locus:nhr-227	zinc finger
    2.2e-06   26.7  10.4    3.1e-06   26.3   7.2    1.2  1  K06B4.2     CE11784	WBGene00003642	locus:nhr-52	Zinc finger,
    2.5e-06   26.6  15.1    2.5e-06   26.6  10.5    1.6  1  C05G6.1     CE37476	WBGene00015497	locus:nhr-76	status:Confi
    3.6e-06   26.1   9.1    5.8e-06   25.4   6.3    1.3  1  K06B4.5     CE35583	WBGene00010600	locus:nhr-196	Zinc finger
    3.9e-06   26.0   9.0    5.7e-06   25.4   6.2    1.1  1  T27B7.6a    CE35786	WBGene00020852	locus:nhr-228	zinc finger
      4e-06   25.9   7.6    5.8e-06   25.4   5.3    1.2  1  VC5.5       CE39521	WBGene00003725	locus:nhr-135	status:Conf
    5.2e-06   25.5   5.9    7.5e-06   25.0   4.1    1.1  1  C27C7.4     CE19336	WBGene00003663	locus:nhr-73	Zinc finger,
    5.2e-06   25.5   5.9    7.5e-06   25.0   4.1    1.1  1  ZK1025.10   CE19336	WBGene00014189	locus:nhr-245	Zinc finger
    5.8e-06   25.4   8.6    7.8e-06   25.0   6.0    1.1  1  C33G8.7     CE42326	WBGene00016364	locus:nhr-161	zinc finger
    6.8e-06   25.2  15.9     0.0031   16.4   1.8    3.0  3  C45E1.1b    CE39697	WBGene00003654	locus:nhr-64	status:Confi
      8e-06   24.9   4.3    1.3e-05   24.2   3.0    1.3  1  Y71A12C.1   CE41542	WBGene00013512	locus:nhr-276	nuclear hor
    1.4e-05   24.2  12.0    2.2e-05   23.5   8.3    1.2  1  F16B4.1     CE17011	WBGene00017503	locus:nhr-177	zinc finger
    2.5e-05   23.3   0.2    3.2e-05   23.0   0.1    1.2  1  F11A1.3c    CE27586	WBGene00000908	locus:daf-12	status:Confi
      3e-05   23.1  12.8    4.8e-05   22.4   8.4    1.6  1  F57A10.6    CE42843	WBGene00010186	locus:nhr-283	status:Part
    7.3e-05   21.7  11.5    7.3e-05   21.7   8.0    1.5  1  C33G8.9     CE06918	WBGene00016366	locus:nhr-140	zinc finger
    7.4e-05   21.7   7.3    7.4e-05   21.7   5.0    1.9  2  ZK488.4     CE15357	WBGene00022756	locus:nhr-251	zinc finger
    0.00013   21.0   2.3    0.00019   20.4   1.6    1.3  1  C54F6.9     CE42308	WBGene00016927	locus:nhr-172	status:Part
    0.00013   20.9   1.0      0.073   11.9   0.3    2.1  2  C56E10.4a   CE34281	WBGene00003727	locus:nhr-137	status:Part
    0.00016   20.6  10.4    0.00024   20.1   7.2    1.1  1  ZK488.2     CE28191	WBGene00003680	locus:nhr-90	zinc finger 
    0.00017   20.6  11.2    0.00023   20.1   7.8    1.1  1  C33G8.8     CE06917	WBGene00016365	locus:nhr-139	zinc finger
    0.00036   19.5  10.2    0.00053   18.9   7.1    1.2  1  F57G8.6     CE23788	WBGene00010215	locus:nhr-193	Domain of u
    0.00047   19.1   9.8     0.0007   18.5   6.8    1.1  1  F31F4.12    CE17736	WBGene00017961	locus:nhr-180	zinc finger
    0.00059   18.8   4.3     0.0011   17.8   3.0    1.4  1  T07C5.4     CE06382	WBGene00011567	locus:nhr-215	status:Part
     0.0011   17.9   9.0     0.0015   17.4   6.3    1.1  1  C33G8.10    CE06919	WBGene00016367	locus:nhr-162	zinc finger
     0.0013   17.7   7.0     0.0013   17.7   4.9    1.8  2  C17E7.7     CE17412	WBGene00015902	locus:nhr-159	nuclear hor
     0.0022   16.8   6.7      0.003   16.4   4.7    1.1  1  T03E6.3     CE41007	WBGene00011396	locus:nhr-271	zinc finger
     0.0025   16.7   0.0     0.0041   16.0   0.0    1.3  1  K10C3.6e    CE45522	WBGene00003639	locus:nhr-49	status:Confi
     0.0026   16.6  11.0     0.0038   16.1   7.6    1.2  1  Y39B6A.17b  CE34507	WBGene00003685	locus:nhr-95	nuclear horm
      0.005   15.7  11.4     0.0073   15.1   7.9    1.2  1  Y39B6A.17a  CE31105	WBGene00003685	locus:nhr-95	nuclear horm
     0.0069   15.2   0.9     0.0069   15.2   0.6    1.8  1  F21D12.1b   CE20706	WBGene00003620	locus:nhr-21	status:Confi
  ------ inclusion threshold ------
       0.01   14.6   3.5       0.01   14.6   2.4    2.7  2  C45E5.6c    CE29227	WBGene00003636	locus:nhr-46	status:Parti
      0.089   11.6   2.5       0.14   10.9   1.7    1.2  1  T26E4.8     CE16479	WBGene00012050	locus:nhr-223	Ligand-bind
        0.1   11.4   0.8       0.16   10.7   0.5    1.3  1  C11G6.4b    CE37954	WBGene00003624	locus:nhr-28	nuclear horm
        0.2   10.4   4.1       0.38    9.5   2.8    1.3  1  F56H1.2     CE45617	WBGene00018993	locus:nhr-266	zinc finger
       0.55    9.0   0.0       0.75    8.5   0.0    1.1  1  T07C5.3b    CE42592	WBGene00011566	locus:nhr-214	status:Conf
       0.55    9.0   0.0       0.76    8.5   0.0    1.1  1  T07C5.3a    CE35613	WBGene00011566	locus:nhr-214	Ligand-bind
       0.79    8.4   0.0        1.2    7.9   0.0    1.2  1  C56E10.4c   CE39711	WBGene00003727	locus:nhr-137	status:Part
        0.8    8.4   0.0        0.8    8.4   0.0    1.4  1  R12C12.6a   CE02851	WBGene00020026	status:Partially_confirme
       0.92    8.2   0.4        1.5    7.6   0.3    1.2  1  F11D11.14   CE40841	WBGene00045364	locus:clec-250	status:Pre
          1    8.0   0.0        1.2    7.8   0.0    1.0  1  C28D4.10    CE34716	WBGene00007796	status:Partially_confirme
        1.1    8.0   3.2        1.6    7.4   2.2    1.2  1  M01B12.5a   CE30555	WBGene00019698	locus:riok-1	status:Confi
        1.1    7.9   0.1        1.6    7.4   0.1    1.3  1  T12C9.5b    CE36324	WBGene00003699	locus:nhr-109	status:Conf
        1.3    7.7   0.0        1.7    7.4   0.0    1.1  1  H27C11.1b   CE39262	WBGene00003687	locus:nhr-97	status:Confi
        1.3    7.7   0.3          2    7.1   0.2    1.2  1  F14H3.5     CE45322	WBGene00008824	status:Partially_confirme
        1.4    7.7   0.0        1.4    7.6   0.0    1.1  1  C31E10.7    CE37487	WBGene00007848	locus:cytb-5.1	cytochrome
        1.5    7.5  12.8        1.8    7.3   0.1    2.1  2  R11G11.12   CE12762	WBGene00020015	locus:nhr-210	zinc finger
        1.5    7.5   0.0        2.4    6.8   0.0    1.2  1  Y53F4B.20   CE35674	WBGene00013166	status:Partially_confirme
        2.2    7.0   0.0        2.4    6.8   0.0    1.0  1  F33D4.7     CE29309	WBGene00017999	status:Confirmed	UniProt:
          3    6.5   0.3        3.8    6.2   0.2    1.1  1  Y53F4B.5    CE22393	WBGene00013152	status:Partially_confirme
        3.3    6.4   0.0        4.4    6.0   0.0    1.1  1  F14H8.5     CE09396	WBGene00008835	status:Partially_confirme
        3.8    6.2   1.4        6.8    5.3   1.0    1.3  1  E03H12.2    CE09141	WBGene00017109	locus:clec-177	status:Pre
          4    6.1   0.0        4.6    5.9   0.0    1.1  1  4R79.1b     CE39659	WBGene00003525	locus:nas-6	status:Partia
        4.3    6.0   0.0        5.8    5.6   0.0    1.3  1  T12C9.5a    CE33450	WBGene00003699	locus:nhr-109	status:Conf
        4.7    5.9   0.3        6.4    5.4   0.2    1.1  1  R12E2.1     CE44841	WBGene00020030	status:Confirmed	UniProt:
        5.1    5.8   2.1        6.3    5.4   1.5    1.1  1  F22D6.2     CE05683	WBGene00009050	status:Confirmed	UniProt:
        5.2    5.7   0.5        9.4    4.9   0.1    1.6  1  Y39B6A.47b  CE46086	WBGene00012703	locus:nhr-145	status:Part
        5.8    5.6   0.4         10    4.8   0.3    1.3  1  C47D12.8    CE24855	WBGene00008140	DNA repair protein RAD16 
        6.6    5.4   0.3        9.4    4.9   0.2    1.2  1  F53G12.4    CE42005	WBGene00018772	status:Confirmed	UniProt:
        6.7    5.4   0.5         16    4.1   0.3    1.6  1  F31B12.1d   CE42555	WBGene00004036	locus:plc-1	status:Confir
          7    5.3   0.2         12    4.6   0.1    1.3  1  K04C2.2     CE00722	WBGene00019380	status:Partially_confirme
        7.3    5.3   0.5         16    4.1   0.3    1.5  1  F31B12.1b   CE31494	WBGene00004036	locus:plc-1	status:Confir
        7.3    5.2   0.5         16    4.1   0.3    1.5  1  F31B12.1e   CE42678	WBGene00004036	locus:plc-1	status:Confir
        7.4    5.2   0.5         17    4.1   0.3    1.5  1  F31B12.1c   CE31495	WBGene00004036	locus:plc-1	phosphoinosit
        7.4    5.2   0.5         17    4.1   0.3    1.5  1  F31B12.1f   CE42647	WBGene00004036	locus:plc-1	status:Partia
        7.4    5.2   0.5        7.9    5.1   0.3    1.1  1  Y55F3BR.10  CE22531	WBGene00044742	status:Partially_confirme
        7.4    5.2   0.5         17    4.1   0.3    1.5  1  F31B12.1a   CE28227	WBGene00004036	locus:plc-1	phosphoinosit
        7.6    5.2   0.1         10    4.8   0.0    1.3  1  C46H11.6    CE08788	WBGene00016730	status:Partially_confirme
        8.5    5.0   0.4        8.4    5.1   0.3    1.1  1  C09G4.4     CE03981	WBGene00044001	status:Confirmed	UniProt:
        8.6    5.0   0.1         11    4.7   0.0    1.1  1  Y59A8B.8    CE40167	WBGene00013345	gamma-soluble NSF attachm
        8.7    5.0   0.1         12    4.5   0.1    1.1  1  C54G4.1b    CE40030	WBGene00008311	locus:rskn-2	status:Confi
          9    4.9   0.0         11    4.7   0.0    1.2  1  C07A12.7c   CE33557	WBGene00015561	status:Confirmed	UniProt:
        9.7    4.8   0.0         13    4.4   0.0    1.1  1  F54F3.4     CE19894	WBGene00010063	dehydrogenase	status:Conf


Domain annotation for each sequence (and alignments):
>> W05B5.3a  CE26023	WBGene00003675	locus:nhr-85	Ligand-binding domain of nuclear hormone receptors	status:Confirmed	Uni
   #    score  bias  c-Evalue  i-Evalue hmmfrom  hmm to    alifrom  ali to    envfrom  env to     acc
 ---   ------ ----- --------- --------- ------- -------    ------- -------    ------- -------    ----
   1 !  175.6   3.3   2.7e-53   1.9e-51      34     219 ..      40     227 ..      25     242 .. 0.73
   2 !   10.7   0.0    0.0023      0.16     415     454 ..     261     300 ..     253     306 .. 0.90

  Alignments for each domain:
  == domain 1    score: 175.6 bits;  conditional E-value: 2.7e-53
  Nr1d2-aln  34 sfqsssssvpsspnssnsdangnpkng..dlsniegilkndridc..svktskssapgltkshsgvtkfsgmvllckvcgdvasgfhygvhacegckgff 129
                s+ s s s    p   +s +n +p      +s+i+ ++ +   d   s + +  ++  l+k ++  t  s   +lc+vc d asgfhygv acegckgff
   W05B5.3a  40 SLLSPSPSSAFRPVVPKSLMNPQPAMDtfYMSAIQSLVVSTTNDDqySEHGALEGSKSLAKDENAST--SAGTILCQVCSDKASGFHYGVFACEGCKGFF 137
                3333333333334444444555444331146777776655555431133445555666666666555..556789************************* PP

  Nr1d2-aln 130 rrsiqqniqykkclknencsimrmnrnrcqqcrfkkclsvgmsrdavrfgripkrekqrmliemqsamktmmnsqfsghlqndtlvehhe 219
                rrsiqq+i y+ c + e+c i+r nrnrcq cr+kkcl+vgmsrdavrfgr+pkrek rm+ emq +       q++ + +n t v h+ 
   W05B5.3a 138 RRSIQQKITYRACTRAEDCLILRNNRNRCQCCRLKKCLAVGMSRDAVRFGRVPKREKARMFEEMQKTNVQSQRDQIAIQYENLTEVMHKI 227
                *****************************************************************8877777777777777766665554 PP

  == domain 2    score: 10.7 bits;  conditional E-value: 0.0023
  Nr1d2-aln 415 vkevvefakripgfrdlsqhdqvnllkagtfevlmvrfas 454
                +k  ++fa+ ip f  ++q ++v ll+   f+v+++  as
   W05B5.3a 261 LKAAIDFANSIPAFLSITQTQRVHLLQNSVFDVMLLASAS 300
                68899*****************************998887 PP

>> C01H6.5f  CE39086	WBGene00003622	locus:nhr-23	status:Partially_confirmed	UniProt:P41828	protein_id:CAJ30220.1
   #    score  bias  c-Evalue  i-Evalue hmmfrom  hmm to    alifrom  ali to    envfrom  env to     acc
 ---   ------ ----- --------- --------- ------- -------    ------- -------    ------- -------    ----
   1 !  123.3   5.7   1.9e-37   1.3e-35      63     199 ..      85     221 ..      37     230 .. 0.81
   2 !   40.0   0.0   3.2e-12   2.2e-10     383     578 ..     335     532 ..     323     535 .. 0.73

  Alignments for each domain:
  == domain 1    score: 123.3 bits;  conditional E-value: 1.9e-37
  Nr1d2-aln  63 sniegilkndridcs.vktskssapgltkshsgvtkfsgmvllckvcgdvasgfhygvhacegckgffrrsiqqniqykkclknencsimrmnrnrcqqc 161
                  +  ++ ++r+d + +   + s  gl  ++s +      v+ ckvcgd +sg hygv +cegckgffrrs    ++y +c +++nc + r+nrnrcq c
   C01H6.5f  85 KRLTCVIDTNRVDMAgILPDNMSFRGLPENKSLLVSAQIEVIPCKVCGDKSSGVHYGVITCEGCKGFFRRSQSSIVNY-QCPRQKNCVVDRVNRNRCQYC 183
                34667888899996537788899999*99***99999999*******************************6665555.7******************** PP

  Nr1d2-aln 162 rfkkclsvgmsrdavrfgripkrekqrmliemqsamkt 199
                r+kkc+ +gmsrdav+fgr+ k++++++  e+q  m+ 
   C01H6.5f 184 RLKKCIELGMSRDAVKFGRMSKKQREKVEDEVQVRMHK 221
                ***********************999999999998875 PP

  == domain 2    score: 40.0 bits;  conditional E-value: 3.2e-12
  Nr1d2-aln 383 hlvcpmskspyvdphksgheiweefsmsftpavkevvefakripgfrdlsqhdqvnllkagtfevlmvrfaslfdakertvtflsgkkysvddlhsmgag 482
                h vc +   p   ph s    we f+  + p ++ ++efak i gf +l q  q++llk   fe+ +v  a  ++   ++v    g +ysv     +   
   C01H6.5f 335 HGVCNV--DPDCIPHLSRAGGWELFARELNPLIQAIIEFAKSIDGFMNLPQETQIQLLKGSVFELSLVFAAMYYNVDAQAV---CGERYSVPFACLIAED 429
                666655..57788999999*********************************************99997777777776665...7******866555555 PP

  Nr1d2-aln 483 dl.lnsmfefsekln...alqlsdeemslftavvlvs..adrsgienvns.vealqetliralrtlimknhpneasiftklllklpdlrslnnmhseell 575
                d  ++ + e  + l+    lq  + e++l++a +++   +   gi  +++   a  etl  al   +m         + ++      +r    +h e l 
   C01H6.5f 430 DAeMQLIVEVNNTLQeivHLQPHQSELALLAAGLILEqvSSSHGIGILDTaTIATAETLKNALYQSVMPRIGCMEDTIHRIQDVETRIRQTARLHQEALQ 529
                4324455666665542216899999***999976543112334666665414578999999999999876655444445555555667777777777777 PP

  Nr1d2-aln 576 afk 578
                 f+
   C01H6.5f 530 NFR 532
                765 PP

>> C01H6.5b  CE30478	WBGene00003622	locus:nhr-23	nuclear hormone receptor	status:Confirmed	UniProt:P41828	protein_id:CAD
   #    score  bias  c-Evalue  i-Evalue hmmfrom  hmm to    alifrom  ali to    envfrom  env to     acc
 ---   ------ ----- --------- --------- ------- -------    ------- -------    ------- -------    ----
   1 !  119.8   6.2   2.2e-36   1.5e-34      63     189 ..      85     211 ..      37     225 .. 0.79
   2 !   40.0   0.0   3.2e-12   2.2e-10     383     578 ..     333     530 ..     321     533 .. 0.73

  Alignments for each domain:
  == domain 1    score: 119.8 bits;  conditional E-value: 2.2e-36
  Nr1d2-aln  63 sniegilkndridcs.vktskssapgltkshsgvtkfsgmvllckvcgdvasgfhygvhacegckgffrrsiqqniqykkclknencsimrmnrnrcqqc 161
                  +  ++ ++r+d + +   + s  gl  ++s +      v+ ckvcgd +sg hygv +cegckgffrrs    ++y +c +++nc + r+nrnrcq c
   C01H6.5b  85 KRLTCVIDTNRVDMAgILPDNMSFRGLPENKSLLVSAQIEVIPCKVCGDKSSGVHYGVITCEGCKGFFRRSQSSIVNY-QCPRQKNCVVDRVNRNRCQYC 183
                34667888899996537788899999*99***99999999*******************************6665555.7******************** PP

  Nr1d2-aln 162 rfkkclsvgmsrdavrfgripkrekqrm 189
                r+kkc+ +gmsrdav+fgr+ k++++++
   C01H6.5b 184 RLKKCIELGMSRDAVKFGRMSKKQREKV 211
                ********************99765554 PP

  == domain 2    score: 40.0 bits;  conditional E-value: 3.2e-12
  Nr1d2-aln 383 hlvcpmskspyvdphksgheiweefsmsftpavkevvefakripgfrdlsqhdqvnllkagtfevlmvrfaslfdakertvtflsgkkysvddlhsmgag 482
                h vc +   p   ph s    we f+  + p ++ ++efak i gf +l q  q++llk   fe+ +v  a  ++   ++v    g +ysv     +   
   C01H6.5b 333 HGVCNV--DPDCIPHLSRAGGWELFARELNPLIQAIIEFAKSIDGFMNLPQETQIQLLKGSVFELSLVFAAMYYNVDAQAV---CGERYSVPFACLIAED 427
                666655..57788999999*********************************************99997777777776665...7******866555555 PP

  Nr1d2-aln 483 dl.lnsmfefsekln...alqlsdeemslftavvlvs..adrsgienvns.vealqetliralrtlimknhpneasiftklllklpdlrslnnmhseell 575
                d  ++ + e  + l+    lq  + e++l++a +++   +   gi  +++   a  etl  al   +m         + ++      +r    +h e l 
   C01H6.5b 428 DAeMQLIVEVNNTLQeivHLQPHQSELALLAAGLILEqvSSSHGIGILDTaTIATAETLKNALYQSVMPRIGCMEDTIHRIQDVETRIRQTARLHQEALQ 527
                4324455666665542216899999***999976543112334666665414578999999999999876655444445555555667777777777777 PP

  Nr1d2-aln 576 afk 578
                 f+
   C01H6.5b 528 NFR 530
                765 PP

>> C01H6.5a  CE24775	WBGene00003622	locus:nhr-23	nuclear hormone receptor	status:Confirmed	UniProt:P41828	protein_id:CAA
   #    score  bias  c-Evalue  i-Evalue hmmfrom  hmm to    alifrom  ali to    envfrom  env to     acc
 ---   ------ ----- --------- --------- ------- -------    ------- -------    ------- -------    ----
   1 !  119.6   6.2   2.5e-36   1.7e-34      63     189 ..     120     246 ..      72     260 .. 0.79
   2 !   39.8   0.0   3.6e-12   2.5e-10     383     578 ..     368     565 ..     356     568 .. 0.73

  Alignments for each domain:
  == domain 1    score: 119.6 bits;  conditional E-value: 2.5e-36
  Nr1d2-aln  63 sniegilkndridcs.vktskssapgltkshsgvtkfsgmvllckvcgdvasgfhygvhacegckgffrrsiqqniqykkclknencsimrmnrnrcqqc 161
                  +  ++ ++r+d + +   + s  gl  ++s +      v+ ckvcgd +sg hygv +cegckgffrrs    ++y +c +++nc + r+nrnrcq c
   C01H6.5a 120 KRLTCVIDTNRVDMAgILPDNMSFRGLPENKSLLVSAQIEVIPCKVCGDKSSGVHYGVITCEGCKGFFRRSQSSIVNY-QCPRQKNCVVDRVNRNRCQYC 218
                34667888899996537788899999*999**99999999*******************************6665555.7******************** PP

  Nr1d2-aln 162 rfkkclsvgmsrdavrfgripkrekqrm 189
                r+kkc+ +gmsrdav+fgr+ k++++++
   C01H6.5a 219 RLKKCIELGMSRDAVKFGRMSKKQREKV 246
                ********************99765554 PP

  == domain 2    score: 39.8 bits;  conditional E-value: 3.6e-12
  Nr1d2-aln 383 hlvcpmskspyvdphksgheiweefsmsftpavkevvefakripgfrdlsqhdqvnllkagtfevlmvrfaslfdakertvtflsgkkysvddlhsmgag 482
                h vc +   p   ph s    we f+  + p ++ ++efak i gf +l q  q++llk   fe+ +v  a  ++   ++v    g +ysv     +   
   C01H6.5a 368 HGVCNV--DPDCIPHLSRAGGWELFARELNPLIQAIIEFAKSIDGFMNLPQETQIQLLKGSVFELSLVFAAMYYNVDAQAV---CGERYSVPFACLIAED 462
                666655..57788999999*********************************************99997777777776665...7******866555555 PP

  Nr1d2-aln 483 dl.lnsmfefsekln...alqlsdeemslftavvlvs..adrsgienvns.vealqetliralrtlimknhpneasiftklllklpdlrslnnmhseell 575
                d  ++ + e  + l+    lq  + e++l++a +++   +   gi  +++   a  etl  al   +m         + ++      +r    +h e l 
   C01H6.5a 463 DAeMQLIVEVNNTLQeivHLQPHQSELALLAAGLILEqvSSSHGIGILDTaTIATAETLKNALYQSVMPRIGCMEDTIHRIQDVETRIRQTARLHQEALQ 562
                4324455666665542216899999***999976543112334666665414578999999999999876655444445555555667777777777777 PP

  Nr1d2-aln 576 afk 578
                 f+
   C01H6.5a 563 NFR 565
                765 PP

>> C01H6.5d  CE39084	WBGene00003622	locus:nhr-23	status:Partially_confirmed	UniProt:P41828	protein_id:CAJ30218.1
   #    score  bias  c-Evalue  i-Evalue hmmfrom  hmm to    alifrom  ali to    envfrom  env to     acc
 ---   ------ ----- --------- --------- ------- -------    ------- -------    ------- -------    ----
   1 !  117.0   6.9   1.5e-35     1e-33     102     199 ..       9     105 ..       4     114 .. 0.92
   2 !   40.7   0.0   1.9e-12   1.3e-10     383     578 ..     219     416 ..     207     419 .. 0.73

  Alignments for each domain:
  == domain 1    score: 117.0 bits;  conditional E-value: 1.5e-35
  Nr1d2-aln 102 vllckvcgdvasgfhygvhacegckgffrrsiqqniqykkclknencsimrmnrnrcqqcrfkkclsvgmsrdavrfgripkrekqrmliemqsamkt 199
                v+ ckvcgd +sg hygv +cegckgffrrs    ++y +c +++nc + r+nrnrcq cr+kkc+ +gmsrdav+fgr+ k++++++  e+q  m+ 
   C01H6.5d   9 VIPCKVCGDKSSGVHYGVITCEGCKGFFRRSQSSIVNY-QCPRQKNCVVDRVNRNRCQYCRLKKCIELGMSRDAVKFGRMSKKQREKVEDEVQVRMHK 105
                778****************************6665555.7*******************************************999999999998875 PP

  == domain 2    score: 40.7 bits;  conditional E-value: 1.9e-12
  Nr1d2-aln 383 hlvcpmskspyvdphksgheiweefsmsftpavkevvefakripgfrdlsqhdqvnllkagtfevlmvrfaslfdakertvtflsgkkysvddlhsmgag 482
                h vc +   p   ph s    we f+  + p ++ ++efak i gf +l q  q++llk   fe+ +v  a  ++   ++v    g +ysv     +   
   C01H6.5d 219 HGVCNV--DPDCIPHLSRAGGWELFARELNPLIQAIIEFAKSIDGFMNLPQETQIQLLKGSVFELSLVFAAMYYNVDAQAV---CGERYSVPFACLIAED 313
                666655..57788999999*********************************************99997777777776665...7******866555555 PP

  Nr1d2-aln 483 dl.lnsmfefsekln...alqlsdeemslftavvlvs..adrsgienvns.vealqetliralrtlimknhpneasiftklllklpdlrslnnmhseell 575
                d  ++ + e  + l+    lq  + e++l++a +++   +   gi  +++   a  etl  al   +m         + ++      +r    +h e l 
   C01H6.5d 314 DAeMQLIVEVNNTLQeivHLQPHQSELALLAAGLILEqvSSSHGIGILDTaTIATAETLKNALYQSVMPRIGCMEDTIHRIQDVETRIRQTARLHQEALQ 413
                4324455666665542216899999****99976543112334666665414578999999999999876655444445555555667777777777777 PP

  Nr1d2-aln 576 afk 578
                 f+
   C01H6.5d 414 NFR 416
                776 PP

>> C01H6.5c  CE37806	WBGene00003622	locus:nhr-23	nuclear hormone receptor	status:Confirmed	UniProt:P41828	protein_id:CAI
   #    score  bias  c-Evalue  i-Evalue hmmfrom  hmm to    alifrom  ali to    envfrom  env to     acc
 ---   ------ ----- --------- --------- ------- -------    ------- -------    ------- -------    ----
   1 !  113.6   7.2   1.7e-34   1.1e-32     102     189 ..       9      95 ..       4     109 .. 0.87
   2 !   40.7   0.0   1.9e-12   1.3e-10     383     578 ..     217     414 ..     205     417 .. 0.73

  Alignments for each domain:
  == domain 1    score: 113.6 bits;  conditional E-value: 1.7e-34
  Nr1d2-aln 102 vllckvcgdvasgfhygvhacegckgffrrsiqqniqykkclknencsimrmnrnrcqqcrfkkclsvgmsrdavrfgripkrekqrm 189
                v+ ckvcgd +sg hygv +cegckgffrrs    ++y +c +++nc + r+nrnrcq cr+kkc+ +gmsrdav+fgr+ k++++++
   C01H6.5c   9 VIPCKVCGDKSSGVHYGVITCEGCKGFFRRSQSSIVNY-QCPRQKNCVVDRVNRNRCQYCRLKKCIELGMSRDAVKFGRMSKKQREKV 95 
                778****************************6665555.7****************************************99765554 PP

  == domain 2    score: 40.7 bits;  conditional E-value: 1.9e-12
  Nr1d2-aln 383 hlvcpmskspyvdphksgheiweefsmsftpavkevvefakripgfrdlsqhdqvnllkagtfevlmvrfaslfdakertvtflsgkkysvddlhsmgag 482
                h vc +   p   ph s    we f+  + p ++ ++efak i gf +l q  q++llk   fe+ +v  a  ++   ++v    g +ysv     +   
   C01H6.5c 217 HGVCNV--DPDCIPHLSRAGGWELFARELNPLIQAIIEFAKSIDGFMNLPQETQIQLLKGSVFELSLVFAAMYYNVDAQAV---CGERYSVPFACLIAED 311
                666655..57788999999*********************************************99997777777776665...7******866555555 PP

  Nr1d2-aln 483 dl.lnsmfefsekln...alqlsdeemslftavvlvs..adrsgienvns.vealqetliralrtlimknhpneasiftklllklpdlrslnnmhseell 575
                d  ++ + e  + l+    lq  + e++l++a +++   +   gi  +++   a  etl  al   +m         + ++      +r    +h e l 
   C01H6.5c 312 DAeMQLIVEVNNTLQeivHLQPHQSELALLAAGLILEqvSSSHGIGILDTaTIATAETLKNALYQSVMPRIGCMEDTIHRIQDVETRIRQTARLHQEALQ 411
                4324455666665542216899999****99976543112334666665414578999999999999876655444445555555667777777777777 PP

  Nr1d2-aln 576 afk 578
                 f+
   C01H6.5c 412 NFR 414
                776 PP

>> F44A6.2  CE03323	WBGene00004786	locus:sex-1	nuclear hormone receptor	status:Confirmed	UniProt:P41830	protein_id:CAA90
   #    score  bias  c-Evalue  i-Evalue hmmfrom  hmm to    alifrom  ali to    envfrom  env to     acc
 ---   ------ ----- --------- --------- ------- -------    ------- -------    ------- -------    ----
   1 !  119.2   4.8   3.3e-36   2.3e-34      76     179 ..     121     224 ..      55     234 .. 0.70
   2 !   22.6   0.1     6e-07   4.1e-05     400     574 ..     295     471 ..     253     476 .. 0.80

  Alignments for each domain:
  == domain 1    score: 119.2 bits;  conditional E-value: 3.3e-36
  Nr1d2-aln  76 csvktskssapgltkshsgvtkfsg.mvllckvcgdvasgfhygvhacegckgffrrsiqqniqykkclknencsimrmnrnrcqqcrfkkclsvgmsrd 174
                +sv +s s    l++ h+   +  g  + +ckvcgd asg+hygv +cegckgffrrsiq++i+y +clk++ c i r  rnrcq crfkkcl  gms+d
    F44A6.2 121 TSVTSSLSPPDSLSNGHTTQRHHIGkAISFCKVCGDKASGYHYGVTSCEGCKGFFRRSIQRKIDY-RCLKQQVCEIKRESRNRCQYCRFKKCLDSGMSKD 219
                233333334444555565555555525679***********************************.5********************************* PP

  Nr1d2-aln 175 avrfg 179
                +vr  
    F44A6.2 220 SVRQM 224
                **965 PP

  == domain 2    score: 22.6 bits;  conditional E-value: 6e-07
  Nr1d2-aln 400 gheiweefsmsftpavkevvefakripgfrdlsqhdqvnllkagtfevlmvrfaslfdakertvtflsgkkysvddlhsmgagdllnsmfefseklnalq 499
                  + w+ ++  +   +kevv+f k ip f  +   d+  ll+  +f + ++r+       +r + +  g+      l+ +  g l + m+ f++++ ++ 
    F44A6.2 295 RLNAWQIYAHEIDVDIKEVVNFVKEIPKFNFINGNDKAVLLRKNAFPLYLLRIVRG--MSNRGLMLRDGRLIDFKSLQLL-YGSLADEMLAFANHIITIG 391
                557799999999999*************************************9765..568999999***9999999755.79***************** PP

  Nr1d2-aln 500 lsdeemslftavvlv...sadrsgienvnsvealqetliralrtlimk..nhpneasiftklllklpdlrslnnmhseel 574
                 +d +++lf  ++l    ++++    n +s   l e +    + l  k     + +  + +l+  + +l  ln++h ++l
    F44A6.2 392 CTDGDIALFIVLILCqplTTEQQFSTNFKSQLQLLEMFDFYKKVLFQKmtCRIDGCDTYKQLMKCIHELNRLNELHKQQL 471
                **********9999622245666667777777777776666666654410444556666667767778888888887766 PP

>> C32F10.6  CE39002	WBGene00003601	locus:nhr-2	nuclear homone receptor	status:Confirmed	UniProt:Q10902	protein_id:CCD61
   #    score  bias  c-Evalue  i-Evalue hmmfrom  hmm to    alifrom  ali to    envfrom  env to     acc
 ---   ------ ----- --------- --------- ------- -------    ------- -------    ------- -------    ----
   1 !  100.7   0.7   1.4e-30   9.3e-29     104     186 ..     217     305 ..     129     365 .. 0.77

  Alignments for each domain:
  == domain 1    score: 100.7 bits;  conditional E-value: 1.4e-30
  Nr1d2-aln 104 lckvcgdvasgfhygvhacegckgffrrsiqqniqy.....kkc.lknencsimrmnrnrcqqcrfkkclsvgmsrdavrfgripkrek 186
                 c vcgd ++g+hygv++cegckgffrrs+ +ni y      +c +  enc+  r  r rcq crf kcl+vgm rd vr  +   ++ 
   C32F10.6 217 RCMVCGDNSTGYHYGVQSCEGCKGFFRRSVHKNIAYvctkgENCtFSYENCAANRGVRTRCQACRFAKCLAVGMNRDNVRVNKETDKDV 305
                59**********************************3322212323456677788889**********************988665543 PP

>> Y15E3A.1a  CE27779	WBGene00003681	locus:nhr-91	nuclear hormone receptor nhr-91	status:Confirmed	UniProt:Q9U2R6	protei
   #    score  bias  c-Evalue  i-Evalue hmmfrom  hmm to    alifrom  ali to    envfrom  env to     acc
 ---   ------ ----- --------- --------- ------- -------    ------- -------    ------- -------    ----
   1 !   93.8   4.5   1.6e-28   1.1e-26      94     183 ..      91     177 ..      60     189 .. 0.85
   2 ?    2.4   0.0      0.77        53     481     568 ..     358     449 ..     340     459 .. 0.67

  Alignments for each domain:
  == domain 1    score: 93.8 bits;  conditional E-value: 1.6e-28
  Nr1d2-aln  94 gvtkfsgmvllckvcgdvasgfhygvhacegckgffrrsiqqniqykkclknencsimrmnrnrcqqcrfkkclsvgmsrdavrfgripk 183
                 v+k s    lc vcgd ++g+hyg  +cegckgff+rs+q++  y +c +++ c i + nrnrcq crf+kc+s gm  +avr  r+p 
  Y15E3A.1a  91 AVSKSS--SKLCSVCGDKSTGLHYGAATCEGCKGFFKRSVQNKKVY-HCSQDNCCEIDKQNRNRCQSCRFRKCISKGMLTEAVREDRMPG 177
                444444..469*****************************877666.799*************************************995 PP

  == domain 2    score: 2.4 bits;  conditional E-value: 0.77
  Nr1d2-aln 481 agdllnsmfefseklnalqlsdeemslftavvlv..sadrsgi.envnsvealqetliralrtlimkn.hpneasiftklllklpdlrslnn 568
                ag l++ +  +   +  l++s e    + a+ l+  sad +     ++ v++lq+ ++++l+  + +     +++ ++++l  lpdlr  + 
  Y15E3A.1a 358 AGPLVTRFTTLLHSFSNLKVSPEAYVCIKAITLLhlSADSTLDrSIIDKVNTLQDHFVKTLQIHLHQPgEDAQTTSLAQILDWLPDLRNASS 449
                66677777777777888999999988888887743366643220235667789*****9998766543133344556777888999997654 PP

>> F56E3.4  CE28464	WBGene00001400	locus:fax-1	nuclear hormone receptor	status:Confirmed	UniProt:P90892	protein_id:CCD64
   #    score  bias  c-Evalue  i-Evalue hmmfrom  hmm to    alifrom  ali to    envfrom  env to     acc
 ---   ------ ----- --------- --------- ------- -------    ------- -------    ------- -------    ----
   1 !   94.0   1.2   1.4e-28   9.8e-27      87     184 ..      85     181 ..      65     243 .. 0.89

  Alignments for each domain:
  == domain 1    score: 94.0 bits;  conditional E-value: 1.4e-28
  Nr1d2-aln  87 gltkshsgvtkfsgmvllckvcgdvasgfhygvhacegckgffrrsiqqniqykkclknencsimrmnrnrcqqcrfkkclsvgmsrdavrfgripkr 184
                g  k+ s  t  s   l c vcgdv+sg hyg+ ac+gc gff+rs+++ + y+      nc + +  rn+cq cr+kkcl  gm +dav+  r p+ 
    F56E3.4  85 GSVKTDSPPTA-SSPTLCCAVCGDVSSGKHYGILACNGCSGFFKRSVRRRLIYRCQAGTGNCVVDKAHRNQCQACRLKKCLNKGMNKDAVQNERQPRN 181
                44566666554.556799***********************************99999************************************9986 PP

>> Y104H12A.1  CE37054	WBGene00022423	locus:nhr-41	status:Partially_confirmed	UniProt:Q3V5L2	protein_id:CCD72605.1
   #    score  bias  c-Evalue  i-Evalue hmmfrom  hmm to    alifrom  ali to    envfrom  env to     acc
 ---   ------ ----- --------- --------- ------- -------    ------- -------    ------- -------    ----
   1 !   90.4   2.8   1.7e-27   1.2e-25      87     193 ..     178     280 ..     152     349 .. 0.81

  Alignments for each domain:
  == domain 1    score: 90.4 bits;  conditional E-value: 1.7e-27
   Nr1d2-aln  87 gltkshsgvtkfsgmvllckvcgdvasgfhygvhacegckgffrrsiqqniqykkclknencsimrmnrnrcqqcrfkkclsvgmsrdavrfgripkre 185
                   t+  s  +   g   lc vcgd asg hyg  +cegckgff+rsi++ i y  c  +++c + ++ rnrcq cr++kcls+gm  ++v+  r p  +
  Y104H12A.1 178 KHTNGSSERSENCG--ELCVVCGDKASGRHYGAVSCEGCKGFFKRSIRKRIGYV-CRSQKDCPVTKFHRNRCQYCRLRKCLSMGMRSESVQAERRPVNN 273
                 44444444444444..59***********************************5.99***********************************9999765 PP

   Nr1d2-aln 186 kqrmliem 193
                    ml + 
  Y104H12A.1 274 -SSMLCNN 280
                 .4566555 PP

>> F32B6.1  CE24934	WBGene00003603	locus:nhr-4	Ligand-binding domain of nuclear hormone receptors, Zinc finger, C4 type 
   #    score  bias  c-Evalue  i-Evalue hmmfrom  hmm to    alifrom  ali to    envfrom  env to     acc
 ---   ------ ----- --------- --------- ------- -------    ------- -------    ------- -------    ----
   1 !   88.0   0.5   9.1e-27   6.2e-25     100     200 ..      45     144 ..      15     196 .. 0.76

  Alignments for each domain:
  == domain 1    score: 88.0 bits;  conditional E-value: 9.1e-27
  Nr1d2-aln 100 gmvllckvcgdvasgfhygvhacegckgffrrsiqqniqykkclknencsimrmnrnrcqqcrfkkclsvgmsrdavrfgripkrekqrmliemqsamkt 199
                g  l+c vcgdva g hyg+ ac+gckgffrrs+    qy  c    +c +++  rn c+ cr+kkc+ vgm  d+v+  r  + ++  m   m s  ++
    F32B6.1  45 GGRLICDVCGDVAFGKHYGINACNGCKGFFRRSVWSRRQYS-CRFGGDCPVVKEHRNVCRSCRLKKCFEVGMNPDSVQNERDRNAKNGGMGGPMSSPTQS 143
                6679************************************5.99999******************************99887766666666666555544 PP

  Nr1d2-aln 200 m 200
                 
    F32B6.1 144 S 144
                4 PP

>> Y67A6A.2a  CE27305	WBGene00003652	locus:nhr-62	nuclear hormone receptor	status:Confirmed	UniProt:O02279	protein_id:CA
   #    score  bias  c-Evalue  i-Evalue hmmfrom  hmm to    alifrom  ali to    envfrom  env to     acc
 ---   ------ ----- --------- --------- ------- -------    ------- -------    ------- -------    ----
   1 !   85.5   6.9   5.2e-26   3.6e-24      75     184 ..      67     176 ..      59     232 .. 0.92

  Alignments for each domain:
  == domain 1    score: 85.5 bits;  conditional E-value: 5.2e-26
  Nr1d2-aln  75 dcsvktskssapgltkshs.gvtkfsgmvllckvcgdvasgfhygvhacegckgffrrsiqqniqykkclknencsimrmnrnrcqqcrfkkclsvgmsr 173
                  +++ts ssa   t  h  g  k s + l+c vcgd a g hygv ac+gckgffrrs+  n qy  c  +  c+i +  rn c+ cr+k+c+  gm  
  Y67A6A.2a  67 PVTMHTSTSSAHHTTTGHGrGRRKNSTINLVCVVCGDQAFGKHYGVNACNGCKGFFRRSVWHNRQYL-CRFEGRCAIAKEHRNVCRACRLKQCFVAGMNP 165
                5689*********999995499********************************************5.99999*************************** PP

  Nr1d2-aln 174 davrfgripkr 184
                 av+  r+ + 
  Y67A6A.2a 166 RAVQSERVERE 176
                ****9998654 PP

>> Y38F2AL.5  CE43721	WBGene00021417	locus:nhr-236	status:Confirmed	UniProt:Q9N418	protein_id:CCD66972.1
   #    score  bias  c-Evalue  i-Evalue hmmfrom  hmm to    alifrom  ali to    envfrom  env to     acc
 ---   ------ ----- --------- --------- ------- -------    ------- -------    ------- -------    ----
   1 !   84.2   6.0   1.3e-25   8.9e-24     104     181 ..      12      88 ..       9     106 .. 0.92

  Alignments for each domain:
  == domain 1    score: 84.2 bits;  conditional E-value: 1.3e-25
  Nr1d2-aln 104 lckvcgdvasgfhygvhacegckgffrrsiqqniqykkclknencsimrmnrnrcqqcrfkkclsvgmsrdavrfgri 181
                 c+vcgd asg hygv +c+gc+gff+rsi++n++y  c    +c i    rn+cq crf+kc++v m r av+  r+
  Y38F2AL.5  12 CCRVCGDRASGRHYGVLSCDGCRGFFKRSIRRNLRYS-CKESGDCVIDVTRRNQCQACRFQKCITVAMNRHAVQHERL 88 
                5***********************************5.***********************************98886 PP

>> T01B10.4b  CE33819	WBGene00003613	locus:nhr-14	status:Confirmed	UniProt:O02151	protein_id:CCD69598.1
   #    score  bias  c-Evalue  i-Evalue hmmfrom  hmm to    alifrom  ali to    envfrom  env to     acc
 ---   ------ ----- --------- --------- ------- -------    ------- -------    ------- -------    ----
   1 !   84.5   2.5   1.1e-25   7.2e-24     103     180 ..      18      94 ..       5     168 .. 0.91
   2 ?    2.0   0.3         1        71     495     566 ..     250     325 ..     234     332 .. 0.75

  Alignments for each domain:
  == domain 1    score: 84.5 bits;  conditional E-value: 1.1e-25
  Nr1d2-aln 103 llckvcgdvasgfhygvhacegckgffrrsiqqniqykkclknencsimrmnrnrcqqcrfkkclsvgmsrdavrfgr 180
                 +c vcgd a g hyg  ac+gckgffrrs+ qn+qy  c  n++c i +  rn c+ crf+kcl+ gm  +a++  r
  T01B10.4b  18 DFCVVCGDKAIGKHYGAVACNGCKGFFRRSVWQNLQYT-CRFNKQCNIDKDHRNACRYCRFQKCLADGMKPEAIQNER 94 
                58***********************************5.99******************************9997654 PP

  == domain 2    score: 2.0 bits;  conditional E-value: 1
  Nr1d2-aln 495 lnalqlsdeemslftavvlvsadrsgienvnsvealqetliralrtli..mknhpn..easi.ftklllklpdlrsl 566
                l  l+    e+s + a++l+  d  gi n n+ e ++e+    l+tl   m n  n  +as+  + ll+ +p l s+
  T01B10.4b 250 LRRLRTDHAEFSCLKALLLLNPDVVGISN-NTRERIREARDALLKTLFayMSNTQNsiDASLrVSSLLMIIPSLISV 325
                5667778899*****************99.78899999888888888533677766334555245567777777665 PP

>> T01B10.4a  CE33818	WBGene00003613	locus:nhr-14	nuclear hormone receptor	status:Confirmed	UniProt:O02151	protein_id:CC
   #    score  bias  c-Evalue  i-Evalue hmmfrom  hmm to    alifrom  ali to    envfrom  env to     acc
 ---   ------ ----- --------- --------- ------- -------    ------- -------    ------- -------    ----
   1 !   84.5   2.5   1.1e-25   7.2e-24     103     180 ..      18      94 ..       5     168 .. 0.91
   2 ?    2.0   0.3         1        72     495     566 ..     250     325 ..     234     332 .. 0.75

  Alignments for each domain:
  == domain 1    score: 84.5 bits;  conditional E-value: 1.1e-25
  Nr1d2-aln 103 llckvcgdvasgfhygvhacegckgffrrsiqqniqykkclknencsimrmnrnrcqqcrfkkclsvgmsrdavrfgr 180
                 +c vcgd a g hyg  ac+gckgffrrs+ qn+qy  c  n++c i +  rn c+ crf+kcl+ gm  +a++  r
  T01B10.4a  18 DFCVVCGDKAIGKHYGAVACNGCKGFFRRSVWQNLQYT-CRFNKQCNIDKDHRNACRYCRFQKCLADGMKPEAIQNER 94 
                58***********************************5.99******************************9997654 PP

  == domain 2    score: 2.0 bits;  conditional E-value: 1
  Nr1d2-aln 495 lnalqlsdeemslftavvlvsadrsgienvnsvealqetliralrtli..mknhpn..easi.ftklllklpdlrsl 566
                l  l+    e+s + a++l+  d  gi n n+ e ++e+    l+tl   m n  n  +as+  + ll+ +p l s+
  T01B10.4a 250 LRRLRTDHAEFSCLKALLLLNPDVVGISN-NTRERIREARDALLKTLFayMSNTQNsiDASLrVSSLLMIIPSLISV 325
                5667778899*****************99.78899999888888888533677766334555245567777777665 PP

>> W01D2.2a  CE20124	WBGene00003651	locus:nhr-61	Zinc finger, C4 type (two domains)	status:Confirmed	UniProt:O62389	prot
   #    score  bias  c-Evalue  i-Evalue hmmfrom  hmm to    alifrom  ali to    envfrom  env to     acc
 ---   ------ ----- --------- --------- ------- -------    ------- -------    ------- -------    ----
   1 !   82.9   0.7   3.3e-25   2.3e-23     101     178 ..      26     102 ..       2     148 .. 0.86
   2 ?   -0.8   0.0       7.1   4.9e+02     482     517 ..     291     325 ..     201     339 .. 0.51

  Alignments for each domain:
  == domain 1    score: 82.9 bits;  conditional E-value: 3.3e-25
  Nr1d2-aln 101 mvllckvcgdvasgfhygvhacegckgffrrsiqqniqykkclknencsimrmnrnrcqqcrfkkclsvgmsrdavrf 178
                  l c vcgdva g hygv ac+gckgffrrsi +n  y  c +  +c + + +rn c+ cr+ +cl vgm   av+ 
   W01D2.2a  26 KSLQCAVCGDVALGKHYGVNACNGCKGFFRRSIWKNRTY-ACRHGGKCLVAKEQRNACRSCRLTRCLDVGMNPRAVQG 102
                4689********************************999.5*******************************999975 PP

  == domain 2    score: -0.8 bits;  conditional E-value: 7.1
  Nr1d2-aln 482 gdllnsmfefseklnalqlsdeemslftavvlvsad 517
                g   +s+ ++ e l  ++lsdee  +  av+++ ad
   W01D2.2a 291 GVSQKSLENLVEPLRRMELSDEER-IVGAVMVILAD 325
                333456666677777777777775.44555555555 PP

>> K10C3.6c  CE32693	WBGene00003639	locus:nhr-49	Ligand-binding domain of nuclear hormone receptors, Zinc finger, C4 typ
   #    score  bias  c-Evalue  i-Evalue hmmfrom  hmm to    alifrom  ali to    envfrom  env to     acc
 ---   ------ ----- --------- --------- ------- -------    ------- -------    ------- -------    ----
   1 !   69.4   6.7     4e-21   2.7e-19     105     182 ..      35     111 ..      24     114 .. 0.94
   2 !   14.8   0.0   0.00014    0.0092     418     574 ..     235     400 ..     224     406 .. 0.74

  Alignments for each domain:
  == domain 1    score: 69.4 bits;  conditional E-value: 4e-21
  Nr1d2-aln 105 ckvcgdvasgfhygvhacegckgffrrsiqqniqykkclknencsimrmnrnrcqqcrfkkclsvgmsrdavrfgrip 182
                c vcgd ++g hygv +c+gckgffrr++ ++ ++  c  n+ c i +  r  c+ crf+kc+ vgm r+a++f r p
   K10C3.6c  35 CAVCGDKSTGTHYGVISCNGCKGFFRRTVLRDQKF-TCRFNKRCVIDKNFRCACRYCRFQKCVQVGMKREAIQFERDP 111
                9****************************998666.7*************************************9977 PP

  == domain 2    score: 14.8 bits;  conditional E-value: 0.00014
  Nr1d2-aln 418 vvefakripgfrdlsqhdqvnllkagtfe..vlmvrfaslfdakertvtflsg..kkysvddlhsmgagdlln....smfefseklnalqlsdeemslft 509
                +ve+ak i  f dls  d++ llk  + +  +lm  f s   +  r   f      + +  dl+ + a +  n     + e+   +  lq+ ++e+  + 
   K10C3.6c 235 MVEWAKTINPFMDLSMEDKIILLKNYAPQhlILMPAFRSPDTT--RVCLFNNTymTRDNNTDLNGFAAFKTSNitprVLDEIVWPMRQLQMREQEFVCLK 332
                79**********************7665511666666654333..333332221133344566666665554411113457888899************* PP

  Nr1d2-aln 510 avvlvsadrsgienvnsv..ealqetliralrtlimknhpnea.siftklllklpdlrslnnmhseel 574
                a+ ++  +  g+ n   +     ++ +++al ++i+ + p++a + + ++ll  p l++l+++  e++
   K10C3.6c 333 ALAFLHPEAKGLSNSSQImiRDARNRVLKALYAFILDQMPDDApTRYGNILLLAPALKALTQLLIENM 400
                **************98762245678899*************99346999**********999887766 PP

>> K10C3.6d  CE32694	WBGene00003639	locus:nhr-49	Ligand-binding domain of nuclear hormone receptors, Zinc finger, C4 typ
   #    score  bias  c-Evalue  i-Evalue hmmfrom  hmm to    alifrom  ali to    envfrom  env to     acc
 ---   ------ ----- --------- --------- ------- -------    ------- -------    ------- -------    ----
   1 !   68.6   7.2     7e-21   4.8e-19     105     182 ..      20      96 ..      14      99 .. 0.95
   2 !   14.9   0.0   0.00013    0.0087     418     574 ..     220     385 ..     209     391 .. 0.74

  Alignments for each domain:
  == domain 1    score: 68.6 bits;  conditional E-value: 7e-21
  Nr1d2-aln 105 ckvcgdvasgfhygvhacegckgffrrsiqqniqykkclknencsimrmnrnrcqqcrfkkclsvgmsrdavrfgrip 182
                c vcgd ++g hygv +c+gckgffrr++ ++ ++  c  n+ c i +  r  c+ crf+kc+ vgm r+a++f r p
   K10C3.6d  20 CAVCGDKSTGTHYGVISCNGCKGFFRRTVLRDQKF-TCRFNKRCVIDKNFRCACRYCRFQKCVQVGMKREAIQFERDP 96 
                9****************************998666.7*************************************9977 PP

  == domain 2    score: 14.9 bits;  conditional E-value: 0.00013
  Nr1d2-aln 418 vvefakripgfrdlsqhdqvnllkagtfe..vlmvrfaslfdakertvtflsg..kkysvddlhsmgagdlln....smfefseklnalqlsdeemslft 509
                +ve+ak i  f dls  d++ llk  + +  +lm  f s   +  r   f      + +  dl+ + a +  n     + e+   +  lq+ ++e+  + 
   K10C3.6d 220 MVEWAKTINPFMDLSMEDKIILLKNYAPQhlILMPAFRSPDTT--RVCLFNNTymTRDNNTDLNGFAAFKTSNitprVLDEIVWPMRQLQMREQEFVCLK 317
                79**********************7665511666666654333..333332221133344566666665554411113457888899************* PP

  Nr1d2-aln 510 avvlvsadrsgienvnsv..ealqetliralrtlimknhpnea.siftklllklpdlrslnnmhseel 574
                a+ ++  +  g+ n   +     ++ +++al ++i+ + p++a + + ++ll  p l++l+++  e++
   K10C3.6d 318 ALAFLHPEAKGLSNSSQImiRDARNRVLKALYAFILDQMPDDApTRYGNILLLAPALKALTQLLIENM 385
                **************98762245678899*************99346999**********999887766 PP

>> W01D2.2b  CE20125	WBGene00003651	locus:nhr-61	Zinc finger, C4 type (two domains)	status:Confirmed	UniProt:O62389	prot
   #    score  bias  c-Evalue  i-Evalue hmmfrom  hmm to    alifrom  ali to    envfrom  env to     acc
 ---   ------ ----- --------- --------- ------- -------    ------- -------    ------- -------    ----
   1 !   82.8   0.7   3.4e-25   2.3e-23     101     178 ..      26     102 ..       2     148 .. 0.86

  Alignments for each domain:
  == domain 1    score: 82.8 bits;  conditional E-value: 3.4e-25
  Nr1d2-aln 101 mvllckvcgdvasgfhygvhacegckgffrrsiqqniqykkclknencsimrmnrnrcqqcrfkkclsvgmsrdavrf 178
                  l c vcgdva g hygv ac+gckgffrrsi +n  y  c +  +c + + +rn c+ cr+ +cl vgm   av+ 
   W01D2.2b  26 KSLQCAVCGDVALGKHYGVNACNGCKGFFRRSIWKNRTY-ACRHGGKCLVAKEQRNACRSCRLTRCLDVGMNPRAVQG 102
                4689********************************999.5*******************************999975 PP

>> C07A12.3a  CE30855	WBGene00003628	locus:nhr-35	zinc finger protein	status:Partially_confirmed	UniProt:Q17771	protein_
   #    score  bias  c-Evalue  i-Evalue hmmfrom  hmm to    alifrom  ali to    envfrom  env to     acc
 ---   ------ ----- --------- --------- ------- -------    ------- -------    ------- -------    ----
   1 !   75.3   6.6   6.7e-23   4.6e-21     104     188 ..      76     161 ..      66     174 .. 0.93
   2 !   11.3   0.1    0.0015      0.11     416     578 ..     246     420 ..     226     423 .. 0.68

  Alignments for each domain:
  == domain 1    score: 75.3 bits;  conditional E-value: 6.7e-23
  Nr1d2-aln 104 lckvcgdvasgfhygvhacegckgffrrsiqqniqykkclknencsimrmnrnrcqqcrfkkclsvgmsrdavrfgr..ipkrekqr 188
                +c++c dva+g hyg  ac+gckgffrr++++n +y+ c  + +c i + nr  c+ crf kc+s gm  d v+  r  i krek+ 
  C07A12.3a  76 ICHICSDVATGRHYGAIACNGCKGFFRRTVRRNYEYH-CRFESKCEIDKHNRAVCRYCRFMKCISSGMRDDQVQSERdvIGKREKKD 161
                7***********************************5.99999******************************99887799***974 PP

  == domain 2    score: 11.3 bits;  conditional E-value: 0.0015
  Nr1d2-aln 416 kevvefakripgfrdlsqhdqvnllk..agtfevlmvrfasl..fdaker.tvtflsgkkysvddlhsmgag....dllnsmfefseklnalqlsdeems 506
                  v+e+ak +p f++ls  dq  llk  ag    l v + s+   da +     ++     +   l+    g    d  + m ++ e +  l+l ++e+ 
  C07A12.3a 246 LLVIEWAKTLPEFKQLSGADQAVLLKnfAGQHVTLCVAYRSVgaNDALKLlNDLYIPRASKTTPHLKEYVDGfylrDCEKVMDQLVEPMRFLKLDNKEFV 345
                569**********************977899999999998872234433202334444444455555555551111444567777777788888888888 PP

  Nr1d2-aln 507 lftavvlvsadrsgien..vnsvealqetliralrtlimknhpneasiftkll.lklpdlrslnnmhseellafk 578
                 + a vl      g+ n  vn v   +  +  a+   +  n+p e++    l  + l  l  l++  se+++  k
  C07A12.3a 346 ALKACVLFNPVAPGLSNhaVNLVLNARRKIFAAFEKYVRVNKPLETTRVGDLTfFILTPLSVLSKSISEDIMFTK 420
                888888888777777664466676667777777888888888877776666641345566666666666666555 PP

>> K10C3.6a  CE12084	WBGene00003639	locus:nhr-49	Ligand-binding domain of nuclear hormone receptors, Zinc finger, C4 typ
   #    score  bias  c-Evalue  i-Evalue hmmfrom  hmm to    alifrom  ali to    envfrom  env to     acc
 ---   ------ ----- --------- --------- ------- -------    ------- -------    ------- -------    ----
   1 !   68.2   7.5   9.3e-21   6.4e-19     105     182 ..      11      87 ..       6      90 .. 0.95
   2 !   15.0   0.0   0.00012    0.0084     418     574 ..     211     376 ..     200     382 .. 0.74

  Alignments for each domain:
  == domain 1    score: 68.2 bits;  conditional E-value: 9.3e-21
  Nr1d2-aln 105 ckvcgdvasgfhygvhacegckgffrrsiqqniqykkclknencsimrmnrnrcqqcrfkkclsvgmsrdavrfgrip 182
                c vcgd ++g hygv +c+gckgffrr++ ++ ++  c  n+ c i +  r  c+ crf+kc+ vgm r+a++f r p
   K10C3.6a  11 CAVCGDKSTGTHYGVISCNGCKGFFRRTVLRDQKF-TCRFNKRCVIDKNFRCACRYCRFQKCVQVGMKREAIQFERDP 87 
                9****************************998666.7*************************************9977 PP

  == domain 2    score: 15.0 bits;  conditional E-value: 0.00012
  Nr1d2-aln 418 vvefakripgfrdlsqhdqvnllkagtfe..vlmvrfaslfdakertvtflsg..kkysvddlhsmgagdlln....smfefseklnalqlsdeemslft 509
                +ve+ak i  f dls  d++ llk  + +  +lm  f s   +  r   f      + +  dl+ + a +  n     + e+   +  lq+ ++e+  + 
   K10C3.6a 211 MVEWAKTINPFMDLSMEDKIILLKNYAPQhlILMPAFRSPDTT--RVCLFNNTymTRDNNTDLNGFAAFKTSNitprVLDEIVWPMRQLQMREQEFVCLK 308
                79**********************7665511666666654333..333332221133344566666665554411113457888899************* PP

  Nr1d2-aln 510 avvlvsadrsgienvnsv..ealqetliralrtlimknhpnea.siftklllklpdlrslnnmhseel 574
                a+ ++  +  g+ n   +     ++ +++al ++i+ + p++a + + ++ll  p l++l+++  e++
   K10C3.6a 309 ALAFLHPEAKGLSNSSQImiRDARNRVLKALYAFILDQMPDDApTRYGNILLLAPALKALTQLLIENM 376
                **************98762245678899*************99346999**********999887766 PP

>> K10C3.6b  CE28943	WBGene00003639	locus:nhr-49	status:Confirmed	UniProt:O45666	protein_id:CAD21653.1
   #    score  bias  c-Evalue  i-Evalue hmmfrom  hmm to    alifrom  ali to    envfrom  env to     acc
 ---   ------ ----- --------- --------- ------- -------    ------- -------    ------- -------    ----
   1 !   68.2   7.5   9.3e-21   6.4e-19     105     182 ..      11      87 ..       6      90 .. 0.95
   2 !   15.0   0.0   0.00012     0.008     418     574 ..     210     375 ..     197     381 .. 0.74

  Alignments for each domain:
  == domain 1    score: 68.2 bits;  conditional E-value: 9.3e-21
  Nr1d2-aln 105 ckvcgdvasgfhygvhacegckgffrrsiqqniqykkclknencsimrmnrnrcqqcrfkkclsvgmsrdavrfgrip 182
                c vcgd ++g hygv +c+gckgffrr++ ++ ++  c  n+ c i +  r  c+ crf+kc+ vgm r+a++f r p
   K10C3.6b  11 CAVCGDKSTGTHYGVISCNGCKGFFRRTVLRDQKF-TCRFNKRCVIDKNFRCACRYCRFQKCVQVGMKREAIQFERDP 87 
                9****************************998666.7*************************************9977 PP

  == domain 2    score: 15.0 bits;  conditional E-value: 0.00012
  Nr1d2-aln 418 vvefakripgfrdlsqhdqvnllkagtfe..vlmvrfaslfdakertvtflsg..kkysvddlhsmgagdlln....smfefseklnalqlsdeemslft 509
                +ve+ak i  f dls  d++ llk  + +  +lm  f s   +  r   f      + +  dl+ + a +  n     + e+   +  lq+ ++e+  + 
   K10C3.6b 210 MVEWAKTINPFMDLSMEDKIILLKNYAPQhlILMPAFRSPDTT--RVCLFNNTymTRDNNTDLNGFAAFKTSNitprVLDEIVWPMRQLQMREQEFVCLK 307
                79**********************7665511666666654333..333332221133344566666665554411113457888899************* PP

  Nr1d2-aln 510 avvlvsadrsgienvnsv..ealqetliralrtlimknhpnea.siftklllklpdlrslnnmhseel 574
                a+ ++  +  g+ n   +     ++ +++al ++i+ + p++a + + ++ll  p l++l+++  e++
   K10C3.6b 308 ALAFLHPEAKGLSNSSQImiRDARNRVLKALYAFILDQMPDDApTRYGNILLLAPALKALTQLLIENM 375
                **************98762245678899*************99346999**********999887766 PP

>> C07A12.3b  CE38483	WBGene00003628	locus:nhr-35	status:Confirmed	UniProt:Q17771	protein_id:CCD63276.1
   #    score  bias  c-Evalue  i-Evalue hmmfrom  hmm to    alifrom  ali to    envfrom  env to     acc
 ---   ------ ----- --------- --------- ------- -------    ------- -------    ------- -------    ----
   1 !   74.8   7.0   9.5e-23   6.5e-21     104     188 ..      20     105 ..      14     118 .. 0.93
   2 !   11.6   0.1    0.0013     0.086     416     578 ..     190     364 ..     169     367 .. 0.68

  Alignments for each domain:
  == domain 1    score: 74.8 bits;  conditional E-value: 9.5e-23
  Nr1d2-aln 104 lckvcgdvasgfhygvhacegckgffrrsiqqniqykkclknencsimrmnrnrcqqcrfkkclsvgmsrdavrfgr..ipkrekqr 188
                +c++c dva+g hyg  ac+gckgffrr++++n +y+ c  + +c i + nr  c+ crf kc+s gm  d v+  r  i krek+ 
  C07A12.3b  20 ICHICSDVATGRHYGAIACNGCKGFFRRTVRRNYEYH-CRFESKCEIDKHNRAVCRYCRFMKCISSGMRDDQVQSERdvIGKREKKD 105
                7***********************************5.99999******************************99887799***974 PP

  == domain 2    score: 11.6 bits;  conditional E-value: 0.0013
  Nr1d2-aln 416 kevvefakripgfrdlsqhdqvnllk..agtfevlmvrfasl..fdaker.tvtflsgkkysvddlhsmgag....dllnsmfefseklnalqlsdeems 506
                  v+e+ak +p f++ls  dq  llk  ag    l v + s+   da +     ++     +   l+    g    d  + m ++ e +  l+l ++e+ 
  C07A12.3b 190 LLVIEWAKTLPEFKQLSGADQAVLLKnfAGQHVTLCVAYRSVgaNDALKLlNDLYIPRASKTTPHLKEYVDGfylrDCEKVMDQLVEPMRFLKLDNKEFV 289
                569**********************977899999999998872235433202334444444455565555551111444567777777888888888888 PP

  Nr1d2-aln 507 lftavvlvsadrsgien..vnsvealqetliralrtlimknhpneasiftkll.lklpdlrslnnmhseellafk 578
                 + a vl      g+ n  vn v   +  +  a+   +  n+p e++    l  + l  l  l++  se+++  k
  C07A12.3b 290 ALKACVLFNPVAPGLSNhaVNLVLNARRKIFAAFEKYVRVNKPLETTRVGDLTfFILTPLSVLSKSISEDIMFTK 364
                888888888777777764467777777777788888888888887777666641345666666666666666555 PP

>> K12H6.1  CE44851	WBGene00003709	locus:nhr-119	zinc finger protein	status:Partially_confirmed	UniProt:Q9N5H9	protein_i
   #    score  bias  c-Evalue  i-Evalue hmmfrom  hmm to    alifrom  ali to    envfrom  env to     acc
 ---   ------ ----- --------- --------- ------- -------    ------- -------    ------- -------    ----
   1 !   76.4   5.2   2.9e-23     2e-21      86     180 ..      16     109 ..       2     121 .. 0.87
   2 ?    6.1   0.1      0.06       4.1     490     574 ..     302     390 ..     291     394 .. 0.73

  Alignments for each domain:
  == domain 1    score: 76.4 bits;  conditional E-value: 2.9e-23
  Nr1d2-aln  86 pgltkshsgvtkfsgmvllckvcgdvasgfhygvhacegckgffrrsiqqniqykkclknencsimrmnrnrcqqcrfkkclsvgmsrdavrfgr 180
                     s s ++  sg    ckvcgd  +  hygv +c gckgffrr++++  +y  c +n  c + r +rn c+ crfkkc+ vgm   avr  r
    K12H6.1  16 ISRKSSLSQIASHSGGSDTCKVCGDGNAKTHYGVVTCFGCKGFFRRTLKRPSEY-TCRHNGHCVVDRHERNSCRFCRFKKCIEVGMDPKAVRPDR 109
                3444567899999***************************************99.5***********************************9766 PP

  == domain 2    score: 6.1 bits;  conditional E-value: 0.06
  Nr1d2-aln 490 efseklnalqlsdeemslftavvlvsadrsgi..envnsvealqetliralrtlimknhpne..asiftklllklpdlrslnnmhseel 574
                e+ + l+ ++l +ee++l+ a++++      +  +  +++  l++ +  +l  ++   hp+e  +s f +lll +p +  l  + +e+l
    K12H6.1 302 ELIDPLKKMNLKEEEITLIKAIIVLNPYLKTLtqDGSEAIMDLRDRIQETLYHVVRETHPKEvaSSRFGNLLLFVPSVMMLGRLVTENL 390
                6667789999***********9987765444411233444555566666666677789999843478***********99999888876 PP

>> F11C1.6a  CE03191	WBGene00003623	locus:nhr-25	nuclear hormone receptor	status:Confirmed	UniProt:Q19345	protein_id:CAA
   #    score  bias  c-Evalue  i-Evalue hmmfrom  hmm to    alifrom  ali to    envfrom  env to     acc
 ---   ------ ----- --------- --------- ------- -------    ------- -------    ------- -------    ----
   1 !   79.5   8.0   3.6e-24   2.4e-22     104     219 ..      17     132 ..       5     177 .. 0.75
   2 ?   -0.2   0.0       4.8   3.3e+02     413     451 ..     358     396 ..     341     420 .. 0.83

  Alignments for each domain:
  == domain 1    score: 79.5 bits;  conditional E-value: 3.6e-24
  Nr1d2-aln 104 lckvcgdvasgfhygvhacegckgffrrsiqqniqykkclknencsimrmnrnrcqqcrfkkclsvgmsrdavrfgrip.krekqrmliemqsamktmmn 202
                +c vcgd  sg+hyg+ +ce ckgff+r++q++ qy+ c  + nc + r  r+rc  crf+kcl++gm  +avr  r+   r+k   + + + a +   n
   F11C1.6a  17 MCPVCGDRVSGYHYGLLTCESCKGFFKRTVQNKKQYQ-CSAEANCHVDRTCRKRCPSCRFQKCLTMGMKMEAVRADRMRgGRNKFGSFYKKDRAHRMQRN 115
                7**********************************95.999*********************************99985246665555555555555444 PP

  Nr1d2-aln 203 sqfsghlqndtlvehhe 219
                +   + +q  +++  + 
   F11C1.6a 116 AMRVSTVQVPAVLGAQS 132
                44444444444443333 PP

  == domain 2    score: -0.2 bits;  conditional E-value: 4.8
  Nr1d2-aln 413 pavkevvefakripgfrdlsqhdqvnllkagtfevlmvr 451
                  +k++v +ak    f  ls  dq+ ll++    v +v 
   F11C1.6a 358 ENLKDIVIWAKNDQLFSKLSLDDQMILLQTSWTTVHIVD 396
                4689************************99877776665 PP

>> T23H4.2  CE32501	WBGene00003659	locus:nhr-69	Ligand-binding domain of nuclear hormone receptors, Zinc finger, C4 type
   #    score  bias  c-Evalue  i-Evalue hmmfrom  hmm to    alifrom  ali to    envfrom  env to     acc
 ---   ------ ----- --------- --------- ------- -------    ------- -------    ------- -------    ----
   1 !   62.5  10.0   4.9e-19   3.3e-17     104     187 ..       5      89 ..       1     123 [. 0.85
   2 !   16.5   0.0   4.3e-05    0.0029     405     568 ..     143     316 ..      91     326 .. 0.64

  Alignments for each domain:
  == domain 1    score: 62.5 bits;  conditional E-value: 4.9e-19
  Nr1d2-aln 104 lckvcgdvasgfhygvhacegckgffrrsiqqniqykkclknencsimrmnrnrcqqcrfkkclsvgmsrdavrfgr..ipkrekq 187
                +c++c d ++g hyg  +c+gckgffrrsi++   y +c  ++nc + + +rn c+ cr++kc+  gm  +a++  r  i kr+k 
    T23H4.2   5 ICHICNDKSTGKHYGAISCDGCKGFFRRSIRKRYHY-QCRFEQNCDVTKNKRNACRACRLQKCVKAGMKSNAIQNERdaIGKRKKT 89 
                7********************************999.59999*******************************9887668888875 PP

  == domain 2    score: 16.5 bits;  conditional E-value: 4.3e-05
  Nr1d2-aln 405 eefsmsftpavkevvefakripgfrdlsqhdqvnllkagtfe..vlmvrfaslfdakertvtflsg....kky..svddlhsmgagdllnsmfefsekln 496
                +++  s+   +   +e+ak +p f  l+q dq  llk g+    vl v + s+  + e t+ +       k +   v d++ +  g +++ + +   +ln
    T23H4.2 143 DDIGKSIHQQLVLFIEWAKSLPQFSFLAQADQAALLKGGAASiiVLGVAYRSICLTVENTICLANDtllpKEHatQVGDINCV-VGRIIDEIVNPMRRLN 241
                555666666677789**********************98755117779999**9999*9997654311113221145555543.4666666666666666 PP

  Nr1d2-aln 497 alq...lsdeemslftavvlvsadrsgienvnsvealqetliralrtlimknhpnea..siftklllklpdlrslnn 568
                      ++ + + +f  vv    d+s +en     a+  +l r      + n  +e+      klll lp l+++ +
    T23H4.2 242 MDLieyVALKAILFFNPVVREINDQSPVENAR--YAFLRSLQRRCTDKALENMEDESmdCRSGKLLLLLPSLQAIAQ 316
                43201133345556777777788888888754..4566666666666667776666511345688888888877765 PP

>> F55D12.4b  CE43459	WBGene00006790	locus:unc-55	status:Confirmed	UniProt:A5Z0L6	protein_id:CAP16278.2
   #    score  bias  c-Evalue  i-Evalue hmmfrom  hmm to    alifrom  ali to    envfrom  env to     acc
 ---   ------ ----- --------- --------- ------- -------    ------- -------    ------- -------    ----
   1 !   77.7   1.0   1.2e-23   8.2e-22     104     183 ..      20      97 ..       5     150 .. 0.91
   2 ?    1.1   0.0       1.9   1.3e+02     494     549 ..     242     297 ..     235     320 .. 0.80

  Alignments for each domain:
  == domain 1    score: 77.7 bits;  conditional E-value: 1.2e-23
  Nr1d2-aln 104 lckvcgdvasgfhygvhacegckgffrrsiqqniqykkclknencsimrmnrnrcqqcrfkkclsvgmsrdavrfgripk 183
                 c vcgd +sg hyg  +cegck ff+rsi++ + y  c   +nc+i    rn+cq cr+ kc+ +gm ++ v+ gr+p 
  F55D12.4b  20 DCVVCGDKSSGKHYGQFSCEGCKSFFKRSIRRSLSYT-CRATKNCAIDVQHRNQCQYCRLTKCIRMGMRKE-VQRGRLPV 97 
                59**********************************5.9*****************************665.67799985 PP

  == domain 2    score: 1.1 bits;  conditional E-value: 1.9
  Nr1d2-aln 494 klnalqlsdeemslftavvlvsadrsgienvnsvealqetliralrtlimknhpne 549
                k+  + l   e s + av+l s+d   +e+   +e + e l  a+      n+  e
  F55D12.4b 242 KIRDFHLDVVESSSLRAVLLFSCDEEALEEKGKIEEIVEKLKSAVDEYCKMNKRSE 297
                666777888899999************************99999887766665555 PP

>> F54D1.4  CE20866	WBGene00003606	locus:nhr-7	nuclear hormone receptor	status:Confirmed	UniProt:Q20765	protein_id:CAB00
   #    score  bias  c-Evalue  i-Evalue hmmfrom  hmm to    alifrom  ali to    envfrom  env to     acc
 ---   ------ ----- --------- --------- ------- -------    ------- -------    ------- -------    ----
   1 !   74.7   5.6     1e-22   6.8e-21     104     191 ..       8      95 ..       3     108 .. 0.88
   2 ?    2.3   0.0      0.81        55     305     350 ..     163     212 ..     154     225 .. 0.81

  Alignments for each domain:
  == domain 1    score: 74.7 bits;  conditional E-value: 1e-22
  Nr1d2-aln 104 lckvcgdvasgfhygvhacegckgffrrsiqqniqykkclknencsimrmnrnrcqqcrfkkclsvgmsrdavrfgripkrekqrmli 191
                +c vcgd  + +hygv ac gckgffrr++++  +   c  ++nc + +++rn c+ crf+kcl vgm  d vr  r   ++ + +l 
    F54D1.4   8 ICAVCGDTPAKIHYGVLACFGCKGFFRRAVKDGRNKYVCRFEKNCEVTKFERNACRYCRFRKCLLVGMNPDYVRPDREKSKKGKTVLS 95 
                7*******************************999999************************************88765555444554 PP

  == domain 2    score: 2.3 bits;  conditional E-value: 0.81
  Nr1d2-aln 305 sglsshfpcsesqqhlngqykgrn....imhypnghaicianghclnfsn 350
                +g s  + cs+s ++ln q+ g +     + y +   + + + hc +fs 
    F54D1.4 163 TGDSEAMDCSNSPRQLNEQFLGIErivqCVDYIDRFLVMLEEEHCRKFSV 212
                56778899************996421215789999*************96 PP

>> C02B4.2  CE02111	WBGene00003616	locus:nhr-17	nuclear hormone receptor	status:Partially_confirmed	UniProt:Q17589	prote
   #    score  bias  c-Evalue  i-Evalue hmmfrom  hmm to    alifrom  ali to    envfrom  env to     acc
 ---   ------ ----- --------- --------- ------- -------    ------- -------    ------- -------    ----
   1 !   77.3   5.0   1.6e-23   1.1e-21     104     187 ..      30     112 ..      15     132 .. 0.93

  Alignments for each domain:
  == domain 1    score: 77.3 bits;  conditional E-value: 1.6e-23
  Nr1d2-aln 104 lckvcgdvasgfhygvhacegckgffrrsiqqniqykkclknencsimrmnrnrcqqcrfkkclsvgmsrdavrfgripkrekq 187
                lc vcgdvasg+hy v ac+gck ffrr + +n  y  c +n +c i +  r  c+ cr+kkc+  gm r  + + r  kr+k 
    C02B4.2  30 LCSVCGDVASGIHYSVAACNGCKTFFRRVVLENRTY-SCKNNGDCIIDKSMRCSCRHCRYKKCIIAGMDRGELSMERRRKRKKL 112
                8********************************999.5****************************************999986 PP

>> K08A2.5c  CE29513	WBGene00003678	locus:nhr-88	status:Confirmed	UniProt:Q7KX66	protein_id:CCD67149.1
   #    score  bias  c-Evalue  i-Evalue hmmfrom  hmm to    alifrom  ali to    envfrom  env to     acc
 ---   ------ ----- --------- --------- ------- -------    ------- -------    ------- -------    ----
   1 !   78.0   2.9   9.8e-24   6.7e-22     105     184 ..      36     116 ..      17     156 .. 0.87

  Alignments for each domain:
  == domain 1    score: 78.0 bits;  conditional E-value: 9.8e-24
  Nr1d2-aln 105 ckvcgdvasgfhygvhacegckgffrrsiqqniqykkclknencsimrmnrnrcqqcrfkkclsvgmsrdavrfgr..ipkr 184
                c vcgd ++g hygv ac gckgffrr+i+ +  y  c   ++c+i + +rn c+ crf++cl+vgm  +a+r  r  i k+
   K08A2.5c  36 CMVCGDRSAGKHYGVMACYGCKGFFRRTIRSQQTY-TCRFTQKCAIDKDQRNACRYCRFQRCLTVGMEPEAIRPDRdvIGKQ 116
                9****************************988666.69999********************************877434443 PP

>> K08A2.5a  CE33143	WBGene00003678	locus:nhr-88	nuclear hormone receptor	status:Confirmed	UniProt:Q9N5J5	protein_id:CCD
   #    score  bias  c-Evalue  i-Evalue hmmfrom  hmm to    alifrom  ali to    envfrom  env to     acc
 ---   ------ ----- --------- --------- ------- -------    ------- -------    ------- -------    ----
   1 !   75.2   3.0   6.7e-23   4.6e-21     105     184 ..      36     116 ..      18     157 .. 0.88
   2 ?    5.1   0.1      0.12       8.3     497     574 ..     319     401 ..     310     407 .. 0.82

  Alignments for each domain:
  == domain 1    score: 75.2 bits;  conditional E-value: 6.7e-23
  Nr1d2-aln 105 ckvcgdvasgfhygvhacegckgffrrsiqqniqykkclknencsimrmnrnrcqqcrfkkclsvgmsrdavrfgr..ipkr 184
                c vcgd ++g hygv ac gckgffrr+i+ +  y  c   ++c+i + +rn c+ crf++cl+vgm  +a+r  r  i k+
   K08A2.5a  36 CMVCGDRSAGKHYGVMACYGCKGFFRRTIRSQQTY-TCRFTQKCAIDKDQRNACRYCRFQRCLTVGMEPEAIRPDRdvIGKQ 116
                9****************************988666.69999********************************877434443 PP

  == domain 2    score: 5.1 bits;  conditional E-value: 0.12
  Nr1d2-aln 497 alqlsdeemslftavvlvsadrsgienvnsve..alqetliralrtlimknhpneasi...ftklllklpdlrslnnmhseel 574
                 l l++ e+++++a++++  d  g+ +  s     +++ +  al  li  n  n +s+   f +lll +p l  l+ +  e++
   K08A2.5a 319 KLALTNPEITILSALIILDPDARGLSQETSQAllGIRDRVQNALFNLIRDNSNNMTSVtsrFGNLLLLFPPLAKLSSLIGENV 401
                5789999*****************97766554115689999**********99988764448899**9**9999998887765 PP

>> F21D12.1e  CE39353	WBGene00003620	locus:nhr-21	status:Confirmed	UniProt:Q2V4U5	protein_id:CCD69793.1
   #    score  bias  c-Evalue  i-Evalue hmmfrom  hmm to    alifrom  ali to    envfrom  env to     acc
 ---   ------ ----- --------- --------- ------- -------    ------- -------    ------- -------    ----
   1 !   77.4   5.2   1.5e-23   1.1e-21      81     177 ..       5     101 ..       3     110 .. 0.88

  Alignments for each domain:
  == domain 1    score: 77.4 bits;  conditional E-value: 1.5e-23
  Nr1d2-aln  81 skssapgltkshs.gvtkfsgmvllckvcgdvasgfhygvhacegckgffrrsiqqniqykkclknencsimrmnrnrcqqcrfkkclsvgmsrdavr 177
                sks+   ++k  s  +       l+c vcgd a g hygv ac+gckgffrrsi +n  y  c  + +c + + +rn c+ cr+k c+ vgm   av+
  F21D12.1e   5 SKSTMRLMSKDSSqSLVANHKATLFCAVCGDTALGKHYGVTACNGCKGFFRRSIWKNRTYA-CRYQGKCGVAKEQRNACRSCRLKECIKVGMNPRAVQ 101
                678888888855513455566789*********************************9995.9999**************************998885 PP

>> C48D5.1b  CE42591	WBGene00003605	locus:nhr-6	status:Confirmed	UniProt:B2MZB4	protein_id:CAQ48391.1
   #    score  bias  c-Evalue  i-Evalue hmmfrom  hmm to    alifrom  ali to    envfrom  env to     acc
 ---   ------ ----- --------- --------- ------- -------    ------- -------    ------- -------    ----
   1 !   77.0   7.5     2e-23   1.3e-21     104     184 ..     131     210 ..     124     217 .. 0.95
   2 ?   -0.2   0.0       4.7   3.2e+02     432     539 ..     287     398 ..     275     413 .. 0.68

  Alignments for each domain:
  == domain 1    score: 77.0 bits;  conditional E-value: 2e-23
  Nr1d2-aln 104 lckvcgdvasgfhygvhacegckgffrrsiqqniqykkclknencsimrmnrnrcqqcrfkkclsvgmsrdavrfgripkr 184
                +c vc d a  +hyg  +cegckgff+r++q+n +y  c  n+ c i +  r rcq cr++kcl vgm ++ vr g +  r
   C48D5.1b 131 MCAVCNDRAVCLHYGARTCEGCKGFFKRTVQKNSKY-TCAGNKTCPIDKRYRSRCQYCRYQKCLEVGMVKEIVRHGSLSGR 210
                7***********************************.5**************************************98766 PP

  == domain 2    score: -0.2 bits;  conditional E-value: 4.7
  Nr1d2-aln 432 sqhdqvnllkagtfevlmvrfaslfdakertvtflsgkkysvddlhsmgagdllnsmfefseklnalq.lsdeemslftavvlvsadrs....gienvns 526
                   d   ll    f ++ +r a        t+ f sg  +s++ + +    +++  m + +  + +l     + ++ f a+ +++ +      g+ n   
   C48D5.1b 287 QPADFQILLSRSFFAIMAIRVANRCGNSTDTIMFESGELFSLNAFPA-CFQQIIRFMVDKARTFSSLVdWEPQAFAAFIALQFLAGNTEhnvlGLTNKPL 385
                555666678888899999999999999999*******9999988765.4567777777777777665312333445555554444332112227777777 PP

  Nr1d2-aln 527 vealqetliralr 539
                v+ +q t+i al+
   C48D5.1b 386 VDQVQSTIINALK 398
                7788888887776 PP

>> C48D5.1a  CE24859	WBGene00003605	locus:nhr-6	Zinc finger, C4 type (two domains) \; Ligand-binding domain of nuclear h
   #    score  bias  c-Evalue  i-Evalue hmmfrom  hmm to    alifrom  ali to    envfrom  env to     acc
 ---   ------ ----- --------- --------- ------- -------    ------- -------    ------- -------    ----
   1 !   76.1   7.8   3.8e-23   2.6e-21     104     184 ..     267     346 ..     261     353 .. 0.95
   2 ?   -0.8   0.0       7.2   4.9e+02     432     539 ..     423     534 ..     411     548 .. 0.67

  Alignments for each domain:
  == domain 1    score: 76.1 bits;  conditional E-value: 3.8e-23
  Nr1d2-aln 104 lckvcgdvasgfhygvhacegckgffrrsiqqniqykkclknencsimrmnrnrcqqcrfkkclsvgmsrdavrfgripkr 184
                +c vc d a  +hyg  +cegckgff+r++q+n +y  c  n+ c i +  r rcq cr++kcl vgm ++ vr g +  r
   C48D5.1a 267 MCAVCNDRAVCLHYGARTCEGCKGFFKRTVQKNSKY-TCAGNKTCPIDKRYRSRCQYCRYQKCLEVGMVKEIVRHGSLSGR 346
                7***********************************.5**************************************98766 PP

  == domain 2    score: -0.8 bits;  conditional E-value: 7.2
  Nr1d2-aln 432 sqhdqvnllkagtfevlmvrfaslfdakertvtflsgkkysvddlhsmgagdllnsmfefseklnalq.lsdeemslftavvlvsadrs....gienvns 526
                   d   ll    f ++ +r a        t+ f sg  +s++ + +    +++  m + +  + +l     + ++ f a+ +++ +      g+ n   
   C48D5.1a 423 QPADFQILLSRSFFAIMAIRVANRCGNSTDTIMFESGELFSLNAFPA-CFQQIIRFMVDKARTFSSLVdWEPQAFAAFIALQFLAGNTEhnvlGLTNKPL 521
                555666678888899999999999999999999*9999999987755.4556777777777766665312333444555554444332112226777777 PP

  Nr1d2-aln 527 vealqetliralr 539
                v+ +q t+i al+
   C48D5.1a 522 VDQVQSTIINALK 534
                7777777777776 PP

>> F11A1.3b  CE27585	WBGene00000908	locus:daf-12	status:Confirmed	UniProt:Q9UB16	protein_id:CAC42283.1
   #    score  bias  c-Evalue  i-Evalue hmmfrom  hmm to    alifrom  ali to    envfrom  env to     acc
 ---   ------ ----- --------- --------- ------- -------    ------- -------    ------- -------    ----
   1 !   57.0   4.3   2.2e-17   1.5e-15     104     184 ..      58     137 ..      54     177 .. 0.89
   2 !   20.6   0.1   2.3e-06   0.00016     415     473 ..     503     563 ..     487     607 .. 0.80

  Alignments for each domain:
  == domain 1    score: 57.0 bits;  conditional E-value: 2.2e-17
  Nr1d2-aln 104 lckvcgdvasgfhygvhacegckgffrrsiqqniqykkclknencsimrmnrnrcqqcrfkkclsvgmsrdavrfgripkr 184
                 c+vcgd a+g+ + v +ce ck ffrr   +  ++ kc   e+c i  + r  cq+cr++kc++vgm ++ +      +r
   F11A1.3b  58 TCRVCGDHATGYNFNVITCESCKAFFRRNALRPKEF-KCPYSEDCEINSVSRRFCQKCRLRKCFTVGMKKEWILNEEQLRR 137
                5****************************9998877.699****************************9987755544444 PP

  == domain 2    score: 20.6 bits;  conditional E-value: 2.3e-06
  Nr1d2-aln 415 vkevvefakripgfrdlsqhdqvnllkagtfevlmvrfaslfdakertvt..flsgkkysv 473
                ++  v+ ak +p fr++sq  +  llk g +e+l vr  + +da   +     + g++ sv
   F11A1.3b 503 MRRFVKVAKGVPAFREVSQEGKFSLLKGGMIEMLTVRGVTRYDASTNSFKtpTIKGQNVSV 563
                677899*************************************987654311355665554 PP

>> Y69A2AR.26  CE46285	WBGene00022097	locus:nhr-242	status:Partially_confirmed	UniProt:Q95XH8	protein_id:CCD74139.1
   #    score  bias  c-Evalue  i-Evalue hmmfrom  hmm to    alifrom  ali to    envfrom  env to     acc
 ---   ------ ----- --------- --------- ------- -------    ------- -------    ------- -------    ----
   1 !   58.3   5.5   8.9e-18   6.1e-16      92     197 ..       8     117 ..       1     138 [. 0.77
   2 !   16.9   0.0   3.2e-05    0.0022     406     566 ..     137     294 ..     134     302 .. 0.84

  Alignments for each domain:
  == domain 1    score: 58.3 bits;  conditional E-value: 8.9e-18
   Nr1d2-aln  92 hsgvtkfsgmvllckvcgdvasgfhygvhacegckgffrrsiqqniqykkclknencsimrmnrnrcqqcrfkkclsvgmsrdavr....fg.ripkre 185
                  s  t  s    lc vcg  as   yg  +c gc  ffrr    + ++  cl+n nc i    rn c+ cr++kcl vgm  +a++    +g r pk  
  Y69A2AR.26   8 TSSSTPSSQTSELCAVCGGKASSSRYGALSCIGCLVFFRRMTCGEKKW-YCLRNRNCEINIATRNTCRACRLQKCLNVGMNPNAIQrrdeIGpRKPKVS 105
                 455677788889****************************98777555.6*******************************999952222234677777 PP

   Nr1d2-aln 186 kqrmliemqsam 197
                 k r+    + ++
  Y69A2AR.26 106 KHRLTCAQNFSF 117
                 777765555444 PP

  == domain 2    score: 16.9 bits;  conditional E-value: 3.2e-05
   Nr1d2-aln 406 efsmsftpavkevvefakripgfrdlsqhdqvnllka.g.tfevlmvrfaslfdakertvtflsgkkysvddlhsmgagdllnsmf.efseklnalqls 501
                 e +m +    ++ +e+a+++  f  ls  d+ n+l   g +f ++   + +  da e+   +  g     ++l      dl+n ++ ++s+ l+ l+l 
  Y69A2AR.26 137 ECAMCLHIGFQNALEWANQLESFSMLSHVDKQNILSEyGiAFTLIDQGYKTARDADEQCWLLQNGSVLHCEQLFNSSDADLVNQLIaNISQPLKRLELD 235
                 5677788888999*********************9752425777778899*********************************986379********** PP

   Nr1d2-aln 502 deemslftavvlvsadrsgienvnsvealqetliralrtlimknhpneasiftklllklpdlrsl 566
                 + e  l+ +++l+s+   g  ++ns ++  + l        m +h n+   f  ++l +  +rs 
  Y69A2AR.26 236 EYECGLLKSLLLLSSSFPGEVQLNSQQSRAKCLTE------MLQHRNDPERFGEIILLIGSIRSS 294
                 *******************9999998776655544......456777777777777777777765 PP

>> F11A1.3d  CE39240	WBGene00000908	locus:daf-12	status:Confirmed	UniProt:Q2XN07	protein_id:CAJ43436.1
   #    score  bias  c-Evalue  i-Evalue hmmfrom  hmm to    alifrom  ali to    envfrom  env to     acc
 ---   ------ ----- --------- --------- ------- -------    ------- -------    ------- -------    ----
   1 !   57.0   4.3   2.3e-17   1.6e-15     104     184 ..      83     162 ..      79     202 .. 0.89
   2 !   20.6   0.1   2.4e-06   0.00017     415     473 ..     528     588 ..     512     632 .. 0.80

  Alignments for each domain:
  == domain 1    score: 57.0 bits;  conditional E-value: 2.3e-17
  Nr1d2-aln 104 lckvcgdvasgfhygvhacegckgffrrsiqqniqykkclknencsimrmnrnrcqqcrfkkclsvgmsrdavrfgripkr 184
                 c+vcgd a+g+ + v +ce ck ffrr   +  ++ kc   e+c i  + r  cq+cr++kc++vgm ++ +      +r
   F11A1.3d  83 TCRVCGDHATGYNFNVITCESCKAFFRRNALRPKEF-KCPYSEDCEINSVSRRFCQKCRLRKCFTVGMKKEWILNEEQLRR 162
                5****************************9998877.699****************************9987755544444 PP

  == domain 2    score: 20.6 bits;  conditional E-value: 2.4e-06
  Nr1d2-aln 415 vkevvefakripgfrdlsqhdqvnllkagtfevlmvrfaslfdakertvt..flsgkkysv 473
                ++  v+ ak +p fr++sq  +  llk g +e+l vr  + +da   +     + g++ sv
   F11A1.3d 528 MRRFVKVAKGVPAFREVSQEGKFSLLKGGMIEMLTVRGVTRYDASTNSFKtpTIKGQNVSV 588
                677899*************************************987654311355665554 PP

>> F11A1.3a  CE27584	WBGene00000908	locus:daf-12	status:Confirmed	UniProt:Q9XZD4	protein_id:CAC42284.1
   #    score  bias  c-Evalue  i-Evalue hmmfrom  hmm to    alifrom  ali to    envfrom  env to     acc
 ---   ------ ----- --------- --------- ------- -------    ------- -------    ------- -------    ----
   1 !   56.9   4.3   2.5e-17   1.7e-15     104     184 ..     117     196 ..     113     235 .. 0.89
   2 !   20.5   0.1   2.6e-06   0.00018     415     473 ..     562     622 ..     546     666 .. 0.80

  Alignments for each domain:
  == domain 1    score: 56.9 bits;  conditional E-value: 2.5e-17
  Nr1d2-aln 104 lckvcgdvasgfhygvhacegckgffrrsiqqniqykkclknencsimrmnrnrcqqcrfkkclsvgmsrdavrfgripkr 184
                 c+vcgd a+g+ + v +ce ck ffrr   +  ++ kc   e+c i  + r  cq+cr++kc++vgm ++ +      +r
   F11A1.3a 117 TCRVCGDHATGYNFNVITCESCKAFFRRNALRPKEF-KCPYSEDCEINSVSRRFCQKCRLRKCFTVGMKKEWILNEEQLRR 196
                5****************************9998877.699****************************9987755544444 PP

  == domain 2    score: 20.5 bits;  conditional E-value: 2.6e-06
  Nr1d2-aln 415 vkevvefakripgfrdlsqhdqvnllkagtfevlmvrfaslfdakertvt..flsgkkysv 473
                ++  v+ ak +p fr++sq  +  llk g +e+l vr  + +da   +     + g++ sv
   F11A1.3a 562 MRRFVKVAKGVPAFREVSQEGKFSLLKGGMIEMLTVRGVTRYDASTNSFKtpTIKGQNVSV 622
                677899*************************************987654311355665554 PP

>> F44G3.9  CE35538	WBGene00003701	locus:nhr-111	Zinc finger, C4 type (two domains)	status:Partially_confirmed	UniProt:O
   #    score  bias  c-Evalue  i-Evalue hmmfrom  hmm to    alifrom  ali to    envfrom  env to     acc
 ---   ------ ----- --------- --------- ------- -------    ------- -------    ------- -------    ----
   1 !   74.6   3.3   1.1e-22   7.4e-21     102     180 ..      39     117 ..      32     136 .. 0.92

  Alignments for each domain:
  == domain 1    score: 74.6 bits;  conditional E-value: 1.1e-22
  Nr1d2-aln 102 vllckvcgdvasgfhygvhacegckgffrrsiqqniqykkclknencsimrmnrnrcqqcrfkkclsvgmsrdavrfgr 180
                + lc vcgd + g hygv +c gc gffrr++++++ +     + nc i + nrnrc+ cr+kkc+  gm ++av+  r
    F44G3.9  39 ITLCAVCGDTSNGNHYGVPTCFGCSGFFRRTVRNKLVHGCWNGDGNCVIDKANRNRCKSCRIKKCFKKGMNKNAVQPER 117
                579*****************************9998876666788******************************8666 PP

>> F21D12.1c  CE33377	WBGene00003620	locus:nhr-21	status:Confirmed	UniProt:Q86NH7	protein_id:CCD69791.1
   #    score  bias  c-Evalue  i-Evalue hmmfrom  hmm to    alifrom  ali to    envfrom  env to     acc
 ---   ------ ----- --------- --------- ------- -------    ------- -------    ------- -------    ----
   1 !   74.9   5.2   8.5e-23   5.8e-21     101     177 ..      18      93 ..       4      99 .. 0.90

  Alignments for each domain:
  == domain 1    score: 74.9 bits;  conditional E-value: 8.5e-23
  Nr1d2-aln 101 mvllckvcgdvasgfhygvhacegckgffrrsiqqniqykkclknencsimrmnrnrcqqcrfkkclsvgmsrdavr 177
                  l+c vcgd a g hygv ac+gckgffrrsi +n  y  c  + +c + + +rn c+ cr+k c+ vgm   av+
  F21D12.1c  18 ATLFCAVCGDTALGKHYGVTACNGCKGFFRRSIWKNRTYA-CRYQGKCGVAKEQRNACRSCRLKECIKVGMNPRAVQ 93 
                5799********************************9995.9999**************************998885 PP

>> F21D12.1a  CE33375	WBGene00003620	locus:nhr-21	modulating N-terminal of steroid\/thyroid\/retinoic nuclear hormone re
   #    score  bias  c-Evalue  i-Evalue hmmfrom  hmm to    alifrom  ali to    envfrom  env to     acc
 ---   ------ ----- --------- --------- ------- -------    ------- -------    ------- -------    ----
   1 !   74.7   7.0   9.6e-23   6.6e-21      81     177 ..       5     101 ..       3     108 .. 0.88

  Alignments for each domain:
  == domain 1    score: 74.7 bits;  conditional E-value: 9.6e-23
  Nr1d2-aln  81 skssapgltkshs.gvtkfsgmvllckvcgdvasgfhygvhacegckgffrrsiqqniqykkclknencsimrmnrnrcqqcrfkkclsvgmsrdavr 177
                sks+   ++k  s  +       l+c vcgd a g hygv ac+gckgffrrsi +n  y  c  + +c + + +rn c+ cr+k c+ vgm   av+
  F21D12.1a   5 SKSTMRLMSKDSSqSLVANHKATLFCAVCGDTALGKHYGVTACNGCKGFFRRSIWKNRTYA-CRYQGKCGVAKEQRNACRSCRLKECIKVGMNPRAVQ 101
                678888888855513455566789*********************************9995.9999**************************998885 PP

>> F21D12.1d  CE27988	WBGene00003620	locus:nhr-21	status:Confirmed	UniProt:Q19678	protein_id:CCD69792.1
   #    score  bias  c-Evalue  i-Evalue hmmfrom  hmm to    alifrom  ali to    envfrom  env to     acc
 ---   ------ ----- --------- --------- ------- -------    ------- -------    ------- -------    ----
   1 !   74.7   7.0   9.6e-23   6.6e-21      81     177 ..       5     101 ..       3     108 .. 0.88

  Alignments for each domain:
  == domain 1    score: 74.7 bits;  conditional E-value: 9.6e-23
  Nr1d2-aln  81 skssapgltkshs.gvtkfsgmvllckvcgdvasgfhygvhacegckgffrrsiqqniqykkclknencsimrmnrnrcqqcrfkkclsvgmsrdavr 177
                sks+   ++k  s  +       l+c vcgd a g hygv ac+gckgffrrsi +n  y  c  + +c + + +rn c+ cr+k c+ vgm   av+
  F21D12.1d   5 SKSTMRLMSKDSSqSLVANHKATLFCAVCGDTALGKHYGVTACNGCKGFFRRSIWKNRTYA-CRYQGKCGVAKEQRNACRSCRLKECIKVGMNPRAVQ 101
                678888888855513455566789*********************************9995.9999**************************998885 PP

>> C08F8.8  CE18491	WBGene00003657	locus:nhr-67	nuclear hormone receptor	status:Partially_confirmed	UniProt:Q9XVV3	prote
   #    score  bias  c-Evalue  i-Evalue hmmfrom  hmm to    alifrom  ali to    envfrom  env to     acc
 ---   ------ ----- --------- --------- ------- -------    ------- -------    ------- -------    ----
   1 !   73.3   4.3   2.5e-22   1.7e-20     104     192 ..      17     115 ..       1     130 [. 0.80

  Alignments for each domain:
  == domain 1    score: 73.3 bits;  conditional E-value: 2.5e-22
  Nr1d2-aln 104 l...ckvcgdvasgfhygvhacegckgffrrsiqqniqykkclk....nencsimrmnrnrcqqcrfkkclsvgmsrdavrfgripkre...kqrmlie 192
                l   c+vc d +sg hy + +c+gc gff+rsi++  qy    k    + +c + +  rn+c+ cr++kcl +gm +dav+  r p+     +q+m+ +
    C08F8.8  17 LdvdCRVCEDHSSGKHYSIFSCDGCAGFFKRSIRRHRQYVCKNKgspsEGQCKVDKTHRNQCRACRLRKCLEIGMNKDAVQHERGPRNSslrRQQMMFD 115
                4444********************************999543332221568*********************************998752225566655 PP

>> H01A20.1  CE18798	WBGene00003602	locus:nhr-3	Zinc finger, C4 type (two domains)	status:Confirmed	UniProt:Q9XTJ4	prote
   #    score  bias  c-Evalue  i-Evalue hmmfrom  hmm to    alifrom  ali to    envfrom  env to     acc
 ---   ------ ----- --------- --------- ------- -------    ------- -------    ------- -------    ----
   1 !   73.0   5.4   3.2e-22   2.2e-20     103     180 ..      51     127 ..      37     146 .. 0.91

  Alignments for each domain:
  == domain 1    score: 73.0 bits;  conditional E-value: 3.2e-22
  Nr1d2-aln 103 llckvcgdvasgfhygvhacegckgffrrsiqqniqykkclknencsimrmnrnrcqqcrfkkclsvgmsrdavrfgr 180
                 +c vc d asg hygv ac gckgffrr+++   +y  c   ++c i +  rn c+ crf+kcl vgm  da+r  r
   H01A20.1  51 TICSVCCDEASGRHYGVVACFGCKGFFRRTVRAGKNY-VCRYSKKCRIDKAGRNVCRSCRFQKCLEVGMEPDAIRPDR 127
                58******************************99999.5999********************************9776 PP

>> C25B8.6  CE30877	WBGene00003710	locus:nhr-120	status:Confirmed	UniProt:Q18150	protein_id:CCD65634.1
   #    score  bias  c-Evalue  i-Evalue hmmfrom  hmm to    alifrom  ali to    envfrom  env to     acc
 ---   ------ ----- --------- --------- ------- -------    ------- -------    ------- -------    ----
   1 !   57.4   6.7   1.7e-17   1.2e-15     105     179 ..      91     164 ..      83     175 .. 0.92
   2 !   18.4   0.1   1.1e-05   0.00073     418     468 ..     278     330 ..     271     392 .. 0.91

  Alignments for each domain:
  == domain 1    score: 57.4 bits;  conditional E-value: 1.7e-17
  Nr1d2-aln 105 ckvcgdvasgfhygvhacegckgffrrsiqqniqykkclknencsimrmnrnrcqqcrfkkclsvgmsrdavrfg 179
                c vcgd  +g+hy v +c+gck ffrr+i +  +   c k  nc   +  r  c+ crf kc+ vgm   a++f 
    C25B8.6  91 CSVCGDRPTGYHYDVLSCNGCKTFFRRTIINSRN-FICTKGGNCQFTKDFRCACRACRFEKCVRVGMNPSAIQFP 164
                9****************************86655.57***********************************995 PP

  == domain 2    score: 18.4 bits;  conditional E-value: 1.1e-05
  Nr1d2-aln 418 vvefakripgfrdlsqhdqvnllk..agtfevlmvrfaslfdakertvtflsg 468
                +vefak    fr ls+ dq  l+    g + v    f s f+ak  t+tf  g
    C25B8.6 278 IVEFAKTFESFRKLSEFDQKCLIShiGGVLHVATQSFYSYFEAKSSTLTFPDG 330
                79*****************99986336999********************877 PP

>> R09G11.2a  CE34353	WBGene00003600	locus:nhr-1	zinc finger protein	status:Confirmed	UniProt:Q21878	protein_id:CCD70296
   #    score  bias  c-Evalue  i-Evalue hmmfrom  hmm to    alifrom  ali to    envfrom  env to     acc
 ---   ------ ----- --------- --------- ------- -------    ------- -------    ------- -------    ----
   1 !   73.1   3.5     3e-22     2e-20     104     226 ..      72     195 ..      65     204 .. 0.76

  Alignments for each domain:
  == domain 1    score: 73.1 bits;  conditional E-value: 3e-22
  Nr1d2-aln 104 lckvcgdvasgfhygvhacegckgffrrsiqqniqykkclknencsimrmnrnrcqqcrfkkclsvgmsrdavrfgripkrekqrm....liemqsamkt 199
                lc vc d+a+g+hygv +c+gck ffrr+i  + q   c  n nc + +  r  c+ crf+kcl vgm   a+++  i + +++r+     i+m s    
  R09G11.2a  72 LCAVCSDLATGYHYGVASCNGCKTFFRRTIVSE-QTFICQYNGNCDVNKNIRCACRHCRFNKCLLVGMDAKALQIPAIQN-DRDRIgptkKIKMSSGSDD 169
                8*****************************987.6668**********************************99888754.3333311114445444333 PP

  Nr1d2-aln 200 mmnsqfsghlqndtlvehheqtalpaq 226
                  ++    +lq++ ++++  q    +q
  R09G11.2a 170 E-QATTPHRLQDQEIIDQLTQVEGLCQ 195
                2.2333456676667766666655555 PP

>> Y45G5AM.1b  CE35803	WBGene00003704	locus:nhr-114	status:Confirmed	UniProt:Q86PI8	protein_id:CCD74320.1
   #    score  bias  c-Evalue  i-Evalue hmmfrom  hmm to    alifrom  ali to    envfrom  env to     acc
 ---   ------ ----- --------- --------- ------- -------    ------- -------    ------- -------    ----
   1 !   72.7   5.6   3.9e-22   2.7e-20     104     183 ..      14      92 ..       8     108 .. 0.91

  Alignments for each domain:
  == domain 1    score: 72.7 bits;  conditional E-value: 3.9e-22
   Nr1d2-aln 104 lckvcgdvasgfhygvhacegckgffrrsiqqniqykkclknencsimrmnrnrcqqcrfkkclsvgmsrdavrfgripk 183
                 +c vc d asg+hygv +c gck ffrr+i ++ +y  c  + nc + +  r  c+ crf kclsvgm r+a++  r p 
  Y45G5AM.1b  14 VCLVCQDFASGYHYGVPSCVGCKTFFRRTIMKKQKY-ICQFEGNCPVDKTIRCACRYCRFEKCLSVGMDRNALQQNRDPI 92 
                 7******************************99888.69999*******************************9988774 PP

>> Y45G5AM.1a  CE33735	WBGene00003704	locus:nhr-114	status:Confirmed	UniProt:Q9GUI3	protein_id:CCD74319.1
   #    score  bias  c-Evalue  i-Evalue hmmfrom  hmm to    alifrom  ali to    envfrom  env to     acc
 ---   ------ ----- --------- --------- ------- -------    ------- -------    ------- -------    ----
   1 !   71.9   5.6   6.9e-22   4.7e-20     104     182 ..      14      91 ..       8     108 .. 0.91

  Alignments for each domain:
  == domain 1    score: 71.9 bits;  conditional E-value: 6.9e-22
   Nr1d2-aln 104 lckvcgdvasgfhygvhacegckgffrrsiqqniqykkclknencsimrmnrnrcqqcrfkkclsvgmsrdavrfgrip 182
                 +c vc d asg+hygv +c gck ffrr+i ++ +y  c  + nc + +  r  c+ crf kclsvgm r+a++  r p
  Y45G5AM.1a  14 VCLVCQDFASGYHYGVPSCVGCKTFFRRTIMKKQKY-ICQFEGNCPVDKTIRCACRYCRFEKCLSVGMDRNALQQNRDP 91 
                 7******************************99888.69999******************************9998877 PP

>> C45E1.1a  CE39696	WBGene00003654	locus:nhr-64	hormone receptor\/zinc finger protein	status:Confirmed	UniProt:D4YW57	p
   #    score  bias  c-Evalue  i-Evalue hmmfrom  hmm to    alifrom  ali to    envfrom  env to     acc
 ---   ------ ----- --------- --------- ------- -------    ------- -------    ------- -------    ----
   1 !   70.6   6.2   1.8e-21   1.2e-19     103     180 ..      25     101 ..       6     108 .. 0.91
   2 ?    1.0   0.0         2   1.4e+02     414     448 ..     165     199 ..     153     218 .. 0.76

  Alignments for each domain:
  == domain 1    score: 70.6 bits;  conditional E-value: 1.8e-21
  Nr1d2-aln 103 llckvcgdvasgfhygvhacegckgffrrsiqqniqykkclknencsimrmnrnrcqqcrfkkclsvgmsrdavrfgr 180
                ++c +cgd a+g hyg  +c+gckgffrr+i++   y  c   e+c + + +rn c++crf  cl  gm rdav+  r
   C45E1.1a  25 VFCAICGDRATGKHYGAMSCDGCKGFFRRTIRKRHSY-VCRFGEKCQVDKAKRNSCRKCRFDVCLRKGMRRDAVQTER 101
                68********************************999.5999********************************9766 PP

  == domain 2    score: 1.0 bits;  conditional E-value: 2
  Nr1d2-aln 414 avkevvefakripgfrdlsqhdqvnllkagtfevl 448
                 +  +ve+ak + gf+ + +  qv ll+  + + l
   C45E1.1a 165 QLTLMVEWAKVLEGFQRVDNITQVALLRHFSAQHL 199
                556689*********************96554433 PP

>> R09G11.2d  CE34355	WBGene00003600	locus:nhr-1	status:Partially_confirmed	UniProt:Q7Z1P5	protein_id:CCD70298.1
   #    score  bias  c-Evalue  i-Evalue hmmfrom  hmm to    alifrom  ali to    envfrom  env to     acc
 ---   ------ ----- --------- --------- ------- -------    ------- -------    ------- -------    ----
   1 !   71.2   5.1   1.1e-21   7.7e-20     104     186 ..      72     155 ..      63     197 .. 0.80

  Alignments for each domain:
  == domain 1    score: 71.2 bits;  conditional E-value: 1.1e-21
  Nr1d2-aln 104 lckvcgdvasgfhygvhacegckgffrrsiqqniqykkclknencsimrmnrnrcqqcrfkkclsvgmsrdavrfgr..ipkrek 186
                lc vc d+a+g+hygv +c+gck ffrr+i  + q   c  n nc + +  r  c+ crf+kcl vgm   a++  r  i   +k
  R09G11.2d  72 LCAVCSDLATGYHYGVASCNGCKTFFRRTIVSE-QTFICQYNGNCDVNKNIRCACRHCRFNKCLLVGMDAKAIQNDRdrIGPTKK 155
                8*****************************987.6668*********************************99876511433333 PP

>> R09G11.2c  CE33812	WBGene00003600	locus:nhr-1	status:Confirmed	UniProt:Q21878	protein_id:CCD70297.1
   #    score  bias  c-Evalue  i-Evalue hmmfrom  hmm to    alifrom  ali to    envfrom  env to     acc
 ---   ------ ----- --------- --------- ------- -------    ------- -------    ------- -------    ----
   1 !   70.7   4.8   1.6e-21   1.1e-19     104     180 ..      72     147 ..      65     197 .. 0.80

  Alignments for each domain:
  == domain 1    score: 70.7 bits;  conditional E-value: 1.6e-21
  Nr1d2-aln 104 lckvcgdvasgfhygvhacegckgffrrsiqqniqykkclknencsimrmnrnrcqqcrfkkclsvgmsrdavrfgr 180
                lc vc d+a+g+hygv +c+gck ffrr+i  + q   c  n nc + +  r  c+ crf+kcl vgm   a++  r
  R09G11.2c  72 LCAVCSDLATGYHYGVASCNGCKTFFRRTIVSE-QTFICQYNGNCDVNKNIRCACRHCRFNKCLLVGMDAKAIQNDR 147
                8*****************************987.6668*********************************998765 PP

>> C26B2.3a  CE17474	WBGene00003625	locus:nhr-31	zinc finger protein	status:Confirmed	UniProt:Q18192	protein_id:CCD65193
   #    score  bias  c-Evalue  i-Evalue hmmfrom  hmm to    alifrom  ali to    envfrom  env to     acc
 ---   ------ ----- --------- --------- ------- -------    ------- -------    ------- -------    ----
   1 !   69.0   3.1   5.3e-21   3.6e-19     104     181 ..      81     157 ..      69     211 .. 0.82
   2 ?    5.6   0.2     0.083       5.7     490     574 ..     354     442 ..     345     447 .. 0.84

  Alignments for each domain:
  == domain 1    score: 69.0 bits;  conditional E-value: 5.3e-21
  Nr1d2-aln 104 lckvcgdvasgfhygvhacegckgffrrsiqqniqykkclknencsimrmnrnrcqqcrfkkclsvgmsrdavrfgri 181
                +c vcgd  + +hygv ac gckgffrr++  + +y  c   +nc + +++rn c+ crf++c+  gm   avr  r 
   C26B2.3a  81 VCAVCGDGIAKLHYGVLACYGCKGFFRRTLTGKYRYA-CRFSNNCIVDKFQRNSCRYCRFQRCIQAGMDPKAVRPDRD 157
                7*******************************99995.88889******************************97663 PP

  == domain 2    score: 5.6 bits;  conditional E-value: 0.083
  Nr1d2-aln 490 efseklnalqlsdeemslftavvlvsadrsgien..vnsvealqetliralrtlimknhp..neasiftklllklpdlrslnnmhseel 574
                e+   l  l+l +ee+  + a++++  +  g+ +   +++  l++ +   l  ++   hp    +s f +lll lp + +l+ + se++
   C26B2.3a 354 ELVAPLRKLNLKEEEIVPLKAIIILNPNAKGLSEhaRHAISELRDKVQDMLFQIVKELHPiySASSRFGNLLLLLPTITTLSGLMSENM 442
                666678899*****************99999965114678889999999999999999*94446789***************9999986 PP

>> C26B2.3c  CE37709	WBGene00003625	locus:nhr-31	status:Confirmed	UniProt:Q18192	protein_id:CCD65195.1
   #    score  bias  c-Evalue  i-Evalue hmmfrom  hmm to    alifrom  ali to    envfrom  env to     acc
 ---   ------ ----- --------- --------- ------- -------    ------- -------    ------- -------    ----
   1 !   68.7   3.4   6.3e-21   4.3e-19     104     181 ..      42     118 ..      31     173 .. 0.82
   2 ?    5.8   0.2     0.074       5.1     490     574 ..     315     403 ..     306     408 .. 0.84

  Alignments for each domain:
  == domain 1    score: 68.7 bits;  conditional E-value: 6.3e-21
  Nr1d2-aln 104 lckvcgdvasgfhygvhacegckgffrrsiqqniqykkclknencsimrmnrnrcqqcrfkkclsvgmsrdavrfgri 181
                +c vcgd  + +hygv ac gckgffrr++  + +y  c   +nc + +++rn c+ crf++c+  gm   avr  r 
   C26B2.3c  42 VCAVCGDGIAKLHYGVLACYGCKGFFRRTLTGKYRYA-CRFSNNCIVDKFQRNSCRYCRFQRCIQAGMDPKAVRPDRD 118
                7*******************************99995.88889******************************97663 PP

  == domain 2    score: 5.8 bits;  conditional E-value: 0.074
  Nr1d2-aln 490 efseklnalqlsdeemslftavvlvsadrsgien..vnsvealqetliralrtlimknhp..neasiftklllklpdlrslnnmhseel 574
                e+   l  l+l +ee+  + a++++  +  g+ +   +++  l++ +   l  ++   hp    +s f +lll lp + +l+ + se++
   C26B2.3c 315 ELVAPLRKLNLKEEEIVPLKAIIILNPNAKGLSEhaRHAISELRDKVQDMLFQIVKELHPiySASSRFGNLLLLLPTITTLSGLMSENM 403
                666678899*****************99999965114678889999999999999999*94446789***************9999986 PP

>> H27C11.1a  CE31027	WBGene00003687	locus:nhr-97	Zinc finger, C4 type (two domains) \; Ligand-binding domain of nuclear
   #    score  bias  c-Evalue  i-Evalue hmmfrom  hmm to    alifrom  ali to    envfrom  env to     acc
 ---   ------ ----- --------- --------- ------- -------    ------- -------    ------- -------    ----
   1 !   66.2   6.4   3.6e-20   2.4e-18     102     188 ..      32     119 ..      22     122 .. 0.90
   2 ?    6.5   0.1     0.044         3     494     564 ..     302     376 ..     280     387 .. 0.84

  Alignments for each domain:
  == domain 1    score: 66.2 bits;  conditional E-value: 3.6e-20
  Nr1d2-aln 102 vllckvcgdva.sgfhygvhacegckgffrrsiqqniqykkclknencsimrmnrnrcqqcrfkkclsvgmsrdavrfgr.ipkrekqr 188
                  lc vcgd a s ++ygv ac gck ff r+++  ++y  c    ncsi    rn c+ crf++cl vgm  +av++ r + kr+k++
  H27C11.1a  32 GALCVVCGDRAcSHLYYGVAACHGCKCFFWRTVKSRLNYV-CRYGGNCSISTAGRNACRYCRFHRCLFVGMKIEAVKMDRkLTKRKKEK 119
                579******8746789***********************5.999**********************************98467888765 PP

  == domain 2    score: 6.5 bits;  conditional E-value: 0.044
  Nr1d2-aln 494 klnalqlsdeemslftavvlvsadrsgie..nvnsvealqetliralrtlimknh.p.neasiftklllklpdlr 564
                 l+ l l  +e+ l+ a++ +  d  g+      s+  l+e +  al  l+m n  p   as ++++ll +p+l 
  H27C11.1a 302 ELKPLCLRAKEIVLLKALIALNPDANGLSsdAESSIRMLRERVHTALFQLLMENSePiTAASRLAQILLLIPQLS 376
                58889999*******************962146799*****************963435689999***9999986 PP

>> B0280.8  CE00815	WBGene00003609	locus:nhr-10	retinoic acid	status:Confirmed	UniProt:P41999	protein_id:CCD61604.1
   #    score  bias  c-Evalue  i-Evalue hmmfrom  hmm to    alifrom  ali to    envfrom  env to     acc
 ---   ------ ----- --------- --------- ------- -------    ------- -------    ------- -------    ----
   1 !   69.2   4.9   4.4e-21     3e-19     104     182 ..      17      94 ..      10     107 .. 0.92
   2 ?    0.4   0.0       3.2   2.2e+02     418     454 ..     206     244 ..     204     371 .. 0.74

  Alignments for each domain:
  == domain 1    score: 69.2 bits;  conditional E-value: 4.4e-21
  Nr1d2-aln 104 lckvcgdvasgfhygvhacegckgffrrsiqqniqykkclknencsimrmnrnrcqqcrfkkclsvgmsrdavrfgrip 182
                +c vc d+++g+hygv +c+gck ffrr+i +n  +  c  + +c + +  r  c+ crf kcl vgm r+a++  r p
    B0280.8  17 VCLVCSDISTGYHYGVPSCNGCKTFFRRTIMKNQTF-SCQFQGKCPVDKSIRCACRHCRFEKCLQVGMDRNAIQQNRDP 94 
                79******************************9665.79999*******************************999877 PP

  == domain 2    score: 0.4 bits;  conditional E-value: 3.2
  Nr1d2-aln 418 vvefakripgfrdlsqhdqvnllk..agtfevlmvrfas 454
                ++e+ak +p f+ l   d++ ll+  a t+  l+  f s
    B0280.8 206 MIEWAKTLPVFQSLPFTDKLALLRhsAITYPSLVHVFNS 244
                5899*****************998334566666666655 PP

>> H12C20.6a  CE31964	WBGene00003691	locus:nhr-101	status:Confirmed	UniProt:Q95ZS3	protein_id:CAC42310.2
   #    score  bias  c-Evalue  i-Evalue hmmfrom  hmm to    alifrom  ali to    envfrom  env to     acc
 ---   ------ ----- --------- --------- ------- -------    ------- -------    ------- -------    ----
   1 !   69.8   3.1   3.1e-21   2.1e-19     104     180 ..       6      81 ..       3     135 .. 0.92

  Alignments for each domain:
  == domain 1    score: 69.8 bits;  conditional E-value: 3.1e-21
  Nr1d2-aln 104 lckvcgdvasgfhygvhacegckgffrrsiqqniqykkclknencsimrmnrnrcqqcrfkkclsvgmsrdavrfgr 180
                lc vc d++sg+hygv +c+gck ffrr+i ++ q   c +++nc + +  r  c+ crf kc+ vgm + a++  r
  H12C20.6a   6 LCLVCNDLSSGYHYGVPSCNGCKTFFRRTIMKK-QLFVCQHEKNCPVDKSIRCACRFCRFEKCIQVGMDKSALQASR 81 
                8*****************************986.7789*******************************99987655 PP

>> C28D4.1  CE28893	WBGene00003690	locus:nhr-100	Ligand-binding domain of nuclear hormone receptors, Zinc finger, C4 typ
   #    score  bias  c-Evalue  i-Evalue hmmfrom  hmm to    alifrom  ali to    envfrom  env to     acc
 ---   ------ ----- --------- --------- ------- -------    ------- -------    ------- -------    ----
   1 !   69.9   6.1   2.8e-21   1.9e-19     105     183 ..      24     101 ..      20     110 .. 0.93

  Alignments for each domain:
  == domain 1    score: 69.9 bits;  conditional E-value: 2.8e-21
  Nr1d2-aln 105 ckvcgdvasgfhygvhacegckgffrrsiqqniqykkclknencsimrmnrnrcqqcrfkkclsvgmsrdavrfgripk 183
                c vcgd     hyg  +c+gckgffrrsi ++  yk c  n++c i    rnrc+ cr+k+cl vgm  +avr  r  k
    C28D4.1  24 CLVCGDPHGKRHYGAMSCNGCKGFFRRSIWEKRTYK-CSFNNECIIEFKYRNRCRACRLKRCLHVGMDANAVRSERTRK 101
                99*****************************99996.777888******************************999766 PP

>> E02H1.7  CE30271	WBGene00003618	locus:nhr-19	Zinc finger, C4 type (two domains)	status:Confirmed	UniProt:Q09528	prote
   #    score  bias  c-Evalue  i-Evalue hmmfrom  hmm to    alifrom  ali to    envfrom  env to     acc
 ---   ------ ----- --------- --------- ------- -------    ------- -------    ------- -------    ----
   1 !   68.3   2.2   8.5e-21   5.8e-19      92     177 ..      67     151 ..      47     163 .. 0.87

  Alignments for each domain:
  == domain 1    score: 68.3 bits;  conditional E-value: 8.5e-21
  Nr1d2-aln  92 hsgvtkfsgmvllckvcgdvasgfhygvhacegckgffrrsiqqniqykkclknencsimrmnrnrcqqcrfkkclsvgmsrdavr 177
                   v    g++  c +cg+ ++g hyg+ ac gck ffrr++ q  q   c +++ c +  m r+ c+ cr++kcl  gms++a++
    E02H1.7  67 MPSVKPEKGVIGQCLICGEPSTGKHYGIVACLGCKTFFRRAVVQR-QDTECKREKPCDVTTMARKACRACRYRKCLESGMSKEALQ 151
                5556666799999*****************************997.8899*********************************986 PP

>> F55D12.4a  CE43454	WBGene00006790	locus:unc-55	nuclear hormone receptor	status:Confirmed	UniProt:A5Z0M1	protein_id:CA
   #    score  bias  c-Evalue  i-Evalue hmmfrom  hmm to    alifrom  ali to    envfrom  env to     acc
 ---   ------ ----- --------- --------- ------- -------    ------- -------    ------- -------    ----
   1 !   68.4   4.9   7.9e-21   5.4e-19     104     177 ..      20      92 ..       5     112 .. 0.93
   2 ?    1.0   0.0         2   1.4e+02     494     549 ..     255     310 ..     248     333 .. 0.80

  Alignments for each domain:
  == domain 1    score: 68.4 bits;  conditional E-value: 7.9e-21
  Nr1d2-aln 104 lckvcgdvasgfhygvhacegckgffrrsiqqniqykkclknencsimrmnrnrcqqcrfkkclsvgmsrdavr 177
                 c vcgd +sg hyg  +cegck ff+rsi++ + y  c   +nc+i    rn+cq cr+ kc+ +gm ++  r
  F55D12.4a  20 DCVVCGDKSSGKHYGQFSCEGCKSFFKRSIRRSLSYT-CRATKNCAIDVQHRNQCQYCRLTKCIRMGMRKEGRR 92 
                59**********************************5.9*****************************988665 PP

  == domain 2    score: 1.0 bits;  conditional E-value: 2
  Nr1d2-aln 494 klnalqlsdeemslftavvlvsadrsgienvnsvealqetliralrtlimknhpne 549
                k+  + l   e s + av+l s+d   +e+   +e + e l  a+      n+  e
  F55D12.4a 255 KIRDFHLDVVESSSLRAVLLFSCDEEALEEKGKIEEIVEKLKSAVDEYCKMNKRSE 310
                666777888899999************************99999887766665555 PP

>> F13A2.8  CE39145	WBGene00003708	locus:nhr-118	zinc finger protein	status:Predicted	UniProt:O16890	protein_id:CCD69387
   #    score  bias  c-Evalue  i-Evalue hmmfrom  hmm to    alifrom  ali to    envfrom  env to     acc
 ---   ------ ----- --------- --------- ------- -------    ------- -------    ------- -------    ----
   1 !   68.2   5.6   9.2e-21   6.3e-19     100     185 ..      12      95 ..       2     100 .. 0.89
   2 ?   -0.9   0.0       7.5   5.2e+02     214     266 ..     256     306 ..     245     311 .. 0.75

  Alignments for each domain:
  == domain 1    score: 68.2 bits;  conditional E-value: 9.2e-21
  Nr1d2-aln 100 gmvllckvcgdvasgfhygvhacegckgffrrsiqqniqykkclknencsimrmnrnrcqqcrfkkclsvgmsrdavrfgripkre 185
                 +v  c vcgd     hyg  +c+gckgffrrsi ++  yk c   ++csi    rnrc+ cr+ kc+  gm   a+r  r   r+
    F13A2.8  12 PLVSACLVCGDPNIQRHYGTVSCNGCKGFFRRSIWEKRTYK-CSFHNQCSIEHKYRNRCRACRLEKCFRAGMDASAIRNKRAK-RK 95 
                57889********************************9997.555668******************************98864.43 PP

  == domain 2    score: -0.9 bits;  conditional E-value: 7.5
  Nr1d2-aln 214 lvehheqtalpaqeqlrpkpqleqeniksssppssdfakeevigmvtrahkdt 266
                 +++ e t l a   l+p pql ++ i   +  ++ + k  v+    r+  d 
    F13A2.8 256 KIDETEITLLKAICHLQPSPQLSRHAIEIVANGQTKYKK--VLCEYIRSNTDG 306
                57888999999999*********9999987777666644..555555555555 PP

>> C28D4.9  CE35413	WBGene00003728	locus:nhr-138	Ligand-binding domain of nuclear hormone receptors, Zinc finger, C4 typ
   #    score  bias  c-Evalue  i-Evalue hmmfrom  hmm to    alifrom  ali to    envfrom  env to     acc
 ---   ------ ----- --------- --------- ------- -------    ------- -------    ------- -------    ----
   1 !   69.0   7.4   5.1e-21   3.5e-19     105     180 ..      15      89 ..      11      98 .. 0.94

  Alignments for each domain:
  == domain 1    score: 69.0 bits;  conditional E-value: 5.1e-21
  Nr1d2-aln 105 ckvcgdvasgfhygvhacegckgffrrsiqqniqykkclknencsimrmnrnrcqqcrfkkclsvgmsrdavrfgr 180
                c vcgd  +  hyg  ac+gckgffrrs+ ++  y  c+ ne+c +++  rnrc+ crf+kc+ vgm   av+  r
    C28D4.9  15 CLVCGDDKASRHYGTVACNGCKGFFRRSVWEKRTY-FCIANEDCEVLQQFRNRCRACRFNKCVMVGMDARAVQSER 89 
                99****************************99998.6*******************************99998765 PP

>> T06C12.6  CE16356	WBGene00003692	locus:nhr-102	Zinc finger, C4 type (two domains)	status:Confirmed	UniProt:Q9XVJ1	pro
   #    score  bias  c-Evalue  i-Evalue hmmfrom  hmm to    alifrom  ali to    envfrom  env to     acc
 ---   ------ ----- --------- --------- ------- -------    ------- -------    ------- -------    ----
   1 !   67.3   1.7   1.7e-20   1.2e-18      86     186 ..       5     109 ..       1     123 [. 0.81

  Alignments for each domain:
  == domain 1    score: 67.3 bits;  conditional E-value: 1.7e-20
  Nr1d2-aln  86 pgltkshsgvtkfsgmvllckvcgdvasgfhygvhacegckgffrrsiqqniqyk.kcl.knencsimrmnrnrcqqcrfkkclsvgmsrdavrfgr..i 181
                p  + + s  +       +ckvcg  a g+h+gv ac  c  ffrr++  + q k kc   ++nc++   +r +c+ crf+kc+ +gm+ + v++ r  i
   T06C12.6   5 PSTSDTSSETSTSPASTAICKVCGLCAHGLHFGVLACRACAAFFRRTVVMERQKKyKCRgGEDNCAVSSTDRYQCRLCRFNKCVELGMTPENVQWNRdsI 104
                4444444444444556789****************************9887776546761567******************************9988556 PP

  Nr1d2-aln 182 pkrek 186
                p   k
   T06C12.6 105 PTSRK 109
                66555 PP

>> F58G6.5a  CE27764	WBGene00003627	locus:nhr-34	nuclear hormone receptor	status:Confirmed	UniProt:Q21006	protein_id:CAA
   #    score  bias  c-Evalue  i-Evalue hmmfrom  hmm to    alifrom  ali to    envfrom  env to     acc
 ---   ------ ----- --------- --------- ------- -------    ------- -------    ------- -------    ----
   1 !   64.7   8.6   1.1e-19   7.5e-18     103     180 ..      17      93 ..       1     104 [. 0.89
   2 ?    5.6   0.0     0.084       5.7     417     568 ..     254     421 ..     239     432 .. 0.72

  Alignments for each domain:
  == domain 1    score: 64.7 bits;  conditional E-value: 1.1e-19
  Nr1d2-aln 103 llckvcgdvasgfhygvhacegckgffrrsiqqniqykkclknencsimrmnrnrcqqcrfkkclsvgmsrdavrfgr 180
                l c+vcgd  +g hyg  ac+gckgffrrsi ++ +y  c    +c +++  rnrc+ cr++kc++vgm   av+  r
   F58G6.5a  17 LKCRVCGDSRAGRHYGTIACNGCKGFFRRSIWEQRDYV-CRFGGKCLVVQEYRNRCRACRLRKCFTVGMDARAVQSER 93 
                78*******************************99995.99999***************************9*98776 PP

  == domain 2    score: 5.6 bits;  conditional E-value: 0.084
  Nr1d2-aln 417 evvefakripgfrdlsqhdqvnllkagtfevlmv.rfaslfdakertvtflsgkkysvddlhsmgagdllnsmfe.fsekl........nalqlsdeems 506
                  +++ak +  +++ls  dq  ll+   + v  +      f a    v+++ g  y  d           n  f  +se+l          +++ + e+ 
   F58G6.5a 254 LCIDYAKIMKDYQELSPTDQFTLLRNRVISVNWLcHTYKTFKAGCDGVALVNGSWYPRDKELQKQLDPGCNHYFRiLSEHLmedlvipmREMDMDEGEFV 353
                5689***********************9999755155678****************99965444333334444432344431111111156677777889 PP

  Nr1d2-aln 507 lftavvlvsadrsgien.vnsvealqetliralrtlimknhpneasift.....klllklpdlrslnn 568
                ++ a++l  a r   e+    ++ +++  i al   + ++h   +s+ t     k+ll lp +  l++
   F58G6.5a 354 ILKALILFRAHRRLSEEgRAHIKRVRDKYIEALYQHVQHQHRHFSSVQTsmrisKILLLLPSIEHLSQ 421
                9999***9999886665156789999*********999999998888653333377888887776655 PP

>> F58G6.5c  CE35565	WBGene00003627	locus:nhr-34	status:Confirmed	UniProt:Q21006	protein_id:CAE46689.1
   #    score  bias  c-Evalue  i-Evalue hmmfrom  hmm to    alifrom  ali to    envfrom  env to     acc
 ---   ------ ----- --------- --------- ------- -------    ------- -------    ------- -------    ----
   1 !   63.8   8.8     2e-19   1.4e-17     103     180 ..     149     225 ..     139     236 .. 0.90
   2 ?    4.9   0.0      0.14       9.5     417     568 ..     386     553 ..     372     564 .. 0.72

  Alignments for each domain:
  == domain 1    score: 63.8 bits;  conditional E-value: 2e-19
  Nr1d2-aln 103 llckvcgdvasgfhygvhacegckgffrrsiqqniqykkclknencsimrmnrnrcqqcrfkkclsvgmsrdavrfgr 180
                l c+vcgd  +g hyg  ac+gckgffrrsi ++ +y  c    +c +++  rnrc+ cr++kc++vgm   av+  r
   F58G6.5c 149 LKCRVCGDSRAGRHYGTIACNGCKGFFRRSIWEQRDYV-CRFGGKCLVVQEYRNRCRACRLRKCFTVGMDARAVQSER 225
                78*******************************99995.99999***************************9*98776 PP

  == domain 2    score: 4.9 bits;  conditional E-value: 0.14
  Nr1d2-aln 417 evvefakripgfrdlsqhdqvnllkagtfevlmv.rfaslfdakertvtflsgkkysvddlhsmgagdllnsmfe.fsekl........nalqlsdeems 506
                  +++ak +  +++ls  dq  ll+   + v  +      f a    v+++ g  y  d           n  f  +se+l          +++ + e+ 
   F58G6.5c 386 LCIDYAKIMKDYQELSPTDQFTLLRNRVISVNWLcHTYKTFKAGCDGVALVNGSWYPRDKELQKQLDPGCNHYFRiLSEHLmedlvipmREMDMDEGEFV 485
                56899**********************9999755155678****************99965444333334444431344431111111156677777889 PP

  Nr1d2-aln 507 lftavvlvsadrsgien.vnsvealqetliralrtlimknhpneasift.....klllklpdlrslnn 568
                ++ a++l  a r   e+    ++ +++  i al   + ++h   +s+ t     k+ll lp +  l++
   F58G6.5c 486 ILKALILFRAHRRLSEEgRAHIKRVRDKYIEALYQHVQHQHRHFSSVQTsmrisKILLLLPSIEHLSQ 553
                999999999998866651567899999*******9999999998888653333377788887776655 PP

>> Y54F10AM.1  CE43713	WBGene00021848	locus:nhr-239	status:Confirmed	UniProt:Q9BKZ8	protein_id:CCD73834.1
   #    score  bias  c-Evalue  i-Evalue hmmfrom  hmm to    alifrom  ali to    envfrom  env to     acc
 ---   ------ ----- --------- --------- ------- -------    ------- -------    ------- -------    ----
   1 !   66.8   5.0   2.4e-20   1.7e-18     103     197 ..       9     103 ..       3     138 .. 0.88

  Alignments for each domain:
  == domain 1    score: 66.8 bits;  conditional E-value: 2.4e-20
   Nr1d2-aln 103 llckvcgdvasgfhygvhacegckgffrrsiqqniqykkclknencsimrmnrnrcqqcrfkkclsvgmsrdavrfgripkrekqrmliemqsam 197
                 + c +cgd + g hygv ac+gc  ff+rs+++ni y     n +c + +  rn c  cr+ kc  + m r av+  r p+r +   l   +  +
  Y54F10AM.1   9 VNCEICGDKSYGRHYGVWACDGCSCFFKRSVRKNIIYTCIAGNWKCVVDKGRRNWCPACRLAKCTRLKMNRLAVQTERGPRRLRCLQLKHTNNPI 103
                 57************************************9999***************************************98766665555555 PP

>> F58G6.5b  CE35564	WBGene00003627	locus:nhr-34	status:Confirmed	UniProt:Q21006	protein_id:CAC70146.2
   #    score  bias  c-Evalue  i-Evalue hmmfrom  hmm to    alifrom  ali to    envfrom  env to     acc
 ---   ------ ----- --------- --------- ------- -------    ------- -------    ------- -------    ----
   1 !   63.8   8.8     2e-19   1.4e-17     103     180 ..     131     207 ..     121     218 .. 0.90
   2 ?    5.0   0.0      0.13         9     417     568 ..     368     535 ..     354     546 .. 0.72

  Alignments for each domain:
  == domain 1    score: 63.8 bits;  conditional E-value: 2e-19
  Nr1d2-aln 103 llckvcgdvasgfhygvhacegckgffrrsiqqniqykkclknencsimrmnrnrcqqcrfkkclsvgmsrdavrfgr 180
                l c+vcgd  +g hyg  ac+gckgffrrsi ++ +y  c    +c +++  rnrc+ cr++kc++vgm   av+  r
   F58G6.5b 131 LKCRVCGDSRAGRHYGTIACNGCKGFFRRSIWEQRDYV-CRFGGKCLVVQEYRNRCRACRLRKCFTVGMDARAVQSER 207
                78*******************************99995.99999***************************9*98776 PP

  == domain 2    score: 5.0 bits;  conditional E-value: 0.13
  Nr1d2-aln 417 evvefakripgfrdlsqhdqvnllkagtfevlmv.rfaslfdakertvtflsgkkysvddlhsmgagdllnsmfe.fsekl........nalqlsdeems 506
                  +++ak +  +++ls  dq  ll+   + v  +      f a    v+++ g  y  d           n  f  +se+l          +++ + e+ 
   F58G6.5b 368 LCIDYAKIMKDYQELSPTDQFTLLRNRVISVNWLcHTYKTFKAGCDGVALVNGSWYPRDKELQKQLDPGCNHYFRiLSEHLmedlvipmREMDMDEGEFV 467
                56899**********************9999755155678****************99965444333334444431344431111111156677777889 PP

  Nr1d2-aln 507 lftavvlvsadrsgien.vnsvealqetliralrtlimknhpneasift.....klllklpdlrslnn 568
                ++ a++l  a r   e+    ++ +++  i al   + ++h   +s+ t     k+ll lp +  l++
   F58G6.5b 468 ILKALILFRAHRRLSEEgRAHIKRVRDKYIEALYQHVQHQHRHFSSVQTsmrisKILLLLPSIEHLSQ 535
                999999999998866651567899999*******9999999998888653333377788887776655 PP

>> F09C6.8  CE15767	WBGene00008619	locus:nhr-262	Zinc finger, C4 type (two domains)	status:Partially_confirmed	UniProt:O
   #    score  bias  c-Evalue  i-Evalue hmmfrom  hmm to    alifrom  ali to    envfrom  env to     acc
 ---   ------ ----- --------- --------- ------- -------    ------- -------    ------- -------    ----
   1 !   66.0   5.3   4.2e-20   2.8e-18     105     177 ..      36     107 ..      33     168 .. 0.87

  Alignments for each domain:
  == domain 1    score: 66.0 bits;  conditional E-value: 4.2e-20
  Nr1d2-aln 105 ckvcgdvasgfhygvhacegckgffrrsiqqniqykkclknencsimrmnrnrcqqcrfkkclsvgmsrdavr 177
                ckvcgd      yg  ac gc  ffrr++ +n++y kc+k++nc i    rn c+ crf+kc++vgm   a++
    F09C6.8  36 CKVCGDRPNNDRYGASACLGCTVFFRRAVVKNLKY-KCMKEQNCLISCTYRNACRYCRFQKCFAVGMHSSAIQ 107
                ***********************************.5******************************998875 PP

>> F58G6.5d  CE42612	WBGene00003627	locus:nhr-34	status:Confirmed	UniProt:B3GWB8	protein_id:CAQ58113.1
   #    score  bias  c-Evalue  i-Evalue hmmfrom  hmm to    alifrom  ali to    envfrom  env to     acc
 ---   ------ ----- --------- --------- ------- -------    ------- -------    ------- -------    ----
   1 !   63.9   8.8   1.8e-19   1.2e-17     103     180 ..      81     157 ..      70     167 .. 0.90
   2 ?    5.2   0.0      0.11       7.3     417     568 ..     318     485 ..     303     496 .. 0.72

  Alignments for each domain:
  == domain 1    score: 63.9 bits;  conditional E-value: 1.8e-19
  Nr1d2-aln 103 llckvcgdvasgfhygvhacegckgffrrsiqqniqykkclknencsimrmnrnrcqqcrfkkclsvgmsrdavrfgr 180
                l c+vcgd  +g hyg  ac+gckgffrrsi ++ +y  c    +c +++  rnrc+ cr++kc++vgm   av+  r
   F58G6.5d  81 LKCRVCGDSRAGRHYGTIACNGCKGFFRRSIWEQRDYV-CRFGGKCLVVQEYRNRCRACRLRKCFTVGMDARAVQSER 157
                78*******************************99995.99999***************************9998776 PP

  == domain 2    score: 5.2 bits;  conditional E-value: 0.11
  Nr1d2-aln 417 evvefakripgfrdlsqhdqvnllkagtfevlmv.rfaslfdakertvtflsgkkysvddlhsmgagdllnsmfe.fsekl........nalqlsdeems 506
                  +++ak +  +++ls  dq  ll+   + v  +      f a    v+++ g  y  d           n  f  +se+l          +++ + e+ 
   F58G6.5d 318 LCIDYAKIMKDYQELSPTDQFTLLRNRVISVNWLcHTYKTFKAGCDGVALVNGSWYPRDKELQKQLDPGCNHYFRiLSEHLmedlvipmREMDMDEGEFV 417
                5689***********************9999755155678****************99965444333334444431344431111111156677777889 PP

  Nr1d2-aln 507 lftavvlvsadrsgien.vnsvealqetliralrtlimknhpneasift.....klllklpdlrslnn 568
                ++ a++l  a r   e+    ++ +++  i al   + ++h   +s+ t     k+ll lp +  l++
   F58G6.5d 418 ILKALILFRAHRRLSEEgRAHIKRVRDKYIEALYQHVQHQHRHFSSVQTsmrisKILLLLPSIEHLSQ 485
                99999**9999886665156789999********9999999998888653333377788887776655 PP

>> K06B4.11  CE27770	WBGene00003643	locus:nhr-53	Zinc finger, C4 type (two domains)	status:Confirmed	UniProt:O17933	prot
   #    score  bias  c-Evalue  i-Evalue hmmfrom  hmm to    alifrom  ali to    envfrom  env to     acc
 ---   ------ ----- --------- --------- ------- -------    ------- -------    ------- -------    ----
   1 !   64.8   4.3     1e-19   6.9e-18     104     180 ..      22      97 ..      15     135 .. 0.93

  Alignments for each domain:
  == domain 1    score: 64.8 bits;  conditional E-value: 1e-19
  Nr1d2-aln 104 lckvcgdvasgfhygvhacegckgffrrsiqqniqykkclknencsimrmnrnrcqqcrfkkclsvgmsrdavrfgr 180
                 c +c +va g h+g  ac  c  ffrr++q n + + c kn +c i+   rn c+ cr+ kcl vgm r +v+  r
   K06B4.11  22 YCLICCEVADGHHFGAAACRACAAFFRRTVQLN-KVHDCPKNGQCFILSNVRNMCRACRYEKCLEVGMQRSSVQQKR 97 
                699****************************99.5689*********************************998655 PP

>> K08H2.8  CE31557	WBGene00003626	locus:nhr-32	Zinc finger, C4 type (two domains)	status:Confirmed	UniProt:Q21372	prote
   #    score  bias  c-Evalue  i-Evalue hmmfrom  hmm to    alifrom  ali to    envfrom  env to     acc
 ---   ------ ----- --------- --------- ------- -------    ------- -------    ------- -------    ----
   1 !   61.6   6.1   9.2e-19   6.3e-17     104     178 ..      19      92 ..       7      99 .. 0.93
   2 ?    1.9   0.0       1.1        74     405     447 ..     201     244 ..     195     258 .. 0.84

  Alignments for each domain:
  == domain 1    score: 61.6 bits;  conditional E-value: 9.2e-19
  Nr1d2-aln 104 lckvcgdvasgfhygvhacegckgffrrsiqqniqykkclknencsimrmnrnrcqqcrfkkclsvgmsrdavrf 178
                 c vcgd a gfhygv +c gc+ ffrr++  n+ +  c +   c + +  r  c+ cr+ kc +vgm + av+ 
    K08H2.8  19 QCVVCGDAADGFHYGVRSCRGCNAFFRRAVTFNMSF-TCRRGGRCPVDKNARCACRACRLAKCYAVGMDKKAVQP 92 
                599*******************************99.5**********************************973 PP

  == domain 2    score: 1.9 bits;  conditional E-value: 1.1
  Nr1d2-aln 405 eefsmsftpavkevvefakripgfrdlsqh.dqvnllkagtfev 447
                e+f+  f   +  + e+  ++p fr l +h d+ +ll+a +++ 
    K08H2.8 201 EDFTTIFQAQMVLMFEWVEKLPEFRMLCDHnDKTKLLRAFALKY 244
                788888999999999*************9956788999877655 PP

>> C25E10.1  CE06863	WBGene00016091	locus:nhr-30	zinc finger-containing protein	status:Partially_confirmed	UniProt:Q1815
   #    score  bias  c-Evalue  i-Evalue hmmfrom  hmm to    alifrom  ali to    envfrom  env to     acc
 ---   ------ ----- --------- --------- ------- -------    ------- -------    ------- -------    ----
   1 !   64.2   6.3   1.5e-19     1e-17     105     181 ..       6      82 ..       3     102 .. 0.91

  Alignments for each domain:
  == domain 1    score: 64.2 bits;  conditional E-value: 1.5e-19
  Nr1d2-aln 105 ckvcgdvasgfhygvhacegckgffrrsiqqniqykkclkne.ncsimrmnrnrcqqcrfkkclsvgmsrdavrfgri 181
                ck+cg  a g h+gv ac  c  ffrr +  n++y  clk+e +c + ++ r  c+ crf+kcl +gm+ d v++ r 
   C25E10.1   6 CKICGLAAHGVHFGVTACRACAAFFRRFVVLNLEYE-CLKDEiKCNLNKIRRSSCRHCRFQKCLRMGMTADNVQWNRD 82 
                ***********************************5.9999967*****************************99884 PP

>> C24G6.4  CE27727	WBGene00003637	locus:nhr-47	zinc finger protein	status:Confirmed	UniProt:Q17370	protein_id:CCD65132.
   #    score  bias  c-Evalue  i-Evalue hmmfrom  hmm to    alifrom  ali to    envfrom  env to     acc
 ---   ------ ----- --------- --------- ------- -------    ------- -------    ------- -------    ----
   1 !   57.6   7.3   1.5e-17     1e-15     104     180 ..      10      85 ..       8     103 .. 0.90
   2 !    8.7   0.1    0.0096      0.65     451     574 ..     400     531 ..     378     538 .. 0.74

  Alignments for each domain:
  == domain 1    score: 57.6 bits;  conditional E-value: 1.5e-17
  Nr1d2-aln 104 lckvcgdvasgfhygvhacegckgffrrsiqqniqykkclknencsimrmnrnrcqqcrfkkclsvgmsrdavrfgr 180
                lc vc d+a+g hy v +c+gck ffrr++ +n ++  c  n++c + +  r  c+ cr++kcl+vgm +++++  r
    C24G6.4  10 LCAVCDDIATGKHYSVASCNGCKTFFRRALVNNREF-VCQGNKDCPVNKGVRCACRYCRLQKCLAVGMDKNSIQNDR 85 
                9******************************99988.6********************************9997654 PP

  == domain 2    score: 8.7 bits;  conditional E-value: 0.0096
  Nr1d2-aln 451 rfaslfdakertvtflsgkky...svddlhsmgagdllnsmfefsek.lnalqlsdeemslftavvlvsadrsgienvn..svealqetliral.rtlim 543
                  + l +   +tv++l  +++   s ++    g   +l+ m+++  k +  l++s  e++l+ a+++   d  g++      v a q+ l+  l r l  
    C24G6.4 400 SSCNLNERSMKTVSMLESRNFqspSANNSSLSGITPVLTMMIDLVMKpFRQLNFSTTEFALLQAIMFFDPDTEGLDSASqrNVVAEQKKLLAVLfRHLQK 499
                5555666667788888888773223444445688899999*9998775789************************9875125778888898887355655 PP

  Nr1d2-aln 544 knhpneas.iftklllklpdlrslnnmhseel 574
                   p+ as  ++ ++l++p +r     + e l
    C24G6.4 500 AYNPQAASeRYASIILRMPSIRRAAAKKNESL 531
                567888774699**********9988887776 PP

>> C56E10.4b  CE37099	WBGene00003727	locus:nhr-137	status:Partially_confirmed	UniProt:B3WFU1	protein_id:CCD68220.1
   #    score  bias  c-Evalue  i-Evalue hmmfrom  hmm to    alifrom  ali to    envfrom  env to     acc
 ---   ------ ----- --------- --------- ------- -------    ------- -------    ------- -------    ----
   1 !   56.2   1.8     4e-17   2.7e-15      81     186 ..      45     152 ..      36     160 .. 0.83
   2 ?    7.0   0.0     0.031       2.1     418     465 ..     243     291 ..     236     315 .. 0.81

  Alignments for each domain:
  == domain 1    score: 56.2 bits;  conditional E-value: 4e-17
  Nr1d2-aln  81 skssapgltkshsgvtkfsgmvllckvcgdvasgfhygvhacegckgffrrsiqqniqykkclknencsi.mrm...nrnrcqqcrfkkclsvgmsrdav 176
                skss+p  t s++   +   + l c vc   a+g+hy v +c+gck ffrr +     y+    + nc + mr+    r +c+ cr+ +cl  gm ++av
  C56E10.4b  45 SKSSSPKPTVSQAKERRV--FDLPCAVCLYPATGYHYNVASCNGCKTFFRRCVLSGSSYRCIRGDSNCLLnMRLvagARIKCRSCRLDRCLQQGMRKEAV 142
                566666666665544443..4578***********************************877778899765776444699******************** PP

  Nr1d2-aln 177 rfgripkrek 186
                  g + + ek
  C56E10.4b 143 TSGIVGNEEK 152
                ***9998887 PP

  == domain 2    score: 7.0 bits;  conditional E-value: 0.031
  Nr1d2-aln 418 vvefakripgfrdlsqhdqvnllkagtfevlmv..rfaslfdakertvtf 465
                 +efak++p +  +s+ d+ +l++   f + +    + s fd k+ tv +
  C56E10.4b 243 AIEFAKKLPDLSKFSDSDKEELIRNSCFTIAIAieAIESYFDKKK-TVVM 291
                58***********************99987654125679999765.5554 PP

>> Y73F8A.21  CE46694	WBGene00003604	locus:nhr-5	status:Partially_confirmed	UniProt:Q9NA51	protein_id:CAB60549.1
   #    score  bias  c-Evalue  i-Evalue hmmfrom  hmm to    alifrom  ali to    envfrom  env to     acc
 ---   ------ ----- --------- --------- ------- -------    ------- -------    ------- -------    ----
   1 !   62.9   0.6   3.6e-19   2.5e-17     102     180 ..      40     117 ..      23     131 .. 0.91

  Alignments for each domain:
  == domain 1    score: 62.9 bits;  conditional E-value: 3.6e-19
  Nr1d2-aln 102 vllckvcgdvasgfhygvhacegckgffrrsiqqniqykkclknencsimrmnrnrcqqcrfkkclsvgmsrdavrfgr 180
                  lckvcg   + +hyg  +c gckgffrr++ +  q   c  n +c++  +++ +c+ crf+kcl  gm    vr  r
  Y73F8A.21  40 TNLCKVCGAEKAALHYGALSCVGCKGFFRRALLKADQL-ECAANGECTVSVLQKTQCRSCRFNKCLREGMNPAYVRPNR 117
                579*****************************999886.7******************************999998666 PP

>> T03G6.2a  CE31227	WBGene00003630	locus:nhr-40	steroid\/thyroid\/retinoic nuclear hormone receptor family	status:Confi
   #    score  bias  c-Evalue  i-Evalue hmmfrom  hmm to    alifrom  ali to    envfrom  env to     acc
 ---   ------ ----- --------- --------- ------- -------    ------- -------    ------- -------    ----
   1 !   62.8   2.4   3.9e-19   2.7e-17     104     193 ..      14     111 ..      11     160 .. 0.83

  Alignments for each domain:
  == domain 1    score: 62.8 bits;  conditional E-value: 3.9e-19
  Nr1d2-aln 104 lckvcgdvasgfhygvhacegckgffrrsiqqniqykkclknencsimrmnrnrcqqcrfkkclsvgms.......rdavrfgri..pkrekqrmliem 193
                lc vc d asg+hy v +c+gck ffrr++  n q   c    +c + +  r  c+ cr+kkc+ +gm        rd +r+ +    kre ++ l em
   T03G6.2a  14 LCVVCSDFASGIHYSVASCNGCKTFFRRALV-NKQTFTCQFSGDCVVGKSVRCVCRSCRLKKCFDMGMDpkaiqhdRDKIRYTKAlkKKREEEKRLKEM 111
                9***************************996.778889******************************7222333355566655422345555555555 PP

>> T06C12.13  CE16363	WBGene00011520	locus:nhr-213	Zinc finger, C4 type (two domains)	status:Partially_confirmed	UniProt
   #    score  bias  c-Evalue  i-Evalue hmmfrom  hmm to    alifrom  ali to    envfrom  env to     acc
 ---   ------ ----- --------- --------- ------- -------    ------- -------    ------- -------    ----
   1 !   62.7   2.8   4.3e-19   2.9e-17      84     182 ..       3     103 ..       1     125 [. 0.80
   2 ?   -0.3   0.0       5.1   3.5e+02     354     393 ..     345     387 ..     333     409 .. 0.67

  Alignments for each domain:
  == domain 1    score: 62.7 bits;  conditional E-value: 4.3e-19
  Nr1d2-aln  84 sapgltkshsgvtkfsgmvllckvcgdvasgfhygvhacegckgffrrsiq..qniqykkclknen.csimrmnrnrcqqcrfkkclsvgmsrdavrfgr 180
                s+p  + + s  +     ++lckvc   a g h+gv ac  c  ffrr++   ++ qy kc k +n c +   +r +c+ cr++kc+ +gm+ + v+f r
  T06C12.13   3 STPSTSDTSSESSTSPATIVLCKVCALSAHGSHFGVLACRACAAFFRRTVVleRQKQY-KCKKGKNeCPVDTAERYQCRLCRYNKCVDLGMTPENVQFNR 101
                55555555666666667899****************************9861145556.57775544*******************************99 PP

  Nr1d2-aln 181 ip 182
                  
  T06C12.13 102 ES 103
                54 PP

  == domain 2    score: -0.3 bits;  conditional E-value: 5.1
  Nr1d2-aln 354 qrvcdrvsidgfs...qnenknsylcntggrmhlvcpmskspy 393
                +rvcd ++ d  s   +ne++ +y       m +v  m k   
  T06C12.13 345 ERVCDNLADDLHSyyqKNEKRSNYAGRLVRLMNIVNAMKKIHL 387
                799**99877543222577778888888888999999988654 PP

>> T03G6.2b  CE31228	WBGene00003630	locus:nhr-40	status:Confirmed	UniProt:Q22127	protein_id:CCD71834.1
   #    score  bias  c-Evalue  i-Evalue hmmfrom  hmm to    alifrom  ali to    envfrom  env to     acc
 ---   ------ ----- --------- --------- ------- -------    ------- -------    ------- -------    ----
   1 !   62.7   2.5   4.2e-19   2.9e-17     104     193 ..      14     111 ..      11     159 .. 0.83

  Alignments for each domain:
  == domain 1    score: 62.7 bits;  conditional E-value: 4.2e-19
  Nr1d2-aln 104 lckvcgdvasgfhygvhacegckgffrrsiqqniqykkclknencsimrmnrnrcqqcrfkkclsvgms.......rdavrfgri..pkrekqrmliem 193
                lc vc d asg+hy v +c+gck ffrr++  n q   c    +c + +  r  c+ cr+kkc+ +gm        rd +r+ +    kre ++ l em
   T03G6.2b  14 LCVVCSDFASGIHYSVASCNGCKTFFRRALV-NKQTFTCQFSGDCVVGKSVRCVCRSCRLKKCFDMGMDpkaiqhdRDKIRYTKAlkKKREEEKRLKEM 111
                9***************************996.778889******************************7222333355566655422345555555555 PP

>> T03G6.2c  CE31982	WBGene00003630	locus:nhr-40	status:Confirmed	UniProt:Q22127	protein_id:CCD71835.1
   #    score  bias  c-Evalue  i-Evalue hmmfrom  hmm to    alifrom  ali to    envfrom  env to     acc
 ---   ------ ----- --------- --------- ------- -------    ------- -------    ------- -------    ----
   1 !   62.6   2.5   4.6e-19   3.1e-17     104     193 ..      30     127 ..      27     175 .. 0.83

  Alignments for each domain:
  == domain 1    score: 62.6 bits;  conditional E-value: 4.6e-19
  Nr1d2-aln 104 lckvcgdvasgfhygvhacegckgffrrsiqqniqykkclknencsimrmnrnrcqqcrfkkclsvgms.......rdavrfgri..pkrekqrmliem 193
                lc vc d asg+hy v +c+gck ffrr++  n q   c    +c + +  r  c+ cr+kkc+ +gm        rd +r+ +    kre ++ l em
   T03G6.2c  30 LCVVCSDFASGIHYSVASCNGCKTFFRRALV-NKQTFTCQFSGDCVVGKSVRCVCRSCRLKKCFDMGMDpkaiqhdRDKIRYTKAlkKKREEEKRLKEM 127
                9***************************996.778889******************************7222333355566655422345555555555 PP

>> H12C20.3  CE18808	WBGene00003658	locus:nhr-68	nuclear hormone receptor	status:Partially_confirmed	UniProt:Q9XXM8	prot
   #    score  bias  c-Evalue  i-Evalue hmmfrom  hmm to    alifrom  ali to    envfrom  env to     acc
 ---   ------ ----- --------- --------- ------- -------    ------- -------    ------- -------    ----
   1 !   62.2   5.6   6.1e-19   4.2e-17     104     186 ..       6      91 ..       4     107 .. 0.87

  Alignments for each domain:
  == domain 1    score: 62.2 bits;  conditional E-value: 6.1e-19
  Nr1d2-aln 104 lckvcgdvasgfhygvhacegckgffrrsiqqniqykkclknencsimrmnrnrcqqcrfkkclsvgmsrdavrfgrip....krek 186
                +c vc d +sg+hyg+ +c+gck ffrr++ ++ ++  c  ++nc + +  r  c+ crf kcl vgm + +++  r p    kr+k
   H12C20.3   6 VCLVCQDFSSGYHYGIPSCNGCKTFFRRTVMKKQKF-VCQFDQNCPVDKSIRCACRFCRFEKCLKVGMDKTSLQASRDPigytKRNK 91 
                69****************************987555.799******************************99999997733334554 PP

>> ZK662.3b  CE31141	WBGene00003638	locus:nhr-48	Zinc finger, C4 type (two domains)	status:Confirmed	UniProt:Q94407	prot
   #    score  bias  c-Evalue  i-Evalue hmmfrom  hmm to    alifrom  ali to    envfrom  env to     acc
 ---   ------ ----- --------- --------- ------- -------    ------- -------    ------- -------    ----
   1 !   61.5   7.5     1e-18   6.9e-17      12     224 ..       8     218 ..       3     245 .. 0.75
   2 ?    0.0   0.0         4   2.7e+02     414     452 ..     664     702 ..     657     709 .. 0.89

  Alignments for each domain:
  == domain 1    score: 61.5 bits;  conditional E-value: 1e-18
  Nr1d2-aln  12 ayisssssass..paschsegsensfqs.ssssvpsspnssnsdangnpkngdlsniegilkndridcsvktskssapgltkshsgvtkfsgmvllckvc 108
                ay+ s s+a    p s h +  +  + + + ss   s  s   d + +p   d  +  g     +  +  +++ +s++g    +s  t       +c+vc
   ZK662.3b   8 AYMNSCSTAMElpPQSLHQNWQDTEYVNtTCSSDMNSDMSMYNDDKDDPFYEDEGSGGGTSGGGKKSSRKRANTTSSSGGNEKESKRTA----NKVCRVC 103
                89999888864448999999888877641445555666666777777777777777777777666666666666666665555555443....468**** PP

  Nr1d2-aln 109 gdvasgfhygvhacegckgffrrsiqqniqykkclknencsimrmnrnrcqqcrfkkclsvgmsrdavrfgripkrekqrmliemqsamktmmnsqfsgh 208
                gd a  + + v +ce ck ffrr  +++ +  +c  ne+c i  + r  cq+cr+ kc++vgm ++ +        +kqr+  + +  ++  mn  +   
   ZK662.3b 104 GDKAFSYNFNVITCESCKAFFRRNANKEKE-IRCPFNEQCEINMVSRRFCQRCRLTKCFAVGMKKEWIMSEEARLEKKQRVEENRERRLQDAMNRALEEA 202
                ************************988765.57**********************************999888888899999888888899999888877 PP

  Nr1d2-aln 209 lqndtlvehheqtalp 224
                  +d   +  +++  p
   ZK662.3b 203 CMEDESENSYDEAPAP 218
                7777655555544443 PP

  == domain 2    score: 0.0 bits;  conditional E-value: 4
  Nr1d2-aln 414 avkevvefakripgfrdlsqhdqvnllkagtfevlmvrf 452
                 v ++v+  k +  fr l q d+  ++k g f+  +v++
   ZK662.3b 664 NVEKIVNGLKLLSSFRFLPQVDKRSVVKRGLFNYCVVKW 702
                578899999************************999986 PP

>> Y51A2D.17  CE22324	WBGene00003660	locus:nhr-70	Zinc finger, C4 type (two domains)	status:Confirmed	UniProt:Q9XTG0	pro
   #    score  bias  c-Evalue  i-Evalue hmmfrom  hmm to    alifrom  ali to    envfrom  env to     acc
 ---   ------ ----- --------- --------- ------- -------    ------- -------    ------- -------    ----
   1 !   60.2   7.1   2.4e-18   1.7e-16     105     178 ..      11      83 ..       6      92 .. 0.95
   2 ?   -1.2   0.0       9.7   6.6e+02     201     244 ..     137     180 ..     130     202 .. 0.73

  Alignments for each domain:
  == domain 1    score: 60.2 bits;  conditional E-value: 2.4e-18
  Nr1d2-aln 105 ckvcgdvasgfhygvhacegckgffrrsiqqniqykkclknencsimrmnrnrcqqcrfkkclsvgmsrdavrf 178
                c +cg+v  g h+g  ac  c  ffrrs+  n  y +c  + nc i+   r  c+ crf kc++vgm r+av+ 
  Y51A2D.17  11 CSICGEVGNGVHFGAEACRACAAFFRRSVALNKLY-RCRGDGNCDILSTIRCMCRACRFAKCMAVGMKREAVQK 83 
                99******************************988.6**********************************975 PP

  == domain 2    score: -1.2 bits;  conditional E-value: 9.7
  Nr1d2-aln 201 mnsqfsghlqndtlvehheqtalpaqeqlrpkp.qleqeniksss 244
                m sq   +lq+   v hh+q +   q +  pk+   ++ ni ss 
  Y51A2D.17 137 MLSQNYEKLQSVRRVVHHDQGSSVFQMRT-PKAvSYKEANIVSSK 180
                557778899**999*****9988777654.554155556666554 PP

>> F38H12.3  CE17809	WBGene00018189	locus:nhr-181	nuclear hormone receptor	status:Partially_confirmed	UniProt:O16346	pro
   #    score  bias  c-Evalue  i-Evalue hmmfrom  hmm to    alifrom  ali to    envfrom  env to     acc
 ---   ------ ----- --------- --------- ------- -------    ------- -------    ------- -------    ----
   1 !   60.3   2.5   2.3e-18   1.6e-16      98     179 ..      26     106 ..       6     168 .. 0.78

  Alignments for each domain:
  == domain 1    score: 60.3 bits;  conditional E-value: 2.3e-18
  Nr1d2-aln  98 fsgmvllckvcgdvasgfhygvhacegckgffrrsiqqniqykkclknencsimrmnrnrcqqcrfkkclsvgmsrdavrfg 179
                 s     c vcgd   g  yg  ac gc  ffrr++ ++ qy kc k+ nc i    r  c+ cr++kc  vgm  +a++  
   F38H12.3  26 PSTSSESCAVCGDSVNGKRYGAPACLGCIVFFRRAVINKSQY-KCWKKGNCVITFASRCVCRCCRLRKCSHVGMKPEAIQRR 106
                3444567**********************************9.5*******************************9998644 PP

>> C56E10.1  CE46439	WBGene00016975	locus:nhr-173	steroid zinc finger	status:Partially_confirmed	UniProt:Q18895	protein_
   #    score  bias  c-Evalue  i-Evalue hmmfrom  hmm to    alifrom  ali to    envfrom  env to     acc
 ---   ------ ----- --------- --------- ------- -------    ------- -------    ------- -------    ----
   1 !   52.0   6.9   7.2e-16   4.9e-14     104     176 ..     102     175 ..      97     179 .. 0.88
   2 ?    6.0   0.0     0.064       4.4     416     524 ..     310     432 ..     294     465 .. 0.72

  Alignments for each domain:
  == domain 1    score: 52.0 bits;  conditional E-value: 7.2e-16
  Nr1d2-aln 104 lckvcgdvasgfhygvhacegckgffrrsiqqniqykkclknencsim..rmnrnrcqqcrfkkclsvgmsrdav 176
                +c vcgd a+g+hy v +c+gck ffrr++  + +y  c++  +c  +  + +r  c+ crf+kc+ vgm   a+
   C56E10.1 102 ICAVCGDRATGYHYEVPSCNGCKTFFRRTVLSQRKY-ECMRGGKCFNVlpKEKRCSCRSCRFQKCVEVGMNPFAI 175
                7*****************************999999.59**99996431367788899************87665 PP

  == domain 2    score: 6.0 bits;  conditional E-value: 0.064
  Nr1d2-aln 416 kevvefakripgfrdlsqhdqvnllkagtfevlmvrfa..s...lfdak...ertvtflsgkkys..vddlhsmgagdllnsmfe.fs...eklnalqls 501
                   ve+ak    + ++ + dq+ ll+a  ++++ +  a  s    +d     + tv   s kk     d +  m + + ++ m e f+    ++ + ql 
   C56E10.1 310 LTSVEYAKTFMFLHQIGKEDQILLLRAVVLKLMHLNQAfySyenKYDMIfhpDGTVPPHSWKKNEnpNDSISQMMTKQKMEEMKEeFTlsiRQFVTYQLD 409
                56799*****999**************9999876654411311123332222668888899987522588888999888888853254113456789*** PP

  Nr1d2-aln 502 deemslftavvlvsadrsgienv 524
                  e  lf a+ l  a  sg+ + 
   C56E10.1 410 KREYVLFKAITLCNATISGLSDH 432
                *******************9764 PP

>> T19A5.5  CE13734	WBGene00020555	locus:nhr-219	zinc finger protein	status:Partially_confirmed	UniProt:Q9UB40	protein_i
   #    score  bias  c-Evalue  i-Evalue hmmfrom  hmm to    alifrom  ali to    envfrom  env to     acc
 ---   ------ ----- --------- --------- ------- -------    ------- -------    ------- -------    ----
   1 !   28.6   3.0   8.8e-09     6e-07     105     175 ..      21      92 ..       6      98 .. 0.89
   2 !   36.7   4.9   3.2e-11   2.2e-09     105     180 ..     127     203 ..     121     207 .. 0.90

  Alignments for each domain:
  == domain 1    score: 28.6 bits;  conditional E-value: 8.8e-09
  Nr1d2-aln 105 ckvcgdvasgfhygvhacegckgffrrsiqqniqykkclknen.csimrmnrnrcqqcrfkkclsvgmsrda 175
                c v  + a g h+g+ +c  c  ffrr      q+ kc   +n c      r  c++cr  +c+ +gm  d+
    T19A5.5  21 CLVYFQSAHGNHFGIDSCRACAAFFRRVFVTHKQHFKCQTGQNqCVPDPRGRWNCKKCRTDRCFQLGMRPDS 92 
                77888899******************************9988725556678999**************8875 PP

  == domain 2    score: 36.7 bits;  conditional E-value: 3.2e-11
  Nr1d2-aln 105 ckvcgdvasgfhygvhacegckgffrrsiqqniqykkclkn.encsimrmnrnrcqqcrfkkclsvgmsrdavrfgr 180
                c vc + + g h+gv +c  c  ffrr      q  kc+++ e+c      r +c++cr  +c+ +gm  d +++ r
    T19A5.5 127 CLVCDQPSHGNHFGVDSCRACAAFFRRVFVTHKQQYKCINElEQCVPDARGRWKCRKCRTDRCFELGMRPDNIQYNR 203
                99*************************98777766677764499999999**********************99987 PP

>> C06G3.1b  CE37188	WBGene00003695	locus:nhr-105	status:Confirmed	UniProt:Q3LQX0	protein_id:CCD83548.1
   #    score  bias  c-Evalue  i-Evalue hmmfrom  hmm to    alifrom  ali to    envfrom  env to     acc
 ---   ------ ----- --------- --------- ------- -------    ------- -------    ------- -------    ----
   1 !   51.6   7.7   9.7e-16   6.6e-14     105     179 ..      38     114 ..      35     125 .. 0.83
   2 ?    5.1   0.0      0.12       7.9     420     458 ..     201     238 ..     188     263 .. 0.69

  Alignments for each domain:
  == domain 1    score: 51.6 bits;  conditional E-value: 9.7e-16
  Nr1d2-aln 105 ckvcgdva.sgfhygvhacegckgffrrsiqqniqykkclknencsimr.mnrnr.cqqcrfkkclsvgmsrdavrfg 179
                c vcg va +g hygv ac gck ffrr + q+    kc  ++ c + + +n +r c+ cr++kcl vgm+ da+   
   C06G3.1b  38 CLVCGRVAnTGHHYGVTACLGCKTFFRRVVLQKNS-PKCKYKNHCRLEKsVNAKRlCRSCRYQKCLEVGMTEDALHPC 114
                99*****9459*****************9988755.56776677888653676666******************8755 PP

  == domain 2    score: 5.1 bits;  conditional E-value: 0.12
  Nr1d2-aln 420 efakripgfrdlsqhdqvnllkagtfevlmvrfaslfda 458
                e+  ripgfr+ls+  q  l++   +   ++    lf a
   C06G3.1b 201 EWVDRIPGFRELSERFQQHLMHRFCLRYTVIEH-GLFTA 238
                8899**********9999998776665544443.45555 PP

>> Y41D4B.21  CE36739	WBGene00021522	locus:nhr-274	status:Partially_confirmed	UniProt:Q95Y05	protein_id:CCD66721.1
   #    score  bias  c-Evalue  i-Evalue hmmfrom  hmm to    alifrom  ali to    envfrom  env to     acc
 ---   ------ ----- --------- --------- ------- -------    ------- -------    ------- -------    ----
   1 !   57.0   3.0   2.3e-17   1.6e-15     105     178 ..      36     108 ..      30     146 .. 0.88
   2 ?   -1.1   0.0       8.6   5.9e+02     496     572 ..     317     394 ..     306     399 .. 0.81

  Alignments for each domain:
  == domain 1    score: 57.0 bits;  conditional E-value: 2.3e-17
  Nr1d2-aln 105 ckvcgdvasgfhygvhacegckgffrrsiqqniqykkclknencsimrmnrnrcqqcrfkkclsvgmsrdavrf 178
                c vcgd   g  yg  ac gc  ffrr++ +++ y kclk   c i    r  c+ cr++kc +vgm   a++ 
  Y41D4B.21  36 CAVCGDRVNGKRYGAPACLGCIVFFRRAVTNEVTY-KCLKGGTCVITNESRCICRYCRLQKCYTVGMKASAIQR 108
                99********************************9.5******************************9998854 PP

  == domain 2    score: -1.1 bits;  conditional E-value: 8.6
  Nr1d2-aln 496 nalqlsdeemslftavvlvsadrsgienvnsvealqetliralrtlimknhpneas.iftklllklpdlrslnnmhse 572
                + lq+ + e +++ +++l++ +      vn v+ l +  +  l     +++p+ a+  f  ++l  + +rs n    e
  Y41D4B.21 317 KNLQIDEHECAVLKTILLLTQQGVFKHCVNEVKHLYDCCMTELMGHSQRKYPDTAAeRFGTIILLTSSIRSQNWSFCE 394
                578999999999999999998888888999999999999999999999999987542788888888899988866655 PP

>> C06G3.1a  CE34659	WBGene00003695	locus:nhr-105	zinc finger protein	status:Confirmed	UniProt:Q86PJ4	protein_id:CCD8354
   #    score  bias  c-Evalue  i-Evalue hmmfrom  hmm to    alifrom  ali to    envfrom  env to     acc
 ---   ------ ----- --------- --------- ------- -------    ------- -------    ------- -------    ----
   1 !   51.5   7.7     1e-15   7.1e-14     105     179 ..      38     114 ..      35     125 .. 0.83
   2 ?    5.1   0.0      0.12       8.3     420     458 ..     217     254 ..     204     279 .. 0.69

  Alignments for each domain:
  == domain 1    score: 51.5 bits;  conditional E-value: 1e-15
  Nr1d2-aln 105 ckvcgdva.sgfhygvhacegckgffrrsiqqniqykkclknencsimr.mnrnr.cqqcrfkkclsvgmsrdavrfg 179
                c vcg va +g hygv ac gck ffrr + q+    kc  ++ c + + +n +r c+ cr++kcl vgm+ da+   
   C06G3.1a  38 CLVCGRVAnTGHHYGVTACLGCKTFFRRVVLQKNS-PKCKYKNHCRLEKsVNAKRlCRSCRYQKCLEVGMTEDALHPC 114
                99*****9459*****************9988755.56776677888653676666******************8755 PP

  == domain 2    score: 5.1 bits;  conditional E-value: 0.12
  Nr1d2-aln 420 efakripgfrdlsqhdqvnllkagtfevlmvrfaslfda 458
                e+  ripgfr+ls+  q  l++   +   ++    lf a
   C06G3.1a 217 EWVDRIPGFRELSERFQQHLMHRFCLRYTVIEH-GLFTA 254
                8899**********9999998776665544443.45555 PP

>> F33D4.1b  CE33928	WBGene00003607	locus:nhr-8	status:Confirmed	UniProt:Q9XYB7	protein_id:CCD63762.1
   #    score  bias  c-Evalue  i-Evalue hmmfrom  hmm to    alifrom  ali to    envfrom  env to     acc
 ---   ------ ----- --------- --------- ------- -------    ------- -------    ------- -------    ----
   1 !   56.3   1.8   3.7e-17   2.5e-15     102     173 ..      23      93 ..       2     124 .. 0.87
   2 !   12.5   0.1   0.00068     0.047     413     463 ..     372     422 ..     363     535 .. 0.69

  Alignments for each domain:
  == domain 1    score: 56.3 bits;  conditional E-value: 3.7e-17
  Nr1d2-aln 102 vllckvcgdvasgfhygvhacegckgffrrsiqqniqykkclknencsimrmnrnrcqqcrfkkclsvgmsr 173
                  +c vc d a g+ +gv +ce ck ffrr   +  +  kc   + c i    r+ cq cr++kc++vgm  
   F33D4.1b  23 GRICTVCSDRANGYNFGVLTCESCKAFFRRNASKHKE-IKCPFSDSCQITSASRKFCQACRLNKCFAVGMNS 93 
                568***************************9987755.58999***************************86 PP

  == domain 2    score: 12.5 bits;  conditional E-value: 0.00068
  Nr1d2-aln 413 pavkevvefakripgfrdlsqhdqvnllkagtfevlmvrfaslfdakertv 463
                 a++ +v++a ++  fr+l   d+ nllk+g  e+l+vr    +d  + + 
   F33D4.1b 372 EALRRIVNMACQLSLFRELHVDDRKNLLKSGFGELLIVRGLMAYDKSDNSW 422
                58899**********************************999898777654 PP

>> F33D4.1a  CE33927	WBGene00003607	locus:nhr-8	zinc finger protein\/hormone receptor	status:Confirmed	UniProt:Q9XYB7	pr
   #    score  bias  c-Evalue  i-Evalue hmmfrom  hmm to    alifrom  ali to    envfrom  env to     acc
 ---   ------ ----- --------- --------- ------- -------    ------- -------    ------- -------    ----
   1 !   56.3   1.8   3.7e-17   2.5e-15     102     173 ..      23      93 ..       2     124 .. 0.87
   2 !   12.5   0.1   0.00068     0.047     413     463 ..     373     423 ..     364     536 .. 0.69

  Alignments for each domain:
  == domain 1    score: 56.3 bits;  conditional E-value: 3.7e-17
  Nr1d2-aln 102 vllckvcgdvasgfhygvhacegckgffrrsiqqniqykkclknencsimrmnrnrcqqcrfkkclsvgmsr 173
                  +c vc d a g+ +gv +ce ck ffrr   +  +  kc   + c i    r+ cq cr++kc++vgm  
   F33D4.1a  23 GRICTVCSDRANGYNFGVLTCESCKAFFRRNASKHKE-IKCPFSDSCQITSASRKFCQACRLNKCFAVGMNS 93 
                568***************************9987755.58999***************************86 PP

  == domain 2    score: 12.5 bits;  conditional E-value: 0.00068
  Nr1d2-aln 413 pavkevvefakripgfrdlsqhdqvnllkagtfevlmvrfaslfdakertv 463
                 a++ +v++a ++  fr+l   d+ nllk+g  e+l+vr    +d  + + 
   F33D4.1a 373 EALRRIVNMACQLSLFRELHVDDRKNLLKSGFGELLIVRGLMAYDKSDNSW 423
                58899**********************************999898777654 PP

>> F07C3.10  CE07031	WBGene00017198	locus:nhr-36	zinc finger protein	status:Partially_confirmed	UniProt:Q19155	protein_i
   #    score  bias  c-Evalue  i-Evalue hmmfrom  hmm to    alifrom  ali to    envfrom  env to     acc
 ---   ------ ----- --------- --------- ------- -------    ------- -------    ------- -------    ----
   1 !   50.4   6.4   2.3e-15   1.6e-13     103     172 ..      34     106 ..      11     115 .. 0.88
   2 ?    5.9   0.0     0.067       4.6     418     449 ..     247     278 ..     220     293 .. 0.87

  Alignments for each domain:
  == domain 1    score: 50.4 bits;  conditional E-value: 2.3e-15
  Nr1d2-aln 103 llckvcgdvasgfhygvhacegckgffrrsiqqniqykkclknenc..simrmnrnr.cqqcrfkkclsvgms 172
                 +c+vcg  ++g hy v ac gck ffrr+i  +  y  c  ++ c   i r+ r r c+ cr++kc  vgm 
   F07C3.10  34 EMCRVCGKNSAGKHYSVPACHGCKSFFRRAIIHKTAYPECKYDKMCfsKISRITRPRkCRYCRLQKCYEVGMV 106
                48***************************************9999965699***9755**************6 PP

  == domain 2    score: 5.9 bits;  conditional E-value: 0.067
  Nr1d2-aln 418 vvefakripgfrdlsqhdqvnllkagtfevlm 449
                 +e+ak  p f++l   d++ l ka tf  l 
   F07C3.10 247 AIEYAKTFPFFQQLESNDKILLTKATTFMNLA 278
                68**************************8764 PP

>> C13C4.3  CE39470	WBGene00003726	locus:nhr-136	Ligand-binding domain of nuclear hormone receptors, Zinc finger, C4 typ
   #    score  bias  c-Evalue  i-Evalue hmmfrom  hmm to    alifrom  ali to    envfrom  env to     acc
 ---   ------ ----- --------- --------- ------- -------    ------- -------    ------- -------    ----
   1 !   57.2   2.3   1.9e-17   1.3e-15     104     177 ..      52     128 ..      25     160 .. 0.85

  Alignments for each domain:
  == domain 1    score: 57.2 bits;  conditional E-value: 1.9e-17
  Nr1d2-aln 104 lckvcgdvasgfhygvhacegckgffrrsiqqniqykkclknencsi....mrmnrnrcqqcrfkkclsvgmsrdavr 177
                 ckvc   a+g+hy v +c+gck ffrrsi +  +y  clk  +c      + + r  c+ crf kc+  gm   a++
    C13C4.3  52 NCKVCRHSATGYHYDVPSCNGCKTFFRRSILDGRKY-TCLKMRKCLSgtepVDLSRRMCRACRFEKCVEAGMNPSAIQ 128
                5******************************99999.599999995322337899*****************998886 PP

>> T09D3.4  CE45510	WBGene00020385	locus:nhr-216	nuclear hormone receptor	status:Partially_confirmed	UniProt:Q23038	prot
   #    score  bias  c-Evalue  i-Evalue hmmfrom  hmm to    alifrom  ali to    envfrom  env to     acc
 ---   ------ ----- --------- --------- ------- -------    ------- -------    ------- -------    ----
   1 !   54.7   7.2   1.1e-16   7.5e-15     104     186 ..      48     130 ..      42     133 .. 0.93
   2 ?    3.3   0.0      0.41        28     490     560 ..     327     397 ..     318     414 .. 0.70

  Alignments for each domain:
  == domain 1    score: 54.7 bits;  conditional E-value: 1.1e-16
  Nr1d2-aln 104 lckvcgdvasgfhygvhacegckgffrrsiqqniqykkclknencsimrmnrnrcqqcrfkkclsvgmsrdavrfgripkrek 186
                 c+vc   a g+h+gv++c  c  ffrr +  +++y  + + ++c +    rn c++cr+kkc++vgm+ d v++ r  + +k
    T09D3.4  48 KCRVCNLEAHGMHFGVQTCRPCAAFFRRIVVLDLKYTCVSNTQKCNVDGRGRNVCRDCRYKKCIAVGMTTDNVQYNRDSHNNK 130
                5***********************************87777789*******************************99777666 PP

  == domain 2    score: 3.3 bits;  conditional E-value: 0.41
  Nr1d2-aln 490 efseklnalqlsdeemslftavvlvs..adrsgienvnsvealqetliralrtlimknhpneasiftklllkl 560
                e  + l  lqlsd e +++   vlv    ++   e v+  + l+et+   l     k+        t+ +lk+
    T09D3.4 327 EVCKPLYELQLSDTETAFILVQVLVYhgGEKVTPELVKMFDQLRETIATDLHLYYTKESQT--GTDTNRILKM 397
                66777999*******999888888852267888899**********999998777776543..3334444444 PP

>> C03G6.10  CE07884	WBGene00015396	locus:nhr-148	C4-type zinc finger protein	status:Partially_confirmed	UniProt:O01446	
   #    score  bias  c-Evalue  i-Evalue hmmfrom  hmm to    alifrom  ali to    envfrom  env to     acc
 ---   ------ ----- --------- --------- ------- -------    ------- -------    ------- -------    ----
   1 !   56.3   2.8   3.6e-17   2.5e-15     104     192 ..      10      97 ..       3     114 .. 0.87

  Alignments for each domain:
  == domain 1    score: 56.3 bits;  conditional E-value: 3.6e-17
  Nr1d2-aln 104 lckvcgdvasgfhygvhacegckgffrrsiqqniqykkclknencsimrmnrn..rcqqcrfkkclsvgmsrdavrfgripkrekqrmlie 192
                 c +c   a g+hy v +c+gck ffrr    n q k  l+n+   + + n    rc+ cr++kcl vgm + a++   ip r++   +ie
   C03G6.10  10 TCSICRRNAKGYHYDVISCKGCKTFFRRMSLINFQGKCDLNNQCFDLTKANEPylRCRACRYRKCLDVGMNQKAIQ---IPERNQTFGVIE 97 
                69*********************************98778887778999997444*******************95...788887766666 PP

>> Y22F5A.1  CE38441	WBGene00012494	locus:nhr-232	Zinc finger, C4 type (two domains)	status:Partially_confirmed	UniProt:
   #    score  bias  c-Evalue  i-Evalue hmmfrom  hmm to    alifrom  ali to    envfrom  env to     acc
 ---   ------ ----- --------- --------- ------- -------    ------- -------    ------- -------    ----
   1 !   56.0   3.8   4.6e-17   3.2e-15     102     178 ..       9      85 ..       5     104 .. 0.95

  Alignments for each domain:
  == domain 1    score: 56.0 bits;  conditional E-value: 4.6e-17
  Nr1d2-aln 102 vllckvcgdvasgfhygvhacegckgffrrsiqqniqykkclknencsimrmnrnrcqqcrfkkclsvgmsrdavrf 178
                 l ck+c + a g h+gv +c  c  ffrr+     +y    kne+c+    +r  c+ cr++kcls gm+ + v++
   Y22F5A.1   9 TLTCKICCEPAHGVHFGVASCRACAAFFRRTTVLGKKYTCRQKNEKCTTNNEDRFNCRYCRYQKCLSNGMTPENVKY 85 
                589************************************99******************************999987 PP

>> C38C3.9  CE08646	WBGene00016517	locus:nhr-260	zinc finger protein	status:Partially_confirmed	UniProt:O17081	protein_i
   #    score  bias  c-Evalue  i-Evalue hmmfrom  hmm to    alifrom  ali to    envfrom  env to     acc
 ---   ------ ----- --------- --------- ------- -------    ------- -------    ------- -------    ----
   1 !   55.8   4.4   5.2e-17   3.6e-15     103     176 ..      39     111 ..      20     121 .. 0.90

  Alignments for each domain:
  == domain 1    score: 55.8 bits;  conditional E-value: 5.2e-17
  Nr1d2-aln 103 llckvcgdvasgfhygvhacegckgffrrsiqqniqykkclknencsimrmnrnrcqqcrfkkclsvgmsrdav 176
                  ckvc d +    yg  ac gc  ffrr++ +++qy +cl++++c i    r  c+ crf+kcl vgm  +++
    C38C3.9  39 ERCKVCEDRSNNSRYGAPACLGCTVFFRRAVVNKMQY-RCLREQKCLISFTYRCACRYCRFQKCLNVGMRPNSI 111
                56***********************************.5******************************87665 PP

>> Y41D4B.8  CE37567	WBGene00003682	locus:nhr-92	status:Confirmed	UniProt:Q95Y07	protein_id:CCD66708.1
   #    score  bias  c-Evalue  i-Evalue hmmfrom  hmm to    alifrom  ali to    envfrom  env to     acc
 ---   ------ ----- --------- --------- ------- -------    ------- -------    ------- -------    ----
   1 !   55.8   3.9   5.2e-17   3.6e-15     104     185 ..       4      86 ..       1     144 [. 0.76

  Alignments for each domain:
  == domain 1    score: 55.8 bits;  conditional E-value: 5.2e-17
  Nr1d2-aln 104 lckvcgdvasgfhygvhacegckgffrrsiqqniqykkclknencsimrmnrnrcqqcrfkkclsvgmsrdavrfgr.i.pkre 185
                 c+vcg  ++ +h+g   c  c  ffrr++ +  +y +c + enc i+   rn c++cr+ kc+ vgm r++v+  r +  kre
   Y41D4B.8   4 HCQVCGVPSARIHFGGVVCSACSAFFRRTVVRGHEY-RCKQMENCLIVSTIRNMCKKCRYTKCILVGMKRESVQKFRdVyGKRE 86 
                6*********************************99.5**********************************974441313444 PP

>> F44E7.8  CE35972	WBGene00018430	locus:nhr-142	nuclear hormone receptor	status:Partially_confirmed	UniProt:Q8MXK0	prot
   #    score  bias  c-Evalue  i-Evalue hmmfrom  hmm to    alifrom  ali to    envfrom  env to     acc
 ---   ------ ----- --------- --------- ------- -------    ------- -------    ------- -------    ----
   1 !   55.8   4.6   5.1e-17   3.5e-15     105     180 ..      26     101 ..      14     118 .. 0.90

  Alignments for each domain:
  == domain 1    score: 55.8 bits;  conditional E-value: 5.1e-17
  Nr1d2-aln 105 ckvcgdvasgfhygvhacegckgffrrsiqqniqykkclknencsimrmnrnrcqqcrfkkclsvgmsrdavrfgr 180
                c+vc   a g h+gv +c  c  ffrrs+  + +y      + c i + +r  c+ cr+kkcl +gm+ d v++ r
    F44E7.8  26 CRVCAHTAHGVHFGVLSCRACAAFFRRSVVMDKKYSCRKASQGCRIDKSERYLCRLCRYKKCLQLGMTADNVQWNR 101
                ***********************************86666789*****************************9988 PP

>> F09F3.10  CE46427	WBGene00008630	locus:nhr-175	Ligand-binding domain of nuclear hormone receptors, Zinc finger, C4 ty
   #    score  bias  c-Evalue  i-Evalue hmmfrom  hmm to    alifrom  ali to    envfrom  env to     acc
 ---   ------ ----- --------- --------- ------- -------    ------- -------    ------- -------    ----
   1 !   55.8   1.6   5.1e-17   3.5e-15     104     177 ..      32     104 ..      10     112 .. 0.92

  Alignments for each domain:
  == domain 1    score: 55.8 bits;  conditional E-value: 5.1e-17
  Nr1d2-aln 104 lckvcgdvasgfhygvhacegckgffrrsiqqniqykkclknencsimrmnrnrcqqcrfkkclsvgmsrdavr 177
                 c vcgd       g  ac gc  ffrr+i + +   kclk+ +c i    r  c+ cr++kcl vgm + av+
   F09F3.10  32 NCAVCGDRVHSVRLGSPACLGCIVFFRRAIIN-VSKYKCLKDGDCLINYEFRSSCRACRLQKCLQVGMKQSAVK 104
                6*****************************75.55558*********************************997 PP

>> Y41D4B.7  CE30005	WBGene00003677	locus:nhr-87	status:Confirmed	UniProt:Q8WSN9	protein_id:CCD66707.1
   #    score  bias  c-Evalue  i-Evalue hmmfrom  hmm to    alifrom  ali to    envfrom  env to     acc
 ---   ------ ----- --------- --------- ------- -------    ------- -------    ------- -------    ----
   1 !   56.0   1.0   4.7e-17   3.2e-15     105     195 ..       5      96 ..       1     146 [. 0.83

  Alignments for each domain:
  == domain 1    score: 56.0 bits;  conditional E-value: 4.7e-17
  Nr1d2-aln 105 ckvcgdvasgfhygvhacegckgffrrsiqqniqykkclk.nencsimrmnrnrcqqcrfkkclsvgmsrdavrfgripkrekqrmliemqs 195
                c vc   + gfh+gv  c  c  ffrr++ +n +++      + c ++      c+ cr+ kcl+vgm +++v+ gr    +++  l+ +q 
   Y41D4B.7   5 CPVCQAPSNGFHFGVEVCSACSSFFRRAVFKNRKFRCYGEpVNSCEVISTGNALCKGCRLAKCLAVGMKKETVQQGRESYGKRELALVSLQR 96 
                99******************************999754441467*********************************876666666776663 PP

>> R04B5.4a  CE06214	WBGene00003611	locus:nhr-12	Zinc finger, C4 type (two domains)	status:Partially_confirmed	UniProt:Q
   #    score  bias  c-Evalue  i-Evalue hmmfrom  hmm to    alifrom  ali to    envfrom  env to     acc
 ---   ------ ----- --------- --------- ------- -------    ------- -------    ------- -------    ----
   1 !   55.6   2.0   5.9e-17     4e-15      83     180 ..      23     121 ..       8     134 .. 0.84

  Alignments for each domain:
  == domain 1    score: 55.6 bits;  conditional E-value: 5.9e-17
  Nr1d2-aln  83 ssapgltkshsgvtkfsgmvl..lckvcgdvasgfhygvhacegckgffrrsiqqniqykkclknencsimrmnrnrcqqcrfkkclsvgmsrdavrfgr 180
                 ++   t s +  t+f g      c vc +v  g+h+g  ac  c  ffrrs+    +y  c    nc +    r  c+ cr+ kc+ vgm  ++v+  r
   R04B5.4a  23 LGTETPTTSITPNTQFRGRYEkpNCAVCNEVGDGLHFGAEACRACTAFFRRSVALSKKY-ECRAGRNCEVSSNIRCMCRSCRYDKCIEVGMNPECVQNRR 121
                555555666777777777654226*******************************9999.5*******************************99997665 PP

>> R04B5.4b  CE40989	WBGene00003611	locus:nhr-12	status:Partially_confirmed	UniProt:A5JYT1	protein_id:CAN86639.1
   #    score  bias  c-Evalue  i-Evalue hmmfrom  hmm to    alifrom  ali to    envfrom  env to     acc
 ---   ------ ----- --------- --------- ------- -------    ------- -------    ------- -------    ----
   1 !   55.6   2.0     6e-17   4.1e-15      83     180 ..      23     121 ..       8     134 .. 0.84

  Alignments for each domain:
  == domain 1    score: 55.6 bits;  conditional E-value: 6e-17
  Nr1d2-aln  83 ssapgltkshsgvtkfsgmvl..lckvcgdvasgfhygvhacegckgffrrsiqqniqykkclknencsimrmnrnrcqqcrfkkclsvgmsrdavrfgr 180
                 ++   t s +  t+f g      c vc +v  g+h+g  ac  c  ffrrs+    +y  c    nc +    r  c+ cr+ kc+ vgm  ++v+  r
   R04B5.4b  23 LGTETPTTSITPNTQFRGRYEkpNCAVCNEVGDGLHFGAEACRACTAFFRRSVALSKKY-ECRAGRNCEVSSNIRCMCRSCRYDKCIEVGMNPECVQNRR 121
                555555666777777777654226*******************************9999.5*******************************99997665 PP

>> R11E3.5b  CE31720	WBGene00003694	locus:nhr-104	status:Partially_confirmed	UniProt:Q8MXE5	protein_id:CCD72240.1
   #    score  bias  c-Evalue  i-Evalue hmmfrom  hmm to    alifrom  ali to    envfrom  env to     acc
 ---   ------ ----- --------- --------- ------- -------    ------- -------    ------- -------    ----
   1 !   55.6   2.1   5.8e-17     4e-15     105     180 ..       6      80 ..       3     116 .. 0.88

  Alignments for each domain:
  == domain 1    score: 55.6 bits;  conditional E-value: 5.8e-17
  Nr1d2-aln 105 ckvcgdvasgfhygvhacegckgffrrsiqqniqykkclknencsimrmnrnrcqqcrfkkclsvgmsrdavrfgr 180
                c vc     g h+gv ac gc  ffrr+i ++ +y  c  ++ c i + +   c++crf kcl vgm +++++  r
   R11E3.5b   6 CDVCLSPGNGKHFGVDACRGCTAFFRRTIVNKRNY-SCSEDDTCEIEKSEGLLCKKCRFEKCLKVGMKKESIQKHR 80 
                99***************************988888.6********************************9997655 PP

>> R07B7.13  CE06275	WBGene00011097	locus:nhr-206	nuclear hormone receptor	status:Partially_confirmed	UniProt:Q21803	pro
   #    score  bias  c-Evalue  i-Evalue hmmfrom  hmm to    alifrom  ali to    envfrom  env to     acc
 ---   ------ ----- --------- --------- ------- -------    ------- -------    ------- -------    ----
   1 !   54.9   2.4   9.7e-17   6.7e-15     104     178 ..      42     117 ..      12     152 .. 0.82
   2 ?   -1.0   0.0       8.5   5.8e+02     418     447 ..     223     252 ..     217     264 .. 0.86

  Alignments for each domain:
  == domain 1    score: 54.9 bits;  conditional E-value: 9.7e-17
  Nr1d2-aln 104 lckvcgdvasgfhygvhacegckgffrrsiqqniqykkclknencsimr..mnrnrcqqcrfkkclsvgmsrdavrf 178
                 c vcg+ a g+hy v +c+gck ffrr++        c + +nc +     nr  c  crf kc  vgm   a+r 
   R07B7.13  42 KCEVCGNPAVGYHYDVATCNGCKAFFRRTVITGR-RVICRRRKNCLVEMepKNRRICPGCRFSKCEEVGMNPRAIRA 117
                5****************************98765.457999999987441257888***************999985 PP

  == domain 2    score: -1.0 bits;  conditional E-value: 8.5
  Nr1d2-aln 418 vvefakripgfrdlsqhdqvnllkagtfev 447
                +ve+ak +  f  +s+   ++l+k g f  
   R07B7.13 223 MVEYAKMLDFFPKISKETAIKLVKHGLFMC 252
                7999****99*******99**999999865 PP

>> Y17D7B.1  CE40151	WBGene00012449	locus:nhr-231	Zinc finger, C4 type (two domains)	status:Partially_confirmed	UniProt:
   #    score  bias  c-Evalue  i-Evalue hmmfrom  hmm to    alifrom  ali to    envfrom  env to     acc
 ---   ------ ----- --------- --------- ------- -------    ------- -------    ------- -------    ----
   1 !   55.4   1.0   6.9e-17   4.7e-15     105     187 ..      17      98 ..      14     156 .. 0.86

  Alignments for each domain:
  == domain 1    score: 55.4 bits;  conditional E-value: 6.9e-17
  Nr1d2-aln 105 ckvcgdvasgfhygvhacegckgffrrsiqqniqykkclknencsimrmnrnrcqqcrfkkclsvgmsrdavrfgripkrekq 187
                c +c     g h+g+ +c  c  ffrr++  n +yk   k  +c +   ++  c+ cr+kkc+ +gm+ d vr   i  +e  
   Y17D7B.1  17 CEICQKTGHGHHFGLETCRACAAFFRRTVVLNRKYKCAQKSGKCDVG-AEKATCKFCRYKKCIDLGMTTDNVRAEDITEQEPA 98 
                99******************************************985.6899**********************999988854 PP

>> T09A12.4d  CE37723	WBGene00003656	locus:nhr-66	status:Partially_confirmed	UniProt:Q5W611	protein_id:CCD63565.1
   #    score  bias  c-Evalue  i-Evalue hmmfrom  hmm to    alifrom  ali to    envfrom  env to     acc
 ---   ------ ----- --------- --------- ------- -------    ------- -------    ------- -------    ----
   1 !   54.6   2.5   1.2e-16   8.5e-15     102     180 ..     192     271 ..     138     278 .. 0.89

  Alignments for each domain:
  == domain 1    score: 54.6 bits;  conditional E-value: 1.2e-16
  Nr1d2-aln 102 vllckvcgdvasgfhygvhacegckgffrrsiqqniqykkclknencsimrm..nrnrcqqcrfkkclsvgmsrdavrfgr 180
                v  c +cg  ++g+h+gv ac  c  ffrr++  n +y  c k  +c++++     ++c+ crf+kc+s gm +++v+  r
  T09A12.4d 192 VPACAICGTDSTGIHFGVDACAACSAFFRRTVVLNKDY-SCNKGGKCTVVKDgsAGQKCRACRFRKCISSGMDKNSVQHRR 271
                667**********************************9.5**********96225689*****************998765 PP

>> R04B5.3  CE06213	WBGene00011002	locus:nhr-205	Zinc finger, C4 type (two domains)	status:Partially_confirmed	UniProt:Q
   #    score  bias  c-Evalue  i-Evalue hmmfrom  hmm to    alifrom  ali to    envfrom  env to     acc
 ---   ------ ----- --------- --------- ------- -------    ------- -------    ------- -------    ----
   1 !   55.5   4.0   6.4e-17   4.4e-15     105     192 ..      23     110 ..      12     121 .. 0.89

  Alignments for each domain:
  == domain 1    score: 55.5 bits;  conditional E-value: 6.4e-17
  Nr1d2-aln 105 ckvcgdvasgfhygvhacegckgffrrsiqqniqykkclknencsimrmnrnrcqqcrfkkclsvgmsrdavrfgr.ipkrekqrmlie 192
                c +cgdv  g h+g+ ac  c  ffrr++    ++  c ++  c i  + r  c+ cr++kcl +gm r +v+  r  p++e + +l  
    R04B5.3  23 CAICGDVGDGHHFGLDACRACAAFFRRTVALGKKF-ECRQQGACKINTIIRSICKSCRLNKCLNLGMKRSCVQPRRdKPQKEEKLILPS 110
                99***************************998877.6***********************************97773466666665555 PP

>> T09A12.4c  CE31063	WBGene00003656	locus:nhr-66	status:Partially_confirmed	UniProt:Q8MXH2	protein_id:CCD63564.1
   #    score  bias  c-Evalue  i-Evalue hmmfrom  hmm to    alifrom  ali to    envfrom  env to     acc
 ---   ------ ----- --------- --------- ------- -------    ------- -------    ------- -------    ----
   1 !   54.4   2.4   1.3e-16   9.2e-15     102     180 ..     266     345 ..     215     352 .. 0.89

  Alignments for each domain:
  == domain 1    score: 54.4 bits;  conditional E-value: 1.3e-16
  Nr1d2-aln 102 vllckvcgdvasgfhygvhacegckgffrrsiqqniqykkclknencsimrm..nrnrcqqcrfkkclsvgmsrdavrfgr 180
                v  c +cg  ++g+h+gv ac  c  ffrr++  n +y  c k  +c++++     ++c+ crf+kc+s gm +++v+  r
  T09A12.4c 266 VPACAICGTDSTGIHFGVDACAACSAFFRRTVVLNKDY-SCNKGGKCTVVKDgsAGQKCRACRFRKCISSGMDKNSVQHRR 345
                667**********************************9.5**********96225689*****************998765 PP

>> ZK6.5  CE40002	WBGene00022640	locus:nhr-254	zinc finger protein	status:Partially_confirmed	UniProt:O61868	protein_id:
   #    score  bias  c-Evalue  i-Evalue hmmfrom  hmm to    alifrom  ali to    envfrom  env to     acc
 ---   ------ ----- --------- --------- ------- -------    ------- -------    ------- -------    ----
   1 !   54.5   2.0   1.3e-16   8.8e-15     105     210 ..       8     118 ..       4     146 .. 0.85

  Alignments for each domain:
  == domain 1    score: 54.5 bits;  conditional E-value: 1.3e-16
  Nr1d2-aln 105 ckvcgdvasgfhygvhacegckgffrrsiqqniqykkclknencsimrmnrnrcqqcrfkkclsvgmsrda.vrfgripkrek....qrmliemqsamkt 199
                c vc   ++ f ygv +c+ ck ffrr i +    k+c   e c       ++c  crf+kc+ vgm+  + + fg + k +      + li m++  k 
      ZK6.5   8 CAVCERFTTEFNYGVPSCNACKIFFRRLITRTAPVKQCYIGEHCFTKSPITKKCTFCRFQKCIQVGMTLPSyLHFGELTKEKCidstIQKLILMEAHRKD 107
                9******************************************************************9765389****9975322224678999999999 PP

  Nr1d2-aln 200 mmnsqfsghlq 210
                +m + +++ l+
      ZK6.5 108 LMANYYTSYLN 118
                99999998886 PP

>> R11E3.5c  CE37269	WBGene00003694	locus:nhr-104	status:Confirmed	UniProt:Q86PJ5	protein_id:CCD72241.1
   #    score  bias  c-Evalue  i-Evalue hmmfrom  hmm to    alifrom  ali to    envfrom  env to     acc
 ---   ------ ----- --------- --------- ------- -------    ------- -------    ------- -------    ----
   1 !   54.9   1.8   9.8e-17   6.7e-15     105     180 ..       6      80 ..       3     112 .. 0.88

  Alignments for each domain:
  == domain 1    score: 54.9 bits;  conditional E-value: 9.8e-17
  Nr1d2-aln 105 ckvcgdvasgfhygvhacegckgffrrsiqqniqykkclknencsimrmnrnrcqqcrfkkclsvgmsrdavrfgr 180
                c vc     g h+gv ac gc  ffrr+i ++ +y  c  ++ c i + +   c++crf kcl vgm +++++  r
   R11E3.5c   6 CDVCLSPGNGKHFGVDACRGCTAFFRRTIVNKRNY-SCSEDDTCEIEKSEGLLCKKCRFEKCLKVGMKKESIQKHR 80 
                99***************************988888.6********************************9987655 PP

>> R07B7.15  CE35597	WBGene00011099	locus:nhr-208	Zinc finger, C4 type (two domains)	status:Partially_confirmed	UniProt:
   #    score  bias  c-Evalue  i-Evalue hmmfrom  hmm to    alifrom  ali to    envfrom  env to     acc
 ---   ------ ----- --------- --------- ------- -------    ------- -------    ------- -------    ----
   1 !   55.4   0.5   6.9e-17   4.7e-15     103     179 ..      41     118 ..       9     151 .. 0.78

  Alignments for each domain:
  == domain 1    score: 55.4 bits;  conditional E-value: 6.9e-17
  Nr1d2-aln 103 llckvcgdvasgfhygvhacegckgffrrsiqqniqykkclknenc..simrmnrnrcqqcrfkkclsvgmsrdavrfg 179
                  c +cg+ a g+hy + +c+gck ffrr++    q   c k   c    + +nr  c  crf kc+ vgm   a+r  
   R07B7.15  41 SKCEICGNPAIGYHYDIASCNGCKAFFRRTVITGRQV-ACKKWGTCleEEIPINRRICPGCRFSKCVKVGMNPRAIRAE 118
                57****************************9887775.5777777733346789******************9999965 PP

>> R11E3.5a  CE31719	WBGene00003694	locus:nhr-104	nuclear hormone receptor	status:Confirmed	UniProt:Q8MXE6	protein_id:CC
   #    score  bias  c-Evalue  i-Evalue hmmfrom  hmm to    alifrom  ali to    envfrom  env to     acc
 ---   ------ ----- --------- --------- ------- -------    ------- -------    ------- -------    ----
   1 !   54.6   1.8   1.2e-16     8e-15     105     180 ..       6      80 ..       3     111 .. 0.88

  Alignments for each domain:
  == domain 1    score: 54.6 bits;  conditional E-value: 1.2e-16
  Nr1d2-aln 105 ckvcgdvasgfhygvhacegckgffrrsiqqniqykkclknencsimrmnrnrcqqcrfkkclsvgmsrdavrfgr 180
                c vc     g h+gv ac gc  ffrr+i ++ +y  c  ++ c i + +   c++crf kcl vgm +++++  r
   R11E3.5a   6 CDVCLSPGNGKHFGVDACRGCTAFFRRTIVNKRNY-SCSEDDTCEIEKSEGLLCKKCRFEKCLKVGMKKESIQKHR 80 
                99***************************988888.6********************************9987655 PP

>> T09A12.4b  CE31062	WBGene00003656	locus:nhr-66	status:Confirmed	UniProt:Q8MXH0	protein_id:CCD63563.1
   #    score  bias  c-Evalue  i-Evalue hmmfrom  hmm to    alifrom  ali to    envfrom  env to     acc
 ---   ------ ----- --------- --------- ------- -------    ------- -------    ------- -------    ----
   1 !   54.6   3.0   1.2e-16   8.5e-15     102     180 ..      59     138 ..      15     145 .. 0.85

  Alignments for each domain:
  == domain 1    score: 54.6 bits;  conditional E-value: 1.2e-16
  Nr1d2-aln 102 vllckvcgdvasgfhygvhacegckgffrrsiqqniqykkclknencsimrm..nrnrcqqcrfkkclsvgmsrdavrfgr 180
                v  c +cg  ++g+h+gv ac  c  ffrr++  n +y  c k  +c++++     ++c+ crf+kc+s gm +++v+  r
  T09A12.4b  59 VPACAICGTDSTGIHFGVDACAACSAFFRRTVVLNKDY-SCNKGGKCTVVKDgsAGQKCRACRFRKCISSGMDKNSVQHRR 138
                668**********************************9.5**********96225689******************98765 PP

>> Y41D4B.9  CE26096	WBGene00003712	locus:nhr-122	status:Confirmed	UniProt:Q95Y09	protein_id:CCD66709.1
   #    score  bias  c-Evalue  i-Evalue hmmfrom  hmm to    alifrom  ali to    envfrom  env to     acc
 ---   ------ ----- --------- --------- ------- -------    ------- -------    ------- -------    ----
   1 !   54.2   3.6   1.6e-16   1.1e-14     105     181 ..       8      86 ..       5     100 .. 0.88

  Alignments for each domain:
  == domain 1    score: 54.2 bits;  conditional E-value: 1.6e-16
  Nr1d2-aln 105 ckvcgdvasgfhygvhacegckgffrrsiqqniqykkclknencsimrmn...rnrcqqcrfkkclsvgmsrdavrfgri 181
                ck+c     g+h+g+ ac gc  ffrr+i q+ +y  c  ++ c i + +   +  c++crf kcl vgm  +av+  r 
   Y41D4B.9   8 CKICNSPGNGLHFGIDACRGCTSFFRRTIVQEKEY-YCNSDDSCEIGKSEaalKSPCRKCRFAKCLEVGMKSEAVQKNRD 86 
                ********************************999.59********9876333678*******************98774 PP

>> ZK662.3a  CE18456	WBGene00003638	locus:nhr-48	Zinc finger, C4 type (two domains)	status:Partially_confirmed	UniProt:Q
   #    score  bias  c-Evalue  i-Evalue hmmfrom  hmm to    alifrom  ali to    envfrom  env to     acc
 ---   ------ ----- --------- --------- ------- -------    ------- -------    ------- -------    ----
   1 !   54.2   6.1   1.6e-16   1.1e-14      12     181 ..       8     175 ..       3     252 .. 0.79
   2 ?    0.1   0.0       3.8   2.6e+02     414     452 ..     627     665 ..     620     672 .. 0.89

  Alignments for each domain:
  == domain 1    score: 54.2 bits;  conditional E-value: 1.6e-16
  Nr1d2-aln  12 ayisssssass..paschsegsensfqs.ssssvpsspnssnsdangnpkngdlsniegilkndridcsvktskssapgltkshsgvtkfsgmvllckvc 108
                ay+ s s+a    p s h +  +  + + + ss   s  s   d + +p   d  +  g     +  +  +++ +s++g    +s  t       +c+vc
   ZK662.3a   8 AYMNSCSTAMElpPQSLHQNWQDTEYVNtTCSSDMNSDMSMYNDDKDDPFYEDEGSGGGTSGGGKKSSRKRANTTSSSGGNEKESKRTA----NKVCRVC 103
                89999888864448999999888877641445555666666777777777777777777777666666666666666665555555443....468**** PP

  Nr1d2-aln 109 gdvasgfhygvhacegckgffrrsiqqniqykkclknencsimrmnrnrcqqcrfkkclsvgmsrdavrfgri 181
                gd a  + + v +ce ck ffrr  +++ +  +c  ne+c i  + r  cq+cr+ kc++v ++  + r+  +
   ZK662.3a 104 GDKAFSYNFNVITCESCKAFFRRNANKEKE-IRCPFNEQCEINMVSRRFCQRCRLTKCFAVSLAEKSHRLEEL 175
                ************************988765.57*****************************99998887665 PP

  == domain 2    score: 0.1 bits;  conditional E-value: 3.8
  Nr1d2-aln 414 avkevvefakripgfrdlsqhdqvnllkagtfevlmvrf 452
                 v ++v+  k +  fr l q d+  ++k g f+  +v++
   ZK662.3a 627 NVEKIVNGLKLLSSFRFLPQVDKRSVVKRGLFNYCVVKW 665
                578899999************************999986 PP

>> T12C9.6  CE28079	WBGene00003615	locus:nhr-16	status:Confirmed	UniProt:Q27521	protein_id:CCD73612.1
   #    score  bias  c-Evalue  i-Evalue hmmfrom  hmm to    alifrom  ali to    envfrom  env to     acc
 ---   ------ ----- --------- --------- ------- -------    ------- -------    ------- -------    ----
   1 !   53.5   2.8   2.6e-16   1.8e-14     101     177 ..      10      85 ..       2     108 .. 0.86

  Alignments for each domain:
  == domain 1    score: 53.5 bits;  conditional E-value: 2.6e-16
  Nr1d2-aln 101 mvllckvcgdvasgfhygvhacegckgffrrsiqqniqykkclknencsimrmnrnrcqqcrfkkclsvgmsrdavr 177
                + l c +c + a gfh+g  ac  c  ffrr++ +   y  c  n++c +    r  c+ cr+ kc+ vgm    v+
    T12C9.6  10 VFLKCAICQESAEGFHFGAEACRACAAFFRRTVSNRKTY-SCQGNNDCDVTINIRCMCRACRYIKCIEVGMNPAGVQ 85 
                3467*****************************877777.6**********999*****************987775 PP

>> C03G6.8  CE45420	WBGene00015395	locus:nhr-147	status:Partially_confirmed	UniProt:O01448	protein_id:CCD62705.1
   #    score  bias  c-Evalue  i-Evalue hmmfrom  hmm to    alifrom  ali to    envfrom  env to     acc
 ---   ------ ----- --------- --------- ------- -------    ------- -------    ------- -------    ----
   1 !   53.2   4.4   3.2e-16   2.2e-14     104     203 ..      13     116 ..       7     137 .. 0.75

  Alignments for each domain:
  == domain 1    score: 53.2 bits;  conditional E-value: 3.2e-16
  Nr1d2-aln 104 lckvcgdvasgfhygvhacegckgffrrsiqqniqykkclknencsimr.mnrn..rcqqcrfkkclsvgmsrdavrfgripkr..ekqrmliemqsamk 198
                 c vcg  a g+hy v +c+gck ffrr    + +   c  n+ c  ++  n    rc+ cr+kkc+ vgm r+ ++     k   + q++  ++  +  
    C03G6.8  13 TCSVCGRSAKGYHYDVISCKGCKTFFRRMYLLKSKII-CGLNNSCFDLKnKNEPylRCRACRYKKCIDVGMNRNGIQSSESKKEfnKTQKLNFQVMESAD 111
                7***************************987766655.5555556544404432569*******************988776642134555555444445 PP

  Nr1d2-aln 199 tmmns 203
                 +mns
    C03G6.8 112 DVMNS 116
                56666 PP

>> C54E10.5  CE36429	WBGene00008309	locus:nhr-170	Zinc finger, C4 type (two domains)	status:Confirmed	UniProt:O45315	pro
   #    score  bias  c-Evalue  i-Evalue hmmfrom  hmm to    alifrom  ali to    envfrom  env to     acc
 ---   ------ ----- --------- --------- ------- -------    ------- -------    ------- -------    ----
   1 !   53.0   1.9   3.6e-16   2.5e-14     101     179 ..      13      92 ..       3     139 .. 0.83

  Alignments for each domain:
  == domain 1    score: 53.0 bits;  conditional E-value: 3.6e-16
  Nr1d2-aln 101 mvllckvcgdvasgfhygvhacegckgffrrsiqqniqykkclknencsimrm.nrnrcqqcrfkkclsvgmsrdavrfg 179
                + + c +c   + g+h+g+ +c  c  ffrr++  n +yk   k  +c i    + + c+ crfkkc+ +gm+ + vr  
   C54E10.5  13 FTVNCEICQKTSHGLHFGLETCRACAAFFRRTVVLNRKYKCIQKTGKCEIGAGgEEKLCKFCRFKKCIDLGMTTENVRTD 92 
                3578************************************999*******87615567*******************975 PP

>> T12C9.5c  CE29473	WBGene00003699	locus:nhr-109	status:Confirmed	UniProt:B3GWA3	protein_id:CCD73617.1
   #    score  bias  c-Evalue  i-Evalue hmmfrom  hmm to    alifrom  ali to    envfrom  env to     acc
 ---   ------ ----- --------- --------- ------- -------    ------- -------    ------- -------    ----
   1 !   53.0   3.3   3.6e-16   2.5e-14     105     178 ..      13      85 ..       9     153 .. 0.93

  Alignments for each domain:
  == domain 1    score: 53.0 bits;  conditional E-value: 3.6e-16
  Nr1d2-aln 105 ckvcgdvasgfhygvhacegckgffrrsiqqniqykkclknencsimrmnrnrcqqcrfkkclsvgmsrdavrf 178
                c +c +   gfh+g  ac  c  ffrrsi +n  y  c  n++c +    r  c+ cr+ kc+ vgm    vr 
   T12C9.5c  13 CSICQESGDGFHFGAEACRACAAFFRRSISENKLY-TCSGNNDCDVTVNIRCMCRACRLTKCIEVGMNPVGVRQ 85 
                99******************************998.69*****************************9888885 PP

>> ZK1037.5  CE16757	WBGene00014193	locus:nhr-247	Ligand-binding domain of nuclear hormone receptors, Zinc finger, C4 ty
   #    score  bias  c-Evalue  i-Evalue hmmfrom  hmm to    alifrom  ali to    envfrom  env to     acc
 ---   ------ ----- --------- --------- ------- -------    ------- -------    ------- -------    ----
   1 !   53.3   4.5   2.9e-16     2e-14     105     178 ..      14      86 ..      11     131 .. 0.90

  Alignments for each domain:
  == domain 1    score: 53.3 bits;  conditional E-value: 2.9e-16
  Nr1d2-aln 105 ckvcgdvasgfhygvhacegckgffrrsiqqniqykkclknencsimrmnrnrcqqcrfkkclsvgmsrdavrf 178
                c vcg    g  yg  ac gc  ffrr+i  n + k+c +n nc i    +n c+ cr++kcl vgm   a++ 
   ZK1037.5  14 CLVCGGTPNGSRYGALACLGCIVFFRRAIS-NANVKNCDNNSNCKIGFETKNCCRSCRLQKCLQVGMNPKAIQH 86 
                99**************************96.8899*********************************999876 PP

>> T12C9.1  CE26822	WBGene00020460	locus:nhr-273	zinc finger DNA-binding protein	status:Confirmed	UniProt:Q95QB3	protein
   #    score  bias  c-Evalue  i-Evalue hmmfrom  hmm to    alifrom  ali to    envfrom  env to     acc
 ---   ------ ----- --------- --------- ------- -------    ------- -------    ------- -------    ----
   1 !   52.5   4.5   5.3e-16   3.6e-14     105     199 ..      13     106 ..      10     167 .. 0.85

  Alignments for each domain:
  == domain 1    score: 52.5 bits;  conditional E-value: 5.3e-16
  Nr1d2-aln 105 ckvcgdvasgfhygvhacegckgffrrsiqqniqykkclknencsimrmnrnrcqqcrfkkclsvgmsrdavrf.gripkrekqrmliemqsamkt 199
                c +c +   gfh+g  ac  c  ffrrs+ q   y  c  n++c +    r  c+ cr+ kc+ vgm    v+   r+pk  k+ + i++ s+ +t
    T12C9.1  13 CSICREPGDGFHFGAEACRACAAFFRRSVSQSKTY-LCQGNNDCDVTVNIRCMCRACRYVKCIEVGMNPVGVQQkPRLPKNRKE-VSIDLLSSPRT 106
                99******************************999.5*******************************9998752699998775.45666555554 PP

>> C03G6.12  CE07886	WBGene00015397	locus:nhr-149	C4-type zinc finger protein	status:Partially_confirmed	UniProt:O01449	
   #    score  bias  c-Evalue  i-Evalue hmmfrom  hmm to    alifrom  ali to    envfrom  env to     acc
 ---   ------ ----- --------- --------- ------- -------    ------- -------    ------- -------    ----
   1 !   52.7   3.7   4.5e-16   3.1e-14     101     186 ..      58     146 ..      28     174 .. 0.83

  Alignments for each domain:
  == domain 1    score: 52.7 bits;  conditional E-value: 4.5e-16
  Nr1d2-aln 101 mvllckvcgdvasgfhygvhacegckgffrrsiqqniqykkclknencsi...mrmnrnrcqqcrfkkclsvgmsrdavrfgripkrek 186
                +  lc +c   a g+hy v +c+gck ffrr    +i+    l+n+       + m   +c+ crf++cl vgm   a++    pk++ 
   C03G6.12  58 FSHLCSICSRPAQGYHYDVISCKGCKTFFRRMWLSKIKEMCPLNNKCFDFnrrINMSLSKCRACRFQRCLNVGMNPAAIQCDGNPKKDS 146
                5679*********************************9765555554444211457789*********************999999875 PP

>> M02H5.3  CE25952	WBGene00019741	locus:nhr-201	status:Partially_confirmed	UniProt:Q966H7	protein_id:CCD62236.1
   #    score  bias  c-Evalue  i-Evalue hmmfrom  hmm to    alifrom  ali to    envfrom  env to     acc
 ---   ------ ----- --------- --------- ------- -------    ------- -------    ------- -------    ----
   1 !   52.6   2.0   4.8e-16   3.3e-14     104     202 ..      34     127 ..      16     142 .. 0.91

  Alignments for each domain:
  == domain 1    score: 52.6 bits;  conditional E-value: 4.8e-16
  Nr1d2-aln 104 lckvcgdvasgfhygvhacegckgffrrsiqqniqykkclknencsimrmnrnrcqqcrfkkclsvgmsrdavrfgripkrekqrmliemqsamktmmn 202
                 c vc   a g+h+g  +c  c  ffrr    n + k c kn+ c   +     c++cr+++c+ +gm  d  +f r p ++k    +emq+a+k + n
    M02H5.3  34 KCPVCWKPAHGMHFGAFTCRACAVFFRRFGASN-NLKPCKKNNVCNFDKNGYVSCKKCRLQRCFDIGMKIDNFQFERDPYKQK----LEMQAALKVIRN 127
                699*************************87776.689******************************************8776....799999998876 PP

>> F16B4.9  CE17680	WBGene00017510	locus:nhr-178	nuclear hormone receptor	status:Confirmed	UniProt:O44635	protein_id:CCD
   #    score  bias  c-Evalue  i-Evalue hmmfrom  hmm to    alifrom  ali to    envfrom  env to     acc
 ---   ------ ----- --------- --------- ------- -------    ------- -------    ------- -------    ----
   1 !   52.3   3.0     6e-16   4.1e-14     104     185 ..      23     106 ..       2     114 .. 0.82

  Alignments for each domain:
  == domain 1    score: 52.3 bits;  conditional E-value: 6e-16
  Nr1d2-aln 104 lckvcgdvasgfhygvhacegckgffrrsiqqniqyk.kclknen.csimrmnrnrcqqcrfkkclsvgmsrdavrfgripkre 185
                 ckvc   a g h+gv +c  c  ffrr+i      k +c    n c +   +r +c+ crf+kc+++gm+ + v++ r p  e
    F16B4.9  23 TCKVCELSAHGVHFGVTSCRACAAFFRRTIVMSRTKKyRCRGGMNkCIVNTNDRYQCRLCRFNKCVTLGMTSENVQWNRDPFPE 106
                6****************************97654433267776661656666799**********************9987544 PP

>> R13D11.8  CE39955	WBGene00020062	locus:nhr-270	status:Partially_confirmed	UniProt:O17013	protein_id:CCD71087.1
   #    score  bias  c-Evalue  i-Evalue hmmfrom  hmm to    alifrom  ali to    envfrom  env to     acc
 ---   ------ ----- --------- --------- ------- -------    ------- -------    ------- -------    ----
   1 !   51.4   4.4   1.1e-15   7.9e-14     102     177 ..      67     141 ..      28     145 .. 0.85

  Alignments for each domain:
  == domain 1    score: 51.4 bits;  conditional E-value: 1.1e-15
  Nr1d2-aln 102 vllckvcgdvasgfhygvhacegckgffrrsiqqniqykkclknencsimrmnrnrcqqcrfkkclsvgmsrdavr 177
                   c vcgd       g  ac gc  ffrrs+ +n  yk c ++  c ++   r  c+ crfkkc+ vgm   av 
   R13D11.8  67 TERCAVCGDQVKSDRLGCPACLGCILFFRRSVLKNASYK-CGRKGACPVVSEFRSTCRHCRFKKCFDVGMKASAVN 141
                346***********************************5.99999**************************99985 PP

>> Y41D4B.27  CE40724	WBGene00045255	locus:nhr-146	status:Confirmed	UniProt:A2V8C5	protein_id:CCD66723.1
   #    score  bias  c-Evalue  i-Evalue hmmfrom  hmm to    alifrom  ali to    envfrom  env to     acc
 ---   ------ ----- --------- --------- ------- -------    ------- -------    ------- -------    ----
   1 !   51.9   4.7   8.1e-16   5.5e-14     105     193 ..       5      94 ..       1     104 [. 0.84

  Alignments for each domain:
  == domain 1    score: 51.9 bits;  conditional E-value: 8.1e-16
  Nr1d2-aln 105 ckvcgdvasgfhygvhacegckgffrrsiqqniqykkclknen.csimrmnrnrcqqcrfkkclsvgmsrdavrfgripkrekqrmliem 193
                c vc  ++ gfh+gv  c  c  ffrr++ ++ +++      n c i+      c+ crf kcl+vgm +++v+ gr    +++  l+ +
  Y41D4B.27   5 CPVCQALSNGFHFGVEVCSACSAFFRRTVFKKRNFRCWGEPVNcCEIVSTGSAFCKSCRFAKCLAVGMKKETVQQGREGYGKREMALVPV 94 
                99*****************************9999866666662679999***************************7655555555555 PP

>> F44C8.5a  CE34309	WBGene00003718	locus:nhr-128	zinc finger protein	status:Confirmed	UniProt:O16358	protein_id:CCD7100
   #    score  bias  c-Evalue  i-Evalue hmmfrom  hmm to    alifrom  ali to    envfrom  env to     acc
 ---   ------ ----- --------- --------- ------- -------    ------- -------    ------- -------    ----
   1 !   51.3   4.5   1.2e-15   8.1e-14     105     173 ..      11      78 ..       6      88 .. 0.93

  Alignments for each domain:
  == domain 1    score: 51.3 bits;  conditional E-value: 1.2e-15
  Nr1d2-aln 105 ckvcgdvasgfhygvhacegckgffrrsiqqniqykkclknencsimrmnrnrcqqcrfkkclsvgmsr 173
                c +cg+ +sg h+gv +c  c  ffrr+   + +   c k+enc i+   +  c+ cr+k+cl vgm  
   F44C8.5a  11 CEICGQKTSGRHFGVMSCRSCAAFFRRAATWKTERADC-KKENCQIFERGKFSCKVCRLKRCLEVGMDA 78 
                9********************************99999.679*************************64 PP

>> C49F5.4  CE08855	WBGene00008208	locus:nhr-167	Ligand-binding domain of nuclear hormone receptors, Zinc finger, C4 typ
   #    score  bias  c-Evalue  i-Evalue hmmfrom  hmm to    alifrom  ali to    envfrom  env to     acc
 ---   ------ ----- --------- --------- ------- -------    ------- -------    ------- -------    ----
   1 !   51.2   4.7   1.3e-15   9.1e-14     104     199 ..       7     101 ..       2     145 .. 0.82

  Alignments for each domain:
  == domain 1    score: 51.2 bits;  conditional E-value: 1.3e-15
  Nr1d2-aln 104 lckvcgdvasgfhygvhacegckgffrrsiqqniqykkclknencsimrmnrnrcqqcrfkkclsvgmsrdavrfgripkrekqrmliemqsamkt 199
                 c vcg  ++ f y v +c+ ck ffrr i + +  kkc++ e c        +c  crf+kcl vgm+  +  +  + + + qr+ i ++   +t
    C49F5.4   7 KCAVCGRFTTEFNYSVLSCNSCKIFFRRLIVRTVPIKKCFRGERCFEKTPYIFKCTSCRFQKCLYVGMTLPSYLL-VLEQNKEQRLAITIDCVRNT 101
                59******************************************************************9877554.45666667887777655444 PP

>> ZK6.2  CE18439	WBGene00022637	locus:nhr-252	zinc finger protein	status:Predicted	UniProt:O61872	protein_id:CCD74349.1
   #    score  bias  c-Evalue  i-Evalue hmmfrom  hmm to    alifrom  ali to    envfrom  env to     acc
 ---   ------ ----- --------- --------- ------- -------    ------- -------    ------- -------    ----
   1 !   50.6   3.6   1.9e-15   1.3e-13     105     174 ..       8      77 ..       2     101 .. 0.91

  Alignments for each domain:
  == domain 1    score: 50.6 bits;  conditional E-value: 1.9e-15
  Nr1d2-aln 105 ckvcgdvasgfhygvhacegckgffrrsiqqniqykkclknencsimrmnrnrcqqcrfkkclsvgmsrd 174
                c vc   ++ f y v +c+ ck ffrr i + +  kkc+  enc        +c  crf+kcl vgms  
      ZK6.2   8 CSVCDRFTTEFNYSVPSCNACKIFFRRLITRTMPIKKCFLGENCFERPPFTRKCAACRFQKCLHVGMSLP 77 
                9*******************************************999999999**************964 PP

>> F43C1.4  CE28025	WBGene00003619	locus:nhr-20	Zinc finger, C4 type (two domains)	status:Confirmed	UniProt:Q09565	prote
   #    score  bias  c-Evalue  i-Evalue hmmfrom  hmm to    alifrom  ali to    envfrom  env to     acc
 ---   ------ ----- --------- --------- ------- -------    ------- -------    ------- -------    ----
   1 !   50.5   5.7   2.1e-15   1.4e-13     105     197 ..      19     114 ..       4     133 .. 0.82

  Alignments for each domain:
  == domain 1    score: 50.5 bits;  conditional E-value: 2.1e-15
  Nr1d2-aln 105 ckvcgdvasg.fhygvhacegckgffrrsiqqniqykkclknencsimrmnrnrcqqcrfkkclsvgmsrdavrfgripkr...ekqrmliemqsam 197
                c vc     g  h+g  +c  c  ffrr++  niq+ +c k++nc i+   r  c+ crf kc+  gm r++v+  r  k+   ++  ml e q  m
    F43C1.4  19 CLVCEHPDGGsAHFGSTSCLACAAFFRRTVSLNIQF-QCKKDKNCVIFHELRMICRACRFDKCVKAGMRRECVQKRRSNKKipkKHMNMLREDQIKM 114
                888887766536***********************9.5***********************************987765542112345666766655 PP

>> ZK6.4  CE19643	WBGene00022639	locus:nhr-253	zinc finger protein	status:Partially_confirmed	UniProt:O61869	protein_id:
   #    score  bias  c-Evalue  i-Evalue hmmfrom  hmm to    alifrom  ali to    envfrom  env to     acc
 ---   ------ ----- --------- --------- ------- -------    ------- -------    ------- -------    ----
   1 !   51.0   3.5   1.5e-15     1e-13     105     180 ..       8      84 ..       2      99 .. 0.90

  Alignments for each domain:
  == domain 1    score: 51.0 bits;  conditional E-value: 1.5e-15
  Nr1d2-aln 105 ckvcgdvasgfhygvhacegckgffrrsiqqniqykkclknencsimrmnrnrcqqcrfkkclsvgmsrda.vrfgr 180
                c vc   ++ f ygv +c+ ck ffrr i +    kkc   enc       ++c  crf+kc+ vgm+  + + fg 
      ZK6.4   8 CAVCERFTTEFNYGVPSCNACKIFFRRLITRTTPVKKCYLGENCFTKTPITQKCVFCRFQKCIQVGMTLPSyLHFGE 84 
                9******************************************************************8644256665 PP

>> F44C8.3  CE30796	WBGene00003617	locus:nhr-18	nuclear hormone receptor	status:Partially_confirmed	UniProt:O16360	prote
   #    score  bias  c-Evalue  i-Evalue hmmfrom  hmm to    alifrom  ali to    envfrom  env to     acc
 ---   ------ ----- --------- --------- ------- -------    ------- -------    ------- -------    ----
   1 !   50.0   5.4     3e-15   2.1e-13     105     173 ..      11      78 ..       6      86 .. 0.91

  Alignments for each domain:
  == domain 1    score: 50.0 bits;  conditional E-value: 3e-15
  Nr1d2-aln 105 ckvcgdvasgfhygvhacegckgffrrsiqqniqykkclknencsimrmnrnrcqqcrfkkclsvgmsr 173
                c vcgd +sg h+gv +c  c  ffrr+   n++ + c  n  c      +  c+qcr+kkcl vgm  
    F44C8.3  11 CEVCGDKTSGRHFGVMSCRACAAFFRRAATWNLEKRIC-PNGTCHTSVNGKFNCKQCRLKKCLDVGMDT 78 
                9********************************97776.7999*9999999****************54 PP

>> C01H6.5e  CE39085	WBGene00003622	locus:nhr-23	status:Confirmed	UniProt:P41828	protein_id:CAJ30219.1
   #    score  bias  c-Evalue  i-Evalue hmmfrom  hmm to    alifrom  ali to    envfrom  env to     acc
 ---   ------ ----- --------- --------- ------- -------    ------- -------    ------- -------    ----
   1 ?    7.6   0.1     0.021       1.5     171     189 ..       1      19 [.       1      33 [. 0.74
   2 !   41.4   0.0   1.2e-12   8.1e-11     383     578 ..     141     338 ..     129     341 .. 0.73

  Alignments for each domain:
  == domain 1    score: 7.6 bits;  conditional E-value: 0.021
  Nr1d2-aln 171 msrdavrfgripkrekqrm 189
                msrdav+fgr+ k++++++
   C01H6.5e   1 MSRDAVKFGRMSKKQREKV 19 
                9**********99765554 PP

  == domain 2    score: 41.4 bits;  conditional E-value: 1.2e-12
  Nr1d2-aln 383 hlvcpmskspyvdphksgheiweefsmsftpavkevvefakripgfrdlsqhdqvnllkagtfevlmvrfaslfdakertvtflsgkkysvddlhsmgag 482
                h vc +   p   ph s    we f+  + p ++ ++efak i gf +l q  q++llk   fe+ +v  a  ++   ++v    g +ysv     +   
   C01H6.5e 141 HGVCNV--DPDCIPHLSRAGGWELFARELNPLIQAIIEFAKSIDGFMNLPQETQIQLLKGSVFELSLVFAAMYYNVDAQAV---CGERYSVPFACLIAED 235
                666655..57788999999*********************************************99997777777776665...7******866555555 PP

  Nr1d2-aln 483 dl.lnsmfefsekln...alqlsdeemslftavvlvs..adrsgienvns.vealqetliralrtlimknhpneasiftklllklpdlrslnnmhseell 575
                d  ++ + e  + l+    lq  + e++l++a +++   +   gi  +++   a  etl  al   +m         + ++      +r    +h e l 
   C01H6.5e 236 DAeMQLIVEVNNTLQeivHLQPHQSELALLAAGLILEqvSSSHGIGILDTaTIATAETLKNALYQSVMPRIGCMEDTIHRIQDVETRIRQTARLHQEALQ 335
                4324455666665542216899999****99976543112334666665414588999999999999976655444445555555667777777777777 PP

  Nr1d2-aln 576 afk 578
                 f+
   C01H6.5e 336 NFR 338
                776 PP

>> ZK697.2  CE15397	WBGene00022805	locus:nhr-256	zinc finger protein	status:Partially_confirmed	UniProt:O44577	protein_i
   #    score  bias  c-Evalue  i-Evalue hmmfrom  hmm to    alifrom  ali to    envfrom  env to     acc
 ---   ------ ----- --------- --------- ------- -------    ------- -------    ------- -------    ----
   1 !   48.8   4.5   6.8e-15   4.7e-13     105     183 ..       6      84 ..       4     100 .. 0.87

  Alignments for each domain:
  == domain 1    score: 48.8 bits;  conditional E-value: 6.8e-15
  Nr1d2-aln 105 ckvcgd.vasgfhygvhacegckgffrrsiqqniqykkclknencsimrmnrnrcqqcrfkkclsvgmsrdavrfgripk 183
                ckvc    a+ fh+g h+c+ c  ffrr+++   q   c  ++ c i  + r+ c+qcr+ kcl  gm  + v+  ++  
    ZK697.2   6 CKVCDSpNATNFHFGAHSCKACAAFFRRTVKTG-QIYSCPGEKTCEINHVFRQNCRQCRLAKCLKAGMQEELVQGHKMNG 84 
                ****763799********************987.5568*******************************99998666654 PP

>> F36D3.2  CE15966	WBGene00003644	locus:nhr-54	Zinc finger, C4 type (two domains)	status:Partially_confirmed	UniProt:O4
   #    score  bias  c-Evalue  i-Evalue hmmfrom  hmm to    alifrom  ali to    envfrom  env to     acc
 ---   ------ ----- --------- --------- ------- -------    ------- -------    ------- -------    ----
   1 !   49.3   3.7   4.9e-15   3.4e-13      94     181 ..       9      95 ..       3     116 .. 0.86

  Alignments for each domain:
  == domain 1    score: 49.3 bits;  conditional E-value: 4.9e-15
  Nr1d2-aln  94 gvtkfsgmvllckvcgdvasgfhygvhacegckgffrrsiqqniqykkclknencsimrmn..rnrcqqcrfkkclsvgmsrdavrfgri 181
                 +t fs   + c +c     g h+gv +c  c  ffrr++  n +yk   k  +c i   +     c+ crfkkc+ +gm+ + vr  ++
    F36D3.2   9 EMTYFS---VKCAICYKAGHGQHFGVETCRACAAFFRRTVVLNRKYKCTRKSGKCKIGSDEtkDVMCKFCRFKKCIDLGMTTENVRTDQV 95 
                455555...67999999****************************************865411568*******************98765 PP

>> Y40B10A.8  CE31110	WBGene00003676	locus:nhr-86	status:Confirmed	UniProt:Q965W2	protein_id:CCD70636.1
   #    score  bias  c-Evalue  i-Evalue hmmfrom  hmm to    alifrom  ali to    envfrom  env to     acc
 ---   ------ ----- --------- --------- ------- -------    ------- -------    ------- -------    ----
   1 !   49.2   4.8   5.1e-15   3.5e-13     105     185 ..      24     105 ..      21     116 .. 0.90

  Alignments for each domain:
  == domain 1    score: 49.2 bits;  conditional E-value: 5.1e-15
  Nr1d2-aln 105 ckvcgdvasgfhygvhacegckgffrrsiqqniqykkclknencsimrmnrnrcqqcrfkkclsvgmsrdavrfgr..ipkre 185
                c +c +   g+h+g  ac  c  ffrrs+  +  y  c  n++c i    r  c+ crf kcl vgm    v+  r  i kre
  Y40B10A.8  24 CSICREDGDGYHFGAEACRACAAFFRRSVSLDKTY-LCRGNNDCEITANIRCMCRSCRFAKCLEVGMNPAGVQQRRdtIGKRE 105
                99*****************************9999.5******************************9998865543388887 PP

>> R10D12.2  CE42540	WBGene00001062	locus:dpr-1	Zinc finger, C4 type (two domains)	status:Partially_confirmed	UniProt:Q9
   #    score  bias  c-Evalue  i-Evalue hmmfrom  hmm to    alifrom  ali to    envfrom  env to     acc
 ---   ------ ----- --------- --------- ------- -------    ------- -------    ------- -------    ----
   1 !   49.3   2.7   4.8e-15   3.3e-13     101     183 ..      15      94 ..       1     142 [. 0.79

  Alignments for each domain:
  == domain 1    score: 49.3 bits;  conditional E-value: 4.8e-15
  Nr1d2-aln 101 mvllckvcgdvasgfhygvhacegckgffrrsiqqniqykkclknencsimrmnrnrcqqcrfkkclsvgmsrdavrfgripk 183
                  l+c +  +v   fh+g  +c  c  ffrr++  +iqy  c + +nc +    r  c+ crf++cl  gm  + vr  r  +
   R10D12.2  15 TCLVCTITENV--RFHFGSTTCLACASFFRRTVSLKIQYV-CKQSNNCIVSHAVRSGCRSCRFQNCLKSGMKTNMVRGKRDIN 94 
                44556655555..6*************************5.99*********************************9766322 PP

>> F16B12.8  CE35489	WBGene00008884	locus:nhr-281	Ligand-binding domain of nuclear hormone receptors	status:Partially_co
   #    score  bias  c-Evalue  i-Evalue hmmfrom  hmm to    alifrom  ali to    envfrom  env to     acc
 ---   ------ ----- --------- --------- ------- -------    ------- -------    ------- -------    ----
   1 !   49.0   7.0   5.8e-15     4e-13     104     171 ..      22      93 ..       2      98 .. 0.82

  Alignments for each domain:
  == domain 1    score: 49.0 bits;  conditional E-value: 5.8e-15
  Nr1d2-aln 104 lckvcgdvasgfhygvhacegckgffrrsiqqniqykkclknencs...im..rmnrnrcqqcrfkkclsvgm 171
                 c +c   asg hygv +c  ck ffrr i +n+ y kc +n+ c    i+  r +  +cq crfkkc+ +gm
   F16B12.8  22 TCMICPKKASGRHYGVFSCCACKMFFRRVIVENLFY-KCKQNKTCYeneIItgRQKPPKCQACRFKKCVNLGM 93 
                699*******************************98.5888888852223323666779*************9 PP

>> C14C6.4  CE08159	WBGene00015758	locus:nhr-155	zinc finger protein	status:Partially_confirmed	UniProt:O44668	protein_i
   #    score  bias  c-Evalue  i-Evalue hmmfrom  hmm to    alifrom  ali to    envfrom  env to     acc
 ---   ------ ----- --------- --------- ------- -------    ------- -------    ------- -------    ----
   1 !   49.5   4.6   4.2e-15   2.9e-13      87     181 ..      41     136 ..      17     149 .. 0.83
   2 ?    1.2   0.2       1.8   1.3e+02      37      80 ..     171     214 ..     160     223 .. 0.81

  Alignments for each domain:
  == domain 1    score: 49.5 bits;  conditional E-value: 4.2e-15
  Nr1d2-aln  87 gltkshsgvtkfsg.mvllckvcgdv.asgfhygvhacegckgffrrsiqqniqykkclknencsimrmnrnrcqqcrfkkclsvgmsrdavrfgri 181
                   k  sg +k s  +   c+vc     + +h+g  +c  c  ffrr++   i++  c  n+ncsi    r  c+ crf kc+ vgm +  v+  r 
    C14C6.4  41 QNQKIISGYSKVSEsFSKPCQVCSTSeRTSYHFGTTTCMACASFFRRTVAFGIRF-LCKSNNNCSISPKARFFCRSCRFDKCVNVGMNKSQVQQKRD 136
                5567778889988614567****8762578************************9.5********************************99987764 PP

  == domain 2    score: 1.2 bits;  conditional E-value: 1.8
  Nr1d2-aln  37 sssssvpsspnssnsdangnpkngdlsniegilkndridcsvkt 80 
                +s+ssv s+p ss  d+  +p  +++s i     +d ++  vk 
    C14C6.4 171 NSTSSVESTPLSSPVDSTADPSPSEFSIILNTHPDDLLQYYVKQ 214
                47899******************999999887777777666665 PP

>> C49D10.6  CE08847	WBGene00003665	locus:nhr-75	zinc finger protein	status:Predicted	UniProt:O16604	protein_id:CCD64800
   #    score  bias  c-Evalue  i-Evalue hmmfrom  hmm to    alifrom  ali to    envfrom  env to     acc
 ---   ------ ----- --------- --------- ------- -------    ------- -------    ------- -------    ----
   1 !   48.9   1.0   6.6e-15   4.5e-13     103     185 ..      41     123 ..       2     143 .. 0.81

  Alignments for each domain:
  == domain 1    score: 48.9 bits;  conditional E-value: 6.6e-15
  Nr1d2-aln 103 llckvcgdva.sgfhygvhacegckgffrrsiqqniqykkclknencsimrmnrnrcqqcrfkkclsvgmsr..davrfgripkre 185
                + c vc dv  + +h+gv +c  c  ffrr+ ++  qy  c +n+nc+     +  c+ cr+ +cl  gmsr  +a r   ip   
   C49D10.6  41 VPCLVCNDVKnTSMHFGVNSCAACAAFFRRTTEN--QY-ACSRNNNCATSYERKILCRACRYTNCLEAGMSRgnEASRQRNIPSNS 123
                459******72579****************9764..77.6**********9999*****************955578888888765 PP

>> Y80D3A.4  CE36624	WBGene00013584	locus:nhr-243	status:Partially_confirmed	UniProt:Q9U1R0	protein_id:CAB60441.2
   #    score  bias  c-Evalue  i-Evalue hmmfrom  hmm to    alifrom  ali to    envfrom  env to     acc
 ---   ------ ----- --------- --------- ------- -------    ------- -------    ------- -------    ----
   1 !   48.5   2.6   8.2e-15   5.6e-13      83     221 ..       6     147 ..       1     159 [. 0.78

  Alignments for each domain:
  == domain 1    score: 48.5 bits;  conditional E-value: 8.2e-15
  Nr1d2-aln  83 ssapgltkshsgvtkfsgmvl.lckvcgdvasgfhygvhacegckgffrrsiqqniqykkclknencsimrmnr.nrcqqcrfkkclsvgmsrdavrfgr 180
                ss+p  + s s    ++ + +  c vcg  a g h+g  +c  c  ffrr+  q      c k   c ++  n   +c++cr+ +c  vgm+    +f r
   Y80D3A.4   6 SSSPSSSTSDSQTPEITAIGFkKCAVCGLDAKGKHFGAFSCRACAAFFRRASTQSASIGPCKKSRTCNLFNGNGwFQCKKCRLERCYKVGMTMKNFQFQR 105
                56666666666666666654326***********************************************9996369*********************** PP

  Nr1d2-aln 181 ipkrekqrmlie.mqsamktmmnsqfsghlqndtlvehheqt 221
                   r k  ++ + +  +++ ++   f     + tl+e h q 
   Y80D3A.4 106 DHIRSKIEIINNkLPESIEKLVGRPFFVVHCKPTLIEIHTQQ 147
                999999877654144555555555555444556677776665 PP

>> T07C5.5  CE06383	WBGene00011568	locus:nhr-26	Ligand-binding domain of nuclear hormone receptors, Zinc finger, C4 type
   #    score  bias  c-Evalue  i-Evalue hmmfrom  hmm to    alifrom  ali to    envfrom  env to     acc
 ---   ------ ----- --------- --------- ------- -------    ------- -------    ------- -------    ----
   1 !   48.2   4.5     1e-14   7.2e-13     104     172 ..       7      76 ..       2      90 .. 0.86

  Alignments for each domain:
  == domain 1    score: 48.2 bits;  conditional E-value: 1e-14
  Nr1d2-aln 104 lckvcgdvasgfhygvhacegckgffrrsiqqniqykkclknencsimrmn..rnrcqqcrfkkclsvgms 172
                 ckvc + ++gf ygv++c+ ck ffrr+++   +  kc ++ nc  + ++    +c+ crf+kc+ vgm 
    T07C5.5   7 SCKVCNEKTTGFNYGVQSCNACKMFFRRALDTP-KVLKCGRDGNCPTIVLDsgESQCRFCRFHKCIIVGMI 76 
                5****************************9875.6789*******87666522689*************95 PP

>> C49D10.2  CE08843	WBGene00016772	locus:nhr-166	zinc finger protein	status:Partially_confirmed	UniProt:O16609	protein_
   #    score  bias  c-Evalue  i-Evalue hmmfrom  hmm to    alifrom  ali to    envfrom  env to     acc
 ---   ------ ----- --------- --------- ------- -------    ------- -------    ------- -------    ----
   1 !   47.6   7.5   1.6e-14   1.1e-12     104     172 ..      10      77 ..       7      86 .. 0.93
   2 ?   -0.6   0.0       6.2   4.2e+02     419     524 ..     173     281 ..     153     324 .. 0.72

  Alignments for each domain:
  == domain 1    score: 47.6 bits;  conditional E-value: 1.6e-14
  Nr1d2-aln 104 lckvcgdvasgfhygvhacegckgffrrsiqqniqykkclknencsimrmnrnrcqqcrfkkclsvgms 172
                 c +c + +sg hygv +c+ ck ff+r+   + +y  c ++e c  m     +c+ crfkkcl vgm 
   C49D10.2  10 ACAICRNKSSGCHYGVLSCDACKMFFKRTYLME-KYYTCRRQESCYNMDGGNRKCKACRFKKCLEVGMN 77 
                59**************************98876.7889************999***************7 PP

  == domain 2    score: -0.6 bits;  conditional E-value: 6.2
  Nr1d2-aln 419 vefakripgfrdlsqhdqvnllkagtfev..lmvrfaslfdakertvtflsgkkysvddlhsmg.agdllnsmfefsek.lnalqlsdeemslftavvlv 514
                ve  k +  +  l   d++ ll + t++   l v f s+ + ke+ ++   g     d l+ m  + dl+  ++    k l a++l++ e  l+  +v+ 
   C49D10.2 173 VETIKSLDFYPKLLLSDRILLLETVTLKSfhLSVAFDSFSQKKEKILA-PDGSEMFPDSLNKMDfCKDLIMRLLTTPVKpLIAMKLTETEYLLLGIIVIC 271
                566666666777777888888888888753367888887777777655.578888889999997356888888777655499999999999999999998 PP

  Nr1d2-aln 515 sadrsgienv 524
                  +  g+   
   C49D10.2 272 NPEIDGLSPS 281
                8888777643 PP

>> ZK1037.13  CE42528	WBGene00045515	status:Partially_confirmed	UniProt:A7LPI6	protein_id:CAO82053.2
   #    score  bias  c-Evalue  i-Evalue hmmfrom  hmm to    alifrom  ali to    envfrom  env to     acc
 ---   ------ ----- --------- --------- ------- -------    ------- -------    ------- -------    ----
   1 !   48.6   2.3   7.9e-15   5.4e-13     104     179 ..      41     116 ..      32     195 .. 0.70

  Alignments for each domain:
  == domain 1    score: 48.6 bits;  conditional E-value: 7.9e-15
  Nr1d2-aln 104 lckvcgdvasgfh.ygvhacegckgffrrsiqqniqykkclknencsimrmnrnrcqqcrfkkclsvgmsrdavrfg 179
                 c vcg    g h yg  ac  c  ffrr+i    +   c k+  c i    +n c+ cr++kcl vgm   a++  
  ZK1037.13  41 CCSVCGGAPNGGHrYGPMACLSCITFFRRAISSG-NVGDCKKQSACEINHESKNSCRSCRLQKCLNVGMNPKAIQHR 116
                59***998765444*****************864.5679******************************99998753 PP

>> T05B4.2  CE13195	WBGene00003647	locus:nhr-57	zinc finger protein	status:Confirmed	UniProt:O16425	protein_id:CCD70827.
   #    score  bias  c-Evalue  i-Evalue hmmfrom  hmm to    alifrom  ali to    envfrom  env to     acc
 ---   ------ ----- --------- --------- ------- -------    ------- -------    ------- -------    ----
   1 !   48.9   6.4   6.2e-15   4.2e-13     104     177 ..       9      83 ..       6      99 .. 0.90

  Alignments for each domain:
  == domain 1    score: 48.9 bits;  conditional E-value: 6.2e-15
  Nr1d2-aln 104 lckvcgdvasgfhygvhacegckgffrrsiqqniqyk.kclknencsimrmnrnrcqqcrfkkclsvgmsrdavr 177
                 c vc ++  g+h+g  ac+ c  ffrr+   n+  k  c k+++c i    r+ c+ cr+ kcl vgm  + v+
    T05B4.2   9 YCSVCHQLGDGYHFGAIACKACAAFFRRTTSMNLAPKfVCRKKNECVIKMSSRDSCKSCRYAKCLHVGMNPEVVQ 83 
                59********************************999458888999999899*****************998886 PP

>> Y32B12B.6  CE19066	WBGene00006471	locus:nhr-233	nuclear hormone receptor	status:Partially_confirmed	UniProt:Q9XX32	pr
   #    score  bias  c-Evalue  i-Evalue hmmfrom  hmm to    alifrom  ali to    envfrom  env to     acc
 ---   ------ ----- --------- --------- ------- -------    ------- -------    ------- -------    ----
   1 !   48.2   3.1   1.1e-14   7.3e-13     104     172 ..      14      82 ..       8      91 .. 0.94

  Alignments for each domain:
  == domain 1    score: 48.2 bits;  conditional E-value: 1.1e-14
  Nr1d2-aln 104 lckvcgdvasgfhygvhacegckgffrrsiqqniqykkclknencsimrmnrnrcqqcrfkkclsvgms 172
                 c vc +++s f ygvh+c+ ck f+rr   ++  +k c+++e c         cq crf+k + vgm 
  Y32B12B.6  14 TCAVCHQLTSEFNYGVHSCNACKMFIRRQAVRKTPFKPCIQQESCYQAAPLNFGCQLCRFQKSIEVGMN 82 
                59*******************************************999888899**************7 PP

>> Y69H2.8  CE42556	WBGene00013483	locus:nhr-241	Zinc finger, C4 type (two domains)	status:Partially_confirmed	UniProt:Q
   #    score  bias  c-Evalue  i-Evalue hmmfrom  hmm to    alifrom  ali to    envfrom  env to     acc
 ---   ------ ----- --------- --------- ------- -------    ------- -------    ------- -------    ----
   1 !   47.9   3.2   1.3e-14   8.6e-13     102     177 ..      18      93 ..      12     103 .. 0.92

  Alignments for each domain:
  == domain 1    score: 47.9 bits;  conditional E-value: 1.3e-14
  Nr1d2-aln 102 vllckvcgdvasgfhygv.hacegckgffrrsiqqniqykkclknencsimrmnrnrcqqcrfkkclsvgmsrdavr 177
                 llc vcg  asg  yg   ac  c  ffrrs+ ++i y  c     c i    r  c+ cr++kcl+ gm   a++
    Y69H2.8  18 NLLCTVCGAPASGRRYGAaAACLACIVFFRRSVLRKIHYT-CQALGRCEITVASRCVCRYCRMQKCLAAGMDPRAIQ 93 
                59***************7257******************5.9999**************************988876 PP

>> T01G6.7  CE37786	WBGene00003645	locus:nhr-55	zinc finger protein	status:Confirmed	UniProt:O16962	protein_id:CCD73122.
   #    score  bias  c-Evalue  i-Evalue hmmfrom  hmm to    alifrom  ali to    envfrom  env to     acc
 ---   ------ ----- --------- --------- ------- -------    ------- -------    ------- -------    ----
   1 !   48.3   5.1     1e-14   6.9e-13     104     181 ..      27     103 ..       2     119 .. 0.83

  Alignments for each domain:
  == domain 1    score: 48.3 bits;  conditional E-value: 1e-14
  Nr1d2-aln 104 lckvcgdvasgfhygvhacegckgffrrsiqqniqykkclknencsimrmnrnrcqqcrfkkclsvgmsrdavrfgri 181
                 c+vcg+ + g h+g  +c  c  ffrr    n ++k c +n nc  ++     c+ cr+kkc  vgm+ +  +f r 
    T01G6.7  27 TCQVCGQKSHGKHFGAVTCRACAAFFRRCGSAN-NFKPCRRNMNCEFLKNGWFNCKPCRLKKCQDVGMTIENFQFDRD 103
                5***************************98887.79*************************************99984 PP

>> C50B6.14a  CE40923	WBGene00003719	locus:nhr-129	status:Confirmed	UniProt:A5JYV3	protein_id:CAN86585.1
   #    score  bias  c-Evalue  i-Evalue hmmfrom  hmm to    alifrom  ali to    envfrom  env to     acc
 ---   ------ ----- --------- --------- ------- -------    ------- -------    ------- -------    ----
   1 !   48.0   3.9   1.2e-14   8.1e-13     105     177 ..      30     103 ..      24     123 .. 0.86
   2 ?   -0.9   0.0       7.8   5.3e+02     418     456 ..     220     260 ..     215     269 .. 0.83

  Alignments for each domain:
  == domain 1    score: 48.0 bits;  conditional E-value: 1.2e-14
  Nr1d2-aln 105 ckvcgdvasgfhygvhacegckgffrrsiqqniqykkclknencsim..rmnrnrcqqcrfkkclsvgmsrdavr 177
                c vcg  asg+hy v ac+gck ffrr +  +  +  c  n++c  +  r    +c+ cr++kc++vgm   a+ 
  C50B6.14a  30 CFVCGGSASGYHYDVPACNGCKTFFRRYVISKRLF-TCKLNDDCFDLstRDVPVKCRACRINKCFAVGMNPHALE 103
                99*************************99877555.688899997552256678***************988876 PP

  == domain 2    score: -0.9 bits;  conditional E-value: 7.8
  Nr1d2-aln 418 vvefakripgfrdlsqhdqvnllkagtfev..lmvrfaslf 456
                 +e+ak    f +l   dq+ l++  t+    l+v f+s+ 
  C50B6.14a 220 TIEYAKTFMFFHELLPRDQLILIRYTTLACvnLLVSFSSVS 260
                589*********************99987534789998875 PP

>> Y17D7A.1  CE40242	WBGene00012446	locus:nhr-230	Zinc finger, C4 type (two domains)	status:Partially_confirmed	UniProt:
   #    score  bias  c-Evalue  i-Evalue hmmfrom  hmm to    alifrom  ali to    envfrom  env to     acc
 ---   ------ ----- --------- --------- ------- -------    ------- -------    ------- -------    ----
   1 !   47.7   1.8   1.4e-14   9.8e-13     101     185 ..      16     102 ..       3     112 .. 0.88

  Alignments for each domain:
  == domain 1    score: 47.7 bits;  conditional E-value: 1.4e-14
  Nr1d2-aln 101 mvllckvcgdvasgfhygvhacegckgffrrsiqqniqykkclknencsimrmnrn..rcqqcrfkkclsvgmsrdavrfgripkre 185
                  l+c vc + a g h+g  ac  c  ffrr+   +   k c k  nc  +  n     c+ cr++kc  +gm     +f r p   
   Y17D7A.1  16 SELICAVCSQPARGRHFGAVACRACAAFFRRADAAKTTVKPCKKGGNCQNLLNNNGwfDCKFCRLQKCYEIGMNSANFQFDRDPIST 102
                5699********************************************98766553337*********************9988655 PP

>> ZK455.6  CE43818	WBGene00013976	locus:nhr-33	Zinc finger, C4 type (two domains)	status:Confirmed	UniProt:Q19217	prote
   #    score  bias  c-Evalue  i-Evalue hmmfrom  hmm to    alifrom  ali to    envfrom  env to     acc
 ---   ------ ----- --------- --------- ------- -------    ------- -------    ------- -------    ----
   1 !   47.7   3.2   1.5e-14     1e-12     105     186 ..      14      95 ..      11     135 .. 0.85

  Alignments for each domain:
  == domain 1    score: 47.7 bits;  conditional E-value: 1.5e-14
  Nr1d2-aln 105 ckvcgdvasgfhygvhacegckgffrrsiqqniqykkclknencsimrmnrnrcqqcrfkkclsvgmsrdavrfgrip.krek 186
                ck+c + a g+h+ v +c  c  ffrr++  +++y  c  + nc++ +  rn c+ cr+ +c+  gm  + v++ r    r+k
    ZK455.6  14 CKICLQRADGIHFAVSSCRACAAFFRRTVILKLNYT-CKEKGNCTVEKSLRNLCRSCRYTRCINEGMKIELVQLQRDSiGRKK 95 
                ***********************************5.9999*****************************9999885413444 PP

>> C11G6.4a  CE27061	WBGene00003624	locus:nhr-28	nuclear hormone receptor, nhr-28	status:Confirmed	UniProt:Q17905	protei
   #    score  bias  c-Evalue  i-Evalue hmmfrom  hmm to    alifrom  ali to    envfrom  env to     acc
 ---   ------ ----- --------- --------- ------- -------    ------- -------    ------- -------    ----
   1 !   47.4   8.1   1.8e-14   1.2e-12     105     178 ..       8      80 ..       5      89 .. 0.95

  Alignments for each domain:
  == domain 1    score: 47.4 bits;  conditional E-value: 1.8e-14
  Nr1d2-aln 105 ckvcgdvasgfhygvhacegckgffrrsiqqniqykkclknencsimrmnrnrcqqcrfkkclsvgmsrdavrf 178
                c vcg+   g h+g  ac  c  ffrrs+  n  y  c     c i +  r  c+ crf kc++vgm + av+ 
   C11G6.4a   8 CSVCGEAGDGAHFGAEACRACAAFFRRSVALNKAY-VCRAMGTCVIQKNVRCMCRACRFTKCIAVGMRKSAVQR 80 
                9*******************************999.59999******************************975 PP

>> T09A12.4a  CE31061	WBGene00003656	locus:nhr-66	zinc finger protein	status:Confirmed	UniProt:Q8MXH1	protein_id:CCD6356
   #    score  bias  c-Evalue  i-Evalue hmmfrom  hmm to    alifrom  ali to    envfrom  env to     acc
 ---   ------ ----- --------- --------- ------- -------    ------- -------    ------- -------    ----
   1 !   48.1   7.1   1.1e-14   7.7e-13     102     180 ..     110     189 ..      83     196 .. 0.88

  Alignments for each domain:
  == domain 1    score: 48.1 bits;  conditional E-value: 1.1e-14
  Nr1d2-aln 102 vllckvcgdvasgfhygvhacegckgffrrsiqqniqykkclknencsimrm..nrnrcqqcrfkkclsvgmsrdavrfgr 180
                v  c +cg  ++g+h+gv ac  c  ffrr++  n +y  c k  +c++++     ++c+ crf+kc+s gm +++v+  r
  T09A12.4a 110 VPACAICGTDSTGIHFGVDACAACSAFFRRTVVLNKDY-SCNKGGKCTVVKDgsAGQKCRACRFRKCISSGMDKNSVQHRR 189
                667**********************************9.5**********96225689******************98765 PP

>> R07B7.16  CE42934	WBGene00011100	locus:nhr-209	nuclear hormone receptor	status:Partially_confirmed	UniProt:Q21806	pro
   #    score  bias  c-Evalue  i-Evalue hmmfrom  hmm to    alifrom  ali to    envfrom  env to     acc
 ---   ------ ----- --------- --------- ------- -------    ------- -------    ------- -------    ----
   1 !   47.2   4.3   2.2e-14   1.5e-12     105     179 ..      46     122 ..      38     163 .. 0.82

  Alignments for each domain:
  == domain 1    score: 47.2 bits;  conditional E-value: 2.2e-14
  Nr1d2-aln 105 ckvcgdvasgfhygvhacegckgffrrsiqqniqykkclknenc..simrmnrnr.cqqcrfkkclsvgmsrdavrfg 179
                c vc + a g+hy v +c+gck ffrr+i +  ++  c++ +nc   i   + +r c+ crf +c+ vgm   a+r  
   R07B7.16  46 CAVCKNAAIGYHYNVPSCNGCKTFFRRTILNGKRF-ICMNHKNCldEIESDESQRlCKGCRFARCIEVGMDSTAIRAS 122
                9****************************876655.79999999544655555545******************9964 PP

>> C50B6.14b  CE40924	WBGene00003719	locus:nhr-129	status:Confirmed	UniProt:A5JYV4	protein_id:CAN86586.1
   #    score  bias  c-Evalue  i-Evalue hmmfrom  hmm to    alifrom  ali to    envfrom  env to     acc
 ---   ------ ----- --------- --------- ------- -------    ------- -------    ------- -------    ----
   1 !   47.9   3.9   1.3e-14   8.8e-13     105     177 ..      30     103 ..      24     123 .. 0.86
   2 ?   -1.1   0.0       8.6   5.9e+02     418     456 ..     241     281 ..     236     289 .. 0.83

  Alignments for each domain:
  == domain 1    score: 47.9 bits;  conditional E-value: 1.3e-14
  Nr1d2-aln 105 ckvcgdvasgfhygvhacegckgffrrsiqqniqykkclknencsim..rmnrnrcqqcrfkkclsvgmsrdavr 177
                c vcg  asg+hy v ac+gck ffrr +  +  +  c  n++c  +  r    +c+ cr++kc++vgm   a+ 
  C50B6.14b  30 CFVCGGSASGYHYDVPACNGCKTFFRRYVISKRLF-TCKLNDDCFDLstRDVPVKCRACRINKCFAVGMNPHALE 103
                99*************************99877555.688899997552256678***************988876 PP

  == domain 2    score: -1.1 bits;  conditional E-value: 8.6
  Nr1d2-aln 418 vvefakripgfrdlsqhdqvnllkagtfev..lmvrfaslf 456
                 +e+ak    f +l   dq+ l++  t+    l+v f+s+ 
  C50B6.14b 241 TIEYAKTFMFFHELLPRDQLILIRYTTLACvnLLVSFSSVS 281
                589*********************99987534789998875 PP

>> T06C12.7  CE16357	WBGene00003674	locus:nhr-84	Zinc finger, C4 type (two domains)	status:Partially_confirmed	UniProt:O
   #    score  bias  c-Evalue  i-Evalue hmmfrom  hmm to    alifrom  ali to    envfrom  env to     acc
 ---   ------ ----- --------- --------- ------- -------    ------- -------    ------- -------    ----
   1 !   47.1   2.0   2.3e-14   1.5e-12     104     181 ..      27     105 ..       4     122 .. 0.91

  Alignments for each domain:
  == domain 1    score: 47.1 bits;  conditional E-value: 2.3e-14
  Nr1d2-aln 104 lckvcgdvasgfhygvhacegckgffrrsiqqniqykkclkn.encsimrmnrnrcqqcrfkkclsvgmsrdavrfgri 181
                 c+vc   + g h+gv +c  c  ffrrs   + +yk   +n  +c +   +r +c+ cr+kkc  +gm+ + v++ r 
   T06C12.7  27 KCRVCAMPSRGNHFGVLSCRACAAFFRRSFVHKKEYKCRQRNvGKCDVSGNDRYQCRACRLKKCKELGMTPENVQMDRN 105
                6***********************************988887358***************************9999875 PP

>> C13C4.1  CE08126	WBGene00007546	locus:nhr-153	Ligand-binding domain of nuclear hormone receptors, Zinc finger, C4 typ
   #    score  bias  c-Evalue  i-Evalue hmmfrom  hmm to    alifrom  ali to    envfrom  env to     acc
 ---   ------ ----- --------- --------- ------- -------    ------- -------    ------- -------    ----
   1 !   46.9   4.5   2.6e-14   1.8e-12     104     177 ..      28     104 ..      24     122 .. 0.90

  Alignments for each domain:
  == domain 1    score: 46.9 bits;  conditional E-value: 2.6e-14
  Nr1d2-aln 104 lckvcgdvasgfhygvhacegckgffrrsiqqniqykkclknenc....simrmnrnrcqqcrfkkclsvgmsrdavr 177
                +c++c + a g+hy v +c+gck ffrr+i    ++ kc+k  nc     ++   +  c+ crf kc+  gm   a++
    C13C4.1  28 VCQICRNPAIGYHYEVPSCNGCKTFFRRTIITGRKF-KCFKVSNCldgnDVIDTSKRVCRACRFEKCVQAGMNPMAIQ 104
                7*****************************999887.6*******6666699999*****************987775 PP

>> T24A6.8  CE19590	WBGene00020748	locus:nhr-221	zinc finger protein	status:Partially_confirmed	UniProt:O61939	protein_i
   #    score  bias  c-Evalue  i-Evalue hmmfrom  hmm to    alifrom  ali to    envfrom  env to     acc
 ---   ------ ----- --------- --------- ------- -------    ------- -------    ------- -------    ----
   1 !   38.1   3.0   1.2e-11   8.2e-10     104     177 ..      33     108 ..       9     140 .. 0.79
   2 ?    7.7   0.0     0.019       1.3     417     442 ..     214     239 ..     199     253 .. 0.89

  Alignments for each domain:
  == domain 1    score: 38.1 bits;  conditional E-value: 1.2e-11
  Nr1d2-aln 104 lckvcgdvasgfhygvhacegckgffrrsiqqniqykkclknencsim.rmnrn..rcqqcrfkkclsvgmsrdavr 177
                 c vc   a g+h  v +c+gck ffrr      +  kc    +c  + + n    rc+ crfk+cl vgm   a+ 
    T24A6.8  33 KCMVCVRPAHGYHCDVATCKGCKTFFRRMCLLRGEI-KCSTSGDCYDLeKRNSPllRCRPCRFKRCLLVGMNPKALI 108
                499*************************98776554.6888888865514454255***************988764 PP

  == domain 2    score: 7.7 bits;  conditional E-value: 0.019
  Nr1d2-aln 417 evvefakripgfrdlsqhdqvnllka 442
                  ve++k    f dls +dq+nllk 
    T24A6.8 214 TAVEYTKTFSFFHDLSFQDQINLLKH 239
                579*********************96 PP

>> K01H12.3  CE43658	WBGene00003629	locus:nhr-38	Zinc finger, C4 type (two domains)	status:Confirmed	UniProt:Q21104	prot
   #    score  bias  c-Evalue  i-Evalue hmmfrom  hmm to    alifrom  ali to    envfrom  env to     acc
 ---   ------ ----- --------- --------- ------- -------    ------- -------    ------- -------    ----
   1 !   46.3   3.8     4e-14   2.8e-12     103     182 ..      31     111 ..      16     131 .. 0.86

  Alignments for each domain:
  == domain 1    score: 46.3 bits;  conditional E-value: 4e-14
  Nr1d2-aln 103 llckvcgdvasgfhygvhacegckgffrrsiqqniqykkclknencsimrmnrnr...cqqcrfkkclsvgmsrdavrfgrip 182
                ++c +c d a g+h+g  +c  c  ffrrs+ ++  y     n +csi+    +r   c+ crf kc+s gm  + v+  r  
   K01H12.3  31 MICSICSDKAEGYHFGAISCAACGAFFRRSVSDQKVYS--CSNRQCSIVHDPTKRggsCRFCRFLKCVSSGMMPQDVKAKRTS 111
                79*****************************9987775..4799*****976665555999***********99999887765 PP

>> C13C4.2  CE40299	WBGene00007547	locus:nhr-154	Ligand-binding domain of nuclear hormone receptors, Zinc finger, C4 typ
   #    score  bias  c-Evalue  i-Evalue hmmfrom  hmm to    alifrom  ali to    envfrom  env to     acc
 ---   ------ ----- --------- --------- ------- -------    ------- -------    ------- -------    ----
   1 !   45.8   3.0   5.5e-14   3.8e-12     105     176 ..      83     157 ..      80     173 .. 0.85

  Alignments for each domain:
  == domain 1    score: 45.8 bits;  conditional E-value: 5.5e-14
  Nr1d2-aln 105 ckvcgdvasgfhygvhacegckgffrrsiqqniqykkclknenc....simrmnrnrcqqcrfkkclsvgmsrdav 176
                c vc + a g+hy v +c+gck ffrr+i    ++  c k+++c      + m +  c+ crf kc+ vgm   a+
    C13C4.2  83 CLVCRNPAIGYHYDVPSCNGCKTFFRRTIITGRKF-TCAKQKKCmdgtEPVDMSKRLCRACRFAKCVEVGMNPMAI 157
                99***************************987666.46777766222235899******************98776 PP

>> F44C8.5b  CE10386	WBGene00003718	locus:nhr-128	status:Partially_confirmed	UniProt:Q7KQA0	protein_id:CCD71006.1
   #    score  bias  c-Evalue  i-Evalue hmmfrom  hmm to    alifrom  ali to    envfrom  env to     acc
 ---   ------ ----- --------- --------- ------- -------    ------- -------    ------- -------    ----
   1 !   45.9   5.9   5.1e-14   3.5e-12     105     173 ..      55     122 ..      49     130 .. 0.92

  Alignments for each domain:
  == domain 1    score: 45.9 bits;  conditional E-value: 5.1e-14
  Nr1d2-aln 105 ckvcgdvasgfhygvhacegckgffrrsiqqniqykkclknencsimrmnrnrcqqcrfkkclsvgmsr 173
                c +cg+ +sg h+gv +c  c  ffrr+   + +   c k+enc i+   +  c+ cr+k+cl vgm  
   F44C8.5b  55 CEICGQKTSGRHFGVMSCRSCAAFFRRAATWKTERADC-KKENCQIFERGKFSCKVCRLKRCLEVGMDA 122
                9********************************99999.679*************************53 PP

>> ZK6.1  CE40001	WBGene00022636	locus:nhr-278	status:Predicted	UniProt:O61873	protein_id:CCD74348.1
   #    score  bias  c-Evalue  i-Evalue hmmfrom  hmm to    alifrom  ali to    envfrom  env to     acc
 ---   ------ ----- --------- --------- ------- -------    ------- -------    ------- -------    ----
   1 !   46.0   3.8   4.7e-14   3.2e-12     104     172 ..       7      75 ..       1      94 [. 0.92

  Alignments for each domain:
  == domain 1    score: 46.0 bits;  conditional E-value: 4.7e-14
  Nr1d2-aln 104 lckvcgdvasgfhygvhacegckgffrrsiqqniqykkclknencsimrmnrnrcqqcrfkkclsvgms 172
                 c vc   ++ f y v +c+ ck ffrr i + +  kkc+  e c        +c  crf+kcl vgm 
      ZK6.1   7 KCAVCARFTTEFNYSVPSCNACKIFFRRLITRTMPIKKCFLGEYCFERSPYTRKCAACRFQKCLRVGMR 75 
                59*******************************************99999999***************6 PP

>> C54F6.8  CE17603	WBGene00016926	locus:nhr-171	nuclear hormone receptor	status:Partially_confirmed	UniProt:O16443	prot
   #    score  bias  c-Evalue  i-Evalue hmmfrom  hmm to    alifrom  ali to    envfrom  env to     acc
 ---   ------ ----- --------- --------- ------- -------    ------- -------    ------- -------    ----
   1 !   45.7   2.1   5.8e-14     4e-12     104     172 ..      17      85 ..       3     105 .. 0.89

  Alignments for each domain:
  == domain 1    score: 45.7 bits;  conditional E-value: 5.8e-14
  Nr1d2-aln 104 lckvcgdvasgfhygvhacegckgffrrsiqqniqykkclknencs.imrmnrnrcqqcrfkkclsvgms 172
                +c vc   a   +yg  +ce ck ffrr i +++ y  c k +nc    +  r +c+ crfk+cl +gm 
    C54F6.8  17 VCTVCRRPAFTRYYGAVSCEACKMFFRRMIIEKLSYD-CKKINNCYeTSKGTRFKCRSCRFKRCLQMGMK 85 
                8***********************************5.99999996267889*****************6 PP

>> C12D5.2  CE35230	WBGene00015705	locus:nhr-152	zinc finger protein	status:Partially_confirmed	UniProt:Q17929	protein_i
   #    score  bias  c-Evalue  i-Evalue hmmfrom  hmm to    alifrom  ali to    envfrom  env to     acc
 ---   ------ ----- --------- --------- ------- -------    ------- -------    ------- -------    ----
   1 !   45.3   3.1     8e-14   5.5e-12     104     183 ..      20     100 ..       8     129 .. 0.82

  Alignments for each domain:
  == domain 1    score: 45.3 bits;  conditional E-value: 8e-14
  Nr1d2-aln 104 lckvcgdvasgfhygvhacegckgffrrsiqqniqykkclknencsimrmnrn...rcqqcrfkkclsvgmsrdavrfgripk 183
                 ck+c   a g h  v +c+gck ffrr    + +  +c  n +c  +    +   rc+ crfkkcl vgm  +a+ f    k
    C12D5.2  20 NCKICNRPAHGHHCDVATCKGCKTFFRRMYLLKSE-LRCYINSDCFDLDKRTEpllRCRACRFKKCLLVGMNPNALNFR-TTK 100
                6***************************9877665.57999****87755443344*******************9994.444 PP

>> F44C8.10  CE30795	WBGene00003716	locus:nhr-126	nuclear hormone receptor	status:Confirmed	UniProt:Q95X92	protein_id:CC
   #    score  bias  c-Evalue  i-Evalue hmmfrom  hmm to    alifrom  ali to    envfrom  env to     acc
 ---   ------ ----- --------- --------- ------- -------    ------- -------    ------- -------    ----
   1 !   45.1   4.0   9.1e-14   6.3e-12     105     173 ..      11      78 ..       5     104 .. 0.87

  Alignments for each domain:
  == domain 1    score: 45.1 bits;  conditional E-value: 9.1e-14
  Nr1d2-aln 105 ckvcgdvasgfhygvhacegckgffrrsiqqniqykkclknencsimrmnrnrcqqcrfkkclsvgmsr 173
                ck+cg+ +sg h+gv +c  c  ffrr+     +  +c +  nc+ +  +   c+qcr+kkc+ vgm  
   F44C8.10  11 CKICGQNTSGKHFGVLSCRACAAFFRRAALWSPKKAHCPRG-NCASFENKNLNCKQCRLKKCIDVGMDI 78 
                *****************************999999999875.77766666667**************64 PP

>> T13F3.3  CE35617	WBGene00003717	locus:nhr-127	Zinc finger, C4 type (two domains)	status:Partially_confirmed	UniProt:O
   #    score  bias  c-Evalue  i-Evalue hmmfrom  hmm to    alifrom  ali to    envfrom  env to     acc
 ---   ------ ----- --------- --------- ------- -------    ------- -------    ------- -------    ----
   1 !   45.0   6.6   9.8e-14   6.7e-12     102     176 ..      10      84 ..       2      90 .. 0.91

  Alignments for each domain:
  == domain 1    score: 45.0 bits;  conditional E-value: 9.8e-14
  Nr1d2-aln 102 vllckvcgdvasgfhygvhacegckgffrrsiqqniqykkclknencsimrmnrnrcqqcrfkkclsvgmsrdav 176
                 + c vc + + g+h+ v +c  c  ffrrs+  +i+y+    ++ c i  ++r  c+ crf kc+  gm  + +
    T13F3.3  10 SIPCEVCKNQSNGYHFEVLSCGACASFFRRSVVSKIKYQCKDGKKRCQIRYLDRHFCRYCRFSKCVKAGMKAEKI 84 
                567***********************************98888999************************98766 PP

>> C26B2.4  CE34709	WBGene00016126	locus:nhr-258	nuclear hormone receptor	status:Partially_confirmed	UniProt:Q18190	prot
   #    score  bias  c-Evalue  i-Evalue hmmfrom  hmm to    alifrom  ali to    envfrom  env to     acc
 ---   ------ ----- --------- --------- ------- -------    ------- -------    ------- -------    ----
   1 !   44.9   9.0   1.1e-13   7.3e-12     104     172 ..      13      80 ..       6      97 .. 0.92
   2 ?    4.3   0.3      0.21        14     405     518 ..     184     308 ..     176     367 .. 0.55

  Alignments for each domain:
  == domain 1    score: 44.9 bits;  conditional E-value: 1.1e-13
  Nr1d2-aln 104 lckvcgdvasgfhygvhacegckgffrrsiqqniqykkclknencsimrmnrnrcqqcrfkkclsvgms 172
                +c+vc d     hyg  +c  ckgffrr    + ++  c + + c i +  rn c+ cr+kkcl vgm 
    C26B2.4  13 ICRVCDDSNGQPHYGTICCPSCKGFFRRVYMSDKKF-ECYRGNMCVIQKGTRNICRACRYKKCLQVGMN 80 
                8***************************99988777.6******************************7 PP

  == domain 2    score: 4.3 bits;  conditional E-value: 0.21
  Nr1d2-aln 405 eefsmsftpavkevvefakripgfrdlsqhdqvnl....lkagtfevlmvrfaslfdake.......rtvtflsgkkysvddlhsmga.gdllnsmfefs 492
                e+f  s++ ++   ++fa r p f +ls  d+       l   +f  l + + + ++  e           + s +  +v+  h  g    + ++mf f 
    C26B2.4 184 ENFCRSWSRSIVHFLDFATRFPVFNQLSHIDKRAWfisrLAPCSF--LTMAYQTRIEMCEgllfgcsNVFPLKSDRWIAVETEHLRGLfSSITETMFSFV 281
                889999999999999************999975431100333333..33333322222221111100344445556666766666664245566777776 PP

  Nr1d2-aln 493 e.klnalqlsdeemslftavvlvsadr 518
                   +  l+++d   sl+ a v+ sa  
    C26B2.4 282 IyPMMNLKITDLHYSLLKACVFFSAGI 308
                414666777777777777777777654 PP

>> H10E21.3a  CE28733	WBGene00003670	locus:nhr-80	zinc finger protein	status:Confirmed	UniProt:O76668	protein_id:CCD6827
   #    score  bias  c-Evalue  i-Evalue hmmfrom  hmm to    alifrom  ali to    envfrom  env to     acc
 ---   ------ ----- --------- --------- ------- -------    ------- -------    ------- -------    ----
   1 !   44.8   0.9   1.1e-13   7.5e-12     104     177 ..      11      84 ..       3     155 .. 0.88

  Alignments for each domain:
  == domain 1    score: 44.8 bits;  conditional E-value: 1.1e-13
  Nr1d2-aln 104 lckvcgdvasgfhygvhacegckgffrrsiqqniqykkclknencsimrmnrnrcqqcrfkkclsvgmsrdavr 177
                 c +c   a+gfh+  ++c  c  ffrr++     +k     ++c +     + c+ cr kkcls gm    v+
  H10E21.3a  11 RCLICSAQATGFHFEAQSCSACAAFFRRTVALTKSFKCITGRDDCNVHYSMHQICRSCRHKKCLSNGMKPGGVQ 84 
                699*****************************99999888999******99*****************877665 PP

>> T27B7.3  CE14235	WBGene00020850	locus:nhr-226	zinc finger protein	status:Confirmed	UniProt:O16661	protein_id:CCD74244
   #    score  bias  c-Evalue  i-Evalue hmmfrom  hmm to    alifrom  ali to    envfrom  env to     acc
 ---   ------ ----- --------- --------- ------- -------    ------- -------    ------- -------    ----
   1 !   44.9   6.1     1e-13   7.1e-12     102     180 ..       5      78 ..       1      85 [. 0.92

  Alignments for each domain:
  == domain 1    score: 44.9 bits;  conditional E-value: 1e-13
  Nr1d2-aln 102 vllckvcgdvasgfhygvhacegckgffrrsiqqniqykkclknencsimrmnrnrcqqcrfkkclsvgmsrdavrfgr 180
                ++lc++cg  a g h+gv +c  c  ffrrs + +  +kkc k+++  i       c+ cr++kc+ +gms    ++ r
    T27B7.3   5 LFLCRICGKNAHGTHFGVITCRACGVFFRRSFKSKWIFKKCKKEDEGKIC-----TCKPCRLQKCVEMGMSSKNFQYDR 78 
                689*******************************************9996.....6***************98887766 PP

>> K11E4.5a  CE28244	WBGene00003661	locus:nhr-71	Zinc finger, C4 type (two domains)	status:Confirmed	UniProt:Q9GTD4	prot
   #    score  bias  c-Evalue  i-Evalue hmmfrom  hmm to    alifrom  ali to    envfrom  env to     acc
 ---   ------ ----- --------- --------- ------- -------    ------- -------    ------- -------    ----
   1 !   44.8   4.4   1.1e-13   7.8e-12     105     184 ..      10      88 ..       7     117 .. 0.87

  Alignments for each domain:
  == domain 1    score: 44.8 bits;  conditional E-value: 1.1e-13
  Nr1d2-aln 105 ckvcgdvasgfhygvhacegckgffrrsiqqniqykkclknencsimrmnrnrcqqcrfkkclsvgmsrdavrfgripkr 184
                c vc   a g+hyg  +c  c+ ffrr++ ++ +y+ c + + c i    r  c+ crf kc+  gm   av+  r p  
   K11E4.5a  10 CMVCSAPADGLHYGAISCRSCNAFFRRTVVEKAEYR-CKHTNTCLIDPDGRCACRSCRFTKCIEAGMKIGAVQPRRDPTG 88 
                99********************************95.99999******************************99888853 PP

>> E02H9.8a  CE30644	WBGene00003711	locus:nhr-121	status:Confirmed	UniProt:Q9TZ99	protein_id:CCD68638.1
   #    score  bias  c-Evalue  i-Evalue hmmfrom  hmm to    alifrom  ali to    envfrom  env to     acc
 ---   ------ ----- --------- --------- ------- -------    ------- -------    ------- -------    ----
   1 !   44.8   2.6   1.1e-13   7.7e-12     104     199 ..      21     115 ..       9     130 .. 0.90

  Alignments for each domain:
  == domain 1    score: 44.8 bits;  conditional E-value: 1.1e-13
  Nr1d2-aln 104 lckvcgdvasgfhygvhacegckgffrrsiqqniqykkclknencsimrmnrnrcqqcrfkkclsvgmsrdavrfgripkrekqrmliemqsamkt 199
                 c +c   + g+h+   +c  c  ffrr++  n ++  c +++ c +    r  c+ cr++kc+ +gm r av+  r  +  +++++ +   ++kt
   E02H9.8a  21 ECTICEAPSNGYHFNAASCSACAAFFRRTVTLNRNF-VCTHQNTCRVNYAMRVICRACRYHKCINMGMERSAVQPRRDCNAGRRKIMYNSTNSLKT 115
                599******************************988.599999******************************99998888888888777777777 PP

>> E02H9.8b  CE41629	WBGene00003711	locus:nhr-121	status:Confirmed	UniProt:A8WJ04	protein_id:CCD68640.1
   #    score  bias  c-Evalue  i-Evalue hmmfrom  hmm to    alifrom  ali to    envfrom  env to     acc
 ---   ------ ----- --------- --------- ------- -------    ------- -------    ------- -------    ----
   1 !   44.8   2.6   1.1e-13   7.7e-12     104     199 ..      21     115 ..       9     130 .. 0.90

  Alignments for each domain:
  == domain 1    score: 44.8 bits;  conditional E-value: 1.1e-13
  Nr1d2-aln 104 lckvcgdvasgfhygvhacegckgffrrsiqqniqykkclknencsimrmnrnrcqqcrfkkclsvgmsrdavrfgripkrekqrmliemqsamkt 199
                 c +c   + g+h+   +c  c  ffrr++  n ++  c +++ c +    r  c+ cr++kc+ +gm r av+  r  +  +++++ +   ++kt
   E02H9.8b  21 ECTICEAPSNGYHFNAASCSACAAFFRRTVTLNRNF-VCTHQNTCRVNYAMRVICRACRYHKCINMGMERSAVQPRRDCNAGRRKIMYNSTNSLKT 115
                599******************************988.599999******************************99998888888888777777777 PP

>> H10E21.3b  CE19488	WBGene00003670	locus:nhr-80	status:Confirmed	UniProt:Q8ITW8	protein_id:CCD68271.1
   #    score  bias  c-Evalue  i-Evalue hmmfrom  hmm to    alifrom  ali to    envfrom  env to     acc
 ---   ------ ----- --------- --------- ------- -------    ------- -------    ------- -------    ----
   1 !   44.6   1.0   1.3e-13   8.6e-12     104     177 ..      29     102 ..      15     173 .. 0.88

  Alignments for each domain:
  == domain 1    score: 44.6 bits;  conditional E-value: 1.3e-13
  Nr1d2-aln 104 lckvcgdvasgfhygvhacegckgffrrsiqqniqykkclknencsimrmnrnrcqqcrfkkclsvgmsrdavr 177
                 c +c   a+gfh+  ++c  c  ffrr++     +k     ++c +     + c+ cr kkcls gm    v+
  H10E21.3b  29 RCLICSAQATGFHFEAQSCSACAAFFRRTVALTKSFKCITGRDDCNVHYSMHQICRSCRHKKCLSNGMKPGGVQ 102
                699*****************************99999888999******99*****************877665 PP

>> T01G6.8  CE18167	WBGene00003720	locus:nhr-130	zinc finger protein	status:Partially_confirmed	UniProt:O16963	protein_i
   #    score  bias  c-Evalue  i-Evalue hmmfrom  hmm to    alifrom  ali to    envfrom  env to     acc
 ---   ------ ----- --------- --------- ------- -------    ------- -------    ------- -------    ----
   1 !   44.7   5.4   1.2e-13   8.1e-12     103     180 ..      35     112 ..      21     121 .. 0.91

  Alignments for each domain:
  == domain 1    score: 44.7 bits;  conditional E-value: 1.2e-13
  Nr1d2-aln 103 llckvcgdvasgfhygvhacegckgffrrsiqqniqykkclknencsimrmnrnrcqqcrfkkclsvgmsrdavrfgr 180
                  c+vc   a g h+g  +c  c  ffrr+        kc k++nc i    r +c++cr+ +c  vgm     +f r
    T01G6.8  35 YTCQVCALPAHGNHFGAISCRACAAFFRRACTGTKTTYKCKKQNNCDIWENGRYKCKKCRLDRCNEVGMDPGRFQFDR 112
                56******************************999999*******************************887777766 PP

>> F44C8.4  CE27384	WBGene00003693	locus:nhr-103	nulcear hormone receptor	status:Confirmed	UniProt:O16359	protein_id:CCD
   #    score  bias  c-Evalue  i-Evalue hmmfrom  hmm to    alifrom  ali to    envfrom  env to     acc
 ---   ------ ----- --------- --------- ------- -------    ------- -------    ------- -------    ----
   1 !   44.5   6.7   1.3e-13   9.2e-12     105     173 ..      11      78 ..       6      87 .. 0.93

  Alignments for each domain:
  == domain 1    score: 44.5 bits;  conditional E-value: 1.3e-13
  Nr1d2-aln 105 ckvcgdvasgfhygvhacegckgffrrsiqqniqykkclknencsimrmnrnrcqqcrfkkclsvgmsr 173
                c +cg+ +sg h+gv +c  c  ffrrs     +  +c+k   c i+   +  c+qcr+kkc+ vgm  
    F44C8.4  11 CEICGQKTSGRHFGVLSCRSCAAFFRRSATWSRKKVQCVKG-TCKIFEDGKFNCKQCRLKKCVEVGMDS 78 
                9*********************************99***96.7************************75 PP

>> F44C4.2  CE07250	WBGene00018412	locus:nhr-37	zinc finger-containing protein	status:Partially_confirmed	UniProt:Q20389
   #    score  bias  c-Evalue  i-Evalue hmmfrom  hmm to    alifrom  ali to    envfrom  env to     acc
 ---   ------ ----- --------- --------- ------- -------    ------- -------    ------- -------    ----
   1 !   44.4   5.6   1.5e-13     1e-11     105     179 ..       7      81 ..       4      94 .. 0.94

  Alignments for each domain:
  == domain 1    score: 44.4 bits;  conditional E-value: 1.5e-13
  Nr1d2-aln 105 ckvcgdvasgfhygvhacegckgffrrsiqqniqykkclknencsimrmnrnrcqqcrfkkclsvgmsrdavrfg 179
                c vc   + g+h+g  +c  c  ffrr+   ++qyk    n +c i    r  c+qcr+ kc ++gm  + v++ 
    F44C4.2   7 CLVCKKASNGMHFGALTCRACAAFFRRATVLKLQYKCKQGNSKCNIDGRGRYVCRQCRLTKCKAIGMNEEKVQLD 81 
                99*********************************99999****************************9999875 PP

>> T01G6.6a  CE35608	WBGene00020153	locus:nhr-212	nuclear hormone receptor	status:Partially_confirmed	UniProt:O16964	pro
   #    score  bias  c-Evalue  i-Evalue hmmfrom  hmm to    alifrom  ali to    envfrom  env to     acc
 ---   ------ ----- --------- --------- ------- -------    ------- -------    ------- -------    ----
   1 !   44.4   3.8   1.5e-13     1e-11     103     174 ..       7      80 ..       4      99 .. 0.83

  Alignments for each domain:
  == domain 1    score: 44.4 bits;  conditional E-value: 1.5e-13
  Nr1d2-aln 103 llckvcgdvasgfhygvhacegckgffrrsi.qqniqykkclk.nencsimrmnrnrcqqcrfkkclsvgmsrd 174
                +lc++c   a g h+g  +c  c  ffrrsi ++n +  kcl+ n+ c +    +  c++cr+k+c   gm   
   T01G6.6a   7 ILCQICALPAHGNHFGAVSCRACSAFFRRSIlEKNAENFKCLRgNNTCEVKLAGKFYCKKCRLKRCYETGMDPK 80 
                79****************************9568999*****94555888888999**************9644 PP

>> F57A8.5  CE34036	WBGene00010180	locus:nhr-192	Zinc finger, C4 type (two domains)	status:Partially_confirmed	UniProt:Q
   #    score  bias  c-Evalue  i-Evalue hmmfrom  hmm to    alifrom  ali to    envfrom  env to     acc
 ---   ------ ----- --------- --------- ------- -------    ------- -------    ------- -------    ----
   1 !   44.2   2.8   1.8e-13   1.2e-11     104     172 ..      17      84 ..      12     120 .. 0.93

  Alignments for each domain:
  == domain 1    score: 44.2 bits;  conditional E-value: 1.8e-13
  Nr1d2-aln 104 lckvcgdvasgfhygvhacegckgffrrsiqqniqykkclknencsimrmnrnrcqqcrfkkclsvgms 172
                lc +c   a g hygv +c  ck ffrr   q++ y+ c   +nc        +cq crf++cl  gm 
    F57A8.5  17 LCEICNRQAFGKHYGVLSCYACKMFFRRMSVQKLVYN-CKWSNNCFETSPYPLKCQSCRFQRCLDAGMY 84 
                9***************************999999995.99999************************96 PP

>> W05B5.3b  CE20150	WBGene00003675	locus:nhr-85	status:Confirmed	UniProt:Q9XUK7	protein_id:CAH04734.1
   #    score  bias  c-Evalue  i-Evalue hmmfrom  hmm to    alifrom  ali to    envfrom  env to     acc
 ---   ------ ----- --------- --------- ------- -------    ------- -------    ------- -------    ----
   1 !   31.8   0.4   9.7e-10   6.6e-08     171     220 ..       1      50 [.       1      64 [. 0.78
   2 !   11.5   0.0    0.0013     0.091     415     454 ..      83     122 ..      75     128 .. 0.90

  Alignments for each domain:
  == domain 1    score: 31.8 bits;  conditional E-value: 9.7e-10
  Nr1d2-aln 171 msrdavrfgripkrekqrmliemqsamktmmnsqfsghlqndtlvehheq 220
                msrdavrfgr+pkrek rm+ emq +       q++ + +n t v h+ +
   W05B5.3b   1 MSRDAVRFGRVPKREKARMFEEMQKTNVQSQRDQIAIQYENLTEVMHKIN 50 
                9***********************88777777777777777666655543 PP

  == domain 2    score: 11.5 bits;  conditional E-value: 0.0013
  Nr1d2-aln 415 vkevvefakripgfrdlsqhdqvnllkagtfevlmvrfas 454
                +k  ++fa+ ip f  ++q ++v ll+   f+v+++  as
   W05B5.3b  83 LKAAIDFANSIPAFLSITQTQRVHLLQNSVFDVMLLASAS 122
                68899*****************************998887 PP

>> C06C6.5b  CE29171	WBGene00003640	locus:nhr-50	status:Confirmed	UniProt:Q9GTG3	protein_id:CAC70078.1
   #    score  bias  c-Evalue  i-Evalue hmmfrom  hmm to    alifrom  ali to    envfrom  env to     acc
 ---   ------ ----- --------- --------- ------- -------    ------- -------    ------- -------    ----
   1 !   44.5   3.3   1.4e-13   9.8e-12     104     180 ..       2      74 ..       1     100 [. 0.86

  Alignments for each domain:
  == domain 1    score: 44.5 bits;  conditional E-value: 1.4e-13
  Nr1d2-aln 104 lckvcgdvasgfhygvhacegckgffrrsiqqniqykkclknencsimrmnrnrcqqcrfkkclsvgmsrdavrfgr 180
                 c+vcg      h+g  +c  c  ffrr        kk++ + nc++   n   c++cr+kkcls+gm  + v+  r
   C06C6.5b   2 ACQVCGCSDVEPHFGALSCRACAAFFRRYF----HSKKVVGQCNCAVRFRNSHPCRECRIKKCLSIGMNPEKVQEKR 74 
                6******999******************86....569999999**************************99997655 PP

>> F09C6.9  CE37501	WBGene00003706	locus:nhr-116	nuclear hormone receptor	status:Confirmed	UniProt:Q9XV98	protein_id:CAB
   #    score  bias  c-Evalue  i-Evalue hmmfrom  hmm to    alifrom  ali to    envfrom  env to     acc
 ---   ------ ----- --------- --------- ------- -------    ------- -------    ------- -------    ----
   1 !   43.8   3.8   2.3e-13   1.6e-11     105     176 ..      50     122 ..      31     130 .. 0.85

  Alignments for each domain:
  == domain 1    score: 43.8 bits;  conditional E-value: 2.3e-13
  Nr1d2-aln 105 ckvcgdvasgfhygvhacegckgffrrsiqqniqykkclknencs.i.mrmnrnrcqqcrfkkclsvgmsrdav 176
                c vcg  a g+hy v +c+gck ffrr       +  c  + +c  +  r    +c+ cr+++clsvgm   a+
    F09C6.9  50 CLVCGRSAHGYHYNVASCNGCKTFFRRMCLSGRSFS-CKLDRDCFdLtKRKTPAKCRACRLQRCLSVGMDPGAM 122
                99*************************999988886.55555564141467789***************87665 PP

>> T01G6.6b  CE42457	WBGene00020153	locus:nhr-212	status:Partially_confirmed	UniProt:B1GRK7	protein_id:CCD73126.1
   #    score  bias  c-Evalue  i-Evalue hmmfrom  hmm to    alifrom  ali to    envfrom  env to     acc
 ---   ------ ----- --------- --------- ------- -------    ------- -------    ------- -------    ----
   1 !   43.7   4.4   2.5e-13   1.7e-11     103     178 ..       7      84 ..       4      99 .. 0.87

  Alignments for each domain:
  == domain 1    score: 43.7 bits;  conditional E-value: 2.5e-13
  Nr1d2-aln 103 llckvcgdvasgfhygvhacegckgffrrsi.qqniqykkclk.nencsimrmnrnrcqqcrfkkclsvgmsrdavrf 178
                +lc++c   a g h+g  +c  c  ffrrsi ++n +  kcl+ n+ c +    +  c++cr+k+c   gm   ++ f
   T01G6.6b   7 ILCQICALPAHGNHFGAVSCRACSAFFRRSIlEKNAENFKCLRgNNTCEVKLAGKFYCKKCRLKRCYETGMDPKCLDF 84 
                79****************************9568999*****94555888888999***************8776666 PP

>> K11E4.5b  CE37391	WBGene00003661	locus:nhr-71	Zinc finger, C4 type (two domains)	status:Confirmed	UniProt:Q5WRP0	prot
   #    score  bias  c-Evalue  i-Evalue hmmfrom  hmm to    alifrom  ali to    envfrom  env to     acc
 ---   ------ ----- --------- --------- ------- -------    ------- -------    ------- -------    ----
   1 !   43.5   4.3   2.8e-13   1.9e-11     105     184 ..      10      91 ..       7     120 .. 0.84

  Alignments for each domain:
  == domain 1    score: 43.5 bits;  conditional E-value: 2.8e-13
  Nr1d2-aln 105 ckvcgdvasgfhygvhacegckgffrrsiqqn..iqykkclknencsimrmnrnrcqqcrfkkclsvgmsrdavrfgripkr 184
                c vc   a g+hyg  +c  c+ ffrr++ ++   q  +c + + c i    r  c+ crf kc+  gm   av+  r p  
   K11E4.5b  10 CMVCSAPADGLHYGAISCRSCNAFFRRTVVEKalFQEYRCKHTNTCLIDPDGRCACRSCRFTKCIEAGMKIGAVQPRRDPTG 91 
                99**************************97762257779***********************************99888853 PP

>> M02H5.6  CE35342	WBGene00003688	locus:nhr-98	status:Confirmed	UniProt:Q966I0	protein_id:CCD62239.1
   #    score  bias  c-Evalue  i-Evalue hmmfrom  hmm to    alifrom  ali to    envfrom  env to     acc
 ---   ------ ----- --------- --------- ------- -------    ------- -------    ------- -------    ----
   1 !   43.5   2.7   2.7e-13   1.9e-11     104     182 ..      43     120 ..      27     134 .. 0.91

  Alignments for each domain:
  == domain 1    score: 43.5 bits;  conditional E-value: 2.7e-13
  Nr1d2-aln 104 lckvcgdvasgfhygvhacegckgffrrsiqqniqykkclknencsimrmnrnrcqqcrfkkclsvgmsrdavrfgrip 182
                 c++c + a g h+g  +c  c  ffrr    n ++k c  +++cs  +     c++cr+++cl  gm+ d  +f r p
    M02H5.6  43 KCQICENPAHGKHFGAVTCRACAAFFRRFGISN-NFKPCKTENKCSFRKNGYFSCKKCRMQRCLQFGMTIDNFQFDREP 120
                5***************************75544.5899*99999**9999999**********************9987 PP

>> F47C10.7  CE10666	WBGene00018544	locus:nhr-188	status:Partially_confirmed	UniProt:O01562	protein_id:CCD64888.1
   #    score  bias  c-Evalue  i-Evalue hmmfrom  hmm to    alifrom  ali to    envfrom  env to     acc
 ---   ------ ----- --------- --------- ------- -------    ------- -------    ------- -------    ----
   1 !   42.7   5.0   4.9e-13   3.3e-11     102     176 ..      14      88 ..       4      98 .. 0.81

  Alignments for each domain:
  == domain 1    score: 42.7 bits;  conditional E-value: 4.9e-13
  Nr1d2-aln 102 vllckvcgdvasgfhygvhacegckgffrrsiqqniqy.....kkclknencsimrmnrnrcqqcrfkkclsvgmsrdav 176
                 l c +cg  as   ygv +c+ ck ffrr + ++i y     kkcl n         + rc+ crf kc+ +gm    +
   F47C10.7  14 TLKCLICGRNASCHNYGVLTCNACKMFFRRVVIEQITYqcrnwKKCLENA-----DQFKPRCKACRFEKCVRLGMKLGPI 88 
                588****************************9999988333335666554.....45689***************86655 PP

>> ZK218.6  CE16706	WBGene00013940	locus:nhr-248	Zinc finger, C4 type (two domains)	status:Partially_confirmed	UniProt:O
   #    score  bias  c-Evalue  i-Evalue hmmfrom  hmm to    alifrom  ali to    envfrom  env to     acc
 ---   ------ ----- --------- --------- ------- -------    ------- -------    ------- -------    ----
   1 !   42.9   3.4   4.1e-13   2.8e-11     102     178 ..      20      95 ..       9     137 .. 0.85

  Alignments for each domain:
  == domain 1    score: 42.9 bits;  conditional E-value: 4.1e-13
  Nr1d2-aln 102 vllckvcgdvasgfhygvhacegckgffrrsiqqniqykkclknencsimrmnrnrcqqcrfkkclsvgmsrdavrf 178
                   c vcg   s   +g  ac  c+ ffr  +  n +  +c kn +c i    r  cq crfkkcl  gm   a++ 
    ZK218.6  20 FEACAVCGGPPSSRRFGALACFRCNVFFRNML-LNKRNIRCSKNPECEIGIKTRYACQGCRFKKCLKSGMDPKALKH 95 
                446*************************9766.5777889******************************9998875 PP

>> T01G6.4  CE27433	WBGene00003696	locus:nhr-106	zinc finger protein	status:Confirmed	UniProt:O16966	protein_id:CCD73119
   #    score  bias  c-Evalue  i-Evalue hmmfrom  hmm to    alifrom  ali to    envfrom  env to     acc
 ---   ------ ----- --------- --------- ------- -------    ------- -------    ------- -------    ----
   1 !   41.3   5.6   1.3e-12     9e-11     103     177 ..       3      77 ..       1      84 [. 0.94
   2 ?    0.1   0.0       3.8   2.6e+02     498     557 ..     276     338 ..     242     353 .. 0.72

  Alignments for each domain:
  == domain 1    score: 41.3 bits;  conditional E-value: 1.3e-12
  Nr1d2-aln 103 llckvcgdvasgfhygvhacegckgffrrsiqqniqykkclknencsimrmnrnrcqqcrfkkclsvgmsrdavr 177
                  c +c   a g+h+g  +c gc  ffrr+++ + + k c    nc+ +  +  +c+ cr++kc+ +gm  + v+
    T01G6.4   3 TTCEICEVPAHGIHFGAITCRGCAAFFRRAVNTKTNRKSCKYSSNCTNFTGKFPQCKSCRMRKCIKMGMMPEKVK 77 
                57*******************************************************************988876 PP

  == domain 2    score: 0.1 bits;  conditional E-value: 3.8
  Nr1d2-aln 498 lqlsdeemslftavvl...vsadrsgienvnsvealqetliralrtlimknhpneasiftkll 557
                l+l+d e++ ++a           +g e  +    +qe l   l t   k+h   +    kl 
    T01G6.4 276 LELTDVELTYMAAQTCfqyAQNRFAGTEIAEVCAKFQEILANDLHTYYTKDHKRTSNYAGKLS 338
                567777766666544311033444788888888899***************988777666664 PP

>> R11G11.1  CE12740	WBGene00003722	locus:nhr-132	zinc finger protein	status:Partially_confirmed	UniProt:O16961	protein_
   #    score  bias  c-Evalue  i-Evalue hmmfrom  hmm to    alifrom  ali to    envfrom  env to     acc
 ---   ------ ----- --------- --------- ------- -------    ------- -------    ------- -------    ----
   1 !   42.6   3.2   5.2e-13   3.6e-11     105     180 ..       8      83 ..       6      97 .. 0.88

  Alignments for each domain:
  == domain 1    score: 42.6 bits;  conditional E-value: 5.2e-13
  Nr1d2-aln 105 ckvcgdvasgfhygvhacegckgffrrsiqq.niqykkclknencsimrmnrnrcqqcrfkkclsvgmsrdavrfgr 180
                c vcg  + gfh+gv +c  c  ffrr+    +   k+c k  +c      +  c+ cr+k+c++vgm  +  +f r
   R11G11.1   8 CEVCGLESQGFHFGVLSCRACSAFFRRTATVpKWHQKNCQKPSKCKNG-EGQYHCKPCRLKRCIAVGMNTENFQFDR 83 
                9**************************87652677899*******975.56789*****************999987 PP

>> F44C8.9b  CE35311	WBGene00018415	locus:nhr-184	status:Partially_confirmed	UniProt:Q7KQA1	protein_id:CCD71012.1
   #    score  bias  c-Evalue  i-Evalue hmmfrom  hmm to    alifrom  ali to    envfrom  env to     acc
 ---   ------ ----- --------- --------- ------- -------    ------- -------    ------- -------    ----
   1 !   42.7   4.0     5e-13   3.4e-11     105     177 ..      11      81 ..       5      90 .. 0.87

  Alignments for each domain:
  == domain 1    score: 42.7 bits;  conditional E-value: 5e-13
  Nr1d2-aln 105 ckvcgdvasgfhygvhacegckgffrrsiqqniqykkclknencsimrmnrnrcqqcrfkkclsvgmsrdavr 177
                ck+c   a g h+gv +c  c  ffrr+ +      k     +c i+     rc+ cr+kkc  vgm   a +
   F44C8.9b  11 CKICDLPAHGNHFGVLSCRACAAFFRRASRSPRFQDKACEYGDCRIFDAGAYRCKICRLKKCYKVGMD--ASK 81 
                ***************************8877655555557889************************4..444 PP

>> F59E11.11  CE35887	WBGene00019116	locus:nhr-143	status:Partially_confirmed	UniProt:O16753	protein_id:CCD72139.1
   #    score  bias  c-Evalue  i-Evalue hmmfrom  hmm to    alifrom  ali to    envfrom  env to     acc
 ---   ------ ----- --------- --------- ------- -------    ------- -------    ------- -------    ----
   1 !   42.4   5.1   6.1e-13   4.2e-11      91     180 ..      11     100 ..       2     126 .. 0.83

  Alignments for each domain:
  == domain 1    score: 42.4 bits;  conditional E-value: 6.1e-13
  Nr1d2-aln  91 shsgvtkf.sgmvllckvcgdvasgfhygvhacegckgffrrsiqqniqykkclknencsimrmnrnrcqqcrfkkclsvgmsrdavrfgr 180
                s+s +    s + l c +c     g h+gv ac  c  ffrr i      +kc   + c   +  r +c++cr+ kc s+gm+ d ++  r
  F59E11.11  11 SESSIGSVeSNFDLKCEICCSKGHGNHFGVTACRACAAFFRRMIVGTGYRQKCRSYKTCEP-KDGRWQCKKCRLEKCYSLGMTPDNIQHDR 100
                555554432677899******************************999999****999985.789********************998776 PP

>> ZK1025.9  CE19335	WBGene00003703	locus:nhr-113	Zinc finger, C4 type (two domains)	status:Confirmed	UniProt:Q9XXL8	pro
   #    score  bias  c-Evalue  i-Evalue hmmfrom  hmm to    alifrom  ali to    envfrom  env to     acc
 ---   ------ ----- --------- --------- ------- -------    ------- -------    ------- -------    ----
   1 !   42.3   5.1   6.5e-13   4.5e-11     105     181 ..       8      82 ..       6     117 .. 0.86

  Alignments for each domain:
  == domain 1    score: 42.3 bits;  conditional E-value: 6.5e-13
  Nr1d2-aln 105 ckvcgd.vasgfhygvhacegckgffrrsiqqniqykkclknencsimrmnrnrcqqcrfkkclsvgmsrdavrfgri 181
                c++c d ++sgfh+g  +c  c  ffrr+++++     c  n++c i   ++  c+ cr+++cl  gm +d +r    
   ZK1025.9   8 CRICNDsLTSGFHFGTSCCIACAAFFRRTVKNQF---TCNANNDCVISFEKKFTCRACRYNNCLKAGMRKDYIRKINS 82 
                9***99568*********************9754...699*******************************9996544 PP

>> F35E8.12  CE15962	WBGene00003698	locus:nhr-108	Zinc finger, C4 type (two domains)	status:Confirmed	UniProt:O45449	pro
   #    score  bias  c-Evalue  i-Evalue hmmfrom  hmm to    alifrom  ali to    envfrom  env to     acc
 ---   ------ ----- --------- --------- ------- -------    ------- -------    ------- -------    ----
   1 !   42.3   5.2   6.3e-13   4.3e-11     105     182 ..      10      85 ..       7     133 .. 0.79

  Alignments for each domain:
  == domain 1    score: 42.3 bits;  conditional E-value: 6.3e-13
  Nr1d2-aln 105 ckvcgdvasgfhygvhacegckgffrrsiqqniqy.kkclknencsimrmnrnrcqqcrfkkclsvgmsrdavrfgrip 182
                c vcg+++  + +g  +c  c  ffrr i  + +  k+c  n  c + +  r+ cq crf+kcl +gm    v   r p
   F35E8.12  10 CMVCGEISYSIRFGAVSCRACAEFFRRKIVSKARIpKRC--NGACDLGKYHRKTCQSCRFQKCLKIGMLEKVVA-SRTP 85 
                99***************************9888762566..899************************887664.4444 PP

>> E03H4.13  CE09139	WBGene00003679	locus:nhr-89	Zinc finger, C4 type (two domains)	status:Partially_confirmed	UniProt:O
   #    score  bias  c-Evalue  i-Evalue hmmfrom  hmm to    alifrom  ali to    envfrom  env to     acc
 ---   ------ ----- --------- --------- ------- -------    ------- -------    ------- -------    ----
   1 !   42.3   6.2   6.3e-13   4.3e-11     105     180 ..       8      81 ..       6     155 .. 0.77

  Alignments for each domain:
  == domain 1    score: 42.3 bits;  conditional E-value: 6.3e-13
  Nr1d2-aln 105 ckvcgdvas.gfhygvhacegckgffrrsiqqniqykkclknencsimrmnrnrcqqcrfkkclsvgmsrdavrfgr 180
                c+vc  v     h+g+ ac  c  ffrrs++ +     c  n+ c+i+  +++ c+ cr++kc+  gm rd+vr   
   E03H4.13   8 CRVCHSVKGtRRHFGITACMSCSSFFRRSLNCKF---YCPANNSCTILDDQKQFCRSCRYNKCVQSGMRRDCVRKQS 81 
                9****9975157*****************96554...599*********************************9654 PP

>> F25E5.6a  CE32874	WBGene00017787	locus:nhr-141	status:Partially_confirmed	UniProt:O76650	protein_id:CCD65090.1
   #    score  bias  c-Evalue  i-Evalue hmmfrom  hmm to    alifrom  ali to    envfrom  env to     acc
 ---   ------ ----- --------- --------- ------- -------    ------- -------    ------- -------    ----
   1 !   42.3   4.7   6.4e-13   4.4e-11     105     179 ..      16      91 ..      13     143 .. 0.85

  Alignments for each domain:
  == domain 1    score: 42.3 bits;  conditional E-value: 6.4e-13
  Nr1d2-aln 105 ckvcgdvasgfhygvhacegckgffrrsiqqniqykkclknencs..imrmnrnrcqqcrfkkclsvgmsrdavrfg 179
                c vcg  a+g+hy v +c+gck ffrr      +  +c    +c     r+   +c+ crf kc+  gm  +a+++ 
   F25E5.6a  16 CSVCGKKATGYHYDVPSCNGCKTFFRRICI-SEKTMQCQGVGDCFdlTKRIAPVKCRACRFEKCVLKGMNPNAMQID 91 
                9*************************9644.4456678888888622569999*****************9998765 PP

>> C45E5.6a  CE08734	WBGene00003636	locus:nhr-46	nuclear hormone receptor	status:Confirmed	UniProt:Q18646	protein_id:CCD
   #    score  bias  c-Evalue  i-Evalue hmmfrom  hmm to    alifrom  ali to    envfrom  env to     acc
 ---   ------ ----- --------- --------- ------- -------    ------- -------    ------- -------    ----
   1 !   42.8   6.8   4.5e-13   3.1e-11     105     180 ..      98     173 ..      81     181 .. 0.89
   2 ?   -0.8   0.0       7.2   4.9e+02     421     459 ..     332     371 ..     317     491 .. 0.57

  Alignments for each domain:
  == domain 1    score: 42.8 bits;  conditional E-value: 4.5e-13
  Nr1d2-aln 105 ckvcg.dvasgfhygvhacegckgffrrsiqqniqykkclknencsimrmnrnrcqqcrfkkclsvgmsrdavrfgr 180
                c  cg + a   hyg  +c gck ffrrs+ +   y  c  ++ c i    rnrc+ cr+++cl  gm    vr  r
   C45E5.6a  98 CVGCGsESAIRVHYGASSCHGCKAFFRRSVFEGRVY-MCSADNHCDITNESRNRCRACRLRNCLEGGMNPKHVREER 173
                777883467899******************999888.5999999*************************99999765 PP

  == domain 2    score: -0.8 bits;  conditional E-value: 7.2
  Nr1d2-aln 421 fakripgfrdlsqhdqvnllkagtfevlmvrfas.lfdak 459
                +a  ip fr l   dq  l+k   +    + fa   f+ k
   C45E5.6a 332 WAMGIPEFRVLPLADQTTLFKQNFMAFGWITFAYkCFELK 371
                5666677777777777666666555555555542134433 PP

>> K06B4.8  CE35584	WBGene00010603	locus:nhr-198	Zinc finger, C4 type (two domains)	status:Partially_confirmed	UniProt:O
   #    score  bias  c-Evalue  i-Evalue hmmfrom  hmm to    alifrom  ali to    envfrom  env to     acc
 ---   ------ ----- --------- --------- ------- -------    ------- -------    ------- -------    ----
   1 !   41.9   6.1   8.4e-13   5.7e-11     104     174 ..      21      87 ..       5     102 .. 0.89

  Alignments for each domain:
  == domain 1    score: 41.9 bits;  conditional E-value: 8.4e-13
  Nr1d2-aln 104 lckvcgdvasgfhygvhacegckgffrrsiqqniqykkclknencsimrmnrnrcqqcrfkkclsvgmsrd 174
                 c +c   a g+ yg  +c  ck ffrrs ++++ y +c k+++csi    + +c+ crf+kcl  gm+  
    K06B4.8  21 KCVICFGSALGMNYGALTCSACKMFFRRSAEKKLSY-NCKKDNQCSIA---QRKCRACRFQKCLNFGMTFY 87 
                499*********************************.5********96...579**************865 PP

>> C45E5.6b  CE29226	WBGene00003636	locus:nhr-46	status:Partially_confirmed	UniProt:Q95QR2	protein_id:CCD67374.1
   #    score  bias  c-Evalue  i-Evalue hmmfrom  hmm to    alifrom  ali to    envfrom  env to     acc
 ---   ------ ----- --------- --------- ------- -------    ------- -------    ------- -------    ----
   1 !   42.5   6.8   5.7e-13   3.9e-11     105     180 ..     146     221 ..     142     231 .. 0.89
   2 ?   -0.9   0.0       7.8   5.3e+02     421     460 ..     380     420 ..     365     543 .. 0.56

  Alignments for each domain:
  == domain 1    score: 42.5 bits;  conditional E-value: 5.7e-13
  Nr1d2-aln 105 ckvcg.dvasgfhygvhacegckgffrrsiqqniqykkclknencsimrmnrnrcqqcrfkkclsvgmsrdavrfgr 180
                c  cg + a   hyg  +c gck ffrrs+ +   y  c  ++ c i    rnrc+ cr+++cl  gm    vr  r
   C45E5.6b 146 CVGCGsESAIRVHYGASSCHGCKAFFRRSVFEGRVY-MCSADNHCDITNESRNRCRACRLRNCLEGGMNPKHVREER 221
                667873467899******************999888.5999999*************************99999765 PP

  == domain 2    score: -0.9 bits;  conditional E-value: 7.8
  Nr1d2-aln 421 fakripgfrdlsqhdqvnllkagtfevlmvrfas.lfdake 460
                +a  ip fr l   dq  l+k   +    + fa   f+ k+
   C45E5.6b 380 WAMGIPEFRVLPLADQTTLFKQNFMAFGWITFAYkCFELKQ 420
                55666666666666666666665555555555421344333 PP

>> C29G2.5  CE08466	WBGene00016233	locus:srt-58	7TM chemoreceptor, srt family	status:Partially_confirmed	UniProt:O16884	
   #    score  bias  c-Evalue  i-Evalue hmmfrom  hmm to    alifrom  ali to    envfrom  env to     acc
 ---   ------ ----- --------- --------- ------- -------    ------- -------    ------- -------    ----
   1 !   41.9   3.9   8.7e-13     6e-11     105     187 ..      13      96 ..       7     103 .. 0.89

  Alignments for each domain:
  == domain 1    score: 41.9 bits;  conditional E-value: 8.7e-13
  Nr1d2-aln 105 ckvcg.dvasgfhygvhacegckgffrrsiqqniqykkclknencsimrmnrnrcqqcrfkkcl.svgmsrdavrfgripkrekq 187
                c vcg    + fh+g  +c  c  ffrr++  ni y  c ++ +c      r  c+ cr+++c+ + gmsrd v+  r  kr  +
    C29G2.5  13 CLVCGlSCRTHFHFGGASCSACASFFRRTVSLNISYL-CKRDSDCISSPELRSICRACRYQRCIdTAGMSRDLVQQRRSEKRTPK 96 
                999*9345678*************************5.99*****999999************9447*********999999765 PP

>> F44C8.2  CE17823	WBGene00003724	locus:nhr-134	nuclear hormone receptor	status:Confirmed	UniProt:O16361	protein_id:CCD
   #    score  bias  c-Evalue  i-Evalue hmmfrom  hmm to    alifrom  ali to    envfrom  env to     acc
 ---   ------ ----- --------- --------- ------- -------    ------- -------    ------- -------    ----
   1 !   41.4   8.0   1.2e-12   8.2e-11     105     174 ..      11      79 ..       6     102 .. 0.91

  Alignments for each domain:
  == domain 1    score: 41.4 bits;  conditional E-value: 1.2e-12
  Nr1d2-aln 105 ckvcgdvasgfhygvhacegckgffrrsiqqniqykkclknencsimrmnrnrcqqcrfkkclsvgmsrd 174
                c +cg+ +sg h+gv +c  c  ffrr+      + +c  n nc ++   + +c++cr+k+cl vgm   
    F44C8.2  11 CEICGQKTSGRHFGVMSCRSCAAFFRRAATCSRIFGRC-PNGNCKLLENGKFKCKKCRMKRCLEVGMDET 79 
                9*************************************.699*************************765 PP

>> F44C8.11  CE35309	WBGene00003686	locus:nhr-96	nuclear hormone receptor	status:Partially_confirmed	UniProt:Q95X91	prot
   #    score  bias  c-Evalue  i-Evalue hmmfrom  hmm to    alifrom  ali to    envfrom  env to     acc
 ---   ------ ----- --------- --------- ------- -------    ------- -------    ------- -------    ----
   1 !   41.2   6.1   1.3e-12   9.1e-11     104     176 ..       6      77 ..       3      92 .. 0.93

  Alignments for each domain:
  == domain 1    score: 41.2 bits;  conditional E-value: 1.3e-12
  Nr1d2-aln 104 lckvcgdvasgfhygvhacegckgffrrsiqqniqykkclknencsimrmnrnrcqqcrfkkclsvgmsrdav 176
                lc vcg+v++g  +gv +c  c  ffrr+     ++  c+k   c+i+   + +c++cr+k+c  vgm    +
   F44C8.11   6 LCAVCGQVTTGKNFGVISCRSCAAFFRRAPTWSRRFPECVKA-SCAIFENGKFKCKKCRLKRCQEVGMDVKKI 77 
                8***************************************97.7************************86655 PP

>> C29E6.5  CE05336	WBGene00003633	locus:nhr-43	Zinc finger, C4 type (two domains)	status:Confirmed	UniProt:Q18299	prote
   #    score  bias  c-Evalue  i-Evalue hmmfrom  hmm to    alifrom  ali to    envfrom  env to     acc
 ---   ------ ----- --------- --------- ------- -------    ------- -------    ------- -------    ----
   1 !   41.3   0.6   1.3e-12     9e-11     102     186 ..      44     130 ..      23     186 .. 0.86

  Alignments for each domain:
  == domain 1    score: 41.3 bits;  conditional E-value: 1.3e-12
  Nr1d2-aln 102 vllckvcgdvasg.fhygvhacegckgffrrsiqqniqykkclknencsimrmnrn.rcqqcrfkkclsvgmsrdavrfgripkrek 186
                 + c+vc     g  h+g+  c  c  ffrrs+  +  +      ++c +  + r+  cq+cr+ +cl vg+  dav   r p   k
    C29E6.5  44 NIHCRVCERRYDGsQHFGIDICRACAAFFRRSVAVKKTFVCRRGTNKCELNTVSRKtTCQKCRWMRCLLVGLNVDAVVGRRSPDHVK 130
                578****98776637******************9998887656677899999988537*******************9888887665 PP

>> F57A10.5  CE16151	WBGene00003650	locus:nhr-60	Ligand-binding domain of nuclear hormone receptors, Zinc finger, C4 typ
   #    score  bias  c-Evalue  i-Evalue hmmfrom  hmm to    alifrom  ali to    envfrom  env to     acc
 ---   ------ ----- --------- --------- ------- -------    ------- -------    ------- -------    ----
   1 !   40.9   4.4   1.7e-12   1.2e-10     105     175 ..      47     118 ..      43     151 .. 0.86

  Alignments for each domain:
  == domain 1    score: 40.9 bits;  conditional E-value: 1.7e-12
  Nr1d2-aln 105 ckvcgdvasgfhygvhacegckgffrrsiqqniqykkclknencs.im.rmnrnrcqqcrfkkclsvgmsrda 175
                c +cg+ a g hy v +c+gck ffrr    +  +  c  + +c  +  r    +c+ cr +kc+svgm   a
   F57A10.5  47 CLICGNSANGHHYDVASCNGCKTFFRRMCVSDRSFE-CKAKGDCFdLTkRKVPLKCRACRHQKCISVGMNPLA 118
                99*************************999998886.655566651432555679**************8655 PP

>> T07C5.2  CE06380	WBGene00011565	locus:nhr-272	Ligand-binding domain of nuclear hormone receptors, Zinc finger, C4 typ
   #    score  bias  c-Evalue  i-Evalue hmmfrom  hmm to    alifrom  ali to    envfrom  env to     acc
 ---   ------ ----- --------- --------- ------- -------    ------- -------    ------- -------    ----
   1 !   41.0   0.6   1.6e-12   1.1e-10     105     172 ..       7      77 ..       3     123 .. 0.84

  Alignments for each domain:
  == domain 1    score: 41.0 bits;  conditional E-value: 1.6e-12
  Nr1d2-aln 105 ckvcgdvasgfhygvhacegckgffrrsiqqniqykkclknencsimrmnrnr...cqqcrfkkclsvgms 172
                c vcg  +  f+yg + c+ c  ffrrs+     +  c +n +c     nr+r   c+ crf+kc+ vg+ 
    T07C5.2   7 CVVCGVSTHLFKYGKYLCNSCDLFFRRSMTPWSFFGDCKHNWDCYKESSNRQRlpkCRHCRFNKCVDVGLL 77 
                99******************************************999999986666*************85 PP

>> R02C2.4  CE40865	WBGene00019816	locus:nhr-204	nuclear hormone receptor	status:Partially_confirmed	UniProt:O44543	prot
   #    score  bias  c-Evalue  i-Evalue hmmfrom  hmm to    alifrom  ali to    envfrom  env to     acc
 ---   ------ ----- --------- --------- ------- -------    ------- -------    ------- -------    ----
   1 !   41.5   1.6   1.2e-12   7.9e-11     104     173 ..      50     121 ..      28     138 .. 0.82
   2 ?    0.3   0.0       3.3   2.3e+02     416     448 ..     254     286 ..     244     309 .. 0.73

  Alignments for each domain:
  == domain 1    score: 41.5 bits;  conditional E-value: 1.2e-12
  Nr1d2-aln 104 lckvcgdvasgfhygvhacegckgffrrsiqqniqykkclknencsimrm...nrnrcqqcrfkkclsvgmsr 173
                 c+vc   a+g hy v +c+gck ffrr   ++++y+ c   + c           +c+ cr+k+cl  gm  
    R02C2.4  50 ACQVCYGKATGHHYDVASCNGCKSFFRRVTIEKLKYR-CSAGNACYTNFGpgdPVPKCRACRYKRCLEAGMNA 121
                6***********************************7.6666667654431114579**************75 PP

  == domain 2    score: 0.3 bits;  conditional E-value: 3.3
  Nr1d2-aln 416 kevvefakripgfrdlsqhdqvnllkagtfevl 448
                  vve+ak    f+ ls+ d+  l +  ++ v 
    R02C2.4 254 LTVVEMAKTFDFFKKLSENDRFFLCRDTSLMVS 286
                579*****************9999887766553 PP

>> F25E5.6b  CE35288	WBGene00017787	locus:nhr-141	status:Partially_confirmed	UniProt:Q7KPC9	protein_id:CCD65091.1
   #    score  bias  c-Evalue  i-Evalue hmmfrom  hmm to    alifrom  ali to    envfrom  env to     acc
 ---   ------ ----- --------- --------- ------- -------    ------- -------    ------- -------    ----
   1 !   40.9   5.0   1.8e-12   1.2e-10     105     179 ..      16      91 ..      13     140 .. 0.85

  Alignments for each domain:
  == domain 1    score: 40.9 bits;  conditional E-value: 1.8e-12
  Nr1d2-aln 105 ckvcgdvasgfhygvhacegckgffrrsiqqniqykkclknencs..imrmnrnrcqqcrfkkclsvgmsrdavrfg 179
                c vcg  a+g+hy v +c+gck ffrr      +  +c    +c     r+   +c+ crf kc+  gm  +a+++ 
   F25E5.6b  16 CSVCGKKATGYHYDVPSCNGCKTFFRRICI-SEKTMQCQGVGDCFdlTKRIAPVKCRACRFEKCVLKGMNPNAMQID 91 
                9*************************9644.4456678888888622569999*****************9998765 PP

>> F41D3.1  CE16020	WBGene00003672	locus:nhr-82	Zinc finger, C4 type (two domains)	status:Partially_confirmed	UniProt:O4
   #    score  bias  c-Evalue  i-Evalue hmmfrom  hmm to    alifrom  ali to    envfrom  env to     acc
 ---   ------ ----- --------- --------- ------- -------    ------- -------    ------- -------    ----
   1 !   41.0   3.0   1.6e-12   1.1e-10     105     207 ..      11     110 ..       8     160 .. 0.69

  Alignments for each domain:
  == domain 1    score: 41.0 bits;  conditional E-value: 1.6e-12
  Nr1d2-aln 105 ckvcgdva.sgfhygvhacegckgffrrsiqqniqykkclknencsimrmnrnrcqqcrfkkclsvgmsrdavrfgripkrekqrmliemqsamktmmns 203
                c vc  +  +  h+g+ ac  c  ffrrs  q  qy  c  +++c im   +  c+ cr+  c+  gm rd vr  +   r    +  ++   +  m+ s
    F41D3.1  11 CPVCSSMDrTRRHFGIIACTACAAFFRRSFGQ--QY-LCNAEKKCIIMHDRKFFCRACRYSSCVKAGMRRDLVRKQKNNPRHPASLETQLPRNLPEML-S 106
                778887762457******************98..55.59999********************************887665554444333333333332.3 PP

  Nr1d2-aln 204 qfsg 207
                +fs 
    F41D3.1 107 KFSK 110
                3333 PP

>> F47C10.1  CE17834	WBGene00018539	locus:nhr-185	status:Partially_confirmed	UniProt:O01559	protein_id:CCD64883.1
   #    score  bias  c-Evalue  i-Evalue hmmfrom  hmm to    alifrom  ali to    envfrom  env to     acc
 ---   ------ ----- --------- --------- ------- -------    ------- -------    ------- -------    ----
   1 !   40.4   5.8   2.5e-12   1.7e-10     102     196 ..      14     104 ..       2     166 .. 0.71

  Alignments for each domain:
  == domain 1    score: 40.4 bits;  conditional E-value: 2.5e-12
  Nr1d2-aln 102 vllckvcgdvasgfhygvhacegckgffrrsiqqniqykkclknencsi...mrmnrnrcqqcrfkkclsvgmsrdavrfgripkrekqrmliemqsa 196
                 + c vc ++a g+ ygv +c+ ck ffrr    +  y  cl +  c     +   r +c+ crf+kcl vgm        r    e + mli ++s+
   F47C10.1  14 SIQCSVCCQLAFGLNYGVPSCNACKMFFRRMNIIKPSY-TCLADGSCYTnfgFTHGRPKCRSCRFRKCLDVGMKY------RSTEEEDEMMLIMLKSS 104
                578***************************87666666.6*******86333567899***************75......44556666666666654 PP

>> F14A5.1  CE40558	WBGene00008778	locus:nhr-264	Zinc finger, C4 type (two domains)	status:Predicted	UniProt:Q19438	prot
   #    score  bias  c-Evalue  i-Evalue hmmfrom  hmm to    alifrom  ali to    envfrom  env to     acc
 ---   ------ ----- --------- --------- ------- -------    ------- -------    ------- -------    ----
   1 !   40.1   9.2   2.9e-12     2e-10     104     186 ..      59     139 ..      44     195 .. 0.84

  Alignments for each domain:
  == domain 1    score: 40.1 bits;  conditional E-value: 2.9e-12
  Nr1d2-aln 104 lckvcgdvasg.fhygvhacegckgffrrsiqqniqykkclknencsimrmnrnrcqqcrfkkclsvgmsrdavrfgripkrek 186
                 c+vc d as   h+g+ +c  c  ffrr+  +  q+  c  ++ncs+   ++  c+ cr+++c+  gms+d +r g +   ++
    F14A5.1  59 PCQVCQDSASTrHHFGITSCTACASFFRRTTMN--QF-TCNLDNNCSVSYKKKWVCRACRYNNCIRAGMSKDYIRRGNVDETKN 139
                6********973789**************9755..34.688889*********************************9976543 PP

>> ZK418.1  CE00731	WBGene00003608	locus:nhr-9	status:Partially_confirmed	UniProt:Q23489	protein_id:CCD61620.1
   #    score  bias  c-Evalue  i-Evalue hmmfrom  hmm to    alifrom  ali to    envfrom  env to     acc
 ---   ------ ----- --------- --------- ------- -------    ------- -------    ------- -------    ----
   1 !   40.5   3.8   2.3e-12   1.5e-10     105     173 ..      14      80 ..       8     126 .. 0.88

  Alignments for each domain:
  == domain 1    score: 40.5 bits;  conditional E-value: 2.3e-12
  Nr1d2-aln 105 ckvcgdvasgfhygvhacegckgffrrsiqqniqykkclknencsimrmnrnrcqqcrfkkclsvgmsr 173
                c +c  +   + ygv +c+ ck ffrr+   +   k c++n+nc    +    c+qcr++kcl +gm  
    ZK418.1  14 CAICSKLGNSYNYGVLSCNACKMFFRRATLGK-SEKFCINNDNCDTSNLI-LTCRQCRYNKCLKMGMRI 80 
                99*************************98765.5799********99886.57**************75 PP

>> F16H11.5  CE40252	WBGene00003635	locus:nhr-45	zinc finger DNA-binding protein	status:Confirmed	UniProt:Q19496	protein
   #    score  bias  c-Evalue  i-Evalue hmmfrom  hmm to    alifrom  ali to    envfrom  env to     acc
 ---   ------ ----- --------- --------- ------- -------    ------- -------    ------- -------    ----
   1 !   40.3   9.0   2.6e-12   1.8e-10     105     176 ..       3      73 ..       1      86 [. 0.95

  Alignments for each domain:
  == domain 1    score: 40.3 bits;  conditional E-value: 2.6e-12
  Nr1d2-aln 105 ckvcgdvasgfhygvhacegckgffrrsiqqniqykkclknencsimrmnrnrcqqcrfkkclsvgmsrdav 176
                c vc   a g h+g+ +c  c  ffrr++  n++yk c  + +c +   +r  c+ cr+ kc+ vgm +d +
   F16H11.5   3 CLVCETDAHGQHFGIRCCRACAAFFRRTLTMNLRYK-CRFDRKCEVSFNKRYSCRCCRYEKCVRVGMRKDNL 73 
                99*********************************5.9999***************************9975 PP

>> F44C8.9a  CE35310	WBGene00018415	locus:nhr-184	zinc finger protein	status:Partially_confirmed	UniProt:Q7KQA2	protein_
   #    score  bias  c-Evalue  i-Evalue hmmfrom  hmm to    alifrom  ali to    envfrom  env to     acc
 ---   ------ ----- --------- --------- ------- -------    ------- -------    ------- -------    ----
   1 !   40.2   4.0   2.7e-12   1.9e-10     105     177 ..      11      81 ..       5      89 .. 0.87

  Alignments for each domain:
  == domain 1    score: 40.2 bits;  conditional E-value: 2.7e-12
  Nr1d2-aln 105 ckvcgdvasgfhygvhacegckgffrrsiqqniqykkclknencsimrmnrnrcqqcrfkkclsvgmsrdavr 177
                ck+c   a g h+gv +c  c  ffrr+ +      k     +c i+     rc+ cr+kkc  vgm   a +
   F44C8.9a  11 CKICDLPAHGNHFGVLSCRACAAFFRRASRSPRFQDKACEYGDCRIFDAGAYRCKICRLKKCYKVGMD--ASK 81 
                ***************************8877655555557889************************4..444 PP

>> K06B4.1  CE35582	WBGene00003641	locus:nhr-51	Zinc finger, C4 type (two domains)	status:Partially_confirmed	UniProt:O1
   #    score  bias  c-Evalue  i-Evalue hmmfrom  hmm to    alifrom  ali to    envfrom  env to     acc
 ---   ------ ----- --------- --------- ------- -------    ------- -------    ------- -------    ----
   1 !   40.2   6.5   2.8e-12   1.9e-10     104     194 ..       4      96 ..       1     131 [. 0.84

  Alignments for each domain:
  == domain 1    score: 40.2 bits;  conditional E-value: 2.8e-12
  Nr1d2-aln 104 lckvcgdvasgfhygvhacegckgffrrsiqqniqykkclknencsimrmnrnrcqqcrfkkclsvgms...rdavrfgripkrekqrmliemq 194
                 c +c   a+g hygv +c  ck ff r + +n+ y  c k ++c    +   +c+ cr++kcl +gm    r    f      + qrml+++ 
    K06B4.1   4 NCLICHRKAAGQHYGVLSCFACKMFFHRMVVENLHY-CCQKFNKCYEKFIILPKCKACRYQKCLEMGMQafpRRVKSFEESMDLKIQRMLMNLS 96 
                599********************************9.599****************************73335555677777788899998653 PP

>> C50B6.8b  CE46085	WBGene00008221	locus:nhr-168	status:Confirmed	protein_id:CCA65541.1
   #    score  bias  c-Evalue  i-Evalue hmmfrom  hmm to    alifrom  ali to    envfrom  env to     acc
 ---   ------ ----- --------- --------- ------- -------    ------- -------    ------- -------    ----
   1 !   39.6   3.7   4.3e-12     3e-10     105     176 ..      50     122 ..      35     138 .. 0.86

  Alignments for each domain:
  == domain 1    score: 39.6 bits;  conditional E-value: 4.3e-12
  Nr1d2-aln 105 ckvcgdvasgfhygvhacegckgffrrsiqqniqykkclknencsim..rmnrnrcqqcrfkkclsvgmsrdav 176
                c +cg  a g+hy v +c+gck ffrr    +  +  c    +c  +  r    +c+ cr+ kc+s gm  +a+
   C50B6.8b  50 CSICGKTANGYHYDVPSCNGCKTFFRRLCVSEKSF-ICKAGGDCFNLtkRKVPLKCRACRYEKCISEGMNPNAM 122
                99*************************88777665.5778888865512555679**************98886 PP

>> C50B6.8a  CE40925	WBGene00008221	locus:nhr-168	Ligand-binding domain of nuclear hormone receptors, Zinc finger, C4 ty
   #    score  bias  c-Evalue  i-Evalue hmmfrom  hmm to    alifrom  ali to    envfrom  env to     acc
 ---   ------ ----- --------- --------- ------- -------    ------- -------    ------- -------    ----
   1 !   39.6   3.6   4.3e-12     3e-10     105     176 ..      50     122 ..      35     137 .. 0.86

  Alignments for each domain:
  == domain 1    score: 39.6 bits;  conditional E-value: 4.3e-12
  Nr1d2-aln 105 ckvcgdvasgfhygvhacegckgffrrsiqqniqykkclknencsim..rmnrnrcqqcrfkkclsvgmsrdav 176
                c +cg  a g+hy v +c+gck ffrr    +  +  c    +c  +  r    +c+ cr+ kc+s gm  +a+
   C50B6.8a  50 CSICGKTANGYHYDVPSCNGCKTFFRRLCVSEKSF-ICKAGGDCFNLtkRKVPLKCRACRYEKCISEGMNPNAM 122
                99*************************88777665.5778888865512555679**************98886 PP

>> R07B7.14  CE06276	WBGene00011098	locus:nhr-207	nuclear hormone receptor	status:Partially_confirmed	UniProt:Q21804	pro
   #    score  bias  c-Evalue  i-Evalue hmmfrom  hmm to    alifrom  ali to    envfrom  env to     acc
 ---   ------ ----- --------- --------- ------- -------    ------- -------    ------- -------    ----
   1 !   40.4   2.6   2.4e-12   1.6e-10     105     185 ..      36     119 ..      29     156 .. 0.85
   2 ?   -0.2   0.0       4.9   3.4e+02     416     447 ..     217     248 ..     202     259 .. 0.82

  Alignments for each domain:
  == domain 1    score: 40.4 bits;  conditional E-value: 2.4e-12
  Nr1d2-aln 105 ckvcgdvasgfhygvhacegckgffrrsiqq....niqy.kkclknencsimrmnrnrcqqcrfkkclsvgmsrdavrfgripkre 185
                c++c + a g+hy v +c+gck ffrr++      n ++  kcl +    i +     c  crf kc  +gm   a++   i k+ 
   R07B7.14  36 CRICRNPAVGYHYDVASCNGCKAFFRRTVITgrlpNCKFgDKCLED--HKIPKPGTRLCGSCRFSKCEQMGMNPMAIKSEIISKKG 119
                ***************************9864333366664689855..5788999999******************9999888864 PP

  == domain 2    score: -0.2 bits;  conditional E-value: 4.9
  Nr1d2-aln 416 kevvefakripgfrdlsqhdqvnllkagtfev 447
                  vvefak +  f  l    q+++++ g++ v
   R07B7.14 217 LAVVEFAKFLDFFPKLDSETQLKVVRHGALMV 248
                579******************99999997544 PP

>> C06C6.5a  CE15599	WBGene00003640	locus:nhr-50	Zinc finger, C4 type (two domains)	status:Confirmed	UniProt:O62031	prot
   #    score  bias  c-Evalue  i-Evalue hmmfrom  hmm to    alifrom  ali to    envfrom  env to     acc
 ---   ------ ----- --------- --------- ------- -------    ------- -------    ------- -------    ----
   1 !   39.8   4.0   3.7e-12   2.5e-10     104     180 ..       2      74 ..       1      98 [. 0.87

  Alignments for each domain:
  == domain 1    score: 39.8 bits;  conditional E-value: 3.7e-12
  Nr1d2-aln 104 lckvcgdvasgfhygvhacegckgffrrsiqqniqykkclknencsimrmnrnrcqqcrfkkclsvgmsrdavrfgr 180
                 c+vcg      h+g  +c  c  ffrr        kk++ + nc++   n   c++cr+kkcls+gm  + v+  r
   C06C6.5a   2 ACQVCGCSDVEPHFGALSCRACAAFFRRYF----HSKKVVGQCNCAVRFRNSHPCRECRIKKCLSIGMNPEKVQEKR 74 
                6******999******************86....569999999**************************99987554 PP

>> F14H3.11  CE35482	WBGene00008830	locus:nhr-176	Zinc finger, C4 type (two domains)	status:Partially_confirmed	UniProt:
   #    score  bias  c-Evalue  i-Evalue hmmfrom  hmm to    alifrom  ali to    envfrom  env to     acc
 ---   ------ ----- --------- --------- ------- -------    ------- -------    ------- -------    ----
   1 !   40.0   2.8   3.2e-12   2.2e-10     103     176 ..       8      80 ..       1     132 [. 0.86

  Alignments for each domain:
  == domain 1    score: 40.0 bits;  conditional E-value: 3.2e-12
  Nr1d2-aln 103 llckvcgdvasgfhygvhacegckgffrrsiqqniqykk.clknencsimrmnrnrcqqcrfkkclsvgmsrdav 176
                  c vcg+ +  + +g  +c  c  ffrr +  n + k+ cl   +cs  +   + cq crf+kcl  gm    v
   F14H3.11   8 QPCLVCGQSSNSILFGAPSCRACGEFFRRKVISNFKIKNnCLG--ECSFAKKSMKPCQSCRFQKCLEAGMLEKMV 80 
                569*********************************9863774..6************************76655 PP

>> F16B4.11  CE17021	WBGene00017512	locus:nhr-179	zinc finger protein	status:Partially_confirmed	UniProt:O44637	protein_
   #    score  bias  c-Evalue  i-Evalue hmmfrom  hmm to    alifrom  ali to    envfrom  env to     acc
 ---   ------ ----- --------- --------- ------- -------    ------- -------    ------- -------    ----
   1 !   39.5   3.9   4.7e-12   3.2e-10     104     182 ..      30     109 ..       5     130 .. 0.89

  Alignments for each domain:
  == domain 1    score: 39.5 bits;  conditional E-value: 4.7e-12
  Nr1d2-aln 104 lckvcgdvasgfhygvhacegckgffrrsiqqniqykkc.lknencsimrmnrnrcqqcrfkkclsvgmsrdavrfgrip 182
                 c+vc +   gfh+g  +c  c  ffrr+    +  +kc l n  c   +  r  c++cr+ kc   gm    +++ r  
   F16B4.11  30 KCRVCDQPGHGFHFGAFTCRACSAFFRRAHFSLVTERKCrLSNGRCVPTKGGRWFCKKCRLAKCSEAGMNSRNIQYDRDA 109
                5*************************************9889***************************99999988854 PP

>> Y38E10A.18  CE21598	WBGene00012596	locus:nhr-234	status:Partially_confirmed	UniProt:Q9NAJ3	protein_id:CAB54409.1
   #    score  bias  c-Evalue  i-Evalue hmmfrom  hmm to    alifrom  ali to    envfrom  env to     acc
 ---   ------ ----- --------- --------- ------- -------    ------- -------    ------- -------    ----
   1 !   39.4   6.4   4.9e-12   3.4e-10     105     180 ..      13      87 ..      11     100 .. 0.93

  Alignments for each domain:
  == domain 1    score: 39.4 bits;  conditional E-value: 4.9e-12
   Nr1d2-aln 105 ckvcgdvasgfhygvhacegckgffrrsiqqniqykkclknencsimrmnrnrcqqcrfkkclsvgmsrdavrfgr 180
                 c vcg     +h+g   c  c  ffrr++   i++  c   +nc i +  r  c+ crf kc  vgm rd v+  r
  Y38E10A.18  13 CLVCGIEKGTLHFGSVVCMACASFFRRTVSFHIRFL-CRYSNNCQISQDLRFICRSCRFDKCERVGMRRDLVQQKR 87 
                 99********************************95.99999*****************************98766 PP

>> C33G8.6  CE17496	WBGene00003632	locus:nhr-42	zinc finger protein	status:Partially_confirmed	UniProt:O76828	protein_id
   #    score  bias  c-Evalue  i-Evalue hmmfrom  hmm to    alifrom  ali to    envfrom  env to     acc
 ---   ------ ----- --------- --------- ------- -------    ------- -------    ------- -------    ----
   1 !   40.0   6.0   3.2e-12   2.2e-10     104     186 ..       9      89 ..       4     100 .. 0.86

  Alignments for each domain:
  == domain 1    score: 40.0 bits;  conditional E-value: 3.2e-12
  Nr1d2-aln 104 lckvcgdvasgfhygvhacegckgffrrsiq..qniqykkclknencsimrmnrnrcqqcrfkkclsvgmsrdavrfgripkrek 186
                 c +cgd a  +h+g  +c  c  ffrr +   +ni +++c    +c +    r+ c  cr+ kcl vgm   av + r+ k+++
    C33G8.6   9 TCLICGDSADSLHFGALSCRACAAFFRRKVAgrRNI-FRRCD--RQCKVDTGMRKLCASCRYDKCLKVGMRESAV-LSRLAKKNQ 89 
                599*************************99621455.89995..579**9999*****************88887.677777764 PP

>> T27B7.5b  CE14239	WBGene00020851	locus:nhr-227	status:Partially_confirmed	protein_id:CCD74251.1
   #    score  bias  c-Evalue  i-Evalue hmmfrom  hmm to    alifrom  ali to    envfrom  env to     acc
 ---   ------ ----- --------- --------- ------- -------    ------- -------    ------- -------    ----
   1 !   39.1   2.8   5.8e-12     4e-10     103     191 ..      56     142 ..      47     147 .. 0.90

  Alignments for each domain:
  == domain 1    score: 39.1 bits;  conditional E-value: 5.8e-12
  Nr1d2-aln 103 llckvcgdvasgfhygvhacegckgffrrsiqqniqykkclknencsimrmnrnrcqqcrfkkclsvgmsrdavrfgr..ipkrekqrmli 191
                l+c++c   a g h+gv +c  c  ffrrs   +   +kc+   +  ++      c+ cr++kc+  gm     ++ r  ipk+ k r +i
   T27B7.5b  56 LVCRICELQADGTHFGVVTCRACAVFFRRSTTSKWIKRKCMARSEDKLV----CSCKPCRLRKCIENGMDSSKFQYNRdtIPKKPKARPII 142
                89******************************999999**987776665....47**************999999987779*****99887 PP

>> Y46H3D.7  CE24324	WBGene00021611	locus:nhr-238	zinc finger protein	status:Confirmed	UniProt:Q966B7	protein_id:CCD6958
   #    score  bias  c-Evalue  i-Evalue hmmfrom  hmm to    alifrom  ali to    envfrom  env to     acc
 ---   ------ ----- --------- --------- ------- -------    ------- -------    ------- -------    ----
   1 !   39.0   4.8   6.3e-12   4.3e-10     103     202 ..       6     106 ..       2     129 .. 0.80

  Alignments for each domain:
  == domain 1    score: 39.0 bits;  conditional E-value: 6.3e-12
  Nr1d2-aln 103 llckvcgdvasgfhygvhacegckgffrrsiqqniqykkclknencsim.rmnrnrcqqcrfkkclsvgmsrdavrfgripkre.kqrmliemqsamktm 200
                ++c vc   a  fh+g  +ce c  ffrr + +  +    +   nc +  ++ r+ c  cr++kcl +gm    v+  +       + +l e++ a + +
   Y46H3D.7   6 VFCGVCEHSADVFHFGAICCEACAAFFRRLVSRS-KTPTAICSGNCDLRnKIIRKLCSSCRYQKCLQIGMKESLVKSKKQKTSSsEKTILEELNEAYQNL 104
                68***************************99876.4566778899*9853789******************99999776554430344566777777776 PP

  Nr1d2-aln 201 mn 202
                ++
   Y46H3D.7 105 LD 106
                65 PP

>> Y46H3D.6  CE24323	WBGene00021610	locus:nhr-237	zinc finger protein	status:Partially_confirmed	UniProt:Q966B8	protein_
   #    score  bias  c-Evalue  i-Evalue hmmfrom  hmm to    alifrom  ali to    envfrom  env to     acc
 ---   ------ ----- --------- --------- ------- -------    ------- -------    ------- -------    ----
   1 !   39.3   2.8   5.2e-12   3.6e-10     104     177 ..       9      83 ..       6     161 .. 0.88

  Alignments for each domain:
  == domain 1    score: 39.3 bits;  conditional E-value: 5.2e-12
  Nr1d2-aln 104 lckvcgdvasgfhygvhacegckgffrrsiqqniqykkclknencsim.rmnrnrcqqcrfkkclsvgmsrdavr 177
                +c+vcg+ a   h+g  +c  c  ffrr +              c +  ++ r  c +cr+ kc+ vgm   av 
   Y46H3D.6   9 ICRVCGECADAVHFGALSCRACAAFFRRKVAAGKPLSSSRCSGSCKLEnQVLRRLCAKCRYEKCVQVGMRTSAVL 83 
                7***************************998776666655567777752567889**************999984 PP

>> M02H5.5  CE39264	WBGene00019743	locus:nhr-203	status:Confirmed	UniProt:Q966H9	protein_id:CCD62238.1
   #    score  bias  c-Evalue  i-Evalue hmmfrom  hmm to    alifrom  ali to    envfrom  env to     acc
 ---   ------ ----- --------- --------- ------- -------    ------- -------    ------- -------    ----
   1 !   38.5   3.9   8.9e-12   6.1e-10     104     184 ..      21     101 ..       5     108 .. 0.88

  Alignments for each domain:
  == domain 1    score: 38.5 bits;  conditional E-value: 8.9e-12
  Nr1d2-aln 104 lckvcg.dvasgfhygvhacegckgffrrsiqqniqykkclknencsimrmnrnrcqqcrfkkclsvgmsrdavrfgripkr 184
                 c vc    a g+h+g  +c  c  ffrr      + k c k + c   +     c++cr+++c+ +gm  d  +f r p +
    M02H5.5  21 KCPVCWkHTAHGMHFGAFTCRACAAFFRRFAT-TKNLKPCKKSNVCEFTKNGYTSCKKCRLQRCFDIGMKIDNFQFERDPYK 101
                58999625899******************754.45679***************************************99865 PP

>> M02H5.4  CE25953	WBGene00019742	locus:nhr-202	status:Partially_confirmed	UniProt:Q966H8	protein_id:CCD62237.1
   #    score  bias  c-Evalue  i-Evalue hmmfrom  hmm to    alifrom  ali to    envfrom  env to     acc
 ---   ------ ----- --------- --------- ------- -------    ------- -------    ------- -------    ----
   1 !   38.8   5.6   7.2e-12   4.9e-10     104     184 ..      21     100 ..      15     109 .. 0.92

  Alignments for each domain:
  == domain 1    score: 38.8 bits;  conditional E-value: 7.2e-12
  Nr1d2-aln 104 lckvcgdvasgfhygvhacegckgffrrsiqqniqykkclknencsimrmnrnrcqqcrfkkclsvgmsrdavrfgripkr 184
                 c vc     g+h+g ++c  c  ffrr    n + k c kn+ c   +     c++cr+kkc+ +gm  +  +f r p +
    M02H5.4  21 KCPVCYKPPHGIHFGAYTCRACAVFFRRFGASN-NLKPCKKNNVCDFYKNGYVSCKKCRLKKCFEIGMKIENFQFERDPYK 100
                599*************************87776.689***************************************99954 PP

>> C47F8.2  CE36112	WBGene00008158	locus:nhr-165	Zinc finger, C4 type (two domains)	status:Partially_confirmed	UniProt:O
   #    score  bias  c-Evalue  i-Evalue hmmfrom  hmm to    alifrom  ali to    envfrom  env to     acc
 ---   ------ ----- --------- --------- ------- -------    ------- -------    ------- -------    ----
   1 !   39.1   4.9     6e-12   4.1e-10     105     180 ..      11      87 ..       8     122 .. 0.90

  Alignments for each domain:
  == domain 1    score: 39.1 bits;  conditional E-value: 6e-12
  Nr1d2-aln 105 ckvcgdva.sgfhygvhacegckgffrrsiqqniqykkclknencsimrmnrnrcqqcrfkkcls.vgmsrdavrfgr 180
                c +cg ++ + fh+g  +c+ c  ffrr++  ni+y  c + +nc     +r  c+ cr+  c+   gm rd v+  r
    C47F8.2  11 CLICGSICtAKFHFGGLSCNACASFFRRTVSLNIRYL-CKNSNNCITSPGQRTFCKACRYESCVDkAGMKRDFVQQRR 87 
                999**996257*************************5.999999*999***************9638*****998766 PP

>> F33E11.1  CE17759	WBGene00003614	locus:nhr-15	nuclear hormone receptor	status:Confirmed	UniProt:O61854	protein_id:CCD
   #    score  bias  c-Evalue  i-Evalue hmmfrom  hmm to    alifrom  ali to    envfrom  env to     acc
 ---   ------ ----- --------- --------- ------- -------    ------- -------    ------- -------    ----
   1 !   38.7   4.6     8e-12   5.5e-10     105     172 ..      33     105 ..       8     144 .. 0.85

  Alignments for each domain:
  == domain 1    score: 38.7 bits;  conditional E-value: 8e-12
  Nr1d2-aln 105 ckvcgdvasgfhygvhacegckgffrrsiqqniqyk.....kclknencsimrmnrnrcqqcrfkkclsvgms 172
                c +cg++a  + ygv +c+ ck ffrr   + i y+     +c   ++   ++   +rc+ cr+++cl vgm 
   F33E11.1  33 CAICGNLAFCYNYGVLSCNACKMFFRRVEVDRITYHckywdRCYDGQEFVNVKKFSKRCRACRYQRCLQVGMK 105
                9**************************988888874333337998888888888899***************6 PP

>> K06A1.4  CE18017	WBGene00003621	locus:nhr-22	C4-type zinc finger domain	status:Confirmed	UniProt:Q09587	protein_id:CC
   #    score  bias  c-Evalue  i-Evalue hmmfrom  hmm to    alifrom  ali to    envfrom  env to     acc
 ---   ------ ----- --------- --------- ------- -------    ------- -------    ------- -------    ----
   1 !   39.5   1.1   4.5e-12   3.1e-10     105     186 ..      96     185 ..      80     218 .. 0.81

  Alignments for each domain:
  == domain 1    score: 39.5 bits;  conditional E-value: 4.5e-12
  Nr1d2-aln 105 ckvcgd.vasgfhygvhacegckgffrrsiqqniqykkclknen...csimrmnrnrcqqcrfkkclsvgmsrdavrf....gripkrek 186
                c+vc    a  +h+g  +c+ c  ffrrs+   + y      ++   c      r  c+ crf kcl  gm r+ v+      r+ kr  
    K06A1.4  96 CHVCSSpTANTLHFGGRSCKACAAFFRRSVSMSMTYECIGTGDDtnpCRTHYELRMICRHCRFIKCLDAGMRRELVQArkeeTRVAKRRS 185
                99998637999*************************855444331137777778999*****************9976222245555554 PP

>> F16B4.12b  CE30756	WBGene00003707	locus:nhr-117	status:Confirmed	UniProt:O44638	protein_id:CCD69578.1
   #    score  bias  c-Evalue  i-Evalue hmmfrom  hmm to    alifrom  ali to    envfrom  env to     acc
 ---   ------ ----- --------- --------- ------- -------    ------- -------    ------- -------    ----
   1 !   38.8   4.0   7.3e-12     5e-10      84     184 ..      13     115 ..       2     153 .. 0.81

  Alignments for each domain:
  == domain 1    score: 38.8 bits;  conditional E-value: 7.3e-12
  Nr1d2-aln  84 sapgltkshsgvtkfsgmvllckvcgdvasgfhygvhacegckgffrrs.iqqniqykkc.lknencsimrmnrnrcqqcrfkkclsvgmsrdavrfgri 181
                s++    s   v  +  ++  c++c +   g+h+g   c  c  ffrr      ++ +kc l    c   +  r  c++crf kcl +gm+   +++ r 
  F16B4.12b  13 STSSNYSSPPAVLDIDQVLEKCQICYQPGHGYHFGAFICRACAAFFRRChFSLALDQRKCrLLSGSCQPNKNGRWFCKKCRFDKCLELGMTTTNIQYDRD 112
                444444566677777788889***************************735678899999678999**************************99999986 PP

  Nr1d2-aln 182 pkr 184
                  +
  F16B4.12b 113 AFK 115
                555 PP

>> F16B4.12a  CE24906	WBGene00003707	locus:nhr-117	zinc finger protein	status:Confirmed	UniProt:Q8MNW2	protein_id:CCD695
   #    score  bias  c-Evalue  i-Evalue hmmfrom  hmm to    alifrom  ali to    envfrom  env to     acc
 ---   ------ ----- --------- --------- ------- -------    ------- -------    ------- -------    ----
   1 !   38.6   3.9   8.2e-12   5.6e-10      84     181 ..      13     112 ..       2     134 .. 0.83

  Alignments for each domain:
  == domain 1    score: 38.6 bits;  conditional E-value: 8.2e-12
  Nr1d2-aln  84 sapgltkshsgvtkfsgmvllckvcgdvasgfhygvhacegckgffrrs.iqqniqykkc.lknencsimrmnrnrcqqcrfkkclsvgmsrdavrfgri 181
                s++    s   v  +  ++  c++c +   g+h+g   c  c  ffrr      ++ +kc l    c   +  r  c++crf kcl +gm+   +++ r 
  F16B4.12a  13 STSSNYSSPPAVLDIDQVLEKCQICYQPGHGYHFGAFICRACAAFFRRChFSLALDQRKCrLLSGSCQPNKNGRWFCKKCRFDKCLELGMTTTNIQYDRD 112
                444444566677777788889***************************735678899999678999*************************999999885 PP

>> T24A6.11  CE46766	WBGene00020750	locus:nhr-222	zinc finger protein	status:Confirmed	UniProt:O61942	protein_id:CCD6357
   #    score  bias  c-Evalue  i-Evalue hmmfrom  hmm to    alifrom  ali to    envfrom  env to     acc
 ---   ------ ----- --------- --------- ------- -------    ------- -------    ------- -------    ----
   1 !   39.1   3.1   5.9e-12     4e-10     105     184 ..      12      90 ..       6     132 .. 0.79

  Alignments for each domain:
  == domain 1    score: 39.1 bits;  conditional E-value: 5.9e-12
  Nr1d2-aln 105 ckvcgdvasgfhygvhacegckgffrrsiqqniqykkclknencs.imrmnr..nrcqqcrfkkclsvgmsrdavrfgripkr 184
                c +c   a g  yg  +c+ ck ffrr i  ++q+  c+ ++ c   +   r   rc+ crf+kcl  gm    +r   +pk 
   T24A6.11  12 CSICQRPAFGQNYGSFSCDACKMFFRRCIMLDLQFE-CIYQKRCFdKFTEHRrvPRCKACRFQKCLDTGMF---IRPSTLPKI 90 
                99********************************96.8888888523333331359**************6...444444444 PP

>> H22D14.1  CE19931	WBGene00010410	locus:nhr-267	Zinc finger, C4 type (two domains)	status:Partially_confirmed	UniProt:
   #    score  bias  c-Evalue  i-Evalue hmmfrom  hmm to    alifrom  ali to    envfrom  env to     acc
 ---   ------ ----- --------- --------- ------- -------    ------- -------    ------- -------    ----
   1 !   38.8   9.8   7.2e-12   4.9e-10     105     186 ..      10      89 ..       8     133 .. 0.87

  Alignments for each domain:
  == domain 1    score: 38.8 bits;  conditional E-value: 7.2e-12
  Nr1d2-aln 105 ckvcgdvasg.fhygvhacegckgffrrsiqqniqykkclknencsimrmnrnrcqqcrfkkclsvgmsrdavrfgripkrek 186
                c+vc d as   h+g+ +c  c  ffrr+  +  q+  c  ++ncs+   ++  c+ cr+++c+  gms+d +r g +   ++
   H22D14.1  10 CQVCQDTASTrHHFGITSCTACASFFRRTTMN--QF-TCNLDNNCSVSYKKKWVCRACRYNNCIRAGMSKDYIRRGNVDETKN 89 
                9*******974789**************9755..34.688889*********************************9976543 PP

>> F44C8.6b  CE38959	WBGene00003646	locus:nhr-56	status:Confirmed	UniProt:Q4A576	protein_id:CCD71008.1
   #    score  bias  c-Evalue  i-Evalue hmmfrom  hmm to    alifrom  ali to    envfrom  env to     acc
 ---   ------ ----- --------- --------- ------- -------    ------- -------    ------- -------    ----
   1 !   38.0   3.9   1.3e-11   8.6e-10     103     175 ..       8      77 ..       2     110 .. 0.91

  Alignments for each domain:
  == domain 1    score: 38.0 bits;  conditional E-value: 1.3e-11
  Nr1d2-aln 103 llckvcgdvasgfhygvhacegckgffrrsiqqniqykkclknencsimrmnrnrcqqcrfkkclsvgmsrda 175
                 lck+cg+ a g h+gv +c  c  ffrr+   n++        nc i +  +  c++cr++ cl  gm  + 
   F44C8.6b   8 SLCKICGNPAFGNHFGVLSCRACAAFFRRT---NVDGETFCPIGNCKIDKHGKFYCKKCRLRICLEAGMDANK 77 
                59**************************96...88888888999*************************7654 PP

>> T26H2.9  CE31072	WBGene00003669	locus:nhr-79	Zinc finger, C4 type (two domains)	status:Confirmed	UniProt:O18141	prote
   #    score  bias  c-Evalue  i-Evalue hmmfrom  hmm to    alifrom  ali to    envfrom  env to     acc
 ---   ------ ----- --------- --------- ------- -------    ------- -------    ------- -------    ----
   1 !   37.4   8.0   1.9e-11   1.3e-09     105     186 ..       6      89 ..       1      96 [. 0.87

  Alignments for each domain:
  == domain 1    score: 37.4 bits;  conditional E-value: 1.9e-11
  Nr1d2-aln 105 ckvcgd.vasgfhygvhacegckgffrrsiqqniqykkclkn..encsimrmnrnrcqqcrfkkclsvgmsrdavrfgripkrek 186
                c vc    a+ +h+g ++c+ c  ffrrsi  +  y  cl +    c i    r  c+ cr+kkc   gm rd v+  r  k +k
    T26H2.9   6 CMVCDSpNATNYHFGAQSCKACAAFFRRSIAMDQCY-ECLGDgvHSCKIDHTLRLNCRHCRLKKCQKAGMMRDLVQAKREIKSDK 89 
                88997536999*******************999666.699763368*****************************9999888777 PP

>> C17E7.1  CE08261	WBGene00015897	locus:nhr-156	zinc-finger protein	status:Partially_confirmed	UniProt:O16398	protein_i
   #    score  bias  c-Evalue  i-Evalue hmmfrom  hmm to    alifrom  ali to    envfrom  env to     acc
 ---   ------ ----- --------- --------- ------- -------    ------- -------    ------- -------    ----
   1 !   37.9   4.6   1.4e-11   9.4e-10     103     180 ..      12      85 ..       3      99 .. 0.88

  Alignments for each domain:
  == domain 1    score: 37.9 bits;  conditional E-value: 1.4e-11
  Nr1d2-aln 103 llckvcgdvasgfhygvhacegckgffrrsiqqniqykkclknencsimrmnrnrcqqcrfkkclsvgmsrdavrfgr 180
                 +ckvcg  a g h+g+++c  c  ffrr+ + +    kc     c+ m +    c+ cr+k+c   gms    +f r
    C17E7.1  12 SFCKVCGGKANGNHFGIQSCRACAAFFRRAANSKWSSMKCTTF-GCADMLV---PCKPCRLKRCQEQGMSTTNFQFDR 85 
                58**************************************865.6887765...6***************99999987 PP

>> C26B2.3b  CE31317	WBGene00003625	locus:nhr-31	status:Confirmed	UniProt:Q18192	protein_id:CCD65194.1
   #    score  bias  c-Evalue  i-Evalue hmmfrom  hmm to    alifrom  ali to    envfrom  env to     acc
 ---   ------ ----- --------- --------- ------- -------    ------- -------    ------- -------    ----
   1 !   38.1   2.5   1.2e-11   8.3e-10     104     174 ..      81     151 ..      65     165 .. 0.76

  Alignments for each domain:
  == domain 1    score: 38.1 bits;  conditional E-value: 1.2e-11
  Nr1d2-aln 104 lckvcgdvasgfhygvhacegckgffrrsiqqniqykkclknencsimrm.nrnrcqqcrfkkclsvgmsrd 174
                +c vcgd  + +hygv ac gckgffrr++  + +y  c   +nc + +  n    q+   k+   +g+ ++
   C26B2.3b  81 VCAVCGDGIAKLHYGVLACYGCKGFFRRTLTGKYRYA-CRFSNNCIVDKYfNVVFKQEWIQKQSGRIGIRQE 151
                7*******************************99996.7778899886641333334444444555555555 PP

>> K06B4.6  CE42553	WBGene00010601	locus:nhr-268	Ligand-binding domain of nuclear hormone receptors, Zinc finger, C4 typ
   #    score  bias  c-Evalue  i-Evalue hmmfrom  hmm to    alifrom  ali to    envfrom  env to     acc
 ---   ------ ----- --------- --------- ------- -------    ------- -------    ------- -------    ----
   1 !   37.7   8.3   1.5e-11   1.1e-09     105     173 ..       3      70 ..       1      85 [. 0.91

  Alignments for each domain:
  == domain 1    score: 37.7 bits;  conditional E-value: 1.5e-11
  Nr1d2-aln 105 ckvcgdvasgfhygvhacegckgffrrsiqqniqykkclknencsimrmnrnrcqqcrfkkclsvgmsr 173
                c vc   a    ygv +c  ck ffrr++ +n+ + +c   +nc+i      +c+ crf+kcl +gm  
    K06B4.6   3 CLVCSARAFNRNYGVMSCFACKMFFRRTVFKNMLF-NCKYFKNCTIHYKTHPKCRACRFQKCLNIGMKA 70 
                99*******************************98.599999*************************64 PP

>> T13F3.2a  CE41022	WBGene00011750	locus:nhr-218	Zinc finger, C4 type (two domains)	status:Partially_confirmed	UniProt:
   #    score  bias  c-Evalue  i-Evalue hmmfrom  hmm to    alifrom  ali to    envfrom  env to     acc
 ---   ------ ----- --------- --------- ------- -------    ------- -------    ------- -------    ----
   1 !   37.6   7.1   1.7e-11   1.2e-09     105     181 ..      20      96 ..      13     100 .. 0.93

  Alignments for each domain:
  == domain 1    score: 37.6 bits;  conditional E-value: 1.7e-11
  Nr1d2-aln 105 ckvcgdvasgfhygvhacegckgffrrsiqqniqykkclknencsimrmnrnrcqqcrfkkclsvgmsrdavrfgri 181
                c++c   + g  + v +c  c  ffrrs+   ++y+   ++++c i   +r  c+ crf+kcl +gm  + ++  r 
   T13F3.2a  20 CQICTYQSHGVNFNVMTCRACAAFFRRSLVCGMRYHCKTRKNDCRIDSTERHFCRLCRFQKCLQMGMKAEKIQQNRD 96 
                9**********************************98889999************************9998887765 PP

>> M02H5.7  CE21074	WBGene00003713	locus:nhr-123	status:Confirmed	UniProt:Q966I1	protein_id:CCD62240.1
   #    score  bias  c-Evalue  i-Evalue hmmfrom  hmm to    alifrom  ali to    envfrom  env to     acc
 ---   ------ ----- --------- --------- ------- -------    ------- -------    ------- -------    ----
   1 !   37.6   4.6   1.7e-11   1.2e-09     105     186 ..      25     105 ..      15     113 .. 0.89

  Alignments for each domain:
  == domain 1    score: 37.6 bits;  conditional E-value: 1.7e-11
  Nr1d2-aln 105 ckvcgdvasgfhygvhacegckgffrrsiqqniqykkclknencsimrmnrnrcqqcrfkkclsvgmsrdavrfgripkrek 186
                c++c + a g h+g  +c  c  ffrr      ++k c  +++c+  +     c++cr+++cl  gm+ d  +f r p   k
    M02H5.7  25 CQICENPAHGKHFGAITCRACAAFFRRF-GISKKFKPCKLENKCTFRKNGYFSCKKCRMQRCLQFGMTIDNFQFDREPIYRK 105
                9*************************95.34568999988888998888899************************997655 PP

>> F44A2.4  CE04571	WBGene00018404	locus:nhr-39	C4-type zinc finger	status:Partially_confirmed	UniProt:Q20379	protein_id
   #    score  bias  c-Evalue  i-Evalue hmmfrom  hmm to    alifrom  ali to    envfrom  env to     acc
 ---   ------ ----- --------- --------- ------- -------    ------- -------    ------- -------    ----
   1 !   37.3   5.8   2.1e-11   1.4e-09     104     172 ..      13      79 ..       4     101 .. 0.89

  Alignments for each domain:
  == domain 1    score: 37.3 bits;  conditional E-value: 2.1e-11
  Nr1d2-aln 104 lckvcgdvasgfhygvhacegckgffrrsiqqniqykkclknencsimrmnrnrcqqcrfkkclsvgms 172
                 c +c   as   +gv +c  ck ff r++q++++y  c k en  +  +    cq crf kcl +gm 
    F44A2.4  13 KCTICSRPASTRNHGVLSCSACKMFFARTVQNKLKYE-CKK-ENQCLGNFSHRICQSCRFEKCLKLGMR 79 
                599********************************96.755.666688999999**************6 PP

>> C17E7.8b  CE42243	WBGene00003714	locus:nhr-124	status:Confirmed	UniProt:B1GRK4	protein_id:CCD64880.1
   #    score  bias  c-Evalue  i-Evalue hmmfrom  hmm to    alifrom  ali to    envfrom  env to     acc
 ---   ------ ----- --------- --------- ------- -------    ------- -------    ------- -------    ----
   1 !   34.2   5.7   1.8e-10   1.2e-08      93     172 ..       2      83 ..       1      88 [. 0.86
   2 ?    4.1   0.0      0.24        16     382     519 ..     149     291 ..     126     312 .. 0.67

  Alignments for each domain:
  == domain 1    score: 34.2 bits;  conditional E-value: 1.8e-10
  Nr1d2-aln  93 sgvtkfsgmvllckvcgdvasgfhygvhacegckgffrrsiqqniq..ykkclknencsimrmnrnrcqqcrfkkclsvgms 172
                sg t  s    +c +c + a g+ y v +c+ ck ffrr+  ++i+   kk  k  +   +   r +c+ cr+kkc+ +gm 
   C17E7.8b   2 SGTTISSDRPNICAICHQKAFGYNYEVVSCNACKMFFRRAHAEKIDdfCKKGGKCFDGDDLLTSRPKCRSCRYKKCVNLGMR 83 
                677777778889*******************************99732366666666678899*****************96 PP

  == domain 2    score: 4.1 bits;  conditional E-value: 0.24
  Nr1d2-aln 382 mhlvcpmsk.spyvdphksgheiweefsmsf.tpavkevvefakripgfrdlsqhdqvnllkagtfev..lmvrfaslfdakertvtflsgkkysvddlh 477
                  lv   sk s y+ p+    e  e     + +  v   ve +k +  + dl   d+v llk  +f+   l v + s+++ k r ++  +g     d l 
   C17E7.8b 149 CDLVAQGSKlSVYLRPQEIEWENTERKLKPWgSLGVLLAVEVCKGLSFYNDLLLSDRVLLLKNVAFKShhLSVAYDSFIQKKGRVLA-PTGTEMFPDVLF 247
                5566666654566666655544444333332123577789************************99753388999999999988665.455555556666 PP

  Nr1d2-aln 478 smga.gdllnsmfef.seklnalqlsdeemslftavvlvsadrs 519
                 +    +++  ++    + l  lq+++ e  l+  +v+   d  
   C17E7.8b 248 EIPKcREIIMDLLTSpMKPLMELQITESEYLLLNMIVICNPDID 291
                55431344444433303346667777777777776666666655 PP

>> F47C10.8  CE10668	WBGene00018545	locus:nhr-189	nuclear hormone receptor	status:Partially_confirmed	UniProt:O01563	pro
   #    score  bias  c-Evalue  i-Evalue hmmfrom  hmm to    alifrom  ali to    envfrom  env to     acc
 ---   ------ ----- --------- --------- ------- -------    ------- -------    ------- -------    ----
   1 !   37.9   3.9   1.3e-11   9.2e-10     105     172 ..      69     136 ..      62     148 .. 0.83

  Alignments for each domain:
  == domain 1    score: 37.9 bits;  conditional E-value: 1.3e-11
  Nr1d2-aln 105 ckvcgdvasgfhygvhacegckgffrrsiqqniqykkclknencsimr.mnrnrcqqcrfkkclsvgms 172
                c +cg  as   ygv +c+ ck ffrr + +++ y+ c k + c         +c+ crf kcl +gm+
   F47C10.8  69 CTICGRDASCHNYGVLSCNACKMFFRRVVIEQLTYH-CKKWNMCLENSgQPILQCKACRFEKCLQLGMT 136
                9****************************9999995.66665554333134468**************7 PP

>> C17E7.8a  CE30728	WBGene00003714	locus:nhr-124	nuclear hormone receptor	status:Confirmed	UniProt:O16391	protein_id:CC
   #    score  bias  c-Evalue  i-Evalue hmmfrom  hmm to    alifrom  ali to    envfrom  env to     acc
 ---   ------ ----- --------- --------- ------- -------    ------- -------    ------- -------    ----
   1 !   34.2   5.7   1.8e-10   1.3e-08      93     172 ..       2      83 ..       1      88 [. 0.86
   2 ?    3.3   0.0      0.42        29     380     464 ..     147     235 ..     114     321 .. 0.73

  Alignments for each domain:
  == domain 1    score: 34.2 bits;  conditional E-value: 1.8e-10
  Nr1d2-aln  93 sgvtkfsgmvllckvcgdvasgfhygvhacegckgffrrsiqqniq..ykkclknencsimrmnrnrcqqcrfkkclsvgms 172
                sg t  s    +c +c + a g+ y v +c+ ck ffrr+  ++i+   kk  k  +   +   r +c+ cr+kkc+ +gm 
   C17E7.8a   2 SGTTISSDRPNICAICHQKAFGYNYEVVSCNACKMFFRRAHAEKIDdfCKKGGKCFDGDDLLTSRPKCRSCRYKKCVNLGMR 83 
                677777778889*******************************99732366666666678899*****************96 PP

  == domain 2    score: 3.3 bits;  conditional E-value: 0.42
  Nr1d2-aln 380 grmhlvcpmsk.spyvdphksgheiweefsmsf.tpavkevvefakripgfrdlsqhdqvnllkagtfev..lmvrfaslfdakertvt 464
                +   lv   sk s y+ p+    e  e     + +  v   ve +k +  + dl   d+v llk  +f+   l v + s+++ k r ++
   C17E7.8a 147 SFCDLVAQGSKlSVYLRPQEIEWENTERKLKPWgSLGVLLAVEVCKGLSFYNDLLLSDRVLLLKNVAFKShhLSVAYDSFIQKKGRVLA 235
                555566666654566666665544444333333123577789***********************999753388999999998888654 PP

>> F41B5.9  CE42115	WBGene00018265	locus:nhr-182	nuclear hormone receptor	status:Partially_confirmed	UniProt:O16676	prot
   #    score  bias  c-Evalue  i-Evalue hmmfrom  hmm to    alifrom  ali to    envfrom  env to     acc
 ---   ------ ----- --------- --------- ------- -------    ------- -------    ------- -------    ----
   1 !   37.1   4.7   2.4e-11   1.7e-09     104     175 ..       5      78 ..       1      88 [. 0.83

  Alignments for each domain:
  == domain 1    score: 37.1 bits;  conditional E-value: 2.4e-11
  Nr1d2-aln 104 lckvcgdvasgfhygvhacegckgffrrsiqqniq..ykkclknencsimrmnrnrcqqcrfkkclsvgmsrda 175
                 c +cg+ + g h+gv +c  c  ffrr+  +  +    +c++++n  i +     c++cr+kkcl  gm    
    F41B5.9   5 ECEICGQPSHGNHFGVISCRACAAFFRRATLNSKKklNLNCFHDNNSEINKNGFFSCKKCRLKKCLEKGMDASK 78 
                4***************************975443311347*********99999****************6544 PP

>> F16H9.2b  CE44219	WBGene00008901	locus:nhr-27	status:Partially_confirmed	UniProt:D0VWM9	protein_id:CBH29658.1
   #    score  bias  c-Evalue  i-Evalue hmmfrom  hmm to    alifrom  ali to    envfrom  env to     acc
 ---   ------ ----- --------- --------- ------- -------    ------- -------    ------- -------    ----
   1 !   37.5   5.6   1.8e-11   1.3e-09      84     174 ..       4      97 ..       2     138 .. 0.89
   2 ?   -0.2   0.0       4.7   3.2e+02     399     467 ..     148     216 ..     136     269 .. 0.59

  Alignments for each domain:
  == domain 1    score: 37.5 bits;  conditional E-value: 1.8e-11
  Nr1d2-aln  84 sapgltkshsgvt..kfsgmvllckvcgdvasgfhygvhacegckgffrrsiqqniqykkclknenc..simrmnrnrcqqcrfkkclsvgmsrd 174
                ++pg +ks s  t   +s  v  c vcg ++s f yg h+c  c  f+rr++        c    nc     r     c+ cr++kc+  gm  d
   F16H9.2b   4 GSPGSSKSVSTFTpdSMSTYVSNCVVCGRLTSLFNYGAHSCSACGSFLRRTLASSKFLDDCKYSGNCfeNFKRAIHFECKFCRLHKCVQKGML-D 97 
                57999999999994458899***********************************************5557899999**************94.4 PP

  == domain 2    score: -0.2 bits;  conditional E-value: 4.7
  Nr1d2-aln 399 sgheiweefsmsftpavkevvefakripgfrdlsqhdqvnllkagtfevlmvrfasl.fdakertvtfls 467
                  h +++     f   v  +++f k++   + ls +d   +lk+  f  ++++ a + ++a++  ++f  
   F16H9.2b 148 PPHLVFNSHDWGFMNQV-TIIDFLKKLEFSKFLSSQDLRSFLKCTHFTQVILKSAVIsYNANQNYMSFPN 216
                55666666666666666.4788888888888888888888888888887777776653566666666543 PP

>> F36A4.14  CE44742	WBGene00003668	locus:nhr-78	status:Partially_confirmed	UniProt:Q20097	protein_id:CCD69531.1
   #    score  bias  c-Evalue  i-Evalue hmmfrom  hmm to    alifrom  ali to    envfrom  env to     acc
 ---   ------ ----- --------- --------- ------- -------    ------- -------    ------- -------    ----
   1 !   37.4   4.6   1.9e-11   1.3e-09     104     177 ..       2      75 ..       1      82 [. 0.94

  Alignments for each domain:
  == domain 1    score: 37.4 bits;  conditional E-value: 1.9e-11
  Nr1d2-aln 104 lckvcgdvasgfhygvhacegckgffrrsiqqniqykkclknencsimrmnrnrcqqcrfkkclsvgmsrdavr 177
                 c +c  va  +h+g  +c+ c  ffrr++  +i y       +c +    r  c++cr++kc+   m r  v+
   F36A4.14   2 KCAICDSVALSLHFGAPSCKACAAFFRRTVALDITYDCITGTLDCEVNFERRMACKRCRYQKCIDNNMQRYLVQ 75 
                59**********************************9888999*************************998775 PP

>> F44C8.6a  CE27385	WBGene00003646	locus:nhr-56	zinc finger protein	status:Confirmed	UniProt:O16357	protein_id:CCD71007
   #    score  bias  c-Evalue  i-Evalue hmmfrom  hmm to    alifrom  ali to    envfrom  env to     acc
 ---   ------ ----- --------- --------- ------- -------    ------- -------    ------- -------    ----
   1 !   36.6   4.2   3.4e-11   2.3e-09     103     175 ..       8      77 ..       2      98 .. 0.90

  Alignments for each domain:
  == domain 1    score: 36.6 bits;  conditional E-value: 3.4e-11
  Nr1d2-aln 103 llckvcgdvasgfhygvhacegckgffrrsiqqniqykkclknencsimrmnrnrcqqcrfkkclsvgmsrda 175
                 lck+cg+ a g h+gv +c  c  ffrr+   n++        nc i +  +  c++cr++ cl  gm  + 
   F44C8.6a   8 SLCKICGNPAFGNHFGVLSCRACAAFFRRT---NVDGETFCPIGNCKIDKHGKFYCKKCRLRICLEAGMDANK 77 
                59**************************96...88888888999*************************7654 PP

>> F44C8.8  CE10392	WBGene00003723	locus:nhr-133	zinc finger protein	status:Confirmed	UniProt:O16354	protein_id:CCD71010
   #    score  bias  c-Evalue  i-Evalue hmmfrom  hmm to    alifrom  ali to    envfrom  env to     acc
 ---   ------ ----- --------- --------- ------- -------    ------- -------    ------- -------    ----
   1 !   36.5   7.1   3.7e-11   2.6e-09     105     173 ..      11      78 ..       6      86 .. 0.87

  Alignments for each domain:
  == domain 1    score: 36.5 bits;  conditional E-value: 3.7e-11
  Nr1d2-aln 105 ckvcgdvasgfhygvhacegckgffrrsiqqniqykk.clknencsimrmnrnrcqqcrfkkclsvgmsr 173
                c +c + a g h+gv +c  c  ffrr+  qn +y+  + ++ nc     +  rc+ cr+kkc  vgm  
    F44C8.8  11 CEICEQPAHGNHFGVLSCRACAAFFRRAALQNAKYQDrVCRKGNCI--GNDLYRCKICRLKKCCEVGMNS 78 
                99*********************************85245667885..556789**************75 PP

>> Y39B6A.47a  CE41946	WBGene00012703	locus:nhr-145	status:Partially_confirmed	UniProt:Q9NEV6	protein_id:CAC51060.3
   #    score  bias  c-Evalue  i-Evalue hmmfrom  hmm to    alifrom  ali to    envfrom  env to     acc
 ---   ------ ----- --------- --------- ------- -------    ------- -------    ------- -------    ----
   1 !   37.0   5.2   2.6e-11   1.8e-09     105     178 ..       7      79 ..       5      92 .. 0.92

  Alignments for each domain:
  == domain 1    score: 37.0 bits;  conditional E-value: 2.6e-11
   Nr1d2-aln 105 ckvcgdvasgfhygvhacegckgffrrsiqqniqykkclknencsimrmnrnrcqqcrfkkclsvgmsrdavrf 178
                 c++c   + g+h+g  +c  c  ffrr++  +++y  c  ++ c +    r  c+ crf kc  +gm  + v +
  Y39B6A.47a   7 CQICAKTSNGMHFGAMTCRACAAFFRRAVVLKLEYS-CKAKKMCQLEGGGRSMCRYCRFEKCKEIGMDAEKVIL 79 
                 9**********************************5.888999************************9887765 PP

>> T15D6.6  CE32209	WBGene00003667	locus:nhr-77	Zinc finger, C4 type (two domains)	status:Partially_confirmed	UniProt:O0
   #    score  bias  c-Evalue  i-Evalue hmmfrom  hmm to    alifrom  ali to    envfrom  env to     acc
 ---   ------ ----- --------- --------- ------- -------    ------- -------    ------- -------    ----
   1 !   36.1   2.6   4.9e-11   3.4e-09     105     180 ..      11      84 ..       8     151 .. 0.84

  Alignments for each domain:
  == domain 1    score: 36.1 bits;  conditional E-value: 4.9e-11
  Nr1d2-aln 105 ckvcgd.vasgfhygvhacegckgffrrsiqqniqykkclknencsimrmnrnrcqqcrfkkclsv.gmsrdavrfgr 180
                c vc       +h+g   c  c  ffrr++  ni+y  c kn++c  mr n   c+ crf  c+ + gm r+ v+  r
    T15D6.6  11 CPVCEFpSNVELHFGGLVCGACAAFFRRTVSLNIRY-LCEKNNQCKGMRKN---CRACRFDYCVKIaGMKRNLVKQRR 84 
                777754134579************************.5********99876...*********98659****998766 PP

>> M02H5.1  CE25947	WBGene00003689	locus:nhr-99	status:Partially_confirmed	UniProt:Q966H4	protein_id:CCD62234.1
   #    score  bias  c-Evalue  i-Evalue hmmfrom  hmm to    alifrom  ali to    envfrom  env to     acc
 ---   ------ ----- --------- --------- ------- -------    ------- -------    ------- -------    ----
   1 !   35.6   3.8   6.9e-11   4.7e-09     104     177 ..      25      97 ..      19     121 .. 0.86

  Alignments for each domain:
  == domain 1    score: 35.6 bits;  conditional E-value: 6.9e-11
  Nr1d2-aln 104 lckvcgdvasgfhygvhacegckgffrrsiqqniqykkclknencsimrmnrnrcqqcrfkkclsvgmsrdavr 177
                 c +c   + g h+g  +c  c  ffrr   +  + k c  n+nc   +     c++cr++kc  vgm+ d+ +
    M02H5.1  25 TCEICDKPSHGKHFGAVTCRACAMFFRRFG-RCKNMKPCEMNNNCQFPKNGYFNCKKCRLQKCWDVGMTTDTFQ 97 
                69*************************965.556789*********************************9865 PP

>> T27B7.1  CE30194	WBGene00003649	locus:nhr-59	status:Confirmed	UniProt:Q9TXJ1	protein_id:CCD74242.1
   #    score  bias  c-Evalue  i-Evalue hmmfrom  hmm to    alifrom  ali to    envfrom  env to     acc
 ---   ------ ----- --------- --------- ------- -------    ------- -------    ------- -------    ----
   1 !   35.6   8.1   6.6e-11   4.5e-09     104     180 ..      19      96 ..       9     102 .. 0.88

  Alignments for each domain:
  == domain 1    score: 35.6 bits;  conditional E-value: 6.6e-11
  Nr1d2-aln 104 lckvcgdvasgfhygvhacegckgffrrsiqqniqykkclk.nencsimrmnrnrcqqcrfkkclsvgmsrdavrfgr 180
                +c+vcg+ + g h+g  +c  c  ffrr         kc      c i+   r  c++cr+kkc  +gm  +  +f r
    T27B7.1  19 FCQVCGQESHGAHFGAITCRACAAFFRRVAAGANFEVKCKDgRGRCKILTNGRSCCKKCRLKKCKDIGMDIQNFQFNR 96 
                7***************************87765555567651679************************999998877 PP

>> T09E11.2  CE42165	WBGene00011651	locus:nhr-217	Zinc finger, C4 type (two domains)	status:Predicted	UniProt:O02305	pro
   #    score  bias  c-Evalue  i-Evalue hmmfrom  hmm to    alifrom  ali to    envfrom  env to     acc
 ---   ------ ----- --------- --------- ------- -------    ------- -------    ------- -------    ----
   1 !   35.7   2.3   6.4e-11   4.4e-09      91     182 ..      34     131 ..       5     143 .. 0.75

  Alignments for each domain:
  == domain 1    score: 35.7 bits;  conditional E-value: 6.4e-11
  Nr1d2-aln  91 shsgvtkfsgmvllckv.....c..gdvasgf..hygvhacegckgffrrsiqqniqykkclknencsimrmnrnrcqqcrfkkcl.svgmsrdavrfgr 180
                 ++  +k s + l+ck+     c   dv   +  h+g  ac  c  ffrr++  ni y  c +++ c   r  r+ c+ crf +c+ s g+ rd vr   
   T09E11.2  34 EKCLTSKVSALFLICKMlkipaCpvCDVPCRIepHFGGIACAACAAFFRRTVSLNIGYM-CKREKLC---RKARKSCRACRFERCVkSAGLQRDYVRQLL 129
                4555567777778777533333222477664444************************5.7776666...8999***********8689*******9765 PP

  Nr1d2-aln 181 ip 182
                 p
   T09E11.2 130 TP 131
                55 PP

>> Y5H2B.2a  CE26221	WBGene00003612	locus:nhr-13	status:Confirmed	UniProt:Q9N4Q7	protein_id:CCD67432.1
   #    score  bias  c-Evalue  i-Evalue hmmfrom  hmm to    alifrom  ali to    envfrom  env to     acc
 ---   ------ ----- --------- --------- ------- -------    ------- -------    ------- -------    ----
   1 !   35.4   2.9   7.6e-11   5.2e-09     105     173 ..       8      78 ..       6     149 .. 0.88

  Alignments for each domain:
  == domain 1    score: 35.4 bits;  conditional E-value: 7.6e-11
  Nr1d2-aln 105 ckvcgdv..asgfhygvhacegckgffrrsiqqniqykkclknencsimrmnrnrcqqcrfkkclsvgmsr 173
                c vc     +s  h+g  +c+ c  ffrr++  +++y+   + + c +    r  c+ cr+kkc  +gm  
   Y5H2B.2a   8 CEVCSSSsnSSCNHFGARTCKACAAFFRRTVSMKLDYQCIDQPDACRVHCDSRVICRFCRLKKCHDIGMKP 78 
                8999764226889************************9888999*************************75 PP

>> T18D3.2  CE03663	WBGene00003854	locus:odr-7	Zinc finger, C4 type (two domains)	status:Confirmed	UniProt:P41933	protei
   #    score  bias  c-Evalue  i-Evalue hmmfrom  hmm to    alifrom  ali to    envfrom  env to     acc
 ---   ------ ----- --------- --------- ------- -------    ------- -------    ------- -------    ----
   1 !   35.6   5.3     7e-11   4.8e-09     102     180 ..     327     409 ..     315     414 .. 0.83

  Alignments for each domain:
  == domain 1    score: 35.6 bits;  conditional E-value: 7e-11
  Nr1d2-aln 102 vllckvc.gdvasgfhygvhacegckgffrrsiqqniqykkclknencsimrmn....rnrcqqcrfkkclsvgmsrdavrfgr 180
                +  c+vc    a g+h+g  +c  c  ffrr+i ++ +y  c +n+ c     +    r+ c+ cr+k+cl +gm  + v+  r
    T18D3.2 327 LHDCQVClSTHANGLHFGARTCAACAAFFRRTISDDKRY-VCKRNQRCNNASRDgtgyRKICRSCRMKRCLEIGMLPENVQHKR 409
                5569***445799***********************999.599999997654322333999**************999988766 PP

>> T19A5.4  CE13732	WBGene00003634	locus:nhr-44	zinc finger protein	status:Partially_confirmed	UniProt:Q22555	protein_id
   #    score  bias  c-Evalue  i-Evalue hmmfrom  hmm to    alifrom  ali to    envfrom  env to     acc
 ---   ------ ----- --------- --------- ------- -------    ------- -------    ------- -------    ----
   1 !   35.2   1.6   9.1e-11   6.2e-09     104     177 ..      23      97 ..       3     104 .. 0.86

  Alignments for each domain:
  == domain 1    score: 35.2 bits;  conditional E-value: 9.1e-11
  Nr1d2-aln 104 lckvcgdvasgfhygvhacegckgffrrsiqqniqykkclknen.csimrmnrnrcqqcrfkkclsvgmsrdavr 177
                 c vc + + g h+gv +c  c  ffrr      q   c   +n c+     r  c++cr  kc+++gm  d ++
    T19A5.4  23 KCLVCFQPSHGNHFGVDSCRACAAFFRRVFVTHKQQFPCREGDNkCTPDEWGRWSCKRCRSDKCFALGMKPDNIQ 97 
                699**************************99999999999876659999********************999876 PP

>> Y5H2B.2b  CE36963	WBGene00003612	locus:nhr-13	status:Confirmed	UniProt:Q9N4Q7	protein_id:CCD67433.1
   #    score  bias  c-Evalue  i-Evalue hmmfrom  hmm to    alifrom  ali to    envfrom  env to     acc
 ---   ------ ----- --------- --------- ------- -------    ------- -------    ------- -------    ----
   1 !   35.4   2.9     8e-11   5.5e-09     105     173 ..       8      78 ..       6     149 .. 0.88

  Alignments for each domain:
  == domain 1    score: 35.4 bits;  conditional E-value: 8e-11
  Nr1d2-aln 105 ckvcgdv..asgfhygvhacegckgffrrsiqqniqykkclknencsimrmnrnrcqqcrfkkclsvgmsr 173
                c vc     +s  h+g  +c+ c  ffrr++  +++y+   + + c +    r  c+ cr+kkc  +gm  
   Y5H2B.2b   8 CEVCSSSsnSSCNHFGARTCKACAAFFRRTVSMKLDYQCIDQPDACRVHCDSRVICRFCRLKKCHDIGMKP 78 
                8999764226889************************9888999*************************75 PP

>> K06B4.7  CE25931	WBGene00010602	locus:nhr-197	Ligand-binding domain of nuclear hormone receptors, Zinc finger, C4 typ
   #    score  bias  c-Evalue  i-Evalue hmmfrom  hmm to    alifrom  ali to    envfrom  env to     acc
 ---   ------ ----- --------- --------- ------- -------    ------- -------    ------- -------    ----
   1 !   35.3   6.8   8.2e-11   5.6e-09     105     173 ..       3      70 ..       1      83 [. 0.93

  Alignments for each domain:
  == domain 1    score: 35.3 bits;  conditional E-value: 8.2e-11
  Nr1d2-aln 105 ckvcgdvasgfhygvhacegckgffrrsiqqniqykkclknencsimrmnrnrcqqcrfkkclsvgmsr 173
                c vc   a+   yg  +c  ck ff r++ +n+ + +c + +nc+i      +c+ crf+kcl vgm+ 
    K06B4.7   3 CVVCSGRATNRNYGAMSCFACKMFFHRTVYKNLLF-RCKRIQNCTIHFKIFPKCRACRFQKCLIVGMTL 70 
                99*******************************98.6***********9******************75 PP

>> Y5H2A.2  CE42200	WBGene00021163	locus:nhr-275	status:Partially_confirmed	UniProt:Q966A2	protein_id:CCD71000.1
   #    score  bias  c-Evalue  i-Evalue hmmfrom  hmm to    alifrom  ali to    envfrom  env to     acc
 ---   ------ ----- --------- --------- ------- -------    ------- -------    ------- -------    ----
   1 !   35.2   5.0   9.1e-11   6.2e-09     103     183 ..      14      95 ..       7     106 .. 0.87

  Alignments for each domain:
  == domain 1    score: 35.2 bits;  conditional E-value: 9.1e-11
  Nr1d2-aln 103 llckvcgdvasgfhygvhacegckgffrrsiqqniqykkc.lknencsimrmnrnrcqqcrfkkclsvgmsrdavrfgripk 183
                 +c vcg    g+h+g  +c  c  ffrr          c + ++ c i    r  c++cr+kkc  +gm     ++ r p 
    Y5H2A.2  14 KICEVCGLEGHGLHFGAITCRACAAFFRRVGAGARFTIECqVGDDRCEITSNGRSCCKKCRLKKCKDIGMIVKNFQYNRDPY 95 
                58***************************87766666666367899************************999999998875 PP

>> Y17D7A.3b  CE35061	WBGene00003655	locus:nhr-65	status:Confirmed	UniProt:O45907	protein_id:CAE17952.1
   #    score  bias  c-Evalue  i-Evalue hmmfrom  hmm to    alifrom  ali to    envfrom  env to     acc
 ---   ------ ----- --------- --------- ------- -------    ------- -------    ------- -------    ----
   1 !   34.4   6.2   1.5e-10   1.1e-08     105     180 ..      13      81 ..       7      90 .. 0.89

  Alignments for each domain:
  == domain 1    score: 34.4 bits;  conditional E-value: 1.5e-10
  Nr1d2-aln 105 ckvcgdvasgfhygvhacegckgffrrsiqqniqykkclknencsimrmnrnrcqqcrfkkclsvgmsrdavrfgr 180
                ckvcgd   g+h+g  +c  c  ffrr+  ++   +k    en  i+ +   +c++cr+++c   gms +  +f r
  Y17D7A.3b  13 CKVCGDTGNGMHFGAFTCRACAAFFRRAASRKF-LRK---CENHLIFAL---KCKNCRLQRCYEAGMSSENFQFCR 81 
                ***************************987654.344...488888876...7*****************999988 PP

>> Y17D7A.3a  CE16588	WBGene00003655	locus:nhr-65	Zinc finger, C4 type (two domains)	status:Confirmed	UniProt:O45907	pro
   #    score  bias  c-Evalue  i-Evalue hmmfrom  hmm to    alifrom  ali to    envfrom  env to     acc
 ---   ------ ----- --------- --------- ------- -------    ------- -------    ------- -------    ----
   1 !   34.4   6.2   1.6e-10   1.1e-08     105     180 ..      13      81 ..       7      90 .. 0.89

  Alignments for each domain:
  == domain 1    score: 34.4 bits;  conditional E-value: 1.6e-10
  Nr1d2-aln 105 ckvcgdvasgfhygvhacegckgffrrsiqqniqykkclknencsimrmnrnrcqqcrfkkclsvgmsrdavrfgr 180
                ckvcgd   g+h+g  +c  c  ffrr+  ++   +k    en  i+ +   +c++cr+++c   gms +  +f r
  Y17D7A.3a  13 CKVCGDTGNGMHFGAFTCRACAAFFRRAASRKF-LRK---CENHLIFAL---KCKNCRLQRCYEAGMSSENFQFCR 81 
                ***************************987654.344...488888876...7*****************999988 PP

>> Y94H6A.1  CE34619	WBGene00022374	locus:nhr-277	status:Partially_confirmed	UniProt:Q9N2W3	protein_id:CCD74201.1
   #    score  bias  c-Evalue  i-Evalue hmmfrom  hmm to    alifrom  ali to    envfrom  env to     acc
 ---   ------ ----- --------- --------- ------- -------    ------- -------    ------- -------    ----
   1 !   34.0   6.2   2.1e-10   1.4e-08     104     176 ..      69     140 ..      66     150 .. 0.92

  Alignments for each domain:
  == domain 1    score: 34.0 bits;  conditional E-value: 2.1e-10
  Nr1d2-aln 104 lckvcgdvasgfhygvhacegckgffrrsiqqniqykkclknencsimrmnrnrcqqcrfkkclsvgmsrdav 176
                 c vcg+  +  hyg   c gck ff r++q    +  c +  +c +   +r +c+ crf+ cl   ms + v
   Y94H6A.1  69 HCEVCGNAGATSHYGGTVCGGCKIFFSRTVQSRKGF-VCERGGQCPMNAGKRAKCRACRFQLCLKARMSPEEV 140
                5*****************************998776.6******************************98766 PP

>> F47C10.4  CE10662	WBGene00018542	locus:nhr-187	status:Partially_confirmed	UniProt:O01564	protein_id:CCD64886.1
   #    score  bias  c-Evalue  i-Evalue hmmfrom  hmm to    alifrom  ali to    envfrom  env to     acc
 ---   ------ ----- --------- --------- ------- -------    ------- -------    ------- -------    ----
   1 !   34.2   4.8   1.9e-10   1.3e-08     104     173 ..      26      97 ..      10     134 .. 0.88

  Alignments for each domain:
  == domain 1    score: 34.2 bits;  conditional E-value: 1.9e-10
  Nr1d2-aln 104 lckvcgdvasgfhygvhacegckgffrrsiqqniqykkclknenc...simrmnrnrcqqcrfkkclsvgmsr 173
                 c vc   a  + +gv +c+ ck ffrr++  n+qy    kn+ c   s   ++   c+ cr+ +c+ vgm  
   F47C10.4  26 ACVVCKRPANCYNFGVMSCDACKMFFRRTMLLNVQYVCRRKNQ-CfddSFSCLKTPYCRACRLVQCVKVGMKL 97 
                599*********************************8555555.54558999999****************75 PP

>> ZC410.1a  CE26841	WBGene00003610	locus:nhr-11	nuclear hormone receptor	status:Confirmed	UniProt:Q23294	protein_id:CAA
   #    score  bias  c-Evalue  i-Evalue hmmfrom  hmm to    alifrom  ali to    envfrom  env to     acc
 ---   ------ ----- --------- --------- ------- -------    ------- -------    ------- -------    ----
   1 !   33.8   4.7   2.5e-10   1.7e-08     104     180 ..       4      83 ..       1      95 [. 0.86

  Alignments for each domain:
  == domain 1    score: 33.8 bits;  conditional E-value: 2.5e-10
  Nr1d2-aln 104 lckvcgd.vasgfhygvhacegckgffrrsiqqniqykkclknencsimrm...nrnrcqqcrfkkclsvgmsrdavrfgr 180
                lc vc    a  +h+g  +c+ c  ffrr+i  +++y  c  ++ c i       r  c++cr++kc s gm  + vr  r
   ZC410.1a   4 LCAVCESpTAFTLHFGGRCCKACAAFFRRTIALDLKYE-CAADDPCEIHFKfpgMRLVCRECRLRKCYSAGMRSELVRSKR 83 
                9****7637889*************************5.999*****96431225888*****************999766 PP

>> T27B7.4a  CE35785	WBGene00003705	locus:nhr-115	zinc finger protein	status:Confirmed	UniProt:O16662	protein_id:CCD7424
   #    score  bias  c-Evalue  i-Evalue hmmfrom  hmm to    alifrom  ali to    envfrom  env to     acc
 ---   ------ ----- --------- --------- ------- -------    ------- -------    ------- -------    ----
   1 !   33.4   5.7   3.2e-10   2.2e-08     103     178 ..       6      77 ..       2      87 .. 0.87

  Alignments for each domain:
  == domain 1    score: 33.4 bits;  conditional E-value: 3.2e-10
  Nr1d2-aln 103 llckvcgdvasgfhygvhacegckgffrrsiqqniqykkclknencsimrmnrnrcqqcrfkkclsvgmsrdavrf 178
                + c++cg+ + g h+g+ +c  c  ffrrs++ +   k cl n +          c+ cr++kc+ +gm     ++
   T27B7.4a   6 FPCQICGQNSHGTHFGIVSCRACAAFFRRSVNSKWARKGCLTNFK----DKGSCFCKPCRLRKCVEIGMDASKFQY 77 
                45***************************************9965....456678**************7665555 PP

>> F59E11.10b  CE11512	WBGene00019115	locus:nhr-195	status:Partially_confirmed	UniProt:E0R7J6	protein_id:CCD72146.1
   #    score  bias  c-Evalue  i-Evalue hmmfrom  hmm to    alifrom  ali to    envfrom  env to     acc
 ---   ------ ----- --------- --------- ------- -------    ------- -------    ------- -------    ----
   1 !   34.0   7.8   2.1e-10   1.5e-08     104     177 ..      20      94 ..       4     101 .. 0.90

  Alignments for each domain:
  == domain 1    score: 34.0 bits;  conditional E-value: 2.1e-10
   Nr1d2-aln 104 lckvcgdvasgfhygvhacegckgffrrsiqqniqykkclk.nencsimrmnrnrcqqcrfkkclsvgmsrdavr 177
                  c+vc   a g hygv +c  c  ffrr      q+ kc   + +c    + r  c+ cr kkc+ +gm  d ++
  F59E11.10b  20 KCQVCYLRAHGNHYGVVSCRACAAFFRRVFITHKQHFKCQGgQMKCEPNSVGRWDCKSCRTKKCFDIGMRPDNIQ 94 
                 6*****************************999***9**862568999999******************999875 PP

>> T27B7.2  CE14233	WBGene00020849	locus:nhr-225	zinc finger protein	status:Partially_confirmed	UniProt:O16663	protein_i
   #    score  bias  c-Evalue  i-Evalue hmmfrom  hmm to    alifrom  ali to    envfrom  env to     acc
 ---   ------ ----- --------- --------- ------- -------    ------- -------    ------- -------    ----
   1 !   33.4   4.3   3.1e-10   2.1e-08     104     180 ..      43     115 ..      28     121 .. 0.88

  Alignments for each domain:
  == domain 1    score: 33.4 bits;  conditional E-value: 3.1e-10
  Nr1d2-aln 104 lckvcgdvasgfhygvhacegckgffrrsiqqniqykkclknencsimrmnrnrcqqcrfkkclsvgmsrdavrfgr 180
                 c++cg  a g h+g  +c  c  ffrrs + +   kkc  +         r  c+ cr+++cl  gm     ++gr
    T27B7.2  43 SCRICGMKAHGTHFGAVTCRACAAFFRRSSKSKWINKKCQSKTG----NKARCFCRPCRLRRCLDNGMEDTKFQYGR 115
                6******************************9999999975543....3568889*************999999998 PP

>> Y116A8C.18  CE44455	WBGene00013795	locus:nhr-229	status:Partially_confirmed	UniProt:Q9U2V3	protein_id:CAB55124.3
   #    score  bias  c-Evalue  i-Evalue hmmfrom  hmm to    alifrom  ali to    envfrom  env to     acc
 ---   ------ ----- --------- --------- ------- -------    ------- -------    ------- -------    ----
   1 !   33.9   6.0   2.2e-10   1.5e-08     105     173 ..     327     396 ..     316     405 .. 0.89

  Alignments for each domain:
  == domain 1    score: 33.9 bits;  conditional E-value: 2.2e-10
   Nr1d2-aln 105 ckvcgdvasgfhygvhacegckgffrrsiqqniq.ykkclknencsimrmnrnrcqqcrfkkclsvgmsr 173
                 c+vc    +  hy  ++c gc  ffr+ + +  q   kc     c i  + rn c  cr+ kc+s gm  
  Y116A8C.18 327 CQVCDAPNAQKHYNAQTCGGCSQFFRKIVIDSKQnSLKCSGSGRCKINTVTRNYCSYCRYAKCVSEGMDA 396
                 9**************************8766666157*******************************65 PP

>> C17E7.6  CE08266	WBGene00015901	locus:nhr-158	nuclear hormone receptor	status:Partially_confirmed	UniProt:O16389	prot
   #    score  bias  c-Evalue  i-Evalue hmmfrom  hmm to    alifrom  ali to    envfrom  env to     acc
 ---   ------ ----- --------- --------- ------- -------    ------- -------    ------- -------    ----
   1 !   32.0   2.4   8.4e-10   5.8e-08     105     174 ..      26      95 ..      22     150 .. 0.86
   2 ?    2.1   0.0      0.99        68     454     562 ..     209     327 ..     170     339 .. 0.66

  Alignments for each domain:
  == domain 1    score: 32.0 bits;  conditional E-value: 8.4e-10
  Nr1d2-aln 105 ckvcgdvasgfhygvhacegckgffrrsiqqniqykkclknencs.imrmnrnrcqqcrfkkclsvgmsrd 174
                c +c   a    ygv +c+ ck ffrr +  + +yk c  +  c+ + +    +c+ cr+++cl  gms +
    C17E7.6  26 CVICLRPAYSNNYGVLTCDACKMFFRRIVILKKDYK-CKYDGRCAhVAKSPMVKCKGCRYQQCLDAGMSFQ 95 
                88999999999******************9999996.6666666527788899***************965 PP

  == domain 2    score: 2.1 bits;  conditional E-value: 0.99
  Nr1d2-aln 454 slfdakertvtflsgkkysvd..dl..hsmgagdllnsmfe.fseklnalqlsdeemslftavvl....vsadrsgienvnsvealqetliralrtl.im 543
                + +d k+r  t      y  +   l     ga ++l+ +   +  kl  l+++ ee  l++a+++    v  d+   +  + v a q+ +  al    ++
    C17E7.6 209 TYLDKKDRMTTVDGQDIYPKEmrALlgFQQGADQFLDRVRSlLISKLAELDVTTEECILISAIIFcdpaVFYDQDNPNAQQIVSAQQQNFTSALSQYcLL 308
                5566666655544444443220022112347777777765524689****************99733334457777777777999999999999764156 PP

  Nr1d2-aln 544 knhpneasiftklllklpd 562
                  h n  s +t+ll  +p 
    C17E7.6 309 MYHRNGPSRLTNLLSLCPI 327
                6899999999999876665 PP

>> C06C6.4  CE28202	WBGene00003653	locus:nhr-63	Zinc finger, C4 type (two domains)	status:Confirmed	UniProt:O62034	prote
   #    score  bias  c-Evalue  i-Evalue hmmfrom  hmm to    alifrom  ali to    envfrom  env to     acc
 ---   ------ ----- --------- --------- ------- -------    ------- -------    ------- -------    ----
   1 !   32.9   2.3   4.5e-10   3.1e-08     105     191 ..       6      88 ..       2     105 .. 0.85

  Alignments for each domain:
  == domain 1    score: 32.9 bits;  conditional E-value: 4.5e-10
  Nr1d2-aln 105 ckvcgdvasgfhygvhacegckgffrrsiqqniqykkclknencsimrmnrnrcqqcrfkkclsvgmsrdavrfgripkrekqrmli 191
                c+vcg      h+g  +c  c  ffrr        kk +    c i   n   c++cr++kc+  gm  + v+  r  + +k +m +
    C06C6.4   6 CHVCGAPEVEPHFGGVSCRACAAFFRRYFH----SKKSVISCTCQIRYQNSHPCRECRIQKCFEAGMNPEKVQVKREKHPKKLKMEL 88 
                9**************************865....689999999***************************99987765555555533 PP

>> ZK678.2  CE15385	WBGene00014068	locus:nhr-255	Ligand-binding domain of nuclear hormone receptors, Zinc finger, C4 typ
   #    score  bias  c-Evalue  i-Evalue hmmfrom  hmm to    alifrom  ali to    envfrom  env to     acc
 ---   ------ ----- --------- --------- ------- -------    ------- -------    ------- -------    ----
   1 !   32.2   1.9   7.2e-10   4.9e-08     102     175 ..       7      82 ..       1     147 [. 0.86
   2 ?    0.2   0.0       3.6   2.5e+02     417     443 ..     158     184 ..     152     205 .. 0.75

  Alignments for each domain:
  == domain 1    score: 32.2 bits;  conditional E-value: 7.2e-10
  Nr1d2-aln 102 vllckvcgdvasgfhygvhacegckgffrrsiqqniqykkclknencsimrmn..rnrcqqcrfkkclsvgmsrda 175
                v  c +c   +s f yg  +c+ ck ffrr+   + +   c + + c   +m   +  c+ cr+ kc+  gm+ ++
    ZK678.2   7 VENCIICDRETSLFNYGAISCNACKLFFRRAKVSKTEISPCSNRNLCHKTKMStwKSACKSCRLLKCVKAGMTLNS 82 
                56799*************************************9999*98888633688**************8665 PP

  == domain 2    score: 0.2 bits;  conditional E-value: 3.6
  Nr1d2-aln 417 evvefakripgfrdlsqhdqvnllkag 443
                  ++f k++p  +dl   d+  +lk  
    ZK678.2 158 TTIDFVKKLPAVKDLNLSDRALFLKHC 184
                6789***************99999864 PP

>> Y46H3D.5b  CE39295	WBGene00003700	locus:nhr-110	status:Partially_confirmed	UniProt:Q33BL2	protein_id:CCD69585.1
   #    score  bias  c-Evalue  i-Evalue hmmfrom  hmm to    alifrom  ali to    envfrom  env to     acc
 ---   ------ ----- --------- --------- ------- -------    ------- -------    ------- -------    ----
   1 !   33.5   4.1     3e-10   2.1e-08     103     180 ..      24     108 ..      19     126 .. 0.85

  Alignments for each domain:
  == domain 1    score: 33.5 bits;  conditional E-value: 3e-10
  Nr1d2-aln 103 llckvcgdvasgfhygvhacegckgffrr.siqqni.qy.....kkclknencsimrmnrnrcqqcrfkkclsvgmsrdavrfgr 180
                + c+vc     g+h+g ++c  c  ffr  si +    +     +kc +n nc      r  c+ cr+ +cls+gms + +++ r
  Y46H3D.5b  24 IKCQVCFLPGHGIHFGAYTCRACAAFFRIvSISKSKcHFsprptHKCRNNSNCKPKIDGRWFCKTCRLTRCLSIGMSPENIQYDR 108
                56**************************54787654133333337**********999*******************99998876 PP

>> C17A2.8  CE34695	WBGene00003662	locus:nhr-72	zinc finger protein	status:Confirmed	UniProt:O16537	protein_id:CCD64796.
   #    score  bias  c-Evalue  i-Evalue hmmfrom  hmm to    alifrom  ali to    envfrom  env to     acc
 ---   ------ ----- --------- --------- ------- -------    ------- -------    ------- -------    ----
   1 !   33.1   9.3     4e-10   2.8e-08     105     174 ..       8      75 ..       3      87 .. 0.89
   2 ?    0.3   1.5       3.3   2.2e+02      29      73 ..      74     118 ..      73     141 .. 0.71

  Alignments for each domain:
  == domain 1    score: 33.1 bits;  conditional E-value: 4e-10
  Nr1d2-aln 105 ckvcgdva.sgfhygvhacegckgffrrsiqqniqykkclknencsimrmnrnrcqqcrfkkclsvgmsrd 174
                c vc dv  + +h+gv +c  c  ffrr+ ++  qy  c +n+nc+     +  c+ cr+ +cl  gmsr 
    C17A2.8   8 CLVCNDVKnTSMHFGVNSCAACAAFFRRTTEN--QY-ACSRNNNCATSYERKILCRACRYTNCLKAGMSRG 75 
                99*****72579****************9764..77.6**********9999*****************95 PP

  == domain 2    score: 0.3 bits;  conditional E-value: 3.3
  Nr1d2-aln  29 egsensfqsssssvpsspnssnsdangnpkngdlsniegilkndr 73 
                 g e+s q s  s  ss +ss s +n  +  + +s+i  i ++d 
    C17A2.8  74 RGNEASSQRSIPSSGSSNSSSTSRSNSPQTYSGFSKILKIHHEDL 118
                566777776666666777777777777777777777777666665 PP

>> T01G6.5  CE12998	WBGene00020152	locus:nhr-211	zinc finger protein	status:Partially_confirmed	UniProt:O16965	protein_i
   #    score  bias  c-Evalue  i-Evalue hmmfrom  hmm to    alifrom  ali to    envfrom  env to     acc
 ---   ------ ----- --------- --------- ------- -------    ------- -------    ------- -------    ----
   1 !   32.9   7.6   4.4e-10     3e-08     104     172 ..       4      72 ..       1      77 [. 0.95

  Alignments for each domain:
  == domain 1    score: 32.9 bits;  conditional E-value: 4.4e-10
  Nr1d2-aln 104 lckvcgdvasgfhygvhacegckgffrrsiqqniqykkclknencsimrmnrnrcqqcrfkkclsvgms 172
                 c +c   a g h+g  +c  c  ffrr+i  + + k c   ++c  +  n  +c+ cr++kcl vgm 
    T01G6.5   4 KCGICDAPAHGRHFGALTCLSCAAFFRRAIFAKKKRKSCKSGNKCRDFNGNFPQCKSCRMRKCLRVGMK 72 
                699*****************************************************************7 PP

>> C12D5.8a  CE32586	WBGene00003684	locus:nhr-94	status:Confirmed	UniProt:Q8I7M4	protein_id:CCD64275.1
   #    score  bias  c-Evalue  i-Evalue hmmfrom  hmm to    alifrom  ali to    envfrom  env to     acc
 ---   ------ ----- --------- --------- ------- -------    ------- -------    ------- -------    ----
   1 !   32.5   4.4   5.9e-10     4e-08     104     180 ..       2      71 ..       1     118 [. 0.87

  Alignments for each domain:
  == domain 1    score: 32.5 bits;  conditional E-value: 5.9e-10
  Nr1d2-aln 104 lckvcgdvasgfhygvhacegckgffrrsiqqniqykkclknencsimrmnrnrcqqcrfkkclsvgmsrdavrfgr 180
                +ck+c   +s +h+g+ +c  c  ffrr ++   q kkc    nc     +r  c+ cr+k c+  gm    v+  r
   C12D5.8a   2 FCKICEVSSSELHFGIVSCRSCAAFFRRYVNSPKQLKKC----NCE---AERAPCRYCRMKMCVKNGMMITKVQQKR 71 
                7*******************************9999999....886...57899**************887776555 PP

>> C33G8.12  CE17498	WBGene00016368	locus:nhr-163	nuclear hormone receptor	status:Partially_confirmed	UniProt:Q18392	pro
   #    score  bias  c-Evalue  i-Evalue hmmfrom  hmm to    alifrom  ali to    envfrom  env to     acc
 ---   ------ ----- --------- --------- ------- -------    ------- -------    ------- -------    ----
   1 !   31.7   5.2     1e-09   7.1e-08     102     206 ..      11     105 ..       3     132 .. 0.84

  Alignments for each domain:
  == domain 1    score: 31.7 bits;  conditional E-value: 1e-09
  Nr1d2-aln 102 vllckvcgdvasgfhygvhacegckgffrrsiqqniqykkclknencsimrmnrnrcqqcrfkkclsvgmsrdavrfgripkrekqrmliemqsamktmm 201
                 +lc vcg   s  hyg  +c  c  ffrr +    q   c     c    +    c+ cr+ kc+ +gm +  v+    p rek+++l  +     t+m
   C33G8.12  11 RMLCLVCGADGSEPHYGGSCCRACAAFFRRYVHSTKQEISCT----CDQRLISSHPCRYCRMLKCMKIGMCKTQVQ----PPREKNKILNTFPG--TTIM 100
                589*******************************99999995....777778999*****************9997....88999998866543..3555 PP

  Nr1d2-aln 202 nsqfs 206
                 s++s
   C33G8.12 101 ISKLS 105
                55555 PP

>> C47F8.8  CE34166	WBGene00003671	locus:nhr-81	Zinc finger, C4 type (two domains)	status:Partially_confirmed	UniProt:O6
   #    score  bias  c-Evalue  i-Evalue hmmfrom  hmm to    alifrom  ali to    envfrom  env to     acc
 ---   ------ ----- --------- --------- ------- -------    ------- -------    ------- -------    ----
   1 !   31.6   1.8   1.1e-09   7.4e-08     105     177 ..      11      81 ..       5     153 .. 0.91

  Alignments for each domain:
  == domain 1    score: 31.6 bits;  conditional E-value: 1.1e-09
  Nr1d2-aln 105 ckvcgdva.sgfhygvhacegckgffrrsiqqniqykkclknencsimrmnrnrcqqcrfkkclsvgmsrdavr 177
                c+vc +   +  h+g+ +c  c  ffrrsi   +qy  c  ++ c+i    +  c+ cr+  cl  gm  + +r
    C47F8.8  11 CQVCHNTEtTRRHFGIISCTACAAFFRRSIG--MQYL-CTAENRCTISFDRKFFCRACRYASCLKAGMKLELIR 81 
                999998751568******************6..7885.888899***999999***************988877 PP

>> R08H2.9  CE41690	WBGene00011150	locus:nhr-269	Zinc finger, C4 type (two domains)	status:Predicted	UniProt:O17991	prot
   #    score  bias  c-Evalue  i-Evalue hmmfrom  hmm to    alifrom  ali to    envfrom  env to     acc
 ---   ------ ----- --------- --------- ------- -------    ------- -------    ------- -------    ----
   1 !   31.2   7.1   1.5e-09     1e-07     103     180 ..      70     160 ..      37     200 .. 0.72

  Alignments for each domain:
  == domain 1    score: 31.2 bits;  conditional E-value: 1.5e-09
  Nr1d2-aln 103 llckvcgdvasgfhygvhacegckgffrrsiq.qniqykkclkn.e...........n.csimrmnrnrcqqcrfkkclsvgmsrdavrfgr 180
                  c vc     g +yg  ac gc  ffrr+i  +ni+ +kc  n +           n + i+  ++n c+ cr++kcl vgm  +av+   
    R08H2.9  70 PWCEVCHGAPKGAQYGALACLGCIVFFRRAIVgENIK-RKCNLNcDilfgstnlfqfNsVIIIAEKKNCCRSCRLQKCLKVGMDPNAVQHRD 160
                47****************************9725666.555333111111111111121334556789*******************98754 PP

>> C06B8.1  CE07969	WBGene00007367	locus:nhr-150	zinc finger protein	status:Partially_confirmed	UniProt:O17573	protein_i
   #    score  bias  c-Evalue  i-Evalue hmmfrom  hmm to    alifrom  ali to    envfrom  env to     acc
 ---   ------ ----- --------- --------- ------- -------    ------- -------    ------- -------    ----
   1 !   31.6   5.1   1.2e-09   7.9e-08     104     192 ..       1      85 [.       1     103 [. 0.89

  Alignments for each domain:
  == domain 1    score: 31.6 bits;  conditional E-value: 1.2e-09
  Nr1d2-aln 104 lckvcgdvasgfhygvhacegckgffrrsiqqniqykkclknencsimrmnrnrcqqcrfkkclsvgmsrdavrfgripkrekqrmlie 192
                +c+vcg   + +h+g  +c  c  ffrr    + q kkc     c    ++   c+ cr+ kc+  gm+   ++ gr     k    i 
    C06B8.1   1 MCQVCGAAEADLHFGGISCRACAAFFRRFFLSKKQSKKC----TCKTRILDSHPCRSCRILKCFEAGMTSKKIQSGRDKTSTKAISCIS 85 
                6**************************************....58888899***********************999777766655555 PP

>> C17A2.1  CE34694	WBGene00015869	locus:nhr-257	zinc finger protein	status:Partially_confirmed	UniProt:O16538	protein_i
   #    score  bias  c-Evalue  i-Evalue hmmfrom  hmm to    alifrom  ali to    envfrom  env to     acc
 ---   ------ ----- --------- --------- ------- -------    ------- -------    ------- -------    ----
   1 !   31.4   2.6   1.2e-09   8.5e-08     105     225 ..       8     122 ..       6     154 .. 0.77

  Alignments for each domain:
  == domain 1    score: 31.4 bits;  conditional E-value: 1.2e-09
  Nr1d2-aln 105 ckvcgdv.asgfhygvhacegckgffrrsiqqniqykkclknencsimrmnrnrcqqcrfkkclsvgmsrdavrfgripkrekqrmliemqsamktmmns 203
                c++c d  ++  h+g   c  c  ff r+    ++  +c+ n++c i   ++  c+ cr+  c+  gm +  +r  + pk   q+++ e++   kt+ ns
    C17A2.1   8 CRICNDPeTTSPHFGAIVCTACASFFGRTT---VDKFRCIANNKCVISCAKKITCRSCRYDSCIRAGMNKFYIRKIKAPK---QQVIQEVD-QNKTFPNS 100
                999*99725678***************986...55668********************************9998777775...56665654.35777777 PP

  Nr1d2-aln 204 qfsghlqndtlvehheqtalpa 225
                ++  ++  +   +  e   lp 
    C17A2.1 101 EMLPNFTRENSHKFSEVLNLPN 122
                6666665555555555555555 PP

>> C27C7.3  CE34263	WBGene00003664	locus:nhr-74	nuclear hormone receptor	status:Partially_confirmed	UniProt:Q9XVC7	prote
   #    score  bias  c-Evalue  i-Evalue hmmfrom  hmm to    alifrom  ali to    envfrom  env to     acc
 ---   ------ ----- --------- --------- ------- -------    ------- -------    ------- -------    ----
   1 !   31.9   6.8   9.1e-10   6.3e-08     105     181 ..      11      85 ..       7      92 .. 0.90

  Alignments for each domain:
  == domain 1    score: 31.9 bits;  conditional E-value: 9.1e-10
  Nr1d2-aln 105 ckvcgdva.sgfhygvhacegckgffrrsiqqniqykkclknencsimrmnrnrcqqcrfkkclsvgmsrdavrfgri 181
                c+vc     + +++g+ +c  c  ffrrs  + iqy  c  n+ c+i    +  c+ cr+  c+  gm rd vr  r 
    C27C7.3  11 CQVCQSTErTRLYFGITSCAACAAFFRRS--DGIQYM-CTANNSCTIAYDIKFFCRACRYESCVRAGMRRDNVRKHRT 85 
                99998875257899**************9..78***5.9***********************************8886 PP

>> F48G7.3  CE44522	WBGene00003673	locus:nhr-83	nuclear hormone receptor	status:Partially_confirmed	UniProt:Q9GUC1	prote
   #    score  bias  c-Evalue  i-Evalue hmmfrom  hmm to    alifrom  ali to    envfrom  env to     acc
 ---   ------ ----- --------- --------- ------- -------    ------- -------    ------- -------    ----
   1 !   30.9   4.1   1.8e-09   1.2e-07     105     173 ..     369     437 ..     364     447 .. 0.86

  Alignments for each domain:
  == domain 1    score: 30.9 bits;  conditional E-value: 1.8e-09
  Nr1d2-aln 105 ckvcgdvasgfhygvhacegckgffrrsiqqniqykkcl.knencsimrmnrnrcqqcrfkkclsvgmsr 173
                c +c + + g h+gv +c  c  ffrr++++  + +  +   encs+     + c+ cr+kkc+  gm  
    F48G7.3 369 CVICDQPSHGRHFGVLSCRACAAFFRRALRRSAKSQDMVcERENCSLED-GIQYCKICRLKKCFNAGMDP 437
                999***************************9988776542789***865.6789**************75 PP

>> K06B4.10  CE11800	WBGene00010604	locus:nhr-199	Zinc finger, C4 type (two domains) (2 domains)	status:Partially_confir
   #    score  bias  c-Evalue  i-Evalue hmmfrom  hmm to    alifrom  ali to    envfrom  env to     acc
 ---   ------ ----- --------- --------- ------- -------    ------- -------    ------- -------    ----
   1 !   30.0   8.7   3.3e-09   2.3e-07     104     180 ..      22     113 ..      12     122 .. 0.77

  Alignments for each domain:
  == domain 1    score: 30.0 bits;  conditional E-value: 3.3e-09
  Nr1d2-aln 104 lckvcgdvasgfhygvh.acegckgffrrsiqqniqykkclknencsimrm...............nrnrcqqcrfkkclsvgmsrdavrfgr 180
                 c +c +va g h+gv  ac  c  ffrr++q n + + c +n +c  +                  r  c+ cr+ kcl +gm r +v+  r
   K06B4.10  22 YCLICSEVADGNHFGVAaACRACAAFFRRTVQHN-KIHECGRNGQCFFLSCkfllvgfqisplssdARSMCKACRYGKCLEMGMQRSSVQQRR 113
                699************9637*************99.5678****999654321111222223333336999*****************997654 PP

>> F47C10.3  CE17835	WBGene00018541	locus:nhr-186	nuclear hormone receptor	status:Partially_confirmed	UniProt:O01561	pro
   #    score  bias  c-Evalue  i-Evalue hmmfrom  hmm to    alifrom  ali to    envfrom  env to     acc
 ---   ------ ----- --------- --------- ------- -------    ------- -------    ------- -------    ----
   1 !   31.2   5.1   1.5e-09     1e-07     104     172 ..      31     104 ..      22     108 .. 0.76
   2 ?    1.5   0.2       1.5     1e+02     424     515 ..     192     285 ..     152     337 .. 0.73

  Alignments for each domain:
  == domain 1    score: 31.2 bits;  conditional E-value: 1.5e-09
  Nr1d2-aln 104 lckvcgdvasgfhygvhacegckgffrrsiqqniqyk.....kclknencsimrmnrnrcqqcrfkkclsvgms 172
                 c vcg  a  + ygv +c+ ck ffrr   + i y+      c   ++         rc+ cr+++c+ +gm 
   F47C10.3  31 KCAVCGKPAFCYNYGVLSCNACKMFFRRVEVDHITYNckywnTCYDGQEYVDANNVSTRCRACRYRRCIDLGMR 104
                59**************************866666664111114555544444455568**************96 PP

  == domain 2    score: 1.5 bits;  conditional E-value: 1.5
  Nr1d2-aln 424 ripgfrdlsqhdqvnllkagtfevlmvrfa..slfdakertvtflsgkkysvddlhsmgagdllnsmf.efseklnalqlsdeemslftavvlvs 515
                 +  ++++ + d++ ll+  +++ l++  a  ++++  +r +t   gk    d l  m + d+ln +   ++ ++  l++s ee  l+  +++  
   F47C10.3 192 NLDFMQNIDNEDKIVLLREFSLKTLVLNSAmrAILNKTDRVMT-PDGKDVYPDRLLQMFSLDFLNNIRsRLATRFRELKVSSEEHMLLNLILFCN 285
                5556677888899999999888877776552256666666655.68999999**********9998852689999*****999988887666544 PP

>> R02D1.1  CE30823	WBGene00003715	locus:nhr-125	status:Partially_confirmed	UniProt:O17082	protein_id:CCD68492.1
   #    score  bias  c-Evalue  i-Evalue hmmfrom  hmm to    alifrom  ali to    envfrom  env to     acc
 ---   ------ ----- --------- --------- ------- -------    ------- -------    ------- -------    ----
   1 !   30.5   7.4   2.4e-09   1.7e-07     104     180 ..      12      82 ..       4      91 .. 0.89

  Alignments for each domain:
  == domain 1    score: 30.5 bits;  conditional E-value: 2.4e-09
  Nr1d2-aln 104 lckvcgdvasgfhygvhacegckgffrrsiqqniqykkclknencsimrmnrnrcqqcrfkkclsvgmsrdavrfgr 180
                 c++c + a g h+gv +c  c  ffrr+   +    kc k   cs     rn c++cr+kkc  +gm     ++ r
    R02D1.1  12 SCRICNQKAHGNHFGVLTCRACASFFRRAAFSKWSQLKCQKG-GCS-----RNFCKRCRLKKCREMGMDTTKFQYNR 82 
                6*****************************99999999*986.576.....9****************887777666 PP

>> E03H4.6  CE42474	WBGene00008474	locus:nhr-174	Zinc finger, C4 type (two domains)	status:Partially_confirmed	UniProt:O
   #    score  bias  c-Evalue  i-Evalue hmmfrom  hmm to    alifrom  ali to    envfrom  env to     acc
 ---   ------ ----- --------- --------- ------- -------    ------- -------    ------- -------    ----
   1 !   30.6   3.0   2.2e-09   1.5e-07     105     178 ..      10      81 ..       4     130 .. 0.87

  Alignments for each domain:
  == domain 1    score: 30.6 bits;  conditional E-value: 2.2e-09
  Nr1d2-aln 105 ckvcgd.vasgfhygvhacegckgffrrsiqqniqykkclknencsimrmnrnrcqqcrfkkclsv.gmsrdavrf 178
                c vc       +h+g   c  c  ffrr++  ni+y  c k+++c     +r+ c+ crf  c+ + gm r+ vr 
    E03H4.6  10 CPVCEFpSNVELHFGGLVCGACAAFFRRTVSLNIRYL-CEKKNQCKG---KRKNCRACRFDYCVKIaGMKRNLVRQ 81 
                677754134579************************5.999999965...6677*********98659*****996 PP

>> C33G8.11  CE34731	WBGene00003697	locus:nhr-107	nuclear hormone receptor	status:Confirmed	UniProt:Q86PJ2	protein_id:CC
   #    score  bias  c-Evalue  i-Evalue hmmfrom  hmm to    alifrom  ali to    envfrom  env to     acc
 ---   ------ ----- --------- --------- ------- -------    ------- -------    ------- -------    ----
   1 !   30.5   2.9   2.3e-09   1.6e-07     104     180 ..       3      75 ..       1     112 [. 0.80

  Alignments for each domain:
  == domain 1    score: 30.5 bits;  conditional E-value: 2.3e-09
  Nr1d2-aln 104 lckvcgdvasgfhygvhacegckgffrrsiqqniqykkclknencsimrmnrnrcqqcrfkkclsvgmsrdavrfgr 180
                 c vc   ++ +h+g  ac  c  ffrr ++     kk     +c   +  +  c+ cr+kkc +vgm    v+  r
   C33G8.11   3 NCMVCDASSAQYHFGAIACRACAAFFRRYVNS----KKLTILCKCLSKKESQYPCRLCRMKKCKAVGMEASKVQGPR 75 
                69**************************9865....555555567677778999**************998887655 PP

>> F16H9.2a  CE05645	WBGene00008901	locus:nhr-27	Ligand-binding domain of nuclear hormone receptors, Zinc finger, C4 typ
   #    score  bias  c-Evalue  i-Evalue hmmfrom  hmm to    alifrom  ali to    envfrom  env to     acc
 ---   ------ ----- --------- --------- ------- -------    ------- -------    ------- -------    ----
   1 !   30.6   6.4   2.2e-09   1.5e-07      99     172 ..       2      77 ..       1      89 [. 0.89
   2 ?    0.1   0.0       3.7   2.6e+02     398     511 ..     128     244 ..     114     257 .. 0.62

  Alignments for each domain:
  == domain 1    score: 30.6 bits;  conditional E-value: 2.2e-09
  Nr1d2-aln  99 sgmvllckvcgdvasgfhygvhacegckgffrrsiqqniqykkclknenc..simrmnrnrcqqcrfkkclsvgms 172
                s  v  c vcg ++s f yg h+c  c  f+rr++        c    nc     r     c+ cr++kc+  gm 
   F16H9.2a   2 STYVSNCVVCGRLTSLFNYGAHSCSACGSFLRRTLASSKFLDDCKYSGNCfeNFKRAIHFECKFCRLHKCVQKGML 77 
                667889********************************************5557899999**************94 PP

  == domain 2    score: 0.1 bits;  conditional E-value: 3.7
  Nr1d2-aln 398 ksgheiweefsmsftpavkevvefakripgfrdlsqhdqvnllkagtfevlmvrfasl.fdakertvtflsgkky...svddlhsmgagdllnsm.fefs 492
                k  h +++     f   v  +++f k++   + ls +d   +lk+  f  ++++ a + ++a++  ++f         +v +  s+   +l n +   + 
   F16H9.2a 128 KPPHLVFNSHDWGFMNQV-TIIDFLKKLEFSKFLSSQDLRSFLKCTHFTQVILKSAVIsYNANQNYMSFPNKIDIfpeTVTEGTSISV-NLQNRIrCRLV 225
                555666666666676666.478888888888889999999999998888777777765356666666664332221112333333332.33333214555 PP

  Nr1d2-aln 493 eklnalqlsdeemslftav 511
                ++l  l+++ eem l+ a+
   F16H9.2a 226 NRLIELKVTHEEMLLLCAI 244
                6666666666666666655 PP

>> Y70C5C.6a  CE16678	WBGene00003702	locus:nhr-112	Zinc finger, C4 type (two domains)	status:Partially_confirmed	UniProt
   #    score  bias  c-Evalue  i-Evalue hmmfrom  hmm to    alifrom  ali to    envfrom  env to     acc
 ---   ------ ----- --------- --------- ------- -------    ------- -------    ------- -------    ----
   1 !   30.1   3.4   3.1e-09   2.1e-07     104     182 ..       1      75 [.       1     108 [. 0.84

  Alignments for each domain:
  == domain 1    score: 30.1 bits;  conditional E-value: 3.1e-09
  Nr1d2-aln 104 lckvcgdvasgfhygvhacegckgffrrsiqqniqykkclknencsimrmnrnrcqqcrfkkclsvgmsrdavrfgrip 182
                +ck+cg   s  h+g  +c  c  ffrr    +    kc     c   + n   c+ cr++kc   gm+ + +++ r  
  Y70C5C.6a   1 MCKICGSSESEPHFGGTSCRACAAFFRRFYHSKKLGLKC----TCKTRQSNAHPCRSCRIRKCYEAGMTPEKIQLTRDK 75 
                6***************************98765444444....7999999*******************9999988854 PP

>> F48G7.11  CE35318	WBGene00018622	locus:nhr-190	nuclear hormone receptor	status:Partially_confirmed	UniProt:O44593	pro
   #    score  bias  c-Evalue  i-Evalue hmmfrom  hmm to    alifrom  ali to    envfrom  env to     acc
 ---   ------ ----- --------- --------- ------- -------    ------- -------    ------- -------    ----
   1 !   29.5   5.5   4.8e-09   3.3e-07     105     180 ..      11      86 ..       6     101 .. 0.86

  Alignments for each domain:
  == domain 1    score: 29.5 bits;  conditional E-value: 4.8e-09
  Nr1d2-aln 105 ckvcgdvasgfhygvhacegckgffrrsiqqniqykkcl.knencsimrmnrnrcqqcrfkkclsvgmsrdavrfgr 180
                c +cg+ + g h+gv +c  c  ffrr++ +  + +  +   e cs+     + c+ cr+k c   gm  +  + gr
   F48G7.11  11 CVICGQPSHGRHFGVLSCRACAAFFRRAVMRSAKSQDMVcERESCSLK-DRIQCCKICRLKMCYDAGMDPNKFQTGR 86 
                99***************************9998877655167889874.45578999***********988877777 PP

>> C54C8.1  CE36114	WBGene00008289	locus:nhr-169	Zinc finger, C4 type (two domains)	status:Partially_confirmed	UniProt:O
   #    score  bias  c-Evalue  i-Evalue hmmfrom  hmm to    alifrom  ali to    envfrom  env to     acc
 ---   ------ ----- --------- --------- ------- -------    ------- -------    ------- -------    ----
   1 !   29.4   4.4   5.2e-09   3.6e-07     104     177 ..      18      89 ..      15      99 .. 0.85

  Alignments for each domain:
  == domain 1    score: 29.4 bits;  conditional E-value: 5.2e-09
  Nr1d2-aln 104 lckvcgdva.sgfhygvhacegckgffrrsiqqniqykkclknencsimrmnrnrcqqcrfkkclsv.gmsrdavr 177
                +c vc   +    h+g   c  c  ffrr++  ni y  c k+++c  mr n   c+ crf  c+ + gm r  v+
    C54C8.1  18 ICSVCNFSSlIAPHFGGLVCSACASFFRRTVALNIHY-LCKKDNQCKGMRKN---CRACRFESCVKIaGMKRSLVK 89 
                5778864331467************************.5********99876...*********986599998876 PP

>> F41D3.3  CE16022	WBGene00009608	locus:nhr-265	Zinc finger, C4 type (two domains)	status:Partially_confirmed	UniProt:O
   #    score  bias  c-Evalue  i-Evalue hmmfrom  hmm to    alifrom  ali to    envfrom  env to     acc
 ---   ------ ----- --------- --------- ------- -------    ------- -------    ------- -------    ----
   1 !   29.7   5.7   4.1e-09   2.8e-07     105     184 ..      10      92 ..       4     107 .. 0.81

  Alignments for each domain:
  == domain 1    score: 29.7 bits;  conditional E-value: 4.1e-09
  Nr1d2-aln 105 ckvcgdvas..gfhygvhacegckgffrrsiqqniqykkclknencs.imrmnrnrcqqcrfkkcls.vgmsrdavrfgripkr 184
                c vc   +s    h+g  +c  c  ffrr++  ni+y  c k++ncs i +     c+ cr+ kc+   gm r  v+  +  k 
    F41D3.3  10 CPVCSLPCSmrYSHFGGICCPACASFFRRTVSLNIRYL-CKKQNNCSgISKKYHIVCRACRYEKCIKkAGMKRSLVQHKQSDKN 92 
                666665444113599**********************5.9******9567788899*********9638****99988776665 PP

>> T01G6.2  CE40113	WBGene00003721	locus:nhr-131	zinc finger protein	status:Partially_confirmed	UniProt:O16968	protein_i
   #    score  bias  c-Evalue  i-Evalue hmmfrom  hmm to    alifrom  ali to    envfrom  env to     acc
 ---   ------ ----- --------- --------- ------- -------    ------- -------    ------- -------    ----
   1 !   29.2   5.8     6e-09   4.1e-07     105     174 ..      10      75 ..       7      98 .. 0.87

  Alignments for each domain:
  == domain 1    score: 29.2 bits;  conditional E-value: 6e-09
  Nr1d2-aln 105 ckvcgdvasgfhygvhacegckgffrrsiqqniqykkclknencsimrmnrnrcqqcrfkkclsvgmsrd 174
                c +cg+   g h+gv +c  c  ffrr+ + +    kcl +  c     +   c+ cr+kkc  vgm   
    T01G6.2  10 CIICGQNGQGHHFGVISCRACAAFFRRAADSKWSRMKCLSK-YCD---GKTYHCKPCRLKKCRDVGMDVS 75 
                99*************************************75.565...46789**************654 PP

>> F41B5.10  CE17819	WBGene00018266	locus:nhr-183	nuclear hormone receptor	status:Partially_confirmed	UniProt:O16677	pro
   #    score  bias  c-Evalue  i-Evalue hmmfrom  hmm to    alifrom  ali to    envfrom  env to     acc
 ---   ------ ----- --------- --------- ------- -------    ------- -------    ------- -------    ----
   1 !   28.5   4.2   9.6e-09   6.6e-07     104     174 ..       3      75 ..       1      84 [. 0.75

  Alignments for each domain:
  == domain 1    score: 28.5 bits;  conditional E-value: 9.6e-09
  Nr1d2-aln 104 lckvcgdvasgfhygvhacegckgffrrsiqqniq..ykkclknencsimrmnrnrcqqcrfkkclsvgmsrd 174
                 c++c + a g h+gv +c  c  f+rr+  +  +    +c++++   +       c++cr+kkcl  gm   
   F41B5.10   3 KCQICEQPAHGQHFGVVSCRACAAFYRRATLNPKKkiLPNCIHEDGKKMDENGVFSCRRCRLKKCLKKGMDAS 75 
                6***************************9754322113456655544444444568*************9644 PP

>> C17E7.5  CE08265	WBGene00015900	locus:nhr-157	nuclear hormone receptor	status:Predicted	UniProt:O16388	protein_id:CCD
   #    score  bias  c-Evalue  i-Evalue hmmfrom  hmm to    alifrom  ali to    envfrom  env to     acc
 ---   ------ ----- --------- --------- ------- -------    ------- -------    ------- -------    ----
   1 !   29.0   3.4   7.1e-09   4.8e-07     105     172 ..      39     106 ..      23     121 .. 0.89
   2 ?   -0.2   0.1       4.6   3.2e+02     492     518 ..     262     288 ..     191     343 .. 0.66

  Alignments for each domain:
  == domain 1    score: 29.0 bits;  conditional E-value: 7.1e-09
  Nr1d2-aln 105 ckvcgdvasgfhygvhacegckgffrrsiqqniqykkclknencs.imrmnrnrcqqcrfkkclsvgms 172
                c +c   a    ygv +c+ ck f+rr +  n +yk c     c+ + +    +c+ cr+++cl  gm+
    C17E7.5  39 CAICFRPAFSNNYGVLTCDACKMFYRRIVILNREYK-CKYGGGCAhVAKSTVVKCKGCRYQQCLEAGMT 106
                99999999999************************7.6666666527888999***************7 PP

  == domain 2    score: -0.2 bits;  conditional E-value: 4.6
  Nr1d2-aln 492 seklnalqlsdeemslftavvlvsadr 518
                  kl  l+++dee++l  a+ +  a  
    C17E7.5 262 VMKLIELKITDEEFALVNAIFFCNAAL 288
                468888999999999999988877754 PP

>> T19H12.8  CE35775	WBGene00020591	locus:nhr-220	nuclear hormone receptor	status:Partially_confirmed	UniProt:O01612	pro
   #    score  bias  c-Evalue  i-Evalue hmmfrom  hmm to    alifrom  ali to    envfrom  env to     acc
 ---   ------ ----- --------- --------- ------- -------    ------- -------    ------- -------    ----
   1 !   27.9   5.0   1.5e-08   9.9e-07     101     179 ..     108     193 ..      79     197 .. 0.78

  Alignments for each domain:
  == domain 1    score: 27.9 bits;  conditional E-value: 1.5e-08
  Nr1d2-aln 101 mvllckvcgdvasgfhygvhacegckgffrrs....iqqniqykkclkne.ncsimr..mnrnrcqqcrfkkclsvgmsrdavrfg 179
                +++ c++cg  a g h+gv +c  c  ffr      +   i ++ c+    +c       n   c+ cr+kkc+  gm   + ++ 
   T19H12.8 108 ILFPCRICGKKAHGTHFGVFSCRACAAFFRLVfsliLGMAISFRSCMEIFvKCLAKGgsGNECLCKPCRLKKCFETGMDPSSFQYN 193
                5667**************************75222245799******9751565544224666789************87776665 PP

>> R11G11.2a  CE12742	WBGene00003648	locus:nhr-58	zinc finger protein	status:Confirmed	UniProt:O16960	protein_id:CCD6447
   #    score  bias  c-Evalue  i-Evalue hmmfrom  hmm to    alifrom  ali to    envfrom  env to     acc
 ---   ------ ----- --------- --------- ------- -------    ------- -------    ------- -------    ----
   1 !   28.0   5.8   1.4e-08   9.3e-07     104     180 ..       7      79 ..       3      84 .. 0.90

  Alignments for each domain:
  == domain 1    score: 28.0 bits;  conditional E-value: 1.4e-08
  Nr1d2-aln 104 lckvcgdvasgfhygvhacegckgffrrsiqqniqykkclknencsimrmnrnrcqqcrfkkclsvgmsrdavrfgr 180
                +ck+c   + g+h+gv +c  c  ffrr    ++  k c+ n++c     +   c+ cr+ +c +vgm     +f r
  R11G11.2a   7 FCKICDRKSQGIHFGVPSCRACAAFFRRRAGSDLVEKSCM-NKKCGK---EFFLCKPCRLVRCYAVGMDEKKFQFDR 79 
                7*************************************98.677864...5568**************999988877 PP

>> C49D10.9  CE40303	WBGene00016777	locus:nhr-261	zinc finger protein	status:Partially_confirmed	UniProt:O16603	protein_
   #    score  bias  c-Evalue  i-Evalue hmmfrom  hmm to    alifrom  ali to    envfrom  env to     acc
 ---   ------ ----- --------- --------- ------- -------    ------- -------    ------- -------    ----
   1 !   28.0   4.3   1.4e-08   9.7e-07     105     192 ..       8      90 ..       6     160 .. 0.76

  Alignments for each domain:
  == domain 1    score: 28.0 bits;  conditional E-value: 1.4e-08
  Nr1d2-aln 105 ckvcgdv.asgfhygvhacegckgffrrsiqqniqykkclknencsimrmnrnrcqqcrfkkclsvgmsrdavrfgripkrekqrmlie 192
                c++c d  ++  h+g   c  c  ff r+    ++  +c+ n++c i   ++  c+ cr+  c+  gm +   r  + pk++   ++ e
   C49D10.9   8 CRICNDPeTTSSHFGAIVCTACASFFGRTT---VDKFRCIANNKCVISCAKKITCRSCRYDSCIRAGMNKFYTRKIKAPKQQ---VIQE 90 
                99**99625678***************986...55668*******************************9888877777654...3333 PP

>> T26E4.16  CE35035	WBGene00012056	locus:nhr-285	status:Partially_confirmed	UniProt:Q7YWS6	protein_id:CAE17968.1
   #    score  bias  c-Evalue  i-Evalue hmmfrom  hmm to    alifrom  ali to    envfrom  env to     acc
 ---   ------ ----- --------- --------- ------- -------    ------- -------    ------- -------    ----
   1 !   26.3   4.3   4.5e-08   3.1e-06     105     172 ..       8      69 ..       2      91 .. 0.81
   2 ?    2.1   0.0      0.94        64     423     521 ..     153     252 ..     146     294 .. 0.79

  Alignments for each domain:
  == domain 1    score: 26.3 bits;  conditional E-value: 4.5e-08
  Nr1d2-aln 105 ckvcgd.vasgfhygvhacegckgffrrsiq.qniqykkclknencsimrmnrnrcqqcrfkkclsvgms 172
                c +c    ++gf ygv +c+ ck ffrr++  +ni+   c +  +c        +c+ crf+kc+  gm 
   T26E4.16   8 CSICNArETTGFNYGVLCCDACKMFFRRTLFvKNIN--SCHRLGEC------IRKCRSCRFQKCIQAGMV 69 
                8888652578******************98525554..56666666......468*************96 PP

  == domain 2    score: 2.1 bits;  conditional E-value: 0.94
  Nr1d2-aln 423 kripgfrdlsqhdqvnllkagtfevlmvr.faslfdakertvtflsgkkysvddlhsmgagdllnsmfefseklnalqlsdeemslftavvlvsadrsgi 521
                k+      l   d+  llk   +e+ +        + ke ++tf  g     + +  +    l      ++ ++n l+++ ee+ l++av +      gi
   T26E4.16 153 KKFNHVNMLNASDRHFLLKYSFYEISIFTdSMRACERKEESITFPDGSDIISEAVPGLEMSFLNGIRCRLAARVNDLKMTKEEFLLLSAVFFCNPGFPGI 252
                5555666677778888888888887654313445678999999999999999999999887777777899*******************99877666665 PP

>> C41G6.5  CE15702	WBGene00008056	locus:nhr-164	Zinc finger, C4 type (two domains)	status:Partially_confirmed	UniProt:O
   #    score  bias  c-Evalue  i-Evalue hmmfrom  hmm to    alifrom  ali to    envfrom  env to     acc
 ---   ------ ----- --------- --------- ------- -------    ------- -------    ------- -------    ----
   1 !   27.3   6.3   2.3e-08   1.5e-06     104     178 ..      41     113 ..      32     125 .. 0.85

  Alignments for each domain:
  == domain 1    score: 27.3 bits;  conditional E-value: 2.3e-08
  Nr1d2-aln 104 lckvcgd.vasgfhygvhacegckgffrrsiqqniqykkclknencsimrmnrnrcqqcrfkkcl.svgmsrdavrf 178
                +c vcg      +h+g   c  c  ffrr++  ni+y  c  +++c  m    ++c+ crf  c+ + gm r  vr 
    C41G6.5  41 VCAVCGFsCQVQYHFGGVVCGACSAFFRRTVSLNIRYL-CDGDNQCKSML---KKCRACRFESCVkTAGMKRSLVRR 113
                799**9615578*************************6.88888887774...68*********93579***99985 PP

>> VC5.6  CE39522	WBGene00044699	locus:nhr-286	status:Partially_confirmed	UniProt:Q2V068	protein_id:CCD70080.1
   #    score  bias  c-Evalue  i-Evalue hmmfrom  hmm to    alifrom  ali to    envfrom  env to     acc
 ---   ------ ----- --------- --------- ------- -------    ------- -------    ------- -------    ----
   1 !   26.7   3.3   3.4e-08   2.3e-06     103     180 ..       6      83 ..       3     108 .. 0.85

  Alignments for each domain:
  == domain 1    score: 26.7 bits;  conditional E-value: 3.4e-08
  Nr1d2-aln 103 llckvcgdvasgfhygvhacegckgffrrsiqqniqykkclknencsimrmn.rnrcqqcrfkkclsvgmsrdavrfgr 180
                l c vc   ++  hyg   c  c  ffrr +        c +   c i       +c+ cr+ kcl +gm    v+  r
      VC5.6   6 LECLVCKAPSTEPHYGADVCRACAAFFRRRVFSRFP-ATCDQLGSCEITGEReVRQCKACRMEKCLQIGMRISNVQSKR 83 
                6699***************************98875.68*********86541457**************988887555 PP

>> T27B7.5a  CE44497	WBGene00020851	locus:nhr-227	zinc finger protein	status:Partially_confirmed	protein_id:CCD74250.1
   #    score  bias  c-Evalue  i-Evalue hmmfrom  hmm to    alifrom  ali to    envfrom  env to     acc
 ---   ------ ----- --------- --------- ------- -------    ------- -------    ------- -------    ----
   1 !   26.5   0.8   3.8e-08   2.6e-06     103     174 ..      56     128 ..      47     154 .. 0.85

  Alignments for each domain:
  == domain 1    score: 26.5 bits;  conditional E-value: 3.8e-08
  Nr1d2-aln 103 llckvcgdvasgfhygvhacegckgffrrsiqqniqykkcl.knencsimrmnrnrcqqcrfkkclsvgmsrd 174
                l+c++c   a g h+gv +c  c  ffrrs   +   +kc+ + e+  i+ ++       + +kc s  + r 
   T27B7.5a  56 LVCRICELQADGTHFGVVTCRACAVFFRRSTTSKWIKRKCMaRSEDKLIIIVQAIWHVWSKVHKCASTALYRK 128
                89*****************************999888999835677777777777777788888888877765 PP

>> K06B4.2  CE11784	WBGene00003642	locus:nhr-52	Zinc finger, C4 type (two domains)	status:Confirmed	UniProt:O17928	prote
   #    score  bias  c-Evalue  i-Evalue hmmfrom  hmm to    alifrom  ali to    envfrom  env to     acc
 ---   ------ ----- --------- --------- ------- -------    ------- -------    ------- -------    ----
   1 !   26.3   7.2   4.6e-08   3.1e-06     104     172 ..       2      69 ..       1      78 [. 0.90

  Alignments for each domain:
  == domain 1    score: 26.3 bits;  conditional E-value: 4.6e-08
  Nr1d2-aln 104 lckvcgdvasgfhygvhacegckgffrrsiqqniqykkclknencsimrmnrnrcqqcrfkkclsvgms 172
                 c vc   as   +g  +c  ck ff r+ ++  ++  c  +++c        +cq crfkkcl +gm 
    K06B4.2   2 KCLVCCSYASSRNFGALSCSACKMFFTRATKNYAKF-TCKYDKKCFESFTILPKCQFCRFKKCLEIGMR 69 
                599*************************98766555.6999999999888999**************95 PP

>> C05G6.1  CE37476	WBGene00015497	locus:nhr-76	status:Confirmed	UniProt:Q65CM0	protein_id:CCD63287.1
   #    score  bias  c-Evalue  i-Evalue hmmfrom  hmm to    alifrom  ali to    envfrom  env to     acc
 ---   ------ ----- --------- --------- ------- -------    ------- -------    ------- -------    ----
   1 !   26.6  10.5   3.7e-08   2.5e-06     103     179 ..      76     156 ..      44     178 .. 0.78

  Alignments for each domain:
  == domain 1    score: 26.6 bits;  conditional E-value: 3.7e-08
  Nr1d2-aln 103 llckvcgd.vasgfhygvhacegckgffrrsiqqniqy...kkclknencsimrmnrnrcqqcrfkkclsvgmsrdavrfg 179
                  c vc +  +sg+h+g  ac  c  ffrr++    +y   +  + n  c + r  r  c+ cr+ +c+ +gm   +v+  
    C05G6.1  76 KECAVCKNpNSSGYHFGCIACAACSAFFRRTVVLSRRYycrRDPVGNSLCPLDRRHRSNCRACRYVRCIDMGMNPSSVQNL 156
                459999873579*******************99888873334568899*************************98888754 PP

>> K06B4.5  CE35583	WBGene00010600	locus:nhr-196	Zinc finger, C4 type (two domains)	status:Partially_confirmed	UniProt:O
   #    score  bias  c-Evalue  i-Evalue hmmfrom  hmm to    alifrom  ali to    envfrom  env to     acc
 ---   ------ ----- --------- --------- ------- -------    ------- -------    ------- -------    ----
   1 !   25.4   6.3   8.4e-08   5.8e-06     113     172 ..       3      61 ..       1      68 [. 0.87

  Alignments for each domain:
  == domain 1    score: 25.4 bits;  conditional E-value: 8.4e-08
  Nr1d2-aln 113 sgfhygvhacegckgffrrsiqqniqykkclknencsimrmnrnrcqqcrfkkclsvgms 172
                +   ygv +c  ck ff rs ++n+ yk c + ++c        +c+ crf+kc  vgm 
    K06B4.5   3 TSRNYGVLSCFACKMFFYRSSKNNLIYK-CRNINQCFQNYNSPIKCRACRFRKCQKVGMK 61 
                5668**********************96.877777877777778***************6 PP

>> T27B7.6a  CE35786	WBGene00020852	locus:nhr-228	zinc finger protein	status:Confirmed	UniProt:O16665	protein_id:CCD7424
   #    score  bias  c-Evalue  i-Evalue hmmfrom  hmm to    alifrom  ali to    envfrom  env to     acc
 ---   ------ ----- --------- --------- ------- -------    ------- -------    ------- -------    ----
   1 !   25.4   6.2   8.3e-08   5.7e-06     103     180 ..      11      84 ..       4      94 .. 0.88

  Alignments for each domain:
  == domain 1    score: 25.4 bits;  conditional E-value: 8.3e-08
  Nr1d2-aln 103 llckvcgdvasgfhygvhacegckgffrrsiqqniqykkclknencsimrmnrnrcqqcrfkkclsvgmsrdavrfgr 180
                + c++c + a g h+gv +c  c  ffrr+   + + +kc     c     +   c+ cr++kc  +gm     +f r
   T27B7.6a  11 FCCRICDQRAHGNHFGVISCRACAAFFRRTASGKWDNQKCR-GGSCD---KKTYYCKPCRLQKCRDMGMDTTKFQFNR 84 
                57**************************************5.55675...45678**************999988887 PP

>> VC5.5  CE39521	WBGene00003725	locus:nhr-135	status:Confirmed	UniProt:Q2V069	protein_id:CCD70079.1
   #    score  bias  c-Evalue  i-Evalue hmmfrom  hmm to    alifrom  ali to    envfrom  env to     acc
 ---   ------ ----- --------- --------- ------- -------    ------- -------    ------- -------    ----
   1 !   25.4   5.3   8.4e-08   5.8e-06     105     179 ..       6      82 ..       4     101 .. 0.91

  Alignments for each domain:
  == domain 1    score: 25.4 bits;  conditional E-value: 8.4e-08
  Nr1d2-aln 105 ckvcgdvasgfhygvh..acegckgffrrsiqqniqykkclknencsimrmnrnrcqqcrfkkclsvgmsrdavrfg 179
                c vc   a   h+g     c  c  ffrr +       kc k++ c i   + + c+ cr+ +c+  gm   av+  
      VC5.5   6 CFVCNSPANECHFGSRsqICRACSAFFRRYVLSPKSAIKCRKDKSCRIHYKDPKICRFCRMERCVLAGMKTTAVQPP 82 
                99************75227****************************************************999754 PP

>> C27C7.4  CE19336	WBGene00003663	locus:nhr-73	Zinc finger, C4 type (two domains)	status:Partially_confirmed	UniProt:Q9
   #    score  bias  c-Evalue  i-Evalue hmmfrom  hmm to    alifrom  ali to    envfrom  env to     acc
 ---   ------ ----- --------- --------- ------- -------    ------- -------    ------- -------    ----
   1 !   25.0   4.1   1.1e-07   7.5e-06      99     180 ..       9      90 ..       2      97 .. 0.84

  Alignments for each domain:
  == domain 1    score: 25.0 bits;  conditional E-value: 1.1e-07
  Nr1d2-aln  99 sgmvllckvcgdva.sgfhygvhacegckgffrrsiqqniqykkclknencsimrmnrnrcqqcrfkkclsvgm..srdavrfgr 180
                s  +  c+vc     + +++g+ +c  c  ffrrs  + i+y  c   + c+i    +  c+ cr+  c+  gm  sr+a+   r
    C27C7.4   9 SNEIASCQVCHSTErTRLYFGITSCAACAAFFRRS--DGIRYM-CTATNSCTISHDMKFFCRACRYTSCIRAGMvmSRNALATAR 90 
                666778****9876267899**************9..689995.999999********************999533899876655 PP

>> ZK1025.10  CE19336	WBGene00014189	locus:nhr-245	Zinc finger, C4 type (two domains)	status:Partially_confirmed	UniProt
   #    score  bias  c-Evalue  i-Evalue hmmfrom  hmm to    alifrom  ali to    envfrom  env to     acc
 ---   ------ ----- --------- --------- ------- -------    ------- -------    ------- -------    ----
   1 !   25.0   4.1   1.1e-07   7.5e-06      99     180 ..       9      90 ..       2      97 .. 0.84

  Alignments for each domain:
  == domain 1    score: 25.0 bits;  conditional E-value: 1.1e-07
  Nr1d2-aln  99 sgmvllckvcgdva.sgfhygvhacegckgffrrsiqqniqykkclknencsimrmnrnrcqqcrfkkclsvgm..srdavrfgr 180
                s  +  c+vc     + +++g+ +c  c  ffrrs  + i+y  c   + c+i    +  c+ cr+  c+  gm  sr+a+   r
  ZK1025.10   9 SNEIASCQVCHSTErTRLYFGITSCAACAAFFRRS--DGIRYM-CTATNSCTISHDMKFFCRACRYTSCIRAGMvmSRNALATAR 90 
                666778****9876267899**************9..689995.999999********************999533899876655 PP

>> C33G8.7  CE42326	WBGene00016364	locus:nhr-161	zinc finger protein	status:Partially_confirmed	UniProt:Q18391	protein_i
   #    score  bias  c-Evalue  i-Evalue hmmfrom  hmm to    alifrom  ali to    envfrom  env to     acc
 ---   ------ ----- --------- --------- ------- -------    ------- -------    ------- -------    ----
   1 !   25.0   6.0   1.1e-07   7.8e-06     103     177 ..       1      68 [.       1      77 [. 0.87

  Alignments for each domain:
  == domain 1    score: 25.0 bits;  conditional E-value: 1.1e-07
  Nr1d2-aln 103 llckvcgdvasgfhygvhacegckgffrrsiqqniqykkclknencsimrmnrnrcqqcrfkkclsvgmsrdavr 177
                +lck+c   ++ +h+g  +c  c  ffrr ++   q   c    nc     +r  c+ cr+k cl  gm    v+
    C33G8.7   1 MLCKICDGPSTEYHFGCPSCRACAAFFRRYVNSPKQLTEC----NCET---DRVPCRYCRMKLCLKAGMMISKVQ 68 
                69***************************99988776666....8975...6778**************877665 PP

>> C45E1.1b  CE39697	WBGene00003654	locus:nhr-64	status:Confirmed	UniProt:D4YW56	protein_id:CCD67353.1
   #    score  bias  c-Evalue  i-Evalue hmmfrom  hmm to    alifrom  ali to    envfrom  env to     acc
 ---   ------ ----- --------- --------- ------- -------    ------- -------    ------- -------    ----
   1 !   16.4   1.8   4.6e-05    0.0031     103     127 ..      25      49 ..       6      50 .. 0.86
   2 !   13.9   2.7   0.00025     0.017     154     180 ..      50      76 ..      48      83 .. 0.89
   3 ?    1.2   0.0       1.8   1.3e+02     414     448 ..     140     174 ..     128     193 .. 0.76

  Alignments for each domain:
  == domain 1    score: 16.4 bits;  conditional E-value: 4.6e-05
  Nr1d2-aln 103 llckvcgdvasgfhygvhacegckg 127
                ++c +cgd a+g hyg  +c+gck 
   C45E1.1b  25 VFCAICGDRATGKHYGAMSCDGCKA 49 
                68*********************95 PP

  == domain 2    score: 13.9 bits;  conditional E-value: 0.00025
  Nr1d2-aln 154 nrnrcqqcrfkkclsvgmsrdavrfgr 180
                +rn c++crf  cl  gm rdav+  r
   C45E1.1b  50 KRNSCRKCRFDVCLRKGMRRDAVQTER 76 
                79*********************9766 PP

  == domain 3    score: 1.2 bits;  conditional E-value: 1.8
  Nr1d2-aln 414 avkevvefakripgfrdlsqhdqvnllkagtfevl 448
                 +  +ve+ak + gf+ + +  qv ll+  + + l
   C45E1.1b 140 QLTLMVEWAKVLEGFQRVDNITQVALLRHFSAQHL 174
                556689*********************96554433 PP

>> Y71A12C.1  CE41542	WBGene00013512	locus:nhr-276	nuclear hormone receptor	status:Predicted	UniProt:Q9XXB5	protein_id:C
   #    score  bias  c-Evalue  i-Evalue hmmfrom  hmm to    alifrom  ali to    envfrom  env to     acc
 ---   ------ ----- --------- --------- ------- -------    ------- -------    ------- -------    ----
   1 !   24.2   3.0     2e-07   1.3e-05     102     174 ..       3      77 ..       1     101 [. 0.81

  Alignments for each domain:
  == domain 1    score: 24.2 bits;  conditional E-value: 2e-07
  Nr1d2-aln 102 vllckvcgdvasgfhygvhacegckgffrrsiqqni..qykkclk...nencsimrmnrnrcqqcrfkkclsvgmsrd 174
                v lc++c +     +yg   c  c  ffrr   ++   +y   ++   n  cs   +    c++crf kcl vg+ r 
  Y71A12C.1   3 VHLCQICSNPKCESKYGFFLCSACCSFFRRNFHEKSppNYAAIMNkffNLPCSPGHV---NCKKCRFDKCLEVGLIRP 77 
                789****************************98765225665553122455666555...5*************9885 PP

>> F16B4.1  CE17011	WBGene00017503	locus:nhr-177	zinc finger protein	status:Partially_confirmed	UniProt:O61203	protein_i
   #    score  bias  c-Evalue  i-Evalue hmmfrom  hmm to    alifrom  ali to    envfrom  env to     acc
 ---   ------ ----- --------- --------- ------- -------    ------- -------    ------- -------    ----
   1 !   23.5   8.3   3.2e-07   2.2e-05     105     180 ..      34     110 ..      32     123 .. 0.91

  Alignments for each domain:
  == domain 1    score: 23.5 bits;  conditional E-value: 3.2e-07
  Nr1d2-aln 105 ckvcgdvasgfhygvhacegckgffrrsiqqniqykkc.lknencsimrmnrnrcqqcrfkkclsvgmsrdavrfgr 180
                c++c +   g+h+gv +c  c  ffrr    + + ++c l + +c   +  +  c+ cr+ +c+ +gm+   +++ r
    F16B4.1  34 CRICFEKGHGYHFGVFSCRACAAFFRRCHFLKENRRRCrLSKGKCGPNKNGKWFCKTCRLERCFRLGMTPSNIQYDR 110
                9**************************98888888888678899*************************99999887 PP

>> F11A1.3c  CE27586	WBGene00000908	locus:daf-12	status:Confirmed	UniProt:Q9UB17	protein_id:CAC42285.1
   #    score  bias  c-Evalue  i-Evalue hmmfrom  hmm to    alifrom  ali to    envfrom  env to     acc
 ---   ------ ----- --------- --------- ------- -------    ------- -------    ------- -------    ----
   1 !   23.0   0.1   4.6e-07   3.2e-05     415     473 ..      76     136 ..      57     187 .. 0.79

  Alignments for each domain:
  == domain 1    score: 23.0 bits;  conditional E-value: 4.6e-07
  Nr1d2-aln 415 vkevvefakripgfrdlsqhdqvnllkagtfevlmvrfaslfdakertvt..flsgkkysv 473
                ++  v+ ak +p fr++sq  +  llk g +e+l vr  + +da   +     + g++ sv
   F11A1.3c  76 MRRFVKVAKGVPAFREVSQEGKFSLLKGGMIEMLTVRGVTRYDASTNSFKtpTIKGQNVSV 136
                677899*************************************987654311356666554 PP

>> F57A10.6  CE42843	WBGene00010186	locus:nhr-283	status:Partially_confirmed	UniProt:Q7YSI6	protein_id:CAE17969.2
   #    score  bias  c-Evalue  i-Evalue hmmfrom  hmm to    alifrom  ali to    envfrom  env to     acc
 ---   ------ ----- --------- --------- ------- -------    ------- -------    ------- -------    ----
   1 !   22.4   8.4     7e-07   4.8e-05     105     173 ..       2      64 ..       1      68 [. 0.83

  Alignments for each domain:
  == domain 1    score: 22.4 bits;  conditional E-value: 7e-07
  Nr1d2-aln 105 ckvcgd.vasgfhygvhacegckgffrrsiq.qniqykkclknencsimrmnrnrcqqcrfkkclsvgmsr 173
                c +c    +sgf ygv +c  ck ffrr++  +ni+   c ++ +c       ++c+ crf+kc+  gms 
   F57A10.6   2 CSICNVrESSGFSYGVLCCGACKMFFRRALFvKNID--TCRQKGECI------KKCRYCRFQKCIQAGMSY 64 
                7777641579******************98526765..688888884......69**************95 PP

>> C33G8.9  CE06918	WBGene00016366	locus:nhr-140	zinc finger protein	status:Confirmed	UniProt:Q18394	protein_id:CCD66532
   #    score  bias  c-Evalue  i-Evalue hmmfrom  hmm to    alifrom  ali to    envfrom  env to     acc
 ---   ------ ----- --------- --------- ------- -------    ------- -------    ------- -------    ----
   1 !   21.7   8.0   1.1e-06   7.3e-05     104     185 ..       2      79 ..       1      87 [. 0.89

  Alignments for each domain:
  == domain 1    score: 21.7 bits;  conditional E-value: 1.1e-06
  Nr1d2-aln 104 lckvcgdvasgfhygvhacegckgffrrsiqqniqykkclknencsimrmnrnrcqqcrfkkclsvgmsrdavrfgripkre 185
                 c vcg  +s  h+g  +c  c  ffrr ++     kk   +  cs        c+ cr+ kc+ vgm++  v+  r  ++e
    C33G8.9   2 SCGVCGAKSSESHFGGLSCRACAAFFRRYVN----SKKPQIECTCSQKFDSSGPCRYCRMLKCVEVGMAKCKVQATRQKNKE 79 
                599*************************876....56777777899999999******************999988866655 PP

>> ZK488.4  CE15357	WBGene00022756	locus:nhr-251	zinc finger protein	status:Partially_confirmed	UniProt:O17020	protein_i
   #    score  bias  c-Evalue  i-Evalue hmmfrom  hmm to    alifrom  ali to    envfrom  env to     acc
 ---   ------ ----- --------- --------- ------- -------    ------- -------    ------- -------    ----
   1 !   21.7   5.0   1.1e-06   7.4e-05     124     180 ..       2      57 ..       1      70 [. 0.91
   2 ?   -0.8   1.3       7.4   5.1e+02      10      47 ..      78     116 ..      69     187 .. 0.79

  Alignments for each domain:
  == domain 1    score: 21.7 bits;  conditional E-value: 1.1e-06
  Nr1d2-aln 124 gckgffrrsiqqniqykkclknencsimrmnrnrcqqcrfkkclsvgmsrdavrfgr 180
                 c  ffrr++   i++  c   + c i +  r  c+ cr+ kc+svgm r  v+  r
    ZK488.4   2 ACASFFRRTVSFGIRF-LCKEGNRCPISQEIRFFCRSCRYDKCISVGMNRGQVQQKR 57 
                599************9.599999***************************9997655 PP

  == domain 2    score: -0.8 bits;  conditional E-value: 7.4
  Nr1d2-aln  10 viayisssssasspaschsegsensfqsssssvps.spn 47 
                v  y +s +  s pa   s gs  s  s+ ss p  sp 
    ZK488.4  78 VRGYTTSRTVPSEPAEPISPGSTGSTGSTRSSSPEtSPA 116
                556888888899999999999988888777765531332 PP

>> C54F6.9  CE42308	WBGene00016927	locus:nhr-172	status:Partially_confirmed	UniProt:O16442	protein_id:CCD62996.1
   #    score  bias  c-Evalue  i-Evalue hmmfrom  hmm to    alifrom  ali to    envfrom  env to     acc
 ---   ------ ----- --------- --------- ------- -------    ------- -------    ------- -------    ----
   1 !   20.4   1.6   2.8e-06   0.00019     128     172 ..       2      47 ..       1      67 [. 0.88

  Alignments for each domain:
  == domain 1    score: 20.4 bits;  conditional E-value: 2.8e-06
  Nr1d2-aln 128 ffrrsiqqniqykkclknencsimrmnrn..rcqqcrfkkclsvgms 172
                ffrr+i +n  + +c k +nc  +  n n  +c  crfk+cl +gm 
    C54F6.9   2 FFRRAIVENP-FFNCKKLNNCYEVSTNSNhlKCAACRFKRCLQLGMK 47 
                9*******96.558*******99988887557*************95 PP

>> C56E10.4a  CE34281	WBGene00003727	locus:nhr-137	status:Partially_confirmed	UniProt:Q18896	protein_id:CCD65638.1
   #    score  bias  c-Evalue  i-Evalue hmmfrom  hmm to    alifrom  ali to    envfrom  env to     acc
 ---   ------ ----- --------- --------- ------- -------    ------- -------    ------- -------    ----
   1 !   11.9   0.3    0.0011     0.073     154     186 ..      51      83 ..      44      91 .. 0.90
   2 ?    7.4   0.0     0.024       1.6     418     465 ..     174     222 ..     167     246 .. 0.81

  Alignments for each domain:
  == domain 1    score: 11.9 bits;  conditional E-value: 0.0011
  Nr1d2-aln 154 nrnrcqqcrfkkclsvgmsrdavrfgripkrek 186
                 r +c+ cr+ +cl  gm ++av  g + + ek
  C56E10.4a  51 ARIKCRSCRLDRCLQQGMRKEAVTSGIVGNEEK 83 
                5889**********************9998887 PP

  == domain 2    score: 7.4 bits;  conditional E-value: 0.024
  Nr1d2-aln 418 vvefakripgfrdlsqhdqvnllkagtfevlmv..rfaslfdakertvtf 465
                 +efak++p +  +s+ d+ +l++   f + +    + s fd k+ tv +
  C56E10.4a 174 AIEFAKKLPDLSKFSDSDKEELIRNSCFTIAIAieAIESYFDKKK-TVVM 222
                58***********************99987654125679999765.5555 PP

>> ZK488.2  CE28191	WBGene00003680	locus:nhr-90	zinc finger protein	status:Confirmed	UniProt:O17025	protein_id:CCD71522.
   #    score  bias  c-Evalue  i-Evalue hmmfrom  hmm to    alifrom  ali to    envfrom  env to     acc
 ---   ------ ----- --------- --------- ------- -------    ------- -------    ------- -------    ----
   1 !   20.1   7.2   3.5e-06   0.00024     104     174 ..       8      75 ..       3      90 .. 0.84

  Alignments for each domain:
  == domain 1    score: 20.1 bits;  conditional E-value: 3.5e-06
  Nr1d2-aln 104 lckvcg.dvasgfhygvhacegckgffrrsiqqniqykkclknencsimrmnrnrcqqcrfkkclsvgmsrd 174
                 ck+cg + + g h+gv++c  c  ffrr    +    kcl        r     c+ cr+k+c   gm  +
    ZK488.2   8 TCKICGaENTRGNHFGVQCCRACAVFFRRRAGTKYLRLKCLSVHCGEAAR----FCKPCRLKRCYEAGMKIE 75 
                6****944678*******************999999999*9877665555....5**************765 PP

>> C33G8.8  CE06917	WBGene00016365	locus:nhr-139	zinc finger protein	status:Confirmed	UniProt:Q18393	protein_id:CCD66531
   #    score  bias  c-Evalue  i-Evalue hmmfrom  hmm to    alifrom  ali to    envfrom  env to     acc
 ---   ------ ----- --------- --------- ------- -------    ------- -------    ------- -------    ----
   1 !   20.1   7.8   3.3e-06   0.00023     104     177 ..       2      71 ..       1      80 [. 0.79

  Alignments for each domain:
  == domain 1    score: 20.1 bits;  conditional E-value: 3.3e-06
  Nr1d2-aln 104 lckvcgdvasgfhygvhacegckgffrrsiqqniqykkclknencsimrm.nrnrcqqcrfkkclsvgmsrdavr 177
                 ckvcg   +  h+g  +c  c  ffrr +  +    k +  e   + r+     c+ cr+ kc++ gm+   v+
    C33G8.8   2 QCKVCGANGAEAHFGGESCRACAAFFRRYVHSQ----KLV-IECTCLHRLpSSHPCRHCRMEKCIATGMTMCKVQ 71 
                6***************************98654....333.33344566625678**************987776 PP

>> F57G8.6  CE23788	WBGene00010215	locus:nhr-193	Domain of unknown function	status:Partially_confirmed	UniProt:Q9XU89	pr
   #    score  bias  c-Evalue  i-Evalue hmmfrom  hmm to    alifrom  ali to    envfrom  env to     acc
 ---   ------ ----- --------- --------- ------- -------    ------- -------    ------- -------    ----
   1 !   18.9   7.1   7.8e-06   0.00053     105     176 ..       4      70 ..       1      84 [. 0.84

  Alignments for each domain:
  == domain 1    score: 18.9 bits;  conditional E-value: 7.8e-06
  Nr1d2-aln 105 ckvcgdv.asgfhygvhacegckgffrrsiqqniqykkclknencsimrmnrnrcqqcrfkkclsvgmsrdav 176
[truncated: 46,989 more chars]
