# Supplementary material for: Potential Conservation of Circadian Clock Proteins in the phylum Nematoda as Revealed by Bioinformatic Searches
Source: PLoS One. 2014 Nov 14;9(11):e112871. doi: 10.1371/journal.pone.0112871 (PMC4232591; doi:10.1371/journal.pone.0112871)
Supplement: File S1 — HMM profiles used in this work and HMMsearch results. (ZIP) [file pone.0112871.s007.zip › HMMs-CE/Mamiferos/Nr1d1-aln.fasta.hmm.res]

# hmmsearch :: search profile(s) against a sequence database
# HMMER 3.0 (March 2010); http://hmmer.org/
# Copyright (C) 2010 Howard Hughes Medical Institute.
# Freely distributed under the GNU General Public License (GPLv3).
# - - - - - - - - - - - - - - - - - - - - - - - - - - - - - - - - - - - -
# query HMM file:                  Nr1d1-aln.fasta.hmm
# target sequence database:        ../../../../ProteomasGus/wormpep229
# Max sensitivity mode:            on [all heuristic filters off]
# - - - - - - - - - - - - - - - - - - - - - - - - - - - - - - - - - - - -

Query:       Nr1d1-aln  [M=614]
Scores for complete sequences (score includes all domains):
   --- full sequence ---   --- best 1 domain ---    -#dom-
    E-value  score  bias    E-value  score  bias    exp  N  Sequence   Description
    ------- ------ -----    ------- ------ -----   ---- --  --------   -----------
    8.1e-47  160.5  28.2      4e-46  158.2  11.4    3.1  2  W05B5.3a   CE26023	WBGene00003675	locus:nhr-85	Ligand-bindin
      1e-45  156.9  16.7    1.2e-33  117.0   9.7    3.1  2  C01H6.5d   CE39084	WBGene00003622	locus:nhr-23	status:Partia
    1.1e-45  156.7  16.6      3e-35  122.3   5.5    3.1  3  C01H6.5c   CE37806	WBGene00003622	locus:nhr-23	nuclear hormo
    2.2e-45  155.7  16.5    1.5e-33  116.7   9.6    3.1  2  C01H6.5b   CE30478	WBGene00003622	locus:nhr-23	nuclear hormo
    2.4e-45  155.6  16.8    5.1e-35  121.5   5.9    3.1  3  C01H6.5f   CE39086	WBGene00003622	locus:nhr-23	status:Partia
      3e-45  155.3  16.5    1.9e-33  116.3   9.7    3.1  2  C01H6.5a   CE24775	WBGene00003622	locus:nhr-23	nuclear hormo
    1.1e-39  136.9  12.6      3e-33  115.7   5.8    2.1  2  F44A6.2    CE03323	WBGene00004786	locus:sex-1	nuclear hormon
    7.9e-28   97.8  15.6    3.1e-20   72.7   7.4    2.3  2  C07A12.3b  CE38483	WBGene00003628	locus:nhr-35	status:Confir
    9.8e-28   97.4  15.4    2.9e-20   72.8   7.1    2.3  2  C07A12.3a  CE30855	WBGene00003628	locus:nhr-35	zinc finger p
    5.4e-27   95.0  10.0    6.8e-27   94.7   5.5    1.9  2  Y15E3A.1a  CE27779	WBGene00003681	locus:nhr-91	nuclear hormo
    3.1e-26   92.5   7.4      8e-24   84.5   2.3    2.2  2  C48D5.1b   CE42591	WBGene00003605	locus:nhr-6	status:Confirm
      5e-26   91.8   7.3    1.3e-23   83.9   2.3    2.5  2  C48D5.1a   CE24859	WBGene00003605	locus:nhr-6	Zinc finger, C
    1.4e-25   90.4  12.2    7.8e-19   68.1   6.0    2.2  2  K10C3.6c   CE32693	WBGene00003639	locus:nhr-49	Ligand-bindin
    2.7e-25   89.4  13.2    1.6e-18   67.0   6.6    2.2  2  K10C3.6d   CE32694	WBGene00003639	locus:nhr-49	Ligand-bindin
    3.5e-25   89.0   3.0    5.6e-25   88.3   2.1    1.3  1  F32B6.1    CE24934	WBGene00003603	locus:nhr-4	Ligand-binding
    5.2e-25   88.5  10.0    5.2e-25   88.5   7.0    2.1  2  C32F10.6   CE39002	WBGene00003601	locus:nhr-2	nuclear homone
    5.7e-25   88.3  14.2    3.5e-18   65.9   7.4    2.2  2  K10C3.6a   CE12084	WBGene00003639	locus:nhr-49	Ligand-bindin
    5.8e-25   88.3   2.1    8.6e-25   87.7   1.5    1.2  1  F56E3.4    CE28464	WBGene00001400	locus:fax-1	nuclear hormon
    6.2e-25   88.2  14.6    3.5e-18   65.9   7.4    2.2  2  K10C3.6b   CE28943	WBGene00003639	locus:nhr-49	status:Confir
    2.9e-24   86.0   0.4    3.6e-23   82.4   0.6    2.1  2  Y67A6A.2a  CE27305	WBGene00003652	locus:nhr-62	nuclear hormo
    9.7e-24   84.3   3.3    9.7e-21   74.3   1.6    2.7  2  F58G6.5a   CE27764	WBGene00003627	locus:nhr-34	nuclear hormo
    1.2e-23   84.0   2.8    1.2e-20   74.0   1.4    2.8  2  F58G6.5d   CE42612	WBGene00003627	locus:nhr-34	status:Confir
    1.4e-23   83.8   8.7    2.1e-23   83.2   6.0    1.2  1  Y38F2AL.5  CE43721	WBGene00021417	locus:nhr-236	status:Confi
    3.1e-23   82.6  11.0    3.1e-23   82.6   7.6    2.2  2  Y104H12A.1 CE37054	WBGene00022423	locus:nhr-41	status:Partia
    3.4e-23   82.5   2.6    1.1e-17   64.3   0.9    2.4  2  F11A1.3d   CE39240	WBGene00000908	locus:daf-12	status:Confir
      4e-23   82.2   9.0    5.4e-20   71.9   4.0    2.4  2  K08A2.5a   CE33143	WBGene00003678	locus:nhr-88	nuclear hormo
    4.2e-23   82.2   7.9      1e-22   80.9   4.4    2.1  2  F11C1.6a   CE03191	WBGene00003623	locus:nhr-25	nuclear hormo
    4.6e-23   82.0   2.8    1.3e-17   64.0   1.0    2.4  2  F11A1.3a   CE27584	WBGene00000908	locus:daf-12	status:Confir
    5.4e-23   81.8   2.0    9.7e-23   81.0   1.4    1.3  1  W01D2.2a   CE20124	WBGene00003651	locus:nhr-61	Zinc finger, 
    5.5e-23   81.8   2.0    9.8e-23   80.9   1.4    1.3  1  W01D2.2b   CE20125	WBGene00003651	locus:nhr-61	Zinc finger, 
    7.7e-23   81.3   3.8    2.2e-17   63.2   1.5    2.4  2  F11A1.3b   CE27585	WBGene00000908	locus:daf-12	status:Confir
    8.8e-23   81.1  13.9    4.6e-17   62.2   8.8    2.1  2  T23H4.2    CE32501	WBGene00003659	locus:nhr-69	Ligand-bindin
    1.9e-22   80.0   6.4    2.3e-19   69.8   1.9    2.1  2  C26B2.3c   CE37709	WBGene00003625	locus:nhr-31	status:Confir
    1.9e-22   80.0   6.2    2.2e-19   69.8   1.8    2.1  2  C26B2.3a   CE17474	WBGene00003625	locus:nhr-31	zinc finger p
    4.3e-22   78.8   7.1    4.3e-22   78.8   4.9    1.7  1  T01B10.4b  CE33819	WBGene00003613	locus:nhr-14	status:Confir
    4.3e-22   78.8   7.1    4.3e-22   78.8   4.9    1.7  1  T01B10.4a  CE33818	WBGene00003613	locus:nhr-14	nuclear hormo
    5.2e-22   78.6  12.3    3.3e-20   72.6   5.7    2.1  2  C45E1.1a   CE39696	WBGene00003654	locus:nhr-64	hormone recep
    1.1e-21   77.5   4.4    1.6e-21   76.9   3.0    1.2  1  Y45G5AM.1b CE35803	WBGene00003704	locus:nhr-114	status:Confi
    1.1e-21   77.5  16.5    1.7e-20   73.5   4.4    3.0  2  K12H6.1    CE44851	WBGene00003709	locus:nhr-119	zinc finger 
    1.3e-21   77.2   2.8    1.3e-21   77.2   2.0    2.1  1  F54D1.4    CE20866	WBGene00003606	locus:nhr-7	nuclear hormon
      2e-21   76.6   4.3    3.1e-21   76.0   3.0    1.2  1  Y45G5AM.1a CE33735	WBGene00003704	locus:nhr-114	status:Confi
    2.9e-21   76.1   8.3    2.8e-18   66.2   2.8    2.1  2  C25B8.6    CE30877	WBGene00003710	locus:nhr-120	status:Confi
    4.3e-21   75.5   8.8    1.1e-19   70.8   4.6    2.1  2  F55D12.4b  CE43459	WBGene00006790	locus:unc-55	status:Confir
    4.4e-21   75.5   4.7    4.4e-21   75.5   3.2    1.9  2  C28D4.9    CE35413	WBGene00003728	locus:nhr-138	Ligand-bindi
    6.2e-21   75.0   5.5      8e-21   74.6   3.8    1.1  1  K08A2.5c   CE29513	WBGene00003678	locus:nhr-88	status:Confir
    6.8e-21   74.9  10.5      4e-19   69.0   3.6    2.1  2  H27C11.1a  CE31027	WBGene00003687	locus:nhr-97	Zinc finger, 
      1e-20   74.3   8.5      1e-20   74.3   5.9    1.8  2  C02B4.2    CE02111	WBGene00003616	locus:nhr-17	nuclear hormo
    1.2e-20   74.1   4.9    4.2e-20   72.2   4.0    1.5  1  R09G11.2d  CE34355	WBGene00003600	locus:nhr-1	status:Partial
    2.1e-20   73.2   5.9    2.1e-20   73.2   4.1    1.8  1  C08F8.8    CE18491	WBGene00003657	locus:nhr-67	nuclear hormo
    4.2e-20   72.3   7.7    1.3e-19   70.6   5.4    1.6  1  H01A20.1   CE18798	WBGene00003602	locus:nhr-3	Zinc finger, C
    7.2e-20   71.5   6.9    9.9e-20   71.0   4.1    1.7  1  R09G11.2c  CE33812	WBGene00003600	locus:nhr-1	status:Confirm
    8.5e-20   71.2   5.6    1.3e-19   70.6   3.9    1.2  1  F44G3.9    CE35538	WBGene00003701	locus:nhr-111	Zinc finger,
    9.2e-20   71.1   5.5    1.6e-19   70.4   3.8    1.3  1  C28D4.1    CE28893	WBGene00003690	locus:nhr-100	Ligand-bindi
    1.2e-19   70.7  10.0    2.9e-18   66.1   5.5    2.1  2  F55D12.4a  CE43454	WBGene00006790	locus:unc-55	nuclear hormo
    1.3e-19   70.6  11.1    1.3e-19   70.6   7.7    1.9  1  F21D12.1d  CE27988	WBGene00003620	locus:nhr-21	status:Confir
    1.5e-19   70.5   7.2      2e-19   70.0   4.2    1.7  1  R09G11.2a  CE34353	WBGene00003600	locus:nhr-1	zinc finger pr
    1.5e-19   70.4  11.2    1.5e-19   70.4   7.8    1.9  1  F21D12.1a  CE33375	WBGene00003620	locus:nhr-21	modulating N-
    1.6e-19   70.3  16.6    1.2e-16   60.8  10.5    3.1  2  F58G6.5b   CE35564	WBGene00003627	locus:nhr-34	status:Confir
    3.1e-19   69.4  17.4    1.6e-16   60.4  10.8    3.1  2  F58G6.5c   CE35565	WBGene00003627	locus:nhr-34	status:Confir
    3.6e-19   69.2  12.7    3.6e-19   69.2   8.8    1.9  1  F21D12.1e  CE39353	WBGene00003620	locus:nhr-21	status:Confir
    4.3e-19   68.9   6.3    4.3e-19   68.9   4.3    1.4  1  C25E10.1   CE06863	WBGene00016091	locus:nhr-30	zinc finger-c
      8e-19   68.0   6.0    1.1e-18   67.6   4.2    1.1  1  F13A2.8    CE39145	WBGene00003708	locus:nhr-118	zinc finger 
    9.3e-19   67.8   1.9    2.1e-18   66.6   0.9    1.9  1  E02H1.7    CE30271	WBGene00003618	locus:nhr-19	Zinc finger, 
    1.2e-18   67.4  17.9    4.1e-18   65.7  12.2    1.7  1  F21D12.1c  CE33377	WBGene00003620	locus:nhr-21	status:Confir
    1.3e-18   67.3  10.9    7.6e-18   64.8   6.4    2.0  2  B0280.8    CE00815	WBGene00003609	locus:nhr-10	retinoic acid
    1.8e-18   66.8   2.7    2.5e-18   66.4   1.9    1.1  1  T06C12.6   CE16356	WBGene00003692	locus:nhr-102	Zinc finger,
    4.8e-18   65.5   8.2    7.6e-18   64.8   4.4    2.1  1  ZK662.3b   CE31141	WBGene00003638	locus:nhr-48	Zinc finger, 
    4.8e-18   65.4   8.5    6.7e-18   65.0   5.9    1.1  1  Y54F10AM.1 CE43713	WBGene00021848	locus:nhr-239	status:Confi
    5.6e-18   65.2   4.5    2.2e-17   63.3   2.3    2.1  2  T09A12.4a  CE31061	WBGene00003656	locus:nhr-66	zinc finger p
    5.7e-18   65.2   4.9    2.4e-17   63.2   2.5    2.1  2  T09A12.4b  CE31062	WBGene00003656	locus:nhr-66	status:Confir
    6.7e-18   65.0   5.2    5.2e-16   58.7   1.3    2.1  2  C56E10.4b  CE37099	WBGene00003727	locus:nhr-137	status:Parti
      1e-17   64.3   6.5    1.8e-17   63.6   4.5    1.3  1  H12C20.3   CE18808	WBGene00003658	locus:nhr-68	nuclear hormo
    1.5e-17   63.8   9.9    2.9e-17   62.9   6.9    1.4  1  F09C6.8    CE15767	WBGene00008619	locus:nhr-262	Zinc finger,
    2.3e-17   63.2  14.8    1.4e-15   57.3   6.3    2.2  2  C24G6.4    CE27727	WBGene00003637	locus:nhr-47	zinc finger p
    2.4e-17   63.1   4.1    3.7e-17   62.5   2.8    1.2  1  T03G6.2c   CE31982	WBGene00003630	locus:nhr-40	status:Confir
    2.5e-17   63.1   4.2    3.8e-17   62.5   2.9    1.2  1  T03G6.2b   CE31228	WBGene00003630	locus:nhr-40	status:Confir
    2.5e-17   63.1   4.2    3.9e-17   62.5   2.9    1.2  1  T03G6.2a   CE31227	WBGene00003630	locus:nhr-40	steroid\/thyr
    3.1e-17   62.8  10.9    1.6e-16   60.4   5.7    2.2  2  K08H2.8    CE31557	WBGene00003626	locus:nhr-32	Zinc finger, 
    3.1e-17   62.8   7.5    4.5e-17   62.2   5.2    1.1  1  K06B4.11   CE27770	WBGene00003643	locus:nhr-53	Zinc finger, 
    5.9e-17   61.8   5.4    7.9e-17   61.4   3.7    1.1  1  T06C12.13  CE16363	WBGene00011520	locus:nhr-213	Zinc finger,
    6.5e-17   61.7  10.9    7.7e-15   54.9   7.1    2.0  2  Y69A2AR.26 CE46285	WBGene00022097	locus:nhr-242	status:Parti
    8.3e-17   61.4   9.6    1.5e-16   60.5   6.6    1.3  1  Y51A2D.17  CE22324	WBGene00003660	locus:nhr-70	Zinc finger, 
    1.4e-16   60.6   4.0    1.4e-16   60.6   2.8    1.8  1  Y73F8A.21  CE46694	WBGene00003604	locus:nhr-5	status:Partial
    1.5e-16   60.5   1.2    2.1e-16   60.0   0.8    1.2  1  Y41D4B.21  CE36739	WBGene00021522	locus:nhr-274	status:Parti
      2e-16   60.1  11.3    9.5e-11   41.4   8.9    2.6  2  C45E5.6b   CE29226	WBGene00003636	locus:nhr-46	status:Partia
    2.2e-16   60.0  10.9    2.2e-16   60.0   7.6    2.0  2  H12C20.6a  CE31964	WBGene00003691	locus:nhr-101	status:Confi
    2.5e-16   59.8   5.4    4.5e-16   58.9   3.7    1.3  1  R04B5.3    CE06213	WBGene00011002	locus:nhr-205	Zinc finger,
    3.5e-16   59.3   2.8    3.5e-16   59.3   1.9    3.0  3  T09A12.4d  CE37723	WBGene00003656	locus:nhr-66	status:Partia
    3.7e-16   59.2   6.1    3.7e-16   59.2   4.2    1.8  2  C38C3.9    CE08646	WBGene00016517	locus:nhr-260	zinc finger 
    4.1e-16   59.1   2.8    4.1e-16   59.1   1.9    3.1  3  T09A12.4c  CE31063	WBGene00003656	locus:nhr-66	status:Partia
    4.1e-16   59.1   3.2    7.2e-16   58.3   2.1    1.5  1  C13C4.3    CE39470	WBGene00003726	locus:nhr-136	Ligand-bindi
    4.2e-16   59.0   9.7    4.8e-14   52.2   5.2    2.1  2  F07C3.10   CE07031	WBGene00017198	locus:nhr-36	zinc finger p
      1e-15   57.8   4.8    1.5e-15   57.2   3.3    1.2  1  F43C1.4    CE28025	WBGene00003619	locus:nhr-20	Zinc finger, 
    1.5e-15   57.2  14.6    6.9e-10   38.5  11.2    2.5  2  C45E5.6a   CE08734	WBGene00003636	locus:nhr-46	nuclear hormo
    2.3e-15   56.6   5.8    2.8e-15   56.3   2.8    2.0  1  ZK662.3a   CE18456	WBGene00003638	locus:nhr-48	Zinc finger, 
    2.6e-15   56.4  19.1    5.8e-09   35.4   5.0    2.1  2  T19A5.5    CE13734	WBGene00020555	locus:nhr-219	zinc finger 
    3.5e-15   56.0   4.5    5.1e-09   35.6   0.0    3.1  3  C01H6.5e   CE39085	WBGene00003622	locus:nhr-23	status:Confir
    3.6e-15   56.0   5.8    5.8e-15   55.3   4.0    1.3  1  F44E7.8    CE35972	WBGene00018430	locus:nhr-142	nuclear horm
    4.4e-15   55.7   4.3    7.2e-15   55.0   3.0    1.2  1  Y41D4B.9   CE26096	WBGene00003712	locus:nhr-122	status:Confi
    5.6e-15   55.3   2.6    5.6e-15   55.3   1.8    3.2  2  F33D4.1b   CE33928	WBGene00003607	locus:nhr-8	status:Confirm
    5.6e-15   55.3   2.6    5.6e-15   55.3   1.8    3.2  2  F33D4.1a   CE33927	WBGene00003607	locus:nhr-8	zinc finger pr
    5.6e-15   55.3   1.6    8.1e-15   54.8   0.8    1.4  1  M02H5.3    CE25952	WBGene00019741	locus:nhr-201	status:Parti
    5.9e-15   55.3   4.8      1e-14   54.5   3.3    1.3  1  F16B4.9    CE17680	WBGene00017510	locus:nhr-178	nuclear horm
    6.2e-15   55.2   1.8      8e-15   54.8   1.3    1.1  1  Y17D7B.1   CE40151	WBGene00012449	locus:nhr-231	Zinc finger,
    8.8e-15   54.7   5.6    1.7e-14   53.7   3.2    1.7  2  R07B7.13   CE06275	WBGene00011097	locus:nhr-206	nuclear horm
    8.9e-15   54.7   4.0    8.9e-15   54.7   2.7    1.7  1  R07B7.15   CE35597	WBGene00011099	locus:nhr-208	Zinc finger,
    9.4e-15   54.6   1.0    1.2e-14   54.2   0.7    1.1  1  R04B5.4a   CE06214	WBGene00003611	locus:nhr-12	Zinc finger, 
    9.5e-15   54.6   1.0    1.2e-14   54.2   0.7    1.1  1  R04B5.4b   CE40989	WBGene00003611	locus:nhr-12	status:Partia
    9.9e-15   54.5   4.2    1.5e-14   53.9   2.9    1.3  1  C11G6.4a   CE27061	WBGene00003624	locus:nhr-28	nuclear hormo
    1.1e-14   54.4  11.1    3.8e-14   52.6   6.5    2.0  2  C06G3.1b   CE37188	WBGene00003695	locus:nhr-105	status:Confi
    1.1e-14   54.3   4.1    1.5e-14   53.9   2.9    1.1  1  Y41D4B.7   CE30005	WBGene00003677	locus:nhr-87	status:Confir
    1.2e-14   54.2  11.1      4e-14   52.5   6.5    2.0  2  C06G3.1a   CE34659	WBGene00003695	locus:nhr-105	zinc finger 
    1.3e-14   54.1   4.8    2.5e-14   53.2   3.4    1.4  1  C03G6.10   CE07884	WBGene00015396	locus:nhr-148	C4-type zinc
    1.4e-14   54.0   8.3    1.4e-14   54.0   5.8    2.9  2  C56E10.1   CE46439	WBGene00016975	locus:nhr-173	steroid zinc
    1.6e-14   53.8   9.6    1.6e-14   53.8   6.6    1.5  1  T09D3.4    CE45510	WBGene00020385	locus:nhr-216	nuclear horm
    1.8e-14   53.6   5.9    3.4e-14   52.7   3.4    1.8  2  C03G6.8    CE45420	WBGene00015395	locus:nhr-147	status:Parti
    2.2e-14   53.4   6.4    3.8e-14   52.6   4.4    1.3  1  R13D11.8   CE39955	WBGene00020062	locus:nhr-270	status:Parti
    2.8e-14   53.0   7.0    2.8e-14   53.0   4.8    1.6  1  Y22F5A.1   CE38441	WBGene00012494	locus:nhr-232	Zinc finger,
    2.9e-14   53.0   6.9    4.2e-14   52.4   4.8    1.2  1  Y41D4B.27  CE40724	WBGene00045255	locus:nhr-146	status:Confi
    3.3e-14   52.8   4.4    4.4e-14   52.4   3.1    1.1  1  R11E3.5b   CE31720	WBGene00003694	locus:nhr-104	status:Parti
    3.3e-14   52.8   3.7    4.6e-14   52.3   2.5    1.1  1  R10D12.2   CE42540	WBGene00001062	locus:dpr-1	Zinc finger, C
    4.5e-14   52.3   4.5    6.4e-14   51.8   3.1    1.1  1  C03G6.12   CE07886	WBGene00015397	locus:nhr-149	C4-type zinc
    4.7e-14   52.3  10.2    7.6e-14   51.6   7.1    1.3  1  Y41D4B.8   CE37567	WBGene00003682	locus:nhr-92	status:Confir
    6.7e-14   51.7   6.8    6.7e-14   51.7   4.7    1.7  2  ZK1037.5   CE16757	WBGene00014193	locus:nhr-247	Ligand-bindi
      8e-14   51.5   4.7    1.1e-13   51.0   3.2    1.1  1  R11E3.5c   CE37269	WBGene00003694	locus:nhr-104	status:Confi
    9.3e-14   51.3   3.2    1.5e-13   50.6   2.2    1.2  1  C54E10.5   CE36429	WBGene00008309	locus:nhr-170	Zinc finger,
    1.1e-13   51.1   4.9    1.6e-13   50.5   3.4    1.2  1  R11E3.5a   CE31719	WBGene00003694	locus:nhr-104	nuclear horm
    1.3e-13   50.8   8.5      2e-13   50.2   5.9    1.2  1  F16B12.8   CE35489	WBGene00008884	locus:nhr-281	Ligand-bindi
    1.3e-13   50.8   5.8    1.3e-13   50.8   4.0    1.5  1  T12C9.1    CE26822	WBGene00020460	locus:nhr-273	zinc finger 
    1.3e-13   50.8   6.1    1.3e-13   50.8   4.2    1.7  2  C49F5.4    CE08855	WBGene00008208	locus:nhr-167	Ligand-bindi
    1.5e-13   50.6   3.8    2.3e-13   50.0   2.6    1.2  1  ZK6.4      CE19643	WBGene00022639	locus:nhr-253	zinc finger 
    1.9e-13   50.2   7.4    2.9e-13   49.7   5.1    1.2  1  F44C8.3    CE30796	WBGene00003617	locus:nhr-18	nuclear hormo
      2e-13   50.2   3.9    4.2e-13   49.1   2.7    1.5  1  R07B7.16   CE42934	WBGene00011100	locus:nhr-209	nuclear horm
    2.7e-13   49.8   3.1    4.1e-13   49.2   2.1    1.2  1  T01G6.8    CE18167	WBGene00003720	locus:nhr-130	zinc finger 
    2.7e-13   49.7   2.2    3.8e-13   49.3   1.5    1.2  1  C14C6.4    CE08159	WBGene00015758	locus:nhr-155	zinc finger 
    2.8e-13   49.7   6.5    4.1e-13   49.2   4.5    1.1  1  Y40B10A.8  CE31110	WBGene00003676	locus:nhr-86	status:Confir
    3.1e-13   49.6   7.6    4.4e-13   49.1   5.3    1.2  1  T05B4.2    CE13195	WBGene00003647	locus:nhr-57	zinc finger p
    3.4e-13   49.4   7.0    6.8e-13   48.4   3.1    2.1  2  C50B6.14a  CE40923	WBGene00003719	locus:nhr-129	status:Confi
    3.5e-13   49.4  21.6    1.2e-12   47.7  15.0    1.7  1  F38H12.3   CE17809	WBGene00018189	locus:nhr-181	nuclear horm
    3.9e-13   49.2   4.9    5.7e-13   48.7   3.4    1.1  1  Y69H2.8    CE42556	WBGene00013483	locus:nhr-241	Zinc finger,
      4e-13   49.2   4.8    4.2e-13   49.1   2.7    1.4  1  Y32B12B.6  CE19066	WBGene00006471	locus:nhr-233	nuclear horm
      4e-13   49.2   7.9    5.6e-13   48.7   5.4    1.1  1  T12C9.5c   CE29473	WBGene00003699	locus:nhr-109	status:Confi
    4.1e-13   49.2   7.3    5.8e-13   48.7   5.0    1.1  1  T12C9.6    CE28079	WBGene00003615	locus:nhr-16	status:Confir
    4.3e-13   49.1   7.1    8.2e-13   48.2   3.2    2.1  2  C50B6.14b  CE40924	WBGene00003719	locus:nhr-129	status:Confi
    5.6e-13   48.7   8.4    8.4e-13   48.1   5.8    1.2  1  F09F3.10   CE46427	WBGene00008630	locus:nhr-175	Ligand-bindi
    5.9e-13   48.6   7.5    7.2e-12   45.0   5.3    2.2  2  F14A5.1    CE40558	WBGene00008778	locus:nhr-264	Zinc finger,
    6.6e-13   48.5   5.9      1e-12   47.8   4.1    1.3  1  C13C4.1    CE08126	WBGene00007546	locus:nhr-153	Ligand-bindi
    7.2e-13   48.3   1.6    1.1e-12   47.8   1.1    1.2  1  T06C12.7   CE16357	WBGene00003674	locus:nhr-84	Zinc finger, 
    7.3e-13   48.3   5.3    9.9e-13   47.9   3.7    1.1  1  K01H12.3   CE43658	WBGene00003629	locus:nhr-38	Zinc finger, 
    7.6e-13   48.3   6.2    1.2e-12   47.6   4.3    1.3  1  T07C5.5    CE06383	WBGene00011568	locus:nhr-26	Ligand-bindin
    8.4e-13   48.1   3.1    1.2e-12   47.6   2.2    1.1  1  F44C4.2    CE07250	WBGene00018412	locus:nhr-37	zinc finger-c
    9.2e-13   48.0   2.1    1.9e-12   46.9   1.4    1.5  1  F09C6.9    CE37501	WBGene00003706	locus:nhr-116	nuclear horm
    9.2e-13   48.0   7.5    1.2e-12   47.6   5.2    1.0  1  F44C8.5a   CE34309	WBGene00003718	locus:nhr-128	zinc finger 
      1e-12   47.9   4.5    1.5e-12   47.3   3.1    1.1  1  ZK6.5      CE40002	WBGene00022640	locus:nhr-254	zinc finger 
    1.1e-12   47.8   3.0    1.5e-12   47.3   2.1    1.1  1  Y17D7A.1   CE40242	WBGene00012446	locus:nhr-230	Zinc finger,
    1.3e-12   47.5   4.2    6.1e-12   45.3   2.7    1.9  2  C49D10.6   CE08847	WBGene00003665	locus:nhr-75	zinc finger p
    1.4e-12   47.4   6.4    1.9e-12   46.9   4.4    1.1  1  ZK6.2      CE18439	WBGene00022637	locus:nhr-252	zinc finger 
    2.4e-12   46.6   5.1    3.9e-12   45.9   3.5    1.2  1  Y80D3A.4   CE36624	WBGene00013584	locus:nhr-243	status:Parti
    2.4e-12   46.6   6.6    2.4e-12   46.6   4.6    1.7  1  K11E4.5a   CE28244	WBGene00003661	locus:nhr-71	Zinc finger, 
    2.6e-12   46.5   2.7    2.6e-12   46.5   1.9    1.5  1  C12D5.2    CE35230	WBGene00015705	locus:nhr-152	zinc finger 
    2.8e-12   46.4   8.2    4.7e-12   45.7   5.7    1.3  1  T27B7.3    CE14235	WBGene00020850	locus:nhr-226	zinc finger 
    2.8e-12   46.4   5.8    2.8e-12   46.4   4.0    1.5  1  F36D3.2    CE15966	WBGene00003644	locus:nhr-54	Zinc finger, 
    3.4e-12   46.1   0.4    1.6e-11   43.9   0.4    1.9  2  F36A4.14   CE44742	WBGene00003668	locus:nhr-78	status:Partia
    3.5e-12   46.1  10.9    7.7e-12   45.0   7.6    1.4  1  ZK697.2    CE15397	WBGene00022805	locus:nhr-256	zinc finger 
      4e-12   45.9   6.3      4e-12   45.9   4.4    1.7  1  K11E4.5b   CE37391	WBGene00003661	locus:nhr-71	Zinc finger, 
    4.5e-12   45.7   2.0    9.3e-12   44.7   1.4    1.5  1  F57A10.5   CE16151	WBGene00003650	locus:nhr-60	Ligand-bindin
      5e-12   45.6   2.6      5e-12   45.6   1.8    2.2  1  Y94H6A.1   CE34619	WBGene00022374	locus:nhr-277	status:Parti
    5.6e-12   45.4   3.5      6e-11   42.0   1.0    2.2  2  R02C2.4    CE40865	WBGene00019816	locus:nhr-204	nuclear horm
    5.9e-12   45.3   3.1    8.1e-12   44.9   2.2    1.1  1  C54F6.8    CE17603	WBGene00016926	locus:nhr-171	nuclear horm
    6.3e-12   45.2   9.7    6.3e-12   45.2   6.7    1.5  1  C49D10.2   CE08843	WBGene00016772	locus:nhr-166	zinc finger 
    6.9e-12   45.1   4.1    9.2e-12   44.7   2.8    1.1  1  ZK1037.13  CE42528	WBGene00045515	status:Partially_confirmed
    9.7e-12   44.6   9.4    1.4e-11   44.1   6.5    1.2  1  T13F3.3    CE35617	WBGene00003717	locus:nhr-127	Zinc finger,
      1e-11   44.5  12.1    1.8e-10   40.4   8.6    2.2  2  H22D14.1   CE19931	WBGene00010410	locus:nhr-267	Zinc finger,
    1.1e-11   44.5   5.4    1.1e-11   44.5   3.7    1.7  2  F47C10.7   CE10666	WBGene00018544	locus:nhr-188	status:Parti
    1.2e-11   44.3   5.0    2.1e-11   43.5   3.5    1.3  1  C13C4.2    CE40299	WBGene00007547	locus:nhr-154	Ligand-bindi
    1.5e-11   44.0   1.4    2.1e-11   43.5   1.0    1.1  1  C29E6.5    CE05336	WBGene00003633	locus:nhr-43	Zinc finger, 
    1.5e-11   44.0   4.3      2e-11   43.5   3.0    1.1  1  ZK218.6    CE16706	WBGene00013940	locus:nhr-248	Zinc finger,
    1.7e-11   43.8   3.0      3e-11   43.0   2.1    1.3  1  M02H5.6    CE35342	WBGene00003688	locus:nhr-98	status:Confir
    1.7e-11   43.8   4.9    2.6e-11   43.2   3.4    1.2  1  T01G6.6a   CE35608	WBGene00020153	locus:nhr-212	nuclear horm
    1.8e-11   43.8   8.5    2.6e-11   43.2   5.9    1.1  1  F44C8.5b   CE10386	WBGene00003718	locus:nhr-128	status:Parti
    1.8e-11   43.7   9.7    3.1e-11   42.9   6.7    1.3  1  F44C8.4    CE27384	WBGene00003693	locus:nhr-103	nulcear horm
      2e-11   43.6   5.4      3e-11   43.0   3.8    1.2  1  T01G6.6b   CE42457	WBGene00020153	locus:nhr-212	status:Parti
    2.1e-11   43.5   6.0    2.7e-11   43.1   4.2    1.1  1  ZK6.1      CE40001	WBGene00022636	locus:nhr-278	status:Predi
    2.5e-11   43.3   5.2    3.8e-11   42.7   3.6    1.1  1  F57A8.5    CE34036	WBGene00010180	locus:nhr-192	Zinc finger,
    2.8e-11   43.1   7.7    4.9e-11   42.3   5.3    1.3  1  F25E5.6a   CE32874	WBGene00017787	locus:nhr-141	status:Parti
    3.1e-11   43.0   5.3    4.4e-11   42.5   3.7    1.1  1  C29G2.5    CE08466	WBGene00016233	locus:srt-58	7TM chemorece
    3.5e-11   42.8   4.8    5.4e-11   42.2   3.3    1.2  1  Y38E10A.18 CE21598	WBGene00012596	locus:nhr-234	status:Parti
    3.8e-11   42.7   3.8    5.8e-11   42.1   2.6    1.2  1  R11G11.1   CE12740	WBGene00003722	locus:nhr-132	zinc finger 
    3.9e-11   42.6   2.9    4.3e-11   42.5   2.0    1.1  1  C06C6.5b   CE29171	WBGene00003640	locus:nhr-50	status:Confir
    4.2e-11   42.5  11.5    4.2e-11   42.5   8.0    2.2  2  C26B2.4    CE34709	WBGene00016126	locus:nhr-258	nuclear horm
    4.4e-11   42.4   4.3    6.4e-11   41.9   3.0    1.2  1  C05G6.1    CE37476	WBGene00015497	locus:nhr-76	status:Confir
    5.3e-11   42.2   7.3    7.5e-11   41.7   5.1    1.1  1  F35E8.12   CE15962	WBGene00003698	locus:nhr-108	Zinc finger,
    5.7e-11   42.1   9.2    9.5e-11   41.4   6.4    1.3  1  K06B4.8    CE35584	WBGene00010603	locus:nhr-198	Zinc finger,
    6.3e-11   41.9   7.8    1.1e-10   41.2   5.4    1.3  1  F25E5.6b   CE35288	WBGene00017787	locus:nhr-141	status:Parti
    8.3e-11   41.5   8.8    1.3e-10   40.9   6.1    1.2  1  ZK455.6    CE43818	WBGene00013976	locus:nhr-33	Zinc finger, 
    9.3e-11   41.4   4.9      6e-10   38.7   3.5    1.9  2  M02H5.5    CE39264	WBGene00019743	locus:nhr-203	status:Confi
      1e-10   41.2   8.8    1.6e-10   40.6   6.1    1.2  1  F59E11.11  CE35887	WBGene00019116	locus:nhr-143	status:Parti
      1e-10   41.2   7.0      1e-10   41.2   4.9    1.5  1  T01G6.4    CE27433	WBGene00003696	locus:nhr-106	zinc finger 
      1e-10   41.2   6.1    1.8e-10   40.4   4.2    1.3  1  F47C10.1   CE17834	WBGene00018539	locus:nhr-185	status:Parti
    1.1e-10   41.2  11.1    1.5e-10   40.7   7.7    1.1  1  F44C8.2    CE17823	WBGene00003724	locus:nhr-134	nuclear horm
    1.2e-10   41.0   4.0    1.7e-10   40.5   2.8    1.2  1  F16B4.12a  CE24906	WBGene00003707	locus:nhr-117	zinc finger 
    1.2e-10   41.0   4.7    1.8e-10   40.5   3.2    1.2  1  ZK418.1    CE00731	WBGene00003608	locus:nhr-9	status:Partial
    1.3e-10   40.9   8.1    1.7e-10   40.5   5.1    1.5  1  F44C8.10   CE30795	WBGene00003716	locus:nhr-126	nuclear horm
    1.3e-10   40.9   8.2      2e-10   40.3   5.7    1.2  1  C33G8.6    CE17496	WBGene00003632	locus:nhr-42	zinc finger p
    1.5e-10   40.6   4.5    3.5e-10   39.5   3.1    1.5  1  C50B6.8a   CE40925	WBGene00008221	locus:nhr-168	Ligand-bindi
    1.9e-10   40.4   9.6    2.5e-10   40.0   6.6    1.1  1  K06B4.1    CE35582	WBGene00003641	locus:nhr-51	Zinc finger, 
    1.9e-10   40.4  11.7    2.7e-10   39.8   8.1    1.2  1  F16H11.5   CE40252	WBGene00003635	locus:nhr-45	zinc finger D
      2e-10   40.3   5.9      2e-10   40.3   4.1    1.4  1  F44C8.9b   CE35311	WBGene00018415	locus:nhr-184	status:Parti
      2e-10   40.3   8.9    3.2e-10   39.6   6.2    1.2  1  F44C8.11   CE35309	WBGene00003686	locus:nhr-96	nuclear hormo
    2.2e-10   40.2   4.7      3e-10   39.7   3.3    1.2  1  F16B4.12b  CE30756	WBGene00003707	locus:nhr-117	status:Confi
    2.2e-10   40.2   8.0    1.2e-08   34.5   4.3    2.1  2  T24A6.8    CE19590	WBGene00020748	locus:nhr-221	zinc finger 
    2.5e-10   40.0   4.1    3.4e-10   39.5   2.8    1.1  1  T27B7.5b   CE14239	WBGene00020851	locus:nhr-227	status:Parti
    2.5e-10   40.0   8.2    3.7e-10   39.4   5.7    1.1  1  T13F3.2a   CE41022	WBGene00011750	locus:nhr-218	Zinc finger,
    2.6e-10   39.9   4.2    3.8e-10   39.4   2.9    1.2  1  M02H5.7    CE21074	WBGene00003713	locus:nhr-123	status:Confi
      3e-10   39.7   5.7    4.3e-10   39.2   4.0    1.1  1  F16B4.11   CE17021	WBGene00017512	locus:nhr-179	zinc finger 
    3.1e-10   39.7   4.5    3.1e-10   39.7   3.1    1.6  1  C50B6.8b   CE46085	WBGene00008221	locus:nhr-168	status:Confi
    3.5e-10   39.5   6.5    5.4e-10   38.9   4.5    1.2  1  M02H5.4    CE25953	WBGene00019742	locus:nhr-202	status:Parti
    3.8e-10   39.4   6.8    6.9e-10   38.5   3.2    1.9  2  R07B7.14   CE06276	WBGene00011098	locus:nhr-207	nuclear horm
    3.9e-10   39.3   4.9    6.8e-10   38.5   3.4    1.3  1  F47C10.8   CE10668	WBGene00018545	locus:nhr-189	nuclear horm
      4e-10   39.3   1.1    4.2e-10   39.2   0.7    1.1  1  C26B2.3b   CE31317	WBGene00003625	locus:nhr-31	status:Confir
    4.2e-10   39.2   5.3    7.6e-10   38.4   3.4    1.5  1  T24A6.11   CE46766	WBGene00020750	locus:nhr-222	zinc finger 
    4.3e-10   39.2   2.3    1.1e-09   37.8   1.7    1.5  1  T19A5.4    CE13732	WBGene00003634	locus:nhr-44	zinc finger p
    4.6e-10   39.1   7.0    1.4e-09   37.5   4.4    1.9  2  F44C8.9a   CE35310	WBGene00018415	locus:nhr-184	zinc finger 
    5.9e-10   38.7   4.3    1.1e-08   34.6   3.3    2.1  2  C17E7.8a   CE30728	WBGene00003714	locus:nhr-124	nuclear horm
    7.1e-10   38.5   4.6      1e-09   37.9   3.2    1.1  1  Y5H2A.2    CE42200	WBGene00021163	locus:nhr-275	status:Parti
    7.2e-10   38.4  11.1    2.4e-09   36.7   6.4    2.0  2  T27B7.1    CE30194	WBGene00003649	locus:nhr-59	status:Confir
    8.1e-10   38.3   4.2    1.4e-09   37.5   2.9    1.3  1  F14H3.11   CE35482	WBGene00008830	locus:nhr-176	Zinc finger,
    8.7e-10   38.2  10.2    8.7e-10   38.2   7.1    1.4  1  T26H2.9    CE31072	WBGene00003669	locus:nhr-79	Zinc finger, 
    9.9e-10   38.0   6.1    1.4e-09   37.5   4.2    1.1  1  Y46H3D.6   CE24323	WBGene00021610	locus:nhr-237	zinc finger 
      1e-09   37.9   6.8    1.4e-09   37.5   4.7    1.1  1  Y46H3D.7   CE24324	WBGene00021611	locus:nhr-238	zinc finger 
    1.3e-09   37.6   6.3    2.5e-09   36.7   4.4    1.4  1  Y39B6A.47a CE41946	WBGene00012703	locus:nhr-145	status:Parti
    1.5e-09   37.4  13.6    2.2e-09   36.9   9.4    1.2  1  E03H4.13   CE09139	WBGene00003679	locus:nhr-89	Zinc finger, 
    1.5e-09   37.3  10.7    2.3e-09   36.8   7.4    1.2  1  K06B4.6    CE42553	WBGene00010601	locus:nhr-268	Ligand-bindi
    1.6e-09   37.3   3.6    1.9e-09   37.1   1.6    1.6  1  K06A1.4    CE18017	WBGene00003621	locus:nhr-22	C4-type zinc 
    1.7e-09   37.2   4.6    1.7e-09   37.2   3.2    1.5  1  F16H9.2b   CE44219	WBGene00008901	locus:nhr-27	status:Partia
    1.8e-09   37.2   8.5    1.5e-07   30.8   0.1    2.9  2  W05B5.3b   CE20150	WBGene00003675	locus:nhr-85	status:Confir
    1.8e-09   37.1   9.0    3.2e-09   36.3   6.1    1.5  1  C47F8.2    CE36112	WBGene00008158	locus:nhr-165	Zinc finger,
    1.9e-09   37.1   8.5    3.1e-09   36.4   5.9    1.2  1  F44A2.4    CE04571	WBGene00018404	locus:nhr-39	C4-type zinc 
    1.9e-09   37.0   6.1    1.9e-09   37.0   4.2    1.7  1  H10E21.3a  CE28733	WBGene00003670	locus:nhr-80	zinc finger p
      2e-09   37.0   6.1      2e-09   37.0   4.2    1.7  1  H10E21.3b  CE19488	WBGene00003670	locus:nhr-80	status:Confir
    2.8e-09   36.5   2.5    3.9e-09   36.0   1.7    1.1  1  M02H5.1    CE25947	WBGene00003689	locus:nhr-99	status:Partia
    3.2e-09   36.3   5.9    4.2e-09   35.9   4.1    1.1  1  F41B5.9    CE42115	WBGene00018265	locus:nhr-182	nuclear horm
    3.4e-09   36.2   5.9    5.5e-09   35.5   4.1    1.3  1  R08H2.9    CE41690	WBGene00011150	locus:nhr-269	Zinc finger,
    3.5e-09   36.2   4.8      5e-09   35.7   3.3    1.2  1  F41D3.1    CE16020	WBGene00003672	locus:nhr-82	Zinc finger, 
    3.8e-09   36.0   2.6    7.3e-09   35.1   1.8    1.3  1  C17E7.6    CE08266	WBGene00015901	locus:nhr-158	nuclear horm
    4.5e-09   35.8   4.7    6.8e-09   35.2   3.3    1.2  1  T07C5.2    CE06380	WBGene00011565	locus:nhr-272	Ligand-bindi
    4.6e-09   35.8   8.6    6.4e-09   35.3   6.0    1.2  1  K06B4.7    CE25931	WBGene00010602	locus:nhr-197	Ligand-bindi
    4.8e-09   35.7  18.1    3.1e-08   33.1   6.7    3.0  3  T01G6.5    CE12998	WBGene00020152	locus:nhr-211	zinc finger 
      5e-09   35.7   1.8    7.5e-09   35.1   1.2    1.3  1  T09E11.2   CE42165	WBGene00011651	locus:nhr-217	Zinc finger,
    5.3e-09   35.6   6.0    7.1e-09   35.2   4.1    1.1  1  C17E7.1    CE08261	WBGene00015897	locus:nhr-156	zinc-finger 
    5.5e-09   35.5   6.9    5.5e-09   35.5   4.8    1.8  1  F47C10.4   CE10662	WBGene00018542	locus:nhr-187	status:Parti
    6.3e-09   35.3  10.3    9.3e-09   34.8   7.2    1.1  1  F44C8.8    CE10392	WBGene00003723	locus:nhr-133	zinc finger 
      8e-09   35.0   8.1    1.3e-08   34.3   5.6    1.2  1  Y116A8C.18 CE44455	WBGene00013795	locus:nhr-229	status:Parti
    8.2e-09   35.0   7.5    1.3e-08   34.3   5.2    1.2  1  T18D3.2    CE03663	WBGene00003854	locus:odr-7	Zinc finger, C
    9.8e-09   34.7  16.1    0.00013   21.1   0.8    3.1  3  C45E1.1b   CE39697	WBGene00003654	locus:nhr-64	status:Confir
    1.1e-08   34.6   4.7    1.1e-08   34.6   3.3    2.4  2  C17E7.8b   CE42243	WBGene00003714	locus:nhr-124	status:Confi
    1.1e-08   34.6   5.0    1.8e-08   33.9   3.5    1.3  1  Y5H2B.2a   CE26221	WBGene00003612	locus:nhr-13	status:Confir
    1.1e-08   34.5   5.0    1.8e-08   33.8   3.5    1.3  1  Y5H2B.2b   CE36963	WBGene00003612	locus:nhr-13	status:Confir
    1.1e-08   34.5   9.6    2.1e-08   33.6   6.6    1.3  1  K06B4.10   CE11800	WBGene00010604	locus:nhr-199	Zinc finger,
    1.1e-08   34.5   5.2    1.5e-08   34.1   3.6    1.2  1  Y46H3D.5b  CE39295	WBGene00003700	locus:nhr-110	status:Parti
    1.7e-08   33.9  10.6    1.7e-08   33.9   7.3    2.7  2  C17A2.8    CE34695	WBGene00003662	locus:nhr-72	zinc finger p
    2.5e-08   33.3   7.0    9.1e-07   28.2   4.9    2.0  2  T01G6.2    CE40113	WBGene00003721	locus:nhr-131	zinc finger 
    2.8e-08   33.2  10.6    2.8e-08   33.2   7.3    2.0  1  F59E11.10b CE11512	WBGene00019115	locus:nhr-195	status:Parti
    2.8e-08   33.2   2.5    4.1e-08   32.7   1.7    1.2  1  C06C6.4    CE28202	WBGene00003653	locus:nhr-63	Zinc finger, 
    2.9e-08   33.1   5.7    4.3e-08   32.6   4.0    1.1  1  T27B7.2    CE14233	WBGene00020849	locus:nhr-225	zinc finger 
    3.4e-08   32.9   5.2    4.8e-08   32.4   3.6    1.1  1  F48G7.11   CE35318	WBGene00018622	locus:nhr-190	nuclear horm
    3.4e-08   32.9  10.2    5.2e-08   32.3   7.1    1.1  1  Y17D7A.3b  CE35061	WBGene00003655	locus:nhr-65	status:Confir
    3.5e-08   32.9  10.2    5.3e-08   32.3   7.1    1.1  1  Y17D7A.3a  CE16588	WBGene00003655	locus:nhr-65	Zinc finger, 
    4.3e-08   32.6   8.8    4.3e-08   32.6   6.1    1.5  1  F44C8.6b   CE38959	WBGene00003646	locus:nhr-56	status:Confir
    5.1e-08   32.3   8.1    5.1e-08   32.3   5.6    1.4  1  T27B7.4a   CE35785	WBGene00003705	locus:nhr-115	zinc finger 
    5.3e-08   32.3   1.8    6.8e-08   31.9   1.2    1.1  1  C54C8.1    CE36114	WBGene00008289	locus:nhr-169	Zinc finger,
    5.4e-08   32.2   5.0    6.7e-08   31.9   3.0    1.4  1  F16B4.1    CE17011	WBGene00017503	locus:nhr-177	zinc finger 
    6.4e-08   32.0   8.5    6.4e-08   32.0   5.9    1.4  1  F44C8.6a   CE27385	WBGene00003646	locus:nhr-56	zinc finger p
    6.5e-08   32.0  14.2    6.5e-08   32.0   9.9    1.9  2  E02H9.8b   CE41629	WBGene00003711	locus:nhr-121	status:Confi
    6.6e-08   32.0   2.6    1.1e-07   31.3   1.8    1.3  1  F48G7.3    CE44522	WBGene00003673	locus:nhr-83	nuclear hormo
    6.8e-08   31.9  14.3    6.8e-08   31.9   9.9    1.9  2  E02H9.8a   CE30644	WBGene00003711	locus:nhr-121	status:Confi
    7.1e-08   31.9   5.6    1.1e-07   31.3   3.9    1.2  1  F41D3.3    CE16022	WBGene00009608	locus:nhr-265	Zinc finger,
    7.4e-08   31.8   8.1    1.2e-07   31.1   5.6    1.2  1  F47C10.3   CE17835	WBGene00018541	locus:nhr-186	nuclear horm
      9e-08   31.5   8.8      9e-08   31.5   6.1    1.8  1  ZC410.1a   CE26841	WBGene00003610	locus:nhr-11	nuclear hormo
    1.2e-07   31.1   5.7    1.2e-07   31.0   2.8    1.7  1  ZK678.2    CE15385	WBGene00014068	locus:nhr-255	Ligand-bindi
    1.2e-07   31.1   5.9      2e-07   30.4   4.1    1.2  1  T15D6.6    CE32209	WBGene00003667	locus:nhr-77	Zinc finger, 
    1.3e-07   31.0   8.1    1.8e-07   30.5   5.6    1.1  1  C33G8.12   CE17498	WBGene00016368	locus:nhr-163	nuclear horm
    1.3e-07   31.0  11.1    1.3e-07   31.0   7.7    1.7  2  C27C7.3    CE34263	WBGene00003664	locus:nhr-74	nuclear hormo
    1.3e-07   31.0  10.3    1.3e-07   31.0   7.2    2.1  2  C06C6.5a   CE15599	WBGene00003640	locus:nhr-50	Zinc finger, 
    1.3e-07   31.0   3.4    1.9e-07   30.4   2.4    1.2  1  C47F8.8    CE34166	WBGene00003671	locus:nhr-81	Zinc finger, 
    1.5e-07   30.8   1.4    1.9e-07   30.4   1.0    1.1  1  T27B7.5a   CE44497	WBGene00020851	locus:nhr-227	zinc finger 
    1.5e-07   30.8  18.4    3.7e-07   29.5  12.7    1.6  1  F33E11.1   CE17759	WBGene00003614	locus:nhr-15	nuclear hormo
    1.9e-07   30.4   3.7    1.9e-07   30.4   2.6    1.9  2  C17E7.5    CE08265	WBGene00015900	locus:nhr-157	nuclear horm
      2e-07   30.4   6.5    2.8e-07   29.9   4.5    1.1  1  C17A2.1    CE34694	WBGene00015869	locus:nhr-257	zinc finger 
    2.1e-07   30.3   6.9    2.1e-07   30.3   4.8    1.5  1  F16H9.2a   CE05645	WBGene00008901	locus:nhr-27	Ligand-bindin
    2.3e-07   30.2   7.3    3.1e-07   29.8   5.1    1.2  1  C06B8.1    CE07969	WBGene00007367	locus:nhr-150	zinc finger 
    2.4e-07   30.1   4.1    3.8e-07   29.4   2.9    1.2  1  T19H12.8   CE35775	WBGene00020591	locus:nhr-220	nuclear horm
    2.5e-07   30.1   7.1    3.3e-07   29.7   4.9    1.2  1  C12D5.8a   CE32586	WBGene00003684	locus:nhr-94	status:Confir
    2.9e-07   29.8  24.9    7.4e-07   28.5  15.2    2.4  2  ZK1025.9   CE19335	WBGene00003703	locus:nhr-113	Zinc finger,
      3e-07   29.8   5.6    1.2e-06   27.8   3.4    1.9  2  T26E4.16   CE35035	WBGene00012056	locus:nhr-285	status:Parti
    4.8e-07   29.1  25.9    2.2e-06   27.0  17.9    1.8  1  T01G6.7    CE37786	WBGene00003645	locus:nhr-55	zinc finger p
    6.1e-07   28.8   0.5      9e-07   28.2   0.4    1.3  1  ZK488.4    CE15357	WBGene00022756	locus:nhr-251	zinc finger 
    7.2e-07   28.5   6.0    1.1e-06   27.9   4.2    1.2  1  E03H4.6    CE42474	WBGene00008474	locus:nhr-174	Zinc finger,
    9.2e-07   28.2  12.0    1.7e-06   27.3   7.9    1.6  1  R02D1.1    CE30823	WBGene00003715	locus:nhr-125	status:Parti
    9.4e-07   28.1   8.0    1.5e-06   27.5   5.6    1.2  1  C49D10.9   CE40303	WBGene00016777	locus:nhr-261	zinc finger 
    1.1e-06   27.9   4.6    1.5e-06   27.4   3.2    1.1  1  F41B5.10   CE17819	WBGene00018266	locus:nhr-183	nuclear horm
    1.2e-06   27.8   8.2    1.9e-06   27.2   5.7    1.2  1  R11G11.2a  CE12742	WBGene00003648	locus:nhr-58	zinc finger p
    1.4e-06   27.6   4.5    2.4e-06   26.8   3.1    1.3  1  VC5.6      CE39522	WBGene00044699	locus:nhr-286	status:Parti
    1.7e-06   27.3  10.3     0.0065   15.5   0.0    2.4  2  C45E5.6c   CE29227	WBGene00003636	locus:nhr-46	status:Partia
    3.1e-06   26.4   9.5    4.4e-06   25.9   6.6    1.2  1  K06B4.2    CE11784	WBGene00003642	locus:nhr-52	Zinc finger, 
    3.1e-06   26.4   6.6    4.1e-06   26.0   4.5    1.1  1  Y70C5C.6a  CE16678	WBGene00003702	locus:nhr-112	Zinc finger,
    4.2e-06   26.0   6.8    5.8e-06   25.5   4.7    1.2  1  VC5.5      CE39521	WBGene00003725	locus:nhr-135	status:Confi
      5e-06   25.7   4.5    6.1e-06   25.5   3.1    1.1  1  ZK488.2    CE28191	WBGene00003680	locus:nhr-90	zinc finger p
    5.9e-06   25.5   9.8    9.5e-06   24.8   6.8    1.2  1  C41G6.5    CE15702	WBGene00008056	locus:nhr-164	Zinc finger,
      6e-06   25.5   0.1    9.9e-06   24.8   0.1    1.3  1  K10C3.6e   CE45522	WBGene00003639	locus:nhr-49	status:Confir
    6.8e-06   25.3   5.3    1.3e-05   24.4   3.7    1.3  1  C27C7.4    CE19336	WBGene00003663	locus:nhr-73	Zinc finger, 
    6.8e-06   25.3   5.3    1.3e-05   24.4   3.7    1.3  1  ZK1025.10  CE19336	WBGene00014189	locus:nhr-245	Zinc finger,
      7e-06   25.3   8.1    1.1e-05   24.6   5.6    1.3  1  K06B4.5    CE35583	WBGene00010600	locus:nhr-196	Zinc finger,
      1e-05   24.7   7.8    1.4e-05   24.3   5.4    1.1  1  C33G8.7    CE42326	WBGene00016364	locus:nhr-161	zinc finger 
    1.4e-05   24.3  12.8    4.6e-05   22.6   8.2    1.9  2  F57A10.6   CE42843	WBGene00010186	locus:nhr-283	status:Parti
    1.4e-05   24.3   9.1    2.1e-05   23.7   6.3    1.2  1  T27B7.6a   CE35786	WBGene00020852	locus:nhr-228	zinc finger 
    1.6e-05   24.1   6.4    2.9e-05   23.2   2.9    1.9  2  Y71A12C.1  CE41542	WBGene00013512	locus:nhr-276	nuclear horm
    1.6e-05   24.1   7.3    2.1e-05   23.7   5.1    1.1  1  C33G8.11   CE34731	WBGene00003697	locus:nhr-107	nuclear horm
    4.8e-05   22.5   0.8      0.034   13.1   0.0    2.1  2  C56E10.4a  CE34281	WBGene00003727	locus:nhr-137	status:Parti
    7.2e-05   21.9   1.8    0.00012   21.2   1.3    1.3  1  C54F6.9    CE42308	WBGene00016927	locus:nhr-172	status:Parti
    0.00014   21.0  11.1    0.00014   21.0   7.7    1.5  1  C33G8.9    CE06918	WBGene00016366	locus:nhr-140	zinc finger 
    0.00026   20.1   3.6    0.00026   20.1   2.5    1.9  2  C17E7.7    CE17412	WBGene00015902	locus:nhr-159	nuclear horm
    0.00034   19.7   0.0     0.0005   19.1   0.0    1.2  1  F11A1.3c   CE27586	WBGene00000908	locus:daf-12	status:Confir
    0.00035   19.7  10.6    0.00047   19.2   7.3    1.1  1  C33G8.8    CE06917	WBGene00016365	locus:nhr-139	zinc finger 
     0.0006   18.9   7.9    0.00074   18.6   5.4    1.1  1  C33G8.10   CE06919	WBGene00016367	locus:nhr-162	zinc finger 
     0.0013   17.8  12.2     0.0019   17.3   8.4    1.2  1  Y39B6A.17b CE34507	WBGene00003685	locus:nhr-95	nuclear hormo
     0.0014   17.6   9.8     0.0022   17.0   6.8    1.1  1  F31F4.12   CE17736	WBGene00017961	locus:nhr-180	zinc finger 
     0.0015   17.6  10.4      0.002   17.1   7.2    1.1  1  F57G8.6    CE23788	WBGene00010215	locus:nhr-193	Domain of un
     0.0018   17.3  12.2     0.0027   16.7   8.4    1.1  1  Y39B6A.17a CE31105	WBGene00003685	locus:nhr-95	nuclear hormo
      0.002   17.2   4.6     0.0031   16.5   3.2    1.2  1  T07C5.4    CE06382	WBGene00011567	locus:nhr-215	status:Parti
      0.003   16.6   7.0     0.0038   16.2   4.9    1.1  1  T03E6.3    CE41007	WBGene00011396	locus:nhr-271	zinc finger 
  ------ inclusion threshold ------
      0.093   11.6   0.1      0.095   11.6   0.1    1.0  1  F55C9.5    CE18737	WBGene00010102	status:Confirmed	UniProt:Q
       0.15   11.0   0.6       0.18   10.7   0.4    1.2  1  F52B5.7    CE34874	WBGene00009923	status:Confirmed	UniProt:Q
       0.15   10.9   0.6       0.23   10.4   0.4    1.1  1  F11D11.14  CE40841	WBGene00045364	locus:clec-250	status:Pred
       0.16   10.8   0.0       0.23   10.4   0.0    1.3  1  C11G6.4b   CE37954	WBGene00003624	locus:nhr-28	nuclear hormo
        0.2   10.6   2.2       0.33    9.8   1.5    1.3  1  T26E4.8    CE16479	WBGene00012050	locus:nhr-223	Ligand-bindi
       0.31    9.9   0.2       0.45    9.4   0.1    1.1  1  H27C11.1b  CE39262	WBGene00003687	locus:nhr-97	status:Confir
       0.54    9.1   0.1       0.65    8.9   0.1    1.1  1  C56E10.4c  CE39711	WBGene00003727	locus:nhr-137	status:Parti
       0.61    9.0   1.8       0.85    8.5   1.3    1.1  1  F36F12.8   CE17788	WBGene00018099	locus:ztf-28	zinc finger p
       0.78    8.6   3.5        1.1    8.1   2.5    1.2  1  Y53C12B.5a CE14902	WBGene00003100	locus:mab-3	DM DNA binding
       0.86    8.5   2.7        1.3    7.9   1.9    1.1  1  R05D11.1   CE06236	WBGene00000904	locus:daf-8	MAD protein	st
        1.1    8.0   3.0          2    7.3   2.1    1.3  1  C29H12.3a  CE29201	WBGene00004346	locus:rgs-3	1R20 protein (
        1.2    8.0   1.9        1.3    7.8   1.3    1.1  1  B0250.2    CE18479	WBGene00007119	locus:calf-1	status:Confir
        1.3    7.9   4.8        2.3    7.1   3.3    1.3  1  F56H1.2    CE45617	WBGene00018993	locus:nhr-266	zinc finger 
        2.4    7.0   0.1        3.5    6.5   0.1    1.2  1  T07C5.3a   CE35613	WBGene00011566	locus:nhr-214	Ligand-bindi
        2.4    7.0   0.1        3.5    6.5   0.1    1.1  1  T07C5.3b   CE42592	WBGene00011566	locus:nhr-214	status:Confi
        2.5    6.9   0.4        4.3    6.1   0.3    1.3  1  T27C10.6   CE41939	WBGene00003068	locus:lrk-1	Dictyostelium 
        3.3    6.5   1.2        5.5    5.8   0.8    1.3  1  T28F4.2    CE06524	WBGene00012137	locus:asic-2	mechanosensor
          4    6.3   1.8        6.4    5.6   1.3    1.3  1  Y17G7B.20e CE46649	WBGene00012471	status:Confirmed
        4.4    6.1   7.9        6.9    5.5   5.5    1.2  1  W09C2.3d   CE45969	WBGene00003151	locus:mca-1	status:Partial
        4.5    6.1  12.9    2.3e+02    0.5   8.9    2.3  1  R11G11.12  CE12762	WBGene00020015	locus:nhr-210	zinc finger 
        4.5    6.1   0.6        5.2    5.9   0.4    1.1  1  W02D7.8    CE35794	WBGene00020943	status:Partially_confirmed
        4.6    6.1   0.2        8.4    5.2   0.1    1.4  1  R03D7.7    CE01614	WBGene00003783	locus:nos-1	nanos protein	
        4.7    6.0   5.2       0.82    8.5   1.0    1.5  1  F52H3.4    CE37522	WBGene00009946	status:Confirmed	UniProt:Q
        4.8    6.0   4.2        6.4    5.6   2.9    1.1  1  Y53C12B.5b CE32983	WBGene00003100	locus:mab-3	status:Partial
          5    5.9   7.9        7.9    5.3   5.5    1.2  1  W09C2.3b   CE25154	WBGene00003151	locus:mca-1	calcium ATPase
        5.1    5.9   7.9        8.1    5.2   5.5    1.2  1  W09C2.3a   CE32951	WBGene00003151	locus:mca-1	calcium ATPase
        5.1    5.9   7.9        8.1    5.2   5.5    1.2  1  W09C2.3c   CE03800	WBGene00003151	locus:mca-1	calcium ATPase
        5.2    5.9   0.0         12    4.7   0.0    1.5  1  C45G3.1    CE15710	WBGene00008107	locus:aspm-1	Actinin-type 
        5.4    5.8   0.3        7.7    5.3   0.2    1.1  1  T12C9.5b   CE36324	WBGene00003699	locus:nhr-109	status:Confi
        5.8    5.7   0.0         10    4.9   0.0    1.5  1  F10E9.2    CE24893	WBGene00017354	status:Partially_confirmed
        6.2    5.6   0.3        8.2    5.2   0.2    1.1  1  C41G7.4    CE42716	WBGene00008062	locus:set-32	Drosophila SU
          7    5.4   0.5        7.1    5.4   0.4    1.1  1  C55C2.1    CE45821	WBGene00016948	locus:scrt-1	zinc-finger t
        7.2    5.4   0.2        8.7    5.1   0.1    1.1  1  Y54G2A.10a CE27482	WBGene00021875	status:Confirmed	UniProt:Q
        7.4    5.4   1.9        9.7    5.0   1.3    1.2  1  T22C8.5    CE02353	WBGene00011926	locus:sptf-2	Zinc finger, 
        7.6    5.3   0.9        8.4    5.2   0.6    1.0  1  R07B1.7    CE43001	WBGene00011079	status:Partially_confirmed
          8    5.3   4.6        5.9    5.7   0.2    2.1  2  F59C12.2b  CE38526	WBGene00004776	locus:ser-1	status:Confirm
        8.3    5.2   0.4        9.1    5.1   0.3    1.1  1  T18D3.7    CE43264	WBGene00011824	TSC-22 \/ dip \/ bun famil
        8.4    5.2   2.0         12    4.7   1.4    1.2  1  C04G2.7    CE05215	WBGene00001204	locus:egl-38	Human paired 
        8.9    5.1   1.8         12    4.7   1.2    1.1  1  B0432.11   CE07749	WBGene00015192	status:Partially_confirmed
        9.1    5.1   0.0         13    4.6   0.0    1.1  1  F07B7.7    CE07602	WBGene00017188	status:Predicted	UniProt:Q
        9.1    5.1   0.0         13    4.6   0.0    1.1  1  ZC411.1    CE07602	WBGene00022607	status:Predicted	UniProt:Q
        9.4    5.0   2.5         11    4.8   1.7    1.1  1  F19F10.5   CE43542	WBGene00017601	DNA-binding protein	status
        9.8    5.0   1.3         14    4.5   0.9    1.2  1  C05D10.4c  CE30425	WBGene00015480	status:Confirmed	UniProt:Q


Domain annotation for each sequence (and alignments):
>> W05B5.3a  CE26023	WBGene00003675	locus:nhr-85	Ligand-binding domain of nuclear hormone receptors	status:Confirmed	Uni
   #    score  bias  c-Evalue  i-Evalue hmmfrom  hmm to    alifrom  ali to    envfrom  env to     acc
 ---   ------ ----- --------- --------- ------- -------    ------- -------    ------- -------    ----
   1 !  158.2  11.4   5.9e-48     4e-46     102     224 ..      87     205 ..       9     236 .. 0.72
   2 !   10.0   0.0    0.0043      0.29     448     486 ..     262     300 ..     254     306 .. 0.90

  Alignments for each domain:
  == domain 1    score: 158.2 bits;  conditional E-value: 5.9e-48
  Nr1d1-aln 102 slqvaledssrvspskstsnitklngmvllckvcgdvasgfhygvhacegckgffrrsiqqniqykrclknencsivrinrnrcqqcrfkkclsvgmsrd 201
                s   ale s  ++   ++s+        +lc+vc d asgfhygv acegckgffrrsiqq+i y+ c + e+c i+r nrnrcq cr+kkcl+vgmsrd
   W05B5.3a  87 SEHGALEGSKSLAKDENAST----SAGTILCQVCSDKASGFHYGVFACEGCKGFFRRSIQQKITYRACTRAEDCLILRNNRNRCQCCRLKKCLAVGMSRD 182
                33445555554444333332....334679********************************************************************** PP

  Nr1d1-aln 202 avrfgripkrekqrmlaemqsam 224
                avrfgr+pkrek rm+ emq + 
   W05B5.3a 183 AVRFGRVPKREKARMFEEMQKTN 205
                ********************753 PP

  == domain 2    score: 10.0 bits;  conditional E-value: 0.0043
  Nr1d1-aln 448 revvefakhipgfrdlsqhdqvtllkagtfevlmvrfas 486
                +  ++fa+ ip f  ++q ++v ll+   f+v+++  as
   W05B5.3a 262 KAAIDFANSIPAFLSITQTQRVHLLQNSVFDVMLLASAS 300
                56799****************************998877 PP

>> C01H6.5d  CE39084	WBGene00003622	locus:nhr-23	status:Partially_confirmed	UniProt:P41828	protein_id:CAJ30218.1
   #    score  bias  c-Evalue  i-Evalue hmmfrom  hmm to    alifrom  ali to    envfrom  env to     acc
 ---   ------ ----- --------- --------- ------- -------    ------- -------    ------- -------    ----
   1 !  117.0   9.7   1.7e-35   1.2e-33     129     267 ..       9     152 ..       5     230 .. 0.81
   2 !   35.3   0.0   9.4e-11   6.4e-09     436     496 ..     238     298 ..     222     418 .. 0.86

  Alignments for each domain:
  == domain 1    score: 117.0 bits;  conditional E-value: 1.7e-35
  Nr1d1-aln 129 vllckvcgdvasgfhygvhacegckgffrrsiqqniqykrclknencsivrinrnrcqqcrfkkclsvgmsrdavrfgripkrekqrmlaemqsam..nl 226
                v+ ckvcgd +sg hygv +cegckgffrrs    ++y +c +++nc + r+nrnrcq cr+kkc+ +gmsrdav+fgr+ k++++++  e+q  m  +l
   C01H6.5d   9 VIPCKVCGDKSSGVHYGVITCEGCKGFFRRSQSSIVNY-QCPRQKNCVVDRVNRNRCQYCRLKKCIELGMSRDAVKFGRMSKKQREKVEDEVQVRMhkEL 107
                778****************************6655555.8*****************************************************9995569 PP

  Nr1d1-aln 227 annqlssqcpl.e.tsptqhptsgplgps...pppapapsplvgfs 267
                a n l  q    + + p  hp+   + +s     p+ + +p+ g+s
   C01H6.5d 108 AANGLGYQAIYgDySPPPSHPSYC-FDQSmygHYPSGTSTPVNGYS 152
                *****9998652314455666532.222211134555556666665 PP

  == domain 2    score: 35.3 bits;  conditional E-value: 9.4e-11
  Nr1d1-aln 436 wedfsmsftpavrevvefakhipgfrdlsqhdqvtllkagtfevlmvrfaslfnvkdqtvm 496
                we f+  + p ++ ++efak i gf +l q  q+ llk   fe+ +v  a  +nv  q+v 
   C01H6.5d 238 WELFARELNPLIQAIIEFAKSIDGFMNLPQETQIQLLKGSVFELSLVFAAMYYNVDAQAVC 298
                ***********************************************99999*****9985 PP

>> C01H6.5c  CE37806	WBGene00003622	locus:nhr-23	nuclear hormone receptor	status:Confirmed	UniProt:P41828	protein_id:CAI
   #    score  bias  c-Evalue  i-Evalue hmmfrom  hmm to    alifrom  ali to    envfrom  env to     acc
 ---   ------ ----- --------- --------- ------- -------    ------- -------    ------- -------    ----
   1 !  122.3   5.5   4.4e-37     3e-35     129     267 ..       9     150 ..       5     165 .. 0.81
   2 ?    3.9   0.8       0.3        21     253     298 ..     163     208 ..     150     227 .. 0.77
   3 !   35.3   0.0   9.3e-11   6.4e-09     436     496 ..     236     296 ..     220     416 .. 0.86

  Alignments for each domain:
  == domain 1    score: 122.3 bits;  conditional E-value: 4.4e-37
  Nr1d1-aln 129 vllckvcgdvasgfhygvhacegckgffrrsiqqniqykrclknencsivrinrnrcqqcrfkkclsvgmsrdavrfgripkrekqrmlaemqsamnlan 228
                v+ ckvcgd +sg hygv +cegckgffrrs    ++y +c +++nc + r+nrnrcq cr+kkc+ +gmsrdav+fgr+ k++++++  e++   +la 
   C01H6.5c   9 VIPCKVCGDKSSGVHYGVITCEGCKGFFRRSQSSIVNY-QCPRQKNCVVDRVNRNRCQYCRLKKCIELGMSRDAVKFGRMSKKQREKVEDEVRMHKELAA 107
                778****************************6655555.8************************************************************ PP

  Nr1d1-aln 229 nqlssqcpl.e.tsptqhptsgplgps...pppapapsplvgfs 267
                n l  q    + + p  hp+   + +s     p+ + +p+ g+s
   C01H6.5c 108 NGLGYQAIYgDySPPPSHPSYC-FDQSmygHYPSGTSTPVNGYS 150
                ***9998752314455666543.222211134556666666666 PP

  == domain 2    score: 3.9 bits;  conditional E-value: 0.3
  Nr1d1-aln 253 spppapapsplvgfsqfpqqltpprspspeptvedvisqvarahre 298
                     ++ps+  g      q t    psp+   edv ++v ra  +
   C01H6.5c 163 QNMYGATPSSTNGTQYVAHQATGGSFPSPQVPEEDVATRVIRAFNQ 208
                33345789999999999*************************9765 PP

  == domain 3    score: 35.3 bits;  conditional E-value: 9.3e-11
  Nr1d1-aln 436 wedfsmsftpavrevvefakhipgfrdlsqhdqvtllkagtfevlmvrfaslfnvkdqtvm 496
                we f+  + p ++ ++efak i gf +l q  q+ llk   fe+ +v  a  +nv  q+v 
   C01H6.5c 236 WELFARELNPLIQAIIEFAKSIDGFMNLPQETQIQLLKGSVFELSLVFAAMYYNVDAQAVC 296
                ***********************************************99999*****9985 PP

>> C01H6.5b  CE30478	WBGene00003622	locus:nhr-23	nuclear hormone receptor	status:Confirmed	UniProt:P41828	protein_id:CAD
   #    score  bias  c-Evalue  i-Evalue hmmfrom  hmm to    alifrom  ali to    envfrom  env to     acc
 ---   ------ ----- --------- --------- ------- -------    ------- -------    ------- -------    ----
   1 !  116.7   9.6   2.1e-35   1.5e-33     129     267 ..     125     266 ..     112     344 .. 0.81
   2 !   34.7   0.0   1.4e-10   9.6e-09     436     496 ..     352     412 ..     336     532 .. 0.87

  Alignments for each domain:
  == domain 1    score: 116.7 bits;  conditional E-value: 2.1e-35
  Nr1d1-aln 129 vllckvcgdvasgfhygvhacegckgffrrsiqqniqykrclknencsivrinrnrcqqcrfkkclsvgmsrdavrfgripkrekqrmlaemqsamnlan 228
                v+ ckvcgd +sg hygv +cegckgffrrs    ++y +c +++nc + r+nrnrcq cr+kkc+ +gmsrdav+fgr+ k++++++  e++   +la 
   C01H6.5b 125 VIPCKVCGDKSSGVHYGVITCEGCKGFFRRSQSSIVNY-QCPRQKNCVVDRVNRNRCQYCRLKKCIELGMSRDAVKFGRMSKKQREKVEDEVRMHKELAA 223
                788****************************6655555.8************************************************************ PP

  Nr1d1-aln 229 nqlssqcpl.e.tsptqhptsgplgps...pppapapsplvgfs 267
                n l  q    + + p  hp+   + +s     p+ + +p+ g+s
   C01H6.5b 224 NGLGYQAIYgDySPPPSHPSYC-FDQSmygHYPSGTSTPVNGYS 266
                ***9998652314455666533.222211134555556666666 PP

  == domain 2    score: 34.7 bits;  conditional E-value: 1.4e-10
  Nr1d1-aln 436 wedfsmsftpavrevvefakhipgfrdlsqhdqvtllkagtfevlmvrfaslfnvkdqtvm 496
                we f+  + p ++ ++efak i gf +l q  q+ llk   fe+ +v  a  +nv  q+v 
   C01H6.5b 352 WELFARELNPLIQAIIEFAKSIDGFMNLPQETQIQLLKGSVFELSLVFAAMYYNVDAQAVC 412
                ***********************************************99999*****9985 PP

>> C01H6.5f  CE39086	WBGene00003622	locus:nhr-23	status:Partially_confirmed	UniProt:P41828	protein_id:CAJ30220.1
   #    score  bias  c-Evalue  i-Evalue hmmfrom  hmm to    alifrom  ali to    envfrom  env to     acc
 ---   ------ ----- --------- --------- ------- -------    ------- -------    ------- -------    ----
   1 !  121.5   5.9   7.5e-37   5.1e-35     129     267 ..     125     268 ..     112     281 .. 0.80
   2 ?    3.7   0.7      0.36        24     252     298 ..     280     326 ..     266     345 .. 0.77
   3 !   34.7   0.0   1.4e-10   9.5e-09     436     496 ..     354     414 ..     337     534 .. 0.87

  Alignments for each domain:
  == domain 1    score: 121.5 bits;  conditional E-value: 7.5e-37
  Nr1d1-aln 129 vllckvcgdvasgfhygvhacegckgffrrsiqqniqykrclknencsivrinrnrcqqcrfkkclsvgmsrdavrfgripkrekqrmlaemqsam..nl 226
                v+ ckvcgd +sg hygv +cegckgffrrs    ++y +c +++nc + r+nrnrcq cr+kkc+ +gmsrdav+fgr+ k++++++  e+q  m  +l
   C01H6.5f 125 VIPCKVCGDKSSGVHYGVITCEGCKGFFRRSQSSIVNY-QCPRQKNCVVDRVNRNRCQYCRLKKCIELGMSRDAVKFGRMSKKQREKVEDEVQVRMhkEL 223
                788****************************6655555.8*****************************************************9995569 PP

  Nr1d1-aln 227 annqlssqcpl.e.tsptqhptsgplgps...pppapapsplvgfs 267
                a n l  q    + + p  hp+   + +s     p+ + +p+ g+s
   C01H6.5f 224 AANGLGYQAIYgDySPPPSHPSYC-FDQSmygHYPSGTSTPVNGYS 268
                *****9998752314455666533.222211134555556666665 PP

  == domain 2    score: 3.7 bits;  conditional E-value: 0.36
  Nr1d1-aln 252 pspppapapsplvgfsqfpqqltpprspspeptvedvisqvarahre 298
                p     ++ps+  g      q t    psp+   edv ++v ra  +
   C01H6.5f 280 PQNMYGATPSSTNGTQYVAHQATGGSFPSPQVPEEDVATRVIRAFNQ 326
                333445789999999999*************************9765 PP

  == domain 3    score: 34.7 bits;  conditional E-value: 1.4e-10
  Nr1d1-aln 436 wedfsmsftpavrevvefakhipgfrdlsqhdqvtllkagtfevlmvrfaslfnvkdqtvm 496
                we f+  + p ++ ++efak i gf +l q  q+ llk   fe+ +v  a  +nv  q+v 
   C01H6.5f 354 WELFARELNPLIQAIIEFAKSIDGFMNLPQETQIQLLKGSVFELSLVFAAMYYNVDAQAVC 414
                ***********************************************99999*****9985 PP

>> C01H6.5a  CE24775	WBGene00003622	locus:nhr-23	nuclear hormone receptor	status:Confirmed	UniProt:P41828	protein_id:CAA
   #    score  bias  c-Evalue  i-Evalue hmmfrom  hmm to    alifrom  ali to    envfrom  env to     acc
 ---   ------ ----- --------- --------- ------- -------    ------- -------    ------- -------    ----
   1 !  116.3   9.7   2.7e-35   1.9e-33     129     267 ..     160     301 ..     147     378 .. 0.82
   2 !   34.6   0.0   1.5e-10     1e-08     436     496 ..     387     447 ..     370     567 .. 0.87

  Alignments for each domain:
  == domain 1    score: 116.3 bits;  conditional E-value: 2.7e-35
  Nr1d1-aln 129 vllckvcgdvasgfhygvhacegckgffrrsiqqniqykrclknencsivrinrnrcqqcrfkkclsvgmsrdavrfgripkrekqrmlaemqsamnlan 228
                v+ ckvcgd +sg hygv +cegckgffrrs    ++y +c +++nc + r+nrnrcq cr+kkc+ +gmsrdav+fgr+ k++++++  e++   +la 
   C01H6.5a 160 VIPCKVCGDKSSGVHYGVITCEGCKGFFRRSQSSIVNY-QCPRQKNCVVDRVNRNRCQYCRLKKCIELGMSRDAVKFGRMSKKQREKVEDEVRMHKELAA 258
                788****************************6655555.8************************************************************ PP

  Nr1d1-aln 229 nqlssqcpl.e.tsptqhptsgplgps...pppapapsplvgfs 267
                n l  q    + + p  hp+   + +s     p+ + +p+ g+s
   C01H6.5a 259 NGLGYQAIYgDySPPPSHPSYC-FDQSmygHYPSGTSTPVNGYS 301
                ***9998752314455666533.222211134555556666666 PP

  == domain 2    score: 34.6 bits;  conditional E-value: 1.5e-10
  Nr1d1-aln 436 wedfsmsftpavrevvefakhipgfrdlsqhdqvtllkagtfevlmvrfaslfnvkdqtvm 496
                we f+  + p ++ ++efak i gf +l q  q+ llk   fe+ +v  a  +nv  q+v 
   C01H6.5a 387 WELFARELNPLIQAIIEFAKSIDGFMNLPQETQIQLLKGSVFELSLVFAAMYYNVDAQAVC 447
                ***********************************************99999*****9985 PP

>> F44A6.2  CE03323	WBGene00004786	locus:sex-1	nuclear hormone receptor	status:Confirmed	UniProt:P41830	protein_id:CAA90
   #    score  bias  c-Evalue  i-Evalue hmmfrom  hmm to    alifrom  ali to    envfrom  env to     acc
 ---   ------ ----- --------- --------- ------- -------    ------- -------    ------- -------    ----
   1 !  115.7   5.8   4.4e-35     3e-33      91     206 ..     104     224 ..      20     234 .. 0.73
   2 !   23.4   0.1   3.7e-07   2.5e-05     415     608 ..     278     473 ..     254     478 .. 0.78

  Alignments for each domain:
  == domain 1    score: 115.7 bits;  conditional E-value: 4.4e-35
  Nr1d1-aln  91 sssfyngsppgslqv.aledssrvspskstsn..it...klngmvllckvcgdvasgfhygvhacegckgffrrsiqqniqykrclknencsivrinrnr 184
                   fy+ ++ +s+   a   +s +sp  s sn   t   ++   + +ckvcgd asg+hygv +cegckgffrrsiq++i+y rclk++ c i r  rnr
    F44A6.2 104 HHQFYDTASQASVSSpATSVTSSLSPPDSLSNghTTqrhHIGKAISFCKVCGDKASGYHYGVTSCEGCKGFFRRSIQRKIDY-RCLKQQVCEIKRESRNR 202
                46688887777775426677788888877776323311135567889***********************************.7**************** PP

  Nr1d1-aln 185 cqqcrfkkclsvgmsrdavrfg 206
                cq crfkkcl  gms+d+vr  
    F44A6.2 203 CQYCRFKKCLDSGMSKDSVRQM 224
                *******************965 PP

  == domain 2    score: 23.4 bits;  conditional E-value: 3.7e-07
  Nr1d1-aln 415 llacpmnmyphgrsgrtvqeiwedfsmsftpavrevvefakhipgfrdlsqhdqvtllkagtfevlmvrfaslfnvkdqtvmflsrttyslqelgamgmg 514
                ++a p+n+     s     + w+ ++  +   ++evv+f k ip f  +   d+  ll+  +f + ++r+     + ++ +m+       ++ l     g
    F44A6.2 278 IVARPFNVRINEDSKMNRLNAWQIYAHEIDVDIKEVVNFVKEIPKFNFINGNDKAVLLRKNAFPLYLLRIVR--GMSNRGLMLRDGRLIDFKSLQL-LYG 374
                678888888888888888899999*********************************************976..5678899999888888888865.58* PP

  Nr1d1-aln 515 dllnamfdfseklnslalteeelglftavvlvs...adrsgmensasveqlqetllralralvlk..nrpsetsrftklllklpdlrtlnnmhseklls 608
                 l + m+ f++++ ++  t+ ++ lf  ++l     +++    n  s  ql e      + l+ k   r   +  + +l+  + +l  ln++h+++l  
    F44A6.2 375 SLADEMLAFANHIITIGCTDGDIALFIVLILCQpltTEQQFSTNFKSQLQLLEMFDFYKKVLFQKmtCRIDGCDTYKQLMKCIHELNRLNELHKQQLNI 473
                **************************9999976111444444555555566665555555555551145555667777777789999999999998765 PP

>> C07A12.3b  CE38483	WBGene00003628	locus:nhr-35	status:Confirmed	UniProt:Q17771	protein_id:CCD63276.1
   #    score  bias  c-Evalue  i-Evalue hmmfrom  hmm to    alifrom  ali to    envfrom  env to     acc
 ---   ------ ----- --------- --------- ------- -------    ------- -------    ------- -------    ----
   1 !   72.7   7.4   4.6e-22   3.1e-20     131     215 ..      20     105 ..      13     115 .. 0.93
   2 !   27.5   0.1   2.2e-08   1.5e-06     442     606 ..     184     360 ..     168     367 .. 0.81

  Alignments for each domain:
  == domain 1    score: 72.7 bits;  conditional E-value: 4.6e-22
  Nr1d1-aln 131 lckvcgdvasgfhygvhacegckgffrrsiqqniqykrclknencsivrinrnrcqqcrfkkclsvgmsrdavrfgr..ipkrekqr 215
                +c++c dva+g hyg  ac+gckgffrr++++n +y+ c  + +c i + nr  c+ crf kc+s gm  d v+  r  i krek+ 
  C07A12.3b  20 ICHICSDVATGRHYGAIACNGCKGFFRRTVRRNYEYH-CRFESKCEIDKHNRAVCRYCRFMKCISSGMRDDQVQSERdvIGKREKKD 105
                7***********************************5.99999******************************99887799***974 PP

  == domain 2    score: 27.5 bits;  conditional E-value: 2.2e-08
  Nr1d1-aln 442 sftpavrevvefakhipgfrdlsqhdqvtllk..agtfevlmvrfaslfn......vkdqtvmflsrttyslqel.gamgmgdllnamfdfseklnslal 532
                s+   +  v+e+ak +p f++ls  dq  llk  ag    l v + s+        ++d  +   s+tt  l+e    + + d  + m ++ e +  l l
  C07A12.3b 184 SMHSQLLLVIEWAKTLPEFKQLSGADQAVLLKnfAGQHVTLCVAYRSVGAndalklLNDLYIPRASKTTPHLKEYvDGFYLRDCEKVMDQLVEPMRFLKL 283
                556666779**********************977899999***9998753122111445556667999****996267899******************* PP

  Nr1d1-aln 533 teeelglftavvlvsadrsgmensas..veqlqetllralralvlknrpsetsrftklll.klpdlrtlnnmhsekl 606
                 ++e+  + a vl      g+ n a   v + + +++ a++  v  n+p et+r   l    l  l  l +  se +
  C07A12.3b 284 DNKEFVALKACVLFNPVAPGLSNHAVnlVLNARRKIFAAFEKYVRVNKPLETTRVGDLTFfILTPLSVLSKSISEDI 360
                ***********************99733566678999*****************99886414555666666666655 PP

>> C07A12.3a  CE30855	WBGene00003628	locus:nhr-35	zinc finger protein	status:Partially_confirmed	UniProt:Q17771	protein_
   #    score  bias  c-Evalue  i-Evalue hmmfrom  hmm to    alifrom  ali to    envfrom  env to     acc
 ---   ------ ----- --------- --------- ------- -------    ------- -------    ------- -------    ----
   1 !   72.8   7.1   4.3e-22   2.9e-20     131     215 ..      76     161 ..      68     171 .. 0.93
   2 !   27.1   0.1   2.8e-08   1.9e-06     442     606 ..     240     416 ..     225     423 .. 0.81

  Alignments for each domain:
  == domain 1    score: 72.8 bits;  conditional E-value: 4.3e-22
  Nr1d1-aln 131 lckvcgdvasgfhygvhacegckgffrrsiqqniqykrclknencsivrinrnrcqqcrfkkclsvgmsrdavrfgr..ipkrekqr 215
                +c++c dva+g hyg  ac+gckgffrr++++n +y+ c  + +c i + nr  c+ crf kc+s gm  d v+  r  i krek+ 
  C07A12.3a  76 ICHICSDVATGRHYGAIACNGCKGFFRRTVRRNYEYH-CRFESKCEIDKHNRAVCRYCRFMKCISSGMRDDQVQSERdvIGKREKKD 161
                7***********************************5.99999******************************99887799***974 PP

  == domain 2    score: 27.1 bits;  conditional E-value: 2.8e-08
  Nr1d1-aln 442 sftpavrevvefakhipgfrdlsqhdqvtllk..agtfevlmvrfaslfn......vkdqtvmflsrttyslqel.gamgmgdllnamfdfseklnslal 532
                s+   +  v+e+ak +p f++ls  dq  llk  ag    l v + s+        ++d  +   s+tt  l+e    + + d  + m ++ e +  l l
  C07A12.3a 240 SMHSQLLLVIEWAKTLPEFKQLSGADQAVLLKnfAGQHVTLCVAYRSVGAndalklLNDLYIPRASKTTPHLKEYvDGFYLRDCEKVMDQLVEPMRFLKL 339
                555666679**********************977899999***9998753122111445556667999****996267899******************* PP

  Nr1d1-aln 533 teeelglftavvlvsadrsgmensas..veqlqetllralralvlknrpsetsrftklll.klpdlrtlnnmhsekl 606
                 ++e+  + a vl      g+ n a   v + + +++ a++  v  n+p et+r   l    l  l  l +  se +
  C07A12.3a 340 DNKEFVALKACVLFNPVAPGLSNHAVnlVLNARRKIFAAFEKYVRVNKPLETTRVGDLTFfILTPLSVLSKSISEDI 416
                ***********************99733566678999*****************99886414555666666666655 PP

>> Y15E3A.1a  CE27779	WBGene00003681	locus:nhr-91	nuclear hormone receptor nhr-91	status:Confirmed	UniProt:Q9U2R6	protei
   #    score  bias  c-Evalue  i-Evalue hmmfrom  hmm to    alifrom  ali to    envfrom  env to     acc
 ---   ------ ----- --------- --------- ------- -------    ------- -------    ------- -------    ----
   1 !   94.7   5.5   9.9e-29   6.8e-27      70     210 ..      50     177 ..      32     190 .. 0.80
   2 ?   -0.5   0.0       6.4   4.4e+02     547     599 ..     394     448 ..     359     458 .. 0.69

  Alignments for each domain:
  == domain 1    score: 94.7 bits;  conditional E-value: 9.9e-29
  Nr1d1-aln  70 sippslsddgspssssssssssssfyngsppgslqvaledssrvspskstsnitklngmvllckvcgdvasgfhygvhacegckgffrrsiqqniqykrc 169
                s++ps+s+  sp s +  s+s++   n    + l     ds+  + sks+s          lc vcgd ++g+hyg  +cegckgff+rs+q++  y +c
  Y15E3A.1a  50 SMTPSFSQTESPNSETDDSTSAA---NKVLFSILGTPTTDSTSNAVSKSSS---------KLCSVCGDKSTGLHYGAATCEGCKGFFKRSVQNKKVY-HC 136
                55666666666666655554333...4445555555666666666666665.........48*****************************876666.7* PP

  Nr1d1-aln 170 lknencsivrinrnrcqqcrfkkclsvgmsrdavrfgripk 210
                 +++ c i + nrnrcq crf+kc+s gm  +avr  r+p 
  Y15E3A.1a 137 SQDNCCEIDKQNRNRCQSCRFRKCISKGMLTEAVREDRMPG 177
                **************************************995 PP

  == domain 2    score: -0.5 bits;  conditional E-value: 6.4
  Nr1d1-aln 547 sadrsgmensa..sveqlqetllralralvlk.nrpsetsrftklllklpdlrtln 599
                sad s ++ s    v+ lq+  +++l+  + +    ++t+ ++++l  lpdlr   
  Y15E3A.1a 394 SAD-STLDRSIidKVNTLQDHFVKTLQIHLHQpGEDAQTTSLAQILDWLPDLRNAS 448
                555.3455553226999********9976554156677788888888899998654 PP

>> C48D5.1b  CE42591	WBGene00003605	locus:nhr-6	status:Confirmed	UniProt:B2MZB4	protein_id:CAQ48391.1
   #    score  bias  c-Evalue  i-Evalue hmmfrom  hmm to    alifrom  ali to    envfrom  env to     acc
 ---   ------ ----- --------- --------- ------- -------    ------- -------    ------- -------    ----
   1 !   84.5   2.3   1.2e-25     8e-24      69     211 ..      73     210 ..      44     222 .. 0.75
   2 !    9.7   0.1    0.0054      0.37     458     575 ..     281     402 ..     273     424 .. 0.82

  Alignments for each domain:
  == domain 1    score: 84.5 bits;  conditional E-value: 1.2e-25
  Nr1d1-aln  69 gsippslsddgspssssssssssssfyngsppgslqvaledssrvsp.skstsnitklngmvllckvcgdvasgfhygvhacegckgffrrsiqqniqyk 167
                g++++s +  g+ps  sss  +s         g l+  l+  +  +p s +  + t l+    +c vc d a  +hyg  +cegckgff+r++q+n +y 
   C48D5.1b  73 GTTSSSNNTGGTPSPHSSSLPTSPPQL----QGFLRSFLNPDNLSTPtSFGVPSETALDAD-KMCAVCNDRAVCLHYGARTCEGCKGFFKRTVQKNSKY- 166
                444444444444444444443333222....244455554444444414455666777654.58**********************************9. PP

  Nr1d1-aln 168 rclknencsivrinrnrcqqcrfkkclsvgmsrdavrfgripkr 211
                 c  n++c i +  r rcq cr++kcl vgm ++ vr g +  r
   C48D5.1b 167 TCAGNKTCPIDKRYRSRCQYCRYQKCLEVGMVKEIVRHGSLSGR 210
                5**************************************98766 PP

  == domain 2    score: 9.7 bits;  conditional E-value: 0.0054
  Nr1d1-aln 458 pgfrdlsqhdqvtllkagtfevlmvrfaslfnvkdqtvmflsrttyslqelgamgmgdllnamfdfseklnslalte.eelglftavvlvsadrs....g 552
                p + ++   d   ll    f ++ +r a       +t+mf s   +sl+ + a  + +++  m d +  ++sl   e + +  f a+ +++ +      g
   C48D5.1b 281 PQISEIQPADFQILLSRSFFAIMAIRVANRCGNSTDTIMFESGELFSLNAFPAC-FQQIIRFMVDKARTFSSLVDWEpQAFAAFIALQFLAGNTEhnvlG 379
                6666777778888999999*******************************9985.789***************987735678899988876544223349 PP

  Nr1d1-aln 553 mensasveqlqetllralralvl 575
                + n   v+q+q t++ al+    
   C48D5.1b 380 LTNKPLVDQVQSTIINALKDHCS 402
                9****************997654 PP

>> C48D5.1a  CE24859	WBGene00003605	locus:nhr-6	Zinc finger, C4 type (two domains) \; Ligand-binding domain of nuclear h
   #    score  bias  c-Evalue  i-Evalue hmmfrom  hmm to    alifrom  ali to    envfrom  env to     acc
 ---   ------ ----- --------- --------- ------- -------    ------- -------    ------- -------    ----
   1 !   83.9   2.3   1.9e-25   1.3e-23      69     211 ..     209     346 ..     181     358 .. 0.75
   2 !    9.0   0.1    0.0084      0.57     458     575 ..     417     538 ..     409     560 .. 0.82

  Alignments for each domain:
  == domain 1    score: 83.9 bits;  conditional E-value: 1.9e-25
  Nr1d1-aln  69 gsippslsddgspssssssssssssfyngsppgslqvaledssrvsp.skstsnitklngmvllckvcgdvasgfhygvhacegckgffrrsiqqniqyk 167
                g++++s +  g+ps  sss  +s         g l+  l+  +  +p s +  + t l+    +c vc d a  +hyg  +cegckgff+r++q+n +y 
   C48D5.1a 209 GTTSSSNNTGGTPSPHSSSLPTSPPQL----QGFLRSFLNPDNLSTPtSFGVPSETALDAD-KMCAVCNDRAVCLHYGARTCEGCKGFFKRTVQKNSKY- 302
                444444444444444444443333222....244444554444444414455666677654.58**********************************9. PP

  Nr1d1-aln 168 rclknencsivrinrnrcqqcrfkkclsvgmsrdavrfgripkr 211
                 c  n++c i +  r rcq cr++kcl vgm ++ vr g +  r
   C48D5.1a 303 TCAGNKTCPIDKRYRSRCQYCRYQKCLEVGMVKEIVRHGSLSGR 346
                5**************************************98766 PP

  == domain 2    score: 9.0 bits;  conditional E-value: 0.0084
  Nr1d1-aln 458 pgfrdlsqhdqvtllkagtfevlmvrfaslfnvkdqtvmflsrttyslqelgamgmgdllnamfdfseklnslalte.eelglftavvlvsadrs....g 552
                p + ++   d   ll    f ++ +r a       +t+mf s   +sl+ + a  + +++  m d +  ++sl   e + +  f a+ +++ +      g
   C48D5.1a 417 PQISEIQPADFQILLSRSFFAIMAIRVANRCGNSTDTIMFESGELFSLNAFPAC-FQQIIRFMVDKARTFSSLVDWEpQAFAAFIALQFLAGNTEhnvlG 515
                6666777778888999999*******************************9985.789***************987735678899988776544223349 PP

  Nr1d1-aln 553 mensasveqlqetllralralvl 575
                + n   v+q+q t++ al+    
   C48D5.1a 516 LTNKPLVDQVQSTIINALKDHCS 538
                9****************997654 PP

>> K10C3.6c  CE32693	WBGene00003639	locus:nhr-49	Ligand-binding domain of nuclear hormone receptors, Zinc finger, C4 typ
   #    score  bias  c-Evalue  i-Evalue hmmfrom  hmm to    alifrom  ali to    envfrom  env to     acc
 ---   ------ ----- --------- --------- ------- -------    ------- -------    ------- -------    ----
   1 !   68.1   6.0   1.1e-20   7.8e-19     132     209 ..      35     111 ..      20     114 .. 0.94
   2 !   23.4   0.0   3.7e-07   2.6e-05     450     602 ..     235     396 ..     226     406 .. 0.78

  Alignments for each domain:
  == domain 1    score: 68.1 bits;  conditional E-value: 1.1e-20
  Nr1d1-aln 132 ckvcgdvasgfhygvhacegckgffrrsiqqniqykrclknencsivrinrnrcqqcrfkkclsvgmsrdavrfgrip 209
                c vcgd ++g hygv +c+gckgffrr++ ++ ++  c  n+ c i +  r  c+ crf+kc+ vgm r+a++f r p
   K10C3.6c  35 CAVCGDKSTGTHYGVISCNGCKGFFRRTVLRDQKF-TCRFNKRCVIDKNFRCACRYCRFQKCVQVGMKREAIQFERDP 111
                9****************************998665.7*************************************9977 PP

  == domain 2    score: 23.4 bits;  conditional E-value: 3.7e-07
  Nr1d1-aln 450 vvefakhipgfrdlsqhdqvtllkagt..fevlmvrfaslfnvkdqtvmflsrtty.......slqelgamgmgdllnamfd.fseklnslalteeelgl 539
                +ve+ak i  f dls  d++ llk  +    +lm  f s     d t + l   ty        l+ + a+   ++   ++d +   +  l + e+e+  
   K10C3.6c 235 MVEWAKTINPFMDLSMEDKIILLKNYApqHLILMPAFRS----PDTTRVCLFNNTYmtrdnntDLNGFAAFKTSNITPRVLDeIVWPMRQLQMREQEFVC 330
                79**********************765115566666655....444444444444411111115778889999999988887367789************ PP

  Nr1d1-aln 540 ftavvlvsadrsgmensasv..eqlqetllralralvlknrpset.srftklllklpdlrtlnnmh 602
                + a+ ++  +  g+ ns+ +   + ++ +l+al a +l + p ++ +r+ ++ll  p l++l ++ 
   K10C3.6c 331 LKALAFLHPEAKGLSNSSQImiRDARNRVLKALYAFILDQMPDDApTRYGNILLLAPALKALTQLL 396
                *****************8752278999***************997479************998765 PP

>> K10C3.6d  CE32694	WBGene00003639	locus:nhr-49	Ligand-binding domain of nuclear hormone receptors, Zinc finger, C4 typ
   #    score  bias  c-Evalue  i-Evalue hmmfrom  hmm to    alifrom  ali to    envfrom  env to     acc
 ---   ------ ----- --------- --------- ------- -------    ------- -------    ------- -------    ----
   1 !   67.0   6.6   2.4e-20   1.6e-18     132     209 ..      20      96 ..      10      99 .. 0.94
   2 !   23.5   0.0   3.5e-07   2.4e-05     450     602 ..     220     381 ..     211     391 .. 0.78

  Alignments for each domain:
  == domain 1    score: 67.0 bits;  conditional E-value: 2.4e-20
  Nr1d1-aln 132 ckvcgdvasgfhygvhacegckgffrrsiqqniqykrclknencsivrinrnrcqqcrfkkclsvgmsrdavrfgrip 209
                c vcgd ++g hygv +c+gckgffrr++ ++ ++  c  n+ c i +  r  c+ crf+kc+ vgm r+a++f r p
   K10C3.6d  20 CAVCGDKSTGTHYGVISCNGCKGFFRRTVLRDQKF-TCRFNKRCVIDKNFRCACRYCRFQKCVQVGMKREAIQFERDP 96 
                9****************************998665.7*************************************9977 PP

  == domain 2    score: 23.5 bits;  conditional E-value: 3.5e-07
  Nr1d1-aln 450 vvefakhipgfrdlsqhdqvtllkagt..fevlmvrfaslfnvkdqtvmflsrtty.......slqelgamgmgdllnamfd.fseklnslalteeelgl 539
                +ve+ak i  f dls  d++ llk  +    +lm  f s     d t + l   ty        l+ + a+   ++   ++d +   +  l + e+e+  
   K10C3.6d 220 MVEWAKTINPFMDLSMEDKIILLKNYApqHLILMPAFRS----PDTTRVCLFNNTYmtrdnntDLNGFAAFKTSNITPRVLDeIVWPMRQLQMREQEFVC 315
                79**********************765115566666655....444444444444411111115778889999999988887367789************ PP

  Nr1d1-aln 540 ftavvlvsadrsgmensasv..eqlqetllralralvlknrpset.srftklllklpdlrtlnnmh 602
                + a+ ++  +  g+ ns+ +   + ++ +l+al a +l + p ++ +r+ ++ll  p l++l ++ 
   K10C3.6d 316 LKALAFLHPEAKGLSNSSQImiRDARNRVLKALYAFILDQMPDDApTRYGNILLLAPALKALTQLL 381
                *****************8752278999***************997479************998765 PP

>> F32B6.1  CE24934	WBGene00003603	locus:nhr-4	Ligand-binding domain of nuclear hormone receptors, Zinc finger, C4 type 
   #    score  bias  c-Evalue  i-Evalue hmmfrom  hmm to    alifrom  ali to    envfrom  env to     acc
 ---   ------ ----- --------- --------- ------- -------    ------- -------    ------- -------    ----
   1 !   88.3   2.1   8.2e-27   5.6e-25     109     208 ..      27     125 ..      21     165 .. 0.90

  Alignments for each domain:
  == domain 1    score: 88.3 bits;  conditional E-value: 8.2e-27
  Nr1d1-aln 109 dssrvspskstsnitklngmvllckvcgdvasgfhygvhacegckgffrrsiqqniqykrclknencsivrinrnrcqqcrfkkclsvgmsrdavrfgri 208
                d +  sps s       ng  l+c vcgdva g hyg+ ac+gckgffrrs+    qy  c    +c +v+  rn c+ cr+kkc+ vgm  d+v+  r 
    F32B6.1  27 DGADTSPSTSNGLPETSNGGRLICDVCGDVAFGKHYGINACNGCKGFFRRSVWSRRQYS-CRFGGDCPVVKEHRNVCRSCRLKKCFEVGMNPDSVQNERD 125
                66778999999989999*****************************************5.99999******************************98775 PP

>> C32F10.6  CE39002	WBGene00003601	locus:nhr-2	nuclear homone receptor	status:Confirmed	UniProt:Q10902	protein_id:CCD61
   #    score  bias  c-Evalue  i-Evalue hmmfrom  hmm to    alifrom  ali to    envfrom  env to     acc
 ---   ------ ----- --------- --------- ------- -------    ------- -------    ------- -------    ----
   1 ?    0.3   2.3       3.8   2.6e+02      21     115 ..      32     131 ..      23     140 .. 0.67
   2 !   88.5   7.0   7.5e-27   5.2e-25     131     247 ..     217     339 ..     139     363 .. 0.72

  Alignments for each domain:
  == domain 1    score: 0.3 bits;  conditional E-value: 3.8
  Nr1d1-aln  21 gsspsrtspeslys.dssngsfqsltqglptyfppsptgsltqdparsfgsip..pslsddgspssssssssssssfyngspp..gslqvaledssrvsp 115
                  +p++ +pe l   +     +   t + +ty+pp    ++t + + ++  i+   s +d  sp  +s  s+++  ++n        lq a  +   +sp
   C32F10.6  32 LQNPAQWTPEMLLCmQMQMQQMVPGTATNSTYMPPQSKNTVTPNATSPLSQISdrDSGNDTISPPLTSQNSATTPNYHNQPQMqlTPLQQAKPEKEEISP 131
                556777777765440444555666688889************9999988877622577788899998888877776666533211345666655555555 PP

  == domain 2    score: 88.5 bits;  conditional E-value: 7.5e-27
  Nr1d1-aln 131 lckvcgdvasgfhygvhacegckgffrrsiqqniqykrclkn.......encsivrinrnrcqqcrfkkclsvgmsrdavrfgripkrekqrmlaemqsa 223
                 c vcgd ++g+hygv +cegckgffrrs+ +ni y  c k        enc+  r  r rcq crf kcl+vgm rd vr  +   ++ +  +a  +  
   C32F10.6 217 RCMVCGDNSTGYHYGVQSCEGCKGFFRRSVHKNIAYV-CTKGenctfsyENCAANRGVRTRCQACRFAKCLAVGMNRDNVRVNKETDKDVKPSVASPNFE 315
                599*********************************5.6665001111155566677799*********************9998887777777766666 PP

  Nr1d1-aln 224 mnlannqlssqcpletsptqhpts 247
                m    ++l++    +   + h ts
   C32F10.6 316 MTSQVKELTAAFVANMPCSTHLTS 339
                655555555555555555555554 PP

>> K10C3.6a  CE12084	WBGene00003639	locus:nhr-49	Ligand-binding domain of nuclear hormone receptors, Zinc finger, C4 typ
   #    score  bias  c-Evalue  i-Evalue hmmfrom  hmm to    alifrom  ali to    envfrom  env to     acc
 ---   ------ ----- --------- --------- ------- -------    ------- -------    ------- -------    ----
   1 !   65.9   7.4   5.1e-20   3.5e-18     132     209 ..      11      87 ..       4      90 .. 0.94
   2 !   23.6   0.0   3.4e-07   2.3e-05     450     602 ..     211     372 ..     202     382 .. 0.78

  Alignments for each domain:
  == domain 1    score: 65.9 bits;  conditional E-value: 5.1e-20
  Nr1d1-aln 132 ckvcgdvasgfhygvhacegckgffrrsiqqniqykrclknencsivrinrnrcqqcrfkkclsvgmsrdavrfgrip 209
                c vcgd ++g hygv +c+gckgffrr++ ++ ++  c  n+ c i +  r  c+ crf+kc+ vgm r+a++f r p
   K10C3.6a  11 CAVCGDKSTGTHYGVISCNGCKGFFRRTVLRDQKF-TCRFNKRCVIDKNFRCACRYCRFQKCVQVGMKREAIQFERDP 87 
                9****************************998665.7*************************************9977 PP

  == domain 2    score: 23.6 bits;  conditional E-value: 3.4e-07
  Nr1d1-aln 450 vvefakhipgfrdlsqhdqvtllkagt..fevlmvrfaslfnvkdqtvmflsrtty.......slqelgamgmgdllnamfd.fseklnslalteeelgl 539
                +ve+ak i  f dls  d++ llk  +    +lm  f s     d t + l   ty        l+ + a+   ++   ++d +   +  l + e+e+  
   K10C3.6a 211 MVEWAKTINPFMDLSMEDKIILLKNYApqHLILMPAFRS----PDTTRVCLFNNTYmtrdnntDLNGFAAFKTSNITPRVLDeIVWPMRQLQMREQEFVC 306
                79**********************765115566666655....444444444444411111115778889999999988887367789************ PP

  Nr1d1-aln 540 ftavvlvsadrsgmensasv..eqlqetllralralvlknrpset.srftklllklpdlrtlnnmh 602
                + a+ ++  +  g+ ns+ +   + ++ +l+al a +l + p ++ +r+ ++ll  p l++l ++ 
   K10C3.6a 307 LKALAFLHPEAKGLSNSSQImiRDARNRVLKALYAFILDQMPDDApTRYGNILLLAPALKALTQLL 372
                *****************8752278999***************997479************998765 PP

>> F56E3.4  CE28464	WBGene00001400	locus:fax-1	nuclear hormone receptor	status:Confirmed	UniProt:P90892	protein_id:CCD64
   #    score  bias  c-Evalue  i-Evalue hmmfrom  hmm to    alifrom  ali to    envfrom  env to     acc
 ---   ------ ----- --------- --------- ------- -------    ------- -------    ------- -------    ----
   1 !   87.7   1.5   1.3e-26   8.6e-25     129     211 ..      99     181 ..      68     193 .. 0.93

  Alignments for each domain:
  == domain 1    score: 87.7 bits;  conditional E-value: 1.3e-26
  Nr1d1-aln 129 vllckvcgdvasgfhygvhacegckgffrrsiqqniqykrclknencsivrinrnrcqqcrfkkclsvgmsrdavrfgripkr 211
                 l c vcgdv+sg hyg+ ac+gc gff+rs+++ + y+      nc + +  rn+cq cr+kkcl  gm +dav+  r p+ 
    F56E3.4  99 TLCCAVCGDVSSGKHYGILACNGCSGFFKRSVRRRLIYRCQAGTGNCVVDKAHRNQCQACRLKKCLNKGMNKDAVQNERQPRN 181
                589***********************************9888999********************************999975 PP

>> K10C3.6b  CE28943	WBGene00003639	locus:nhr-49	status:Confirmed	UniProt:O45666	protein_id:CAD21653.1
   #    score  bias  c-Evalue  i-Evalue hmmfrom  hmm to    alifrom  ali to    envfrom  env to     acc
 ---   ------ ----- --------- --------- ------- -------    ------- -------    ------- -------    ----
   1 !   65.9   7.4   5.1e-20   3.5e-18     132     209 ..      11      87 ..       4      90 .. 0.94
   2 !   23.8   0.1   2.8e-07   1.9e-05     450     602 ..     210     371 ..     196     381 .. 0.78

  Alignments for each domain:
  == domain 1    score: 65.9 bits;  conditional E-value: 5.1e-20
  Nr1d1-aln 132 ckvcgdvasgfhygvhacegckgffrrsiqqniqykrclknencsivrinrnrcqqcrfkkclsvgmsrdavrfgrip 209
                c vcgd ++g hygv +c+gckgffrr++ ++ ++  c  n+ c i +  r  c+ crf+kc+ vgm r+a++f r p
   K10C3.6b  11 CAVCGDKSTGTHYGVISCNGCKGFFRRTVLRDQKF-TCRFNKRCVIDKNFRCACRYCRFQKCVQVGMKREAIQFERDP 87 
                9****************************998665.7*************************************9977 PP

  == domain 2    score: 23.8 bits;  conditional E-value: 2.8e-07
  Nr1d1-aln 450 vvefakhipgfrdlsqhdqvtllkagt..fevlmvrfaslfnvkdqtvmflsrtty.......slqelgamgmgdllnamfd.fseklnslalteeelgl 539
                +ve+ak i  f dls  d++ llk  +    +lm  f s     d t + l   ty        l+ + a+   ++   ++d +   +  l + e+e+  
   K10C3.6b 210 MVEWAKTINPFMDLSMEDKIILLKNYApqHLILMPAFRS----PDTTRVCLFNNTYmtrdnntDLNGFAAFKTSNITPRVLDeIVWPMRQLQMREQEFVC 305
                79**********************765115566666655....444444444444411111115778889999999988887367789************ PP

  Nr1d1-aln 540 ftavvlvsadrsgmensasv..eqlqetllralralvlknrpset.srftklllklpdlrtlnnmh 602
                + a+ ++  +  g+ ns+ +   + ++ +l+al a +l + p ++ +r+ ++ll  p l++l ++ 
   K10C3.6b 306 LKALAFLHPEAKGLSNSSQImiRDARNRVLKALYAFILDQMPDDApTRYGNILLLAPALKALTQLL 371
                *****************8752278999***************997479************998765 PP

>> Y67A6A.2a  CE27305	WBGene00003652	locus:nhr-62	nuclear hormone receptor	status:Confirmed	UniProt:O02279	protein_id:CA
   #    score  bias  c-Evalue  i-Evalue hmmfrom  hmm to    alifrom  ali to    envfrom  env to     acc
 ---   ------ ----- --------- --------- ------- -------    ------- -------    ------- -------    ----
   1 !   82.4   0.6   5.3e-25   3.6e-23      98     211 ..      61     176 ..      22     234 .. 0.82
   2 ?    0.9   0.0       2.5   1.7e+02     452     552 ..     308     412 ..     282     445 .. 0.69

  Alignments for each domain:
  == domain 1    score: 82.4 bits;  conditional E-value: 5.3e-25
  Nr1d1-aln  98 sppgslqvaledssrvspskstsn...itklngmvllckvcgdvasgfhygvhacegckgffrrsiqqniqykrclknencsivrinrnrcqqcrfkkcl 194
                    +l v++  s+  +   +t       k   + l+c vcgd a g hygv ac+gckgffrrs+  n qy  c  +  c+i +  rn c+ cr+k+c+
  Y67A6A.2a  61 YQHQALPVTMHTSTSSAHHTTTGHgrgRRKNSTINLVCVVCGDQAFGKHYGVNACNGCKGFFRRSVWHNRQYL-CRFEGRCAIAKEHRNVCRACRLKQCF 159
                555666666666554444444332111345667789************************************5.99999********************* PP

  Nr1d1-aln 195 svgmsrdavrfgripkr 211
                  gm   av+  r+ + 
  Y67A6A.2a 160 VAGMNPRAVQSERVERE 176
                **********9998653 PP

  == domain 2    score: 0.9 bits;  conditional E-value: 2.5
  Nr1d1-aln 452 efakhipgfrdlsqhdqvtllka..gtfevlmvrfaslfnvkdqtvmflsrttyslqelgamgmgdllna...mfd.fseklnslalteeelglftavvl 545
                ++ + +p + ++s  dq+ l k   gtf   m    ++        +  s  +y  ++  a  + d+  +   m+d +s  ++ l l e e+ l+ av++
  Y67A6A.2a 308 DWLRALPEYNQMSIEDQIVLAKNryGTFHWWMCANWTVQAGC--EGVCYSNGAYFPKQPEAQCIPDVKGSsgrMYDsLSIPIKELNLDETEIVLMLAVII 405
                455678999999999999998754489988887544433322..23445777777777778877777643233777557788888899999999988888 PP

  Nr1d1-aln 546 vsadrsg 552
                 s + + 
  Y67A6A.2a 406 FSDEITE 412
                8876655 PP

>> F58G6.5a  CE27764	WBGene00003627	locus:nhr-34	nuclear hormone receptor	status:Confirmed	UniProt:Q21006	protein_id:CAA
   #    score  bias  c-Evalue  i-Evalue hmmfrom  hmm to    alifrom  ali to    envfrom  env to     acc
 ---   ------ ----- --------- --------- ------- -------    ------- -------    ------- -------    ----
   1 !   74.3   1.6   1.4e-22   9.7e-21     130     209 ..      17      95 ..       2     147 .. 0.85
   2 ?    7.8   0.0      0.02       1.4     437     601 ..     242     422 ..     238     431 .. 0.70

  Alignments for each domain:
  == domain 1    score: 74.3 bits;  conditional E-value: 1.4e-22
  Nr1d1-aln 130 llckvcgdvasgfhygvhacegckgffrrsiqqniqykrclknencsivrinrnrcqqcrfkkclsvgmsrdavrfgrip 209
                l c+vcgd  +g hyg  ac+gckgffrrsi ++ +y  c    +c +v+  rnrc+ cr++kc++vgm   av+  r  
   F58G6.5a  17 LKCRVCGDSRAGRHYGTIACNGCKGFFRRSIWEQRDYV-CRFGGKCLVVQEYRNRCRACRLRKCFTVGMDARAVQSERDK 95 
                78*******************************99995.99999*****************************9987743 PP

  == domain 2    score: 7.8 bits;  conditional E-value: 0.02
  Nr1d1-aln 437 edfsmsftpavrevvefakhipgfrdlsqhdqvtllkagtfevlmv.rfaslfnvkdqtvmflsrttys....lqel...gamgmgdlln..amfdfsek 526
                ed  +++  +    +++ak +  +++ls  dq tll+   + v  +      f+   + v ++  + y     lq+    g+     +l+   m d+   
   F58G6.5a 242 EDVHIAWCRSFVLCIDYAKIMKDYQELSPTDQFTLLRNRVISVNWLcHTYKTFKAGCDGVALVNGSWYPrdkeLQKQldpGCNHYFRILSehLMEDLVIP 341
                6666666666677889999999999999999999999999988654144567888888888888887752111443312233333345542246788888 PP

  Nr1d1-aln 527 lnslalteeelglftavvlvsadrsgm.ensasveqlqetllralralvlknrp....sets.rftklllklpdlrtlnnm 601
                +  + + e e+ ++ a++l  a r    e  a +++++++ + al   v +++      +ts r++k+ll lp +  l + 
   F58G6.5a 342 MREMDMDEGEFVILKALILFRAHRRLSeEGRAHIKRVRDKYIEALYQHVQHQHRhfssVQTSmRISKILLLLPSIEHLSQQ 422
                889999999999********99987651567999**********9999887654111133433788999999998877665 PP

>> F58G6.5d  CE42612	WBGene00003627	locus:nhr-34	status:Confirmed	UniProt:B3GWB8	protein_id:CAQ58113.1
   #    score  bias  c-Evalue  i-Evalue hmmfrom  hmm to    alifrom  ali to    envfrom  env to     acc
 ---   ------ ----- --------- --------- ------- -------    ------- -------    ------- -------    ----
   1 !   74.0   1.4   1.8e-22   1.2e-20     130     209 ..      81     159 ..      63     210 .. 0.87
   2 ?    7.5   0.0     0.025       1.7     437     601 ..     306     486 ..     302     495 .. 0.70

  Alignments for each domain:
  == domain 1    score: 74.0 bits;  conditional E-value: 1.8e-22
  Nr1d1-aln 130 llckvcgdvasgfhygvhacegckgffrrsiqqniqykrclknencsivrinrnrcqqcrfkkclsvgmsrdavrfgrip 209
                l c+vcgd  +g hyg  ac+gckgffrrsi ++ +y  c    +c +v+  rnrc+ cr++kc++vgm   av+  r  
   F58G6.5d  81 LKCRVCGDSRAGRHYGTIACNGCKGFFRRSIWEQRDYV-CRFGGKCLVVQEYRNRCRACRLRKCFTVGMDARAVQSERDK 159
                78*******************************99995.99999*****************************9987743 PP

  == domain 2    score: 7.5 bits;  conditional E-value: 0.025
  Nr1d1-aln 437 edfsmsftpavrevvefakhipgfrdlsqhdqvtllkagtfevlmv.rfaslfnvkdqtvmflsrttys....lqel...gamgmgdlln..amfdfsek 526
                ed  +++  +    +++ak +  +++ls  dq tll+   + v  +      f+   + v ++  + y     lq+    g+     +l+   m d+   
   F58G6.5d 306 EDVHIAWCRSFVLCIDYAKIMKDYQELSPTDQFTLLRNRVISVNWLcHTYKTFKAGCDGVALVNGSWYPrdkeLQKQldpGCNHYFRILSehLMEDLVIP 405
                6666666666677889999999999999999999999999988654144567888888888888887752111443312233333345542246788888 PP

  Nr1d1-aln 527 lnslalteeelglftavvlvsadrsgm.ensasveqlqetllralralvlknrp....sets.rftklllklpdlrtlnnm 601
                +  + + e e+ ++ a++l  a r    e  a +++++++ + al   v +++      +ts r++k+ll lp +  l + 
   F58G6.5d 406 MREMDMDEGEFVILKALILFRAHRRLSeEGRAHIKRVRDKYIEALYQHVQHQHRhfssVQTSmRISKILLLLPSIEHLSQQ 486
                889999999999********99987651567999*********99999887654111133433788999999988877665 PP

>> Y38F2AL.5  CE43721	WBGene00021417	locus:nhr-236	status:Confirmed	UniProt:Q9N418	protein_id:CCD66972.1
   #    score  bias  c-Evalue  i-Evalue hmmfrom  hmm to    alifrom  ali to    envfrom  env to     acc
 ---   ------ ----- --------- --------- ------- -------    ------- -------    ------- -------    ----
   1 !   83.2   6.0     3e-25   2.1e-23     131     208 ..      12      88 ..       9     100 .. 0.95

  Alignments for each domain:
  == domain 1    score: 83.2 bits;  conditional E-value: 3e-25
  Nr1d1-aln 131 lckvcgdvasgfhygvhacegckgffrrsiqqniqykrclknencsivrinrnrcqqcrfkkclsvgmsrdavrfgri 208
                 c+vcgd asg hygv +c+gc+gff+rsi++n++y  c    +c i    rn+cq crf+kc++v+m r av+  r+
  Y38F2AL.5  12 CCRVCGDRASGRHYGVLSCDGCRGFFKRSIRRNLRY-SCKESGDCVIDVTRRNQCQACRFQKCITVAMNRHAVQHERL 88 
                5***********************************.5***********************************99886 PP

>> Y104H12A.1  CE37054	WBGene00022423	locus:nhr-41	status:Partially_confirmed	UniProt:Q3V5L2	protein_id:CCD72605.1
   #    score  bias  c-Evalue  i-Evalue hmmfrom  hmm to    alifrom  ali to    envfrom  env to     acc
 ---   ------ ----- --------- --------- ------- -------    ------- -------    ------- -------    ----
   1 !   82.6   7.6   4.6e-25   3.1e-23     120     233 ..     182     294 ..     162     322 .. 0.81
   2 ?   -1.1   1.5        10   6.8e+02      58      96 ..     336     375 ..     322     391 .. 0.76

  Alignments for each domain:
  == domain 1    score: 82.6 bits;  conditional E-value: 4.6e-25
   Nr1d1-aln 120 snitklngmvllckvcgdvasgfhygvhacegckgffrrsiqqniqykrclknencsivrinrnrcqqcrfkkclsvgmsrdavrfgripkrekqrmla 218
                  +  + +    lc vcgd asg hyg  +cegckgff+rsi++ i y  c  +++c + +  rnrcq cr++kcls+gm  ++v+  r p  +   +  
  Y104H12A.1 182 GSSERSENCGELCVVCGDKASGRHYGAVSCEGCKGFFKRSIRKRIGYV-CRSQKDCPVTKFHRNRCQYCRLRKCLSMGMRSESVQAERRPVNNSSMLCN 279
                 444555556679***********************************5.99**************************************9887665555 PP

   Nr1d1-aln 219 emqsamnlannqlss 233
                 + ++  n + + ls 
  Y104H12A.1 280 NDNNQQNTTPEHLSP 294
                 555556666566555 PP

  == domain 2    score: -1.1 bits;  conditional E-value: 10
   Nr1d1-aln  58 gsltqdparsfgsippslsddgspssssssss.ssssfyn 96 
                  s+ +d    +g +pps s  +s   ssss s  s  +y 
  Y104H12A.1 336 ESIGEDEMTVIGLVPPSASPTSSGVGSSSSISdDSGPIYT 375
                 5778888899999999999998888777776635555554 PP

>> F11A1.3d  CE39240	WBGene00000908	locus:daf-12	status:Confirmed	UniProt:Q2XN07	protein_id:CAJ43436.1
   #    score  bias  c-Evalue  i-Evalue hmmfrom  hmm to    alifrom  ali to    envfrom  env to     acc
 ---   ------ ----- --------- --------- ------- -------    ------- -------    ------- -------    ----
   1 !   64.3   0.9   1.6e-19   1.1e-17     131     240 ..      83     193 ..      29     260 .. 0.82
   2 !   17.0   0.0   3.2e-05    0.0022     446     487 ..     527     568 ..     503     580 .. 0.88

  Alignments for each domain:
  == domain 1    score: 64.3 bits;  conditional E-value: 1.6e-19
  Nr1d1-aln 131 lckvcgdvasgfhygvhacegckgffrrsiqqniqykrclknencsivrinrnrcqqcrfkkclsvgmsrdavrfgripkrekqrmlaemqsamn..lan 228
                 c+vcgd a+g+ + v +ce ck+ffrr   +  ++k c   e+c i  + r  cq+cr++kc++vgm ++ +      +r k+  l +  ++ +     
   F11A1.3d  83 TCRVCGDHATGYNFNVITCESCKAFFRRNALRPKEFK-CPYSEDCEINSVSRRFCQKCRLRKCFTVGMKKEWILNEEQLRRRKNSRLNNTGTCNKrsQPG 181
                6****************************99998885.999*****************************999887777777776666655443311445 PP

  Nr1d1-aln 229 nqlssqcplets 240
                nq s q p +  
   F11A1.3d 182 NQQSPQGPNQQP 193
                777777776543 PP

  == domain 2    score: 17.0 bits;  conditional E-value: 3.2e-05
  Nr1d1-aln 446 avrevvefakhipgfrdlsqhdqvtllkagtfevlmvrfasl 487
                ++r  v+ ak +p fr++sq  + +llk g +e+l vr  + 
   F11A1.3d 527 TMRRFVKVAKGVPAFREVSQEGKFSLLKGGMIEMLTVRGVTR 568
                68999********************************97655 PP

>> K08A2.5a  CE33143	WBGene00003678	locus:nhr-88	nuclear hormone receptor	status:Confirmed	UniProt:Q9N5J5	protein_id:CCD
   #    score  bias  c-Evalue  i-Evalue hmmfrom  hmm to    alifrom  ali to    envfrom  env to     acc
 ---   ------ ----- --------- --------- ------- -------    ------- -------    ------- -------    ----
   1 !   71.9   4.0   7.9e-22   5.4e-20     132     222 ..      36     126 ..      29     146 .. 0.84
   2 !   11.0   0.0    0.0021      0.15     527     601 ..     317     396 ..     223     406 .. 0.79

  Alignments for each domain:
  == domain 1    score: 71.9 bits;  conditional E-value: 7.9e-22
  Nr1d1-aln 132 ckvcgdvasgfhygvhacegckgffrrsiqqniqykrclknencsivrinrnrcqqcrfkkclsvgmsrdavrfgr..ipkrekqrmlaemqs 222
                c vcgd ++g hygv ac gckgffrr+i+ +  y  c   ++c+i + +rn c+ crf++cl+vgm  +a+r  r  i k++ +    +m+s
   K08A2.5a  36 CMVCGDRSAGKHYGVMACYGCKGFFRRTIRSQQTY-TCRFTQKCAIDKDQRNACRYCRFQRCLTVGMEPEAIRPDRdvIGKQK-NPRKKKMKS 126
                9****************************988666.79999********************************8875344433.333344444 PP

  == domain 2    score: 11.0 bits;  conditional E-value: 0.0021
  Nr1d1-aln 527 lnslalteeelglftavvlvsadrsgm..ensasveqlqetllralralvlkn...rpsetsrftklllklpdlrtlnnm 601
                 + lalt+ e+ +++a++++  d  g+  e s ++  +++ +  al  l+  n     s tsrf +lll  p l  l  +
   K08A2.5a 317 TKKLALTNPEITILSALIILDPDARGLsqETSQALLGIRDRVQNALFNLIRDNsnnMTSVTSRFGNLLLLFPPLAKLSSL 396
                5679********************99833445556667888888888888765111567899**********99888765 PP

>> F11C1.6a  CE03191	WBGene00003623	locus:nhr-25	nuclear hormone receptor	status:Confirmed	UniProt:Q19345	protein_id:CAA
   #    score  bias  c-Evalue  i-Evalue hmmfrom  hmm to    alifrom  ali to    envfrom  env to     acc
 ---   ------ ----- --------- --------- ------- -------    ------- -------    ------- -------    ----
   1 !   80.9   4.4   1.5e-24     1e-22     131     213 ..      17      99 ..       3     154 .. 0.84
   2 ?   -0.1   0.0       4.9   3.4e+02     446     483 ..     359     396 ..     346     413 .. 0.82

  Alignments for each domain:
  == domain 1    score: 80.9 bits;  conditional E-value: 1.5e-24
  Nr1d1-aln 131 lckvcgdvasgfhygvhacegckgffrrsiqqniqykrclknencsivrinrnrcqqcrfkkclsvgmsrdavrfgrip.krek 213
                +c vcgd  sg+hyg+ +ce ckgff+r++q++ qy +c  + nc + r  r+rc  crf+kcl++gm  +avr  r+   r+k
   F11C1.6a  17 MCPVCGDRVSGYHYGLLTCESCKGFFKRTVQNKKQY-QCSAEANCHVDRTCRKRCPSCRFQKCLTMGMKMEAVRADRMRgGRNK 99 
                7********************************999.599**********************************9998523444 PP

  == domain 2    score: -0.1 bits;  conditional E-value: 4.9
  Nr1d1-aln 446 avrevvefakhipgfrdlsqhdqvtllkagtfevlmvr 483
                 ++++v +ak    f  ls  dq+ ll++    v +v 
   F11C1.6a 359 NLKDIVIWAKNDQLFSKLSLDDQMILLQTSWTTVHIVD 396
                578999*********************99877776665 PP

>> F11A1.3a  CE27584	WBGene00000908	locus:daf-12	status:Confirmed	UniProt:Q9XZD4	protein_id:CAC42284.1
   #    score  bias  c-Evalue  i-Evalue hmmfrom  hmm to    alifrom  ali to    envfrom  env to     acc
 ---   ------ ----- --------- --------- ------- -------    ------- -------    ------- -------    ----
   1 !   64.0   1.0   1.9e-19   1.3e-17     131     240 ..     117     227 ..      58     293 .. 0.82
   2 !   17.0   0.0   3.4e-05    0.0023     446     487 ..     561     602 ..     537     614 .. 0.88

  Alignments for each domain:
  == domain 1    score: 64.0 bits;  conditional E-value: 1.9e-19
  Nr1d1-aln 131 lckvcgdvasgfhygvhacegckgffrrsiqqniqykrclknencsivrinrnrcqqcrfkkclsvgmsrdavrfgripkrekqrmlaemqsamn..lan 228
                 c+vcgd a+g+ + v +ce ck+ffrr   +  ++k c   e+c i  + r  cq+cr++kc++vgm ++ +      +r k+  l +  ++ +     
   F11A1.3a 117 TCRVCGDHATGYNFNVITCESCKAFFRRNALRPKEFK-CPYSEDCEINSVSRRFCQKCRLRKCFTVGMKKEWILNEEQLRRRKNSRLNNTGTCNKrsQPG 215
                6****************************99998885.999*****************************999887777777776666655443311445 PP

  Nr1d1-aln 229 nqlssqcplets 240
                nq s q p +  
   F11A1.3a 216 NQQSPQGPNQQP 227
                777777776543 PP

  == domain 2    score: 17.0 bits;  conditional E-value: 3.4e-05
  Nr1d1-aln 446 avrevvefakhipgfrdlsqhdqvtllkagtfevlmvrfasl 487
                ++r  v+ ak +p fr++sq  + +llk g +e+l vr  + 
   F11A1.3a 561 TMRRFVKVAKGVPAFREVSQEGKFSLLKGGMIEMLTVRGVTR 602
                68999********************************97655 PP

>> W01D2.2a  CE20124	WBGene00003651	locus:nhr-61	Zinc finger, C4 type (two domains)	status:Confirmed	UniProt:O62389	prot
   #    score  bias  c-Evalue  i-Evalue hmmfrom  hmm to    alifrom  ali to    envfrom  env to     acc
 ---   ------ ----- --------- --------- ------- -------    ------- -------    ------- -------    ----
   1 !   81.0   1.4   1.4e-24   9.7e-23     116     204 ..      12     101 ..       2     116 .. 0.82

  Alignments for each domain:
  == domain 1    score: 81.0 bits;  conditional E-value: 1.4e-24
  Nr1d1-aln 116 skstsnitkln..gmvllckvcgdvasgfhygvhacegckgffrrsiqqniqykrclknencsivrinrnrcqqcrfkkclsvgmsrdavr 204
                s s+s+ t+       l c vcgdva g hygv ac+gckgffrrsi +n  y  c +  +c + + +rn c+ cr+ +cl vgm   av+
   W01D2.2a  12 STSSSSPTRGTpiRKSLQCAVCGDVALGKHYGVNACNGCKGFFRRSIWKNRTY-ACRHGGKCLVAKEQRNACRSCRLTRCLDVGMNPRAVQ 101
                333444444330134799********************************999.5******************************999987 PP

>> W01D2.2b  CE20125	WBGene00003651	locus:nhr-61	Zinc finger, C4 type (two domains)	status:Confirmed	UniProt:O62389	prot
   #    score  bias  c-Evalue  i-Evalue hmmfrom  hmm to    alifrom  ali to    envfrom  env to     acc
 ---   ------ ----- --------- --------- ------- -------    ------- -------    ------- -------    ----
   1 !   80.9   1.4   1.4e-24   9.8e-23     116     204 ..      12     101 ..       2     116 .. 0.82

  Alignments for each domain:
  == domain 1    score: 80.9 bits;  conditional E-value: 1.4e-24
  Nr1d1-aln 116 skstsnitkln..gmvllckvcgdvasgfhygvhacegckgffrrsiqqniqykrclknencsivrinrnrcqqcrfkkclsvgmsrdavr 204
                s s+s+ t+       l c vcgdva g hygv ac+gckgffrrsi +n  y  c +  +c + + +rn c+ cr+ +cl vgm   av+
   W01D2.2b  12 STSSSSPTRGTpiRKSLQCAVCGDVALGKHYGVNACNGCKGFFRRSIWKNRTY-ACRHGGKCLVAKEQRNACRSCRLTRCLDVGMNPRAVQ 101
                333444444330134799********************************999.5******************************999987 PP

>> F11A1.3b  CE27585	WBGene00000908	locus:daf-12	status:Confirmed	UniProt:Q9UB16	protein_id:CAC42283.1
   #    score  bias  c-Evalue  i-Evalue hmmfrom  hmm to    alifrom  ali to    envfrom  env to     acc
 ---   ------ ----- --------- --------- ------- -------    ------- -------    ------- -------    ----
   1 !   63.2   1.5   3.3e-19   2.2e-17     131     240 ..      58     168 ..      22     236 .. 0.82
   2 !   17.1   0.0   3.1e-05    0.0021     446     487 ..     502     543 ..     478     555 .. 0.88

  Alignments for each domain:
  == domain 1    score: 63.2 bits;  conditional E-value: 3.3e-19
  Nr1d1-aln 131 lckvcgdvasgfhygvhacegckgffrrsiqqniqykrclknencsivrinrnrcqqcrfkkclsvgmsrdavrfgripkrekqrmlaemqsamn..lan 228
                 c+vcgd a+g+ + v +ce ck+ffrr   +  ++k c   e+c i  + r  cq+cr++kc++vgm ++ +      +r k+  l +  ++ +     
   F11A1.3b  58 TCRVCGDHATGYNFNVITCESCKAFFRRNALRPKEFK-CPYSEDCEINSVSRRFCQKCRLRKCFTVGMKKEWILNEEQLRRRKNSRLNNTGTCNKrsQPG 156
                5****************************99998885.999******************************99887777777776666655443311445 PP

  Nr1d1-aln 229 nqlssqcplets 240
                nq s q p +  
   F11A1.3b 157 NQQSPQGPNQQP 168
                777777776543 PP

  == domain 2    score: 17.1 bits;  conditional E-value: 3.1e-05
  Nr1d1-aln 446 avrevvefakhipgfrdlsqhdqvtllkagtfevlmvrfasl 487
                ++r  v+ ak +p fr++sq  + +llk g +e+l vr  + 
   F11A1.3b 502 TMRRFVKVAKGVPAFREVSQEGKFSLLKGGMIEMLTVRGVTR 543
                68999********************************97655 PP

>> T23H4.2  CE32501	WBGene00003659	locus:nhr-69	Ligand-binding domain of nuclear hormone receptors, Zinc finger, C4 type
   #    score  bias  c-Evalue  i-Evalue hmmfrom  hmm to    alifrom  ali to    envfrom  env to     acc
 ---   ------ ----- --------- --------- ------- -------    ------- -------    ------- -------    ----
   1 !   62.2   8.8   6.8e-19   4.6e-17     131     215 ..       5      90 ..       1     152 [. 0.82
   2 !   18.4   0.0   1.3e-05   0.00087     446     600 ..     152     316 ..     139     327 .. 0.61

  Alignments for each domain:
  == domain 1    score: 62.2 bits;  conditional E-value: 6.8e-19
  Nr1d1-aln 131 lckvcgdvasgfhygvhacegckgffrrsiqqniqykrclknencsivrinrnrcqqcrfkkclsvgmsrdavrfgr..ipkrekqr 215
                +c++c d ++g hyg  +c+gckgffrrsi++   y +c  ++nc + + +rn c+ cr++kc+  gm  +a++  r  i kr+k  
    T23H4.2   5 ICHICNDKSTGKHYGAISCDGCKGFFRRSIRKRYHY-QCRFEQNCDVTKNKRNACRACRLQKCVKAGMKSNAIQNERdaIGKRKKTT 90 
                7********************************999.59999*******************************98876688886643 PP

  == domain 2    score: 18.4 bits;  conditional E-value: 1.3e-05
  Nr1d1-aln 446 avrevvefakhipgfrdlsqhdqvtllkagtfe..vlmvrfaslfnvkdqtvmflsrttyslqelgamgmgdllnam...fd.fseklnslalteeelgl 539
                 +   +e+ak +p f  l+q dq +llk g+    vl v + s+    ++t+ +   t    +   a  +gd+   +   +d + + +  l +   e   
    T23H4.2 152 QLVLFIEWAKSLPQFSFLAQADQAALLKGGAASiiVLGVAYRSICLTVENTICLANDTLLPKE--HATQVGDINCVVgriIDeIVNPMRRLNMDLIEYVA 249
                555679**********************98755227779999*99999999987777655443..34445554333200022123333344444444444 PP

  Nr1d1-aln 540 ftavvlvsadrsgmensasveqlqetllralral....vlknrpse..tsrftklllklpdlrtlnn 600
                + a+++       +++ + ve+ + + lr+l+ +     l+n   e   +r  klll lp l+++ +
    T23H4.2 250 LKAILFFNPVVREINDQSPVENARYAFLRSLQRRctdkALENMEDEsmDCRSGKLLLLLPSLQAIAQ 316
                4555555555555666666666666666666433111134444444115789999999999988765 PP

>> C26B2.3c  CE37709	WBGene00003625	locus:nhr-31	status:Confirmed	UniProt:Q18192	protein_id:CCD65195.1
   #    score  bias  c-Evalue  i-Evalue hmmfrom  hmm to    alifrom  ali to    envfrom  env to     acc
 ---   ------ ----- --------- --------- ------- -------    ------- -------    ------- -------    ----
   1 !   69.8   1.9   3.3e-21   2.3e-19     131     239 ..      42     157 ..      19     162 .. 0.81
   2 !   11.6   0.1    0.0014     0.098     526     606 ..     319     403 ..     300     411 .. 0.86

  Alignments for each domain:
  == domain 1    score: 69.8 bits;  conditional E-value: 3.3e-21
  Nr1d1-aln 131 lckvcgdvasgfhygvhacegckgffrrsiqqniqykrclknencsivrinrnrcqqcrfkkclsvgmsrdavrfgr.......ipkrekqrmlaem.qs 222
                +c vcgd  + +hygv ac gckgffrr++  + +y  c   +nc + + +rn c+ crf++c+  gm   avr  r       +p+ +k+++  e+ + 
   C26B2.3c  42 VCAVCGDGIAKLHYGVLACYGCKGFFRRTLTGKYRYA-CRFSNNCIVDKFQRNSCRYCRFQRCIQAGMDPKAVRPDRdqtgkqkVPRIKKKQIDEELlNH 140
                7*******************************99995.88889**************************9999976533222336776666666665144 PP

  Nr1d1-aln 223 amnlannqlssqcplet 239
                 m l  ++ s + p+et
   C26B2.3c 141 MMRLQGDDWSRKLPVET 157
                56777777777777776 PP

  == domain 2    score: 11.6 bits;  conditional E-value: 0.0014
  Nr1d1-aln 526 klnslalteeelglftavvlvsadrsgmensa..sveqlqetllralralvlknrp..setsrftklllklpdlrtlnnmhsekl 606
                 l  l l eee+  + a++++  +  g+ + a  ++ +l++++   l  +v + +p  s +srf +lll lp + tl  + se++
   C26B2.3c 319 PLRKLNLKEEEIVPLKAIIILNPNAKGLSEHArhAISELRDKVQDMLFQIVKELHPiySASSRFGNLLLLLPTITTLSGLMSENM 403
                578899**********************9887446899999999999999998888446789***************98888764 PP

>> C26B2.3a  CE17474	WBGene00003625	locus:nhr-31	zinc finger protein	status:Confirmed	UniProt:Q18192	protein_id:CCD65193
   #    score  bias  c-Evalue  i-Evalue hmmfrom  hmm to    alifrom  ali to    envfrom  env to     acc
 ---   ------ ----- --------- --------- ------- -------    ------- -------    ------- -------    ----
   1 !   69.8   1.8   3.3e-21   2.2e-19     131     239 ..      81     196 ..      57     201 .. 0.81
   2 !   11.4   0.1    0.0016      0.11     526     606 ..     358     442 ..     340     450 .. 0.86

  Alignments for each domain:
  == domain 1    score: 69.8 bits;  conditional E-value: 3.3e-21
  Nr1d1-aln 131 lckvcgdvasgfhygvhacegckgffrrsiqqniqykrclknencsivrinrnrcqqcrfkkclsvgmsrdavrfgr.......ipkrekqrmlaem.qs 222
                +c vcgd  + +hygv ac gckgffrr++  + +y  c   +nc + + +rn c+ crf++c+  gm   avr  r       +p+ +k+++  e+ + 
   C26B2.3a  81 VCAVCGDGIAKLHYGVLACYGCKGFFRRTLTGKYRYA-CRFSNNCIVDKFQRNSCRYCRFQRCIQAGMDPKAVRPDRdqtgkqkVPRIKKKQIDEELlNH 179
                7*******************************99995.88889**************************9999976533222336776666666665144 PP

  Nr1d1-aln 223 amnlannqlssqcplet 239
                 m l  ++ s + p+et
   C26B2.3a 180 MMRLQGDDWSRKLPVET 196
                56777777777777776 PP

  == domain 2    score: 11.4 bits;  conditional E-value: 0.0016
  Nr1d1-aln 526 klnslalteeelglftavvlvsadrsgmensa..sveqlqetllralralvlknrp..setsrftklllklpdlrtlnnmhsekl 606
                 l  l l eee+  + a++++  +  g+ + a  ++ +l++++   l  +v + +p  s +srf +lll lp + tl  + se++
   C26B2.3a 358 PLRKLNLKEEEIVPLKAIIILNPNAKGLSEHArhAISELRDKVQDMLFQIVKELHPiySASSRFGNLLLLLPTITTLSGLMSENM 442
                578899**********************9887446899999999999999998888446789***************98888764 PP

>> T01B10.4b  CE33819	WBGene00003613	locus:nhr-14	status:Confirmed	UniProt:O02151	protein_id:CCD69598.1
   #    score  bias  c-Evalue  i-Evalue hmmfrom  hmm to    alifrom  ali to    envfrom  env to     acc
 ---   ------ ----- --------- --------- ------- -------    ------- -------    ------- -------    ----
   1 !   78.8   4.9   6.3e-24   4.3e-22     131     207 ..      19      94 ..       5     117 .. 0.86

  Alignments for each domain:
  == domain 1    score: 78.8 bits;  conditional E-value: 6.3e-24
  Nr1d1-aln 131 lckvcgdvasgfhygvhacegckgffrrsiqqniqykrclknencsivrinrnrcqqcrfkkclsvgmsrdavrfgr 207
                +c vcgd a g hyg  ac+gckgffrrs+ qn+qy  c  n++c+i +  rn c+ crf+kcl+ gm  +a++  r
  T01B10.4b  19 FCVVCGDKAIGKHYGAVACNGCKGFFRRSVWQNLQYT-CRFNKQCNIDKDHRNACRYCRFQKCLADGMKPEAIQNER 94 
                7***********************************5.99*******************************997654 PP

>> T01B10.4a  CE33818	WBGene00003613	locus:nhr-14	nuclear hormone receptor	status:Confirmed	UniProt:O02151	protein_id:CC
   #    score  bias  c-Evalue  i-Evalue hmmfrom  hmm to    alifrom  ali to    envfrom  env to     acc
 ---   ------ ----- --------- --------- ------- -------    ------- -------    ------- -------    ----
   1 !   78.8   4.9   6.4e-24   4.3e-22     131     207 ..      19      94 ..       5     117 .. 0.86

  Alignments for each domain:
  == domain 1    score: 78.8 bits;  conditional E-value: 6.4e-24
  Nr1d1-aln 131 lckvcgdvasgfhygvhacegckgffrrsiqqniqykrclknencsivrinrnrcqqcrfkkclsvgmsrdavrfgr 207
                +c vcgd a g hyg  ac+gckgffrrs+ qn+qy  c  n++c+i +  rn c+ crf+kcl+ gm  +a++  r
  T01B10.4a  19 FCVVCGDKAIGKHYGAVACNGCKGFFRRSVWQNLQYT-CRFNKQCNIDKDHRNACRYCRFQKCLADGMKPEAIQNER 94 
                7***********************************5.99*******************************997654 PP

>> C45E1.1a  CE39696	WBGene00003654	locus:nhr-64	hormone receptor\/zinc finger protein	status:Confirmed	UniProt:D4YW57	p
   #    score  bias  c-Evalue  i-Evalue hmmfrom  hmm to    alifrom  ali to    envfrom  env to     acc
 ---   ------ ----- --------- --------- ------- -------    ------- -------    ------- -------    ----
   1 !   72.6   5.7   4.8e-22   3.3e-20     107     207 ..       3     101 ..       1     108 [. 0.89
   2 ?    8.1   0.1     0.017       1.1     437     595 ..     156     319 ..     146     332 .. 0.75

  Alignments for each domain:
  == domain 1    score: 72.6 bits;  conditional E-value: 4.8e-22
  Nr1d1-aln 107 ledssrvspskstsnitklngmvllckvcgdvasgfhygvhacegckgffrrsiqqniqykrclknencsivrinrnrcqqcrfkkclsvgmsrdavrfg 206
                le+   vs s s s  +      ++c +cgd a+g hyg  +c+gckgffrr+i++   y  c   e+c++ + +rn c++crf  cl  gm rdav+  
   C45E1.1a   3 LEEKEEVSTSTSQSPQSSSFEN-VFCAICGDRATGKHYGAMSCDGCKGFFRRTIRKRHSY-VCRFGEKCQVDKAKRNSCRKCRFDVCLRKGMRRDAVQTE 100
                7888888888888876665544.58********************************999.5999********************************976 PP

  Nr1d1-aln 207 r 207
                r
   C45E1.1a 101 R 101
                6 PP

  == domain 2    score: 8.1 bits;  conditional E-value: 0.017
  Nr1d1-aln 437 edfsmsftpavrevvefakhipgfrdlsqhdqvtllkagtfevlmvrfaslfnvkdqtvmflsr.ttyslqelgamgmgdllnamfd.fseklnslalte 534
                +d + s+   +  +ve+ak + gf+ + +  qv+ll+  + + l++  a++  ++    ++l+  t    +      m  + + ++d  ++ + sl + e
   C45E1.1a 156 NDVTDSMNQQLTLMVEWAKVLEGFQRVDNITQVALLRHFSAQHLVM-CAAFRSIHLSDAVWLTNeTCLHKDSPKIPDMNRVAERIIDqVTNPMRSLHMNE 254
                67777788888889**********************9877665543.44444555444555555055555555666899999999983567899*****9 PP

  Nr1d1-aln 535 eelglftavvlvsadrsgm..ensasveqlqetllralralvlknrpsets..rftklllklpdl 595
                 e   + a+ +      g+  e  + ve++++ +l +++  v    p +    rf++lll lp +
   C45E1.1a 255 IEYIALKAIAFFDPLAKGItsESYSDVEEMRQRILESFERHVRYVSPYKDMplRFANLLLLLPPM 319
                99999999999886666652266678999999999999999988888765333999999999876 PP

>> Y45G5AM.1b  CE35803	WBGene00003704	locus:nhr-114	status:Confirmed	UniProt:Q86PI8	protein_id:CCD74320.1
   #    score  bias  c-Evalue  i-Evalue hmmfrom  hmm to    alifrom  ali to    envfrom  env to     acc
 ---   ------ ----- --------- --------- ------- -------    ------- -------    ------- -------    ----
   1 !   76.9   3.0   2.4e-23   1.6e-21     131     257 ..      14     133 ..      10     142 .. 0.86

  Alignments for each domain:
  == domain 1    score: 76.9 bits;  conditional E-value: 2.4e-23
   Nr1d1-aln 131 lckvcgdvasgfhygvhacegckgffrrsiqqniqykrclknencsivrinrnrcqqcrfkkclsvgmsrdavrfgripkrekqrmlaemqsamnlann 229
                 +c vc d asg+hygv +c gck+ffrr+i ++ +y  c  + nc + +  r  c+ crf+kclsvgm r+a++  r p    +r     +      + 
  Y45G5AM.1b  14 VCLVCQDFASGYHYGVPSCVGCKTFFRRTIMKKQKY-ICQFEGNCPVDKTIRCACRYCRFEKCLSVGMDRNALQQNRDPIGYTKRTRRPKK------EL 105
                 79*****************************99888.59999***********************************99877777544332......23 PP

   Nr1d1-aln 230 qlssqcpletsptqhptsgplgpspppa 257
                 + +s c  +  ++  p+ +pl  sppp+
  Y45G5AM.1b 106 KTTSDCSSDEGASTPPSVSPLQLSPPPI 133
                 4567888888888888888888888886 PP

>> K12H6.1  CE44851	WBGene00003709	locus:nhr-119	zinc finger protein	status:Partially_confirmed	UniProt:Q9N5H9	protein_i
   #    score  bias  c-Evalue  i-Evalue hmmfrom  hmm to    alifrom  ali to    envfrom  env to     acc
 ---   ------ ----- --------- --------- ------- -------    ------- -------    ------- -------    ----
   1 !   73.5   4.4   2.5e-22   1.7e-20     111     207 ..      14     109 ..       5     122 .. 0.92
   2 !    9.8   0.0    0.0049      0.33     524     605 ..     304     389 ..     219     395 .. 0.80

  Alignments for each domain:
  == domain 1    score: 73.5 bits;  conditional E-value: 2.5e-22
  Nr1d1-aln 111 srvspskstsnitklngmvllckvcgdvasgfhygvhacegckgffrrsiqqniqykrclknencsivrinrnrcqqcrfkkclsvgmsrdavrfgr 207
                + +s   s s+i+   g    ckvcgd  +  hygv +c gckgffrr++++  +y  c +n  c + r +rn c+ crfkkc+ vgm   avr  r
    K12H6.1  14 ASISRKSSLSQIASHSGGSDTCKVCGDGNAKTHYGVVTCFGCKGFFRRTLKRPSEY-TCRHNGHCVVDRHERNSCRFCRFKKCIEVGMDPKAVRPDR 109
                4567778899********************************************99.5***********************************9766 PP

  == domain 2    score: 9.8 bits;  conditional E-value: 0.0049
  Nr1d1-aln 524 seklnslalteeelglftavvlvsadrsgm..ensasveqlqetllralralvlknrpse..tsrftklllklpdlrtlnnmhsek 605
                 + l+ + l eee+ l+ a++++      +  + s ++ +l++ +  +l  +v + +p+e  +srf +lll +p +  l  + +e+
    K12H6.1 304 IDPLKKMNLKEEEITLIKAIIVLNPYLKTLtqDGSEAIMDLRDRIQETLYHVVRETHPKEvaSSRFGNLLLFVPSVMMLGRLVTEN 389
                56688999***********998887655541156778899999999999999999999884469***********99988777665 PP

>> F54D1.4  CE20866	WBGene00003606	locus:nhr-7	nuclear hormone receptor	status:Confirmed	UniProt:Q20765	protein_id:CAB00
   #    score  bias  c-Evalue  i-Evalue hmmfrom  hmm to    alifrom  ali to    envfrom  env to     acc
 ---   ------ ----- --------- --------- ------- -------    ------- -------    ------- -------    ----
   1 !   77.2   2.0   1.9e-23   1.3e-21     131     223 ..       8     100 ..       5     160 .. 0.85

  Alignments for each domain:
  == domain 1    score: 77.2 bits;  conditional E-value: 1.9e-23
  Nr1d1-aln 131 lckvcgdvasgfhygvhacegckgffrrsiqqniqykrclknencsivrinrnrcqqcrfkkclsvgmsrdavrfgripkrekqrmlaemqsa 223
                +c vcgd  + +hygv ac gckgffrr++++  +   c  ++nc + + +rn c+ crf+kcl vgm  d vr  r   ++ + +l++ +s 
    F54D1.4   8 ICAVCGDTPAKIHYGVLACFGCKGFFRRAVKDGRNKYVCRFEKNCEVTKFERNACRYCRFRKCLLVGMNPDYVRPDREKSKKGKTVLSKKKSV 100
                7*******************************999999************************************8887766666677766665 PP

>> Y45G5AM.1a  CE33735	WBGene00003704	locus:nhr-114	status:Confirmed	UniProt:Q9GUI3	protein_id:CCD74319.1
   #    score  bias  c-Evalue  i-Evalue hmmfrom  hmm to    alifrom  ali to    envfrom  env to     acc
 ---   ------ ----- --------- --------- ------- -------    ------- -------    ------- -------    ----
   1 !   76.0   3.0   4.5e-23   3.1e-21     131     257 ..      14     133 ..      10     142 .. 0.86

  Alignments for each domain:
  == domain 1    score: 76.0 bits;  conditional E-value: 4.5e-23
   Nr1d1-aln 131 lckvcgdvasgfhygvhacegckgffrrsiqqniqykrclknencsivrinrnrcqqcrfkkclsvgmsrdavrfgripkrekqrmlaemqsamnlann 229
                 +c vc d asg+hygv +c gck+ffrr+i ++ +y  c  + nc + +  r  c+ crf+kclsvgm r+a++  r p    +r     +      + 
  Y45G5AM.1a  14 VCLVCQDFASGYHYGVPSCVGCKTFFRRTIMKKQKY-ICQFEGNCPVDKTIRCACRYCRFEKCLSVGMDRNALQQNRDPIGYTKRTRRPKK------EL 105
                 79*****************************99888.59999***********************************99877777544332......23 PP

   Nr1d1-aln 230 qlssqcpletsptqhptsgplgpspppa 257
                 + +s c  +  ++  p+ +pl  sppp+
  Y45G5AM.1a 106 KTTSDCSSDEGASTPPSVSPLQLSPPPI 133
                 4567888888888888888888888886 PP

>> C25B8.6  CE30877	WBGene00003710	locus:nhr-120	status:Confirmed	UniProt:Q18150	protein_id:CCD65634.1
   #    score  bias  c-Evalue  i-Evalue hmmfrom  hmm to    alifrom  ali to    envfrom  env to     acc
 ---   ------ ----- --------- --------- ------- -------    ------- -------    ------- -------    ----
   1 !   66.2   2.8     4e-20   2.8e-18      78     207 ..      37     165 ..      27     204 .. 0.76
   2 !   11.8   0.1    0.0012     0.081     450     497 ..     278     327 ..     271     334 .. 0.90

  Alignments for each domain:
  == domain 1    score: 66.2 bits;  conditional E-value: 4e-20
  Nr1d1-aln  78 dgspssssssssssssfyngsppgslqvaledssrvspskstsnitkln.gmvllckvcgdvasgfhygvhacegckgffrrsiqqniqykrclknencs 176
                dgs ss s  ss s s    sp+   ++    s+ + p     +i ++       c vcgd  +g+hy v +c+gck+ffrr+i +  +   c k  nc+
    C25B8.6  37 DGSLSSHSPMSSDSISPL-RSPAEDTNMVECSSNELQPPAPIRKIRNVRkSDKHHCSVCGDRPTGYHYDVLSCNGCKTFFRRTIINSRN-FICTKGGNCQ 134
                566666666555444433.344444444444455666666666665554134578*****************************86655.57******** PP

  Nr1d1-aln 177 ivrinrnrcqqcrfkkclsvgmsrdavrfgr 207
                  +  r  c+ crf+kc+ vgm   a++f  
    C25B8.6 135 FTKDFRCACRACRFEKCVRVGMNPSAIQFPS 165
                ***************************9964 PP

  == domain 2    score: 11.8 bits;  conditional E-value: 0.0012
  Nr1d1-aln 450 vvefakhipgfrdlsqhdqvtllk..agtfevlmvrfaslfnvkdqtvmf 497
                +vefak    fr ls+ dq  l+    g + v    f s f+ k  t+ f
    C25B8.6 278 IVEFAKTFESFRKLSEFDQKCLIShiGGVLHVATQSFYSYFEAKSSTLTF 327
                79*******************9963369999**************99987 PP

>> F55D12.4b  CE43459	WBGene00006790	locus:unc-55	status:Confirmed	UniProt:A5Z0L6	protein_id:CAP16278.2
   #    score  bias  c-Evalue  i-Evalue hmmfrom  hmm to    alifrom  ali to    envfrom  env to     acc
 ---   ------ ----- --------- --------- ------- -------    ------- -------    ------- -------    ----
   1 !   70.8   4.6   1.7e-21   1.1e-19     132     209 ..      21      96 ..       5     100 .. 0.93
   2 ?    4.6   0.0      0.18        12     532     587 ..     248     303 ..     236     324 .. 0.78

  Alignments for each domain:
  == domain 1    score: 70.8 bits;  conditional E-value: 1.7e-21
  Nr1d1-aln 132 ckvcgdvasgfhygvhacegckgffrrsiqqniqykrclknencsivrinrnrcqqcrfkkclsvgmsrdavrfgrip 209
                c vcgd +sg hyg  +cegck+ff+rsi++ + y  c   +nc+i    rn+cq cr+ kc+ +gm ++ v+ gr+p
  F55D12.4b  21 CVVCGDKSSGKHYGQFSCEGCKSFFKRSIRRSLSY-TCRATKNCAIDVQHRNQCQYCRLTKCIRMGMRKE-VQRGRLP 96 
                99*********************************.5999***************************765.6779998 PP

  == domain 2    score: 4.6 bits;  conditional E-value: 0.18
  Nr1d1-aln 532 lteeelglftavvlvsadrsgmensasveqlqetllralralvlknrpsetsrftk 587
                l   e   + av+l s+d   +e+   +e++ e+l  a+      n+ se  ++  
  F55D12.4b 248 LDVVESSSLRAVLLFSCDEEALEEKGKIEEIVEKLKSAVDEYCKMNKRSERYHQIC 303
                5555666788*******************************999999888655443 PP

>> C28D4.9  CE35413	WBGene00003728	locus:nhr-138	Ligand-binding domain of nuclear hormone receptors, Zinc finger, C4 typ
   #    score  bias  c-Evalue  i-Evalue hmmfrom  hmm to    alifrom  ali to    envfrom  env to     acc
 ---   ------ ----- --------- --------- ------- -------    ------- -------    ------- -------    ----
   1 !   75.5   3.2   6.5e-23   4.4e-21     130     240 ..      13     127 ..       6     137 .. 0.78
   2 ?   -0.5   0.1       6.3   4.3e+02     526     598 ..     298     374 ..     289     385 .. 0.75

  Alignments for each domain:
  == domain 1    score: 75.5 bits;  conditional E-value: 6.5e-23
  Nr1d1-aln 130 llckvcgdvasgfhygvhacegckgffrrsiqqniqykrclknencsivrinrnrcqqcrfkkclsvgmsrdavrfgr.i.pkre.k..qrmlaemqsam 224
                  c vcgd  +  hyg  ac+gckgffrrs+ ++  y  c+ ne+c +++  rnrc+ crf+kc+ vgm   av+  r i p+   k  +  l   +s++
    C28D4.9  13 RRCLVCGDDKASRHYGTVACNGCKGFFRRSVWEKRTY-FCIANEDCEVLQQFRNRCRACRFNKCVMVGMDARAVQSEReIrPNETaKkpKGSLKGKRSSL 111
                579*****************************99998.5***********************************98873322221111123566677777 PP

  Nr1d1-aln 225 nlannqlssqcplets 240
                + +n   ssq    ++
    C28D4.9 112 QTSNSVTSSQPSSSST 127
                7777777777655444 PP

  == domain 2    score: -0.5 bits;  conditional E-value: 6.3
  Nr1d1-aln 526 klnslalteeelglftavvlvsadrsgmensasveqlqet.llralralvlknrpse...tsrftklllklpdlrtl 598
                +++ + +teee+  + a+ l   d     ++  + ql      +al   vl    se     r++ l++ l  +++l
    C28D4.9 298 RMKGINMTEEEFSCMLAITLFRPDYRLSSDANKLLQLTGDvFTKALSEYVLSRETSElkaMERMATLMIMLTSVQSL 374
                5678899***************9998888888888887551568999999988887722234566666666666655 PP

>> K08A2.5c  CE29513	WBGene00003678	locus:nhr-88	status:Confirmed	UniProt:Q7KX66	protein_id:CCD67149.1
   #    score  bias  c-Evalue  i-Evalue hmmfrom  hmm to    alifrom  ali to    envfrom  env to     acc
 ---   ------ ----- --------- --------- ------- -------    ------- -------    ------- -------    ----
   1 !   74.6   3.8   1.2e-22     8e-21     132     223 ..      36     127 ..      28     148 .. 0.84

  Alignments for each domain:
  == domain 1    score: 74.6 bits;  conditional E-value: 1.2e-22
  Nr1d1-aln 132 ckvcgdvasgfhygvhacegckgffrrsiqqniqykrclknencsivrinrnrcqqcrfkkclsvgmsrdavrfgr..ipkrekqrmlaemqsa 223
                c vcgd ++g hygv ac gckgffrr+i+ +  y  c   ++c+i + +rn c+ crf++cl+vgm  +a+r  r  i k+ k+    +m+s 
   K08A2.5c  36 CMVCGDRSAGKHYGVMACYGCKGFFRRTIRSQQTY-TCRFTQKCAIDKDQRNACRYCRFQRCLTVGMEPEAIRPDRdvIGKQ-KNPRKKKMKSD 127
                9****************************988666.79999********************************887534443.33333445544 PP

>> H27C11.1a  CE31027	WBGene00003687	locus:nhr-97	Zinc finger, C4 type (two domains) \; Ligand-binding domain of nuclear
   #    score  bias  c-Evalue  i-Evalue hmmfrom  hmm to    alifrom  ali to    envfrom  env to     acc
 ---   ------ ----- --------- --------- ------- -------    ------- -------    ------- -------    ----
   1 !   69.0   3.6   5.9e-21     4e-19     128     215 ..      31     119 ..       7     123 .. 0.89
   2 ?    8.8   0.1      0.01       0.7     526     596 ..     302     376 ..     292     388 .. 0.85

  Alignments for each domain:
  == domain 1    score: 69.0 bits;  conditional E-value: 5.9e-21
  Nr1d1-aln 128 mvllckvcgdva.sgfhygvhacegckgffrrsiqqniqykrclknencsivrinrnrcqqcrfkkclsvgmsrdavrfgr.ipkrekqr 215
                +  lc vcgd a s ++ygv ac gck ff r+++  ++y  c    ncsi    rn c+ crf++cl vgm  +av++ r + kr+k++
  H27C11.1a  31 IGALCVVCGDRAcSHLYYGVAACHGCKCFFWRTVKSRLNYV-CRYGGNCSISTAGRNACRYCRFHRCLFVGMKIEAVKMDRkLTKRKKEK 119
                5579******8746789***********************5.999**********************************98467888765 PP

  == domain 2    score: 8.8 bits;  conditional E-value: 0.01
  Nr1d1-aln 526 klnslalteeelglftavvlvsadrsgmensa..sveqlqetllralralvlknr.p.setsrftklllklpdlr 596
                 l+ l+l  +e+ l+ a++ +  d +g+   a  s+  l+e +  al  l+++n  p + +sr++++ll +p+l 
  H27C11.1a 302 ELKPLCLRAKEIVLLKALIALNPDANGLSSDAesSIRMLRERVHTALFQLLMENSePiTAASRLAQILLLIPQLS 376
                578899*********************976543399************99998852534679**********986 PP

>> C02B4.2  CE02111	WBGene00003616	locus:nhr-17	nuclear hormone receptor	status:Partially_confirmed	UniProt:Q17589	prote
   #    score  bias  c-Evalue  i-Evalue hmmfrom  hmm to    alifrom  ali to    envfrom  env to     acc
 ---   ------ ----- --------- --------- ------- -------    ------- -------    ------- -------    ----
   1 !   74.3   5.9   1.5e-22     1e-20     131     214 ..      30     112 ..      15     124 .. 0.94
   2 ?   -1.0   0.0       9.3   6.3e+02     527     601 ..     284     363 ..     183     372 .. 0.58

  Alignments for each domain:
  == domain 1    score: 74.3 bits;  conditional E-value: 1.5e-22
  Nr1d1-aln 131 lckvcgdvasgfhygvhacegckgffrrsiqqniqykrclknencsivrinrnrcqqcrfkkclsvgmsrdavrfgripkrekq 214
                lc vcgdvasg+hy v ac+gck+ffrr + +n  y  c +n +c i +  r  c+ cr+kkc+  gm r  + + r  kr+k 
    C02B4.2  30 LCSVCGDVASGIHYSVAACNGCKTFFRRVVLENRTY-SCKNNGDCIIDKSMRCSCRHCRYKKCIIAGMDRGELSMERRRKRKKL 112
                9********************************999.5****************************************999986 PP

  == domain 2    score: -1.0 bits;  conditional E-value: 9.3
  Nr1d1-aln 527 lnslalteeelglftavvlvsadrsgmensas..veqlqetllralralvl...knrpsetsrftklllklpdlrtlnnm 601
                +  + lt+ e  l+ a+++   d   + +  s  +   ++ ll +l+  +    k+  + ++rf+++ll++ +++ +   
    C02B4.2 284 IRRMRLTKVEYVLLQAIIFFDPDCLSLTKHGSqlIAAKRKRLLDSLQKWLHqqtKDSIEASTRFAEILLRICNVQKVAAF 363
                44455666666666666666666555443322114555555666665543311133344456777777777666666555 PP

>> R09G11.2d  CE34355	WBGene00003600	locus:nhr-1	status:Partially_confirmed	UniProt:Q7Z1P5	protein_id:CCD70298.1
   #    score  bias  c-Evalue  i-Evalue hmmfrom  hmm to    alifrom  ali to    envfrom  env to     acc
 ---   ------ ----- --------- --------- ------- -------    ------- -------    ------- -------    ----
   1 !   72.2   4.0   6.1e-22   4.2e-20      80     207 ..      28     147 ..       6     175 .. 0.72

  Alignments for each domain:
  == domain 1    score: 72.2 bits;  conditional E-value: 6.1e-22
  Nr1d1-aln  80 spssssssssssssfyngsppgslqvaledssrvspskstsnitklngmvllckvcgdvasgfhygvhacegckgffrrsiqqniqykrclknencsivr 179
                 ps     s++s s+ ngs++      + +  +    k  ++  k+     lc vc d+a+g+hygv +c+gck+ffrr+i  + q   c  n nc + +
  R09G11.2d  28 DPSMYMNGSAASVSHTNGSSS------MGNDQKFPSYKRMAQRRKVP-EGELCAVCSDLATGYHYGVASCNGCKTFFRRTIVSE-QTFICQYNGNCDVNK 119
                344444444444444455443......33333443334444444443.3469*****************************987.5668*********** PP

  Nr1d1-aln 180 inrnrcqqcrfkkclsvgmsrdavrfgr 207
                  r  c+ crf+kcl vgm   a++  r
  R09G11.2d 120 NIRCACRHCRFNKCLLVGMDAKAIQNDR 147
                *********************9998654 PP

>> C08F8.8  CE18491	WBGene00003657	locus:nhr-67	nuclear hormone receptor	status:Partially_confirmed	UniProt:Q9XVV3	prote
   #    score  bias  c-Evalue  i-Evalue hmmfrom  hmm to    alifrom  ali to    envfrom  env to     acc
 ---   ------ ----- --------- --------- ------- -------    ------- -------    ------- -------    ----
   1 !   73.2   4.1   3.1e-22   2.1e-20     131     272 ..      20     164 ..       6     172 .. 0.72

  Alignments for each domain:
  == domain 1    score: 73.2 bits;  conditional E-value: 3.1e-22
  Nr1d1-aln 131 lckvcgdvasgfhygvhacegckgffrrsiqqniqykrclk....nencsivrinrnrcqqcrfkkclsvgmsrdavrfgripkre...kqrmlaemqsa 223
                 c+vc d +sg hy + +c+gc gff+rsi++  qy    k    + +c++ +  rn+c+ cr++kcl +gm +dav+  r p+     +q+m+ +  s+
    C08F8.8  20 DCRVCEDHSSGKHYSIFSCDGCAGFFKRSIRRHRQYVCKNKgspsEGQCKVDKTHRNQCRACRLRKCLEIGMNKDAVQHERGPRNSslrRQQMMFDHGSS 119
                5**********************************9544332221568***********************************97612245555555555 PP

  Nr1d1-aln 224 mnlannqlssqcpletsptqhptsgplgp..spppapapsplvgfsqfpqq 272
                 n        +   e+ +   pts+      + + a +  +lvgf q p +
    C08F8.8 120 PNS------PEMGSESDAIILPTSSMNRDtvAGTAARIFFALVGFCQNPLN 164
                554......334444444444444322220023445667788888888865 PP

>> H01A20.1  CE18798	WBGene00003602	locus:nhr-3	Zinc finger, C4 type (two domains)	status:Confirmed	UniProt:Q9XTJ4	prote
   #    score  bias  c-Evalue  i-Evalue hmmfrom  hmm to    alifrom  ali to    envfrom  env to     acc
 ---   ------ ----- --------- --------- ------- -------    ------- -------    ------- -------    ----
   1 !   70.6   5.4     2e-21   1.3e-19     131     207 ..      52     127 ..      38     141 .. 0.92

  Alignments for each domain:
  == domain 1    score: 70.6 bits;  conditional E-value: 2e-21
  Nr1d1-aln 131 lckvcgdvasgfhygvhacegckgffrrsiqqniqykrclknencsivrinrnrcqqcrfkkclsvgmsrdavrfgr 207
                +c vc d asg hygv ac gckgffrr+++   +y  c   ++c i +  rn c+ crf+kcl vgm  da+r  r
   H01A20.1  52 ICSVCCDEASGRHYGVVACFGCKGFFRRTVRAGKNY-VCRYSKKCRIDKAGRNVCRSCRFQKCLEVGMEPDAIRPDR 127
                8******************************99999.5999********************************9766 PP

>> R09G11.2c  CE33812	WBGene00003600	locus:nhr-1	status:Confirmed	UniProt:Q21878	protein_id:CCD70297.1
   #    score  bias  c-Evalue  i-Evalue hmmfrom  hmm to    alifrom  ali to    envfrom  env to     acc
 ---   ------ ----- --------- --------- ------- -------    ------- -------    ------- -------    ----
   1 !   71.0   4.1   1.4e-21   9.9e-20      80     207 ..      28     147 ..       7     173 .. 0.72

  Alignments for each domain:
  == domain 1    score: 71.0 bits;  conditional E-value: 1.4e-21
  Nr1d1-aln  80 spssssssssssssfyngsppgslqvaledssrvspskstsnitklngmvllckvcgdvasgfhygvhacegckgffrrsiqqniqykrclknencsivr 179
                 ps     s++s s+ ngs++      + +  +    k  ++  k+     lc vc d+a+g+hygv +c+gck+ffrr+i  + q   c  n nc + +
  R09G11.2c  28 DPSMYMNGSAASVSHTNGSSS------MGNDQKFPSYKRMAQRRKVP-EGELCAVCSDLATGYHYGVASCNGCKTFFRRTIVSE-QTFICQYNGNCDVNK 119
                344444444444444444443......33333433334444444443.3469*****************************987.5668*********** PP

  Nr1d1-aln 180 inrnrcqqcrfkkclsvgmsrdavrfgr 207
                  r  c+ crf+kcl vgm   a++  r
  R09G11.2c 120 NIRCACRHCRFNKCLLVGMDAKAIQNDR 147
                *********************9998654 PP

>> F44G3.9  CE35538	WBGene00003701	locus:nhr-111	Zinc finger, C4 type (two domains)	status:Partially_confirmed	UniProt:O
   #    score  bias  c-Evalue  i-Evalue hmmfrom  hmm to    alifrom  ali to    envfrom  env to     acc
 ---   ------ ----- --------- --------- ------- -------    ------- -------    ------- -------    ----
   1 !   70.6   3.9   1.9e-21   1.3e-19     129     207 ..      39     117 ..      28     123 .. 0.91

  Alignments for each domain:
  == domain 1    score: 70.6 bits;  conditional E-value: 1.9e-21
  Nr1d1-aln 129 vllckvcgdvasgfhygvhacegckgffrrsiqqniqykrclknencsivrinrnrcqqcrfkkclsvgmsrdavrfgr 207
                + lc vcgd + g hygv +c gc gffrr++++++ +     + nc i + nrnrc+ cr+kkc+  gm ++av+  r
    F44G3.9  39 ITLCAVCGDTSNGNHYGVPTCFGCSGFFRRTVRNKLVHGCWNGDGNCVIDKANRNRCKSCRIKKCFKKGMNKNAVQPER 117
                579*****************************9998876666788******************************8665 PP

>> C28D4.1  CE28893	WBGene00003690	locus:nhr-100	Ligand-binding domain of nuclear hormone receptors, Zinc finger, C4 typ
   #    score  bias  c-Evalue  i-Evalue hmmfrom  hmm to    alifrom  ali to    envfrom  env to     acc
 ---   ------ ----- --------- --------- ------- -------    ------- -------    ------- -------    ----
   1 !   70.4   3.8   2.3e-21   1.6e-19     132     210 ..      24     101 ..       4     112 .. 0.91

  Alignments for each domain:
  == domain 1    score: 70.4 bits;  conditional E-value: 2.3e-21
  Nr1d1-aln 132 ckvcgdvasgfhygvhacegckgffrrsiqqniqykrclknencsivrinrnrcqqcrfkkclsvgmsrdavrfgripk 210
                c vcgd     hyg  +c+gckgffrrsi ++  yk c  n++c i    rnrc+ cr+k+cl vgm  +avr  r  k
    C28D4.1  24 CLVCGDPHGKRHYGAMSCNGCKGFFRRSIWEKRTYK-CSFNNECIIEFKYRNRCRACRLKRCLHVGMDANAVRSERTRK 101
                99******************************9997.777888*99999************************999766 PP

>> F55D12.4a  CE43454	WBGene00006790	locus:unc-55	nuclear hormone receptor	status:Confirmed	UniProt:A5Z0M1	protein_id:CA
   #    score  bias  c-Evalue  i-Evalue hmmfrom  hmm to    alifrom  ali to    envfrom  env to     acc
 ---   ------ ----- --------- --------- ------- -------    ------- -------    ------- -------    ----
   1 !   66.1   5.5   4.3e-20   2.9e-18     132     204 ..      21      92 ..       5     104 .. 0.94
   2 ?    4.6   0.0      0.19        13     532     587 ..     261     316 ..     249     337 .. 0.78

  Alignments for each domain:
  == domain 1    score: 66.1 bits;  conditional E-value: 4.3e-20
  Nr1d1-aln 132 ckvcgdvasgfhygvhacegckgffrrsiqqniqykrclknencsivrinrnrcqqcrfkkclsvgmsrdavr 204
                c vcgd +sg hyg  +cegck+ff+rsi++ + y  c   +nc+i    rn+cq cr+ kc+ +gm ++  r
  F55D12.4a  21 CVVCGDKSSGKHYGQFSCEGCKSFFKRSIRRSLSY-TCRATKNCAIDVQHRNQCQYCRLTKCIRMGMRKEGRR 92 
                99*********************************.5999***************************988655 PP

  == domain 2    score: 4.6 bits;  conditional E-value: 0.19
  Nr1d1-aln 532 lteeelglftavvlvsadrsgmensasveqlqetllralralvlknrpsetsrftk 587
                l   e   + av+l s+d   +e+   +e++ e+l  a+      n+ se  ++  
  F55D12.4a 261 LDVVESSSLRAVLLFSCDEEALEEKGKIEEIVEKLKSAVDEYCKMNKRSERYHQIC 316
                5555666788*******************************999999888655443 PP

>> F21D12.1d  CE27988	WBGene00003620	locus:nhr-21	status:Confirmed	UniProt:Q19678	protein_id:CCD69792.1
   #    score  bias  c-Evalue  i-Evalue hmmfrom  hmm to    alifrom  ali to    envfrom  env to     acc
 ---   ------ ----- --------- --------- ------- -------    ------- -------    ------- -------    ----
   1 !   70.6   7.7   1.9e-21   1.3e-19     117     204 ..      15     101 ..       5     146 .. 0.86

  Alignments for each domain:
  == domain 1    score: 70.6 bits;  conditional E-value: 1.9e-21
  Nr1d1-aln 117 kstsnitklngmvllckvcgdvasgfhygvhacegckgffrrsiqqniqykrclknencsivrinrnrcqqcrfkkclsvgmsrdavr 204
                 s+ ++       l+c vcgd a g hygv ac+gckgffrrsi +n  y  c  + +c + + +rn c+ cr+k+c+ vgm   av+
  F21D12.1d  15 DSSQSLVANHKATLFCAVCGDTALGKHYGVTACNGCKGFFRRSIWKNRTYA-CRYQGKCGVAKEQRNACRSCRLKECIKVGMNPRAVQ 101
                34445555556789*********************************9995.9999**************************999986 PP

>> R09G11.2a  CE34353	WBGene00003600	locus:nhr-1	zinc finger protein	status:Confirmed	UniProt:Q21878	protein_id:CCD70296
   #    score  bias  c-Evalue  i-Evalue hmmfrom  hmm to    alifrom  ali to    envfrom  env to     acc
 ---   ------ ----- --------- --------- ------- -------    ------- -------    ------- -------    ----
   1 !   70.0   4.2   2.9e-21     2e-19      80     208 ..      28     148 ..       7     169 .. 0.73

  Alignments for each domain:
  == domain 1    score: 70.0 bits;  conditional E-value: 2.9e-21
  Nr1d1-aln  80 spssssssssssssfyngsppgslqvaledssrvspskstsnitklngmvllckvcgdvasgfhygvhacegckgffrrsiqqniqykrclknencsivr 179
                 ps     s++s s+ ngs++      + +  +    k  ++  k+     lc vc d+a+g+hygv +c+gck+ffrr+i  + q   c  n nc + +
  R09G11.2a  28 DPSMYMNGSAASVSHTNGSSS------MGNDQKFPSYKRMAQRRKVP-EGELCAVCSDLATGYHYGVASCNGCKTFFRRTIVSE-QTFICQYNGNCDVNK 119
                344444444444444444443......33333433334444444443.3469*****************************987.5668*********** PP

  Nr1d1-aln 180 inrnrcqqcrfkkclsvgmsrdavrfgri 208
                  r  c+ crf+kcl vgm   a+++  i
  R09G11.2a 120 NIRCACRHCRFNKCLLVGMDAKALQIPAI 148
                ********************999987666 PP

>> F21D12.1a  CE33375	WBGene00003620	locus:nhr-21	modulating N-terminal of steroid\/thyroid\/retinoic nuclear hormone re
   #    score  bias  c-Evalue  i-Evalue hmmfrom  hmm to    alifrom  ali to    envfrom  env to     acc
 ---   ------ ----- --------- --------- ------- -------    ------- -------    ------- -------    ----
   1 !   70.4   7.8   2.2e-21   1.5e-19     117     204 ..      15     101 ..       5     146 .. 0.86

  Alignments for each domain:
  == domain 1    score: 70.4 bits;  conditional E-value: 2.2e-21
  Nr1d1-aln 117 kstsnitklngmvllckvcgdvasgfhygvhacegckgffrrsiqqniqykrclknencsivrinrnrcqqcrfkkclsvgmsrdavr 204
                 s+ ++       l+c vcgd a g hygv ac+gckgffrrsi +n  y  c  + +c + + +rn c+ cr+k+c+ vgm   av+
  F21D12.1a  15 DSSQSLVANHKATLFCAVCGDTALGKHYGVTACNGCKGFFRRSIWKNRTYA-CRYQGKCGVAKEQRNACRSCRLKECIKVGMNPRAVQ 101
                34445555556789*********************************9995.9999**************************999986 PP

>> F58G6.5b  CE35564	WBGene00003627	locus:nhr-34	status:Confirmed	UniProt:Q21006	protein_id:CAC70146.2
   #    score  bias  c-Evalue  i-Evalue hmmfrom  hmm to    alifrom  ali to    envfrom  env to     acc
 ---   ------ ----- --------- --------- ------- -------    ------- -------    ------- -------    ----
   1 !   60.8  10.5   1.8e-18   1.2e-16     130     208 ..     131     208 ..      44     249 .. 0.89
   2 ?    7.2   0.0      0.03         2     437     601 ..     356     536 ..     352     545 .. 0.70

  Alignments for each domain:
  == domain 1    score: 60.8 bits;  conditional E-value: 1.8e-18
  Nr1d1-aln 130 llckvcgdvasgfhygvhacegckgffrrsiqqniqykrclknencsivrinrnrcqqcrfkkclsvgmsrdavrfgri 208
                l c+vcgd  +g hyg  ac+gckgffrrsi ++ +y  c    +c +v+  rnrc+ cr++kc++vgm   av+  r 
   F58G6.5b 131 LKCRVCGDSRAGRHYGTIACNGCKGFFRRSIWEQRDYV-CRFGGKCLVVQEYRNRCRACRLRKCFTVGMDARAVQSERD 208
                78*******************************99995.99999*****************************998774 PP

  == domain 2    score: 7.2 bits;  conditional E-value: 0.03
  Nr1d1-aln 437 edfsmsftpavrevvefakhipgfrdlsqhdqvtllkagtfevlmv.rfaslfnvkdqtvmflsrttys....lqel...gamgmgdlln..amfdfsek 526
                ed  +++  +    +++ak +  +++ls  dq tll+   + v  +      f+   + v ++  + y     lq+    g+     +l+   m d+   
   F58G6.5b 356 EDVHIAWCRSFVLCIDYAKIMKDYQELSPTDQFTLLRNRVISVNWLcHTYKTFKAGCDGVALVNGSWYPrdkeLQKQldpGCNHYFRILSehLMEDLVIP 455
                6666666666677789999999999999999999999999988654144567888888888888887752111443312233333345542246788888 PP

  Nr1d1-aln 527 lnslalteeelglftavvlvsadrsgm.ensasveqlqetllralralvlknrp....sets.rftklllklpdlrtlnnm 601
                +  + + e e+ ++ a++l  a r    e  a +++++++ + al   v +++      +ts r++k+ll lp +  l + 
   F58G6.5b 456 MREMDMDEGEFVILKALILFRAHRRLSeEGRAHIKRVRDKYIEALYQHVQHQHRhfssVQTSmRISKILLLLPSIEHLSQQ 536
                889999999999*******999987651567999********999999887654111133433788999999988877665 PP

>> F58G6.5c  CE35565	WBGene00003627	locus:nhr-34	status:Confirmed	UniProt:Q21006	protein_id:CAE46689.1
   #    score  bias  c-Evalue  i-Evalue hmmfrom  hmm to    alifrom  ali to    envfrom  env to     acc
 ---   ------ ----- --------- --------- ------- -------    ------- -------    ------- -------    ----
   1 !   60.4  10.8   2.4e-18   1.6e-16     130     208 ..     149     226 ..      65     267 .. 0.89
   2 ?    7.1   0.0     0.032       2.2     437     601 ..     374     554 ..     370     563 .. 0.70

  Alignments for each domain:
  == domain 1    score: 60.4 bits;  conditional E-value: 2.4e-18
  Nr1d1-aln 130 llckvcgdvasgfhygvhacegckgffrrsiqqniqykrclknencsivrinrnrcqqcrfkkclsvgmsrdavrfgri 208
                l c+vcgd  +g hyg  ac+gckgffrrsi ++ +y  c    +c +v+  rnrc+ cr++kc++vgm   av+  r 
   F58G6.5c 149 LKCRVCGDSRAGRHYGTIACNGCKGFFRRSIWEQRDYV-CRFGGKCLVVQEYRNRCRACRLRKCFTVGMDARAVQSERD 226
                78*******************************99995.99999*****************************998774 PP

  == domain 2    score: 7.1 bits;  conditional E-value: 0.032
  Nr1d1-aln 437 edfsmsftpavrevvefakhipgfrdlsqhdqvtllkagtfevlmv.rfaslfnvkdqtvmflsrttys....lqel...gamgmgdlln..amfdfsek 526
                ed  +++  +    +++ak +  +++ls  dq tll+   + v  +      f+   + v ++  + y     lq+    g+     +l+   m d+   
   F58G6.5c 374 EDVHIAWCRSFVLCIDYAKIMKDYQELSPTDQFTLLRNRVISVNWLcHTYKTFKAGCDGVALVNGSWYPrdkeLQKQldpGCNHYFRILSehLMEDLVIP 473
                6666666666677789999999999999999999999999988654144567888888888888887752111443312233333345542246778888 PP

  Nr1d1-aln 527 lnslalteeelglftavvlvsadrsgm.ensasveqlqetllralralvlknrp....sets.rftklllklpdlrtlnnm 601
                +  + + e e+ ++ a++l  a r    e  a +++++++ + al   v +++      +ts r++k+ll lp +  l + 
   F58G6.5c 474 MREMDMDEGEFVILKALILFRAHRRLSeEGRAHIKRVRDKYIEALYQHVQHQHRhfssVQTSmRISKILLLLPSIEHLSQQ 554
                889999999999*******999987651567999*******9999999887654111133433788999999988877665 PP

>> F21D12.1e  CE39353	WBGene00003620	locus:nhr-21	status:Confirmed	UniProt:Q2V4U5	protein_id:CCD69793.1
   #    score  bias  c-Evalue  i-Evalue hmmfrom  hmm to    alifrom  ali to    envfrom  env to     acc
 ---   ------ ----- --------- --------- ------- -------    ------- -------    ------- -------    ----
   1 !   69.2   8.8   5.3e-21   3.6e-19     117     204 ..      15     101 ..       5     154 .. 0.83

  Alignments for each domain:
  == domain 1    score: 69.2 bits;  conditional E-value: 5.3e-21
  Nr1d1-aln 117 kstsnitklngmvllckvcgdvasgfhygvhacegckgffrrsiqqniqykrclknencsivrinrnrcqqcrfkkclsvgmsrdavr 204
                 s+ ++       l+c vcgd a g hygv ac+gckgffrrsi +n  y  c  + +c + + +rn c+ cr+k+c+ vgm   av+
  F21D12.1e  15 DSSQSLVANHKATLFCAVCGDTALGKHYGVTACNGCKGFFRRSIWKNRTYA-CRYQGKCGVAKEQRNACRSCRLKECIKVGMNPRAVQ 101
                34445555556789*********************************9995.9999**************************999986 PP

>> C25E10.1  CE06863	WBGene00016091	locus:nhr-30	zinc finger-containing protein	status:Partially_confirmed	UniProt:Q1815
   #    score  bias  c-Evalue  i-Evalue hmmfrom  hmm to    alifrom  ali to    envfrom  env to     acc
 ---   ------ ----- --------- --------- ------- -------    ------- -------    ------- -------    ----
   1 !   68.9   4.3   6.3e-21   4.3e-19     132     211 ..       6      85 ..       3     122 .. 0.84

  Alignments for each domain:
  == domain 1    score: 68.9 bits;  conditional E-value: 6.3e-21
  Nr1d1-aln 132 ckvcgdvasgfhygvhacegckgffrrsiqqniqykrclkne.ncsivrinrnrcqqcrfkkclsvgmsrdavrfgripkr 211
                ck+cg  a g h+gv ac  c +ffrr +  n++y  clk+e +c++ +i r  c+ crf+kcl +gm+ d v++ r    
   C25E10.1   6 CKICGLAAHGVHFGVTACRACAAFFRRFVVLNLEYE-CLKDEiKCNLNKIRRSSCRHCRFQKCLRMGMTADNVQWNRDVYS 85 
                ***********************************5.9*99968******************************9995443 PP

>> F13A2.8  CE39145	WBGene00003708	locus:nhr-118	zinc finger protein	status:Predicted	UniProt:O16890	protein_id:CCD69387
   #    score  bias  c-Evalue  i-Evalue hmmfrom  hmm to    alifrom  ali to    envfrom  env to     acc
 ---   ------ ----- --------- --------- ------- -------    ------- -------    ------- -------    ----
   1 !   67.6   4.2   1.6e-20   1.1e-18     126     212 ..      11      95 ..       3     117 .. 0.87

  Alignments for each domain:
  == domain 1    score: 67.6 bits;  conditional E-value: 1.6e-20
  Nr1d1-aln 126 ngmvllckvcgdvasgfhygvhacegckgffrrsiqqniqykrclknencsivrinrnrcqqcrfkkclsvgmsrdavrfgripkre 212
                + +v  c vcgd     hyg  +c+gckgffrrsi ++  yk  +  ++csi +  rnrc+ cr++kc+  gm   a+r  r  kr+
    F13A2.8  11 QPLVSACLVCGDPNIQRHYGTVSCNGCKGFFRRSIWEKRTYKCSF-HNQCSIEHKYRNRCRACRLEKCFRAGMDASAIRNKRA-KRK 95 
                567899**********************************98555.568******************************8775.333 PP

>> E02H1.7  CE30271	WBGene00003618	locus:nhr-19	Zinc finger, C4 type (two domains)	status:Confirmed	UniProt:Q09528	prote
   #    score  bias  c-Evalue  i-Evalue hmmfrom  hmm to    alifrom  ali to    envfrom  env to     acc
 ---   ------ ----- --------- --------- ------- -------    ------- -------    ------- -------    ----
   1 !   66.6   0.9   3.1e-20   2.1e-18     126     204 ..      74     151 ..      20     162 .. 0.90

  Alignments for each domain:
  == domain 1    score: 66.6 bits;  conditional E-value: 3.1e-20
  Nr1d1-aln 126 ngmvllckvcgdvasgfhygvhacegckgffrrsiqqniqykrclknencsivrinrnrcqqcrfkkclsvgmsrdavr 204
                +g++  c +cg+ ++g hyg+ ac gck+ffrr++ q  q   c +++ c +  + r+ c+ cr++kcl  gms++a++
    E02H1.7  74 KGVIGQCLICGEPSTGKHYGIVACLGCKTFFRRAVVQR-QDTECKREKPCDVTTMARKACRACRYRKCLESGMSKEALQ 151
                688999*****************************997.8899*********************************986 PP

>> F21D12.1c  CE33377	WBGene00003620	locus:nhr-21	status:Confirmed	UniProt:Q86NH7	protein_id:CCD69791.1
   #    score  bias  c-Evalue  i-Evalue hmmfrom  hmm to    alifrom  ali to    envfrom  env to     acc
 ---   ------ ----- --------- --------- ------- -------    ------- -------    ------- -------    ----
   1 !   65.7  12.2     6e-20   4.1e-18     121     248 ..      11     138 ..       2     167 .. 0.74

  Alignments for each domain:
  == domain 1    score: 65.7 bits;  conditional E-value: 6e-20
  Nr1d1-aln 121 nitklngmvllckvcgdvasgfhygvhacegckgffrrsiqqniqykrclknencsivrinrnrcqqcrfkkclsvgmsrdavrfgripkrekqrmlaem 220
                ++       l+c vcgd a g hygv ac+gckgffrrsi +n  y  c  + +c + + +rn c+ cr+k+c+ vgm   av+ g i          ++
  F21D12.1c  11 SLVANHKATLFCAVCGDTALGKHYGVTACNGCKGFFRRSIWKNRTYA-CRYQGKCGVAKEQRNACRSCRLKECIKVGMNPRAVQ-GDIDTASTSSASPNL 108
                34444556899********************************9995.9999****************************9997.777766665555554 PP

  Nr1d1-aln 221 qsa.mnlannqlssqcpletsp.tqhptsg 248
                 s  m    n    +c  e s+ + hpts 
  F21D12.1c 109 VSVeMHPYTNFREVECQTEVSTiSSHPTSP 138
                443255555666666666655423455543 PP

>> B0280.8  CE00815	WBGene00003609	locus:nhr-10	retinoic acid	status:Confirmed	UniProt:P41999	protein_id:CCD61604.1
   #    score  bias  c-Evalue  i-Evalue hmmfrom  hmm to    alifrom  ali to    envfrom  env to     acc
 ---   ------ ----- --------- --------- ------- -------    ------- -------    ------- -------    ----
   1 !   64.8   6.4   1.1e-19   7.6e-18     131     209 ..      17      94 ..      14     104 .. 0.92
   2 ?    2.0   0.0       1.1        77     450     591 ..     206     355 ..     201     375 .. 0.55

  Alignments for each domain:
  == domain 1    score: 64.8 bits;  conditional E-value: 1.1e-19
  Nr1d1-aln 131 lckvcgdvasgfhygvhacegckgffrrsiqqniqykrclknencsivrinrnrcqqcrfkkclsvgmsrdavrfgrip 209
                +c vc d+++g+hygv +c+gck+ffrr+i +n  +  c  + +c + +  r  c+ crf+kcl vgm r+a++  r p
    B0280.8  17 VCLVCSDISTGYHYGVPSCNGCKTFFRRTIMKNQTF-SCQFQGKCPVDKSIRCACRHCRFEKCLQVGMDRNAIQQNRDP 94 
                69******************************9665.79999*******************************999877 PP

  == domain 2    score: 2.0 bits;  conditional E-value: 1.1
  Nr1d1-aln 450 vvefakhipgfrdlsqhdqvtllk..agtfevlmvrfaslfnvkdqtvmflsrttysl..qelgamgmgdllnamfdfsek.lnslalteeelglftavv 544
                ++e+ak +p f+ l   d+++ll+  a t+  l+  f s     d t++f   + +    +    +g+      m+d   k + s+ +   e+  f a+ 
    B0280.8 206 MIEWAKTLPVFQSLPFTDKLALLRhsAITYPSLVHVFNSPDHGLD-TIVFPDGAYFDRtpEPTRPLGFNKKKYQMLDQLLKpMRSMEIDMTEFAAFKAIF 304
                589*******************98335566667666666444443.333333322222001223344444455555543322566666666666666666 PP

  Nr1d1-aln 545 lvsadrsgmensa..sveqlqetllralralvlknrpset..srftklllk 591
                ++  d   ++  a  ++ + + ++  al   ++k++ +e    rf +lll 
    B0280.8 305 FLNPDADDVDSNAkkTLSDGRSAITNALYRYMVKKKGAEDagDRFGRLLLL 355
                666555555544411334445555566655555554444311366666655 PP

>> T06C12.6  CE16356	WBGene00003692	locus:nhr-102	Zinc finger, C4 type (two domains)	status:Confirmed	UniProt:Q9XVJ1	pro
   #    score  bias  c-Evalue  i-Evalue hmmfrom  hmm to    alifrom  ali to    envfrom  env to     acc
 ---   ------ ----- --------- --------- ------- -------    ------- -------    ------- -------    ----
   1 !   66.4   1.9   3.6e-20   2.5e-18     111     213 ..       3     109 ..       1     122 [. 0.84

  Alignments for each domain:
  == domain 1    score: 66.4 bits;  conditional E-value: 3.6e-20
  Nr1d1-aln 111 srvspskstsnitklngmvllckvcgdvasgfhygvhacegckgffrrsiqqniqyk.rcl.knencsivrinrnrcqqcrfkkclsvgmsrdavrfgr. 207
                s  s s ++s+ +       +ckvcg  a g+h+gv ac  c +ffrr++  + q k +c   ++nc++   +r +c+ crf+kc+ +gm+ + v++ r 
   T06C12.6   3 STPSTSDTSSETSTSPASTAICKVCGLCAHGLHFGVLACRACAAFFRRTVVMERQKKyKCRgGEDNCAVSSTDRYQCRLCRFNKCVELGMTPENVQWNRd 102
                55566667777777778889*****************************98777655356515779*****************************99885 PP

  Nr1d1-aln 208 .ipkrek 213
                 ip   k
   T06C12.6 103 sIPTSRK 109
                5676555 PP

>> ZK662.3b  CE31141	WBGene00003638	locus:nhr-48	Zinc finger, C4 type (two domains)	status:Confirmed	UniProt:Q94407	prot
   #    score  bias  c-Evalue  i-Evalue hmmfrom  hmm to    alifrom  ali to    envfrom  env to     acc
 ---   ------ ----- --------- --------- ------- -------    ------- -------    ------- -------    ----
   1 !   64.8   4.4   1.1e-19   7.6e-18     126     248 ..      94     219 ..      11     232 .. 0.75

  Alignments for each domain:
  == domain 1    score: 64.8 bits;  conditional E-value: 1.1e-19
  Nr1d1-aln 126 ngmvllckvcgdvasgfhygvhacegckgffrrsiqqniqykrclknencsivrinrnrcqqcrfkkclsvgmsrdavrfgripkrekqrmlae....mq 221
                     +c+vcgd a  + + v +ce ck+ffrr  +++    rc  ne+c i  + r  cq+cr+ kc++vgm ++ +        +kqr+  +    +q
   ZK662.3b  94 RTANKVCRVCGDKAFSYNFNVITCESCKAFFRRNANKEK-EIRCPFNEQCEINMVSRRFCQRCRLTKCFAVGMKKEWIMSEEARLEKKQRVEENrerrLQ 192
                344578****************************98875.569*********************************998776666666776542223389 PP

  Nr1d1-aln 222 samnlannqlssqcpletsptqhptsg 248
                 amn a ++   +   e+s  + p+++
   ZK662.3b 193 DAMNRALEEACMEDESENSYDEAPAPS 219
                999999888887778888888888775 PP

>> Y54F10AM.1  CE43713	WBGene00021848	locus:nhr-239	status:Confirmed	UniProt:Q9BKZ8	protein_id:CCD73834.1
   #    score  bias  c-Evalue  i-Evalue hmmfrom  hmm to    alifrom  ali to    envfrom  env to     acc
 ---   ------ ----- --------- --------- ------- -------    ------- -------    ------- -------    ----
   1 !   65.0   5.9   9.8e-20   6.7e-18     130     219 ..       9      98 ..       3     122 .. 0.88

  Alignments for each domain:
  == domain 1    score: 65.0 bits;  conditional E-value: 9.8e-20
   Nr1d1-aln 130 llckvcgdvasgfhygvhacegckgffrrsiqqniqykrclknencsivrinrnrcqqcrfkkclsvgmsrdavrfgripkrekqrmlae 219
                 + c +cgd + g hygv ac+gc  ff+rs+++ni y     n +c + +  rn c  cr+ kc  + m r av+  r p+r +   l  
  Y54F10AM.1   9 VNCEICGDKSYGRHYGVWACDGCSCFFKRSVRKNIIYTCIAGNWKCVVDKGRRNWCPACRLAKCTRLKMNRLAVQTERGPRRLRCLQLKH 98 
                 67***********************************99999***************************************987666655 PP

>> T09A12.4a  CE31061	WBGene00003656	locus:nhr-66	zinc finger protein	status:Confirmed	UniProt:Q8MXH1	protein_id:CCD6356
   #    score  bias  c-Evalue  i-Evalue hmmfrom  hmm to    alifrom  ali to    envfrom  env to     acc
 ---   ------ ----- --------- --------- ------- -------    ------- -------    ------- -------    ----
   1 !   63.3   2.3   3.2e-19   2.2e-17      91     207 ..      72     189 ..      56     248 .. 0.88
   2 ?    0.8   0.0       2.7   1.8e+02     518     570 ..     416     470 ..     408     517 .. 0.75

  Alignments for each domain:
  == domain 1    score: 63.3 bits;  conditional E-value: 3.2e-19
  Nr1d1-aln  91 sssfyngsppgslqvaledssrvspskstsnitklngmvllckvcgdvasgfhygvhacegckgffrrsiqqniqykrclknencsivri..nrnrcqqc 188
                  s  + sppg +++a ++ s  s s+  +        v  c +cg  ++g+h+gv ac  c +ffrr++  n +y  c k  +c++v+     ++c+ c
  T09A12.4a  72 DMSQKQSSPPGIFKIAKNEPSSSSNSQPGTPAMGDRRAVPACAICGTDSTGIHFGVDACAACSAFFRRTVVLNKDY-SCNKGGKCTVVKDgsAGQKCRAC 170
                45677899***********9999999988888888899*************************************9.5**********96225689**** PP

  Nr1d1-aln 189 rfkkclsvgmsrdavrfgr 207
                rf+kc+s gm +++v+  r
  T09A12.4a 171 RFRKCISSGMDKNSVQHRR 189
                **************98766 PP

  == domain 2    score: 0.8 bits;  conditional E-value: 2.7
  Nr1d1-aln 518 namfdfseklnslalteeelglftavvlvsadrsgmensas..veqlqetllral 570
                 am  + ek++   +te el ++  +vl+     g+ +s+   +++++++l++ +
  T09A12.4a 416 HAMDTIGEKMKKNNITETELTILLGLVLLDPGIYGIHESTRkfLKRIRDQLIHDV 470
                6899999**********************99999999987422567777776655 PP

>> T09A12.4b  CE31062	WBGene00003656	locus:nhr-66	status:Confirmed	UniProt:Q8MXH0	protein_id:CCD63563.1
   #    score  bias  c-Evalue  i-Evalue hmmfrom  hmm to    alifrom  ali to    envfrom  env to     acc
 ---   ------ ----- --------- --------- ------- -------    ------- -------    ------- -------    ----
   1 !   63.2   2.5   3.5e-19   2.4e-17      91     207 ..      21     138 ..       8     198 .. 0.88
   2 ?    1.0   0.0       2.3   1.6e+02     518     570 ..     365     419 ..     357     466 .. 0.75

  Alignments for each domain:
  == domain 1    score: 63.2 bits;  conditional E-value: 3.5e-19
  Nr1d1-aln  91 sssfyngsppgslqvaledssrvspskstsnitklngmvllckvcgdvasgfhygvhacegckgffrrsiqqniqykrclknencsivri..nrnrcqqc 188
                  s  + sppg +++a ++ s  s s+  +        v  c +cg  ++g+h+gv ac  c +ffrr++  n +y  c k  +c++v+     ++c+ c
  T09A12.4b  21 DMSQKQSSPPGIFKIAKNEPSSSSNSQPGTPAMGDRRAVPACAICGTDSTGIHFGVDACAACSAFFRRTVVLNKDY-SCNKGGKCTVVKDgsAGQKCRAC 119
                45677899***********9999999988888888899*************************************9.5**********96225689**** PP

  Nr1d1-aln 189 rfkkclsvgmsrdavrfgr 207
                rf+kc+s gm +++v+  r
  T09A12.4b 120 RFRKCISSGMDKNSVQHRR 138
                **************98766 PP

  == domain 2    score: 1.0 bits;  conditional E-value: 2.3
  Nr1d1-aln 518 namfdfseklnslalteeelglftavvlvsadrsgmensas..veqlqetllral 570
                 am  + ek++   +te el ++  +vl+     g+ +s+   +++++++l++ +
  T09A12.4b 365 HAMDTIGEKMKKNNITETELTILLGLVLLDPGIYGIHESTRkfLKRIRDQLIHDV 419
                6899999**********************99999999987422567777776655 PP

>> C56E10.4b  CE37099	WBGene00003727	locus:nhr-137	status:Partially_confirmed	UniProt:B3WFU1	protein_id:CCD68220.1
   #    score  bias  c-Evalue  i-Evalue hmmfrom  hmm to    alifrom  ali to    envfrom  env to     acc
 ---   ------ ----- --------- --------- ------- -------    ------- -------    ------- -------    ----
   1 !   58.7   1.3   7.6e-18   5.2e-16      96     214 ..      37     153 ..       9     179 .. 0.75
   2 ?    7.7   0.1     0.022       1.5     450     544 ..     243     340 ..     231     407 .. 0.62

  Alignments for each domain:
  == domain 1    score: 58.7 bits;  conditional E-value: 7.6e-18
  Nr1d1-aln  96 ngsppgslqvaledssrvspskstsnitklngmvllckvcgdvasgfhygvhacegckgffrrsiqqniqykrclk.nenc....sivrinrnrcqqcrf 190
                n +p+ sl      s   sp  + s+      + l c vc   a+g+hy v +c+gck+ffrr +     y+ c++ + nc     +v   r +c+ cr+
  C56E10.4b  37 NSTPSPSL------SKSSSPKPTVSQAKERRVFDLPCAVCLYPATGYHYNVASCNGCKTFFRRCVLSGSSYR-CIRgDSNCllnmRLVAGARIKCRSCRL 129
                44444444......2233455555555556667799********************************9996.555166773322457779********* PP

  Nr1d1-aln 191 kkclsvgmsrdavrfgripkrekq 214
                 +cl  gm ++av  g + + ek 
  C56E10.4b 130 DRCLQQGMRKEAVTSGIVGNEEKV 153
                ****************99999985 PP

  == domain 2    score: 7.7 bits;  conditional E-value: 0.022
  Nr1d1-aln 450 vvefakhipgfrdlsqhdqvtllkagtfevlmv..rfaslfnvkdqtvmflsrttyslqelgamg..mgdllnamfd.fseklnslalteeelglftavv 544
                 +efak++p +  +s+ d+  l++   f + +    + s f+ k+  vm     t  +q l   g  +  +++ mf  + + l   ++t +el l   ++
  C56E10.4b 243 AIEFAKKLPDLSKFSDSDKEELIRNSCFTIAIAieAIESYFDKKKTVVMPD--GTDVMQSLANSGsvIHAVFTQMFVcILDPLHRESFTIDELVLTLQLL 340
                58************************9988665115668888777777643..34444444433311333444444313455555566666666555544 PP

>> H12C20.3  CE18808	WBGene00003658	locus:nhr-68	nuclear hormone receptor	status:Partially_confirmed	UniProt:Q9XXM8	prot
   #    score  bias  c-Evalue  i-Evalue hmmfrom  hmm to    alifrom  ali to    envfrom  env to     acc
 ---   ------ ----- --------- --------- ------- -------    ------- -------    ------- -------    ----
   1 !   63.6   4.5   2.6e-19   1.8e-17     131     238 ..       6     112 ..       4     123 .. 0.89

  Alignments for each domain:
  == domain 1    score: 63.6 bits;  conditional E-value: 2.6e-19
  Nr1d1-aln 131 lckvcgdvasgfhygvhacegckgffrrsiqqniqykrclknencsivrinrnrcqqcrfkkclsvgmsrdavrfgripkrekqrmlaemqsamnlannq 230
                +c vc d +sg+hyg+ +c+gck+ffrr++ ++ ++  c  ++nc + +  r  c+ crf+kcl vgm + +++  r p    +r    ++  mn    +
   H12C20.3   6 VCLVCQDFSSGYHYGIPSCNGCKTFFRRTVMKKQKF-VCQFDQNCPVDKSIRCACRFCRFEKCLKVGMDKTSLQASRDPIGYTKRNKKTLRHPMNELSGD 104
                69****************************987555.799*************************************99888888888888888877777 PP

  Nr1d1-aln 231 lssqcple 238
                 s  c ++
   H12C20.3 105 ESNSCTPD 112
                77777654 PP

>> F09C6.8  CE15767	WBGene00008619	locus:nhr-262	Zinc finger, C4 type (two domains)	status:Partially_confirmed	UniProt:O
   #    score  bias  c-Evalue  i-Evalue hmmfrom  hmm to    alifrom  ali to    envfrom  env to     acc
 ---   ------ ----- --------- --------- ------- -------    ------- -------    ------- -------    ----
   1 !   62.9   6.9   4.2e-19   2.9e-17     132     204 ..      36     107 ..      32     116 .. 0.95

  Alignments for each domain:
  == domain 1    score: 62.9 bits;  conditional E-value: 4.2e-19
  Nr1d1-aln 132 ckvcgdvasgfhygvhacegckgffrrsiqqniqykrclknencsivrinrnrcqqcrfkkclsvgmsrdavr 204
                ckvcgd      yg  ac gc +ffrr++ +n++yk c+k++nc i +  rn c+ crf+kc++vgm   a++
    F09C6.8  36 CKVCGDRPNNDRYGASACLGCTVFFRRAVVKNLKYK-CMKEQNCLISCTYRNACRYCRFQKCFAVGMHSSAIQ 107
                ***********************************6.******************************998875 PP

>> C24G6.4  CE27727	WBGene00003637	locus:nhr-47	zinc finger protein	status:Confirmed	UniProt:Q17370	protein_id:CCD65132.
   #    score  bias  c-Evalue  i-Evalue hmmfrom  hmm to    alifrom  ali to    envfrom  env to     acc
 ---   ------ ----- --------- --------- ------- -------    ------- -------    ------- -------    ----
   1 !   57.3   6.3     2e-17   1.4e-15     131     207 ..      10      85 ..       7     108 .. 0.89
   2 !    9.0   0.2    0.0087      0.59     506     605 ..     426     530 ..     399     536 .. 0.74

  Alignments for each domain:
  == domain 1    score: 57.3 bits;  conditional E-value: 2e-17
  Nr1d1-aln 131 lckvcgdvasgfhygvhacegckgffrrsiqqniqykrclknencsivrinrnrcqqcrfkkclsvgmsrdavrfgr 207
                lc vc d+a+g hy v +c+gck+ffrr++ +n ++  c  n++c + +  r  c+ cr++kcl+vgm +++++  r
    C24G6.4  10 LCAVCDDIATGKHYSVASCNGCKTFFRRALVNNREF-VCQGNKDCPVNKGVRCACRYCRLQKCLAVGMDKNSIQNDR 85 
                9******************************99988.6********************************9997654 PP

  == domain 2    score: 9.0 bits;  conditional E-value: 0.0087
  Nr1d1-aln 506 qelgamgmgdllnamfdfsek.lnslalteeelglftavvlvsadrsgmensas..veqlqetllral.ralvlknrpsets.rftklllklpdlrtlnn 600
                ++    g+  +l+ m+d+  k +  l ++  e+ l+ a+++   d  g++ ++   v   q++ll  l r l    +p+ +s r++ ++l++p +r    
    C24G6.4 426 NNSSLSGITPVLTMMIDLVMKpFRQLNFSTTEFALLQAIMFFDPDTEGLDSASQrnVVAEQKKLLAVLfRHLQKAYNPQAASeRYASIILRMPSIRRAAA 525
                45556789999******98875799************************87654224455677777763555555567655439***********98777 PP

  Nr1d1-aln 601 mhsek 605
                 ++e 
    C24G6.4 526 KKNES 530
                66665 PP

>> T03G6.2c  CE31982	WBGene00003630	locus:nhr-40	status:Confirmed	UniProt:Q22127	protein_id:CCD71835.1
   #    score  bias  c-Evalue  i-Evalue hmmfrom  hmm to    alifrom  ali to    envfrom  env to     acc
 ---   ------ ----- --------- --------- ------- -------    ------- -------    ------- -------    ----
   1 !   62.5   2.8   5.4e-19   3.7e-17     131     241 ..      30     149 ..      23     165 .. 0.81

  Alignments for each domain:
  == domain 1    score: 62.5 bits;  conditional E-value: 5.4e-19
  Nr1d1-aln 131 lckvcgdvasgfhygvhacegckgffrrsiqqniqykrclknencsivrinrnrcqqcrfkkclsvgms.......rdavrfgri..pkrekqrmlaemq 221
                lc vc d asg+hy v +c+gck+ffrr++  n q   c    +c + +  r  c+ cr+kkc+ +gm        rd +r+ +    kre ++ l em 
   T03G6.2c  30 LCVVCSDFASGIHYSVASCNGCKTFFRRALV-NKQTFTCQFSGDCVVGKSVRCVCRSCRLKKCFDMGMDpkaiqhdRDKIRYTKAlkKKREEEKRLKEMV 128
                9***************************996.778889*****************************963333444788888875235788999999998 PP

  Nr1d1-aln 222 samnlannq.lssqcpletsp 241
                   ++   q ++s   ++ts+
   T03G6.2c 129 IKEDIGSPQsIASDTYINTST 149
                777776655355666666655 PP

>> T03G6.2b  CE31228	WBGene00003630	locus:nhr-40	status:Confirmed	UniProt:Q22127	protein_id:CCD71834.1
   #    score  bias  c-Evalue  i-Evalue hmmfrom  hmm to    alifrom  ali to    envfrom  env to     acc
 ---   ------ ----- --------- --------- ------- -------    ------- -------    ------- -------    ----
   1 !   62.5   2.9   5.6e-19   3.8e-17     131     241 ..      14     133 ..      10     149 .. 0.81

  Alignments for each domain:
  == domain 1    score: 62.5 bits;  conditional E-value: 5.6e-19
  Nr1d1-aln 131 lckvcgdvasgfhygvhacegckgffrrsiqqniqykrclknencsivrinrnrcqqcrfkkclsvgms.......rdavrfgri..pkrekqrmlaemq 221
                lc vc d asg+hy v +c+gck+ffrr++  n q   c    +c + +  r  c+ cr+kkc+ +gm        rd +r+ +    kre ++ l em 
   T03G6.2b  14 LCVVCSDFASGIHYSVASCNGCKTFFRRALV-NKQTFTCQFSGDCVVGKSVRCVCRSCRLKKCFDMGMDpkaiqhdRDKIRYTKAlkKKREEEKRLKEMV 112
                9***************************996.778889*****************************963333444788888875235788999999998 PP

  Nr1d1-aln 222 samnlannq.lssqcpletsp 241
                   ++   q ++s   ++ts+
   T03G6.2b 113 IKEDIGSPQsIASDTYINTST 133
                777776655355666666655 PP

>> T03G6.2a  CE31227	WBGene00003630	locus:nhr-40	steroid\/thyroid\/retinoic nuclear hormone receptor family	status:Confi
   #    score  bias  c-Evalue  i-Evalue hmmfrom  hmm to    alifrom  ali to    envfrom  env to     acc
 ---   ------ ----- --------- --------- ------- -------    ------- -------    ------- -------    ----
   1 !   62.5   2.9   5.7e-19   3.9e-17     131     241 ..      14     133 ..      10     149 .. 0.81

  Alignments for each domain:
  == domain 1    score: 62.5 bits;  conditional E-value: 5.7e-19
  Nr1d1-aln 131 lckvcgdvasgfhygvhacegckgffrrsiqqniqykrclknencsivrinrnrcqqcrfkkclsvgms.......rdavrfgri..pkrekqrmlaemq 221
                lc vc d asg+hy v +c+gck+ffrr++  n q   c    +c + +  r  c+ cr+kkc+ +gm        rd +r+ +    kre ++ l em 
   T03G6.2a  14 LCVVCSDFASGIHYSVASCNGCKTFFRRALV-NKQTFTCQFSGDCVVGKSVRCVCRSCRLKKCFDMGMDpkaiqhdRDKIRYTKAlkKKREEEKRLKEMV 112
                9***************************996.778889*****************************963333444788888875235788999999998 PP

  Nr1d1-aln 222 samnlannq.lssqcpletsp 241
                   ++   q ++s   ++ts+
   T03G6.2a 113 IKEDIGSPQsIASDTYINTST 133
                777776655355666666655 PP

>> K08H2.8  CE31557	WBGene00003626	locus:nhr-32	Zinc finger, C4 type (two domains)	status:Confirmed	UniProt:Q21372	prote
   #    score  bias  c-Evalue  i-Evalue hmmfrom  hmm to    alifrom  ali to    envfrom  env to     acc
 ---   ------ ----- --------- --------- ------- -------    ------- -------    ------- -------    ----
   1 !   60.4   5.7   2.3e-18   1.6e-16     131     210 ..      19      93 ..       4     101 .. 0.92
   2 ?    2.5   0.0      0.83        57     437     478 ..     201     243 ..     196     254 .. 0.84

  Alignments for each domain:
  == domain 1    score: 60.4 bits;  conditional E-value: 2.3e-18
  Nr1d1-aln 131 lckvcgdvasgfhygvhacegckgffrrsiqqniqykrclknencsivrinrnrcqqcrfkkclsvgmsrdavrfgripk 210
                 c vcgd a gfhygv +c gc++ffrr++  n+ +  c +   c + +  r  c+ cr+ kc +vgm + av+    pk
    K08H2.8  19 QCVVCGDAADGFHYGVRSCRGCNAFFRRAVTFNMSF-TCRRGGRCPVDKNARCACRACRLAKCYAVGMDKKAVQ----PK 93 
                59********************************99.6**********************************97....34 PP

  == domain 2    score: 2.5 bits;  conditional E-value: 0.83
  Nr1d1-aln 437 edfsmsftpavrevvefakhipgfrdlsqh.dqvtllkagtfe 478
                edf+  f   +  + e+  ++p fr l +h d+  ll+a +++
    K08H2.8 201 EDFTTIFQAQMVLMFEWVEKLPEFRMLCDHnDKTKLLRAFALK 243
                99999**999999***************994456688886655 PP

>> K06B4.11  CE27770	WBGene00003643	locus:nhr-53	Zinc finger, C4 type (two domains)	status:Confirmed	UniProt:O17933	prot
   #    score  bias  c-Evalue  i-Evalue hmmfrom  hmm to    alifrom  ali to    envfrom  env to     acc
 ---   ------ ----- --------- --------- ------- -------    ------- -------    ------- -------    ----
   1 !   62.2   5.2   6.6e-19   4.5e-17     131     207 ..      22      97 ..      14     111 .. 0.93

  Alignments for each domain:
  == domain 1    score: 62.2 bits;  conditional E-value: 6.6e-19
  Nr1d1-aln 131 lckvcgdvasgfhygvhacegckgffrrsiqqniqykrclknencsivrinrnrcqqcrfkkclsvgmsrdavrfgr 207
                 c +c +va g h+g  ac  c +ffrr++q n + + c kn +c i+   rn c+ cr++kcl vgm r +v+  r
   K06B4.11  22 YCLICCEVADGHHFGAAACRACAAFFRRTVQLN-KVHDCPKNGQCFILSNVRNMCRACRYEKCLEVGMQRSSVQQKR 97 
                699****************************99.5678*********************************998655 PP

>> T06C12.13  CE16363	WBGene00011520	locus:nhr-213	Zinc finger, C4 type (two domains)	status:Partially_confirmed	UniProt
   #    score  bias  c-Evalue  i-Evalue hmmfrom  hmm to    alifrom  ali to    envfrom  env to     acc
 ---   ------ ----- --------- --------- ------- -------    ------- -------    ------- -------    ----
   1 !   61.4   3.7   1.2e-18   7.9e-17     111     210 ..       3     104 ..       1     124 [. 0.80

  Alignments for each domain:
  == domain 1    score: 61.4 bits;  conditional E-value: 1.2e-18
  Nr1d1-aln 111 srvspskstsnitklngmvllckvcgdvasgfhygvhacegckgffrrsi..qqniqykrclk.nencsivrinrnrcqqcrfkkclsvgmsrdavrfgr 207
                s  s s ++s+ +     ++lckvc   a g h+gv ac  c +ffrr++  +++ qyk c k +++c +   +r +c+ cr++kc+ +gm+ + v+f r
  T06C12.13   3 STPSTSDTSSESSTSPATIVLCKVCALSAHGSHFGVLACRACAAFFRRTVvlERQKQYK-CKKgKNECPVDTAERYQCRLCRYNKCVDLGMTPENVQFNR 101
                55677777788888888999****************************97224556676.66515669******************************98 PP

  Nr1d1-aln 208 ipk 210
                   
  T06C12.13 102 ESA 104
                542 PP

>> Y69A2AR.26  CE46285	WBGene00022097	locus:nhr-242	status:Partially_confirmed	UniProt:Q95XH8	protein_id:CCD74139.1
   #    score  bias  c-Evalue  i-Evalue hmmfrom  hmm to    alifrom  ali to    envfrom  env to     acc
 ---   ------ ----- --------- --------- ------- -------    ------- -------    ------- -------    ----
   1 !   54.9   7.1   1.1e-16   7.7e-15     118     218 ..       7     111 ..       2     140 .. 0.78
   2 ?    5.8   0.0     0.079       5.4     441     556 ..     140     258 ..     134     296 .. 0.79

  Alignments for each domain:
  == domain 1    score: 54.9 bits;  conditional E-value: 1.1e-16
   Nr1d1-aln 118 stsnitklngmvllckvcgdvasgfhygvhacegckgffrrsiqqniqykrclknencsivrinrnrcqqcrfkkclsvgmsrdavr....fg.ripkr 211
                 +ts+ t       lc vcg  as   yg  +c gc +ffrr    + ++  cl+n nc i    rn c+ cr++kcl vgm  +a++    +g r pk 
  Y69A2AR.26   7 TTSSSTPSSQTSELCAVCGGKASSSRYGALSCIGCLVFFRRMTCGEKKW-YCLRNRNCEINIATRNTCRACRLQKCLNVGMNPNAIQrrdeIGpRKPKV 104
                 5666777777788****************************98777655.6*******************************99995222223477888 PP

   Nr1d1-aln 212 ekqrmla 218
                  k r+ +
  Y69A2AR.26 105 SKHRLTC 111
                 8888754 PP

  == domain 2    score: 5.8 bits;  conditional E-value: 0.079
   Nr1d1-aln 441 msftpavrevvefakhipgfrdlsqhdqvtllka.g.tfevlmvrfaslfnvkdqtvmflsrttyslqelgamgmgdllnamf.dfseklnslalteee 536
                 m +    ++ +e+a+ +  f  ls  d+  +l   g +f ++   + +  +  +q  ++   +    ++l      dl+n ++ ++s+ l+ l l e e
  Y69A2AR.26 140 MCLHIGFQNALEWANQLESFSMLSHVDKQNILSEyGiAFTLIDQGYKTARDADEQCWLLQNGSVLHCEQLFNSSDADLVNQLIaNISQPLKRLELDEYE 238
                 555556677889999999999999999877775414256677777889999999999999999999999999999****9876379************* PP

   Nr1d1-aln 537 lglftavvlvsadrsgmens 556
                  gl+ +++l+s+   g  + 
  Y69A2AR.26 239 CGLLKSLLLLSSSFPGEVQL 258
                 ***********988875544 PP

>> Y51A2D.17  CE22324	WBGene00003660	locus:nhr-70	Zinc finger, C4 type (two domains)	status:Confirmed	UniProt:Q9XTG0	pro
   #    score  bias  c-Evalue  i-Evalue hmmfrom  hmm to    alifrom  ali to    envfrom  env to     acc
 ---   ------ ----- --------- --------- ------- -------    ------- -------    ------- -------    ----
   1 !   60.5   6.6   2.2e-18   1.5e-16     132     205 ..      11      83 ..       6      93 .. 0.95

  Alignments for each domain:
  == domain 1    score: 60.5 bits;  conditional E-value: 2.2e-18
  Nr1d1-aln 132 ckvcgdvasgfhygvhacegckgffrrsiqqniqykrclknencsivrinrnrcqqcrfkkclsvgmsrdavrf 205
                c +cg+v  g h+g  ac  c +ffrrs+  n  y rc  + nc i+   r  c+ crf kc++vgm r+av+ 
  Y51A2D.17  11 CSICGEVGNGVHFGAEACRACAAFFRRSVALNKLY-RCRGDGNCDILSTIRCMCRACRFAKCMAVGMKREAVQK 83 
                99******************************888.8**********************************975 PP

>> Y73F8A.21  CE46694	WBGene00003604	locus:nhr-5	status:Partially_confirmed	UniProt:Q9NA51	protein_id:CAB60549.1
   #    score  bias  c-Evalue  i-Evalue hmmfrom  hmm to    alifrom  ali to    envfrom  env to     acc
 ---   ------ ----- --------- --------- ------- -------    ------- -------    ------- -------    ----
   1 !   60.6   2.8   2.1e-18   1.4e-16      88     207 ..       3     117 ..       1     128 [. 0.81

  Alignments for each domain:
  == domain 1    score: 60.6 bits;  conditional E-value: 2.1e-18
  Nr1d1-aln  88 ssssssfyngsppgslqvaledssrvspskstsnitklngmvllckvcgdvasgfhygvhacegckgffrrsiqqniqykrclknencsivrinrnrcqq 187
                s   ss  n ++ +s  ++l+ds   +     sn+        lckvcg   + +hyg  +c gckgffrr++ +  q   c  n +c++  +++ +c+ 
  Y73F8A.21   3 SGGNSSNVNRNSGSSNVITLNDSDEETE---DSNLGSS-SSTNLCKVCGAEKAALHYGALSCVGCKGFFRRALLKADQL-ECAANGECTVSVLQKTQCRS 97 
                4456667777777777888888876543...3444332.33459*****************************999886.7******************* PP

  Nr1d1-aln 188 crfkkclsvgmsrdavrfgr 207
                crf+kcl  gm    vr  r
  Y73F8A.21  98 CRFNKCLREGMNPAYVRPNR 117
                ***********999888665 PP

>> Y41D4B.21  CE36739	WBGene00021522	locus:nhr-274	status:Partially_confirmed	UniProt:Q95Y05	protein_id:CCD66721.1
   #    score  bias  c-Evalue  i-Evalue hmmfrom  hmm to    alifrom  ali to    envfrom  env to     acc
 ---   ------ ----- --------- --------- ------- -------    ------- -------    ------- -------    ----
   1 !   60.0   0.8   3.1e-18   2.1e-16     132     204 ..      36     107 ..      12     154 .. 0.90

  Alignments for each domain:
  == domain 1    score: 60.0 bits;  conditional E-value: 3.1e-18
  Nr1d1-aln 132 ckvcgdvasgfhygvhacegckgffrrsiqqniqykrclknencsivrinrnrcqqcrfkkclsvgmsrdavr 204
                c vcgd   g  yg  ac gc +ffrr++ +++ yk clk  +c i    r  c+ cr++kc +vgm   a++
  Y41D4B.21  36 CAVCGDRVNGKRYGAPACLGCIVFFRRAVTNEVTYK-CLKGGTCVITNESRCICRYCRLQKCYTVGMKASAIQ 107
                9**********************************6.******************************999885 PP

>> C45E5.6b  CE29226	WBGene00003636	locus:nhr-46	status:Partially_confirmed	UniProt:Q95QR2	protein_id:CCD67374.1
   #    score  bias  c-Evalue  i-Evalue hmmfrom  hmm to    alifrom  ali to    envfrom  env to     acc
 ---   ------ ----- --------- --------- ------- -------    ------- -------    ------- -------    ----
   1 !   41.4   8.9   1.4e-12   9.5e-11     132     219 ..     146     230 ..     123     294 .. 0.72
   2 !   14.3   0.0   0.00021     0.014     450     588 ..     377     530 ..     356     553 .. 0.79

  Alignments for each domain:
  == domain 1    score: 41.4 bits;  conditional E-value: 1.4e-12
  Nr1d1-aln 132 ckvcg.dvasgfhygvhacegckgffrrsiqqniqykrclknencsivrinrnrcqqcrfkkclsvgmsrdavrfgripkrekqrmlae 219
                c  cg + a   hyg  +c gck+ffrrs+ +   y  c  ++ c i    rnrc+ cr+++cl  gm    vr  r  k   +rm  +
   C45E5.6b 146 CVGCGsESAIRVHYGASSCHGCKAFFRRSVFEGRVY-MCSADNHCDITNESRNRCRACRLRNCLEGGMNPKHVREERS-KI--ERMPGN 230
                677883467899******************999888.699999****************************9997763.33..344333 PP

  == domain 2    score: 14.3 bits;  conditional E-value: 0.00021
  Nr1d1-aln 450 vvefakhipgfrdlsqhdqvtllkagtfevlmvrfa.slfnvkdq.tvmflsrtty.........slqelgamgmgdllnamfdfsek.lnslalteeel 537
                  ++a  ip fr l   dq tl+k   +    + fa   f++k+  t m l   +y          l e  a   g +   ++d+  k +  l +teee 
   C45E5.6b 377 AADWAMGIPEFRVLPLADQTTLFKQNFMAFGWITFAyKCFELKQHlTGMPLGNGAYipyndedqkKLPERWAQTYGVVCRKLIDLIVKaMIELQITEEEY 476
                5678999*******************9999999**945799997648899999888444444333477889*************98763679******** PP

  Nr1d1-aln 538 glftavvlvsadrsgmensasv.eqlqetllralralvlknrpsets..rftkl 588
                 l+ ++ l   d    e    +  ++++ ll al a + k  p +t+  r+t+ 
   C45E5.6b 477 CLIKTISLFQQDCILSEAGQGIcSRMRDRLLDALSAHIEKRYPYHTTsqRMTRA 530
                ************9988887665379******************88742244432 PP

>> H12C20.6a  CE31964	WBGene00003691	locus:nhr-101	status:Confirmed	UniProt:Q95ZS3	protein_id:CAC42310.2
   #    score  bias  c-Evalue  i-Evalue hmmfrom  hmm to    alifrom  ali to    envfrom  env to     acc
 ---   ------ ----- --------- --------- ------- -------    ------- -------    ------- -------    ----
   1 !   60.0   7.6   3.2e-18   2.2e-16     131     207 ..       6      81 ..       3      92 .. 0.92
   2 ?    0.0   0.7       4.6   3.1e+02      82     119 ..      98     137 ..      84     145 .. 0.66

  Alignments for each domain:
  == domain 1    score: 60.0 bits;  conditional E-value: 3.2e-18
  Nr1d1-aln 131 lckvcgdvasgfhygvhacegckgffrrsiqqniqykrclknencsivrinrnrcqqcrfkkclsvgmsrdavrfgr 207
                lc vc d++sg+hygv +c+gck+ffrr+i ++ q   c +++nc + +  r  c+ crf+kc+ vgm + a++  r
  H12C20.6a   6 LCLVCNDLSSGYHYGVPSCNGCKTFFRRTIMKK-QLFVCQHEKNCPVDKSIRCACRFCRFEKCIQVGMDKSALQASR 81 
                8*****************************986.7789********************************9987655 PP

  == domain 2    score: 0.0 bits;  conditional E-value: 4.6
  Nr1d1-aln  82 ssssssssssssfyngsppgslqvaled..ssrvspskst 119
                 s ssss  s   y   +pg  q a+e   s  vs  k++
  H12C20.6a  98 VSFSSSSEMSPGSYFAESPGYAQKAFETywSYVVSREKAS 137
                3445555566677888899999999997324445555543 PP

>> R04B5.3  CE06213	WBGene00011002	locus:nhr-205	Zinc finger, C4 type (two domains)	status:Partially_confirmed	UniProt:Q
   #    score  bias  c-Evalue  i-Evalue hmmfrom  hmm to    alifrom  ali to    envfrom  env to     acc
 ---   ------ ----- --------- --------- ------- -------    ------- -------    ------- -------    ----
   1 !   58.9   3.7   6.6e-18   4.5e-16     132     221 ..      23     112 ..      18     133 .. 0.88

  Alignments for each domain:
  == domain 1    score: 58.9 bits;  conditional E-value: 6.6e-18
  Nr1d1-aln 132 ckvcgdvasgfhygvhacegckgffrrsiqqniqykrclknencsivrinrnrcqqcrfkkclsvgmsrdavrfgr.ipkrekqrmlaemq 221
                c +cgdv  g h+g+ ac  c +ffrr++    ++  c ++ +c+i  i r  c+ cr++kcl +gm r +v+  r  p++e + +l  m+
    R04B5.3  23 CAICGDVGDGHHFGLDACRACAAFFRRTVALGKKF-ECRQQGACKINTIIRSICKSCRLNKCLNLGMKRSCVQPRRdKPQKEEKLILPSMN 112
                99***************************998877.6***********************************9877457777777776664 PP

>> T09A12.4d  CE37723	WBGene00003656	locus:nhr-66	status:Partially_confirmed	UniProt:Q5W611	protein_id:CCD63565.1
   #    score  bias  c-Evalue  i-Evalue hmmfrom  hmm to    alifrom  ali to    envfrom  env to     acc
 ---   ------ ----- --------- --------- ------- -------    ------- -------    ------- -------    ----
   1 ?   -0.1   2.9       5.1   3.5e+02      31      70 ..      45      83 ..      33     100 .. 0.70
   2 !   59.3   1.9   5.1e-18   3.5e-16      92     207 ..     153     271 ..     137     330 .. 0.81
   3 ?    0.5   0.0       3.2   2.2e+02     518     570 ..     498     552 ..     490     599 .. 0.75

  Alignments for each domain:
  == domain 1    score: -0.1 bits;  conditional E-value: 5.1
  Nr1d1-aln 31 slysdssngsfqsltqglptyfppsptgsltqdparsfgs 70
               s +s+ s  s  s   + pt  ppsp  sl q pa  + s
  T09A12.4d 45 SSCSEPS-TSQASTVVSAPTLPPPSPLTSLPQKPAPLMPS 83
               3344444.46667778899999999999999999966554 PP

  == domain 2    score: 59.3 bits;  conditional E-value: 5.1e-18
  Nr1d1-aln  92 ssfyngsppgslqvaleds..srvspskstsnitklngmvllckvcgdvasgfhygvhacegckgffrrsiqqniqykrclknencsivri..nrnrcqq 187
                 s  + sppg +++    +  s  s s+  +        v  c +cg  ++g+h+gv ac  c +ffrr++  n +y  c k  +c++v+     ++c+ 
  T09A12.4d 153 MSQKQSSPPGIFKIVAAKNepSSSSNSQPGTPAMGDRRAVPACAICGTDSTGIHFGVDACAACSAFFRRTVVLNKDY-SCNKGGKCTVVKDgsAGQKCRA 251
                456677888887765444300444444444444445567999**********************************9.5**********96225689*** PP

  Nr1d1-aln 188 crfkkclsvgmsrdavrfgr 207
                crf+kc+s gm +++v+  r
  T09A12.4d 252 CRFRKCISSGMDKNSVQHRR 271
                ***************98766 PP

  == domain 3    score: 0.5 bits;  conditional E-value: 3.2
  Nr1d1-aln 518 namfdfseklnslalteeelglftavvlvsadrsgmensas..veqlqetllral 570
                 am  + ek++   +te el ++  +vl+     g+ +s+   +++++++l++ +
  T09A12.4d 498 HAMDTIGEKMKKNNITETELTILLGLVLLDPGIYGIHESTRkfLKRIRDQLIHDV 552
                6899999**********************99999999987422567777766655 PP

>> C38C3.9  CE08646	WBGene00016517	locus:nhr-260	zinc finger protein	status:Partially_confirmed	UniProt:O17081	protein_i
   #    score  bias  c-Evalue  i-Evalue hmmfrom  hmm to    alifrom  ali to    envfrom  env to     acc
 ---   ------ ----- --------- --------- ------- -------    ------- -------    ------- -------    ----
   1 !   59.2   4.2   5.5e-18   3.7e-16     114     203 ..      24     111 ..      11     118 .. 0.87
   2 ?   -0.9   0.0       8.6   5.9e+02     188     228 ..     189     231 ..     162     239 .. 0.63

  Alignments for each domain:
  == domain 1    score: 59.2 bits;  conditional E-value: 5.5e-18
  Nr1d1-aln 114 sps.kstsnitklngmvllckvcgdvasgfhygvhacegckgffrrsiqqniqykrclknencsivrinrnrcqqcrfkkclsvgmsrdav 203
                +ps  s s+i k   +   ckvc d +    yg  ac gc +ffrr++ +++qy rcl++++c i    r  c+ crf+kcl vgm  +++
    C38C3.9  24 TPSsSSPSSIPK--CLTERCKVCEDRSNNSRYGAPACLGCTVFFRRAVVNKMQY-RCLREQKCLISFTYRCACRYCRFQKCLNVGMRPNSI 111
                444145577776..46778***********************************.7******************************87655 PP

  == domain 2    score: -0.9 bits;  conditional E-value: 8.6
  Nr1d1-aln 188 crfkkclsvgmsrd..avrfgripkrekqrmlaemqsamnlan 228
                  +k cl  +         f ++p   k+ m+ae   a+nl +
    C38C3.9 189 IMLKLCLKQASEWGsrLKPFKKLPVDSKKSMMAEYCLAFNLID 231
                3456666655433200345899999999999999999999976 PP

>> T09A12.4c  CE31063	WBGene00003656	locus:nhr-66	status:Partially_confirmed	UniProt:Q8MXH2	protein_id:CCD63564.1
   #    score  bias  c-Evalue  i-Evalue hmmfrom  hmm to    alifrom  ali to    envfrom  env to     acc
 ---   ------ ----- --------- --------- ------- -------    ------- -------    ------- -------    ----
   1 ?   -0.3   2.9       5.8   3.9e+02      31      70 ..     119     157 ..     107     174 .. 0.70
   2 !   59.1   1.9     6e-18   4.1e-16      92     207 ..     227     345 ..     211     404 .. 0.81
   3 ?    0.3   0.0       3.7   2.5e+02     518     570 ..     572     626 ..     564     673 .. 0.75

  Alignments for each domain:
  == domain 1    score: -0.3 bits;  conditional E-value: 5.8
  Nr1d1-aln  31 slysdssngsfqsltqglptyfppsptgsltqdparsfgs 70 
                s +s+ s  s  s   + pt  ppsp  sl q pa  + s
  T09A12.4c 119 SSCSEPS-TSQASTVVSAPTLPPPSPLTSLPQKPAPLMPS 157
                3344444.46667778899999999999999999966554 PP

  == domain 2    score: 59.1 bits;  conditional E-value: 6e-18
  Nr1d1-aln  92 ssfyngsppgslqvaleds..srvspskstsnitklngmvllckvcgdvasgfhygvhacegckgffrrsiqqniqykrclknencsivri..nrnrcqq 187
                 s  + sppg +++    +  s  s s+  +        v  c +cg  ++g+h+gv ac  c +ffrr++  n +y  c k  +c++v+     ++c+ 
  T09A12.4c 227 MSQKQSSPPGIFKIVAAKNepSSSSNSQPGTPAMGDRRAVPACAICGTDSTGIHFGVDACAACSAFFRRTVVLNKDY-SCNKGGKCTVVKDgsAGQKCRA 325
                456677888887765444300444444444444445567999**********************************9.5**********96225689*** PP

  Nr1d1-aln 188 crfkkclsvgmsrdavrfgr 207
                crf+kc+s gm +++v+  r
  T09A12.4c 326 CRFRKCISSGMDKNSVQHRR 345
                ***************98766 PP

  == domain 3    score: 0.3 bits;  conditional E-value: 3.7
  Nr1d1-aln 518 namfdfseklnslalteeelglftavvlvsadrsgmensas..veqlqetllral 570
                 am  + ek++   +te el ++  +vl+     g+ +s+   +++++++l++ +
  T09A12.4c 572 HAMDTIGEKMKKNNITETELTILLGLVLLDPGIYGIHESTRkfLKRIRDQLIHDV 626
                6899999**********************99999999987422566777766655 PP

>> C13C4.3  CE39470	WBGene00003726	locus:nhr-136	Ligand-binding domain of nuclear hormone receptors, Zinc finger, C4 typ
   #    score  bias  c-Evalue  i-Evalue hmmfrom  hmm to    alifrom  ali to    envfrom  env to     acc
 ---   ------ ----- --------- --------- ------- -------    ------- -------    ------- -------    ----
   1 !   58.3   2.1   1.1e-17   7.2e-16     131     204 ..      52     128 ..      24     146 .. 0.87

  Alignments for each domain:
  == domain 1    score: 58.3 bits;  conditional E-value: 1.1e-17
  Nr1d1-aln 131 lckvcgdvasgfhygvhacegckgffrrsiqqniqykrclknenc....sivrinrnrcqqcrfkkclsvgmsrdavr 204
                 ckvc   a+g+hy v +c+gck+ffrrsi +  +y  clk  +c      v + r  c+ crf+kc+  gm   a++
    C13C4.3  52 NCKVCRHSATGYHYDVPSCNGCKTFFRRSILDGRKY-TCLKMRKClsgtEPVDLSRRMCRACRFEKCVEAGMNPSAIQ 128
                6*******************************9999.5***999943333599*******************988875 PP

>> F07C3.10  CE07031	WBGene00017198	locus:nhr-36	zinc finger protein	status:Partially_confirmed	UniProt:Q19155	protein_i
   #    score  bias  c-Evalue  i-Evalue hmmfrom  hmm to    alifrom  ali to    envfrom  env to     acc
 ---   ------ ----- --------- --------- ------- -------    ------- -------    ------- -------    ----
   1 !   52.2   5.2     7e-16   4.8e-14     131     199 ..      35     106 ..      20     115 .. 0.91
   2 ?    6.7   0.0     0.044         3     450     481 ..     247     278 ..     242     293 .. 0.86

  Alignments for each domain:
  == domain 1    score: 52.2 bits;  conditional E-value: 7e-16
  Nr1d1-aln 131 lckvcgdvasgfhygvhacegckgffrrsiqqniqykrclknenc..sivrinrnr.cqqcrfkkclsvgms 199
                +c+vcg  ++g hy v ac gck+ffrr+i  +  y  c  ++ c  +i ri r r c+ cr++kc  vgm 
   F07C3.10  35 MCRVCGKNSAGKHYSVPACHGCKSFFRRAIIHKTAYPECKYDKMCfsKISRITRPRkCRYCRLQKCYEVGMV 106
                8***************************************9999965699****765*************96 PP

  == domain 2    score: 6.7 bits;  conditional E-value: 0.044
  Nr1d1-aln 450 vvefakhipgfrdlsqhdqvtllkagtfevlm 481
                 +e+ak  p f++l   d++ l ka tf  l 
   F07C3.10 247 AIEYAKTFPFFQQLESNDKILLTKATTFMNLA 278
                58**************************8764 PP

>> F43C1.4  CE28025	WBGene00003619	locus:nhr-20	Zinc finger, C4 type (two domains)	status:Confirmed	UniProt:Q09565	prote
   #    score  bias  c-Evalue  i-Evalue hmmfrom  hmm to    alifrom  ali to    envfrom  env to     acc
 ---   ------ ----- --------- --------- ------- -------    ------- -------    ------- -------    ----
   1 !   57.2   3.3   2.2e-17   1.5e-15     132     269 ..      19     157 ..      16     192 .. 0.71

  Alignments for each domain:
  == domain 1    score: 57.2 bits;  conditional E-value: 2.2e-17
  Nr1d1-aln 132 ckvcgdvasg.fhygvhacegckgffrrsiqqniqykrclknencsivrinrnrcqqcrfkkclsvgmsrdavrfgripkr...ekqrmlaemqsamnla 227
                c vc     g  h+g  +c  c +ffrr++  niq+ +c k++nc i +  r  c+ crf kc+  gm r++v+  r  k+   ++  ml e q  m+  
    F43C1.4  19 CLVCEHPDGGsAHFGSTSCLACAAFFRRTVSLNIQF-QCKKDKNCVIFHELRMICRACRFDKCVKAGMRRECVQKRRSNKKipkKHMNMLREDQIKMEYD 117
                778877665536***********************9.6***********************************987755542112456899999999876 PP

  Nr1d1-aln 228 nnqlssqcpletsptqhptsgplgpspppapapsplvgfsqf 269
                + ++  +c  + +  + p s    + p   p  sp++   +f
    F43C1.4 118 ECKF--ECSGDQTDDNSPLSIEKKSPPGLLPNDSPMMADFKF 157
                5443..344444444444333333333334555666554444 PP

>> C45E5.6a  CE08734	WBGene00003636	locus:nhr-46	nuclear hormone receptor	status:Confirmed	UniProt:Q18646	protein_id:CCD
   #    score  bias  c-Evalue  i-Evalue hmmfrom  hmm to    alifrom  ali to    envfrom  env to     acc
 ---   ------ ----- --------- --------- ------- -------    ------- -------    ------- -------    ----
   1 !   38.5  11.2     1e-11   6.9e-10     132     219 ..      98     182 ..      20     246 .. 0.76
   2 !   14.6   0.0   0.00018     0.012     450     588 ..     329     482 ..     308     505 .. 0.79

  Alignments for each domain:
  == domain 1    score: 38.5 bits;  conditional E-value: 1e-11
  Nr1d1-aln 132 ckvcg.dvasgfhygvhacegckgffrrsiqqniqykrclknencsivrinrnrcqqcrfkkclsvgmsrdavrfgripkrekqrmlae 219
                c  cg + a   hyg  +c gck+ffrrs+ +   y  c  ++ c i    rnrc+ cr+++cl  gm    vr  r  k   +rm  +
   C45E5.6a  98 CVGCGsESAIRVHYGASSCHGCKAFFRRSVFEGRVY-MCSADNHCDITNESRNRCRACRLRNCLEGGMNPKHVREERS-KI--ERMPGN 182
                777883467899******************999888.699999****************************9997763.33..344333 PP

  == domain 2    score: 14.6 bits;  conditional E-value: 0.00018
  Nr1d1-aln 450 vvefakhipgfrdlsqhdqvtllkagtfevlmvrfa.slfnvkdq.tvmflsrtty.........slqelgamgmgdllnamfdfsek.lnslalteeel 537
                  ++a  ip fr l   dq tl+k   +    + fa   f++k+  t m l   +y          l e  a   g +   ++d+  k +  l +teee 
   C45E5.6a 329 AADWAMGIPEFRVLPLADQTTLFKQNFMAFGWITFAyKCFELKQHlTGMPLGNGAYipyndedqkKLPERWAQTYGVVCRKLIDLIVKaMIELQITEEEY 428
                5678999*******************9999999**945799997648899999888444444333477889*************98763679******** PP

  Nr1d1-aln 538 glftavvlvsadrsgmensasv.eqlqetllralralvlknrpsets..rftkl 588
                 l+ ++ l   d    e    +  ++++ ll al a + k  p +t+  r+t+ 
   C45E5.6a 429 CLIKTISLFQQDCILSEAGQGIcSRMRDRLLDALSAHIEKRYPYHTTsqRMTRA 482
                ************9988887665379******************88742244432 PP

>> ZK662.3a  CE18456	WBGene00003638	locus:nhr-48	Zinc finger, C4 type (two domains)	status:Partially_confirmed	UniProt:Q
   #    score  bias  c-Evalue  i-Evalue hmmfrom  hmm to    alifrom  ali to    envfrom  env to     acc
 ---   ------ ----- --------- --------- ------- -------    ------- -------    ------- -------    ----
   1 !   56.3   2.8   4.1e-17   2.8e-15     126     208 ..      94     175 ..      11     337 .. 0.79

  Alignments for each domain:
  == domain 1    score: 56.3 bits;  conditional E-value: 4.1e-17
  Nr1d1-aln 126 ngmvllckvcgdvasgfhygvhacegckgffrrsiqqniqykrclknencsivrinrnrcqqcrfkkclsvgmsrdavrfgri 208
                     +c+vcgd a  + + v +ce ck+ffrr  +++    rc  ne+c i  + r  cq+cr+ kc++v+++  + r+  +
   ZK662.3a  94 RTANKVCRVCGDKAFSYNFNVITCESCKAFFRRNANKEK-EIRCPFNEQCEINMVSRRFCQRCRLTKCFAVSLAEKSHRLEEL 175
                344578****************************98875.569*****************************99988887654 PP

>> T19A5.5  CE13734	WBGene00020555	locus:nhr-219	zinc finger protein	status:Partially_confirmed	UniProt:Q9UB40	protein_i
   #    score  bias  c-Evalue  i-Evalue hmmfrom  hmm to    alifrom  ali to    envfrom  env to     acc
 ---   ------ ----- --------- --------- ------- -------    ------- -------    ------- -------    ----
   1 !   26.7   2.8   3.7e-08   2.5e-06     132     202 ..      21      92 ..       3      97 .. 0.87
   2 !   35.4   5.0   8.5e-11   5.8e-09     132     207 ..     127     203 ..     121     206 .. 0.88

  Alignments for each domain:
  == domain 1    score: 26.7 bits;  conditional E-value: 3.7e-08
  Nr1d1-aln 132 ckvcgdvasgfhygvhacegckgffrrsiqqniqykrclknen.csivrinrnrcqqcrfkkclsvgmsrda 202
                c v  + a g h+g+ +c  c +ffrr      q+ +c   +n c      r  c++cr  +c+ +gm  d+
    T19A5.5  21 CLVYFQSAHGNHFGIDSCRACAAFFRRVFVTHKQHFKCQTGQNqCVPDPRGRWNCKKCRTDRCFQLGMRPDS 92 
                7888899*******************************9876626666778999**************8875 PP

  == domain 2    score: 35.4 bits;  conditional E-value: 8.5e-11
  Nr1d1-aln 132 ckvcgdvasgfhygvhacegckgffrrsiqqniqykrcl.knencsivrinrnrcqqcrfkkclsvgmsrdavrfgr 207
                c vc + + g h+gv +c  c +ffrr      q  +c+   e+c      r +c++cr  +c+ +gm  d +++ r
    T19A5.5 127 CLVCDQPSHGNHFGVDSCRACAAFFRRVFVTHKQQYKCInELEQCVPDARGRWKCRKCRTDRCFELGMRPDNIQYNR 203
                99*************************976666555566156999999999*********************99987 PP

>> C01H6.5e  CE39085	WBGene00003622	locus:nhr-23	status:Confirmed	UniProt:P41828	protein_id:CAJ30219.1
   #    score  bias  c-Evalue  i-Evalue hmmfrom  hmm to    alifrom  ali to    envfrom  env to     acc
 ---   ------ ----- --------- --------- ------- -------    ------- -------    ------- -------    ----
   1 !   16.6   0.0   4.5e-05    0.0031     198     267 ..       1      74 [.       1      90 [. 0.71
   2 ?    4.3   0.9      0.23        16     252     298 ..      86     132 ..      73     153 .. 0.77
   3 !   35.6   0.0   7.4e-11   5.1e-09     436     496 ..     160     220 ..     152     340 .. 0.85

  Alignments for each domain:
  == domain 1    score: 16.6 bits;  conditional E-value: 4.5e-05
  Nr1d1-aln 198 msrdavrfgripkrekqrmlaemqsamnlannqlssqcpl.e.tsptqhptsgplgps...pppapapsplvgfs 267
                msrdav+fgr+ k++++++  e++   +la n l  q    + + p  hp+   + +s     p+ + +p+ g+s
   C01H6.5e   1 MSRDAVKFGRMSKKQREKVEDEVRMHKELAANGLGYQAIYgDySPPPSHPSYC-FDQSmygHYPSGTSTPVNGYS 74 
                9*********************************9998752314455666543.322211134566666677776 PP

  == domain 2    score: 4.3 bits;  conditional E-value: 0.23
  Nr1d1-aln 252 pspppapapsplvgfsqfpqqltpprspspeptvedvisqvarahre 298
                p     ++ps+  g      q t    psp+   edv ++v ra  +
   C01H6.5e  86 PQNMYGATPSSTNGTQYVAHQATGGSFPSPQVPEEDVATRVIRAFNQ 132
                333445789999999999*************************9765 PP

  == domain 3    score: 35.6 bits;  conditional E-value: 7.4e-11
  Nr1d1-aln 436 wedfsmsftpavrevvefakhipgfrdlsqhdqvtllkagtfevlmvrfaslfnvkdqtvm 496
                we f+  + p ++ ++efak i gf +l q  q+ llk   fe+ +v  a  +nv  q+v 
   C01H6.5e 160 WELFARELNPLIQAIIEFAKSIDGFMNLPQETQIQLLKGSVFELSLVFAAMYYNVDAQAVC 220
                9**********************************************99999*****9985 PP

>> F44E7.8  CE35972	WBGene00018430	locus:nhr-142	nuclear hormone receptor	status:Partially_confirmed	UniProt:Q8MXK0	prot
   #    score  bias  c-Evalue  i-Evalue hmmfrom  hmm to    alifrom  ali to    envfrom  env to     acc
 ---   ------ ----- --------- --------- ------- -------    ------- -------    ------- -------    ----
   1 !   55.3   4.0   8.5e-17   5.8e-15     132     207 ..      26     101 ..       8     123 .. 0.89

  Alignments for each domain:
  == domain 1    score: 55.3 bits;  conditional E-value: 8.5e-17
  Nr1d1-aln 132 ckvcgdvasgfhygvhacegckgffrrsiqqniqykrclknencsivrinrnrcqqcrfkkclsvgmsrdavrfgr 207
                c+vc   a g h+gv +c  c +ffrrs+  + +y      + c i + +r  c+ cr+kkcl +gm+ d v++ r
    F44E7.8  26 CRVCAHTAHGVHFGVLSCRACAAFFRRSVVMDKKYSCRKASQGCRIDKSERYLCRLCRYKKCLQLGMTADNVQWNR 101
                ***********************************86666789******************************988 PP

>> Y41D4B.9  CE26096	WBGene00003712	locus:nhr-122	status:Confirmed	UniProt:Q95Y09	protein_id:CCD66709.1
   #    score  bias  c-Evalue  i-Evalue hmmfrom  hmm to    alifrom  ali to    envfrom  env to     acc
 ---   ------ ----- --------- --------- ------- -------    ------- -------    ------- -------    ----
   1 !   55.0   3.0     1e-16   7.2e-15     132     208 ..       8      86 ..       5     102 .. 0.87

  Alignments for each domain:
  == domain 1    score: 55.0 bits;  conditional E-value: 1e-16
  Nr1d1-aln 132 ckvcgdvasgfhygvhacegckgffrrsiqqniqykrclknencsivrin...rnrcqqcrfkkclsvgmsrdavrfgri 208
                ck+c     g+h+g+ ac gc +ffrr+i q+ +y  c  +++c i + +   +  c++crf kcl vgm  +av+  r 
   Y41D4B.9   8 CKICNSPGNGLHFGIDACRGCTSFFRRTIVQEKEY-YCNSDDSCEIGKSEaalKSPCRKCRFAKCLEVGMKSEAVQKNRD 86 
                ********************************999.5*********9865333678*******************98774 PP

>> F33D4.1b  CE33928	WBGene00003607	locus:nhr-8	status:Confirmed	UniProt:Q9XYB7	protein_id:CCD63762.1
   #    score  bias  c-Evalue  i-Evalue hmmfrom  hmm to    alifrom  ali to    envfrom  env to     acc
 ---   ------ ----- --------- --------- ------- -------    ------- -------    ------- -------    ----
   1 !   55.3   1.8   8.2e-17   5.6e-15     131     200 ..      25      93 ..       5     102 .. 0.92
   2 ?    8.6   0.0     0.012       0.8     445     486 ..     372     413 ..     365     529 .. 0.91

  Alignments for each domain:
  == domain 1    score: 55.3 bits;  conditional E-value: 8.2e-17
  Nr1d1-aln 131 lckvcgdvasgfhygvhacegckgffrrsiqqniqykrclknencsivrinrnrcqqcrfkkclsvgmsr 200
                +c vc d a g+ +gv +ce ck+ffrr   +  +  +c   ++c+i    r+ cq cr++kc++vgm  
   F33D4.1b  25 ICTVCSDRANGYNFGVLTCESCKAFFRRNASKHKEI-KCPFSDSCQITSASRKFCQACRLNKCFAVGMNS 93 
                7***************************99887655.69999**************************75 PP

  == domain 2    score: 8.6 bits;  conditional E-value: 0.012
  Nr1d1-aln 445 pavrevvefakhipgfrdlsqhdqvtllkagtfevlmvrfas 486
                 a+r +v++a  +  fr+l   d+  llk+g  e+l+vr   
   F33D4.1b 372 EALRRIVNMACQLSLFRELHVDDRKNLLKSGFGELLIVRGLM 413
                589***********************************9655 PP

>> F33D4.1a  CE33927	WBGene00003607	locus:nhr-8	zinc finger protein\/hormone receptor	status:Confirmed	UniProt:Q9XYB7	pr
   #    score  bias  c-Evalue  i-Evalue hmmfrom  hmm to    alifrom  ali to    envfrom  env to     acc
 ---   ------ ----- --------- --------- ------- -------    ------- -------    ------- -------    ----
   1 !   55.3   1.8   8.2e-17   5.6e-15     131     200 ..      25      93 ..       5     102 .. 0.92
   2 ?    8.6   0.0     0.012      0.81     445     486 ..     373     414 ..     366     530 .. 0.91

  Alignments for each domain:
  == domain 1    score: 55.3 bits;  conditional E-value: 8.2e-17
  Nr1d1-aln 131 lckvcgdvasgfhygvhacegckgffrrsiqqniqykrclknencsivrinrnrcqqcrfkkclsvgmsr 200
                +c vc d a g+ +gv +ce ck+ffrr   +  +  +c   ++c+i    r+ cq cr++kc++vgm  
   F33D4.1a  25 ICTVCSDRANGYNFGVLTCESCKAFFRRNASKHKEI-KCPFSDSCQITSASRKFCQACRLNKCFAVGMNS 93 
                7***************************99887655.69999**************************75 PP

  == domain 2    score: 8.6 bits;  conditional E-value: 0.012
  Nr1d1-aln 445 pavrevvefakhipgfrdlsqhdqvtllkagtfevlmvrfas 486
                 a+r +v++a  +  fr+l   d+  llk+g  e+l+vr   
   F33D4.1a 373 EALRRIVNMACQLSLFRELHVDDRKNLLKSGFGELLIVRGLM 414
                589***********************************9655 PP

>> M02H5.3  CE25952	WBGene00019741	locus:nhr-201	status:Partially_confirmed	UniProt:Q966H7	protein_id:CCD62236.1
   #    score  bias  c-Evalue  i-Evalue hmmfrom  hmm to    alifrom  ali to    envfrom  env to     acc
 ---   ------ ----- --------- --------- ------- -------    ------- -------    ------- -------    ----
   1 !   54.8   0.8   1.2e-16   8.1e-15     131     279 ..      34     178 ..      18     190 .. 0.78

  Alignments for each domain:
  == domain 1    score: 54.8 bits;  conditional E-value: 1.2e-16
  Nr1d1-aln 131 lckvcgdvasgfhygvhacegckgffrrsiqqniqykrclknencsivrinrnrcqqcrfkkclsvgmsrdavrfgripkrekqrmlaemqsamnlannq 230
                 c vc   a g+h+g  +c  c +ffrr    n + k c kn+ c+  +     c++cr+++c+ +gm  d  +f r p ++k      mq+a+++  n 
    M02H5.3  34 KCPVCWKPAHGMHFGAFTCRACAVFFRRFGASN-NLKPCKKNNVCNFDKNGYVSCKKCRLQRCFDIGMKIDNFQFERDPYKQKLE----MQAALKVIRNI 128
                699*************************87776.689******************************************988865....55555555443 PP

  Nr1d1-aln 231 lss.qcpletsptqhptsgplgpspppapapsplvgfsqfpqqltpprsp 279
                  +    l  s+  + t+ ++  sp+ + +   ++  + + q l  p +p
    M02H5.3 129 PQTlDTFLGRSSLIMFTAPSFDDSPTEVHIDVRFLIDTAYRQLLKGPETP 178
                33213455566666666666666666666666666556666666666555 PP

>> F16B4.9  CE17680	WBGene00017510	locus:nhr-178	nuclear hormone receptor	status:Confirmed	UniProt:O44635	protein_id:CCD
   #    score  bias  c-Evalue  i-Evalue hmmfrom  hmm to    alifrom  ali to    envfrom  env to     acc
 ---   ------ ----- --------- --------- ------- -------    ------- -------    ------- -------    ----
   1 !   54.5   3.3   1.5e-16     1e-14     119     212 ..      11     106 ..       2     114 .. 0.80

  Alignments for each domain:
  == domain 1    score: 54.5 bits;  conditional E-value: 1.5e-16
  Nr1d1-aln 119 tsnitklngmvllckvcgdvasgfhygvhacegckgffrrsiqqn.iqykrclknencsivrin.rnrcqqcrfkkclsvgmsrdavrfgripkre 212
                +s  +  n     ckvc   a g h+gv +c  c +ffrr+i     +  rc    n  iv  n r +c+ crf+kc+++gm+ + v++ r p  e
    F16B4.9  11 SSPNSGTNSSETTCKVCELSAHGVHFGVTSCRACAAFFRRTIVMSrTKKYRCRGGMNKCIVNTNdRYQCRLCRFNKCVTLGMTSENVQWNRDPFPE 106
                4444556777789****************************97651455599998887777776599**********************9987544 PP

>> Y17D7B.1  CE40151	WBGene00012449	locus:nhr-231	Zinc finger, C4 type (two domains)	status:Partially_confirmed	UniProt:
   #    score  bias  c-Evalue  i-Evalue hmmfrom  hmm to    alifrom  ali to    envfrom  env to     acc
 ---   ------ ----- --------- --------- ------- -------    ------- -------    ------- -------    ----
   1 !   54.8   1.3   1.2e-16     8e-15     130     213 ..      15      97 ..       5     149 .. 0.88

  Alignments for each domain:
  == domain 1    score: 54.8 bits;  conditional E-value: 1.2e-16
  Nr1d1-aln 130 llckvcgdvasgfhygvhacegckgffrrsiqqniqykrclknencsivrinrnrcqqcrfkkclsvgmsrdavrfgripkrek 213
                  c +c     g h+g+ +c  c +ffrr++  n +yk   k  +c  v  ++  c+ cr+kkc+ +gm+ d vr   i  +e 
   Y17D7B.1  15 DKCEICQKTGHGHHFGLETCRACAAFFRRTVVLNRKYKCAQKSGKCD-VGAEKATCKFCRYKKCIDLGMTTDNVRAEDITEQEP 97 
                56************************************999999998.57899**********************999988874 PP

>> R07B7.13  CE06275	WBGene00011097	locus:nhr-206	nuclear hormone receptor	status:Partially_confirmed	UniProt:Q21803	pro
   #    score  bias  c-Evalue  i-Evalue hmmfrom  hmm to    alifrom  ali to    envfrom  env to     acc
 ---   ------ ----- --------- --------- ------- -------    ------- -------    ------- -------    ----
   1 !   53.7   3.2   2.5e-16   1.7e-14     117     205 ..      28     117 ..      11     137 .. 0.77
   2 ?   -1.0   0.0       9.4   6.4e+02     450     479 ..     223     252 ..     219     264 .. 0.86

  Alignments for each domain:
  == domain 1    score: 53.7 bits;  conditional E-value: 2.5e-16
  Nr1d1-aln 117 kstsnitklngmvllckvcgdvasgfhygvhacegckgffrrsiqqniqykrclknencsivr..inrnrcqqcrfkkclsvgmsrdavrf 205
                   +n t  n +   c vcg+ a g+hy v +c+gck+ffrr++    +   c + +nc +     nr  c  crf kc  vgm   a+r 
   R07B7.13  28 SEITNETSRNVLPEKCEVCGNPAVGYHYDVATCNGCKAFFRRTVITGRR-VICRRRKNCLVEMepKNRRICPGCRFSKCEEVGMNPRAIRA 117
                223444556777778***************************9976544.46888888876541267777***************999985 PP

  == domain 2    score: -1.0 bits;  conditional E-value: 9.4
  Nr1d1-aln 450 vvefakhipgfrdlsqhdqvtllkagtfev 479
                +ve+ak +  f  +s+   + l+k g f  
   R07B7.13 223 MVEYAKMLDFFPKISKETAIKLVKHGLFMC 252
                699********************9999865 PP

>> R07B7.15  CE35597	WBGene00011099	locus:nhr-208	Zinc finger, C4 type (two domains)	status:Partially_confirmed	UniProt:
   #    score  bias  c-Evalue  i-Evalue hmmfrom  hmm to    alifrom  ali to    envfrom  env to     acc
 ---   ------ ----- --------- --------- ------- -------    ------- -------    ------- -------    ----
   1 !   54.7   2.7   1.3e-16   8.9e-15     113     205 ..      24     117 ..      11     134 .. 0.81

  Alignments for each domain:
  == domain 1    score: 54.7 bits;  conditional E-value: 1.3e-16
  Nr1d1-aln 113 vspskstsnitklngmvllckvcgdvasgfhygvhacegckgffrrsiqqniqykrclknenc..sivrinrnrcqqcrfkkclsvgmsrdavrf 205
                 s   sts       +   c +cg+ a g+hy + +c+gck+ffrr++    q   c k  +c    + inr  c  crf kc+ vgm   a+r 
   R07B7.15  24 YSILTSTSIKCPRHNLPSKCEICGNPAIGYHYDIASCNGCKAFFRRTVITGRQV-ACKKWGTCleEEIPINRRICPGCRFSKCVKVGMNPRAIRA 117
                4444455554555566678*****************************988775.688998884446899*******************999985 PP

>> R04B5.4a  CE06214	WBGene00003611	locus:nhr-12	Zinc finger, C4 type (two domains)	status:Partially_confirmed	UniProt:Q
   #    score  bias  c-Evalue  i-Evalue hmmfrom  hmm to    alifrom  ali to    envfrom  env to     acc
 ---   ------ ----- --------- --------- ------- -------    ------- -------    ------- -------    ----
   1 !   54.2   0.7   1.8e-16   1.2e-14     132     207 ..      47     121 ..      24     196 .. 0.86

  Alignments for each domain:
  == domain 1    score: 54.2 bits;  conditional E-value: 1.8e-16
  Nr1d1-aln 132 ckvcgdvasgfhygvhacegckgffrrsiqqniqykrclknencsivrinrnrcqqcrfkkclsvgmsrdavrfgr 207
                c vc +v  g+h+g  ac  c +ffrrs+    +y  c    nc +    r  c+ cr+ kc+ vgm  ++v+  r
   R04B5.4a  47 CAVCNEVGDGLHFGAEACRACTAFFRRSVALSKKY-ECRAGRNCEVSSNIRCMCRSCRYDKCIEVGMNPECVQNRR 121
                9******************************9999.59******************************99997655 PP

>> R04B5.4b  CE40989	WBGene00003611	locus:nhr-12	status:Partially_confirmed	UniProt:A5JYT1	protein_id:CAN86639.1
   #    score  bias  c-Evalue  i-Evalue hmmfrom  hmm to    alifrom  ali to    envfrom  env to     acc
 ---   ------ ----- --------- --------- ------- -------    ------- -------    ------- -------    ----
   1 !   54.2   0.7   1.8e-16   1.2e-14     132     207 ..      47     121 ..      24     196 .. 0.86

  Alignments for each domain:
  == domain 1    score: 54.2 bits;  conditional E-value: 1.8e-16
  Nr1d1-aln 132 ckvcgdvasgfhygvhacegckgffrrsiqqniqykrclknencsivrinrnrcqqcrfkkclsvgmsrdavrfgr 207
                c vc +v  g+h+g  ac  c +ffrrs+    +y  c    nc +    r  c+ cr+ kc+ vgm  ++v+  r
   R04B5.4b  47 CAVCNEVGDGLHFGAEACRACTAFFRRSVALSKKY-ECRAGRNCEVSSNIRCMCRSCRYDKCIEVGMNPECVQNRR 121
                9******************************9999.59******************************99997655 PP

>> C11G6.4a  CE27061	WBGene00003624	locus:nhr-28	nuclear hormone receptor, nhr-28	status:Confirmed	UniProt:Q17905	protei
   #    score  bias  c-Evalue  i-Evalue hmmfrom  hmm to    alifrom  ali to    envfrom  env to     acc
 ---   ------ ----- --------- --------- ------- -------    ------- -------    ------- -------    ----
   1 !   53.9   2.9   2.2e-16   1.5e-14     132     205 ..       8      80 ..       5     119 .. 0.95

  Alignments for each domain:
  == domain 1    score: 53.9 bits;  conditional E-value: 2.2e-16
  Nr1d1-aln 132 ckvcgdvasgfhygvhacegckgffrrsiqqniqykrclknencsivrinrnrcqqcrfkkclsvgmsrdavrf 205
                c vcg+   g h+g  ac  c +ffrrs+  n  y  c    +c i +  r  c+ crf kc++vgm + av+ 
   C11G6.4a   8 CSVCGEAGDGAHFGAEACRACAAFFRRSVALNKAY-VCRAMGTCVIQKNVRCMCRACRFTKCIAVGMRKSAVQR 80 
                9*******************************999.59999******************************975 PP

>> C06G3.1b  CE37188	WBGene00003695	locus:nhr-105	status:Confirmed	UniProt:Q3LQX0	protein_id:CCD83548.1
   #    score  bias  c-Evalue  i-Evalue hmmfrom  hmm to    alifrom  ali to    envfrom  env to     acc
 ---   ------ ----- --------- --------- ------- -------    ------- -------    ------- -------    ----
   1 !   52.6   6.5   5.5e-16   3.8e-14     132     206 ..      38     114 ..      27     125 .. 0.83
   2 ?    1.1   0.0       2.1   1.4e+02     452     478 ..     201     227 ..     191     262 .. 0.70

  Alignments for each domain:
  == domain 1    score: 52.6 bits;  conditional E-value: 5.5e-16
  Nr1d1-aln 132 ckvcgdva.sgfhygvhacegckgffrrsiqqniqykrclknencsi.vrinrnr.cqqcrfkkclsvgmsrdavrfg 206
                c vcg va +g hygv ac gck+ffrr + q+   k c  ++ c +   +n +r c+ cr++kcl vgm+ da+   
   C06G3.1b  38 CLVCGRVAnTGHHYGVTACLGCKTFFRRVVLQKNSPK-CKYKNHCRLeKSVNAKRlCRSCRYQKCLEVGMTEDALHPC 114
                99*****9469******************99887665.555556776256887777******************8755 PP

  == domain 2    score: 1.1 bits;  conditional E-value: 2.1
  Nr1d1-aln 452 efakhipgfrdlsqhdqvtllkagtfe 478
                e+   ipgfr+ls+  q  l++   + 
   C06G3.1b 201 EWVDRIPGFRELSERFQQHLMHRFCLR 227
                77889********99998888765544 PP

>> Y41D4B.7  CE30005	WBGene00003677	locus:nhr-87	status:Confirmed	UniProt:Q8WSN9	protein_id:CCD66707.1
   #    score  bias  c-Evalue  i-Evalue hmmfrom  hmm to    alifrom  ali to    envfrom  env to     acc
 ---   ------ ----- --------- --------- ------- -------    ------- -------    ------- -------    ----
   1 !   53.9   2.9   2.2e-16   1.5e-14     132     221 ..       5      95 ..       1     105 [. 0.85

  Alignments for each domain:
  == domain 1    score: 53.9 bits;  conditional E-value: 2.2e-16
  Nr1d1-aln 132 ckvcgdvasgfhygvhacegckgffrrsiqqniqykrclkn..encsivrinrnrcqqcrfkkclsvgmsrdavrfgripkrekqrmlaemq 221
                c vc   + gfh+gv  c  c +ffrr++ +n ++ rc  +  ++c ++      c+ cr+ kcl+vgm +++v+ gr    +++  l  +q
   Y41D4B.7   5 CPVCQAPSNGFHFGVEVCSACSSFFRRAVFKNRKF-RCYGEpvNSCEVISTGNALCKGCRLAKCLAVGMKKETVQQGRESYGKRELALVSLQ 95 
                99******************************998.576543379*********************************77555555555554 PP

>> C06G3.1a  CE34659	WBGene00003695	locus:nhr-105	zinc finger protein	status:Confirmed	UniProt:Q86PJ4	protein_id:CCD8354
   #    score  bias  c-Evalue  i-Evalue hmmfrom  hmm to    alifrom  ali to    envfrom  env to     acc
 ---   ------ ----- --------- --------- ------- -------    ------- -------    ------- -------    ----
   1 !   52.5   6.5   5.9e-16     4e-14     132     206 ..      38     114 ..      27     125 .. 0.83
   2 ?    1.0   0.0       2.2   1.5e+02     452     478 ..     217     243 ..     207     278 .. 0.70

  Alignments for each domain:
  == domain 1    score: 52.5 bits;  conditional E-value: 5.9e-16
  Nr1d1-aln 132 ckvcgdva.sgfhygvhacegckgffrrsiqqniqykrclknencsi.vrinrnr.cqqcrfkkclsvgmsrdavrfg 206
                c vcg va +g hygv ac gck+ffrr + q+   k c  ++ c +   +n +r c+ cr++kcl vgm+ da+   
   C06G3.1a  38 CLVCGRVAnTGHHYGVTACLGCKTFFRRVVLQKNSPK-CKYKNHCRLeKSVNAKRlCRSCRYQKCLEVGMTEDALHPC 114
                99*****9469******************99887665.555556776256887777******************8755 PP

  == domain 2    score: 1.0 bits;  conditional E-value: 2.2
  Nr1d1-aln 452 efakhipgfrdlsqhdqvtllkagtfe 478
                e+   ipgfr+ls+  q  l++   + 
   C06G3.1a 217 EWVDRIPGFRELSERFQQHLMHRFCLR 243
                77889********99998888765544 PP

>> C03G6.10  CE07884	WBGene00015396	locus:nhr-148	C4-type zinc finger protein	status:Partially_confirmed	UniProt:O01446	
   #    score  bias  c-Evalue  i-Evalue hmmfrom  hmm to    alifrom  ali to    envfrom  env to     acc
 ---   ------ ----- --------- --------- ------- -------    ------- -------    ------- -------    ----
   1 !   53.2   3.4   3.6e-16   2.5e-14     131     212 ..      10      90 ..       2     109 .. 0.87

  Alignments for each domain:
  == domain 1    score: 53.2 bits;  conditional E-value: 3.6e-16
  Nr1d1-aln 131 lckvcgdvasgfhygvhacegckgffrrsiqqniqykrclknencsivrinrn..rcqqcrfkkclsvgmsrdavrfgripkre 212
                 c +c   a g+hy v +c+gck+ffrr    n q k  l+n+   + + n    rc+ cr++kcl vgm + a++   ip r+
   C03G6.10  10 TCSICRRNAKGYHYDVISCKGCKTFFRRMSLINFQGKCDLNNQCFDLTKANEPylRCRACRYRKCLDVGMNQKAIQ---IPERN 90 
                69*********************************99888888888999997444******************996...56665 PP

>> C56E10.1  CE46439	WBGene00016975	locus:nhr-173	steroid zinc finger	status:Partially_confirmed	UniProt:Q18895	protein_
   #    score  bias  c-Evalue  i-Evalue hmmfrom  hmm to    alifrom  ali to    envfrom  env to     acc
 ---   ------ ----- --------- --------- ------- -------    ------- -------    ------- -------    ----
   1 !   54.0   5.8   2.1e-16   1.4e-14     130     203 ..     101     175 ..      85     179 .. 0.88
   2 ?    4.1   0.1      0.26        17     526     581 ..     402     459 ..     303     485 .. 0.65

  Alignments for each domain:
  == domain 1    score: 54.0 bits;  conditional E-value: 2.1e-16
  Nr1d1-aln 130 llckvcgdvasgfhygvhacegckgffrrsiqqniqykrclknencsiv..rinrnrcqqcrfkkclsvgmsrdav 203
                 +c vcgd a+g+hy v +c+gck+ffrr++  + +y  c++  +c  v  + +r  c+ crf+kc+ vgm   a+
   C56E10.1 101 TICAVCGDRATGYHYEVPSCNGCKTFFRRTVLSQRKY-ECMRGGKCFNVlpKEKRCSCRSCRFQKCVEVGMNPFAI 175
                58*****************************999999.5*******88823456667899***********87665 PP

  == domain 2    score: 4.1 bits;  conditional E-value: 0.26
  Nr1d1-aln 526 klnslalteeelglftavvlvsadrsgmensa..sveqlqetllralralvlknrpse 581
                ++ +  l + e  lf a+ l  a  sg+ + a   v + +e+  +al    l nr ++
   C56E10.1 402 QFVTYQLDKREYVLFKAITLCNATISGLSDHAreVVTREKEKYSKALMKYCLANRGMK 459
                3456678889999999999999999999998833488889999999999999999765 PP

>> T09D3.4  CE45510	WBGene00020385	locus:nhr-216	nuclear hormone receptor	status:Partially_confirmed	UniProt:Q23038	prot
   #    score  bias  c-Evalue  i-Evalue hmmfrom  hmm to    alifrom  ali to    envfrom  env to     acc
 ---   ------ ----- --------- --------- ------- -------    ------- -------    ------- -------    ----
   1 !   53.8   6.6   2.4e-16   1.6e-14     126     213 ..      43     130 ..      39     133 .. 0.91

  Alignments for each domain:
  == domain 1    score: 53.8 bits;  conditional E-value: 2.4e-16
  Nr1d1-aln 126 ngmvllckvcgdvasgfhygvhacegckgffrrsiqqniqykrclknencsivrinrnrcqqcrfkkclsvgmsrdavrfgripkrek 213
                ng    c+vc   a g+h+gv +c  c +ffrr +  +++y  + + ++c++    rn c++cr+kkc++vgm+ d v++ r  + +k
    T09D3.4  43 NGPKQKCRVCNLEAHGMHFGVQTCRPCAAFFRRIVVLDLKYTCVSNTQKCNVDGRGRNVCRDCRYKKCIAVGMTTDNVQYNRDSHNNK 130
                666678***********************************87777789*******************************99777666 PP

>> C03G6.8  CE45420	WBGene00015395	locus:nhr-147	status:Partially_confirmed	UniProt:O01448	protein_id:CCD62705.1
   #    score  bias  c-Evalue  i-Evalue hmmfrom  hmm to    alifrom  ali to    envfrom  env to     acc
 ---   ------ ----- --------- --------- ------- -------    ------- -------    ------- -------    ----
   1 !   52.7   3.4     5e-16   3.4e-14     130     231 ..      12     118 ..       5     140 .. 0.74
   2 ?   -0.9   0.0       8.6   5.9e+02     440     473 ..     261     303 ..     244     313 .. 0.65

  Alignments for each domain:
  == domain 1    score: 52.7 bits;  conditional E-value: 5e-16
  Nr1d1-aln 130 llckvcgdvasgfhygvhacegckgffrrsiqqniqykrclknencsivrinrn....rcqqcrfkkclsvgmsrdavrfgripkr.ek.qrm.laemqs 222
                + c vcg  a g+hy v +c+gck+ffrr    + +   c  n++c  ++  +n    rc+ cr+kkc+ vgm r+ ++     k  +k q++ +  m+s
    C03G6.8  12 ITCSVCGRSAKGYHYDVISCKGCKTFFRRMYLLKSKI-ICGLNNSCFDLKN-KNepylRCRACRYKKCIDVGMNRNGIQSSESKKEfNKtQKLnFQVMES 109
                57***************************98766555.4767778876664.3334669******************99877665422213331345667 PP

  Nr1d1-aln 223 amnlannql 231
                a ++ n  +
    C03G6.8 110 ADDVMNSII 118
                666666554 PP

  == domain 2    score: -0.9 bits;  conditional E-value: 8.6
  Nr1d1-aln 440 smsftpavrev...vefa..khi....pgfrdlsqhdqvtllk 473
                +ms++p vr     ve+   k +    p  + lsqh q tl k
    C03G6.8 261 AMSISPLVRTHiqpVEYVllKAMcfcnPAVTGLSQHAQTTLAK 303
                56666666654111333211221223378889********988 PP

>> R13D11.8  CE39955	WBGene00020062	locus:nhr-270	status:Partially_confirmed	UniProt:O17013	protein_id:CCD71087.1
   #    score  bias  c-Evalue  i-Evalue hmmfrom  hmm to    alifrom  ali to    envfrom  env to     acc
 ---   ------ ----- --------- --------- ------- -------    ------- -------    ------- -------    ----
   1 !   52.6   4.4   5.5e-16   3.8e-14     114     204 ..      53     141 ..      30     145 .. 0.85

  Alignments for each domain:
  == domain 1    score: 52.6 bits;  conditional E-value: 5.5e-16
  Nr1d1-aln 114 spskstsnitklngm.vllckvcgdvasgfhygvhacegckgffrrsiqqniqykrclknencsivrinrnrcqqcrfkkclsvgmsrdavr 204
                sp  sts+  +l  +    c vcgd       g  ac gc  ffrrs+ +n  yk c ++ +c +v   r  c+ crfkkc+ vgm   av 
   R13D11.8  53 SP--STSKAPNLIAIlTERCAVCGDQVKSDRLGCPACLGCILFFRRSVLKNASYK-CGRKGACPVVSEFRSTCRHCRFKKCFDVGMKASAVN 141
                33..455555554431457***********************************7.99999**************************99985 PP

>> Y22F5A.1  CE38441	WBGene00012494	locus:nhr-232	Zinc finger, C4 type (two domains)	status:Partially_confirmed	UniProt:
   #    score  bias  c-Evalue  i-Evalue hmmfrom  hmm to    alifrom  ali to    envfrom  env to     acc
 ---   ------ ----- --------- --------- ------- -------    ------- -------    ------- -------    ----
   1 !   53.0   4.8   4.1e-16   2.8e-14     129     205 ..       9      85 ..       5      93 .. 0.96

  Alignments for each domain:
  == domain 1    score: 53.0 bits;  conditional E-value: 4.1e-16
  Nr1d1-aln 129 vllckvcgdvasgfhygvhacegckgffrrsiqqniqykrclknencsivrinrnrcqqcrfkkclsvgmsrdavrf 205
                 l ck+c + a g h+gv +c  c +ffrr+     +y    kne+c+    +r  c+ cr++kcls gm+ + v++
   Y22F5A.1   9 TLTCKICCEPAHGVHFGVASCRACAAFFRRTTVLGKKYTCRQKNEKCTTNNEDRFNCRYCRYQKCLSNGMTPENVKY 85 
                589************************************99******************************999987 PP

>> Y41D4B.27  CE40724	WBGene00045255	locus:nhr-146	status:Confirmed	UniProt:A2V8C5	protein_id:CCD66723.1
   #    score  bias  c-Evalue  i-Evalue hmmfrom  hmm to    alifrom  ali to    envfrom  env to     acc
 ---   ------ ----- --------- --------- ------- -------    ------- -------    ------- -------    ----
   1 !   52.4   4.8   6.2e-16   4.2e-14     132     209 ..       5      83 ..       1     103 [. 0.85

  Alignments for each domain:
  == domain 1    score: 52.4 bits;  conditional E-value: 6.2e-16
  Nr1d1-aln 132 ckvcgdvasgfhygvhacegckgffrrsiqqniqykrclkn..encsivrinrnrcqqcrfkkclsvgmsrdavrfgrip 209
                c vc  ++ gfh+gv  c  c +ffrr++ ++ ++ rc  +  + c iv      c+ crf kcl+vgm +++v+ gr  
  Y41D4B.27   5 CPVCQALSNGFHFGVEVCSACSAFFRRTVFKKRNF-RCWGEpvNCCEIVSTGSAFCKSCRFAKCLAVGMKKETVQQGREG 83 
                99***************************999888.56543225689******************************954 PP

>> R11E3.5b  CE31720	WBGene00003694	locus:nhr-104	status:Partially_confirmed	UniProt:Q8MXE5	protein_id:CCD72240.1
   #    score  bias  c-Evalue  i-Evalue hmmfrom  hmm to    alifrom  ali to    envfrom  env to     acc
 ---   ------ ----- --------- --------- ------- -------    ------- -------    ------- -------    ----
   1 !   52.4   3.1   6.4e-16   4.4e-14     132     206 ..       6      79 ..       3     102 .. 0.91

  Alignments for each domain:
  == domain 1    score: 52.4 bits;  conditional E-value: 6.4e-16
  Nr1d1-aln 132 ckvcgdvasgfhygvhacegckgffrrsiqqniqykrclknencsivrinrnrcqqcrfkkclsvgmsrdavrfg 206
                c vc     g h+gv ac gc +ffrr+i ++ +y  c  +++c i + +   c++crf+kcl vgm +++++  
   R11E3.5b   6 CDVCLSPGNGKHFGVDACRGCTAFFRRTIVNKRNY-SCSEDDTCEIEKSEGLLCKKCRFEKCLKVGMKKESIQKH 79 
                99***************************988888.6********************************998754 PP

>> R10D12.2  CE42540	WBGene00001062	locus:dpr-1	Zinc finger, C4 type (two domains)	status:Partially_confirmed	UniProt:Q9
   #    score  bias  c-Evalue  i-Evalue hmmfrom  hmm to    alifrom  ali to    envfrom  env to     acc
 ---   ------ ----- --------- --------- ------- -------    ------- -------    ------- -------    ----
   1 !   52.3   2.5   6.7e-16   4.6e-14     121     243 ..       5     129 ..       2     153 .. 0.76

  Alignments for each domain:
  == domain 1    score: 52.3 bits;  conditional E-value: 6.7e-16
  Nr1d1-aln 121 nitklngmvllckvcgdv.asgfhygvhacegckgffrrsiqqniqykrclknencsivrinrnrcqqcrfkkclsvgmsrdavrfgripkrekqrmlae 219
                n  + n +   c vc       fh+g  +c  c +ffrr++  +iqy  c + +nc + +  r  c+ crf++cl  gm  + vr  r  ++  + +   
   R10D12.2   5 NSDQTNEVARTCLVCTITeNVRFHFGSTTCLACASFFRRTVSLKIQYV-CKQSNNCIVSHAVRSGCRSCRFQNCLKSGMKTNMVRGKRDINKVPKYIRES 103
                4455566666777776541457*************************5.99**********************************888555555566666 PP

  Nr1d1-aln 220 mqsa..mnlannqlssqcpletsptq 243
                mq    m + n   s+   l   p q
   R10D12.2 104 MQQGdnMTVRNYTTSTLETLHGFPKQ 129
                77651155556666666666666655 PP

>> C03G6.12  CE07886	WBGene00015397	locus:nhr-149	C4-type zinc finger protein	status:Partially_confirmed	UniProt:O01449	
   #    score  bias  c-Evalue  i-Evalue hmmfrom  hmm to    alifrom  ali to    envfrom  env to     acc
 ---   ------ ----- --------- --------- ------- -------    ------- -------    ------- -------    ----
   1 !   51.8   3.1   9.3e-16   6.4e-14     129     213 ..      59     146 ..      45     169 .. 0.84

  Alignments for each domain:
  == domain 1    score: 51.8 bits;  conditional E-value: 9.3e-16
  Nr1d1-aln 129 vllckvcgdvasgfhygvhacegckgffrrsiqqniqykrclknencs.i.vrinr..nrcqqcrfkkclsvgmsrdavrfgripkrek 213
                  lc +c   a g+hy v +c+gck+ffrr    +i+   c  n++c     rin    +c+ crf++cl vgm   a++    pk++ 
   C03G6.12  59 SHLCSICSRPAQGYHYDVISCKGCKTFFRRMWLSKIKEM-CPLNNKCFdFnRRINMslSKCRACRFQRCLNVGMNPAAIQCDGNPKKDS 146
                579********************************9865.65566664132356642279********************999999875 PP

>> Y41D4B.8  CE37567	WBGene00003682	locus:nhr-92	status:Confirmed	UniProt:Q95Y07	protein_id:CCD66708.1
   #    score  bias  c-Evalue  i-Evalue hmmfrom  hmm to    alifrom  ali to    envfrom  env to     acc
 ---   ------ ----- --------- --------- ------- -------    ------- -------    ------- -------    ----
   1 !   51.6   7.1   1.1e-15   7.6e-14     131     206 ..       4      78 ..       1      93 [. 0.91

  Alignments for each domain:
  == domain 1    score: 51.6 bits;  conditional E-value: 1.1e-15
  Nr1d1-aln 131 lckvcgdvasgfhygvhacegckgffrrsiqqniqykrclknencsivrinrnrcqqcrfkkclsvgmsrdavrfg 206
                 c+vcg  ++ +h+g   c  c +ffrr++ +  +y rc + enc iv   rn c++cr+ kc+ vgm r++v+  
   Y41D4B.8   4 HCQVCGVPSARIHFGGVVCSACSAFFRRTVVRGHEY-RCKQMENCLIVSTIRNMCKKCRYTKCILVGMKRESVQKF 78 
                6********************************999.7*********************************99643 PP

>> ZK1037.5  CE16757	WBGene00014193	locus:nhr-247	Ligand-binding domain of nuclear hormone receptors, Zinc finger, C4 ty
   #    score  bias  c-Evalue  i-Evalue hmmfrom  hmm to    alifrom  ali to    envfrom  env to     acc
 ---   ------ ----- --------- --------- ------- -------    ------- -------    ------- -------    ----
   1 !   51.7   4.7   9.9e-16   6.7e-14     132     205 ..      14      86 ..      11     123 .. 0.91
   2 ?   -0.8   0.0       8.1   5.5e+02     523     596 ..     232     306 ..     140     324 .. 0.72

  Alignments for each domain:
  == domain 1    score: 51.7 bits;  conditional E-value: 9.9e-16
  Nr1d1-aln 132 ckvcgdvasgfhygvhacegckgffrrsiqqniqykrclknencsivrinrnrcqqcrfkkclsvgmsrdavrf 205
                c vcg    g  yg  ac gc +ffrr+i  n + k+c +n nc+i    +n c+ cr++kcl vgm   a++ 
   ZK1037.5  14 CLVCGGTPNGSRYGALACLGCIVFFRRAIS-NANVKNCDNNSNCKIGFETKNCCRSCRLQKCLQVGMNPKAIQH 86 
                99**************************96.8899********************************9999875 PP

  == domain 2    score: -0.8 bits;  conditional E-value: 8.1
  Nr1d1-aln 523 fseklnslalteeelglftavvlvsadrsgmensasveqlqetllralralvlknrpsets.rftklllklpdlr 596
                +se + sl l + e  ++ ++vl+s            e+ +++ +++l    l++ p+  s rf +++l l  +r
   ZK1037.5 232 LSEPIRSLQLDKFECVVLKTMVLLSQSFPSQLYLPRFEENRKNCMKTLMKYELRKFPETGSqRFGEIILLLSSVR 306
                588888888888888888888888888777777777888888888888888777777654437887777777766 PP

>> R11E3.5c  CE37269	WBGene00003694	locus:nhr-104	status:Confirmed	UniProt:Q86PJ5	protein_id:CCD72241.1
   #    score  bias  c-Evalue  i-Evalue hmmfrom  hmm to    alifrom  ali to    envfrom  env to     acc
 ---   ------ ----- --------- --------- ------- -------    ------- -------    ------- -------    ----
   1 !   51.0   3.2   1.7e-15   1.1e-13     132     206 ..       6      79 ..       3      99 .. 0.92

  Alignments for each domain:
  == domain 1    score: 51.0 bits;  conditional E-value: 1.7e-15
  Nr1d1-aln 132 ckvcgdvasgfhygvhacegckgffrrsiqqniqykrclknencsivrinrnrcqqcrfkkclsvgmsrdavrfg 206
                c vc     g h+gv ac gc +ffrr+i ++ +y  c  +++c i + +   c++crf+kcl vgm +++++  
   R11E3.5c   6 CDVCLSPGNGKHFGVDACRGCTAFFRRTIVNKRNY-SCSEDDTCEIEKSEGLLCKKCRFEKCLKVGMKKESIQKH 79 
                99***************************988888.6********************************998754 PP

>> C54E10.5  CE36429	WBGene00008309	locus:nhr-170	Zinc finger, C4 type (two domains)	status:Confirmed	UniProt:O45315	pro
   #    score  bias  c-Evalue  i-Evalue hmmfrom  hmm to    alifrom  ali to    envfrom  env to     acc
 ---   ------ ----- --------- --------- ------- -------    ------- -------    ------- -------    ----
   1 !   50.6   2.2   2.2e-15   1.5e-13     128     205 ..      13      91 ..       4     123 .. 0.87

  Alignments for each domain:
  == domain 1    score: 50.6 bits;  conditional E-value: 2.2e-15
  Nr1d1-aln 128 mvllckvcgdvasgfhygvhacegckgffrrsiqqniqykrclknencsivri.nrnrcqqcrfkkclsvgmsrdavrf 205
                + + c +c   + g+h+g+ +c  c +ffrr++  n +yk   k  +c i    + + c+ crfkkc+ +gm+ + vr 
   C54E10.5  13 FTVNCEICQKTSHGLHFGLETCRACAAFFRRTVVLNRKYKCIQKTGKCEIGAGgEEKLCKFCRFKKCIDLGMTTENVRT 91 
                5678************************************999*******87615567******************996 PP

>> R11E3.5a  CE31719	WBGene00003694	locus:nhr-104	nuclear hormone receptor	status:Confirmed	UniProt:Q8MXE6	protein_id:CC
   #    score  bias  c-Evalue  i-Evalue hmmfrom  hmm to    alifrom  ali to    envfrom  env to     acc
 ---   ------ ----- --------- --------- ------- -------    ------- -------    ------- -------    ----
   1 !   50.5   3.4   2.3e-15   1.6e-13     132     206 ..       6      79 ..       3      98 .. 0.92

  Alignments for each domain:
  == domain 1    score: 50.5 bits;  conditional E-value: 2.3e-15
  Nr1d1-aln 132 ckvcgdvasgfhygvhacegckgffrrsiqqniqykrclknencsivrinrnrcqqcrfkkclsvgmsrdavrfg 206
                c vc     g h+gv ac gc +ffrr+i ++ +y  c  +++c i + +   c++crf+kcl vgm +++++  
   R11E3.5a   6 CDVCLSPGNGKHFGVDACRGCTAFFRRTIVNKRNY-SCSEDDTCEIEKSEGLLCKKCRFEKCLKVGMKKESIQKH 79 
                99***************************988888.6********************************998754 PP

>> F16B12.8  CE35489	WBGene00008884	locus:nhr-281	Ligand-binding domain of nuclear hormone receptors	status:Partially_co
   #    score  bias  c-Evalue  i-Evalue hmmfrom  hmm to    alifrom  ali to    envfrom  env to     acc
 ---   ------ ----- --------- --------- ------- -------    ------- -------    ------- -------    ----
   1 !   50.2   5.9   2.9e-15     2e-13     131     199 ..      22      94 ..       6      98 .. 0.82

  Alignments for each domain:
  == domain 1    score: 50.2 bits;  conditional E-value: 2.9e-15
  Nr1d1-aln 131 lckvcgdvasgfhygvhacegckgffrrsiqqniqykrclknencs...iv..rinrnrcqqcrfkkclsvgms 199
                 c +c   asg hygv +c  ck ffrr i +n+ yk c +n++c    i+  r +  +cq crfkkc+ +gm 
   F16B12.8  22 TCMICPKKASGRHYGVFSCCACKMFFRRVIVENLFYK-CKQNKTCYeneIItgRQKPPKCQACRFKKCVNLGMM 94 
                599*******************************996.999999962224422334458*************95 PP

>> T12C9.1  CE26822	WBGene00020460	locus:nhr-273	zinc finger DNA-binding protein	status:Confirmed	UniProt:Q95QB3	protein
   #    score  bias  c-Evalue  i-Evalue hmmfrom  hmm to    alifrom  ali to    envfrom  env to     acc
 ---   ------ ----- --------- --------- ------- -------    ------- -------    ------- -------    ----
   1 !   50.8   4.0     2e-15   1.3e-13     132     214 ..      13      95 ..      10     114 .. 0.90

  Alignments for each domain:
  == domain 1    score: 50.8 bits;  conditional E-value: 2e-15
  Nr1d1-aln 132 ckvcgdvasgfhygvhacegckgffrrsiqqniqykrclknencsivrinrnrcqqcrfkkclsvgmsrdavrf.gripkrekq 214
                c +c +   gfh+g  ac  c +ffrrs+ q   y  c  n++c +    r  c+ cr+ kc+ vgm    v+   r+pk  k+
    T12C9.1  13 CSICREPGDGFHFGAEACRACAAFFRRSVSQSKTY-LCQGNNDCDVTVNIRCMCRACRYVKCIEVGMNPVGVQQkPRLPKNRKE 95 
                99******************************999.5********99999******************9988652699998886 PP

>> C49F5.4  CE08855	WBGene00008208	locus:nhr-167	Ligand-binding domain of nuclear hormone receptors, Zinc finger, C4 typ
   #    score  bias  c-Evalue  i-Evalue hmmfrom  hmm to    alifrom  ali to    envfrom  env to     acc
 ---   ------ ----- --------- --------- ------- -------    ------- -------    ------- -------    ----
   1 !   50.8   4.2     2e-15   1.3e-13     126     233 ..       2     108 ..       1     121 [. 0.86
   2 ?   -1.0   0.0         9   6.2e+02     443     479 ..     148     183 ..     134     207 .. 0.67

  Alignments for each domain:
  == domain 1    score: 50.8 bits;  conditional E-value: 2e-15
  Nr1d1-aln 126 ngmvllckvcgdvasgfhygvhacegckgffrrsiqqniqykrclknencsivrinrnrcqqcrfkkclsvgmsrdavrfgripkrekqrmlaemqsamn 225
                n +   c vcg  ++ f y v +c+ ck ffrr i + +  k+c++ e c        +c  crf+kcl vgm+  +  +  + + + qr+   ++   n
    C49F5.4   2 NALHQKCAVCGRFTTEFNYSVLSCNSCKIFFRRLIVRTVPIKKCFRGERCFEKTPYIFKCTSCRFQKCLYVGMTLPSYLL-VLEQNKEQRLAITIDCVRN 100
                566678**********************************************9999*****************9876544.4555666777777777777 PP

  Nr1d1-aln 226 lannqlss 233
                  n+++ s
    C49F5.4 101 THNKRMDS 108
                77777766 PP

  == domain 2    score: -1.0 bits;  conditional E-value: 9
  Nr1d1-aln 443 ftpavrevvefakhipgfrdlsqhdqvtllkagtfev 479
                f  +v   ++f k  p    l   dq+ llk    ++
    C49F5.4 148 FHSCV-TTIDFMKQFPFVNLLRSTDQMILLKESYVKL 183
                44444.5689******9999999*******9876654 PP

>> ZK6.4  CE19643	WBGene00022639	locus:nhr-253	zinc finger protein	status:Partially_confirmed	UniProt:O61869	protein_id:
   #    score  bias  c-Evalue  i-Evalue hmmfrom  hmm to    alifrom  ali to    envfrom  env to     acc
 ---   ------ ----- --------- --------- ------- -------    ------- -------    ------- -------    ----
   1 !   50.0   2.6   3.4e-15   2.3e-13     132     209 ..       8      86 ..       2     112 .. 0.88

  Alignments for each domain:
  == domain 1    score: 50.0 bits;  conditional E-value: 3.4e-15
  Nr1d1-aln 132 ckvcgdvasgfhygvhacegckgffrrsiqqniqykrclknencsivrinrnrcqqcrfkkclsvgmsrda.vrfgrip 209
                c vc   ++ f ygv +c+ ck ffrr i +    k+c   enc       ++c  crf+kc+ vgm+  + + fg   
      ZK6.4   8 CAVCERFTTEFNYGVPSCNACKIFFRRLITRTTPVKKCYLGENCFTKTPITQKCVFCRFQKCIQVGMTLPSyLHFGEQT 86 
                9********************************************999999****************865425677654 PP

>> F44C8.3  CE30796	WBGene00003617	locus:nhr-18	nuclear hormone receptor	status:Partially_confirmed	UniProt:O16360	prote
   #    score  bias  c-Evalue  i-Evalue hmmfrom  hmm to    alifrom  ali to    envfrom  env to     acc
 ---   ------ ----- --------- --------- ------- -------    ------- -------    ------- -------    ----
   1 !   49.7   5.1   4.2e-15   2.9e-13     132     200 ..      11      78 ..       6      86 .. 0.90

  Alignments for each domain:
  == domain 1    score: 49.7 bits;  conditional E-value: 4.2e-15
  Nr1d1-aln 132 ckvcgdvasgfhygvhacegckgffrrsiqqniqykrclknencsivrinrnrcqqcrfkkclsvgmsr 200
                c vcgd +sg h+gv +c  c +ffrr+   n++ kr   n +c      +  c+qcr+kkcl vgm  
    F44C8.3  11 CEVCGDKTSGRHFGVMSCRACAAFFRRAATWNLE-KRICPNGTCHTSVNGKFNCKQCRLKKCLDVGMDT 78 
                9*******************************98.56668999*99888899**************953 PP

>> R07B7.16  CE42934	WBGene00011100	locus:nhr-209	nuclear hormone receptor	status:Partially_confirmed	UniProt:Q21806	pro
   #    score  bias  c-Evalue  i-Evalue hmmfrom  hmm to    alifrom  ali to    envfrom  env to     acc
 ---   ------ ----- --------- --------- ------- -------    ------- -------    ------- -------    ----
   1 !   49.1   2.7   6.1e-15   4.2e-13     128     205 ..      42     121 ..      10     150 .. 0.79

  Alignments for each domain:
  == domain 1    score: 49.1 bits;  conditional E-value: 6.1e-15
  Nr1d1-aln 128 mvllckvcgdvasgfhygvhacegckgffrrsiqqniqykrclknenc..sivrinrnr.cqqcrfkkclsvgmsrdavrf 205
                +   c vc + a g+hy v +c+gck+ffrr+i +  ++  c++ +nc   i   + +r c+ crf +c+ vgm   a+r 
   R07B7.16  42 FPEKCAVCKNAAIGYHYNVPSCNGCKTFFRRTILNGKRF-ICMNHKNCldEIESDESQRlCKGCRFARCIEVGMDSTAIRA 121
                5557*****************************866555.69999999433444444445******************996 PP

>> T01G6.8  CE18167	WBGene00003720	locus:nhr-130	zinc finger protein	status:Partially_confirmed	UniProt:O16963	protein_i
   #    score  bias  c-Evalue  i-Evalue hmmfrom  hmm to    alifrom  ali to    envfrom  env to     acc
 ---   ------ ----- --------- --------- ------- -------    ------- -------    ------- -------    ----
   1 !   49.2   2.1     6e-15   4.1e-13     113     207 ..      18     112 ..       7     122 .. 0.91

  Alignments for each domain:
  == domain 1    score: 49.2 bits;  conditional E-value: 6e-15
  Nr1d1-aln 113 vspskstsnitklngmvllckvcgdvasgfhygvhacegckgffrrsiqqniqykrclknencsivrinrnrcqqcrfkkclsvgmsrdavrfgr 207
                +sp     n   l   +  c+vc   a g h+g  +c  c +ffrr+        +c k++nc i    r +c++cr+ +c  vgm     +f r
    T01G6.8  18 ISPMEEDMNCQELVVNLYTCQVCALPAHGNHFGAISCRACAAFFRRACTGTKTTYKCKKQNNCDIWENGRYKCKKCRLDRCNEVGMDPGRFQFDR 112
                7888888888899989999*****************************99999999******************************887777766 PP

>> C14C6.4  CE08159	WBGene00015758	locus:nhr-155	zinc finger protein	status:Partially_confirmed	UniProt:O44668	protein_i
   #    score  bias  c-Evalue  i-Evalue hmmfrom  hmm to    alifrom  ali to    envfrom  env to     acc
 ---   ------ ----- --------- --------- ------- -------    ------- -------    ------- -------    ----
   1 !   49.3   1.5   5.6e-15   3.8e-13     130     211 ..      58     139 ..      23     204 .. 0.78

  Alignments for each domain:
  == domain 1    score: 49.3 bits;  conditional E-value: 5.6e-15
  Nr1d1-aln 130 llckvcgdv.asgfhygvhacegckgffrrsiqqniqykrclknencsivrinrnrcqqcrfkkclsvgmsrdavrfgripkr 211
                  c+vc     + +h+g  +c  c +ffrr++   i++  c  n+ncsi    r  c+ crf kc+ vgm +  v+  r  k 
    C14C6.4  58 KPCQVCSTSeRTSYHFGTTTCMACASFFRRTVAFGIRF-LCKSNNNCSISPKARFFCRSCRFDKCVNVGMNKSQVQQKRDLKN 139
                4699**8762578************************9.5*********************************9998775554 PP

>> Y40B10A.8  CE31110	WBGene00003676	locus:nhr-86	status:Confirmed	UniProt:Q965W2	protein_id:CCD70636.1
   #    score  bias  c-Evalue  i-Evalue hmmfrom  hmm to    alifrom  ali to    envfrom  env to     acc
 ---   ------ ----- --------- --------- ------- -------    ------- -------    ------- -------    ----
   1 !   49.2   4.5     6e-15   4.1e-13     132     212 ..      24     105 ..      20     116 .. 0.90

  Alignments for each domain:
  == domain 1    score: 49.2 bits;  conditional E-value: 6e-15
  Nr1d1-aln 132 ckvcgdvasgfhygvhacegckgffrrsiqqniqykrclknencsivrinrnrcqqcrfkkclsvgmsrdavrfgr..ipkre 212
                c +c +   g+h+g  ac  c +ffrrs+  +  y  c  n++c i    r  c+ crf kcl vgm    v+  r  i kre
  Y40B10A.8  24 CSICREDGDGYHFGAEACRACAAFFRRSVSLDKTY-LCRGNNDCEITANIRCMCRSCRFAKCLEVGMNPAGVQQRRdtIGKRE 105
                99*****************************9999.5******************************9999865543388887 PP

>> T05B4.2  CE13195	WBGene00003647	locus:nhr-57	zinc finger protein	status:Confirmed	UniProt:O16425	protein_id:CCD70827.
   #    score  bias  c-Evalue  i-Evalue hmmfrom  hmm to    alifrom  ali to    envfrom  env to     acc
 ---   ------ ----- --------- --------- ------- -------    ------- -------    ------- -------    ----
   1 !   49.1   5.3   6.4e-15   4.4e-13     131     204 ..       9      83 ..       7     110 .. 0.92

  Alignments for each domain:
  == domain 1    score: 49.1 bits;  conditional E-value: 6.4e-15
  Nr1d1-aln 131 lckvcgdvasgfhygvhacegckgffrrsiqqniqyk.rclknencsivrinrnrcqqcrfkkclsvgmsrdavr 204
                 c vc ++  g+h+g  ac+ c +ffrr+   n+  k  c k+++c i    r+ c+ cr+ kcl vgm  + v+
    T05B4.2   9 YCSVCHQLGDGYHFGAIACKACAAFFRRTTSMNLAPKfVCRKKNECVIKMSSRDSCKSCRYAKCLHVGMNPEVVQ 83 
                59********************************99846999999************************998886 PP

>> C50B6.14a  CE40923	WBGene00003719	locus:nhr-129	status:Confirmed	UniProt:A5JYV3	protein_id:CAN86585.1
   #    score  bias  c-Evalue  i-Evalue hmmfrom  hmm to    alifrom  ali to    envfrom  env to     acc
 ---   ------ ----- --------- --------- ------- -------    ------- -------    ------- -------    ----
   1 !   48.4   3.1   9.9e-15   6.8e-13     132     205 ..      30     104 ..      26     140 .. 0.85
   2 ?    0.9   0.0       2.4   1.7e+02     450     492 ..     220     264 ..     215     273 .. 0.84

  Alignments for each domain:
  == domain 1    score: 48.4 bits;  conditional E-value: 9.9e-15
  Nr1d1-aln 132 ckvcgdvasgfhygvhacegckgffrrsiqqniqykrclknencsivri..nrnrcqqcrfkkclsvgmsrdavrf 205
                c vcg  asg+hy v ac+gck+ffrr +  +  +  c  n++c  +       +c+ cr++kc++vgm   a+  
  C50B6.14a  30 CFVCGGSASGYHYDVPACNGCKTFFRRYVISKRLF-TCKLNDDCFDLSTrdVPVKCRACRINKCFAVGMNPHALEV 104
                99*************************99876554.7999999987654115679**************9988765 PP

  == domain 2    score: 0.9 bits;  conditional E-value: 2.4
  Nr1d1-aln 450 vvefakhipgfrdlsqhdqvtllkagtfev..lmvrfaslfnvkd 492
                 +e+ak    f +l   dq+ l++  t+    l+v f+s+ +  d
  C50B6.14a 220 TIEYAKTFMFFHELLPRDQLILIRYTTLACvnLLVSFSSVSKKYD 264
                589**********************99875348999999866555 PP

>> F38H12.3  CE17809	WBGene00018189	locus:nhr-181	nuclear hormone receptor	status:Partially_confirmed	UniProt:O16346	pro
   #    score  bias  c-Evalue  i-Evalue hmmfrom  hmm to    alifrom  ali to    envfrom  env to     acc
 ---   ------ ----- --------- --------- ------- -------    ------- -------    ------- -------    ----
   1 !   47.7  15.0   1.7e-14   1.2e-12     114     237 ..      14     139 ..       9     153 .. 0.81

  Alignments for each domain:
  == domain 1    score: 47.7 bits;  conditional E-value: 1.7e-14
  Nr1d1-aln 114 spskstsnitkl.ngmvllckvcgdvasgfhygvhacegckgffrrsiqqniqykrclknencsivrinrnrcqqcrfkkclsvgmsrdavrfgri..pk 210
                s s sts+++         c vcgd   g  yg  ac gc +ffrr++ ++ qyk c k+ nc i    r  c+ cr++kc  vgm  +a++   +  p+
   F38H12.3  14 SSSVSTSSMSSSpSTSSESCAVCGDSVNGKRYGAPACLGCIVFFRRAVINKSQYK-CWKKGNCVITFASRCVCRCCRLRKCSHVGMKPEAIQRRDLlgPR 112
                4555555555441344568***********************************6.**********************************9765544488 PP

  Nr1d1-aln 211 rekqrmlaemqsamnlannqlssqcpl 237
                + k  +  ++  ++++a n lss    
   F38H12.3 113 KPKTILTNDISQSIDVALNFLSSPHSS 139
                888888889999*********985333 PP

>> Y69H2.8  CE42556	WBGene00013483	locus:nhr-241	Zinc finger, C4 type (two domains)	status:Partially_confirmed	UniProt:Q
   #    score  bias  c-Evalue  i-Evalue hmmfrom  hmm to    alifrom  ali to    envfrom  env to     acc
 ---   ------ ----- --------- --------- ------- -------    ------- -------    ------- -------    ----
   1 !   48.7   3.4   8.3e-15   5.7e-13     130     204 ..      19      93 ..      12     108 .. 0.92

  Alignments for each domain:
  == domain 1    score: 48.7 bits;  conditional E-value: 8.3e-15
  Nr1d1-aln 130 llckvcgdvasgfhygv.hacegckgffrrsiqqniqykrclknencsivrinrnrcqqcrfkkclsvgmsrdavr 204
                llc vcg  asg  yg   ac  c +ffrrs+ ++i y  c     c i    r  c+ cr++kcl+ gm   a++
    Y69H2.8  19 LLCTVCGAPASGRRYGAaAACLACIVFFRRSVLRKIHY-TCQALGRCEITVASRCVCRYCRMQKCLAAGMDPRAIQ 93 
                9***************7257******************.59999**************************988876 PP

>> Y32B12B.6  CE19066	WBGene00006471	locus:nhr-233	nuclear hormone receptor	status:Partially_confirmed	UniProt:Q9XX32	pr
   #    score  bias  c-Evalue  i-Evalue hmmfrom  hmm to    alifrom  ali to    envfrom  env to     acc
 ---   ------ ----- --------- --------- ------- -------    ------- -------    ------- -------    ----
   1 !   49.1   2.7   6.2e-15   4.2e-13     131     199 ..      14      82 ..       8      96 .. 0.95

  Alignments for each domain:
  == domain 1    score: 49.1 bits;  conditional E-value: 6.2e-15
  Nr1d1-aln 131 lckvcgdvasgfhygvhacegckgffrrsiqqniqykrclknencsivrinrnrcqqcrfkkclsvgms 199
                 c vc +++s f ygvh+c+ ck f+rr   ++  +k c+++e+c         cq crf+k + vgm 
  Y32B12B.6  14 TCAVCHQLTSEFNYGVHSCNACKMFIRRQAVRKTPFKPCIQQESCYQAAPLNFGCQLCRFQKSIEVGMN 82 
                59*******************************************999988899*************97 PP

>> T12C9.5c  CE29473	WBGene00003699	locus:nhr-109	status:Confirmed	UniProt:B3GWA3	protein_id:CCD73617.1
   #    score  bias  c-Evalue  i-Evalue hmmfrom  hmm to    alifrom  ali to    envfrom  env to     acc
 ---   ------ ----- --------- --------- ------- -------    ------- -------    ------- -------    ----
   1 !   48.7   5.4   8.2e-15   5.6e-13     132     204 ..      13      84 ..       9     103 .. 0.91

  Alignments for each domain:
  == domain 1    score: 48.7 bits;  conditional E-value: 8.2e-15
  Nr1d1-aln 132 ckvcgdvasgfhygvhacegckgffrrsiqqniqykrclknencsivrinrnrcqqcrfkkclsvgmsrdavr 204
                c +c +   gfh+g  ac  c +ffrrsi +n  y  c  n++c +    r  c+ cr+ kc+ vgm    vr
   T12C9.5c  13 CSICQESGDGFHFGAEACRACAAFFRRSISENKLY-TCSGNNDCDVTVNIRCMCRACRLTKCIEVGMNPVGVR 84 
                99******************************988.699******99999*****************988887 PP

>> T12C9.6  CE28079	WBGene00003615	locus:nhr-16	status:Confirmed	UniProt:Q27521	protein_id:CCD73612.1
   #    score  bias  c-Evalue  i-Evalue hmmfrom  hmm to    alifrom  ali to    envfrom  env to     acc
 ---   ------ ----- --------- --------- ------- -------    ------- -------    ------- -------    ----
   1 !   48.7   5.0   8.4e-15   5.8e-13     128     204 ..      10      85 ..       6     100 .. 0.89

  Alignments for each domain:
  == domain 1    score: 48.7 bits;  conditional E-value: 8.4e-15
  Nr1d1-aln 128 mvllckvcgdvasgfhygvhacegckgffrrsiqqniqykrclknencsivrinrnrcqqcrfkkclsvgmsrdavr 204
                + l c +c + a gfh+g  ac  c +ffrr++ +   y  c  n++c +    r  c+ cr+ kc+ vgm    v+
    T12C9.6  10 VFLKCAICQESAEGFHFGAEACRACAAFFRRTVSNRKTY-SCQGNNDCDVTINIRCMCRACRYIKCIEVGMNPAGVQ 85 
                4688*****************************877777.7********988789****************877665 PP

>> C50B6.14b  CE40924	WBGene00003719	locus:nhr-129	status:Confirmed	UniProt:A5JYV4	protein_id:CAN86586.1
   #    score  bias  c-Evalue  i-Evalue hmmfrom  hmm to    alifrom  ali to    envfrom  env to     acc
 ---   ------ ----- --------- --------- ------- -------    ------- -------    ------- -------    ----
   1 !   48.2   3.2   1.2e-14   8.2e-13     132     205 ..      30     104 ..      26     138 .. 0.85
   2 ?    0.8   0.0       2.6   1.8e+02     450     492 ..     241     285 ..     236     294 .. 0.84

  Alignments for each domain:
  == domain 1    score: 48.2 bits;  conditional E-value: 1.2e-14
  Nr1d1-aln 132 ckvcgdvasgfhygvhacegckgffrrsiqqniqykrclknencsivri..nrnrcqqcrfkkclsvgmsrdavrf 205
                c vcg  asg+hy v ac+gck+ffrr +  +  +  c  n++c  +       +c+ cr++kc++vgm   a+  
  C50B6.14b  30 CFVCGGSASGYHYDVPACNGCKTFFRRYVISKRLF-TCKLNDDCFDLSTrdVPVKCRACRINKCFAVGMNPHALEV 104
                99*************************99876554.7999999987654115679**************9988765 PP

  == domain 2    score: 0.8 bits;  conditional E-value: 2.6
  Nr1d1-aln 450 vvefakhipgfrdlsqhdqvtllkagtfev..lmvrfaslfnvkd 492
                 +e+ak    f +l   dq+ l++  t+    l+v f+s+ +  d
  C50B6.14b 241 TIEYAKTFMFFHELLPRDQLILIRYTTLACvnLLVSFSSVSKKYD 285
                589**********************99875348999999866555 PP

>> F09F3.10  CE46427	WBGene00008630	locus:nhr-175	Ligand-binding domain of nuclear hormone receptors, Zinc finger, C4 ty
   #    score  bias  c-Evalue  i-Evalue hmmfrom  hmm to    alifrom  ali to    envfrom  env to     acc
 ---   ------ ----- --------- --------- ------- -------    ------- -------    ------- -------    ----
   1 !   48.1   5.8   1.2e-14   8.4e-13     132     204 ..      33     104 ..      26     113 .. 0.93

  Alignments for each domain:
  == domain 1    score: 48.1 bits;  conditional E-value: 1.2e-14
  Nr1d1-aln 132 ckvcgdvasgfhygvhacegckgffrrsiqqniqykrclknencsivrinrnrcqqcrfkkclsvgmsrdavr 204
                c vcgd       g  ac gc +ffrr+i +  +y +clk+ +c i    r  c+ cr++kcl vgm + av+
   F09F3.10  33 CAVCGDRVHSVRLGSPACLGCIVFFRRAIINVSKY-KCLKDGDCLINYEFRSSCRACRLQKCLQVGMKQSAVK 104
                9****************************866666.6**********************************97 PP

>> F14A5.1  CE40558	WBGene00008778	locus:nhr-264	Zinc finger, C4 type (two domains)	status:Predicted	UniProt:Q19438	prot
   #    score  bias  c-Evalue  i-Evalue hmmfrom  hmm to    alifrom  ali to    envfrom  env to     acc
 ---   ------ ----- --------- --------- ------- -------    ------- -------    ------- -------    ----
   1 !   45.0   5.3   1.1e-13   7.2e-12     132     257 ..      60     189 ..      47     203 .. 0.70
   2 ?    0.7   0.0       2.8   1.9e+02     452     490 ..     248     289 ..     242     295 .. 0.80

  Alignments for each domain:
  == domain 1    score: 45.0 bits;  conditional E-value: 1.1e-13
  Nr1d1-aln 132 ckvcgdvasg.fhygvhacegckgffrrsiqqniqykrclknencsivrinrnrcqqcrfkkclsvgmsrdavrfgripkrekqrmlae..mqsam...n 225
                c+vc d as   h+g+ +c  c +ffrr+  +  q+  c  ++ncs+   ++  c+ cr+++c+  gms+d +r g +   ++++ + +  +++++   +
    F14A5.1  60 CQVCQDSASTrHHFGITSCTACASFFRRTTMN--QF-TCNLDNNCSVSYKKKWVCRACRYNNCIRAGMSKDYIRRGNVDETKNRKTFRKrtIRNSIrrnK 156
                ********974789**************8755..33.688889**********************************97654443333200222220102 PP

  Nr1d1-aln 226 lannqlssqcple.tsptqhptsgplgpspppa 257
                 + n++s  + ++ +s+++  ts+++  s+  +
    F14A5.1 157 SSLNRISEPVKMDqNSTSRSSTSSSIKHSSDTS 189
                334555555555413444556666666666555 PP

  == domain 2    score: 0.7 bits;  conditional E-value: 2.8
  Nr1d1-aln 452 efakhipgfrdlsqhdqvtllkagtf.evlm..vrfaslfnv 490
                e + h pg   l + d  tllk   f +v m  vr  s+ nv
    F14A5.1 248 ESCMHCPGVNSLEKEDVQTLLKYFQFaNVWMdsVRAYSMSNV 289
                6678******************99883455555677777776 PP

>> C13C4.1  CE08126	WBGene00007546	locus:nhr-153	Ligand-binding domain of nuclear hormone receptors, Zinc finger, C4 typ
   #    score  bias  c-Evalue  i-Evalue hmmfrom  hmm to    alifrom  ali to    envfrom  env to     acc
 ---   ------ ----- --------- --------- ------- -------    ------- -------    ------- -------    ----
   1 !   47.8   4.1   1.5e-14     1e-12     126     203 ..      23     103 ..       5     120 .. 0.87

  Alignments for each domain:
  == domain 1    score: 47.8 bits;  conditional E-value: 1.5e-14
  Nr1d1-aln 126 ngmvllckvcgdvasgfhygvhacegckgffrrsiqqniqykrclknenc....sivrinrnrcqqcrfkkclsvgmsrdav 203
                n    +c++c + a g+hy v +c+gck+ffrr+i    ++k c+k  nc     ++   +  c+ crf+kc+  gm   a+
    C13C4.1  23 NQCPSVCQICRNPAIGYHYEVPSCNGCKTFFRRTIITGRKFK-CFKVSNCldgnDVIDTSKRVCRACRFEKCVQAGMNPMAI 103
                555568******************************998885.*******66555999999****************97776 PP

>> T06C12.7  CE16357	WBGene00003674	locus:nhr-84	Zinc finger, C4 type (two domains)	status:Partially_confirmed	UniProt:O
   #    score  bias  c-Evalue  i-Evalue hmmfrom  hmm to    alifrom  ali to    envfrom  env to     acc
 ---   ------ ----- --------- --------- ------- -------    ------- -------    ------- -------    ----
   1 !   47.8   1.1   1.5e-14   1.1e-12     128     210 ..      24     107 ..       2     138 .. 0.83

  Alignments for each domain:
  == domain 1    score: 47.8 bits;  conditional E-value: 1.5e-14
  Nr1d1-aln 128 mvllckvcgdvasgfhygvhacegckgffrrsiqqniqykrclkn.encsivrinrnrcqqcrfkkclsvgmsrdavrfgripk 210
                +   c+vc   + g h+gv +c  c +ffrrs   + +yk   +n  +c +   +r +c+ cr+kkc  +gm+ + v++ r   
   T06C12.7  24 IAAKCRVCAMPSRGNHFGVLSCRACAAFFRRSFVHKKEYKCRQRNvGKCDVSGNDRYQCRACRLKKCKELGMTPENVQMDRNSE 107
                4567***********************************97777735899999************************9988665 PP

>> K01H12.3  CE43658	WBGene00003629	locus:nhr-38	Zinc finger, C4 type (two domains)	status:Confirmed	UniProt:Q21104	prot
   #    score  bias  c-Evalue  i-Evalue hmmfrom  hmm to    alifrom  ali to    envfrom  env to     acc
 ---   ------ ----- --------- --------- ------- -------    ------- -------    ------- -------    ----
   1 !   47.9   3.7   1.4e-14   9.9e-13     130     211 ..      31     113 ..      17     146 .. 0.82

  Alignments for each domain:
  == domain 1    score: 47.9 bits;  conditional E-value: 1.4e-14
  Nr1d1-aln 130 llckvcgdvasgfhygvhacegckgffrrsiqqniqykrclknencsivrinrnr...cqqcrfkkclsvgmsrdavrfgripkr 211
                ++c +c d a g+h+g  +c  c +ffrrs+ ++  y     n +csiv+   +r   c+ crf kc+s gm  + v+  r    
   K01H12.3  31 MICSICSDKAEGYHFGAISCAACGAFFRRSVSDQKVYS--CSNRQCSIVHDPTKRggsCRFCRFLKCVSSGMMPQDVKAKRTSSS 113
                68*****************************9987775..4799*****976665455999************999998887543 PP

>> T07C5.5  CE06383	WBGene00011568	locus:nhr-26	Ligand-binding domain of nuclear hormone receptors, Zinc finger, C4 type
   #    score  bias  c-Evalue  i-Evalue hmmfrom  hmm to    alifrom  ali to    envfrom  env to     acc
 ---   ------ ----- --------- --------- ------- -------    ------- -------    ------- -------    ----
   1 !   47.6   4.3   1.8e-14   1.2e-12     131     203 ..       7      81 ..       1      85 [. 0.85

  Alignments for each domain:
  == domain 1    score: 47.6 bits;  conditional E-value: 1.8e-14
  Nr1d1-aln 131 lckvcgdvasgfhygvhacegckgffrrsiqqniqykrclknencsivrin..rnrcqqcrfkkclsvgms.rdav 203
                 ckvc + ++gf ygv +c+ ck ffrr+++   +  +c ++ nc  + ++    +c+ crf+kc+ vgm   dav
    T07C5.5   7 SCKVCNEKTTGFNYGVQSCNACKMFFRRALDTP-KVLKCGRDGNCPTIVLDsgESQCRFCRFHKCIIVGMIfLDAV 81 
                6****************************9876.6778*******98887622579*************9624655 PP

>> F44C4.2  CE07250	WBGene00018412	locus:nhr-37	zinc finger-containing protein	status:Partially_confirmed	UniProt:Q20389
   #    score  bias  c-Evalue  i-Evalue hmmfrom  hmm to    alifrom  ali to    envfrom  env to     acc
 ---   ------ ----- --------- --------- ------- -------    ------- -------    ------- -------    ----
   1 !   47.6   2.2   1.8e-14   1.2e-12     132     206 ..       7      81 ..       4     114 .. 0.94

  Alignments for each domain:
  == domain 1    score: 47.6 bits;  conditional E-value: 1.8e-14
  Nr1d1-aln 132 ckvcgdvasgfhygvhacegckgffrrsiqqniqykrclknencsivrinrnrcqqcrfkkclsvgmsrdavrfg 206
                c vc   + g+h+g  +c  c +ffrr+   ++qyk    n +c+i    r  c+qcr+ kc ++gm  + v++ 
    F44C4.2   7 CLVCKKASNGMHFGALTCRACAAFFRRATVLKLQYKCKQGNSKCNIDGRGRYVCRQCRLTKCKAIGMNEEKVQLD 81 
                99**********************************9999****************************9999875 PP

>> F09C6.9  CE37501	WBGene00003706	locus:nhr-116	nuclear hormone receptor	status:Confirmed	UniProt:Q9XV98	protein_id:CAB
   #    score  bias  c-Evalue  i-Evalue hmmfrom  hmm to    alifrom  ali to    envfrom  env to     acc
 ---   ------ ----- --------- --------- ------- -------    ------- -------    ------- -------    ----
   1 !   46.9   1.4   2.8e-14   1.9e-12     129     202 ..      47     121 ..      18     128 .. 0.77

  Alignments for each domain:
  == domain 1    score: 46.9 bits;  conditional E-value: 2.8e-14
  Nr1d1-aln 129 vllckvcgdvasgfhygvhacegckgffrrsiqqniqykrclknencsiv..rinrnrcqqcrfkkclsvgmsrda 202
                   c vcg  a g+hy v +c+gck+ffrr       +  c  + +c  +  r    +c+ cr+++clsvgm   a
    F09C6.9  47 PTECLVCGRSAHGYHYNVASCNGCKTFFRRMCLSGRSFS-CKLDRDCFDLtkRKTPAKCRACRLQRCLSVGMDPGA 121
                4569**************************999988876.55566665441255668***************8766 PP

>> F44C8.5a  CE34309	WBGene00003718	locus:nhr-128	zinc finger protein	status:Confirmed	UniProt:O16358	protein_id:CCD7100
   #    score  bias  c-Evalue  i-Evalue hmmfrom  hmm to    alifrom  ali to    envfrom  env to     acc
 ---   ------ ----- --------- --------- ------- -------    ------- -------    ------- -------    ----
   1 !   47.6   5.2   1.7e-14   1.2e-12     132     200 ..      11      78 ..       7      87 .. 0.93

  Alignments for each domain:
  == domain 1    score: 47.6 bits;  conditional E-value: 1.7e-14
  Nr1d1-aln 132 ckvcgdvasgfhygvhacegckgffrrsiqqniqykrclknencsivrinrnrcqqcrfkkclsvgmsr 200
                c +cg+ +sg h+gv +c  c +ffrr+   + +   c k+enc+i    +  c+ cr+k+cl vgm  
   F44C8.5a  11 CEICGQKTSGRHFGVMSCRSCAAFFRRAATWKTERADC-KKENCQIFERGKFSCKVCRLKRCLEVGMDA 78 
                9******************************9999999.679************************964 PP

>> ZK6.5  CE40002	WBGene00022640	locus:nhr-254	zinc finger protein	status:Partially_confirmed	UniProt:O61868	protein_id:
   #    score  bias  c-Evalue  i-Evalue hmmfrom  hmm to    alifrom  ali to    envfrom  env to     acc
 ---   ------ ----- --------- --------- ------- -------    ------- -------    ------- -------    ----
   1 !   47.3   3.1   2.2e-14   1.5e-12     132     210 ..       8      87 ..       4     112 .. 0.91

  Alignments for each domain:
  == domain 1    score: 47.3 bits;  conditional E-value: 2.2e-14
  Nr1d1-aln 132 ckvcgdvasgfhygvhacegckgffrrsiqqniqykrclknencsivrinrnrcqqcrfkkclsvgmsrda.vrfgripk 210
                c vc   ++ f ygv +c+ ck ffrr i +    k+c   e c       ++c  crf+kc+ vgm+  + + fg + k
      ZK6.5   8 CAVCERFTTEFNYGVPSCNACKIFFRRLITRTAPVKQCYIGEHCFTKSPITKKCTFCRFQKCIQVGMTLPSyLHFGELTK 87 
                9*********************************************999999***************9754278888876 PP

>> Y17D7A.1  CE40242	WBGene00012446	locus:nhr-230	Zinc finger, C4 type (two domains)	status:Partially_confirmed	UniProt:
   #    score  bias  c-Evalue  i-Evalue hmmfrom  hmm to    alifrom  ali to    envfrom  env to     acc
 ---   ------ ----- --------- --------- ------- -------    ------- -------    ------- -------    ----
   1 !   47.3   2.1   2.3e-14   1.5e-12     118     212 ..       6     102 ..       3     111 .. 0.89

  Alignments for each domain:
  == domain 1    score: 47.3 bits;  conditional E-value: 2.3e-14
  Nr1d1-aln 118 stsnitklngmvllckvcgdvasgfhygvhacegckgffrrsiqqniqykrclknencsivrinrn..rcqqcrfkkclsvgmsrdavrfgripkre 212
                sts +++ +   l+c vc + a g h+g  ac  c +ffrr+   +   k c k  nc+ +  n     c+ cr++kc  +gm     +f r p   
   Y17D7A.1   6 STSILSQEESSELICAVCSQPARGRHFGAVACRACAAFFRRADAAKTTVKPCKKGGNCQNLLNNNGwfDCKFCRLQKCYEIGMNSANFQFDRDPIST 102
                677778888889**********************************************98866653347*********************9988665 PP

>> C49D10.6  CE08847	WBGene00003665	locus:nhr-75	zinc finger protein	status:Predicted	UniProt:O16604	protein_id:CCD64800
   #    score  bias  c-Evalue  i-Evalue hmmfrom  hmm to    alifrom  ali to    envfrom  env to     acc
 ---   ------ ----- --------- --------- ------- -------    ------- -------    ------- -------    ----
   1 !   45.3   2.7     9e-14   6.1e-12     123     211 ..      34     122 ..      12     130 .. 0.83
   2 ?   -0.1   0.0       5.1   3.5e+02     397     421 ..     147     171 ..     139     182 .. 0.85

  Alignments for each domain:
  == domain 1    score: 45.3 bits;  conditional E-value: 9e-14
  Nr1d1-aln 123 tklngmvllckvcgdva.sgfhygvhacegckgffrrsiqqniqykrclknencsivrinrnrcqqcrfkkclsvgmsr..davrfgripkr 211
                  +n   + c vc dv  + +h+gv +c  c +ffrr+ ++  qy  c +n+nc+     +  c+ cr+ +cl  gmsr  +a r   ip  
   C49D10.6  34 MMMNESYVPCLVCNDVKnTSMHFGVNSCAACAAFFRRTTEN--QY-ACSRNNNCATSYERKILCRACRYTNCLEAGMSRgnEASRQRNIPSN 122
                456777888*******72579****************9764..77.6*********999999****************95557888888865 PP

  == domain 2    score: -0.1 bits;  conditional E-value: 5.1
  Nr1d1-aln 397 pegeapansprqgnsknvllacpmn 421
                 e e + ++ r++ sknvlla  +n
   C49D10.6 147 EEVEKTMSQKRRNVSKNVLLAKSFN 171
                57788889999**********8877 PP

>> ZK6.2  CE18439	WBGene00022637	locus:nhr-252	zinc finger protein	status:Predicted	UniProt:O61872	protein_id:CCD74349.1
   #    score  bias  c-Evalue  i-Evalue hmmfrom  hmm to    alifrom  ali to    envfrom  env to     acc
 ---   ------ ----- --------- --------- ------- -------    ------- -------    ------- -------    ----
   1 !   46.9   4.4   2.8e-14   1.9e-12     132     202 ..       8      78 ..       3     121 .. 0.83

  Alignments for each domain:
  == domain 1    score: 46.9 bits;  conditional E-value: 2.8e-14
  Nr1d1-aln 132 ckvcgdvasgfhygvhacegckgffrrsiqqniqykrclknencsivrinrnrcqqcrfkkclsvgmsrda 202
                c vc   ++ f y v +c+ ck ffrr i + +  k+c+  enc        +c  crf+kcl vgms  +
      ZK6.2   8 CSVCDRFTTEFNYSVPSCNACKIFFRRLITRTMPIKKCFLGENCFERPPFTRKCAACRFQKCLHVGMSLPS 78 
                9*******************************************99999999***************9754 PP

>> Y80D3A.4  CE36624	WBGene00013584	locus:nhr-243	status:Partially_confirmed	UniProt:Q9U1R0	protein_id:CAB60441.2
   #    score  bias  c-Evalue  i-Evalue hmmfrom  hmm to    alifrom  ali to    envfrom  env to     acc
 ---   ------ ----- --------- --------- ------- -------    ------- -------    ------- -------    ----
   1 !   45.9   3.5   5.7e-14   3.9e-12     114     215 ..       8     113 ..       4     120 .. 0.83

  Alignments for each domain:
  == domain 1    score: 45.9 bits;  conditional E-value: 5.7e-14
  Nr1d1-aln 114 spskstsn..itklngm.vllckvcgdvasgfhygvhacegckgffrrsiqqniqykrclknencsivrinr.nrcqqcrfkkclsvgmsrdavrfgrip 209
                sps sts+     +  +    c vcg  a g h+g  +c  c +ffrr+  q      c k  +c++   n   +c++cr+++c  vgm+    +f r  
   Y80D3A.4   8 SPSSSTSDsqTPEITAIgFKKCAVCGLDAKGKHFGAFSCRACAAFFRRASTQSASIGPCKKSRTCNLFNGNGwFQCKKCRLERCYKVGMTMKNFQFQRDH 107
                555555431144455441347***********************************************9996369*********************9988 PP

  Nr1d1-aln 210 krekqr 215
                 r k  
   Y80D3A.4 108 IRSKIE 113
                888765 PP

>> K11E4.5a  CE28244	WBGene00003661	locus:nhr-71	Zinc finger, C4 type (two domains)	status:Confirmed	UniProt:Q9GTD4	prot
   #    score  bias  c-Evalue  i-Evalue hmmfrom  hmm to    alifrom  ali to    envfrom  env to     acc
 ---   ------ ----- --------- --------- ------- -------    ------- -------    ------- -------    ----
   1 !   46.6   4.6   3.5e-14   2.4e-12     132     228 ..      10     108 ..       6     147 .. 0.78

  Alignments for each domain:
  == domain 1    score: 46.6 bits;  conditional E-value: 3.5e-14
  Nr1d1-aln 132 ckvcgdvasgfhygvhacegckgffrrsiqqniqykrclknencsivrinrnrcqqcrfkkclsvgmsrdavrfgrip...krekqrmlaemqsamnlan 228
                c vc   a g+hyg  +c  c++ffrr++ ++ +y rc + ++c i    r  c+ crf kc+  gm   av+  r p   ++e+++    +   m + n
   K11E4.5a  10 CMVCSAPADGLHYGAISCRSCNAFFRRTVVEKAEY-RCKHTNTCLIDPDGRCACRSCRFTKCIEAGMKIGAVQPRRDPtgsQKERRKRAGGVGEMMSMNN 108
                99*******************************99.7***********************************9999883332333333223333333333 PP

>> C12D5.2  CE35230	WBGene00015705	locus:nhr-152	zinc finger protein	status:Partially_confirmed	UniProt:Q17929	protein_i
   #    score  bias  c-Evalue  i-Evalue hmmfrom  hmm to    alifrom  ali to    envfrom  env to     acc
 ---   ------ ----- --------- --------- ------- -------    ------- -------    ------- -------    ----
   1 !   46.5   1.9   3.8e-14   2.6e-12     131     217 ..      20     107 ..       9     148 .. 0.79

  Alignments for each domain:
  == domain 1    score: 46.5 bits;  conditional E-value: 3.8e-14
  Nr1d1-aln 131 lckvcgdvasgfhygvhacegckgffrrsiqqniqykrclknencsivrinrn...rcqqcrfkkclsvgmsrdavrfgripkrekqrml 217
                 ck+c   a g h  v +c+gck+ffrr    + +  rc  n +c  +    +   rc+ crfkkcl vgm  +a+ f r  k   q + 
    C12D5.2  20 NCKICNRPAHGHHCDVATCKGCKTFFRRMYLLKSE-LRCYINSDCFDLDKRTEpllRCRACRFKKCLLVGMNPNALNF-RTTKNLTQSLK 107
                5***************************8876654.69*******98765443445********************99.55566555555 PP

>> T27B7.3  CE14235	WBGene00020850	locus:nhr-226	zinc finger protein	status:Confirmed	UniProt:O16661	protein_id:CCD74244
   #    score  bias  c-Evalue  i-Evalue hmmfrom  hmm to    alifrom  ali to    envfrom  env to     acc
 ---   ------ ----- --------- --------- ------- -------    ------- -------    ------- -------    ----
   1 !   45.7   5.7   6.8e-14   4.7e-12     129     207 ..       5      78 ..       1      85 [. 0.92

  Alignments for each domain:
  == domain 1    score: 45.7 bits;  conditional E-value: 6.8e-14
  Nr1d1-aln 129 vllckvcgdvasgfhygvhacegckgffrrsiqqniqykrclknencsivrinrnrcqqcrfkkclsvgmsrdavrfgr 207
                ++lc++cg  a g h+gv +c  c +ffrrs + +  +k+c k+++ +i       c+ cr++kc+ +gms    ++ r
    T27B7.3   5 LFLCRICGKNAHGTHFGVITCRACGVFFRRSFKSKWIFKKCKKEDEGKIC-----TCKPCRLQKCVEMGMSSKNFQYDR 78 
                689*******************************************9996.....6***************98887766 PP

>> F36D3.2  CE15966	WBGene00003644	locus:nhr-54	Zinc finger, C4 type (two domains)	status:Partially_confirmed	UniProt:O4
   #    score  bias  c-Evalue  i-Evalue hmmfrom  hmm to    alifrom  ali to    envfrom  env to     acc
 ---   ------ ----- --------- --------- ------- -------    ------- -------    ------- -------    ----
   1 !   46.4   4.0   4.1e-14   2.8e-12     129     207 ..      14      94 ..       4     107 .. 0.88

  Alignments for each domain:
  == domain 1    score: 46.4 bits;  conditional E-value: 4.1e-14
  Nr1d1-aln 129 vllckvcgdvasgfhygvhacegckgffrrsiqqniqykrclknencsivr..inrnrcqqcrfkkclsvgmsrdavrfgr 207
                 + c +c     g h+gv +c  c +ffrr++  n +yk   k  +c+i     +   c+ crfkkc+ +gm+ + vr  +
    F36D3.2  14 SVKCAICYKAGHGQHFGVETCRACAAFFRRTVVLNRKYKCTRKSGKCKIGSdeTKDVMCKFCRFKKCIDLGMTTENVRTDQ 94 
                568**********************************************862144568*******************9766 PP

>> F36A4.14  CE44742	WBGene00003668	locus:nhr-78	status:Partially_confirmed	UniProt:Q20097	protein_id:CCD69531.1
   #    score  bias  c-Evalue  i-Evalue hmmfrom  hmm to    alifrom  ali to    envfrom  env to     acc
 ---   ------ ----- --------- --------- ------- -------    ------- -------    ------- -------    ----
   1 !   43.9   0.4   2.4e-13   1.6e-11     131     204 ..       2      75 ..       1     124 [. 0.91
   2 ?   -0.5   0.0       6.7   4.5e+02     452     474 ..     193     215 ..     187     272 .. 0.77

  Alignments for each domain:
  == domain 1    score: 43.9 bits;  conditional E-value: 2.4e-13
  Nr1d1-aln 131 lckvcgdvasgfhygvhacegckgffrrsiqqniqykrclknencsivrinrnrcqqcrfkkclsvgmsrdavr 204
                 c +c  va  +h+g  +c+ c +ffrr++  +i y       +c +    r  c++cr++kc+   m r  v+
   F36A4.14   2 KCAICDSVALSLHFGAPSCKACAAFFRRTVALDITYDCITGTLDCEVNFERRMACKRCRYQKCIDNNMQRYLVQ 75 
                59**********************************9888999****9999******************98775 PP

  == domain 2    score: -0.5 bits;  conditional E-value: 6.7
  Nr1d1-aln 452 efakhipgfrdlsqhdqvtllka 474
                ++a+ +pgf++ls+  q  l++ 
   F36A4.14 193 NYANTLPGFQELSNASQNFLFRI 215
                78999*********999888764 PP

>> ZK697.2  CE15397	WBGene00022805	locus:nhr-256	zinc finger protein	status:Partially_confirmed	UniProt:O44577	protein_i
   #    score  bias  c-Evalue  i-Evalue hmmfrom  hmm to    alifrom  ali to    envfrom  env to     acc
 ---   ------ ----- --------- --------- ------- -------    ------- -------    ------- -------    ----
   1 !   45.0   7.6   1.1e-13   7.7e-12     132     210 ..       6      84 ..       4     129 .. 0.86

  Alignments for each domain:
  == domain 1    score: 45.0 bits;  conditional E-value: 1.1e-13
  Nr1d1-aln 132 ckvcgd.vasgfhygvhacegckgffrrsiqqniqykrclknencsivrinrnrcqqcrfkkclsvgmsrdavrfgripk 210
                ckvc    a+ fh+g h+c+ c +ffrr+++   q   c  +++c i ++ r+ c+qcr+ kcl  gm  + v+  ++  
    ZK697.2   6 CKVCDSpNATNFHFGAHSCKACAAFFRRTVKTG-QIYSCPGEKTCEINHVFRQNCRQCRLAKCLKAGMQEELVQGHKMNG 84 
                ****763799********************987.5568*******************************99998666554 PP

>> K11E4.5b  CE37391	WBGene00003661	locus:nhr-71	Zinc finger, C4 type (two domains)	status:Confirmed	UniProt:Q5WRP0	prot
   #    score  bias  c-Evalue  i-Evalue hmmfrom  hmm to    alifrom  ali to    envfrom  env to     acc
 ---   ------ ----- --------- --------- ------- -------    ------- -------    ------- -------    ----
   1 !   45.9   4.4   5.9e-14     4e-12     132     228 ..      10     111 ..       6     146 .. 0.76

  Alignments for each domain:
  == domain 1    score: 45.9 bits;  conditional E-value: 5.9e-14
  Nr1d1-aln 132 ckvcgdvasgfhygvhacegckgffrrsiqqn..iqykrclknencsivrinrnrcqqcrfkkclsvgmsrdavrfgrip...krekqrmlaemqsamnl 226
                c vc   a g+hyg  +c  c++ffrr++ ++   q  rc + ++c i    r  c+ crf kc+  gm   av+  r p   ++e+++    +   m +
   K11E4.5b  10 CMVCSAPADGLHYGAISCRSCNAFFRRTVVEKalFQEYRCKHTNTCLIDPDGRCACRSCRFTKCIEAGMKIGAVQPRRDPtgsQKERRKRAGGVGEMMSM 109
                99**************************9776225778************************************99998833323333333333333333 PP

  Nr1d1-aln 227 an 228
                 n
   K11E4.5b 110 NN 111
                33 PP

>> F57A10.5  CE16151	WBGene00003650	locus:nhr-60	Ligand-binding domain of nuclear hormone receptors, Zinc finger, C4 typ
   #    score  bias  c-Evalue  i-Evalue hmmfrom  hmm to    alifrom  ali to    envfrom  env to     acc
 ---   ------ ----- --------- --------- ------- -------    ------- -------    ------- -------    ----
   1 !   44.7   1.4   1.4e-13   9.3e-12     130     200 ..      45     116 ..       2     125 .. 0.73

  Alignments for each domain:
  == domain 1    score: 44.7 bits;  conditional E-value: 1.4e-13
  Nr1d1-aln 130 llckvcgdvasgfhygvhacegckgffrrsiqqniqykrclknencsiv..rinrnrcqqcrfkkclsvgmsr 200
                  c +cg+ a g hy v +c+gck+ffrr    +  +  c  + +c  +  r    +c+ cr +kc+svgm  
   F57A10.5  45 TECLICGNSANGHHYDVASCNGCKTFFRRMCVSDRSFE-CKAKGDCFDLtkRKVPLKCRACRHQKCISVGMNP 116
                4699*************************999998886.666666765411334469**************86 PP

>> Y94H6A.1  CE34619	WBGene00022374	locus:nhr-277	status:Partially_confirmed	UniProt:Q9N2W3	protein_id:CCD74201.1
   #    score  bias  c-Evalue  i-Evalue hmmfrom  hmm to    alifrom  ali to    envfrom  env to     acc
 ---   ------ ----- --------- --------- ------- -------    ------- -------    ------- -------    ----
   1 !   45.6   1.8   7.3e-14     5e-12      87     203 ..      15     140 ..       9     149 .. 0.78

  Alignments for each domain:
  == domain 1    score: 45.6 bits;  conditional E-value: 7.3e-14
  Nr1d1-aln  87 sssssssfyngsppgsl..qvaledssrvspskstsnitklngm........vllckvcgdvasgfhygvhacegckgffrrsiqqniqykrclknencs 176
                sss  +s+y+ s ++ +  q+  e s   +ps + s i  +  +        +  c vcg+  +  hyg   c gck ff r++q    +  c +  +c 
   Y94H6A.1  15 SSSQFASYYQYSQSSQFfeQMLRESSEIRAPSSGESRIPVVGRLkmpppppkLKHCEVCGNAGATSHYGGTVCGGCKIFFSRTVQSRKGF-VCERGGQCP 113
                5556677887776665422555566666689999999976554411222222568*****************************998776.6******** PP

  Nr1d1-aln 177 ivrinrnrcqqcrfkkclsvgmsrdav 203
                +   +r +c+ crf+ cl   ms + v
   Y94H6A.1 114 MNAGKRAKCRACRFQLCLKARMSPEEV 140
                **********************98766 PP

>> R02C2.4  CE40865	WBGene00019816	locus:nhr-204	nuclear hormone receptor	status:Partially_confirmed	UniProt:O44543	prot
   #    score  bias  c-Evalue  i-Evalue hmmfrom  hmm to    alifrom  ali to    envfrom  env to     acc
 ---   ------ ----- --------- --------- ------- -------    ------- -------    ------- -------    ----
   1 !   42.0   1.0   8.7e-13     6e-11     131     200 ..      50     121 ..       9     140 .. 0.83
   2 ?    3.3   0.0      0.47        32     448     498 ..     254     303 ..     245     387 .. 0.67

  Alignments for each domain:
  == domain 1    score: 42.0 bits;  conditional E-value: 8.7e-13
  Nr1d1-aln 131 lckvcgdvasgfhygvhacegckgffrrsiqqniqykrclknencsivri...nrnrcqqcrfkkclsvgmsr 200
                 c+vc   a+g hy v +c+gck+ffrr   ++++y rc   ++c           +c+ cr+k+cl  gm  
    R02C2.4  50 ACQVCYGKATGHHYDVASCNGCKSFFRRVTIEKLKY-RCSAGNACYTNFGpgdPVPKCRACRYKRCLEAGMNA 121
                6**********************************9.68888888765441113579*************975 PP

  == domain 2    score: 3.3 bits;  conditional E-value: 0.47
  Nr1d1-aln 448 revvefakhipgfrdlsqhdqvtllkagtfev..lmvrfaslfnvkdqtvmfl 498
                  vve+ak    f+ ls+ d+  l +  ++ v  lm      f v ++t  f+
    R02C2.4 254 LTVVEMAKTFDFFKKLSENDRFFLCRDTSLMVsnLMRA---YFSVENKTDKFI 303
                579********************999988766324444...555555555554 PP

>> C54F6.8  CE17603	WBGene00016926	locus:nhr-171	nuclear hormone receptor	status:Partially_confirmed	UniProt:O16443	prot
   #    score  bias  c-Evalue  i-Evalue hmmfrom  hmm to    alifrom  ali to    envfrom  env to     acc
 ---   ------ ----- --------- --------- ------- -------    ------- -------    ------- -------    ----
   1 !   44.9   2.2   1.2e-13   8.1e-12     130     205 ..      16      91 ..       3     123 .. 0.83

  Alignments for each domain:
  == domain 1    score: 44.9 bits;  conditional E-value: 1.2e-13
  Nr1d1-aln 130 llckvcgdvasgfhygvhacegckgffrrsiqqniqykrclknencs.ivrinrnrcqqcrfkkclsvgmsrdavrf 205
                 +c vc   a   +yg  +ce ck ffrr i +++ y  c k +nc    +  r +c+ crfk+cl +gm      +
    C54F6.8  16 KVCTVCRRPAFTRYYGAVSCEACKMFFRRMIIEKLSYD-CKKINNCYeTSKGTRFKCRSCRFKRCLQMGMKLPPSNY 91 
                58***********************************6.99999997256789*****************8665555 PP

>> C49D10.2  CE08843	WBGene00016772	locus:nhr-166	zinc finger protein	status:Partially_confirmed	UniProt:O16609	protein_
   #    score  bias  c-Evalue  i-Evalue hmmfrom  hmm to    alifrom  ali to    envfrom  env to     acc
 ---   ------ ----- --------- --------- ------- -------    ------- -------    ------- -------    ----
   1 !   45.2   6.7   9.2e-14   6.3e-12     131     199 ..      10      77 ..       8      84 .. 0.93

  Alignments for each domain:
  == domain 1    score: 45.2 bits;  conditional E-value: 9.2e-14
  Nr1d1-aln 131 lckvcgdvasgfhygvhacegckgffrrsiqqniqykrclknencsivrinrnrcqqcrfkkclsvgms 199
                 c +c + +sg hygv +c+ ck ff+r+   + +y  c ++e+c  +     +c+ crfkkcl vgm 
   C49D10.2  10 ACAICRNKSSGCHYGVLSCDACKMFFKRTYLME-KYYTCRRQESCYNMDGGNRKCKACRFKKCLEVGMN 77 
                59**************************98776.7889**********99999***************7 PP

>> ZK1037.13  CE42528	WBGene00045515	status:Partially_confirmed	UniProt:A7LPI6	protein_id:CAO82053.2
   #    score  bias  c-Evalue  i-Evalue hmmfrom  hmm to    alifrom  ali to    envfrom  env to     acc
 ---   ------ ----- --------- --------- ------- -------    ------- -------    ------- -------    ----
   1 !   44.7   2.8   1.4e-13   9.2e-12     131     205 ..      41     115 ..      29     151 .. 0.86

  Alignments for each domain:
  == domain 1    score: 44.7 bits;  conditional E-value: 1.4e-13
  Nr1d1-aln 131 lckvcgdvasgfh.ygvhacegckgffrrsiqqniqykrclknencsivrinrnrcqqcrfkkclsvgmsrdavrf 205
                 c vcg    g h yg  ac  c +ffrr+i    +   c k+ +c i +  +n c+ cr++kcl vgm   a++ 
  ZK1037.13  41 CCSVCGGAPNGGHrYGPMACLSCITFFRRAISSG-NVGDCKKQSACEINHESKNSCRSCRLQKCLNVGMNPKAIQH 115
                59***998765544*****************864.5679******************************9998864 PP

>> T13F3.3  CE35617	WBGene00003717	locus:nhr-127	Zinc finger, C4 type (two domains)	status:Partially_confirmed	UniProt:O
   #    score  bias  c-Evalue  i-Evalue hmmfrom  hmm to    alifrom  ali to    envfrom  env to     acc
 ---   ------ ----- --------- --------- ------- -------    ------- -------    ------- -------    ----
   1 !   44.1   6.5   2.1e-13   1.4e-11     129     203 ..      10      84 ..       2      90 .. 0.91

  Alignments for each domain:
  == domain 1    score: 44.1 bits;  conditional E-value: 2.1e-13
  Nr1d1-aln 129 vllckvcgdvasgfhygvhacegckgffrrsiqqniqykrclknencsivrinrnrcqqcrfkkclsvgmsrdav 203
                 + c vc + + g+h+ v +c  c +ffrrs+  +i+y+    ++ c+i  ++r  c+ crf kc+  gm  + +
    T13F3.3  10 SIPCEVCKNQSNGYHFEVLSCGACASFFRRSVVSKIKYQCKDGKKRCQIRYLDRHFCRYCRFSKCVKAGMKAEKI 84 
                567***********************************98788899************************98766 PP

>> H22D14.1  CE19931	WBGene00010410	locus:nhr-267	Zinc finger, C4 type (two domains)	status:Partially_confirmed	UniProt:
   #    score  bias  c-Evalue  i-Evalue hmmfrom  hmm to    alifrom  ali to    envfrom  env to     acc
 ---   ------ ----- --------- --------- ------- -------    ------- -------    ------- -------    ----
   1 !   40.4   8.6   2.6e-12   1.8e-10     132     257 ..      10     139 ..       8     153 .. 0.70
   2 ?    1.1   0.0       2.1   1.5e+02     452     490 ..     198     239 ..     190     245 .. 0.81

  Alignments for each domain:
  == domain 1    score: 40.4 bits;  conditional E-value: 2.6e-12
  Nr1d1-aln 132 ckvcgdvasg.fhygvhacegckgffrrsiqqniqykrclknencsivrinrnrcqqcrfkkclsvgmsrdavrfgripkrekqrmlae..mqsam...n 225
                c+vc d as   h+g+ +c  c +ffrr+  +  q+  c  ++ncs+   ++  c+ cr+++c+  gms+d +r g +   ++++ + +  +++++   +
   H22D14.1  10 CQVCQDTASTrHHFGITSCTACASFFRRTTMN--QF-TCNLDNNCSVSYKKKWVCRACRYNNCIRAGMSKDYIRRGNVDETKNRKTFRKrtIRNSIrrnK 106
                9*******974789**************8755..33.688889**********************************97654443333200222220103 PP

  Nr1d1-aln 226 lannqlssqcple.tsptqhptsgplgpspppa 257
                 + n++s  + ++ +s+++  ts+++  s+  +
   H22D14.1 107 SSLNRISEPVKMDqNSTSRSSTSSSIKHSSDTS 139
                334555655555413444556666666666555 PP

  == domain 2    score: 1.1 bits;  conditional E-value: 2.1
  Nr1d1-aln 452 efakhipgfrdlsqhdqvtllkagtf.evlm..vrfaslfnv 490
                e + h pg   l + d  tllk   f +v m  vr  s+ nv
   H22D14.1 198 ESCMHCPGVNSLEKEDVQTLLKYFQFaNVWMdsVRAYSMSNV 239
                6778******************99883455555677777776 PP

>> F47C10.7  CE10666	WBGene00018544	locus:nhr-188	status:Partially_confirmed	UniProt:O01562	protein_id:CCD64888.1
   #    score  bias  c-Evalue  i-Evalue hmmfrom  hmm to    alifrom  ali to    envfrom  env to     acc
 ---   ------ ----- --------- --------- ------- -------    ------- -------    ------- -------    ----
   1 !   44.5   3.7   1.6e-13   1.1e-11     128     205 ..      13      90 ..       3     130 .. 0.84
   2 ?   -0.9   0.0       8.4   5.7e+02      21      60 ..     303     345 ..     292     350 .. 0.66

  Alignments for each domain:
  == domain 1    score: 44.5 bits;  conditional E-value: 1.6e-13
  Nr1d1-aln 128 mvllckvcgdvasgfhygvhacegckgffrrsiqqniqykrclknencs.ivrinrnrcqqcrfkkclsvgmsrdavrf 205
                  l c +cg  as   ygv +c+ ck ffrr + ++i y+ c + ++c       + rc+ crf+kc+ +gm    + +
   F47C10.7  13 STLKCLICGRNASCHNYGVLTCNACKMFFRRVVIEQITYQ-CRNWKKCLeNADQFKPRCKACRFEKCVRLGMKLGPIAM 90 
                5689*****************************9999984.5555555313345689***************8766555 PP

  == domain 2    score: -0.9 bits;  conditional E-value: 8.4
  Nr1d1-aln  21 gsspsrtspe...slysdssngsfqsltqglptyfppsptgsl 60 
                 s psr +     s + +++    +slt  +  yfp s    l
   F47C10.7 303 QSGPSRFADLlsiSHVINKTSEDANSLTTLCQLYFPKSKLKHL 345
                56666665431003344455556789**********9976655 PP

>> C13C4.2  CE40299	WBGene00007547	locus:nhr-154	Ligand-binding domain of nuclear hormone receptors, Zinc finger, C4 typ
   #    score  bias  c-Evalue  i-Evalue hmmfrom  hmm to    alifrom  ali to    envfrom  env to     acc
 ---   ------ ----- --------- --------- ------- -------    ------- -------    ------- -------    ----
   1 !   43.5   3.5     3e-13   2.1e-11     132     203 ..      83     157 ..      75     173 .. 0.87

  Alignments for each domain:
  == domain 1    score: 43.5 bits;  conditional E-value: 3e-13
  Nr1d1-aln 132 ckvcgdvasgfhygvhacegckgffrrsiqqniqykrclknencs....ivrinrnrcqqcrfkkclsvgmsrdav 203
                c vc + a g+hy v +c+gck+ffrr+i    ++  c k+++c      v + +  c+ crf kc+ vgm   a+
    C13C4.2  83 CLVCRNPAIGYHYDVPSCNGCKTFFRRTIITGRKF-TCAKQKKCMdgtePVDMSKRLCRACRFAKCVEVGMNPMAI 157
                99***************************988776.58888888522226999******************98776 PP

>> C29E6.5  CE05336	WBGene00003633	locus:nhr-43	Zinc finger, C4 type (two domains)	status:Confirmed	UniProt:Q18299	prote
   #    score  bias  c-Evalue  i-Evalue hmmfrom  hmm to    alifrom  ali to    envfrom  env to     acc
 ---   ------ ----- --------- --------- ------- -------    ------- -------    ------- -------    ----
   1 !   43.5   1.0   3.1e-13   2.1e-11     111     213 ..      26     130 ..       3     139 .. 0.80

  Alignments for each domain:
  == domain 1    score: 43.5 bits;  conditional E-value: 3.1e-13
  Nr1d1-aln 111 srvspskstsnitklngmvllckvcgdvasg.fhygvhacegckgffrrsiqqniqykrclknencsivrinrn.rcqqcrfkkclsvgmsrdavrfgri 208
                s +s   s+s+ t  +   + c+vc     g  h+g+  c  c +ffrrs+  +  +      ++c +  + r+  cq+cr+ +cl vg+  dav   r 
    C29E6.5  26 SPLSLPSSSSSPTVADPSNIHCRVCERRYDGsQHFGIDICRACAAFFRRSVAVKKTFVCRRGTNKCELNTVSRKtTCQKCRWMRCLLVGLNVDAVVGRRS 125
                44444457777888889999*****98877637******************99888876666788***99998637*******************98888 PP

  Nr1d1-aln 209 pkrek 213
                p   k
    C29E6.5 126 PDHVK 130
                87665 PP

>> ZK218.6  CE16706	WBGene00013940	locus:nhr-248	Zinc finger, C4 type (two domains)	status:Partially_confirmed	UniProt:O
   #    score  bias  c-Evalue  i-Evalue hmmfrom  hmm to    alifrom  ali to    envfrom  env to     acc
 ---   ------ ----- --------- --------- ------- -------    ------- -------    ------- -------    ----
   1 !   43.5   3.0     3e-13     2e-11     131     205 ..      22      95 ..      10     132 .. 0.87

  Alignments for each domain:
  == domain 1    score: 43.5 bits;  conditional E-value: 3e-13
  Nr1d1-aln 131 lckvcgdvasgfhygvhacegckgffrrsiqqniqykrclknencsivrinrnrcqqcrfkkclsvgmsrdavrf 205
                 c vcg   s   +g  ac  c++ffr  +  n +  rc kn +c i    r  cq crfkkcl  gm   a++ 
    ZK218.6  22 ACAVCGGPPSSRRFGALACFRCNVFFRNML-LNKRNIRCSKNPECEIGIKTRYACQGCRFKKCLKSGMDPKALKH 95 
                5*************************8765.677889*******************************9988875 PP

>> M02H5.6  CE35342	WBGene00003688	locus:nhr-98	status:Confirmed	UniProt:Q966I0	protein_id:CCD62239.1
   #    score  bias  c-Evalue  i-Evalue hmmfrom  hmm to    alifrom  ali to    envfrom  env to     acc
 ---   ------ ----- --------- --------- ------- -------    ------- -------    ------- -------    ----
   1 !   43.0   2.1   4.5e-13     3e-11     131     209 ..      43     120 ..      20     127 .. 0.90

  Alignments for each domain:
  == domain 1    score: 43.0 bits;  conditional E-value: 4.5e-13
  Nr1d1-aln 131 lckvcgdvasgfhygvhacegckgffrrsiqqniqykrclknencsivrinrnrcqqcrfkkclsvgmsrdavrfgrip 209
                 c++c + a g h+g  +c  c +ffrr    n ++k c  +++cs  +     c++cr+++cl +gm+ d  +f r p
    M02H5.6  43 KCQICENPAHGKHFGAVTCRACAAFFRRFGISN-NFKPCKTENKCSFRKNGYFSCKKCRMQRCLQFGMTIDNFQFDREP 120
                5***************************75544.599***99****9999999**********************9987 PP

>> T01G6.6a  CE35608	WBGene00020153	locus:nhr-212	nuclear hormone receptor	status:Partially_confirmed	UniProt:O16964	pro
   #    score  bias  c-Evalue  i-Evalue hmmfrom  hmm to    alifrom  ali to    envfrom  env to     acc
 ---   ------ ----- --------- --------- ------- -------    ------- -------    ------- -------    ----
   1 !   43.2   3.4   3.8e-13   2.6e-11     130     201 ..       7      80 ..       3     100 .. 0.81

  Alignments for each domain:
  == domain 1    score: 43.2 bits;  conditional E-value: 3.8e-13
  Nr1d1-aln 130 llckvcgdvasgfhygvhacegckgffrrsi.qqniqykrclk.nencsivrinrnrcqqcrfkkclsvgmsrd 201
                +lc++c   a g h+g  +c  c +ffrrsi ++n +  +cl+ n++c +    +  c++cr+k+c   gm   
   T01G6.6a   7 ILCQICALPAHGNHFGAVSCRACSAFFRRSIlEKNAENFKCLRgNNTCEVKLAGKFYCKKCRLKRCYETGMDPK 80 
                79****************************956899999***94556777777899**************9643 PP

>> F44C8.5b  CE10386	WBGene00003718	locus:nhr-128	status:Partially_confirmed	UniProt:Q7KQA0	protein_id:CCD71006.1
   #    score  bias  c-Evalue  i-Evalue hmmfrom  hmm to    alifrom  ali to    envfrom  env to     acc
 ---   ------ ----- --------- --------- ------- -------    ------- -------    ------- -------    ----
   1 !   43.2   5.9   3.7e-13   2.6e-11     132     202 ..      55     122 ..      50     130 .. 0.92

  Alignments for each domain:
  == domain 1    score: 43.2 bits;  conditional E-value: 3.7e-13
  Nr1d1-aln 132 ckvcgdvasgfhygvhacegckgffrrsiqqniqykrclknencsivrinrnrcqqcrfkkclsvgmsrda 202
                c +cg+ +sg h+gv +c  c +ffrr+   + +   c k+enc+i    +  c+ cr+k+cl vgm   a
   F44C8.5b  55 CEICGQKTSGRHFGVMSCRSCAAFFRRAATWKTERADC-KKENCQIFERGKFSCKVCRLKRCLEVGMD--A 122
                9******************************9999999.679************************95..3 PP

>> F44C8.4  CE27384	WBGene00003693	locus:nhr-103	nulcear hormone receptor	status:Confirmed	UniProt:O16359	protein_id:CCD
   #    score  bias  c-Evalue  i-Evalue hmmfrom  hmm to    alifrom  ali to    envfrom  env to     acc
 ---   ------ ----- --------- --------- ------- -------    ------- -------    ------- -------    ----
   1 !   42.9   6.7   4.6e-13   3.1e-11     132     200 ..      11      78 ..       7      86 .. 0.94

  Alignments for each domain:
  == domain 1    score: 42.9 bits;  conditional E-value: 4.6e-13
  Nr1d1-aln 132 ckvcgdvasgfhygvhacegckgffrrsiqqniqykrclknencsivrinrnrcqqcrfkkclsvgmsr 200
                c +cg+ +sg h+gv +c  c +ffrrs     +  +c+k  +c+i    +  c+qcr+kkc+ vgm  
    F44C8.4  11 CEICGQKTSGRHFGVLSCRSCAAFFRRSATWSRKKVQCVKG-TCKIFEDGKFNCKQCRLKKCVEVGMDS 78 
                9**************************************96.7************************65 PP

>> T01G6.6b  CE42457	WBGene00020153	locus:nhr-212	status:Partially_confirmed	UniProt:B1GRK7	protein_id:CCD73126.1
   #    score  bias  c-Evalue  i-Evalue hmmfrom  hmm to    alifrom  ali to    envfrom  env to     acc
 ---   ------ ----- --------- --------- ------- -------    ------- -------    ------- -------    ----
   1 !   43.0   3.8   4.4e-13     3e-11     130     205 ..       7      84 ..       3     103 .. 0.84

  Alignments for each domain:
  == domain 1    score: 43.0 bits;  conditional E-value: 4.4e-13
  Nr1d1-aln 130 llckvcgdvasgfhygvhacegckgffrrsi.qqniqykrclk.nencsivrinrnrcqqcrfkkclsvgmsrdavrf 205
                +lc++c   a g h+g  +c  c +ffrrsi ++n +  +cl+ n++c +    +  c++cr+k+c   gm   ++ f
   T01G6.6b   7 ILCQICALPAHGNHFGAVSCRACSAFFRRSIlEKNAENFKCLRgNNTCEVKLAGKFYCKKCRLKRCYETGMDPKCLDF 84 
                79****************************956899999***94556777777899*************998776665 PP

>> ZK6.1  CE40001	WBGene00022636	locus:nhr-278	status:Predicted	UniProt:O61873	protein_id:CCD74348.1
   #    score  bias  c-Evalue  i-Evalue hmmfrom  hmm to    alifrom  ali to    envfrom  env to     acc
 ---   ------ ----- --------- --------- ------- -------    ------- -------    ------- -------    ----
   1 !   43.1   4.2     4e-13   2.7e-11     131     199 ..       7      75 ..       1      92 [. 0.92

  Alignments for each domain:
  == domain 1    score: 43.1 bits;  conditional E-value: 4e-13
  Nr1d1-aln 131 lckvcgdvasgfhygvhacegckgffrrsiqqniqykrclknencsivrinrnrcqqcrfkkclsvgms 199
                 c vc   ++ f y v +c+ ck ffrr i + +  k+c+  e c        +c  crf+kcl vgm 
      ZK6.1   7 KCAVCARFTTEFNYSVPSCNACKIFFRRLITRTMPIKKCFLGEYCFERSPYTRKCAACRFQKCLRVGMR 75 
                59********************************************9999999**************96 PP

>> F57A8.5  CE34036	WBGene00010180	locus:nhr-192	Zinc finger, C4 type (two domains)	status:Partially_confirmed	UniProt:Q
   #    score  bias  c-Evalue  i-Evalue hmmfrom  hmm to    alifrom  ali to    envfrom  env to     acc
 ---   ------ ----- --------- --------- ------- -------    ------- -------    ------- -------    ----
   1 !   42.7   3.6   5.6e-13   3.8e-11     131     199 ..      17      84 ..      11      97 .. 0.93

  Alignments for each domain:
  == domain 1    score: 42.7 bits;  conditional E-value: 5.6e-13
  Nr1d1-aln 131 lckvcgdvasgfhygvhacegckgffrrsiqqniqykrclknencsivrinrnrcqqcrfkkclsvgms 199
                lc +c   a g hygv +c  ck ffrr   q++ y +c   +nc        +cq crf++cl  gm 
    F57A8.5  17 LCEICNRQAFGKHYGVLSCYACKMFFRRMSVQKLVY-NCKWSNNCFETSPYPLKCQSCRFQRCLDAGMY 84 
                9***************************99999999.599999************************96 PP

>> F25E5.6a  CE32874	WBGene00017787	locus:nhr-141	status:Partially_confirmed	UniProt:O76650	protein_id:CCD65090.1
   #    score  bias  c-Evalue  i-Evalue hmmfrom  hmm to    alifrom  ali to    envfrom  env to     acc
 ---   ------ ----- --------- --------- ------- -------    ------- -------    ------- -------    ----
   1 !   42.3   5.3   7.2e-13   4.9e-11     132     205 ..      16      90 ..      13     119 .. 0.85

  Alignments for each domain:
  == domain 1    score: 42.3 bits;  conditional E-value: 7.2e-13
  Nr1d1-aln 132 ckvcgdvasgfhygvhacegckgffrrsiqqniqykrclknencs..ivrinrnrcqqcrfkkclsvgmsrdavrf 205
                c vcg  a+g+hy v +c+gck+ffrr      +  +c    +c     ri   +c+ crf+kc+  gm  +a+++
   F25E5.6a  16 CSVCGKKATGYHYDVPSCNGCKTFFRRICI-SEKTMQCQGVGDCFdlTKRIAPVKCRACRFEKCVLKGMNPNAMQI 90 
                9*************************9544.4456789999999622459*******************9999876 PP

>> C29G2.5  CE08466	WBGene00016233	locus:srt-58	7TM chemoreceptor, srt family	status:Partially_confirmed	UniProt:O16884	
   #    score  bias  c-Evalue  i-Evalue hmmfrom  hmm to    alifrom  ali to    envfrom  env to     acc
 ---   ------ ----- --------- --------- ------- -------    ------- -------    ------- -------    ----
   1 !   42.5   3.7   6.4e-13   4.4e-11     132     218 ..      13     100 ..       7     109 .. 0.90

  Alignments for each domain:
  == domain 1    score: 42.5 bits;  conditional E-value: 6.4e-13
  Nr1d1-aln 132 ckvcg.dvasgfhygvhacegckgffrrsiqqniqykrclknencsivrinrnrcqqcrfkkcls.vgmsrdavrfgripkrekqrmla 218
                c vcg    + fh+g  +c  c +ffrr++  ni y  c ++ +c      r  c+ cr+++c+   gmsrd v+  r  kr  + +la
    C29G2.5  13 CLVCGlSCRTHFHFGGASCSACASFFRRTVSLNISY-LCKRDSDCISSPELRSICRACRYQRCIDtAGMSRDLVQQRRSEKRTPKYVLA 100
                999*9445678*************************.599*****999999************96269**************9888877 PP

>> Y38E10A.18  CE21598	WBGene00012596	locus:nhr-234	status:Partially_confirmed	UniProt:Q9NAJ3	protein_id:CAB54409.1
   #    score  bias  c-Evalue  i-Evalue hmmfrom  hmm to    alifrom  ali to    envfrom  env to     acc
 ---   ------ ----- --------- --------- ------- -------    ------- -------    ------- -------    ----
   1 !   42.2   3.3   7.9e-13   5.4e-11     132     208 ..      13      88 ..      11     133 .. 0.88

  Alignments for each domain:
  == domain 1    score: 42.2 bits;  conditional E-value: 7.9e-13
   Nr1d1-aln 132 ckvcgdvasgfhygvhacegckgffrrsiqqniqykrclknencsivrinrnrcqqcrfkkclsvgmsrdavrfgri 208
                 c vcg     +h+g   c  c +ffrr++   i++  c   +nc+i +  r  c+ crf kc  vgm rd v+  r 
  Y38E10A.18  13 CLVCGIEKGTLHFGSVVCMACASFFRRTVSFHIRFL-CRYSNNCQISQDLRFICRSCRFDKCERVGMRRDLVQQKRN 88 
                 99********************************95.99999*****************************998775 PP

>> R11G11.1  CE12740	WBGene00003722	locus:nhr-132	zinc finger protein	status:Partially_confirmed	UniProt:O16961	protein_
   #    score  bias  c-Evalue  i-Evalue hmmfrom  hmm to    alifrom  ali to    envfrom  env to     acc
 ---   ------ ----- --------- --------- ------- -------    ------- -------    ------- -------    ----
   1 !   42.1   2.6   8.5e-13   5.8e-11     132     207 ..       8      83 ..       5     101 .. 0.88

  Alignments for each domain:
  == domain 1    score: 42.1 bits;  conditional E-value: 8.5e-13
  Nr1d1-aln 132 ckvcgdvasgfhygvhacegckgffrrsiqq.niqykrclknencsivrinrnrcqqcrfkkclsvgmsrdavrfgr 207
                c vcg  + gfh+gv +c  c +ffrr+    +   k+c k  +c+     +  c+ cr+k+c++vgm  +  +f r
   R11G11.1   8 CEVCGLESQGFHFGVLSCRACSAFFRRTATVpKWHQKNCQKPSKCKNGE-GQYHCKPCRLKRCIAVGMNTENFQFDR 83 
                9**************************87652678899*******9755.6789*****************999987 PP

>> C06C6.5b  CE29171	WBGene00003640	locus:nhr-50	status:Confirmed	UniProt:Q9GTG3	protein_id:CAC70078.1
   #    score  bias  c-Evalue  i-Evalue hmmfrom  hmm to    alifrom  ali to    envfrom  env to     acc
 ---   ------ ----- --------- --------- ------- -------    ------- -------    ------- -------    ----
   1 !   42.5   2.0   6.4e-13   4.3e-11     131     213 ..       2      83 ..       1     107 [. 0.85

  Alignments for each domain:
  == domain 1    score: 42.5 bits;  conditional E-value: 6.4e-13
  Nr1d1-aln 131 lckvcgdvasgfhygvhacegckgffrrsiqqniqykrclknencsivrinrnrcqqcrfkkclsvgmsrdavrfgri...pkrek 213
                 c+vcg      h+g  +c  c +ffrr        k+++ + nc++   n   c++cr+kkcls+gm  + v+  r    pk++k
   C06C6.5b   2 ACQVCGCSDVEPHFGALSCRACAAFFRRYFH----SKKVVGQCNCAVRFRNSHPCRECRIKKCLSIGMNPEKVQEKRErhpPKKNK 83 
                6******999******************865....68899999****999*******************99997655322256655 PP

>> C26B2.4  CE34709	WBGene00016126	locus:nhr-258	nuclear hormone receptor	status:Partially_confirmed	UniProt:Q18190	prot
   #    score  bias  c-Evalue  i-Evalue hmmfrom  hmm to    alifrom  ali to    envfrom  env to     acc
 ---   ------ ----- --------- --------- ------- -------    ------- -------    ------- -------    ----
   1 !   42.5   8.0   6.1e-13   4.2e-11     131     199 ..      13      80 ..       8      92 .. 0.93
   2 ?   -0.5   0.0       6.6   4.5e+02     437     468 ..     184     215 ..     179     224 .. 0.91

  Alignments for each domain:
  == domain 1    score: 42.5 bits;  conditional E-value: 6.1e-13
  Nr1d1-aln 131 lckvcgdvasgfhygvhacegckgffrrsiqqniqykrclknencsivrinrnrcqqcrfkkclsvgms 199
                +c+vc d     hyg  +c  ckgffrr    + ++  c + + c i +  rn c+ cr+kkcl vgm 
    C26B2.4  13 ICRVCDDSNGQPHYGTICCPSCKGFFRRVYMSDKKF-ECYRGNMCVIQKGTRNICRACRYKKCLQVGMN 80 
                7***************************99988777.6*****************************97 PP

  == domain 2    score: -0.5 bits;  conditional E-value: 6.6
  Nr1d1-aln 437 edfsmsftpavrevvefakhipgfrdlsqhdq 468
                e+f  s++ ++   ++fa   p f +ls  d+
    C26B2.4 184 ENFCRSWSRSIVHFLDFATRFPVFNQLSHIDK 215
                89999***********************9886 PP

>> C05G6.1  CE37476	WBGene00015497	locus:nhr-76	status:Confirmed	UniProt:Q65CM0	protein_id:CCD63287.1
   #    score  bias  c-Evalue  i-Evalue hmmfrom  hmm to    alifrom  ali to    envfrom  env to     acc
 ---   ------ ----- --------- --------- ------- -------    ------- -------    ------- -------    ----
   1 !   41.9   3.0   9.4e-13   6.4e-11      80     207 ..      28     157 ..      21     212 .. 0.77

  Alignments for each domain:
  == domain 1    score: 41.9 bits;  conditional E-value: 9.4e-13
  Nr1d1-aln  80 spssssssssssssfyngsppgslqvaledssrvspskstsnitklngmvllckvcgd.vasgfhygvhacegckgffrrsiqqniqy...krclknenc 175
                +psss+++ s   sf   s+p +       s+  sp  sts+ +        c vc +  +sg+h+g  ac  c +ffrr++    +y   +  + n  c
    C05G6.1  28 TPSSSTTTPSVPPSFPHSSNPNAYMKPSPPSAISSP-PSTSSCSSAS-EKKECAVCKNpNSSGYHFGCIACAACSAFFRRTVVLSRRYycrRDPVGNSLC 125
                689999888888999999999888766666655554.5666655544.34679999873579*******************988877733234688999* PP

  Nr1d1-aln 176 sivrinrnrcqqcrfkkclsvgmsrdavrfgr 207
                 + r  r  c+ cr+ +c+ +gm   +v+  r
    C05G6.1 126 PLDRRHRSNCRACRYVRCIDMGMNPSSVQNLR 157
                ***********************999987655 PP

>> F35E8.12  CE15962	WBGene00003698	locus:nhr-108	Zinc finger, C4 type (two domains)	status:Confirmed	UniProt:O45449	pro
   #    score  bias  c-Evalue  i-Evalue hmmfrom  hmm to    alifrom  ali to    envfrom  env to     acc
 ---   ------ ----- --------- --------- ------- -------    ------- -------    ------- -------    ----
   1 !   41.7   5.1   1.1e-12   7.5e-11     132     210 ..      10      86 ..       7     116 .. 0.79

  Alignments for each domain:
  == domain 1    score: 41.7 bits;  conditional E-value: 1.1e-12
  Nr1d1-aln 132 ckvcgdvasgfhygvhacegckgffrrsiqqniqy.krclknencsivrinrnrcqqcrfkkclsvgmsrdavrfgripk 210
                c vcg+++  + +g  +c  c  ffrr i  + +  krc  n +c + +  r+ cq crf+kcl +gm    v   r p 
   F35E8.12  10 CMVCGEISYSIRFGAVSCRACAEFFRRKIVSKARIpKRC--NGACDLGKYHRKTCQSCRFQKCLKIGMLEKVVA-SRTPV 86 
                99**************************98877653889..99*************************987664.45553 PP

>> K06B4.8  CE35584	WBGene00010603	locus:nhr-198	Zinc finger, C4 type (two domains)	status:Partially_confirmed	UniProt:O
   #    score  bias  c-Evalue  i-Evalue hmmfrom  hmm to    alifrom  ali to    envfrom  env to     acc
 ---   ------ ----- --------- --------- ------- -------    ------- -------    ------- -------    ----
   1 !   41.4   6.4   1.4e-12   9.5e-11     131     200 ..      21      86 ..       6      96 .. 0.89

  Alignments for each domain:
  == domain 1    score: 41.4 bits;  conditional E-value: 1.4e-12
  Nr1d1-aln 131 lckvcgdvasgfhygvhacegckgffrrsiqqniqykrclknencsivrinrnrcqqcrfkkclsvgmsr 200
                 c +c   a g+ yg  +c  ck ffrrs ++++ y +c k+++csi    + +c+ crf+kcl +gm+ 
    K06B4.8  21 KCVICFGSALGMNYGALTCSACKMFFRRSAEKKLSY-NCKKDNQCSIA---QRKCRACRFQKCLNFGMTF 86 
                499*********************************.5*******975...689**************85 PP

>> F25E5.6b  CE35288	WBGene00017787	locus:nhr-141	status:Partially_confirmed	UniProt:Q7KPC9	protein_id:CCD65091.1
   #    score  bias  c-Evalue  i-Evalue hmmfrom  hmm to    alifrom  ali to    envfrom  env to     acc
 ---   ------ ----- --------- --------- ------- -------    ------- -------    ------- -------    ----
   1 !   41.2   5.4   1.6e-12   1.1e-10     132     205 ..      16      90 ..      13     116 .. 0.85

  Alignments for each domain:
  == domain 1    score: 41.2 bits;  conditional E-value: 1.6e-12
  Nr1d1-aln 132 ckvcgdvasgfhygvhacegckgffrrsiqqniqykrclknencs..ivrinrnrcqqcrfkkclsvgmsrdavrf 205
                c vcg  a+g+hy v +c+gck+ffrr      +  +c    +c     ri   +c+ crf+kc+  gm  +a+++
   F25E5.6b  16 CSVCGKKATGYHYDVPSCNGCKTFFRRICI-SEKTMQCQGVGDCFdlTKRIAPVKCRACRFEKCVLKGMNPNAMQI 90 
                9*************************9544.4456789999999622459*******************9999876 PP

>> ZK455.6  CE43818	WBGene00013976	locus:nhr-33	Zinc finger, C4 type (two domains)	status:Confirmed	UniProt:Q19217	prote
   #    score  bias  c-Evalue  i-Evalue hmmfrom  hmm to    alifrom  ali to    envfrom  env to     acc
 ---   ------ ----- --------- --------- ------- -------    ------- -------    ------- -------    ----
   1 !   40.9   6.1   1.9e-12   1.3e-10     132     207 ..      14      88 ..      10     100 .. 0.93

  Alignments for each domain:
  == domain 1    score: 40.9 bits;  conditional E-value: 1.9e-12
  Nr1d1-aln 132 ckvcgdvasgfhygvhacegckgffrrsiqqniqykrclknencsivrinrnrcqqcrfkkclsvgmsrdavrfgr 207
                ck+c + a g+h+ v +c  c +ffrr++  +++y  c  + nc++ +  rn c+ cr+ +c+  gm  + v++ r
    ZK455.6  14 CKICLQRADGIHFAVSSCRACAAFFRRTVILKLNY-TCKEKGNCTVEKSLRNLCRSCRYTRCINEGMKIELVQLQR 88 
                ***********************************.59999***************************99998877 PP

>> M02H5.5  CE39264	WBGene00019743	locus:nhr-203	status:Confirmed	UniProt:Q966H9	protein_id:CCD62238.1
   #    score  bias  c-Evalue  i-Evalue hmmfrom  hmm to    alifrom  ali to    envfrom  env to     acc
 ---   ------ ----- --------- --------- ------- -------    ------- -------    ------- -------    ----
   1 !   38.7   3.5   8.9e-12     6e-10     131     211 ..      21     101 ..       4     106 .. 0.86
   2 ?   -0.3   0.0       5.5   3.8e+02     549     588 ..     330     368 ..     294     381 .. 0.67

  Alignments for each domain:
  == domain 1    score: 38.7 bits;  conditional E-value: 8.9e-12
  Nr1d1-aln 131 lckvcg.dvasgfhygvhacegckgffrrsiqqniqykrclknencsivrinrnrcqqcrfkkclsvgmsrdavrfgripkr 211
                 c vc    a g+h+g  +c  c +ffrr      + k c k + c   +     c++cr+++c+ +gm  d  +f r p +
    M02H5.5  21 KCPVCWkHTAHGMHFGAFTCRACAAFFRRFAT-TKNLKPCKKSNVCEFTKNGYTSCKKCRLQRCFDIGMKIDNFQFERDPYK 101
                69999626899*****************9754.45679***************************************98865 PP

  == domain 2    score: -0.3 bits;  conditional E-value: 5.5
  Nr1d1-aln 549 drsgmensasveqlqetllralralvl..knrpsetsrftkl 588
                dr       +veqlq+tl   l+  ++  +nrp+ ++r+  +
    M02H5.5 330 DRF---TQETVEQLQDTLSDHLHDYYInhENRPTYSGRIVSM 368
                333...3458**********9998765226999988887654 PP

>> F59E11.11  CE35887	WBGene00019116	locus:nhr-143	status:Partially_confirmed	UniProt:O16753	protein_id:CCD72139.1
   #    score  bias  c-Evalue  i-Evalue hmmfrom  hmm to    alifrom  ali to    envfrom  env to     acc
 ---   ------ ----- --------- --------- ------- -------    ------- -------    ------- -------    ----
   1 !   40.6   6.1   2.4e-12   1.6e-10     115     207 ..       7     100 ..       2     120 .. 0.86

  Alignments for each domain:
  == domain 1    score: 40.6 bits;  conditional E-value: 2.4e-12
  Nr1d1-aln 115 p.skstsnitklng.mvllckvcgdvasgfhygvhacegckgffrrsiqqniqykrclknencsivrinrnrcqqcrfkkclsvgmsrdavrfgr 207
                p s s s+i  ++  + l c +c     g h+gv ac  c +ffrr i      ++c   ++c   +  r +c++cr++kc s+gm+ d ++  r
  F59E11.11   7 PvSSSESSIGSVESnFDLKCEICCSKGHGNHFGVTACRACAAFFRRMIVGTGYRQKCRSYKTCEP-KDGRWQCKKCRLEKCYSLGMTPDNIQHDR 100
                4255667787776516699******************************9999999*99999986.779********************998766 PP

>> T01G6.4  CE27433	WBGene00003696	locus:nhr-106	zinc finger protein	status:Confirmed	UniProt:O16966	protein_id:CCD73119
   #    score  bias  c-Evalue  i-Evalue hmmfrom  hmm to    alifrom  ali to    envfrom  env to     acc
 ---   ------ ----- --------- --------- ------- -------    ------- -------    ------- -------    ----
   1 !   41.2   4.9   1.5e-12     1e-10     130     204 ..       3      77 ..       1      84 [. 0.94

  Alignments for each domain:
  == domain 1    score: 41.2 bits;  conditional E-value: 1.5e-12
  Nr1d1-aln 130 llckvcgdvasgfhygvhacegckgffrrsiqqniqykrclknencsivrinrnrcqqcrfkkclsvgmsrdavr 204
                  c +c   a g+h+g  +c gc +ffrr+++ + + k c    nc+    +  +c+ cr++kc+ +gm  + v+
    T01G6.4   3 TTCEICEVPAHGIHFGAITCRGCAAFFRRAVNTKTNRKSCKYSSNCTNFTGKFPQCKSCRMRKCIKMGMMPEKVK 77 
                57*******************************************************************988876 PP

>> F47C10.1  CE17834	WBGene00018539	locus:nhr-185	status:Partially_confirmed	UniProt:O01559	protein_id:CCD64883.1
   #    score  bias  c-Evalue  i-Evalue hmmfrom  hmm to    alifrom  ali to    envfrom  env to     acc
 ---   ------ ----- --------- --------- ------- -------    ------- -------    ------- -------    ----
   1 !   40.4   4.2   2.7e-12   1.8e-10     129     199 ..      14      86 ..       2     101 .. 0.85

  Alignments for each domain:
  == domain 1    score: 40.4 bits;  conditional E-value: 2.7e-12
  Nr1d1-aln 129 vllckvcgdvasgfhygvhacegckgffrrsiqqniqykrclknencsi...vrinrnrcqqcrfkkclsvgms 199
                 + c vc ++a g+ ygv +c+ ck ffrr    +  y  cl + +c         r +c+ crf+kcl vgm 
   F47C10.1  14 SIQCSVCCQLAFGLNYGVPSCNACKMFFRRMNIIKPSY-TCLADGSCYTnfgFTHGRPKCRSCRFRKCLDVGMK 86 
                578***************************86666666.6*******86333567899**************97 PP

>> F44C8.2  CE17823	WBGene00003724	locus:nhr-134	nuclear hormone receptor	status:Confirmed	UniProt:O16361	protein_id:CCD
   #    score  bias  c-Evalue  i-Evalue hmmfrom  hmm to    alifrom  ali to    envfrom  env to     acc
 ---   ------ ----- --------- --------- ------- -------    ------- -------    ------- -------    ----
   1 !   40.7   7.7   2.3e-12   1.5e-10     132     200 ..      11      78 ..       7      94 .. 0.94

  Alignments for each domain:
  == domain 1    score: 40.7 bits;  conditional E-value: 2.3e-12
  Nr1d1-aln 132 ckvcgdvasgfhygvhacegckgffrrsiqqniqykrclknencsivrinrnrcqqcrfkkclsvgmsr 200
                c +cg+ +sg h+gv +c  c +ffrr+      + rc  n nc+++   + +c++cr+k+cl vgm  
    F44C8.2  11 CEICGQKTSGRHFGVMSCRSCAAFFRRAATCSRIFGRC-PNGNCKLLENGKFKCKKCRMKRCLEVGMDE 78 
                9*************************************.599*************************75 PP

>> F16B4.12a  CE24906	WBGene00003707	locus:nhr-117	zinc finger protein	status:Confirmed	UniProt:Q8MNW2	protein_id:CCD695
   #    score  bias  c-Evalue  i-Evalue hmmfrom  hmm to    alifrom  ali to    envfrom  env to     acc
 ---   ------ ----- --------- --------- ------- -------    ------- -------    ------- -------    ----
   1 !   40.5   2.8   2.5e-12   1.7e-10     110     217 ..      12     121 ..       2     148 .. 0.81

  Alignments for each domain:
  == domain 1    score: 40.5 bits;  conditional E-value: 2.5e-12
  Nr1d1-aln 110 ssrvspskstsnitklngmvllckvcgdvasgfhygvhacegckgffrrs.iqqniqykrc.lknencsivrinrnrcqqcrfkkclsvgmsrdavrfgr 207
                ss  s   s  ++  ++ ++  c++c +   g+h+g   c  c +ffrr      ++ ++c l   +c+  +  r  c++crf kcl +gm+   +++ r
  F16B4.12a  12 SSTSSNYSSPPAVLDIDQVLEKCQICYQPGHGYHFGAFICRACAAFFRRChFSLALDQRKCrLLSGSCQPNKNGRWFCKKCRFDKCLELGMTTTNIQYDR 111
                5555555666678888888899***************************73456788888868899***************************9999998 PP

  Nr1d1-aln 208 ipkrekqrml 217
                   +    +l
  F16B4.12a 112 DAFKSSASFL 121
                7666555555 PP

>> ZK418.1  CE00731	WBGene00003608	locus:nhr-9	status:Partially_confirmed	UniProt:Q23489	protein_id:CCD61620.1
   #    score  bias  c-Evalue  i-Evalue hmmfrom  hmm to    alifrom  ali to    envfrom  env to     acc
 ---   ------ ----- --------- --------- ------- -------    ------- -------    ------- -------    ----
   1 !   40.5   3.2   2.6e-12   1.8e-10     132     205 ..      14      85 ..       7     136 .. 0.81

  Alignments for each domain:
  == domain 1    score: 40.5 bits;  conditional E-value: 2.6e-12
  Nr1d1-aln 132 ckvcgdvasgfhygvhacegckgffrrsiqqniqykrclknencsivrinrnrcqqcrfkkclsvgmsrdavrf 205
                c +c  +   + ygv +c+ ck ffrr+   +   k c++n+nc    +    c+qcr++kcl +gm   + ++
    ZK418.1  14 CAICSKLGNSYNYGVLSCNACKMFFRRATLGK-SEKFCINNDNCDTSNLI-LTCRQCRYNKCLKMGMRIVTNQY 85 
                99*************************98765.5799*******998875.57**************7655555 PP

>> F44C8.10  CE30795	WBGene00003716	locus:nhr-126	nuclear hormone receptor	status:Confirmed	UniProt:Q95X92	protein_id:CC
   #    score  bias  c-Evalue  i-Evalue hmmfrom  hmm to    alifrom  ali to    envfrom  env to     acc
 ---   ------ ----- --------- --------- ------- -------    ------- -------    ------- -------    ----
   1 !   40.5   5.1   2.5e-12   1.7e-10     132     199 ..      11      77 ..       6      96 .. 0.88

  Alignments for each domain:
  == domain 1    score: 40.5 bits;  conditional E-value: 2.5e-12
  Nr1d1-aln 132 ckvcgdvasgfhygvhacegckgffrrsiqqniqykrclknencsivrinrnrcqqcrfkkclsvgms 199
                ck+cg+ +sg h+gv +c  c +ffrr+     +  +c +  nc+    +   c+qcr+kkc+ vgm 
   F44C8.10  11 CKICGQNTSGKHFGVLSCRACAAFFRRAALWSPKKAHCPRG-NCASFENKNLNCKQCRLKKCIDVGMD 77 
                ******************************99999999876.66666655567*************96 PP

>> C33G8.6  CE17496	WBGene00003632	locus:nhr-42	zinc finger protein	status:Partially_confirmed	UniProt:O76828	protein_id
   #    score  bias  c-Evalue  i-Evalue hmmfrom  hmm to    alifrom  ali to    envfrom  env to     acc
 ---   ------ ----- --------- --------- ------- -------    ------- -------    ------- -------    ----
   1 !   40.3   5.7   2.9e-12     2e-10     131     213 ..       9      89 ..       4     102 .. 0.86

  Alignments for each domain:
  == domain 1    score: 40.3 bits;  conditional E-value: 2.9e-12
  Nr1d1-aln 131 lckvcgdvasgfhygvhacegckgffrrsiq..qniqykrclknencsivrinrnrcqqcrfkkclsvgmsrdavrfgripkrek 213
                 c +cgd a  +h+g  +c  c +ffrr +   +ni ++rc    +c++    r+ c  cr+ kcl vgm   av + r+ k+++
    C33G8.6   9 TCLICGDSADSLHFGALSCRACAAFFRRKVAgrRNI-FRRCD--RQCKVDTGMRKLCASCRYDKCLKVGMRESAV-LSRLAKKNQ 89 
                599*************************99621454.89995..68************************88887.677777764 PP

>> C50B6.8a  CE40925	WBGene00008221	locus:nhr-168	Ligand-binding domain of nuclear hormone receptors, Zinc finger, C4 ty
   #    score  bias  c-Evalue  i-Evalue hmmfrom  hmm to    alifrom  ali to    envfrom  env to     acc
 ---   ------ ----- --------- --------- ------- -------    ------- -------    ------- -------    ----
   1 !   39.5   3.1   5.2e-12   3.5e-10     132     203 ..      50     122 ..      30     140 .. 0.87

  Alignments for each domain:
  == domain 1    score: 39.5 bits;  conditional E-value: 5.2e-12
  Nr1d1-aln 132 ckvcgdvasgfhygvhacegckgffrrsiqqniqykrclknencsivrinr..nrcqqcrfkkclsvgmsrdav 203
                c +cg  a g+hy v +c+gck+ffrr    +  +  c    +c  +   +   +c+ cr++kc+s gm  +a+
   C50B6.8a  50 CSICGKTANGYHYDVPSCNGCKTFFRRLCVSEKSF-ICKAGGDCFNLTKRKvpLKCRACRYEKCISEGMNPNAM 122
                9**************************88777665.5888889977654442269**************98886 PP

>> K06B4.1  CE35582	WBGene00003641	locus:nhr-51	Zinc finger, C4 type (two domains)	status:Partially_confirmed	UniProt:O1
   #    score  bias  c-Evalue  i-Evalue hmmfrom  hmm to    alifrom  ali to    envfrom  env to     acc
 ---   ------ ----- --------- --------- ------- -------    ------- -------    ------- -------    ----
   1 !   40.0   6.6   3.6e-12   2.5e-10     131     220 ..       4      95 ..       1     110 [. 0.84

  Alignments for each domain:
  == domain 1    score: 40.0 bits;  conditional E-value: 3.6e-12
  Nr1d1-aln 131 lckvcgdvasgfhygvhacegckgffrrsiqqniqykrclknencsivrinrnrcqqcrfkkclsvgms...rdavrfgripkrekqrmlaem 220
                 c +c   a+g hygv +c  ck ff r + +n+ y  c k ++c    i   +c+ cr++kcl +gm    r    f      + qrml ++
    K06B4.1   4 NCLICHRKAAGQHYGVLSCFACKMFFHRMVVENLHYC-CQKFNKCYEKFIILPKCKACRYQKCLEMGMQafpRRVKSFEESMDLKIQRMLMNL 95 
                599********************************95.9*****************************7232444456666666677777554 PP

>> F16H11.5  CE40252	WBGene00003635	locus:nhr-45	zinc finger DNA-binding protein	status:Confirmed	UniProt:Q19496	protein
   #    score  bias  c-Evalue  i-Evalue hmmfrom  hmm to    alifrom  ali to    envfrom  env to     acc
 ---   ------ ----- --------- --------- ------- -------    ------- -------    ------- -------    ----
   1 !   39.8   8.1     4e-12   2.7e-10     132     203 ..       3      73 ..       1      91 [. 0.94

  Alignments for each domain:
  == domain 1    score: 39.8 bits;  conditional E-value: 4e-12
  Nr1d1-aln 132 ckvcgdvasgfhygvhacegckgffrrsiqqniqykrclknencsivrinrnrcqqcrfkkclsvgmsrdav 203
                c vc   a g h+g+ +c  c +ffrr++  n++yk c  + +c +   +r  c+ cr++kc+ vgm +d +
   F16H11.5   3 CLVCETDAHGQHFGIRCCRACAAFFRRTLTMNLRYK-CRFDRKCEVSFNKRYSCRCCRYEKCVRVGMRKDNL 73 
                99*********************************7.99999****9999******************9975 PP

>> F44C8.9b  CE35311	WBGene00018415	locus:nhr-184	status:Partially_confirmed	UniProt:Q7KQA1	protein_id:CCD71012.1
   #    score  bias  c-Evalue  i-Evalue hmmfrom  hmm to    alifrom  ali to    envfrom  env to     acc
 ---   ------ ----- --------- --------- ------- -------    ------- -------    ------- -------    ----
   1 !   40.3   4.1   2.9e-12     2e-10     132     204 ..      11      81 ..       5      89 .. 0.87

  Alignments for each domain:
  == domain 1    score: 40.3 bits;  conditional E-value: 2.9e-12
  Nr1d1-aln 132 ckvcgdvasgfhygvhacegckgffrrsiqq.niqykrclknencsivrinrnrcqqcrfkkclsvgmsrdavr 204
                ck+c   a g h+gv +c  c +ffrr+ +    q k c    +c i      rc+ cr+kkc  vgm   a +
   F44C8.9b  11 CKICDLPAHGNHFGVLSCRACAAFFRRASRSpRFQDKAC-EYGDCRIFDAGAYRCKICRLKKCYKVGMD--ASK 81 
                ***************************877625677766.6789***********************94..444 PP

>> F44C8.11  CE35309	WBGene00003686	locus:nhr-96	nuclear hormone receptor	status:Partially_confirmed	UniProt:Q95X91	prot
   #    score  bias  c-Evalue  i-Evalue hmmfrom  hmm to    alifrom  ali to    envfrom  env to     acc
 ---   ------ ----- --------- --------- ------- -------    ------- -------    ------- -------    ----
   1 !   39.6   6.2   4.6e-12   3.2e-10     131     202 ..       6      76 ..       3      84 .. 0.94

  Alignments for each domain:
  == domain 1    score: 39.6 bits;  conditional E-value: 4.6e-12
  Nr1d1-aln 131 lckvcgdvasgfhygvhacegckgffrrsiqqniqykrclknencsivrinrnrcqqcrfkkclsvgmsrda 202
                lc vcg+v++g  +gv +c  c +ffrr+     ++  c+k  +c+i    + +c++cr+k+c  vgm    
   F44C8.11   6 LCAVCGQVTTGKNFGVISCRSCAAFFRRAPTWSRRFPECVKA-SCAIFENGKFKCKKCRLKRCQEVGMDVKK 76 
                8***************************************96.8************************7655 PP

>> F16B4.12b  CE30756	WBGene00003707	locus:nhr-117	status:Confirmed	UniProt:O44638	protein_id:CCD69578.1
   #    score  bias  c-Evalue  i-Evalue hmmfrom  hmm to    alifrom  ali to    envfrom  env to     acc
 ---   ------ ----- --------- --------- ------- -------    ------- -------    ------- -------    ----
   1 !   39.7   3.3   4.4e-12     3e-10     110     218 ..      12     122 ..       2     161 .. 0.81

  Alignments for each domain:
  == domain 1    score: 39.7 bits;  conditional E-value: 4.4e-12
  Nr1d1-aln 110 ssrvspskstsnitklngmvllckvcgdvasgfhygvhacegckgffrrs.iqqniqykrc.lknencsivrinrnrcqqcrfkkclsvgmsrdavrfgr 207
                ss  s   s  ++  ++ ++  c++c +   g+h+g   c  c +ffrr      ++ ++c l   +c+  +  r  c++crf kcl +gm+   +++ r
  F16B4.12b  12 SSTSSNYSSPPAVLDIDQVLEKCQICYQPGHGYHFGAFICRACAAFFRRChFSLALDQRKCrLLSGSCQPNKNGRWFCKKCRFDKCLELGMTTTNIQYDR 111
                5555555666678888888899***************************73456788888868899***************************9999998 PP

  Nr1d1-aln 208 ipkrekqrmla 218
                   +    +l 
  F16B4.12b 112 DAFKSSASFLK 122
                76665555555 PP

>> T24A6.8  CE19590	WBGene00020748	locus:nhr-221	zinc finger protein	status:Partially_confirmed	UniProt:O61939	protein_i
   #    score  bias  c-Evalue  i-Evalue hmmfrom  hmm to    alifrom  ali to    envfrom  env to     acc
 ---   ------ ----- --------- --------- ------- -------    ------- -------    ------- -------    ----
   1 !   34.5   4.3   1.7e-10   1.2e-08     131     205 ..      33     109 ..       6     148 .. 0.77
   2 ?    5.6   0.0     0.093       6.4     448     474 ..     213     239 ..     182     256 .. 0.83

  Alignments for each domain:
  == domain 1    score: 34.5 bits;  conditional E-value: 1.7e-10
  Nr1d1-aln 131 lckvcgdvasgfhygvhacegckgffrrsiqqniqykrclknencsivr.inrn..rcqqcrfkkclsvgmsrdavrf 205
                 c vc   a g+h  v +c+gck+ffrr      +  +c    +c  +   n    rc+ crfk+cl vgm   a+ +
    T24A6.8  33 KCMVCVRPAHGYHCDVATCKGCKTFFRRMCLLRGEI-KCSTSGDCYDLEkRNSPllRCRPCRFKRCLLVGMNPKALII 109
                49**************************98776665.5888888876640443255***************9888654 PP

  == domain 2    score: 5.6 bits;  conditional E-value: 0.093
  Nr1d1-aln 448 revvefakhipgfrdlsqhdqvtllka 474
                   ve++k    f dls  dq+ llk 
    T24A6.8 213 MTAVEYTKTFSFFHDLSFQDQINLLKH 239
                4679*********************96 PP

>> T27B7.5b  CE14239	WBGene00020851	locus:nhr-227	status:Partially_confirmed	protein_id:CCD74251.1
   #    score  bias  c-Evalue  i-Evalue hmmfrom  hmm to    alifrom  ali to    envfrom  env to     acc
 ---   ------ ----- --------- --------- ------- -------    ------- -------    ------- -------    ----
   1 !   39.5   2.8     5e-12   3.4e-10     130     215 ..      56     139 ..      43     145 .. 0.90

  Alignments for each domain:
  == domain 1    score: 39.5 bits;  conditional E-value: 5e-12
  Nr1d1-aln 130 llckvcgdvasgfhygvhacegckgffrrsiqqniqykrclknencsivrinrnrcqqcrfkkclsvgmsrdavrfgr..ipkrekqr 215
                l+c++c   a g h+gv +c  c +ffrrs   +   ++c+   + ++v+     c+ cr++kc+  gm     ++ r  ipk+ k r
   T27B7.5b  56 LVCRICELQADGTHFGVVTCRACAVFFRRSTTSKWIKRKCMARSEDKLVC----SCKPCRLRKCIENGMDSSKFQYNRdtIPKKPKAR 139
                89*******************************99999***999999996....7**************999999987779**99988 PP

>> T13F3.2a  CE41022	WBGene00011750	locus:nhr-218	Zinc finger, C4 type (two domains)	status:Partially_confirmed	UniProt:
   #    score  bias  c-Evalue  i-Evalue hmmfrom  hmm to    alifrom  ali to    envfrom  env to     acc
 ---   ------ ----- --------- --------- ------- -------    ------- -------    ------- -------    ----
   1 !   39.4   5.7   5.4e-12   3.7e-10     131     208 ..      19      96 ..       6     100 .. 0.93

  Alignments for each domain:
  == domain 1    score: 39.4 bits;  conditional E-value: 5.4e-12
  Nr1d1-aln 131 lckvcgdvasgfhygvhacegckgffrrsiqqniqykrclknencsivrinrnrcqqcrfkkclsvgmsrdavrfgri 208
                 c++c   + g  + v +c  c +ffrrs+   ++y+   ++++c i   +r  c+ crf+kcl +gm  + ++  r 
   T13F3.2a  19 PCQICTYQSHGVNFNVMTCRACAAFFRRSLVCGMRYHCKTRKNDCRIDSTERHFCRLCRFQKCLQMGMKAEKIQQNRD 96 
                5***********************************99999999************************9998887765 PP

>> M02H5.7  CE21074	WBGene00003713	locus:nhr-123	status:Confirmed	UniProt:Q966I1	protein_id:CCD62240.1
   #    score  bias  c-Evalue  i-Evalue hmmfrom  hmm to    alifrom  ali to    envfrom  env to     acc
 ---   ------ ----- --------- --------- ------- -------    ------- -------    ------- -------    ----
   1 !   39.4   2.9   5.5e-12   3.8e-10     131     213 ..      24     105 ..       3     112 .. 0.88

  Alignments for each domain:
  == domain 1    score: 39.4 bits;  conditional E-value: 5.5e-12
  Nr1d1-aln 131 lckvcgdvasgfhygvhacegckgffrrsiqqniqykrclknencsivrinrnrcqqcrfkkclsvgmsrdavrfgripkrek 213
                 c++c + a g h+g  +c  c +ffrr      ++k c  +++c+  +     c++cr+++cl +gm+ d  +f r p   k
    M02H5.7  24 KCQICENPAHGKHFGAITCRACAAFFRRF-GISKKFKPCKLENKCTFRKNGYFSCKKCRMQRCLQFGMTIDNFQFDREPIYRK 105
                5**************************95.345689***99999999999999************************996655 PP

>> F16B4.11  CE17021	WBGene00017512	locus:nhr-179	zinc finger protein	status:Partially_confirmed	UniProt:O44637	protein_
   #    score  bias  c-Evalue  i-Evalue hmmfrom  hmm to    alifrom  ali to    envfrom  env to     acc
 ---   ------ ----- --------- --------- ------- -------    ------- -------    ------- -------    ----
   1 !   39.2   4.0   6.3e-12   4.3e-10     131     221 ..      30     119 ..       3     135 .. 0.80

  Alignments for each domain:
  == domain 1    score: 39.2 bits;  conditional E-value: 6.3e-12
  Nr1d1-aln 131 lckvcgdvasgfhygvhacegckgffrrsiqqniqykrc.lknencsivrinrnrcqqcrfkkclsvgmsrdavrfgripkrekqrmlaemq 221
                 c+vc +   gfh+g  +c  c +ffrr+    +  ++c l n  c   +  r  c++cr+ kc   gm    +++ r    +k  +l+  +
   F16B4.11  30 KCRVCDQPGHGFHFGAFTCRACSAFFRRAHFSLVTERKCrLSNGRCVPTKGGRWFCKKCRLAKCSEAGMNSRNIQYDRDA--NKTSLLSSTN 119
                4*********************************99999889***************************99999999854..4455555544 PP

>> C50B6.8b  CE46085	WBGene00008221	locus:nhr-168	status:Confirmed	protein_id:CCA65541.1
   #    score  bias  c-Evalue  i-Evalue hmmfrom  hmm to    alifrom  ali to    envfrom  env to     acc
 ---   ------ ----- --------- --------- ------- -------    ------- -------    ------- -------    ----
   1 !   39.7   3.1   4.5e-12   3.1e-10     132     203 ..      50     122 ..      30     140 .. 0.87

  Alignments for each domain:
  == domain 1    score: 39.7 bits;  conditional E-value: 4.5e-12
  Nr1d1-aln 132 ckvcgdvasgfhygvhacegckgffrrsiqqniqykrclknencsivrinr..nrcqqcrfkkclsvgmsrdav 203
                c +cg  a g+hy v +c+gck+ffrr    +  +  c    +c  +   +   +c+ cr++kc+s gm  +a+
   C50B6.8b  50 CSICGKTANGYHYDVPSCNGCKTFFRRLCVSEKSF-ICKAGGDCFNLTKRKvpLKCRACRYEKCISEGMNPNAM 122
                9**************************88777665.5888889977654442269**************98886 PP

>> M02H5.4  CE25953	WBGene00019742	locus:nhr-202	status:Partially_confirmed	UniProt:Q966H8	protein_id:CCD62237.1
   #    score  bias  c-Evalue  i-Evalue hmmfrom  hmm to    alifrom  ali to    envfrom  env to     acc
 ---   ------ ----- --------- --------- ------- -------    ------- -------    ------- -------    ----
   1 !   38.9   4.5   7.9e-12   5.4e-10     131     211 ..      21     100 ..       4     107 .. 0.91

  Alignments for each domain:
  == domain 1    score: 38.9 bits;  conditional E-value: 7.9e-12
  Nr1d1-aln 131 lckvcgdvasgfhygvhacegckgffrrsiqqniqykrclknencsivrinrnrcqqcrfkkclsvgmsrdavrfgripkr 211
                 c vc     g+h+g ++c  c +ffrr    n + k c kn+ c   +     c++cr+kkc+ +gm  +  +f r p +
    M02H5.4  21 KCPVCYKPPHGIHFGAYTCRACAVFFRRFGASN-NLKPCKKNNVCDFYKNGYVSCKKCRLKKCFEIGMKIENFQFERDPYK 100
                599*************************87776.689***************************************99854 PP

>> R07B7.14  CE06276	WBGene00011098	locus:nhr-207	nuclear hormone receptor	status:Partially_confirmed	UniProt:Q21804	pro
   #    score  bias  c-Evalue  i-Evalue hmmfrom  hmm to    alifrom  ali to    envfrom  env to     acc
 ---   ------ ----- --------- --------- ------- -------    ------- -------    ------- -------    ----
   1 !   38.5   3.2     1e-11   6.9e-10     131     211 ..      35     118 ..      21     134 .. 0.83
   2 ?    0.4   0.0       3.4   2.3e+02     449     483 ..     218     249 ..     208     258 .. 0.84

  Alignments for each domain:
  == domain 1    score: 38.5 bits;  conditional E-value: 1e-11
  Nr1d1-aln 131 lckvcgdvasgfhygvhacegckgffrrsiqq....niqy.krclknencsivrinrnrcqqcrfkkclsvgmsrdavrfgripkr 211
                 c++c + a g+hy v +c+gck+ffrr++      n ++  +cl   + +i +     c  crf kc  +gm   a++   i k+
   R07B7.14  35 QCRICRNPAVGYHYDVASCNGCKAFFRRTVITgrlpNCKFgDKCLE--DHKIPKPGTRLCGSCRFSKCEQMGMNPMAIKSEIISKK 118
                6***************************986422336665357874..45688889999*****************9999888886 PP

  == domain 2    score: 0.4 bits;  conditional E-value: 3.4
  Nr1d1-aln 449 evvefakhipgfrdlsqhdqvtllkagtfevlmvr 483
                 vvefak +  f  l    q+ +++ g++   mvr
   R07B7.14 218 AVVEFAKFLDFFPKLDSETQLKVVRHGAL---MVR 249
                69************999999888888865...444 PP

>> F47C10.8  CE10668	WBGene00018545	locus:nhr-189	nuclear hormone receptor	status:Partially_confirmed	UniProt:O01563	pro
   #    score  bias  c-Evalue  i-Evalue hmmfrom  hmm to    alifrom  ali to    envfrom  env to     acc
 ---   ------ ----- --------- --------- ------- -------    ------- -------    ------- -------    ----
   1 !   38.5   3.4   9.9e-12   6.8e-10     132     199 ..      69     136 ..      61     175 .. 0.87

  Alignments for each domain:
  == domain 1    score: 38.5 bits;  conditional E-value: 9.9e-12
  Nr1d1-aln 132 ckvcgdvasgfhygvhacegckgffrrsiqqniqykrclknencsivr.inrnrcqqcrfkkclsvgms 199
                c +cg  as   ygv +c+ ck ffrr + +++ y+ c k + c         +c+ crf+kcl +gm+
   F47C10.8  69 CTICGRDASCHNYGVLSCNACKMFFRRVVIEQLTYH-CKKWNMCLENSgQPILQCKACRFEKCLQLGMT 136
                9****************************9999994.66666665433133468*************97 PP

>> C26B2.3b  CE31317	WBGene00003625	locus:nhr-31	status:Confirmed	UniProt:Q18192	protein_id:CCD65194.1
   #    score  bias  c-Evalue  i-Evalue hmmfrom  hmm to    alifrom  ali to    envfrom  env to     acc
 ---   ------ ----- --------- --------- ------- -------    ------- -------    ------- -------    ----
   1 !   39.2   0.7   6.2e-12   4.2e-10     131     177 ..      81     126 ..      47     164 .. 0.80

  Alignments for each domain:
  == domain 1    score: 39.2 bits;  conditional E-value: 6.2e-12
  Nr1d1-aln 131 lckvcgdvasgfhygvhacegckgffrrsiqqniqykrclknencsi 177
                +c vcgd  + +hygv ac gckgffrr++  + +y  c   +nc +
   C26B2.3b  81 VCAVCGDGIAKLHYGVLACYGCKGFFRRTLTGKYRYA-CRFSNNCIV 126
                7******************************999996.666677865 PP

>> T24A6.11  CE46766	WBGene00020750	locus:nhr-222	zinc finger protein	status:Confirmed	UniProt:O61942	protein_id:CCD6357
   #    score  bias  c-Evalue  i-Evalue hmmfrom  hmm to    alifrom  ali to    envfrom  env to     acc
 ---   ------ ----- --------- --------- ------- -------    ------- -------    ------- -------    ----
   1 !   38.4   3.4   1.1e-11   7.6e-10     132     210 ..      12      89 ..       5     119 .. 0.77

  Alignments for each domain:
  == domain 1    score: 38.4 bits;  conditional E-value: 1.1e-11
  Nr1d1-aln 132 ckvcgdvasgfhygvhacegckgffrrsiqqniqykrclknencs..ivrinr.nrcqqcrfkkclsvgmsrdavrfgripk 210
                c +c   a g  yg  +c+ ck ffrr i  ++q+  c+ ++ c        r  rc+ crf+kcl  gm         +pk
   T24A6.11  12 CSICQRPAFGQNYGSFSCDACKMFFRRCIMLDLQFE-CIYQKRCFdkFTEHRRvPRCKACRFQKCLDTGMFIRP---STLPK 89 
                99********************************95.8888888511333333359**************7443...33444 PP

>> T19A5.4  CE13732	WBGene00003634	locus:nhr-44	zinc finger protein	status:Partially_confirmed	UniProt:Q22555	protein_id
   #    score  bias  c-Evalue  i-Evalue hmmfrom  hmm to    alifrom  ali to    envfrom  env to     acc
 ---   ------ ----- --------- --------- ------- -------    ------- -------    ------- -------    ----
   1 !   37.8   1.7   1.7e-11   1.1e-09     113     204 ..       5      97 ..       1     104 [. 0.85

  Alignments for each domain:
  == domain 1    score: 37.8 bits;  conditional E-value: 1.7e-11
  Nr1d1-aln 113 vspskstsnitklngmvllckvcgdvasgfhygvhacegckgffrrsiqqniqykrclknen.csivrinrnrcqqcrfkkclsvgmsrdavr 204
                 sps s+s+ +  + +   c vc + + g h+gv +c  c +ffrr      q   c   +n c+     r  c++cr  kc+++gm  d ++
    T19A5.4   5 SSPSTSSSASSTPKLISEKCLVCFQPSHGNHFGVDSCRACAAFFRRVFVTHKQQFPCREGDNkCTPDEWGRWSCKRCRSDKCFALGMKPDNIQ 97 
                5677777666666667889****************************99999988998765449999********************999876 PP

>> F44C8.9a  CE35310	WBGene00018415	locus:nhr-184	zinc finger protein	status:Partially_confirmed	UniProt:Q7KQA2	protein_
   #    score  bias  c-Evalue  i-Evalue hmmfrom  hmm to    alifrom  ali to    envfrom  env to     acc
 ---   ------ ----- --------- --------- ------- -------    ------- -------    ------- -------    ----
   1 !   37.5   4.4     2e-11   1.4e-09     132     204 ..      11      81 ..       5      87 .. 0.87
   2 ?   -1.0   0.0       9.2   6.3e+02     471     589 ..     246     368 ..     235     377 .. 0.68

  Alignments for each domain:
  == domain 1    score: 37.5 bits;  conditional E-value: 2e-11
  Nr1d1-aln 132 ckvcgdvasgfhygvhacegckgffrrsiqq.niqykrclknencsivrinrnrcqqcrfkkclsvgmsrdavr 204
                ck+c   a g h+gv +c  c +ffrr+ +    q k c    +c i      rc+ cr+kkc  vgm   a +
   F44C8.9a  11 CKICDLPAHGNHFGVLSCRACAAFFRRASRSpRFQDKAC-EYGDCRIFDAGAYRCKICRLKKCYKVGMD--ASK 81 
                ***************************877625677766.6789***********************94..444 PP

  == domain 2    score: -1.0 bits;  conditional E-value: 9.2
  Nr1d1-aln 471 llkagtfevlmvrfaslfnvkdqtvmflsrttyslqelgamgmgdllnamfdfseklnslalteeelglf.tavvlvsadrs..g..mensasveqlqet 565
                 +k    +++m    + +nv+d  v +   t y  +++ a+ m ++ +   +  e l  l  t+ el ++   + l  a +   g  +e +  + q++  
   F44C8.9a 246 RIKEMGANIFMCSENTCLNVQDINVDWSWCTNYGAEQMQAFLMPNIDKHWRQPVEDLVKLNPTDMELNFMlIQLCLNDAGKKfqGrvLEATDKLLQINAD 345
                5566666788888899999999999999999999999999999999999999999999999999999854134445555443112113333344444444 PP

  Nr1d1-aln 566 llralralvlknrpsetsrftkll 589
                 l+   +  l n ps ++r+tkl+
   F44C8.9a 346 NLHNYYTKKL-NMPSYSGRLTKLM 368
                4444444333.6777777777764 PP

>> C17E7.8a  CE30728	WBGene00003714	locus:nhr-124	nuclear hormone receptor	status:Confirmed	UniProt:O16391	protein_id:CC
   #    score  bias  c-Evalue  i-Evalue hmmfrom  hmm to    alifrom  ali to    envfrom  env to     acc
 ---   ------ ----- --------- --------- ------- -------    ------- -------    ------- -------    ----
   1 !   34.6   3.3   1.5e-10   1.1e-08     131     199 ..      13      83 ..       5     105 .. 0.87
   2 ?    1.6   0.0       1.5     1e+02     449     493 ..     186     232 ..     164     336 .. 0.67

  Alignments for each domain:
  == domain 1    score: 34.6 bits;  conditional E-value: 1.5e-10
  Nr1d1-aln 131 lckvcgdvasgfhygvhacegckgffrrsiqqniq..ykrclknencsivrinrnrcqqcrfkkclsvgms 199
                +c +c + a g+ y v +c+ ck ffrr+  ++i+   k+  k  +   +   r +c+ cr+kkc+ +gm 
   C17E7.8a  13 ICAICHQKAFGYNYEVVSCNACKMFFRRAHAEKIDdfCKKGGKCFDGDDLLTSRPKCRSCRYKKCVNLGMR 83 
                7*******************************99722344445555567899*****************96 PP

  == domain 2    score: 1.6 bits;  conditional E-value: 1.5
  Nr1d1-aln 449 evvefakhipgfrdlsqhdqvtllkagtfev..lmvrfaslfnvkdq 493
                  ve +k +  + dl   d+v llk  +f+   l v + s+++ k +
   C17E7.8a 186 LAVEVCKGLSFYNDLLLSDRVLLLKNVAFKShhLSVAYDSFIQKKGR 232
                568999999999*************9999752266777776665544 PP

>> Y5H2A.2  CE42200	WBGene00021163	locus:nhr-275	status:Partially_confirmed	UniProt:Q966A2	protein_id:CCD71000.1
   #    score  bias  c-Evalue  i-Evalue hmmfrom  hmm to    alifrom  ali to    envfrom  env to     acc
 ---   ------ ----- --------- --------- ------- -------    ------- -------    ------- -------    ----
   1 !   37.9   3.2   1.5e-11     1e-09     131     223 ..      15     107 ..       9     138 .. 0.80

  Alignments for each domain:
  == domain 1    score: 37.9 bits;  conditional E-value: 1.5e-11
  Nr1d1-aln 131 lckvcgdvasgfhygvhacegckgffrrsiqqniqykrc.lknencsivrinrnrcqqcrfkkclsvgmsrdavrfgripkrekqrmlaemqsa 223
                +c vcg    g+h+g  +c  c +ffrr          c + ++ c i    r  c++cr+kkc  +gm     ++ r p    +++   m s 
    Y5H2A.2  15 ICEVCGLEGHGLHFGAITCRACAAFFRRVGAGARFTIECqVGDDRCEITSNGRSCCKKCRLKKCKDIGMIVKNFQYNRDPYNA-EKIAPSMTSF 107
                7***************************87776666667367899*******************************9999653.4455566654 PP

>> T27B7.1  CE30194	WBGene00003649	locus:nhr-59	status:Confirmed	UniProt:Q9TXJ1	protein_id:CCD74242.1
   #    score  bias  c-Evalue  i-Evalue hmmfrom  hmm to    alifrom  ali to    envfrom  env to     acc
 ---   ------ ----- --------- --------- ------- -------    ------- -------    ------- -------    ----
   1 !   36.7   6.4   3.5e-11   2.4e-09     130     207 ..      18      96 ..       4     111 .. 0.86
   2 ?    1.3   0.0       1.9   1.3e+02     488     589 ..     278     376 ..     263     397 .. 0.68

  Alignments for each domain:
  == domain 1    score: 36.7 bits;  conditional E-value: 3.5e-11
  Nr1d1-aln 130 llckvcgdvasgfhygvhacegckgffrrsiqq.niqykrclknencsivrinrnrcqqcrfkkclsvgmsrdavrfgr 207
                 +c+vcg+ + g h+g  +c  c +ffrr     n + k       c+i+   r  c++cr+kkc  +gm  +  +f r
    T27B7.1  18 TFCQVCGQESHGAHFGAITCRACAAFFRRVAAGaNFEVKCKDGRGRCKILTNGRSCCKKCRLKKCKDIGMDIQNFQFNR 96 
                47***************************87651555554445679************************999999887 PP

  == domain 2    score: 1.3 bits;  conditional E-value: 1.9
  Nr1d1-aln 488 fnvkdqtvmflsrttyslqelgamgmgdllnamfdfseklnslalteeelglftavvlvsadrsgmen..sasveqlqetllralralvlknr..psets 583
                f+v   t   ls  +y ++ +g   m   l+a++df         te el ++ a + +++    m+     ++++lq+ +   l++ ++k+   p  +s
    T27B7.1 278 FEVEWFTNYSLSEISYFIEGVGDWSMNKPLQAIIDFNP-------TEIELNFMLAQISLTCASKQMDSqyQETIDNLQKLIADDLHSYYIKEMrlPVYSS 370
                67777788889999999999999999999999999975.......6666666665554444444454311456777777777777777777532366666 PP

  Nr1d1-aln 584 rftkll 589
                r+ k++
    T27B7.1 371 RIQKMM 376
                666653 PP

>> F14H3.11  CE35482	WBGene00008830	locus:nhr-176	Zinc finger, C4 type (two domains)	status:Partially_confirmed	UniProt:
   #    score  bias  c-Evalue  i-Evalue hmmfrom  hmm to    alifrom  ali to    envfrom  env to     acc
 ---   ------ ----- --------- --------- ------- -------    ------- -------    ------- -------    ----
   1 !   37.5   2.9     2e-11   1.4e-09     131     203 ..       9      80 ..       2     113 .. 0.88

  Alignments for each domain:
  == domain 1    score: 37.5 bits;  conditional E-value: 2e-11
  Nr1d1-aln 131 lckvcgdvasgfhygvhacegckgffrrsiqqniqykr.clknencsivrinrnrcqqcrfkkclsvgmsrdav 203
                 c vcg+ +  + +g  +c  c  ffrr +  n + k+ cl   +cs  +   + cq crf+kcl  gm    v
   F14H3.11   9 PCLVCGQSSNSILFGAPSCRACGEFFRRKVISNFKIKNnCLG--ECSFAKKSMKPCQSCRFQKCLEAGMLEKMV 80 
                599********************************9863774..6************************87655 PP

>> T26H2.9  CE31072	WBGene00003669	locus:nhr-79	Zinc finger, C4 type (two domains)	status:Confirmed	UniProt:O18141	prote
   #    score  bias  c-Evalue  i-Evalue hmmfrom  hmm to    alifrom  ali to    envfrom  env to     acc
 ---   ------ ----- --------- --------- ------- -------    ------- -------    ------- -------    ----
   1 !   38.2   7.1   1.3e-11   8.7e-10     132     214 ..       6      90 ..       1     101 [. 0.87

  Alignments for each domain:
  == domain 1    score: 38.2 bits;  conditional E-value: 1.3e-11
  Nr1d1-aln 132 ckvcgd.vasgfhygvhacegckgffrrsiqqniqykrclkn..encsivrinrnrcqqcrfkkclsvgmsrdavrfgripkrekq 214
                c vc    a+ +h+g  +c+ c +ffrrsi  +  y  cl +   +c+i +  r  c+ cr+kkc   gm rd v+  r  k +k 
    T26H2.9   6 CMVCDSpNATNYHFGAQSCKACAAFFRRSIAMDQCY-ECLGDgvHSCKIDHTLRLNCRHCRLKKCQKAGMMRDLVQAKREIKSDKG 90 
                88997536999*******************999666.699763479******************************9998888775 PP

>> Y46H3D.6  CE24323	WBGene00021610	locus:nhr-237	zinc finger protein	status:Partially_confirmed	UniProt:Q966B8	protein_
   #    score  bias  c-Evalue  i-Evalue hmmfrom  hmm to    alifrom  ali to    envfrom  env to     acc
 ---   ------ ----- --------- --------- ------- -------    ------- -------    ------- -------    ----
   1 !   37.5   4.2   2.1e-11   1.4e-09     131     204 ..       9      83 ..       6     109 .. 0.84

  Alignments for each domain:
  == domain 1    score: 37.5 bits;  conditional E-value: 2.1e-11
  Nr1d1-aln 131 lckvcgdvasgfhygvhacegckgffrrsiqqniqykrclknencsiv.rinrnrcqqcrfkkclsvgmsrdavr 204
                +c+vcg+ a   h+g  +c  c +ffrr +             +c++  ++ r  c +cr++kc+ vgm   av 
   Y46H3D.6   9 ICRVCGECADAVHFGALSCRACAAFFRRKVAAGKPLSSSRCSGSCKLEnQVLRRLCAKCRYEKCVQVGMRTSAVL 83 
                7***************************998765555555567888752688999**************999984 PP

>> Y46H3D.7  CE24324	WBGene00021611	locus:nhr-238	zinc finger protein	status:Confirmed	UniProt:Q966B7	protein_id:CCD6958
   #    score  bias  c-Evalue  i-Evalue hmmfrom  hmm to    alifrom  ali to    envfrom  env to     acc
 ---   ------ ----- --------- --------- ------- -------    ------- -------    ------- -------    ----
   1 !   37.5   4.7     2e-11   1.4e-09     130     208 ..       6      84 ..       2     117 .. 0.80

  Alignments for each domain:
  == domain 1    score: 37.5 bits;  conditional E-value: 2e-11
  Nr1d1-aln 130 llckvcgdvasgfhygvhacegckgffrrsiqqniqykrclknencsi.vrinrnrcqqcrfkkclsvgmsrdavrfgri 208
                ++c vc   a  fh+g  +ce c +ffrr + +       +   nc +  +i r+ c  cr++kcl +gm    v+  + 
   Y46H3D.7   6 VFCGVCEHSADVFHFGAICCEACAAFFRRLVSRSK-TPTAICSGNCDLrNKIIRKLCSSCRYQKCLQIGMKESLVKSKKQ 84 
                68***************************998764.5567778899883589******************9999886554 PP

>> Y39B6A.47a  CE41946	WBGene00012703	locus:nhr-145	status:Partially_confirmed	UniProt:Q9NEV6	protein_id:CAC51060.3
   #    score  bias  c-Evalue  i-Evalue hmmfrom  hmm to    alifrom  ali to    envfrom  env to     acc
 ---   ------ ----- --------- --------- ------- -------    ------- -------    ------- -------    ----
   1 !   36.7   4.4   3.7e-11   2.5e-09     132     204 ..       7      78 ..       5      90 .. 0.93

  Alignments for each domain:
  == domain 1    score: 36.7 bits;  conditional E-value: 3.7e-11
   Nr1d1-aln 132 ckvcgdvasgfhygvhacegckgffrrsiqqniqykrclknencsivrinrnrcqqcrfkkclsvgmsrdavr 204
                 c++c   + g+h+g  +c  c +ffrr++  +++y  c  ++ c++    r  c+ crf+kc  +gm  + v 
  Y39B6A.47a   7 CQICAKTSNGMHFGAMTCRACAAFFRRAVVLKLEYS-CKAKKMCQLEGGGRSMCRYCRFEKCKEIGMDAEKVI 78 
                 9**********************************5.99999*************************988775 PP

>> E03H4.13  CE09139	WBGene00003679	locus:nhr-89	Zinc finger, C4 type (two domains)	status:Partially_confirmed	UniProt:O
   #    score  bias  c-Evalue  i-Evalue hmmfrom  hmm to    alifrom  ali to    envfrom  env to     acc
 ---   ------ ----- --------- --------- ------- -------    ------- -------    ------- -------    ----
   1 !   36.9   9.4   3.2e-11   2.2e-09     132     206 ..       8      80 ..       6     107 .. 0.85

  Alignments for each domain:
  == domain 1    score: 36.9 bits;  conditional E-value: 3.2e-11
  Nr1d1-aln 132 ckvcgdvas.gfhygvhacegckgffrrsiqqniqykrclknencsivrinrnrcqqcrfkkclsvgmsrdavrfg 206
                c+vc  v     h+g+ ac  c +ffrrs++ +     c  n++c+i+  +++ c+ cr++kc+  gm rd+vr  
   E03H4.13   8 CRVCHSVKGtRRHFGITACMSCSSFFRRSLNCKF---YCPANNSCTILDDQKQFCRSCRYNKCVQSGMRRDCVRKQ 80 
                9****9975157*****************96554...59**********************************954 PP

>> K06B4.6  CE42553	WBGene00010601	locus:nhr-268	Ligand-binding domain of nuclear hormone receptors, Zinc finger, C4 typ
   #    score  bias  c-Evalue  i-Evalue hmmfrom  hmm to    alifrom  ali to    envfrom  env to     acc
 ---   ------ ----- --------- --------- ------- -------    ------- -------    ------- -------    ----
   1 !   36.8   7.4   3.4e-11   2.3e-09     132     200 ..       3      70 ..       1      87 [. 0.91

  Alignments for each domain:
  == domain 1    score: 36.8 bits;  conditional E-value: 3.4e-11
  Nr1d1-aln 132 ckvcgdvasgfhygvhacegckgffrrsiqqniqykrclknencsivrinrnrcqqcrfkkclsvgmsr 200
                c vc   a    ygv +c  ck ffrr++ +n+ + +c   +nc+i      +c+ crf+kcl +gm  
    K06B4.6   3 CLVCSARAFNRNYGVMSCFACKMFFRRTVFKNMLF-NCKYFKNCTIHYKTHPKCRACRFQKCLNIGMKA 70 
                99*******************************98.599999************************964 PP

>> K06A1.4  CE18017	WBGene00003621	locus:nhr-22	C4-type zinc finger domain	status:Confirmed	UniProt:Q09587	protein_id:CC
   #    score  bias  c-Evalue  i-Evalue hmmfrom  hmm to    alifrom  ali to    envfrom  env to     acc
 ---   ------ ----- --------- --------- ------- -------    ------- -------    ------- -------    ----
   1 !   37.1   1.6   2.8e-11   1.9e-09     132     207 ..      96     175 ..      80     201 .. 0.80

  Alignments for each domain:
  == domain 1    score: 37.1 bits;  conditional E-value: 2.8e-11
  Nr1d1-aln 132 ckvcgd.vasgfhygvhacegckgffrrsiqqniqykrclknen...csivrinrnrcqqcrfkkclsvgmsrdavrfgr 207
                c+vc    a  +h+g  +c+ c +ffrrs+   + y      ++   c      r  c+ crf kcl  gm r+ v+  +
    K06A1.4  96 CHVCSSpTANTLHFGGRSCKACAAFFRRSVSMSMTYECIGTGDDtnpCRTHYELRMICRHCRFIKCLDAGMRRELVQARK 175
                99998637999*************************855444431127776777999*****************997643 PP

>> F16H9.2b  CE44219	WBGene00008901	locus:nhr-27	status:Partially_confirmed	UniProt:D0VWM9	protein_id:CBH29658.1
   #    score  bias  c-Evalue  i-Evalue hmmfrom  hmm to    alifrom  ali to    envfrom  env to     acc
 ---   ------ ----- --------- --------- ------- -------    ------- -------    ------- -------    ----
   1 !   37.2   3.2   2.6e-11   1.7e-09     115     199 ..       8      96 ..       1     108 [. 0.85

  Alignments for each domain:
  == domain 1    score: 37.2 bits;  conditional E-value: 2.6e-11
  Nr1d1-aln 115 pskstsnit..klngmvllckvcgdvasgfhygvhacegckgffrrsiqqniqykrclknenc..sivrinrnrcqqcrfkkclsvgms 199
                 sks s+ t   +   v  c vcg ++s f yg h+c  c +f+rr++        c    nc  +  r     c+ cr++kc+  gm 
   F16H9.2b   8 SSKSVSTFTpdSMSTYVSNCVVCGRLTSLFNYGAHSCSACGSFLRRTLASSKFLDDCKYSGNCfeNFKRAIHFECKFCRLHKCVQKGML 96 
                36777777633688999**********************************************54467888999************995 PP

>> W05B5.3b  CE20150	WBGene00003675	locus:nhr-85	status:Confirmed	UniProt:Q9XUK7	protein_id:CAH04734.1
   #    score  bias  c-Evalue  i-Evalue hmmfrom  hmm to    alifrom  ali to    envfrom  env to     acc
 ---   ------ ----- --------- --------- ------- -------    ------- -------    ------- -------    ----
   1 !   30.8   0.1   2.2e-09   1.5e-07     198     224 ..       1      27 [.       1      58 [. 0.80
   2 !   10.8   0.0    0.0025      0.17     448     486 ..      84     122 ..      76     128 .. 0.90

  Alignments for each domain:
  == domain 1    score: 30.8 bits;  conditional E-value: 2.2e-09
  Nr1d1-aln 198 msrdavrfgripkrekqrmlaemqsam 224
                msrdavrfgr+pkrek rm+ emq + 
   W05B5.3b   1 MSRDAVRFGRVPKREKARMFEEMQKTN 27 
                9***********************753 PP

  == domain 2    score: 10.8 bits;  conditional E-value: 0.0025
  Nr1d1-aln 448 revvefakhipgfrdlsqhdqvtllkagtfevlmvrfas 486
                +  ++fa+ ip f  ++q ++v ll+   f+v+++  as
   W05B5.3b  84 KAAIDFANSIPAFLSITQTQRVHLLQNSVFDVMLLASAS 122
                56799****************************998877 PP

>> C47F8.2  CE36112	WBGene00008158	locus:nhr-165	Zinc finger, C4 type (two domains)	status:Partially_confirmed	UniProt:O
   #    score  bias  c-Evalue  i-Evalue hmmfrom  hmm to    alifrom  ali to    envfrom  env to     acc
 ---   ------ ----- --------- --------- ------- -------    ------- -------    ------- -------    ----
   1 !   36.3   6.1   4.7e-11   3.2e-09     132     207 ..      11      87 ..       8     106 .. 0.88

  Alignments for each domain:
  == domain 1    score: 36.3 bits;  conditional E-value: 4.7e-11
  Nr1d1-aln 132 ckvcgdva.sgfhygvhacegckgffrrsiqqniqykrclknencsivrinrnrcqqcrfkkcls.vgmsrdavrfgr 207
                c +cg ++ + fh+g  +c+ c +ffrr++  ni+y  c + +nc     +r  c+ cr++ c+   gm rd v+  r
    C47F8.2  11 CLICGSICtAKFHFGGLSCNACASFFRRTVSLNIRYL-CKNSNNCITSPGQRTFCKACRYESCVDkAGMKRDFVQQRR 87 
                999**996257*************************5.98999999999**************96379****998766 PP

>> F44A2.4  CE04571	WBGene00018404	locus:nhr-39	C4-type zinc finger	status:Partially_confirmed	UniProt:Q20379	protein_id
   #    score  bias  c-Evalue  i-Evalue hmmfrom  hmm to    alifrom  ali to    envfrom  env to     acc
 ---   ------ ----- --------- --------- ------- -------    ------- -------    ------- -------    ----
   1 !   36.4   5.9   4.5e-11   3.1e-09     131     199 ..      13      79 ..       3      97 .. 0.87

  Alignments for each domain:
  == domain 1    score: 36.4 bits;  conditional E-value: 4.5e-11
  Nr1d1-aln 131 lckvcgdvasgfhygvhacegckgffrrsiqqniqykrclknencsivrinrnrcqqcrfkkclsvgms 199
                 c +c   as   +gv +c  ck ff r++q++++y  c k+++c +       cq crf+kcl +gm 
    F44A2.4  13 KCTICSRPASTRNHGVLSCSACKMFFARTVQNKLKYE-CKKENQC-LGNFSHRICQSCRFEKCLKLGMR 79 
                599********************************95.8776666.67888889*************96 PP

>> H10E21.3a  CE28733	WBGene00003670	locus:nhr-80	zinc finger protein	status:Confirmed	UniProt:O76668	protein_id:CCD6827
   #    score  bias  c-Evalue  i-Evalue hmmfrom  hmm to    alifrom  ali to    envfrom  env to     acc
 ---   ------ ----- --------- --------- ------- -------    ------- -------    ------- -------    ----
   1 !   37.0   4.2   2.8e-11   1.9e-09     132     203 ..      12      83 ..       6     105 .. 0.92

  Alignments for each domain:
  == domain 1    score: 37.0 bits;  conditional E-value: 2.8e-11
  Nr1d1-aln 132 ckvcgdvasgfhygvhacegckgffrrsiqqniqykrclknencsivrinrnrcqqcrfkkclsvgmsrdav 203
                c +c   a+gfh+   +c  c +ffrr++     +k     ++c++     + c+ cr kkcls gm    v
  H10E21.3a  12 CLICSAQATGFHFEAQSCSACAAFFRRTVALTKSFKCITGRDDCNVHYSMHQICRSCRHKKCLSNGMKPGGV 83 
                99********************************9988999**************************86655 PP

>> H10E21.3b  CE19488	WBGene00003670	locus:nhr-80	status:Confirmed	UniProt:Q8ITW8	protein_id:CCD68271.1
   #    score  bias  c-Evalue  i-Evalue hmmfrom  hmm to    alifrom  ali to    envfrom  env to     acc
 ---   ------ ----- --------- --------- ------- -------    ------- -------    ------- -------    ----
   1 !   37.0   4.2     3e-11     2e-09     132     203 ..      30     101 ..      24     123 .. 0.92

  Alignments for each domain:
  == domain 1    score: 37.0 bits;  conditional E-value: 3e-11
  Nr1d1-aln 132 ckvcgdvasgfhygvhacegckgffrrsiqqniqykrclknencsivrinrnrcqqcrfkkclsvgmsrdav 203
                c +c   a+gfh+   +c  c +ffrr++     +k     ++c++     + c+ cr kkcls gm    v
  H10E21.3b  30 CLICSAQATGFHFEAQSCSACAAFFRRTVALTKSFKCITGRDDCNVHYSMHQICRSCRHKKCLSNGMKPGGV 101
                99********************************9988999**************************86655 PP

>> M02H5.1  CE25947	WBGene00003689	locus:nhr-99	status:Partially_confirmed	UniProt:Q966H4	protein_id:CCD62234.1
   #    score  bias  c-Evalue  i-Evalue hmmfrom  hmm to    alifrom  ali to    envfrom  env to     acc
 ---   ------ ----- --------- --------- ------- -------    ------- -------    ------- -------    ----
   1 !   36.0   1.7   5.7e-11   3.9e-09     131     203 ..      25      96 ..       4     114 .. 0.89

  Alignments for each domain:
  == domain 1    score: 36.0 bits;  conditional E-value: 5.7e-11
  Nr1d1-aln 131 lckvcgdvasgfhygvhacegckgffrrsiqqniqykrclknencsivrinrnrcqqcrfkkclsvgmsrdav 203
                 c +c   + g h+g  +c  c  ffrr   +  + k c  n+nc+  +     c++cr++kc  vgm+ d+ 
    M02H5.1  25 TCEICDKPSHGKHFGAVTCRACAMFFRRFG-RCKNMKPCEMNNNCQFPKNGYFNCKKCRLQKCWDVGMTTDTF 96 
                6**************************965.556789********************************9975 PP

>> F41B5.9  CE42115	WBGene00018265	locus:nhr-182	nuclear hormone receptor	status:Partially_confirmed	UniProt:O16676	prot
   #    score  bias  c-Evalue  i-Evalue hmmfrom  hmm to    alifrom  ali to    envfrom  env to     acc
 ---   ------ ----- --------- --------- ------- -------    ------- -------    ------- -------    ----
   1 !   35.9   4.1   6.2e-11   4.2e-09     131     201 ..       5      77 ..       1      87 [. 0.82

  Alignments for each domain:
  == domain 1    score: 35.9 bits;  conditional E-value: 6.2e-11
  Nr1d1-aln 131 lckvcgdvasgfhygvhacegckgffrrsiqqniq..ykrclknencsivrinrnrcqqcrfkkclsvgmsrd 201
                 c +cg+ + g h+gv +c  c +ffrr+  +  +    +c++++n  i +     c++cr+kkcl  gm   
    F41B5.9   5 ECEICGQPSHGNHFGVISCRACAAFFRRATLNSKKklNLNCFHDNNSEINKNGFFSCKKCRLKKCLEKGMDAS 77 
                4***************************9754433113479999999998888899*************9644 PP

>> R08H2.9  CE41690	WBGene00011150	locus:nhr-269	Zinc finger, C4 type (two domains)	status:Predicted	UniProt:O17991	prot
   #    score  bias  c-Evalue  i-Evalue hmmfrom  hmm to    alifrom  ali to    envfrom  env to     acc
 ---   ------ ----- --------- --------- ------- -------    ------- -------    ------- -------    ----
   1 !   35.5   4.1   8.1e-11   5.5e-09     130     205 ..      70     158 ..      36     178 .. 0.73

  Alignments for each domain:
  == domain 1    score: 35.5 bits;  conditional E-value: 8.1e-11
  Nr1d1-aln 130 llckvcgdvasgfhygvhacegckgffrrsiq.qniqykrclkn............encsivrinrnrcqqcrfkkclsvgmsrdavrf 205
                  c vc     g  yg  ac gc +ffrr+i  +ni+ k  l+             +++ i+  ++n c+ cr++kcl vgm  +av+ 
    R08H2.9  70 PWCEVCHGAPKGAQYGALACLGCIVFFRRAIVgENIKRKCNLNCdilfgstnlfqfNSVIIIAEKKNCCRSCRLQKCLKVGMDPNAVQH 158
                47****************************9626777664443211111111221134455666799*******************986 PP

>> F41D3.1  CE16020	WBGene00003672	locus:nhr-82	Zinc finger, C4 type (two domains)	status:Partially_confirmed	UniProt:O4
   #    score  bias  c-Evalue  i-Evalue hmmfrom  hmm to    alifrom  ali to    envfrom  env to     acc
 ---   ------ ----- --------- --------- ------- -------    ------- -------    ------- -------    ----
   1 !   35.7   3.3   7.3e-11     5e-09     132     207 ..      11      84 ..       9     118 .. 0.85

  Alignments for each domain:
  == domain 1    score: 35.7 bits;  conditional E-value: 7.3e-11
  Nr1d1-aln 132 ckvcgdva.sgfhygvhacegckgffrrsiqqniqykrclknencsivrinrnrcqqcrfkkclsvgmsrdavrfgr 207
                c vc  +  +  h+g+ ac  c +ffrrs  q  qy  c  +++c i++  +  c+ cr+  c+  gm rd vr  +
    F41D3.1  11 CPVCSSMDrTRRHFGIIACTACAAFFRRSFGQ--QY-LCNAEKKCIIMHDRKFFCRACRYSSCVKAGMRRDLVRKQK 84 
                778887752457******************98..55.599999******999*********************9765 PP

>> C17E7.6  CE08266	WBGene00015901	locus:nhr-158	nuclear hormone receptor	status:Partially_confirmed	UniProt:O16389	prot
   #    score  bias  c-Evalue  i-Evalue hmmfrom  hmm to    alifrom  ali to    envfrom  env to     acc
 ---   ------ ----- --------- --------- ------- -------    ------- -------    ------- -------    ----
   1 !   35.1   1.8   1.1e-10   7.3e-09     114     199 ..       8      93 ..       3      99 .. 0.88

  Alignments for each domain:
  == domain 1    score: 35.1 bits;  conditional E-value: 1.1e-10
  Nr1d1-aln 114 spskstsnitklngmvllckvcgdvasgfhygvhacegckgffrrsiqqniqykrclknencsiv.rinrnrcqqcrfkkclsvgms 199
                sps +ts+   ++     c +c   a    ygv +c+ ck ffrr +  + +yk c  +  c+ v +    +c+ cr+++cl  gms
    C17E7.6   8 SPSSATSSPLSIDIPQRKCVICLRPAYSNNYGVLTCDACKMFFRRIVILKKDYK-CKYDGRCAHVaKSPMVKCKGCRYQQCLDAGMS 93 
                788889998888888999******************************999997.7777777655166789***************9 PP

>> T07C5.2  CE06380	WBGene00011565	locus:nhr-272	Ligand-binding domain of nuclear hormone receptors, Zinc finger, C4 typ
   #    score  bias  c-Evalue  i-Evalue hmmfrom  hmm to    alifrom  ali to    envfrom  env to     acc
 ---   ------ ----- --------- --------- ------- -------    ------- -------    ------- -------    ----
   1 !   35.2   3.3   9.9e-11   6.8e-09     132     199 ..       7      77 ..       4      88 .. 0.93

  Alignments for each domain:
  == domain 1    score: 35.2 bits;  conditional E-value: 9.9e-11
  Nr1d1-aln 132 ckvcgdvasgfhygvhacegckgffrrsiqqniqykrclknencsivrinrnr...cqqcrfkkclsvgms 199
                c vcg  +  f+yg + c+ c  ffrrs+     +  c +n +c     nr+r   c+ crf+kc+ vg+ 
    T07C5.2   7 CVVCGVSTHLFKYGKYLCNSCDLFFRRSMTPWSFFGDCKHNWDCYKESSNRQRlpkCRHCRFNKCVDVGLL 77 
                99************************************************9976669***********974 PP

>> K06B4.7  CE25931	WBGene00010602	locus:nhr-197	Ligand-binding domain of nuclear hormone receptors, Zinc finger, C4 typ
   #    score  bias  c-Evalue  i-Evalue hmmfrom  hmm to    alifrom  ali to    envfrom  env to     acc
 ---   ------ ----- --------- --------- ------- -------    ------- -------    ------- -------    ----
   1 !   35.3   6.0   9.3e-11   6.4e-09     132     200 ..       3      70 ..       1      86 [. 0.93

  Alignments for each domain:
  == domain 1    score: 35.3 bits;  conditional E-value: 9.3e-11
  Nr1d1-aln 132 ckvcgdvasgfhygvhacegckgffrrsiqqniqykrclknencsivrinrnrcqqcrfkkclsvgmsr 200
                c vc   a+   yg  +c  ck ff r++ +n+ + rc + +nc+i      +c+ crf+kcl vgm+ 
    K06B4.7   3 CVVCSGRATNRNYGAMSCFACKMFFHRTVYKNLLF-RCKRIQNCTIHFKIFPKCRACRFQKCLIVGMTL 70 
                99*******************************88.8*********999999***************75 PP

>> T01G6.5  CE12998	WBGene00020152	locus:nhr-211	zinc finger protein	status:Partially_confirmed	UniProt:O16965	protein_i
   #    score  bias  c-Evalue  i-Evalue hmmfrom  hmm to    alifrom  ali to    envfrom  env to     acc
 ---   ------ ----- --------- --------- ------- -------    ------- -------    ------- -------    ----
   1 !   33.1   6.7   4.5e-10   3.1e-08     131     199 ..       4      72 ..       1      76 [. 0.95
   2 ?    3.3   0.3      0.47        32     252     295 ..      76     119 ..      72     151 .. 0.89
   3 ?    4.2   0.0      0.24        16     520     589 ..     267     339 ..     238     364 .. 0.76

  Alignments for each domain:
  == domain 1    score: 33.1 bits;  conditional E-value: 4.5e-10
  Nr1d1-aln 131 lckvcgdvasgfhygvhacegckgffrrsiqqniqykrclknencsivrinrnrcqqcrfkkclsvgms 199
                 c +c   a g h+g  +c  c +ffrr+i  + + k c   ++c     n  +c+ cr++kcl vgm 
    T01G6.5   4 KCGICDAPAHGRHFGALTCLSCAAFFRRAIFAKKKRKSCKSGNKCRDFNGNFPQCKSCRMRKCLRVGMK 72 
                699****************************************************************97 PP

  == domain 2    score: 3.3 bits;  conditional E-value: 0.47
  Nr1d1-aln 252 pspppapapsplvgfsqfpqqltpprspspeptvedvisqvara 295
                +spppa++p +l  f   p  +     ps   +  dv   var 
    T01G6.5  76 KSPPPAAIPQSLEVFVSRPSMILFANKPSQTRNFIDVSNLVARG 119
                69*************************************99996 PP

  == domain 3    score: 4.2 bits;  conditional E-value: 0.24
  Nr1d1-aln 520 mfdfseklnslalteeelglftavv..lvsadr.sgmensasveqlqetllralralvlknrpsetsrftkll 589
                + d  e l  l lte el  +ta +  l + +r sg e     e+lq+ l   l+  + k   ++ ++  +l 
    T01G6.5 267 LKDSIESLTKLELTEIELIYMTAQLsfLYAQNRfSGTEIGEICEKLQDGLGNDLHNYYTKPEKKNRNYVGRLT 339
                4577899***************9643255666669***************99999999887766665555443 PP

>> T09E11.2  CE42165	WBGene00011651	locus:nhr-217	Zinc finger, C4 type (two domains)	status:Predicted	UniProt:O02305	pro
   #    score  bias  c-Evalue  i-Evalue hmmfrom  hmm to    alifrom  ali to    envfrom  env to     acc
 ---   ------ ----- --------- --------- ------- -------    ------- -------    ------- -------    ----
   1 !   35.1   1.2   1.1e-10   7.5e-09     132     209 ..      56     131 ..      29     173 .. 0.82

  Alignments for each domain:
  == domain 1    score: 35.1 bits;  conditional E-value: 1.1e-10
  Nr1d1-aln 132 ckvcgdvasgf..hygvhacegckgffrrsiqqniqykrclknencsivrinrnrcqqcrfkkcl.svgmsrdavrfgrip 209
                c vc dv   +  h+g  ac  c +ffrr++  ni y  c +++ c   r  r+ c+ crf++c+ s g+ rd vr    p
   T09E11.2  56 CPVC-DVPCRIepHFGGIACAACAAFFRRTVSLNIGYM-CKREKLC---RKARKSCRACRFERCVkSAGLQRDYVRQLLTP 131
                5555.55543333************************5.8777666...7899***********8689*******976665 PP

>> C17E7.1  CE08261	WBGene00015897	locus:nhr-156	zinc-finger protein	status:Partially_confirmed	UniProt:O16398	protein_i
   #    score  bias  c-Evalue  i-Evalue hmmfrom  hmm to    alifrom  ali to    envfrom  env to     acc
 ---   ------ ----- --------- --------- ------- -------    ------- -------    ------- -------    ----
   1 !   35.2   4.1     1e-10   7.1e-09     131     207 ..      13      85 ..       5      95 .. 0.89

  Alignments for each domain:
  == domain 1    score: 35.2 bits;  conditional E-value: 1e-10
  Nr1d1-aln 131 lckvcgdvasgfhygvhacegckgffrrsiqqniqykrclknencsivrinrnrcqqcrfkkclsvgmsrdavrfgr 207
                +ckvcg  a g h+g+ +c  c +ffrr+ + +    +c     c+ + +    c+ cr+k+c   gms    +f r
    C17E7.1  13 FCKVCGGKANGNHFGIQSCRACAAFFRRAANSKWSSMKCTTFG-CADMLV---PCKPCRLKRCQEQGMSTTNFQFDR 85 
                7**************************************8765.655554...6***************99999987 PP

>> F47C10.4  CE10662	WBGene00018542	locus:nhr-187	status:Partially_confirmed	UniProt:O01564	protein_id:CCD64886.1
   #    score  bias  c-Evalue  i-Evalue hmmfrom  hmm to    alifrom  ali to    envfrom  env to     acc
 ---   ------ ----- --------- --------- ------- -------    ------- -------    ------- -------    ----
   1 !   35.5   4.8     8e-11   5.5e-09     129     200 ..      24      97 ..       3     119 .. 0.79

  Alignments for each domain:
  == domain 1    score: 35.5 bits;  conditional E-value: 8e-11
  Nr1d1-aln 129 vllckvcgdvasgfhygvhacegckgffrrsiqqniqykrclknenc...sivrinrnrcqqcrfkkclsvgmsr 200
                   c vc   a  + +gv +c+ ck ffrr++  n+qy    kn +c   s  +++   c+ cr+ +c+ vgm  
   F47C10.4  24 QKACVVCKRPANCYNFGVMSCDACKMFFRRTMLLNVQYVCRRKN-QCfddSFSCLKTPYCRACRLVQCVKVGMKL 97 
                34699*********************************755555.55455899999*****************75 PP

>> F44C8.8  CE10392	WBGene00003723	locus:nhr-133	zinc finger protein	status:Confirmed	UniProt:O16354	protein_id:CCD71010
   #    score  bias  c-Evalue  i-Evalue hmmfrom  hmm to    alifrom  ali to    envfrom  env to     acc
 ---   ------ ----- --------- --------- ------- -------    ------- -------    ------- -------    ----
   1 !   34.8   7.2   1.4e-10   9.3e-09     132     200 ..      11      78 ..       7      86 .. 0.89

  Alignments for each domain:
  == domain 1    score: 34.8 bits;  conditional E-value: 1.4e-10
  Nr1d1-aln 132 ckvcgdvasgfhygvhacegckgffrrsiqqniqyk.rclknencsivrinrnrcqqcrfkkclsvgmsr 200
                c +c + a g h+gv +c  c +ffrr+  qn +y+ r+ ++ nc  +  +  rc+ cr+kkc  vgm  
    F44C8.8  11 CEICEQPAHGNHFGVLSCRACAAFFRRAALQNAKYQdRVCRKGNC--IGNDLYRCKICRLKKCCEVGMNS 78 
                99*********************************7466677888..5677889**************75 PP

>> Y116A8C.18  CE44455	WBGene00013795	locus:nhr-229	status:Partially_confirmed	UniProt:Q9U2V3	protein_id:CAB55124.3
   #    score  bias  c-Evalue  i-Evalue hmmfrom  hmm to    alifrom  ali to    envfrom  env to     acc
 ---   ------ ----- --------- --------- ------- -------    ------- -------    ------- -------    ----
   1 !   34.3   5.6   1.8e-10   1.3e-08     132     200 ..     327     396 ..     314     405 .. 0.89

  Alignments for each domain:
  == domain 1    score: 34.3 bits;  conditional E-value: 1.8e-10
   Nr1d1-aln 132 ckvcgdvasgfhygvhacegckgffrrsiqqniq.ykrclknencsivrinrnrcqqcrfkkclsvgmsr 200
                 c+vc    +  hy   +c gc  ffr+ + +  q   +c     c+i  + rn c  cr+ kc+s gm  
  Y116A8C.18 327 CQVCDAPNAQKHYNAQTCGGCSQFFRKIVIDSKQnSLKCSGSGRCKINTVTRNYCSYCRYAKCVSEGMDA 396
                 9**************************87766661569*****************************964 PP

>> T18D3.2  CE03663	WBGene00003854	locus:odr-7	Zinc finger, C4 type (two domains)	status:Confirmed	UniProt:P41933	protei
   #    score  bias  c-Evalue  i-Evalue hmmfrom  hmm to    alifrom  ali to    envfrom  env to     acc
 ---   ------ ----- --------- --------- ------- -------    ------- -------    ------- -------    ----
   1 !   34.3   5.2   1.9e-10   1.3e-08     130     207 ..     328     409 ..     322     414 .. 0.83

  Alignments for each domain:
  == domain 1    score: 34.3 bits;  conditional E-value: 1.9e-10
  Nr1d1-aln 130 llckvc.gdvasgfhygvhacegckgffrrsiqqniqykrclknencsivrin....rnrcqqcrfkkclsvgmsrdavrfgr 207
                  c+vc    a g+h+g  +c  c +ffrr+i ++ +y  c +n+ c+    +    r+ c+ cr+k+cl +gm  + v+  r
    T18D3.2 328 HDCQVClSTHANGLHFGARTCAACAAFFRRTISDDKRY-VCKRNQRCNNASRDgtgyRKICRSCRMKRCLEIGMLPENVQHKR 409
                569***445799***********************999.599999998765432333999**************999998766 PP

>> C45E1.1b  CE39697	WBGene00003654	locus:nhr-64	status:Confirmed	UniProt:D4YW56	protein_id:CCD67353.1
   #    score  bias  c-Evalue  i-Evalue hmmfrom  hmm to    alifrom  ali to    envfrom  env to     acc
 ---   ------ ----- --------- --------- ------- -------    ------- -------    ------- -------    ----
   1 !   21.1   0.8   1.9e-06   0.00013     107     154 ..       3      49 ..       1      50 [. 0.82
   2 !   13.5   2.7   0.00037     0.026     181     207 ..      50      76 ..      48      83 .. 0.89
   3 ?    8.3   0.1     0.014      0.96     437     595 ..     131     294 ..     121     307 .. 0.75

  Alignments for each domain:
  == domain 1    score: 21.1 bits;  conditional E-value: 1.9e-06
  Nr1d1-aln 107 ledssrvspskstsnitklngmvllckvcgdvasgfhygvhacegckg 154
                le+   vs s s s  +      ++c +cgd a+g hyg  +c+gck+
   C45E1.1b   3 LEEKEEVSTSTSQSPQSSSFEN-VFCAICGDRATGKHYGAMSCDGCKA 49 
                7888888888888876665544.58*********************96 PP

  == domain 2    score: 13.5 bits;  conditional E-value: 0.00037
  Nr1d1-aln 181 nrnrcqqcrfkkclsvgmsrdavrfgr 207
                +rn c++crf  cl  gm rdav+  r
   C45E1.1b  50 KRNSCRKCRFDVCLRKGMRRDAVQTER 76 
                79*********************9766 PP

  == domain 3    score: 8.3 bits;  conditional E-value: 0.014
  Nr1d1-aln 437 edfsmsftpavrevvefakhipgfrdlsqhdqvtllkagtfevlmvrfaslfnvkdqtvmflsr.ttyslqelgamgmgdllnamfd.fseklnslalte 534
                +d + s+   +  +ve+ak + gf+ + +  qv+ll+  + + l++  a++  ++    ++l+  t    +      m  + + ++d  ++ + sl + e
   C45E1.1b 131 NDVTDSMNQQLTLMVEWAKVLEGFQRVDNITQVALLRHFSAQHLVM-CAAFRSIHLSDAVWLTNeTCLHKDSPKIPDMNRVAERIIDqVTNPMRSLHMNE 229
                67777788888889**********************9877665543.44444555444555555055555555666899999999983567899****** PP

  Nr1d1-aln 535 eelglftavvlvsadrsgm..ensasveqlqetllralralvlknrpsets..rftklllklpdl 595
                 e   + a+ +      g+  e  + ve++++ +l +++  v    p +    rf++lll lp +
   C45E1.1b 230 IEYIALKAIAFFDPLAKGItsESYSDVEEMRQRILESFERHVRYVSPYKDMplRFANLLLLLPPM 294
                9999999999988666665226667899***9999999999988888765333999999999876 PP

>> C17E7.8b  CE42243	WBGene00003714	locus:nhr-124	status:Confirmed	UniProt:B1GRK4	protein_id:CCD64880.1
   #    score  bias  c-Evalue  i-Evalue hmmfrom  hmm to    alifrom  ali to    envfrom  env to     acc
 ---   ------ ----- --------- --------- ------- -------    ------- -------    ------- -------    ----
   1 !   34.6   3.3   1.5e-10   1.1e-08     131     199 ..      13      83 ..       5     105 .. 0.87
   2 ?    0.6   0.0       2.9     2e+02     449     491 ..     186     230 ..     165     296 .. 0.79

  Alignments for each domain:
  == domain 1    score: 34.6 bits;  conditional E-value: 1.5e-10
  Nr1d1-aln 131 lckvcgdvasgfhygvhacegckgffrrsiqqniq..ykrclknencsivrinrnrcqqcrfkkclsvgms 199
                +c +c + a g+ y v +c+ ck ffrr+  ++i+   k+  k  +   +   r +c+ cr+kkc+ +gm 
   C17E7.8b  13 ICAICHQKAFGYNYEVVSCNACKMFFRRAHAEKIDdfCKKGGKCFDGDDLLTSRPKCRSCRYKKCVNLGMR 83 
                7*******************************99722344445555567899*****************96 PP

  == domain 2    score: 0.6 bits;  conditional E-value: 2.9
  Nr1d1-aln 449 evvefakhipgfrdlsqhdqvtllkagtfev..lmvrfaslfnvk 491
                  ve +k +  + dl   d+v llk  +f+   l v + s+++ k
   C17E7.8b 186 LAVEVCKGLSFYNDLLLSDRVLLLKNVAFKShhLSVAYDSFIQKK 230
                56999999999**************99997522666666665544 PP

>> Y5H2B.2a  CE26221	WBGene00003612	locus:nhr-13	status:Confirmed	UniProt:Q9N4Q7	protein_id:CCD67432.1
   #    score  bias  c-Evalue  i-Evalue hmmfrom  hmm to    alifrom  ali to    envfrom  env to     acc
 ---   ------ ----- --------- --------- ------- -------    ------- -------    ------- -------    ----
   1 !   33.9   3.5   2.6e-10   1.8e-08     132     203 ..       8      81 ..       6     148 .. 0.80

  Alignments for each domain:
  == domain 1    score: 33.9 bits;  conditional E-value: 2.6e-10
  Nr1d1-aln 132 ckvcgdv..asgfhygvhacegckgffrrsiqqniqykrclknencsivrinrnrcqqcrfkkclsvgmsrdav 203
                c vc     +s  h+g  +c+ c +ffrr++  +++y+   + ++c + +  r  c+ cr+kkc  +gm    v
   Y5H2B.2a   8 CEVCSSSsnSSCNHFGARTCKACAAFFRRTVSMKLDYQCIDQPDACRVHCDSRVICRFCRLKKCHDIGMKPLLV 81 
                8999764226899************************9888899*************************86555 PP

>> Y5H2B.2b  CE36963	WBGene00003612	locus:nhr-13	status:Confirmed	UniProt:Q9N4Q7	protein_id:CCD67433.1
   #    score  bias  c-Evalue  i-Evalue hmmfrom  hmm to    alifrom  ali to    envfrom  env to     acc
 ---   ------ ----- --------- --------- ------- -------    ------- -------    ------- -------    ----
   1 !   33.8   3.5   2.7e-10   1.8e-08     132     203 ..       8      81 ..       6     148 .. 0.80

  Alignments for each domain:
  == domain 1    score: 33.8 bits;  conditional E-value: 2.7e-10
  Nr1d1-aln 132 ckvcgdv..asgfhygvhacegckgffrrsiqqniqykrclknencsivrinrnrcqqcrfkkclsvgmsrdav 203
                c vc     +s  h+g  +c+ c +ffrr++  +++y+   + ++c + +  r  c+ cr+kkc  +gm    v
   Y5H2B.2b   8 CEVCSSSsnSSCNHFGARTCKACAAFFRRTVSMKLDYQCIDQPDACRVHCDSRVICRFCRLKKCHDIGMKPLLV 81 
                8999764226899************************9888899*************************86555 PP

>> K06B4.10  CE11800	WBGene00010604	locus:nhr-199	Zinc finger, C4 type (two domains) (2 domains)	status:Partially_confir
   #    score  bias  c-Evalue  i-Evalue hmmfrom  hmm to    alifrom  ali to    envfrom  env to     acc
 ---   ------ ----- --------- --------- ------- -------    ------- -------    ------- -------    ----
   1 !   33.6   6.6   3.1e-10   2.1e-08     130     207 ..      21     113 ..      11     122 .. 0.77

  Alignments for each domain:
  == domain 1    score: 33.6 bits;  conditional E-value: 3.1e-10
  Nr1d1-aln 130 llckvcgdvasgfhygvh.acegckgffrrsiqqniqykrclknencsivri...............nrnrcqqcrfkkclsvgmsrdavrfgr 207
                  c +c +va g h+gv  ac  c +ffrr++q n + + c +n +c  +                  r  c+ cr+ kcl +gm r +v+  r
   K06B4.10  21 PYCLICSEVADGNHFGVAaACRACAAFFRRTVQHN-KIHECGRNGQCFFLSCkfllvgfqisplssdARSMCKACRYGKCLEMGMQRSSVQQRR 113
                579*************9637*************99.5678*9**998654321111122223333335999*****************997554 PP

>> Y46H3D.5b  CE39295	WBGene00003700	locus:nhr-110	status:Partially_confirmed	UniProt:Q33BL2	protein_id:CCD69585.1
   #    score  bias  c-Evalue  i-Evalue hmmfrom  hmm to    alifrom  ali to    envfrom  env to     acc
 ---   ------ ----- --------- --------- ------- -------    ------- -------    ------- -------    ----
   1 !   34.1   3.6   2.2e-10   1.5e-08     107     207 ..       1     108 [.       1     146 [. 0.82

  Alignments for each domain:
  == domain 1    score: 34.1 bits;  conditional E-value: 2.2e-10
  Nr1d1-aln 107 ledssrvspskstsnitklngmvllckvcgdvasgfhygvhacegckgffrr.siqqni.qy.....krclknencsivrinrnrcqqcrfkkclsvgms 199
                ++ds+    s  t  ++  +   + c+vc     g+h+g ++c  c +ffr  si +    +     ++c +n nc+     r  c+ cr+ +cls+gms
  Y46H3D.5b   1 MDDSTVFCSSLQTDPVSASELGAIKCQVCFLPGHGIHFGAYTCRACAAFFRIvSISKSKcHFsprptHKCRNNSNCKPKIDGRWFCKTCRLTRCLSIGMS 100
                5666666777777777777777789**************************547876541333333379********99899****************** PP

  Nr1d1-aln 200 rdavrfgr 207
                 + +++ r
  Y46H3D.5b 101 PENIQYDR 108
                99999877 PP

>> C17A2.8  CE34695	WBGene00003662	locus:nhr-72	zinc finger protein	status:Confirmed	UniProt:O16537	protein_id:CCD64796.
   #    score  bias  c-Evalue  i-Evalue hmmfrom  hmm to    alifrom  ali to    envfrom  env to     acc
 ---   ------ ----- --------- --------- ------- -------    ------- -------    ------- -------    ----
   1 !   33.9   7.3   2.5e-10   1.7e-08     132     201 ..       8      75 ..       1      79 [. 0.89
   2 ?   -0.4   0.0       5.9   4.1e+02     397     421 ..     124     148 ..     117     161 .. 0.85

  Alignments for each domain:
  == domain 1    score: 33.9 bits;  conditional E-value: 2.5e-10
  Nr1d1-aln 132 ckvcgdva.sgfhygvhacegckgffrrsiqqniqykrclknencsivrinrnrcqqcrfkkclsvgmsrd 201
                c vc dv  + +h+gv +c  c +ffrr+ ++  qy  c +n+nc+     +  c+ cr+ +cl  gmsr 
    C17A2.8   8 CLVCNDVKnTSMHFGVNSCAACAAFFRRTTEN--QY-ACSRNNNCATSYERKILCRACRYTNCLKAGMSRG 75 
                99*****72579****************9764..77.6*********999999****************95 PP

  == domain 2    score: -0.4 bits;  conditional E-value: 5.9
  Nr1d1-aln 397 pegeapansprqgnsknvllacpmn 421
                 e e + ++ r++ skn+lla  +n
    C17A2.8 124 EEVEKTMSQKRRNVSKNILLAKSFN 148
                57788889999**********8877 PP

>> T01G6.2  CE40113	WBGene00003721	locus:nhr-131	zinc finger protein	status:Partially_confirmed	UniProt:O16968	protein_i
   #    score  bias  c-Evalue  i-Evalue hmmfrom  hmm to    alifrom  ali to    envfrom  env to     acc
 ---   ------ ----- --------- --------- ------- -------    ------- -------    ------- -------    ----
   1 !   28.2   4.9   1.3e-08   9.1e-07     132     204 ..      10      78 ..       7     102 .. 0.81
   2 ?    2.9   0.0       0.6        41     520     590 ..     288     362 ..     278     382 .. 0.79

  Alignments for each domain:
  == domain 1    score: 28.2 bits;  conditional E-value: 1.3e-08
  Nr1d1-aln 132 ckvcgdvasgfhygvhacegckgffrrsiqqniqykrclknencsivrinrnrcqqcrfkkclsvgmsrdavr 204
                c +cg+   g h+gv +c  c +ffrr+ + +    +cl +  c     +   c+ cr+kkc  vgm     +
    T01G6.2  10 CIICGQNGQGHHFGVISCRACAAFFRRAADSKWSRMKCLSK-YCD---GKTYHCKPCRLKKCRDVGMDVSKFQ 78 
                99*************************************75.465...46789*************9754444 PP

  == domain 2    score: 2.9 bits;  conditional E-value: 0.6
  Nr1d1-aln 520 mfdfseklnslalteeelglftavvl..vsadrsgmensasveqlqetllralralvlknr..psetsrftklll 590
                +f + + l++l +te el ++ a +    +a r g + +  +e++ + l   l+  +++++  p+ ++r+tkll 
    T01G6.2 288 LFPLIDELQALDITETELSFMLAQLCfqYAATRFGGKIAEVMEKFMDILSNNLHDYYIQEKmmPRYSGRLTKLLK 362
                5777899************9988765126899*****999*************998875543399999***9863 PP

>> F59E11.10b  CE11512	WBGene00019115	locus:nhr-195	status:Partially_confirmed	UniProt:E0R7J6	protein_id:CCD72146.1
   #    score  bias  c-Evalue  i-Evalue hmmfrom  hmm to    alifrom  ali to    envfrom  env to     acc
 ---   ------ ----- --------- --------- ------- -------    ------- -------    ------- -------    ----
   1 !   33.2   7.3     4e-10   2.8e-08     131     204 ..      20      94 ..       3      97 .. 0.89

  Alignments for each domain:
  == domain 1    score: 33.2 bits;  conditional E-value: 4e-10
   Nr1d1-aln 131 lckvcgdvasgfhygvhacegckgffrrsiqqniqykrclk.nencsivrinrnrcqqcrfkkclsvgmsrdavr 204
                  c+vc   a g hygv +c  c +ffrr      q+ +c   + +c    + r  c+ cr kkc+ +gm  d ++
  F59E11.10b  20 KCQVCYLRAHGNHYGVVSCRACAAFFRRVFITHKQHFKCQGgQMKCEPNSVGRWDCKSCRTKKCFDIGMRPDNIQ 94 
                 5****************************9999999999862568************************999875 PP

>> C06C6.4  CE28202	WBGene00003653	locus:nhr-63	Zinc finger, C4 type (two domains)	status:Confirmed	UniProt:O62034	prote
   #    score  bias  c-Evalue  i-Evalue hmmfrom  hmm to    alifrom  ali to    envfrom  env to     acc
 ---   ------ ----- --------- --------- ------- -------    ------- -------    ------- -------    ----
   1 !   32.7   1.7   5.9e-10   4.1e-08     132     230 ..       6      92 ..       2     118 .. 0.79

  Alignments for each domain:
  == domain 1    score: 32.7 bits;  conditional E-value: 5.9e-10
  Nr1d1-aln 132 ckvcgdvasgfhygvhacegckgffrrsiqqniqykrclknencsivrinrnrcqqcrfkkclsvgmsrdavrfgripkrekqrmlaemqsamnlannq 230
                c+vcg      h+g  +c  c +ffrr        k+ +   +c+i   n   c++cr++kc+  gm  + v+  r  + +k +m        +la   
    C06C6.4   6 CHVCGAPEVEPHFGGVSCRACAAFFRRYFH----SKKSVISCTCQIRYQNSHPCRECRIQKCFEAGMNPEKVQVKREKHPKKLKM--------ELAHAS 92 
                9**************************875....578888889***************************999865433333333........333333 PP

>> T27B7.2  CE14233	WBGene00020849	locus:nhr-225	zinc finger protein	status:Partially_confirmed	UniProt:O16663	protein_i
   #    score  bias  c-Evalue  i-Evalue hmmfrom  hmm to    alifrom  ali to    envfrom  env to     acc
 ---   ------ ----- --------- --------- ------- -------    ------- -------    ------- -------    ----
   1 !   32.6   4.0   6.3e-10   4.3e-08     131     207 ..      43     115 ..      30     120 .. 0.89

  Alignments for each domain:
  == domain 1    score: 32.6 bits;  conditional E-value: 6.3e-10
  Nr1d1-aln 131 lckvcgdvasgfhygvhacegckgffrrsiqqniqykrclknencsivrinrnrcqqcrfkkclsvgmsrdavrfgr 207
                 c++cg  a g h+g  +c  c +ffrrs + +   k+c  +         r  c+ cr+++cl  gm     ++gr
    T27B7.2  43 SCRICGMKAHGTHFGAVTCRACAAFFRRSSKSKWINKKCQSKTG----NKARCFCRPCRLRRCLDNGMEDTKFQYGR 115
                6*****************************99999999975544....34577899************999999998 PP

>> F48G7.11  CE35318	WBGene00018622	locus:nhr-190	nuclear hormone receptor	status:Partially_confirmed	UniProt:O44593	pro
   #    score  bias  c-Evalue  i-Evalue hmmfrom  hmm to    alifrom  ali to    envfrom  env to     acc
 ---   ------ ----- --------- --------- ------- -------    ------- -------    ------- -------    ----
   1 !   32.4   3.6   7.1e-10   4.8e-08     132     228 ..      11     109 ..       6     135 .. 0.80

  Alignments for each domain:
  == domain 1    score: 32.4 bits;  conditional E-value: 7.1e-10
  Nr1d1-aln 132 ckvcgdvasgfhygvhacegckgffrrsiqqniqykrc.lknencsivrinrnrcqqcrfkkclsvgmsrdavrfgr..ipkrekqrmlaemqsamnlan 228
                c +cg+ + g h+gv +c  c +ffrr++ +  + +      e+cs+     + c+ cr+k c   gm  +  + gr  i    +   l+ + s   lan
   F48G7.11  11 CVICGQPSHGRHFGVLSCRACAAFFRRAVMRSAKSQDMvCERESCSLK-DRIQCCKICRLKMCYDAGMDPNKFQTGRdlISSSSRSSNLSSVGSPQSLAN 109
                99***************************9988776541567999974.44567999************9999999855566666666777766666666 PP

>> Y17D7A.3b  CE35061	WBGene00003655	locus:nhr-65	status:Confirmed	UniProt:O45907	protein_id:CAE17952.1
   #    score  bias  c-Evalue  i-Evalue hmmfrom  hmm to    alifrom  ali to    envfrom  env to     acc
 ---   ------ ----- --------- --------- ------- -------    ------- -------    ------- -------    ----
   1 !   32.3   7.1   7.6e-10   5.2e-08     132     207 ..      13      81 ..      11      89 .. 0.86

  Alignments for each domain:
  == domain 1    score: 32.3 bits;  conditional E-value: 7.6e-10
  Nr1d1-aln 132 ckvcgdvasgfhygvhacegckgffrrsiqqniqykrclknencsivrinrnrcqqcrfkkclsvgmsrdavrfgr 207
                ckvcgd   g+h+g  +c  c +ffrr+  ++       k en  i      +c++cr+++c   gms +  +f r
  Y17D7A.3b  13 CKVCGDTGNGMHFGAFTCRACAAFFRRAASRKFL----RKCENHLIFA---LKCKNCRLQRCYEAGMSSENFQFCR 81 
                ***************************9876543....3446666655...58*****************999987 PP

>> Y17D7A.3a  CE16588	WBGene00003655	locus:nhr-65	Zinc finger, C4 type (two domains)	status:Confirmed	UniProt:O45907	pro
   #    score  bias  c-Evalue  i-Evalue hmmfrom  hmm to    alifrom  ali to    envfrom  env to     acc
 ---   ------ ----- --------- --------- ------- -------    ------- -------    ------- -------    ----
   1 !   32.3   7.1   7.7e-10   5.3e-08     132     207 ..      13      81 ..      11      89 .. 0.86

  Alignments for each domain:
  == domain 1    score: 32.3 bits;  conditional E-value: 7.7e-10
  Nr1d1-aln 132 ckvcgdvasgfhygvhacegckgffrrsiqqniqykrclknencsivrinrnrcqqcrfkkclsvgmsrdavrfgr 207
                ckvcgd   g+h+g  +c  c +ffrr+  ++       k en  i      +c++cr+++c   gms +  +f r
  Y17D7A.3a  13 CKVCGDTGNGMHFGAFTCRACAAFFRRAASRKFL----RKCENHLIFA---LKCKNCRLQRCYEAGMSSENFQFCR 81 
                ***************************9876543....3446666655...58*****************999987 PP

>> F44C8.6b  CE38959	WBGene00003646	locus:nhr-56	status:Confirmed	UniProt:Q4A576	protein_id:CCD71008.1
   #    score  bias  c-Evalue  i-Evalue hmmfrom  hmm to    alifrom  ali to    envfrom  env to     acc
 ---   ------ ----- --------- --------- ------- -------    ------- -------    ------- -------    ----
   1 !   32.6   6.1   6.2e-10   4.3e-08     131     202 ..       9      77 ..       3      84 .. 0.91

  Alignments for each domain:
  == domain 1    score: 32.6 bits;  conditional E-value: 6.2e-10
  Nr1d1-aln 131 lckvcgdvasgfhygvhacegckgffrrsiqqniqykrclknencsivrinrnrcqqcrfkkclsvgmsrda 202
                lck+cg+ a g h+gv +c  c +ffrr+   n++        nc+i +  +  c++cr++ cl  gm  + 
   F44C8.6b   9 LCKICGNPAFGNHFGVLSCRACAAFFRRT---NVDGETFCPIGNCKIDKHGKFYCKKCRLRICLEAGMDANK 77 
                9**************************96...88888888999************************96554 PP

>> T27B7.4a  CE35785	WBGene00003705	locus:nhr-115	zinc finger protein	status:Confirmed	UniProt:O16662	protein_id:CCD7424
   #    score  bias  c-Evalue  i-Evalue hmmfrom  hmm to    alifrom  ali to    envfrom  env to     acc
 ---   ------ ----- --------- --------- ------- -------    ------- -------    ------- -------    ----
   1 !   32.3   5.6   7.4e-10   5.1e-08     130     204 ..       6      76 ..       1      87 [. 0.87

  Alignments for each domain:
  == domain 1    score: 32.3 bits;  conditional E-value: 7.4e-10
  Nr1d1-aln 130 llckvcgdvasgfhygvhacegckgffrrsiqqniqykrclknencsivrinrnrcqqcrfkkclsvgmsrdavr 204
                + c++cg+ + g h+g+ +c  c +ffrrs++ +   k cl n + +        c+ cr++kc+ +gm     +
   T27B7.4a   6 FPCQICGQNSHGTHFGIVSCRACAAFFRRSVNSKWARKGCLTNFKDK----GSCFCKPCRLRKCVEIGMDASKFQ 76 
                55****************************************97654....4567*************9765555 PP

>> C54C8.1  CE36114	WBGene00008289	locus:nhr-169	Zinc finger, C4 type (two domains)	status:Partially_confirmed	UniProt:O
   #    score  bias  c-Evalue  i-Evalue hmmfrom  hmm to    alifrom  ali to    envfrom  env to     acc
 ---   ------ ----- --------- --------- ------- -------    ------- -------    ------- -------    ----
   1 !   31.9   1.2     1e-09   6.8e-08     131     204 ..      18      89 ..      15     160 .. 0.82

  Alignments for each domain:
  == domain 1    score: 31.9 bits;  conditional E-value: 1e-09
  Nr1d1-aln 131 lckvcgdva.sgfhygvhacegckgffrrsiqqniqykrclknencsivrinrnrcqqcrfkkclsv.gmsrdavr 204
                +c vc   +    h+g   c  c +ffrr++  ni y  c k+++c+ +r   + c+ crf+ c+ + gm r  v+
    C54C8.1  18 ICSVCNFSSlIAPHFGGLVCSACASFFRRTVALNIHY-LCKKDNQCKGMR---KNCRACRFESCVKIaGMKRSLVK 89 
                5778864331467************************.5*******9876...55*********986479998775 PP

>> F16B4.1  CE17011	WBGene00017503	locus:nhr-177	zinc finger protein	status:Partially_confirmed	UniProt:O61203	protein_i
   #    score  bias  c-Evalue  i-Evalue hmmfrom  hmm to    alifrom  ali to    envfrom  env to     acc
 ---   ------ ----- --------- --------- ------- -------    ------- -------    ------- -------    ----
   1 !   31.9   3.0   9.8e-10   6.7e-08     132     208 ..      34     111 ..      20     139 .. 0.91

  Alignments for each domain:
  == domain 1    score: 31.9 bits;  conditional E-value: 9.8e-10
  Nr1d1-aln 132 ckvcgdvasgfhygvhacegckgffrrsiqqniqykrc.lknencsivrinrnrcqqcrfkkclsvgmsrdavrfgri 208
                c++c +   g+h+gv +c  c +ffrr    + + +rc l + +c   +  +  c+ cr+++c+ +gm+   +++ r 
    F16B4.1  34 CRICFEKGHGYHFGVFSCRACAAFFRRCHFLKENRRRCrLSKGKCGPNKNGKWFCKTCRLERCFRLGMTPSNIQYDRD 111
                9***************************9999999999678889***9999******************999999885 PP

>> F44C8.6a  CE27385	WBGene00003646	locus:nhr-56	zinc finger protein	status:Confirmed	UniProt:O16357	protein_id:CCD71007
   #    score  bias  c-Evalue  i-Evalue hmmfrom  hmm to    alifrom  ali to    envfrom  env to     acc
 ---   ------ ----- --------- --------- ------- -------    ------- -------    ------- -------    ----
   1 !   32.0   5.9   9.3e-10   6.4e-08     131     202 ..       9      77 ..       3      85 .. 0.91

  Alignments for each domain:
  == domain 1    score: 32.0 bits;  conditional E-value: 9.3e-10
  Nr1d1-aln 131 lckvcgdvasgfhygvhacegckgffrrsiqqniqykrclknencsivrinrnrcqqcrfkkclsvgmsrda 202
                lck+cg+ a g h+gv +c  c +ffrr+   n++        nc+i +  +  c++cr++ cl  gm  + 
   F44C8.6a   9 LCKICGNPAFGNHFGVLSCRACAAFFRRT---NVDGETFCPIGNCKIDKHGKFYCKKCRLRICLEAGMDANK 77 
                9**************************96...88888888999************************96554 PP

>> E02H9.8b  CE41629	WBGene00003711	locus:nhr-121	status:Confirmed	UniProt:A8WJ04	protein_id:CCD68640.1
   #    score  bias  c-Evalue  i-Evalue hmmfrom  hmm to    alifrom  ali to    envfrom  env to     acc
 ---   ------ ----- --------- --------- ------- -------    ------- -------    ------- -------    ----
   1 !   32.0   9.9   9.6e-10   6.5e-08     132     214 ..      22     103 ..      13     133 .. 0.87
   2 ?   -0.4   0.8         6   4.1e+02      40      91 ..     109     165 ..     103     183 .. 0.58

  Alignments for each domain:
  == domain 1    score: 32.0 bits;  conditional E-value: 9.6e-10
  Nr1d1-aln 132 ckvcgdvasgfhygvhacegckgffrrsiqqniqykrclknencsivrinrnrcqqcrfkkclsvgmsrdavrfgripkrekq 214
                c +c   + g+h+   +c  c +ffrr++  n ++  c ++++c +    r  c+ cr++kc+ +gm r av+  r  +  ++
   E02H9.8b  22 CTICEAPSNGYHFNAASCSACAAFFRRTVTLNRNF-VCTHQNTCRVNYAMRVICRACRYHKCINMGMERSAVQPRRDCNAGRR 103
                99******************************988.599999******************************87665555444 PP

  == domain 2    score: -0.4 bits;  conditional E-value: 6
  Nr1d1-aln  40 sfqsltqglptyfppsptgslt.....qdparsfgsippslsddgspssssssssss 91 
                s +sl     t+ pp+pt   t         r +   +p ++   s sss s   ss
   E02H9.8b 109 STNSLKTQEHTFAPPTPTVPQTttvivTKDERIYEDSSPEIHYAQSYSSSISEEISS 165
                556676677777788777544300001344566666666666666666665554443 PP

>> F48G7.3  CE44522	WBGene00003673	locus:nhr-83	nuclear hormone receptor	status:Partially_confirmed	UniProt:Q9GUC1	prote
   #    score  bias  c-Evalue  i-Evalue hmmfrom  hmm to    alifrom  ali to    envfrom  env to     acc
 ---   ------ ----- --------- --------- ------- -------    ------- -------    ------- -------    ----
   1 !   31.3   1.8   1.5e-09   1.1e-07     132     201 ..     369     438 ..     363     478 .. 0.89

  Alignments for each domain:
  == domain 1    score: 31.3 bits;  conditional E-value: 1.5e-09
  Nr1d1-aln 132 ckvcgdvasgfhygvhacegckgffrrsiqqniqykr.clknencsivrinrnrcqqcrfkkclsvgmsrd 201
                c +c + + g h+gv +c  c +ffrr++++  + +  +   encs+     + c+ cr+kkc+  gm  +
    F48G7.3 369 CVICDQPSHGRHFGVLSCRACAAFFRRALRRSAKSQDmVCERENCSLE-DGIQYCKICRLKKCFNAGMDPN 438
                999***************************9988765145789**985.46689*************9755 PP

>> E02H9.8a  CE30644	WBGene00003711	locus:nhr-121	status:Confirmed	UniProt:Q9TZ99	protein_id:CCD68638.1
   #    score  bias  c-Evalue  i-Evalue hmmfrom  hmm to    alifrom  ali to    envfrom  env to     acc
 ---   ------ ----- --------- --------- ------- -------    ------- -------    ------- -------    ----
   1 !   31.9   9.9     1e-09   6.8e-08     132     214 ..      22     103 ..      13     133 .. 0.87
   2 ?   -0.5   0.8       6.4   4.4e+02      40      91 ..     109     165 ..     103     183 .. 0.58

  Alignments for each domain:
  == domain 1    score: 31.9 bits;  conditional E-value: 1e-09
  Nr1d1-aln 132 ckvcgdvasgfhygvhacegckgffrrsiqqniqykrclknencsivrinrnrcqqcrfkkclsvgmsrdavrfgripkrekq 214
                c +c   + g+h+   +c  c +ffrr++  n ++  c ++++c +    r  c+ cr++kc+ +gm r av+  r  +  ++
   E02H9.8a  22 CTICEAPSNGYHFNAASCSACAAFFRRTVTLNRNF-VCTHQNTCRVNYAMRVICRACRYHKCINMGMERSAVQPRRDCNAGRR 103
                99******************************988.599999******************************87665555444 PP

  == domain 2    score: -0.5 bits;  conditional E-value: 6.4
  Nr1d1-aln  40 sfqsltqglptyfppsptgslt.....qdparsfgsippslsddgspssssssssss 91 
                s +sl     t+ pp+pt   t         r +   +p ++   s sss s   ss
   E02H9.8a 109 STNSLKTQEHTFAPPTPTVPQTttvivTKDERIYEDSSPEIHYAQSYSSSISEEISS 165
                556676677777788777544300001344566666666666666666665554443 PP

>> F41D3.3  CE16022	WBGene00009608	locus:nhr-265	Zinc finger, C4 type (two domains)	status:Partially_confirmed	UniProt:O
   #    score  bias  c-Evalue  i-Evalue hmmfrom  hmm to    alifrom  ali to    envfrom  env to     acc
 ---   ------ ----- --------- --------- ------- -------    ------- -------    ------- -------    ----
   1 !   31.3   3.9   1.6e-09   1.1e-07     132     216 ..      10      97 ..       5     131 .. 0.76

  Alignments for each domain:
  == domain 1    score: 31.3 bits;  conditional E-value: 1.6e-09
  Nr1d1-aln 132 ckvcgdvas..gfhygvhacegckgffrrsiqqniqykrclknencsiv.rinrnrcqqcrfkkcls.vgmsrdavrfgripkrekqrm 216
                c vc   +s    h+g  +c  c +ffrr++  ni+y  c k++ncs + +     c+ cr++kc+   gm r  v+  +  k   + +
    F41D3.3  10 CPVCSLPCSmrYSHFGGICCPACASFFRRTVSLNIRYL-CKKQNNCSGIsKKYHIVCRACRYEKCIKkAGMKRSLVQHKQSDKNVPKYI 97 
                66666544411359***********************5.9******9661556779*********96379***9999887777655544 PP

>> F47C10.3  CE17835	WBGene00018541	locus:nhr-186	nuclear hormone receptor	status:Partially_confirmed	UniProt:O01561	pro
   #    score  bias  c-Evalue  i-Evalue hmmfrom  hmm to    alifrom  ali to    envfrom  env to     acc
 ---   ------ ----- --------- --------- ------- -------    ------- -------    ------- -------    ----
   1 !   31.1   5.6   1.8e-09   1.2e-07     131     199 ..      31     104 ..      23     108 .. 0.76

  Alignments for each domain:
  == domain 1    score: 31.1 bits;  conditional E-value: 1.8e-09
  Nr1d1-aln 131 lckvcgdvasgfhygvhacegckgffrrsiqqniqyk.....rclknencsivrinrnrcqqcrfkkclsvgms 199
                 c vcg  a  + ygv +c+ ck ffrr   + i y+      c   ++         rc+ cr+++c+ +gm 
   F47C10.3  31 KCAVCGKPAFCYNYGVLSCNACKMFFRRVEVDHITYNckywnTCYDGQEYVDANNVSTRCRACRYRRCIDLGMR 104
                59**************************877777764111113444443333334468**************96 PP

>> ZC410.1a  CE26841	WBGene00003610	locus:nhr-11	nuclear hormone receptor	status:Confirmed	UniProt:Q23294	protein_id:CAA
   #    score  bias  c-Evalue  i-Evalue hmmfrom  hmm to    alifrom  ali to    envfrom  env to     acc
 ---   ------ ----- --------- --------- ------- -------    ------- -------    ------- -------    ----
   1 !   31.5   6.1   1.3e-09     9e-08     131     208 ..       4      84 ..       1     156 [. 0.82

  Alignments for each domain:
  == domain 1    score: 31.5 bits;  conditional E-value: 1.3e-09
  Nr1d1-aln 131 lckvcgd.vasgfhygvhacegckgffrrsiqqniqykrclknencsivri...nrnrcqqcrfkkclsvgmsrdavrfgri 208
                lc vc    a  +h+g  +c+ c +ffrr+i  +++y  c  ++ c i       r  c++cr++kc s gm  + vr  r 
   ZC410.1a   4 LCAVCESpTAFTLHFGGRCCKACAAFFRRTIALDLKYE-CAADDPCEIHFKfpgMRLVCRECRLRKCYSAGMRSELVRSKRE 84 
                9****7637889*************************5.999*****96431226888*******************98764 PP

>> ZK678.2  CE15385	WBGene00014068	locus:nhr-255	Ligand-binding domain of nuclear hormone receptors, Zinc finger, C4 typ
   #    score  bias  c-Evalue  i-Evalue hmmfrom  hmm to    alifrom  ali to    envfrom  env to     acc
 ---   ------ ----- --------- --------- ------- -------    ------- -------    ------- -------    ----
   1 !   31.0   2.8   1.8e-09   1.2e-07     131     243 ..       9     125 ..       4     148 .. 0.77

  Alignments for each domain:
  == domain 1    score: 31.0 bits;  conditional E-value: 1.8e-09
  Nr1d1-aln 131 lckvcgdvasgfhygvhacegckgffrrsiqqniqykrclknencsivrin..rnrcqqcrfkkclsvgmsrdavrfgripkrekqrmlaemqs..amnl 226
                 c +c   +s f yg  +c+ ck ffrr+   + +   c + + c   ++   +  c+ cr+ kc+  gm+ ++        +  +r+   +q+   +nl
    ZK678.2   9 NCIICDRETSLFNYGAISCNACKLFFRRAKVSKTEISPCSNRNLCHKTKMStwKSACKSCRLLKCVKAGMTLNSTDQN-FNMKTSDRIYDLIQNlhHLNL 107
                699******************************************98877633788**************99887654.344445566555554116888 PP

  Nr1d1-aln 227 annql.ssqcpletsptq 243
                +   l ss+c  +t p+ 
    ZK678.2 108 TRMTLaSSHCVSQTDPSI 125
                887764678988888864 PP

>> T15D6.6  CE32209	WBGene00003667	locus:nhr-77	Zinc finger, C4 type (two domains)	status:Partially_confirmed	UniProt:O0
   #    score  bias  c-Evalue  i-Evalue hmmfrom  hmm to    alifrom  ali to    envfrom  env to     acc
 ---   ------ ----- --------- --------- ------- -------    ------- -------    ------- -------    ----
   1 !   30.4   4.1   2.9e-09     2e-07     132     207 ..      11      84 ..       7     102 .. 0.85

  Alignments for each domain:
  == domain 1    score: 30.4 bits;  conditional E-value: 2.9e-09
  Nr1d1-aln 132 ckvcgd.vasgfhygvhacegckgffrrsiqqniqykrclknencsivrinrnrcqqcrfkkclsv.gmsrdavrfgr 207
                c vc       +h+g   c  c +ffrr++  ni+y  c kn++c+ +r   + c+ crf  c+ + gm r+ v+  r
    T15D6.6  11 CPVCEFpSNVELHFGGLVCGACAAFFRRTVSLNIRY-LCEKNNQCKGMR---KNCRACRFDYCVKIaGMKRNLVKQRR 84 
                777754134579************************.5*******9876...55*********986489**9998665 PP

>> C33G8.12  CE17498	WBGene00016368	locus:nhr-163	nuclear hormone receptor	status:Partially_confirmed	UniProt:Q18392	pro
   #    score  bias  c-Evalue  i-Evalue hmmfrom  hmm to    alifrom  ali to    envfrom  env to     acc
 ---   ------ ----- --------- --------- ------- -------    ------- -------    ------- -------    ----
   1 !   30.5   5.6   2.7e-09   1.8e-07     130     220 ..      12      94 ..       7     118 .. 0.87

  Alignments for each domain:
  == domain 1    score: 30.5 bits;  conditional E-value: 2.7e-09
  Nr1d1-aln 130 llckvcgdvasgfhygvhacegckgffrrsiqqniqykrclknencsivrinrnrcqqcrfkkclsvgmsrdavrfgripkrekqrmlaem 220
                +lc vcg   s  hyg  +c  c +ffrr +    q   c    +c    i    c+ cr+ kc+ +gm +  v+    p rek+++l  +
   C33G8.12  12 MLCLVCGADGSEPHYGGSCCRACAAFFRRYVHSTKQEISC----TCDQRLISSHPCRYCRMLKCMKIGMCKTQVQ----PPREKNKILNTF 94 
                79*******************************9999999....57778899*******************9997....888998888755 PP

>> C27C7.3  CE34263	WBGene00003664	locus:nhr-74	nuclear hormone receptor	status:Partially_confirmed	UniProt:Q9XVC7	prote
   #    score  bias  c-Evalue  i-Evalue hmmfrom  hmm to    alifrom  ali to    envfrom  env to     acc
 ---   ------ ----- --------- --------- ------- -------    ------- -------    ------- -------    ----
   1 !   31.0   7.7   1.9e-09   1.3e-07     132     208 ..      11      85 ..       8      97 .. 0.90
   2 ?   -0.9   0.2       8.6   5.9e+02      62      94 ..      87     119 ..      85     142 .. 0.70

  Alignments for each domain:
  == domain 1    score: 31.0 bits;  conditional E-value: 1.9e-09
  Nr1d1-aln 132 ckvcgdva.sgfhygvhacegckgffrrsiqqniqykrclknencsivrinrnrcqqcrfkkclsvgmsrdavrfgri 208
                c+vc     + +++g+ +c  c +ffrrs  + iqy  c  n++c+i    +  c+ cr++ c+  gm rd vr  r 
    C27C7.3  11 CQVCQSTErTRLYFGITSCAACAAFFRRS--DGIQY-MCTANNSCTIAYDIKFFCRACRYESCVRAGMRRDNVRKHRT 85 
                99998875257899**************9..78***.5***********9************************8886 PP

  == domain 2    score: -0.9 bits;  conditional E-value: 8.6
  Nr1d1-aln  62 qdparsfgsippslsddgspssssssssssssf 94 
                q+ a + g++ p l+   +p+ s  sssss s 
    C27C7.3  87 QNQAATPGAVIPELHLRLTPTDSLGSSSSSRST 119
                566777788888888888888776666555443 PP

>> C06C6.5a  CE15599	WBGene00003640	locus:nhr-50	Zinc finger, C4 type (two domains)	status:Confirmed	UniProt:O62031	prot
   #    score  bias  c-Evalue  i-Evalue hmmfrom  hmm to    alifrom  ali to    envfrom  env to     acc
 ---   ------ ----- --------- --------- ------- -------    ------- -------    ------- -------    ----
   1 !   31.0   7.2   1.9e-09   1.3e-07     131     207 ..       2      74 ..       1      94 [. 0.85
   2 ?   -0.3   0.0       5.6   3.8e+02     473     518 ..     194     239 ..     188     297 .. 0.90

  Alignments for each domain:
  == domain 1    score: 31.0 bits;  conditional E-value: 1.9e-09
  Nr1d1-aln 131 lckvcgdvasgfhygvhacegckgffrrsiqqniqykrclknencsivrinrnrcqqcrfkkclsvgmsrdavrfgr 207
                 c+vcg      h+g  +c  c +ffrr        k+++ + nc++   n   c++cr+kkcls+gm  + v+  r
   C06C6.5a   2 ACQVCGCSDVEPHFGALSCRACAAFFRRYFH----SKKVVGQCNCAVRFRNSHPCRECRIKKCLSIGMNPEKVQEKR 74 
                6******999******************865....68899999****999*******************99987654 PP

  == domain 2    score: -0.3 bits;  conditional E-value: 5.6
  Nr1d1-aln 473 kagtfevlmvrfaslfnvkdqtvmflsrttyslqelgamgmgdlln 518
                 a  +ev + r++ + n  +   m++   tys+ e   m   d+l+
   C06C6.5a 194 AAIDMEVKVQRYSKVNNTEEFKRMIVDFFTYSMPEKFKMPPEDILK 239
                45678999*************************9999998888886 PP

>> C47F8.8  CE34166	WBGene00003671	locus:nhr-81	Zinc finger, C4 type (two domains)	status:Partially_confirmed	UniProt:O6
   #    score  bias  c-Evalue  i-Evalue hmmfrom  hmm to    alifrom  ali to    envfrom  env to     acc
 ---   ------ ----- --------- --------- ------- -------    ------- -------    ------- -------    ----
   1 !   30.4   2.4   2.8e-09   1.9e-07     132     204 ..      11      81 ..       5     128 .. 0.87

  Alignments for each domain:
  == domain 1    score: 30.4 bits;  conditional E-value: 2.8e-09
  Nr1d1-aln 132 ckvcgdva.sgfhygvhacegckgffrrsiqqniqykrclknencsivrinrnrcqqcrfkkclsvgmsrdavr 204
                c+vc +   +  h+g+ +c  c +ffrrsi   +qy  c  ++ c+i    +  c+ cr+  cl  gm  + +r
    C47F8.8  11 CQVCHNTEtTRRHFGIISCTACAAFFRRSIG--MQYL-CTAENRCTISFDRKFFCRACRYASCLKAGMKLELIR 81 
                999998751568******************6..7885.8889999999988999**************988877 PP

>> T27B7.5a  CE44497	WBGene00020851	locus:nhr-227	zinc finger protein	status:Partially_confirmed	protein_id:CCD74250.1
   #    score  bias  c-Evalue  i-Evalue hmmfrom  hmm to    alifrom  ali to    envfrom  env to     acc
 ---   ------ ----- --------- --------- ------- -------    ------- -------    ------- -------    ----
   1 !   30.4   1.0   2.8e-09   1.9e-07     130     201 ..      56     128 ..      43     155 .. 0.84

  Alignments for each domain:
  == domain 1    score: 30.4 bits;  conditional E-value: 2.8e-09
  Nr1d1-aln 130 llckvcgdvasgfhygvhacegckgffrrsiqqniqykrcl.knencsivrinrnrcqqcrfkkclsvgmsrd 201
                l+c++c   a g h+gv +c  c +ffrrs   +   ++c+ + e+  i+ ++       + +kc s ++ r 
   T27B7.5a  56 LVCRICELQADGTHFGVVTCRACAVFFRRSTTSKWIKRKCMaRSEDKLIIIVQAIWHVWSKVHKCASTALYRK 128
                89****************************999888888872567777777777778889999**99999886 PP

>> F33E11.1  CE17759	WBGene00003614	locus:nhr-15	nuclear hormone receptor	status:Confirmed	UniProt:O61854	protein_id:CCD
   #    score  bias  c-Evalue  i-Evalue hmmfrom  hmm to    alifrom  ali to    envfrom  env to     acc
 ---   ------ ----- --------- --------- ------- -------    ------- -------    ------- -------    ----
   1 !   29.5  12.7   5.4e-09   3.7e-07     119     199 ..      21     105 ..       6     108 .. 0.81

  Alignments for each domain:
  == domain 1    score: 29.5 bits;  conditional E-value: 5.4e-09
  Nr1d1-aln 119 tsnitklngmvllckvcgdvasgfhygvhacegckgffrrsiqqniqyk.....rclknencsivrinrnrcqqcrfkkclsvgms 199
                  + ++ln     c +cg++a  + ygv +c+ ck ffrr   + i y+     rc   ++   v+   +rc+ cr+++cl vgm 
   F33E11.1  21 KPDKSQLNSS-EKCAICGNLAFCYNYGVLSCNACKMFFRRVEVDRITYHckywdRCYDGQEFVNVKKFSKRCRACRYQRCLQVGMK 105
                5555566654.46***************************98888887433444999999999999999***************96 PP

>> C17E7.5  CE08265	WBGene00015900	locus:nhr-157	nuclear hormone receptor	status:Predicted	UniProt:O16388	protein_id:CCD
   #    score  bias  c-Evalue  i-Evalue hmmfrom  hmm to    alifrom  ali to    envfrom  env to     acc
 ---   ------ ----- --------- --------- ------- -------    ------- -------    ------- -------    ----
   1 !   30.4   2.6   2.8e-09   1.9e-07     131     199 ..      38     106 ..      12     113 .. 0.85
   2 ?   -0.4   0.1       6.2   4.3e+02     526     590 ..     264     330 ..     259     351 .. 0.66

  Alignments for each domain:
  == domain 1    score: 30.4 bits;  conditional E-value: 2.8e-09
  Nr1d1-aln 131 lckvcgdvasgfhygvhacegckgffrrsiqqniqykrclknencsiv.rinrnrcqqcrfkkclsvgms 199
                 c +c   a    ygv +c+ ck f+rr +  n +yk c     c+ v +    +c+ cr+++cl  gm+
    C17E7.5  38 KCAICFRPAFSNNYGVLTCDACKMFYRRIVILNREYK-CKYGGGCAHVaKSTVVKCKGCRYQQCLEAGMT 106
                59999999999*************************7.7777777655167789**************97 PP

  == domain 2    score: -0.4 bits;  conditional E-value: 6.2
  Nr1d1-aln 526 klnslalteeelglftavvlvsadrsgmensa.sveqlqetllralralv.lknrpsetsrftklll 590
                kl  l +t+ee+ l  a+ +  a     e+   +v   q++   al     +++  +  +rft+ll 
    C17E7.5 264 KLIELKITDEEFALVNAIFFCNAALPLSEDGQkTVVTQQKAYSSALLQFCnVESSRNGPTRFTNLLS 330
                888999*************999998877765414444455555555443303334444567777665 PP

>> C17A2.1  CE34694	WBGene00015869	locus:nhr-257	zinc finger protein	status:Partially_confirmed	UniProt:O16538	protein_i
   #    score  bias  c-Evalue  i-Evalue hmmfrom  hmm to    alifrom  ali to    envfrom  env to     acc
 ---   ------ ----- --------- --------- ------- -------    ------- -------    ------- -------    ----
   1 !   29.9   4.5   4.2e-09   2.8e-07     132     226 ..       8      97 ..       5     115 .. 0.82

  Alignments for each domain:
  == domain 1    score: 29.9 bits;  conditional E-value: 4.2e-09
  Nr1d1-aln 132 ckvcgdv.asgfhygvhacegckgffrrsiqqniqykrclknencsivrinrnrcqqcrfkkclsvgmsrdavrfgripkrekqrmlaemqsamnl 226
                c++c d  ++  h+g   c  c +ff r+    ++  rc+ n++c i + ++  c+ cr+  c+  gm +  +r  + pk   q+++ e++    +
    C17A2.1   8 CRICNDPeTTSPHFGAIVCTACASFFGRTT---VDKFRCIANNKCVISCAKKITCRSCRYDSCIRAGMNKFYIRKIKAPK---QQVIQEVDQNKTF 97 
                99**99725678***************985...66679********************************9998777775...5666666655555 PP

>> F16H9.2a  CE05645	WBGene00008901	locus:nhr-27	Ligand-binding domain of nuclear hormone receptors, Zinc finger, C4 typ
   #    score  bias  c-Evalue  i-Evalue hmmfrom  hmm to    alifrom  ali to    envfrom  env to     acc
 ---   ------ ----- --------- --------- ------- -------    ------- -------    ------- -------    ----
   1 !   30.3   4.8   3.1e-09   2.1e-07     129     199 ..       5      77 ..       1      89 [. 0.88

  Alignments for each domain:
  == domain 1    score: 30.3 bits;  conditional E-value: 3.1e-09
  Nr1d1-aln 129 vllckvcgdvasgfhygvhacegckgffrrsiqqniqykrclknenc..sivrinrnrcqqcrfkkclsvgms 199
                v  c vcg ++s f yg h+c  c +f+rr++        c    nc  +  r     c+ cr++kc+  gm 
   F16H9.2a   5 VSNCVVCGRLTSLFNYGAHSCSACGSFLRRTLASSKFLDDCKYSGNCfeNFKRAIHFECKFCRLHKCVQKGML 77 
                678********************************************54467888999************995 PP

>> C06B8.1  CE07969	WBGene00007367	locus:nhr-150	zinc finger protein	status:Partially_confirmed	UniProt:O17573	protein_i
   #    score  bias  c-Evalue  i-Evalue hmmfrom  hmm to    alifrom  ali to    envfrom  env to     acc
 ---   ------ ----- --------- --------- ------- -------    ------- -------    ------- -------    ----
   1 !   29.8   5.1   4.5e-09   3.1e-07     131     213 ..       1      79 [.       1     109 [. 0.86

  Alignments for each domain:
  == domain 1    score: 29.8 bits;  conditional E-value: 4.5e-09
  Nr1d1-aln 131 lckvcgdvasgfhygvhacegckgffrrsiqqniqykrclknencsivrinrnrcqqcrfkkclsvgmsrdavrfgripkrek 213
                +c+vcg   + +h+g  +c  c +ffrr    + q k+c    +c+   ++   c+ cr+ kc+  gm+   ++ gr     k
    C06B8.1   1 MCQVCGAAEADLHFGGISCRACAAFFRRFFLSKKQSKKC----TCKTRILDSHPCRSCRILKCFEAGMTSKKIQSGRDKTSTK 79 
                6************************************99....588888999********************99999655544 PP

>> T19H12.8  CE35775	WBGene00020591	locus:nhr-220	nuclear hormone receptor	status:Partially_confirmed	UniProt:O01612	pro
   #    score  bias  c-Evalue  i-Evalue hmmfrom  hmm to    alifrom  ali to    envfrom  env to     acc
 ---   ------ ----- --------- --------- ------- -------    ------- -------    ------- -------    ----
   1 !   29.4   2.9   5.6e-09   3.8e-07     127     206 ..     107     193 ..      87     196 .. 0.76

  Alignments for each domain:
  == domain 1    score: 29.4 bits;  conditional E-value: 5.6e-09
  Nr1d1-aln 127 gmvllckvcgdvasgfhygvhacegckgffrrs....iqqniqykrclkne.ncsivr..inrnrcqqcrfkkclsvgmsrdavrfg 206
                 +++ c++cg  a g h+gv +c  c +ffr      +   i ++ c+    +c       n   c+ cr+kkc+  gm   + ++ 
   T19H12.8 107 KILFPCRICGKKAHGTHFGVFSCRACAAFFRLVfsliLGMAISFRSCMEIFvKCLAKGgsGNECLCKPCRLKKCFETGMDPSSFQYN 193
                45667**************************75222245799*****98651565543115677789************87776665 PP

>> C12D5.8a  CE32586	WBGene00003684	locus:nhr-94	status:Confirmed	UniProt:Q8I7M4	protein_id:CCD64275.1
   #    score  bias  c-Evalue  i-Evalue hmmfrom  hmm to    alifrom  ali to    envfrom  env to     acc
 ---   ------ ----- --------- --------- ------- -------    ------- -------    ------- -------    ----
   1 !   29.7   4.9   4.8e-09   3.3e-07     131     205 ..       2      69 ..       1     102 [. 0.87

  Alignments for each domain:
  == domain 1    score: 29.7 bits;  conditional E-value: 4.8e-09
  Nr1d1-aln 131 lckvcgdvasgfhygvhacegckgffrrsiqqniqykrclknencsivrinrnrcqqcrfkkclsvgmsrdavrf 205
                +ck+c   +s +h+g+ +c  c +ffrr ++   q k+c    nc     +r  c+ cr+k c+  gm    v+ 
   C12D5.8a   2 FCKICEVSSSELHFGIVSCRSCAAFFRRYVNSPKQLKKC----NCE---AERAPCRYCRMKMCVKNGMMITKVQQ 69 
                7*******************************9999999....775...5899***************8777765 PP

>> ZK1025.9  CE19335	WBGene00003703	locus:nhr-113	Zinc finger, C4 type (two domains)	status:Confirmed	UniProt:Q9XXL8	pro
   #    score  bias  c-Evalue  i-Evalue hmmfrom  hmm to    alifrom  ali to    envfrom  env to     acc
 ---   ------ ----- --------- --------- ------- -------    ------- -------    ------- -------    ----
   1 !   28.5  15.2   1.1e-08   7.4e-07     132     216 ..       8      90 ..       6     131 .. 0.79
   2 ?    1.3   0.0       1.9   1.3e+02     396     421 ..     142     167 ..     130     183 .. 0.83

  Alignments for each domain:
  == domain 1    score: 28.5 bits;  conditional E-value: 1.1e-08
  Nr1d1-aln 132 ckvcgd.vasgfhygvhacegckgffrrsiqqniqykrclknencsivrinrnrcqqcrfkkclsvgmsrdavrfgripkrekqrm 216
                c++c d ++sgfh+g  +c  c +ffrr+++++     c  n++c i   ++  c+ cr+++cl  gm +d +r        kq+ 
   ZK1025.9   8 CRICNDsLTSGFHFGTSCCIACAAFFRRTVKNQF---TCNANNDCVISFEKKFTCRACRYNNCLKAGMRKDYIRKINSNYVPKQKC 90 
                9***99568*********************9754...69*********************************99765554555544 PP

  == domain 2    score: 1.3 bits;  conditional E-value: 1.9
  Nr1d1-aln 396 apegeapansprqgnsknvllacpmn 421
                  e e + ++ r+++skn+l a  mn
   ZK1025.9 142 VKEVEKTIANRRKNSSKNILHAKSMN 167
                56778888999*************99 PP

>> T26E4.16  CE35035	WBGene00012056	locus:nhr-285	status:Partially_confirmed	UniProt:Q7YWS6	protein_id:CAE17968.1
   #    score  bias  c-Evalue  i-Evalue hmmfrom  hmm to    alifrom  ali to    envfrom  env to     acc
 ---   ------ ----- --------- --------- ------- -------    ------- -------    ------- -------    ----
   1 !   27.8   3.4   1.8e-08   1.2e-06     132     199 ..       8      69 ..       5     113 .. 0.83
   2 ?    0.7   0.0       2.8   1.9e+02     521     558 ..     220     257 ..     150     301 .. 0.71

  Alignments for each domain:
  == domain 1    score: 27.8 bits;  conditional E-value: 1.8e-08
  Nr1d1-aln 132 ckvcgd.vasgfhygvhacegckgffrrsiq.qniqykrclknencsivrinrnrcqqcrfkkclsvgms 199
                c +c    ++gf ygv +c+ ck ffrr++  +ni+   c +  +c        +c+ crf+kc+  gm 
   T26E4.16   8 CSICNArETTGFNYGVLCCDACKMFFRRTLFvKNIN--SCHRLGEC------IRKCRSCRFQKCIQAGMV 69 
                7888651578******************98525664..56666666......368*************97 PP

  == domain 2    score: 0.7 bits;  conditional E-value: 2.8
  Nr1d1-aln 521 fdfseklnslalteeelglftavvlvsadrsgmensas 558
                  ++ ++n l +t+ee+ l++av +      g+ +s  
   T26E4.16 220 CRLAARVNDLKMTKEEFLLLSAVFFCNPGFPGISKSGC 257
                5677899****************999998888887753 PP

>> T01G6.7  CE37786	WBGene00003645	locus:nhr-55	zinc finger protein	status:Confirmed	UniProt:O16962	protein_id:CCD73122.
   #    score  bias  c-Evalue  i-Evalue hmmfrom  hmm to    alifrom  ali to    envfrom  env to     acc
 ---   ------ ----- --------- --------- ------- -------    ------- -------    ------- -------    ----
   1 !   27.0  17.9   3.2e-08   2.2e-06     130     208 ..      26     103 ..       3     117 .. 0.81

  Alignments for each domain:
  == domain 1    score: 27.0 bits;  conditional E-value: 3.2e-08
  Nr1d1-aln 130 llckvcgdvasgfhygvhacegckgffrrsiqqniqykrclknencsivrinrnrcqqcrfkkclsvgmsrdavrfgri 208
                  c+vcg+ + g h+g  +c  c +ffrr    n ++k c +n nc  ++     c+ cr+kkc  vgm+ +  +f r 
    T01G6.7  26 DTCQVCGQKSHGKHFGAVTCRACAAFFRRCGSAN-NFKPCRRNMNCEFLKNGWFNCKPCRLKKCQDVGMTIENFQFDRD 103
                36***************************98887.79*************************************99984 PP

>> ZK488.4  CE15357	WBGene00022756	locus:nhr-251	zinc finger protein	status:Partially_confirmed	UniProt:O17020	protein_i
   #    score  bias  c-Evalue  i-Evalue hmmfrom  hmm to    alifrom  ali to    envfrom  env to     acc
 ---   ------ ----- --------- --------- ------- -------    ------- -------    ------- -------    ----
   1 !   28.2   0.4   1.3e-08     9e-07     151     218 ..       2      68 ..       1     135 [. 0.68

  Alignments for each domain:
  == domain 1    score: 28.2 bits;  conditional E-value: 1.3e-08
  Nr1d1-aln 151 gckgffrrsiqqniqykrclknencsivrinrnrcqqcrfkkclsvgmsrdavrfgripkrekqrmla 218
                 c +ffrr++   i++  c   + c i +  r  c+ cr+ kc+svgm r  v+  r  +   + +l 
    ZK488.4   2 ACASFFRRTVSFGIRF-LCKEGNRCPISQEIRFFCRSCRYDKCISVGMNRGQVQQKRDDNNVPKYVLD 68 
                599************9.599999*****************************9988755444444443 PP

>> E03H4.6  CE42474	WBGene00008474	locus:nhr-174	Zinc finger, C4 type (two domains)	status:Partially_confirmed	UniProt:O
   #    score  bias  c-Evalue  i-Evalue hmmfrom  hmm to    alifrom  ali to    envfrom  env to     acc
 ---   ------ ----- --------- --------- ------- -------    ------- -------    ------- -------    ----
   1 !   27.9   4.2   1.6e-08   1.1e-06     132     205 ..      10      81 ..       4     100 .. 0.85

  Alignments for each domain:
  == domain 1    score: 27.9 bits;  conditional E-value: 1.6e-08
  Nr1d1-aln 132 ckvcgd.vasgfhygvhacegckgffrrsiqqniqykrclknencsivrinrnrcqqcrfkkclsv.gmsrdavrf 205
                c vc       +h+g   c  c +ffrr++  ni+y  c k+++c+    +r+ c+ crf  c+ + gm r+ vr 
    E03H4.6  10 CPVCEFpSNVELHFGGLVCGACAAFFRRTVSLNIRYL-CEKKNQCK---GKRKNCRACRFDYCVKIaGMKRNLVRQ 81 
                667754134579************************5.99999996...57888*********98648****9995 PP

>> R02D1.1  CE30823	WBGene00003715	locus:nhr-125	status:Partially_confirmed	UniProt:O17082	protein_id:CCD68492.1
   #    score  bias  c-Evalue  i-Evalue hmmfrom  hmm to    alifrom  ali to    envfrom  env to     acc
 ---   ------ ----- --------- --------- ------- -------    ------- -------    ------- -------    ----
   1 !   27.3   7.9   2.4e-08   1.7e-06     131     207 ..      12      82 ..       7      92 .. 0.89

  Alignments for each domain:
  == domain 1    score: 27.3 bits;  conditional E-value: 2.4e-08
  Nr1d1-aln 131 lckvcgdvasgfhygvhacegckgffrrsiqqniqykrclknencsivrinrnrcqqcrfkkclsvgmsrdavrfgr 207
                 c++c + a g h+gv +c  c +ffrr+   +    +c k   cs     rn c++cr+kkc  +gm     ++ r
    R02D1.1  12 SCRICNQKAHGNHFGVLTCRACASFFRRAAFSKWSQLKCQKG-GCS-----RNFCKRCRLKKCREMGMDTTKFQYNR 82 
                5****************************9999999999886.565.....9****************877766665 PP

>> C49D10.9  CE40303	WBGene00016777	locus:nhr-261	zinc finger protein	status:Partially_confirmed	UniProt:O16603	protein_
   #    score  bias  c-Evalue  i-Evalue hmmfrom  hmm to    alifrom  ali to    envfrom  env to     acc
 ---   ------ ----- --------- --------- ------- -------    ------- -------    ------- -------    ----
   1 !   27.5   5.6   2.2e-08   1.5e-06     132     220 ..       8      91 ..       5     114 .. 0.82

  Alignments for each domain:
  == domain 1    score: 27.5 bits;  conditional E-value: 2.2e-08
  Nr1d1-aln 132 ckvcgdv.asgfhygvhacegckgffrrsiqqniqykrclknencsivrinrnrcqqcrfkkclsvgmsrdavrfgripkrekqrmlaem 220
                c++c d  ++  h+g   c  c +ff r+    ++  rc+ n++c i + ++  c+ cr+  c+  gm +   r  + pk   q+++ e+
   C49D10.9   8 CRICNDPeTTSSHFGAIVCTACASFFGRTT---VDKFRCIANNKCVISCAKKITCRSCRYDSCIRAGMNKFYTRKIKAPK---QQVIQEV 91 
                99**99625678***************985...66679******************************998766665555...5555555 PP

>> F41B5.10  CE17819	WBGene00018266	locus:nhr-183	nuclear hormone receptor	status:Partially_confirmed	UniProt:O16677	pro
   #    score  bias  c-Evalue  i-Evalue hmmfrom  hmm to    alifrom  ali to    envfrom  env to     acc
 ---   ------ ----- --------- --------- ------- -------    ------- -------    ------- -------    ----
   1 !   27.4   3.2   2.2e-08   1.5e-06     131     201 ..       3      75 ..       1      89 [. 0.83

  Alignments for each domain:
  == domain 1    score: 27.4 bits;  conditional E-value: 2.2e-08
  Nr1d1-aln 131 lckvcgdvasgfhygvhacegckgffrrsiqqn..iqykrclknencsivrinrnrcqqcrfkkclsvgmsrd 201
                 c++c + a g h+gv +c  c +f+rr+  +       +c++++  ++       c++cr+kkcl  gm   
   F41B5.10   3 KCQICEQPAHGQHFGVVSCRACAAFYRRATLNPkkKILPNCIHEDGKKMDENGVFSCRRCRLKKCLKKGMDAS 75 
                6***************************9754300334689988888888888899*************9644 PP

>> R11G11.2a  CE12742	WBGene00003648	locus:nhr-58	zinc finger protein	status:Confirmed	UniProt:O16960	protein_id:CCD6447
   #    score  bias  c-Evalue  i-Evalue hmmfrom  hmm to    alifrom  ali to    envfrom  env to     acc
 ---   ------ ----- --------- --------- ------- -------    ------- -------    ------- -------    ----
   1 !   27.2   5.7   2.8e-08   1.9e-06     131     207 ..       7      79 ..       3      84 .. 0.90

  Alignments for each domain:
  == domain 1    score: 27.2 bits;  conditional E-value: 2.8e-08
  Nr1d1-aln 131 lckvcgdvasgfhygvhacegckgffrrsiqqniqykrclknencsivrinrnrcqqcrfkkclsvgmsrdavrfgr 207
                +ck+c   + g+h+gv +c  c +ffrr    ++  k c+ n++c     +   c+ cr+ +c +vgm     +f r
  R11G11.2a   7 FCKICDRKSQGIHFGVPSCRACAAFFRRRAGSDLVEKSCM-NKKCGK---EFFLCKPCRLVRCYAVGMDEKKFQFDR 79 
                7**************************************8.667764...5568**************999888877 PP

>> VC5.6  CE39522	WBGene00044699	locus:nhr-286	status:Partially_confirmed	UniProt:Q2V068	protein_id:CCD70080.1
   #    score  bias  c-Evalue  i-Evalue hmmfrom  hmm to    alifrom  ali to    envfrom  env to     acc
 ---   ------ ----- --------- --------- ------- -------    ------- -------    ------- -------    ----
   1 !   26.8   3.1   3.5e-08   2.4e-06     130     207 ..       6      83 ..       2     103 .. 0.85

  Alignments for each domain:
  == domain 1    score: 26.8 bits;  conditional E-value: 3.5e-08
  Nr1d1-aln 130 llckvcgdvasgfhygvhacegckgffrrsiqqniqykrclknencsivrinr.nrcqqcrfkkclsvgmsrdavrfgr 207
                l c vc   ++  hyg   c  c +ffrr +        c +  +c i       +c+ cr++kcl +gm    v+  r
      VC5.6   6 LECLVCKAPSTEPHYGADVCRACAAFFRRRVFSRFP-ATCDQLGSCEITGEREvRQCKACRMEKCLQIGMRISNVQSKR 83 
                6699***************************98875.68*********97554157**************988887555 PP

>> C45E5.6c  CE29227	WBGene00003636	locus:nhr-46	status:Partially_confirmed	UniProt:Q95QR3	protein_id:CCD67375.1
   #    score  bias  c-Evalue  i-Evalue hmmfrom  hmm to    alifrom  ali to    envfrom  env to     acc
 ---   ------ ----- --------- --------- ------- -------    ------- -------    ------- -------    ----
   1 ?    7.8   8.2     0.019       1.3     169     219 ..       2      49 ..       1     114 [. 0.62
   2 !   15.5   0.0   9.5e-05    0.0065     450     588 ..     196     349 ..     175     372 .. 0.79

  Alignments for each domain:
  == domain 1    score: 7.8 bits;  conditional E-value: 0.019
  Nr1d1-aln 169 clknencsivrinrnrcqqcrfkkclsvgmsrdavrfgripkrekqrmlae 219
                c  ++ c i    rnrc+ cr+++cl  gm    vr  r  k   +rm  +
   C45E5.6c   2 CSADNHCDITNESRNRCRACRLRNCLEGGMNPKHVREERS-KI--ERMPGN 49 
                777899***************************9997763.33..344333 PP

  == domain 2    score: 15.5 bits;  conditional E-value: 9.5e-05
  Nr1d1-aln 450 vvefakhipgfrdlsqhdqvtllkagtfevlmvrfa.slfnvkdq.tvmflsrtty.........slqelgamgmgdllnamfdfsek.lnslalteeel 537
                  ++a  ip fr l   dq tl+k   +    + fa   f++k+  t m l   +y          l e  a   g +   ++d+  k +  l +teee 
   C45E5.6c 196 AADWAMGIPEFRVLPLADQTTLFKQNFMAFGWITFAyKCFELKQHlTGMPLGNGAYipyndedqkKLPERWAQTYGVVCRKLIDLIVKaMIELQITEEEY 295
                5678999*******************999999***945799997648899999888444444333477889*************98763679******** PP

  Nr1d1-aln 538 glftavvlvsadrsgmensasv.eqlqetllralralvlknrpsets..rftkl 588
                 l+ ++ l   d    e    +  ++++ ll al a + k  p +t+  r+t+ 
   C45E5.6c 296 CLIKTISLFQQDCILSEAGQGIcSRMRDRLLDALSAHIEKRYPYHTTsqRMTRA 349
                ************9988887665379******************88742244432 PP

>> K06B4.2  CE11784	WBGene00003642	locus:nhr-52	Zinc finger, C4 type (two domains)	status:Confirmed	UniProt:O17928	prote
   #    score  bias  c-Evalue  i-Evalue hmmfrom  hmm to    alifrom  ali to    envfrom  env to     acc
 ---   ------ ----- --------- --------- ------- -------    ------- -------    ------- -------    ----
   1 !   25.9   6.6   6.5e-08   4.4e-06     131     199 ..       2      69 ..       1      74 [. 0.90

  Alignments for each domain:
  == domain 1    score: 25.9 bits;  conditional E-value: 6.5e-08
  Nr1d1-aln 131 lckvcgdvasgfhygvhacegckgffrrsiqqniqykrclknencsivrinrnrcqqcrfkkclsvgms 199
                 c vc   as   +g  +c  ck ff r+ ++  ++  c  +++c        +cq crfkkcl +gm 
    K06B4.2   2 KCLVCCSYASSRNFGALSCSACKMFFTRATKNYAKF-TCKYDKKCFESFTILPKCQFCRFKKCLEIGMR 69 
                599*************************98766555.7999999998888899**************95 PP

>> Y70C5C.6a  CE16678	WBGene00003702	locus:nhr-112	Zinc finger, C4 type (two domains)	status:Partially_confirmed	UniProt
   #    score  bias  c-Evalue  i-Evalue hmmfrom  hmm to    alifrom  ali to    envfrom  env to     acc
 ---   ------ ----- --------- --------- ------- -------    ------- -------    ------- -------    ----
   1 !   26.0   4.5   6.1e-08   4.1e-06     131     207 ..       1      73 [.       1      84 [. 0.87

  Alignments for each domain:
  == domain 1    score: 26.0 bits;  conditional E-value: 6.1e-08
  Nr1d1-aln 131 lckvcgdvasgfhygvhacegckgffrrsiqqniqykrclknencsivrinrnrcqqcrfkkclsvgmsrdavrfgr 207
                +ck+cg   s  h+g  +c  c +ffrr    +      lk  +c+  + n   c+ cr++kc   gm+ + +++ r
  Y70C5C.6a   1 MCKICGSSESEPHFGGTSCRACAAFFRRFYHSKKLG---LK-CTCKTRQSNAHPCRSCRIRKCYEAGMTPEKIQLTR 73 
                6***************************98765333...43.47999999******************999888776 PP

>> VC5.5  CE39521	WBGene00003725	locus:nhr-135	status:Confirmed	UniProt:Q2V069	protein_id:CCD70079.1
   #    score  bias  c-Evalue  i-Evalue hmmfrom  hmm to    alifrom  ali to    envfrom  env to     acc
 ---   ------ ----- --------- --------- ------- -------    ------- -------    ------- -------    ----
   1 !   25.5   4.7   8.5e-08   5.8e-06     132     207 ..       6      83 ..       4     104 .. 0.91

  Alignments for each domain:
  == domain 1    score: 25.5 bits;  conditional E-value: 8.5e-08
  Nr1d1-aln 132 ckvcgdvasgfhygvh..acegckgffrrsiqqniqykrclknencsivrinrnrcqqcrfkkclsvgmsrdavrfgr 207
                c vc   a   h+g     c  c +ffrr +       +c k+++c i   + + c+ cr+++c+  gm   av+  r
      VC5.5   6 CFVCNSPANECHFGSRsqICRACSAFFRRYVLSPKSAIKCRKDKSCRIHYKDPKICRFCRMERCVLAGMKTTAVQPPR 83 
                99************75227*****************************************************997544 PP

>> ZK488.2  CE28191	WBGene00003680	locus:nhr-90	zinc finger protein	status:Confirmed	UniProt:O17025	protein_id:CCD71522.
   #    score  bias  c-Evalue  i-Evalue hmmfrom  hmm to    alifrom  ali to    envfrom  env to     acc
 ---   ------ ----- --------- --------- ------- -------    ------- -------    ------- -------    ----
   1 !   25.5   3.1   8.9e-08   6.1e-06     131     202 ..       8      76 ..       2     148 .. 0.87

  Alignments for each domain:
  == domain 1    score: 25.5 bits;  conditional E-value: 8.9e-08
  Nr1d1-aln 131 lckvcg.dvasgfhygvhacegckgffrrsiqqniqykrclknencsivrinrnrcqqcrfkkclsvgmsrda 202
                 ck+cg + + g h+gv +c  c +ffrr    +    +cl        r     c+ cr+k+c   gm  + 
    ZK488.2   8 TCKICGaENTRGNHFGVQCCRACAVFFRRRAGTKYLRLKCLSVHCGEAAR----FCKPCRLKRCYEAGMKIEY 76 
                6****944678******************999988888999876555544....5*************98655 PP

>> C41G6.5  CE15702	WBGene00008056	locus:nhr-164	Zinc finger, C4 type (two domains)	status:Partially_confirmed	UniProt:O
[truncated: 59,793 more chars]
