# Supplementary material for: Potential Conservation of Circadian Clock Proteins in the phylum Nematoda as Revealed by Bioinformatic Searches
Source: PLoS One. 2014 Nov 14;9(11):e112871. doi: 10.1371/journal.pone.0112871 (PMC4232591; doi:10.1371/journal.pone.0112871)
Supplement: File S1 — HMM profiles used in this work and HMMsearch results. (ZIP) [file pone.0112871.s007.zip › HMMs-CE/Mamiferos/Npas2-aln.fasta.hmm.res]

# hmmsearch :: search profile(s) against a sequence database
# HMMER 3.0 (March 2010); http://hmmer.org/
# Copyright (C) 2010 Howard Hughes Medical Institute.
# Freely distributed under the GNU General Public License (GPLv3).
# - - - - - - - - - - - - - - - - - - - - - - - - - - - - - - - - - - - -
# query HMM file:                  Npas2-aln.fasta.hmm
# target sequence database:        ../../../../ProteomasGus/wormpep229
# Max sensitivity mode:            on [all heuristic filters off]
# - - - - - - - - - - - - - - - - - - - - - - - - - - - - - - - - - - - -

Query:       Npas2-aln  [M=836]
Scores for complete sequences (score includes all domains):
   --- full sequence ---   --- best 1 domain ---    -#dom-
    E-value  score  bias    E-value  score  bias    exp  N  Sequence   Description
    ------- ------ -----    ------- ------ -----   ---- --  --------   -----------
    6.8e-19   67.9   0.0    1.1e-18   67.3   0.0    1.3  1  C25A1.11a  CE08377	WBGene00000095	locus:aha-1	aryl hydrocarb
    1.7e-18   66.6   0.0      3e-18   65.8   0.0    1.4  1  C25A1.11b  CE44231	WBGene00000095	locus:aha-1	status:Confirm
      6e-15   54.9   0.1    4.5e-07   28.8   0.0    2.1  2  F38A6.3d   CE38181	WBGene00001851	locus:hif-1	status:Confirm
    1.6e-13   50.1   5.3    5.1e-07   28.7   0.0    2.5  2  F38A6.3a   CE38182	WBGene00001851	locus:hif-1	status:Confirm
    5.2e-13   48.5   6.9      5e-07   28.7   0.0    2.5  2  F38A6.3e   CE46300	WBGene00001851	locus:hif-1	status:Confirm
    5.4e-13   48.4   7.3    5.1e-07   28.6   0.0    2.6  2  F38A6.3b   CE42263	WBGene00001851	locus:hif-1	status:Confirm
    5.5e-11   41.8   1.2    6.3e-10   38.3   0.8    2.1  1  C15C8.2a   CE30427	WBGene00000521	locus:cky-1	Human ARNT-int
      7e-10   38.1   1.1      7e-10   38.1   0.8    2.3  2  C15C8.2b   CE41867	WBGene00000521	locus:cky-1	status:Confirm
    9.5e-09   34.4   0.1    0.00023   19.9   0.0    2.9  3  C41G7.5a   CE20561	WBGene00000096	locus:ahr-1	aryl hydrocarb
      3e-08   32.7   0.0    0.00021   20.0   0.0    2.3  2  C41G7.5b   CE38293	WBGene00000096	locus:ahr-1	status:Confirm
      1e-07   30.9   0.0    5.6e-05   21.9   0.0    2.0  2  T01D3.2    CE30446	WBGene00011327	locus:hlh-34	single minded
    4.7e-07   28.8   0.1    4.7e-07   28.8   0.1    1.7  2  F38A6.3c   CE32019	WBGene00001851	locus:hif-1	status:Confirm
    0.00032   19.4   0.6    0.00052   18.7   0.4    1.2  1  W02C12.3h  CE37725	WBGene00020930	locus:hlh-30	status:Confir
    0.00043   19.0   0.6     0.0007   18.3   0.4    1.2  1  W02C12.3g  CE33716	WBGene00020930	locus:hlh-30	status:Confir
    0.00044   18.9   0.6    0.00071   18.3   0.4    1.2  1  W02C12.3e  CE33714	WBGene00020930	locus:hlh-30	status:Confir
    0.00045   18.9   0.6    0.00085   18.0   0.4    1.4  1  W02C12.3b  CE28499	WBGene00020930	locus:hlh-30	status:Confir
    0.00047   18.8   0.6    0.00079   18.1   0.4    1.2  1  W02C12.3f  CE33715	WBGene00020930	locus:hlh-30	status:Confir
    0.00048   18.8   0.6    0.00077   18.1   0.4    1.2  1  W02C12.3d  CE33713	WBGene00020930	locus:hlh-30	status:Confir
    0.00049   18.8   0.6    0.00092   17.9   0.4    1.3  1  W02C12.3c  CE33712	WBGene00020930	locus:hlh-30	status:Confir
    0.00051   18.7   0.6    0.00085   18.0   0.4    1.2  1  W02C12.3a  CE14416	WBGene00020930	locus:hlh-30	transcription
    0.00056   18.6   0.1     0.0008   18.1   0.1    1.2  1  Y39A3CR.6  CE29998	WBGene00021446	locus:hlh-33	status:Partia
  ------ inclusion threshold ------
      0.075   11.6   0.1       0.12   10.8   0.1    1.2  1  F47F6.1c   CE10706	WBGene00018572	locus:lin-42	status:Confir
       0.34    9.4   0.1       0.52    8.8   0.1    1.1  1  F48A11.1   CE39155	WBGene00000497	locus:chs-2	status:Confirm
       0.92    8.0   0.1        1.2    7.6   0.1    1.1  1  C17C3.8    CE04028	WBGene00001965	locus:hlh-26	status:Confir
       0.93    7.9   0.0       0.95    7.9   0.0    1.1  1  F11D11.5   CE43198	WBGene00008700	locus:clec-254	status:Pred
        1.4    7.3   0.2        2.6    6.5   0.1    1.3  1  Y47D3B.7   CE19180	WBGene00004735	locus:sbp-1	Helix-loop-hel
        1.5    7.3   0.4        1.5    7.2   0.3    1.0  1  C45G9.8    CE41619	WBGene00016679	status:Confirmed	UniProt:A
        1.6    7.1   4.6        0.2   10.2   0.1    1.6  2  F47F6.1b   CE37237	WBGene00018572	locus:lin-42	status:Confir
        1.7    7.1   0.9          2    6.9   0.6    1.1  1  Y53C12B.5a CE14902	WBGene00003100	locus:mab-3	DM DNA binding
        2.2    6.7   3.8        2.9    6.3   2.6    1.2  1  C11H1.5    CE37315	WBGene00007530	status:Partially_confirmed
        2.7    6.4   0.0        4.8    5.6   0.0    1.3  1  F44D12.1   CE05865	WBGene00009678	Tight junction protein lik
        3.3    6.1   0.2         15    3.9   0.4    1.8  2  F14F3.1a   CE24899	WBGene00006870	locus:vab-3	'Paired box' d
        3.9    5.9   0.0        5.4    5.4   0.0    1.1  1  K04C1.1a   CE06085	WBGene00005194	locus:srg-37	status:Partia
        3.9    5.9   0.5        5.2    5.5   0.3    1.2  1  F14F3.1b   CE28216	WBGene00006870	locus:vab-3	status:Confirm
        4.9    5.6   0.6        6.9    5.1   0.4    1.2  1  F14F3.1c   CE28217	WBGene00006870	locus:vab-3	status:Confirm
        5.3    5.4   0.0        8.5    4.8   0.0    1.2  1  F20D12.4   CE04434	WBGene00017643	locus:czw-1	status:Confirm
        5.4    5.4   0.1        6.1    5.3   0.1    1.0  1  T19B10.11  CE16417	WBGene00003509	locus:mxl-1	Helix-loop-hel
        5.4    5.4   0.6        6.6    5.1   0.4    1.1  1  T14F9.5    CE33318	WBGene00003018	locus:lin-32	hlh transcrip
        5.5    5.4   0.0        7.7    4.9   0.0    1.1  1  F23F12.6   CE01253	WBGene00004503	locus:rpt-3	status:Confirm
        5.5    5.4   3.5        5.8    5.3   2.4    1.1  1  T12A2.3    CE01396	WBGene00020438	status:Confirmed	UniProt:Q
        5.7    5.3   0.2        8.9    4.7   0.1    1.2  1  F44F1.4    CE42861	WBGene00009696	status:Partially_confirmed
        5.9    5.3   2.1          7    5.0   1.4    1.1  1  Y53C12B.5b CE32983	WBGene00003100	locus:mab-3	status:Partial
          6    5.3   0.2         11    4.4   0.1    1.3  1  T11G6.5b   CE42636	WBGene00011720	status:Partially_confirmed
        6.1    5.2   0.1        6.6    5.1   0.0    1.0  1  T02D1.9    CE43109	WBGene00138714	status:Predicted	UniProt:B
        6.1    5.2   0.8        8.7    4.7   0.5    1.1  1  Y14H12B.2  CE21366	WBGene00021192	status:Confirmed	UniProt:Q
        6.4    5.2   0.2         12    4.3   0.1    1.3  1  T11G6.5a   CE32932	WBGene00011720	status:Partially_confirmed
        7.8    4.9   0.3        8.6    4.7   0.2    1.0  1  ZK177.11   CE46830	WBGene00044390	status:Partially_confirmed
          8    4.9   0.1        8.4    4.8   0.0    1.0  1  F53G12.11  CE11026	WBGene00018775	status:Partially_confirmed
        8.3    4.8   0.1        8.9    4.7   0.0    1.0  1  C17G10.10  CE45124	WBGene00195182	status:Partially_confirmed
        8.5    4.8   0.3         12    4.3   0.2    1.1  1  Y15E3A.4   CE21371	WBGene00012443	status:Confirmed	UniProt:Q
        8.5    4.8   0.3        8.8    4.7   0.2    1.0  1  R02D5.4    CE12492	WBGene00010978	status:Partially_confirmed
        8.8    4.7   0.6         14    4.0   0.4    1.2  1  C05C10.2a  CE01466	WBGene00007329	NAM7 protein	status:Partia
        8.8    4.7   0.6         14    4.0   0.4    1.2  1  C05C10.2b  CE27795	WBGene00007329	NAM7 protein	status:Partia
        9.6    4.6   3.4         15    3.9   2.4    1.3  1  Y50D4C.1b  CE33232	WBGene00006770	locus:unc-34	status:Confir
        9.6    4.6   0.5         14    4.0   0.3    1.2  1  C02B8.4    CE24777	WBGene00001953	locus:hlh-8	MYC family of 
         10    4.5   0.0         18    3.7   0.0    1.4  1  C02F12.9   CE40682	WBGene00015358	status:Partially_confirmed


Domain annotation for each sequence (and alignments):
>> C25A1.11a  CE08377	WBGene00000095	locus:aha-1	aryl hydrocarbon receptor nuclear translocator	status:Confirmed	UniProt
   #    score  bias  c-Evalue  i-Evalue hmmfrom  hmm to    alifrom  ali to    envfrom  env to     acc
 ---   ------ ----- --------- --------- ------- -------    ------- -------    ------- -------    ----
   1 !   67.3   0.0   2.4e-21   1.1e-18      15     302 ..      35     329 ..      23     394 .. 0.70

  Alignments for each domain:
  == domain 1    score: 67.3 bits;  conditional E-value: 2.4e-21
  Npas2-aln  15 dedekdrakrasrnks..ekkrrdqfnvlikelssmlpgnt...rkldkttvlekvigflqkhnevsaqteicdiqqdwkpsflsneeftqlmlealdgf 109
                de  +++++ a  n+s  e++rr+++   i el+ m+p  +   rk dk t+l   +  ++     +aq e       +kpsfl+++e+  l+lea +gf
  C25A1.11a  35 DEMGENKERFARENHSeiERRRRNKMTHYINELAEMVPQCAslgRKPDKLTILRMAVSHMKGIRGHTAQDET-----SYKPSFLTDQELKHLILEAANGF 129
                222233333344455522689999**************764444******************9999***996.....69********************* PP

  Npas2-aln 110 iiavtt.dgsiiyvsdsitpllghlpsdvmdqnllnflpeqehsevykll.sshmlvt...dspspeylksdndlefychllrgslnpkefptyeyikfv 204
                + +v    g ++yv+dsitp+l     d +++nl++ +  ++++++   l  s++ v+   d  s  + +  +    +    rg +      + e ++ +
  C25A1.11a 130 LFVVCCqTGKVLYVADSITPVLNLKQEDWLQRNLNELIHPDDQDKIRDQLcGSEVSVNkvlDLKSGSVKREGASTRVHMSCRRGFICRMRVGALEPLHRL 229
                999875269*************************998766555555443313333332111333444443333333333344444444444444444444 PP

  Npas2-aln 205 gnfr.....synnvpspscngf.dntlsrpcrvplgkevcfiatvrlatpqflkemcivdepleeftsrhslewkflfldhrappiigylpfevlgtsgy 298
                 n r     + +n     c g+ +n+  + +  p     c++a  rl    +   +c      ++f+ r s + k+ f+d r   +ig    +++g   +
  C25A1.11a 230 RNRRplfqhAGQNYVVMHCTGYiKNAPPQGINAP--ASSCLVAIARLQVASM--PVCADPTSTNQFSVRVSEDGKMTFIDARVSDLIGLSSDQLIGRYWW 325
                4444111112345556678886255555555555..5678988888876543..4555555678999999999999999999999999887777777666 PP

  Npas2-aln 299 dyyh 302
                +  h
  C25A1.11a 326 NLAH 329
                6666 PP

>> C25A1.11b  CE44231	WBGene00000095	locus:aha-1	status:Confirmed	UniProt:O44711	protein_id:CBH29653.1
   #    score  bias  c-Evalue  i-Evalue hmmfrom  hmm to    alifrom  ali to    envfrom  env to     acc
 ---   ------ ----- --------- --------- ------- -------    ------- -------    ------- -------    ----
   1 !   65.8   0.0   6.6e-21     3e-18      15     299 ..      35     324 ..      24     391 .. 0.69

  Alignments for each domain:
  == domain 1    score: 65.8 bits;  conditional E-value: 6.6e-21
  Npas2-aln  15 dedekdrakrasrnks..ekkrrdqfnvlikelssmlpgnt...rkldkttvlekvigflqkhnevsaqteicdiqqdwkpsflsneeftqlmlealdgf 109
                de  +++++ a  n+s  e++rr+++   i el+ m+p  +   rk dk t+l   +  ++     +aq e       +kpsfl+++e+  l+lea +gf
  C25A1.11b  35 DEMGENKERFARENHSeiERRRRNKMTHYINELAEMVPQCAslgRKPDKLTILRMAVSHMKGIRGHTAQDET-----SYKPSFLTDQELKHLILEAANGF 129
                222233333344455522689999**************764444******************9999***996.....69********************* PP

  Npas2-aln 110 iiavtt.dgsiiyvsdsitpllghlpsdvmdqnllnflpeqehsevykll.sshmlvt...dspspeylksdndlefychllrgslnpkefptyeyikfv 204
                + +v    g ++yv+dsitp+l     d +++nl++ +  ++++++   l  s++ v+   d  s  + +  +    +    rg +      + e ++ +
  C25A1.11b 130 LFVVCCqTGKVLYVADSITPVLNLKQEDWLQRNLNELIHPDDQDKIRDQLcGSEVSVNkvlDLKSGSVKREGASTRVHMSCRRGFICRMRVGALEPLHRL 229
                999875269*************************998765555555443313333322111333333333333333333333444444444444444444 PP

  Npas2-aln 205 gnfr.....synnvpspscngf.dntlsrpcrvplgkevcfiatvrlatpqflkemcivdepleeftsrhslewkflfldhrappiigylpfevlgtsgy 298
                 n r     + +n     c g+ +n+  + +  p     c++a  r+a+      +c      ++f+ r s + k+ f+d r   +ig    +++g   +
  C25A1.11b 230 RNRRplfqhAGQNYVVMHCTGYiKNAPPQGINAP--ASSCLVAIARVASM----PVCADPTSTNQFSVRVSEDGKMTFIDARVSDLIGLSSDQLIGRYWW 323
                4433111112244455567776244444444444..55688888888863....3455556667888888888888888888888888776666666555 PP

  Npas2-aln 299 d 299
                +
  C25A1.11b 324 N 324
                5 PP

>> F38A6.3d  CE38181	WBGene00001851	locus:hif-1	status:Confirmed	UniProt:Q8I066	protein_id:CAD54168.2
   #    score  bias  c-Evalue  i-Evalue hmmfrom  hmm to    alifrom  ali to    envfrom  env to     acc
 ---   ------ ----- --------- --------- ------- -------    ------- -------    ------- -------    ----
   1 !   24.0   0.0   2.8e-08   1.3e-05      93     156 ..      80     144 ..      12     157 .. 0.89
   2 !   28.8   0.0   9.8e-10   4.5e-07     257     364 ..     229     337 ..     187     343 .. 0.90

  Alignments for each domain:
  == domain 1    score: 24.0 bits;  conditional E-value: 2.8e-08
  Npas2-aln  93 lsneeftq.lmlealdgfiiavttdgsiiyvsdsitpllghlpsdvmdqnllnflpeqehsevyk 156
                ++ne +t+  + e ldgf+++v +d si+yv++s++  lg   +d+  + l +fl   +++e  k
   F38A6.3d  80 ITNEVWTEdTIAECLDGFVMIVDSDSSILYVTESVAMYLGLTQTDLTGRALRDFLHPSDYDEFDK 144
                5677777525789*****************************************98888777655 PP

  == domain 2    score: 28.8 bits;  conditional E-value: 9.8e-10
  Npas2-aln 257 vdepleeftsrhslewkflfldhrappiigylpfevlgtsgydyyhiddlellarchqhlmqfgkgksccyrfltkgqqwiwlqthy.yityhqwnskpe 355
                 + p+  ft+rh+ + ++ f+  +   i+      ++gts y+  h  d+ ++++  + l+  g+ ++  yr+++  +   w+qt    it+     k +
   F38A6.3d 229 TESPMGAFTTRHTCDMRITFVSDKFNYILKSELKTLMGTSFYELVHPADMMIVSKSMKELFAKGHIRTPYYRLIAANDTLAWIQTEAtTITHTTKGQKGQ 328
                5789*************************999999**************************************************862688888899*** PP

  Npas2-aln 356 fivcthsvv 364
                +++c h v+
   F38A6.3d 329 YVICVHYVL 337
                ******996 PP

>> F38A6.3a  CE38182	WBGene00001851	locus:hif-1	status:Confirmed	UniProt:O45486	protein_id:CAB07380.2
   #    score  bias  c-Evalue  i-Evalue hmmfrom  hmm to    alifrom  ali to    envfrom  env to     acc
 ---   ------ ----- --------- --------- ------- -------    ------- -------    ------- -------    ----
   1 !   23.9   0.0   3.1e-08   1.4e-05      94     156 ..      81     144 ..      13     157 .. 0.89
   2 !   28.7   0.0   1.1e-09   5.1e-07     257     364 ..     229     337 ..     188     343 .. 0.90

  Alignments for each domain:
  == domain 1    score: 23.9 bits;  conditional E-value: 3.1e-08
  Npas2-aln  94 sneeftq.lmlealdgfiiavttdgsiiyvsdsitpllghlpsdvmdqnllnflpeqehsevyk 156
                +ne +t+  + e ldgf+++v +d si+yv++s++  lg   +d+  + l +fl   +++e  k
   F38A6.3a  81 TNEVWTEdTIAECLDGFVMIVDSDSSILYVTESVAMYLGLTQTDLTGRALRDFLHPSDYDEFDK 144
                677777525789*****************************************98888777655 PP

  == domain 2    score: 28.7 bits;  conditional E-value: 1.1e-09
  Npas2-aln 257 vdepleeftsrhslewkflfldhrappiigylpfevlgtsgydyyhiddlellarchqhlmqfgkgksccyrfltkgqqwiwlqthy.yityhqwnskpe 355
                 + p+  ft+rh+ + ++ f+  +   i+      ++gts y+  h  d+ ++++  + l+  g+ ++  yr+++  +   w+qt    it+     k +
   F38A6.3a 229 TESPMGAFTTRHTCDMRITFVSDKFNYILKSELKTLMGTSFYELVHPADMMIVSKSMKELFAKGHIRTPYYRLIAANDTLAWIQTEAtTITHTTKGQKGQ 328
                5789*************************999999**************************************************862688888899*** PP

  Npas2-aln 356 fivcthsvv 364
                +++c h v+
   F38A6.3a 329 YVICVHYVL 337
                ******986 PP

>> F38A6.3e  CE46300	WBGene00001851	locus:hif-1	status:Confirmed	protein_id:CCD31138.1
   #    score  bias  c-Evalue  i-Evalue hmmfrom  hmm to    alifrom  ali to    envfrom  env to     acc
 ---   ------ ----- --------- --------- ------- -------    ------- -------    ------- -------    ----
   1 !   23.6   0.0   3.7e-08   1.7e-05      94     156 ..      73     136 ..      60     149 .. 0.86
   2 !   28.7   0.0   1.1e-09     5e-07     257     364 ..     221     329 ..     179     335 .. 0.90

  Alignments for each domain:
  == domain 1    score: 23.6 bits;  conditional E-value: 3.7e-08
  Npas2-aln  94 sneeftq.lmlealdgfiiavttdgsiiyvsdsitpllghlpsdvmdqnllnflpeqehsevyk 156
                +ne +t+  + e ldgf+++v +d si+yv++s++  lg   +d+  + l +fl   +++e  k
   F38A6.3e  73 TNEVWTEdTIAECLDGFVMIVDSDSSILYVTESVAMYLGLTQTDLTGRALRDFLHPSDYDEFDK 136
                677777525789*****************************************98888777655 PP

  == domain 2    score: 28.7 bits;  conditional E-value: 1.1e-09
  Npas2-aln 257 vdepleeftsrhslewkflfldhrappiigylpfevlgtsgydyyhiddlellarchqhlmqfgkgksccyrfltkgqqwiwlqthy.yityhqwnskpe 355
                 + p+  ft+rh+ + ++ f+  +   i+      ++gts y+  h  d+ ++++  + l+  g+ ++  yr+++  +   w+qt    it+     k +
   F38A6.3e 221 TESPMGAFTTRHTCDMRITFVSDKFNYILKSELKTLMGTSFYELVHPADMMIVSKSMKELFAKGHIRTPYYRLIAANDTLAWIQTEAtTITHTTKGQKGQ 320
                5789*************************999999**************************************************862688888899*** PP

  Npas2-aln 356 fivcthsvv 364
                +++c h v+
   F38A6.3e 321 YVICVHYVL 329
                ******986 PP

>> F38A6.3b  CE42263	WBGene00001851	locus:hif-1	status:Confirmed	UniProt:Q9TVM0	protein_id:CAB07381.2
   #    score  bias  c-Evalue  i-Evalue hmmfrom  hmm to    alifrom  ali to    envfrom  env to     acc
 ---   ------ ----- --------- --------- ------- -------    ------- -------    ------- -------    ----
   1 !   23.9   0.0   3.2e-08   1.4e-05      94     156 ..      81     144 ..      13     157 .. 0.89
   2 !   28.6   0.0   1.1e-09   5.1e-07     257     364 ..     229     337 ..     188     343 .. 0.90

  Alignments for each domain:
  == domain 1    score: 23.9 bits;  conditional E-value: 3.2e-08
  Npas2-aln  94 sneeftq.lmlealdgfiiavttdgsiiyvsdsitpllghlpsdvmdqnllnflpeqehsevyk 156
                +ne +t+  + e ldgf+++v +d si+yv++s++  lg   +d+  + l +fl   +++e  k
   F38A6.3b  81 TNEVWTEdTIAECLDGFVMIVDSDSSILYVTESVAMYLGLTQTDLTGRALRDFLHPSDYDEFDK 144
                677777525789*****************************************98888777655 PP

  == domain 2    score: 28.6 bits;  conditional E-value: 1.1e-09
  Npas2-aln 257 vdepleeftsrhslewkflfldhrappiigylpfevlgtsgydyyhiddlellarchqhlmqfgkgksccyrfltkgqqwiwlqthy.yityhqwnskpe 355
                 + p+  ft+rh+ + ++ f+  +   i+      ++gts y+  h  d+ ++++  + l+  g+ ++  yr+++  +   w+qt    it+     k +
   F38A6.3b 229 TESPMGAFTTRHTCDMRITFVSDKFNYILKSELKTLMGTSFYELVHPADMMIVSKSMKELFAKGHIRTPYYRLIAANDTLAWIQTEAtTITHTTKGQKGQ 328
                5789*************************999999**************************************************862688888899*** PP

  Npas2-aln 356 fivcthsvv 364
                +++c h v+
   F38A6.3b 329 YVICVHYVL 337
                ******986 PP

>> C15C8.2a  CE30427	WBGene00000521	locus:cky-1	Human ARNT-interacting protein like	status:Partially_confirmed	UniProt:Q
   #    score  bias  c-Evalue  i-Evalue hmmfrom  hmm to    alifrom  ali to    envfrom  env to     acc
 ---   ------ ----- --------- --------- ------- -------    ------- -------    ------- -------    ----
   1 !   38.3   0.8   1.4e-12   6.3e-10      22     346 ..      77     388 ..      57     409 .. 0.76

  Alignments for each domain:
  == domain 1    score: 38.3 bits;  conditional E-value: 1.4e-12
  Npas2-aln  22 akrasrnksekkrrdqfnvlikelssmlpgntrkldkt...tvlekvigflqkhnevsaqteicdiqqdwkpsflsneeftqlmlealdgfiiavttdgs 118
                ++r++r  + k+rrdq+nv i++l  +lp      d+     v+     f++kh     qt +    q  +  + s       + +al gf++ vt  g 
   C15C8.2a  77 QQRSTR-GASKQRRDQINVEIQKLRDLLPLSDLIKDRLfqlQVMSLGCIFIRKHRY--QQTVLQPQLQMLQMQMSSPMPRGIDICKALRGFMLMVTRSGK 173
                344444.56699*****************988776765111455555668999974..566666666666666777777777899*************** PP

  Npas2-aln 119 iiyvsdsitpllghlpsdvmdq..nllnflpeqehsevykllsshmlvtdspspeylksdndlefychllrgslnpkefptyeyikfvgnfrsynnvpsp 216
                i++vsd  +  lgh   ++m q   + + +  ++h  v   l+s      +p  +     ++  f c l       +++   +y kfv  f+     p+ 
   C15C8.2a 174 ILHVSDNASEYLGHSVEEIMCQgdSIYDLVDGRDHGAVQAELAS-----GPPGAA--TFPEERVFICRLNLARTAKRQL---QYHKFVL-FQGRYIQPAE 262
                ********************983245677788888888777665.....344333..3345678999987666666665...5566664.3333456777 PP

  Npas2-aln 217 scngfdntlsrp.crvplgkevcfiatvrlatpqflkemcivdepleeftsrhslewkflfldhrappiigylpfevlgtsgydyyhiddlellarchqh 315
                  +++++  s+p c  p+    c      l  p+    m   +     f+++h l+ kf   d  a   +g+   ++ g s y   h + +  +a+ h+ 
   C15C8.2a 263 FYQQLNAQNSQPdCDQPVFSAYC----QPLINPENAEGMSTGNT--HVFSTQHYLDMKFKEADTMASQHLGFSKEQLKGMSWYGMIHPNHVPEIAHKHRL 356
                66666666666545555554444....35999***999987765..67**************************************************** PP

  Npas2-aln 316 lmqfgkgkscc.yrfltkgqqwiwlqthyyit 346
                l q   g      r+ +   +wiwl t + i 
   C15C8.2a 357 LCQEKEGSVLAlIRLQAANGEWIWLHTVFSIR 388
                ***99998765268888999*******99885 PP

>> C15C8.2b  CE41867	WBGene00000521	locus:cky-1	status:Confirmed	UniProt:Q2WGN7	protein_id:CAP46770.1
   #    score  bias  c-Evalue  i-Evalue hmmfrom  hmm to    alifrom  ali to    envfrom  env to     acc
 ---   ------ ----- --------- --------- ------- -------    ------- -------    ------- -------    ----
   1 !   38.1   0.8   1.5e-12     7e-10      22     346 ..      77     388 ..      57     409 .. 0.76
   2 ?   -3.4   0.2       5.6   2.5e+03     721     777 ..     571     625 ..     534     644 .. 0.73

  Alignments for each domain:
  == domain 1    score: 38.1 bits;  conditional E-value: 1.5e-12
  Npas2-aln  22 akrasrnksekkrrdqfnvlikelssmlpgntrkldkt...tvlekvigflqkhnevsaqteicdiqqdwkpsflsneeftqlmlealdgfiiavttdgs 118
                ++r++r  + k+rrdq+nv i++l  +lp      d+     v+     f++kh     qt +    q  +  + s       + +al gf++ vt  g 
   C15C8.2b  77 QQRSTR-GASKQRRDQINVEIQKLRDLLPLSDLIKDRLfqlQVMSLGCIFIRKHRY--QQTVLQPQLQMLQMQMSSPMPRGIDICKALRGFMLMVTRSGK 173
                344444.56699*****************988776765111455555668999974..566666666666666777777777899*************** PP

  Npas2-aln 119 iiyvsdsitpllghlpsdvmdq..nllnflpeqehsevykllsshmlvtdspspeylksdndlefychllrgslnpkefptyeyikfvgnfrsynnvpsp 216
                i++vsd  +  lgh   ++m q   + + +  ++h  v   l+s      +p  +     ++  f c l       +++   +y kfv  f+     p+ 
   C15C8.2b 174 ILHVSDNASEYLGHSVEEIMCQgdSIYDLVDGRDHGAVQAELAS-----GPPGAA--TFPEERVFICRLNLARTAKRQL---QYHKFVL-FQGRYIQPAE 262
                ********************983245677788888888777665.....344333..3345678999987666666665...5566664.3333456777 PP

  Npas2-aln 217 scngfdntlsrp.crvplgkevcfiatvrlatpqflkemcivdepleeftsrhslewkflfldhrappiigylpfevlgtsgydyyhiddlellarchqh 315
                  +++++  s+p c  p+    c      l  p+    m   +     f+++h l+ kf   d  a   +g+   ++ g s y   h + +  +a+ h+ 
   C15C8.2b 263 FYQQLNAQNSQPdCDQPVFSAYC----QPLINPENAEGMSTGNT--HVFSTQHYLDMKFKEADTMASQHLGFSKEQLKGMSWYGMIHPNHVPEIAHKHRL 356
                66666666666545555554444....35999***999987765..67**************************************************** PP

  Npas2-aln 316 lmqfgkgkscc.yrfltkgqqwiwlqthyyit 346
                l q   g      r+ +   +wiwl t + i 
   C15C8.2b 357 LCQEKEGSVLAlIRLQAANGEWIWLHTVFSIR 388
                ***99998765268888999*******99885 PP

  == domain 2    score: -3.4 bits;  conditional E-value: 5.6
  Npas2-aln 721 sqavfqspdvhpasssastpvllmgqavlhpsfpasqpsplqpaqaqqqpqqhylqv 777
                s++ f   ++ p +  ++     +g a+ + +f+  ++  lq  q +q++++h lq+
   C15C8.2b 571 SNVNFGHRHSMPNAFDSAELYKYLGPALFDGNFAMQHQHHLQQ-Q-HQSQPNHPLQM 625
                5566666666666655555566778999999999999998887.4.44445677775 PP

>> C41G7.5a  CE20561	WBGene00000096	locus:ahr-1	aryl hydrocarbon (AH) receptor	status:Confirmed	UniProt:O44712	protein_i
   #    score  bias  c-Evalue  i-Evalue hmmfrom  hmm to    alifrom  ali to    envfrom  env to     acc
 ---   ------ ----- --------- --------- ------- -------    ------- -------    ------- -------    ----
   1 ?    0.0   0.0      0.51   2.3e+02      26      73 ..      22      72 ..       3      79 .. 0.76
   2 !   19.9   0.0   5.1e-07   0.00023      97     169 ..     128     200 ..     120     228 .. 0.87
   3 !   10.3   0.0   0.00041      0.19     298     377 ..     320     400 ..     290     468 .. 0.84

  Alignments for each domain:
  == domain 1    score: 0.0 bits;  conditional E-value: 0.51
  Npas2-aln 26 srnksekkrrdqfnvlikelssmlpgnt...rkldkttvlekvigflqkhn 73
               +     k+ r+++n  +  ++ +lp ++    +ldk +vl   + flq + 
   C41G7.5a 22 TNTNPSKRHRERLNGELETVAMLLPYDSstiSRLDKLSVLRLAVSFLQCKA 72
               44455688999******999999*9764222689*************9765 PP

  == domain 2    score: 19.9 bits;  conditional E-value: 5.1e-07
  Npas2-aln  97 eftqlmlealdgfiiavttdgsiiyvsdsitpllghlpsdvmdqnllnflpeqehsevykllsshmlvtdsps 169
                +f ++ l++l gfi+++  +g i y s+ +   lg   sdv+ q + + +  ++++++ + l+s+  +  s++
   C41G7.5a 128 NFEEISLKSLGGFILVLNDNGEIYYASENVENYLGFHQSDVLHQPVYDLIHSEDRDDIRQQLDSNFHIPTSSA 200
                689999******************************************************9999987755543 PP

  == domain 3    score: 10.3 bits;  conditional E-value: 0.00041
  Npas2-aln 298 ydyyhiddlellarchqhlmqfgkgksccyrfl.tkgqqwiwlqthyyityhqwnskpefivcthsvvsyad..vrverrqel 377
                y+  h++d   +a  h+  ++ g      yr++ tk ++  ++q+   + y+  nskpe i  th ++   +  + +e+r  l
   C41G7.5a 320 YNLVHVEDAVCMAEAHKEAIKNGSSGLLVYRLVsTKTRRTYFVQSSCRMFYK--NSKPESIGLTHRLLNEVEgtMLLEKRSTL 400
                8999***************************975899999*****9999986..9**********998765422456666654 PP

>> C41G7.5b  CE38293	WBGene00000096	locus:ahr-1	status:Confirmed	UniProt:O44712	protein_id:CAI79126.1
   #    score  bias  c-Evalue  i-Evalue hmmfrom  hmm to    alifrom  ali to    envfrom  env to     acc
 ---   ------ ----- --------- --------- ------- -------    ------- -------    ------- -------    ----
   1 !   20.0   0.0   4.5e-07   0.00021      97     169 ..      86     158 ..      78     186 .. 0.87
   2 !   10.4   0.0   0.00036      0.16     298     377 ..     278     358 ..     248     427 .. 0.84

  Alignments for each domain:
  == domain 1    score: 20.0 bits;  conditional E-value: 4.5e-07
  Npas2-aln  97 eftqlmlealdgfiiavttdgsiiyvsdsitpllghlpsdvmdqnllnflpeqehsevykllsshmlvtdsps 169
                +f ++ l++l gfi+++  +g i y s+ +   lg   sdv+ q + + +  ++++++ + l+s+  +  s++
   C41G7.5b  86 NFEEISLKSLGGFILVLNDNGEIYYASENVENYLGFHQSDVLHQPVYDLIHSEDRDDIRQQLDSNFHIPTSSA 158
                689999******************************************************9999987755543 PP

  == domain 2    score: 10.4 bits;  conditional E-value: 0.00036
  Npas2-aln 298 ydyyhiddlellarchqhlmqfgkgksccyrfl.tkgqqwiwlqthyyityhqwnskpefivcthsvvsyad..vrverrqel 377
                y+  h++d   +a  h+  ++ g      yr++ tk ++  ++q+   + y+  nskpe i  th ++   +  + +e+r  l
   C41G7.5b 278 YNLVHVEDAVCMAEAHKEAIKNGSSGLLVYRLVsTKTRRTYFVQSSCRMFYK--NSKPESIGLTHRLLNEVEgtMLLEKRSTL 358
                8999***************************975899999*****9999986..9**********998765422456766654 PP

>> T01D3.2  CE30446	WBGene00011327	locus:hlh-34	single minded protein	status:Confirmed	UniProt:P90953	protein_id:CAB0325
   #    score  bias  c-Evalue  i-Evalue hmmfrom  hmm to    alifrom  ali to    envfrom  env to     acc
 ---   ------ ----- --------- --------- ------- -------    ------- -------    ------- -------    ----
   1 !   21.9   0.0   1.2e-07   5.6e-05      20     152 ..       7     139 ..       1     160 [. 0.78
   2 !    7.3   0.0    0.0032       1.5     257     332 ..     210     288 ..     195     320 .. 0.77

  Alignments for each domain:
  == domain 1    score: 21.9 bits;  conditional E-value: 1.2e-07
  Npas2-aln  20 drakrasrnksekkrr...dqfnvlikelssmlpgntrkldkttvlekvigflqkhnevsaqteicdiqqdwkpsflsneeftqlmlealdgfiiavttd 116
                +++++ s+ +++++r+    +f  l  el        +++dktt++     +++ hn    q++      d+   + s+  +t+  l+ ldgf +++   
    T01D3.2   7 EEKQKPSKSQAQQRRQmenYEFSQLANELPLARAISGQHIDKTTMVRLATAYIKLHNI-FGQSQRAYSSADYY--YGSDSLWTNNHLDLLDGFFVILDRR 103
                334444444444433311135667777777666677899*****************95.56777777788874..779999******************* PP

  Npas2-aln 117 gsiiyvsdsitpllghlpsdvmdqnllnflpeqehs 152
                g ++y+s++i+  lg    ++  + +++++ eq+ +
    T01D3.2 104 GDVLYISETISIYLGLSQVEMTGNAMVDYIHEQDIN 139
                ***************999999999999999999865 PP

  == domain 2    score: 7.3 bits;  conditional E-value: 0.0032
  Npas2-aln 257 vdepleeftsrhslewkflfldhrappiig...ylpfevlgtsgydyyhiddlellarchqhlmqfgkgksccyrfltk 332
                v  p + f    s++ ++ f d +a  ++    y   ++ g s y    i d e++++ h  ++++g  k+  yr++  
    T01D3.2 210 VTIPSNSFVIITSIDLHITFADEKAHQLLNnpfYPDSNIKGMSLYSLIDISDSEVISKMHFDIFNLGAYKTPYYRMILN 288
                5667788888899999999999999999864424446899***********************************8643 PP

>> F38A6.3c  CE32019	WBGene00001851	locus:hif-1	status:Confirmed	UniProt:Q8I4D0	protein_id:CAD54167.1
   #    score  bias  c-Evalue  i-Evalue hmmfrom  hmm to    alifrom  ali to    envfrom  env to     acc
 ---   ------ ----- --------- --------- ------- -------    ------- -------    ------- -------    ----
   1 !   28.8   0.1     1e-09   4.7e-07     258     364 ..      14     121 ..       9     127 .. 0.93
   2 ?   -3.7   1.4       6.6     3e+03     793     793 ..     303     303 ..     236     346 .. 0.51

  Alignments for each domain:
  == domain 1    score: 28.8 bits;  conditional E-value: 1e-09
  Npas2-aln 258 depleeftsrhslewkflfldhrappiigylpfevlgtsgydyyhiddlellarchqhlmqfgkgksccyrfltkgqqwiwlqthy.yityhqwnskpef 356
                + p+  ft+rh+ + ++ f+  +   i+      ++gts y+  h  d+ ++++  + l+  g+ ++  yr+++  +   w+qt    it+     k ++
   F38A6.3c  14 ESPMGAFTTRHTCDMRITFVSDKFNYILKSELKTLMGTSFYELVHPADMMIVSKSMKELFAKGHIRTPYYRLIAANDTLAWIQTEAtTITHTTKGQKGQY 113
                68999***********************999999**************************************************862688888899**** PP

  Npas2-aln 357 ivcthsvv 364
                ++c h v+
   F38A6.3c 114 VICVHYVL 121
                *****996 PP

  == domain 2    score: -3.7 bits;  conditional E-value: 6.6
  Npas2-aln 793 l 793
                 
   F38A6.3c 303 N 303
                1 PP

>> W02C12.3h  CE37725	WBGene00020930	locus:hlh-30	status:Confirmed	UniProt:Q5TYL0	protein_id:CCD70594.1
   #    score  bias  c-Evalue  i-Evalue hmmfrom  hmm to    alifrom  ali to    envfrom  env to     acc
 ---   ------ ----- --------- --------- ------- -------    ------- -------    ------- -------    ----
   1 !   18.7   0.4   1.1e-06   0.00052      18      79 ..      96     163 ..      85     170 .. 0.81

  Alignments for each domain:
  == domain 1    score: 18.7 bits;  conditional E-value: 1.1e-06
  Npas2-aln  18 ekdrakrasrnksekkrrdqfnvlikelssmlpgntr...kldkttvlek...vigflqkhnevsaqt 79 
                 +dr k+   n  e++rr ++n  ikel  mlp nt    kl+k t+l+     i  lqk  e + +t
  W02C12.3h  96 YRDRRKKDIHNMIERRRRYNINDRIKELGQMLPKNTSedmKLNKGTILKAscdYIRVLQKDREQAMKT 163
                5678888999*************************9544499******86222577899999887776 PP

>> W02C12.3g  CE33716	WBGene00020930	locus:hlh-30	status:Confirmed	UniProt:Q86MJ1	protein_id:CCD70593.1
   #    score  bias  c-Evalue  i-Evalue hmmfrom  hmm to    alifrom  ali to    envfrom  env to     acc
 ---   ------ ----- --------- --------- ------- -------    ------- -------    ------- -------    ----
   1 !   18.3   0.4   1.5e-06    0.0007      18      79 ..     233     300 ..     222     307 .. 0.81

  Alignments for each domain:
  == domain 1    score: 18.3 bits;  conditional E-value: 1.5e-06
  Npas2-aln  18 ekdrakrasrnksekkrrdqfnvlikelssmlpgntr...kldkttvlek...vigflqkhnevsaqt 79 
                 +dr k+   n  e++rr ++n  ikel  mlp nt    kl+k t+l+     i  lqk  e + +t
  W02C12.3g 233 YRDRRKKDIHNMIERRRRYNINDRIKELGQMLPKNTSedmKLNKGTILKAscdYIRVLQKDREQAMKT 300
                5678888999*************************9544499******86222577899999887776 PP

>> W02C12.3e  CE33714	WBGene00020930	locus:hlh-30	status:Confirmed	UniProt:Q86MJ3	protein_id:CCD70591.1
   #    score  bias  c-Evalue  i-Evalue hmmfrom  hmm to    alifrom  ali to    envfrom  env to     acc
 ---   ------ ----- --------- --------- ------- -------    ------- -------    ------- -------    ----
   1 !   18.3   0.4   1.5e-06   0.00071      18      79 ..     174     241 ..     163     248 .. 0.81

  Alignments for each domain:
  == domain 1    score: 18.3 bits;  conditional E-value: 1.5e-06
  Npas2-aln  18 ekdrakrasrnksekkrrdqfnvlikelssmlpgntr...kldkttvlek...vigflqkhnevsaqt 79 
                 +dr k+   n  e++rr ++n  ikel  mlp nt    kl+k t+l+     i  lqk  e + +t
  W02C12.3e 174 YRDRRKKDIHNMIERRRRYNINDRIKELGQMLPKNTSedmKLNKGTILKAscdYIRVLQKDREQAMKT 241
                5678888999*************************9544499******86222577899999887776 PP

>> W02C12.3b  CE28499	WBGene00020930	locus:hlh-30	status:Confirmed	UniProt:Q95ZK5	protein_id:CCD70588.1
   #    score  bias  c-Evalue  i-Evalue hmmfrom  hmm to    alifrom  ali to    envfrom  env to     acc
 ---   ------ ----- --------- --------- ------- -------    ------- -------    ------- -------    ----
   1 !   18.0   0.4   1.9e-06   0.00085      18      79 ..     234     301 ..     223     308 .. 0.81

  Alignments for each domain:
  == domain 1    score: 18.0 bits;  conditional E-value: 1.9e-06
  Npas2-aln  18 ekdrakrasrnksekkrrdqfnvlikelssmlpgntr...kldkttvlek...vigflqkhnevsaqt 79 
                 +dr k+   n  e++rr ++n  ikel  mlp nt    kl+k t+l+     i  lqk  e + +t
  W02C12.3b 234 YRDRRKKDIHNMIERRRRYNINDRIKELGQMLPKNTSedmKLNKGTILKAscdYIRVLQKDREQAMKT 301
                5678888999*************************9544499******86222577899999887776 PP

>> W02C12.3f  CE33715	WBGene00020930	locus:hlh-30	status:Confirmed	UniProt:Q86MJ2	protein_id:CCD70592.1
   #    score  bias  c-Evalue  i-Evalue hmmfrom  hmm to    alifrom  ali to    envfrom  env to     acc
 ---   ------ ----- --------- --------- ------- -------    ------- -------    ------- -------    ----
   1 !   18.1   0.4   1.7e-06   0.00079      18      79 ..     208     275 ..     197     282 .. 0.81

  Alignments for each domain:
  == domain 1    score: 18.1 bits;  conditional E-value: 1.7e-06
  Npas2-aln  18 ekdrakrasrnksekkrrdqfnvlikelssmlpgntr...kldkttvlek...vigflqkhnevsaqt 79 
                 +dr k+   n  e++rr ++n  ikel  mlp nt    kl+k t+l+     i  lqk  e + +t
  W02C12.3f 208 YRDRRKKDIHNMIERRRRYNINDRIKELGQMLPKNTSedmKLNKGTILKAscdYIRVLQKDREQAMKT 275
                5678888999*************************9544499******86222577899999887776 PP

>> W02C12.3d  CE33713	WBGene00020930	locus:hlh-30	status:Confirmed	UniProt:Q86MJ4	protein_id:CCD70590.1
   #    score  bias  c-Evalue  i-Evalue hmmfrom  hmm to    alifrom  ali to    envfrom  env to     acc
 ---   ------ ----- --------- --------- ------- -------    ------- -------    ------- -------    ----
   1 !   18.1   0.4   1.7e-06   0.00077      18      79 ..     199     266 ..     188     273 .. 0.81

  Alignments for each domain:
  == domain 1    score: 18.1 bits;  conditional E-value: 1.7e-06
  Npas2-aln  18 ekdrakrasrnksekkrrdqfnvlikelssmlpgntr...kldkttvlek...vigflqkhnevsaqt 79 
                 +dr k+   n  e++rr ++n  ikel  mlp nt    kl+k t+l+     i  lqk  e + +t
  W02C12.3d 199 YRDRRKKDIHNMIERRRRYNINDRIKELGQMLPKNTSedmKLNKGTILKAscdYIRVLQKDREQAMKT 266
                5678888999*************************9544499******86222577899999887776 PP

>> W02C12.3c  CE33712	WBGene00020930	locus:hlh-30	status:Confirmed	UniProt:Q86MJ5	protein_id:CCD70589.1
   #    score  bias  c-Evalue  i-Evalue hmmfrom  hmm to    alifrom  ali to    envfrom  env to     acc
 ---   ------ ----- --------- --------- ------- -------    ------- -------    ------- -------    ----
   1 !   17.9   0.4     2e-06   0.00092      18      79 ..     259     326 ..     248     333 .. 0.81

  Alignments for each domain:
  == domain 1    score: 17.9 bits;  conditional E-value: 2e-06
  Npas2-aln  18 ekdrakrasrnksekkrrdqfnvlikelssmlpgntr...kldkttvlek...vigflqkhnevsaqt 79 
                 +dr k+   n  e++rr ++n  ikel  mlp nt    kl+k t+l+     i  lqk  e + +t
  W02C12.3c 259 YRDRRKKDIHNMIERRRRYNINDRIKELGQMLPKNTSedmKLNKGTILKAscdYIRVLQKDREQAMKT 326
                5678888999*************************9544499******86222577899999887776 PP

>> W02C12.3a  CE14416	WBGene00020930	locus:hlh-30	transcription factor	status:Confirmed	UniProt:P91527	protein_id:CCD705
   #    score  bias  c-Evalue  i-Evalue hmmfrom  hmm to    alifrom  ali to    envfrom  env to     acc
 ---   ------ ----- --------- --------- ------- -------    ------- -------    ------- -------    ----
   1 !   18.0   0.4   1.9e-06   0.00085      18      79 ..     233     300 ..     222     307 .. 0.81

  Alignments for each domain:
  == domain 1    score: 18.0 bits;  conditional E-value: 1.9e-06
  Npas2-aln  18 ekdrakrasrnksekkrrdqfnvlikelssmlpgntr...kldkttvlek...vigflqkhnevsaqt 79 
                 +dr k+   n  e++rr ++n  ikel  mlp nt    kl+k t+l+     i  lqk  e + +t
  W02C12.3a 233 YRDRRKKDIHNMIERRRRYNINDRIKELGQMLPKNTSedmKLNKGTILKAscdYIRVLQKDREQAMKT 300
                5678888999*************************9544499******86222577899999887776 PP

>> Y39A3CR.6  CE29998	WBGene00021446	locus:hlh-33	status:Partially_confirmed	UniProt:Q9N410	protein_id:CCD62167.1
   #    score  bias  c-Evalue  i-Evalue hmmfrom  hmm to    alifrom  ali to    envfrom  env to     acc
 ---   ------ ----- --------- --------- ------- -------    ------- -------    ------- -------    ----
   1 !   18.1   0.1   1.8e-06    0.0008      15      95 ..      12      90 ..       2     123 .. 0.73

  Alignments for each domain:
  == domain 1    score: 18.1 bits;  conditional E-value: 1.8e-06
  Npas2-aln 15 dedekdrakrasrnksekkrrdqfnvlikelssmlpgntrkldkttvlekvigflqkhnevsaqteicdiqqdwkpsflsn 95
               + ++++ +kr +r k ek+rr+++n +i e+s++lp + r      v +k    l+k   + +  +i   + d+kp +ls+
  Y39A3CR.6 12 RTRKETIQKRETRSKHEKRRREEMNEVICEMSTLLPEDIRAHKLRRVDQK-PRQLDKCFIIGSTVDIIR-NSDYKPPLLSD 90
               4456678999***************************9997554444444.445666666666655553.45677766665 PP

>> F47F6.1c  CE10706	WBGene00018572	locus:lin-42	status:Confirmed	UniProt:P91313	protein_id:CCD71437.1
   #    score  bias  c-Evalue  i-Evalue hmmfrom  hmm to    alifrom  ali to    envfrom  env to     acc
 ---   ------ ----- --------- --------- ------- -------    ------- -------    ------- -------    ----
   1 ?   10.8   0.1   0.00027      0.12     263     365 ..     168     273 ..     156     281 .. 0.89

  Alignments for each domain:
  == domain 1    score: 10.8 bits;  conditional E-value: 0.00027
  Npas2-aln 263 eftsrhslewkflfldhrappiigylpfevlgtsgydyyhiddlellarchqhlmq.fgk.gkscc.yrfltkgqqwiwlqthyyityhqwnskpefivc 359
                 f ++hs    +  +d+ + p +g lp +++g s   + +  d+ ++ + h  l +  gk  ks    r++++    +  qt +      w  k e++v 
   F47F6.1c 168 TFITKHSSTCALTHIDYASIPYLGLLPTDLIGKSLLAFVYSPDVHVVRQAHIDLHNsRGKiVKSIAdLRLVAHNGSILRCQTEWSAYVNPWTRKMELVVA 267
                57899**********************************************9987524663467653799999999999*****99999*********** PP

  Npas2-aln 360 thsvvs 365
                 h + s
   F47F6.1c 268 RHRICS 273
                **9987 PP

>> F48A11.1  CE39155	WBGene00000497	locus:chs-2	status:Confirmed	UniProt:O17368	protein_id:CCD71483.1
   #    score  bias  c-Evalue  i-Evalue hmmfrom  hmm to    alifrom  ali to    envfrom  env to     acc
 ---   ------ ----- --------- --------- ------- -------    ------- -------    ------- -------    ----
   1 ?    8.8   0.1    0.0011      0.52     329     442 ..     576     689 ..     562     707 .. 0.67

  Alignments for each domain:
  == domain 1    score: 8.8 bits;  conditional E-value: 0.0011
  Npas2-aln 329 fltkgqqwiwl...qthyyityhqwnskpefivcthsvvs...yadvrverrqelaledppsealhssalkdkgsslepqqhfnaldvgasglntshsps 422
                f+   q wiwl    + ++it h wn k e +  +  +     y    v   q la++    +    + +k  +  +++++   + + +  gl+    ps
   F48A11.1 576 FILTPQTWIWLcwlASQFWITIHLWNPKHERLAKSEKLFIlpyYIGAFV--DQSLAFNRRRDD---KAKIKAEDLEFDAEDSSLTYE-TIPGLQNKTPPS 669
                7777899*975222799*************9987776543222444444..477887766554...345555555555555444443.457888888888 PP

  Npas2-aln 423 assrsshksshtalseptst 442
                + s ss k  +  + +++s+
   F48A11.1 670 VCSASSSKLENGLIRDSASS 689
                88888888887777776665 PP

>> C17C3.8  CE04028	WBGene00001965	locus:hlh-26	status:Confirmed	UniProt:Q18053	protein_id:CCD64839.1
   #    score  bias  c-Evalue  i-Evalue hmmfrom  hmm to    alifrom  ali to    envfrom  env to     acc
 ---   ------ ----- --------- --------- ------- -------    ------- -------    ------- -------    ----
   1 ?    7.6   0.1    0.0026       1.2      24      69 ..      16      62 ..       4      84 .. 0.81

  Alignments for each domain:
  == domain 1    score: 7.6 bits;  conditional E-value: 0.0026
  Npas2-aln 24 rasrnksekkrrdqfnvlikelssmlp.gntrkldkttvlekvigfl 69
               +  r  +ek+rrd+ n l+ e+  ++   ++ kl k  vl +++ +l
    C17C3.8 16 HGHRSETEKQRRDDTNDLLNEFKKIVQkSESEKLSKEEVLFRIVKLL 62
               567999****************9988626799********9888776 PP

>> F11D11.5  CE43198	WBGene00008700	locus:clec-254	status:Predicted	UniProt:O62154	protein_id:CAB04097.2
   #    score  bias  c-Evalue  i-Evalue hmmfrom  hmm to    alifrom  ali to    envfrom  env to     acc
 ---   ------ ----- --------- --------- ------- -------    ------- -------    ------- -------    ----
   1 ?    7.9   0.0    0.0021      0.95     234     297 ..     144     208 ..      55     236 .. 0.80

  Alignments for each domain:
  == domain 1    score: 7.9 bits;  conditional E-value: 0.0021
  Npas2-aln 234 gkevcfiatvrlatpqflkemcivdep.leeftsrhslewkflfldhrappiigylpfevlgtsg 297
                g  +c    +   t q  ke ci +   l    +    ewk  f++ r+  ++  + ++ +gt  
   F11D11.5 144 GTILCVKIKLEKVTQQVAKERCIEESAvLARVETSEECEWKHGFVENRSAKLVETVVLNSMGTDT 208
                5556777777789**********98753788888999****************999999999864 PP

>> Y47D3B.7  CE19180	WBGene00004735	locus:sbp-1	Helix-loop-helix DNA-binding domain	status:Partially_confirmed	UniProt:Q
   #    score  bias  c-Evalue  i-Evalue hmmfrom  hmm to    alifrom  ali to    envfrom  env to     acc
 ---   ------ ----- --------- --------- ------- -------    ------- -------    ------- -------    ----
   1 ?    6.5   0.1    0.0057       2.6      20      70 ..     353     403 ..     337     419 .. 0.86

  Alignments for each domain:
  == domain 1    score: 6.5 bits;  conditional E-value: 0.0057
  Npas2-aln  20 drakrasrnksekkrrdqfnvlikelssmlpgntrkldkttvlekvigflq 70 
                ++++r++ n  ekk r  +n  i++l  +l g+  kl k++ l + i  ++
   Y47D3B.7 353 KTERRTAHNLIEKKYRCSINDRIQQLKVLLCGDEAKLSKSATLRRAIEHIE 403
                5678999************************************99998765 PP

>> C45G9.8  CE41619	WBGene00016679	status:Confirmed	UniProt:A8WFG2	protein_id:CCD67405.1
   #    score  bias  c-Evalue  i-Evalue hmmfrom  hmm to    alifrom  ali to    envfrom  env to     acc
 ---   ------ ----- --------- --------- ------- -------    ------- -------    ------- -------    ----
   1 ?    7.2   0.3    0.0033       1.5     759     827 ..       7      77 ..       1      82 [. 0.69

  Alignments for each domain:
  == domain 1    score: 7.2 bits;  conditional E-value: 0.0033
  Npas2-aln 759 splqpaqaqqqpqqhylqvqaptslhseqqdslllstysqqpgtlgyapppp..aqpqparpsrrvsslse 827
                s +q  +  ++ ++h+  v   t +h e +ds+l  + +   +t   +++++  +++ +   +rr s++  
    C45G9.8   7 SRMQIDRDLRRSTEHVEIVPQETCVHHESPDSVLTECATMSTSTHVMPNSSStiSKSATVVSPRRASEIPG 77 
                5566666667778899999999***********98765555555555555440056666678999998765 PP

>> F47F6.1b  CE37237	WBGene00018572	locus:lin-42	status:Confirmed	UniProt:Q65ZG8	protein_id:CCD71436.1
   #    score  bias  c-Evalue  i-Evalue hmmfrom  hmm to    alifrom  ali to    envfrom  env to     acc
 ---   ------ ----- --------- --------- ------- -------    ------- -------    ------- -------    ----
   1 ?   10.2   0.1   0.00043       0.2     263     365 ..     168     273 ..     157     281 .. 0.89
   2 ?   -3.8   0.8       7.4   3.4e+03     585     608 ..     358     381 ..     312     421 .. 0.53

  Alignments for each domain:
  == domain 1    score: 10.2 bits;  conditional E-value: 0.00043
  Npas2-aln 263 eftsrhslewkflfldhrappiigylpfevlgtsgydyyhiddlellarchqhlmq.fgk.gkscc.yrfltkgqqwiwlqthyyityhqwnskpefivc 359
                 f ++hs    +  +d+ + p +g lp +++g s   + +  d+ ++ + h  l +  gk  ks    r++++    +  qt +      w  k e++v 
   F47F6.1b 168 TFITKHSSTCALTHIDYASIPYLGLLPTDLIGKSLLAFVYSPDVHVVRQAHIDLHNsRGKiVKSIAdLRLVAHNGSILRCQTEWSAYVNPWTRKMELVVA 267
                57899**********************************************9987524663467653799999999999*****99999*********** PP

  Npas2-aln 360 thsvvs 365
                 h + s
   F47F6.1b 268 RHRICS 273
                **9987 PP

  == domain 2    score: -3.8 bits;  conditional E-value: 7.4
  Npas2-aln 585 aaasqpqlvaspqlpgqiasaqvt 608
                +a  q ++++++  + q a a v 
   F47F6.1b 358 TAQQQQKVAVAAAAAAQAAQAAVV 381
                222222222222222222222222 PP

>> Y53C12B.5a  CE14902	WBGene00003100	locus:mab-3	DM DNA binding domain	status:Partially_confirmed	UniProt:O18214	protei
   #    score  bias  c-Evalue  i-Evalue hmmfrom  hmm to    alifrom  ali to    envfrom  env to     acc
 ---   ------ ----- --------- --------- ------- -------    ------- -------    ------- -------    ----
   1 ?    6.9   0.6    0.0043         2     369     455 ..     138     216 ..     115     281 .. 0.70

  Alignments for each domain:
  == domain 1    score: 6.9 bits;  conditional E-value: 0.0043
   Npas2-aln 369 vrverrqelaledppsealhssalkdkgsslepqqhfnaldvgasglntshspsassrsshksshtalseptstptklmaeasttal 455
                 +++ r q+ + +   +e   +s  k k+  +e    + +   g + + ts sps ss +   s   ++s p+s p+ l+a+ +   l
  Y53C12B.5a 138 IKLRRSQQKSRD--GKEPKRNSRRKSKDMDMEM--MVVTATDGQKIIGTSASPSPSSTTDTMSPSLSMSPPCS-PSPLLAQYT---L 216
                 555555544433..2344455666666655554..445555688999999*************99***98876.788887653...2 PP

>> C11H1.5  CE37315	WBGene00007530	status:Partially_confirmed	UniProt:Q17910	protein_id:CAA94115.2
   #    score  bias  c-Evalue  i-Evalue hmmfrom  hmm to    alifrom  ali to    envfrom  env to     acc
 ---   ------ ----- --------- --------- ------- -------    ------- -------    ------- -------    ----
   1 ?    6.3   2.6    0.0065       2.9     427     522 ..     326     432 ..     239     457 .. 0.69

  Alignments for each domain:
  == domain 1    score: 6.3 bits;  conditional E-value: 0.0065
  Npas2-aln 427 sshkss..htalseptstptklmae.asttalprsatlpq.e...lpvpg.lsqaatmpaplpspsscdltqqll..pqtilqsppa..plaqfsaqfsm 514
                ss  ss   t+ +e+tstpt   ++ +stt+ p sa+    +      +  +  +at p p+ s+s+    qqll  p+t    p++    ++++aq+ m
    C11H1.5 326 SSTESSidFTTATESTSTPTSTTSDiTSTTTAPTSASTYStDswaTARQElVDFTATTPEPFDSKSTTT-RQQLLywPKTGGYVPNTrkHASEITAQLYM 424
                33333311466778888888887764566666766644330311122233145689*******998865.566666899976665551157789999999 PP

  Npas2-aln 515 fqtikdql 522
                 + i + l
    C11H1.5 425 TNEIVQTL 432
                87776555 PP

>> F44D12.1  CE05865	WBGene00009678	Tight junction protein like	status:Partially_confirmed	UniProt:Q20398	protein_id:CAA
   #    score  bias  c-Evalue  i-Evalue hmmfrom  hmm to    alifrom  ali to    envfrom  env to     acc
 ---   ------ ----- --------- --------- ------- -------    ------- -------    ------- -------    ----
   1 ?    5.6   0.0     0.011       4.8      90     168 ..     421     499 ..     418     513 .. 0.84

  Alignments for each domain:
  == domain 1    score: 5.6 bits;  conditional E-value: 0.011
  Npas2-aln  90 psflsneeftqlmlealdgfiiavttdgsiiyvsdsitpllghlpsdvmdqnllnflpeqehsevykllsshmlvtdsp 168
                p++ s  + t+lml+ald    a +t  s i  s + +p     ps v +++l+    + e   vy   s+   +  sp
   F44D12.1 421 PTYSSSIDHTKLMLDALDKRFNAKSTAHSEISSSSTAAPTALWSPSSVNEKDLVFAGTNIEGVPVYVPKSTIFSTPTSP 499
                88899999*******************************************9998888888888888777655555555 PP

>> F14F3.1a  CE24899	WBGene00006870	locus:vab-3	'Paired box' domain, homeobox protein (paired subfamily)	status:Confirme
   #    score  bias  c-Evalue  i-Evalue hmmfrom  hmm to    alifrom  ali to    envfrom  env to     acc
 ---   ------ ----- --------- --------- ------- -------    ------- -------    ------- -------    ----
   1 ?   -1.3   0.0       1.3   5.9e+02     619     669 ..      33      83 ..      26     102 .. 0.84
   2 ?    3.9   0.4     0.033        15     420     479 ..     297     355 ..     258     370 .. 0.75

  Alignments for each domain:
  == domain 1    score: -1.3 bits;  conditional E-value: 1.3
  Npas2-aln 619 istqgpkplrssqllqgsgrsvsslvsqfssaaavlppalslttpastsqd 669
                ++ +g +p   s+llq s+  vs +  ++  + ++ p+a+  + p  ++ d
   F14F3.1a  33 LAHKGCRPCDISRLLQVSNGCVSKILCRYYESGTIRPRAIGGSKPRVATSD 83 
                578999******************999999999999999987776655554 PP

  == domain 2    score: 3.9 bits;  conditional E-value: 0.033
  Npas2-aln 420 spsassrsshksshtalseptstptklmaeasttalprsatlpqelpv.pglsqaatmpap 479
                +p+  s +        +  p+stp ++ +++s+  lp +  +pq   +  glsq a  p +
   F14F3.1a 297 TPTPGSVTGS-NMTNPIGSPASTPNRFPSNNSA-NLPTTNFVPQTSQMyAGLSQPAMDPYS 355
                3333333222.23357899*******9998875.79********9876379***9988765 PP

>> K04C1.1a  CE06085	WBGene00005194	locus:srg-37	status:Partially_confirmed	UniProt:Q21203	protein_id:CAA94211.1
   #    score  bias  c-Evalue  i-Evalue hmmfrom  hmm to    alifrom  ali to    envfrom  env to     acc
 ---   ------ ----- --------- --------- ------- -------    ------- -------    ------- -------    ----
   1 ?    5.4   0.0     0.012       5.4      66     121 ..     110     165 ..     104     169 .. 0.81

  Alignments for each domain:
  == domain 1    score: 5.4 bits;  conditional E-value: 0.012
  Npas2-aln  66 igflqkhnevsaqteicdiqqdwkpsflsneeftqlmlealdgfiiavttdgsiiy 121
                  fl  +n   a t + di++ wkp ++  +      + + d f i+ t     iy
   K04C1.1a 110 YNFLISYNRFCAITSLLDIEKRWKPGLIFFNRSYYTYVSSKDNFYISSTLGHKAIY 165
                57999********************9876666556667788888888877666665 PP

>> F14F3.1b  CE28216	WBGene00006870	locus:vab-3	status:Confirmed	UniProt:Q95ZV2	protein_id:CAC42287.1
   #    score  bias  c-Evalue  i-Evalue hmmfrom  hmm to    alifrom  ali to    envfrom  env to     acc
 ---   ------ ----- --------- --------- ------- -------    ------- -------    ------- -------    ----
   1 ?    5.5   0.3     0.011       5.2     419     479 ..     110     169 ..      61     186 .. 0.77

  Alignments for each domain:
  == domain 1    score: 5.5 bits;  conditional E-value: 0.011
  Npas2-aln 419 hspsassrsshksshtalseptstptklmaeasttalprsatlpqelpv.pglsqaatmpap 479
                ++p+  s +        +  p+stp ++ +++s+  lp +  +pq   +  glsq a  p +
   F14F3.1b 110 PTPTPGSVTGS-NMTNPIGSPASTPNRFPSNNSA-NLPTTNFVPQTSQMyAGLSQPAMDPYS 169
                33433333322.23457899*******9998875.79********987637****9988865 PP

>> F14F3.1c  CE28217	WBGene00006870	locus:vab-3	status:Confirmed	UniProt:Q17357	protein_id:CAC42288.1
   #    score  bias  c-Evalue  i-Evalue hmmfrom  hmm to    alifrom  ali to    envfrom  env to     acc
 ---   ------ ----- --------- --------- ------- -------    ------- -------    ------- -------    ----
   1 ?    5.1   0.4     0.015       6.9     419     479 ..     137     196 ..      89     212 .. 0.77

  Alignments for each domain:
  == domain 1    score: 5.1 bits;  conditional E-value: 0.015
  Npas2-aln 419 hspsassrsshksshtalseptstptklmaeasttalprsatlpqelpv.pglsqaatmpap 479
                ++p+  s +        +  p+stp ++ +++s+  lp +  +pq   +  glsq a  p +
   F14F3.1c 137 PTPTPGSVTGS-NMTNPIGSPASTPNRFPSNNSA-NLPTTNFVPQTSQMyAGLSQPAMDPYS 196
                33333333322.23457899*******9998875.79********9876379***9988765 PP

>> F20D12.4  CE04434	WBGene00017643	locus:czw-1	status:Confirmed	UniProt:Q19642	protein_id:CCD67719.1
   #    score  bias  c-Evalue  i-Evalue hmmfrom  hmm to    alifrom  ali to    envfrom  env to     acc
 ---   ------ ----- --------- --------- ------- -------    ------- -------    ------- -------    ----
   1 ?    4.8   0.0     0.019       8.5     290     321 ..     404     435 ..     380     441 .. 0.89

  Alignments for each domain:
  == domain 1    score: 4.8 bits;  conditional E-value: 0.019
  Npas2-aln 290 fevlgtsgydyyhiddlellarchqhlmqfgk 321
                ++ l t g d   i d++lla+ h h   f k
   F20D12.4 404 YDKLVTVGVDDSAIKDIDLLAKAHTHAEHFAK 435
                677899********************999988 PP

>> T19B10.11  CE16417	WBGene00003509	locus:mxl-1	Helix-loop-helix DNA-binding domain	status:Confirmed	UniProt:P90982	pro
   #    score  bias  c-Evalue  i-Evalue hmmfrom  hmm to    alifrom  ali to    envfrom  env to     acc
 ---   ------ ----- --------- --------- ------- -------    ------- -------    ------- -------    ----
   1 ?    5.3   0.1     0.013       6.1      21      94 ..      28     104 ..      17     113 .. 0.79

  Alignments for each domain:
  == domain 1    score: 5.3 bits;  conditional E-value: 0.013
  Npas2-aln  21 rakrasrnksekkrrdqfnvlikelssmlp...gntrkldkttvlekvigflqkhnevsaqteicdiqqdwkpsfls 94 
                r+ r   n  e++rrd++  +   l  ++p   g+  +  ++ +l+k i  ++k +  sa   +   +q+ k + l 
  T19B10.11  28 RHAREQHNALERRRRDNIKDMYTSLREVVPdanGERVQASRAVILKKAIESIEKGQSDSATLSVDVAEQESKNAKLR 104
                5667788999*********9999999999953344456678999**********99999988877677777777664 PP

>> T14F9.5  CE33318	WBGene00003018	locus:lin-32	hlh transcription factor	status:Confirmed	UniProt:Q10574	protein_id:CCD6
   #    score  bias  c-Evalue  i-Evalue hmmfrom  hmm to    alifrom  ali to    envfrom  env to     acc
 ---   ------ ----- --------- --------- ------- -------    ------- -------    ------- -------    ----
   1 ?    5.1   0.4     0.014       6.6       8      62 ..      58     114 ..      52     134 .. 0.76

  Alignments for each domain:
  == domain 1    score: 5.1 bits;  conditional E-value: 0.014
  Npas2-aln   8 nakenlldedekdrakrasrnksekkrrdqfnvlikelssmlpg..ntrkldkttvl 62 
                ++++ ++ + +  r +r++ n  e++r + +nv   el  +lp     +kl k   l
    T14F9.5  58 KCRRYKTPSPQLLRMRRSAANERERRRMNTLNVAYDELREVLPEidSGKKLSKFETL 114
                5556566666777899999************************62245677776555 PP

>> F23F12.6  CE01253	WBGene00004503	locus:rpt-3	status:Confirmed	UniProt:P46502	protein_id:CCD69926.1
   #    score  bias  c-Evalue  i-Evalue hmmfrom  hmm to    alifrom  ali to    envfrom  env to     acc
 ---   ------ ----- --------- --------- ------- -------    ------- -------    ------- -------    ----
   1 ?    4.9   0.0     0.017       7.7     503     545 ..      38      80 ..      11     104 .. 0.80

  Alignments for each domain:
  == domain 1    score: 4.9 bits;  conditional E-value: 0.017
  Npas2-aln 503 aplaqfsaqfsmfqtikdqleqrtrilqanirwqqeelhkiqe 545
                  l+ +  q++ +q + d ++  tr l+ ++   qee+++iq 
   F23F12.6  38 IKLTTLERQLAHLQVMEDYIKLETRNLEKELLHAQEEVKRIQS 80 
                45788889*********************************96 PP

>> T12A2.3  CE01396	WBGene00020438	status:Confirmed	UniProt:Q22415	protein_id:CCD65210.1
   #    score  bias  c-Evalue  i-Evalue hmmfrom  hmm to    alifrom  ali to    envfrom  env to     acc
 ---   ------ ----- --------- --------- ------- -------    ------- -------    ------- -------    ----
   1 ?    5.3   2.4     0.013       5.8     397     464 ..      69     145 ..      20     169 .. 0.65

  Alignments for each domain:
  == domain 1    score: 5.3 bits;  conditional E-value: 0.013
  Npas2-aln 397 sslepqqhfnaldvgasglntshspsassrss.........hksshtalseptstptklmaeasttalprsatlpqe 464
                s le+ +h + +    s    s spsas  ss           s +t   + ts p +++a+as t  p++    qe
    T12A2.3  69 SRLEADEHQSRVAPKRSRSPGSTSPSASNSSSssselsfdmFSSKRTVPMKVTSKPKRVIAQASRTMKPHQQESRQE 145
                55666666555555444444445554443332001111111344555556788999999999999888877666665 PP

>> F44F1.4  CE42861	WBGene00009696	status:Partially_confirmed	UniProt:O02263	protein_id:CAB03104.2
   #    score  bias  c-Evalue  i-Evalue hmmfrom  hmm to    alifrom  ali to    envfrom  env to     acc
 ---   ------ ----- --------- --------- ------- -------    ------- -------    ------- -------    ----
   1 ?    4.7   0.1     0.019       8.9     194     223 ..     245     274 ..     187     283 .. 0.87

  Alignments for each domain:
  == domain 1    score: 4.7 bits;  conditional E-value: 0.019
  Npas2-aln 194 efptyeyikfvgnfrsynnvpspscngfdn 223
                 + ty+y  + g+f   n+v + scn++ +
    F44F1.4 245 SYSTYNYTIYTGKFNNTNKVYCTSCNSVTS 274
                689***********************9865 PP

>> Y53C12B.5b  CE32983	WBGene00003100	locus:mab-3	status:Partially_confirmed	UniProt:O18214	protein_id:CAD59170.1
   #    score  bias  c-Evalue  i-Evalue hmmfrom  hmm to    alifrom  ali to    envfrom  env to     acc
 ---   ------ ----- --------- --------- ------- -------    ------- -------    ------- -------    ----
   1 ?    5.0   1.4     0.015         7     389     455 ..      23      83 ..       2     143 .. 0.70

  Alignments for each domain:
  == domain 1    score: 5.0 bits;  conditional E-value: 0.015
   Npas2-aln 389 ssalkdkgsslepqqhfnaldvgasglntshspsassrsshksshtalseptstptklmaeasttal 455
                 +s  k k+  +e    + +   g + + ts sps ss +   s   ++s p+s p+ l+a+ +   l
  Y53C12B.5b  23 NSRRKSKDMDME--MMVVTATDGQKIIGTSASPSPSSTTDTMSPSLSMSPPCS-PSPLLAQYT---L 83 
                 455555555444..44555556889999********************98876.888887653...2 PP

>> T11G6.5b  CE42636	WBGene00011720	status:Partially_confirmed	UniProt:B3GWC5	protein_id:CAQ58122.1
   #    score  bias  c-Evalue  i-Evalue hmmfrom  hmm to    alifrom  ali to    envfrom  env to     acc
 ---   ------ ----- --------- --------- ------- -------    ------- -------    ------- -------    ----
   1 ?    4.4   0.1     0.024        11     532     617 ..     450     539 ..     444     603 .. 0.67

  Alignments for each domain:
  == domain 1    score: 4.4 bits;  conditional E-value: 0.024
  Npas2-aln 532 nirwqqeelh.kiqeqlclvqdsnvqmflqqpavslsfssaqrpeaqqqlqqrsaaasqpqlvas...pqlpgqiasaqvtsqhllress 617
                ++rw++e+     ++qlc+v++   +    +    lsf  +++ e  ++ qq    + q ql+ +   +q + ++    ++  +  res 
   T11G6.5b 450 KVRWNDEDSTgNERKQLCFVKEFTNDTVPHHDHSILSFDEMRKQEEIEKRQQGQDEVVQLQLGKTdieNQGTDDVFKQAISRTNAQRESV 539
                689*99986526789************999999**************************9998641112333334444444444444443 PP

>> T02D1.9  CE43109	WBGene00138714	status:Predicted	UniProt:B6EU69	protein_id:CAR81376.1
   #    score  bias  c-Evalue  i-Evalue hmmfrom  hmm to    alifrom  ali to    envfrom  env to     acc
 ---   ------ ----- --------- --------- ------- -------    ------- -------    ------- -------    ----
   1 ?    5.1   0.0     0.015       6.6     556     587 ..      32      63 ..      21      80 .. 0.82

  Alignments for each domain:
  == domain 1    score: 5.1 bits;  conditional E-value: 0.015
  Npas2-aln 556 qmflqqpavslsfssaqrpeaqqqlqqrsaaa 587
                 m lq++  s   ss  rpea++++q++ a  
    T02D1.9  32 MMGLQENVESYLASSNMRPEAKRKIQEQMAKK 63 
                588999999999************99988764 PP

>> Y14H12B.2  CE21366	WBGene00021192	status:Confirmed	UniProt:Q9TYP8	protein_id:CCD71679.1
   #    score  bias  c-Evalue  i-Evalue hmmfrom  hmm to    alifrom  ali to    envfrom  env to     acc
 ---   ------ ----- --------- --------- ------- -------    ------- -------    ------- -------    ----
   1 ?    4.7   0.5     0.019       8.7     526     623 ..      88     186 ..      80     207 .. 0.71

  Alignments for each domain:
  == domain 1    score: 4.7 bits;  conditional E-value: 0.019
  Npas2-aln 526 trilqanirwqqeelhkiqeqlclvqdsnvqmflqqpavslsfssaqrpeaqqqlqqrsaaa.sqpqlvaspqlpgqiasaqvtsqhllressvistqg 623
                +++l a+    +ee+ k   +   v+  n+q +    +  l f + +      +l qr +++ s+  ++ sp    qi sa++ +++   e  vi + +
  Y14H12B.2  88 AQMLFATSTSAKEEFLKRLREKATVDVDNLQRITYYKSTKLEFKGKHAKGNFADLSQRRSSSaSNQSVAQSPPQLQQINSADLQEEEDEDEIIVIDQTS 186
                55666666666677555555556788889***9999********999888888887765555055555566777789****999888776666665443 PP

>> T11G6.5a  CE32932	WBGene00011720	status:Partially_confirmed	UniProt:Q22411	protein_id:CAA97443.2
   #    score  bias  c-Evalue  i-Evalue hmmfrom  hmm to    alifrom  ali to    envfrom  env to     acc
 ---   ------ ----- --------- --------- ------- -------    ------- -------    ------- -------    ----
   1 ?    4.3   0.1     0.025        12     532     617 ..     507     596 ..     501     660 .. 0.67

  Alignments for each domain:
  == domain 1    score: 4.3 bits;  conditional E-value: 0.025
  Npas2-aln 532 nirwqqeelh.kiqeqlclvqdsnvqmflqqpavslsfssaqrpeaqqqlqqrsaaasqpqlvas...pqlpgqiasaqvtsqhllress 617
                ++rw++e+     ++qlc+v++   +    +    lsf  +++ e  ++ qq    + q ql+ +   +q + ++    ++  +  res 
   T11G6.5a 507 KVRWNDEDSTgNERKQLCFVKEFTNDTVPHHDHSILSFDEMRKQEEIEKRQQGQDEVVQLQLGKTdieNQGTDDVFKQAISRTNAQRESV 596
                689*99986526789************999999**************************9998641112333334444444444444443 PP

>> ZK177.11  CE46830	WBGene00044390	status:Partially_confirmed	UniProt:Q4TTC2	protein_id:CCD64864.1
   #    score  bias  c-Evalue  i-Evalue hmmfrom  hmm to    alifrom  ali to    envfrom  env to     acc
 ---   ------ ----- --------- --------- ------- -------    ------- -------    ------- -------    ----
   1 ?    4.7   0.2     0.019       8.6      13      65 ..      30      85 ..      18     105 .. 0.72

  Alignments for each domain:
  == domain 1    score: 4.7 bits;  conditional E-value: 0.019
  Npas2-aln 13 lldedekdrakrasrnksekkrrdqfnvlikelssmlpgn...trkldkttvlekv 65
               + ++++ +++    rnk e++r+ +++  i++l  +lp     t+kl +  +l+ +
   ZK177.11 30 MPSKNQGNSKPDCHRNKVERQRQSEIDDEIQKLMCFLPDRrfgTQKLSRNQILKEL 85
               33445556667789************************853448888888888654 PP

>> F53G12.11  CE11026	WBGene00018775	status:Partially_confirmed	UniProt:O01794	protein_id:CCD71709.1
   #    score  bias  c-Evalue  i-Evalue hmmfrom  hmm to    alifrom  ali to    envfrom  env to     acc
 ---   ------ ----- --------- --------- ------- -------    ------- -------    ------- -------    ----
   1 ?    4.8   0.0     0.019       8.4     428     470 ..      51      93 ..      29      96 .. 0.86

  Alignments for each domain:
  == domain 1    score: 4.8 bits;  conditional E-value: 0.019
  Npas2-aln 428 shksshtalseptstptklmaeasttalprsatlpqelpvpgl 470
                s   s++ +s +    tkl  + st++l++s  l q+  v g+
  F53G12.11  51 SSAESERVFSGAGRVSTKLRRKMSTKSLSKSVFLQQNQKVLGF 93 
                555677889999999*********************9988875 PP

>> C17G10.10  CE45124	WBGene00195182	status:Partially_confirmed	protein_id:CCD64964.1
   #    score  bias  c-Evalue  i-Evalue hmmfrom  hmm to    alifrom  ali to    envfrom  env to     acc
 ---   ------ ----- --------- --------- ------- -------    ------- -------    ------- -------    ----
   1 ?    4.7   0.0      0.02       8.9     121     205 ..       3      91 ..       1     114 [. 0.80

  Alignments for each domain:
  == domain 1    score: 4.7 bits;  conditional E-value: 0.02
  Npas2-aln 121 yvsdsitpllghlpsdvmdqnllnflpeqehsevyklls.shmlvtdsp....speylksdndlefychllrgslnpkefptyeyikfvg 205
                y+  si  ll    s v+  +l+++ p++   e+ k l+ +++ v + +    s  + +s +  e+y + + g l p +  ty   +fv 
  C17G10.10   3 YIYYSIIILLTFDISTVISAKLIKIEPIDYNVEIDKTLEgIESSVRNQSisdfSTYFSESFDANEWYRK-FMGKLTPEQACTYSLSRFVD 91 
                78889999**************************99986345555555433434445556666777766.569***********999985 PP

>> Y15E3A.4  CE21371	WBGene00012443	status:Confirmed	UniProt:Q9U2R3	protein_id:CAB60332.1
   #    score  bias  c-Evalue  i-Evalue hmmfrom  hmm to    alifrom  ali to    envfrom  env to     acc
 ---   ------ ----- --------- --------- ------- -------    ------- -------    ------- -------    ----
   1 ?    4.3   0.2     0.027        12     245     294 ..     386     438 ..     381     445 .. 0.83

  Alignments for each domain:
  == domain 1    score: 4.3 bits;  conditional E-value: 0.027
  Npas2-aln 245 latpqflkemcivdepleef..tsrhsl.ewkflfldhrappiigylpfevlg 294
                l+  qf+k + +  epl  f   s  +l ew+++fl h    i+g + f  + 
   Y15E3A.4 386 LSQIQFIKCLSLFIEPLLVFliCSHNTLeEWRIVFLTHGILLIVGNIIFCYFA 438
                6678*************9984457777756***************99886655 PP

>> R02D5.4  CE12492	WBGene00010978	status:Partially_confirmed	UniProt:Q21634	protein_id:CAB01431.1
   #    score  bias  c-Evalue  i-Evalue hmmfrom  hmm to    alifrom  ali to    envfrom  env to     acc
 ---   ------ ----- --------- --------- ------- -------    ------- -------    ------- -------    ----
   1 ?    4.7   0.2     0.019       8.8     692     749 ..      20      77 ..       4      86 .. 0.84

  Alignments for each domain:
  == domain 1    score: 4.7 bits;  conditional E-value: 0.019
  Npas2-aln 692 piqpmmpgscdarqpsevsrtgrqvkyaqsqavfqspdvhpasssastpvllmgqavl 749
                 i+   p   d   ++  s t + +  + s a+    +    +ss +tp+ll+ +++ 
    R02D5.4  20 SIKSYSPPKYDMTPATTNSTTHNSMELPTSSATTARIEGARMESSRQTPILLLNRSMS 77 
                56777788888888899999999*****************************988765 PP

>> C05C10.2a  CE01466	WBGene00007329	NAM7 protein	status:Partially_confirmed	UniProt:Q09449	protein_id:CAA88201.1
   #    score  bias  c-Evalue  i-Evalue hmmfrom  hmm to    alifrom  ali to    envfrom  env to     acc
 ---   ------ ----- --------- --------- ------- -------    ------- -------    ------- -------    ----
   1 ?    4.0   0.4     0.031        14     404     456 ..     121     177 ..      95     187 .. 0.68

  Alignments for each domain:
  == domain 1    score: 4.0 bits;  conditional E-value: 0.031
  Npas2-aln 404 hfnald..vgasglntshspsassrsshksshtalseptstptklm..aeasttalp 456
                 ++ l+  + + gl+  ++p++ss s+ ks  +al  p+s+ t  +  ae  ++  p
  C05C10.2a 121 DVDELEgsLRTLGLQKVNAPTISSFSAWKSQSSALPAPSSSETSKIvkAEIKAPQQP 177
                45555422457899************************9987765501444444444 PP

>> C05C10.2b  CE27795	WBGene00007329	NAM7 protein	status:Partially_confirmed	UniProt:Q95ZZ3	protein_id:CAC42246.1
   #    score  bias  c-Evalue  i-Evalue hmmfrom  hmm to    alifrom  ali to    envfrom  env to     acc
 ---   ------ ----- --------- --------- ------- -------    ------- -------    ------- -------    ----
   1 ?    4.0   0.4     0.031        14     404     456 ..     121     177 ..      95     187 .. 0.68

  Alignments for each domain:
  == domain 1    score: 4.0 bits;  conditional E-value: 0.031
  Npas2-aln 404 hfnald..vgasglntshspsassrsshksshtalseptstptklm..aeasttalp 456
                 ++ l+  + + gl+  ++p++ss s+ ks  +al  p+s+ t  +  ae  ++  p
  C05C10.2b 121 DVDELEgsLRTLGLQKVNAPTISSFSAWKSQSSALPAPSSSETSKIvkAEIKAPQQP 177
                45555422457899************************9987765501444444444 PP

>> Y50D4C.1b  CE33232	WBGene00006770	locus:unc-34	status:Confirmed	UniProt:Q8IA99	protein_id:CCD72439.1
   #    score  bias  c-Evalue  i-Evalue hmmfrom  hmm to    alifrom  ali to    envfrom  env to     acc
 ---   ------ ----- --------- --------- ------- -------    ------- -------    ------- -------    ----
   1 ?    3.9   2.4     0.033        15     762     832 ..     115     184 ..      88     189 .. 0.76

  Alignments for each domain:
  == domain 1    score: 3.9 bits;  conditional E-value: 0.033
  Npas2-aln 762 qpaqaqqqpqqhylqvqaptslhseqqdslllstysqqpgtlgyappppaqpqparpsrrvsslsessglq 832
                q  +  q p+qh +++ +   +h e+q++  +   sq  ++l  +++++   q +r + + ss s  s++ 
  Y50D4C.1b 115 QVDNVYQDPHQHLMHIHSAPNFHDENQNAANFRKTSQHASSLLSSTAAALTQQ-QRRASQSSSTSAGSSIP 184
                45567899******************************999988776555555.55555556666555553 PP

>> C02B8.4  CE24777	WBGene00001953	locus:hlh-8	MYC family of helix-loop-helix transcription factors	status:Confirmed	Uni
   #    score  bias  c-Evalue  i-Evalue hmmfrom  hmm to    alifrom  ali to    envfrom  env to     acc
 ---   ------ ----- --------- --------- ------- -------    ------- -------    ------- -------    ----
   1 ?    4.0   0.3     0.032        14      12      70 ..      10      72 ..       2      81 .. 0.67

  Alignments for each domain:
  == domain 1    score: 4.0 bits;  conditional E-value: 0.032
  Npas2-aln 12 nlldedekdrakrasrnksekkrr....dqfnvlikelssmlpgntrkldkttvlekvigflq 70
                + +++ ++ ++ra  n+ e++r     d f +l k + sm      k+    +    i fl+
    C02B8.4 10 VVRKNEVENVQQRACANRRERQRTkelnDAFTLLRKLIPSMPSDKMSKIHTLRIATDYISFLD 72
               455677778889999999998886222266666777777776666666666666677777775 PP

>> C02F12.9  CE40682	WBGene00015358	status:Partially_confirmed	UniProt:Q95ZZ4	protein_id:CCD62381.1
   #    score  bias  c-Evalue  i-Evalue hmmfrom  hmm to    alifrom  ali to    envfrom  env to     acc
 ---   ------ ----- --------- --------- ------- -------    ------- -------    ------- -------    ----
   1 ?    3.7   0.0      0.04        18     429     493 ..      45     112 ..      19     122 .. 0.82

  Alignments for each domain:
  == domain 1    score: 3.7 bits;  conditional E-value: 0.04
  Npas2-aln 429 hksshtalseptstptklmaea..sttalprsatlpq.elpvpglsqaatmpaplpspsscdltqqll 493
                h  s++ +    s  t l+ +    t   pr  +lp+ e p  gl    t+ a    +s+c ++++ +
   C02F12.9  45 HEQSQKPVEPDHSPRTNLVVDRppVTRHTPRRRSLPKeESPRSGLKPHDTLGADDRRQSACSIAERRI 112
                77777777777777788888863368899*******8358**********************998765 PP


Internal pipeline statistics summary:
-------------------------------------
Query model(s):                            1  (836 nodes)
Target sequences:                      25547  (11210993 residues)
Passed MSV filter:                     25547  (1); expected 25547.0 (1)
Passed bias filter:                    25547  (1); expected 25547.0 (1)
Passed Vit filter:                     25547  (1); expected 25547.0 (1)
Passed Fwd filter:                     25547  (1); expected 25547.0 (1)
Initial search space (Z):              25547  [actual number of targets]
Domain search space  (domZ):              56  [number of targets reported over threshold]
# CPU time: 163.14u 0.09s 00:02:43.22 Elapsed: 00:00:43.47
# Mc/sec: 215.61
//
