# Supplementary material for: Potential Conservation of Circadian Clock Proteins in the phylum Nematoda as Revealed by Bioinformatic Searches
Source: PLoS One. 2014 Nov 14;9(11):e112871. doi: 10.1371/journal.pone.0112871 (PMC4232591; doi:10.1371/journal.pone.0112871)
Supplement: File S1 — HMM profiles used in this work and HMMsearch results. (ZIP) [file pone.0112871.s007.zip › HMMs-CE/Mamiferos/Mel1b-aln.fasta.hmm.res]

# hmmsearch :: search profile(s) against a sequence database
# HMMER 3.0 (March 2010); http://hmmer.org/
# Copyright (C) 2010 Howard Hughes Medical Institute.
# Freely distributed under the GNU General Public License (GPLv3).
# - - - - - - - - - - - - - - - - - - - - - - - - - - - - - - - - - - - -
# query HMM file:                  Mel1b-aln.fasta.hmm
# target sequence database:        ../../../../ProteomasGus/wormpep229
# Max sensitivity mode:            on [all heuristic filters off]
# - - - - - - - - - - - - - - - - - - - - - - - - - - - - - - - - - - - -

Query:       Mel1b-aln  [M=364]
Scores for complete sequences (score includes all domains):
   --- full sequence ---   --- best 1 domain ---    -#dom-
    E-value  score  bias    E-value  score  bias    exp  N  Sequence    Description
    ------- ------ -----    ------- ------ -----   ---- --  --------    -----------
    1.1e-31  110.6  17.1    1.4e-31  110.3  11.8    1.1  1  F41E7.3     CE31509	WBGene00009619	neurokinin receptor like	
    8.4e-31  107.7  10.2    1.2e-30  107.3   7.0    1.1  1  AC7.1a      CE38261	WBGene00006428	locus:tag-49	status:Parti
    1.7e-30  106.7  10.3    2.4e-30  106.2   7.1    1.1  1  AC7.1b      CE38262	WBGene00006428	locus:tag-49	G-protein co
    1.9e-30  106.6  21.6    5.8e-19   68.7   8.6    2.1  2  K09G1.4a    CE35993	WBGene00001053	locus:dop-2	dopamine rece
    2.1e-30  106.4  21.6    6.3e-19   68.6   8.6    2.1  2  K09G1.4d    CE46806	WBGene00001053	locus:dop-2	status:Confir
    2.5e-30  106.2  19.6    7.4e-24   84.9   9.3    2.2  2  K02F2.6     CE17158	WBGene00004778	locus:ser-3	seven trans-m
    3.1e-30  105.9  21.6      8e-19   68.3   8.6    2.2  2  K09G1.4b    CE35994	WBGene00001053	locus:dop-2	status:Confir
    3.3e-30  105.8  21.6    8.2e-19   68.3   8.6    2.1  2  K09G1.4c    CE45633	WBGene00001053	locus:dop-2	status:Partia
    8.7e-29  101.1  15.6    1.9e-21   76.9   8.3    2.0  2  C09B7.1b    CE30332	WBGene00004780	locus:ser-7	status:Confir
    9.5e-29  100.9  20.3    2.8e-20   73.1   9.3    2.1  2  C02D4.2f    CE32299	WBGene00004777	locus:ser-2	status:Confir
      1e-28  100.9  20.3    2.9e-20   73.0   9.3    2.1  2  C02D4.2b    CE36089	WBGene00004777	locus:ser-2	octopamine re
      1e-28  100.8  20.3      3e-20   73.0   9.3    2.1  2  C02D4.2a    CE36088	WBGene00004777	locus:ser-2	octopamine re
    1.3e-28  100.5  20.3    3.4e-20   72.8   9.3    2.1  2  C02D4.2e    CE36092	WBGene00004777	locus:ser-2	status:Partia
      2e-28   99.9  16.5    2.1e-21   76.8   8.3    2.1  2  C09B7.1a    CE28532	WBGene00004780	locus:ser-7	G-protein cou
    2.8e-28   99.4  19.2    3.6e-28   99.0  13.3    1.0  1  C50F7.1b    CE04239	WBGene00016842	status:Partially_confirme
      4e-28   98.9  17.5    1.8e-21   77.0   8.3    2.0  2  C09B7.1c    CE17391	WBGene00004780	locus:ser-7	status:Confir
    5.6e-27   95.1  18.0    1.4e-17   64.2   6.9    2.2  2  T02E9.3     CE13066	WBGene00011382	locus:dop-5	G-protein cou
    3.1e-25   89.4  10.0    4.2e-25   89.0   6.9    1.1  1  C53C7.1b    CE36989	WBGene00008278	locus:npr-10	status:Parti
    6.4e-25   88.4  10.7      9e-25   87.9   7.4    1.1  1  C53C7.1a    CE19767	WBGene00008278	locus:npr-10	7 transmembr
    2.4e-24   86.5  14.0    5.6e-13   49.0   4.7    2.1  2  Y40H4A.1a   CE27783	WBGene00001519	locus:gar-3	muscarinic ac
    4.9e-24   85.4  15.1    1.1e-12   48.1   5.4    2.1  2  Y40H4A.1b   CE35800	WBGene00001519	locus:gar-3	status:Confir
    9.8e-24   84.5  26.7    6.2e-19   68.6  12.8    2.1  2  Y39A3B.5c   CE38443	WBGene00021439	locus:ckr-2	status:Confir
    1.2e-23   84.2  15.6    5.3e-19   68.9   9.0    2.1  2  C39E6.6     CE06941	WBGene00003807	locus:npr-1	G-protein cou
    1.3e-23   84.1  24.1    2.1e-23   83.3  16.7    1.4  1  C25G6.5     CE04086	WBGene00016110	locus:npr-11	G-protein co
    3.3e-23   82.7  11.9    9.4e-16   58.2   3.2    2.1  2  T14E8.3b    CE39179	WBGene00020506	locus:dop-3	status:Confir
    3.3e-23   82.7  14.6    5.3e-16   59.0   7.1    2.3  2  M03F4.3a    CE31203	WBGene00006475	locus:tyra-3	G-protein co
    3.5e-23   82.6  15.5    1.6e-13   50.8   8.7    2.3  2  F15A8.5b    CE33616	WBGene00001052	locus:dop-1	status:Partia
    3.9e-23   82.5  13.0    6.7e-16   58.7   6.0    2.2  2  M03F4.3c    CE39602	WBGene00006475	locus:tyra-3	status:Parti
    3.9e-23   82.5  14.6    5.9e-16   58.9   7.1    2.3  2  M03F4.3b    CE12360	WBGene00006475	locus:tyra-3	status:Parti
    4.2e-23   82.4  11.1    1.3e-15   57.8   2.8    2.2  2  T14E8.3c    CE39180	WBGene00020506	locus:dop-3	status:Confir
    4.5e-23   82.3  15.8    1.6e-13   50.9   8.7    2.3  2  F15A8.5c    CE33617	WBGene00001052	locus:dop-1	status:Partia
    5.7e-23   81.9  15.4    2.1e-13   50.5   8.6    2.3  2  F15A8.5a    CE33615	WBGene00001052	locus:dop-1	status:Partia
    5.9e-23   81.9  11.7    1.7e-15   57.3   3.1    2.2  2  T14E8.3a    CE39178	WBGene00020506	locus:dop-3	G-protein cou
    6.6e-23   81.7  15.0    8.3e-19   68.2   5.9    2.1  2  T23B3.4     CE45656	WBGene00020712	locus:ckr-1	G-protein cou
      7e-23   81.6  11.7    1.4e-17   64.2   4.6    2.0  2  C30F12.6    CE16886	WBGene00016265	locus:nmur-4	seven trans-
    8.1e-23   81.4  22.7    6.4e-18   65.3  10.4    2.2  2  Y39A3B.5b   CE38985	WBGene00021439	locus:ckr-2	status:Confir
    1.1e-22   81.0  13.6      2e-18   67.0   6.1    2.3  2  F14D12.6a   CE35478	WBGene00006411	locus:octr-1	G-protein co
    1.1e-22   80.9  13.6      2e-18   67.0   6.1    2.3  2  F14D12.6b   CE35479	WBGene00006411	locus:octr-1	status:Parti
    1.7e-22   80.4  11.9    9.6e-17   61.4   4.5    2.1  2  C52B11.3    CE39139	WBGene00016872	locus:dop-4	G-protein cou
    2.3e-22   79.9  23.8    7.9e-18   65.0  10.4    2.2  2  Y39A3B.5d   CE38986	WBGene00021439	locus:ckr-2	status:Confir
    3.1e-22   79.5  24.0    1.5e-17   64.1  10.9    2.2  2  Y39A3B.5a   CE21646	WBGene00021439	locus:ckr-2	7 transmembra
    3.7e-22   79.3   9.7    3.6e-20   72.7   4.0    2.1  2  T05A1.1a    CE32924	WBGene00003808	locus:npr-2	G-protein cou
    5.2e-22   78.8  10.6    4.6e-20   72.4   4.3    2.1  2  T05A1.1b    CE32925	WBGene00003808	locus:npr-2	G-protein cou
    7.1e-22   78.3  14.2    1.4e-13   51.0   6.1    2.1  2  Y22D7AR.13  CE29370	WBGene00004779	locus:ser-4	status:Confir
    7.7e-22   78.2  20.2    3.5e-14   53.0   3.1    2.0  2  T22D1.12    CE17256	WBGene00020689	locus:npr-12	seven transm
    8.2e-22   78.1  23.1    1.3e-12   47.9   9.6    2.7  3  Y54G2A.35   CE31653	WBGene00021897	locus:ser-6	status:Partia
    3.6e-21   76.0  22.2    5.2e-20   72.2  15.4    2.0  1  ZK455.3     CE03814	WBGene00013974	locus:npr-9	G-protein cou
    1.4e-20   74.0  14.3    2.5e-20   73.3   9.9    1.3  1  F35G8.1     CE39498	WBGene00018067	G-protein coupled recepto
    4.1e-20   72.5  10.6    5.9e-20   72.0   7.3    1.2  1  C16D6.2     CE37317	WBGene00007635	7 transmembrane receptor 
    4.3e-20   72.5  19.8      2e-13   50.5   9.3    2.6  2  F02E8.2b    CE07017	WBGene00017176	locus:nmur-3	status:Confi
    1.1e-19   71.1  25.6    8.6e-10   38.6  12.7    2.2  2  F59C12.2b   CE38526	WBGene00004776	locus:ser-1	status:Confir
    1.5e-19   70.7  25.7      1e-09   38.4  12.8    2.2  2  F59C12.2a   CE28481	WBGene00004776	locus:ser-1	G-protein cou
    2.3e-19   70.1  19.1      1e-12   48.2   8.9    2.6  2  F02E8.2a    CE33990	WBGene00017176	locus:nmur-3	G-protein co
      8e-19   68.3  11.9    1.1e-12   48.1   5.5    2.1  2  F01E11.5c   CE30931	WBGene00017157	locus:tyra-2	status:Confi
    2.2e-18   66.8  10.9      3e-12   46.6   4.8    2.1  2  F01E11.5a   CE38313	WBGene00017157	locus:tyra-2	G-protein co
    3.9e-18   66.0  16.2    3.4e-10   39.9   7.0    2.2  2  F47D12.1b   CE30135	WBGene00001518	locus:gar-2	G-protein-lin
    6.7e-18   65.2   9.8    9.7e-18   64.7   6.8    1.3  1  Y58G8A.4b   CE36962	WBGene00021983	status:Partially_confirme
      9e-18   64.8  10.5    1.3e-17   64.3   7.3    1.2  1  Y58G8A.4a   CE33345	WBGene00021983	status:Partially_confirme
    1.3e-17   64.3  16.5    9.7e-10   38.4   3.0    2.0  2  R106.2      CE39612	WBGene00020086	G-protein coupled recepto
    1.4e-17   64.2  20.5    5.7e-17   62.2  14.2    1.7  1  C49A9.7     CE16937	WBGene00016761	seven trans-smembrane rec
    1.6e-17   64.0  16.8    2.3e-17   63.5  11.7    1.2  1  Y59H11AL.1a CE31260	WBGene00022004	status:Partially_confirme
    1.9e-17   63.8  17.8      4e-10   39.7   7.0    2.2  2  F47D12.1c   CE24987	WBGene00001518	locus:gar-2	G-protein-lin
    5.7e-17   62.2  18.4    8.1e-17   61.7  12.8    1.2  1  Y59H11AL.1b CE38456	WBGene00022004	status:Partially_confirme
    6.1e-17   62.1   4.3    7.7e-17   61.8   3.0    1.1  1  T14E8.3d    CE39181	WBGene00020506	locus:dop-3	status:Partia
      1e-16   61.3  15.9      4e-11   43.0   5.0    2.3  2  C15B12.5c   CE29668	WBGene00001517	locus:gar-1	status:Confir
    1.3e-16   61.0  17.5    3.6e-10   39.8   7.0    2.2  2  F47D12.1a   CE30134	WBGene00001518	locus:gar-2	G-protein-lin
    2.1e-16   60.4  16.4    4.7e-11   42.7   5.0    2.3  2  C15B12.5a   CE29666	WBGene00001517	locus:gar-1	Muscarinic ac
    2.3e-16   60.2   6.5    2.7e-16   60.0   4.5    1.0  1  C02D4.2d    CE36424	WBGene00004777	locus:ser-2	status:Partia
    2.4e-16   60.2  16.4      5e-11   42.6   5.0    2.3  2  C15B12.5b   CE29667	WBGene00001517	locus:gar-1	status:Confir
    2.8e-16   59.9   6.8    3.3e-16   59.7   4.7    1.0  1  C02D4.2c    CE36423	WBGene00004777	locus:ser-2	status:Partia
    4.2e-16   59.3  18.4    2.7e-14   53.4  12.7    2.0  1  K10B4.4     CE38395	WBGene00019616	locus:nmur-2	seven trans-
    7.9e-16   58.4  22.7    1.6e-15   57.5  15.7    1.4  1  ZC412.1     CE35920	WBGene00013883	locus:npr-13	G-protein co
    9.1e-16   58.2  10.2    2.9e-11   43.4   4.7    2.2  2  C56G3.1b    CE30923	WBGene00016984	status:Partially_confirme
      1e-15   58.1  10.5    3.4e-11   43.2   4.9    2.2  2  C56G3.1a    CE04283	WBGene00016984	G-protein coupled recepto
    8.2e-15   55.1  18.1    1.1e-14   54.7  12.6    1.1  1  C38C10.1    CE44282	WBGene00006576	locus:tkr-1	G protein cou
    8.3e-15   55.1  20.9    2.8e-09   36.9  11.0    2.7  2  Y54E2A.1    CE31259	WBGene00013187	7 transmembrane receptor 
    1.8e-14   54.0  15.8    1.5e-09   37.8   7.4    2.1  2  F16D3.7     CE42717	WBGene00008890	locus:ser-5	7 transmembra
    3.1e-14   53.2  18.6    1.3e-13   51.2  12.9    1.7  1  C10C6.2     CE08056	WBGene00007006	locus:npr-3	G-protein cou
      2e-13   50.5  21.9    1.5e-12   47.6  15.2    1.9  1  F56B6.5b    CE39375	WBGene00006864	locus:npr-16	status:Confi
    2.1e-13   50.5  22.3    1.7e-12   47.5  15.5    1.9  1  F56B6.5a    CE31186	WBGene00006864	locus:npr-16	G-protein co
    1.7e-12   47.5  20.5    2.7e-11   43.5  14.2    2.0  1  T02E9.1     CE13062	WBGene00011381	G-protein coupled recepto
    7.8e-12   45.3  17.6    1.1e-11   44.9  12.2    1.1  1  T21B4.4b    CE40127	WBGene00011878	status:Confirmed	UniProt:
    1.3e-11   44.6  20.0    1.6e-11   44.3  13.8    1.1  1  F31B9.1     CE17727	WBGene00009278	7 transmembrane receptor 
    1.3e-11   44.5  18.1    1.7e-11   44.2  12.5    1.1  1  T21B4.4a    CE40126	WBGene00011878	adenosine A1 receptor	sta
    1.9e-11   44.0   9.7    2.2e-11   43.8   6.7    1.0  1  F47D12.1d   CE01946	WBGene00001518	locus:gar-2	G-protein-lin
    4.6e-11   42.8  16.8      5e-07   29.5   1.6    2.1  2  Y116A8B.5   CE46735	WBGene00013782	7 transmembrane receptor 
    5.9e-11   42.4  24.9    4.2e-10   39.6  17.2    1.9  1  W05B5.2     CE42751	WBGene00012275	locus:npr-14	7 transmembr
    2.4e-10   40.4   4.0      3e-10   40.1   2.8    1.1  1  C50F7.1a    CE33574	WBGene00016842	G-protein coupled recepto
    3.2e-10   40.0  12.9    1.7e-08   34.3   7.0    2.1  2  T07D4.1     CE46449	WBGene00011578	locus:npr-20	G-protein co
    6.4e-10   39.0  22.3    1.4e-09   37.9  15.4    1.4  1  C48C5.1     CE45664	WBGene00016747	locus:nmur-1	family 1 of 
    1.3e-09   38.0  21.7    2.9e-09   36.8  15.0    1.4  1  T27D1.3     CE43181	WBGene00012084	locus:npr-15	G-protein co
    4.2e-09   36.3  25.1    9.4e-09   35.2  13.9    2.1  2  F55E10.7    CE40072	WBGene00018886	status:Partially_confirme
    6.6e-09   35.7  23.8    4.6e-08   32.9  16.5    1.9  1  T02D1.6     CE30684	WBGene00011372	7 transmembrane receptor 
    1.5e-08   34.5   0.1    1.8e-08   34.2   0.0    1.1  1  F15A8.5d    CE33618	WBGene00001052	locus:dop-1	status:Partia
    2.4e-08   33.8  18.9    3.4e-08   33.3  13.1    1.1  1  F59D12.1    CE11490	WBGene00010329	G-protein coupled recepto
    3.5e-08   33.3  20.9    6.5e-08   32.4  14.5    1.4  1  C56A3.3a    CE45431	WBGene00008342	7tm receptor	status:Parti
      5e-08   32.8  21.3    9.2e-08   31.9  14.8    1.4  1  C56A3.3b    CE45452	WBGene00008342	status:Partially_confirme
    8.2e-08   32.1  22.8    7.8e-07   28.8  15.8    1.9  1  F42C5.2     CE04555	WBGene00018344	G protein-coupled recepto
    9.4e-08   31.9   0.3    1.5e-07   31.2   0.2    1.2  1  F47D12.1e   CE32893	WBGene00001518	locus:gar-2	G-protein-lin
    1.4e-07   31.3  16.7    2.3e-06   27.3   6.9    2.1  2  F14F4.1     CE17670	WBGene00008808	7 transmembrane receptor 
    3.7e-07   29.9   2.9    5.9e-05   22.7   0.1    2.1  2  F01E11.5b   CE35711	WBGene00017157	locus:tyra-2	status:Confi
    5.9e-07   29.2  15.0    7.9e-07   28.8  10.4    1.1  1  H09F14.1    CE42007	WBGene00010375	7 transmembrane receptor 
    2.4e-06   27.2  21.3    4.7e-06   26.3  14.7    1.4  1  C06G4.5     CE38997	WBGene00015559	locus:npr-17	G-protein co
    3.8e-06   26.6  16.9    3.1e-05   23.6   2.9    2.4  2  C43C3.2     CE01524	WBGene00008065	locus:npr-18	G protein co
    4.5e-06   26.3   1.1    6.6e-06   25.8   0.8    1.1  1  C24A8.6     CE39227	WBGene00044004	status:Partially_confirme
    4.6e-06   26.3  18.3    7.3e-06   25.6  12.7    1.2  1  F54D7.3     CE17102	WBGene00018798	locus:gnrr-1	seven-transm
    8.3e-06   25.5  12.6    0.00079   19.0   7.6    2.1  2  F57A8.4     CE05985	WBGene00010179	7 transmembrane receptor 
    5.2e-05   22.8  15.9    6.8e-05   22.5  11.1    1.1  1  ZC374.1     CE40886	WBGene00013871	locus:gnrr-3	hormone rece
    0.00014   21.5  17.1      0.006   16.1  11.8    2.1  1  AH9.1       CE40671	WBGene00014998	transmembrane domain of f
    0.00016   21.2   7.5    0.00016   21.2   5.2    1.9  2  T07D10.2    CE13377	WBGene00011582	conopressin receptor like
    0.00017   21.2   1.8    0.00017   21.2   1.2    2.5  2  H22D07.1    CE33129	WBGene00019224	locus:gnrr-5	status:Confi
    0.00033   20.2  12.6    0.00084   18.9   8.7    1.6  1  T07F8.2     CE39767	WBGene00020319	status:Partially_confirme
    0.00033   20.2   9.5    0.00033   20.2   6.6    2.2  2  K09D9.10    CE21064	WBGene00005953	locus:srx-62	7TM chemorec
    0.00042   19.9  13.6    0.00058   19.4   9.4    1.2  1  F57H12.4    CE43724	WBGene00019019	seven trans-membrane rece
    0.00059   19.4  11.2     0.0007   19.1   7.7    1.2  1  T01C4.6     CE36562	WBGene00005927	locus:srx-36	7TM chemorec
    0.00076   19.0   9.0       0.14   11.5   5.2    2.1  2  C46F4.1a    CE04219	WBGene00001175	locus:egl-6	status:Confir
     0.0019   17.7   1.6       0.68    9.3   0.4    2.3  2  W10C4.1     CE39426	WBGene00021124	status:Partially_confirme
     0.0023   17.4  10.0     0.0023   17.4   6.9    2.7  2  C02H7.2     CE43377	WBGene00015364	locus:npr-19	status:Parti
     0.0023   17.4  10.6       0.48    9.8   6.3    2.2  2  C46F4.1b    CE43400	WBGene00001175	locus:egl-6	status:Confir
     0.0025   17.3   3.3      0.011   15.2   0.3    2.1  2  ZK697.5     CE34150	WBGene00005850	locus:srw-103	7TM chemore
      0.003   17.0   8.7     0.0047   16.4   6.0    1.3  1  R05D8.4     CE23896	WBGene00005917	locus:srx-26	7TM chemorec
     0.0042   16.6   4.9     0.0042   16.6   3.4    2.3  2  T14C1.1     CE34212	WBGene00011765	7 transmembrane receptor 
     0.0054   16.2   4.4     0.0054   16.2   3.1    2.2  2  B0034.5     CE45030	WBGene00015005	status:Partially_confirme
     0.0058   16.1  13.4     0.0086   15.5   9.2    1.3  1  F13A7.3     CE33049	WBGene00005745	locus:srv-34	G-protein co
     0.0083   15.6   9.8      0.013   15.0   6.8    1.3  1  K07C6.10    CE38205	WBGene00005958	locus:srx-67	7TM chemorec
  ------ inclusion threshold ------
      0.013   15.0  22.5      0.082   12.3  15.6    2.0  1  T23C6.5     CE35783	WBGene00020727	G-protein coupled recepto
      0.014   14.8  15.1      0.026   13.9   0.6    2.9  2  Y105C5A.23  CE24056	WBGene00013642	locus:gnrr-8	status:Parti
      0.015   14.8   9.9      0.023   14.1   6.9    1.2  1  T01C4.5     CE38098	WBGene00005926	locus:srx-35	7TM chemorec
      0.016   14.7  11.1      0.023   14.1   7.7    1.2  1  K07C6.11    CE17182	WBGene00005959	locus:srx-68	7TM chemorec
      0.022   14.2  10.9       0.07   12.5   3.9    2.9  3  F13D2.2     CE03194	WBGene00008736	locus:gnrr-6	G-protein co
      0.033   13.6  12.8      0.046   13.1   8.9    1.2  1  C44B12.4    CE36427	WBGene00005904	locus:srx-13	7TM chemorec
      0.039   13.4  23.3       0.16   11.3  16.2    1.8  1  T19F4.1a    CE29348	WBGene00020586	status:Confirmed	UniProt:
      0.046   13.2   5.4      0.046   13.1   2.5    1.7  2  F32D8.10    CE05789	WBGene00009333	status:Partially_confirme
      0.047   13.1  16.3       0.09   12.2  11.3    1.4  1  C03A7.5     CE35215	WBGene00005929	locus:srx-38	7TM chemorec
      0.047   13.1  15.0      0.058   12.8  10.4    1.2  1  C25B8.7     CE30878	WBGene00016090	status:Confirmed	UniProt:
      0.052   13.0  23.4       0.21   11.0  16.2    1.8  1  T19F4.1b    CE29349	WBGene00020586	status:Confirmed	UniProt:
       0.06   12.8  19.4       0.22   10.9   2.3    2.4  2  C24A8.1     CE42069	WBGene00016037	locus:dop-6	G-protein cou
      0.066   12.6   3.6       0.29   10.5   1.7    2.0  2  F26D2.9     CE42240	WBGene00005795	locus:srw-48	7TM chemorec
      0.071   12.5  21.9       0.13   11.6  15.2    1.3  1  T11F9.1     CE06413	WBGene00011709	G-protein coupled recepto
      0.085   12.3   6.9       0.19   11.1   2.8    2.3  2  F13D2.3     CE33996	WBGene00008737	locus:gnrr-7	G-protein co
      0.088   12.2  14.2       0.14   11.5   9.9    1.3  1  F53A9.5     CE43844	WBGene00018728	G-protein coupled recepto
      0.089   12.2  16.1       0.11   11.9  11.2    1.1  1  F47D2.10a   CE35315	WBGene00005407	locus:srh-194	7TM chemore
      0.091   12.2   0.2      0.091   12.2   0.2    2.1  2  K03H6.5     CE39585	WBGene00019370	status:Partially_confirme
      0.094   12.1  15.9       0.04   13.3   6.0    2.3  2  K07C6.7     CE36550	WBGene00005955	locus:srx-64	7TM chemorec
      0.095   12.1  23.2       0.18   11.2  16.1    1.5  1  F57C9.6     CE36651	WBGene00019012	status:Partially_confirme
       0.13   11.7   9.3      0.024   14.1   3.5    1.8  2  F40A3.7     CE10154	WBGene00018222	status:Partially_confirme
       0.16   11.3  12.9      0.057   12.8   7.1    1.5  1  R05D8.5     CE36556	WBGene00005919	locus:srx-28	7TM chemorec
        0.2   11.1   0.5       0.39   10.1   0.3    1.4  1  B0391.3     CE17332	WBGene00007161	status:Partially_confirme
        0.2   11.0   9.3       0.51    9.7   6.5    1.8  1  F59B1.3     CE38198	WBGene00005984	locus:srx-93	7TM chemorec
       0.22   10.9  14.1       0.31   10.4   9.8    1.1  1  Y34D9A.2    CE30217	WBGene00021328	status:Confirmed	UniProt:
       0.22   10.9  11.0       0.33   10.3   7.6    1.2  1  C24B9.16    CE36426	WBGene00005915	locus:srx-24	7TM chemorec
       0.26   10.7  18.7        1.1    8.7  12.9    1.8  1  R13D7.4     CE36558	WBGene00005951	locus:srx-60	7TM chemorec
       0.26   10.7  14.1       0.23   10.9   1.7    2.7  2  C30B5.5     CE02524	WBGene00016246	status:Partially_confirme
       0.27   10.6   2.3       0.26   10.7   0.6    1.7  1  H34P18.1    CE19503	WBGene00019262	status:Partially_confirme
       0.38   10.1   7.6        2.9    7.2   0.4    2.2  2  M01B2.7     CE38207	WBGene00010800	locus:srsx-37	7 transmemb
       0.38   10.1  22.6       0.62    9.4  15.7    1.3  1  K06C4.8     CE11816	WBGene00019444	G-protein coupled recepto
       0.41   10.0   5.1       0.15   11.5   0.7    2.0  2  ZC404.11    CE46568	WBGene00022605	status:Partially_confirme
       0.42   10.0   3.6       0.67    9.3   2.5    1.4  1  F10G2.6b    CE38169	WBGene00005983	locus:srx-92	7TM chemorec
       0.42   10.0   0.3       0.55    9.6   0.2    1.2  1  F56D6.13    CE38832	WBGene00044475	status:Confirmed	UniProt:
       0.43   10.0   3.9         10    5.4   0.6    2.6  2  K01A12.3    CE40086	WBGene00019287	status:Partially_confirme
       0.45    9.9  21.3       0.22   10.9  13.2    1.5  1  B0244.7     CE26790	WBGene00015082	SR-famA	status:Partially_
       0.46    9.8   0.7       0.51    9.7   0.5    1.1  1  ZK816.1     CE05114	WBGene00022825	status:Confirmed	UniProt:
       0.47    9.8   2.7       0.46    9.9   1.9    1.0  1  C14A6.3     CE46372	WBGene00007567	status:Confirmed	UniProt:
       0.47    9.8   0.2       0.56    9.6   0.2    1.1  1  F42G4.7     CE34861	WBGene00009644	status:Confirmed	UniProt:
        0.5    9.7   0.2       0.62    9.4   0.1    1.1  1  Y48G1BL.5   CE22179	WBGene00021664	status:Partially_confirme
       0.53    9.7  23.2        0.8    9.1  16.1    1.2  1  F59E11.1    CE35886	WBGene00005892	locus:srx-1	7TM chemorece
       0.53    9.7   9.8        0.8    9.1   6.8    1.4  1  Y102A5C.22  CE36333	WBGene00005945	locus:srx-54	7TM receptor
        0.6    9.5   9.5       0.78    9.1   6.6    1.3  1  C29F3.6     CE34526	WBGene00005949	locus:srx-58	7 transmembr
       0.65    9.4  10.3       0.87    9.0   7.2    1.2  1  ZK721.4     CE46343	WBGene00022811	Adenosine A3 receptor	sta
       0.66    9.3   2.6        1.1    8.6   1.8    1.3  1  Y37E11AL.1  CE26066	WBGene00021357	status:Partially_confirme
       0.67    9.3  22.5      0.041   13.3  12.0    1.5  1  K06C4.9     CE29506	WBGene00019445	transmemebrane protein	st
       0.67    9.3   3.1       0.28   10.6   0.1    1.8  1  K04E7.2     CE25039	WBGene00003877	locus:pept-1	Oligopeptide
       0.71    9.2  21.2        1.1    8.6  14.6    1.4  1  F21C10.12   CE32868	WBGene00017661	status:Partially_confirme
        0.8    9.1   1.1       0.99    8.8   0.8    1.1  1  C40H5.2b    CE45112	WBGene00008045	status:Predicted	UniProt:
       0.81    9.0   7.3          1    8.7   1.7    2.4  2  ZK697.12    CE34148	WBGene00005849	locus:srw-102	7TM chemore
       0.92    8.9  11.1       0.96    8.8   6.9    1.4  1  Y102A5C.24  CE20396	WBGene00005946	locus:srx-55	7 transmembr
       0.92    8.9   1.0        1.2    8.5   0.7    1.2  1  T27C5.10    CE39786	WBGene00012083	status:Predicted	UniProt:
       0.95    8.8   0.2        2.1    7.7   0.2    1.6  1  T15B7.12    CE13668	WBGene00020524	status:Partially_confirme
       0.96    8.8   8.6       0.15   11.5   2.3    1.9  2  Y32B12B.7   CE34608	WBGene00005708	locus:sru-45	status:Parti
       0.98    8.8   0.4        1.7    8.0   0.3    1.5  1  F26D2.11    CE18641	WBGene00005776	locus:srw-29	7TM chemorec
       0.99    8.8   1.2        1.3    8.4   0.8    1.3  1  R11G11.5    CE12748	WBGene00005855	locus:srw-108	7TM chemore
          1    8.7  13.3        1.5    8.1   9.2    1.3  1  T07H8.1     CE36564	WBGene00005907	locus:srx-16	7TM chemorec
          1    8.7   2.4        2.5    7.4   1.6    1.6  1  K03B4.5     CE36548	WBGene00005968	locus:srx-77	7TM chemorec
        1.1    8.7   0.2        2.3    7.6   0.2    1.5  1  T09D3.1     CE25110	WBGene00005087	locus:srd-9	7TM chemorece
        1.1    8.6  10.6          2    7.8   7.2    1.4  1  K06B4.9     CE36311	WBGene00005920	locus:srx-29	7TM receptor
        1.1    8.5  10.6       0.18   11.2   4.4    1.6  1  H12C20.5    CE18810	WBGene00005981	locus:srx-90	status:Parti
        1.2    8.5   0.2        1.7    8.0   0.2    1.2  1  Y102A11A.7  CE26474	WBGene00022417	status:Confirmed	UniProt:
        1.2    8.5  14.2         32    3.8   9.9    2.2  1  F53F8.2     CE36441	WBGene00009999	locus:srsx-35	status:Part
        1.3    8.4   0.4        2.2    7.6   0.3    1.4  1  Y37H2C.4    CE38236	WBGene00012575	status:Predicted	UniProt:
        1.3    8.4   1.1        1.7    8.0   0.8    1.1  1  C40H5.2a    CE45088	WBGene00008045	status:Predicted	UniProt:
        1.3    8.3  12.9          3    7.2   8.9    1.6  1  B0563.6c    CE41751	WBGene00015263	status:Partially_confirme
        1.3    8.3   8.6        1.7    8.0   6.0    1.1  1  C03G6.2     CE38030	WBGene00005947	locus:srx-56	7TM chemorec
        1.4    8.3   8.0          2    7.8   5.5    1.3  1  K07C6.6     CE36549	WBGene00005954	locus:srx-63	7TM chemorec
        1.4    8.3  12.9        3.2    7.1   8.9    1.6  1  B0563.6a    CE29551	WBGene00015263	status:Partially_confirme
        1.4    8.2   0.2        2.6    7.4   0.1    1.4  1  Y48G1BM.9   CE39296	WBGene00021674	status:Partially_confirme
        1.6    8.1   0.1         21    4.4   0.0    2.0  2  C16C10.1    CE33519	WBGene00007622	carrier protein	status:Co
        1.7    8.0   2.2        2.9    7.2   1.5    1.4  1  T08G3.3     CE16373	WBGene00005359	locus:srh-142	status:Pred
        1.7    8.0   2.5        2.7    7.3   1.4    1.6  1  T27B2.1     CE44200	WBGene00194821	status:Partially_confirme
        1.7    8.0  14.5          3    7.2  10.0    1.4  1  C01F1.4     CE06745	WBGene00015299	status:Partially_confirme
        1.8    7.9   9.5       0.42   10.0   0.2    2.5  2  Y23H5B.4    CE31098	WBGene00021275	status:Partially_confirme
        1.9    7.8   5.0       0.24   10.8   0.2    2.0  1  ZC404.13    CE29619	WBGene00022606	status:Partially_confirme
        1.9    7.8  12.8        3.9    6.8   8.9    1.6  1  B0563.6b    CE33513	WBGene00015263	status:Partially_confirme
        1.9    7.8  10.5       0.63    9.4   0.5    2.2  2  T26E4.15    CE36209	WBGene00012055	locus:srsx-36	7 transmemb
          2    7.8   1.7        4.2    6.7   1.2    1.6  1  F59B1.7     CE17948	WBGene00005932	locus:srx-41	7TM chemorec
        2.2    7.6  15.1        1.9    7.8   6.7    2.0  2  C25E10.3c   CE38150	WBGene00016093	locus:srsx-34	7TM chemore
        2.5    7.5  11.2        2.8    7.3   0.2    2.5  2  F42D1.3     CE31511	WBGene00009629	locus:sprr-2	G-protein co
        2.5    7.4   0.1        2.6    7.4   0.1    1.1  1  Y47D3A.32c  CE44331	WBGene00012938	status:Confirmed	UniProt:
        2.6    7.4  15.9        4.7    6.5  11.0    1.4  1  Y55F3AM.2   CE36416	WBGene00005903	locus:srx-12	7TM chemorec
        2.7    7.3   0.1        5.7    6.3   0.1    1.5  1  T04F8.1     CE03614	WBGene00011440	locus:sfxn-1.5	status:Con
        2.8    7.3   2.2         11    5.3   0.6    2.4  2  M199.1      CE20018	WBGene00010950	locus:srt-44	status:Parti
        2.8    7.3   6.3        4.5    6.6   4.4    1.3  1  T03D3.4     CE25098	WBGene00005259	locus:srh-36	7TM chemorec
        2.8    7.3   9.0        4.2    6.7   6.2    1.3  1  K07C6.9     CE35336	WBGene00005957	locus:srx-66	7TM chemorec
        2.9    7.2   2.0        4.1    6.7   1.4    1.2  1  T08B6.3     CE17224	WBGene00006206	locus:str-161	7TM chemore
        3.1    7.1   1.1        4.8    6.5   0.7    1.3  1  ZK418.5     CE28189	WBGene00022734	status:Confirmed	UniProt:
        3.1    7.1   9.2        3.9    6.8   6.4    1.3  1  Y43B11AL.2b CE35085	WBGene00005941	locus:srx-50	7TM chemorec
        3.3    7.0  11.6        1.4    8.2   6.6    1.5  1  T07H8.3     CE36565	WBGene00005950	locus:srx-59	7TM chemorec
        3.4    7.0   0.2        5.4    6.3   0.1    1.2  1  H04M03.12   CE20931	WBGene00019156	status:Partially_confirme
        3.4    7.0   2.6        4.9    6.5   1.8    1.3  1  F31F4.4     CE36541	WBGene00005912	locus:srx-21	7TM chemorec
        3.5    7.0   0.0          6    6.2   0.0    1.3  1  F59D12.4    CE26816	WBGene00001687	locus:gpn-1	glypican	stat
        3.5    7.0   1.0        7.9    5.8   0.7    1.6  1  T01G6.3     CE25096	WBGene00006233	locus:str-196	7TM chemore
        3.6    6.9   0.4        3.5    7.0   0.3    1.1  1  F09G8.9     CE00144	WBGene00017323	locus:mps-4	status:Confir
          4    6.8   0.1        5.6    6.3   0.0    1.4  1  C41G6.12    CE15709	WBGene00008058	status:Predicted	UniProt:
        4.1    6.7   3.4        2.6    7.4   0.1    2.0  2  C17H11.1    CE29584	WBGene00015921	status:Partially_confirme
        4.2    6.7   0.1        5.5    6.3   0.0    1.1  1  F20B6.4     CE04426	WBGene00017628	status:Partially_confirme
        4.3    6.7   7.4        7.5    5.9   4.0    2.2  1  F43A11.1    CE43280	WBGene00005979	locus:srx-88	G-protein co
        4.3    6.7   0.1        6.8    6.0   0.0    1.5  1  C30B5.7     CE02526	WBGene00016248	status:Partially_confirme
        4.4    6.6  16.4        6.7    6.0  11.4    1.3  1  T26H8.2     CE36327	WBGene00005939	locus:srx-48	7TM receptor
        4.5    6.6   1.1        9.3    5.6   0.7    1.5  1  C41G11.4a   CE29716	WBGene00016570	locus:gnrr-4	G-protein co
        4.6    6.6   0.9        6.6    6.0   0.6    1.3  1  F58E6.6     CE06021	WBGene00010255	status:Partially_confirme
        4.9    6.5   1.1         10    5.5   0.7    1.5  1  C41G11.4b   CE30896	WBGene00016570	locus:gnrr-4	status:Parti
          5    6.4   1.9        9.1    5.6   0.2    1.9  2  Y46H3C.2    CE24313	WBGene00005846	locus:srw-99	7TM chemorec
        5.6    6.3  12.6        6.7    6.0   8.7    1.2  1  C14C6.1     CE44378	WBGene00005898	locus:srx-7	7TM chemorece
        5.6    6.3   5.9        2.9    7.2   2.9    1.3  1  F54B8.7b    CE38076	WBGene00010021	locus:srbc-49	7TM recepto
        5.9    6.2   0.3         12    5.2   0.2    1.5  1  T21C9.7     CE33188	WBGene00005189	locus:srg-32	G-protein co
          6    6.2  11.8         30    3.9   8.1    2.1  1  F39B3.2     CE30978	WBGene00018191	status:Confirmed	UniProt:
          6    6.2   0.3        9.7    5.5   0.2    1.4  1  F28D9.2b    CE34483	WBGene00005517	locus:sri-5	7TM chemorece
        6.3    6.1   5.7         12    5.2   4.0    1.4  1  ZK1307.7a   CE37863	WBGene00014248	7 transmembrane receptor 
        6.4    6.1   0.3         12    5.1   0.2    1.5  1  T09D3.2     CE33311	WBGene00005185	locus:srg-28	7TM chemorec
        6.6    6.1   0.3         11    5.3   0.2    1.4  1  F28D9.2a    CE34482	WBGene00005517	locus:sri-5	7TM chemorece
        6.7    6.0   5.7         12    5.2   4.0    1.4  1  ZK1307.7b   CE46539	WBGene00014248	status:Partially_confirme
        6.8    6.0   1.1         12    5.2   0.7    1.3  1  C41G11.4c   CE35428	WBGene00016570	locus:gnrr-4	status:Parti
        6.9    6.0   0.0         11    5.3   0.0    1.2  1  C27A7.4     CE42072	WBGene00000490	locus:che-11	status:Parti
        7.2    5.9  10.4        0.4   10.0   0.0    2.3  1  C35A11.1    CE37616	WBGene00016428	status:Partially_confirme
        7.2    5.9   0.1          8    5.8   0.1    1.1  1  W03D2.9     CE44698	WBGene00020983	status:Confirmed	UniProt:
        7.5    5.9   0.1        7.6    5.9   0.1    1.1  1  F53F8.6     CE34881	WBGene00010003	status:Partially_confirme
        7.5    5.9  21.6         11    5.3  15.0    1.2  1  T22G5.4     CE13988	WBGene00011931	locus:srsx-19	7 transmemb
        7.6    5.9   0.7         14    5.0   0.5    1.5  1  T09D3.6     CE33312	WBGene00005186	locus:srg-29	7TM chemorec
        7.9    5.8   7.9         13    5.1   5.5    1.3  1  F38B7.4     CE36299	WBGene00005976	locus:srx-85	7TM receptor
        8.1    5.8  11.3         13    5.1   7.8    1.3  1  Y43B11AL.2a CE28264	WBGene00005941	locus:srx-50	7TM chemorec
        8.2    5.7   0.3         13    5.1   0.2    1.2  1  F13H10.9    CE40503	WBGene00045056	status:Partially_confirme
        8.5    5.7   6.9         12    5.2   4.8    1.3  1  B0507.11    CE36422	WBGene00006006	locus:srx-115	7TM chemore
        8.9    5.6   0.3         12    5.2   0.2    1.1  1  R10E11.9    CE39759	WBGene00011220	status:Partially_confirme
        9.3    5.6   0.1        9.6    5.5   0.1    1.1  1  F40A3.4     CE33643	WBGene00018219	status:Confirmed	UniProt:
        9.9    5.5  11.7       0.99    8.8   4.8    1.5  1  T10H4.9     CE34596	WBGene00005942	locus:srx-51	7 transmembr
        9.9    5.5   0.6         18    4.6   0.4    1.5  1  Y66D12A.13  CE26450	WBGene00013439	status:Partially_confirme


Domain annotation for each sequence (and alignments):
>> F41E7.3  CE31509	WBGene00009619	neurokinin receptor like	status:Partially_confirmed	UniProt:Q20275	protein_id:CAA9212
   #    score  bias  c-Evalue  i-Evalue hmmfrom  hmm to    alifrom  ali to    envfrom  env to     acc
 ---   ------ ----- --------- --------- ------- -------    ------- -------    ------- -------    ----
   1 !  110.3  11.8   1.4e-33   1.4e-31      49     329 ..      46     332 ..      10     361 .. 0.83

  Alignments for each domain:
  == domain 1    score: 110.3 bits;  conditional E-value: 1.4e-33
  Mel1b-aln  49 vttavdvvgnllvilsvlrnrklrnaGnlflvslaladlvvalyPyPlilvaifydgwalgeahckasafvmGlsviGsvfnitaiainrycyichsvay 148
                 +  v   gn+lv++ v++n+++++  n+f+ +la++d++v ++   l+        w++g   c+   +  G s+  s + +taiai+ry++i h+ + 
    F41E7.3  46 AVFLVASSGNFLVVYVVMTNKRMQTITNIFITNLAVSDIMVNFTSLWLTPTYTSIGHWIFGGGLCHGLPLFQGTSIFISTWTLTAIAIDRYIVIVHNSSN 145
                33345568*************************************99999999999****************************************9999 PP

  Mel1b-aln 149 hriyrkw...htslyislvwlltvvalvPnffvgsley.....dPriysctfiqt.asaqytvavvvihfllPiavvsfcylriwvlvlqarrkvksesk 239
                 +i  ++    +  +i l+wl +++ + P  +   l+y     d  i s  + ++   + + ++v++++f+lP  +++  y++iw++ l++r +  +e+k
    F41E7.3 146 ININDRMsmrSCLSFIVLIWLCSLLLVTPYAINMKLNYihepcDFLICSEDWSNAeFRSIFGIVVMILQFILPFVLIAISYIKIWLF-LNSR-QSMTERK 243
                8887654111344589*************999999999663333345454554431457789999********************75.5555.5556666 PP

  Mel1b-aln 240 lrlrpsdvrsfltmfvv.fvifaicwaPlnciGlavainPeeiapqipeGlfvtsyllayfnsclnaivyGllnqnfrreykrilsalwnp 329
                  ++    + +l m++v  vifaicw P+n++     ++ +++       +f + +l++   ++ n i+y ++n+ fr+e+ +++  l+  
    F41E7.3 244 SDIKRK--KRLLRMLIVmVVIFAICWFPFNLLNCLRDLKLDNFMRGYFSFVFLSVHLMSMTATAWNPILYAFMNETFREEFAKVVPCLFAR 332
                666543..4566666551579*************99********99***************************************999865 PP

>> AC7.1a  CE38261	WBGene00006428	locus:tag-49	status:Partially_confirmed	UniProt:Q58AU0	protein_id:CCD61149.1
   #    score  bias  c-Evalue  i-Evalue hmmfrom  hmm to    alifrom  ali to    envfrom  env to     acc
 ---   ------ ----- --------- --------- ------- -------    ------- -------    ------- -------    ----
   1 !  107.3   7.0   1.2e-32   1.2e-30      48     352 ..      54     375 ..      26     385 .. 0.79

  Alignments for each domain:
  == domain 1    score: 107.3 bits;  conditional E-value: 1.2e-32
  Mel1b-aln  48 ivttavdvvgnllvilsvlrnrklrnaGnlflvslaladlvvalyPyPlilvaifydgwalgeahckasafvmGlsviGsvfnitaiainrycyichsva 147
                 +++ + vvgnllv++  l + ++r+    f+++l +adl+  ++  P+ + a ++++w l  + c++  +v  ++++ svf + + a+  +  +  s +
     AC7.1a  54 AIIAFMAVVGNLLVLYITLFRLRVRSITTYFILNLGFADLFTGIFAIPFKFQAALFQEWFLPRSLCRIVPYVETVALTVSVFTLVTSAVHEFRTMFFSKC 153
                46677899*************************************************************************************9999998 PP

  Mel1b-aln 148 yhriyrkwhtslyislvwlltvvalvPn.ffvgsleydPriysctfiqta......s...aqytvavvvihfllPiavvsfcylriwvlvlq.arrkvks 236
                 +   r+  ++  + l+w+++v++ +P  +f ++ e+       +++q +      +    +y v +v+i++++P+ ++   y  i v +   ++ +v +
     AC7.1a 154 SQMSPRS--AKRCVLLIWIMAVLVSLPHgLFHNTYEFPDD-NNTSIVQQClpvypdAgwwKTYNVYLVIIQYFVPMIILDTAYTMIAVKIWSlSQSRVEL 250
                7765555..555678*******999997366677777433.3333333321111111222579999*************999977666543212333333 PP

  Mel1b-aln 237 .eskl....rlrpsdvrsfl.tmfvvfvifaicwaPlnciGlavainPeeiapqipeGlfvtsyllayfnsclnaivyGllnqnfrreykrils...alw 327
                 e+k+        +++ +++ t+ +v   f++cw Pl++  l   ++Pe    +  + +f  s+ la  nscln i+yGl n  +++ey+r+ +    +w
     AC7.1a 251 dETKMatqkVSPNTQLSQLMrTLIIVVACFSLCWFPLETYLLLNELKPEINGWKYINLVFFFSHWLAMSNSCLNPIIYGLYNTKYNEEYRRLFRqigCIW 350
                13333111033345666665478888999*************************************************************997622268* PP

  Mel1b-aln 328 nprrclqdaskdskaeglqsqappv 352
                + ++ l d+ k  +  +  ++ + +
     AC7.1a 351 QRQKSLDDSMKPERRWNSSNDCQDQ 375
                *999999999987766555554444 PP

>> AC7.1b  CE38262	WBGene00006428	locus:tag-49	G-protein coupled receptor	status:Partially_confirmed	UniProt:Q58AU1	prot
   #    score  bias  c-Evalue  i-Evalue hmmfrom  hmm to    alifrom  ali to    envfrom  env to     acc
 ---   ------ ----- --------- --------- ------- -------    ------- -------    ------- -------    ----
   1 !  106.2   7.1   2.4e-32   2.4e-30      48     352 ..      54     366 ..      26     376 .. 0.82

  Alignments for each domain:
  == domain 1    score: 106.2 bits;  conditional E-value: 2.4e-32
  Mel1b-aln  48 ivttavdvvgnllvilsvlrnrklrnaGnlflvslaladlvvalyPyPlilvaifydgwalgeahckasafvmGlsviGsvfnitaiainrycyichsva 147
                 +++ + vvgnllv++  l + ++r+    f+++l +adl+  ++  P+ + a ++++w l  + c++  +v  ++++ svf + + a+  +  +  s +
     AC7.1b  54 AIIAFMAVVGNLLVLYITLFRLRVRSITTYFILNLGFADLFTGIFAIPFKFQAALFQEWFLPRSLCRIVPYVETVALTVSVFTLVTSAVHEFRTMFFSKC 153
                46677899*************************************************************************************9999998 PP

  Mel1b-aln 148 yhriyrkwhtslyislvwlltvvalvPn.ffvgsleydPriysctfiqta......s...aqytvavvvihfllPiavvsfcylriwvlvlq.arrkvks 236
                 +   r+  ++  + l+w+++v++ +P  +f ++ e+       +++q +      +    +y v +v+i++++P+ ++   y  i v +   ++ +v +
     AC7.1b 154 SQMSPRS--AKRCVLLIWIMAVLVSLPHgLFHNTYEFPDD-NNTSIVQQClpvypdAgwwKTYNVYLVIIQYFVPMIILDTAYTMIAVKIWSlSQSRVEL 250
                7765555..555678*******999997366677777433.3333333321111111222579999*****************99988776424556666 PP

  Mel1b-aln 237 esklrlrpsdvrsfltmfvvfvifaicwaPlnciGlavainPeeiapqipeGlfvtsyllayfnsclnaivyGllnqnfrreykrils...alwnprrcl 333
                ++  ++     + + t+ +v   f++cw Pl++  l   ++Pe    +  + +f  s+ la  nscln i+yGl n  +++ey+r+ +    +w+ ++ l
     AC7.1b 251 DETKMATQ---KLMRTLIIVVACFSLCWFPLETYLLLNELKPEINGWKYINLVFFFSHWLAMSNSCLNPIIYGLYNTKYNEEYRRLFRqigCIWQRQKSL 347
                65544443...34458889999**************************************************************997622268**99999 PP

  Mel1b-aln 334 qdaskdskaeglqsqappv 352
                 d+ k  +  +  ++ + +
     AC7.1b 348 DDSMKPERRWNSSNDCQDQ 366
                9999987766555554444 PP

>> K09G1.4a  CE35993	WBGene00001053	locus:dop-2	dopamine receptor like	status:Confirmed	UniProt:P90927	protein_id:CAB031
   #    score  bias  c-Evalue  i-Evalue hmmfrom  hmm to    alifrom  ali to    envfrom  env to     acc
 ---   ------ ----- --------- --------- ------- -------    ------- -------    ------- -------    ----
   1 !   68.7   8.6   5.8e-21   5.8e-19      47     238 ..      44     234 ..      23     247 .. 0.84
   2 !   43.2   1.2   3.3e-13   3.3e-11     241     336 ..     604     701 ..     583     705 .] 0.80

  Alignments for each domain:
  == domain 1    score: 68.7 bits;  conditional E-value: 5.8e-21
  Mel1b-aln  47 livttavdvvgnllvilsvlrnrklrnaGnlflvslaladlvvalyPyPlil.vaifydgwalgeahckasafvmGlsviGsvfnitaiainrycyichs 145
                liv+  + ++gnllvi+svlr r l++a n++++ la+adl+va++  P  + v +   +w lg+  c +         + s++ ++ i+ +ry  +   
   K09G1.4a  44 LIVIPLITLLGNLLVIISVLRYRALQSAINFLILGLAVADLLVAIIVMPYAVyVYVTNGDWYLGNLMCDIYMASDVCCSTASILLLAVISFDRYRAVSLP 143
                7899999*************************************9988875516677778********987776667778899999************** PP

  Mel1b-aln 146 vayhriyrkwhts.lyislvwlltvvalvPnff.vgsleydPriysctfiqtasaqytvavvvihfllPiavvsfcylriwvlvlqarrkvkses 238
                + y r  ++++     i+++wl+++    P  f v+    d   y c f    +a++++   +i f++P  +v f y+ri +  l+ r k+ + +
   K09G1.4a 144 IQYSRQSQNVKRVwTLIAVIWLVSLTLASPMVFgVNVRPPDANPYECRFY---NAEFSILSSMISFVIPCFLVLFVYIRIII-ALKKREKAAKMR 234
                *****999887652679********99999877255566899******97...689***********************955.566665554333 PP

  == domain 2    score: 43.2 bits;  conditional E-value: 3.3e-13
  Mel1b-aln 241 rlrpsdvrsfltmfvvfvifaicwaPlnciGl..avainPeeiapqipeGlfvtsyllayfnsclnaivyGllnqnfrreykrilsalwnprrclqda 336
                +++  + r   t+ vv  +f +cw P+ +i +  av i  ++ + q+   lf     + y+ns +n i+y ++n +frr +k i+    ++r+ + ++
   K09G1.4a 604 KAQRKEKRATKTLGVVVGVFLVCWVPFFVINIlnAVCILLNKDSCQVGYDLFFYCTWIGYMNSFMNPIIYTIFNTEFRRAFKSIIFGRNSTRHHFSNK 701
                22334557778999************99998756899999*********************************************9999988888765 PP

>> K09G1.4d  CE46806	WBGene00001053	locus:dop-2	status:Confirmed
   #    score  bias  c-Evalue  i-Evalue hmmfrom  hmm to    alifrom  ali to    envfrom  env to     acc
 ---   ------ ----- --------- --------- ------- -------    ------- -------    ------- -------    ----
   1 !   68.6   8.6   6.3e-21   6.3e-19      47     238 ..      44     234 ..      23     247 .. 0.84
   2 !   43.2   1.2   3.5e-13   3.5e-11     241     336 ..     633     730 ..     612     734 .] 0.80

  Alignments for each domain:
  == domain 1    score: 68.6 bits;  conditional E-value: 6.3e-21
  Mel1b-aln  47 livttavdvvgnllvilsvlrnrklrnaGnlflvslaladlvvalyPyPlil.vaifydgwalgeahckasafvmGlsviGsvfnitaiainrycyichs 145
                liv+  + ++gnllvi+svlr r l++a n++++ la+adl+va++  P  + v +   +w lg+  c +         + s++ ++ i+ +ry  +   
   K09G1.4d  44 LIVIPLITLLGNLLVIISVLRYRALQSAINFLILGLAVADLLVAIIVMPYAVyVYVTNGDWYLGNLMCDIYMASDVCCSTASILLLAVISFDRYRAVSLP 143
                7899999*************************************9988875516677778********987776667778899999************** PP

  Mel1b-aln 146 vayhriyrkwhts.lyislvwlltvvalvPnff.vgsleydPriysctfiqtasaqytvavvvihfllPiavvsfcylriwvlvlqarrkvkses 238
                + y r  ++++     i+++wl+++    P  f v+    d   y c f    +a++++   +i f++P  +v f y+ri +  l+ r k+ + +
   K09G1.4d 144 IQYSRQSQNVKRVwTLIAVIWLVSLTLASPMVFgVNVRPPDANPYECRFY---NAEFSILSSMISFVIPCFLVLFVYIRIII-ALKKREKAAKMR 234
                *****999887652679********99999877255566899******97...689***********************955.566665554333 PP

  == domain 2    score: 43.2 bits;  conditional E-value: 3.5e-13
  Mel1b-aln 241 rlrpsdvrsfltmfvvfvifaicwaPlnciGl..avainPeeiapqipeGlfvtsyllayfnsclnaivyGllnqnfrreykrilsalwnprrclqda 336
                +++  + r   t+ vv  +f +cw P+ +i +  av i  ++ + q+   lf     + y+ns +n i+y ++n +frr +k i+    ++r+ + ++
   K09G1.4d 633 KAQRKEKRATKTLGVVVGVFLVCWVPFFVINIlnAVCILLNKDSCQVGYDLFFYCTWIGYMNSFMNPIIYTIFNTEFRRAFKSIIFGRNSTRHHFSNK 730
                22334557778999************99998756899999*********************************************9999988888765 PP

>> K02F2.6  CE17158	WBGene00004778	locus:ser-3	seven trans-membrane receptor	status:Confirmed	UniProt:O44986	protein_id:
   #    score  bias  c-Evalue  i-Evalue hmmfrom  hmm to    alifrom  ali to    envfrom  env to     acc
 ---   ------ ----- --------- --------- ------- -------    ------- -------    ------- -------    ----
   1 !   84.9   9.3   7.4e-26   7.4e-24      41     236 ..      59     255 ..      20     269 .. 0.85
   2 !   24.9   0.2   1.2e-07   1.2e-05     246     347 ..     481     577 ..     461     594 .. 0.67

  Alignments for each domain:
  == domain 1    score: 84.9 bits;  conditional E-value: 7.4e-26
  Mel1b-aln  41 palsavlivttavdvvgnllvilsvlrnrklrnaGnlflvslaladlvvalyPyPlilv.aifydgwalgeahckasafvmGlsviGsvfnitaiainry 139
                 ++ +vl v   v v+gn lvi +vl +r+lr+a  l+++slaladl+v  +  P+ +   ++ + w++ge++c++   +     + s++n+ ai+i+ry
    K02F2.6  59 FSIISVLTVLVVVVVLGNALVIAAVLLRRRLRSATGLLILSLALADLLVGTVILPFSIAnEVLDQYWIFGETWCTIWLTLDIWMCTASIYNLVAISIDRY 158
                45567888888999***********************************99999987651688899*********987776777899************* PP

  Mel1b-aln 140 cyichsvayhriyrkwhtslyislvwlltvvalvPnffvgsleydPri.ysctfiqtasaqytvavvvihfllPiavvsfcylriwvlvlqarrkvks 236
                + i + + y  ++ k+++   +++vw+ + ++  P+ff+ s   d      ct +  a   y v      f +P+ +v+f y+ri+v    a + + s
    K02F2.6 159 IAIIKPLNYPMLVTKFRARCTVAIVWIGSFLICSPSFFLASSIKDKETpCRCTPA-NAGRVYVVFSASSSFYIPMIIVVFVYFRIYVAARAATKSIYS 255
                **************************************99876666551556654.5778899999999******************88777776655 PP

  == domain 2    score: 24.9 bits;  conditional E-value: 1.2e-07
  Mel1b-aln 246 dvrsfltmfvvfvifaicwaPlnciGlavainPeeiapqipeGlfvtsyllayfnsclnaivyGllnqnfrreykrilsa..lwnp.rrclqdaskdska 342
                +++   t+ +v   f +cw      G+a+      +  ++ + ++   + l y+ns+ln ++y ++n++fr  +kr+l+   l +p +++ +++s +s+a
    K02F2.6 481 EIKAAKTVAIVTGCFIFCWL-----GFALVY---GLEIKLNDVVWSIVFWLGYLNSALNPVIYTVFNREFRICFKRLLTChhLNHPtQKYTNNNSYNSTA 572
                66666777788888888884.....555543...34456677889999****************************997511334413344444445544 PP

  Mel1b-aln 343 eglqs 347
                 +  +
    K02F2.6 573 IRSTN 577
                44333 PP

>> K09G1.4b  CE35994	WBGene00001053	locus:dop-2	status:Confirmed	UniProt:Q7JL11	protein_id:CAE53732.1
   #    score  bias  c-Evalue  i-Evalue hmmfrom  hmm to    alifrom  ali to    envfrom  env to     acc
 ---   ------ ----- --------- --------- ------- -------    ------- -------    ------- -------    ----
   1 !   68.3   8.6     8e-21     8e-19      47     238 ..      44     234 ..      23     247 .. 0.84
   2 !   42.9   1.2   4.2e-13   4.2e-11     241     336 ..     739     836 ..     718     840 .] 0.80

  Alignments for each domain:
  == domain 1    score: 68.3 bits;  conditional E-value: 8e-21
  Mel1b-aln  47 livttavdvvgnllvilsvlrnrklrnaGnlflvslaladlvvalyPyPlil.vaifydgwalgeahckasafvmGlsviGsvfnitaiainrycyichs 145
                liv+  + ++gnllvi+svlr r l++a n++++ la+adl+va++  P  + v +   +w lg+  c +         + s++ ++ i+ +ry  +   
   K09G1.4b  44 LIVIPLITLLGNLLVIISVLRYRALQSAINFLILGLAVADLLVAIIVMPYAVyVYVTNGDWYLGNLMCDIYMASDVCCSTASILLLAVISFDRYRAVSLP 143
                7899999*************************************9988875516677778********987776667778899999************** PP

  Mel1b-aln 146 vayhriyrkwhts.lyislvwlltvvalvPnff.vgsleydPriysctfiqtasaqytvavvvihfllPiavvsfcylriwvlvlqarrkvkses 238
                + y r  ++++     i+++wl+++    P  f v+    d   y c f    +a++++   +i f++P  +v f y+ri +  l+ r k+ + +
   K09G1.4b 144 IQYSRQSQNVKRVwTLIAVIWLVSLTLASPMVFgVNVRPPDANPYECRFY---NAEFSILSSMISFVIPCFLVLFVYIRIII-ALKKREKAAKMR 234
                *****999887652679********99999877255566899******97...689***********************955.566665554333 PP

  == domain 2    score: 42.9 bits;  conditional E-value: 4.2e-13
  Mel1b-aln 241 rlrpsdvrsfltmfvvfvifaicwaPlnciGl..avainPeeiapqipeGlfvtsyllayfnsclnaivyGllnqnfrreykrilsalwnprrclqda 336
                +++  + r   t+ vv  +f +cw P+ +i +  av i  ++ + q+   lf     + y+ns +n i+y ++n +frr +k i+    ++r+ + ++
   K09G1.4b 739 KAQRKEKRATKTLGVVVGVFLVCWVPFFVINIlnAVCILLNKDSCQVGYDLFFYCTWIGYMNSFMNPIIYTIFNTEFRRAFKSIIFGRNSTRHHFSNK 836
                22334557778999************99998756899999*********************************************9999888888765 PP

>> K09G1.4c  CE45633	WBGene00001053	locus:dop-2	status:Partially_confirmed	protein_id:CBY85347.1
   #    score  bias  c-Evalue  i-Evalue hmmfrom  hmm to    alifrom  ali to    envfrom  env to     acc
 ---   ------ ----- --------- --------- ------- -------    ------- -------    ------- -------    ----
   1 !   68.3   8.6   8.2e-21   8.2e-19      47     238 ..      44     234 ..      23     247 .. 0.84
   2 !   42.9   1.2   4.3e-13   4.3e-11     241     336 ..     748     845 ..     727     849 .] 0.80

  Alignments for each domain:
  == domain 1    score: 68.3 bits;  conditional E-value: 8.2e-21
  Mel1b-aln  47 livttavdvvgnllvilsvlrnrklrnaGnlflvslaladlvvalyPyPlil.vaifydgwalgeahckasafvmGlsviGsvfnitaiainrycyichs 145
                liv+  + ++gnllvi+svlr r l++a n++++ la+adl+va++  P  + v +   +w lg+  c +         + s++ ++ i+ +ry  +   
   K09G1.4c  44 LIVIPLITLLGNLLVIISVLRYRALQSAINFLILGLAVADLLVAIIVMPYAVyVYVTNGDWYLGNLMCDIYMASDVCCSTASILLLAVISFDRYRAVSLP 143
                7899999*************************************9988875516677778********987776667778899999************** PP

  Mel1b-aln 146 vayhriyrkwhts.lyislvwlltvvalvPnff.vgsleydPriysctfiqtasaqytvavvvihfllPiavvsfcylriwvlvlqarrkvkses 238
                + y r  ++++     i+++wl+++    P  f v+    d   y c f    +a++++   +i f++P  +v f y+ri +  l+ r k+ + +
   K09G1.4c 144 IQYSRQSQNVKRVwTLIAVIWLVSLTLASPMVFgVNVRPPDANPYECRFY---NAEFSILSSMISFVIPCFLVLFVYIRIII-ALKKREKAAKMR 234
                *****999887652679********99999877255566899******97...689***********************955.566665554333 PP

  == domain 2    score: 42.9 bits;  conditional E-value: 4.3e-13
  Mel1b-aln 241 rlrpsdvrsfltmfvvfvifaicwaPlnciGl..avainPeeiapqipeGlfvtsyllayfnsclnaivyGllnqnfrreykrilsalwnprrclqda 336
                +++  + r   t+ vv  +f +cw P+ +i +  av i  ++ + q+   lf     + y+ns +n i+y ++n +frr +k i+    ++r+ + ++
   K09G1.4c 748 KAQRKEKRATKTLGVVVGVFLVCWVPFFVINIlnAVCILLNKDSCQVGYDLFFYCTWIGYMNSFMNPIIYTIFNTEFRRAFKSIIFGRNSTRHHFSNK 845
                22334557778999************99998756899999*********************************************9999888888765 PP

>> C09B7.1b  CE30332	WBGene00004780	locus:ser-7	status:Confirmed	UniProt:Q8T3C1	protein_id:CCD83457.1
   #    score  bias  c-Evalue  i-Evalue hmmfrom  hmm to    alifrom  ali to    envfrom  env to     acc
 ---   ------ ----- --------- --------- ------- -------    ------- -------    ------- -------    ----
   1 !   76.9   8.3   1.9e-23   1.9e-21      41     236 ..      41     235 ..      18     250 .. 0.81
   2 !   25.6   0.0   7.4e-08   7.4e-06     244     337 ..     312     401 ..     302     419 .. 0.82

  Alignments for each domain:
  == domain 1    score: 76.9 bits;  conditional E-value: 1.9e-23
  Mel1b-aln  41 palsavlivt.tavdvvgnllvilsvlrnrklrnaGnlflvslaladlvvalyPyPlilvaifydgwalgeahckasafvmGlsviGsvfnitaiainry 139
                +al a+ i++   +  vgn lv l+vl  rkl+   n++lvsla+ad++v l+  Pl l+ +++d w lg + c + +       + s+ n+ ai+++ry
   C09B7.1b  41 KALLAIAILAmIIMTTVGNALVCLAVLLVRKLKHPQNFLLVSLAVADFFVGLVVMPLALIDLLFDKWPLGSTMCSVYTTSDLTLCTASIVNLCAISVDRY 140
                34444444330345679*********************************************************9987765455689************* PP

  Mel1b-aln 140 cyichsvayhriyrkwhtslyislvwlltvvalvPnffvgsleydPriys.ctfiqta.saqytvavvvihfllPiavvsfcylriwvlvlqarrkvks 236
                 +i   + y     +++  +yi+ vw+++ ++ + + ++  l  d          q++    y     +i f  P  +++   ++iw    +a ++  +
   C09B7.1b 141 LVISSPLRYSAKRTTKRIMMYIACVWIIAAIVSISSHIIANLLNDGTYVDdTGTCQVIpHFIYQSYATIISFYAPTFIMVILNIKIW----RAAKRLAA 235
                ***************************************999998765541334455414568888999*****************9....44444444 PP

  == domain 2    score: 25.6 bits;  conditional E-value: 7.4e-08
  Mel1b-aln 244 psdvrsfltmfvvfvifaicwaPlnciGlavainPeeiapqipeGlfvtsyllayfnsclnaivyGllnqnfrreykrilsalwnp.rrclqdas 337
                 s+ +   t+ v++ +f icw P+ +  la+    +++   ip+ l   +  l y ns+ln ++y   n++fr  ++++l     + +++++++s
   C09B7.1b 312 KSECKARKTLGVIMSVFIICWLPFFI--LAI---FKSFGMWIPDWLDLLALWLGYSNSTLNPLIYCKYNKEFRIPFREMLACRCATlQTVMRQQS 401
                57777778999************976..444...3678999*************************************99876554145556655 PP

>> C02D4.2f  CE32299	WBGene00004777	locus:ser-2	status:Confirmed	UniProt:Q6LA86	protein_id:CAF31468.2
   #    score  bias  c-Evalue  i-Evalue hmmfrom  hmm to    alifrom  ali to    envfrom  env to     acc
 ---   ------ ----- --------- --------- ------- -------    ------- -------    ------- -------    ----
   1 !   73.1   9.3   2.8e-22   2.8e-20      30     233 ..      38     239 ..      10     252 .. 0.80
   2 !   32.2   0.4   7.2e-10   7.3e-08     247     324 ..     331     405 ..     317     419 .. 0.85

  Alignments for each domain:
  == domain 1    score: 73.1 bits;  conditional E-value: 2.8e-22
  Mel1b-aln  30 psetprppwvapalsavlivttavdvvgnllvilsvlrnrklrnaGnlflvslaladlvvalyPyPlilvaifydg.walgeahckasafvmGlsviGsv 128
                ps  p    v  +++   +v+ a+ vvgn+lv+++v+  r l++  n flvsla +dl+va++  Pl +v+ +  g w lg + c+  +    l  + s+
   C02D4.2f  38 PSIIPTVELVLGTITY--LVIIAMTVVGNTLVVVAVFSYRPLKKVQNYFLVSLAASDLAVAIFVMPLHVVTFLAGGkWLLGVTVCQFFTTADILLCTSSI 135
                3333333333333333..4556799**********************************************998766**********999999******* PP

  Mel1b-aln 129 fnitaiainrycyichsvayhriyrkwhtslyislvwlltvvalvPnffvgsleyd..PriysctfiqtasaqytvavvvihfllPiavvsfcylriwvl 226
                +n+ aia++ry+ i + + y +   ++   + i +vw+l++++ vP   +g  ++       sc +   +   + v      f+lP+ v++  y++i++ 
   C02D4.2f 136 LNLCAIALDRYWAIHNPINYAQKRTTKFVCIVIVIVWILSMLISVPPI-IGWNNWQenMMEDSCGLS--TEKAFVVFSAAGSFFLPLLVMVVVYVKIFIS 232
                ****************************************99999975.455555500555688875..4556777777789***************986 PP

  Mel1b-aln 227 vlqarrk 233
                  q  r 
   C02D4.2f 233 ARQRIRT 239
                5554444 PP

  == domain 2    score: 32.2 bits;  conditional E-value: 7.2e-10
  Mel1b-aln 247 vrsfltmfvvfvifaicwaPlnciGlavainPeeiapqipeGlfvtsyllayfnsclnaivyGllnqnfrreykrils 324
                 r   t+ v+  +f++cw P+ +   a  i P   + ++   +  +   l y+ns ln  +yG+ln +frr +k+il 
   C02D4.2f 331 KRAAKTIAVIIFVFSFCWLPFFV---AYVIRPFCETCKLHAKVEQAFTWLGYINSSLNPFLYGILNLEFRRAFKKILC 405
                466678999999********976...88999999999999999999999***************************95 PP

>> C02D4.2b  CE36089	WBGene00004777	locus:ser-2	octopamine receptor	status:Partially_confirmed	UniProt:O02213	protein_id
   #    score  bias  c-Evalue  i-Evalue hmmfrom  hmm to    alifrom  ali to    envfrom  env to     acc
 ---   ------ ----- --------- --------- ------- -------    ------- -------    ------- -------    ----
   1 !   73.0   9.3   2.9e-22   2.9e-20      30     233 ..      46     247 ..      18     260 .. 0.80
   2 !   32.2   0.4   7.5e-10   7.5e-08     247     324 ..     339     413 ..     325     427 .. 0.85

  Alignments for each domain:
  == domain 1    score: 73.0 bits;  conditional E-value: 2.9e-22
  Mel1b-aln  30 psetprppwvapalsavlivttavdvvgnllvilsvlrnrklrnaGnlflvslaladlvvalyPyPlilvaifydg.walgeahckasafvmGlsviGsv 128
                ps  p    v  +++   +v+ a+ vvgn+lv+++v+  r l++  n flvsla +dl+va++  Pl +v+ +  g w lg + c+  +    l  + s+
   C02D4.2b  46 PSIIPTVELVLGTITY--LVIIAMTVVGNTLVVVAVFSYRPLKKVQNYFLVSLAASDLAVAIFVMPLHVVTFLAGGkWLLGVTVCQFFTTADILLCTSSI 143
                3333333333333333..4556799**********************************************998766**********999999******* PP

  Mel1b-aln 129 fnitaiainrycyichsvayhriyrkwhtslyislvwlltvvalvPnffvgsleyd..PriysctfiqtasaqytvavvvihfllPiavvsfcylriwvl 226
                +n+ aia++ry+ i + + y +   ++   + i +vw+l++++ vP   +g  ++       sc +   +   + v      f+lP+ v++  y++i++ 
   C02D4.2b 144 LNLCAIALDRYWAIHNPINYAQKRTTKFVCIVIVIVWILSMLISVPPI-IGWNNWQenMMEDSCGLS--TEKAFVVFSAAGSFFLPLLVMVVVYVKIFIS 240
                ****************************************99999975.455555500555688875..4556777777789***************986 PP

  Mel1b-aln 227 vlqarrk 233
                  q  r 
   C02D4.2b 241 ARQRIRT 247
                5554444 PP

  == domain 2    score: 32.2 bits;  conditional E-value: 7.5e-10
  Mel1b-aln 247 vrsfltmfvvfvifaicwaPlnciGlavainPeeiapqipeGlfvtsyllayfnsclnaivyGllnqnfrreykrils 324
                 r   t+ v+  +f++cw P+ +   a  i P   + ++   +  +   l y+ns ln  +yG+ln +frr +k+il 
   C02D4.2b 339 KRAAKTIAVIIFVFSFCWLPFFV---AYVIRPFCETCKLHAKVEQAFTWLGYINSSLNPFLYGILNLEFRRAFKKILC 413
                466678999999********976...88999999999999999999999***************************95 PP

>> C02D4.2a  CE36088	WBGene00004777	locus:ser-2	octopamine receptor	status:Partially_confirmed	UniProt:O02213	protein_id
   #    score  bias  c-Evalue  i-Evalue hmmfrom  hmm to    alifrom  ali to    envfrom  env to     acc
 ---   ------ ----- --------- --------- ------- -------    ------- -------    ------- -------    ----
   1 !   73.0   9.3     3e-22     3e-20      30     233 ..      49     250 ..      21     263 .. 0.80
   2 !   32.2   0.4   7.6e-10   7.6e-08     247     324 ..     342     416 ..     328     430 .. 0.85

  Alignments for each domain:
  == domain 1    score: 73.0 bits;  conditional E-value: 3e-22
  Mel1b-aln  30 psetprppwvapalsavlivttavdvvgnllvilsvlrnrklrnaGnlflvslaladlvvalyPyPlilvaifydg.walgeahckasafvmGlsviGsv 128
                ps  p    v  +++   +v+ a+ vvgn+lv+++v+  r l++  n flvsla +dl+va++  Pl +v+ +  g w lg + c+  +    l  + s+
   C02D4.2a  49 PSIIPTVELVLGTITY--LVIIAMTVVGNTLVVVAVFSYRPLKKVQNYFLVSLAASDLAVAIFVMPLHVVTFLAGGkWLLGVTVCQFFTTADILLCTSSI 146
                3333333333333333..4556799**********************************************998766**********999999******* PP

  Mel1b-aln 129 fnitaiainrycyichsvayhriyrkwhtslyislvwlltvvalvPnffvgsleyd..PriysctfiqtasaqytvavvvihfllPiavvsfcylriwvl 226
                +n+ aia++ry+ i + + y +   ++   + i +vw+l++++ vP   +g  ++       sc +   +   + v      f+lP+ v++  y++i++ 
   C02D4.2a 147 LNLCAIALDRYWAIHNPINYAQKRTTKFVCIVIVIVWILSMLISVPPI-IGWNNWQenMMEDSCGLS--TEKAFVVFSAAGSFFLPLLVMVVVYVKIFIS 243
                ****************************************99999975.455555500555688875..4556777777789***************986 PP

  Mel1b-aln 227 vlqarrk 233
                  q  r 
   C02D4.2a 244 ARQRIRT 250
                5554444 PP

  == domain 2    score: 32.2 bits;  conditional E-value: 7.6e-10
  Mel1b-aln 247 vrsfltmfvvfvifaicwaPlnciGlavainPeeiapqipeGlfvtsyllayfnsclnaivyGllnqnfrreykrils 324
                 r   t+ v+  +f++cw P+ +   a  i P   + ++   +  +   l y+ns ln  +yG+ln +frr +k+il 
   C02D4.2a 342 KRAAKTIAVIIFVFSFCWLPFFV---AYVIRPFCETCKLHAKVEQAFTWLGYINSSLNPFLYGILNLEFRRAFKKILC 416
                466678999999********976...88999999999999999999999***************************95 PP

>> C02D4.2e  CE36092	WBGene00004777	locus:ser-2	status:Partially_confirmed	UniProt:O02213	protein_id:CAF31467.1
   #    score  bias  c-Evalue  i-Evalue hmmfrom  hmm to    alifrom  ali to    envfrom  env to     acc
 ---   ------ ----- --------- --------- ------- -------    ------- -------    ------- -------    ----
   1 !   72.8   9.3   3.4e-22   3.4e-20      30     233 ..      49     250 ..      21     263 .. 0.80
   2 !   32.1   0.4   8.2e-10   8.2e-08     247     324 ..     365     439 ..     351     453 .. 0.85

  Alignments for each domain:
  == domain 1    score: 72.8 bits;  conditional E-value: 3.4e-22
  Mel1b-aln  30 psetprppwvapalsavlivttavdvvgnllvilsvlrnrklrnaGnlflvslaladlvvalyPyPlilvaifydg.walgeahckasafvmGlsviGsv 128
                ps  p    v  +++   +v+ a+ vvgn+lv+++v+  r l++  n flvsla +dl+va++  Pl +v+ +  g w lg + c+  +    l  + s+
   C02D4.2e  49 PSIIPTVELVLGTITY--LVIIAMTVVGNTLVVVAVFSYRPLKKVQNYFLVSLAASDLAVAIFVMPLHVVTFLAGGkWLLGVTVCQFFTTADILLCTSSI 146
                3333333333333333..4556799**********************************************998766**********999999******* PP

  Mel1b-aln 129 fnitaiainrycyichsvayhriyrkwhtslyislvwlltvvalvPnffvgsleyd..PriysctfiqtasaqytvavvvihfllPiavvsfcylriwvl 226
                +n+ aia++ry+ i + + y +   ++   + i +vw+l++++ vP   +g  ++       sc +   +   + v      f+lP+ v++  y++i++ 
   C02D4.2e 147 LNLCAIALDRYWAIHNPINYAQKRTTKFVCIVIVIVWILSMLISVPPI-IGWNNWQenMMEDSCGLS--TEKAFVVFSAAGSFFLPLLVMVVVYVKIFIS 243
                ****************************************99999975.455555500555688875..4556777777789***************986 PP

  Mel1b-aln 227 vlqarrk 233
                  q  r 
   C02D4.2e 244 ARQRIRT 250
                5554444 PP

  == domain 2    score: 32.1 bits;  conditional E-value: 8.2e-10
  Mel1b-aln 247 vrsfltmfvvfvifaicwaPlnciGlavainPeeiapqipeGlfvtsyllayfnsclnaivyGllnqnfrreykrils 324
                 r   t+ v+  +f++cw P+ +   a  i P   + ++   +  +   l y+ns ln  +yG+ln +frr +k+il 
   C02D4.2e 365 KRAAKTIAVIIFVFSFCWLPFFV---AYVIRPFCETCKLHAKVEQAFTWLGYINSSLNPFLYGILNLEFRRAFKKILC 439
                466678999999********976...88999999999999999999999***************************95 PP

>> C09B7.1a  CE28532	WBGene00004780	locus:ser-7	G-protein coupled receptor	status:Confirmed	UniProt:Q22895	protein_id:CC
   #    score  bias  c-Evalue  i-Evalue hmmfrom  hmm to    alifrom  ali to    envfrom  env to     acc
 ---   ------ ----- --------- --------- ------- -------    ------- -------    ------- -------    ----
   1 !   76.8   8.3   2.1e-23   2.1e-21      41     236 ..      41     235 ..      18     250 .. 0.81
   2 !   25.3   0.1     9e-08     9e-06     244     337 ..     312     401 ..     302     418 .. 0.82

  Alignments for each domain:
  == domain 1    score: 76.8 bits;  conditional E-value: 2.1e-23
  Mel1b-aln  41 palsavlivt.tavdvvgnllvilsvlrnrklrnaGnlflvslaladlvvalyPyPlilvaifydgwalgeahckasafvmGlsviGsvfnitaiainry 139
                +al a+ i++   +  vgn lv l+vl  rkl+   n++lvsla+ad++v l+  Pl l+ +++d w lg + c + +       + s+ n+ ai+++ry
   C09B7.1a  41 KALLAIAILAmIIMTTVGNALVCLAVLLVRKLKHPQNFLLVSLAVADFFVGLVVMPLALIDLLFDKWPLGSTMCSVYTTSDLTLCTASIVNLCAISVDRY 140
                34444444330345679*********************************************************9987765455689************* PP

  Mel1b-aln 140 cyichsvayhriyrkwhtslyislvwlltvvalvPnffvgsleydPriys.ctfiqta.saqytvavvvihfllPiavvsfcylriwvlvlqarrkvks 236
                 +i   + y     +++  +yi+ vw+++ ++ + + ++  l  d          q++    y     +i f  P  +++   ++iw    +a ++  +
   C09B7.1a 141 LVISSPLRYSAKRTTKRIMMYIACVWIIAAIVSISSHIIANLLNDGTYVDdTGTCQVIpHFIYQSYATIISFYAPTFIMVILNIKIW----RAAKRLAA 235
                ***************************************999998765541334455414568888999*****************9....44444444 PP

  == domain 2    score: 25.3 bits;  conditional E-value: 9e-08
  Mel1b-aln 244 psdvrsfltmfvvfvifaicwaPlnciGlavainPeeiapqipeGlfvtsyllayfnsclnaivyGllnqnfrreykrilsalwnp.rrclqdas 337
                 s+ +   t+ v++ +f icw P+ +  la+    +++   ip+ l   +  l y ns+ln ++y   n++fr  ++++l     + +++++++s
   C09B7.1a 312 KSECKARKTLGVIMSVFIICWLPFFI--LAI---FKSFGMWIPDWLDLLALWLGYSNSTLNPLIYCKYNKEFRIPFREMLACRCATlQTVMRQQS 401
                57777778999************976..444...3678999*************************************99876554145555555 PP

>> C50F7.1b  CE04239	WBGene00016842	status:Partially_confirmed	UniProt:Q7YXG8	protein_id:CCD67449.1
   #    score  bias  c-Evalue  i-Evalue hmmfrom  hmm to    alifrom  ali to    envfrom  env to     acc
 ---   ------ ----- --------- --------- ------- -------    ------- -------    ------- -------    ----
   1 !   99.0  13.3   3.6e-30   3.6e-28      53     330 ..      42     325 ..       5     352 .. 0.84

  Alignments for each domain:
  == domain 1    score: 99.0 bits;  conditional E-value: 3.6e-30
  Mel1b-aln  53 vdvvgnllvilsvlrnrklrnaGnlflvslaladlvvalyPyPlilvaifydgwalgeahckasafvmGlsviGsvfnitaiainrycyichsvayhriy 152
                  v+gn+ v+l+v   ++l+ + + +++slaladl++  +  P +l+  ++ +w  g+ +c+ s++    +   sv+ + a++ +ry  ich++ y+  +
   C50F7.1b  42 TGVLGNTFVVLAVWAHKNLNITTDYLILSLALADLFILWICLPTTLINSIFTEWLWGQFFCRLSTWANASTSFASVYTLVAVTADRYLAICHTLKYNTSW 141
                4689********************************************99************************************************** PP

  Mel1b-aln 153 rkwhtslyislvwlltvvalvPnffvgsl.eydPriys..ctfiqtasaqytvav.vvihfllPiavvsfcylriwvlvlqarrkvksesklrlrpsdvr 248
                 +  t+  i  vwl++ +  +Pn++   l  +    y       qt    y   v +++ f++P  ++s  y ri++ v  ++r    ++++r    ++r
   C50F7.1b 142 DREYTKYVIFAVWLVAAIFGIPNWYNYDLiVWQEGSYGyrLCTSQTDQKLYFLFVnLLLAFIVPFGLISGLYTRIFITV-STHRSLAVDARAREDRVKLR 240
                ***********************9976552455555542244467777777665527899****************987.67899999************ PP

  Mel1b-aln 249 sfltmfvvfvifaicwaPlnciG..lavainPeeiapqipeGlfvtsy.llayfnsclnaivyGllnqnfrreykrilsalwnpr 330
                    m+ v ++fa cw Pl ci   +    + ++   qi   l    +  ++ + s ln i+y    + +rr +k il+   ++r
   C50F7.1b 241 VATMMLTVIIVFACCWLPLYCIFtyFFFFADQRSDLFQITSMLIRPIFqWMSLLSSSLNPIIYIAYSHKYRRAFKSILLMPCKTR 325
                *********************962234445566666789888876555268999***********************98766555 PP

>> C09B7.1c  CE17391	WBGene00004780	locus:ser-7	status:Confirmed	UniProt:Q86GT6	protein_id:CCD83458.1
   #    score  bias  c-Evalue  i-Evalue hmmfrom  hmm to    alifrom  ali to    envfrom  env to     acc
 ---   ------ ----- --------- --------- ------- -------    ------- -------    ------- -------    ----
   1 !   77.0   8.3   1.8e-23   1.8e-21      41     236 ..      41     235 ..      18     250 .. 0.81
   2 !   25.1   0.2   1.1e-07   1.1e-05     244     336 ..     312     400 ..     302     407 .. 0.82

  Alignments for each domain:
  == domain 1    score: 77.0 bits;  conditional E-value: 1.8e-23
  Mel1b-aln  41 palsavlivt.tavdvvgnllvilsvlrnrklrnaGnlflvslaladlvvalyPyPlilvaifydgwalgeahckasafvmGlsviGsvfnitaiainry 139
                +al a+ i++   +  vgn lv l+vl  rkl+   n++lvsla+ad++v l+  Pl l+ +++d w lg + c + +       + s+ n+ ai+++ry
   C09B7.1c  41 KALLAIAILAmIIMTTVGNALVCLAVLLVRKLKHPQNFLLVSLAVADFFVGLVVMPLALIDLLFDKWPLGSTMCSVYTTSDLTLCTASIVNLCAISVDRY 140
                34444444330345679*********************************************************9987765455689************* PP

  Mel1b-aln 140 cyichsvayhriyrkwhtslyislvwlltvvalvPnffvgsleydPriys.ctfiqta.saqytvavvvihfllPiavvsfcylriwvlvlqarrkvks 236
                 +i   + y     +++  +yi+ vw+++ ++ + + ++  l  d          q++    y     +i f  P  +++   ++iw    +a ++  +
   C09B7.1c 141 LVISSPLRYSAKRTTKRIMMYIACVWIIAAIVSISSHIIANLLNDGTYVDdTGTCQVIpHFIYQSYATIISFYAPTFIMVILNIKIW----RAAKRLAA 235
                ***************************************999998765541334455414568888999*****************9....44444444 PP

  == domain 2    score: 25.1 bits;  conditional E-value: 1.1e-07
  Mel1b-aln 244 psdvrsfltmfvvfvifaicwaPlnciGlavainPeeiapqipeGlfvtsyllayfnsclnaivyGllnqnfrreykrilsalwnp.rrclqda 336
                 s+ +   t+ v++ +f icw P+ +  la+    +++   ip+ l   +  l y ns+ln ++y   n++fr  ++++l     + +++++++
   C09B7.1c 312 KSECKARKTLGVIMSVFIICWLPFFI--LAI---FKSFGMWIPDWLDLLALWLGYSNSTLNPLIYCKYNKEFRIPFREMLACRCATlQTVMRQQ 400
                57777778999************976..444...3678999************************************99987554414455555 PP

>> T02E9.3  CE13066	WBGene00011382	locus:dop-5	G-protein coupled receptor	status:Partially_confirmed	UniProt:O45732	prot
   #    score  bias  c-Evalue  i-Evalue hmmfrom  hmm to    alifrom  ali to    envfrom  env to     acc
 ---   ------ ----- --------- --------- ------- -------    ------- -------    ------- -------    ----
   1 !   64.2   6.9   1.4e-19   1.4e-17      42     224 ..      23     201 ..       3     207 .. 0.82
   2 !   35.7   0.7   6.5e-11   6.5e-09     223     326 ..     649     753 ..     638     762 .. 0.81

  Alignments for each domain:
  == domain 1    score: 64.2 bits;  conditional E-value: 1.4e-19
  Mel1b-aln  42 alsavlivttavdvvgnllvilsvlrnrklrn.aGnlflvslaladlvvalyPyPlilvaify.dgwalgeahckasafvmGlsviGsvfnitaiainry 139
                a+ a l++   + v gn++vi++v  +rklr+ + n f+ sla++dl+v l+  Pl l   ++ d w+lg ++c+   +   +s + s+  + ai+++ry
    T02E9.3  23 AFHAFLLLLIILVVFGNTMVIFAVAVDRKLRSvTTNKFIASLAVSDLLVGLIVMPLSLYYKMHnDHWTLGYTWCQFHLVSGVFSTTASIVHLVAISLDRY 122
                445556666667899****************8457**********************987665278********9876655679**************** PP

  Mel1b-aln 140 cyichsvayhriyrkwhtslyislvwlltvvalvPnffvg.sleydPriysctfiqtasaqytvavvvihfllPiavvsfcylriw 224
                  i   + y+r   ++ t  y+ ++wl+++ +   ++f++    +d          +++ qy v    + f+lP a+v++ y++i+
    T02E9.3 123 FAIMFPTEYQRHSVSTSTVPYVVMIWLMALAVS-STLFMEqRDSFDGI------CWISNPQYIVLSSFLSFFLPGAIVVYLYMKIF 201
                ****************************98655.55555504455543......346789************************97 PP

  == domain 2    score: 35.7 bits;  conditional E-value: 6.5e-11
  Mel1b-aln 223 iwvlvlqarrkvksesklrlrpsdvrsfltmfvvfvifaicwaPlnciGla..vain.PeeiapqipeGlfvtsyllayfnsclnaivyGllnqnfrrey 319
                i   v +a r+ + es +  r s+    ++  ++++ f icw P  ci +   v +    +i + i   lfv +  l y  sc+n ++y  ln+nfr+  
    T02E9.3 649 IATQVTRAIRRKRRESMAIRRESRATRVVA--AILIAFLICWIPYFCISIFrgVLMGfQININTPIHLTLFVYTSWLGYAHSCFNPLIYMCLNKNFRNTM 746
                666789999999999999999998777655..678899**********985113333134677788899******************************* PP

  Mel1b-aln 320 krilsal 326
                +++++  
    T02E9.3 747 RKMMQKT 753
                *998765 PP

>> C53C7.1b  CE36989	WBGene00008278	locus:npr-10	status:Partially_confirmed	UniProt:Q6EUU1	protein_id:CAH04724.1
   #    score  bias  c-Evalue  i-Evalue hmmfrom  hmm to    alifrom  ali to    envfrom  env to     acc
 ---   ------ ----- --------- --------- ------- -------    ------- -------    ------- -------    ----
   1 !   89.0   6.9   4.2e-27   4.2e-25      41     326 ..      29     325 ..      14     357 .. 0.83

  Alignments for each domain:
  == domain 1    score: 89.0 bits;  conditional E-value: 4.2e-27
  Mel1b-aln  41 palsavlivttavdvvgnllvilsvlrnrklrnaGnlflvslaladlvvalyPyPlilvaifydgwalgeahckasafvmGlsviGsvfnitaiainryc 140
                + l+++  ++  v v gnllv++sv+r + l++  n+f+vsl+++d++va++   ++ ++ f + w +g   c+   ++ G ++  s + +taiai+ry+
   C53C7.1b  29 AILATIYTIIVVVGVTGNLLVVMSVMRFKVLQSVRNMFIVSLSVSDIFVAIVSGSVTPITAFSKVWLFGGPLCHLLPLLQGTALSFSTLTLTAIAIDRYI 128
                57999999999***************************************************************************************** PP

  Mel1b-aln 141 yichsvayhriyrkwhtslyislvwlltvvalvPnffvgsleydPriysctfiq.......tasaqytvavvvihfllPiavvsfcylriw......vlv 227
                 ich +  ++ +rk ++   is+   ++v   vP f+   l    r y   +            + y ++v +i+f++P+  ++fcy  i       v+v
   C53C7.1b 129 LICHPT--KEPIRKDQALKMISFNSAISVGLSVPLFMKQELM-QFRNYCGEYCSenwgpdaYLRSVYGTVVFIIQFVFPLITITFCYASISiklrrgVFV 225
                ****86..5667888889999999999999999999877774.45666655543111111135789*********************7765112222678 PP

  Mel1b-aln 228 lqarrkvksesklrlrpsdvrsfltmfvvfvifaicwaPlnciGlavainPeeiapqip..eGlfvtsyl.layfnsclnaivyGllnqnfrreykrils 324
                  +++   se++ +l   ++r+   + ++ v fa+ w P   +G+    + +++   i   + lf   +  ++     +n  +yG  n+ fr  +  +l 
   C53C7.1b 226 RGSQKELMSEARRQLTQRRLRTNRMLIIMTVTFALSWLP--SVGFNFLRDYSALPGIIDsqDYLFGIIFHcISMTSVIVNPFLYGYCNEHFRAAFAALLD 323
                8899999*****************99***********88..689999999888877665225688666550555555689*************9998887 PP

  Mel1b-aln 325 al 326
                ++
   C53C7.1b 324 TV 325
                66 PP

>> C53C7.1a  CE19767	WBGene00008278	locus:npr-10	7 transmembrane receptor (rhodopsin family)	status:Partially_confirmed	
   #    score  bias  c-Evalue  i-Evalue hmmfrom  hmm to    alifrom  ali to    envfrom  env to     acc
 ---   ------ ----- --------- --------- ------- -------    ------- -------    ------- -------    ----
   1 !   87.9   7.4   8.9e-27     9e-25      41     325 ..      29     324 ..      14     347 .. 0.84

  Alignments for each domain:
  == domain 1    score: 87.9 bits;  conditional E-value: 8.9e-27
  Mel1b-aln  41 palsavlivttavdvvgnllvilsvlrnrklrnaGnlflvslaladlvvalyPyPlilvaifydgwalgeahckasafvmGlsviGsvfnitaiainryc 140
                + l+++  ++  v v gnllv++sv+r + l++  n+f+vsl+++d++va++   ++ ++ f + w +g   c+   ++ G ++  s + +taiai+ry+
   C53C7.1a  29 AILATIYTIIVVVGVTGNLLVVMSVMRFKVLQSVRNMFIVSLSVSDIFVAIVSGSVTPITAFSKVWLFGGPLCHLLPLLQGTALSFSTLTLTAIAIDRYI 128
                57999999999***************************************************************************************** PP

  Mel1b-aln 141 yichsvayhriyrkwhtslyislvwlltvvalvPnffvgsleydPriysctfiq.......tasaqytvavvvihfllPiavvsfcylriw......vlv 227
                 ich +  ++ +rk ++   is+   ++v   vP f+   l    r y   +            + y ++v +i+f++P+  ++fcy  i       v+v
   C53C7.1a 129 LICHPT--KEPIRKDQALKMISFNSAISVGLSVPLFMKQELM-QFRNYCGEYCSenwgpdaYLRSVYGTVVFIIQFVFPLITITFCYASISiklrrgVFV 225
                ****86..5667888889999999999999999999877774.45666655543111111135789*********************7765112222678 PP

  Mel1b-aln 228 lqarrkvksesklrlrpsdvrsfltmfvvfvifaicwaPlnciGlavainPeeiapqip..eGlfvtsyl.layfnsclnaivyGllnqnfrreykrils 324
                  +++   se++ +l   ++r+   + ++ v fa+ w P   +G+    + +++   i   + lf   +  ++     +n  +yG  n+ fr  +  +l 
   C53C7.1a 226 RGSQKELMSEARRQLTQRRLRTNRMLIIMTVTFALSWLP--SVGFNFLRDYSALPGIIDsqDYLFGIIFHcISMTSVIVNPFLYGYCNEHFRAAFAALLD 323
                8899999*****************99***********88..6899999998888776652256886665504555556899***********99988876 PP

  Mel1b-aln 325 a 325
                +
   C53C7.1a 324 T 324
                6 PP

>> Y40H4A.1a  CE27783	WBGene00001519	locus:gar-3	muscarinic acetylcholine receptor	status:Confirmed	UniProt:Q9U7D5	prote
   #    score  bias  c-Evalue  i-Evalue hmmfrom  hmm to    alifrom  ali to    envfrom  env to     acc
 ---   ------ ----- --------- --------- ------- -------    ------- -------    ------- -------    ----
   1 !   49.0   4.7   5.6e-15   5.6e-13      49     225 ..      74     254 ..      27     280 .. 0.83
   2 !   41.8   0.5   8.7e-13   8.7e-11     231     329 ..     478     572 ..     472     581 .. 0.91

  Alignments for each domain:
  == domain 1    score: 49.0 bits;  conditional E-value: 5.6e-15
  Mel1b-aln  49 vttavdvvgnllvilsvlrnrklrnaGnlflvslaladlvvalyPyPlilvaifydgwalgeahckasafvmGlsviGsvfnitaiainrycyichsvay 148
                + + v  +gnl+v++s   +++l++  n fl sla+ad+++ ++  P+       + w lg + c+    +  l    sv+n+  i+ +ry  + + ++y
  Y40H4A.1a  74 MFALVTSLGNLMVMVSFKIDKQLQTISNYFLFSLAVADIAIGVISIPMFTYYTAIQKWDLGYTMCQFWLCIDYLMSNASVLNLLLISFDRYFSVTRPLSY 173
                23457789*****************************************999999*************99999*************************** PP

  Mel1b-aln 149 hriyrkwhtslyislvwlltvvalvP.....nffvgsleydPriysctfiqtasaqytvavvvihfllPiavvsfcylriwv 225
                +    ++++   i+  ++++++   P      ++ g +  +P      f+qt     tv + v  f lP+++++  y r++ 
  Y40H4A.1a 174 RPRRTTKKALTMIACTYIISLILWPPwiiswPYIEGKFTAEPGTCVVQFLQTN-PYVTVGTAVAAFYLPVTIMCILYTRVYW 254
                99888888888999999999986555221123566899999999999999985.567999999**************99964 PP

  == domain 2    score: 41.8 bits;  conditional E-value: 8.7e-13
  Mel1b-aln 231 rrkvksesklrlrpsdvrsfltmfvvfvifaicwaPlnciGlavainPeeiapqipeGlfvtsyllayfnsclnaivyGllnqnfrreykrilsalwnp 329
                 rk  +e++ + r  + +   t+ +++  f   w+P n+i    a  P+     +p+ l++ sy+l y+ns++n + y l n  fr+ y ril+  +++
  Y40H4A.1a 478 ERKSEKEQRKNERKQESKAAKTLSAILCAFIATWTPYNLIVCWEAFFPN----TVPNVLWTFSYFLCYINSTINPLCYALCNARFRHTYMRILRCKFKA 572
                689999999999999************************9999998887....589*************************************987765 PP

>> Y40H4A.1b  CE35800	WBGene00001519	locus:gar-3	status:Confirmed	UniProt:Q9U7D5	protein_id:CAE47471.1
   #    score  bias  c-Evalue  i-Evalue hmmfrom  hmm to    alifrom  ali to    envfrom  env to     acc
 ---   ------ ----- --------- --------- ------- -------    ------- -------    ------- -------    ----
   1 !   48.1   5.4   1.1e-14   1.1e-12      49     226 ..      74     255 ..      27     278 .. 0.81
   2 !   41.8   0.5   9.3e-13   9.3e-11     231     329 ..     504     598 ..     498     607 .. 0.91

  Alignments for each domain:
  == domain 1    score: 48.1 bits;  conditional E-value: 1.1e-14
  Mel1b-aln  49 vttavdvvgnllvilsvlrnrklrnaGnlflvslaladlvvalyPyPlilvaifydgwalgeahckasafvmGlsviGsvfnitaiainrycyichsvay 148
                + + v  +gnl+v++s   +++l++  n fl sla+ad+++ ++  P+       + w lg + c+    +  l    sv+n+  i+ +ry  + + ++y
  Y40H4A.1b  74 MFALVTSLGNLMVMVSFKIDKQLQTISNYFLFSLAVADIAIGVISIPMFTYYTAIQKWDLGYTMCQFWLCIDYLMSNASVLNLLLISFDRYFSVTRPLSY 173
                23457789*****************************************999999*************99999*************************** PP

  Mel1b-aln 149 hriyrkwhtslyislvwlltvvalvP.....nffvgsleydPriysctfiqtasaqytvavvvihfllPiavvsfcylriwvl 226
                +    ++++   i+  ++++++   P      ++ g +  +P      f+qt     tv + v  f lP+++++  y r++  
  Y40H4A.1b 174 RPRRTTKKALTMIACTYIISLILWPPwiiswPYIEGKFTAEPGTCVVQFLQTN-PYVTVGTAVAAFYLPVTIMCILYTRVYWE 255
                99888888888999999999986555221123566899999999999999985.567999999***************99754 PP

  == domain 2    score: 41.8 bits;  conditional E-value: 9.3e-13
  Mel1b-aln 231 rrkvksesklrlrpsdvrsfltmfvvfvifaicwaPlnciGlavainPeeiapqipeGlfvtsyllayfnsclnaivyGllnqnfrreykrilsalwnp 329
                 rk  +e++ + r  + +   t+ +++  f   w+P n+i    a  P+     +p+ l++ sy+l y+ns++n + y l n  fr+ y ril+  +++
  Y40H4A.1b 504 ERKSEKEQRKNERKQESKAAKTLSAILCAFIATWTPYNLIVCWEAFFPN----TVPNVLWTFSYFLCYINSTINPLCYALCNARFRHTYMRILRCKFKA 598
                689999999999999************************9999998887....589*************************************987765 PP

>> Y39A3B.5c  CE38443	WBGene00021439	locus:ckr-2	status:Confirmed	UniProt:Q59E84	protein_id:CCD73015.1
   #    score  bias  c-Evalue  i-Evalue hmmfrom  hmm to    alifrom  ali to    envfrom  env to     acc
 ---   ------ ----- --------- --------- ------- -------    ------- -------    ------- -------    ----
   1 !   68.6  12.8   6.2e-21   6.2e-19      48     220 ..      26     201 ..       8     213 .. 0.88
   2 !   20.8   0.8   2.2e-06   0.00022     250     318 ..     297     368 ..     280     387 .. 0.71

  Alignments for each domain:
  == domain 1    score: 68.6 bits;  conditional E-value: 6.2e-21
  Mel1b-aln  48 ivttavdvvgnllvilsvlrnrklrnaGnlflvslaladlvvalyPyPlilvaifydgwalgeahckasafvmGlsviGsvfnitaiainrycyichsva 147
                 ++  + vvgn++v++ ++++r +r+  n++l++la +d++++++  P +lv+++ + w++g+  ck+ a++  + v+ s + ++ ia +ry  ic+ + 
  Y39A3B.5c  26 FMIFLLSVVGNSVVLIVIIKQRAMRSITNIYLMNLAASDMMLSVVCMPPTLVSMVMNCWMFGNYMCKILAYLQPVVVTASAYTLAVIAFERYFAICKPLH 125
                45556789******************************************************************************************98 PP

  Mel1b-aln 148 yhriyrkwhtslyislvwlltvvalv.PnffvgsleydPriysctfiq..tasaqytvavvvihfllPiavvsfcy 220
                 +    + h+   i+lvw++++ a +   f+ +   y    y+c+ i   +    y v + v+ +++P+ v++  y
  Y39A3B.5c 126 SRIWQTRSHAYAMITLVWVIAIAANIlMLFMYEQQTYSSNGYTCAPIHppIYHFAYQVYMTVVLLVIPLVVMAGLY 201
                87777899**************98650556668899*********9982245566788889999999999987666 PP

  == domain 2    score: 20.8 bits;  conditional E-value: 2.2e-06
  Mel1b-aln 250 fltmfvvfvifaicwaPlnciGl.avainP.eeiapqipeG.lfvtsyllayfnsclnaivyGllnqnfrre 318
                   + vv +if  cw+P  +  l  +a +  +++   + +  + +   ll+y+ sc n i y +ln+ fr+ 
  Y39A3B.5c 297 IKMLIVVVIIFFCCWTPSYIWWLlLIAGDSfQSLNLSVWNSdINTFITLLTYISSCTNPITYCFLNKKFRNA 368
                3345677889*******887654145655426788888765155667799*******************975 PP

>> C39E6.6  CE06941	WBGene00003807	locus:npr-1	G-protein coupled receptor	status:Partially_confirmed	UniProt:Q18534	prot
   #    score  bias  c-Evalue  i-Evalue hmmfrom  hmm to    alifrom  ali to    envfrom  env to     acc
 ---   ------ ----- --------- --------- ------- -------    ------- -------    ------- -------    ----
   1 !   68.9   9.0   5.3e-21   5.3e-19      52     243 ..      38     232 ..      14     242 .. 0.82
   2 !   16.0   0.0   6.4e-05    0.0064     234     317 ..     262     351 ..     258     378 .. 0.75

  Alignments for each domain:
  == domain 1    score: 68.9 bits;  conditional E-value: 5.3e-21
  Mel1b-aln  52 avdvvgnllvilsvlrnrklrnaGnlflvslaladlvvalyPyPlilvaifydgwalgeahckasafvmGlsviGsvfnitaiainrycyichsvayhri 151
                 + + gn+  i+     + l +  n+f+++la +d ++++   P++ ++ +y++w +g+  c+    + G+s+    f + aia++ry+ + +  +    
    C39E6.6  38 FLGLFGNVTLIYVTCSHKALLSVQNIFILNLAASDCMMCILSLPITPITNVYKNWYFGNLLCHLIPCIQGISIFVCTFSLGAIALDRYILVVRPHS--TP 135
                567899***********************************************************************************9998755..45 PP

  Mel1b-aln 152 yrkwhtslyislvwlltvvalvP.nffvgsleyd.Pri..ysctfi.qtasa..qytvavvvihfllPiavvsfcylriw.vlvlqarrkvksesklrlr 243
                ++++ + l   l+w+l+ v+ +P +f +  +ey   ri  y ct     a +   yt+ v++ +f++P av++fcy +i  vl  +a+ k++   k+  r
    C39E6.6 136 LSQRGAFLTTVLLWILSFVVTLPyAFNMQMIEYTeERIcgYFCTEKwESAKSrrAYTMIVMLAQFVVPFAVMAFCYANIVsVLSKRAQTKIR---KMVER 232
                67788999*********9999995688******6257777899964234443226**********************983244445555554...33334 PP

  == domain 2    score: 16.0 bits;  conditional E-value: 6.4e-05
  Mel1b-aln 234 vksesklrlrpsdvrsfltmfvvfvifaicwaPlnciGlavainPeeiapqip.eGlfvtsyllayf.......nsclnaivyGllnqnfrr 317
                 k ++++ l+  +  s l  +vv   f i w P n+i l +  + ++   ++     +  syll  f       n +ln ++y  ln  fr+
    C39E6.6 262 EKEKQRVVLQNRRTTSILVTMVV--WFGITWLPHNVISLIIEYDDTQSFFRLYgRDDYDISYLLNLFthsiamsNNVLNPVLYAWLNPSFRQ 351
                45666666777666776665554..59****************9998877764145677777664443333333999*************97 PP

>> C25G6.5  CE04086	WBGene00016110	locus:npr-11	G-protein coupled receptor (family 1)	status:Partially_confirmed	UniProt
   #    score  bias  c-Evalue  i-Evalue hmmfrom  hmm to    alifrom  ali to    envfrom  env to     acc
 ---   ------ ----- --------- --------- ------- -------    ------- -------    ------- -------    ----
   1 !   83.3  16.7   2.1e-25   2.1e-23      53     323 ..      52     340 ..      21     382 .. 0.79

  Alignments for each domain:
  == domain 1    score: 83.3 bits;  conditional E-value: 2.1e-25
  Mel1b-aln  53 vdvvgnllvilsvlrnrklrnaGnlflvslaladlvvalyPyPlilvaifydgwalgeahckasafvmGlsviGsvfnitaiainrycyichsvayhriy 152
                   +gn+l i+ v+ n  +r++ n+f+++lal+d++v+++  P +l +++y  w ++ + ck+++ + G+ +  s f i++ia++ry+ i   +  +r  
    C25G6.5  52 FGAIGNFLTIIVVILNPAMRTTRNFFILNLALSDFFVCIVTAPTTLYTVLYMFWPFSRTLCKIAGSLQGFNIFLSTFSIASIAVDRYVLIIFPTKRER-- 149
                5679**************************************************************************************98776554.. PP

  Mel1b-aln 153 rkwhtslyislvwlltvvalvPnffvgsle.......ydPriysct.....fiq..tasaqytvavvvihfllPiavvsfcylriwv.lvlq.arrk..v 234
                ++  +  +  ++w+++++  vP +    l         d  +y c      + +  ++  +yt av++ ++ +P+  ++f y ri   + l+ a+r+  v
    C25G6.5 150 QQNLSFCFFIMIWVISLILAVPLLQASDLTpvfvepsCDLALYICHeqneiWEKmiISKGTYTLAVLITQYAFPLFSLVFAYSRIAHrMKLRfANRNqnV 249
                566667777899*****99999888777642222222566789996222222222145678***********************9642455523332124 PP

  Mel1b-aln 235 kseskl.rlrpsdv....rsfltmfvvfvifaicwaPlnciGlavainPeeiapqipeGlfvtsyllayfnsclnaivyGllnqnfrreykril 323
                 ++++  + r s v    r+ l +  v  +fa+ w Pln+  +    n  e++       f   + la   +cln ++y ++n+nfr e+ ++ 
    C25G6.5 250 TTNTNTsQRRRSVVerqrRTHLLLVCVVAVFAVAWLPLNVFHI---FNTFELVNSFSVTTFSICHCLAMCSACLNPLIYAFFNHNFRIEFMHLF 340
                33333303333333333278899999999**********9654...79999**************************************98875 PP

>> T14E8.3b  CE39179	WBGene00020506	locus:dop-3	status:Confirmed	UniProt:Q6RYS9	protein_id:CCD83405.1
   #    score  bias  c-Evalue  i-Evalue hmmfrom  hmm to    alifrom  ali to    envfrom  env to     acc
 ---   ------ ----- --------- --------- ------- -------    ------- -------    ------- -------    ----
   1 !   58.2   3.2   9.4e-18   9.4e-16      51     238 ..      32     217 ..      12     231 .. 0.81
   2 !   28.8   0.5   7.9e-09   7.9e-07     233     324 ..     509     600 ..     504     606 .. 0.73

  Alignments for each domain:
  == domain 1    score: 58.2 bits;  conditional E-value: 9.4e-18
  Mel1b-aln  51 tavdvvgnllvilsvlrnrklrnaGnlflvslaladlvvalyPyPlilvaifyd.gwalgeahckasafvmGlsviGsvfnitaiainrycyichsvayh 149
                 ++ v gn+lvi+sv+r+r l++  n+++vsla++d++va+    + +   + d  w lg  +c++   +     + s++n+ ai+++ry+ i h ++y 
   T14E8.3b  32 PTMAVFGNVLVIMSVFRERSLQTVTNMLIVSLAVSDFMVAIGVMSFGVYYEWNDfKWGLGSFFCHVYQALDVACSTASILNLLAISLDRYIAIGHPISYA 131
                467899***********************************988887777777667*********987776667789**********************9 PP

  Mel1b-aln 150 ri.yrkwhtslyislvwlltvvalvPnff.vgsleydPriysctfiqtasaqytvavvvihfllPiavvsfcylriwvlvlqarrkvkses 238
                +   r  ++ + i++vw ++v + +P ++ v+ +e +  +  c +   a+  + +   +  f++P   ++  y  i+   l+ r +++s +
   T14E8.3b 132 QYgARGGRAMISITIVWGVSVAVALPLLLgVNPME-ENDLQECEL---ANPYFNMISSIFSFFIPCIAMIILYTIIFR-RLRQRERARSLR 217
                9835678999*************9**876355555.455677865...678889999999999998888888876654.456666666544 PP

  == domain 2    score: 28.8 bits;  conditional E-value: 7.9e-09
  Mel1b-aln 233 kvksesklrlrpsdvrsfltmfvvfvifaicwaPlnciGlavain...PeeiapqipeGlfvtsyllayfnsclnaivyGllnqnfrreykrils 324
                 vk+ +k + r  + +  +t+ vv+ +f +cw P+ ++ l+ +i     e+ a      l+ ++  l y+ns ln ++y +++q fr+ +++ils
   T14E8.3b 509 MVKKATKQMRR--EHKATVTLAVVLAVFLFCWLPFFVLHLSNSICliiDENSACVGFLPLYLAT-WLGYLNSSLNPLIYTVFDQRFRNAFRNILS 600
                55555555544..44677999**************99988765531112333333334466655.69**************************98 PP

>> M03F4.3a  CE31203	WBGene00006475	locus:tyra-3	G-protein coupled receptor	status:Partially_confirmed	UniProt:Q23013	pr
   #    score  bias  c-Evalue  i-Evalue hmmfrom  hmm to    alifrom  ali to    envfrom  env to     acc
 ---   ------ ----- --------- --------- ------- -------    ------- -------    ------- -------    ----
   1 !   59.0   7.1   5.3e-18   5.3e-16      46     225 ..      77     264 ..      68     287 .. 0.84
   2 !   25.7   0.1     7e-08     7e-06     247     325 ..     463     542 ..     447     563 .. 0.67

  Alignments for each domain:
  == domain 1    score: 59.0 bits;  conditional E-value: 5.3e-18
  Mel1b-aln  46 vlivttavdvvgnllvilsvlrnrklrnaGnlflvslaladlvvalyPyPlilvaifydg.walgeahckasafvmGlsviGsvfnitaiainrycyich 144
                 l++   + + gn+lv+lsv+  +++r+  n++l sla adl+v l+  P+ l+ ++++  w lg   c+  a    l  + s++n+  i+++ry  i  
   M03F4.3a  77 FLVMLILLTIFGNILVVLSVVVYKRMRTFTNILLTSLATADLLVGLIVMPMSLLDLLHNHrWPLGRFLCRMWATSDVLLCTASILNLCVISLDRYFAITS 176
                4556666789***********************************************9854*************************************** PP

  Mel1b-aln 145 svayhriyrkwhtslyislvwlltvvalvPnffvgsle..ydPri..ysct.f..iqtasaqytvavvvihfllPiavvsfcylriwv 225
                 + y r  +++ ++  ++ vw ++ v+  P +++ s +   d      s   f  +   s  y +   +  f lP+ v+ f y++i+ 
   M03F4.3a 177 PLKYPRTRSRKMAAGLLTAVWAISFVVCSPPWVIPSWNlfIDNNNntGSSEdFkcAYSPSVAYRIYSALGSFYLPLLVMLFVYFKIFR 264
                ********99999999***********9999999885421344331133321311234467899999999***************985 PP

  == domain 2    score: 25.7 bits;  conditional E-value: 7e-08
  Mel1b-aln 247 vrsfltmfvvfvifaicwaPlnciGla.vai.nPeeiap..qipeGlfvtsyllayfnsclnaivyGllnqnfrreykrilsa 325
                 + + t+ +v + f icw P+ ++ l  v i +P + +p  +i   +f     l y ns+ln i+y + n +frr ++ +ls 
   M03F4.3a 463 RKALKTIGIVVLGFIICWMPFFIMYLVeVFIsDPVAESPiyRITSEFF---LWLGYSNSVLNPIIYTMYNGDFRRCFRDLLSF 542
                4556688899999********988875233314433332223444433...3589***********************99874 PP

>> F15A8.5b  CE33616	WBGene00001052	locus:dop-1	status:Partially_confirmed	UniProt:Q86ME5	protein_id:CCD68412.1
   #    score  bias  c-Evalue  i-Evalue hmmfrom  hmm to    alifrom  ali to    envfrom  env to     acc
 ---   ------ ----- --------- --------- ------- -------    ------- -------    ------- -------    ----
   1 !   50.8   8.7   1.6e-15   1.6e-13      45     237 ..      13     206 ..       4     219 .. 0.80
   2 !   32.2   0.0   7.3e-10   7.3e-08     241     328 ..     259     342 ..     251     380 .. 0.84

  Alignments for each domain:
  == domain 1    score: 50.8 bits;  conditional E-value: 1.6e-15
  Mel1b-aln  45 avlivttavdvvgnllvilsvlrnrklrna.GnlflvslaladlvvalyPyPlilvaifydgwalgeahckasafvmGlsviGsvfnitaiainrycyic 143
                +vli+   + + gnllv  ++l +r lr++  nlflvsla++dl+v++    +  v  +   w +g+ +c+        + + s++n+ ai+++ry+ i 
   F15A8.5b  13 SVLII---LALFGNLLVCAAILWDRSLRKQpENLFLVSLAVSDLLVSVLVMLFAAVNDILGYWPFGQFYCQFWISFDITTCTASILNLCAISLDRYWHIS 109
                45555...4789***************97537***************998888888888899********9865555567899***************** PP

  Mel1b-aln 144 hsvayhriyrkwhtslyislvwlltv.valvP.nffvgsleydPriysctfiqt.asaqytvavvvihfllPiavvsfcylriwvlvlqarrkvkse 237
                + ++y r +++++ +  i lvwl++  +   P  f  gs      +   ++  +     y++   ++ f+lP  v++  y ++++   +  r +k++
   F15A8.5b 110 RPMVYIRYCNRRRINYVIVLVWLISAgIGAAPlGFGFGSKVTINNLTGLPVCEMrLPLPYAIGSSMVSFFLPAMVMVILYTKLYLYARKHVRSIKTQ 206
                ***********************985356666357789876666666666665514678*********************99886655555555543 PP

  == domain 2    score: 32.2 bits;  conditional E-value: 7.3e-10
  Mel1b-aln 241 rlrpsdvrsfltmfvvfvifaicwaPlnciGlavainPeeiapqipeGlfvtsyllayfnsclnaivyGllnqnfrreykrilsalwn 328
                r + sd +  lt+ v++  f +cw P+ ++ +  a  Pe ++++      ++   l y ns  n ++y ++n++frr +k+i+  ++ 
   F15A8.5b 259 RSNISDQKARLTLGVIMGTFLVCWLPFFTVNILRAWLPEIFSSKTI----MAVTWLGYANSSANPLIYSIFNRDFRRAFKKIIVRVFG 342
                5567889999****************************99998753....445689**************************987754 PP

>> M03F4.3c  CE39602	WBGene00006475	locus:tyra-3	status:Partially_confirmed	UniProt:Q2L6V9	protein_id:CCD83481.1
   #    score  bias  c-Evalue  i-Evalue hmmfrom  hmm to    alifrom  ali to    envfrom  env to     acc
 ---   ------ ----- --------- --------- ------- -------    ------- -------    ------- -------    ----
   1 !   58.7   6.0   6.7e-18   6.7e-16      54     225 ..       6     185 ..       1     208 [. 0.85
   2 !   26.0   0.1   5.5e-08   5.5e-06     246     325 ..     383     463 ..     368     484 .. 0.67

  Alignments for each domain:
  == domain 1    score: 58.7 bits;  conditional E-value: 6.7e-18
  Mel1b-aln  54 dvvgnllvilsvlrnrklrnaGnlflvslaladlvvalyPyPlilvaifydg.walgeahckasafvmGlsviGsvfnitaiainrycyichsvayhriy 152
                 + gn+lv+lsv+  +++r+  n++l sla adl+v l+  P+ l+ ++++  w lg   c+  a    l  + s++n+  i+++ry  i   + y r  
   M03F4.3c   6 TIFGNILVVLSVVVYKRMRTFTNILLTSLATADLLVGLIVMPMSLLDLLHNHrWPLGRFLCRMWATSDVLLCTASILNLCVISLDRYFAITSPLKYPRTR 105
                578**********************************************9854*********************************************** PP

  Mel1b-aln 153 rkwhtslyislvwlltvvalvPnffvgsle..ydPri..ysct.f..iqtasaqytvavvvihfllPiavvsfcylriwv 225
                +++ ++  ++ vw ++ v+  P +++ s +   d      s   f  +   s  y +   +  f lP+ v+ f y++i+ 
   M03F4.3c 106 SRKMAAGLLTAVWAISFVVCSPPWVIPSWNlfIDNNNntGSSEdFkcAYSPSVAYRIYSALGSFYLPLLVMLFVYFKIFR 185
                99999999***********9999999885421344331133321311234467899999999***************985 PP

  == domain 2    score: 26.0 bits;  conditional E-value: 5.5e-08
  Mel1b-aln 246 dvrsfltmfvvfvifaicwaPlnciGla.vai.nPeeiap..qipeGlfvtsyllayfnsclnaivyGllnqnfrreykrilsa 325
                + + + t+ +v + f icw P+ ++ l  v i +P + +p  +i   +f     l y ns+ln i+y + n +frr ++ +ls 
   M03F4.3c 383 ERKALKTIGIVVLGFIICWMPFFIMYLVeVFIsDPVAESPiyRITSEFF---LWLGYSNSVLNPIIYTMYNGDFRRCFRDLLSF 463
                44556688899999********988875233314433332223444433...3589***********************99874 PP

>> M03F4.3b  CE12360	WBGene00006475	locus:tyra-3	status:Partially_confirmed	UniProt:Q7JNP9	protein_id:CCD83480.1
   #    score  bias  c-Evalue  i-Evalue hmmfrom  hmm to    alifrom  ali to    envfrom  env to     acc
 ---   ------ ----- --------- --------- ------- -------    ------- -------    ------- -------    ----
   1 !   58.9   7.1   5.9e-18   5.9e-16      46     225 ..     105     292 ..      96     315 .. 0.84
   2 !   25.6   0.1   7.6e-08   7.6e-06     247     325 ..     491     570 ..     475     591 .. 0.67

  Alignments for each domain:
  == domain 1    score: 58.9 bits;  conditional E-value: 5.9e-18
  Mel1b-aln  46 vlivttavdvvgnllvilsvlrnrklrnaGnlflvslaladlvvalyPyPlilvaifydg.walgeahckasafvmGlsviGsvfnitaiainrycyich 144
                 l++   + + gn+lv+lsv+  +++r+  n++l sla adl+v l+  P+ l+ ++++  w lg   c+  a    l  + s++n+  i+++ry  i  
   M03F4.3b 105 FLVMLILLTIFGNILVVLSVVVYKRMRTFTNILLTSLATADLLVGLIVMPMSLLDLLHNHrWPLGRFLCRMWATSDVLLCTASILNLCVISLDRYFAITS 204
                4556666789***********************************************9854*************************************** PP

  Mel1b-aln 145 svayhriyrkwhtslyislvwlltvvalvPnffvgsle..ydPri..ysct.f..iqtasaqytvavvvihfllPiavvsfcylriwv 225
                 + y r  +++ ++  ++ vw ++ v+  P +++ s +   d      s   f  +   s  y +   +  f lP+ v+ f y++i+ 
   M03F4.3b 205 PLKYPRTRSRKMAAGLLTAVWAISFVVCSPPWVIPSWNlfIDNNNntGSSEdFkcAYSPSVAYRIYSALGSFYLPLLVMLFVYFKIFR 292
                ********99999999***********9999999885421344331133321311234467899999999***************985 PP

  == domain 2    score: 25.6 bits;  conditional E-value: 7.6e-08
  Mel1b-aln 247 vrsfltmfvvfvifaicwaPlnciGla.vai.nPeeiap..qipeGlfvtsyllayfnsclnaivyGllnqnfrreykrilsa 325
                 + + t+ +v + f icw P+ ++ l  v i +P + +p  +i   +f     l y ns+ln i+y + n +frr ++ +ls 
   M03F4.3b 491 RKALKTIGIVVLGFIICWMPFFIMYLVeVFIsDPVAESPiyRITSEFF---LWLGYSNSVLNPIIYTMYNGDFRRCFRDLLSF 570
                4556688899999********988875233314433332223444433...3589***********************99874 PP

>> T14E8.3c  CE39180	WBGene00020506	locus:dop-3	status:Confirmed	UniProt:Q6RYS9	protein_id:CCD83406.1
   #    score  bias  c-Evalue  i-Evalue hmmfrom  hmm to    alifrom  ali to    envfrom  env to     acc
 ---   ------ ----- --------- --------- ------- -------    ------- -------    ------- -------    ----
   1 !   57.8   2.8   1.3e-17   1.3e-15      51     223 ..      17     186 ..       5     214 .. 0.76
   2 !   28.9   0.5   7.5e-09   7.5e-07     233     324 ..     492     583 ..     487     589 .. 0.73

  Alignments for each domain:
  == domain 1    score: 57.8 bits;  conditional E-value: 1.3e-17
  Mel1b-aln  51 tavdvvgnllvilsvlrnrklrnaGnlflvslaladlvvalyPyPlilvaifyd.gwalgeahckasafvmGlsviGsvfnitaiainrycyichsvayh 149
                 ++ v gn+lvi+sv+r+r l++  n+++vsla++d++va+    + +   + d  w lg  +c++   +     + s++n+ ai+++ry+ i h ++y 
   T14E8.3c  17 PTMAVFGNVLVIMSVFRERSLQTVTNMLIVSLAVSDFMVAIGVMSFGVYYEWNDfKWGLGSFFCHVYQALDVACSTASILNLLAISLDRYIAIGHPISYA 116
                457799***********************************988887777777667*********987776667789**********************9 PP

  Mel1b-aln 150 ri.yrkwhtslyislvwlltvvalvPnff.vgsley.dPriysctfiqtasaqytvavvvihfllPiavvsfcylri 223
                +   r  ++ + i++vw ++v + +P ++ v+ +e  d    + ++       + +   +  f++P   ++  y  i
   T14E8.3c 117 QYgARGGRAMISITIVWGVSVAVALPLLLgVNPMEEnDECELANPY-------FNMISSIFSFFIPCIAMIILYTII 186
                9835678999***********9999976535555431333344444.......444445555555554444444433 PP

  == domain 2    score: 28.9 bits;  conditional E-value: 7.5e-09
  Mel1b-aln 233 kvksesklrlrpsdvrsfltmfvvfvifaicwaPlnciGlavain...PeeiapqipeGlfvtsyllayfnsclnaivyGllnqnfrreykrils 324
                 vk+ +k + r  + +  +t+ vv+ +f +cw P+ ++ l+ +i     e+ a      l+ ++  l y+ns ln ++y +++q fr+ +++ils
   T14E8.3c 492 MVKKATKQMRR--EHKATVTLAVVLAVFLFCWLPFFVLHLSNSICliiDENSACVGFLPLYLAT-WLGYLNSSLNPLIYTVFDQRFRNAFRNILS 583
                55555555544..44677999**************99988765531112333333334466655.69**************************98 PP

>> F15A8.5c  CE33617	WBGene00001052	locus:dop-1	status:Partially_confirmed	UniProt:Q86ME4	protein_id:CCD68413.1
   #    score  bias  c-Evalue  i-Evalue hmmfrom  hmm to    alifrom  ali to    envfrom  env to     acc
 ---   ------ ----- --------- --------- ------- -------    ------- -------    ------- -------    ----
   1 !   50.9   8.7   1.6e-15   1.6e-13      45     237 ..      13     206 ..       4     219 .. 0.80
   2 !   32.1   0.0   8.1e-10   8.1e-08     241     327 ..     259     341 ..     251     380 .. 0.85

  Alignments for each domain:
  == domain 1    score: 50.9 bits;  conditional E-value: 1.6e-15
  Mel1b-aln  45 avlivttavdvvgnllvilsvlrnrklrna.GnlflvslaladlvvalyPyPlilvaifydgwalgeahckasafvmGlsviGsvfnitaiainrycyic 143
                +vli+   + + gnllv  ++l +r lr++  nlflvsla++dl+v++    +  v  +   w +g+ +c+        + + s++n+ ai+++ry+ i 
   F15A8.5c  13 SVLII---LALFGNLLVCAAILWDRSLRKQpENLFLVSLAVSDLLVSVLVMLFAAVNDILGYWPFGQFYCQFWISFDITTCTASILNLCAISLDRYWHIS 109
                45555...4789***************97537***************998888888888899********9865555567899***************** PP

  Mel1b-aln 144 hsvayhriyrkwhtslyislvwlltv.valvP.nffvgsleydPriysctfiqt.asaqytvavvvihfllPiavvsfcylriwvlvlqarrkvkse 237
                + ++y r +++++ +  i lvwl++  +   P  f  gs      +   ++  +     y++   ++ f+lP  v++  y ++++   +  r +k++
   F15A8.5c 110 RPMVYIRYCNRRRINYVIVLVWLISAgIGAAPlGFGFGSKVTINNLTGLPVCEMrLPLPYAIGSSMVSFFLPAMVMVILYTKLYLYARKHVRSIKTQ 206
                ***********************985356666357789876666666666665514678*********************99886655555555543 PP

  == domain 2    score: 32.1 bits;  conditional E-value: 8.1e-10
  Mel1b-aln 241 rlrpsdvrsfltmfvvfvifaicwaPlnciGlavainPeeiapqipeGlfvtsyllayfnsclnaivyGllnqnfrreykrilsalw 327
                r + sd +  lt+ v++  f +cw P+ ++ +  a  Pe ++++      ++   l y ns  n ++y ++n++frr +k+i+  ++
   F15A8.5c 259 RSNISDQKARLTLGVIMGTFLVCWLPFFTVNILRAWLPEIFSSKTI----MAVTWLGYANSSANPLIYSIFNRDFRRAFKKIIVRVF 341
                5567889999****************************99998753....445689**************************98765 PP

>> F15A8.5a  CE33615	WBGene00001052	locus:dop-1	status:Partially_confirmed	UniProt:Q86ME6	protein_id:CCD68411.1
   #    score  bias  c-Evalue  i-Evalue hmmfrom  hmm to    alifrom  ali to    envfrom  env to     acc
 ---   ------ ----- --------- --------- ------- -------    ------- -------    ------- -------    ----
   1 !   50.5   8.6   2.1e-15   2.1e-13      45     237 ..      13     206 ..       4     219 .. 0.80
   2 !   31.9   0.0   9.2e-10   9.2e-08     241     328 ..     317     400 ..     309     438 .. 0.84

  Alignments for each domain:
  == domain 1    score: 50.5 bits;  conditional E-value: 2.1e-15
  Mel1b-aln  45 avlivttavdvvgnllvilsvlrnrklrna.GnlflvslaladlvvalyPyPlilvaifydgwalgeahckasafvmGlsviGsvfnitaiainrycyic 143
                +vli+   + + gnllv  ++l +r lr++  nlflvsla++dl+v++    +  v  +   w +g+ +c+        + + s++n+ ai+++ry+ i 
   F15A8.5a  13 SVLII---LALFGNLLVCAAILWDRSLRKQpENLFLVSLAVSDLLVSVLVMLFAAVNDILGYWPFGQFYCQFWISFDITTCTASILNLCAISLDRYWHIS 109
                45555...4789***************97537***************998888888888899********9865555567899***************** PP

  Mel1b-aln 144 hsvayhriyrkwhtslyislvwlltv.valvP.nffvgsleydPriysctfiqt.asaqytvavvvihfllPiavvsfcylriwvlvlqarrkvkse 237
                + ++y r +++++ +  i lvwl++  +   P  f  gs      +   ++  +     y++   ++ f+lP  v++  y ++++   +  r +k++
   F15A8.5a 110 RPMVYIRYCNRRRINYVIVLVWLISAgIGAAPlGFGFGSKVTINNLTGLPVCEMrLPLPYAIGSSMVSFFLPAMVMVILYTKLYLYARKHVRSIKTQ 206
                ***********************9853566663577898766666666666655146789********************99886655555555543 PP

  == domain 2    score: 31.9 bits;  conditional E-value: 9.2e-10
  Mel1b-aln 241 rlrpsdvrsfltmfvvfvifaicwaPlnciGlavainPeeiapqipeGlfvtsyllayfnsclnaivyGllnqnfrreykrilsalwn 328
                r + sd +  lt+ v++  f +cw P+ ++ +  a  Pe ++++      ++   l y ns  n ++y ++n++frr +k+i+  ++ 
   F15A8.5a 317 RSNISDQKARLTLGVIMGTFLVCWLPFFTVNILRAWLPEIFSSKTI----MAVTWLGYANSSANPLIYSIFNRDFRRAFKKIIVRVFG 400
                5567889999****************************99998753....445689**************************987654 PP

>> T14E8.3a  CE39178	WBGene00020506	locus:dop-3	G-protein coupled receptor (family 1)	status:Confirmed	UniProt:Q6RYS9	pr
   #    score  bias  c-Evalue  i-Evalue hmmfrom  hmm to    alifrom  ali to    envfrom  env to     acc
 ---   ------ ----- --------- --------- ------- -------    ------- -------    ------- -------    ----
   1 !   57.3   3.1   1.7e-17   1.7e-15      51     223 ..      32     201 ..      12     229 .. 0.76
   2 !   28.8   0.5   7.8e-09   7.8e-07     233     324 ..     507     598 ..     502     604 .. 0.73

  Alignments for each domain:
  == domain 1    score: 57.3 bits;  conditional E-value: 1.7e-17
  Mel1b-aln  51 tavdvvgnllvilsvlrnrklrnaGnlflvslaladlvvalyPyPlilvaifyd.gwalgeahckasafvmGlsviGsvfnitaiainrycyichsvayh 149
                 ++ v gn+lvi+sv+r+r l++  n+++vsla++d++va+    + +   + d  w lg  +c++   +     + s++n+ ai+++ry+ i h ++y 
   T14E8.3a  32 PTMAVFGNVLVIMSVFRERSLQTVTNMLIVSLAVSDFMVAIGVMSFGVYYEWNDfKWGLGSFFCHVYQALDVACSTASILNLLAISLDRYIAIGHPISYA 131
                467899***********************************988887777777667*********987776667789**********************9 PP

  Mel1b-aln 150 ri.yrkwhtslyislvwlltvvalvPnff.vgsley.dPriysctfiqtasaqytvavvvihfllPiavvsfcylri 223
                +   r  ++ + i++vw ++v + +P ++ v+ +e  d    + ++       + +   +  f++P   ++  y  i
   T14E8.3a 132 QYgARGGRAMISITIVWGVSVAVALPLLLgVNPMEEnDECELANPY-------FNMISSIFSFFIPCIAMIILYTII 201
                9835678999***********9999976535555431333344444.......444445555555554444444433 PP

  == domain 2    score: 28.8 bits;  conditional E-value: 7.8e-09
  Mel1b-aln 233 kvksesklrlrpsdvrsfltmfvvfvifaicwaPlnciGlavain...PeeiapqipeGlfvtsyllayfnsclnaivyGllnqnfrreykrils 324
                 vk+ +k + r  + +  +t+ vv+ +f +cw P+ ++ l+ +i     e+ a      l+ ++  l y+ns ln ++y +++q fr+ +++ils
   T14E8.3a 507 MVKKATKQMRR--EHKATVTLAVVLAVFLFCWLPFFVLHLSNSICliiDENSACVGFLPLYLAT-WLGYLNSSLNPLIYTVFDQRFRNAFRNILS 598
                55555555544..44677999**************99988765531112333333334466655.69**************************98 PP

>> T23B3.4  CE45656	WBGene00020712	locus:ckr-1	G-protein coupled receptor	status:Partially_confirmed	UniProt:P91487	prot
   #    score  bias  c-Evalue  i-Evalue hmmfrom  hmm to    alifrom  ali to    envfrom  env to     acc
 ---   ------ ----- --------- --------- ------- -------    ------- -------    ------- -------    ----
   1 !   68.2   5.9   8.3e-21   8.3e-19      42     217 ..      15     191 ..       6     232 .. 0.84
   2 !   17.5   0.3   2.2e-05    0.0023     248     317 ..     306     373 ..     288     384 .. 0.80

  Alignments for each domain:
  == domain 1    score: 68.2 bits;  conditional E-value: 8.3e-21
  Mel1b-aln  42 alsavlivttavdvvgnllvilsvlrn.rklrnaGnlflvslaladlvvalyPyPlilvaifydgwalgeahckasafvmGlsviGsvfnitaiainryc 140
                ++s++ ++   + ++gn +vil++l + ++ r+  n++l++la+adl+ +++  P +l+  + + w lg a ck+ af+  + v  s + ++ iai+ry+
    T23B3.4  15 MISSIFLLCLILSLLGNAIVILTILGKsHRSRSITNFYLLNLAFADLLRSIICIPSTLLGELTQCWLLGAAMCKIVAFLQPVGVCASAYTLAVIAIERYY 114
                5788888899999************6527899******************************************************************** PP

  Mel1b-aln 141 yichsvayhriyrkwhtslyislvwlltvvalvPnffvgsleydPriysctfiq..tasaqytvavvvihfllPiavvs 217
                 ic+ +  ++   k+++ + islvw ++  a + ++f+   + +P  ++c  ++   +   y   +    +++P+a+++
    T23B3.4 115 AICRPLESRKWQTKKRALITISLVWCFSFSANLTSLFLY--DANPGKFTCDSTKgpLVDFIYQLYLTFTLLFVPLALMV 191
                *****************************9999988874..44566777755541134444444444455555666555 PP

  == domain 2    score: 17.5 bits;  conditional E-value: 2.2e-05
  Mel1b-aln 248 rsfltmfvvfvifaicwaPlnciGlavainPeeiapqipeGlfvtsyllayfnsclnaivyGllnqnfrr 317
                  +l    + ++fa+cw P  +  l + +   + +     Gl  +  +++y+ s  n i y ++n+ fr 
    T23B3.4 306 TRMLI--TLVIVFAFCWVPSYLYWLLLRMAELAATDLWNPGLNSSLTIMTYISSLANPITYCFMNKSFRS 373
                33332..234579********9999999988888888899****************************96 PP

>> C30F12.6  CE16886	WBGene00016265	locus:nmur-4	seven trans-membrane receptor	status:Partially_confirmed	UniProt:Q95YD7
   #    score  bias  c-Evalue  i-Evalue hmmfrom  hmm to    alifrom  ali to    envfrom  env to     acc
 ---   ------ ----- --------- --------- ------- -------    ------- -------    ------- -------    ----
   1 !   64.2   4.6   1.4e-19   1.4e-17      42     242 ..      34     240 ..      16     247 .. 0.87
   2 !   20.4   0.1   2.9e-06   0.00029     253     325 ..     283     355 ..     265     384 .. 0.79

  Alignments for each domain:
  == domain 1    score: 64.2 bits;  conditional E-value: 1.4e-19
  Mel1b-aln  42 alsavlivttavdvvgnllvilsvlrnrklrnaGnlflvslaladlvvalyPyPlilvaif..ydgwalgeahckasafvmGlsviGsvfnitaiainry 139
                +l+ v   ++ + v+gnllvi  vl+ r +++  n +lvsla +d ++ +   P  ++ ++   d + +g   c   +++  l++  s + i a +i+ry
   C30F12.6  34 TLAFVFSAISVIGVLGNLLVITVVLKVRGMKTPTNCYLVSLAASDTLFFFASMPHEMMYLLgpNDHYLFGSLGCVLLTYLPYLAMNTSSLSILAFTIERY 133
                6788888899999********************************887666666555555533899********************************** PP

  Mel1b-aln 140 cyichsvayhriyrkwhtslyislvwlltvvalvPnffvgsleydPriysctfiqt.asaqytvavv...vihfllPiavvsfcylriwvlvlqarrkvk 235
                + ic+    + ++  ++++  i+ +w+++++     +f+ +l  d    sc+f     s  y ++ +   v+ ++lPi   +  y +i + + q+  k+k
   C30F12.6 134 YGICNPYKARTMCTVKRATCIICGIWIFSMLYHSYWLFLATLIKDDIGTSCSFRLErNSHAYKIVFLldfVLWYVLPIMCDIIIYAKIGITLSQCGDKIK 233
                *****************************************************7651556677665433367778999999999***************9 PP

  Mel1b-aln 236 sesklrl 242
                +  k ++
   C30F12.6 234 KSVKPKI 240
                9998775 PP

  == domain 2    score: 20.4 bits;  conditional E-value: 2.9e-06
  Mel1b-aln 253 mfvvfvifaicwaPlnciGl..avainPeeiapqipeGlfvtsyllayfnsclnaivyGllnqnfrreykrilsa 325
                + +v  +fa+cw P   + +  +   +P+   +  p+     s  l ++n ++n i+y l+   fr  ++ +ls 
   C30F12.6 283 LAIVVAVFAVCWLPYRGMVVynSFVSDPK--YSWSPDWYINLSKTLVFINCAINPILYNLMSARFRAAFRSLLSK 355
                2357779*******975544113344554..4667999999*****************************99986 PP

>> Y39A3B.5b  CE38985	WBGene00021439	locus:ckr-2	status:Confirmed	protein_id:CCD73018.1
   #    score  bias  c-Evalue  i-Evalue hmmfrom  hmm to    alifrom  ali to    envfrom  env to     acc
 ---   ------ ----- --------- --------- ------- -------    ------- -------    ------- -------    ----
   1 !   65.3  10.4   6.4e-20   6.4e-18      44     195 ..      64     216 ..      35     256 .. 0.82
   2 !   20.7   0.6   2.3e-06   0.00023     250     318 ..     450     521 ..     433     541 .. 0.72

  Alignments for each domain:
  == domain 1    score: 65.3 bits;  conditional E-value: 6.4e-20
  Mel1b-aln  44 savlivttavdvvgnllvilsvlrnrklrnaGnlflvslaladlvvalyPyPlilvaifydgwalgeahckasafvmGlsviGsvfnitaiainrycyic 143
                ++   ++  + vvgn++v++ ++++r +r+  n++l++la +d++++++  P +lv+++ + w++g+  ck+ a++  + v+ s + ++ ia +ry  ic
  Y39A3B.5b  64 AVTFFMIFLLSVVGNSVVLIVIIKQRAMRSITNIYLMNLAASDMMLSVVCMPPTLVSMVMNCWMFGNYMCKILAYLQPVVVTASAYTLAVIAFERYFAIC 163
                444555566889**************************************************************************************** PP

  Mel1b-aln 144 hsvayhriyrkwhtslyislvwlltvvalvP.nffvgsleydPriysctfiqt 195
                + +  +    + h+   i+lvw++++ a +   f+ +   y    y+c+ i  
  Y39A3B.5b 164 KPLHSRIWQTRSHAYAMITLVWVIAIAANILmLFMYEQQTYSSNGYTCAPIHP 216
                **9887777899**************98655056667889********86654 PP

  == domain 2    score: 20.7 bits;  conditional E-value: 2.3e-06
  Mel1b-aln 250 fltmfvvfvifaicwaPlnciGl.avainP.eeiapqipeG.lfvtsyllayfnsclnaivyGllnqnfrre 318
                   + vv +if  cw+P  +  l  +a +  +++   + +  + +   ll+y+ sc n i y +ln+ fr+ 
  Y39A3B.5b 450 IKMLIVVVIIFFCCWTPSYIWWLlLIAGDSfQSLNLSVWNSdINTFITLLTYISSCTNPITYCFLNKKFRNA 521
                3345677889*******887654145655426788888765155667799*******************975 PP

>> F14D12.6a  CE35478	WBGene00006411	locus:octr-1	G-protein coupled receptor	status:Partially_confirmed	UniProt:Q7JP62	p
   #    score  bias  c-Evalue  i-Evalue hmmfrom  hmm to    alifrom  ali to    envfrom  env to     acc
 ---   ------ ----- --------- --------- ------- -------    ------- -------    ------- -------    ----
   1 !   67.0   6.1     2e-20     2e-18      45     239 ..      27     218 ..       7     230 .. 0.84
   2 !   16.4   0.1   4.9e-05    0.0049     233     321 ..     306     389 ..     301     400 .. 0.81

  Alignments for each domain:
  == domain 1    score: 67.0 bits;  conditional E-value: 2e-20
  Mel1b-aln  45 avlivttavdvvgnllvilsvlrnrklrna.GnlflvslaladlvvalyPyPlilvaifydgwalgeahckasafvmGlsviGsvfnitaiainrycyic 143
                ++l v   + + gnllv+++v r+rklr +  n ++vsla+ad++v l   Pl+l   +  +w++g+  c++   +  l v+ s++ i ai+++ry  + 
  F14D12.6a  27 SMLTVM-LLIIFGNLLVVVTVYRDRKLRMQrQNWLIVSLAVADMLVGLLVMPLTLTYEIVGEWTMGNILCEIWLALDVLFVTASILHICAISLDRYFSVT 125
                333333.34478***************965279999*************************************99999********************** PP

  Mel1b-aln 144 hsvayhriyrkwhtslyislvwlltvvalvPnffvgsleydPriysctfiqtasaqytvavvvihfllPiavvsfcylriwvlvlqarr.kvksesk 239
                  ++y       +  +yi++ w++++++ +P  f     + P          +   y     +  f +P+ +++  y +i+ + ++  r + k +++
  F14D12.6a 126 SPLTYPATRTPLRMFIYIGVSWIVSLLICLPPIFG----WRPERAEGECSVSTDLGYVLYSSLGSFYIPVVILIIVYAKIYSITIRHSRqRLKETER 218
                ******************************99884....4555555444556677899999999*****************9999865515555443 PP

  == domain 2    score: 16.4 bits;  conditional E-value: 4.9e-05
  Mel1b-aln 233 kvksesklrlrpsdvrsfltmfvvfvifaicwaPlnciGlavainPeeiapqipeGlfvtsyllayfnsclnaivyGllnqnfrreykr 321
                k   ++k +l++ + +  l + +++  f + w P+ +i +  a        + p  +f   + l y ns +n ++y ++n++f+r   +
  F14D12.6a 306 KFCEKRKRKLKAKERQATLLLGIILSAFILSWLPFFLIYVIGAFG-----HEAPPLVFKFFFWLGYCNSGINPVIYTVFNREFKRGLCK 389
                555567778888888888999999999999999999998776654.....445667899999**********************97655 PP

>> F14D12.6b  CE35479	WBGene00006411	locus:octr-1	status:Partially_confirmed	UniProt:Q7JP61	protein_id:CCD83473.1
   #    score  bias  c-Evalue  i-Evalue hmmfrom  hmm to    alifrom  ali to    envfrom  env to     acc
 ---   ------ ----- --------- --------- ------- -------    ------- -------    ------- -------    ----
   1 !   67.0   6.1     2e-20     2e-18      45     239 ..      27     218 ..       7     230 .. 0.84
   2 !   16.3   0.1   4.9e-05    0.0049     233     321 ..     308     391 ..     303     402 .. 0.81

  Alignments for each domain:
  == domain 1    score: 67.0 bits;  conditional E-value: 2e-20
  Mel1b-aln  45 avlivttavdvvgnllvilsvlrnrklrna.GnlflvslaladlvvalyPyPlilvaifydgwalgeahckasafvmGlsviGsvfnitaiainrycyic 143
                ++l v   + + gnllv+++v r+rklr +  n ++vsla+ad++v l   Pl+l   +  +w++g+  c++   +  l v+ s++ i ai+++ry  + 
  F14D12.6b  27 SMLTVM-LLIIFGNLLVVVTVYRDRKLRMQrQNWLIVSLAVADMLVGLLVMPLTLTYEIVGEWTMGNILCEIWLALDVLFVTASILHICAISLDRYFSVT 125
                333333.34478***************965279999*************************************99999********************** PP

  Mel1b-aln 144 hsvayhriyrkwhtslyislvwlltvvalvPnffvgsleydPriysctfiqtasaqytvavvvihfllPiavvsfcylriwvlvlqarr.kvksesk 239
                  ++y       +  +yi++ w++++++ +P  f     + P          +   y     +  f +P+ +++  y +i+ + ++  r + k +++
  F14D12.6b 126 SPLTYPATRTPLRMFIYIGVSWIVSLLICLPPIFG----WRPERAEGECSVSTDLGYVLYSSLGSFYIPVVILIIVYAKIYSITIRHSRqRLKETER 218
                ******************************99884....4555555444556677899999999*****************9999865515555443 PP

  == domain 2    score: 16.3 bits;  conditional E-value: 4.9e-05
  Mel1b-aln 233 kvksesklrlrpsdvrsfltmfvvfvifaicwaPlnciGlavainPeeiapqipeGlfvtsyllayfnsclnaivyGllnqnfrreykr 321
                k   ++k +l++ + +  l + +++  f + w P+ +i +  a        + p  +f   + l y ns +n ++y ++n++f+r   +
  F14D12.6b 308 KFCEKRKRKLKAKERQATLLLGIILSAFILSWLPFFLIYVIGAFG-----HEAPPLVFKFFFWLGYCNSGINPVIYTVFNREFKRGLCK 391
                555567778888888888999999999999999999998776654.....445667899999**********************97655 PP

>> C52B11.3  CE39139	WBGene00016872	locus:dop-4	G-protein coupled receptor	status:Predicted	UniProt:Q18775	protein_id:CC
   #    score  bias  c-Evalue  i-Evalue hmmfrom  hmm to    alifrom  ali to    envfrom  env to     acc
 ---   ------ ----- --------- --------- ------- -------    ------- -------    ------- -------    ----
   1 !   61.4   4.5   9.6e-19   9.6e-17      19     239 ..      18     243 ..       5     253 .. 0.86
   2 !   22.1   0.2     9e-07     9e-05     230     325 ..     384     480 ..     376     493 .. 0.78

  Alignments for each domain:
  == domain 1    score: 61.4 bits;  conditional E-value: 9.6e-19
  Mel1b-aln  19 kpglsgagsarpsetprp...pwvapalsavlivttavdvvgnllvilsvlrnrklrnaGnlflvslaladlvvalyPyPl.ilvaifydgwalgeahck 114
                +p++s++++++  +t+ p    w  p l+  l  +  + v gn lv+++v +++ lrn    +++sla+adl+v ++  P+  l  i  + w +g + c 
   C52B11.3  18 TPSVSTENDTTVWATEEPaaiVWRHPLLAIALFSICLLTVAGNCLVVIAVCTKKYLRNPTGYLIISLAIADLIVGVIVMPMnSLFEIANHTWLFGLMMCD 117
                455555555554444443112699********************************************************945999************** PP

  Mel1b-aln 115 asafvmGlsviGsvfnitaiainrycyichsvayhriyrkwhtslyislvwlltvvalvPnffvgsleydPriys..ctfiqtasaqytvavvvihfllP 212
                +   +  l+ + s++n+  i+++ry+     ++y+  ++k++  + i  vw+l+ +   P  +       P++y      + t s  y     ++ f +P
   C52B11.3 118 VFHAMDILASTASIWNLCVISLDRYMAGQDPIGYRDKVSKRRILMAILSVWVLSAILSFPGIIWWR-TSSPHLYEdqSQCLFTDSKMYVSFSSLVSFYIP 216
                *999999*****************************************************976644.55788885223445588999************* PP

  Mel1b-aln 213 iavvsfcylriwvlvlqarrkvksesk 239
                + ++ f y +++++  +  + +++  k
   C52B11.3 217 LFLILFAYGKVYIIATRHSKGMRMGIK 243
                *************99888877766655 PP

  == domain 2    score: 22.1 bits;  conditional E-value: 9e-07
  Mel1b-aln 230 arrk..vksesklrlr.psdvrsfltmfvvfvifaicwaPlnciGlavainPeeiapqipeGlfvtsyllayfnsclnaivyGllnqnfrreykrilsa 325
                +rrk  v+ +s+ ++r   + r   t+ +v   f +cw+P+ +     a   + ++    e +f+      ++ns+ln ++y  + ++frr +k+il+ 
   C52B11.3 384 TRRKlnVREKSRQMMRyVHEQRAARTLSIVVGAFILCWTPFFVFTPLTAFCESCFSN--KETIFTFVTWAGHLNSMLNPLIYSRFSRDFRRAFKQILTC 480
                5666224444555555235678889999*************9987766766555555..6999999999***************************986 PP

>> Y39A3B.5d  CE38986	WBGene00021439	locus:ckr-2	status:Confirmed	protein_id:CCD73019.1
   #    score  bias  c-Evalue  i-Evalue hmmfrom  hmm to    alifrom  ali to    envfrom  env to     acc
 ---   ------ ----- --------- --------- ------- -------    ------- -------    ------- -------    ----
   1 !   65.0  10.4   7.9e-20   7.9e-18      44     195 ..      64     216 ..      35     256 .. 0.82
   2 !   20.0   1.0   3.9e-06   0.00039     250     318 ..     450     521 ..     433     544 .. 0.72

  Alignments for each domain:
  == domain 1    score: 65.0 bits;  conditional E-value: 7.9e-20
  Mel1b-aln  44 savlivttavdvvgnllvilsvlrnrklrnaGnlflvslaladlvvalyPyPlilvaifydgwalgeahckasafvmGlsviGsvfnitaiainrycyic 143
                ++   ++  + vvgn++v++ ++++r +r+  n++l++la +d++++++  P +lv+++ + w++g+  ck+ a++  + v+ s + ++ ia +ry  ic
  Y39A3B.5d  64 AVTFFMIFLLSVVGNSVVLIVIIKQRAMRSITNIYLMNLAASDMMLSVVCMPPTLVSMVMNCWMFGNYMCKILAYLQPVVVTASAYTLAVIAFERYFAIC 163
                444555566889**************************************************************************************** PP

  Mel1b-aln 144 hsvayhriyrkwhtslyislvwlltvvalvP.nffvgsleydPriysctfiqt 195
                + +  +    + h+   i+lvw++++ a +   f+ +   y    y+c+ i  
  Y39A3B.5d 164 KPLHSRIWQTRSHAYAMITLVWVIAIAANILmLFMYEQQTYSSNGYTCAPIHP 216
                **9887777899**************98655056667889********86654 PP

  == domain 2    score: 20.0 bits;  conditional E-value: 3.9e-06
  Mel1b-aln 250 fltmfvvfvifaicwaPlnciGl.avainP.eeiapqipeG.lfvtsyllayfnsclnaivyGllnqnfrre 318
                   + vv +if  cw+P  +  l  +a +  +++   + +  + +   ll+y+ sc n i y +ln+ fr+ 
  Y39A3B.5d 450 IKMLIVVVIIFFCCWTPSYIWWLlLIAGDSfQSLNLSVWNSdINTFITLLTYISSCTNPITYCFLNKKFRNA 521
                3345677889*******887654145655426788888765155667799*******************975 PP

>> Y39A3B.5a  CE21646	WBGene00021439	locus:ckr-2	7 transmembrane receptor	status:Confirmed	UniProt:Q9N515	protein_id:CCD
   #    score  bias  c-Evalue  i-Evalue hmmfrom  hmm to    alifrom  ali to    envfrom  env to     acc
 ---   ------ ----- --------- --------- ------- -------    ------- -------    ------- -------    ----
   1 !   64.1  10.9   1.5e-19   1.5e-17      48     195 ..      26     174 ..       8     214 .. 0.83
   2 !   20.3   0.8   3.1e-06   0.00031     250     318 ..     408     479 ..     391     498 .. 0.71

  Alignments for each domain:
  == domain 1    score: 64.1 bits;  conditional E-value: 1.5e-19
  Mel1b-aln  48 ivttavdvvgnllvilsvlrnrklrnaGnlflvslaladlvvalyPyPlilvaifydgwalgeahckasafvmGlsviGsvfnitaiainrycyichsva 147
                 ++  + vvgn++v++ ++++r +r+  n++l++la +d++++++  P +lv+++ + w++g+  ck+ a++  + v+ s + ++ ia +ry  ic+ + 
  Y39A3B.5a  26 FMIFLLSVVGNSVVLIVIIKQRAMRSITNIYLMNLAASDMMLSVVCMPPTLVSMVMNCWMFGNYMCKILAYLQPVVVTASAYTLAVIAFERYFAICKPLH 125
                45556789******************************************************************************************98 PP

  Mel1b-aln 148 yhriyrkwhtslyislvwlltvvalvP.nffvgsleydPriysctfiqt 195
                 +    + h+   i+lvw++++ a +   f+ +   y    y+c+ i  
  Y39A3B.5a 126 SRIWQTRSHAYAMITLVWVIAIAANILmLFMYEQQTYSSNGYTCAPIHP 174
                87777899**************98655056667889********86654 PP

  == domain 2    score: 20.3 bits;  conditional E-value: 3.1e-06
  Mel1b-aln 250 fltmfvvfvifaicwaPlnciGl.avainP.eeiapqipeG.lfvtsyllayfnsclnaivyGllnqnfrre 318
                   + vv +if  cw+P  +  l  +a +  +++   + +  + +   ll+y+ sc n i y +ln+ fr+ 
  Y39A3B.5a 408 IKMLIVVVIIFFCCWTPSYIWWLlLIAGDSfQSLNLSVWNSdINTFITLLTYISSCTNPITYCFLNKKFRNA 479
                3345677889*******887654145655426788888765155667799*******************975 PP

>> T05A1.1a  CE32924	WBGene00003808	locus:npr-2	G-protein coupled receptor	status:Partially_confirmed	UniProt:Q8I0L4	pro
   #    score  bias  c-Evalue  i-Evalue hmmfrom  hmm to    alifrom  ali to    envfrom  env to     acc
 ---   ------ ----- --------- --------- ------- -------    ------- -------    ------- -------    ----
   1 !   72.7   4.0   3.6e-22   3.6e-20      36     236 ..      65     265 ..      40     285 .. 0.78
   2 ?    8.5   0.1     0.012       1.2     153     226 ..     313     387 ..     296     418 .. 0.77

  Alignments for each domain:
  == domain 1    score: 72.7 bits;  conditional E-value: 3.6e-22
  Mel1b-aln  36 ppwvapalsavlivttavdvvgnllvilsvlrnrklrnaGnlflvslaladlvvalyPyPlilvaifydgwalgeahckasafvmGlsviGsvfnitaia 135
                 p v  ++s + + +  + ++gn+ v++  ++ r+l++  n+f+++l  ++++++l+  P+++++ +y+ w ++   ck   +v G s+  s f ++aia
   T05A1.1a  65 EPTVLVTFSLLYLHIFLLGILGNSAVLYLTMKHRQLQTVQNIFILNLCASNVLMCLTSLPITFITNVYKQWFFSSPVCKLIPLVQGASIFVSTFSLSAIA 164
                44555666777777778899******************************************************************************** PP

  Mel1b-aln 136 inrycyichsvayhriyrkwhtslyislvwlltvvalvPn.ff..vgsleydPriysctfiqta..saqytvavvvihfllPiavvsfcylriwvlvlqa 230
                ++ry  + +     + ++++ + +   l+w+++vv+ +P  ++  v+ l+     y       a     yt  v++ +fl+P a ++fcy +i+  +   
   T05A1.1a 165 LDRYNLVVRPHK--QKLSSRSAMMIALLIWVISVVVCMPYgWYmdVEKLNGLCGEYCSEHWPLAevRKGYTFLVLITQFLFPFATMAFCYYNIFSRL--- 259
                ******988643..33444455555668***********635512344555556687777655511567***********************98532... PP

  Mel1b-aln 231 rrkvks 236
                r++v +
   T05A1.1a 260 RQRVET 265
                333333 PP

  == domain 2    score: 8.5 bits;  conditional E-value: 0.012
  Mel1b-aln 153 rkwhtslyislvwlltvvalvPnffvgsleydPriysctfiqtasaqytvavvvi.hfllPiavvsfcylriwvl 226
                +++ t++  ++v l++   l  n +   +eyd   +    + ++s+ +t  v +  h++  ++ v+  +l  w+ 
   T05A1.1a 313 QRRTTTILSCMVLLFAFTWLPHNVVTLMIEYDGFFFHSDETSATSTDHTYIVSMTaHLISMLTNVTNPFLYAWLN 387
                456678888999999888888888888999999999999999999999988876615555568899999999974 PP

>> T05A1.1b  CE32925	WBGene00003808	locus:npr-2	G-protein coupled receptor	status:Partially_confirmed	UniProt:Q22188	pro
   #    score  bias  c-Evalue  i-Evalue hmmfrom  hmm to    alifrom  ali to    envfrom  env to     acc
 ---   ------ ----- --------- --------- ------- -------    ------- -------    ------- -------    ----
   1 !   72.4   4.3   4.6e-22   4.6e-20      37     236 ..      23     222 ..       5     242 .. 0.79
   2 !    8.8   0.1    0.0095      0.95     153     226 ..     270     344 ..     245     375 .. 0.77

  Alignments for each domain:
  == domain 1    score: 72.4 bits;  conditional E-value: 4.6e-22
  Mel1b-aln  37 pwvapalsavlivttavdvvgnllvilsvlrnrklrnaGnlflvslaladlvvalyPyPlilvaifydgwalgeahckasafvmGlsviGsvfnitaiai 136
                p v  ++s + + +  + ++gn+ v++  ++ r+l++  n+f+++l  ++++++l+  P+++++ +y+ w ++   ck   +v G s+  s f ++aia+
   T05A1.1b  23 PTVLVTFSLLYLHIFLLGILGNSAVLYLTMKHRQLQTVQNIFILNLCASNVLMCLTSLPITFITNVYKQWFFSSPVCKLIPLVQGASIFVSTFSLSAIAL 122
                4555566666677777899********************************************************************************* PP

  Mel1b-aln 137 nrycyichsvayhriyrkwhtslyislvwlltvvalvPn.ff..vgsleydPriysctfiqta..saqytvavvvihfllPiavvsfcylriwvlvlqar 231
                +ry  + +     + ++++ + +   l+w+++vv+ +P  ++  v+ l+     y       a     yt  v++ +fl+P a ++fcy +i+      r
   T05A1.1b 123 DRYNLVVRPHK--QKLSSRSAMMIALLIWVISVVVCMPYgWYmdVEKLNGLCGEYCSEHWPLAevRKGYTFLVLITQFLFPFATMAFCYYNIFSR---LR 217
                *****988643..33444455555668***********635512344555556687777655511567***********************9853...23 PP

  Mel1b-aln 232 rkvks 236
                ++v +
   T05A1.1b 218 QRVET 222
                33333 PP

  == domain 2    score: 8.8 bits;  conditional E-value: 0.0095
  Mel1b-aln 153 rkwhtslyislvwlltvvalvPnffvgsleydPriysctfiqtasaqytvavvvi.hfllPiavvsfcylriwvl 226
                +++ t++  ++v l++   l  n +   +eyd   +    + ++s+ +t  v +  h++  ++ v+  +l  w+ 
   T05A1.1b 270 QRRTTTILSCMVLLFAFTWLPHNVVTLMIEYDGFFFHSDETSATSTDHTYIVSMTaHLISMLTNVTNPFLYAWLN 344
                456677888999888888888888888999999999999999999999988876615555568899999999974 PP

>> Y22D7AR.13  CE29370	WBGene00004779	locus:ser-4	status:Confirmed	UniProt:O18512	protein_id:CCD73768.1
   #    score  bias  c-Evalue  i-Evalue hmmfrom  hmm to    alifrom  ali to    envfrom  env to     acc
 ---   ------ ----- --------- --------- ------- -------    ------- -------    ------- -------    ----
   1 !   51.0   6.1   1.4e-15   1.4e-13      30     238 ..      41     248 ..      22     258 .. 0.82
   2 !   30.3   0.2   2.8e-09   2.8e-07     229     326 ..     349     439 ..     347     443 .. 0.75

  Alignments for each domain:
  == domain 1    score: 51.0 bits;  conditional E-value: 1.4e-15
   Mel1b-aln  30 psetprppwvapalsavlivttavdvvgnllvilsvlrnrklrnaGnlflv.slaladlvvalyPyPlilvaifydgwalgeahckasafvmGlsviGs 127
                  s+ +rp   +  l++vl+v     ++gnl vil+++ +r lr     +l+ sla+adl+v ++  Pl     +   w lg + c     v  l  + s
  Y22D7AR.13  41 FSDIERPLVQTVILASVLLVLILSCFIGNLFVILAIIMERDLRGRPQYYLIfSLAVADLLVGMIVTPLGAWFTVTGTWNLGVVVCDFWISVDVLVCTAS 139
                 5677899999999*******************************999988659***********************************99********* PP

   Mel1b-aln 128 vfnitaiainrycyichsvayhriyrkwhtslyislvwlltvv.alvPnffvgsleydPri...ysctfiqtasaqytvavvvihfllPiavvsfcylr 222
                 ++ + aia++ry+ i   ++y +    ++ +l ++++w+ +++ +l P        +  r+   + c + q +s  y v      f +P+  ++  y +
  Y22D7AR.13 140 ILHLVAIALDRYWSIT-DICYVQNRTPKRITLMLAVIWFTSLLiSLAPFAGWKDEGFSDRVlksHVCLISQQIS--YQVFSTATAFYIPLIAIICVYWK 235
                 **************96.68999999999***********98761566655566666777762223466666655..66777788999**9888888855 PP

   Mel1b-aln 223 iwvlvlqarrkvkses 238
                 i   +  a+++ k e+
  Y22D7AR.13 236 I---MRAAKKRFKRER 248
                 5...555666666554 PP

  == domain 2    score: 30.3 bits;  conditional E-value: 2.8e-09
   Mel1b-aln 229 qarrkvksesklrlrpsdvrsfltmfvvfvifaicwaPlnciGlavainPeeiapqipeGlfvtsyllayfnsclnaivyGllnqnfrreykrilsal 326
                 + rr+ k  + ++    + + + t+ ++   f  cw+P+ ++ +   i       qi   l  ++  l y+ns+ln i+y ++ q+fr  +kri++ +
  Y22D7AR.13 349 KRRRRTKESNEMKR---ERKAWRTLAIITGTFVACWTPFFLVSIYRPIC----GCQISPVLEQVTLWLGYLNSALNPIIYTVFSQDFRAAFKRIIKRM 439
                 45555555554443...3355667888889999*****98866655555....55555566677889***************************9865 PP

>> T22D1.12  CE17256	WBGene00020689	locus:npr-12	seven transmembrane receptor	status:Partially_confirmed	UniProt:Q9GZG8	
   #    score  bias  c-Evalue  i-Evalue hmmfrom  hmm to    alifrom  ali to    envfrom  env to     acc
 ---   ------ ----- --------- --------- ------- -------    ------- -------    ------- -------    ----
   1 !   31.1   5.3   1.6e-09   1.6e-07      55     180 ..      50     173 ..      35     183 .. 0.87
   2 !   53.0   3.1   3.5e-16   3.5e-14     196     326 ..     215     344 ..     210     378 .. 0.83

  Alignments for each domain:
  == domain 1    score: 31.1 bits;  conditional E-value: 1.6e-09
  Mel1b-aln  55 vvgnllvilsvlrnrklrnaGnlflvslaladlvvalyPyPlilvaifydgwalgeahckasafvmGlsviGsvfnitaiainrycyichsvayhriyrk 154
                 + n++v+l+ +r  +lrn  n f+v+la++dl+++++  P++l + +   w +g+  ck  a v  +    s + ++ ia++r       v ++    +
   T22D1.12  50 ALANFIVLLAFVRTANLRNLRNSFIVNLAFSDLILCVVTAPVTLYTSLNLFWPFGDWSCKFLAGVQAVNTFVSSLTLAFIAMDRVLLTLCPVRWRL--AA 147
                67899*******************************************************************************987666676653..34 PP

  Mel1b-aln 155 whtslyislvwlltvvalvPnffvgs 180
                +   l  ++vw++++++ +P  +  s
   T22D1.12 148 TAPLLCYGVVWIISIIVALPYALAVS 173
                55677889*********999766555 PP

  == domain 2    score: 53.0 bits;  conditional E-value: 3.5e-16
  Mel1b-aln 196 asaqytvavvvihfllPiavvsfcylriwvlvlq...arrkvksesklrlrpsdvrsfltmfvvfvifaicwaPlnciGlavainPeeiapqipeGlfvt 292
                + ++yt +v+ i+++lP+a +++ y++i   + +     r v ++++++++  + r +l +f++ + +a+cwaP+n+      +n  ei     + +++ 
   T22D1.12 215 SKTTYTFVVLGIQYILPLAALAYAYFQIGSTIQKrskVSRTVDTTRRMQMQNRNRRALLLLFLLVLTYAVCWAPMNIYH---VLNGLEIIN-YSQNMYIF 310
                5689************************9876531113567788999*****************************954...467777765.5789**** PP

  Mel1b-aln 293 syllayfnsclnaivyGllnqnfrreykrilsal 326
                 +l+    +c+n ivy l+n+ fr+  + +++ +
   T22D1.12 311 CHLVGISSTCVNPIVYALVNESFRNALQSMILQF 344
                *************************999888764 PP

>> Y54G2A.35  CE31653	WBGene00021897	locus:ser-6	status:Partially_confirmed	UniProt:Q8MXS7	protein_id:CCD83524.1
   #    score  bias  c-Evalue  i-Evalue hmmfrom  hmm to    alifrom  ali to    envfrom  env to     acc
 ---   ------ ----- --------- --------- ------- -------    ------- -------    ------- -------    ----
   1 !   47.9   9.6   1.3e-14   1.3e-12      43     239 ..       4     201 ..       2     210 .. 0.88
   2 ?   -0.4   0.0       5.8   5.9e+02     238     259 ..     256     277 ..     249     289 .. 0.78
   3 !   35.0   0.4     1e-10     1e-08     244     323 ..     315     395 ..     297     398 .. 0.84

  Alignments for each domain:
  == domain 1    score: 47.9 bits;  conditional E-value: 1.3e-14
  Mel1b-aln  43 lsavlivttavdvvgnllvilsvlrnrklrnaGnlflvslaladlvvalyPyPlilvaifydgwalgeahckasafvmGlsviGsvfnitaiainrycyi 142
                ls  l v+ +  v+gnllv++ +l+++ l+++ n +++sl+++dl++ +   P+ ++    ++w++g   c+    v  +  + s++n+ ai+ +ry+ +
  Y54G2A.35   4 LSLTLGVVNCFVVIGNLLVFYVILTKKSLQTSTNHLVLSLTISDLLLGILILPFAIIQEHSNEWIFGHFGCRLWLSVDVFLSTASIYNLLAISFDRYMAV 103
                5666667778889***********************************************************998887777799**************** PP

  Mel1b-aln 143 chsvayhriyrkwhtslyislvwlltvvalvPnffvgsle.ydPr.iysctfiqtasaqytvavvvihfllPiavvsfcylriwvlvlqarrkvksesk 239
                 + + y  i +++   l   lvw+ +++  v  f++ +l+ +d      c  +    + y +   +  f++P  v++   +ri+  vl++ r +  +sk
  Y54G2A.35 104 RQPIKYPIISSTKVVRLMTFLVWFCSLLLAVILFVLLTLNaHDSEpTKDCQPT-SLPSMYIIFSAMASFIVPAFVMVILNVRIFQTVLHTSRTMTVKSK 201
                **************************999999999988872454413455544.4568999999**************************998877766 PP

  == domain 2    score: -0.4 bits;  conditional E-value: 5.8
  Mel1b-aln 238 sklrlrpsdvrsfltmfvvfvi 259
                +   + +  +rsflt  vvf +
  Y54G2A.35 256 KSSAVDAPAIRSFLTHTVVFGV 277
                4456677889*********976 PP

  == domain 3    score: 35.0 bits;  conditional E-value: 1e-10
  Mel1b-aln 244 psdvrsfltmfvvfvifaicwaPlnciGlavainPeeia.pqipeGlfvtsyllayfnsclnaivyGllnqnfrreykril 323
                 +++r   t  +v   f +cw P+ +i +  a    ++a   ip  lf+t++ l y ns++n i+y  + ++fr   kr+ 
  Y54G2A.35 315 RTEIRVARTTGIVVAAFIVCWIPFTTIYVLQAYAVCTVAaGCIPASLFTTAFWLGYSNSAVNPILYAAFSRDFRIALKRLF 395
                358888999999***************999888877775168********************************9999875 PP

>> ZK455.3  CE03814	WBGene00013974	locus:npr-9	G-protein coupled receptor	status:Partially_confirmed	UniProt:Q23497	prot
   #    score  bias  c-Evalue  i-Evalue hmmfrom  hmm to    alifrom  ali to    envfrom  env to     acc
 ---   ------ ----- --------- --------- ------- -------    ------- -------    ------- -------    ----
   1 !   72.2  15.4   5.2e-22   5.2e-20      44     329 ..      47     364 ..      34     403 .. 0.71

  Alignments for each domain:
  == domain 1    score: 72.2 bits;  conditional E-value: 5.2e-22
  Mel1b-aln  44 savlivttavdvvgnllvilsvlrnrklrnaGnlflvslaladlvvalyPyPlilvaifydgwalgeahckasafvmGlsviGsvfnitaiainrycyic 143
                 ++  v+  v +vgn lv++     r++rn+ n +++ la++dl++ l   P++ v      w++ e  c    f    s   sv+ +t +a++ry  + 
    ZK455.3  47 PTIFAVIILVGLVGNALVVIV-AFGRQMRNSTNTLIIGLAISDLMFLLLCVPFTAVDYAAPTWIFPEWTCSMINFFQHTSAYCSVWTLTLMALDRYLAVV 145
                45566667789******9875.66799************************************************************************* PP

  Mel1b-aln 144 hsvayhriyrkwhtslyislvwlltvvalvPnffvgsl.eydP...riysctfiqtasaq........ytvavvvihfllP..iavvsfcyl..riwvl. 226
                  v    +   ++t + +++++++ + + +P   +  +  yd    +  +c+++ +a+a+        y ++  v  ++lP  i+vv +  +  ++w + 
    ZK455.3 146 YPVESMTLRTPRNTVIALCFIYIIIIASQIPVGRMHGIyVYDFimeKRSTCAILTIATAEatptmartYFMTFNVFGYVLPlgISVVLYGLMlrKLWDMp 245
                *******************************987755527996222446798866555441111111144556677889993346677765434689873 PP

  Mel1b-aln 227 ......vlqar....rkvksesklrlrpsdvrsfltmfv..vfvifaicwaPlnciGlavai...nPeeiapq.ipeGlfvtsyllayfnsclnaivyGl 310
                       +  r    r   s  + r +++  +  +t +v  v++ +a+cw Pln+  +   +   +P  i+   i   + ++s +lay nscln i+y l
    ZK455.3 246 rpgnsqSVGGRnltnRDSGSSIRRRPEATAAKRKVTRLVlcVLITWALCWLPLNVCFFMSGLaypEPLVISHGvIMVIVQIASQVLAYTNSCLNPILYAL 345
                3322221222211113333444555555666777775552277789********8655433211256666655145556799****************** PP

  Mel1b-aln 311 lnqnfrreykrilsalwnp 329
                + q fr+ + r+++ l n 
    ZK455.3 346 MSQSFREGFIRVMKMLINK 364
                *********9999888764 PP

>> F35G8.1  CE39498	WBGene00018067	G-protein coupled receptor	status:Partially_confirmed	UniProt:Q20067	protein_id:CCD70
   #    score  bias  c-Evalue  i-Evalue hmmfrom  hmm to    alifrom  ali to    envfrom  env to     acc
 ---   ------ ----- --------- --------- ------- -------    ------- -------    ------- -------    ----
   1 !   73.3   9.9   2.5e-22   2.5e-20      49     321 ..      33     319 ..      20     372 .. 0.81

  Alignments for each domain:
  == domain 1    score: 73.3 bits;  conditional E-value: 2.5e-22
  Mel1b-aln  49 vttavdvvgnllvilsvlrnrklrnaGnlflvslaladlvvalyPyPlilvaifydgwalgeahckasafvmGlsviGsvfnitaiainrycyichsvay 148
                ++ a+ +vgnl v+l v+ +r++++  n+f+ s++ adlv++ +    + +a ++  w +g+  c   +++ Gls++   + ++a+a++ry  +     +
    F35G8.1  33 LVGALSLVGNLAVLLIVICRREMQTVTNIFISSVSAADLVITSFSLWATPLAYYQRVWHFGKYMCYMVSIIQGLSLMWVPLTLAAVALDRYSLVAS--PF 130
                567899************************************999999999*****************************************9975..68 PP

  Mel1b-aln 149 hriyrkwhtslyislvwlltvvalvPnffvgsl..eydPriysctfi....qtasaqytvavvvihfllPiavvsfcylriwvlvlqarrkvks..eskl 240
                ++ ++k+ + l i+ +w+    +l P   +  +   y P  +         q     y  +v+vi+  +P+ ++s c+ ri v++    +k ++   +  
    F35G8.1 131 RQPMSKKTCLLIIAGIWMGGFAVLSPMIRMVDFvdSYGPCHFCLESWdhdkQHYRLFYGLSVLVIRSAIPLVLISLCHWRIAVILNTQTKKFQTlrSAST 230
                899999999*****************98765543459998887665411115555667899********************9998777777665113445 PP

  Mel1b-aln 241 rlrpsdvrs...fltm.fvvfvifaicwaPlnci....GlavainPeeiapqipeGlfvtsyllayfnsclnaivyGllnqnfrreykr 321
                 ++++d+r    + t+ +++ vifa+   Pl++      l v  + + +  ++ + +f   +  a   + ln +vy   n+nfrr+ + 
    F35G8.1 231 VTQSTDIRRkqrLQTLlLAMVVIFAVSSLPLDLSnvlqDLIVVYQVRPVPDNVRHFIFFFCHWTAMAGTLLNPLVYAYYNENFRRQIQT 319
                56788998522244541567799*******975311136889999999999*********************************96543 PP

>> C16D6.2  CE37317	WBGene00007635	7 transmembrane receptor (rhodopsin family)	status:Partially_confirmed	UniProt:O62062
   #    score  bias  c-Evalue  i-Evalue hmmfrom  hmm to    alifrom  ali to    envfrom  env to     acc
 ---   ------ ----- --------- --------- ------- -------    ------- -------    ------- -------    ----
   1 !   72.0   7.3   5.9e-22   5.9e-20      43     321 ..      30     326 ..      16     357 .. 0.73

  Alignments for each domain:
  == domain 1    score: 72.0 bits;  conditional E-value: 5.9e-22
  Mel1b-aln  43 lsavlivttavdvvgnllvilsvlrnrklrnaGnlflvslaladlvvalyPyPlilvaifydgwalgeahckasafvmGlsviGsvfnitaiainrycyi 142
                ++ + +++ a  ++gn+ vil++ rn+ l++  nlf++sl+ +d+vv+++   ++ ++ f+++w++gea c+++ f+ G+s+  s f +tai+i+ry+ i
    C16D6.2  30 FAFLYLIIIAAGIIGNSCVILAITRNKSLQTVPNLFILSLSCSDIVVCCTSATITPITAFKKEWIFGEALCRIAPFIAGISLCFSTFTLTAISIDRYILI 129
                45566777899**************************************************************************************998 PP

  Mel1b-aln 143 chsvayhriyrkwhtslyislvwlltvvalvPnffvgsl.eyd..Priysctfiqtas.aq...ytvavvvihfllPiavvsfcylriwv.....lvlqa 230
                      ++ + ++++   i+++  ++  +  P +f   l e++     y ct    a+ +q   y +a++ +++++P+++++  y  i +     ++l+ 
    C16D6.2 130 RF--PMRKPITHYQAVGVIAIICAFAATITSPIMFKQKLgEFEnfCGQY-CTENWGANeSQrkiYGAALMFLQLVIPLTIIIISYTAISLkigqsMILKG 226
                65..557788899999999999999999999999876664444004445.665444431323449********************888653344478888 PP

  Mel1b-aln 231 rrkvksesklrlrpsd....v...rsfltmfv.vfvifaicwaPlnciGlavainPeeiapqip..eGlf.vtsyllayfnsclnaivyGllnqnfrrey 319
                 +k k+++  +  + +    v   +    m++ + v fa  w     + + +  + e +   i   e +f ++++ +a   ++ n ++y +ln  +r  +
    C16D6.2 227 AKKQKTDNWEMELSDQqriaVkrrQRTNRMLIgMVVAFACSWI--WSVTFNILRDYEYLPELIKtqEYIFgIATHCIAMTSTVWNPLLYAVLNLQLRAAF 324
                8998887643222211011111102223344413345666664..4556666666666655444114455345677888888888888888888777766 PP

  Mel1b-aln 320 kr 321
                  
    C16D6.2 325 ID 326
                55 PP

>> F02E8.2b  CE07017	WBGene00017176	locus:nmur-3	status:Confirmed	UniProt:Q7JNX1	protein_id:CCD83384.1
   #    score  bias  c-Evalue  i-Evalue hmmfrom  hmm to    alifrom  ali to    envfrom  env to     acc
 ---   ------ ----- --------- --------- ------- -------    ------- -------    ------- -------    ----
   1 !   50.5   9.3     2e-15     2e-13      37     226 ..      72     274 ..      48     294 .. 0.83
   2 !   24.7   0.3   1.4e-07   1.4e-05     251     330 ..     334     415 ..     315     422 .. 0.84

  Alignments for each domain:
  == domain 1    score: 50.5 bits;  conditional E-value: 2e-15
  Mel1b-aln  37 pwvapalsavlivttavdvvgnllvilsvlrnrklrnaGnlflvslaladlvvalyPyPlilvaifydgwalge.ahckasafvmGlsviGsvfnitaia 135
                ++  p l+ + + +  v ++gnll ++ +++   l++  n fl +la +d+++ ++   + lv i+ d+  l    +c  ++  + l    s++ i  ++
   F02E8.2b  72 AFLNPILTLIFVFVGLVGLIGNLLTVIVIFKTNSLHSHTNYFLANLATSDFCLIVVGVSFDLVNIWNDEEPLDIfGYCSLTSTFISLFTFASILTIVLLT 171
                567899***************************************************************99985369999999999************** PP

  Mel1b-aln 136 inrycyichsvayhriyrkwhtslyislvwlltvvalvPnffvgsl....eyd........Priysctfiqtasaqyt...vavvvihfllPiavvsfcy 220
                 +r+  ic   +++ i+ +++ + +i l+w+   val+P+ f+gs+      d          i  c ++    + +     + + i f+lP+  +++cy
   F02E8.2b 172 AERFTAICYPFSHRTIFDEKRVKRFILLIWF---VALLPSIFIGSMfkrvSQDfcgfnrqmTYIGRCDLVTSPDSFFRypfESAITITFVLPLFFIIYCY 268
                ******************************6...7999******983322122111111112234566666666654411246789************** PP

  Mel1b-aln 221 lriwvl 226
                +ri v 
   F02E8.2b 269 FRILVT 274
                ***986 PP

  == domain 2    score: 24.7 bits;  conditional E-value: 1.4e-07
  Mel1b-aln 251 ltmfv.vfvifaicwaPlnciGlavainPeeia.pqipeGlfvtsyllayfnsclnaivyGllnqnfrreykrilsalwnpr 330
                + m+v v  +f +c+ P     l v  n ++ + +   + l+  + +l y+ + ln i y l+   fr+ +k++++ +w  r
   F02E8.2b 334 IKMLVtVTAVFFVCYLPYHAQRLIVKYNSKDCSnSDFCKLLYPIAGILQYISASLNPIFYNLMSVRFRNGFKKLIKDVWAHR 415
                445442678999******************9872579999***************************************976 PP

>> F59C12.2b  CE38526	WBGene00004776	locus:ser-1	status:Confirmed	UniProt:Q7KPZ5	protein_id:CCD63420.1
   #    score  bias  c-Evalue  i-Evalue hmmfrom  hmm to    alifrom  ali to    envfrom  env to     acc
 ---   ------ ----- --------- --------- ------- -------    ------- -------    ------- -------    ----
   1 !   38.6  12.7   8.6e-12   8.6e-10      49     223 ..      16     189 ..       8     204 .. 0.85
   2 !   36.8   0.5   2.9e-11   2.9e-09     252     325 ..     325     396 ..     295     430 .. 0.83

  Alignments for each domain:
  == domain 1    score: 38.6 bits;  conditional E-value: 8.6e-12
  Mel1b-aln  49 vttavdvvgnllvilsvlrnrklrnaGnlflvslaladlvvalyPyPl.ilvaifydgwalgeahckasafvmGlsviGsvfnitaiainrycyichsva 147
                v   + ++gn+lv +++ ++r+l+n  n fl slaladl+v+++  Pl i+v + +  w+ + + c    +   +    s+  ++ i+++ry  i + + 
  F59C12.2b  16 VLCLIGLIGNFLVCVAIATDRRLHNVTNYFLFSLALADLLVCCIVMPLsIVVEVRHGVWTWSVSMCLLYVYSDVFLCSASIVHMSVISLDRYLGISQPLR 115
                5566789*****************************************4455688888********9999988888889****************99986 PP

  Mel1b-aln 148 yhriyrkwhtslyislvwlltvvalvPnffvgsleydPriysctfiqtasaqytvavvvihfllPiavvsfcylri 223
                 ++  +k+   ++i++vw++t+++  P  ++ +++    i       + s  y +    + fl+P++++   y + 
  F59C12.2b 116 TRN-RSKTLIFIKIAIVWVVTLLVSCPIAVL-AMHDTANILRNNQCMIFSRYYIIYGSTMTFLIPLCIMGVTYAKT 189
                554.44555678899*********9997655.566677788777778889999999999**********9999775 PP

  == domain 2    score: 36.8 bits;  conditional E-value: 2.9e-11
  Mel1b-aln 252 tmfvvfvifaicwaPlnciGlavainPeeiapqipeGlfvtsyllayfnsclnaivyGllnqnfrreykrilsa 325
                 + vvf  f icw+P+ +i + +    e++  qip+ +      l y+ s++n i+y ++n+ fr+ + ril+ 
  F59C12.2b 325 VLAVVFACFFICWTPFFFINFLIGFGGENV--QIPDWVASIFLWLGYVSSTINPIIYTVFNKRFRQAFVRILRC 396
                5679*********************99986..9***888888889**************************975 PP

>> F59C12.2a  CE28481	WBGene00004776	locus:ser-1	G-protein coupled receptor, family 1	status:Confirmed	UniProt:O17470	pr
   #    score  bias  c-Evalue  i-Evalue hmmfrom  hmm to    alifrom  ali to    envfrom  env to     acc
 ---   ------ ----- --------- --------- ------- -------    ------- -------    ------- -------    ----
   1 !   38.4  12.8     1e-11     1e-09      49     223 ..      64     237 ..      52     252 .. 0.85
   2 !   36.7   0.5   3.3e-11   3.3e-09     252     325 ..     373     444 ..     343     478 .. 0.83

  Alignments for each domain:
  == domain 1    score: 38.4 bits;  conditional E-value: 1e-11
  Mel1b-aln  49 vttavdvvgnllvilsvlrnrklrnaGnlflvslaladlvvalyPyPl.ilvaifydgwalgeahckasafvmGlsviGsvfnitaiainrycyichsva 147
                v   + ++gn+lv +++ ++r+l+n  n fl slaladl+v+++  Pl i+v + +  w+ + + c    +   +    s+  ++ i+++ry  i + + 
  F59C12.2a  64 VLCLIGLIGNFLVCVAIATDRRLHNVTNYFLFSLALADLLVCCIVMPLsIVVEVRHGVWTWSVSMCLLYVYSDVFLCSASIVHMSVISLDRYLGISQPLR 163
                5566789*****************************************4455688888********9999988888889****************99986 PP

  Mel1b-aln 148 yhriyrkwhtslyislvwlltvvalvPnffvgsleydPriysctfiqtasaqytvavvvihfllPiavvsfcylri 223
                 ++  +k+   ++i++vw++t+++  P  ++ +++    i       + s  y +    + fl+P++++   y + 
  F59C12.2a 164 TRN-RSKTLIFIKIAIVWVVTLLVSCPIAVL-AMHDTANILRNNQCMIFSRYYIIYGSTMTFLIPLCIMGVTYAKT 237
                554.44555678899*********9997655.566677788777778889999999999**********9999775 PP

  == domain 2    score: 36.7 bits;  conditional E-value: 3.3e-11
  Mel1b-aln 252 tmfvvfvifaicwaPlnciGlavainPeeiapqipeGlfvtsyllayfnsclnaivyGllnqnfrreykrilsa 325
                 + vvf  f icw+P+ +i + +    e++  qip+ +      l y+ s++n i+y ++n+ fr+ + ril+ 
  F59C12.2a 373 VLAVVFACFFICWTPFFFINFLIGFGGENV--QIPDWVASIFLWLGYVSSTINPIIYTVFNKRFRQAFVRILRC 444
                5679*********************99986..9***888888889**************************975 PP

>> F02E8.2a  CE33990	WBGene00017176	locus:nmur-3	G-protein coupled receptor	status:Confirmed	UniProt:Q19125	protein_id:C
   #    score  bias  c-Evalue  i-Evalue hmmfrom  hmm to    alifrom  ali to    envfrom  env to     acc
 ---   ------ ----- --------- --------- ------- -------    ------- -------    ------- -------    ----
   1 !   48.2   8.9     1e-14     1e-12      37     223 ..      72     271 ..      49     275 .. 0.83
   2 !   24.6   0.3   1.5e-07   1.5e-05     251     330 ..     354     435 ..     335     442 .. 0.84

  Alignments for each domain:
  == domain 1    score: 48.2 bits;  conditional E-value: 1e-14
  Mel1b-aln  37 pwvapalsavlivttavdvvgnllvilsvlrnrklrnaGnlflvslaladlvvalyPyPlilvaifydgwalge.ahckasafvmGlsviGsvfnitaia 135
                ++  p l+ + + +  v ++gnll ++ +++   l++  n fl +la +d+++ ++   + lv i+ d+  l    +c  ++  + l    s++ i  ++
   F02E8.2a  72 AFLNPILTLIFVFVGLVGLIGNLLTVIVIFKTNSLHSHTNYFLANLATSDFCLIVVGVSFDLVNIWNDEEPLDIfGYCSLTSTFISLFTFASILTIVLLT 171
                567899***************************************************************99985369999999999************** PP

  Mel1b-aln 136 inrycyichsvayhriyrkwhtslyislvwlltvvalvPnffvgsl....eyd........Priysctfiqtasaqyt...vavvvihfllPiavvsfcy 220
                 +r+  ic   +++ i+ +++ + +i l+w+   val+P+ f+gs+      d          i  c ++    + +     + + i f+lP+  +++cy
   F02E8.2a 172 AERFTAICYPFSHRTIFDEKRVKRFILLIWF---VALLPSIFIGSMfkrvSQDfcgfnrqmTYIGRCDLVTSPDSFFRypfESAITITFVLPLFFIIYCY 268
                ******************************6...7999******9833221221111111122345666666666544112467899************* PP

  Mel1b-aln 221 lri 223
                +ri
   F02E8.2a 269 FRI 271
                *98 PP

  == domain 2    score: 24.6 bits;  conditional E-value: 1.5e-07
  Mel1b-aln 251 ltmfv.vfvifaicwaPlnciGlavainPeeia.pqipeGlfvtsyllayfnsclnaivyGllnqnfrreykrilsalwnpr 330
                + m+v v  +f +c+ P     l v  n ++ + +   + l+  + +l y+ + ln i y l+   fr+ +k++++ +w  r
   F02E8.2a 354 IKMLVtVTAVFFVCYLPYHAQRLIVKYNSKDCSnSDFCKLLYPIAGILQYISASLNPIFYNLMSVRFRNGFKKLIKDVWAHR 435
                445442678999******************9872579999***************************************976 PP

>> F01E11.5c  CE30931	WBGene00017157	locus:tyra-2	status:Confirmed	UniProt:Q19084	protein_id:CCD83465.1
   #    score  bias  c-Evalue  i-Evalue hmmfrom  hmm to    alifrom  ali to    envfrom  env to     acc
 ---   ------ ----- --------- --------- ------- -------    ------- -------    ------- -------    ----
   1 !   48.1   5.5   1.1e-14   1.1e-12      54     251 ..      32     236 ..      18     245 .. 0.85
   2 !   21.9   0.1     1e-06    0.0001     251     329 ..     387     462 ..     364     467 .. 0.79

  Alignments for each domain:
  == domain 1    score: 48.1 bits;  conditional E-value: 1.1e-14
  Mel1b-aln  54 dvvgnllvilsvlrnrklrnaGnlflvslaladlvvalyPyPlilvaifydgwalgeahckasafvmGlsviGsvfnitaiainrycyichsvayhriyr 153
                 +  n+lv++ + +n +l++  nl++ +la++dl++ l+  Pl  v  +  +w++ +a c++      l  + s++n++ + ++ry+ i   vay    +
  F01E11.5c  32 TIFANSLVFIVLYKNPRLQTVPNLLVGNLAFSDLALGLIVLPLSSVYAIAGEWVFPDALCEVFVSADILCSTASIWNLSIVGLDRYWAITSPVAYMSKRN 131
                57899*****************************************99************99888888999***************************** PP

  Mel1b-aln 154 kwhtslyislvwll.tvvalvPnffvgs......leyd..PriysctfiqtasaqytvavvvihfllPiavvsfcylriwvlvlqarrkvksesklrlrp 244
                k+ + + i  vw+  ++++l P +          l y+    +  ctf+   s  ytv      f++P  ++ f y++i+    + r +    +kl + +
  F01E11.5c 132 KRTAGIMILSVWISsALISLAPLLGWKQtaqtpnLIYEknNTVRQCTFLDLPS--YTVYSATGSFFIPTLLMFFVYFKIYQAFAKHRARQIYRQKLAVSS 229
                ************96368899998755441111114444113466899999876..89989999*****************99999988888888988888 PP

  Mel1b-aln 245 sdvrsfl 251
                  +r+ +
  F01E11.5c 230 HVIRKHI 236
                7777765 PP

  == domain 2    score: 21.9 bits;  conditional E-value: 1e-06
  Mel1b-aln 251 ltmfvvfvifaicwaPlnciGlavainPeeiapqipeGlfvtsyllayfnsclnaivyGllnqnfrreykrilsalwnp 329
                  + +++  f++cwaP+ ++ + v    ++ +p+    +f+t   l y ns++n i+y ++n++++   kr+ ++  +p
  F01E11.5c 387 KVLGIILGCFTVCWAPFFTMYVLVQF-CKDCSPNAHIEMFIT--WLGYSNSAMNPIIYTVFNRDYQIALKRLFTSEKKP 462
                455677889*******9997766654.78999***99***98..79********************9999998876555 PP

>> F01E11.5a  CE38313	WBGene00017157	locus:tyra-2	G-protein coupled receptor	status:Confirmed	UniProt:Q19084	protein_id:
   #    score  bias  c-Evalue  i-Evalue hmmfrom  hmm to    alifrom  ali to    envfrom  env to     acc
 ---   ------ ----- --------- --------- ------- -------    ------- -------    ------- -------    ----
   1 !   46.6   4.8     3e-14     3e-12      54     233 ..      32     218 ..      18     237 .. 0.82
   2 !   21.9   0.1   9.8e-07   9.8e-05     251     329 ..     381     456 ..     358     461 .. 0.79

  Alignments for each domain:
  == domain 1    score: 46.6 bits;  conditional E-value: 3e-14
  Mel1b-aln  54 dvvgnllvilsvlrnrklrnaGnlflvslaladlvvalyPyPlilvaifydgwalgeahckasafvmGlsviGsvfnitaiainrycyichsvayhriyr 153
                 +  n+lv++ + +n +l++  nl++ +la++dl++ l+  Pl  v  +  +w++ +a c++      l  + s++n++ + ++ry+ i   vay    +
  F01E11.5a  32 TIFANSLVFIVLYKNPRLQTVPNLLVGNLAFSDLALGLIVLPLSSVYAIAGEWVFPDALCEVFVSADILCSTASIWNLSIVGLDRYWAITSPVAYMSKRN 131
                57899*****************************************99************99888888999***************************** PP

  Mel1b-aln 154 kwhtslyislvwll.tvvalvPnffvgs......leyd..PriysctfiqtasaqytvavvvihfllPiavvsfcylriwvlvlqarrk 233
                k+ + + i  vw+  ++++l P +          l y+    +  ctf+   s  ytv      f++P  ++ f y++i+    + r +
  F01E11.5a 132 KRTAGIMILSVWISsALISLAPLLGWKQtaqtpnLIYEknNTVRQCTFLDLPS--YTVYSATGSFFIPTLLMFFVYFKIYQAFAKHRAR 218
                ************96368899998755441111114444113466899999876..89989999****************9766554443 PP

  == domain 2    score: 21.9 bits;  conditional E-value: 9.8e-07
  Mel1b-aln 251 ltmfvvfvifaicwaPlnciGlavainPeeiapqipeGlfvtsyllayfnsclnaivyGllnqnfrreykrilsalwnp 329
                  + +++  f++cwaP+ ++ + v    ++ +p+    +f+t   l y ns++n i+y ++n++++   kr+ ++  +p
  F01E11.5a 381 KVLGIILGCFTVCWAPFFTMYVLVQF-CKDCSPNAHIEMFIT--WLGYSNSAMNPIIYTVFNRDYQIALKRLFTSEKKP 456
                455677889*******9997766654.78999***99***98..79********************9999998876555 PP

>> F47D12.1b  CE30135	WBGene00001518	locus:gar-2	G-protein-linked acetylcholine receptor GAR-2	status:Confirmed	UniProt:
   #    score  bias  c-Evalue  i-Evalue hmmfrom  hmm to    alifrom  ali to    envfrom  env to     acc
 ---   ------ ----- --------- --------- ------- -------    ------- -------    ------- -------    ----
   1 !   39.9   7.0   3.4e-12   3.4e-10      42     224 ..       7     194 ..       1     220 [. 0.79
   2 !   29.7   0.2   4.3e-09   4.3e-07     228     324 ..     510     608 ..     505     612 .. 0.83

  Alignments for each domain:
  == domain 1    score: 39.9 bits;  conditional E-value: 3.4e-12
  Mel1b-aln  42 alsavlivttavdvvgnllvilsvlrnrklrnaGnlflvslaladlvvalyPyPlilva.ifydgwalgeahckasafvmGlsviGsvfnitaiainryc 140
                 l+  ++  + v v+gnl v+ls   ++++r+  n f+ sla++dl++ l   P+     +  ++w+ g++ c     +  +  + s++ +  i+++ry+
  F47D12.1b   7 LLALFMLFLSIVTVIGNLAVLLSYYLDKNIRQPTNYFIFSLAISDLLIGLEGIPVYTAFyLNNNEWIWGDVLCDLWLSIDYIVCLASIYTVLGITVDRYY 106
                35556677899*******************************************87654144679*********99999999999*************** PP

  Mel1b-aln 141 yichsvayhriyrkwhtslyislvwll.tvvalvPnffvgsleydPriysct..fiqtasaqy.tvavvvihfllPiavvsfcylriw 224
                 + +  +y++     +  l i ++wl+ +++  v  f  g++    ri   t  ++q  +  y  + + + ++   + v+ + y  i+
  F47D12.1b 107 SVKKPATYRNWRTPGRVVLIIIFIWLVpSILFSVSIFGYGTFTGTGRILKETecYVQFMTNPYlNMGMYISYYWTTLFVMLYLYWGIY 194
                **********9999************93455668888899999999997644336776666662455666667777788888877766 PP

  == domain 2    score: 29.7 bits;  conditional E-value: 4.3e-09
  Mel1b-aln 228 lqarrkvksesklrlrpsd.vrs.fltmfvvfvifaicwaPlnciGlavainPeeiapqipeGlfvtsyllayfnsclnaivyGllnqnfrreykrils 324
                ++++rk+++++  + r+ +  r+ + t+  ++  f i w+P+ ++        +  a+   + l++ sy+l y+ns ln   y + nq f++   ri +
  F47D12.1b 510 IRSKRKANKNKEYKSRSENrARKaLRTITFILGSFIILWTPFYVLATIYGFCETCKASPSFNTLYTISYYLCYMNSPLNPFCYAMANQQFKKTLTRIFK 608
                7899999988888887765234414567777778*********9988888777777888889*******************************999975 PP

>> Y58G8A.4b  CE36962	WBGene00021983	status:Partially_confirmed	UniProt:Q6F3C9	protein_id:CCD70460.1
   #    score  bias  c-Evalue  i-Evalue hmmfrom  hmm to    alifrom  ali to    envfrom  env to     acc
 ---   ------ ----- --------- --------- ------- -------    ------- -------    ------- -------    ----
   1 !   64.7   6.8   9.7e-20   9.7e-18      54     273 ..      69     308 ..      37     365 .. 0.77

  Alignments for each domain:
  == domain 1    score: 64.7 bits;  conditional E-value: 9.7e-20
  Mel1b-aln  54 dvvgnllvilsvlrnrklrnaGnlflvslaladlvvalyPyPlilvaifydgwalgeahckasafvmGlsviGsvfnitaiainrycyichsvayhriyr 153
                 + gn  v+++v rn++l++a n+fl++l ++dl+++++  P++    + ++wa+g + c+   +    sv  + + +tai+++++  i   +     +r
  Y58G8A.4b  69 GIFGNGGVLWAVARNKRLQSARNVFLLNLIFTDLILVFTAIPVTPWYAMTKDWAFGSVMCHLVPLSNSCSVFVTSWSLTAISLDKFLHINDPTKQPVSIR 168
                67899************************************************************************************87765443333 PP

  Mel1b-aln 154 kwhtslyislvwlltvvalvPnffv.....gsleydP..riysctfiqtasaq.......ytvavvvihfllPiavvsfcylriwv.....lvlqarrkv 234
                +  +     l+w+++ ++ +P ++      gs+   P    y   f   a+ q       y ++v++++f++P+av+++cy++i       +++q  +  
  Y58G8A.4b 169 Q--ALAITFLIWIVSTLINLPYLMSfehvdGSFYVQPgeTPYCGHFCDEANWQsensrkiYGTTVMLLQFVVPMAVITYCYFKILQkvskdMIIQNAQFC 266
                3..33334589999888777754322222377777773335777777665432222335599**********************7522333556655544 PP

  Mel1b-aln 235 ks.esklrlrps..dvrsfltmfvvfvifaicwaPlnciGla 273
                +s ++k r  ++  + +    + ++ v f  cw Pl ++ l 
  Y58G8A.4b 267 QSlTQKQRSDATsrKKKVNYILIAMVVTFIGCWLPLTLLNLV 308
                3313333333220022233344555677999*****998775 PP

>> Y58G8A.4a  CE33345	WBGene00021983	status:Partially_confirmed	UniProt:Q9N4R5	protein_id:CCD70459.1
   #    score  bias  c-Evalue  i-Evalue hmmfrom  hmm to    alifrom  ali to    envfrom  env to     acc
 ---   ------ ----- --------- --------- ------- -------    ------- -------    ------- -------    ----
   1 !   64.3   7.3   1.3e-19   1.3e-17      54     273 ..      69     308 ..      35     342 .. 0.76

  Alignments for each domain:
  == domain 1    score: 64.3 bits;  conditional E-value: 1.3e-19
  Mel1b-aln  54 dvvgnllvilsvlrnrklrnaGnlflvslaladlvvalyPyPlilvaifydgwalgeahckasafvmGlsviGsvfnitaiainrycyichsvayhriyr 153
                 + gn  v+++v rn++l++a n+fl++l ++dl+++++  P++    + ++wa+g + c+   +    sv  + + +tai+++++  i   +     +r
  Y58G8A.4a  69 GIFGNGGVLWAVARNKRLQSARNVFLLNLIFTDLILVFTAIPVTPWYAMTKDWAFGSVMCHLVPLSNSCSVFVTSWSLTAISLDKFLHINDPTKQPVSIR 168
                68899************************************************************************************87765443333 PP

  Mel1b-aln 154 kwhtslyislvwlltvvalvPnffv.....gsleydP..riysctfiqtasaq.......ytvavvvihfllPiavvsfcylriwv.....lvlqarrkv 234
                +  +     l+w+++ ++ +P ++      gs+   P    y   f   a+ q       y ++v++++f++P+av+++cy++i       +++q  +  
  Y58G8A.4a 169 Q--ALAITFLIWIVSTLINLPYLMSfehvdGSFYVQPgeTPYCGHFCDEANWQsensrkiYGTTVMLLQFVVPMAVITYCYFKILQkvskdMIIQNAQFC 266
                3..33334589999888777754322222377777773335777777665432222335599**********************7522333556655544 PP

  Mel1b-aln 235 ks.esklrlrps..dvrsfltmfvvfvifaicwaPlnciGla 273
                +s ++k r  ++  + +    + ++ v f  cw Pl ++ l 
  Y58G8A.4a 267 QSlTQKQRSDATsrKKKVNYILIAMVVTFIGCWLPLTLLNLV 308
                3313333333220022233344555677999*****998775 PP

>> R106.2  CE39612	WBGene00020086	G-protein coupled receptor	status:Partially_confirmed	UniProt:Q23033	protein_id:CCD732
   #    score  bias  c-Evalue  i-Evalue hmmfrom  hmm to    alifrom  ali to    envfrom  env to     acc
 ---   ------ ----- --------- --------- ------- -------    ------- -------    ------- -------    ----
   1 !   38.4   3.0   9.7e-12   9.7e-10      49     179 ..      27     157 ..       3     177 .. 0.85
   2 !   31.9   3.0   9.2e-10   9.2e-08     204     343 ..     212     350 ..     199     368 .. 0.81

  Alignments for each domain:
  == domain 1    score: 38.4 bits;  conditional E-value: 9.7e-12
  Mel1b-aln  49 vttavdvvgnllvilsvlrnrklrnaGnlflvslaladlvvalyPyPlilvai.fydgwalgeahckasafvmGlsviGsvfnitaiainrycyichsva 147
                +t+ + +  nl v+ +++  r +r+  n+++ +la+adl++ l+  P+ l a   +dgw+ g   ck       +s   s   i+ ++ +ry  +c+ + 
     R106.2  27 LTALIGIPANLFVLAAIVYFRDMRTISNIYIFNLAVADLLF-LCGIPVSLFAQsSHDGWIWGPIMCKLYISGNAVSQFASAVFIAILSFDRYLAVCRPIQ 125
                466678889*****************************986.78899999986379***********988888899999*999**************998 PP

  Mel1b-aln 148 yhriyrkwhtslyisl.vwlltvvalvPnffvg 179
                 +  +r++++++ +s+  w++ ++ + P f+  
     R106.2 126 SKS-FRTTQAAFALSVaAWIMVILEMTPLFLFV 157
                665.67777777777637**********99754 PP

  == domain 2    score: 31.9 bits;  conditional E-value: 9.2e-10
  Mel1b-aln 204 vvvihfllPiavvsfcylriwvlvlqarrkvksesklrlrpsdvrsfltmfvvfvifaicwaPlnciGlavainPeeiapqipeGlfvtsyllayfnscl 303
                +  + +l+P+  v + y++i + + q +r++++++ ++ + +   + + +  + + ++ cw P+ ++  ++  n  e +  +       ++ l y+ns+ 
     R106.2 212 TFALSYLIPLVAVWYFYFKIILKMCQRKRQMQTKRTATKKRTTKVTIMGLA-IVISYTHCWLPFWIVQWSIEANLFEKSKYLLFCCTHFAFALQYINSAA 310
                456889**************9999999998888777766665555555554.45679****************9999999988888888999******** PP

  Mel1b-aln 304 naivyGllnqnfrreykrilsalwnprrclqdaskdskae 343
                n  +y +l + f+++ +++l++    ++++ ++s d +++
     R106.2 311 NPFLYVFLSDSFQKNIQKLLRTAKPDKQIMLKNSTDPQDT 350
                ********************99888888777777665544 PP

>> C49A9.7  CE16937	WBGene00016761	seven trans-smembrane receptor	status:Partially_confirmed	UniProt:O44148	protein_id:C
   #    score  bias  c-Evalue  i-Evalue hmmfrom  hmm to    alifrom  ali to    envfrom  env to     acc
 ---   ------ ----- --------- --------- ------- -------    ------- -------    ------- -------    ----
   1 !   62.2  14.2   5.7e-19   5.7e-17      38     323 ..      58     356 ..      23     387 .. 0.78

  Alignments for each domain:
  == domain 1    score: 62.2 bits;  conditional E-value: 5.7e-19
  Mel1b-aln  38 wvapalsavl.ivttavdvvgnllvilsvlrnrklrnaGnlflvslaladlvvalyPyPlilvaifydgwalgeahckasafvmGls.viGsvfnitaia 135
                 v++ +  +l  +t  + ++gn+ v++ +l  r++r+  n +l +la+ad  ++++   +     +y  w +g  +c++  + mG++ +  svf +  ++
    C49A9.7  58 IVSQIFYGILfTLTIFLALMGNFTVMWIILYHRQMRSVTNYYLFNLAVADASISVFNTGFSWSYNYYYVWKFGSFYCRINNL-MGITpICASVFTMIVMS 156
                3333333334145667899************************************************************986.78762678********* PP

  Mel1b-aln 136 inrycyichsvayhriyrkwhtslyislvwlltvvalvPnffvgsle....ydP.riysctfi..........qtasaqytvavvvihfllPiavvsfcy 220
                i+ry+ i h +  +    ++ t   i ++w+++ +  vP+f+   ++    yd   +y  ++                 y   ++ ++++lP++++s  y
    C49A9.7 157 IERYYAIIHPLKKRP--GRRSTVTIIIMIWFMAFLFGVPAFLASKVDvyyfYDGyTLYENPLCladnypggneSLLGQVYNNGLITVQYILPLCILSAAY 254
                *********986544..45566777889*************99887655556752345544431111111111345678********************* PP

  Mel1b-aln 221 lriwvlvlqarrkvksesklrlrpsdvrsfltmfvvfvifaicwaPlnciGlavainPeeiapqipeGlfvtsyllayfnsclnaivyGllnqnfrreyk 320
                 r+ v  l+  + v   ++++  +++ +  + + vv  if i w P n   l++ +        +   +++  y l    +++n ++y ++n+ fr  ++
    C49A9.7 255 YRVGVE-LRKDKTVGDVRHAKSVAAKKKASIMLAVVVFIFMIVWFPYNAYYLTLHLVEPIGNKMLSLYIYINIYWLGMSSTVFNPVIYYFMNKRFRVGFH 353
                ***985.6777778777777777888888888888888**************998643333455667899**************************9988 PP

  Mel1b-aln 321 ril 323
                +  
    C49A9.7 354 HAF 356
                765 PP

>> Y59H11AL.1a  CE31260	WBGene00022004	status:Partially_confirmed	UniProt:Q9N324	protein_id:CCD64002.1
   #    score  bias  c-Evalue  i-Evalue hmmfrom  hmm to    alifrom  ali to    envfrom  env to     acc
 ---   ------ ----- --------- --------- ------- -------    ------- -------    ------- -------    ----
   1 !   63.5  11.7   2.2e-19   2.3e-17      51     319 ..      61     347 ..      16     387 .. 0.77

  Alignments for each domain:
  == domain 1    score: 63.5 bits;  conditional E-value: 2.2e-19
    Mel1b-aln  51 tavdvvgnllvilsvlrnrklrnaGnlflvslaladlvvalyPyPlil..vaifydg.walgeahckasafvmGlsviGsvfnitaiainrycyichs 145
                      v gn+lvil ++  ++lr+a n+++++la+adl+++++  P+    v i+ d  w +g + c   af+  ++v  s + +  i+ +r++ i   
  Y59H11AL.1a  61 CVCCVYGNVLVILVIVYFKRLRTATNILILNLAVADLLISVFCIPFSYwqVLIYDDQrWLFGSMMCSLLAFLQAMAVFLSAWTLVVISFDRWMAIMFL 158
                  344688*******************************998876666551155555536**************************************99 PP

    Mel1b-aln 146 vayhriyrkwhtslyislvwlltvvalvPnffvgsleyd.Priysc....tfi....qtasaqytvavvvihfllPiavvsfcylriwvlvlqar... 231
                  ++ +  + ++++   ++  w++++++ +P +f   +  d   +  c    t++      +   y+  v+++++++P av++  y +i + + ++r   
  Y59H11AL.1a 159 LTPNIRITRRRALYLVAATWIFSILMALPLLFTTRFFEDqDGLPNCgenwTYFgdsgEQVRKVYSSMVLILQYVVPQAVLIITYTHIGIKMWNSRvpg 256
                  998766666777777899***********9998776544234445533234432222567788*********************99988888887322 PP

    Mel1b-aln 232 .rkvksesklrlrpsdvrsfltmfvvf.vifaicwaPlnc.iGlavainPeeiapqipeGlfvtsyllayfnsclnaivyGllnqnfrrey 319
                   ++  +++ +  r   v++++ m ++   +fa+cw Pl + i +     P+  +      l+  ++ la   s++n i+y + n  fr+ +
  Y59H11AL.1a 257 mQNGATKKMIVDRHESVKKLVPMVILIsALFALCWLPLLIlINVIPEFYPDINSWGYILYLWWFAHGLAMSHSMVNPIIYFIRNARFREGF 347
                  1334444445568899*****998754279*******965134444455555555556668889999********************9876 PP

>> F47D12.1c  CE24987	WBGene00001518	locus:gar-2	G-protein-linked acetylcholine receptor GAR-2	status:Partially_confirme
   #    score  bias  c-Evalue  i-Evalue hmmfrom  hmm to    alifrom  ali to    envfrom  env to     acc
 ---   ------ ----- --------- --------- ------- -------    ------- -------    ------- -------    ----
   1 !   39.7   7.0     4e-12     4e-10      42     224 ..       7     194 ..       1     220 [. 0.79
   2 !   28.8   0.6   8.2e-09   8.3e-07     229     324 ..     566     661 ..     549     665 .. 0.88

  Alignments for each domain:
  == domain 1    score: 39.7 bits;  conditional E-value: 4e-12
  Mel1b-aln  42 alsavlivttavdvvgnllvilsvlrnrklrnaGnlflvslaladlvvalyPyPlilva.ifydgwalgeahckasafvmGlsviGsvfnitaiainryc 140
                 l+  ++  + v v+gnl v+ls   ++++r+  n f+ sla++dl++ l   P+     +  ++w+ g++ c     +  +  + s++ +  i+++ry+
  F47D12.1c   7 LLALFMLFLSIVTVIGNLAVLLSYYLDKNIRQPTNYFIFSLAISDLLIGLEGIPVYTAFyLNNNEWIWGDVLCDLWLSIDYIVCLASIYTVLGITVDRYY 106
                34556677899*******************************************87654144679*********99999999999*************** PP

  Mel1b-aln 141 yichsvayhriyrkwhtslyislvwll.tvvalvPnffvgsleydPriysct..fiqtasaqy.tvavvvihfllPiavvsfcylriw 224
                 + +  +y++     +  l i ++wl+ +++  v  f  g++    ri   t  ++q  +  y  + + + ++   + v+ + y  i+
  F47D12.1c 107 SVKKPATYRNWRTPGRVVLIIIFIWLVpSILFSVSIFGYGTFTGTGRILKETecYVQFMTNPYlNMGMYISYYWTTLFVMLYLYWGIY 194
                **********9999************93455668888899999999997644336776666662455666667777788888777766 PP

  == domain 2    score: 28.8 bits;  conditional E-value: 8.2e-09
  Mel1b-aln 229 qarrkvksesklrlrpsdvrsfltmfvvfvifaicwaPlnciGlavainPeeiapqipeGlfvtsyllayfnsclnaivyGllnqnfrreykrils 324
                  r+kv  e k r +    + + t+  ++  f i w+P+ ++        +  a+   + l++ sy+l y+ns ln   y + nq f++   ri +
  F47D12.1c 566 FQRKKVTREYKSRSENRARKALRTITFILGSFIILWTPFYVLATIYGFCETCKASPSFNTLYTISYYLCYMNSPLNPFCYAMANQQFKKTLTRIFK 661
                4689999999999999999999999999999*********9988888777777888889*******************************999975 PP

>> Y59H11AL.1b  CE38456	WBGene00022004	status:Partially_confirmed	UniProt:Q59E83	protein_id:CCD64003.1
   #    score  bias  c-Evalue  i-Evalue hmmfrom  hmm to    alifrom  ali to    envfrom  env to     acc
 ---   ------ ----- --------- --------- ------- -------    ------- -------    ------- -------    ----
   1 !   61.7  12.8   8.1e-19   8.1e-17      51     319 ..      61     347 ..      16     380 .. 0.77

  Alignments for each domain:
  == domain 1    score: 61.7 bits;  conditional E-value: 8.1e-19
    Mel1b-aln  51 tavdvvgnllvilsvlrnrklrnaGnlflvslaladlvvalyPyPlil..vaifydg.walgeahckasafvmGlsviGsvfnitaiainrycyichs 145
                      v gn+lvil ++  ++lr+a n+++++la+adl+++++  P+    v i+ d  w +g + c   af+  ++v  s + +  i+ +r++ i   
  Y59H11AL.1b  61 CVCCVYGNVLVILVIVYFKRLRTATNILILNLAVADLLISVFCIPFSYwqVLIYDDQrWLFGSMMCSLLAFLQAMAVFLSAWTLVVISFDRWMAIMFL 158
                  344688*******************************998876666551155555536**************************************99 PP

    Mel1b-aln 146 vayhriyrkwhtslyislvwlltvvalvPnffvgsleyd.Priysc....tfi....qtasaqytvavvvihfllPiavvsfcylriwvlvlqar... 231
                  ++ +  + ++++   ++  w++++++ +P +f   +  d   +  c    t++      +   y+  v+++++++P av++  y +i + + ++r   
  Y59H11AL.1b 159 LTPNIRITRRRALYLVAATWIFSILMALPLLFTTRFFEDqDGLPNCgenwTYFgdsgEQVRKVYSSMVLILQYVVPQAVLIITYTHIGIKMWNSRvpg 256
                  998766666777777899***********9998776544234445533234432222567788*********************99988888887322 PP

    Mel1b-aln 232 .rkvksesklrlrpsdvrsfltmfvvf.vifaicwaPlnc.iGlavainPeeiapqipeGlfvtsyllayfnsclnaivyGllnqnfrrey 319
                   ++  +++ +  r   v++++ m ++   +fa+cw Pl + i +     P+  +      l+  ++ la   s++n i+y + n  fr+ +
  Y59H11AL.1b 257 mQNGATKKMIVDRHESVKKLVPMVILIsALFALCWLPLLIlINVIPEFYPDINSWGYILYLWWFAHGLAMSHSMVNPIIYFIRNARFREGF 347
                  1334444445568899*****998754279*******965134444455555555556668889999********************9876 PP

>> T14E8.3d  CE39181	WBGene00020506	locus:dop-3	status:Partially_confirmed	UniProt:Q6RYS9	protein_id:CCD83407.1
   #    score  bias  c-Evalue  i-Evalue hmmfrom  hmm to    alifrom  ali to    envfrom  env to     acc
 ---   ------ ----- --------- --------- ------- -------    ------- -------    ------- -------    ----
   1 !   61.8   3.0   7.6e-19   7.7e-17      51     239 ..      17     203 ..       5     217 .. 0.81

  Alignments for each domain:
  == domain 1    score: 61.8 bits;  conditional E-value: 7.6e-19
  Mel1b-aln  51 tavdvvgnllvilsvlrnrklrnaGnlflvslaladlvvalyPyPlilvaifyd.gwalgeahckasafvmGlsviGsvfnitaiainrycyichsvayh 149
                 ++ v gn+lvi+sv+r+r l++  n+++vsla++d++va+    + +   + d  w lg  +c++   +     + s++n+ ai+++ry+ i h ++y 
   T14E8.3d  17 PTMAVFGNVLVIMSVFRERSLQTVTNMLIVSLAVSDFMVAIGVMSFGVYYEWNDfKWGLGSFFCHVYQALDVACSTASILNLLAISLDRYIAIGHPISYA 116
                467899***********************************988887777777667*********987776667789**********************9 PP

  Mel1b-aln 150 ri.yrkwhtslyislvwlltvvalvPnff.vgsleydPriysctfiqtasaqytvavvvihfllPiavvsfcylriwvlvlqarrkvksesk 239
                +   r  ++ + i++vw ++v + +P ++ v+ +e +  +  c +   a+  + +   +  f++P   ++  y  i+   l+ r +++s ++
   T14E8.3d 117 QYgARGGRAMISITIVWGVSVAVALPLLLgVNPME-ENDLQECEL---ANPYFNMISSIFSFFIPCIAMIILYTIIFR-RLRQRERARSLRQ 203
                9835678999****************876355555.455677865...778899999999999998888888876654.5666666665444 PP

>> C15B12.5c  CE29668	WBGene00001517	locus:gar-1	status:Confirmed	UniProt:Q18007	protein_id:CCD64568.1
   #    score  bias  c-Evalue  i-Evalue hmmfrom  hmm to    alifrom  ali to    envfrom  env to     acc
 ---   ------ ----- --------- --------- ------- -------    ------- -------    ------- -------    ----
   1 !   43.0   5.0     4e-13     4e-11      42     170 ..      26     156 ..      10     163 .. 0.87
   2 !   23.2   0.9   4.1e-07   4.1e-05     231     324 ..     531     615 ..     500     621 .. 0.77

  Alignments for each domain:
  == domain 1    score: 43.0 bits;  conditional E-value: 4e-13
  Mel1b-aln  42 alsavlivttavdvvgnllvilsvlrnrkl.rnaGnlflvslaladlvvalyPyPlilvaify.dgwalgeahckasafvmGlsviGsvfnitaiainry 139
                ++  ++iv +   ++gn +v+++   +r++ ++  n ++vsla++dl++ +  +P+  v ++  d w lg + c++  f+     + s++ +  i+ +ry
  C15B12.5c  26 VVWIIIIVLSLETIIGNAMVVMAYRIERNIsKQVSNRYIVSLAISDLIIGIEGFPFFTVYVLNgDRWPLGWVACQTWLFLDYTLCLVSILTVLLITADRY 125
                4556788899999********99888877636789*********************9998886488***********99987777889999********* PP

  Mel1b-aln 140 cyichsvayhriyrkwhtslyislvwlltvv 170
                  +ch+  y +  + ++t+l i + wll  +
  C15B12.5c 126 LSVCHTAKYLKWQSPTKTQLLIVMSWLLPAI 156
                ***************************9765 PP

  == domain 2    score: 23.2 bits;  conditional E-value: 4.1e-07
  Mel1b-aln 231 rrkvksesklrlrpsdvrsfltmfvvfvifaicwaPlnciGlavainPeeiapqipeGlfvtsyllayfnsclnaivyGllnqnfrreykrils 324
                r++ k+e++++      + f t+  +   fai w+P  ++              ip  l++ sy++ y+ns  n   y l n+ fr  + r+ +
  C15B12.5c 531 RKQTKAEKRAH------KAFRTITFIVGFFAILWSPYYIMATVYG---FCKGECIPSFLYTLSYYMCYLNSSGNPFAYALANRQFRSAFMRMFR 615
                33333333333......456676666677*******988654443...34466799*******************************9999875 PP

>> F47D12.1a  CE30134	WBGene00001518	locus:gar-2	G-protein-linked acetylcholine receptor GAR-2	status:Confirmed	UniProt:
   #    score  bias  c-Evalue  i-Evalue hmmfrom  hmm to    alifrom  ali to    envfrom  env to     acc
 ---   ------ ----- --------- --------- ------- -------    ------- -------    ------- -------    ----
   1 !   39.8   7.0   3.6e-12   3.6e-10      42     224 ..       7     194 ..       1     220 [. 0.79
   2 !   25.7   0.5   6.9e-08   6.9e-06     236     324 ..     533     621 ..     522     625 .. 0.80

  Alignments for each domain:
  == domain 1    score: 39.8 bits;  conditional E-value: 3.6e-12
  Mel1b-aln  42 alsavlivttavdvvgnllvilsvlrnrklrnaGnlflvslaladlvvalyPyPlilva.ifydgwalgeahckasafvmGlsviGsvfnitaiainryc 140
                 l+  ++  + v v+gnl v+ls   ++++r+  n f+ sla++dl++ l   P+     +  ++w+ g++ c     +  +  + s++ +  i+++ry+
  F47D12.1a   7 LLALFMLFLSIVTVIGNLAVLLSYYLDKNIRQPTNYFIFSLAISDLLIGLEGIPVYTAFyLNNNEWIWGDVLCDLWLSIDYIVCLASIYTVLGITVDRYY 106
                34556677899*******************************************87654144679*********99999999999*************** PP

  Mel1b-aln 141 yichsvayhriyrkwhtslyislvwll.tvvalvPnffvgsleydPriysct..fiqtasaqy.tvavvvihfllPiavvsfcylriw 224
                 + +  +y++     +  l i ++wl+ +++  v  f  g++    ri   t  ++q  +  y  + + + ++   + v+ + y  i+
  F47D12.1a 107 SVKKPATYRNWRTPGRVVLIIIFIWLVpSILFSVSIFGYGTFTGTGRILKETecYVQFMTNPYlNMGMYISYYWTTLFVMLYLYWGIY 194
                **********9999************93455668888899999999997644336776666662455666667777788888877766 PP

  == domain 2    score: 25.7 bits;  conditional E-value: 6.9e-08
  Mel1b-aln 236 sesklrlrpsdvrsfltmfvvfvifaicwaPlnciGlavainPeeiapqipeGlfvtsyllayfnsclnaivyGllnqnfrreykrils 324
                +e k r +    + + t+  ++  f i w+P+ ++        +  a+   + l++ sy+l y+ns ln   y + nq f++   ri +
  F47D12.1a 533 KEYKSRSENRARKALRTITFILGSFIILWTPFYVLATIYGFCETCKASPSFNTLYTISYYLCYMNSPLNPFCYAMANQQFKKTLTRIFK 621
                4444444444445556666777789999****998888777777777778899******************************999975 PP

>> C15B12.5a  CE29666	WBGene00001517	locus:gar-1	Muscarinic acetycholine receptor	status:Confirmed	UniProt:Q18007	protei
   #    score  bias  c-Evalue  i-Evalue hmmfrom  hmm to    alifrom  ali to    envfrom  env to     acc
 ---   ------ ----- --------- --------- ------- -------    ------- -------    ------- -------    ----
   1 !   42.7   5.0   4.6e-13   4.7e-11      42     170 ..      26     156 ..      10     163 .. 0.87
   2 !   22.6   1.2   6.1e-07   6.1e-05     231     324 ..     591     675 ..     564     681 .. 0.77

  Alignments for each domain:
  == domain 1    score: 42.7 bits;  conditional E-value: 4.6e-13
  Mel1b-aln  42 alsavlivttavdvvgnllvilsvlrnrkl.rnaGnlflvslaladlvvalyPyPlilvaify.dgwalgeahckasafvmGlsviGsvfnitaiainry 139
                ++  ++iv +   ++gn +v+++   +r++ ++  n ++vsla++dl++ +  +P+  v ++  d w lg + c++  f+     + s++ +  i+ +ry
  C15B12.5a  26 VVWIIIIVLSLETIIGNAMVVMAYRIERNIsKQVSNRYIVSLAISDLIIGIEGFPFFTVYVLNgDRWPLGWVACQTWLFLDYTLCLVSILTVLLITADRY 125
                4556788899999********99888877636789*********************9998886488***********99987777889999********* PP

  Mel1b-aln 140 cyichsvayhriyrkwhtslyislvwlltvv 170
                  +ch+  y +  + ++t+l i + wll  +
  C15B12.5a 126 LSVCHTAKYLKWQSPTKTQLLIVMSWLLPAI 156
                ***************************9765 PP

  == domain 2    score: 22.6 bits;  conditional E-value: 6.1e-07
  Mel1b-aln 231 rrkvksesklrlrpsdvrsfltmfvvfvifaicwaPlnciGlavainPeeiapqipeGlfvtsyllayfnsclnaivyGllnqnfrreykrils 324
                r++ k+e++++      + f t+  +   fai w+P  ++              ip  l++ sy++ y+ns  n   y l n+ fr  + r+ +
  C15B12.5a 591 RKQTKAEKRAH------KAFRTITFIVGFFAILWSPYYIMATVYG---FCKGECIPSFLYTLSYYMCYLNSSGNPFAYALANRQFRSAFMRMFR 675
                33333333333......456676666677*******988654443...34466799*******************************9999875 PP

>> C02D4.2d  CE36424	WBGene00004777	locus:ser-2	status:Partially_confirmed	UniProt:O02213	protein_id:CAF31466.2
   #    score  bias  c-Evalue  i-Evalue hmmfrom  hmm to    alifrom  ali to    envfrom  env to     acc
 ---   ------ ----- --------- --------- ------- -------    ------- -------    ------- -------    ----
   1 !   60.0   4.5   2.7e-18   2.7e-16      30     168 ..      43     176 ..      15     181 .. 0.80

  Alignments for each domain:
  == domain 1    score: 60.0 bits;  conditional E-value: 2.7e-18
  Mel1b-aln  30 psetprppwvapalsavlivttavdvvgnllvilsvlrnrklrnaGnlflvslaladlvvalyPyPlilvaifydg.walgeahckasafvmGlsviGsv 128
                ps  p    v  +++   +v+ a+ vvgn+lv+++v+  r l++  n flvsla +dl+va++  Pl +v+ +  g w lg + c+  +    l  + s+
   C02D4.2d  43 PSIIPTVELVLGTITY--LVIIAMTVVGNTLVVVAVFSYRPLKKVQNYFLVSLAASDLAVAIFVMPLHVVTFLAGGkWLLGVTVCQFFTTADILLCTSSI 140
                3333333333333333..4556799**********************************************998766**********999999******* PP

  Mel1b-aln 129 fnitaiainrycyichsvayhriyrkwhtslyislvwllt 168
                +n+ aia++ry+ i + + y +    ++t+ ++++v +++
   C02D4.2d 141 LNLCAIALDRYWAIHNPINYAQ----KRTTKFVCIVIVIS 176
                ******************9975....45556666666554 PP

>> C15B12.5b  CE29667	WBGene00001517	locus:gar-1	status:Confirmed	UniProt:Q18007	protein_id:CCD64567.1
   #    score  bias  c-Evalue  i-Evalue hmmfrom  hmm to    alifrom  ali to    envfrom  env to     acc
 ---   ------ ----- --------- --------- ------- -------    ------- -------    ------- -------    ----
   1 !   42.6   5.0     5e-13     5e-11      42     170 ..      26     156 ..      10     163 .. 0.87
   2 !   22.5   1.2   6.5e-07   6.5e-05     232     324 ..     623     706 ..     595     712 .. 0.77

  Alignments for each domain:
  == domain 1    score: 42.6 bits;  conditional E-value: 5e-13
  Mel1b-aln  42 alsavlivttavdvvgnllvilsvlrnrkl.rnaGnlflvslaladlvvalyPyPlilvaify.dgwalgeahckasafvmGlsviGsvfnitaiainry 139
                ++  ++iv +   ++gn +v+++   +r++ ++  n ++vsla++dl++ +  +P+  v ++  d w lg + c++  f+     + s++ +  i+ +ry
  C15B12.5b  26 VVWIIIIVLSLETIIGNAMVVMAYRIERNIsKQVSNRYIVSLAISDLIIGIEGFPFFTVYVLNgDRWPLGWVACQTWLFLDYTLCLVSILTVLLITADRY 125
                4556788899999********99888877636789*********************9998886488***********99987777889999********* PP

  Mel1b-aln 140 cyichsvayhriyrkwhtslyislvwlltvv 170
                  +ch+  y +  + ++t+l i + wll  +
  C15B12.5b 126 LSVCHTAKYLKWQSPTKTQLLIVMSWLLPAI 156
                ***************************9765 PP

  == domain 2    score: 22.5 bits;  conditional E-value: 6.5e-07
  Mel1b-aln 232 rkvksesklrlrpsdvrsfltmfvvfvifaicwaPlnciGlavainPeeiapqipeGlfvtsyllayfnsclnaivyGllnqnfrreykrils 324
                ++ k+e++++      + f t+  +   fai w+P  ++              ip  l++ sy++ y+ns  n   y l n+ fr  + r+ +
  C15B12.5b 623 KQTKAEKRAH------KAFRTITFIVGFFAILWSPYYIMATVYG---FCKGECIPSFLYTLSYYMCYLNSSGNPFAYALANRQFRSAFMRMFR 706
                3333333333......456676666677*******988654443...34466799*******************************9999875 PP

>> C02D4.2c  CE36423	WBGene00004777	locus:ser-2	status:Partially_confirmed	UniProt:O02213	protein_id:CAF31465.2
   #    score  bias  c-Evalue  i-Evalue hmmfrom  hmm to    alifrom  ali to    envfrom  env to     acc
 ---   ------ ----- --------- --------- ------- -------    ------- -------    ------- -------    ----
   1 !   59.7   4.7   3.3e-18   3.3e-16      29     168 ..      45     179 ..      17     184 .. 0.80

  Alignments for each domain:
  == domain 1    score: 59.7 bits;  conditional E-value: 3.3e-18
  Mel1b-aln  29 rpsetprppwvapalsavlivttavdvvgnllvilsvlrnrklrnaGnlflvslaladlvvalyPyPlilvaifydg.walgeahckasafvmGlsviGs 127
                 ps  p    v  +++   +v+ a+ vvgn+lv+++v+  r l++  n flvsla +dl+va++  Pl +v+ +  g w lg + c+  +    l  + s
   C02D4.2c  45 PPSIIPTVELVLGTITY--LVIIAMTVVGNTLVVVAVFSYRPLKKVQNYFLVSLAASDLAVAIFVMPLHVVTFLAGGkWLLGVTVCQFFTTADILLCTSS 142
                33333333334444433..4556799**********************************************998766**********999999****** PP

  Mel1b-aln 128 vfnitaiainrycyichsvayhriyrkwhtslyislvwllt 168
                ++n+ aia++ry+ i + + y +    ++t+ ++++v +++
   C02D4.2c 143 ILNLCAIALDRYWAIHNPINYAQ----KRTTKFVCIVIVIS 179
                *******************9975....45556666666554 PP

>> K10B4.4  CE38395	WBGene00019616	locus:nmur-2	seven trans-membrane receptor	status:Confirmed	UniProt:O17239	protein_id
   #    score  bias  c-Evalue  i-Evalue hmmfrom  hmm to    alifrom  ali to    envfrom  env to     acc
 ---   ------ ----- --------- --------- ------- -------    ------- -------    ------- -------    ----
   1 !   53.4  12.7   2.7e-16   2.7e-14      43     351 ..      32     378 ..       3     389 .. 0.76

  Alignments for each domain:
  == domain 1    score: 53.4 bits;  conditional E-value: 2.7e-16
  Mel1b-aln  43 lsavlivtta..vdvvgnllvilsvlrnrklrnaGnlflvslaladlvvalyPyPlilvaifyd..gwalgeahckasafvmGlsviGsvfnitaiainr 138
                + +v+i  t   + + gn+   + +  n+ ++n  n +l sla++d++  +   P+ +   +     + ++e  cka af++ ++   s++ i   + +r
    K10B4.4  32 IPTVIIYGTIflLGLFGNICTCIVIAANKSMHNPTNYYLFSLAVSDIIALILGLPMEFYQSLDYsyPYRFSEGICKARAFLIEFTSYASIMIICCFSFER 131
                55666665542257899**99999***************************9999998776544115789****************************** PP

  Mel1b-aln 139 ycyichsvayhriyrkwhtslyislvwlltvvalvPnffvgsl.........eydPr........iys.....ctfiqtasaqytvavv...vihfllPi 213
                +  ich +  +     w++++ i l w ++ v  +P  f+  +         +y P         i+      c++ q    q  + ++    + f++P 
    K10B4.4 132 WLAICHPLRSKIFSTLWRANVLIILAWTISFVCALPIAFIVQInklplpedaKYQPWtnkvstdgIFVlhtefCAMNQSRPDQQKMIIIfafTVFFVIPA 231
                *********999999*********************877654422233333378885222222222213334477777776666665552225889***8 PP

  Mel1b-aln 214 avvsfcylriwvlvlqarrkvksesklrlr.psdvrsfltmfv.vfvifaicwaPlnciGl.ava...inPeeiapqip...eGlfvtsyllayfnscln 304
                  ++  y +i v +  +    k ++ ++ r     r+ l m++ v + f icw P+ +  l +v     + ++i+p +      +f  s +  y ns+ n
    K10B4.4 232 IAIVIMYAHIAVQLESSEIDLKGDKMVKKRrNKSNRTVLKMLLsVVITFFICWLPFHIQRLlSVYttwSETTTISPPVQflsMIVFYISGFCYYSNSAAN 331
                888899******9999999999988776551455688999876255569*******9876524431115667788876422145788899999******* PP

  Mel1b-aln 305 aivyGllnqnfrreykrilsalwnprrclqdaskdskaeglqsqapp 351
                 i+y +l q +r  + r ++    ++ +++ +++ +++++  s +  
    K10B4.4 332 PILYNILSQKYRSAFCRTILGDHIANFVFKGHQRPGQSKRCSSSTEA 378
                ******************99999999999999999888887776554 PP

>> ZC412.1  CE35920	WBGene00013883	locus:npr-13	G-protein coupled receptor	status:Partially_confirmed	UniProt:Q23305	pro
   #    score  bias  c-Evalue  i-Evalue hmmfrom  hmm to    alifrom  ali to    envfrom  env to     acc
 ---   ------ ----- --------- --------- ------- -------    ------- -------    ------- -------    ----
   1 !   57.5  15.7   1.6e-17   1.6e-15      49     272 ..      38     274 ..      28     342 .. 0.78

  Alignments for each domain:
  == domain 1    score: 57.5 bits;  conditional E-value: 1.6e-17
  Mel1b-aln  49 vttavdvvgnllvilsvlrnrklrnaGnlflvslaladlvvalyPyPlilvaifydgwalgeahckasafvmGlsviGsvfnitaiainrycyichsvay 148
                ++  + +vgn l i s+l ++kl    n+fl++la++dl+++++  P++ v  f + w++g   ck       +sv+ s + +  iai+ry  i + +  
    ZC412.1  38 LILIIGLVGNGLLITSILMRKKLS-VANIFLINLAVSDLLLCITAVPITPVLAFMKRWIFGIIMCKLVPTCQAFSVLISSWSLCYIAIDRYRSIVTPL-- 134
                4556889************99996.56*******************************************************************9865.. PP

  Mel1b-aln 149 hriyrkwhtslyislvwlltvvalvPnffvgsleyd..Priysc.tfi........qtasaqytvavvvihfllPiavvsfcylriwvlvlqarrkvkse 237
                ++ ++++h+   + + w+++ +a  P ++   l+      +  c  f          ++  +yt+++++i++++P  ++sfcyl i   v q+   v   
    ZC412.1 135 REPWSDRHARWLLMFTWVVAFLASYPLYYSQNLKTMviENVTLCgDFCgefnwqsdEISKLTYTTSLLIIQLIIPAIIMSFCYLMILQKV-QTDWLVDEG 233
                67789999999999***************999986411233333123222223221244568**********************995544.444444444 PP

  Mel1b-aln 238 sklrl...rpsdvrsfltmfv...vfvifaicwaPlnciGl 272
                s l++     + vr+   m+v   + ++f  cw Pl  + l
    ZC412.1 234 SMLTAaqqAQTAVRKRRVMYVlilMVIVFMACWFPLSAVNL 274
                3332211023344444444431113468999*****98876 PP

>> C56G3.1b  CE30923	WBGene00016984	status:Partially_confirmed	UniProt:Q8MQ94	protein_id:CCD63511.1
   #    score  bias  c-Evalue  i-Evalue hmmfrom  hmm to    alifrom  ali to    envfrom  env to     acc
 ---   ------ ----- --------- --------- ------- -------    ------- -------    ------- -------    ----
   1 !   43.4   4.7   2.9e-13   2.9e-11      36     176 ..      66     206 ..      53     219 .. 0.89
   2 !   16.0   0.0   6.4e-05    0.0064     260     327 ..     358     427 ..     330     457 .. 0.71

  Alignments for each domain:
  == domain 1    score: 43.4 bits;  conditional E-value: 2.9e-13
  Mel1b-aln  36 ppwvapalsavlivttavdvvgnllvilsvlrnrklrnaGnlflvslaladlvvalyPyPlilvaifydgwalgeahckasafvmGlsviGsvfnitaia 135
                +p+     ++v i+++   v+gn lvi++v+r++++r+  n+++++lal++l++a++  P++ +  +  ++  +  +ck + ++ G  +  s + i+ +a
   C56G3.1b  66 TPYEEIIYTTVYIIISVAAVIGNGLVIMAVVRKKTMRTNRNVLILNLALSNLILAITNIPFLWLPSIDFEFPYSRFFCKFANVLPGSNIYCSTLTISVMA 165
                5666667899**************************************************9999999999****************************** PP

  Mel1b-aln 136 inrycyichsvayhriyrkwhtslyislvwlltvvalvPnf 176
                i+ry+ + +     +  + +h+ l    +w+++ +  +P +
   C56G3.1b 166 IDRYYSVKKLKIASNRKQCFHAVLVSLAIWIVSFILSLPLL 206
                *****99987777777788888888888*****99999864 PP

  == domain 2    score: 16.0 bits;  conditional E-value: 6.4e-05
  Mel1b-aln 260 faicwaPlnciGlavainP..eeiapqipeGlfvtsyllayfnsclnaivyGllnqnfrreykrilsalw 327
                +a  w P+ +i + +  +   ++   ++ e +  t  +++ +  c+n  +yG+ln nfr+e+  i     
   C56G3.1b 358 YAALWFPFTLITFLIDFELiiNQDYVNLVERIDQTCKMVSMLSICVNPFLYGFLNTNFRHEFSDIYYRYI 427
                677788887776655433211222234567777899999999********************99976655 PP

>> C56G3.1a  CE04283	WBGene00016984	G-protein coupled receptors (family 1)	status:Partially_confirmed	UniProt:Q18904	pro
   #    score  bias  c-Evalue  i-Evalue hmmfrom  hmm to    alifrom  ali to    envfrom  env to     acc
 ---   ------ ----- --------- --------- ------- -------    ------- -------    ------- -------    ----
   1 !   43.2   4.9   3.4e-13   3.4e-11      36     176 ..      46     186 ..      34     199 .. 0.89
   2 !   16.0   0.0     6e-05     0.006     260     327 ..     338     407 ..     310     437 .. 0.71

  Alignments for each domain:
  == domain 1    score: 43.2 bits;  conditional E-value: 3.4e-13
  Mel1b-aln  36 ppwvapalsavlivttavdvvgnllvilsvlrnrklrnaGnlflvslaladlvvalyPyPlilvaifydgwalgeahckasafvmGlsviGsvfnitaia 135
                +p+     ++v i+++   v+gn lvi++v+r++++r+  n+++++lal++l++a++  P++ +  +  ++  +  +ck + ++ G  +  s + i+ +a
   C56G3.1a  46 TPYEEIIYTTVYIIISVAAVIGNGLVIMAVVRKKTMRTNRNVLILNLALSNLILAITNIPFLWLPSIDFEFPYSRFFCKFANVLPGSNIYCSTLTISVMA 145
                5666667899**************************************************9999999999****************************** PP

  Mel1b-aln 136 inrycyichsvayhriyrkwhtslyislvwlltvvalvPnf 176
                i+ry+ + +     +  + +h+ l    +w+++ +  +P +
   C56G3.1a 146 IDRYYSVKKLKIASNRKQCFHAVLVSLAIWIVSFILSLPLL 186
                *****99987777777788888888888*****99999864 PP

  == domain 2    score: 16.0 bits;  conditional E-value: 6e-05
  Mel1b-aln 260 faicwaPlnciGlavainP..eeiapqipeGlfvtsyllayfnsclnaivyGllnqnfrreykrilsalw 327
                +a  w P+ +i + +  +   ++   ++ e +  t  +++ +  c+n  +yG+ln nfr+e+  i     
   C56G3.1a 338 YAALWFPFTLITFLIDFELiiNQDYVNLVERIDQTCKMVSMLSICVNPFLYGFLNTNFRHEFSDIYYRYI 407
                677788887776655433211222234567777899999999********************99976655 PP

>> C38C10.1  CE44282	WBGene00006576	locus:tkr-1	G protein coupled receptor	status:Confirmed	UniProt:Q03566	protein_id:CA
   #    score  bias  c-Evalue  i-Evalue hmmfrom  hmm to    alifrom  ali to    envfrom  env to     acc
 ---   ------ ----- --------- --------- ------- -------    ------- -------    ------- -------    ----
   1 !   54.7  12.6   1.1e-16   1.1e-14      12     329 ..      16     334 ..      10     366 .. 0.77

  Alignments for each domain:
  == domain 1    score: 54.7 bits;  conditional E-value: 1.1e-16
  Mel1b-aln  12 eaeglavkpglsgagsar.psetprppwvapalsavlivttavdvvgnllvilsvlrnrklrnaGnlflvslaladlvvalyPyPlilvaifydgwalge 110
                +ae+l+   +l+g      +s+++ ++ v  a++ vl+++ta  ++gn++v++ + + + ++   n fl ++a+adl++al+         +y +w  g+
   C38C10.1  16 NAENLTLPAELEGIFFCApSSRESLATQVFVAIAFVLLMATA--IIGNSVVMWIIYQHKVMHYGFNYFLFNMAFADLLIALFNVGTSWTYNLYYDWWYGD 113
                555555555555555444145667788888899999988876..7***********999999999**********************9999999999**9 PP

  Mel1b-aln 111 ahckasafvmGlsviGsvfnitaiainrycyichsvayhriyrkwhtslyislvwlltvvalvPnffvgsle....ydPriysctfiqt....asaqytv 202
                  + +s f +    + sv  + a++ +r   + + +  + + +++++ + i ++w+++ v+ +P  +  s++    yd    + + + +    +++ +  
   C38C10.1 114 LCTLTSFFGIAP-TTVSVCSMMALSWDRCQAVVNPLQKRPL-SRKRSVIAILIIWVVSTVTALPFAIAASVNslytYDVVTSTVSKAHVcsapVNTFFEK 211
                877777665554.5569***********9999888876666.556789****************877665533323776655444444411114566778 PP

  Mel1b-aln 203 avvvihfllPiavvsfcylriwvlvlqarrkvksesklrlrpsdvrsfltmfvvfvifaicwaPlnciGlavainPeeiapqipeGlfvtsyllayfnsc 302
                ++  i++ lPi ++   + ri v    ++    s  k +   ++ +    +f++ v f +cw P   i  a a++    a++  +  +   y +a    +
   C38C10.1 212 VLFGIQYALPIIILGSTFTRIAVAFRATNEATDSSLKNNHTRAKSKAVKMLFLMVVAFVVCWLPYH-IYHAFALEEFFDAAR-GKYAYLLIYWIAMSSCA 309
                8888*****************99766666666677777777777777888899999999*****86.678999987666665.45567888999999999 PP

  Mel1b-aln 303 lnaivyGllnqnfrreykrilsalwnp 329
                 n i+y + n+ fr  ++ + +  w p
   C38C10.1 310 YNPIIYCFANERFRIGFRYVFR--WIP 334
                ***************9998875..555 PP

>> Y54E2A.1  CE31259	WBGene00013187	7 transmembrane receptor (rhodopsin family)	status:Confirmed	UniProt:O62059	protein_
   #    score  bias  c-Evalue  i-Evalue hmmfrom  hmm to    alifrom  ali to    envfrom  env to     acc
 ---   ------ ----- --------- --------- ------- -------    ------- -------    ------- -------    ----
   1 !   36.9  11.0   2.8e-11   2.8e-09      52     232 ..      84     279 ..      72     301 .. 0.79
   2 !   19.7   0.1   4.6e-06   0.00046     239     327 ..     331     422 ..     317     453 .. 0.73

  Alignments for each domain:
  == domain 1    score: 36.9 bits;  conditional E-value: 2.8e-11
  Mel1b-aln  52 avdvvgnllvilsvlrnrklrnaGnlflvslaladlvvalyPyPlilvaifydgwalgeahckasafvmGlsviGsvfnitaiainrycyichsvayhri 151
                 v  +gn++vi+ v r +++rn  n+fl sl+ adl++  +  P++++  + + w++g   c    ++  ++   sv+ +t i+ +r+  i   +     
   Y54E2A.1  84 LVGTIGNSMVIFVVNRFKRMRNVTNIFLASLSTADLCLIWFCVPIMFMKYMSHTWSMGRFACYSVHYIQQFTCFCSVLTMTMISFERFLAIAYPMRNIWF 183
                46789**************************************************************************************988777776 PP

  Mel1b-aln 152 yrkwhtslyislvwlltvvalvPnffvgsleyd.....Priysc......tfiq....tasaqytvavvvihfllPiavvsfcylriwvlvlqarr 232
                 +  +++  i l+w+ + v  vP+ +    e +      r++ c       f+       +  y++  +++  ++P+  +s cy r+  +v ++ +
   Y54E2A.1 184 SSIGRAKKVILLIWMSSAVLAVPTAVRMDYETNlslsgQRVHWCrrrfpaQFLGyprtSLNKAYAMYQLLLLIIFPVLTMSICYARVSAIVYKSSK 279
                77777778899*****99999997653322221111123555552211115553111134566778888888889999999999999999998766 PP

  == domain 2    score: 19.7 bits;  conditional E-value: 4.6e-06
  Mel1b-aln 239 klrlrpsdvrsfltmfvvfv.ifaicwaPlnciGlava..inPeeiapqipeGlfvtsyllayfnsclnaivyGllnqnfrreykrilsalw 327
                + r+  ++ ++ + m++  v ++++cw P  +  l  +     ++  +q  + + +    l+y  sc+n i+y ++ qnfr  +k   s + 
   Y54E2A.1 331 NNRVAEANKKQIVQMLISIVcMYTVCWLPTIVDELLTSfgYICRTSNTQTLKHMRMGFNALTYCQSCINPILYAFISQNFRSTFKTAYSRMK 422
                456677788888999886663799****97665554431144566667777777777789************************98776654 PP

>> F16D3.7  CE42717	WBGene00008890	locus:ser-5	7 transmembrane receptor (rhodopsin family) (2 domains)	status:Partially_
   #    score  bias  c-Evalue  i-Evalue hmmfrom  hmm to    alifrom  ali to    envfrom  env to     acc
 ---   ------ ----- --------- --------- ------- -------    ------- -------    ------- -------    ----
   1 !   37.8   7.4   1.5e-11   1.5e-09      30     236 ..      52     252 ..      28     270 .. 0.81
   2 !   19.0   0.1   7.5e-06   0.00075     248     329 ..     299     376 ..     282     405 .. 0.77

  Alignments for each domain:
  == domain 1    score: 37.8 bits;  conditional E-value: 1.5e-11
  Mel1b-aln  30 psetprppwvapalsavlivttavdvvgnllvilsvlrnrklrnaGnlflvslaladlvvalyPyPlilvaifydgwalgeahckasafvmGlsviGsvf 129
                +++++ pp v   l+   +++  + + gnllv++  ++ r  r+   l++ +l l+d++v ++  P+  v ++y  w++g   c+          + sv 
    F16D3.7  52 RTGEQLPPAVLVLLCIPAVIIILLTIFGNLLVLF--FKARVGRTNTTLLVWNLGLTDFLVGVIVLPMGAVYLIYRKWIFGRFLCRLWVAADVTFCTCSVV 149
                4566677777777777777777799*******97..5899999999***************************************877776677899*** PP

  Mel1b-aln 130 nitaiainrycyichsvayhriyrkwhtslyislvwlltvvalvPnffvgsleydPriysctfiqtas.aqytvavvvihfllPiavvsfcylriwvlvl 228
                 i  i+++ry  + + + y+ i+ k++    ++++w+++  +l+ +   +     P  y  ++  + +  ++ +  vv  f+lP +v    y ri+ l  
    F16D3.7 150 TICVISVDRYLAVTRPLRYKSIVTKTKVISVMTIIWIFSSSILLTTVRWE----QPECYDDSLCFVGNeIRHLAHSVVFAFFLPASVTLTLYWRIYKLA- 244
                **************************************998888776554....466775554444331455666788899**************9885. PP

  Mel1b-aln 229 qarrkvks 236
                + r+k+  
    F16D3.7 245 RNRQKALD 252
                55555544 PP

  == domain 2    score: 19.0 bits;  conditional E-value: 7.5e-06
  Mel1b-aln 248 rsfltmfvvfvifaicwaPlnciGlavainPeeiapqipeGlfvtsyllayfnsclnaivyGllnqnfrreykrilsalwnp 329
                r   t+ vv   f +cw P+   Gl ++    + +  +p     ++  l y ns+ln i+y +  ++f+r   r++  +w+ 
    F16D3.7 299 RIAKTLGVVSCSFLFCWLPFF--GLYLT--NYKCSGCVPPIAIDVASWLGYCNSMLNPIIYSFTVKEFKRSAFRLVVPIWQF 376
                555678899999*****9975..55443..3445555555444445569*******************************83 PP

>> C10C6.2  CE08056	WBGene00007006	locus:npr-3	G-protein coupled receptor	status:Confirmed	UniProt:P90745	protein_id:CAB
   #    score  bias  c-Evalue  i-Evalue hmmfrom  hmm to    alifrom  ali to    envfrom  env to     acc
 ---   ------ ----- --------- --------- ------- -------    ------- -------    ------- -------    ----
   1 !   51.2  12.9   1.3e-15   1.3e-13      47     331 ..      32     328 ..       9     358 .. 0.79

  Alignments for each domain:
  == domain 1    score: 51.2 bits;  conditional E-value: 1.3e-15
  Mel1b-aln  47 livttavdvvgnllvilsvlrnrklrnaGnlflvslaladlvvalyPyPlilvaifydgwalgeahckasafvmGlsviGsvfnitaiainrycyichsv 146
                 +++    +vgn+lv++ +  n+   +   +f+  la +dl+++l+  P++ ++if   w++   +ck  ++  G ++  s f +t ia++r + i +  
    C10C6.2  32 YLLVWVGAIVGNTLVLYVLTFNQVSLSVRTVFVGCLAGSDLLMCLFSLPITAISIFSRVWVFPAIFCKLIGVFQGGTIFVSSFTLTVIALDRCVLILRP- 130
                444455679******99888899899999***************************************************************8888765. PP

  Mel1b-aln 147 ayhriyrkwhtslyislvwlltvvalvPnffvgsl.eydPriys.c.....tfi.....qtasaqytvavvvihfllPiavvsfcylriw.vlvlq.arr 232
                  ++i++  ++ + +  +wll     +P  +   +  yd    + c      f        +   y  +v+v++f +P  + s cy  i  v+  q arr
    C10C6.2 131 -NQEIVNFPRAVFIVFCIWLLGYSLALPVGIYSDIaVYDEICGTfCeenwpDFNpdtgrSGIRRAYGLSVLVLQFGIPALISSICYWMISrVMSDQlARR 229
                .6789999999999999*****9999998766665157764432232222212221111345668*********************99962554443555 PP

  Mel1b-aln 233 k...vksesklrlrpsdvrsfltmfvvfvifaicwaPlnciGlavainPeeiapqipeGlfvtsyllayfnsclnaivyGllnqnfrreykrilsalwnp 329
                +   +++es  +l   + r    m v+ v f + w P+n + l   +      ++    +f+  ++ a   ++ln i+y  +n  fr+    + +   ++
    C10C6.2 230 RghnIRPESETKLVNRKTRANRMMIVMVVGFVLAWMPFNAVNLYRDL--FG-ISKWYSTVFALCHVCAMCSAVLNPIIYSWFNPQFRQSITTLFKGTDEA 326
                444478899999999999999999999999*********98886443..33.4678899****************************9887777665555 PP

  Mel1b-aln 330 rr 331
                r 
    C10C6.2 327 RL 328
                44 PP

>> F56B6.5b  CE39375	WBGene00006864	locus:npr-16	status:Confirmed	UniProt:Q2V4S5	protein_id:CCD64322.1
   #    score  bias  c-Evalue  i-Evalue hmmfrom  hmm to    alifrom  ali to    envfrom  env to     acc
 ---   ------ ----- --------- --------- ------- -------    ------- -------    ------- -------    ----
   1 !   47.6  15.2   1.5e-14   1.5e-12      57     327 ..      25     309 ..       3     335 .. 0.77

  Alignments for each domain:
  == domain 1    score: 47.6 bits;  conditional E-value: 1.5e-14
  Mel1b-aln  57 gnllvilsvlrnrklrnaGnlflvslaladlvvalyPyPlilvaify...dgwalgeahckasafvmGlsviGsvfnitaiainrycyichsvayhriyr 153
                 nl++il ++++  lr+  n++++ l lad++   y   lilva      + w +g + c+            sv+ +  +a +ry+ +c+s    r yr
   F56B6.5b  25 VNLIIILLIITRPYLRSITNVYMIGLCLADFI---YLADLILVAATSlngKSWPFGPTICHLFHGTEATGKYASVLFVVLLAADRYIAMCKSDLCGR-YR 120
                4899999***********************96...55678888754322278********9888788888888*******************98877.89 PP

  Mel1b-aln 154 kwhtslyis.lvwlltvvalvPnffvg.s..leydPriy..sctfiqta.........saq.ytvavvvihfllPiavvsfcylriwvlvlqarrkvk.s 236
                +++t++++s l w+ + +  +P ++      ++  P+    s     t           aq y  +  v+ f+lP  v+ +cy +++  + +a +  + +
   F56B6.5b 121 TYRTAIFLSgLAWIAAFICSLPLYVYAdEikVRMRPKNGtdSIENNHTLciahwpsppHAQwYISVCSVMIFILPGLVIFYCYYHVFCKLREAAKGSRrL 220
                999999986599**********9875423124455553211222222211111121224551555667999****************9888887765515 PP

  Mel1b-aln 237 esklrlrpsdvrsfltmfvvfvifaicwaPlnciGlavainPeeiapqipeGlfvtsyllayfnsclnaivyGllnqnfrreykrilsalw 327
                +++ r r+s  r   ++  v +   +cw+P+ +  l  ai   +i++q+   +    +l+ y+n +ln ++y    +nfr  +k +l   w
   F56B6.5b 221 HRNKRSRSSYQRVTRSVQRVVLFHLLCWSPFWLFNLFSAIFRVRITTQLMRIIVNIIHLFPYVNCALNPVLYAYRAENFRTAFKSLLF--W 309
                55667777777777788888777889**********************************************************9874..4 PP

>> F56B6.5a  CE31186	WBGene00006864	locus:npr-16	G-protein coupled receptor	status:Confirmed	UniProt:Q22995	protein_id:C
   #    score  bias  c-Evalue  i-Evalue hmmfrom  hmm to    alifrom  ali to    envfrom  env to     acc
 ---   ------ ----- --------- --------- ------- -------    ------- -------    ------- -------    ----
   1 !   47.5  15.5   1.7e-14   1.7e-12      57     330 ..      25     312 ..       3     321 .. 0.77

  Alignments for each domain:
  == domain 1    score: 47.5 bits;  conditional E-value: 1.7e-14
  Mel1b-aln  57 gnllvilsvlrnrklrnaGnlflvslaladlvvalyPyPlilvaify...dgwalgeahckasafvmGlsviGsvfnitaiainrycyichsvayhriyr 153
                 nl++il ++++  lr+  n++++ l lad++   y   lilva      + w +g + c+            sv+ +  +a +ry+ +c+s    r yr
   F56B6.5a  25 VNLIIILLIITRPYLRSITNVYMIGLCLADFI---YLADLILVAATSlngKSWPFGPTICHLFHGTEATGKYASVLFVVLLAADRYIAMCKSDLCGR-YR 120
                4899999***********************96...55678888754322278********9888788888888*******************98877.89 PP

  Mel1b-aln 154 kwhtslyis.lvwlltvvalvPnffvg.s..leydPriy..sctfiqta.........saq.ytvavvvihfllPiavvsfcylriwvlvlqarrkvk.s 236
                +++t++++s l w+ + +  +P ++      ++  P+    s     t           aq y  +  v+ f+lP  v+ +cy +++  + +a +  + +
   F56B6.5a 121 TYRTAIFLSgLAWIAAFICSLPLYVYAdEikVRMRPKNGtdSIENNHTLciahwpsppHAQwYISVCSVMIFILPGLVIFYCYYHVFCKLREAAKGSRrL 220
                999999986599**********9875423124455553211222222211111121224551555667999****************9888887765515 PP

  Mel1b-aln 237 esklrlrpsdvrsfltmfvvfvifaicwaPlnciGlavainPeeiapqipeGlfvtsyllayfnsclnaivyGllnqnfrreykrilsalwnpr 330
                +++ r r+s  r   ++  v +   +cw+P+ +  l  ai   +i++q+   +    +l+ y+n +ln ++y    +nfr  +k +l  +w+ r
   F56B6.5a 221 HRNKRSRSSYQRVTRSVQRVVLFHLLCWSPFWLFNLFSAIFRVRITTQLMRIIVNIIHLFPYVNCALNPVLYAYRAENFRTAFKSLL--FWSRR 312
                55667777777777788888777889**********************************************************987..46655 PP

>> T02E9.1  CE13062	WBGene00011381	G-protein coupled receptor	status:Confirmed	UniProt:O18014	protein_id:CAB07651.1
   #    score  bias  c-Evalue  i-Evalue hmmfrom  hmm to    alifrom  ali to    envfrom  env to     acc
 ---   ------ ----- --------- --------- ------- -------    ------- -------    ------- -------    ----
   1 !   43.5  14.2   2.7e-13   2.7e-11      70     344 ..      55     337 ..       9     353 .. 0.68

  Alignments for each domain:
  == domain 1    score: 43.5 bits;  conditional E-value: 2.7e-13
  Mel1b-aln  70 klrnaGnlfl..vslaladlvvalyPyPlilvaifydgwalgeahckasafvmGls.viGsvfnitaiainrycyichsvayhriyrkwhtslyislvwl 166
                 ++  Gn f+  v+l   dl+v++   P+ l  ++ ++w++ge  ck+  f++ ls  + s f +ta+a +ry+ ich    +ri + +ht    +++  
    T02E9.1  55 SVTALGNTFIyiVALCAVDLLVTV-SIPFSLSYMILNNWVFGELVCKIH-FMLELSnKMCSTFILTALAFDRYMAICHPE-IKRIHEMRHTIYITTILAT 151
                345679987522777778998876.57899999999***********95.8888983599*****************975.6788887777444344445 PP

  Mel1b-aln 167 ltvvalvPnff...vgsleydPriysc..........tfiqtasaqy....tvavvvihfllPiavvsfcylriwvlvlqarrkvksesklrlrpsdvrs 249
                l++  + P  +   v s++      s             i   + ++    ++ ++   fllP +++++ y +i vl l+ +r+  ++s++ lr   + +
    T02E9.1 152 LSLFLISPVVLsarVTSFKSGQYFVSAknerhevirqMCIDGMALEWkvwvSAFLIFFAFLLPCTLLTYFYAKI-VLRLRRQRRTMLQSRIPLRRITIYT 250
                555555444331113333332222222111111000033333333331111344566789***********999.899******************9999 PP

  Mel1b-aln 250 fltmfvvfvifaicwaPlnciGlavainPeeiapqipeGlfvtsyllayfnsclnaivyGllnqnfrreykrilsalwnprrclqdaskdskaeg 344
                + + f  +      w P  +  +  ++  +++ p++    +  s+ll ++ +++n i y  ln  f++    +      ++r++++ +k+ +++g
    T02E9.1 251 MAATFFYLSCHIPFWLPQIY-NIFSTVLGHKMNPKVMTFTY-YSHLLPFISAAFNWIFYARLNSQFKKGLVLV------TERMIRKRTKSMHEKG 337
                99999988888889999654.555567789******98665.79**********************9875433......3444445555555444 PP

>> T21B4.4b  CE40127	WBGene00011878	status:Confirmed	UniProt:Q1ZXT1	protein_id:CAJ85776.1
   #    score  bias  c-Evalue  i-Evalue hmmfrom  hmm to    alifrom  ali to    envfrom  env to     acc
 ---   ------ ----- --------- --------- ------- -------    ------- -------    ------- -------    ----
   1 !   44.9  12.2   1.1e-13   1.1e-11      56     319 ..      20     288 ..       8     325 .. 0.74

  Alignments for each domain:
  == domain 1    score: 44.9 bits;  conditional E-value: 1.1e-13
  Mel1b-aln  56 vgnllvilsvlrnrklrnaGnlflvslaladlvvalyPyPlilvaifydgwalgeahckasafvmGlsviGsvfnitaiainrycyichsvayhriy..r 153
                  nllv++  +r +++r+  n ++ slal+d++      Pl++v+++      +   c    +++ +  + s f + aiai++y+ ic     +ri+  r
   T21B4.4b  20 FSNLLVLWVYVRSKHVRTVTNTYIFSLALTDFLAGALGIPLTVVSVMTRKPR-TFYGCLFVHLILCILCTISTFHMLAIAIDKYVTICCR---DRIFssR 115
                579*******************************************987654.456688889999999999****************976...4554215 PP

  Mel1b-aln 154 kwhtslyislvwllt.vvalvPnffvgsleydPriy.....sctfiqtasaqytvavvvih.fllPiavvsfcylriwvlvlqarrkvksesklrl...r 243
                ++++ + ++  w+l  +va++P f v  +     ++      c f+ ++  +y v v+     l P a+++  y  i+  +    ++vk   +      r
   T21B4.4b 116 RKRAIFLLTTSWILGlLVAILPLFNVFGFAETQSLFiengeMCHFTMVVDYRYLVYVIFFStILAPTAIIVLLYSSIYSRIRTEEKQVKCLLRQSErerR 215
                56667778889**973589*****886554444433233336*****999999998887751567****************999****986665550004 PP

  Mel1b-aln 244 psdvrsfltmfvvfvi.faicwaPlnciGlavainPeeiapqipeGlfvtsyllayfnsclnaivyGllnqnfrrey 319
                 +  r+++ +++++v+ + icw Pl +i       Pe         l   + +++++  +ln ++y      f++  
   T21B4.4b 216 MAGRRKLIRILLILVVsYGICWYPLYIINTIDYFWPEFSINS----LTLWTVIMSHMSCALNPLIYAYGMPGFKKAL 288
                555688888877766549*******99986655556544333....3344445555556666666666555555555 PP

>> F31B9.1  CE17727	WBGene00009278	7 transmembrane receptor (rhodopsin family)	status:Partially_confirmed	UniProt:O62189
   #    score  bias  c-Evalue  i-Evalue hmmfrom  hmm to    alifrom  ali to    envfrom  env to     acc
 ---   ------ ----- --------- --------- ------- -------    ------- -------    ------- -------    ----
   1 !   44.3  13.8   1.6e-13   1.6e-11      44     324 ..      63     346 ..      23     377 .. 0.80

  Alignments for each domain:
  == domain 1    score: 44.3 bits;  conditional E-value: 1.6e-13
  Mel1b-aln  44 savlivttavdvvgnllvilsvlrnrklrn.aGnlflvslaladlvvalyPyPlilvaifydgwalgeahckasafvmGlsviGsvfnitaiainrycyi 142
                  v +++ +  v+gn+ +++ +l +rkl + + n fl++la+adl   ++  P  ++ ++  gw l +  c+   f+    +  sv+   ai ++r+  i
    F31B9.1  63 GLVFMIIICAGVIGNIFIVFVILMDRKLMSsSVNQFLLNLAIADLGNLIFCSPDAILVLIDRGWLLPNFACHLLRFLQEYFLYASVLLQMAIGVERFLAI 162
                45667777889****************976157*********************9999****************************************** PP

  Mel1b-aln 143 chsvayhriyrkwhtslyislvwlltvvalvPnffvgsleydPriysctfi...qtasaqytvavvvihfllPiavvsfcylriwvlvlqar...rkvks 236
                c  +  +r   k+  s  ++ vw ++     P f+   + +  ++y c +      + + +  + +++ + +P+  ++  y  i   vl  +   +++ +
    F31B9.1 163 CSPMRMQRFSTKTTIS-VLAGVWCVAACFASPYFLYQGIVFH-KLYFCFWKgisHKTRTYFKYCELIVLYAIPLVFLTTLY-SIMCRVLWGNednHNIAN 259
                *****99987665444.4678******************996.7899976511144567788899999******9998887.455555544301133333 PP

  Mel1b-aln 237 esklrlrpsdvrsfltmfvv.fvifaicwaPlnciGlavainPeeiapqipeGlfvtsyllayfnsclnaivyGllnqnfrreykrils 324
                +s+ ++     rs + m+++ ++++ +c++P+ ++ +   i     + q+p+ l     +l+ + s  n ivy +  + fr   + +  
    F31B9.1 260 HSQQEAILKLRRSVVKMLIIsMLLYFLCYTPIQVLFMLEKILD--HSVQLPQWLRLLLNVLSVMSSSTNPIVYIICCRHFRLRLRDVAA 346
                333333333446777777662567899******9877766655..5679*******************************988877765 PP

>> T21B4.4a  CE40126	WBGene00011878	adenosine A1 receptor	status:Confirmed	UniProt:Q1ZXT2	protein_id:CAJ85775.1
   #    score  bias  c-Evalue  i-Evalue hmmfrom  hmm to    alifrom  ali to    envfrom  env to     acc
 ---   ------ ----- --------- --------- ------- -------    ------- -------    ------- -------    ----
   1 !   44.2  12.5   1.7e-13   1.7e-11      56     316 ..      20     285 ..       8     326 .. 0.74

  Alignments for each domain:
  == domain 1    score: 44.2 bits;  conditional E-value: 1.7e-13
  Mel1b-aln  56 vgnllvilsvlrnrklrnaGnlflvslaladlvvalyPyPlilvaifydgwalgeahckasafvmGlsviGsvfnitaiainrycyichsvayhriy..r 153
                  nllv++  +r +++r+  n ++ slal+d++      Pl++v+++      +   c    +++ +  + s f + aiai++y+ ic     +ri+  r
   T21B4.4a  20 FSNLLVLWVYVRSKHVRTVTNTYIFSLALTDFLAGALGIPLTVVSVMTRKPR-TFYGCLFVHLILCILCTISTFHMLAIAIDKYVTICCR---DRIFssR 115
                579*******************************************987654.456688889999999999****************976...4554215 PP

  Mel1b-aln 154 kwhtslyislvwllt.vvalvPnffvgsleydPriy.....sctfiqtasaqytvavvvih.fllPiavvsfcylriwvlvlqarrkvksesklrl...r 243
                ++++ + ++  w+l  +va++P f v  +     ++      c f+ ++  +y v v+     l P a+++  y  i+  +    ++vk   +      r
   T21B4.4a 116 RKRAIFLLTTSWILGlLVAILPLFNVFGFAETQSLFiengeMCHFTMVVDYRYLVYVIFFStILAPTAIIVLLYSSIYSRIRTEEKQVKCLLRQSErerR 215
                56667778889**973589*****886554444433233336*****999999998887751567****************999****986665550004 PP

  Mel1b-aln 244 psdvrsfltmfvvfvi.faicwaPlnciGlavainPeeiapqipeGlfvtsyllayfnsclnaivyGllnqnfr 316
                 +  r+++ +++++v+ + icw Pl +i       Pe         l   + +++++  +ln ++y      f+
   T21B4.4a 216 MAGRRKLIRILLILVVsYGICWYPLYIINTIDYFWPEFSINS----LTLWTVIMSHMSCALNPLIYAYGMPGFK 285
                555688888877766549*******99976655555544333....3333444445555556666555555555 PP

>> F47D12.1d  CE01946	WBGene00001518	locus:gar-2	G-protein-linked acetylcholine receptor GAR-2	status:Partially_confirme
   #    score  bias  c-Evalue  i-Evalue hmmfrom  hmm to    alifrom  ali to    envfrom  env to     acc
 ---   ------ ----- --------- --------- ------- -------    ------- -------    ------- -------    ----
   1 !   43.8   6.7   2.2e-13   2.2e-11      42     225 ..       7     195 ..       1     221 [. 0.80

  Alignments for each domain:
  == domain 1    score: 43.8 bits;  conditional E-value: 2.2e-13
  Mel1b-aln  42 alsavlivttavdvvgnllvilsvlrnrklrnaGnlflvslaladlvvalyPyPlilva.ifydgwalgeahckasafvmGlsviGsvfnitaiainryc 140
                 l+  ++  + v v+gnl v+ls   ++++r+  n f+ sla++dl++ l   P+     +  ++w+ g++ c     +  +  + s++ +  i+++ry+
  F47D12.1d   7 LLALFMLFLSIVTVIGNLAVLLSYYLDKNIRQPTNYFIFSLAISDLLIGLEGIPVYTAFyLNNNEWIWGDVLCDLWLSIDYIVCLASIYTVLGITVDRYY 106
                35556677899*******************************************87654144679*********99999999999*************** PP

  Mel1b-aln 141 yichsvayhriyrkwhtslyislvwll.tvvalvPnffvgsleydPriysct..fiqtasaqy.tvavvvihfllPiavvsfcylriwv 225
                 + +  +y++     +  l i ++wl+ +++  v  f  g++    ri   t  ++q  +  y  + + + ++   + v+ + y  i+ 
  F47D12.1d 107 SVKKPATYRNWRTPGRVVLIIIFIWLVpSILFSVSIFGYGTFTGTGRILKETecYVQFMTNPYlNMGMYISYYWTTLFVMLYLYWGIYR 195
                **********9999************934556688898999999999986443367776666624566666777788888888877763 PP

>> Y116A8B.5  CE46735	WBGene00013782	7 transmembrane receptor (rhodopsin family)	status:Partially_confirmed	UniProt:O624
   #    score  bias  c-Evalue  i-Evalue hmmfrom  hmm to    alifrom  ali to    envfrom  env to     acc
 ---   ------ ----- --------- --------- ------- -------    ------- -------    ------- -------    ----
   1 !   18.9   4.7   8.4e-06   0.00084      69     177 ..      69     177 ..       7     189 .. 0.69
   2 !   29.5   1.6     5e-09     5e-07     195     340 ..     215     363 ..     206     385 .. 0.70

  Alignments for each domain:
  == domain 1    score: 18.9 bits;  conditional E-value: 8.4e-06
  Mel1b-aln  69 rklrnaGn..lflvslaladlvvalyPyPlilvaifydgwalgeahckasafvmGlsviGsvfnitaiainrycyichsvayhriyrkwhtslyislv.w 165
                r + ++    ++++ l++ dl+v l   P+++v +++  w +g a ck+  f   +  + s f +t ++ +ry+ +c  v   ++  +  t+l++ l   
  Y116A8B.5  69 RMMSSTNHvfIYVLGLSIVDLLVILH-LPFLVVDLLKGQWLFGVAMCKVYWFGESVNKLLSSFLMTVLSWDRYMAVCSPVKSMKM--RNATALKVLLAcT 165
                2222233311556788899*999775.8999******************99999999999******************9976665..5667777766414 PP

  Mel1b-aln 166 lltvvalvPnff 177
                +++ v l+P ++
  Y116A8B.5 166 IFATVLLLPVLY 177
                677788888765 PP

  == domain 2    score: 29.5 bits;  conditional E-value: 5e-09
  Mel1b-aln 195 tasaqytvavvvihfllPiavvsfcylriwvlvlqarrkvkse...sklrlrpsdvrsfltmfvvfvi.faicwaP...lnciGlavainPeeiapqipe 287
                 a a++t  + vi f  P  +++  y+++   + ++ r+++     sk    + +v++     v  ++ + +cw+P   ln++     i  + ++p +  
  Y116A8B.5 215 DADATFTLYTFVIGFAAPAFLIIIFYVQVIYALQKSSRNIRGArgiSKPDGSSNRVKKVTKRIVAVILfYFLCWTPqwtLNIMSQFNLIAVSWMTPALS- 313
                47899****************999999987777777777665411166666777788776655544441579****55556666556666677777776. PP

  Mel1b-aln 288 GlfvtsyllayfnsclnaivyGllnqnfrreykrilsalwnprrclqdaskds 340
                 +f +++ll  fns+ n ++y  +n+++r ++   ++a+ + r+ l +++++ 
  Y116A8B.5 314 AMFFVAHLLVCFNSAANPVLYAYINRELRSQH---VMAMHRKRHSLGHEQQQR 363
                5666789********************99865...556666666655444443 PP

>> W05B5.2  CE42751	WBGene00012275	locus:npr-14	7 transmembrane receptor (rhodopsin family) (2 domains)	status:Partially
   #    score  bias  c-Evalue  i-Evalue hmmfrom  hmm to    alifrom  ali to    envfrom  env to     acc
 ---   ------ ----- --------- --------- ------- -------    ------- -------    ------- -------    ----
   1 !   39.6  17.2   4.2e-12   4.2e-10      37     312 ..      43     325 ..      10     332 .. 0.78

  Alignments for each domain:
  == domain 1    score: 39.6 bits;  conditional E-value: 4.2e-12
  Mel1b-aln  37 pwvapalsavlivttavdvvgnllvilsvlrnrklrnaGnlflvslaladlvvalyPyPlilvaifydgwalgeahckasafvmGlsviGsvfnitaiai 136
                + v + +  +l     + v+gn+lv++ v +n+ +rna nl l++la+adl++ l+  Pl++v  + + + ++ ++ck   fv   sv  s++ +  i+ 
    W05B5.2  43 NAVEQWFVYILASMMVIGVIGNTLVVVVVATNKSMRNALNLVLMNLAIADLLILLFCLPLTVVNDVTKTFWFSAVFCKSVNFVNNTSVYVSIMSLVFITC 142
                445555555666666678**********************************************9999999***************************** PP

  Mel1b-aln 137 nrycyichsvayhriyrkwhtslyislvwlltvvalvPnffvgsleydPri...ys......c..tfiqtasaqytvavvvihfllPiavvs.fcylriw 224
                +r+  i     y      ++t   i+ +w++++    P  +   l   P +   ++      c  ++      +y     +  f+lP+ v+s  c   + 
    W05B5.2 143 ERWRAIT----YPLKSPFVRTRSVIGGIWFIAMFLSSPEPVTLHLAGAPFVrpnFTtkwgtrCkeSWSEEFQKNYQLLQTIFSFVLPLLVISiLCLHMVR 238
                **98775....555555667777899999999999888877777766665422221111111322345556678999999********999725888899 PP

  Mel1b-aln 225 vlvlqarrkvksesklrlrpsdvrsfltmfvvfvifaicwaPlnciGlavainPeeiapqipeGlfvtsyll....ayfnsclnaivyGlln 312
                 l + a+    +++++ +r   vr + +  vvf +f++   P+ +  + +a+n + +++ +     ++  ll    +y  scln i+y +l 
    W05B5.2 239 TLHFSANYLTVANRQISIRKKAVRMLCA--VVF-LFSMSNLPVHL--YNIALNYDLLSTDVSTNTIAVRKLLprvfSYSSSCLNPILYSFLS 325
                9**********************97654..344.68888888887..67778888888888877766665543333899*********9985 PP

>> C50F7.1a  CE33574	WBGene00016842	G-protein coupled receptor	status:Partially_confirmed	UniProt:Q18757	protein_id:CCD6
   #    score  bias  c-Evalue  i-Evalue hmmfrom  hmm to    alifrom  ali to    envfrom  env to     acc
 ---   ------ ----- --------- --------- ------- -------    ------- -------    ------- -------    ----
   1 !   40.1   2.8     3e-12     3e-10     193     330 ..      33     173 ..      14     201 .. 0.79

  Alignments for each domain:
  == domain 1    score: 40.1 bits;  conditional E-value: 3e-12
  Mel1b-aln 193 iqtasaqytv.avvvihfllPiavvsfcylriwvlvlqarrkvksesklrlrpsdvrsfltmfvvfvifaicwaPlnciG..lavainPeeiapqipeGl 289
                 qt    y   + +++ f++P  ++s  y ri++ v  ++r    ++++r    ++r    m+ v ++fa cw Pl ci   +    + ++   qi   l
   C50F7.1a  33 SQTDQKLYFLfVNLLLAFIVPFGLISGLYTRIFITV-STHRSLAVDARAREDRVKLRVATMMLTVIIVFACCWLPLYCIFtyFFFFADQRSDLFQITSML 131
                45555555540457889****************987.67899999*********************************9622344455666667898888 PP

  Mel1b-aln 290 fvtsy.llayfnsclnaivyGllnqnfrreykrilsalwnpr 330
                    +  ++ + s ln i+y    + +rr +k il+   ++r
   C50F7.1a 132 IRPIFqWMSLLSSSLNPIIYIAYSHKYRRAFKSILLMPCKTR 173
                76555268999***********************98766655 PP

>> T07D4.1  CE46449	WBGene00011578	locus:npr-20	G-protein coupled receptor	status:Partially_confirmed	UniProt:Q22305	pro
   #    score  bias  c-Evalue  i-Evalue hmmfrom  hmm to    alifrom  ali to    envfrom  env to     acc
 ---   ------ ----- --------- --------- ------- -------    ------- -------    ------- -------    ----
   1 !   34.3   7.0   1.7e-10   1.7e-08      48     233 ..      38     224 ..      15     239 .. 0.79
   2 ?    6.5   0.0     0.048       4.8     232     323 ..     277     369 ..     264     394 .. 0.74

  Alignments for each domain:
  == domain 1    score: 34.3 bits;  conditional E-value: 1.7e-10
  Mel1b-aln  48 ivttavdvvgnllvilsvlrnrklrnaGnlflvslaladlvvalyPy...PlilvaifydgwalgeahckasafvmGlsviGsvfnitaiainrycyich 144
                 ++  v + gn+l ++ +     +r+  n+fl +la+adl+va++      + +v   + +w lg + ck    +  +    s   +  +++++y+ + h
    T07D4.1  38 CLVFVVCLSGNFLTLIVMTSHPMMRTPTNFFLSNLAIADLLVAIFCIlqnMIHIVGFDHGNWPLGPVMCKLYLGLTNIMPCTSAGILVLVSLEKYIAVLH 137
                34446678899999999999999********************986511033444555889*********76544455555677778899********** PP

  Mel1b-aln 145 svayhriyrkwhtslyislvwlltvvalvPnffvgsleydPriysctfiqtasaqytvavvvihfllPiavvsfcylriwvlvlqarrk 233
                 ++  +++   h  +   +vw++++++  P f+  + +y     s  f       +     ++ +l+P++ ++f y ri  l+  +  +
    T07D4.1 138 PLSGLKLLTPEHRWVATMIVWVISILVNFPYFL-YAQNYTYLGVSACFRGSMPI-WNSFSFIVWYLIPLTALVFIYSRISHLLWTSDSN 224
                *****************************9776.56799999999999877665.555667889**************98877665544 PP

  == domain 2    score: 6.5 bits;  conditional E-value: 0.048
  Mel1b-aln 232 rkvksesklrlrpsdvrsfltmfvvfvifaicwaPlnciGlavainPeeiapqipeGlfv.tsyllayfnsclnaivyGllnqnfrreykril 323
                +kvk  ++ +   ++ +    + +v v fa+   P     l  + +  +i+      +f   sy++ ++ s++n i+y  l + fr+    ++
    T07D4.1 277 KKVKEPKRPKDTEGRRKVVRLLVAVVVSFALLTFPHHARLLYTSFQTGTICNSNWTMIFQpLSYIFLFISSAINPILYACLSKRFRNALSDVI 369
                555555555554444444444445666677777777777777777777777777777775369***********************9877665 PP

>> C48C5.1  CE45664	WBGene00016747	locus:nmur-1	family 1 of G-protein coupled receptors	status:Confirmed	UniProt:Q18701	
   #    score  bias  c-Evalue  i-Evalue hmmfrom  hmm to    alifrom  ali to    envfrom  env to     acc
 ---   ------ ----- --------- --------- ------- -------    ------- -------    ------- -------    ----
   1 !   37.9  15.4   1.4e-11   1.4e-09      43     325 ..      54     358 ..      42     389 .. 0.76

  Alignments for each domain:
  == domain 1    score: 37.9 bits;  conditional E-value: 1.4e-11
  Mel1b-aln  43 lsavlivttavdvvgnllvilsvlrnrklrnaGnlflvslaladlvvalyPyPlilvaif.ydgwalgeahckasafvmGlsviGsvfnitaiainrycy 141
                ++a+ i +  v v+gn+   l + +   +++   ++l++la++dlv  ++  P+ ++  + +  w + +  c+  a++   +   s++ i   ai+ry+ 
    C48C5.1  54 VTALYIFIFLVGVIGNTTTCLVMKKHPMMKTHASMYLMNLAVSDLVTLCVGLPFEVMMNWnQYPWPFPDYICNLKALIAETTSSVSILTILIFAIERYVA 153
                67888999999**********9999999*************************97665551568****************99999*************** PP

  Mel1b-aln 142 ichsvayhriyr.kwhtslyislvwlltvvalvPnffvgsleydPriysctf..iqtasaqytvavvv........ihfllPiavvsfcylriwvlv.lq 229
                +ch +   ++   k++    i++ w+++++  +P  +    +y  + +  t   i + s++  +  v+         + l+  + ++f  l ++ +v l 
    C48C5.1 154 VCHPLFLMKVQPfKRNIGTIIGFTWIFSILCAMPFAIHHRADYIMKSWPGTDnrIPVKSSKMCMIAVMfepklastFKILFHFSAIAFFALPLFTIViLY 253
                *****9999974255667789*************888888888777776664113344555554444311111111234555566666666555443155 PP

  Mel1b-aln 230 arrkvksesklrlrps..dvrsfltmfv......vfvifaicwaPlnciGla.vainPeeiapqipeGlfvtsyllayfnsclnaivyGllnqnfrreyk 320
                ar   k  s+ +++p+  d+ + l m +      +   f ic+ P+ +  l     + e i + + + ++  s +l y+ + +n i y l    frr +k
    C48C5.1 254 ARIACKVSSNRTIQPGelDITEELQMRInailcaIVSAFFICYLPFQLQRLLfFYFDNEVILTWVNQYMYFISGFLFYLATIINPIAYNLASSRFRRAFK 353
                66666666666666651267778887651111114445889*****99887615689999999************************************* PP

  Mel1b-aln 321 rilsa 325
                 il  
    C48C5.1 354 DILID 358
                **974 PP

>> T27D1.3  CE43181	WBGene00012084	locus:npr-15	G-protein coupled receptor	status:Partially_confirmed	UniProt:Q09638	pro
   #    score  bias  c-Evalue  i-Evalue hmmfrom  hmm to    alifrom  ali to    envfrom  env to     acc
 ---   ------ ----- --------- --------- ------- -------    ------- -------    ------- -------    ----
   1 !   36.8  15.0   2.9e-11   2.9e-09      46     324 ..      12     317 ..       3     328 .. 0.82

  Alignments for each domain:
  == domain 1    score: 36.8 bits;  conditional E-value: 2.9e-11
  Mel1b-aln  46 vlivttavdvvgnllvilsvlrnrklrna.GnlflvslaladlvvalyPyPlilvaify..dgwalgeahckasafvmGlsviGsvfnitaiainrycyi 142
                  i+ + v ++gn++vi+++  +r++r++  n++l++la+adl+  ++  P  +  +f+   +w +    c +  ++  + +  s+     ++i+ry+ i
    T27D1.3  12 FFIILSVVGIIGNVIVIYAIAGDRNMRKSvMNILLLNLAVADLANLIFTIPEWIPPVFFgsTDWLFPSFLCPVCRYLECVFLFASISTQMIVCIERYIAI 111
                568999*******************986527********************999999973368************************************* PP

  Mel1b-aln 143 chsvayhriyrkwhtslyislvwlltvvalvPnffvgsleydPr..........iysctfiqta..saq...ytvavvvihfllPiavvsfcylri.... 223
                   +  ++++++++  + + + w++      P  +  s++   r            s t  +t+  s+    y  +  +  +++P  +++  y ++    
    T27D1.3 112 VLPMQARQLCSRRNVLITVLVDWIFVACFASPYAVWHSVKTKDRntnslrfklfQLSATCSNTVgkSTWwqgYKLTEFLAFYFVPCFIITVVYTKVakcl 211
                *******************999***9999999888777765444111111111034555555542222233377788888999**999999998753333 PP

  Mel1b-aln 224 wvl..vlqarrkvksesklrlrpsdv....rsfltmfvvfv.ifaicwaPlnciGlavainPeeiapqipeGlfvtsyllayfnsclnaivyGllnqnfr 316
                w     lq+  +  +++k   r+sd     r+ + m++  v ++ +c++P+ +i l+ a+   +i p  p  +      la   s+ n ++y l+ q fr
    T27D1.3 212 WCKdpTLQCETRSCLDNKSSSRSSDAlrtrRNVVKMLIACVaVYFVCYSPIQVIFLSKAVLNVTIHP--PYDFILLMNALAMTCSASNPLLYTLFSQKFR 309
                7754479*****************954554789999987664899**************98877777..6777777889********************* PP

  Mel1b-aln 317 reykrils 324
                r  + +l 
    T27D1.3 310 RRLRDVLY 317
                *9999875 PP

>> F55E10.7  CE40072	WBGene00018886	status:Partially_confirmed	UniProt:Q20841	protein_id:CCD70891.1
   #    score  bias  c-Evalue  i-Evalue hmmfrom  hmm to    alifrom  ali to    envfrom  env to     acc
 ---   ------ ----- --------- --------- ------- -------    ------- -------    ------- -------    ----
   1 !   35.2  13.9   9.4e-11   9.4e-09      71     267 ..      81     280 ..      44     289 .. 0.83
   2 ?    3.8   0.1      0.31        31     289     318 ..     340     369 ..     329     379 .. 0.85

  Alignments for each domain:
  == domain 1    score: 35.2 bits;  conditional E-value: 9.4e-11
  Mel1b-aln  71 lrnaGnlflvslaladlvvalyPyPlilvaifydgwalgeahckasafvmGlsviGsvfnitaiainrycyichsvayh.riyrkwhtslyisl.vwllt 168
                ++++  ++l+ l++ dl+ +l+P P+i+  ++ + + +g   ck s f   +    s + +ta++++ry+ +ch + y  r  +     l +++ v l+ 
   F55E10.7  81 VQSSAYVYLIILSVVDLF-SLIPVPMIVTDVYVNHFPFGLWACKLSYFCEAINKSLSPMVLTALSVDRYIAVCHPTLYWlRTTKFSLGVLAVCFsVSLIF 179
                56778899********95.89*****************************************************99986255555556666665344445 PP

  Mel1b-aln 169 vvalvPnffvgsl..eydPriysctfiqtasaqy..tvavvvihfllPiavvsfcylriwvlvlqarrkvksesklrlrpsdvrsfltmfvvfvifaicw 264
                ++ +     +  +  + d  i  c+f    sa+y   +a  ++ +l+P+ +++  yl i   ++   r     +k  +  ++v +   m v f  + icw
   F55E10.7 180 IIPVTKKATMQVMkdNTDEEIIKCAFDHGDSASYvfDTAQAIVCYLVPLFIICAVYLAILHKLFIHTRFSTVGKKTSISLGRVVKCSVMVVAF--YFICW 277
                5555555555555215799*******98777766226899*******************998888889999999*****99999998887777..679** PP

  Mel1b-aln 265 aPl 267
                +P 
   F55E10.7 278 TPY 280
                *96 PP

  == domain 2    score: 3.8 bits;  conditional E-value: 0.31
  Mel1b-aln 289 lfvtsyllayfnsclnaivyGllnqnfrre 318
                l    + l+y  s++n + y +ln+n+r +
   F55E10.7 340 LIYILHSLTYAQSAFNWLFYSFLNRNLRSN 369
                55566889******************9975 PP

>> T02D1.6  CE30684	WBGene00011372	7 transmembrane receptor (rhodopsin family)	status:Partially_confirmed	UniProt:O45725
   #    score  bias  c-Evalue  i-Evalue hmmfrom  hmm to    alifrom  ali to    envfrom  env to     acc
 ---   ------ ----- --------- --------- ------- -------    ------- -------    ------- -------    ----
   1 !   32.9  16.5   4.6e-10   4.6e-08      44     316 ..      64     358 ..      46     362 .. 0.73

  Alignments for each domain:
  == domain 1    score: 32.9 bits;  conditional E-value: 4.6e-10
  Mel1b-aln  44 savlivttavdvvgnllv...ilsvlrnrk..lrnaGn...lflvslaladlvvalyPyPlilvaifydgwalgeahckasafvmGlsviGsvfnitaia 135
                 +v ++   v v gn+ +   i+ v+++r+  ++  G+   l++ +l + d+v++l   P il +++   w++g + ck+  +   +  i s f ita++
    T02D1.6  64 VVVFVLCFIVGVCGNSSIitiIRGVVEDRRkrMKRHGDnaiLYIGALCVCDFVMSLSLPPAILDSVI-GFWIFGTTMCKVHHVFGSVGRIASTFLITAMS 162
                3455666778899997641116788866541155555334478889*****************9987.68**********998888999*********** PP

  Mel1b-aln 136 inrycyichsvayhriyrkwhtslyislvwlltvvalvPnffvgs........leyd.......Priysctfiqt..asaqytvavvvihfllPiavvsf 218
                 +ry+ +c    +hr+ +++     i+ +  ++ v l+P +   s        l+          r++ c+ +    +   +t ++ ++ +++P+ ++++
    T02D1.6 163 FDRYVAVCYPH-HHRLRSRTFVISTIACLSSIAFVLLLPMLTYASakemvlheLKAHesanitrVRVFKCSDMMPgpIFYWFTSTTFILGYVVPLILIVY 261
                ********765.45555555444445444555555555554443311111111443222222225889998665411566889************99999 PP

  Mel1b-aln 219 cylriwvlvlqarrkvksesklrlrpsdvrsfltmfvvfvifaicwaP.lnciGlavainPeeiapqipeGlfvtsyllayfnsclnaivyGllnqnfr 316
                  l++ +  l a+++v + s + +r   v + l   v fv ++  w   l  i +++  +P++ +  +   ++   +ll yf s  n i+yGlln  ++
    T02D1.6 262 FNLKL-INKLYAHKRVLPRSAIPVRRVVVYTVLIAAVYFVCWTPYWFSvLYAIIMSLLGKPTTNSEWVLFAIYC-VHLLPYFGSSSNWILYGLLNTQLQ 358
                88886.6789***************9999988888888876666664336778888889999999999999886.589*****************8765 PP

>> F15A8.5d  CE33618	WBGene00001052	locus:dop-1	status:Partially_confirmed	UniProt:Q86ME3	protein_id:CCD68414.1
   #    score  bias  c-Evalue  i-Evalue hmmfrom  hmm to    alifrom  ali to    envfrom  env to     acc
 ---   ------ ----- --------- --------- ------- -------    ------- -------    ------- -------    ----
   1 !   34.2   0.0   1.8e-10   1.8e-08     241     328 ..      69     152 ..      61     192 .. 0.83

  Alignments for each domain:
  == domain 1    score: 34.2 bits;  conditional E-value: 1.8e-10
  Mel1b-aln 241 rlrpsdvrsfltmfvvfvifaicwaPlnciGlavainPeeiapqipeGlfvtsyllayfnsclnaivyGllnqnfrreykrilsalwn 328
                r + sd +  lt+ v++  f +cw P+ ++ +  a  Pe ++++      ++   l y ns  n ++y ++n++frr +k+i+  ++ 
   F15A8.5d  69 RSNISDQKARLTLGVIMGTFLVCWLPFFTVNILRAWLPEIFSSKTI----MAVTWLGYANSSANPLIYSIFNRDFRRAFKKIIVRVFG 152
                5567889999****************************99998753....445689**************************987754 PP

>> F59D12.1  CE11490	WBGene00010329	G-protein coupled receptor (gastrin\/cholecystokinin)	status:Partially_confirmed	Uni
   #    score  bias  c-Evalue  i-Evalue hmmfrom  hmm to    alifrom  ali to    envfrom  env to     acc
 ---   ------ ----- --------- --------- ------- -------    ------- -------    ------- -------    ----
   1 !   33.3  13.1   3.4e-10   3.4e-08      56     323 ..      30     295 ..       7     311 .. 0.79

  Alignments for each domain:
  == domain 1    score: 33.3 bits;  conditional E-value: 3.4e-10
  Mel1b-aln  56 vgnllvilsvlrnrklrnaGnlflvslaladlvvalyPyPlilvaifydgwalgeah...ckasafvmGlsviGsvfnitaiainrycyichsvayhriy 152
                v  +l i  +     l +    +l+sl++adl+ a++  Pl + + +  +w +g      ck +a++       +v+  + i+i+ry  + +   y +  
   F59D12.1  30 VTSILNITVIAFTPDLSDVIGCYLISLSVADLLTAIFVIPLSIYSTLEGNWRIGGDNsiiCKSAAYLQIALFCSTVYTFAWICIDRYSAMMKPSRYSEQS 129
                4444455555556677788889*******************************97542338888887666677889********************9854 PP

  Mel1b-aln 153 rkwhtslyislvwlltvvalvPnffvg.sleydPriysctfiqtasaqytvavvvihfllPiavvsfcylriwvlvlqarrkvksesklrlrpsdvrsfl 251
                  ++++ +i + wl +++   P  +    + + P    c +   a++ y+v+++++ f+  +  v     +iw  + +    +  +s+ +l  +d +  l
   F59D12.1 130 -LTRCKCWIVFSWLTSMLLCCPIIVARmQVVFYPDAQLCVLDWSATSAYSVTLLLLVFVPTLVTVFNTGWKIWSAM-RNP-AALDDSQRMLVETDPNFVL 226
                .4567889999***9999999987654256789*********************9999877766777778999643.222.2344555566677777777 PP

  Mel1b-aln 252 tmfvvfvifaicwaPlnciGlavai.nPeeiapqipeGlfvtsyllayfnsclnaivyGllnqnfrreykril 323
                t f +fv f + w Pl ++ ++  i  P ++   +   +fv    la    c + ++y + n+ frr +   +
   F59D12.1 227 TGF-LFVTFFLSWLPLITLKVCELIwGPFDMDLSMLTFFFV---WLAVSGPCCKFLIYMFTNHQFRRSFLSYI 295
                777.6***********888776444389***9999988887...699********************987655 PP

>> C56A3.3a  CE45431	WBGene00008342	7tm receptor	status:Partially_confirmed	UniProt:Q18876	protein_id:CAB01134.3
   #    score  bias  c-Evalue  i-Evalue hmmfrom  hmm to    alifrom  ali to    envfrom  env to     acc
 ---   ------ ----- --------- --------- ------- -------    ------- -------    ------- -------    ----
   1 !   32.4  14.5   6.5e-10   6.5e-08      41     319 ..      32     318 ..       3     360 .. 0.71

  Alignments for each domain:
  == domain 1    score: 32.4 bits;  conditional E-value: 6.5e-10
  Mel1b-aln  41 palsavlivttavdvvgnllvilsvl..rnrklrnaGnlflvslaladlvvalyPyPlilv..aifydgwalgeahckasafvmG.lsviGsvfnitaia 135
                + l+ +l     + v g l  i+ v+  ++++l+n+ n +l+ la +d++v ++   +  +  a  y        ++++ ++ +G ++ + s++   a a
   C56A3.3a  32 NYLTIIL-ALPVLSVFGVLTNIINVFlyTRKRLQNSANTYLLFLACSDFMVIVTGLFIFWIdsARSYIPELTQAPYTTVYTLPFGyMAQTCSIYFTVAAA 130
                4444444.344667777777777764237788*******************9987655443114444444445567888888888446789********* PP

  Mel1b-aln 136 inrycyichsva...yhriyrkwhtslyislvwlltvvalvPnffvgsleyd....Priysc..tfiqtasaqytvavvvihfllPiavvsfcy.lriwv 225
                +++++ +c +     y  + r+++  + i +v ++      P+f +     d      i  c  +++ t+++ y + +    +++ ++++ f + l+i  
   C56A3.3a 131 VDCFVNVCWAKQakhYCTVRRAKQICISIVVVSIMYNSLRFPQFNLRKCFNDitkeQVIEICptSLFVTINSVYNIYM----YMVLMTLLPFFFlLCINA 226
                ********765411155566666667777777777777889***8876544411115555552235666666666554....45556666555427999* PP

  Mel1b-aln 226 lvlqarrkvksesklrlrpsdvrsfltmfvvfvifaicwaPlnciGlava..inPeeiapqipeGlfvtsyllayfnsclnaivyGllnqnfrrey 319
                ++++ + k+k+++ +  + +   + +tm +v ++f  c     ++ l v    n +e +p + + l  ts +l  fns +n i+y ++n ++r  +
   C56A3.3a 227 IIVKRQSKAKTDESAPKNEGTSDDTITMIMVVILFLACN----TLALVVNfiENFTEPSPVLLNFLSDTSNFLVVFNSSVNCIIYFIFNTDYRDVF 318
                ***************9999999*************9995....44444431157888999999************************999877543 PP

>> C56A3.3b  CE45452	WBGene00008342	status:Partially_confirmed	UniProt:D0FY26	protein_id:CAR81367.2
   #    score  bias  c-Evalue  i-Evalue hmmfrom  hmm to    alifrom  ali to    envfrom  env to     acc
 ---   ------ ----- --------- --------- ------- -------    ------- -------    ------- -------    ----
   1 !   31.9  14.8   9.2e-10   9.2e-08      40     319 ..      49     336 ..      20     377 .. 0.71

  Alignments for each domain:
  == domain 1    score: 31.9 bits;  conditional E-value: 9.2e-10
  Mel1b-aln  40 apalsavlivttavdvvgnllvilsvl..rnrklrnaGnlflvslaladlvvalyPyPlilv..aifydgwalgeahckasafvmG.lsviGsvfnitai 134
                a+ l+ +l     + v g l  i+ v+  ++++l+n+ n +l+ la +d++v ++   +  +  a  y        ++++ ++ +G ++ + s++   a 
   C56A3.3b  49 ANYLTIIL-ALPVLSVFGVLTNIINVFlyTRKRLQNSANTYLLFLACSDFMVIVTGLFIFWIdsARSYIPELTQAPYTTVYTLPFGyMAQTCSIYFTVAA 147
                34454444.344667777777777764237788*******************9987655443114444444445567888888888446789******** PP

  Mel1b-aln 135 ainrycyichsva...yhriyrkwhtslyislvwlltvvalvPnffvgsleyd....Priysc..tfiqtasaqytvavvvihfllPiavvsfcy.lriw 224
                a+++++ +c +     y  + r+++  + i +v ++      P+f +     d      i  c  +++ t+++ y + +    +++ ++++ f + l+i 
   C56A3.3b 148 AVDCFVNVCWAKQakhYCTVRRAKQICISIVVVSIMYNSLRFPQFNLRKCFNDitkeQVIEICptSLFVTINSVYNIYM----YMVLMTLLPFFFlLCIN 243
                *********765411155566666667777777777777889***8876544411115555552235666666666554....45556666555427999 PP

  Mel1b-aln 225 vlvlqarrkvksesklrlrpsdvrsfltmfvvfvifaicwaPlnciGlava..inPeeiapqipeGlfvtsyllayfnsclnaivyGllnqnfrrey 319
                 ++++ + k+k+++ +  + +   + +tm +v ++f  c     ++ l v    n +e +p + + l  ts +l  fns +n i+y ++n ++r  +
   C56A3.3b 244 AIIVKRQSKAKTDESAPKNEGTSDDTITMIMVVILFLACN----TLALVVNfiENFTEPSPVLLNFLSDTSNFLVVFNSSVNCIIYFIFNTDYRDVF 336
                ****************9999999*************9995....44444431157888999999************************999877543 PP

>> F42C5.2  CE04555	WBGene00018344	G protein-coupled receptor	status:Partially_confirmed	UniProt:Q20325	protein_id:CCD63
   #    score  bias  c-Evalue  i-Evalue hmmfrom  hmm to    alifrom  ali to    envfrom  env to     acc
 ---   ------ ----- --------- --------- ------- -------    ------- -------    ------- -------    ----
   1 !   28.8  15.8   7.8e-09   7.8e-07      41     317 ..      93     401 ..      83     406 .. 0.66

  Alignments for each domain:
  == domain 1    score: 28.8 bits;  conditional E-value: 7.8e-09
  Mel1b-aln  41 palsavlivttavdvvgnllvilsvlrnr.........klrnaGnlflvslaladlvvalyPyPlilvaifydgwalgeahckasafvmGlsviGsvfni 131
                  +++v iv+  v   gnl +i+ ++r +         ++ +   +++ +la +d+++     P +    ++  w++g a c +   +  ++ + sv  +
    F42C5.2  93 GFMTVVYIVVCLVGTPGNLWIIYKLFRAKlwsgasvqlTVSQRSRIYIFALACSDMFLL-LTLPATASYNYHGTWIFGSAACYIIRSIEIFAKLFSVVLL 191
                56788899999999999999998887765222222211445567789999999998775.5689999999**************99999999******** PP

  Mel1b-aln 132 taiainrycyichsvayhriyrkwht..slyislvwlltvvalvPnffvg..sleydPri.ysct..fiqtasaqytvavvvihfllPiavvsfcylriw 224
                t ++++ry+++c+ +  ++iyr+w +  +l ++ ++ + v +++  f++   s+ +dP + + c   + + +   ++  + v+ f++P a+++ cy+ + 
    F42C5.2 192 TVMSLERYIIVCTRL--RHIYRAWMSlvPLAVGTIFGVLVPTIIHYFYLQhfSVPFDPDVtWVCLplMSNEVFNLFAQYTFVVGFIIPFAIMTACYIMLV 289
                ************987..6799999873367788888888889******9755889***98345532133455567788899***************9764 PP

  Mel1b-aln 225 vlvlqar...rkvksesklrlrpsdvrsfl.....tmfvvfvifaicwaPlnciGlavainPeeiapqipeG..........lfv.....tsyllayfns 301
                   ++++   r++++++   ++p++   ++     +++ + v   +cwaP+   G+++  n      q  +G          +f      +s  l y+n+
    F42C5.2 290 RH-VRTKykmRRAQTTTT-LAKPGKEPRYMsevkkSIWRIAVFHFVCWAPFW--GFTMLPNYIYQIDQFLHGdneeesggesIFLvycrlVSNCLPYINA 385
                43.444401134444333.34554444444111224677777889*****74..4444333322222222111111111222443122225677777777 PP

  Mel1b-aln 302 clnaivyGllnqnfrr 317
                + n ++y lln + r+
    F42C5.2 386 AGNWVLYALLNVDVRK 401
                7777778877777766 PP

>> F47D12.1e  CE32893	WBGene00001518	locus:gar-2	G-protein-linked acetylcholine receptor GAR-2	status:Confirmed	UniProt:
   #    score  bias  c-Evalue  i-Evalue hmmfrom  hmm to    alifrom  ali to    envfrom  env to     acc
 ---   ------ ----- --------- --------- ------- -------    ------- -------    ------- -------    ----
   1 !   31.2   0.2   1.5e-09   1.5e-07     228     324 ..     230     328 ..     224     332 .. 0.83

  Alignments for each domain:
  == domain 1    score: 31.2 bits;  conditional E-value: 1.5e-09
  Mel1b-aln 228 lqarrkvksesklrlrpsd.vrs.fltmfvvfvifaicwaPlnciGlavainPeeiapqipeGlfvtsyllayfnsclnaivyGllnqnfrreykrils 324
                ++++rk+++++  + r+ +  r+ + t+  ++  f i w+P+ ++        +  a+   + l++ sy+l y+ns ln   y + nq f++   ri +
  F47D12.1e 230 IRSKRKANKNKEYKSRSENrARKaLRTITFILGSFIILWTPFYVLATIYGFCETCKASPSFNTLYTISYYLCYMNSPLNPFCYAMANQQFKKTLTRIFK 328
                7899999988888887765234414567777778*********9988888777777888889*******************************999975 PP

>> F14F4.1  CE17670	WBGene00008808	7 transmembrane receptor (rhodopsin family)	status:Partially_confirmed	UniProt:O62169
   #    score  bias  c-Evalue  i-Evalue hmmfrom  hmm to    alifrom  ali to    envfrom  env to     acc
 ---   ------ ----- --------- --------- ------- -------    ------- -------    ------- -------    ----
   1 !   27.3   6.9   2.3e-08   2.3e-06      46     235 ..      23     224 ..       2     237 .. 0.73
   2 ?    8.3   0.3     0.014       1.4     262     341 ..     281     350 ..     247     373 .. 0.65

  Alignments for each domain:
  == domain 1    score: 27.3 bits;  conditional E-value: 2.3e-08
  Mel1b-aln  46 vlivtta...vdvvgnllvilsvlrnrklr....naGnlflvslaladlvvalyPyPl.ilvaifydgwalgeahckasafvmGlsviGsvfnitaiain 137
                +++  ta   v ++gnl  ++ ++r  ++     +   l+++   +adl++al      il    y  +  ++  ck   +v  + +  s f + ai+ +
    F14F4.1  23 LVVYQTAvmiVSLLGNLFLLFVIFRANQVMkrrvSPVQLLIIHTCVADLLFALLSLGTeILTLRTYPQYYGSNFVCKLMRYVQMFPMYASPFLLVAISAD 122
                333344411156789998888888765443111234689999**********99986526666689999999999************************* PP

  Mel1b-aln 138 rycyichsvayhriyrkwhtslyislvwlltvvalvPnffvgsleydPriysctfiq...tasaqytvavvvihfllPiavvsfcylriw.vlvlqarrk 233
                ry  ic+ +a+ r  r ++ +   ++ w l++v  +P+ffv + +      s  + q   t+  +y +    + +llP  + +  y ++   + l + + 
    F14F4.1 123 RYQAICRPLAHFRSSRYRRPNWMAAIAWGLALVLSIPQFFVWTKHSKTGRCSTIYGQnknTVKITYVIMFNTLAWLLPSILAAVFYYCVCkAVRLSSTKS 222
                *****************************************99888777777777772225555777777788999996655555544430344555555 PP

  Mel1b-aln 234 vk 235
                v+
    F14F4.1 223 VR 224
                54 PP

  == domain 2    score: 8.3 bits;  conditional E-value: 0.014
  Mel1b-aln 262 icwaPlnciGlavainPeeiapqipeGlfvt.syllayfnsclnaivyGllnqnfrreykrilsalwnprrclqdaskdsk 341
                + w P+ +i +  a+      p+i + +f+    +l  +nscln  +y l+n+   r      +al ++rr + + +k+ +
    F14F4.1 281 FLWMPFCLINVIQAL-----WPEISHIMFINyVAILGNLNSCLNPWIYILFNRSHVR------KALCRSRRSFTEVTKKRS 350
                357777777666554.....45677777775135799***************97655......355555555555555544 PP

>> F01E11.5b  CE35711	WBGene00017157	locus:tyra-2	status:Confirmed	UniProt:Q19084	protein_id:CCD83464.1
   #    score  bias  c-Evalue  i-Evalue hmmfrom  hmm to    alifrom  ali to    envfrom  env to     acc
 ---   ------ ----- --------- --------- ------- -------    ------- -------    ------- -------    ----
   1 ?    7.6   0.3     0.023       2.3     183     251 ..      44     110 ..       5     120 .. 0.75
   2 !   22.7   0.1   5.9e-07   5.9e-05     250     329 ..     260     336 ..     238     341 .. 0.79

  Alignments for each domain:
  == domain 1    score: 7.6 bits;  conditional E-value: 0.023
  Mel1b-aln 183 ydPriysctfiqtasaqytvavvvihfllPiavvsfcylriwvlvlqarrkvksesklrlrpsdvrsfl 251
                 +  +  ctf+   s  ytv      f++P  ++ f y++i+    + r +    +kl + +  +r+ +
  F01E11.5b  44 KNNTVRQCTFLDLPS--YTVYSATGSFFIPTLLMFFVYFKIYQAFAKHRARQIYRQKLAVSSHVIRKHI 110
                345677899999876..888888999****************999999888888889988888777765 PP

  == domain 2    score: 22.7 bits;  conditional E-value: 5.9e-07
  Mel1b-aln 250 fltmfvvfvifaicwaPlnciGlavainPeeiapqipeGlfvtsyllayfnsclnaivyGllnqnfrreykrilsalwnp 329
                   + +++  f++cwaP+ ++ + v    ++ +p+    +f+t   l y ns++n i+y ++n++++   kr+ ++  +p
  F01E11.5b 260 VKVLGIILGCFTVCWAPFFTMYVLVQF-CKDCSPNAHIEMFIT--WLGYSNSAMNPIIYTVFNRDYQIALKRLFTSEKKP 336
                4455677889*******9997766654.78999***99***98..79********************9999998876555 PP

>> H09F14.1  CE42007	WBGene00010375	7 transmembrane receptor (rhodopsin family)	status:Partially_confirmed	UniProt:O4561
   #    score  bias  c-Evalue  i-Evalue hmmfrom  hmm to    alifrom  ali to    envfrom  env to     acc
 ---   ------ ----- --------- --------- ------- -------    ------- -------    ------- -------    ----
   1 !   28.8  10.4   7.9e-09   7.9e-07      53     324 ..      21     304 ..      10     336 .. 0.70

  Alignments for each domain:
  == domain 1    score: 28.8 bits;  conditional E-value: 7.9e-09
  Mel1b-aln  53 vdvvgnllvilsvlrnrklrnaGnlflvslaladlvvalyPyPlilvaifydgwalgeahckasafvmGlsviGsvfnitaiainrycyichsvayhriy 152
                  + gn++ ++++++ r  r   n++l+ l+lad ++       il+  f+ +w+  e  +    ++m  s i s +  +a++i+ry  i h +++ +  
   H09F14.1  21 FGLSGNVISLVTIFHSRLRRVNANIYLIVLTLADSIFLT----GILLICFKVDWIAYEYCVGLEYVLMTASYISS-WSTAALTIERYLAIAHPLSHMKYG 115
                56789*****************************88753....588899*****988866666666777777755.899**************9987765 PP

  Mel1b-aln 153 rkwhtslyislvwlltvvalvPnffvgsleydPriysctfiqtasaqytvav.vvihfllPiavvsfcylriwvlvlqarrkvksesklrl.r.....ps 245
                +  ++  ++ l w+  +  ++  f   sle       c++  +     + av  v+ +++P  +++   + + + v +++ +  +e+k    r     +s
   H09F14.1 116 HVDRA--KVMLYWV-PIPFVLQLFQFFSLEPATEERKCALKEANYQIIAQAVdTVLCYVVPCGIIVVLNILVALQVQKSQEHFMAETKKSNsRrtggsSS 212
                55555..5667776.344445556666999999999***998888888888746889*******999999999999888877665554332111111122 PP

  Mel1b-aln 246 d....vrsfltmfvvfvifaicwaPlnciGlavainPee.iapqipeGlfvtsy....llayfnsclnaivyGllnqnfrre....ykrils 324
                      r +  m +vfv++   +  + +i +   i  ++  +      lfvt y    ++ y+n++++ +vy +   nfr+     +kril 
   H09F14.1 213 SsgtwTRILWVMPLVFVVLNTPFYVIMMIEIVFQIIYQSpPSGDTRSELFVTVYntahYMYYMNTAIDVLVYAFSSANFRKTaviaWKRILC 304
                211113344456666666666666666666555543222122233344666554111177899*****************952222566654 PP

>> C06G4.5  CE38997	WBGene00015559	locus:npr-17	G-protein coupled receptor	status:Confirmed	UniProt:P34311	protein_id:CC
   #    score  bias  c-Evalue  i-Evalue hmmfrom  hmm to    alifrom  ali to    envfrom  env to     acc
 ---   ------ ----- --------- --------- ------- -------    ------- -------    ------- -------    ----
   1 !   26.3  14.7   4.7e-08   4.7e-06      53     321 ..      70     352 ..      40     387 .. 0.65

  Alignments for each domain:
  == domain 1    score: 26.3 bits;  conditional E-value: 4.7e-08
  Mel1b-aln  53 vdvvgnllvilsvlrnrklr.naGnlflvslaladlvvalyPyPlilvaifydgwalgeahckasafvmGlsviGsvfnitaiainrycyichsvayhri 151
                   v  l  i+ v+r  + + +   ++++ l+  d+ v+l   P++++  +   w++g+  ck  a+   +  i s + +ta++ +ry  +ch    +  
    C06G4.5  70 CGNVAVLTTIYHVIRSSRATlDNTLIYVIVLSCVDFGVCL-SLPITVIDQILGFWMFGKIPCKLHAVFENFGKILSALILTAMSFDRYAGVCHPQRKRL- 167
                3445556667778876554415556789999****99977.589****999******************************************876544. PP

  Mel1b-aln 152 yrkwhtslyislvw....lltvvalvPnffvgs.leydPriysctfiqtasaqytvavvvihfl.lPiavvsfcylriwvlvlqarrk..vksesklr.l 242
                 r+++ ++ i lv     ++t+  l+ +f     + y        ++++   + tv +    f  + i   + cy    vl+     k   k+ ++ r  
    C06G4.5 168 -RSRNFAITILLVLavyaFITLCPLLWSFTAREiILYAKETAPGMLTRMKIEKCTVDIDSQMFTaFTIYQFILCYCTPLVLIAFFYTKllSKLREHTRtF 266
                .444444444444311124566667777766541445544444444444444444443322221122222333444433333333322002332222202 PP

  Mel1b-aln 243 rpsdvrsf....ltmfvvfvifaicwaPlnciG.lavainPeeiapqipeGlfvtsyl...layfnsclnaivyGllnqnfrreykr 321
                ++s++  f    l  ++v   + +cw+P+ +   +av ++ ++ ++ +p  +    y+   l + ns++n i+yG ln  +++ y+ 
    C06G4.5 267 KSSQI-PFlhisLYTLAVACFYFLCWTPFWMATlFAVYLENSANSSSVPPVFVYIMYFihaLPFTNSAINWILYGALNGQLQQRYRS 352
                33333.23010123345667788*****9987626999999999999987655455542336799******************9986 PP

>> C43C3.2  CE01524	WBGene00008065	locus:npr-18	G protein coupled receptor	status:Partially_confirmed	UniProt:Q09502	pro
   #    score  bias  c-Evalue  i-Evalue hmmfrom  hmm to    alifrom  ali to    envfrom  env to     acc
 ---   ------ ----- --------- --------- ------- -------    ------- -------    ------- -------    ----
   1 !   23.6   2.9   3.1e-07   3.1e-05      69     177 ..      85     191 ..      60     198 .. 0.86
   2 ?    8.2   3.4     0.014       1.4     200     317 ..     262     395 ..     248     404 .. 0.55

  Alignments for each domain:
  == domain 1    score: 23.6 bits;  conditional E-value: 3.1e-07
  Mel1b-aln  69 rklrnaGnlflvslaladlvvalyPyPlilvaifydgwalgeahckasafvmGlsviGsvfnitaiainrycyichsvayhriyrkwhtslyislvwllt 168
                r  +n+   ++  l++ d++ ++ P P++++  +   w++    ck   ++  +  i s f + a +i+ryc +ch +   r+ +++   +++++++++t
    C43C3.2  85 RSRHNTTLTYICILSIVDFL-SMLPIPMTIIDQILGFWMFDTFACKLFRLLEHIGKIFSTFILVAFSIDRYCAVCHPLQV-RVRNQRTVFVFLGIMFFVT 182
                44566777788889999986.678****************************************************9975.7888888899********* PP

  Mel1b-aln 169 vvalvPnff 177
                 v+l P ++
    C43C3.2 183 CVMLSPILL 191
                ****99765 PP

  == domain 2    score: 8.2 bits;  conditional E-value: 0.014
  Mel1b-aln 200 ytvavvvihfllPiavvsfcylriwvlvlqarrkvks..........esklrlrpsdvrsfltmfvvfvifaicwaPlnc.iGlavai...nPeeiapqi 285
                +t    v+ +l+P+  +++ y ++ + +++    +k+          e+kl++  +++    t+  +     icw+P  + i +++     + ++ ++  
    C43C3.2 262 FTLYSFVLAYLMPLLFMIYFYYEMLIRLFKQANVIKQtlvgrrsggeEKKLTIPVGHIA-IYTLA-ICSFHFICWTPYWIsILYSLYEelyQDTKSTASP 359
                56666788888999888888888877655544433330010000110333333333333.23332.2334458999976513333322111222222333 PP

  Mel1b-aln 286 peGlfvt....syllayfnsclnaivyGllnqnfrr 317
                p   f+      + l y+ns+ n i+yGlln+ +++
    C43C3.2 360 PTYAFIYfmygVHALPYINSASNFILYGLLNRQLHN 395
                4333332111246799***************98864 PP

>> C24A8.6  CE39227	WBGene00044004	status:Partially_confirmed	UniProt:Q304D9	protein_id:CCD65395.1
   #    score  bias  c-Evalue  i-Evalue hmmfrom  hmm to    alifrom  ali to    envfrom  env to     acc
 ---   ------ ----- --------- --------- ------- -------    ------- -------    ------- -------    ----
   1 !   25.8   0.8   6.6e-08   6.6e-06     221     323 ..      41     141 ..      33     156 .. 0.72

  Alignments for each domain:
  == domain 1    score: 25.8 bits;  conditional E-value: 6.6e-08
  Mel1b-aln 221 lriwvlvlqarrkvksesklrlrpsdvrsfltmfvvfvifaicwaP...lnciGlavainPeeiapqipeGlfvtsyllayfnsclnaivyGllnqnfrr 317
                l+ w l l a+ k k+ + +r ++   +       v+v+f +cw P   ln+i +   i   ++ +   e  f     l y+ns ln  +y  +n  fr+
    C24A8.6  41 LKDWALDLLAKLKSKQGMAIRRETRATKLV---ATVMVVFLVCWLPfftLNMIKIYKLI--FNVWSADLEIWFHWFTALGYLNSSLNFFIYSTINPKFRH 135
                667889999988888887776555444444...45677788899993334555544333..233333445567777789********************* PP

  Mel1b-aln 318 eykril 323
                 ++r+l
    C24A8.6 136 SFRRLL 141
                ****98 PP

>> F54D7.3  CE17102	WBGene00018798	locus:gnrr-1	seven-transmemebrane receptor	status:Partially_confirmed	UniProt:O44731	
   #    score  bias  c-Evalue  i-Evalue hmmfrom  hmm to    alifrom  ali to    envfrom  env to     acc
 ---   ------ ----- --------- --------- ------- -------    ------- -------    ------- -------    ----
   1 !   25.6  12.7   7.3e-08   7.3e-06      51     324 ..      31     323 ..       3     362 .. 0.69

  Alignments for each domain:
  == domain 1    score: 25.6 bits;  conditional E-value: 7.3e-08
  Mel1b-aln  51 tavdvvgnllvilsvlrnr..klrnaGnlflvslaladlvvalyPyPlilvaifydgwalgeahckasafvmGlsviGsvfnitaiainrycyichsvay 148
                  + +vgn+ ++l + rn+  k+r     +l+ + +a l+v+l+  P  ++  +   w  g++ c++  f   +++  s+  +  i+++r++ i   +  
    F54D7.3  31 FILAFVGNVTMFLILCRNQlvKVRRVH-SLLLHMNIAHLLVTLVVMPKEILHNYMVAWFAGDVMCRICKFFDVFAISLSMNVLICITLDRFYSIFFPLYA 129
                246789***999999999733455554.457799************************************98888888988899********99987755 PP

  Mel1b-aln 149 hriyrkwhtslyislvwlltvvalvPnffvgsleydP......riysctfiqtasaq....ytvavvvihfllPiavvsfcy.lriwvlvlqar....rk 233
                 r    +  +  +s+ w ++ v+  P++++      P      +  s  fi   s      ++++ ++  ++ P+ v + cy l +w +  +++    + 
    F54D7.3 130 MRAR--KSVQRMVSFAWTISFVTSAPQLYLFKTATHPcfdwytQCVSKNFIGELSNDvvffFSIVNIIQVYIAPLFVTVVCYsLILWRISRKSKlvgeKE 227
                4443..344557899************9987655555221111566778998887653332555566667999*********566788766554222133 PP

  Mel1b-aln 234 vksesklrlr........psdvrsfltmfvvfvifaicwaPlnciGlavainPeeiapqipeGlfvtsyllayfnsclnaivyGllnqnfrreykrils 324
                  + s l lr         ++ r++   fv+ + f +cw+P  ++ +    +  + +  ip+ +    y +a +ns+++  +yG +  + r+e + +  
    F54D7.3 228 SEKSSELLLRrngqnnleKAKSRTLKMTFVIVLAFIFCWTPYSILMFL---HFLRHTDWIPKDIRKFIYAFAVLNSAISPYLYGYFSFDIRKELQLLFA 323
                3333334333111111103444555566888899********997665...45556678999999999*************************976543 PP

>> F57A8.4  CE05985	WBGene00010179	7 transmembrane receptor (rhodopsin family)	status:Partially_confirmed	UniProt:Q20915
   #    score  bias  c-Evalue  i-Evalue hmmfrom  hmm to    alifrom  ali to    envfrom  env to     acc
 ---   ------ ----- --------- --------- ------- -------    ------- -------    ------- -------    ----
   1 !   19.0   7.6   7.9e-06   0.00079      46     230 ..      33     232 ..       5     238 .. 0.77
   2 ?    6.2   0.0     0.058       5.8     295     319 ..     327     351 ..     261     380 .. 0.88

  Alignments for each domain:
  == domain 1    score: 19.0 bits;  conditional E-value: 7.9e-06
  Mel1b-aln  46 vlivttavdvvgnl..lvilsvlrnrklrnaGnlflvslaladlvvalyPyPlil...vaifydgwalgeahckasafvmGlsvi...Gsvfnitaiain 137
                ++ v t + v g +   +++ ++++ k +++  l+l+ la+ dl++ l   P+     +ai++++  l   +   + fv+Gls +    s + i   +i+
    F57A8.4  33 IVYVGTPIAVAGVIcnWILFRLFTKSKSTKSPALYLLLLAVLDLLMDLLYIPFFTvdaLAIYHKNEFLYHIWHDYAMFVFGLSRLvqfASTYIILCATIE 132
                4445555555444311456677899999999***************99887765412269**********************964333799********* PP

  Mel1b-aln 138 rycyichsvayhriyrkwhtslyislvwlltvvalvPnffvgsleydP.....riysctfiqtasaqytv....avvvihfllPiavvsfcylriwvlvl 228
                r++++ +  + + +++++   + i++ +l   +  +P+ff   + y P       y  t i ++  +y +    ++ v+h ++P a++ +  l+i ++v+
    F57A8.4 133 RFIVVAEINSLDFLISSTGRFVTIGITFLGVAILRLPAFFEYFITYRPdcplyENYDYTPILASWEHYQMfnfyVMTVLHIFVPFALLLM--LNISIVVV 230
                ****************************9999999***********993333335888888888888875333367899*****999876..55555555 PP

  Mel1b-aln 229 qa 230
                  
    F57A8.4 231 TK 232
                44 PP

  == domain 2    score: 6.2 bits;  conditional E-value: 0.058
  Mel1b-aln 295 llayfnsclnaivyGllnqnfrrey 319
                +l  +ns l  +vy l   nfr++ 
    F57A8.4 327 ILVAVNSLLRIVVYSLCSPNFRKQL 351
                56779*****************975 PP

>> ZC374.1  CE40886	WBGene00013871	locus:gnrr-3	hormone receptor	status:Partially_confirmed	UniProt:Q23265	protein_id:CA
   #    score  bias  c-Evalue  i-Evalue hmmfrom  hmm to    alifrom  ali to    envfrom  env to     acc
 ---   ------ ----- --------- --------- ------- -------    ------- -------    ------- -------    ----
   1 !   22.5  11.1   6.8e-07   6.8e-05      88     282 ..      67     277 ..      18     298 .. 0.73

  Alignments for each domain:
  == domain 1    score: 22.5 bits;  conditional E-value: 6.8e-07
  Mel1b-aln  88 vvalyPyPlilv.aifydgwalgeahckasafvmGlsviGsvfnitaiainrycyichsvayhriyrkwhtslyislvwlltvvalvPnffv.gsley.d 184
                +++l+ y +     i+   w+ g+  c++ +f+  l        ++aiai+  c+i   ++  r   + + +  i+l w ++vv   P  ++ g+++  d
    ZC374.1  67 IMVLFMYGIWRSyWIYNIVWTQGDIMCRVFSFLCALPFHLWSNMVAAIAIDMLCCITSPLSSYRTGAN-RVNWLITLAWGFAVVCASPMSILrGTIQInD 165
                4445556655441456668*****************998888889************99986665544.456679*************755438998538 PP

  Mel1b-aln 185 Priysc.....tfiqtasaqytvavvvihfllPiavvsfcylriwvlvlq..arrk.vksesklrlrpsdvr.sfltmfv.vfvifaicwaPlnciGl.. 272
                  +y c      f   +   +    v+  f +P+ +v+ cyl i v + +  a r+  +   +   ++ + +  fl   v +   f + w P  ++ l  
    ZC374.1 166 EDMYQCyprtdVFNDDVLIAFNLFHVITSFYIPLLIVIICYLAIGVSIRKqmAERRlLQDGGQSGQKTNNTKaRFLRASVaIICTFLFTWLPYQVLALlr 265
                899***655444888899999999*********************9885423445415555566666666542577655415667999****99987622 PP

  Mel1b-aln 273 ..avainPeeia 282
                  +v+ n +ei+
    ZC374.1 266 ivCVSENCQEIV 277
                223444555555 PP

>> AH9.1  CE40671	WBGene00014998	transmembrane domain of family 1 of G-protein coupled receptors	status:Partially_confir
   #    score  bias  c-Evalue  i-Evalue hmmfrom  hmm to    alifrom  ali to    envfrom  env to     acc
 ---   ------ ----- --------- --------- ------- -------    ------- -------    ------- -------    ----
   1 !   16.1  11.8     6e-05     0.006      45     183 ..      58     203 ..      42     365 .. 0.72

  Alignments for each domain:
  == domain 1    score: 16.1 bits;  conditional E-value: 6e-05
  Mel1b-aln  45 avlivttavdvvgnllvilsvlrnrklrnaGnlflvslaladl..vvalyPyPlilvaifydgwalgeahckasaf.vmGlsviGsvfnitaiainrycy 141
                a +iv   v  +g +   l v +  ++r++  l+l + a+ad+  +va++P+ +    ++   w lg  +     + ++   +  s +ni a++++ry+ 
      AH9.1  58 AHVIVMPIVLSIGMINQCLNVCTLLHIRTSIFLYLKASAIADIlsIVAFIPFLFRHAKLIDPSWELGMFYHAHLELpLINALISASALNIVAMTVDRYVS 157
                45677778888999999999**********************83458888988888899999*****9876665551455556689************** PP

  Mel1b-aln 142 ichsvayhriy....rkwhtslyislvwlltvvalvPnffvgsley 183
                +ch + + +      ++++t l i +++++++++  P+ f   l  
      AH9.1 158 VCHPIKFFQNNetkpSRRRTMLIIVMIYFIALMIYFPSVFQKKLGV 203
                ****998654411125789*******************99887754 PP

>> T07D10.2  CE13377	WBGene00011582	conopressin receptor like	status:Partially_confirmed	UniProt:O02300	protein_id:CAB04
   #    score  bias  c-Evalue  i-Evalue hmmfrom  hmm to    alifrom  ali to    envfrom  env to     acc
 ---   ------ ----- --------- --------- ------- -------    ------- -------    ------- -------    ----
   1 !   21.2   5.2   1.6e-06   0.00016      40     229 ..      46     238 ..      20     257 .. 0.77
   2 ?    0.7   0.2       2.7   2.7e+02     244     312 ..     281     345 ..     264     353 .. 0.64

  Alignments for each domain:
  == domain 1    score: 21.2 bits;  conditional E-value: 1.6e-06
  Mel1b-aln  40 apalsavlivttavdvvgnllvilsvlrn.....rklrnaGnlflvslaladlvvalyPyPlilvaifydgwalg.eahckasafvmGlsviGsvfnita 133
                  +l  ++i+   v + gn+l i+ + +n     rk  +   ++++ +  ad+++al+    ++       +  g +  ck + f+  + +  s f + a
   T07D10.2  46 IMMLHHLMIIL--VTLFGNTLLIYVIYKNnavlrRKRVTPVQMLMLHMCAADILFALISVGPTMAITATVPFFYGpNLLCKLTKFLQVIPMYASSFLLVA 143
                33455555554..8899999999877766222223333456788899999******99865444333333444442678********************* PP

  Mel1b-aln 134 iainrycyichsvayhriyrkwhtslyislvwlltvvalvPnffvgsleydPriysctfiqtasaqytvavvv...ihfllPiavvsfcylriwvlvlq 229
                i+ +ry  ic+ +a  +     + +ly ++ w  +++   P++++    ++ r   c+   t++ qy   v +   + +llP a+  + yl++   v +
   T07D10.2 144 ISADRYQAICRPLASMKSSIYNRPALYSGIAWTAAILFSTPQLYL----FEKRNGDCSENYTTALQYQLYVCLfnsVVWLLPSAIAGWLYLCVCKAVWK 238
                ****************9999999*******************997....7899999999999999999988873336799***********98766655 PP

  == domain 2    score: 0.7 bits;  conditional E-value: 2.7
  Mel1b-aln 244 psdvrsf.ltmfvvfvifaicwaPlnciGlavainPeeiapqipeGlfvtsyllayfnsclnaivyGlln 312
                  +v++  lt+ +v   f + waP+ +  +  a+ P++i +           ++  +nsc+n  ++  +n
   T07D10.2 281 RRRVQTVkLTLTIVAANF-VLWAPFCITSVIDAVWPTAINSTFATY----IMFFGNLNSCMNPWLWFHFN 345
                444444326666666666.57***9998898899999887664432....34667788888876665555 PP

>> H22D07.1  CE33129	WBGene00019224	locus:gnrr-5	status:Confirmed	UniProt:O44536	protein_id:CCD72412.1
   #    score  bias  c-Evalue  i-Evalue hmmfrom  hmm to    alifrom  ali to    envfrom  env to     acc
 ---   ------ ----- --------- --------- ------- -------    ------- -------    ------- -------    ----
   1 !   21.2   1.2   1.7e-06   0.00017      59     175 ..      54     171 ..      14     188 .. 0.78
   2 ?    0.4   0.2       3.5   3.5e+02     199     240 ..     230     270 ..     223     284 .. 0.67

  Alignments for each domain:
  == domain 1    score: 21.2 bits;  conditional E-value: 1.7e-06
  Mel1b-aln  59 llvilsvlrnrklrnaGnlflvslaladlvvalyPyPlilvaifydgwalgeahckasafvmGlsviGsvfnitaiainryc..y.ichsvayhriyrkw 155
                +  +++  r +k +++  l+ ++l ladl+  +   P  ++ ++   w  ge  c+a af   +s     f i+ iai+r    y i    a+++ y + 
   H22D07.1  54 SRSLRAFSRTHKAKSQILLLRITLNLADLMTLFLYVPKQIIWLITYQWYGGEFLCRACAFFSTFSFYLNSFVIACIAIDRVFgaYnISSLNAHRKAYIRC 153
                4555566677788888888889********9999999999999999**********************************74224144444555666666 PP

  Mel1b-aln 156 htslyislvwlltvvalvPn 175
                +  l     w+l+ +  +P+
   H22D07.1 154 RNLLG--CGWVLAFLLSLPQ 171
                65554..4477777777775 PP

  == domain 2    score: 0.4 bits;  conditional E-value: 3.5
  Mel1b-aln 199 qytvavvvihfllPiavvsfcylriwvlvlqarrkvkseskl 240
                 y++   +  f +P  v++  y+ + +l+lq + k  + s  
   H22D07.1 230 MYAINHFLFVFWIPCIVIIGSYIVV-LLILQGHLKQDKASTS 270
                5777778888999*99999999866.6778877665544433 PP

>> T07F8.2  CE39767	WBGene00020319	status:Partially_confirmed	UniProt:P91439	protein_id:CCD65915.1
   #    score  bias  c-Evalue  i-Evalue hmmfrom  hmm to    alifrom  ali to    envfrom  env to     acc
 ---   ------ ----- --------- --------- ------- -------    ------- -------    ------- -------    ----
   1 !   18.9   8.7   8.4e-06   0.00084      47     359 ..      11     351 ..       2     356 .. 0.59

  Alignments for each domain:
  == domain 1    score: 18.9 bits;  conditional E-value: 8.4e-06
  Mel1b-aln  47 livttavdvvgnllvilsvlrnrklrnaG.........nlflvslaladlvvalyPyPlilvaify..dgwalgeahckasafvmGlsv.iGsvfnitai 134
                 i t    + gn+ v+ sv r rk ++             ++  la+ dl+v +    l++ a+++    ++l  + c+a  fv+  sv i s+  ++ i
    T07F8.2  11 YIATVLTGLFGNIWVVCSVARSRKPKSLMsrsspsdrlRAYISVLAVIDLTVLMA---LLVRALYHflPHFMLDSNSCRA-MFVLENSVkITSLTVLSCI 106
                45666678999********999996653211111222246888999999998765...4445554322789999999998.699999997999999**** PP

  Mel1b-aln 135 ainrycyichsvayhriyrk..whtslyislvwlltvvalvPnffvgsleydPriysctfiqtasaqytvavvvihfllPiavvsfcylriwvlvlq..a 230
                +i+ry+ i +  + + + r+    t++  s+   l v a++ +    ++  d      ++   a  + +  +  + fl+ ++++s  y +i   v +  +
    T07F8.2 107 SIERYITIRKPFCSE-VRRQfvNATPIGASIFVGLVVGAIIVQINSVTVSSDGLNCVRSYRGKAIPRVASYLTAVAFLVDLTIISLNYSQIVRHVRRkfT 205
                *******96654432.223201334454454444555555555444445555555555566666666666677789***************888876346 PP

  Mel1b-aln 231 rrkvksesklrlrpsdv......rsfltmfv.vfvifaicwaPlnciGlavainPeeiapqipeGlfvtsy...............llayfnsclnaivy 308
                +r+++ +++ r+r s v      r++ +  v v v   +cw P+ ++ +      ++i +++  G+   s                 l+ +n++ + i y
    T07F8.2 206 KRRARVQANSRVRESLVneprymREMTAAIVrVGVFHVVCWLPMSLMQFI---PDNTIQSELTAGIRLFSNfrdysitrwlifiatWLTSMNAAGDWIFY 302
                788888888888877662221114444333325567789****9987763...33344444444433333200000000011000034444444445666 PP

  Mel1b-aln 309 Gllnqnfrreykrilsalwnprrclqdaskdskaeglqsqappvvnvqkpv 359
                 ++n+++r+  +    +  + r  + +a+  s++++l++q pp ++v + +
    T07F8.2 303 AVMNRDLRNLIRF--ATERRKRSTMSHAASPSTNRSLRQQVPPSMKVLHSI 351
                6666666554332..222345556666666666666777777777766665 PP

>> K09D9.10  CE21064	WBGene00005953	locus:srx-62	7TM chemoreceptor, srx family	status:Predicted	UniProt:Q9N5J0	protein_i
   #    score  bias  c-Evalue  i-Evalue hmmfrom  hmm to    alifrom  ali to    envfrom  env to     acc
 ---   ------ ----- --------- --------- ------- -------    ------- -------    ------- -------    ----
   1 ?    0.4   0.1       3.4   3.4e+02     120     160 ..      16      57 ..       9      80 .. 0.70
   2 !   20.2   6.6   3.3e-06   0.00033     105     186 ..      73     154 ..      49     224 .. 0.75

  Alignments for each domain:
  == domain 1    score: 0.4 bits;  conditional E-value: 3.4
  Mel1b-aln 120 mGlsviGsvfnitai.ainrycyichsvayhriyrkwhtsly 160
                + +s +Gs++n t   ai+r  +  hs ++    ++    l+
   K09D9.10  16 LPISFLGSILNWTIFyAIQRLECFNHSFGFLSANQALVDGLH 57 
                567899999999974499999999999888766665555554 PP

  == domain 2    score: 20.2 bits;  conditional E-value: 3.3e-06
  Mel1b-aln 105 gwalgeahckasafvmGlsviGsvfnitaiainrycyichsvayhriyrkwhtslyislvwlltv.valvPnffvgsleydPr 186
                + +  ++  +  +fv+ l    sv+   ai++nr+c +     yh+i++++++++ i l+wl+t  va+    ++  + y+ +
   K09D9.10  73 NAI-MKEMSHHCGFVLLLCYELSVMIHLAISLNRFCAVWIPYQYHNIFNEKNSKILIILIWLFTGsVAIYLYEILCHIYYEDK 154
                333.344556779**************************************************95144444444555566555 PP

>> F57H12.4  CE43724	WBGene00019019	seven trans-membrane receptor	status:Partially_confirmed	UniProt:O45096	protein_id:C
   #    score  bias  c-Evalue  i-Evalue hmmfrom  hmm to    alifrom  ali to    envfrom  env to     acc
 ---   ------ ----- --------- --------- ------- -------    ------- -------    ------- -------    ----
   1 !   19.4   9.4   5.8e-06   0.00058      98     323 ..      80     317 ..      21     358 .. 0.69

  Alignments for each domain:
  == domain 1    score: 19.4 bits;  conditional E-value: 5.8e-06
  Mel1b-aln  98 lvaifydgwalgeahc....kasafvmGlsvi...GsvfnitaiainrycyichsvayhriyrkwhtslyislvwlltvvalvPnffvgsleydPriysc 190
                  +i   +  l  + c    +++  ++ ls+i   Gsv+   a++++r++ +c  +  +    + +t   + ++ +++ +  +P+ff   l+++  +   
   F57H12.4  80 CSTIHETEQRLNSSVChffwRVTVSIFPLSLIaqaGSVWTYVAVTVDRFIAVCFPIKRRVWSTRSNTITVLFVITFISAIFKLPSFFEVRLDHNGEVEPT 179
                445555555555444411223444455555554459******************99876666666666666777788889999***********999998 PP

  Mel1b-aln 191 tfiqta.saqytvavvvihf..llPiavvsfcylriwv...lvlqarr.kvksesklrlrpsdvrsfltmf..vvfvifaicwaPlnciGla.vainPee 280
                 + +     ++    + + f  l+P ++++f    i     l  +a+   v++  kl+++  d    +t++  v+ +if ic  P  +  l     nP+ 
   F57H12.4 180 ELRKNEfYIEFYLFYLYVTFiqLIPWTLIIFLNAIIIHkvrLAYRAQEaMVHNSGKLNTKREDAERKVTVMatVMTMIFIICNIPPGINYLVdRYSNPTV 279
                88765314455555555555337999*99998655544111344554324677889999999987777765235668*******9654433314579999 PP

  Mel1b-aln 281 iapqipeGlfvtsyllayfnsclnaivyGllnqnfrreykril 323
                   +ip      s +l  +ns+ n ++y ++n  frr   ++l
   F57H12.4 280 YRQRIP-----LSNVLVCVNSASNMMIYCVFNSRFRRAALKLL 317
                999998.....699**********************9876665 PP

>> T01C4.6  CE36562	WBGene00005927	locus:srx-36	7TM chemoreceptor, srx family	status:Partially_confirmed	UniProt:Q94299	
   #    score  bias  c-Evalue  i-Evalue hmmfrom  hmm to    alifrom  ali to    envfrom  env to     acc
 ---   ------ ----- --------- --------- ------- -------    ------- -------    ------- -------    ----
   1 !   19.1   7.7     7e-06    0.0007      47     176 ..      11     139 ..       2     212 .. 0.87

  Alignments for each domain:
  == domain 1    score: 19.1 bits;  conditional E-value: 7e-06
  Mel1b-aln  47 livttavdvvgnllvilsvlrnrklrnaGnlflvslaladlvvalyPyPlilvaifydgwalgeahckasafvmGlsviGsvfnitaiainrycyichsv 146
                +i +  + +v n lv+ +++ n++++ +  l+  + a+ + v++++    ++  if+d   + +  ++  af++ +    s+   + i+inr+c +   +
    T01C4.6  11 IIPVNMIGIVTNWLVVTAIILNKTVNHSFSLLTSNQAIFNGVFSVVYLVYVVPMIFFDSSFM-KLNVHHVAFILLICYDASIHAHAIITINRFCAVFLPI 109
                555678899*******************************9999998888888899998655.55666789***************************** PP

  Mel1b-aln 147 ayhriyrkwhtslyislvwlltvvalvPnf 176
                ay+ ++++++t++ i++ ++l++  l   f
    T01C4.6 110 AYKTLLSSTRTKVIIAFSFILSLAFLTILF 139
                ****************99999987776555 PP

>> C46F4.1a  CE04219	WBGene00001175	locus:egl-6	status:Confirmed	UniProt:Q18659	protein_id:CCD67505.1
   #    score  bias  c-Evalue  i-Evalue hmmfrom  hmm to    alifrom  ali to    envfrom  env to     acc
 ---   ------ ----- --------- --------- ------- -------    ------- -------    ------- -------    ----
   1 !   11.5   5.2    0.0014      0.14      63     182 ..      55     181 ..      15     194 .. 0.76
   2 ?    6.9   0.0     0.036       3.6     232     343 ..     266     371 ..     259     390 .. 0.72

  Alignments for each domain:
  == domain 1    score: 11.5 bits;  conditional E-value: 0.0014
  Mel1b-aln  63 lsvlrnrklrnaGnlflvslaladlvvalyPyPlilvaifydgwa.l..geahckasafvmGlsviGsvfnit.a..iainrycyichsvayhriyrkwh 156
                + vl+++++r+  n++l  l++a +++a   +  +l+  ++   + l  +ea+++   f + l  +      t +  +a+ ryc +   +  +r + k +
   C46F4.1a  55 IIVLTRKRMRTPINILLTGLSIAQWLLATNYFLYLLLEYYRYQCVqLlwSEAFTRYRFFNVNLNTVFHTIAFTtTivVAVFRYCALKFPIQANRFIYKCQ 154
                34899*********************9976555555554433332123489***********9877554433313226899*****99998888777777 PP

  Mel1b-aln 157 tslyi.slvwlltvvalvPnffvgsle 182
                 ++    ++w++  ++ +P ff+  ++
   C46F4.1a 155 PAIAAnVIIWIIIPIISLPLFFISEVK 181
                776651689*************98876 PP

  == domain 2    score: 6.9 bits;  conditional E-value: 0.036
  Mel1b-aln 232 rkvksesklrlrpsdvrsfltmfvvfvifaicwaPlnciGlavainPeeiapqipeGlfvtsyllayfnsclnaivyGllnqnfrreykrilsalwnprr 331
                r  k+++kl++rp   r ++ ++++ v+      P+ ++ l+vai  ee+  +  + +     +l+ + s ++ ++y  + +++   ++ +    w+ ++
   C46F4.1a 266 R--KAKRKLTTRPRTTRMLVIILLLCVM---VELPMGILNLCVAIYGEEFGNRYYDPVGNLMEMLTLLYSSVSFVLYCTMSNEYLSTFRALF-FPWTRKN 359
                4..4556777777777655544444444...456999999**************999999999999999**********9999999887655.4577777 PP

  Mel1b-aln 332 clqdaskdskae 343
                 l+ + ++ +++
   C46F4.1a 360 SLRGTRRSWNHR 371
                776665544333 PP

>> W10C4.1  CE39426	WBGene00021124	status:Partially_confirmed	UniProt:Q9N5A3	protein_id:CCD70945.1
   #    score  bias  c-Evalue  i-Evalue hmmfrom  hmm to    alifrom  ali to    envfrom  env to     acc
 ---   ------ ----- --------- --------- ------- -------    ------- -------    ------- -------    ----
   1 !    9.3   0.4    0.0068      0.68      53      98 ..      35      79 ..      18     164 .. 0.81
   2 ?    7.3   0.0     0.028       2.8     243     357 ..     280     393 ..     271     397 .. 0.80

  Alignments for each domain:
  == domain 1    score: 9.3 bits;  conditional E-value: 0.0068
  Mel1b-aln 53 vdvvgnllvilsvlrnrklrnaGnlflvslaladlvvalyPyPlil 98
                 vvgn l il vl n    +  n+fl  la+ d+ + +   P  l
    W10C4.1 35 FGVVGNALTIL-VLVNNDFMSRANIFLTCLAVCDVSFLILIIPHSL 79
               5699*****99.68888999999***********876554444333 PP

  == domain 2    score: 7.3 bits;  conditional E-value: 0.028
  Mel1b-aln 243 rpsdvrsfltmfvvfvifaicwaPlnciGlavainPeeiapqipeGlfvtsyllayfnsclnaivyGllnqnfrreykrilsalwnprrclqdaskdska 342
                + ++ r  +t+ +v   f+i  aP  ++    ++  e++ ++  +   +ts+ l  +   ln +v+ l    frr   + l++ + +r   +++s +++ 
    W10C4.1 280 QRTEHRVAVTVCAVVTSFTITQAPSAVVLTVNSLLKERLDAHWYHMTTITSF-LVVIGKSLNFVVFCLSSSSFRRRLTNTLRSKYGSRDEKRSHSINTTY 378
                5566777889999999999999998876544456677777777777777776.5567888***************************9999999999999 PP

  Mel1b-aln 343 eglqsqappvvnvqk 357
                ++ +s+ +++ + +k
    W10C4.1 379 TRCDSRDSRILSQKK 393
                999998888877666 PP

>> C02H7.2  CE43377	WBGene00015364	locus:npr-19	status:Partially_confirmed	UniProt:Q17594	protein_id:CCD62726.1
   #    score  bias  c-Evalue  i-Evalue hmmfrom  hmm to    alifrom  ali to    envfrom  env to     acc
 ---   ------ ----- --------- --------- ------- -------    ------- -------    ------- -------    ----
   1 !   17.4   6.9   2.3e-05    0.0023      22     244 ..      13     233 ..       2     242 .. 0.79
   2 ?    3.8   3.1      0.32        32     239     325 ..     262     338 ..     253     376 .. 0.71

  Alignments for each domain:
  == domain 1    score: 17.4 bits;  conditional E-value: 2.3e-05
  Mel1b-aln  22 lsgagsarpsetprppwvapalsavlivttavdvvgnllvilsvlrnrklrnaGn.lflvslaladlvvalyPy.Plilvaifydgwalgeahck.asaf 118
                  + ++  +s+++r  ++a ++ +++++     ++ n+l++  + r  ++r+a    f++s+a+ d++++++    l+  + f+++++  ++  + +  f
    C02H7.2  13 FYTLQALFTSANRRDDFIAVSIWTIMLLY---ALISNMLILAGIARSSTMRSATSyWFIISIAICDILMTFISLgHLVPATAFHEEYVQFKSIRNiVMIF 109
                55566666777888888888777777665...6899***************98752799*******9999887625777889*****9877655515678 PP

  Mel1b-aln 119 vmGlsviGsvfnitaiainrycyichsvayhriyrkwhtslyislvwlltvvalvPnffvgsleydPriysctfiqtasaqytvavvvihfl.lPiavvs 217
                   l     v  +  +a nr++ i   + y++i++++++   i + ++l  ++ +P++f          y  t+     + y  + + ++ + l + ++s
    C02H7.2 110 FYDLFWYTGVVQLGLMAGNRFVSIVYPMEYKHIFSRTRSLYLILFGYFLGFLVSLPTLFDCCHTLWDSNYYITVYEKPDTLYKYVDMAVNSIsLCMMIIS 209
                899*99******************************99888888889**********9988877766778899999999999987666654326666666 PP

  Mel1b-aln 218 fcylriwvlvlqarrkvksesklrlrp 244
                +    + +l ++a  ++ ++ +l++r+
    C02H7.2 210 YA---VIILKVRASGRAMAKYQLTIRT 233
                54...4477778887777777777765 PP

  == domain 2    score: 3.8 bits;  conditional E-value: 0.32
  Mel1b-aln 239 klrlrpsdvrsfltmfvvfvifaicwaPlnciGlavainPeeiapqipeGlfvtsyllayfnsclnaivyGllnqnfrreykrilsa 325
                + ++   ++r f+ +fvv ++f + w+    + +      ++ a       fv++  l ++n  +n  vy ++n  +rre + ++  
    C02H7.2 262 RSQVSKKEMRLFIQFFVVSLVFLLTWTTWQWLPYM---SESKWA------YFVMT-SLFFINNSVNPTVYIIFNTQLRRELHYLICR 338
                55677789999999999999999999998886543...223333......34333.34578999999***********998876654 PP

>> C46F4.1b  CE43400	WBGene00001175	locus:egl-6	status:Confirmed	UniProt:B8ZZ05	protein_id:CCD67506.1
   #    score  bias  c-Evalue  i-Evalue hmmfrom  hmm to    alifrom  ali to    envfrom  env to     acc
 ---   ------ ----- --------- --------- ------- -------    ------- -------    ------- -------    ----
   1 !    9.8   6.3    0.0048      0.48      63     182 ..      44     170 ..      24     183 .. 0.74
   2 ?    7.0   0.0     0.034       3.4     232     343 ..     255     360 ..     248     379 .. 0.72

  Alignments for each domain:
  == domain 1    score: 9.8 bits;  conditional E-value: 0.0048
  Mel1b-aln  63 lsvlrnrklrnaGnlflvslaladlvvalyPyPlilvaifydgwa.l..geahckasafvmGlsviGsvfnit.a..iainrycyichsvayhriyrkwh 156
                + vl+++++r+  n++l  l++a +++a   +  +l+  ++   + l  +ea+++   f + l  +      t +  +a+ ryc +   +  +r + k +
   C46F4.1b  44 IIVLTRKRMRTPINILLTGLSIAQWLLATNYFLYLLLEYYRYQCVqLlwSEAFTRYRFFNVNLNTVFHTIAFTtTivVAVFRYCALKFPIQANRFIYKCQ 143
                34899*********************9976555555554433332123489***********9877554433313226899*****99998888777777 PP

  Mel1b-aln 157 tslyi.slvwlltvvalvPnffvgsle 182
                 ++    ++w++  ++ +P ff+  ++
   C46F4.1b 144 PAIAAnVIIWIIIPIISLPLFFISEVK 170
                776651689*************98876 PP

  == domain 2    score: 7.0 bits;  conditional E-value: 0.034
  Mel1b-aln 232 rkvksesklrlrpsdvrsfltmfvvfvifaicwaPlnciGlavainPeeiapqipeGlfvtsyllayfnsclnaivyGllnqnfrreykrilsalwnprr 331
                r  k+++kl++rp   r ++ ++++ v+      P+ ++ l+vai  ee+  +  + +     +l+ + s ++ ++y  + +++   ++ +    w+ ++
   C46F4.1b 255 R--KAKRKLTTRPRTTRMLVIILLLCVM---VELPMGILNLCVAIYGEEFGNRYYDPVGNLMEMLTLLYSSVSFVLYCTMSNEYLSTFRALF-FPWTRKN 348
                4..4556777777777655544444444...456999999**************999999999999999**********9999999887655.4577777 PP

  Mel1b-aln 332 clqdaskdskae 343
                 l+ + ++ +++
   C46F4.1b 349 SLRGTRRSWNHR 360
                776665544333 PP

>> ZK697.5  CE34150	WBGene00005850	locus:srw-103	7TM chemoreceptor, srw family	status:Predicted	UniProt:O44573	protein_i
   #    score  bias  c-Evalue  i-Evalue hmmfrom  hmm to    alifrom  ali to    envfrom  env to     acc
 ---   ------ ----- --------- --------- ------- -------    ------- -------    ------- -------    ----
   1 ?    2.6   0.1      0.73        73      53      94 ..      35      76 ..      24      95 .. 0.74
   2 !   15.2   0.3   0.00011     0.011     201     336 ..     217     355 ..     208     367 .. 0.72

  Alignments for each domain:
  == domain 1    score: 2.6 bits;  conditional E-value: 0.73
  Mel1b-aln 53 vdvvgnllvilsvlrnrklrnaGnlflvslaladlvvalyPy 94
               + v+ nl  i  + r+   ++a n+ l+ l+++d++++++  
    ZK697.5 35 ISVLVNLAHITILCRKSMRTSATNVILIGLSISDMCIVMTTV 76
               56677777776666666666899************9887654 PP

  == domain 2    score: 15.2 bits;  conditional E-value: 0.00011
  Mel1b-aln 201 tvavvvihfllPiavvsfcylriwvlvlqarrkvkse.....sklrlrpsdvrsfltmfvvfvi..faicwaPlnciGlavainPeeiapqipeGlfvts 293
                tv  vv +f+ P   v+f  l   vl+l+a +k k+      +k      d +++ t +++f+   f i  aPl +i l  a   ++ a  i    fv+ 
    ZK697.5 217 TVDAVVTKFI-P--CVAFSILT--VLLLHALQKLKKSgesigRKTGSTNEDKKDLSTKLIIFMTisFLIIEAPLGVIYLVKACYDRNDAISILSSDFVVY 311
                5555555553.3..45566655..5666666666543111114555666788889999999964238999*************99999999999999887 PP

  Mel1b-aln 294 y.llayfnsclnaivyGllnqnfrreykrilsalwnprrclqda 336
                + +l  +ns +  i   l+   +r   +++l    +++   q++
    ZK697.5 312 FsMLVTVNSIIHPIFCILMSSQYRDTIRKMLGVTKKTKIASQKN 355
                647999*******************9999998777666655544 PP

>> R05D8.4  CE23896	WBGene00005917	locus:srx-26	7TM chemoreceptor, srx family	status:Predicted	UniProt:Q9N5G7	protein_id
   #    score  bias  c-Evalue  i-Evalue hmmfrom  hmm to    alifrom  ali to    envfrom  env to     acc
 ---   ------ ----- --------- --------- ------- -------    ------- -------    ------- -------    ----
   1 !   16.4   6.0   4.7e-05    0.0047      54     196 ..      18     161 ..       3     198 .. 0.70

  Alignments for each domain:
  == domain 1    score: 16.4 bits;  conditional E-value: 4.7e-05
  Mel1b-aln  54 dvvgnllvilsvlrnrklrnaGnlflvslaladlvvalyPyPlilvaifydgwalgeahckasafv..mGlsviGsvfnit..aiainrycyichsvayh 149
                 ++ n+lv++s+ +   ++n+  +   +la+ ++ ++     l l  +f    a +   +  s f+  +G   i  + n++   i++nr+c +     y 
    R05D8.4  18 GIIINFLVLFSIGKTESMKNSFGIITKNLAVCNIGMC----GLCLFFLFPMQLAPSSFLVDNSHFIgvVG-EFIYEISNLShfLISLNRFCAVYLPYYYA 112
                5677888888888888888888887777777766432....34444444444444444444444431022.223333333311589************** PP

  Mel1b-aln 150 riyrkwhtslyislvwlltvvalvPnffvg..sleydPriysctfiqta 196
                 i+   +t+ly+++vwl++++     + v    leyd  ++   fi ++
    R05D8.4 113 PIFCVSKTKLYLTFVWLVSIIGCTAIYEVAncHLEYDSNLWNFQFIEIS 161
                *********************9988888762269*******99999864 PP

>> T14C1.1  CE34212	WBGene00011765	7 transmembrane receptor (rhodopsin family)	status:Partially_confirmed	UniProt:Q22485
   #    score  bias  c-Evalue  i-Evalue hmmfrom  hmm to    alifrom  ali to    envfrom  env to     acc
 ---   ------ ----- --------- --------- ------- -------    ------- -------    ------- -------    ----
   1 !   16.6   3.4   4.2e-05    0.0042      48     179 ..      79     214 ..      65     219 .. 0.81
   2 ?    1.9   3.7       1.2   1.2e+02     244     310 ..     280     345 ..     273     355 .. 0.71

  Alignments for each domain:
  == domain 1    score: 16.6 bits;  conditional E-value: 4.2e-05
  Mel1b-aln  48 ivttavdvvgnllvilsvlrnrklrnaGnlflvslaladlvvalyPyPlilvaifyd.gwalgeahckasafv..mGl.sviGsvfnitaiainrycyic 143
                 ++    +vgn +    v  + ++r + nl+l sla +d  v+l+   l  +  f+    +++    + sa+v  mG+ + + sv+      +++++ +c
    T14C1.1  79 PIVGVFGIVGNAISA-FVYSRPEMRCSTNLYLFSLACSDTGVVLTGIFLFSLETFRPfSLTVARISGQLSAIVypMGMiAQTCSVYFTVCAGVDCFVQVC 177
                455566677777654.4778889***********************9999998887636778888899999994455423457999999999******** PP

  Mel1b-aln 144 hsvayhriyrkwhtslyi.slvwlltvvalvPnffvg 179
                     +r +++++t  ++ + v +++v+  vP ff g
    T14C1.1 178 LPEKVRRAFSRKETVHFLaTCVVIFSVLYNVPHFFEG 214
                ********99999987662468899*********977 PP

  == domain 2    score: 1.9 bits;  conditional E-value: 1.2
  Mel1b-aln 244 psdvrsfltmfvvfvifaicwaPlnciGlavainPeeiapqipeGlfvtsyllayfnsclnaivyGl 310
                +s++ + +++ +v ++f  c +   +i +  +   e++ ++i   +   s +l  fns +n i+y  
    T14C1.1 280 ASNMDDTMSLILVVLLFICCNTIALVINIFESYLSETLGSKIN-YIVDLSNFLVVFNSSFNIIIYIK 345
                6888888999999888887744444444444445555555654.3556799**************65 PP

>> B0034.5  CE45030	WBGene00015005	status:Partially_confirmed	UniProt:Q10913	protein_id:CCD61233.1
   #    score  bias  c-Evalue  i-Evalue hmmfrom  hmm to    alifrom  ali to    envfrom  env to     acc
 ---   ------ ----- --------- --------- ------- -------    ------- -------    ------- -------    ----
   1 !   16.2   3.1   5.4e-05    0.0054      42     154 ..      35     151 ..       1     167 [. 0.68
   2 ?    1.8   0.3       1.3   1.3e+02     150     182 ..     261     290 ..     198     358 .. 0.70

  Alignments for each domain:
  == domain 1    score: 16.2 bits;  conditional E-value: 5.4e-05
  Mel1b-aln  42 alsavlivttavdvvgnllvilsvlrnrklrnaGnlflvslaladlvvalyPyPlilvaifydgwalgeahcka..safvmGlsvi.....Gsvfnitai 134
                 +s  li  + + + +n+l ++s++rn +  +    f+++l + d++++++  P+ilv  ++d w+   + +ka    fv Gl+++      + + + a+
    B0034.5  35 IFSGSLI--SIISISNNVLLFISLIRNNRCFKCYFHFILALCFFDIIISVCYMPVILVDSLKD-WTKWIELAKAwwPFFVYGLAMThvcmtTACYILIAV 131
                3444444..4477899*******************************************9986.776666666632579999975411111345556667 PP

  Mel1b-aln 135 ainrycyichsvayhriyrk 154
                a +ry +  +s   ++  ++
    B0034.5 132 AYERYLITVRSYMLKQFQKR 151
                77777777777666666555 PP

  == domain 2    score: 1.8 bits;  conditional E-value: 1.3
  Mel1b-aln 150 riyrkwhtslyislvwlltvvalvPnffvgsle 182
                ++ +++ t l+i++++l++ v+   n f+ + e
    B0034.5 261 NVRQATATMLFICVIYLISNVV---NVFITAWE 290
                4556667777777777765443...33443333 PP

>> F13A7.3  CE33049	WBGene00005745	locus:srv-34	G-protein coupled receptor, srv family	status:Predicted	UniProt:O45353	p
   #    score  bias  c-Evalue  i-Evalue hmmfrom  hmm to    alifrom  ali to    envfrom  env to     acc
 ---   ------ ----- --------- --------- ------- -------    ------- -------    ------- -------    ----
   1 !   15.5   9.2   8.6e-05    0.0086     117     262 ..      93     237 ..      25     255 .. 0.76

  Alignments for each domain:
  == domain 1    score: 15.5 bits;  conditional E-value: 8.6e-05
  Mel1b-aln 117 afvmGlsviGsvfnitaiainrycyichsvayhriyrkwhtslyislv.wlltvvalvPnffvgsleydPriysctfiqtasaqytvavvvihfllPiav 215
                 f++ l  +G vf    i+ +ry  +c+s +  +   ++  +l i++  wl++ ++ +P+++   + ++  +   t+  t+  q+t  +v+  +++    
    F13A7.3  93 PFMFTLRGVG-VFF---ITTQRYLAVCRSHGTLNYRLNQCPPLLIGFThWLVAFLIYLPALLHTDIYFENEVTLLTVGSTTFVQWTSLTVMTSYFVTCVS 188
                5666666666.444...5569*********999988889999***9855*****************************************9999999888 PP

  Mel1b-aln 216 vsfcylriwvlvlqarrk...vksesklrlrpsdvrsfltmfvvfvifai 262
                ++  y +i v++++ar+    v + +k + +  d r  l +f+ +v+f i
    F13A7.3 189 IIIMYSQIAVVMVRARKVeqgVLTSTKTTKKLKDARLTLHVFI-LVLFCI 237
                9999**********98751224455566666666666666664.344544 PP

>> K07C6.10  CE38205	WBGene00005958	locus:srx-67	7TM chemoreceptor, srx family	status:Partially_confirmed	UniProt:O44641
   #    score  bias  c-Evalue  i-Evalue hmmfrom  hmm to    alifrom  ali to    envfrom  env to     acc
 ---   ------ ----- --------- --------- ------- -------    ------- -------    ------- -------    ----
   1 !   15.0   6.8   0.00013     0.013     111     237 ..      70     202 ..      41     234 .. 0.72

  Alignments for each domain:
  == domain 1    score: 15.0 bits;  conditional E-value: 0.00013
  Mel1b-aln 111 ahckasafvmGlsvi....Gsvfnitaiainrycyichsvayhriyrkwhtslyislvwll.tvvalvPnffvgsleydPriysctfiqtasaqytvavv 205
                  +k  +f+mG +++     sv+    i+inr+c +   + y+  +  ++t+  i+l+w++ t++a +   ++  + y   i    fiq +s+++   v 
   K07C6.10  70 PLMKKYSFIMGCALLfcyeSSVLTHFCISINRFCAVLVPLKYDIWFTIKNTKKIIALLWIVeTIIAAIFYQYLCNVFYLEEI---HFIQFTSTEFCGMVA 166
                557788899998876444479**************************************98578888887788888887766...69999****998887 PP

  Mel1b-aln 206 vi.hfllPiavv..sfcylriwvl.vlqarrkvkse 237
                    f+   a++  + c     +l v +  +k++++
   K07C6.10 167 WYeDFVKNAAIIaiIVCLDITTILrVHHVTKKARAN 202
                651466555544113454333333233444555443 PP

>> T23C6.5  CE35783	WBGene00020727	G-protein coupled receptor	status:Partially_confirmed	UniProt:O02043	protein_id:CCD61
   #    score  bias  c-Evalue  i-Evalue hmmfrom  hmm to    alifrom  ali to    envfrom  env to     acc
 ---   ------ ----- --------- --------- ------- -------    ------- -------    ------- -------    ----
   1 ?   12.3  15.6   0.00082     0.082      50     323 ..      23     327 ..       3     354 .. 0.71

  Alignments for each domain:
  == domain 1    score: 12.3 bits;  conditional E-value: 0.00082
  Mel1b-aln  50 ttavdvvgnllvilsvlrnrklrnaGnlflvslaladlvvalyPyPlilvaif...ydgwalgeahckasafvmGlsviGsvfnitaiainrycyichsv 146
                +    ++gnl+++l  + ++++r+  n+fl +l++adl+v ++      v  +   +  w +g++ c    +v+ +    s   +  ++++r + + + +
    T23C6.5  23 VFLATIIGNLIILLVFFSQKRVRSVPNFFLANLTVADLFVGIFCVLQNAVNFVfqgHGRWPFGKVLCYSYIYVLHFIPNVSAGILVLVSVERLIAVLRPL 122
                4456799********************************99877655544444122566*********99999988777777788999************ PP

  Mel1b-aln 147 ayhriyrkwhtslyislvwlltvvalvPnffvgs.ley..dPriys.ctfiqtasaqyt..vavvvihfl....lPiavvsfcylriwvlvlqarrkvk. 235
                  +r ++++      ++vwl + v+  P  +    le       y+ ct   +    +     v  i+f+    +P+ ++   y  i ++v +a    k 
    T23C6.5 123 RVRRAFSQKVLITSSAVVWLTSAVMNTPYVVASQfLEIsdGNETYTiCTRRHVEIYGFNllKLVATINFIvwyaVPLVILLCIYATIGLVVSKAATITKh 222
                *******999999999****99998777554332344311344564377554444333311344445554121278888888999999999999887772 PP

  Mel1b-aln 236 sesklrlrps............dvrsfltmfvvfvifaicwaPl.nciGlavainPeeiapqipeGlfv....tsyllayfnsclnaivyGllnqnfrre 318
                s +kl  r+s            + r  +  ++v ++ a+ +  l  ++ +  ++  + +ap+  + l       s+ll +fn++++  +y +l   fr+ 
    T23C6.5 223 SANKLLPRSSwrseastggvsvEKRRKVGRLAVGIVVAFAFFSLpRYVYFMWTVWRDPMAPRCLNCLQSvlqpISFLLLFFNAAVDPFLYAFLSTRFRQS 322
                45666666543322223322223345566677776766666666245677778888889999988765422227************************99 PP

  Mel1b-aln 319 ykril 323
                 k+  
    T23C6.5 323 IKETF 327
                98765 PP

>> Y105C5A.23  CE24056	WBGene00013642	locus:gnrr-8	status:Partially_confirmed	UniProt:Q9U320	protein_id:CAB60305.1
   #    score  bias  c-Evalue  i-Evalue hmmfrom  hmm to    alifrom  ali to    envfrom  env to     acc
 ---   ------ ----- --------- --------- ------- -------    ------- -------    ------- -------    ----
   1 ?   13.9   0.6   0.00026     0.026      66     178 ..      60     172 ..      17     179 .. 0.86
   2 ?   10.8   0.3    0.0024      0.24     254     311 ..     347     402 ..     322     405 .. 0.84

  Alignments for each domain:
  == domain 1    score: 13.9 bits;  conditional E-value: 0.00026
   Mel1b-aln  66 lrnrklrnaGnlflvslaladlvvalyPyPlilvaifydgwalgeahckasafvmGlsviGsvfnitaiainrycyichsvayhriyrkwhtslyislv 164
                 l +r   +  +l+  sl  +dl+v ++  P     ++  +w  g+a ck+  +   ++   s   i  ia++r   +     +      ++t++ + + 
  Y105C5A.23  60 LSERPTSTRLDLLKRSLNYSDLLVLFIYVPSRACWLLTYDWRGGDALCKIVKMFHTFAFQSSSNVIVCIAVDRLLSVLSPSHHSPNKALKRTKMMLIVA 158
                 55555556666777899*********************************************************9998776666666677899999999 PP

   Mel1b-aln 165 wlltvvalvPnffv 178
                 w++++v+  P++f+
  Y105C5A.23 159 WIVALVISCPQLFI 172
                 **********9997 PP

  == domain 2    score: 10.8 bits;  conditional E-value: 0.0024
   Mel1b-aln 254 fvvfvifaicwaPlnciGlavainPeeiapqipeGlfvtsyllayfnsclnaivyGll 311
                 +++ v + icw P n+i l   ++ + +++ + +  f     l  fns++n  +yG++
  Y105C5A.23 347 LLLVVAYIICWLPYNLISLIQFLDRDFFSSYLKHVHFCQ--QLIIFNSVVNPWLYGFF 402
                 34567899*********************9999998876..5778***********97 PP

>> T01C4.5  CE38098	WBGene00005926	locus:srx-35	7TM chemoreceptor, srx family	status:Predicted	UniProt:Q94297	protein_id
   #    score  bias  c-Evalue  i-Evalue hmmfrom  hmm to    alifrom  ali to    envfrom  env to     acc
 ---   ------ ----- --------- --------- ------- -------    ------- -------    ------- -------    ----
   1 ?   14.1   6.9   0.00023     0.023      46     173 ..      10     138 ..       4     159 .. 0.76

  Alignments for each domain:
  == domain 1    score: 14.1 bits;  conditional E-value: 0.00023
  Mel1b-aln  46 vlivttavdvvgnllvilsvlrnrklrnaGnlflvslaladlvva.lyPyPlilvaifydgwalgeahckasafvmGlsviGsvfnitaiainrycyich 144
                 li ++ + +v nll+++s+ +nr l+ a  l+  + a+ + +++ +y   +i + ++  + ++ ++  +  +fv+ +   G++   + i++nr+  +  
    T01C4.5  10 TLIPIAVIGIVSNLLILFSISTNRSLHHAFSLLTGNQAVFNGLFSiIYTIYVIPMIVL--DLSFMKNNSHLIGFVILICYDGAMQAHALITVNRFFAVFY 107
                467788899************************9999977655540444444444444..4444555566789*************************** PP

  Mel1b-aln 145 svayhriyrkwhtsl..yislvwlltvvalv 173
                 + y+++++++ t+l  +is+++  tv+++ 
    T01C4.5 108 PILYKNVFSSKWTKLviFISFIFSTTVLTIF 138
                ********99888761145556555555543 PP

>> K07C6.11  CE17182	WBGene00005959	locus:srx-68	7TM chemoreceptor, srx family	status:Partially_confirmed	UniProt:O44639
   #    score  bias  c-Evalue  i-Evalue hmmfrom  hmm to    alifrom  ali to    envfrom  env to     acc
 ---   ------ ----- --------- --------- ------- -------    ------- -------    ------- -------    ----
   1 ?   14.1   7.7   0.00023     0.023      48     246 ..      11     214 ..       4     232 .. 0.69

  Alignments for each domain:
  == domain 1    score: 14.1 bits;  conditional E-value: 0.00023
  Mel1b-aln  48 ivttavdvvgnllvilsvlrnrklrnaGnlflvslaladlvvalyPyPlilvaifydgwalgeahckasafvmGlsviGsvfnitaiainrycyichsva 147
                i +t +  v n  +++s+ + + l+n+   +  + a++d + + + + l +  ++  +  + +a+ +  +fv+ +    svf   ai+inr+  +   + 
   K07C6.11  11 IPITLLGSVLNWSIFYSIHKLQSLNNSFGYLSANQAFSDALHSTT-FLLYFCPMVLLDHPFLKAYSHHCGFVILFCYELSVFTHFAISINRFFAVWMPLK 109
                555666667777777777777777777666667777777655433.334444444444555678888899****************************** PP

  Mel1b-aln 148 yhriyrkwhtslyislvwllt.vvalvPnffvgsleydPriysctfiqtasa.......qytvavvvihfllPiavvsfcylriwvlvlqarrkvksesk 239
                y+ +++ ++t   i ++w++   +a++       l yd   +  tf++t  +        +    v++  ++ + +++   +r     +qar +  +++k
   K07C6.11 110 YESMFNIKRTRWMIVFMWIFIgSIAVLFYQKFCYLYYDEATHFFTFTNTEFCgmigwygDFLKNAVIVAVVVSLDILTVIKVRFSRKKIQARVNQENQNK 209
                ******************97426777766677899***99999999887543111111134556667777777777766666666666666554444444 PP

  Mel1b-aln 240 lrlrpsd 246
                l     d
   K07C6.11 210 LSQ--RD 214
                444..34 PP

>> F13D2.2  CE03194	WBGene00008736	locus:gnrr-6	G-protein coupled receptor	status:Partially_confirmed	UniProt:Q19399	pro
   #    score  bias  c-Evalue  i-Evalue hmmfrom  hmm to    alifrom  ali to    envfrom  env to     acc
 ---   ------ ----- --------- --------- ------- -------    ------- -------    ------- -------    ----
   1 ?   12.5   3.9    0.0007      0.07      55     191 ..      45     183 ..      23     193 .. 0.79
   2 ?    0.5   0.0       3.1   3.1e+02     191     223 ..     205     237 ..     201     258 .. 0.86
   3 ?    2.2   0.0      0.99     1e+02     247     278 ..     335     366 ..     289     380 .. 0.77

  Alignments for each domain:
  == domain 1    score: 12.5 bits;  conditional E-value: 0.0007
  Mel1b-aln  55 vvgnllvilsvlrnrklrnaGnlfl.vslaladlvvalyPyPlilvaifydgwalgeahckasafvmGlsviGsvfnitaiainrycyichsvayhriyr 153
                v+ + l+    + nr + ++G ++l ++l ++dl++  y    ++  ++   w+ g+  c+   +   +s+  s   +  ia++r   +  +   h    
    F13D2.2  45 VILQKLIKEMKMSNRDMVKSGFVMLkINLNITDLLILTYSLGKLIW-LITYKWIGGDYACRFYQMFSMFSLYSSSNIVMCIALDRLRNVIYANQIHTKTD 143
                445555555668899999999877759********99888775555.55557**********9999999*999998899*******99999888888777 PP

  Mel1b-aln 154 kwht.slyislvwlltvvalvPnffv.gsleydPriysct 191
                k  t s+     wl ++v  +P+ff+  ++e  P    c+
    F13D2.2 144 KISTvSILAYSSWLAALVCSLPQFFLfQTIEVYPNFVQCS 183
                777624555668***********99647899999888886 PP

  == domain 2    score: 0.5 bits;  conditional E-value: 3.1
  Mel1b-aln 191 tfiqtasaqytvavvvihfllPiavvsfcylri 223
                 ++qt   +y +a +++ f  P+ v++  y  i
    F13D2.2 205 VLTQTFENSYNIAHLLLVFWGPLIVLIVTYAVI 237
                6789999*****************999999776 PP

  == domain 3    score: 2.2 bits;  conditional E-value: 0.99
  Mel1b-aln 247 vrsfltmfvvfvifaicwaPlnciGlavainP 278
                 r f t ++v +   + w P n +Gl   in 
    F13D2.2 335 SRVFRTTMLVILTHFLFWFPYNALGLMKYINQ 366
                35566666666666688999999999877775 PP

>> C44B12.4  CE36427	WBGene00005904	locus:srx-13	7TM chemoreceptor, srx family	status:Partially_confirmed	UniProt:Q7KPX2
   #    score  bias  c-Evalue  i-Evalue hmmfrom  hmm to    alifrom  ali to    envfrom  env to     acc
 ---   ------ ----- --------- --------- ------- -------    ------- -------    ------- -------    ----
   1 ?   13.1   8.9   0.00046     0.046      45     252 ..      31     244 ..       6     263 .. 0.82

  Alignments for each domain:
  == domain 1    score: 13.1 bits;  conditional E-value: 0.00046
  Mel1b-aln  45 avlivttavdvvgnllvilsvlrnrklrnaGnlflvslaladlvvalyPyPlilvaifydgwalgeahckasafvmGlsviGsvfnitaiainrycyich 144
                a++  ++   ++ nll i  v++n  l+n+   + +s ++a+  v ++ +     + + +   +g +  k  + +  l     v+   ai+ nr+  i  
   C44B12.4  31 AIIFFVAFFGLIFNLLGITVVMKNPILKNSFGTLCLSHSIANSGVLFVFFIWSAPTTYIQAQNVGGMLGKLLGQLNILCWDACVYSHLAISFNRFFSIAI 130
                34444556789999999999*******99988888899999988877777777777888888888888888888888999999***************** PP

  Mel1b-aln 145 svayhriyrkwhtslyislvwlltvvalvPnffvgs..leydPriysctfiqt....asaqytvavvvihfllPiavvsfcylriwvlvlqarrkvkses 238
                      i+++++t + i++vw+++   + P f+ +   + y+P  ++  f+ t    + ++yt     +  ++ ++ v    l + ++  +    + se+
   C44B12.4 131 PARAIFIFSRQNTLVIIGIVWFIAFCHIFPYFWYDKcfITYNPISWTWNFAPTecghVISTYTDYYTSVAIFIAMSSVDIMTLILLIFHRKHTSFASSEE 230
                ********************************99754489****99999987733335678888888888888888888877777777777777788999 PP

  Mel1b-aln 239 klrlrpsdvrsflt 252
                  r r  ++r f+ 
   C44B12.4 231 SQRRRKVEIRFFMQ 244
                99999999999986 PP

>> T19F4.1a  CE29348	WBGene00020586	status:Confirmed	UniProt:Q95QA0	protein_id:CCD68154.1
   #    score  bias  c-Evalue  i-Evalue hmmfrom  hmm to    alifrom  ali to    envfrom  env to     acc
 ---   ------ ----- --------- --------- ------- -------    ------- -------    ------- -------    ----
   1 ?   11.3  16.2    0.0016      0.16      43     323 ..       7     303 ..       2     337 .. 0.70

  Alignments for each domain:
  == domain 1    score: 11.3 bits;  conditional E-value: 0.0016
  Mel1b-aln  43 lsavlivttavdvvgnllvilsvlrnrklrnaGnlflvslaladlvvalyPyPlilvaifydgwalgeahckasafvmGl....sv...iGsvfnitaia 135
                ++  ++v+  v + gn+l ++   r +   ++ n++l +l++ d+ +     P+ ++    d wa   +  +  a+++ l     +   + sv+ +  i+
   T19F4.1a   7 MACAILVIVLVGIFGNSLSFILFSRPHMRSSSVNVLLCALSFFDFSLLTLSIPIFVIPN-LDLWANDLSLSTYMAYILKLiypiNLmmqTCSVYIMVMIT 105
                445566677899*****9998888888888899************99999999877653.3556555555555555544311113322368********* PP

  Mel1b-aln 136 inrycyichsvayhriyrkwhtslyislv....wlltvvalvPnffv....gsleydPriys.ctfiqtasaqytvavvvihfllPiavvsfcylriwvl 226
                ++r++ +c+ +  +  +  +++   i ++    +l+  v +    fv    g+  y+  +             yt+  +v hfl+P +v++f   ++ v 
   T19F4.1a 106 LERWVAVCRPLQVRVWCTPRKSRNAILVIivsaFLYNFVRFFEYRFVvtesGA-LYEKWLRDpGKHRWYYVGYYTILYIVTHFLVPFSVMAFANGHVIVA 204
                ************99999877766555444112244555555443333232222.24433333133344456789******************99888777 PP

  Mel1b-aln 227 vlqarrkvksesklrlrpsdvrsfltmfvvfvifaicwaPlnciGlavainPeeiapqipeGlfv....tsyllayfnsclnaivyGllnqnfrreykri 322
                + +  +  ++ ++ + r     + + +++v  +faic +   ++ ++ +i P+ +  +   Gl       s ll  +ns  + i+y  + + +r+    i
   T19F4.1a 205 MCKLSKTRQMLTRQQQREQS--TTVMLLIVTFVFAICNTLPFLLNVSESIFPTLFQDESTRGLAYwlndLSNLLVVLNSGTTFIIYFTFSEKYRQTLVFI 302
                66655544444444444333..33445667778****99888899999****999999999974322227999*************98888887765555 PP

  Mel1b-aln 323 l 323
                l
   T19F4.1a 303 L 303
                4 PP

>> F32D8.10  CE05789	WBGene00009333	status:Partially_confirmed	UniProt:Q19959	protein_id:CAA98450.1
   #    score  bias  c-Evalue  i-Evalue hmmfrom  hmm to    alifrom  ali to    envfrom  env to     acc
 ---   ------ ----- --------- --------- ------- -------    ------- -------    ------- -------    ----
   1 ?   13.1   2.5   0.00046     0.046      45     145 ..      48     155 ..       8     191 .. 0.73
   2 ?   -1.0   0.0         9     9e+02      31      60 ..     265     292 ..     235     381 .. 0.71

  Alignments for each domain:
  == domain 1    score: 13.1 bits;  conditional E-value: 0.00046
  Mel1b-aln  45 avlivt.tavdvvgnllvilsvlrnrklrnaGnlflvslaladlvvalyPyPlilvaifyd...gwalgeahckasafvmGlsviG...svfnitaiain 137
                +v  vt + + +v n+ +++  ++n++ r + nl+l+ l+l d+++a+    ++ v i+ +      l   +++    ++ +s iG   s f i   +i+
   F32D8.10  48 VVAGVTvSIISIVFNTFIFFVFVTNKQHRRSPNLYLLLLSLFDVFIAFAYIAVMSVRILVNftsSVFLKSIWVHYMIPMLTVSHIGitsSTFLICFASIE 147
                343333156899***********************************98888777777544111566777666655555555555544499********* PP

  Mel1b-aln 138 rycyichs 145
                ryc+  ++
   F32D8.10 148 RYCITVNH 155
                ***87665 PP

  == domain 2    score: -1.0 bits;  conditional E-value: 9
  Mel1b-aln  31 setprppwvapalsavlivttavdvvgnll 60 
                 +++++   a++ s+v+iv t   ++ nll
   F32D8.10 265 VKEKKARIRATTKSVVIIVCTY--LMSNLL 292
                3444444555555555555543..333333 PP

>> C03A7.5  CE35215	WBGene00005929	locus:srx-38	7TM chemoreceptor, srx family	status:Partially_confirmed	UniProt:O16498	
   #    score  bias  c-Evalue  i-Evalue hmmfrom  hmm to    alifrom  ali to    envfrom  env to     acc
 ---   ------ ----- --------- --------- ------- -------    ------- -------    ------- -------    ----
   1 ?   12.2  11.3    0.0009      0.09      42     266 ..       6     231 ..       2     234 .. 0.73

  Alignments for each domain:
  == domain 1    score: 12.2 bits;  conditional E-value: 0.0009
  Mel1b-aln  42 alsavlivttavdvvgnllvilsvlrnrklrnaGnlflvslaladlvv.alyPyPlilvaifydgwalgeahckasafvmGlsviGsvfnitaiainryc 140
                 ++a++iv ++  +  n  +++ +++  kl++   ++ v la+ad v+ +ly +  + +  f++++   + + +  ++ + +    s +    i++nr+ 
    C03A7.5   6 IVAAIMIVFSSCGFFTNWAIVILMIKVTKLQKPFAILTVGLAIADGVFsTLYLFYATPMVFFQNEFL--DYWSHLCGYFLMICYDASTYFHFIISLNRFL 103
                5799**************999999*********************8872577777777777777664..455566677777888888888899******* PP

  Mel1b-aln 141 yichsvayhriyrkwhtslyislvwlltvvalvPnff.vgsl.....eydPriysctfiqtasaqytvavvvihfllPiavvsfcylriwvlvlqarrkv 234
                 + + v yh++++ + t+l +   +ll+ + +   f  +g       ey    ys   i     +y     v  f l i+     +  i  +v    +  
    C03A7.5 104 AVFTPVLYHKMFSITFTKLIVMATYLLSFILITLFFQiLGCQnyynaEYRAFQYSGGAICSLYGTYGDFYQV--FTLTITSTLLDFTAIGKVVKMRSKSD 201
                ***************************998776666425665111114444556655555555555554444..66666666666667765554444445 PP

  Mel1b-aln 235 ksesklrlrpsdvrsfltmfvvfvifaicwaP 266
                k+ + l l    + +  t+fv+ ++  + w P
    C03A7.5 202 KNSKELSLLKQSLSQ--TLFVLVIVCCFTWGP 231
                555556666666654..678888888888887 PP

>> C25B8.7  CE30878	WBGene00016090	status:Confirmed	UniProt:Q8MQC4	protein_id:CCD65635.1
   #    score  bias  c-Evalue  i-Evalue hmmfrom  hmm to    alifrom  ali to    envfrom  env to     acc
 ---   ------ ----- --------- --------- ------- -------    ------- -------    ------- -------    ----
   1 ?   12.8  10.4   0.00058     0.058      38     251 ..      51     263 ..      28     369 .. 0.77

  Alignments for each domain:
  == domain 1    score: 12.8 bits;  conditional E-value: 0.00058
  Mel1b-aln  38 wvapalsavlivttavdvvgnllvilsvlr.nrklrnaGnlflvslaladlvvalyPyPlilvaifydgwalgeah.ckasafvmGlsviGsvfnitaia 135
                  a+a+  vli +  +  v n++vi    +  +k  ++  lf++++++ d +++l+ +P  lv+  y g  +         a  +Gl+v G  + +t + 
    C25B8.7  51 RFATAMDDVLIGACLISTVINFIVIACSAKlYKKKGDTLHLFILNMTIGDTILTLFCHPYELVTRRYSGAHVHFITvFLNFANWVGLAVSG--LSLTLLN 148
                46889999****************9865551556667889*************************99997665433033445667999977..78999** PP

  Mel1b-aln 136 inrycyichsvayhriyrkwhtslyislvwlltvvalvPnffvgsleydPriy.sctfiqtasaqytvavvvihfllPi..avvsfcylriwvlvlqarr 232
                i++ ++ c    y+  ++ ++++l+  l w++++  +   +++ s  y         f   ++  +  +  v+  ++Pi  ++++ cyl    l  + r+
    C25B8.7 149 IDKLIFFCWPFKYDIWMSYFRAKLFCYLSWIISI-GFATYYWMYSYMYFVNATvDIQFSP-VNKIFYEVFTVVFCVIPIvsSLLVSCYLY--DLTKRKRK 244
                *******************************986.6778888988888655440455554.55555556666778889844578889984..34444444 PP

  Mel1b-aln 233 kvksesklrlrpsdvrsfl 251
                 v ++s +     +  sf 
    C25B8.7 245 TVIKTSSASKIENKATSFA 263
                4433333333333344444 PP

>> T19F4.1b  CE29349	WBGene00020586	status:Confirmed	UniProt:Q22595	protein_id:CCD68155.1
   #    score  bias  c-Evalue  i-Evalue hmmfrom  hmm to    alifrom  ali to    envfrom  env to     acc
 ---   ------ ----- --------- --------- ------- -------    ------- -------    ------- -------    ----
   1 ?   11.0  16.2    0.0021      0.21      43     323 ..       7     303 ..       2     337 .. 0.70

  Alignments for each domain:
  == domain 1    score: 11.0 bits;  conditional E-value: 0.0021
  Mel1b-aln  43 lsavlivttavdvvgnllvilsvlrnrklrnaGnlflvslaladlvvalyPyPlilvaifydgwalgeahckasafvmGl....sv...iGsvfnitaia 135
                ++  ++v+  v + gn+l ++   r +   ++ n++l +l++ d+ +     P+ ++    d wa   +  +  a+++ l     +   + sv+ +  i+
   T19F4.1b   7 MACAILVIVLVGIFGNSLSFILFSRPHMRSSSVNVLLCALSFFDFSLLTLSIPIFVIPN-LDLWANDLSLSTYMAYILKLiypiNLmmqTCSVYIMVMIT 105
                445566677899*****9998888888888899************99999999877653.3556555555555555544311113322368********* PP

  Mel1b-aln 136 inrycyichsvayhriyrkwhtslyislv....wlltvvalvPnffv....gsleydPriys.ctfiqtasaqytvavvvihfllPiavvsfcylriwvl 226
                ++r++ +c+ +  +  +  +++   i ++    +l+  v +    fv    g+  y+  +             yt+  +v hfl+P +v++f   ++ v 
   T19F4.1b 106 LERWVAVCRPLQVRVWCTPRKSRNAILVIivsaFLYNFVRFFEYRFVvtesGA-LYEKWLRDpGKHRWYYVGYYTILYIVTHFLVPFSVMAFANGHVIVA 204
                ************99999877766555444112244555555443333232222.24433333133344456789******************99888777 PP

  Mel1b-aln 227 vlqarrkvksesklrlrpsdvrsfltmfvvfvifaicwaPlnciGlavainPeeiapqipeGlfv....tsyllayfnsclnaivyGllnqnfrreykri 322
                + +  +  ++ ++ + r     + + +++v  +faic +   ++ ++ +i P+ +  +   Gl       s ll  +ns  + i+y  + + +r+    i
   T19F4.1b 205 MCKLSKTRQMLTRQQQREQS--TTVMLLIVTFVFAICNTLPFLLNVSESIFPTLFQDESTRGLAYwlndLSNLLVVLNSGTTFIIYFTFSEKYRQTLVFI 302
                66655544444444444333..33445667778****99888899999****999999999974322227999*************98888887765555 PP

  Mel1b-aln 323 l 323
                l
   T19F4.1b 303 L 303
                4 PP

>> C24A8.1  CE42069	WBGene00016037	locus:dop-6	G-protein coupled receptor	status:Partially_confirmed	UniProt:P91096	prot
   #    score  bias  c-Evalue  i-Evalue hmmfrom  hmm to    alifrom  ali to    envfrom  env to     acc
 ---   ------ ----- --------- --------- ------- -------    ------- -------    ------- -------    ----
   1 ?    7.1   5.8     0.031       3.1      77     225 ..      25     189 ..      12     206 .. 0.72
   2 ?   10.9   2.3    0.0022      0.22     221     313 ..     427     517 ..     419     554 .. 0.70

  Alignments for each domain:
  == domain 1    score: 7.1 bits;  conditional E-value: 0.031
  Mel1b-aln  77 lflvslaladlvvalyPyPl.ilvaifydgwalgeahckasafvmGlsviGsvfnitaiainryc...yi......chsva......yhriyrkwhtsly 160
                 +lvsla+adl+v  +  P+ i +++ +  w l    c   +++   + + s+  +  i+i+ry+   ++      c+ va      y+ + ++++  l 
    C24A8.1  25 AYLVSLAMADLIVGAFVMPFsIYLSVNRLHWHLPLFVCYFYCVLDVAASTSSIIHLVLISIDRYVkkkCVpnivesCRLVAatkpaeYKTVKHRKRVYLA 124
                69***********9988887356789999*****999999887777788999************6333322233446555444445599999999999** PP

  Mel1b-aln 161 islvwlltvvalvP..nffvgsleydPri.ysctfiqtasaqytvavvvihfllPiavvsfcylriwv 225
                i++ w++++   +P  + f     y   i + c    + +  y     +  f lP  +++f y  i+ 
    C24A8.1 125 IAITWIFSIALSLPlgTGFNTRTSYFLVIeHHCG---IYNPIYMLGSSIFAFYLPCLIMIFTYGYIFY 189
                ********99988832233344444433313444...3456677788888888888888888877765 PP

  == domain 2    score: 10.9 bits;  conditional E-value: 0.0022
  Mel1b-aln 221 lriwvlvlqarrkvksesklrlrpsdvrsfltmfvvfvifaicwaP...lnciGlavainPeeiapqipeGlfvtsyllayfnsclnaivyGllnq 313
                l+ w l l a+ k k+ + +r ++   +       v+v+f +cw P   ln+i +   i   ++ +   e  f     l y+ns ln  +y  +n 
    C24A8.1 427 LKDWALDLLAKLKSKQGMAIRRETRATKLV---ATVMVVFLVCWLPfftLNMIKIYKLI--FNVWSADLEIWFHWFTALGYLNSSLNFFIYSTINP 517
                667888888888888887776555444444...45677788899993334555544333..233333445567777789************99995 PP

>> F26D2.9  CE42240	WBGene00005795	locus:srw-48	7TM chemoreceptor, srw family	status:Partially_confirmed	UniProt:Q9XV63	
   #    score  bias  c-Evalue  i-Evalue hmmfrom  hmm to    alifrom  ali to    envfrom  env to     acc
 ---   ------ ----- --------- --------- ------- -------    ------- -------    ------- -------    ----
   1 ?    0.9   0.0       2.5   2.5e+02      62      89 ..      60      88 ..      40     102 .. 0.83
   2 ?   10.5   1.7    0.0029      0.29     223     330 ..     260     365 ..     233     373 .. 0.68

  Alignments for each domain:
  == domain 1    score: 0.9 bits;  conditional E-value: 2.5
  Mel1b-aln 62 ilsvlrnrklrnaG.nlflvslaladlvv 89
                l+vl+++ +rn+   +fl+ +a  dlv 
    F26D2.9 60 HLTVLTQKPIRNSSvTIFLIGIATCDLVR 88
               5899999*999976379*********985 PP

  == domain 2    score: 10.5 bits;  conditional E-value: 0.0029
  Mel1b-aln 223 iwvlvlqarrkvksesklrlrpsdvrsfltmfvvfvifaicwaPlnci.GlavainPeeiapqipeGlfvtsyllayfnsclnaivyGllnqnfrreykr 321
                + v+ l+  + vk+++k   r ++  s l +fv f  f i   P  ++  + ++++  +i   i + l vt  +l+ +n ++  ++  ++  ++r   k+
    F26D2.9 260 LLVFELRKLKIVKLTTKN-KRDTKRTSKLVLFVTFT-FIIAIIPQGVLyTIMLSVQEGTIIRSIVDKLSVTYSFLSVLNGTVHPLIIYFMTSEYRTAAKQ 357
                234445555556666554.45666677788888774.3344444433214555678899************************99999999****99999 PP

  Mel1b-aln 322 ilsalwnpr 330
                i   +w+ +
    F26D2.9 358 IC-FFWKKQ 365
                86.467765 PP

>> T11F9.1  CE06413	WBGene00011709	G-protein coupled receptor	status:Partially_confirmed	UniProt:Q22405	protein_id:CAA98
   #    score  bias  c-Evalue  i-Evalue hmmfrom  hmm to    alifrom  ali to    envfrom  env to     acc
 ---   ------ ----- --------- --------- ------- -------    ------- -------    ------- -------    ----
   1 ?   11.6  15.2    0.0013      0.13      22     312 ..      12     318 ..       2     369 .. 0.64

  Alignments for each domain:
  == domain 1    score: 11.6 bits;  conditional E-value: 0.0013
  Mel1b-aln  22 lsgagsarpsetprppwvapalsavlivttav...dvvgnllvilsvlrnrklrnaGnlflvslaladlvvalyPyPlilvaifydgw...algeahcka 115
                + + ++ ++ + + p +v + +  v i  tav   +++ n+   + +++++  r++  l+l  la+ d+++al   Pl+ + +f d +   +l  a+   
    T11F9.1  12 IATNDTDQECAYSEPVYVKERFWMVAIFGTAVciiNILENTFLSFMLFKKKSYRSSHMLYLALLAFFDVWMALAYIPLMSLNLFVDYYksvVLLRAWFAY 111
                44555666777889999999999999999987222556677777778899999**************************999998866222444443332 PP

  Mel1b-aln 116 ...safvmGlsviGsvfnitaiainrycyichsvayhriyrkwhtslyislvwlltvvalvPnffvgsleydPriysc....tfiqtasaqytva.vvvi 207
                      v  ++++ s f + a +++ry++ ch +  + + r+ +  +    ++l t   +  +++   +ey P+         +   a a+y +     +
    T11F9.1 112 mlpMITVSHIAMTASSFLMVAASLERYVITCHPTKNRWLSRN-RMWIAAFAIFLGTTCKFS-QLYEMEIEYLPQCMGTmreyQLNLSALARYEIYgYWRV 209
                01033455567789******************9887776655.445555567777766655.55556799999876541111344456677766423345 PP

  Mel1b-aln 208 hf......llPiavvsfcylriwvlvlqarrkvksesklr..lrpsdvrsfltmfvvfvifaicwa.PlnciGlavainPeeiapqipeGlfvtsyllay 298
                hf      l+P   ++f  +ri +++ +   k    +kl    r s vr+  t  +vf++f+   +  ln+i +      e i   +    f t y++a 
    T11F9.1 210 HFrtivtiLIPFFSLAFINIRIVLVLSKNEFKFLHSTKLSdaKRKSAVRNA-TRTMVFIVFTYLLSnVLNVIIII----WEYIDMDMLTQQFETFYMFAV 304
                551111115555555555566544444455566566666422678889885.66778999987654146665443....455555666666777777777 PP

  Mel1b-aln 299 fnsclnaivyGlln 312
                    l++i++G l 
    T11F9.1 305 DVVSLSTIIFGALR 318
                77777777777553 PP

>> F13D2.3  CE33996	WBGene00008737	locus:gnrr-7	G-protein coupled receptor	status:Partially_confirmed	UniProt:Q19397	pro
   #    score  bias  c-Evalue  i-Evalue hmmfrom  hmm to    alifrom  ali to    envfrom  env to     acc
 ---   ------ ----- --------- --------- ------- -------    ------- -------    ------- -------    ----
   1 ?   11.1   2.8    0.0019      0.19      72     178 ..      63     168 ..      17     176 .. 0.78
   2 ?    1.2   0.0       1.9   1.9e+02     253     308 ..     317     371 ..     298     379 .. 0.69

  Alignments for each domain:
  == domain 1    score: 11.1 bits;  conditional E-value: 0.0019
  Mel1b-aln  72 rnaGnlflvslaladlvvalyPyPlilvaifydgwalgeahckasafvmGlsviGsvfnitaiainrycyich.svayhriyrkwhtslyislvwlltvv 170
                +n+  lf  sl  +d ++ ++   +  + +++ +w  g  +ck   +   ++       +  ia++ry  +   ++   r y++++  ly   vw+++++
    F13D2.3  63 HNSFLLFKTSLFASDCMIMFIYAAVKALWLLQFEWKYGSLWCKMYRYWSSVAFFSNSNIVCGIALDRYLSVYSnHIIGVRQYQRTKRMLY--AVWIIALI 160
                344457778999999999998888888999999**************999998877777789******9886415555677777777776..69****** PP

  Mel1b-aln 171 alvPnffv 178
                a +P+++v
    F13D2.3 161 AALPQLIV 168
                ****9887 PP

  == domain 2    score: 1.2 bits;  conditional E-value: 1.9
  Mel1b-aln 253 mfvvfvifaicwaPlnciGlavainPe..eiapqipeGlfvtsyllayfnsclnaivy 308
                  ++ v   i w P n+i l+  +n    e  +q    lf    ll  + s ln i+y
    F13D2.3 317 ACAIIVTHIILWLPYNIISLSRFVNEGfyETISQNGGNLF---ELLILLSSFLNPILY 371
                55678899999********998888531133333333344...355666667777766 PP

>> F53A9.5  CE43844	WBGene00018728	G-protein coupled receptor	status:Partially_confirmed	UniProt:Q20686	protein_id:CCD68
   #    score  bias  c-Evalue  i-Evalue hmmfrom  hmm to    alifrom  ali to    envfrom  env to     acc
 ---   ------ ----- --------- --------- ------- -------    ------- -------    ------- -------    ----
   1 ?   11.5   9.9    0.0014      0.14      37     317 ..      40     328 ..       8     344 .. 0.67

  Alignments for each domain:
  == domain 1    score: 11.5 bits;  conditional E-value: 0.0014
  Mel1b-aln  37 pwvapalsavlivttavdvvgnllvilsvlrnrklrnaGnlflvslaladlvv....alyPyPlilvaif.ydgwalgeahckasafvmGlsvi...Gsv 128
                 ++++ +  + i t +v   g  ++ + v++++++r++ n++l  l++ dl++    al+  Pl    +  + + a+   + + + + + +s i   Gsv
    F53A9.5  40 DYISTYIYLLAIPTICVLGAGAAVMCIVVFTRKQMRSSLNVYLAGLSVFDLILlsfsALIFSPLQGCVLQgHGDTAVCHFFWRSTPWTLPISNIaqcGSV 139
                455555555556666666678888888999********************986444478888998666543677899999999999999998765559** PP

  Mel1b-aln 129 fnitaiainrycyichsvayhriyrkwhtslyislvwlltvvalvPnffvgsleydPriysctfiqtasaqytvavvvihfllPiavvsfcylri.wvlv 227
                +   a++++r+  +   +  +  +  ++++  +  + +++++   P ff  + + d      +f++  +  y    v   +l+ + ++ +  + i  v+v
    F53A9.5 140 WTCVAVTVDRFLAVNYPLHSKIWCTPRRATTILIAITVFSILFKAPMFFELTND-DCGRLRTSFLRD-NKYYKEYYVTFGYLIALLLIPWTVMIIlNVFV 237
                ***************99999999998887777778999*********9965544.444445555543.44455555555555555444444333313555 PP

  Mel1b-aln 228 lqarrkvkses......klrlrpsdvrsfl...tmfvvfvifaicwaPlnciGlavainPeeiapqipeGlfv.tsyllayfnsclnaivyGllnqnfrr 317
                ++a +k+ + +      k + +  d r  l   +m + f+if +              n  e + ++  G++     ll  +ns+ n ++y l+   fr+
    F53A9.5 238 VKAVHKAYKIRrsmqggKNNQEEKDRRCTLmaiAMVLTFLIFNVVA---------AVNNLAETVFEVSLGFWSpIGNLLICLNSASNIVIYSLFGARFRQ 328
                6665555433300001133333334333221114555555555543.........333445667778888886357899999***********9999997 PP

>> F47D2.10a  CE35315	WBGene00005407	locus:srh-194	7TM chemoreceptor, srh family	status:Partially_confirmed	UniProt:Q9GS
   #    score  bias  c-Evalue  i-Evalue hmmfrom  hmm to    alifrom  ali to    envfrom  env to     acc
 ---   ------ ----- --------- --------- ------- -------    ------- -------    ------- -------    ----
   1 ?   11.9  11.2    0.0011      0.11     128     327 ..       2     205 ..       1     229 [. 0.71

  Alignments for each domain:
  == domain 1    score: 11.9 bits;  conditional E-value: 0.0011
  Mel1b-aln 128 vfnitaiainrycyich.svayhriy..rkwhtslyislvwl.ltvvalvPnffvgsleydPriysctfiqtasaqytvavvvihfllPiavvsfcylri 223
                v  i +i  nr+ +ic+ s  +h +y  r w ++ y+ +v+l l +v lvP   +    ++      ++i  a     +  +  hf++ +  v+ c l+i
  F47D2.10a   2 VISIVSIFENRFFIICTfSFKHHWVYlrRLWLAAHYVIVVFLmLPMVFLVPEENIAQHIFEQLPCLPSYIYNAPVFVFTEDITYHFIISVIFVVLCCLEI 101
                678999999*******746677777643679999999999873689*****988888777766666678888887777778899**************** PP

  Mel1b-aln 224 wvlv.lqarrkvksesklrlrpsdvrsfltmfvvfvifaicwaPlnciGlavainPee.iapqipeGlfvtsyllayfnsclnaivyGllnqnfrreykr 321
                 v+v   a     + ++ r+ p   +    +f+v+vi      Pl c  + +     + +     +G+  t  ++a +   ++++   ll + +rr  k 
  F47D2.10a 102 SVFVgYLASNSLEQLKQKRMSPKTFQLQKKFFIVLVIQM--SIPLICFLFPLISAALSvLLNYYNQGMINTGLIIASLHGIVSTVTMLLLHRPYRRAVKA 199
                **9953466666666666777777777777788877753..24555555544433333033455678888888888888899999888988888888887 PP

  Mel1b-aln 322 ilsalw 327
                i     
  F47D2.10a 200 IFYKSE 205
                765443 PP

>> K03H6.5  CE39585	WBGene00019370	status:Partially_confirmed	UniProt:O45174	protein_id:CCD66729.1
   #    score  bias  c-Evalue  i-Evalue hmmfrom  hmm to    alifrom  ali to    envfrom  env to     acc
 ---   ------ ----- --------- --------- ------- -------    ------- -------    ------- -------    ----
   1 ?   12.2   0.2   0.00091     0.091      52      98 ..      49      94 ..      38     105 .. 0.83
   2 ?   -0.7   0.5       7.4   7.4e+02     290     347 ..     314     370 ..     213     389 .. 0.58

  Alignments for each domain:
  == domain 1    score: 12.2 bits;  conditional E-value: 0.00091
  Mel1b-aln 52 avdvvgnllvilsvlrnrklrnaGnlflvslaladlvvalyPyPlil 98
                + vvgnll + +vl   +++n  n +l slal d++v ++  P  l
    K03H6.5 49 MITVVGNLLTM-TVLLSGHIKNRANHLLTSLALCDMLVFFMMIPHYL 94
               56799**9876.6788899*****************99887776655 PP

  == domain 2    score: -0.7 bits;  conditional E-value: 7.4
  Mel1b-aln 290 fvtsyllayfnsclnaivyGllnqnfrreykrilsalwnprrclqdaskdskaeglqs 347
                 v++  l     +ln +++ l  + frr    +   +w    ++    k+s+++ ++s
    K03H6.5 314 SVVANQLVLTGKMLNVVLFCLTSETFRRRLW-LTCRFWCQLIFYAGRNKTSRSNFTRS 370
                3455666677778888888888888888653.45567776666666666666555444 PP

>> K07C6.7  CE36550	WBGene00005955	locus:srx-64	7TM chemoreceptor, srx family	status:Predicted	UniProt:O44646	protein_id
   #    score  bias  c-Evalue  i-Evalue hmmfrom  hmm to    alifrom  ali to    envfrom  env to     acc
 ---   ------ ----- --------- --------- ------- -------    ------- -------    ------- -------    ----
   1 ?    3.6   0.3      0.37        37     121     160 ..      13      53 ..       5      72 .. 0.75
   2 ?   13.3   6.0    0.0004      0.04     114     201 ..      77     165 ..      55     220 .. 0.72

  Alignments for each domain:
  == domain 1    score: 3.6 bits;  conditional E-value: 0.37
  Mel1b-aln 121 GlsviGsvfnita.iainrycyichsvayhriyrkwhtsly 160
                 +s+iGsv+n +   a+n+  +  hs +y    ++   +++
    K07C6.7  13 NISLIGSVLNWAIfYAVNKLECFNHSFGYLSASQAIVDAMH 53 
                589*******875269************9876666555554 PP

  == domain 2    score: 13.3 bits;  conditional E-value: 0.0004
  Mel1b-aln 114 kasafvmGlsviGsvfnitaiainrycyichsvayhriyrkwhtslyislvwlltvvalvPnffvg.sleydPriysctfiqtasaqyt 201
                +  +fv+ l    sv+   ai++nr+c +     y++i+++++t++ i++v  +t  + +  + v   + yd +i+  tf++   + y 
    K07C6.7  77 HHCGFVLLLCYELSVMIHLAISLNRFCAVWAPYKYQNIFSDRNTKILIGFVGTVTGSIAIYFYEVScHFYYDEKIHFLTFTNSEFCGYI 165
                4568999999999**************************************99887666655555415789*****9999876655554 PP

>> F57C9.6  CE36651	WBGene00019012	status:Partially_confirmed	UniProt:O01818	protein_id:CCD62438.1
   #    score  bias  c-Evalue  i-Evalue hmmfrom  hmm to    alifrom  ali to    envfrom  env to     acc
 ---   ------ ----- --------- --------- ------- -------    ------- -------    ------- -------    ----
   1 ?   11.2  16.1    0.0018      0.18      46     237 ..      49     264 ..      16     365 .. 0.70

  Alignments for each domain:
  == domain 1    score: 11.2 bits;  conditional E-value: 0.0018
  Mel1b-aln  46 vlivttavdvvgnllvilsvlrnrklrnaGnlflv..slaladlvvalyP....yPlilvaifydgwalgeahckasafvmGlsviGsvfnitaiainry 139
                  i    + ++ n++++  ++ +r+ +++  ++++  ++++ d +  ++       l+   +  dg + +    + s++++ ++ + +++n+  i++n +
    F57C9.6  49 AYIAFGILAILVNIVIFACIIIRRRTTSSHVFYIIilNFTIIDTIKGICSvlfaLKLLTFNMATDGSMWTVRVDQYSGVLLRFTNLTTIMNVLLITMNEF 148
                55666666677777777777777776666655555114456676654443110044444556677877777778899*********************** PP

  Mel1b-aln 140 cyichsvayhriyrkwhtslyislvwlltvvalvPnffvg....sleydP....riys....ctfiq.tasaqy.tvavvvihf.llPiavvsfcylriw 224
                ++ich + y  i+ + +    i l wll+ v  v n++      s+  d      + s    c   q t+ ++y    +++i f l+ +a+ + cy+ ++
    F57C9.6 149 IFICHPLRYSSIVTRCRVLWAIVLSWLLAFVLTVLNMLTStrqrSVMIDTecenEMMSgasfCIKHQeTSLSHYfVFHMILIAFcLICLAITASCYFILF 248
                ***************************9988888887754222255555411114444333344445144455514567778774778999999*98777 PP

  Mel1b-aln 225 vlv...lqarrkvkse 237
                 ++   ++a  k ++e
    F57C9.6 249 RIItklVRADVKYQAE 264
                6651113444444444 PP

>> F40A3.7  CE10154	WBGene00018222	status:Partially_confirmed	UniProt:O16268	protein_id:CCD66962.1
   #    score  bias  c-Evalue  i-Evalue hmmfrom  hmm to    alifrom  ali to    envfrom  env to     acc
 ---   ------ ----- --------- --------- ------- -------    ------- -------    ------- -------    ----
   1 ?   14.1   3.5   0.00024     0.024      55     161 ..      39     149 ..      31     187 .. 0.69
   2 ?   -0.7   0.1       7.4   7.4e+02     204     272 ..     215     292 ..     199     374 .. 0.66

  Alignments for each domain:
  == domain 1    score: 14.1 bits;  conditional E-value: 0.00024
  Mel1b-aln  55 vvgnllvilsvlrnrklrnaGnlflvslaladlvvalyPyPlil..vaifydgwalgeahckasafvmGlsv.iGsvfnitaiai..nrycyichsvayh 149
                ++gn+l  l+vl nr +r+  n fl  la+ad+++ +  +P il   + f  +w +   + +    ++ l+    sv     ia+  +r   i + +  +
    F40A3.7  39 ILGNVLN-LTVLLNRSMRSRANSFLAVLAFADIIFLFLLFPNILanYSFFTFNWYFRWFYLHSKVHLISLANwCSSVAHWCVIAVcgDRLLGIQNPLYAR 137
                6777765.689*********************99876666666611578999999988888888888877651456655555555225665555544333 PP

  Mel1b-aln 150 riyrkwhtslyi 161
                  +r w+ +l  
    F40A3.7 138 ATWRWWKLPLVT 149
                344444444443 PP

  == domain 2    score: -0.7 bits;  conditional E-value: 7.4
  Mel1b-aln 204 vvvihfllPiavvsfcylr.iwvlvlqarrk.v.......ksesklrlrpsdvrsfltmfvvfvifaicwaPlnciGl 272
                 + +  +lPi ++ f  l  +w l  + ++  +       + ++ ++++ ++ r  lt+  +  +f++   P  ++ l
    F40A3.7 215 HIFLMIILPIILLLFLNLTlLWALRKRQKHLsIgkdfnadRRQNDVHMQKTEHRVTLTVTFIVTMFTLTNGPSALVHL 292
                455556666666666665423544332221111111111123344555555555556655555566666666655555 PP

>> R05D8.5  CE36556	WBGene00005919	locus:srx-28	7TM chemoreceptor, srx family	status:Predicted	UniProt:Q9N5G6	protein_id
   #    score  bias  c-Evalue  i-Evalue hmmfrom  hmm to    alifrom  ali to    envfrom  env to     acc
 ---   ------ ----- --------- --------- ------- -------    ------- -------    ------- -------    ----
   1 ?   12.8   7.1   0.00057     0.057     135     199 ..      98     164 ..      78     200 .. 0.80

  Alignments for each domain:
  == domain 1    score: 12.8 bits;  conditional E-value: 0.00057
  Mel1b-aln 135 ainrycyichsvayhriyrkwhtslyislvwlltvvalvP..nffvgsleydPriysctfiqtasaq 199
                a+nr c +   + y +i+++ +t +y  ++w+++++  +    ff   l y P+ +s  f+q   ++
    R05D8.5  98 ALNRCCALFMPLWYTHIFSNSKTVFYRNFIWIFSIIFCITlyEFFKCFLLYAPKSWSFQFVQNPVCN 164
                89********************************9976542289******************75443 PP

>> B0391.3  CE17332	WBGene00007161	status:Partially_confirmed	UniProt:O62016	protein_id:CAB03803.1
   #    score  bias  c-Evalue  i-Evalue hmmfrom  hmm to    alifrom  ali to    envfrom  env to     acc
 ---   ------ ----- --------- --------- ------- -------    ------- -------    ------- -------    ----
   1 ?   10.1   0.3    0.0039      0.39     120     178 ..     184     242 ..     163     251 .. 0.86

  Alignments for each domain:
  == domain 1    score: 10.1 bits;  conditional E-value: 0.0039
  Mel1b-aln 120 mGlsviGsvf.nitaiainrycyichsvayhriyrkwhtslyislvwlltvvalvPnffv 178
                m l ++Gs f  +    i++y yi ++++     ++   ++++ l + l + +++P+f++
    B0391.3 184 MFL-IVGSSFvAVVYFGIKCYQYISQQLGNVSAQSQATKTMQVQLFYSLIIQSVIPSFLM 242
                334.5676662678899*****************************************98 PP

>> F59B1.3  CE38198	WBGene00005984	locus:srx-93	7TM chemoreceptor, srx family	status:Predicted	UniProt:O61876	protein_id
   #    score  bias  c-Evalue  i-Evalue hmmfrom  hmm to    alifrom  ali to    envfrom  env to     acc
 ---   ------ ----- --------- --------- ------- -------    ------- -------    ------- -------    ----
   1 ?    9.7   6.5     0.005      0.51     125     180 ..      98     153 ..      15     236 .. 0.87

  Alignments for each domain:
  == domain 1    score: 9.7 bits;  conditional E-value: 0.005
  Mel1b-aln 125 iGsvfnitaiainrycyichsvayhriyrkwhtslyislvwlltvvalvPnffvgs 180
                +G  + i  +ainr+c +   + y ri++  ht++ + l++l+ +   +  ++ +s
    F59B1.3  98 LGNEYQIVLMAINRFCAMFFPTKYSRIFSLSHTTIILVLIYLYRIAQKIYEWLPES 153
                5788999***********************************99987776665555 PP

>> Y34D9A.2  CE30217	WBGene00021328	status:Confirmed	UniProt:Q9N452	protein_id:CCD68050.1
   #    score  bias  c-Evalue  i-Evalue hmmfrom  hmm to    alifrom  ali to    envfrom  env to     acc
 ---   ------ ----- --------- --------- ------- -------    ------- -------    ------- -------    ----
   1 ?   10.4   9.8    0.0031      0.31      36     224 ..      20     211 ..       5     218 .. 0.74

  Alignments for each domain:
  == domain 1    score: 10.4 bits;  conditional E-value: 0.0031
  Mel1b-aln  36 ppwvapalsavlivttavdvvgnllvilsvlrnrklrna.GnlflvslaladlvvalyPyPlilvaifydgwalgeahckasafvmGlsviGsvfnitai 134
                ++  +p l+ +  ++  + v+gn   ++ ++ ++  +n     f+  l +++l+  l+  P+i+  +f     l ++      ++  + v  +v   t i
   Y34D9A.2  20 TSAPSPILALIFTIICIIGVIGNASLLVYIFAKKLYQNFiSSRFIGHLCFTNLIALLVLVPVIIHNVFTGVNLLQDSN-----MLCRIQVSITVTVWTVI 114
                444578999****************999999999888852778999*********99999999999998666665544.....44444444444444555 PP

  Mel1b-aln 135 ainrycyi.chsvayhriyrkw...htslyis.lvwlltvvalvPnffvgsle.ydPriysctfiqtasa.qytvavvvihfllPiavvsfcylriw 224
                a+   c+   h +++ ri  ++    t+ +++ l w+++ +  +P++  g +  y P + +c f    s  ++ + +++   ++P    s  y+ri 
   Y34D9A.2 115 AMMNLCIAgVHLLTFARIHYEQlfgLTPTKLCiLSWIISWLLSLPSLTNGHVAiYGPAVRTCVFSHSDSGlKFLTYTMIFGVFIPALFSSIAYFRIL 211
                55555554234455555544431123444555267***************9865**********999875378888889999999999999999985 PP

>> C24B9.16  CE36426	WBGene00005915	locus:srx-24	7TM chemoreceptor, srx family	status:Predicted	UniProt:O76442	protein_i
   #    score  bias  c-Evalue  i-Evalue hmmfrom  hmm to    alifrom  ali to    envfrom  env to     acc
 ---   ------ ----- --------- --------- ------- -------    ------- -------    ------- -------    ----
   1 ?   10.3   7.6    0.0033      0.33      48     196 ..      12     161 ..       2     189 .. 0.83

  Alignments for each domain:
  == domain 1    score: 10.3 bits;  conditional E-value: 0.0033
  Mel1b-aln  48 ivttavdvvgnllvilsvlrnrklrnaGnlflvslaladlvvalyPyPlilvaifydgwalgeahckasafvmGls...viGsvfnitaiainrycyich 144
                  ++   +v n+lv++s+ +   ++n+  +   +la+ ++v++     l l  +f    a + + +  s fv  +s      s f    +++nr+c +  
   C24B9.16  12 FTVSLFGIVINFLVLFSIGKTVSMKNSFGIITKNLAVCNIVMC----GLGLFFLFPMQLAPSSVLVDNSHFVGVVSeyfYENSNFSHFLVSLNRFCAMYL 107
                3334557899*****************9999999999998775....57788888888888888888898887777222458999999************ PP

  Mel1b-aln 145 svayhriyrkwhtslyislvwlltvvalvPnffvg..sleydPriysctfiqta 196
                 + y  i+  ++t++y++++w ++++     + v    leyd   +   fi+++
   C24B9.16 108 PLYYAPIFCVTKTKFYLTFLWAVSIIGCTAIYEVAncHLEYDADFWNLQFIKIS 161
                **************************9988888762269****99999999865 PP

>> R13D7.4  CE36558	WBGene00005951	locus:srx-60	7TM chemoreceptor, srx family	status:Predicted	UniProt:Q966G7	protein_id
   #    score  bias  c-Evalue  i-Evalue hmmfrom  hmm to    alifrom  ali to    envfrom  env to     acc
 ---   ------ ----- --------- --------- ------- -------    ------- -------    ------- -------    ----
   1 ?    8.7  12.9     0.011       1.1     126     244 ..      89     209 ..      10     230 .. 0.72

  Alignments for each domain:
  == domain 1    score: 8.7 bits;  conditional E-value: 0.011
  Mel1b-aln 126 Gsvfnitaiainrycyichsvayhriyrkwhtslyislvwlltvv.alvPnffvgsleydPriysctfiqtasaqytvavv....vihfllPiavvsfcy 220
                 sv+    i+inr+c +   + y++ +++++ts  i l+w++ v  a+v   ++  + y   i    fiq +++++   v      ++  + ia+v+   
    R13D7.4  89 LSVLTHFLISINRFCAVWVPLKYEKWFSRKNTSSIIILLWIFEVAlAIVFYQILCHVAYLEEI---HFIQFTNTKFCGFVAwyddFVKNSVIIAIVVCVD 185
                47777888**********************************985144544556667776666...6888888888877761112344445667776666 PP

  Mel1b-aln 221 lriwvlvlqarrkvksesklrlrp 244
                +   + v +  +kv+ ++k +lr 
    R13D7.4 186 ISTVLRVHHVTKKVRGDNKFTLRD 209
                777777888999******999986 PP

>> C30B5.5  CE02524	WBGene00016246	status:Partially_confirmed	UniProt:Q18321	protein_id:CCD66137.1
   #    score  bias  c-Evalue  i-Evalue hmmfrom  hmm to    alifrom  ali to    envfrom  env to     acc
 ---   ------ ----- --------- --------- ------- -------    ------- -------    ------- -------    ----
   1 ?   10.9   1.7    0.0023      0.23      55     141 ..      48     139 ..      31     152 .. 0.71
   2 ?    8.0   0.2     0.016       1.6     294     319 ..     351     376 ..     290     381 .. 0.77

  Alignments for each domain:
  == domain 1    score: 10.9 bits;  conditional E-value: 0.0023
  Mel1b-aln  55 vvgnllvilsvlrnrklrnaGnlflvslalad...lvvalyPyPlilvaifydgwalgeahckasafvmGlsvi...Gsvfnitaiainrycy 141
                + gn    l +l++  +rn  nlfl +la+ d   l+ a++ y +  +  +   + l  a+ +   f + ls i   Gsv+   a++i+ry  
    C30B5.5  48 LFGNATTAL-ILTRPSMRNPNNLFLTALAVFDsclLITAFFIYAMEYIIEYTAAFDLYVAWLTYLRFAFALSHIsqtGSVYITVAVTIERYLA 139
                556665554.699999**************99544455666677766666666666666666666666665543333**************75 PP

  == domain 2    score: 8.0 bits;  conditional E-value: 0.016
  Mel1b-aln 294 yllayfnsclnaivyGllnqnfrrey 319
                 +la +ns +n ++y l+ ++fr+e 
    C30B5.5 351 NFLAIINSSINFVIYLLFGKDFRKEL 376
                59**********************96 PP

>> H34P18.1  CE19503	WBGene00019262	status:Partially_confirmed	UniProt:O76666	protein_id:CCD72486.1
   #    score  bias  c-Evalue  i-Evalue hmmfrom  hmm to    alifrom  ali to    envfrom  env to     acc
 ---   ------ ----- --------- --------- ------- -------    ------- -------    ------- -------    ----
   1 ?   10.7   0.6    0.0026      0.26     256     330 ..     267     336 ..     209     357 .. 0.71

  Alignments for each domain:
  == domain 1    score: 10.7 bits;  conditional E-value: 0.0026
  Mel1b-aln 256 vfvifaicwaPlnciGlavainPeeiapqipeGlfvtsyllayfnsclnaivyGllnqnfrreykrilsalwnpr 330
                v+vif i  +P  +  +   i   +      + l +   +la+fns+ + i+y  l   fr+ + +    l+ p+
   H34P18.1 267 VLVIFLITESPQGVFKILSGIMMIDYINY-FQNLTIFINILAFFNSTTSFIIYSSLSAKFRKIFAQ----LFFPT 336
                56777777777766665555544444333.4568888899****************9999876654....44444 PP

>> M01B2.7  CE38207	WBGene00010800	locus:srsx-37	7 transmembrane receptor (rhodopsin family)	status:Predicted	UniProt:O1
   #    score  bias  c-Evalue  i-Evalue hmmfrom  hmm to    alifrom  ali to    envfrom  env to     acc
 ---   ------ ----- --------- --------- ------- -------    ------- -------    ------- -------    ----
   1 ?    6.8   1.0      0.04         4      52      91 ..      17      56 ..       5     162 .. 0.69
   2 ?    7.2   0.4     0.029       2.9     244     323 ..     191     269 ..     170     299 .. 0.77

  Alignments for each domain:
  == domain 1    score: 6.8 bits;  conditional E-value: 0.04
  Mel1b-aln 52 avdvvgnllvilsvlrnrklrnaGnlflvslaladlvval 91
                v + gnll++l  l+  klr+  n+++    + dl++  
    M01B2.7 17 IVGFTGNLLMVLVTLHSNKLRSICNILICVCCFCDLLLFT 56
               56789******************************98643 PP

  == domain 2    score: 7.2 bits;  conditional E-value: 0.029
  Mel1b-aln 244 psdvrsfltmfvvfvifaic.waPlnciGlavainPeeiapqipeGlfvtsyllayfnsclnaivyGllnqnfrreykril 323
                   +++ +  + v v + +c w   ++iG    i P + +      l+  +++  +  s++na+vy  + +++r   + +l
    M01B2.7 191 NNSIKTVFKSLSVTVCLVVCgWMTTDLIGALTVILPMDRSVARMVQLYCGTFI--FTSSAFNAVVYYKFSRDYRSAVRTML 269
                455666666667888888888********988999987766666779988876..678********988877777666554 PP

>> K06C4.8  CE11816	WBGene00019444	G-protein coupled receptor	status:Partially_confirmed	UniProt:Q9GYH2	protein_id:CCD72
   #    score  bias  c-Evalue  i-Evalue hmmfrom  hmm to    alifrom  ali to    envfrom  env to     acc
 ---   ------ ----- --------- --------- ------- -------    ------- -------    ------- -------    ----
   1 ?    9.4  15.7    0.0062      0.62      34     327 ..      13     318 ..       2     354 .. 0.71

  Alignments for each domain:
  == domain 1    score: 9.4 bits;  conditional E-value: 0.0062
  Mel1b-aln  34 prppwvapalsavlivttavdvvgnllvilsvlrnrklrnaGnlflvslaladlvvalyPyPl..ilvaifydgw.algeahckasafvm....GlsviG 126
                +++  + ++++ +++    + + gn++ i+   r +  +n+  ++l+sl+  dl+v ++  P   +    f+ g+  +g +h+  saf +     l  +G
    K06C4.8  13 SHSYDMVEVFAMIMLPLILIGIFGNIISIYVYSRHHMNKNTIGFLLLSLSTIDLIVLITAMPSfgTYKFPFFPGYhEIGSVHTIFSAFCLiyfyPLMCMG 112
                5555566677777777788899********99999999***99*************9998886223445566666279*********9753333466677 PP

  Mel1b-aln 127 sv...fnitaiainrycyichsvayhriyrkwhtslyislvwlltvvalvPnffvgsleydPriysctfiqtasaq......ytvavvvihfllPiavvs 217
                 +   + i  i+++r+  +c+ +  +  + +++t   ++ +  ++++   P ff    +    +    ++ ++  +      y +  ++   l+P ++++
    K06C4.8 113 KMmgqYIIVLISVERWFAVCRPLQVQIWCTQKNTIRAMTCIIAISILFNAPRFFEFKANLITGVIGFGLAHISKNEwyfylyYGIRAIIFDALIPFSIIA 212
                652227899**************************9999999***********98777777777776666665543222222567777788888888887 PP

  Mel1b-aln 218 fcylriwvlvlqarrkvksesklrlrpsdv.rsfltmfvvfv.ifaicwaPlnciGla..vainPeeiapqipeGlfvtsyllayfnsclnaivyGllnq 313
                       + v+q  rk + e+kl++   +  ++  tm++v++ ++aic      + +    + n  ++   i + ++  s +l  f s+ +  +y ++ +
    K06C4.8 213 VTN----IQVIQQLRKSNEERKLMTTQQQKdNKTTTMLLVMIfMYAICHFLCTSVKFInlFSHNYVQFQFVIFKIIHHISNVLLVFYSASTFFIYLIFSE 308
                755....5689***********98766554144566665554279***8665555554113556667777788999999999999999999999987665 PP

  Mel1b-aln 314 nfrreykrilsalw 327
                 +r+    +ls+  
    K06C4.8 309 KYRN----VLSTCV 318
                5554....444433 PP

>> ZC404.11  CE46568	WBGene00022605	status:Partially_confirmed	UniProt:Q23293	protein_id:CCD72497.1
   #    score  bias  c-Evalue  i-Evalue hmmfrom  hmm to    alifrom  ali to    envfrom  env to     acc
 ---   ------ ----- --------- --------- ------- -------    ------- -------    ------- -------    ----
   1 ?   -0.3   0.1       5.6   5.6e+02      55      90 ..      54      89 ..      35     120 .. 0.61
   2 ?   11.5   0.7    0.0015      0.15     224     322 ..     234     334 ..     216     349 .. 0.67

  Alignments for each domain:
  == domain 1    score: -0.3 bits;  conditional E-value: 5.6
  Mel1b-aln 55 vvgnllvilsvlrnrklrnaG.nlflvslaladlvva 90
               +  n+l il +l+++++r +G n+ ++ +a+ dl  a
   ZC404.11 54 FFANIL-ILILLTRKEMRYSGvNVTMMLIAVCDLGCA 89
               333333.334455555555554555555566665555 PP

  == domain 2    score: 11.5 bits;  conditional E-value: 0.0015
  Mel1b-aln 224 wvlvlqa.rrkvkses.klrlrpsdv.rsfltmfvvfvifaicwaPlnciGlavainPeeiapqipeGlfvtsyllayfnsclnaivyGllnqnfrreyk 320
                 ++ ++a +++ +s s + + + +++ rs   + vv v+f i  +P  +  +  +i  ++      + l +   +la+fn++ + i+y  l   fr+ + 
   ZC404.11 234 ILIRIKAgKQRSNSLShNQTDQDAQIdRSTRFIQVVVVVFVITETPQGFFSVLGSISINDYIN-YYQHLSIFMNILAFFNTTTSFIIYSTLSSKFRKLFA 332
                333344412333322202233334443555556789999999999999888776776666554.4577999999**********************9887 PP

  Mel1b-aln 321 ri 322
                ++
   ZC404.11 333 QL 334
                65 PP

>> F10G2.6b  CE38169	WBGene00005983	locus:srx-92	7TM chemoreceptor, srx family	status:Partially_confirmed	UniProt:Q5BHI0
   #    score  bias  c-Evalue  i-Evalue hmmfrom  hmm to    alifrom  ali to    envfrom  env to     acc
 ---   ------ ----- --------- --------- ------- -------    ------- -------    ------- -------    ----
   1 ?    9.3   2.5    0.0067      0.67     125     177 ..      98     150 ..      90     234 .. 0.79

  Alignments for each domain:
  == domain 1    score: 9.3 bits;  conditional E-value: 0.0067
  Mel1b-aln 125 iGsvfnitaiainrycyichsvayhriyrkwhtslyislvwlltvvalvPnff 177
                +G  + i  iainr+c +   + y  i++ ++ ++ + +++++ +   +  ++
   F10G2.6b  98 LGNEYQIVLIAINRFCAVFLPTKYATIFSLFNITIILVFIYIFRIAKKIYELL 150
                578899***********************************999876655554 PP

>> F56D6.13  CE38832	WBGene00044475	status:Confirmed	UniProt:Q4R113	protein_id:CCD70730.1
   #    score  bias  c-Evalue  i-Evalue hmmfrom  hmm to    alifrom  ali to    envfrom  env to     acc
 ---   ------ ----- --------- --------- ------- -------    ------- -------    ------- -------    ----
   1 ?    9.6   0.2    0.0055      0.55     199     232 ..      61      94 ..      42      98 .. 0.88

  Alignments for each domain:
  == domain 1    score: 9.6 bits;  conditional E-value: 0.0055
  Mel1b-aln 199 qytvavvvihfllPiavvsfcylriwvlvlqarr 232
                 y +avvv+ f++Pi + +   +   +lv +++r
   F56D6.13  61 AYGTAVVVVVFVVPILISIAASVITCILVRRCNR 94 
                699*************999999999999988776 PP

>> K01A12.3  CE40086	WBGene00019287	status:Partially_confirmed	UniProt:Q10042	protein_id:CCD69326.1
   #    score  bias  c-Evalue  i-Evalue hmmfrom  hmm to    alifrom  ali to    envfrom  env to     acc
 ---   ------ ----- --------- --------- ------- -------    ------- -------    ------- -------    ----
   1 ?    5.4   0.6       0.1        10      42      92 ..      20      73 ..       4      78 .. 0.82
   2 ?    4.5   0.1      0.19        19     291     329 ..     320     358 ..     309     391 .. 0.78

  Alignments for each domain:
  == domain 1    score: 5.4 bits;  conditional E-value: 0.1
  Mel1b-aln 42 alsavlivttavdvvg...nllvilsvlrnrklrnaGnlflvslaladlvvaly 92
                +s v +  tav ++g   n+  ++ +l+nr  r +    + ++alad +v l+
   K01A12.3 20 YISIVGVAYTAVGLLGvfcNVTTVIMILTNRVFRLSAYTIMANVALADSIVMLI 73
               567777888888776644477888889*********************999875 PP

  == domain 2    score: 4.5 bits;  conditional E-value: 0.19
  Mel1b-aln 291 vtsyllayfnsclnaivyGllnqnfrreykrilsalwnp 329
                v  +ll   n + n  +y  +n+ +r  yk+il+     
   K01A12.3 320 VILHLLWLCNHTCNPFIYAYFNDRMRLTYKEILTCAAIR 358
                55678888999*********************9875444 PP

>> B0244.7  CE26790	WBGene00015082	SR-famA	status:Partially_confirmed	UniProt:Q09966	protein_id:CCD61502.1
   #    score  bias  c-Evalue  i-Evalue hmmfrom  hmm to    alifrom  ali to    envfrom  env to     acc
 ---   ------ ----- --------- --------- ------- -------    ------- -------    ------- -------    ----
   1 ?   10.9  13.2    0.0022      0.22      76     263 ..      87     274 ..      65     312 .. 0.79

  Alignments for each domain:
  == domain 1    score: 10.9 bits;  conditional E-value: 0.0022
  Mel1b-aln  76 nlflvslaladlv..valyPyPlilvaifydgwalgeahckasafvmGlsviGsvfnitaiainrycyichsvayhriyrkwhtslyislvwlltvvalv 173
                 +f++s a++  +  +a++  P+i+    ++ w+++     +  ++  ls iG +      ++  y+ + h + y+r ++ +++ l i l+w+ ++ + +
    B0244.7  87 YIFILSRAVSASMsiLAIFLLPVIIFLTHFNFWVIAL--FIIFEMLSFLSFIGGMVGT---TLTIYIAVVHPMYYQRELSLRKCVLLILLLWVSAITVAI 181
                5788888876544115677788899989999999874..3455666678999987654...4677*******************************9999 PP

  Mel1b-aln 174 Pnffvgsley.dPriysctfiqtasaqytvavvvihfllPiavvsfcy..lriwvlvlqarrkvksesklrlrpsdvrsfltmfvvfvifaic 263
                 + +v++        +sc + + a       +v i   + i++v+  y  + +w l +q+ ++    s  ++ ++  r++++ f vf  +ai 
    B0244.7 182 SCGIVEAAFIgRNSPFSCDYGNCAGPVLIFGIVCIATAFSICLVIQLYviISLWKLGIQSTKRGDYSSTSKALTGVKRKLFAGFFVFATMAIF 274
                999998754414567**********9988888888777666666655511677*************999999999999999999999888874 PP

>> ZK816.1  CE05114	WBGene00022825	status:Confirmed	UniProt:Q23611	protein_id:CCD69238.1
   #    score  bias  c-Evalue  i-Evalue hmmfrom  hmm to    alifrom  ali to    envfrom  env to     acc
 ---   ------ ----- --------- --------- ------- -------    ------- -------    ------- -------    ----
   1 ?    9.7   0.5    0.0051      0.51     204     252 ..       3      56 ..       1      70 [. 0.69

  Alignments for each domain:
  == domain 1    score: 9.7 bits;  conditional E-value: 0.0051
  Mel1b-aln 204 vvvihfllPiavvsfcylriwvlvlqa...rrkvk..sesklrlrpsdvrsflt 252
                +v++ f+lP  +     l  w+ vlq    rr++   +++ ++ ++s++ s++t
    ZK816.1   3 LVILCFVLPAIIFFVFALIAWLRVLQLnyrRRRATeaADREAKKKASQLESLIT 56 
                6999*****76666666888*999985222334331134566788899998887 PP

>> C14A6.3  CE46372	WBGene00007567	status:Confirmed	UniProt:Q9XVE2	protein_id:CAB03880.3
   #    score  bias  c-Evalue  i-Evalue hmmfrom  hmm to    alifrom  ali to    envfrom  env to     acc
 ---   ------ ----- --------- --------- ------- -------    ------- -------    ------- -------    ----
   1 ?    9.9   1.9    0.0046      0.46     198     249 ..       3      56 ..       1      57 [] 0.64

  Alignments for each domain:
  == domain 1    score: 9.9 bits;  conditional E-value: 0.0046
  Mel1b-aln 198 aqytvavvvihfllPiavvsfcylriwvlv....lqarrkvksesklrlrpsdvrs 249
                + y + + v++ l+ ia+ +f +l  wvlv    ++   k+k+ +k +     +r+
    C14A6.3   3 TLYKILLAVLYVLIIIAIFMFVFL--WVLVildiIKILGKIKKLKKEKKSNCALRK 56 
                668889999999999999888887..666511224555556666665555555665 PP

>> F42G4.7  CE34861	WBGene00009644	status:Confirmed	UniProt:Q7YX20	protein_id:CAE17818.1
   #    score  bias  c-Evalue  i-Evalue hmmfrom  hmm to    alifrom  ali to    envfrom  env to     acc
 ---   ------ ----- --------- --------- ------- -------    ------- -------    ------- -------    ----
   1 ?    9.6   0.2    0.0056      0.56     194     243 ..      27      75 ..       5      81 .. 0.74

  Alignments for each domain:
  == domain 1    score: 9.6 bits;  conditional E-value: 0.0056
  Mel1b-aln 194 qtasaqytvavvvihfllPiavvsfcylriwvlvlqarrkvksesklrlr 243
                 t +++y+ + ++i  ++  a+v+   l i+++++ ++r+ +s++kl + 
    F42G4.7  27 STQTSSYSLSSLMI-VIITFALVIIFGLAIFIIMITTKRRRQSTMKLSMD 75 
                34455566665555.3556677777789****************999865 PP

>> Y48G1BL.5  CE22179	WBGene00021664	status:Partially_confirmed	UniProt:Q9N3P8	protein_id:CCD72874.1
   #    score  bias  c-Evalue  i-Evalue hmmfrom  hmm to    alifrom  ali to    envfrom  env to     acc
 ---   ------ ----- --------- --------- ------- -------    ------- -------    ------- -------    ----
   1 ?    9.4   0.1    0.0061      0.62     193     243 ..      67     113 ..      40     119 .. 0.75

  Alignments for each domain:
  == domain 1    score: 9.4 bits;  conditional E-value: 0.0061
  Mel1b-aln 193 iqtasaqytvavvvihfllPiavvsfcylriwvlvlqarrkvksesklrlr 243
                +qt+s + +  +v+i f     +v+   l i+++++ ++r+ +s++kl + 
  Y48G1BL.5  67 TQTSSYSLSSMIVIITFA----LVIIFGLAIFIIMITTKRRRQSTMKLSMD 113
                456666666666776665....5556679***************9999865 PP

>> F59E11.1  CE35886	WBGene00005892	locus:srx-1	7TM chemoreceptor, srx family	status:Partially_confirmed	UniProt:O45695	
   #    score  bias  c-Evalue  i-Evalue hmmfrom  hmm to    alifrom  ali to    envfrom  env to     acc
 ---   ------ ----- --------- --------- ------- -------    ------- -------    ------- -------    ----
   1 ?    9.1  16.1    0.0079       0.8      39     317 ..       6     288 ..       3     323 .. 0.80

  Alignments for each domain:
  == domain 1    score: 9.1 bits;  conditional E-value: 0.0079
  Mel1b-aln  39 vapalsavlivttavdvvgnllvilsvlrnrklrnaGnlflvsla..lad....lvvalyPyPli.lvaifydgwalgeahckasafvmGlsviGsvfni 131
                v + l  +l  t+++ ++ nllv+  v++    ++   ++++s    + d    l+ ++y  P i l + ++ +   g+  + +s + m l  iG +  i
   F59E11.1   6 VKSLLGGILFATSSIGLLLNLLVVSPVFQLAFAKDKSSIYVISSVniINDilhlLITTFYLAPTIiLNSFIFSDERNGNLTVFISFIFMVLWYIGNITQI 105
                56778999***********************99**99999987432245522214556666675415555566777899999999999999999988887 PP

  Mel1b-aln 132 taiainrycyichsvayhriyrkwhtslyislvwlltvvalvP.nffvgsleydPriysctfiqtas.aqytvavvvihfllPiavvsfcylriwvlvlq 229
                  +a+nr+ +ic   +     r+    +  +lv+ ++   +v   f   s+  d  + s +++q+ + ++yt    +    l   v + cy  i+  +  
   F59E11.1 106 V-MAVNRWAVICILRSSMFTKRNLIICFSFTLVFAVAKSYIVQyVFPCCSFLVDQTVLSYSYFQIENiTNYTDHSDIPLNALSSIVPVICYSWIFYTIRS 204
                5.79********98877766777777777778887777667761466899**************9764899998887777777778889*********** PP

  Mel1b-aln 230 arrkvksesklrlrpsdvrsfltmfvvfvifaicwaPlnciGlavainPeeiapqipeGlfvtsyllayfnsclnaivyGllnqnfrr 317
                a++ + +++  + +  + r+ l+  + f + ++ ++ +  i + v   P  ++ +  e +  ts +   fn   na vy l+nq+ r+
   F59E11.1 205 AHKSITPNMAPEHQKRQGRQELSYAMQFCLISMFYT-FSWIMFRV--FPIIFVGRHIEWFILTS-MCHVFNCSANAFVYILFNQEIRK 288
                *********999999999999999999998888765.56666654..68888888888666666.66789**************9987 PP

>> Y102A5C.22  CE36333	WBGene00005945	locus:srx-54	7TM receptor, srx family	status:Predicted	UniProt:Q9XX72	protein_id:C
   #    score  bias  c-Evalue  i-Evalue hmmfrom  hmm to    alifrom  ali to    envfrom  env to     acc
 ---   ------ ----- --------- --------- ------- -------    ------- -------    ------- -------    ----
   1 ?    9.1   6.8     0.008       0.8     120     179 ..      84     140 ..       8     219 .. 0.70

  Alignments for each domain:
  == domain 1    score: 9.1 bits;  conditional E-value: 0.008
   Mel1b-aln 120 mGlsviGsvfnitaiainrycyichsvayhriyrkwhtslyislvwlltvvalvPnffvg 179
                 + ++   s +    i++nr+c i   v y+ i+++ +t+  i + w lt+   +P+f++ 
  Y102A5C.22  84 LIIAYEISTYSHLCISLNRFCSIVAPVRYESIFSASNTTKLIIFSWTLTI---LPSFYLY 140
                 34444457788889*********************************997...5777664 PP

>> C29F3.6  CE34526	WBGene00005949	locus:srx-58	7 transmembrane receptor (rhodopsin family)	status:Partially_confirmed	U
   #    score  bias  c-Evalue  i-Evalue hmmfrom  hmm to    alifrom  ali to    envfrom  env to     acc
 ---   ------ ----- --------- --------- ------- -------    ------- -------    ------- -------    ----
   1 ?    9.1   6.6    0.0078      0.78      44     170 ..      12     137 ..       3     229 .. 0.82

  Alignments for each domain:
  == domain 1    score: 9.1 bits;  conditional E-value: 0.0078
  Mel1b-aln  44 savlivttavdvvgnllvilsvlrnrklrnaGnlflvslaladlvv.alyPyPlilvaifydgwalgeahckasafvmGlsviGsvfnitaiainrycyi 142
                 ++l+   ++ v+ nl  i+s+ +    +n+   +  + a+ad ++ +ly + + ++  f d + + e+ + + +f++ +    sv+    i++nr++ +
    C29F3.6  12 GTILVFLCSLGVLINLFCIFSICKLSAFKNSFGYLSANQAFADALYsSLYLFYFCFMD-FLDVFLFQEN-VFIFGFLVAVFHDVSVLTHFIISLNRFISV 109
                57899999999*******************9999999******655167777666665.5676666554.556677777777779999999********* PP

  Mel1b-aln 143 chsvayhriyrkwhtslyislvwlltvv 170
                   + y+ +++ + t+l+i  vwl++ +
    C29F3.6 110 WCPIFYKTMFNLKYTKLFIFAVWLISFL 137
                ************************9864 PP

>> ZK721.4  CE46343	WBGene00022811	Adenosine A3 receptor	status:Partially_confirmed	UniProt:Q9GYF4	protein_id:CCD73105.1
   #    score  bias  c-Evalue  i-Evalue hmmfrom  hmm to    alifrom  ali to    envfrom  env to     acc
 ---   ------ ----- --------- --------- ------- -------    ------- -------    ------- -------    ----
   1 ?    9.0   7.2    0.0086      0.87      51     183 ..      25     157 ..       2     230 .. 0.67

  Alignments for each domain:
  == domain 1    score: 9.0 bits;  conditional E-value: 0.0086
  Mel1b-aln  51 tavdvvgnllvilsvlrnrklrnaGnlflvslaladlvvalyPyPlilvaifydgwalgeahckasafvmGlsviGsvfnitaiainrycyichsvayhr 150
                    ++gnl  i+ +l+n+ l+ a  +++++la+ad++  ++        i+ +   +ge+ ++   +    +   ++  ++ai+++r + i     y+ 
    ZK721.4  25 GICAILGNLALIIVLLNNKYLHRASFILMLNLAIADVIHGFVTTCHFYPPILLKQMHIGEMAVRLFNIADWTAWAITLTHMSAICLDRLIAIILYGRYNV 124
                556799******************************9876666666666666666667787777777777777777778899999999999999999999 PP

  Mel1b-aln 151 iyrkwhtslyislvwlltvvalvPnffvgsley 183
                ++  ++ + +    w l + + v  ff+ +   
    ZK721.4 125 LVTVQRIKTFSISCWALFLSTNVTLFFLQACCM 157
                888777776666678888888888888765433 PP

>> Y37E11AL.1  CE26066	WBGene00021357	status:Partially_confirmed	UniProt:Q9N441	protein_id:CCD68226.1
   #    score  bias  c-Evalue  i-Evalue hmmfrom  hmm to    alifrom  ali to    envfrom  env to     acc
 ---   ------ ----- --------- --------- ------- -------    ------- -------    ------- -------    ----
   1 ?    8.6   1.8     0.011       1.1      52     144 ..      32     130 ..      17     156 .. 0.77

  Alignments for each domain:
  == domain 1    score: 8.6 bits;  conditional E-value: 0.011
   Mel1b-aln  52 avdvvgnllvilsvlrnrklrnaGnlflvslaladlvva...lyPyPlilvaifydgwalgeahckasafvm...GlsviGsvfnitaiainrycyich 144
                    v+ n       l++   rn+  +fl  +al d +v    l   Pl + +++y++ +  + + k    v     +  i svf +   +i+ryc+  h
  Y37E11AL.1  32 VFGVIANGFLATLFLTRTIYRNSPFFFLGFVALFDTLVDatfLLLLPLEVSSVYYEESVAYQIWLKYVRHVYlfaQIVKISSVFSLIMASIERYCMTKH 130
                 4556666666667788889999999*********988752336678***********999998888777665111456689**************8765 PP

>> K06C4.9  CE29506	WBGene00019445	transmemebrane protein	status:Partially_confirmed	UniProt:Q9GYH3	protein_id:CCD72369.
   #    score  bias  c-Evalue  i-Evalue hmmfrom  hmm to    alifrom  ali to    envfrom  env to     acc
 ---   ------ ----- --------- --------- ------- -------    ------- -------    ------- -------    ----
   1 ?   13.3  12.0   0.00041     0.041      30     317 ..     140     443 ..     117     463 .. 0.73

  Alignments for each domain:
  == domain 1    score: 13.3 bits;  conditional E-value: 0.00041
  Mel1b-aln  30 psetprppwvapalsavlivttavdvvgnllvilsvlrnrklrnaGnlflvslaladlvvalyPyPl..ilvaifydgw.algeahckasafvm...... 120
                p+++ ++    +++s v++ +  + ++gn++ i+   rn+  +n+  ++l+sl+  dl+v ++  P   +    f+ g+  +g ah+  saf +      
    K06C4.9 140 PTSNVQSYTLNEVFSMVMLPIILIGLLGNTVSIYVYSRNHMKKNTIGFLLLSLSTIDLIVLVTALPTfgTYKFPFFPGYnKIGSAHTIFSAFCLvyiypf 239
                55666777788899999999999************************************99988886224455677787369*********987323322 PP

  Mel1b-aln 121 G.l.sviGsvfnitaiainrycyichsvayhriyrkwhtslyislvwlltvvalvPnffvgsleydPriysctfiqtasaq......ytvavvvihfllP 212
                G +  +iG  + i  ia++r+  +c+ +  +  + +++t   +  +  +++    P f+  + +    +    +   a+ +      y +  +    l+P
    K06C4.9 240 GcMaKMIG-QYIIVLIAVERWFAVCRPLQVQVWCTQKNTIRAMLYIIAISISFNAPRFLEFTADLSTGVVNMGLSHSANNTwyfylyYGIRSIFFDALIP 338
                22212344.47899**********************999999989999999999****999999999999999988887542222224555566666888 PP

  Mel1b-aln 213 iavvsfcylriwvlvlqarrkvksesklrl.rpsdvrsfltmfvvfvi.faicw...aPlnciGlavainPeeiapqipeGlfvtsyllayfnsclnaiv 307
                 a++s       + v+q  +k + e+kl + +  + +   tm++v+vi +a c    + l +i + v+    ++   +   ++  s ll  + s+ +  +
    K06C4.9 339 FAIISVTN----IQVIQQLHKSNEERKLLTtQQQKEKRTTTMLLVMVIlYATCHffnTTLKFINM-VSKTYAQFRFPVIRVIHHISNLLLVIYSASTVFI 433
                88888765....56899999999999986514556677888998888747999722233444443.3333334444444556666777777777777777 PP

  Mel1b-aln 308 yGllnqnfrr 317
                y ++   +r+
    K06C4.9 434 YLIFSTKYRK 443
                7666555554 PP

>> K04E7.2  CE25039	WBGene00003877	locus:pept-1	Oligopeptide transporter	status:Confirmed	UniProt:Q21219	protein_id:CCD6
   #    score  bias  c-Evalue  i-Evalue hmmfrom  hmm to    alifrom  ali to    envfrom  env to     acc
 ---   ------ ----- --------- --------- ------- -------    ------- -------    ------- -------    ----
   1 ?   10.6   0.1    0.0028      0.28     208     302 ..     277     371 ..     274     382 .. 0.86

  Alignments for each domain:
  == domain 1    score: 10.6 bits;  conditional E-value: 0.0028
  Mel1b-aln 208 hfllPiavvsfcylriwvlvlqarrkvksesklrlrpsdvrsfltmfvvfvifaicwaPlnciGlavainPeeiapqipeGlfvtsyllayfnsc 302
                h+ll       c l    l lqa ++ k+  + +    dvrs+l ++v+f+   + wa  +  G    i+  ++  ++ + l      +  +n++
    K04E7.2 277 HWLLHYLTTHDCALDAKCLELQAEKRNKNLCQKKKFIDDVRSLLRVLVMFLPVPMFWALYDQQGSVWLIQAIQMDCRLSDTLLLLPDQMQTLNAV 371
                56666666778999999************9999999****************************9999999999999999988766666655555 PP

>> F21C10.12  CE32868	WBGene00017661	status:Partially_confirmed	UniProt:Q8I7K6	protein_id:CCD61444.1
   #    score  bias  c-Evalue  i-Evalue hmmfrom  hmm to    alifrom  ali to    envfrom  env to     acc
 ---   ------ ----- --------- --------- ------- -------    ------- -------    ------- -------    ----
   1 ?    8.6  14.6     0.011       1.1      48     264 ..      15     248 ..       6     323 .. 0.72

  Alignments for each domain:
  == domain 1    score: 8.6 bits;  conditional E-value: 0.011
  Mel1b-aln  48 ivttavdvvgnllvilsvlrnrklrnaG.nlflvslaladlvvalyPyPlilva...i...fydgwalgeahckasa.fvmGlsv...iGsvfnitaiai 136
                + +  v +vgn l ++   +  ++r++   ++l sl++ d++v l+  Pl  ++   i   +y  w++  +++  s+ f   l +   + s++ +  i++
  F21C10.12  15 LPIILVGLVGNGLSLYV-YTTPNMRKSTvAFLLYSLSICDIFVLLFALPLYSISylpIwdnVYGAWSMRRMFIAFSTkFFYPLCMtakTASLYIMVVITV 113
                55556889999988765.5555555555055568*********9999998765411142225789*******9998757767765222579999****** PP

  Mel1b-aln 137 nrycyichsvayhriyrkwhtslyislvwlltvvalvPnffvgsley......dPr..iysc.tfiqtasaqytvavvvihfllPiavvsfcylriwvlv 227
                +r++ +c+ +  h  +  +++   +  +  ++++   P ff   + y       P+  i           + + +  v+  +llP  ++    +++    
  F21C10.12 114 ERWIAVCRPLQVHIWCTFKNSVRIVIAIITFSIILNFPKFFEYQIGYsdalgyWPKrgILDAeEHWWYYISYFIIISVIFDYLLPFVIMFIANMKV---- 209
                ************988887776655566778999999****97666662000004442222221222333445566778889999998888777764.... PP

  Mel1b-aln 228 lqarrkvksesklrlrps..dvrsfltmfvvfvifaicw 264
                ++  rk ++e+ l + +   + ++ + ++vv ++f +c 
  F21C10.12 210 INELRKSRKERALLTTSLqkEQNTTVMLLVVTILFGFCH 248
                555555555555544433003344455678999999995 PP

>> C40H5.2b  CE45112	WBGene00008045	status:Predicted	UniProt:D7SFP9	protein_id:CBM41193.1
   #    score  bias  c-Evalue  i-Evalue hmmfrom  hmm to    alifrom  ali to    envfrom  env to     acc
 ---   ------ ----- --------- --------- ------- -------    ------- -------    ------- -------    ----
   1 ?    8.8   0.8    0.0099      0.99     249     277 ..      31      59 ..      18      68 .. 0.79

  Alignments for each domain:
  == domain 1    score: 8.8 bits;  conditional E-value: 0.0099
  Mel1b-aln 249 sfltmfvvfvifaicwaPlnciGlavain 277
                 f+ +++ f if +c a  n +G+ +++ 
   C40H5.2b  31 FFVVFMIAFAIFIVCCASSNKMGFYISVP 59 
                34555567899*************99874 PP

>> ZK697.12  CE34148	WBGene00005849	locus:srw-102	7TM chemoreceptor, srw family	status:Partially_confirmed	UniProt:Q7Z2B
   #    score  bias  c-Evalue  i-Evalue hmmfrom  hmm to    alifrom  ali to    envfrom  env to     acc
 ---   ------ ----- --------- --------- ------- -------    ------- -------    ------- -------    ----
   1 ?    2.4   0.1      0.87        87      57      92 ..      38      73 ..      26      86 .. 0.78
   2 ?    8.7   1.7      0.01         1     199     342 ..     213     358 ..     192     365 .. 0.74

  Alignments for each domain:
  == domain 1    score: 2.4 bits;  conditional E-value: 0.87
  Mel1b-aln 57 gnllvilsvlrnrklrn.aGnlflvslaladlvvaly 92
                n+  il vl n+ +r+ + n+ l+ l+++dl +a+ 
   ZK697.12 38 LNVFHIL-VLSNKSMRTsSTNVILIGLSISDLGIAMS 73
               4555555.799999986268************99875 PP

  == domain 2    score: 8.7 bits;  conditional E-value: 0.01
  Mel1b-aln 199 qytvavvvihfllPiavvsfcylriwvl.vlqarrkvkses.klrlrpsdvrsfltmfvvfvifa..icwaPlnciGla.vainPeeiapqipeGlfvts 293
                +y +  v+i  ++P   v+f  l i +l +lq+ +  ++++ k  ++  + r++ t ++v + f+  +  +Pl +i +  v  + + + + +   l v  
   ZK697.12 213 SYMIMDVLISRFIP--CVAFIILTIALLrILQSIKITNLTRrKSSVHHDEKRDLSTKLIVVMTFTfvLIETPLGMIYMGrVIFDKNLMITLLSTDLAVYF 310
                56666677776666..5889999998885678877777655156778888889888888877665115679*****997366677888999999****** PP

  Mel1b-aln 294 yllayfnsclnaivyGllnqnfrreykrilsalwnprrclqdaskdska 342
                 +l  +ns l      l+   +r+   r+++ l ++ ++     k+s a
   ZK697.12 311 LMLVTINSILHPTFCILMSSQYRNTI-RLMLGLTRSAKLSSARNKTSVA 358
                ***********998888888877655.5666677766666666666655 PP

>> Y102A5C.24  CE20396	WBGene00005946	locus:srx-55	7 transmembrane receptor (rhodopsin family)	status:Predicted	UniProt:
   #    score  bias  c-Evalue  i-Evalue hmmfrom  hmm to    alifrom  ali to    envfrom  env to     acc
 ---   ------ ----- --------- --------- ------- -------    ------- -------    ------- -------    ----
   1 ?    8.8   6.9    0.0096      0.96     127     180 ..      20      70 ..       2     130 .. 0.70

  Alignments for each domain:
  == domain 1    score: 8.8 bits;  conditional E-value: 0.0096
   Mel1b-aln 127 svfnitaiainrycyichsvayhriyrkwhtslyislvwlltvvalvPnffvgs 180
                 s +    i++nr+c i   v y+ i+++ +t+  i + w lt++   P+f++  
  Y102A5C.24  20 STYSHLCISLNRFCSIVAPVRYESIFSASNTTKLIIFSWTLTIL---PSFYLYV 70 
                 5667778*********************************9975...6666533 PP

>> T27C5.10  CE39786	WBGene00012083	status:Predicted	UniProt:O45385	protein_id:CAB04871.2
   #    score  bias  c-Evalue  i-Evalue hmmfrom  hmm to    alifrom  ali to    envfrom  env to     acc
 ---   ------ ----- --------- --------- ------- -------    ------- -------    ------- -------    ----
   1 ?    8.5   0.7     0.012       1.2      41      91 ..      19      69 ..      10      89 .. 0.82

  Alignments for each domain:
  == domain 1    score: 8.5 bits;  conditional E-value: 0.012
  Mel1b-aln 41 palsavlivttavdvvgnllvilsvlrnrklrnaGnlflvslaladlvval 91
               + l  v+ +++ v ++ n+l +l ++r+   + + n+f++ +a+ d+   +
   T27C5.10 19 SYLNYVIFIISIVGIILNVLHLLVLFRKSMRQLTINIFMIGIAVCDFSQMI 69
               56888999999*********999988888888899***********97654 PP

>> T15B7.12  CE13668	WBGene00020524	status:Partially_confirmed	UniProt:O17030	protein_id:CCD68164.1
   #    score  bias  c-Evalue  i-Evalue hmmfrom  hmm to    alifrom  ali to    envfrom  env to     acc
 ---   ------ ----- --------- --------- ------- -------    ------- -------    ------- -------    ----
   1 ?    7.7   0.2     0.021       2.1     289     322 ..     300     333 ..     242     357 .. 0.83

  Alignments for each domain:
  == domain 1    score: 7.7 bits;  conditional E-value: 0.021
  Mel1b-aln 289 lfvtsyllayfnsclnaivyGllnqnfrreykri 322
                l +   +la+fn++ + i+y  l   frr + ++
   T15B7.12 300 LSIFMNILAFFNTTTSFIIYSSLSAKFRRIFAQL 333
                5667789*****************9999876654 PP

>> Y32B12B.7  CE34608	WBGene00005708	locus:sru-45	status:Partially_confirmed	UniProt:Q7YXA4	protein_id:CAE11314.1
   #    score  bias  c-Evalue  i-Evalue hmmfrom  hmm to    alifrom  ali to    envfrom  env to     acc
 ---   ------ ----- --------- --------- ------- -------    ------- -------    ------- -------    ----
   1 ?   -0.8   0.4       7.9   7.9e+02     213     226 ..     125     138 ..     118     167 .. 0.86
   2 ?   11.5   2.3    0.0015      0.15     187     259 ..     189     263 ..     152     280 .. 0.79

  Alignments for each domain:
  == domain 1    score: -0.8 bits;  conditional E-value: 7.9
  Mel1b-aln 213 iavvsfcylriwvl 226
                i+++ fc+lr+ +l
  Y32B12B.7 125 ISIILFCFLRVVLL 138
                8999******9776 PP

  == domain 2    score: 11.5 bits;  conditional E-value: 0.0015
  Mel1b-aln 187 iysctfiqtasaqytvavvvihfllPiavvsfcylriwvl.vlqarrkvksesklrlrpsdvrsfltmfvvf.vi 259
                i   tfi  +s+    a+++  f+ P++v++   l + ++  l+ +++++s++k++ ++ +v s   +f++f vi
  Y32B12B.7 189 IIIRTFIDHSSSVTPSALIIGFFVQPLTVLTVFTLVVLMFkKLRDKKRINSTRKANKKAERVLSATMIFLLFpVI 263
                55679***99999999999999*******98766665554279999***************99999888888333 PP

>> F26D2.11  CE18641	WBGene00005776	locus:srw-29	7TM chemoreceptor, srw family	status:Predicted	UniProt:Q9XV61	protein_i
   #    score  bias  c-Evalue  i-Evalue hmmfrom  hmm to    alifrom  ali to    envfrom  env to     acc
 ---   ------ ----- --------- --------- ------- -------    ------- -------    ------- -------    ----
   1 ?    8.0   0.3     0.017       1.7      60      91 ..      43      75 ..      27     165 .. 0.79

  Alignments for each domain:
  == domain 1    score: 8.0 bits;  conditional E-value: 0.017
  Mel1b-aln 60 lvilsvlrnrklrnaG.nlflvslaladlvval 91
               l+ l+vl+++ +r+ G n+fl+ +a+ad++ ++
   F26D2.11 43 LIHLTVLTRKCMRTLGiNIFLIGIAIADMIRSI 75
               56799*********999***********98655 PP

>> R11G11.5  CE12748	WBGene00005855	locus:srw-108	7TM chemoreceptor, srw family	status:Partially_confirmed	UniProt:O1695
   #    score  bias  c-Evalue  i-Evalue hmmfrom  hmm to    alifrom  ali to    envfrom  env to     acc
 ---   ------ ----- --------- --------- ------- -------    ------- -------    ------- -------    ----
   1 ?    8.4   0.8     0.013       1.3     222     277 ..      61     118 ..      19     189 .. 0.67

  Alignments for each domain:
  == domain 1    score: 8.4 bits;  conditional E-value: 0.013
  Mel1b-aln 222 riwvlvlqarrkvksesklrlrpsdvrsfltmfvvfvifai..cwaPlnciGlavain 277
                 + +l+l+a  k+k+ +k +  + +  +  t +vvf+  a+    aPl +i +  a  
   R11G11.5  61 VLTILLLHALNKAKKARKKKKSSLRDTDHTTKLVVFMTAAFffAEAPLGVIYMINAFY 118
                4557788888888777776666555666777788887655511567999988766654 PP

>> T07H8.1  CE36564	WBGene00005907	locus:srx-16	7TM chemoreceptor, srx family	status:Predicted	UniProt:O61897	protein_id
   #    score  bias  c-Evalue  i-Evalue hmmfrom  hmm to    alifrom  ali to    envfrom  env to     acc
 ---   ------ ----- --------- --------- ------- -------    ------- -------    ------- -------    ----
   1 ?    8.1   9.2     0.015       1.5      50     236 ..      14     199 ..       4     217 .. 0.66

  Alignments for each domain:
  == domain 1    score: 8.1 bits;  conditional E-value: 0.015
  Mel1b-aln  50 ttavdvvgnllvilsvlrnrklrnaGnlflvslaladlvvalyPyPlil.vaifydgwalgeahckasafvmGlsviGsvfnitaiainrycyichsvay 148
                +t++  v nl v+++  r   ++++  +   + a+ + +++l+    il + if     +  +hc  +a  m +  i   +    ia nr+c +     y
    T07H8.1  14 VTSLGTVANLAVFVAARRISSMNSSFGVITKNQAICNTIMCLIFLIYILpLQIFPVKIFVRYSHCVGTAA-MAVYEIS-NLSHFLIAFNRFCAVFLPSYY 111
                4556666666666666555555555555666667766666665555555345666666666667755443.3333332.2333469************** PP

  Mel1b-aln 149 hriyrkwhtslyislvwlltvv..alvPnffvgsleydPriysctfiqtasaqytvavvvihfllPiavvsfcylriwvlvlqarrkvks 236
                +r+++ + t++   ++w+++ +  +++   +   ++yd   +s +f+     + t  +    f +  ++v++      +  +qa rk ++
    T07H8.1 112 ERVFSPFGTKVMTYIIWVVSTIwcVVLYEIVACHFKYDDASWSLAFLPS--KKCTRLTWYSDFTFNTSLVVMTLCTNLITAIQAGRKSRM 199
                ******************987622344555667899*******999864..555555556666666666665555667788899998875 PP

>> K03B4.5  CE36548	WBGene00005968	locus:srx-77	7TM chemoreceptor, srx family	status:Partially_confirmed	UniProt:Q21170	
   #    score  bias  c-Evalue  i-Evalue hmmfrom  hmm to    alifrom  ali to    envfrom  env to     acc
 ---   ------ ----- --------- --------- ------- -------    ------- -------    ------- -------    ----
   1 ?    7.4   1.6     0.025       2.5      34      94 ..      10      70 ..       1     134 [. 0.71

  Alignments for each domain:
  == domain 1    score: 7.4 bits;  conditional E-value: 0.025
  Mel1b-aln 34 prppwvapalsavlivttavdvvgnllvilsvlrnrklrnaGnlflvslaladlvvalyPy 94
               + + w  +a ++++i  t++ +  n+l+i s ++++k +++ nl  v  ++ ++++ ++  
    K03B4.5 10 TISDWPNAAAAVLMITNTCIGFFFNFLIITSFFTDKKQKTSFNLVCVFRSINNVAIIFILT 70
               4567888888888888899*************************99987777766554433 PP

>> T09D3.1  CE25110	WBGene00005087	locus:srd-9	7TM chemoreceptor, srd family	status:Predicted	UniProt:Q9GS01	protein_id:
   #    score  bias  c-Evalue  i-Evalue hmmfrom  hmm to    alifrom  ali to    envfrom  env to     acc
 ---   ------ ----- --------- --------- ------- -------    ------- -------    ------- -------    ----
   1 ?    7.6   0.2     0.023       2.3     122     180 ..     189     248 ..     175     257 .. 0.88

  Alignments for each domain:
  == domain 1    score: 7.6 bits;  conditional E-value: 0.023
  Mel1b-aln 122 lsviGsvfni.taiainrycyichsvayhriyrkwhtslyislvwlltvvalvPnffvgs 180
                l ++  vf i tai + r  ++c+     + +r+   s++  l+  lt+ a +P +fvg 
    T09D3.1 189 LNMTVPVFAIyTAILVFRRKILCRLGKNTENLRSETKSIHKQLLRALTLQACLPVLFVGG 248
                455567999879**************99999***************************97 PP

>> K06B4.9  CE36311	WBGene00005920	locus:srx-29	7TM receptor, srx family	status:Predicted	UniProt:O45662	protein_id:CAB0
   #    score  bias  c-Evalue  i-Evalue hmmfrom  hmm to    alifrom  ali to    envfrom  env to     acc
 ---   ------ ----- --------- --------- ------- -------    ------- -------    ------- -------    ----
   1 ?    7.8   7.2      0.02         2     128     192 ..      89     157 ..       4     164 .. 0.66

  Alignments for each domain:
  == domain 1    score: 7.8 bits;  conditional E-value: 0.02
  Mel1b-aln 128 vfnit..aiainrycyichsvayhriyrkwhtslyislvwlltvv..alvPnffvgsleydPriysctf 192
                + n++   ia+nr+c++  +  y++++++ +t +    +w+  ++  a+   f    l+y+P  +s  f
    K06B4.9  89 ISNLShlLIALNRFCVLFFQHRYEQLFSNPNTVIMRNYLWITCIIfcAVCYEFSKCFLKYNPNHWSFEF 157
                444431159********************************9887336677788899******999887 PP

>> H12C20.5  CE18810	WBGene00005981	locus:srx-90	status:Partially_confirmed	UniProt:Q9XXM6	protein_id:CAA18353.1
   #    score  bias  c-Evalue  i-Evalue hmmfrom  hmm to    alifrom  ali to    envfrom  env to     acc
 ---   ------ ----- --------- --------- ------- -------    ------- -------    ------- -------    ----
   1 ?   11.2   4.4    0.0018      0.18     125     209 ..      98     188 ..      94     237 .. 0.63

  Alignments for each domain:
  == domain 1    score: 11.2 bits;  conditional E-value: 0.0018
  Mel1b-aln 125 iGsvfnitaiainrycyichsvayhriyrkwhtslyislvwlltvvalvPnffvgsleydPriysct....fiqta..saqytvavvvihf 209
                +G  + i  +a+nr+c +   + y +i++  ht++ + l++++ +   +  ++ +s +    +ys      +  ta   +    a+ vi++
   H12C20.5  98 LGNEYQIVLVAVNRFCALFFPTKYSKIFSVSHTTIILILIYFYRIAKKIYELLPESAKGCHALYSTEalawYYSTApeCTWVDNALEVIKY 188
                577899*************************************999999888888888888888864211122232111223344444444 PP

>> Y102A11A.7  CE26474	WBGene00022417	status:Confirmed	UniProt:Q95XJ8	protein_id:CCD71591.1
   #    score  bias  c-Evalue  i-Evalue hmmfrom  hmm to    alifrom  ali to    envfrom  env to     acc
 ---   ------ ----- --------- --------- ------- -------    ------- -------    ------- -------    ----
   1 ?    8.0   0.2     0.017       1.7     197     244 ..      89     134 ..      78     149 .. 0.64

  Alignments for each domain:
  == domain 1    score: 8.0 bits;  conditional E-value: 0.017
   Mel1b-aln 197 saqytvavvvih.fllPiavvsfcylriwvlvlqarrkvksesklrlrp 244
                   +y  av +i  f l + + + c++ iw+     rrk k+++k  l+ 
  Y102A11A.7  89 QEKYGWAVALICiFSLVVILTVICWMGIWLC---NRRKDKNQKKELLKF 134
                 55677777655425666677788******75...677777776665553 PP

>> F53F8.2  CE36441	WBGene00009999	locus:srsx-35	status:Partially_confirmed	UniProt:O62262	protein_id:CAH10781.1
   #    score  bias  c-Evalue  i-Evalue hmmfrom  hmm to    alifrom  ali to    envfrom  env to     acc
 ---   ------ ----- --------- --------- ------- -------    ------- -------    ------- -------    ----
   1 ?    3.8   9.9      0.32        32      52     359 ..      17     307 ..       4     311 .. 0.66

  Alignments for each domain:
  == domain 1    score: 3.8 bits;  conditional E-value: 0.32
  Mel1b-aln  52 avdvvgnllvilsvlrnrklrnaGnlflvslaladlvvalyPyPlilvaifydgwalgeahckasafvmGlsviGsvfnitaiainrycyichsvayhri 151
                 v + gnll++l  l+ ++lr+  n+++    + dl++        +v++f     +++++c    +   +    s   + a+ i+r + +   + y+ +
    F53F8.2  17 VVGFTGNLLMVLVTLHSKNLRSICNMLICVCCFCDLLLFTDIIA-FVVSMF---IPITQEFCFYINIPADFGAFASNACVLAVGIDRLIAVAAPTRYKML 112
                567899*****************************987543322.233344...468999999999999999999*99********************99 PP

  Mel1b-aln 152 yrkwhtslyislvwlltvvalvPnffvgsleydP.riysctfiqtasaqytv...avvvihfllPiavvsfcylriwvlvlqarrkvksesklrlrpsdv 247
                 +++   ++i l +   ++     +++g  + dP r   c +       y +   +  vi++++P  + ++ y++i  +              r+  s +
    F53F8.2 113 EHERYKYFFILLAF--PIIYSSALLIMGFGQRDPkRNVVCLLPESLGHAYDMfalTSFVINLFVP-PIYAYVYFKIKNM--------------RM-NSSM 194
                99999999888765..5566666678999999994456788877766666541114556666666.4566777766322..............22.2333 PP

  Mel1b-aln 248 rsfltmfvvfvifaic.waPlnciG.lavainPeeiapqipeGlfvtsyllayfnsclnaivyGllnqnfrreykrilsalwnprrclqda....skdsk 341
                +  +  ++v v + +c w   ++iG l+v++  ++ ++++   l+  +++  +  s++na+vy  l +++r   + +l  l n   + + +    + d++
    F53F8.2 195 KAVFKSLMVTVCLVVCgWMTTDLIGaLTVTLPMDKDVARMI-QLYCGTFI--FTSSAFNAVVYYKLSRDYRSAMRTML-GLSNEISIAKGTtyqqATDAQ 290
                44444445555666666*******95566654443333333.47777765..679***************99988766.455544444433000033333 PP

  Mel1b-aln 342 aeglqsqappvvnvqkpv 359
                 ++ q ++++ +n+ +++
    F53F8.2 291 RSSIQRPSTN-TNALNTI 307
                3333333332.3444445 PP

>> Y37H2C.4  CE38236	WBGene00012575	status:Predicted	UniProt:Q9U2N0	protein_id:CAB63348.2
   #    score  bias  c-Evalue  i-Evalue hmmfrom  hmm to    alifrom  ali to    envfrom  env to     acc
 ---   ------ ----- --------- --------- ------- -------    ------- -------    ------- -------    ----
   1 ?    7.6   0.3     0.022       2.2     119     178 ..     158     217 ..     141     275 .. 0.90

  Alignments for each domain:
  == domain 1    score: 7.6 bits;  conditional E-value: 0.022
  Mel1b-aln 119 vmGlsviGsvf.nitaiainrycyichsvayhriyrkwhtslyislvwlltvvalvPnffv 178
                vm l ++Gs f  +   ai +y yi ++++     ++   sl++ l + l + + +P+f++
   Y37H2C.4 158 VMFL-ILGSSFaSVIYFAIRCYQYISNQLGTLPTQSQALKSLQVQLFYSLILQSAIPSFLM 217
                5555.667777357889******************************************98 PP

>> C40H5.2a  CE45088	WBGene00008045	status:Predicted	UniProt:Q9U3M6	protein_id:CAB03953.3
   #    score  bias  c-Evalue  i-Evalue hmmfrom  hmm to    alifrom  ali to    envfrom  env to     acc
 ---   ------ ----- --------- --------- ------- -------    ------- -------    ------- -------    ----
   1 ?    8.0   0.8     0.017       1.7     249     277 ..      70      98 ..      57     107 .. 0.79

  Alignments for each domain:
  == domain 1    score: 8.0 bits;  conditional E-value: 0.017
  Mel1b-aln 249 sfltmfvvfvifaicwaPlnciGlavain 277
                 f+ +++ f if +c a  n +G+ +++ 
   C40H5.2a  70 FFVVFMIAFAIFIVCCASSNKMGFYISVP 98 
                34555567899*************99874 PP

>> B0563.6c  CE41751	WBGene00015263	status:Partially_confirmed	UniProt:A8WFI5	protein_id:CCD62257.1
   #    score  bias  c-Evalue  i-Evalue hmmfrom  hmm to    alifrom  ali to    envfrom  env to     acc
 ---   ------ ----- --------- --------- ------- -------    ------- -------    ------- -------    ----
   1 ?    7.2   8.9      0.03         3      41     175 ..      25     165 ..       4     247 .. 0.71

  Alignments for each domain:
  == domain 1    score: 7.2 bits;  conditional E-value: 0.03
  Mel1b-aln  41 palsavlivttavdvvgnllvilsvlrnrklrnaGnlflvslaladlvvalyPyPlilva.ifydgwalgeah......ckasafvmGlsviGsvfnita 133
                 a + vl  + a+ +vgn+   l vl  r+lr    ++l +la+adl+  l+   ++    + ++g ++ + +      c+    ++  ++   v+ + a
   B0563.6c  25 IAYCYVLPCICAIGIVGNITN-LMVLASRRLRAVSYMYLRALAVADLLCMLFVLVFVSTEyLAKNGSSINQYKlyqiyqCHLMLTLINWALGAGVYVVVA 123
                35567888999*******976.569**********************99987665554441345665555433111001333333333344457999*** PP

  Mel1b-aln 134 iainrycyichsvayhriyrkwhtslyislvwlltvvalvPn 175
                ++++ry+ i   + ++   + ++++  i + +l+  +  vP 
   B0563.6c 124 LSLERYISIVFPMHFRTWNSPQRATRAIVIAFLIPAIFYVPY 165
                *******99999999999999999888988888888888875 PP

>> C03G6.2  CE38030	WBGene00005947	locus:srx-56	7TM chemoreceptor, srx family	status:Partially_confirmed	UniProt:O01457	
   #    score  bias  c-Evalue  i-Evalue hmmfrom  hmm to    alifrom  ali to    envfrom  env to     acc
 ---   ------ ----- --------- --------- ------- -------    ------- -------    ------- -------    ----
   1 ?    8.0   6.0     0.017       1.7      42     232 ..       6     194 ..       2     222 .. 0.76

  Alignments for each domain:
  == domain 1    score: 8.0 bits;  conditional E-value: 0.017
  Mel1b-aln  42 alsavlivttavdvvgnllvilsvlrnrklrnaGnlflvslaladlvvalyPyPlilvaifydgwalgeahckasafvmGlsviGsvfnitaiainrycy 141
                 ++ vl+ +t    + n  v++s  +    +na  ++  + a+ad + + +        +++d  ++ +   +   f++ ls   s++    i+inr   
    C03G6.2   6 EVALVLLPVTIFGSILNWSVFYSFCKLPVFKNAFGILSANQAFADALHSTTFLLYFCPMVLFDQSTMKQYSHHCGFFILFLSEF-SILTHFIISINRAFA 104
                5677888888889999999999999999999**99999*******988776666666678899999999999999999999976.8888899******** PP

  Mel1b-aln 142 ichsvayhriyrkwhtslyislvwll.tvvalvPnffvgsleydPriysctfiqtasaqytvavvvihfllPiavvsfcylriwvlvlqarr 232
                +     y+ +++ ++t++   +vw++ + va++       + yd    s  f+ ta+    v      fl   a+v+       + vl+ r+
    C03G6.2 105 VWAPYRYETLFSVRNTKILKFIVWIFiSFVAILFYEKFCYIYYDSA--SRFFVFTATEFCGVIAWYGDFLKNAAIVIATVSLDIITVLRVRH 194
                ************************9725666665555566667653..44444444433334444456777766666554444455555554 PP

>> K07C6.6  CE36549	WBGene00005954	locus:srx-63	7TM chemoreceptor, srx family	status:Predicted	UniProt:O44647	protein_id
   #    score  bias  c-Evalue  i-Evalue hmmfrom  hmm to    alifrom  ali to    envfrom  env to     acc
 ---   ------ ----- --------- --------- ------- -------    ------- -------    ------- -------    ----
   1 ?    7.8   5.5      0.02         2      54     188 ..      18     152 ..       2     200 .. 0.73

  Alignments for each domain:
  == domain 1    score: 7.8 bits;  conditional E-value: 0.02
  Mel1b-aln  54 dvvgnllvilsvlrnrklrnaGnlflvslaladlvvalyPyPlilvaifydgwalgeahckasafvmGlsviGsvfnitaiainrycyichsvayhriyr 153
                  + n   ++ vl+    +n+   +  + al+d + + +        i++d   l +++ ++ +fv+ +    sv+    i++nr+      ++yh++++
    K07C6.6  18 GALVNWTCLYGVLKLPVFKNSFGYLSANQALTDALHSTVFLLYYCPMILWDQKLL-KEYSHICGFVLLFCYELSVLTHLLISLNRFFAAWAPISYHKVFH 116
                4455666667777777777776666777777776554443333333455676655.56899*************************************** PP

  Mel1b-aln 154 kwhtslyislvwlltvval.vPnffvgsleydPriy 188
                  +t+  i + w++++    +  + +  +++d ++ 
    K07C6.6 117 LSQTKCLILVSWMYSLTYAgLFYLRICHFRFDEQVQ 152
                *****9999999988753213333345555666555 PP

>> B0563.6a  CE29551	WBGene00015263	status:Partially_confirmed	UniProt:Q11082	protein_id:CCD62253.1
   #    score  bias  c-Evalue  i-Evalue hmmfrom  hmm to    alifrom  ali to    envfrom  env to     acc
 ---   ------ ----- --------- --------- ------- -------    ------- -------    ------- -------    ----
   1 ?    7.1   8.9     0.032       3.2      41     175 ..      25     165 ..       4     247 .. 0.71

  Alignments for each domain:
  == domain 1    score: 7.1 bits;  conditional E-value: 0.032
  Mel1b-aln  41 palsavlivttavdvvgnllvilsvlrnrklrnaGnlflvslaladlvvalyPyPlilva.ifydgwalgeah......ckasafvmGlsviGsvfnita 133
                 a + vl  + a+ +vgn+   l vl  r+lr    ++l +la+adl+  l+   ++    + ++g ++ + +      c+    ++  ++   v+ + a
   B0563.6a  25 IAYCYVLPCICAIGIVGNITN-LMVLASRRLRAVSYMYLRALAVADLLCMLFVLVFVSTEyLAKNGSSINQYKlyqiyqCHLMLTLINWALGAGVYVVVA 123
                35567888999*******976.569**********************99987665554441345665555433111001333333333344457999*** PP

  Mel1b-aln 134 iainrycyichsvayhriyrkwhtslyislvwlltvvalvPn 175
                ++++ry+ i   + ++   + ++++  i + +l+  +  vP 
   B0563.6a 124 LSLERYISIVFPMHFRTWNSPQRATRAIVIAFLIPAIFYVPY 165
                *******99999999999999999888988888888888875 PP

>> Y48G1BM.9  CE39296	WBGene00021674	status:Partially_confirmed	UniProt:Q965U5	protein_id:CCD73454.1
   #    score  bias  c-Evalue  i-Evalue hmmfrom  hmm to    alifrom  ali to    envfrom  env to     acc
 ---   ------ ----- --------- --------- ------- -------    ------- -------    ------- -------    ----
   1 ?    7.4   0.1     0.026       2.6     194     242 ..     182     229 ..     156     236 .. 0.74

  Alignments for each domain:
  == domain 1    score: 7.4 bits;  conditional E-value: 0.026
  Mel1b-aln 194 qtasaqytvavvvihfllPiavvsfcylriwvlvlqarrkvksesklrl 242
                 t +++y+ + ++i  ++  a+v+   l i+++++ ++r+ +s++kl +
  Y48G1BM.9 182 STQTSSYSLSSLMI-VIITFALVIIFGLAIFIIMITTKRRRQSTMKLSM 229
                34445566665555.4556677777789***************999986 PP

>> C16C10.1  CE33519	WBGene00007622	carrier protein	status:Confirmed	UniProt:Q09461	protein_id:CAA86739.2
   #    score  bias  c-Evalue  i-Evalue hmmfrom  hmm to    alifrom  ali to    envfrom  env to     acc
 ---   ------ ----- --------- --------- ------- -------    ------- -------    ------- -------    ----
   1 ?    1.3   0.1       1.8   1.8e+02     180     217 ..      24      61 ..      19      65 .. 0.86
   2 ?    4.4   0.0      0.21        21      29      82 ..     165     220 ..     147     245 .. 0.80

  Alignments for each domain:
  == domain 1    score: 1.3 bits;  conditional E-value: 1.8
  Mel1b-aln 180 sleydPriysctfiqtasaqytvavvvihfllPiavvs 217
                s+e   +  s  ++q +sa+ + a+v   f+ P+ vv 
   C16C10.1  24 SVECCKKQLSVGVLQQVSASSSGAIVTSLFMTPLDVVK 61 
                56666677899999*********************996 PP

  == domain 2    score: 4.4 bits;  conditional E-value: 0.21
  Mel1b-aln  29 rpsetprppwvapalsavlivttavdvvgnllvilsvlrnrklr..naGnlflvsl 82 
                +p++ + p w a+a++ ++  t av vv  + +i++ ++ ++l+  + G l   s+
   C16C10.1 165 SPEKWTPPDWSAAAVAGIVARTIAVTVVSPIEMIRTKMQSKRLTyhEIGHLVRSSM 220
                566677899****************************9999986114455544444 PP

>> T08G3.3  CE16373	WBGene00005359	locus:srh-142	status:Predicted	UniProt:O18071	protein_id:CAB05794.1
   #    score  bias  c-Evalue  i-Evalue hmmfrom  hmm to    alifrom  ali to    envfrom  env to     acc
 ---   ------ ----- --------- --------- ------- -------    ------- -------    ------- -------    ----
   1 ?    7.2   1.5     0.029       2.9      76     175 ..      52     156 ..       6     176 .. 0.70

  Alignments for each domain:
  == domain 1    score: 7.2 bits;  conditional E-value: 0.029
  Mel1b-aln  76 nlflvslala..dlvvalyPyPlilvaifydgwalgeahcka.....safvmGlsviGsvfnitaiainrycyichsvayhriyrkwhtslyislvwllt 168
                 +++v l++a  d+ +++   P+ l+ ++  g+ lg  +         +++  lsv  ++  +     nry y+ ++    r  rk +  ly sl+++l+
    T08G3.3  52 TMLVVHLTFAwlDIYMTILSMPIFLIPMV-SGYPLGLLYYLGvpvrfMTYLGYLSVFLTIPAMIMFFENRYNYLVRKDHMTR-GRKIKRLLYFSLLYILS 149
                45666666554488888889998888765.68888877654311000233333444444444444555******99877666.689999*********** PP

  Mel1b-aln 169 vvalvPn 175
                v++++P 
    T08G3.3 150 VITFIPP 156
                *****96 PP

>> T27B2.1  CE44200	WBGene00194821	status:Partially_confirmed	protein_id:CCD72487.1
   #    score  bias  c-Evalue  i-Evalue hmmfrom  hmm to    alifrom  ali to    envfrom  env to     acc
 ---   ------ ----- --------- --------- ------- -------    ------- -------    ------- -------    ----
   1 ?    7.3   1.4     0.027       2.7     221     322 ..     192     296 ..     161     311 .. 0.61

  Alignments for each domain:
  == domain 1    score: 7.3 bits;  conditional E-value: 0.027
  Mel1b-aln 221 lriwvlvlqarrkvksesklrlrps......dvrsflt.mfvvfvifaicwaPlnciGlavainPeeiapqipeGlfvtsyllayfnsclnaivyGllnq 313
                l + vl+lq   + k+ +   +r        +  sf+  +++vf+i  +    +n++G    ++      +  + l +   +l++fn++ + i+y  l +
    T27B2.1 192 LMLSVLLLQKMDQGKQSASNSTRKDtrgkidRSSSFIQfVLIVFLITEFPQGVFNLLGALSIVDYL----NYYQNLSIFMNVLSFFNTTTSFIIYSALSE 287
                455566666555544433332222100101022334431234444444444445555544334433....345668888899****************** PP

  Mel1b-aln 314 nfrreykri 322
                 frr + ++
    T27B2.1 288 KFRRLFVQL 296
                **9977554 PP

>> C01F1.4  CE06745	WBGene00015299	status:Partially_confirmed	UniProt:Q17553	protein_id:CCD62408.1
   #    score  bias  c-Evalue  i-Evalue hmmfrom  hmm to    alifrom  ali to    envfrom  env to     acc
 ---   ------ ----- --------- --------- ------- -------    ------- -------    ------- -------    ----
   1 ?    7.2  10.0      0.03         3      48     271 ..      18     244 ..       8     284 .. 0.73

  Alignments for each domain:
  == domain 1    score: 7.2 bits;  conditional E-value: 0.03
  Mel1b-aln  48 ivttavdvvgnllvilsvlrnrklrnaGnlflvslaladlvvalyPyPlilvaifydgwalgeahc......kasafvmGlsviGsvfnitaiainrycy 141
                i+  +v    n++v++s l   k+r+a   +  slal+d + +++   + l    y+  +l   h       +  af  G  ++  +f + a+a   y+ 
    C01F1.4  18 IILCCVAAFLNFMVVISRLY-CKMRSASLELTYSLALSDTWTSIVI-GFSLFWNSYKPVVLNIPHSsycfplTLEAFRTGG-LLTGIFHLVALAFTHYMT 114
                55666777777888888775.5788888888888888888776642.2223333333444443332000111345666654.45569************* PP

  Mel1b-aln 142 ichsvayhriyrkwhtslyislvwlltvvalvPnffvgsleydPriysctfiqtasaqytvavvvihfllPiavvsfcylriwvlvlqarrkvksesk.l 240
                i +   +h+++  +   + i ++w    +al+  f  +s +   +   c  i+     y  a+v +  ++ i + +  y+++   + + r k  s+s+ l
    C01F1.4 115 IKRPFDHHKVLPIRTIYIMIFFMWATPPMALMIYFASNSGQ-GYQSEKCMGIKFYENFYFRALVSLIIVFLIILTTIFYIKMLQKITEVRSKTASNSQtL 213
                ********************************999888865.3455689999999999999988554444455555567788777888887777766515 PP

  Mel1b-aln 241 rlrpsdvrsfltmfvvfvifaicwaPlnciG 271
                 + +   r+ +t  ++f  f i w P  ++ 
    C01F1.4 214 GASARGRRTVVTAVLIFGTFLIGWMPASILY 244
                56666788999***************87764 PP

>> Y23H5B.4  CE31098	WBGene00021275	status:Partially_confirmed	UniProt:Q9N476	protein_id:CCD68134.1
   #    score  bias  c-Evalue  i-Evalue hmmfrom  hmm to    alifrom  ali to    envfrom  env to     acc
 ---   ------ ----- --------- --------- ------- -------    ------- -------    ------- -------    ----
   1 ?    1.5   1.8       1.6   1.6e+02      49      89 ..      39      79 ..      30     124 .. 0.78
   2 ?   10.0   0.2    0.0042      0.42     199     321 ..     223     344 ..     211     370 .. 0.83

  Alignments for each domain:
  == domain 1    score: 1.5 bits;  conditional E-value: 1.6
  Mel1b-aln 49 vttavdvvgnllvilsvlrnrklrnaGnlflvslaladlvv 89
                   + v  n+ +++ +lr    ++  nlflv +a+ d  +
   Y23H5B.4 39 FLCVIGVFANISIVVVLLRPAMRKSPFNLFLVVIAVCDASL 79
               556677888999999999999999999*********99643 PP

  == domain 2    score: 10.0 bits;  conditional E-value: 0.0042
  Mel1b-aln 199 qytvavvvihfllPiavvsfcylriwvlvlqarrkvksesklrlrpsdvrsfltmfv.vfvifaicwaPlnciGlavainPeeiapqipeGlfvtsylla 297
                +y +a ++++++  + + +f  l + +l+    r+ ++   +    s+     +m+  +  if i   P  ++ +a   nP+     +   +  +  ll+
   Y23H5B.4 223 NYWMAALILKLIPCLLLTIFMTLLVRMLIEARERRSRLCGGMGNGNSQAERTTAMLTgIVAIFLITELPQGVLTFAAGANPRLTFLTLQ--MNNVFDLLS 320
                57778888887766777888889999888888899999999999999999888888725569*******************97655443..33344699* PP

  Mel1b-aln 298 yfnsclnaivyGllnqnfrreykr 321
                 +ns++n ++  l+ + frre+ +
   Y23H5B.4 321 LINSAVNFVLCALMSHVFRREFLQ 344
                *********************965 PP

>> ZC404.13  CE29619	WBGene00022606	status:Partially_confirmed	UniProt:Q95PY1	protein_id:CCD72499.1
   #    score  bias  c-Evalue  i-Evalue hmmfrom  hmm to    alifrom  ali to    envfrom  env to     acc
 ---   ------ ----- --------- --------- ------- -------    ------- -------    ------- -------    ----
   1 ?   10.8   0.2    0.0024      0.24     291     327 ..     304     336 ..     251     360 .. 0.83

  Alignments for each domain:
  == domain 1    score: 10.8 bits;  conditional E-value: 0.0024
  Mel1b-aln 291 vtsyllayfnsclnaivyGllnqnfrreykrilsalw 327
                v + llayfn++ + i+y  l   fr+ + ++    +
   ZC404.13 304 VFTNLLAYFNTTTSFIIYSTLSSKFRKLFVQL----F 336
                67889******************999876554....3 PP

>> B0563.6b  CE33513	WBGene00015263	status:Partially_confirmed	UniProt:Q8MQF9	protein_id:CCD62254.1
   #    score  bias  c-Evalue  i-Evalue hmmfrom  hmm to    alifrom  ali to    envfrom  env to     acc
 ---   ------ ----- --------- --------- ------- -------    ------- -------    ------- -------    ----
   1 ?    6.8   8.9     0.039       3.9      42     175 ..      17     156 ..       2     261 .. 0.72

  Alignments for each domain:
  == domain 1    score: 6.8 bits;  conditional E-value: 0.039
  Mel1b-aln  42 alsavlivttavdvvgnllvilsvlrnrklrnaGnlflvslaladlvvalyPyPlilva.ifydgwalgeah......ckasafvmGlsviGsvfnitai 134
                a + vl  + a+ +vgn+   l vl  r+lr    ++l +la+adl+  l+   ++    + ++g ++ + +      c+    ++  ++   v+ + a+
   B0563.6b  17 AYCYVLPCICAIGIVGNITN-LMVLASRRLRAVSYMYLRALAVADLLCMLFVLVFVSTEyLAKNGSSINQYKlyqiyqCHLMLTLINWALGAGVYVVVAL 115
                4567888899*******976.569**********************99987665554441345666555433111001333333333444457999**** PP

  Mel1b-aln 135 ainrycyichsvayhriyrkwhtslyislvwlltvvalvPn 175
                +++ry+ i   + ++   + ++++  i + +l+  +  vP 
   B0563.6b 116 SLERYISIVFPMHFRTWNSPQRATRAIVIAFLIPAIFYVPY 156
                ********999999999999999999999999888888885 PP

>> T26E4.15  CE36209	WBGene00012055	locus:srsx-36	7 transmembrane receptor (rhodopsin family)	status:Partially_confirmed
   #    score  bias  c-Evalue  i-Evalue hmmfrom  hmm to    alifrom  ali to    envfrom  env to     acc
 ---   ------ ----- --------- --------- ------- -------    ------- -------    ------- -------    ----
   1 ?    2.9   2.3      0.61        61      52      90 ..      17      55 ..       5     151 .. 0.75
   2 ?    9.4   0.5    0.0063      0.63     243     323 ..     190     269 ..     179     299 .. 0.77

  Alignments for each domain:
  == domain 1    score: 2.9 bits;  conditional E-value: 0.61
  Mel1b-aln 52 avdvvgnllvilsvlrnrklrnaGnlflvslaladlvva 90
                v + gnl ++l  l+  klr+  n+++    + dl++ 
   T26E4.15 17 IVGFTGNLFMVLVTLHSNKLRSICNILICVCCFCDLLLF 55
               56789***********************99999999864 PP

  == domain 2    score: 9.4 bits;  conditional E-value: 0.0063
  Mel1b-aln 243 rpsdvrsfltmfvvfvifaic.waPlnciGlavainPeeiapqipeGlfvtsyllayfnsclnaivyGllnqnfrreykril 323
                    +++ +  + v v f +c w   ++iG    i P + +      l+  +++  +  s++na+vy  + +++r   + +l
   T26E4.15 190 DNNSIKTVFKSLSVTVWFVVCgWMTTDLIGALTVILPMDRSVARMVQLYCGTFI--FTSSAFNAVVYYKFSRDYRSAMRTML 269
                4455666667778999999999********999999987766666779988876..678********988888887776655 PP

>> F59B1.7  CE17948	WBGene00005932	locus:srx-41	7TM chemoreceptor, srx family	status:Partially_confirmed	UniProt:O61881	
   #    score  bias  c-Evalue  i-Evalue hmmfrom  hmm to    alifrom  ali to    envfrom  env to     acc
 ---   ------ ----- --------- --------- ------- -------    ------- -------    ------- -------    ----
   1 ?    6.7   1.2     0.042       4.2     126     167 ..     107     148 ..       9     161 .. 0.71

  Alignments for each domain:
  == domain 1    score: 6.7 bits;  conditional E-value: 0.042
  Mel1b-aln 126 Gsvfnitaiainrycyichsvayhriyrkwhtslyislvwll 167
                  +f    ia nr c i   + y+  ++ ++t + i+l + +
    F59B1.7 107 VCIFSHLFIAFNRLCAISFPIEYNSFFNMRNTRILIALAYAI 148
                45788889*****************************98765 PP

>> C25E10.3c  CE38150	WBGene00016093	locus:srsx-34	7TM chemoreceptor, srsx family	status:Partially_confirmed	UniProt:Q5B
   #    score  bias  c-Evalue  i-Evalue hmmfrom  hmm to    alifrom  ali to    envfrom  env to     acc
 ---   ------ ----- --------- --------- ------- -------    ------- -------    ------- -------    ----
   1 ?    7.8   6.7     0.019       1.9      44     188 ..      10     151 ..       5     186 .. 0.81
   2 ?    2.8   0.2      0.64        65      44      92 ..     207     255 ..     187     263 .. 0.81

  Alignments for each domain:
  == domain 1    score: 7.8 bits;  conditional E-value: 0.019
  Mel1b-aln  44 savlivttavdvvgnllvilsvlrnrklrnaGnlflvslaladlvvalyPy.PlilvaifydgwalgeahckasafvmGlsviGsvfnitaiainrycyi 142
                  +l  ++ + ++gn+++i++ l+  klr+    f+    lad +     y  +i+ a ++ +   +   c+   +   + vi     i a+ i+r+   
  C25E10.3c  10 GIILFFVAIIGIIGNSIMIIAFLKHAKLRSPCHYFIAITCLADSLH---NYgQIIFTAHLFFDIQTSHFVCTLLNIPTLIGVISGSCWILAMGIDRFFAC 106
                56788889999*************************9999999754...441466777777778889999999999999999999999*********988 PP

  Mel1b-aln 143 chsvayhriyr.kwhtslyislvwlltvvalvPnffvgsleydPriy 188
                    +y+ +++ +  t l++ + +++t + l+ +f+   ++y P   
  C25E10.3c 107 KWPASYRSLVSySLYTFLQLVFPFIYTSIFLLFAFL--EVDYTPMTC 151
                888999998752568888888888899888887775..567777654 PP

  == domain 2    score: 2.8 bits;  conditional E-value: 0.64
  Mel1b-aln  44 savlivttavdvvgnllvilsvlrnrklrnaGnlflvslaladlvvaly 92 
                ++++i+  +v  + n+ v+l vl  +++ n+     v++a a  ++++y
  C25E10.3c 207 ATLVIIGWTVTCISNTFVVLFVLYGKQIVNMYAGIPVNIACASNIFVFY 255
                55677778999*******************9999999999998888777 PP

>> F42D1.3  CE31511	WBGene00009629	locus:sprr-2	G-protein coupled receptor	status:Confirmed	UniProt:Q93704	protein_id:CA
   #    score  bias  c-Evalue  i-Evalue hmmfrom  hmm to    alifrom  ali to    envfrom  env to     acc
 ---   ------ ----- --------- --------- ------- -------    ------- -------    ------- -------    ----
   1 ?    3.2   3.7      0.48        48      58     100 ..      76     117 ..      62     245 .. 0.64
   2 ?    7.3   0.2     0.028       2.8     230     324 ..     282     381 ..     272     419 .. 0.71

  Alignments for each domain:
  == domain 1    score: 3.2 bits;  conditional E-value: 0.48
  Mel1b-aln  58 nllvilsvlrnrklrnaGnlflvslaladlvvalyPyPlilva 100
                n  v   vl ++++ +  n+ l  +a+a+l+v l+P P +l  
    F42D1.3  76 NAAVA-LVLSKKHMITPTNVVLKYMAIAELLVGLVPLPWTLFF 117
                55554.48999999************************99863 PP

  == domain 2    score: 7.3 bits;  conditional E-value: 0.028
  Mel1b-aln 230 arrkvksesklrlrpsdvrsfltmfvvfvifaicwaPln.ciGlavainPeeiapqipeGlfvtsylla.....yfnsclnaivyGllnqnfrreykril 323
                  r  +se+ +r r s+  s++ + +v  if i   P   ++Gl    +  +i   i eG f + +l+a          +n  +y ++   fr+ +k + 
    F42D1.3 282 LLREKRSEEAARQRDSNSTSLMLVAIV-SIFLIVNLPQAiFMGLLCVCETFTIKIPILEGTFPAVFLIAsnmivIATYPINFGIYCFMSSSFRQTFKLLF 380
                567788999999999999997766555.5677777775526899999999999999999999777776611110344557788999********999776 PP

  Mel1b-aln 324 s 324
                 
    F42D1.3 381 C 381
                4 PP

>> Y47D3A.32c  CE44331	WBGene00012938	status:Confirmed	UniProt:D0Z5N9	protein_id:CBI63243.1
   #    score  bias  c-Evalue  i-Evalue hmmfrom  hmm to    alifrom  ali to    envfrom  env to     acc
 ---   ------ ----- --------- --------- ------- -------    ------- -------    ------- -------    ----
   1 ?    7.4   0.1     0.026       2.6     187     245 ..      20      78 ..       5      85 .. 0.71

  Alignments for each domain:
  == domain 1    score: 7.4 bits;  conditional E-value: 0.026
   Mel1b-aln 187 iysctfiqtasaqytvavvvihfllPiavvsfcylriwvlvlqarrkvksesklrlrps 245
                 i s    q   +  ++  +++  l+   + +  y r w    q+ + +k+e+k+rl++ 
  Y47D3A.32c  20 IISAKKEQLYESLIAIIFILLAILILYYIKTSRYYRHWWRGRQCEKAAKKEEKARLKAK 78 
                 444444454444444445555555555555667********************999875 PP

>> Y55F3AM.2  CE36416	WBGene00005903	locus:srx-12	7TM chemoreceptor, srx family	status:Partially_confirmed	UniProt:Q9N36
   #    score  bias  c-Evalue  i-Evalue hmmfrom  hmm to    alifrom  ali to    envfrom  env to     acc
 ---   ------ ----- --------- --------- ------- -------    ------- -------    ------- -------    ----
   1 ?    6.5  11.0     0.047       4.7      54     250 ..      22     224 ..       3     244 .. 0.66

  Alignments for each domain:
  == domain 1    score: 6.5 bits;  conditional E-value: 0.047
  Mel1b-aln  54 dvvgnllvilsvlrnrklrnaGnlflvslaladlvvaly....PyPlilvaifydgwalgeahckasafvmGlsviGsvfnitaiainrycyichsvayh 149
                  + nll  + vl+n  l+na   +  s ++a++ v ++      P +++   y + ++g    k+ + +  l      +    i+ nr+  i   +   
  Y55F3AM.2  22 GCIFNLLAGIVVLKNPILKNAFGALCFSHTIANFGVLFVfctwVTPTTIIQYKYTELTFG----KILGQINILFWNACCYSHLVISSNRFLTISMPTKVS 117
                556677777778888888887777777777777644332000123444444444444444....44444444555566677778999************* PP

  Mel1b-aln 150 riyrkwhtslyislvwlltvvalvPnffvgs..leydPriysctfiqt....asaqytvavvvihfllPiavvsfcylriwvlvlqarrkvksesklrlr 243
                 +++ ++t + i++vw +++  ++P f+ ++  + ydP  ++  f  t    + ++yt     +  ++ ++ + f  + + vl  +  +   +++  r r
  Y55F3AM.2 118 SLFNYRNTCFIIAFVWSMAIGHVIPYFWRETcyVAYDPVSWTWVFGDTpcgyIITTYTDYYTSVAIFVVMSTLDFSTFTMLVLYRRKSHLTSNDETRRRR 217
                ***************************98763389***98875555542222335555555555556667778888777777766655555566666666 PP

  Mel1b-aln 244 psdvrsf 250
                  ++r f
  Y55F3AM.2 218 RVEIRFF 224
                6777766 PP

>> T04F8.1  CE03614	WBGene00011440	locus:sfxn-1.5	status:Confirmed	UniProt:Q22161	protein_id:CAA91477.1
   #    score  bias  c-Evalue  i-Evalue hmmfrom  hmm to    alifrom  ali to    envfrom  env to     acc
 ---   ------ ----- --------- --------- ------- -------    ------- -------    ------- -------    ----
   1 ?    6.3   0.1     0.057       5.7     280     316 ..      95     131 ..      90     137 .. 0.93

  Alignments for each domain:
  == domain 1    score: 6.3 bits;  conditional E-value: 0.057
  Mel1b-aln 280 eiapqipeGlfvtsyllayfnsclnaivyGllnqnfr 316
                ++++q+p  + +t  +l+++ s +  i +  lnq f+
    T04F8.1  95 RMSAQVPMNMAITGGMLTFYKSPMAVIFWQWLNQSFN 131
                6999*******************************97 PP

>> M199.1  CE20018	WBGene00010950	locus:srt-44	status:Partially_confirmed	UniProt:Q9NAN9	protein_id:CAB70255.1
   #    score  bias  c-Evalue  i-Evalue hmmfrom  hmm to    alifrom  ali to    envfrom  env to     acc
 ---   ------ ----- --------- --------- ------- -------    ------- -------    ------- -------    ----
   1 ?   -0.5   0.7       6.5   6.5e+02     282     309 ..     233     259 ..     208     264 .. 0.72
   2 ?    5.3   0.6      0.11        11     295     327 ..     276     308 ..     240     327 .. 0.80

  Alignments for each domain:
  == domain 1    score: -0.5 bits;  conditional E-value: 6.5
  Mel1b-aln 282 apqipeGlfvtsyllayfnsclnaivyG 309
                +++    +f+   ++ +fnsc +ai y 
     M199.1 233 SSKASRAIFIQCCIICFFNSC-TAIFYN 259
                5566778999999*******9.578875 PP

  == domain 2    score: 5.3 bits;  conditional E-value: 0.11
  Mel1b-aln 295 llayfnsclnaivyGllnqnfrreykrilsalw 327
                l   +n    a++y  +n+  rre+k+++  + 
     M199.1 276 LCWSINHGCPALIYVTMNETIRREFKKLIFRVA 308
                5555788889*****************997665 PP

>> T03D3.4  CE25098	WBGene00005259	locus:srh-36	7TM chemoreceptor, srh family	status:Partially_confirmed	UniProt:O16978	
   #    score  bias  c-Evalue  i-Evalue hmmfrom  hmm to    alifrom  ali to    envfrom  env to     acc
 ---   ------ ----- --------- --------- ------- -------    ------- -------    ------- -------    ----
   1 ?    6.6   4.4     0.045       4.5     187     274 ..     186     270 ..     142     275 .. 0.78

  Alignments for each domain:
  == domain 1    score: 6.6 bits;  conditional E-value: 0.045
  Mel1b-aln 187 iysctfiqtasaqytvavvvihfl.lPiavvsfcylriwvlvlqarrkvksesklrlrpsdvrsfltmfvvfvifaicwaPlnciGlav 274
                    t + t   ++  +++++++  + +a+ +   +  wvl  +   k  +++k++ +  d     t+f  f+ fa+c  P+ ++ +++
    T03D3.4 186 AIIVTSAETFFENFLCVLIIVNYCsIGLAIYISAKIAFWVLSKRMETKSDATKKMHKKFND----RTIFQTFLFFAFCCIPFSVLFITI 270
                4445555555566667777776643788888899999999999999999998998888777....488999**********99876665 PP

>> K07C6.9  CE35336	WBGene00005957	locus:srx-66	7TM chemoreceptor, srx family	status:Partially_confirmed	UniProt:O44642	
   #    score  bias  c-Evalue  i-Evalue hmmfrom  hmm to    alifrom  ali to    envfrom  env to     acc
 ---   ------ ----- --------- --------- ------- -------    ------- -------    ------- -------    ----
   1 ?    6.7   6.2     0.042       4.2      46     193 ..       7     157 ..       2     198 .. 0.78

  Alignments for each domain:
  == domain 1    score: 6.7 bits;  conditional E-value: 0.042
  Mel1b-aln  46 vlivttavdvvgnllvilsvlrnrklrnaGnlf..l.vslaladlvvalyPyPlilvaifydgwalgeahckasafvmGlsviGsvfnitaiainrycyi 142
                vl     + ++g +l + s  + rkl +    f  l  + alad + + + + l +  +   + +l +++ ++ +f++ +    sv+    i++nr   +
    K07C6.9   7 VLFALVPISILGSVLNWSSFYTIRKLASFKHSFgyLsSNQALADALHSTV-FLLYFCPMALLDNSLMKQYSHICGFILLFFYELSVLTHLLISLNRLFSV 105
                66666678889999999999999999877666533414579999765432.333333333334578899999******999999**************** PP

  Mel1b-aln 143 chsvayhriyrkwhtslyislvwlltvv.alvPnffvgsleydPriysctfi 193
                   +ay++ ++  +t+  i ++w++ +  al    ++  + +d +i   tf+
    K07C6.9 106 WFPIAYDKAFNLSKTKYMIFILWMFELTfALCFYEYLCHFYFDEKIRFLTFT 157
                ************************9986144444467788888888777775 PP

>> T08B6.3  CE17224	WBGene00006206	locus:str-161	7TM chemoreceptor, str family	status:Predicted	UniProt:O44528	protein_i
   #    score  bias  c-Evalue  i-Evalue hmmfrom  hmm to    alifrom  ali to    envfrom  env to     acc
 ---   ------ ----- --------- --------- ------- -------    ------- -------    ------- -------    ----
   1 ?    6.7   1.4     0.041       4.1      55     138 ..      19     112 ..      12     151 .. 0.69

  Alignments for each domain:
  == domain 1    score: 6.7 bits;  conditional E-value: 0.041
  Mel1b-aln  55 vvgnllvilsvlrnrklrnaGnlflv......s..laladlvvalyPyPl..ilvaifydgwalgeahckasafvmGlsviGsv.fnitaiainr 138
                +  n lvi+ v+++   +     flv      s   a+ d+vva y y      +ai++ + ++ e+ +   af++ +s+ G    nitaiain 
    T08B6.3  19 IFANALVIFLVITESPQKLGNYRFLVcylsviStiYAFLDFVVAPYTYSHenSALAIMHLEDTVFES-IPYFAFLLIVSMCGCFgVNITAIAINF 112
                5677788888777654333222344421111132247778999888886522567899877777775.4567999*******8648*******95 PP

>> ZK418.5  CE28189	WBGene00022734	status:Confirmed	UniProt:Q23483	protein_id:CCD61625.1
   #    score  bias  c-Evalue  i-Evalue hmmfrom  hmm to    alifrom  ali to    envfrom  env to     acc
 ---   ------ ----- --------- --------- ------- -------    ------- -------    ------- -------    ----
   1 ?    6.5   0.7     0.047       4.8      48     125 ..     133     211 ..     114     222 .. 0.79

  Alignments for each domain:
  == domain 1    score: 6.5 bits;  conditional E-value: 0.047
  Mel1b-aln  48 ivttavdvvgnllvilsvlr.nrklrnaGnlflvslaladlvvalyPyPlilvaifydgwalgeahckasafvmGlsvi 125
                 v t++d   +llvi+s+      ++ + n flvs  la  v++ + y  +  +    gw+l       s     l+v+
    ZK418.5 133 WVQTSLDSSADLLVIVSLAClTWMITRTPNKFLVSPILAMCVFSTFVYQTVQHTFSLYGWSLLAFRFAYSIATAILTVV 211
                578999*********99754145678899*******************9999999999999876666555555555555 PP

>> Y43B11AL.2b  CE35085	WBGene00005941	locus:srx-50	7TM chemoreceptor, srx family	status:Confirmed	UniProt:Q7YXU6	protei
   #    score  bias  c-Evalue  i-Evalue hmmfrom  hmm to    alifrom  ali to    envfrom  env to     acc
 ---   ------ ----- --------- --------- ------- -------    ------- -------    ------- -------    ----
   1 ?    6.8   6.4     0.039       3.9     125     218 ..      80     173 ..       4     229 .. 0.71

  Alignments for each domain:
  == domain 1    score: 6.8 bits;  conditional E-value: 0.039
    Mel1b-aln 125 iGsvfnitaiainrycyichsvayhriyrkwhtslyislvwlltvvalvPnffvgsleydPriysct..fiqtasaqytvavvv..ihfllPiavvsf 218
                    s +    i++nr+c i   + y+ i++  +t+  i + w     a++P+f++  +  d r y     ++ t s++    ++v    fl   ++v+ 
  Y43B11AL.2b  80 DISTYSHLCISLNRFCSIVAPIKYDTIFSMSNTKKLIMFSWAC---AVLPSFYLY-IYQDCRFYYIEdfWVFTFSTTPVCNTIVwyADFLKYNSIVIS 173
                  457777789**************************9*999975...679**9996.556888876532234455544333222211345555454444 PP

>> T07H8.3  CE36565	WBGene00005950	locus:srx-59	7TM chemoreceptor, srx family	status:Partially_confirmed	UniProt:O61895	
   #    score  bias  c-Evalue  i-Evalue hmmfrom  hmm to    alifrom  ali to    envfrom  env to     acc
 ---   ------ ----- --------- --------- ------- -------    ------- -------    ------- -------    ----
   1 ?    8.2   6.6     0.014       1.4      95     188 ..      60     154 ..      11     232 .. 0.72

  Alignments for each domain:
  == domain 1    score: 8.2 bits;  conditional E-value: 0.014
  Mel1b-aln  95 PlilvaifydgwalgeahckasafvmGlsviGsvfnitaiainrycyichsvayhriyrkwhtslyislvwlltvvalvPnf.fvgsleydPriy 188
                 l +  ++  g  +  ++ +  +f++ +s   sv     i++nr+  + +   y+ ++++++t++ i l+++lt+      + ++ sley+ +  
    T07H8.3  60 MLYFCPMVITGSEFLTEYSEHCGFILLFSYELSVQIHLVISLNRFFAVWTPYRYKTMFSERNTKIIIFLIFILTLGFSFSFYeVLCSLEYNLKTG 154
                455555555566666678888899999999999999999***********************************976665553568999987654 PP

>> H04M03.12  CE20931	WBGene00019156	status:Partially_confirmed	UniProt:Q9TYQ7	protein_id:CCD63384.1
   #    score  bias  c-Evalue  i-Evalue hmmfrom  hmm to    alifrom  ali to    envfrom  env to     acc
 ---   ------ ----- --------- --------- ------- -------    ------- -------    ------- -------    ----
   1 ?    6.3   0.1     0.054       5.4     152     191 ..     188     227 ..     172     234 .. 0.81

  Alignments for each domain:
  == domain 1    score: 6.3 bits;  conditional E-value: 0.054
  Mel1b-aln 152 yrkwhtslyislvwlltvvalvPnffvgsleydPriysct 191
                +  +h +l + lvwl  v+ l    ++gsl  d r +  +
  H04M03.12 188 CMCRHKKLCLLLVWLAFVLFLCLVVVLGSLSPDDRTHPFA 227
                55678889999********************999987655 PP

>> F31F4.4  CE36541	WBGene00005912	locus:srx-21	7TM chemoreceptor, srx family	status:Partially_confirmed	UniProt:O17136	
   #    score  bias  c-Evalue  i-Evalue hmmfrom  hmm to    alifrom  ali to    envfrom  env to     acc
 ---   ------ ----- --------- --------- ------- -------    ------- -------    ------- -------    ----
   1 ?    6.5   1.8     0.049       4.9     133     180 ..      96     143 ..      69     203 .. 0.77

  Alignments for each domain:
  == domain 1    score: 6.5 bits;  conditional E-value: 0.049
  Mel1b-aln 133 aiainrycyichsvayhriyrkwhtslyislvwlltvvalvPnffvgs 180
                 ia nr   +     y++++ +++t++ +++ wl+ + +    +f+  
    F31F4.4  96 IIACNRLFAVFLPFHYDQLFTNYNTKFMVAFSWLIGLFICTLFYFILG 143
                589********************************9876555444433 PP

>> F59D12.4  CE26816	WBGene00001687	locus:gpn-1	glypican	status:Partially_confirmed	UniProt:O17900	protein_id:CAB04542.2
   #    score  bias  c-Evalue  i-Evalue hmmfrom  hmm to    alifrom  ali to    envfrom  env to     acc
 ---   ------ ----- --------- --------- ------- -------    ------- -------    ------- -------    ----
   1 ?    6.2   0.0      0.06         6     278     342 ..     181     244 ..     176     257 .. 0.88

  Alignments for each domain:
  == domain 1    score: 6.2 bits;  conditional E-value: 0.06
  Mel1b-aln 278 PeeiapqipeGlfvtsyllayfnsclnaivyGllnqnfrreykrilsalwnprrclqdaskdska 342
                P++i+ q+   l    ++l  ++s ln i+ G ln  f++e  r l+ + +  +c + + k ++a
   F59D12.4 181 PQKIVNQLSLPLSNWKHFLGSLES-LNGILEGYLNITFKEECERGLTRMETCAQCQRISEKPCQA 244
                888888998889999999999987.9*********************999999998888777665 PP

>> T01G6.3  CE25096	WBGene00006233	locus:str-196	7TM chemoreceptor, str family	status:Predicted	UniProt:Q9GUD1	protein_i
   #    score  bias  c-Evalue  i-Evalue hmmfrom  hmm to    alifrom  ali to    envfrom  env to     acc
 ---   ------ ----- --------- --------- ------- -------    ------- -------    ------- -------    ----
   1 ?    5.8   0.7     0.079       7.9     124     178 ..     214     269 ..     199     304 .. 0.86

  Alignments for each domain:
  == domain 1    score: 5.8 bits;  conditional E-value: 0.079
  Mel1b-aln 124 viGsvfnita.iainrycyichsvayhriyrkwhtslyislvwlltvvalvPnffv 178
                ++G+ f   a   in+y  i ++++  + +++   +l++ l + l v + +P++f+
    T01G6.3 214 ILGTSFGCVAyFGINCYRLISQKLSTTESLSQATKNLQLQLFYALIVQSAIPCMFM 269
                4566676555278*****************************************98 PP

>> F09G8.9  CE00144	WBGene00017323	locus:mps-4	status:Confirmed	UniProt:P34394	protein_id:CCD62648.1
   #    score  bias  c-Evalue  i-Evalue hmmfrom  hmm to    alifrom  ali to    envfrom  env to     acc
 ---   ------ ----- --------- --------- ------- -------    ------- -------    ------- -------    ----
   1 ?    7.0   0.3     0.035       3.5     207     238 ..      42      77 ..       8      88 .. 0.59

  Alignments for each domain:
  == domain 1    score: 7.0 bits;  conditional E-value: 0.035
  Mel1b-aln 207 ihfllP..iavvsfc..ylriwvlvlqarrkvkses 238
                  fll   ++ v  c  yl iw+ vl    +  +++
    F09G8.9  42 FDFLLViiMTFVFLClvYLLIWIEVLLNSSRPDPKH 77 
                334332113444444449999999987766655555 PP

>> C41G6.12  CE15709	WBGene00008058	status:Predicted	UniProt:O17664	protein_id:CAB02836.1
   #    score  bias  c-Evalue  i-Evalue hmmfrom  hmm to    alifrom  ali to    envfrom  env to     acc
 ---   ------ ----- --------- --------- ------- -------    ------- -------    ------- -------    ----
   1 ?    6.3   0.0     0.056       5.6     124     155 ..     110     141 ..      98     196 .. 0.84

  Alignments for each domain:
  == domain 1    score: 6.3 bits;  conditional E-value: 0.056
  Mel1b-aln 124 viGsvfnitaiainrycyichsvayhriyrkw 155
                 iG  fn+ a +i  yc i  +   ++++ ++
   C41G6.12 110 AIGCFFNVIAYSIIMYCGIKMHFNMQKMLARF 141
                59*****************9999998887665 PP

>> C17H11.1  CE29584	WBGene00015921	status:Partially_confirmed	UniProt:P91064	protein_id:CCD64980.1
   #    score  bias  c-Evalue  i-Evalue hmmfrom  hmm to    alifrom  ali to    envfrom  env to     acc
 ---   ------ ----- --------- --------- ------- -------    ------- -------    ------- -------    ----
   1 ?    7.4   0.1     0.026       2.6      24     142 ..      34     151 ..      25     187 .. 0.73
   2 ?   -0.6   0.5       6.9   6.9e+02     253     317 ..     302     364 ..     271     383 .. 0.58

  Alignments for each domain:
  == domain 1    score: 7.4 bits;  conditional E-value: 0.026
  Mel1b-aln  24 gagsarpsetprppwvapalsavlivttavdvvgnllvilsvlrnrklrnaGnlflvslaladlvv.alyPyPlilvaifydgwalgeahckasafvmGl 122
                +++++r++ +p   +v +a++ + +    + v gn+l + + lr   l++   +++ sla+ dl+  +++     lv+  +  +++  +    + f+ G+
   C17H11.1  34 ETNGTRAELSPELIKVKDAFTILQVTCCILGVFGNILNLQT-LRSPSLQTVPFMYIKSLAIFDLIAlTMILIHYCLVSTTKMAFVMYYTTYIEAPFINGF 132
                566777778888889999999999999999*****998765.9********************9741344444455666666666666655556666665 PP

  Mel1b-aln 123 sviGsvfnitaiainrycyi 142
                 + G ++    ++++ry  i
   C17H11.1 133 LISG-LYCSFLLTLERYFLI 151
                4433.444445555555555 PP

  == domain 2    score: -0.6 bits;  conditional E-value: 6.9
  Mel1b-aln 253 mfvvfvifaicwaPlnciGlav.ainPeeiapqipeGlfv.tsyllayfnsclnaivyGllnqnfrr 317
                m  + vif +   P     + v  ++ e++ ++    l+   s  l  +n cln  v+ +   ++ r
   C17H11.1 302 MISICVIFLLGNVP----QIVVmILQNEAMETNFNFQLYRhCSNTLEVLNHCLNFYVFCIASSEYTR 364
                22233333333333....2222023455666666666664256777777777777777776666665 PP

>> F20B6.4  CE04426	WBGene00017628	status:Partially_confirmed	UniProt:Q19627	protein_id:CCD69757.1
   #    score  bias  c-Evalue  i-Evalue hmmfrom  hmm to    alifrom  ali to    envfrom  env to     acc
 ---   ------ ----- --------- --------- ------- -------    ------- -------    ------- -------    ----
   1 ?    6.3   0.0     0.055       5.5     203     241 ..      22      60 ..       6      69 .. 0.70

  Alignments for each domain:
  == domain 1    score: 6.3 bits;  conditional E-value: 0.055
  Mel1b-aln 203 avvvihfllPiavvsfcylriwvlvlqarrkvksesklr 241
                 v++i f    + ++ c l+iw    + rr+   +++ r
    F20B6.4  22 LVILIFFASLTTGLILCLLKIWCTFHEQRRNSTFDQRTR 60 
                234444444456699********9999999988777654 PP

>> F43A11.1  CE43280	WBGene00005979	locus:srx-88	G-protein coupled receptor	status:Predicted	UniProt:Q20355	protein_id:C
   #    score  bias  c-Evalue  i-Evalue hmmfrom  hmm to    alifrom  ali to    envfrom  env to     acc
 ---   ------ ----- --------- --------- ------- -------    ------- -------    ------- -------    ----
   1 ?    5.9   4.0     0.075       7.5     125     169 ..      98     142 ..      12     152 .. 0.76

  Alignments for each domain:
  == domain 1    score: 5.9 bits;  conditional E-value: 0.075
  Mel1b-aln 125 iGsvfnitaiainrycyichsvayhriyrkwhtslyislvwlltv 169
                +G  + i  ia+nr+c +   + y +i++ ++t+  ++ ++++ +
   F43A11.1  98 LGNEYQIVLIALNRFCALFFPMKYSKIFSVFNTTAVLASIYIYRI 142
                68889999**********************999999998888766 PP

>> C30B5.7  CE02526	WBGene00016248	status:Partially_confirmed	UniProt:Q18323	protein_id:CCD66138.1
   #    score  bias  c-Evalue  i-Evalue hmmfrom  hmm to    alifrom  ali to    envfrom  env to     acc
 ---   ------ ----- --------- --------- ------- -------    ------- -------    ------- -------    ----
   1 ?    6.0   0.0     0.068       6.8     282     330 ..     274     322 ..     211     347 .. 0.85

  Alignments for each domain:
  == domain 1    score: 6.0 bits;  conditional E-value: 0.068
  Mel1b-aln 282 apqipeGlfvtsyllayfnsclnaivyGllnqnfrreykrilsalwnpr 330
                + ++ + l   +y +  +ns +   vy  ln++fr    r+ + + + +
    C30B5.7 274 VEKVSDSLSKPAYWMQTINSGIHFFVYLALNKEFRARTFRMFKMVHSEE 322
                468899999999***********************87777766665544 PP

>> T26H8.2  CE36327	WBGene00005939	locus:srx-48	7TM receptor, srx family	status:Partially_confirmed	UniProt:Q9XUN0	prote
   #    score  bias  c-Evalue  i-Evalue hmmfrom  hmm to    alifrom  ali to    envfrom  env to     acc
 ---   ------ ----- --------- --------- ------- -------    ------- -------    ------- -------    ----
   1 ?    6.0  11.4     0.067       6.7      42     252 ..       8     222 ..       4     244 .. 0.63

  Alignments for each domain:
  == domain 1    score: 6.0 bits;  conditional E-value: 0.067
  Mel1b-aln  42 alsavlivtta.vdvvgnllvilsvlrnrklrnaGnlflvslaladlvvalyPyPlilvaifydgwalgeahckasafvmGlsviGsvfnitaiainryc 140
                ++savli   a + ++ n  v + + +   l+n+  ++  s ++ d v + +   ++    f+d   + +++  + + ++ ++   s +    i++nr+c
    T26H8.2   8 QISAVLIFPLAfIGFMANWSVAFLIKKLPSLKNSFGMLTTSQSIGDAVHSTIFAFIVSSMCFFD-LKFLKSYSYIVGHILIITYEVSTYSHLCISLNRFC 106
                5677777754426788888888888888888888888899999999877765444444444444.44556677777777777777899999********* PP

  Mel1b-aln 141 yichsvayhriyrkwhtslyislvwlltvvalvPnffvgsle....ydPriysctfiqtasaqytvavvvihfllPiavvsfcylriwvlvlqarrkvks 236
                 i   ++y+ i+++ +t+  i + w l+   + P+f+    +    +   ++s  f+ t s + ++ v    +l   ++v+   + i v+ +   r  k+
    T26H8.2 107 SIVAPISYESIFNSSNTKQLIIISWALA---IFPSFYFYVYNdcklFYNEVFSA-FFFTRSPSCSTIVWYADYLKFNSIVIAI-VIIDVITVSKVRSFKT 201
                *************************986...56777664433001133345554.5556666677777777777655555544.3344444444443333 PP

  Mel1b-aln 237 e.....sklrlrpsdvrsflt 252
                +     ++   ++s   +fl 
    T26H8.2 202 KisaysNQSAKKSSTEMNFLK 222
                200111333444555555654 PP

>> C41G11.4a  CE29716	WBGene00016570	locus:gnrr-4	G-protein coupled receptor	status:Partially_confirmed	UniProt:Q18564	p
   #    score  bias  c-Evalue  i-Evalue hmmfrom  hmm to    alifrom  ali to    envfrom  env to     acc
 ---   ------ ----- --------- --------- ------- -------    ------- -------    ------- -------    ----
   1 ?    5.6   0.7     0.093       9.3      78     188 ..      62     174 ..      37     184 .. 0.72

  Alignments for each domain:
  == domain 1    score: 5.6 bits;  conditional E-value: 0.093
  Mel1b-aln  78 flvslaladlvvalyPyPlilvaifydgwalgeahckasafvmGlsviGsvfnitaiainrycyichs..vayhriyrkwhtslyislvwlltvvalvPn 175
                + +sl++ad +v ++  P  +  i    w  g+  c+   f+  +    +      +a +r  +  +   v+ +   r+++t l ++  w+l+++   P+
  C41G11.4a  62 YKISLSVADCIVLFIYAPTQFAWIHSYWWFGGDIGCRLFKFISTFGFHLTANMQVLVAADRLLITAKMnrVTRNIKKRQYNTRLSLAAAWILALICAGPQ 161
                3589*****99988888877777766677778899*99999865554433333345788888777654114444445788999************99999 PP

  Mel1b-aln 176 ffvgsleydPriy 188
                +++   +  P+ y
  C41G11.4a 162 LILFRQKTTPQGY 174
                8887777666666 PP

>> F58E6.6  CE06021	WBGene00010255	status:Partially_confirmed	UniProt:Q20982	protein_id:CAA94776.1
   #    score  bias  c-Evalue  i-Evalue hmmfrom  hmm to    alifrom  ali to    envfrom  env to     acc
 ---   ------ ----- --------- --------- ------- -------    ------- -------    ------- -------    ----
   1 ?    6.0   0.6     0.066       6.6     203     246 ..     166     210 ..     142     217 .. 0.71

  Alignments for each domain:
  == domain 1    score: 6.0 bits;  conditional E-value: 0.066
  Mel1b-aln 203 avvvihfllPiavvsfcylriwvl.vlqarrkvksesklrlrpsd 246
                  v++h +l ia+ +   l + vl ++  rr v+++s    ++++
    F58E6.6 166 NYVILHIILAIALAVLFILLVVVLwIVCRRRTVRLDSETVCESAE 210
                3599********866555555555155566778999887776665 PP

>> C41G11.4b  CE30896	WBGene00016570	locus:gnrr-4	status:Partially_confirmed	UniProt:Q8MQA6	protein_id:CCD67137.1
   #    score  bias  c-Evalue  i-Evalue hmmfrom  hmm to    alifrom  ali to    envfrom  env to     acc
 ---   ------ ----- --------- --------- ------- -------    ------- -------    ------- -------    ----
   1 ?    5.5   0.7       0.1        10      78     188 ..      62     174 ..      37     184 .. 0.72

  Alignments for each domain:
  == domain 1    score: 5.5 bits;  conditional E-value: 0.1
  Mel1b-aln  78 flvslaladlvvalyPyPlilvaifydgwalgeahckasafvmGlsviGsvfnitaiainrycyichs..vayhriyrkwhtslyislvwlltvvalvPn 175
                + +sl++ad +v ++  P  +  i    w  g+  c+   f+  +    +      +a +r  +  +   v+ +   r+++t l ++  w+l+++   P+
  C41G11.4b  62 YKISLSVADCIVLFIYAPTQFAWIHSYWWFGGDIGCRLFKFISTFGFHLTANMQVLVAADRLLITAKMnrVTRNIKKRQYNTRLSLAAAWILALICAGPQ 161
                3589*****99988888877777766677778899*99999865554433333345788888777654114444445788999************99999 PP

  Mel1b-aln 176 ffvgsleydPriy 188
                +++   +  P+ y
  C41G11.4b 162 LILFRQKTTPQGY 174
                8887777666666 PP

>> Y46H3C.2  CE24313	WBGene00005846	locus:srw-99	7TM chemoreceptor, srw family	status:Predicted	UniProt:Q9N4V9	protein_i
   #    score  bias  c-Evalue  i-Evalue hmmfrom  hmm to    alifrom  ali to    envfrom  env to     acc
 ---   ------ ----- --------- --------- ------- -------    ------- -------    ------- -------    ----
   1 ?   -0.7   0.0       7.2   7.2e+02      59      88 ..      37      66 ..      29      74 .. 0.74
   2 ?    5.6   0.2     0.091       9.1     228     319 ..     233     332 ..     223     345 .. 0.76

  Alignments for each domain:
  == domain 1    score: -0.7 bits;  conditional E-value: 7.2
  Mel1b-aln 59 llvilsvlrnrklrn.aGnlflvslaladlv 88
               ll  l vl+++ +r+ + n+ l+ +a++d++
   Y46H3C.2 37 LL-HLIVLTRKSMRTtSTNVILIGIAFSDIC 66
               33.4567888888762579*********986 PP

  == domain 2    score: 5.6 bits;  conditional E-value: 0.091
  Mel1b-aln 228 lqarrkvksesklrlrp.....sdvrsfltmfvvfvifa..icwaPlnciGla.vainPeeiapqipeGlfvtsyllayfnsclnaivyGllnqnfrrey 319
                l+  rk k+  k+  r+     s+ r+  t  +vf+  a  i  aP+ +i l  v  n ++ +  i   l +   ll  +ns   +++  ++   +r+  
   Y46H3C.2 233 LRELRKTKKLDKVSHRSntidrSEARHKTTKCIVFMTNAyfIAEAPMGIISLVkVFFNTDDRVYLISVDLVIYFTLLLTINSICHSVICFMMSTQYRKTI 332
                5555666655555444322222788999999999997553388999**9998548899999999999999999999999999999999999998888764 PP

>> C14C6.1  CE44378	WBGene00005898	locus:srx-7	7TM chemoreceptor, srx family	status:Partially_confirmed	UniProt:O44674	p
   #    score  bias  c-Evalue  i-Evalue hmmfrom  hmm to    alifrom  ali to    envfrom  env to     acc
 ---   ------ ----- --------- --------- ------- -------    ------- -------    ------- -------    ----
   1 ?    6.0   8.7     0.067       6.7     135     277 ..      17     161 ..      11     209 .. 0.64

  Alignments for each domain:
  == domain 1    score: 6.0 bits;  conditional E-value: 0.067
  Mel1b-aln 135 ainrycyichsvayhriyrkwht.slyislvwlltvvalvPnffvgsley..dPriysctfiqtasaqytva.vvvihf.llPiavvsfcylriwvlvlq 229
                ainr+ +i  + +  +++   +t  l+i ++ + +  a   +++     +  d  i s   + t+   y+ + ++++ f l+   + + cy ++++ + +
    C14C6.1  17 AINRFTVITLNRT--NVFTFCRTlLLFIPIIAVASAAATFSQYIFPCCIFigDISIMSYMAV-TIPNVYSYSkLIILSFdLFCTGISTVCYACVFMTIRN 113
                6666666654433..33333333135566666666666555555544444114444443333.44444544314455563667778899*********** PP

  Mel1b-aln 230 arrkvksesklrlrpsdvrsfltmfvvfvifai.cwaPlnciGlavain 277
                a++kv    k + r  d r +l  fv   if i  w+ + ++ + v  +
    C14C6.1 114 ANKKVEDALKSKKRKQDTR-YLVQFVFISIFYIaAWSLFYVLPYIVPAD 161
                ***************9987.67788888888773587766666666544 PP

>> F54B8.7b  CE38076	WBGene00010021	locus:srbc-49	7TM receptor, srbc family	status:Partially_confirmed	UniProt:Q5CZ32	pr
   #    score  bias  c-Evalue  i-Evalue hmmfrom  hmm to    alifrom  ali to    envfrom  env to     acc
 ---   ------ ----- --------- --------- ------- -------    ------- -------    ------- -------    ----
   1 ?    7.2   2.9     0.029       2.9     188     266 ..      83     159 ..      73     180 .. 0.84

  Alignments for each domain:
  == domain 1    score: 7.2 bits;  conditional E-value: 0.029
  Mel1b-aln 188 ysctfiqtasaqytvavvvihfllPiavvsfcylriwvlvlqarrkvksesklrlrpsdvrsfltmfvvfvifaicwaP 266
                + ct+       y +   ++hf++    v+ c  r++++ l a+  v +     +r + + + lt+f  f++ ++ +a
[truncated: 22,324 more chars]
