# Supplementary material for: Potential Conservation of Circadian Clock Proteins in the phylum Nematoda as Revealed by Bioinformatic Searches
Source: PLoS One. 2014 Nov 14;9(11):e112871. doi: 10.1371/journal.pone.0112871 (PMC4232591; doi:10.1371/journal.pone.0112871)
Supplement: File S1 — HMM profiles used in this work and HMMsearch results. (ZIP) [file pone.0112871.s007.zip › HMMs-CE/Mamiferos/Mel1a-aln.fasta.hmm.res]

# hmmsearch :: search profile(s) against a sequence database
# HMMER 3.0 (March 2010); http://hmmer.org/
# Copyright (C) 2010 Howard Hughes Medical Institute.
# Freely distributed under the GNU General Public License (GPLv3).
# - - - - - - - - - - - - - - - - - - - - - - - - - - - - - - - - - - - -
# query HMM file:                  Mel1a-aln.fasta.hmm
# target sequence database:        ../../../../ProteomasGus/wormpep229
# Max sensitivity mode:            on [all heuristic filters off]
# - - - - - - - - - - - - - - - - - - - - - - - - - - - - - - - - - - - -

Query:       Mel1a-aln  [M=708]
Scores for complete sequences (score includes all domains):
   --- full sequence ---   --- best 1 domain ---    -#dom-
    E-value  score  bias    E-value  score  bias    exp  N  Sequence     Description
    ------- ------ -----    ------- ------ -----   ---- --  --------     -----------
      1e-26   94.4  25.2    1.3e-26   94.1  17.5    1.0  1  F41E7.3      CE31509	WBGene00009619	neurokinin receptor like
    1.7e-25   90.4  25.6    3.1e-17   63.1  11.2    2.2  2  K09G1.4d     CE46806	WBGene00001053	locus:dop-2	status:Confi
    1.8e-25   90.3  25.8    3.5e-17   62.9  11.4    2.2  2  K09G1.4a     CE35993	WBGene00001053	locus:dop-2	dopamine rec
    1.8e-24   87.0  20.5    4.9e-18   65.7   9.3    2.2  2  M03F4.3b     CE12360	WBGene00006475	locus:tyra-3	status:Part
    2.1e-24   86.8  20.9    4.5e-18   65.9   9.3    2.2  2  M03F4.3a     CE31203	WBGene00006475	locus:tyra-3	G-protein c
    7.4e-24   85.0  17.7    2.3e-17   63.5   7.3    2.2  2  M03F4.3c     CE39602	WBGene00006475	locus:tyra-3	status:Part
    1.1e-23   84.5  22.9    1.5e-23   84.0  15.9    1.1  1  C25G6.5      CE04086	WBGene00016110	locus:npr-11	G-protein c
    1.1e-23   84.4  31.3    4.6e-16   59.2  13.6    2.5  2  K09G1.4c     CE45633	WBGene00001053	locus:dop-2	status:Parti
    2.8e-23   83.1  24.2    6.5e-18   65.3  10.5    2.1  2  C02D4.2f     CE32299	WBGene00004777	locus:ser-2	status:Confi
    3.8e-23   82.6  20.8      1e-16   61.4   7.5    2.3  2  T02E9.3      CE13066	WBGene00011382	locus:dop-5	G-protein co
    3.9e-23   82.6  13.8    5.5e-23   82.1   9.5    1.2  1  AC7.1b       CE38262	WBGene00006428	locus:tag-49	G-protein c
    4.2e-23   82.5  24.7    9.6e-18   64.8  10.9    2.1  2  C02D4.2b     CE36089	WBGene00004777	locus:ser-2	octopamine r
    6.1e-23   82.0  25.2    1.4e-17   64.3  11.2    2.1  2  C02D4.2a     CE36088	WBGene00004777	locus:ser-2	octopamine r
    7.4e-23   81.7  25.2    1.6e-17   64.1  11.2    2.1  2  C02D4.2e     CE36092	WBGene00004777	locus:ser-2	status:Parti
    1.9e-22   80.3  13.4    2.6e-22   79.9   9.3    1.2  1  AC7.1a       CE38261	WBGene00006428	locus:tag-49	status:Part
    6.6e-22   78.5  24.0    5.7e-15   55.6  10.6    2.0  2  C09B7.1c     CE17391	WBGene00004780	locus:ser-7	status:Confi
    6.9e-22   78.5  38.2      1e-15   58.1  14.5    2.7  3  K09G1.4b     CE35994	WBGene00001053	locus:dop-2	status:Confi
    7.3e-22   78.4  24.0    6.1e-15   55.5  10.6    2.0  2  C09B7.1b     CE30332	WBGene00004780	locus:ser-7	status:Confi
    8.1e-22   78.2  24.0    6.5e-15   55.4  10.6    2.0  2  C09B7.1a     CE28532	WBGene00004780	locus:ser-7	G-protein co
    1.3e-21   77.6  15.6    3.8e-17   62.8   3.9    2.0  2  C53C7.1a     CE19767	WBGene00008278	locus:npr-10	7 transmemb
    1.7e-21   77.2  15.9    3.8e-17   62.8   3.9    1.9  2  C53C7.1b     CE36989	WBGene00008278	locus:npr-10	status:Part
    1.9e-21   77.0  20.7    2.7e-17   63.3   7.5    2.0  2  C30F12.6     CE16886	WBGene00016265	locus:nmur-4	seven trans
    3.8e-21   76.0  24.2    4.6e-21   75.8  16.7    1.0  1  C50F7.1b     CE04239	WBGene00016842	status:Partially_confirm
      5e-21   75.6  15.4      6e-15   55.5   4.5    2.1  2  T14E8.3b     CE39179	WBGene00020506	locus:dop-3	status:Confi
    1.3e-20   74.3  17.6    6.6e-18   65.3   7.9    2.1  2  F14D12.6a    CE35478	WBGene00006411	locus:octr-1	G-protein c
    1.3e-20   74.3  17.6    6.6e-18   65.3   7.9    2.1  2  F14D12.6b    CE35479	WBGene00006411	locus:octr-1	status:Part
    1.8e-20   73.8  14.2    2.3e-14   53.6   3.8    2.1  2  T14E8.3c     CE39180	WBGene00020506	locus:dop-3	status:Confi
    4.9e-20   72.3  15.8    6.2e-14   52.2   4.8    2.1  2  T14E8.3a     CE39178	WBGene00020506	locus:dop-3	G-protein co
    5.4e-19   68.9  37.2    5.4e-18   65.6  15.2    2.9  3  K02F2.6      CE17158	WBGene00004778	locus:ser-3	seven trans-
      1e-18   68.0  18.0    3.4e-15   56.4   8.3    2.1  2  C52B11.3     CE39139	WBGene00016872	locus:dop-4	G-protein co
      2e-18   67.0  19.9    7.6e-12   45.3   7.1    2.4  2  Y22D7AR.13   CE29370	WBGene00004779	locus:ser-4	status:Confi
    2.2e-18   66.9  17.9    1.6e-11   44.2   5.5    2.1  2  C15B12.5c    CE29668	WBGene00001517	locus:gar-1	status:Confi
    2.9e-18   66.5  17.9    1.9e-11   44.0   5.5    2.2  2  C15B12.5a    CE29666	WBGene00001517	locus:gar-1	Muscarinic a
    3.3e-18   66.3  17.9      2e-11   43.9   5.5    2.1  2  C15B12.5b    CE29667	WBGene00001517	locus:gar-1	status:Confi
    3.7e-18   66.2  17.4    1.2e-10   41.3   6.1    2.1  2  Y40H4A.1a    CE27783	WBGene00001519	locus:gar-3	muscarinic a
    5.4e-18   65.6  17.8    1.7e-10   40.8   6.3    2.1  2  Y40H4A.1b    CE35800	WBGene00001519	locus:gar-3	status:Confi
    7.6e-18   65.1  19.3    1.4e-15   57.6   6.5    2.1  2  Y39A3B.5b    CE38985	WBGene00021439	locus:ckr-2	status:Confi
    9.8e-18   64.8  25.5    7.2e-12   45.4  11.7    2.1  2  Y54G2A.35    CE31653	WBGene00021897	locus:ser-6	status:Parti
    1.3e-17   64.4  19.5    2.1e-15   57.1   6.6    2.1  2  Y39A3B.5d    CE38986	WBGene00021439	locus:ckr-2	status:Confi
    3.1e-17   63.1  24.6    4.2e-17   62.7  17.1    1.1  1  Y59H11AL.1b  CE38456	WBGene00022004	status:Partially_confirm
    3.3e-17   63.0  24.7    4.4e-17   62.6  17.1    1.1  1  Y59H11AL.1a  CE31260	WBGene00022004	status:Partially_confirm
      5e-17   62.4  20.3    4.9e-14   52.5  11.0    2.1  2  C39E6.6      CE06941	WBGene00003807	locus:npr-1	G-protein co
    6.8e-17   62.0  20.7    1.2e-14   54.6   7.4    2.1  2  Y39A3B.5a    CE21646	WBGene00021439	locus:ckr-2	7 transmembr
    1.8e-16   60.6   5.0    2.1e-16   60.3   3.4    1.0  1  T14E8.3d     CE39181	WBGene00020506	locus:dop-3	status:Parti
    1.8e-16   60.6  18.0    4.1e-11   42.9   7.7    2.1  2  F47D12.1b    CE30135	WBGene00001518	locus:gar-2	G-protein-li
    4.3e-16   59.3  21.2    4.6e-11   42.7   7.7    2.4  2  F47D12.1c    CE24987	WBGene00001518	locus:gar-2	G-protein-li
    7.6e-16   58.5  30.5    1.7e-13   50.7  14.2    2.1  2  Y39A3B.5c    CE38443	WBGene00021439	locus:ckr-2	status:Confi
    8.9e-16   58.3  19.9    4.1e-11   42.9   7.7    2.2  2  F47D12.1a    CE30134	WBGene00001518	locus:gar-2	G-protein-li
    1.3e-15   57.8  20.0    3.5e-09   36.5   2.8    2.1  2  T22D1.12     CE17256	WBGene00020689	locus:npr-12	seven trans
    2.5e-15   56.8  18.0    3.7e-09   36.4   7.0    2.1  2  F15A8.5c     CE33617	WBGene00001052	locus:dop-1	status:Parti
    3.9e-15   56.2  18.6    3.8e-09   36.4   7.0    2.2  2  F15A8.5b     CE33616	WBGene00001052	locus:dop-1	status:Parti
    5.1e-15   55.8   7.4    5.8e-15   55.6   5.1    1.0  1  C02D4.2c     CE36423	WBGene00004777	locus:ser-2	status:Parti
    6.1e-15   55.5  18.6    4.9e-09   36.0   7.0    2.2  2  F15A8.5a     CE33615	WBGene00001052	locus:dop-1	status:Parti
    6.1e-15   55.5  11.8    7.5e-15   55.2   8.2    1.2  1  C16D6.2      CE37317	WBGene00007635	7 transmembrane receptor
      7e-15   55.3   7.9    7.9e-15   55.1   5.5    1.0  1  C02D4.2d     CE36424	WBGene00004777	locus:ser-2	status:Parti
    1.1e-14   54.7  22.4    2.5e-14   53.5   9.3    2.1  2  T23B3.4      CE45656	WBGene00020712	locus:ckr-1	G-protein co
    1.1e-14   54.7   6.7    2.2e-14   53.7   3.1    2.0  2  T05A1.1a     CE32924	WBGene00003808	locus:npr-2	G-protein co
    4.2e-14   52.7  27.1    3.4e-13   49.7  18.8    1.9  1  ZK455.3      CE03814	WBGene00013974	locus:npr-9	G-protein co
    9.7e-14   51.5  12.2    1.4e-13   51.0   8.4    1.2  1  Y58G8A.4a    CE33345	WBGene00021983	status:Partially_confirm
    2.1e-13   50.4  31.7    2.4e-09   37.0   1.5    2.3  2  F59C12.2b    CE38526	WBGene00004776	locus:ser-1	status:Confi
    2.2e-13   50.4  11.0    3.8e-13   49.6   5.7    2.0  2  T05A1.1b     CE32925	WBGene00003808	locus:npr-2	G-protein co
      3e-13   49.9  31.9    2.6e-09   36.9   1.5    2.3  2  F59C12.2a    CE28481	WBGene00004776	locus:ser-1	G-protein co
    4.6e-13   49.3  23.7      4e-11   42.9   9.9    2.8  2  Y54E2A.1     CE31259	WBGene00013187	7 transmembrane receptor
    5.2e-13   49.1  14.3    7.5e-13   48.6   9.9    1.2  1  Y58G8A.4b    CE36962	WBGene00021983	status:Partially_confirm
    3.7e-12   46.3  21.2    4.4e-06   26.2   7.0    2.0  2  K10B4.4      CE38395	WBGene00019616	locus:nmur-2	seven trans
    4.2e-12   46.1  17.2    5.6e-12   45.7  12.0    1.0  1  F35G8.1      CE39498	WBGene00018067	G-protein coupled recept
    6.4e-12   45.5  20.7      1e-11   44.9  14.4    1.2  1  ZC412.1      CE35920	WBGene00013883	locus:npr-13	G-protein c
    1.1e-11   44.8  12.5    1.2e-11   44.7   8.7    1.1  1  F47D12.1d    CE01946	WBGene00001518	locus:gar-2	G-protein-li
    1.3e-11   44.5  26.0    2.8e-11   43.4  18.0    1.4  1  C10C6.2      CE08056	WBGene00007006	locus:npr-3	G-protein co
    6.9e-11   42.1  26.8    7.9e-09   35.3  13.5    2.5  2  F02E8.2b     CE07017	WBGene00017176	locus:nmur-3	status:Conf
    2.7e-10   40.1  26.7      3e-08   33.4  13.4    2.5  2  F02E8.2a     CE33990	WBGene00017176	locus:nmur-3	G-protein c
    2.9e-10   40.1  21.8    3.5e-10   39.8  15.1    1.1  1  T21B4.4b     CE40127	WBGene00011878	status:Confirmed	UniProt
    4.1e-10   39.5  22.3      5e-10   39.3  15.4    1.1  1  T21B4.4a     CE40126	WBGene00011878	adenosine A1 receptor	st
      1e-09   38.2  24.4    1.3e-09   37.9  16.9    1.1  1  F59D12.1     CE11490	WBGene00010329	G-protein coupled recept
    2.2e-09   37.1  13.9    6.4e-06   25.7   5.8    2.0  2  F01E11.5c    CE30931	WBGene00017157	locus:tyra-2	status:Conf
    3.1e-09   36.7  14.0    8.9e-06   25.2   5.8    2.0  2  F01E11.5a    CE38313	WBGene00017157	locus:tyra-2	G-protein c
    3.4e-09   36.5  23.7    7.9e-09   35.3   6.9    2.7  2  C56G3.1a     CE04283	WBGene00016984	G-protein coupled recept
    4.3e-09   36.2  23.8    8.6e-09   35.2   6.9    2.6  2  C56G3.1b     CE30923	WBGene00016984	status:Partially_confirm
    5.8e-09   35.7  27.9      1e-08   34.9  19.4    1.3  1  T27D1.3      CE43181	WBGene00012084	locus:npr-15	G-protein c
    4.8e-08   32.7  28.6    1.5e-07   31.1  19.8    1.6  1  C49A9.7      CE16937	WBGene00016761	seven trans-smembrane re
    7.2e-08   32.1  26.5    5.6e-07   29.2  18.4    2.0  1  W05B5.2      CE42751	WBGene00012275	locus:npr-14	7 transmemb
    7.9e-08   32.0  19.9    5.4e-06   25.9   6.6    2.1  2  F16D3.7      CE42717	WBGene00008890	locus:ser-5	7 transmembr
    8.1e-08   32.0  25.5    1.1e-07   31.5  17.7    1.1  1  T02D1.6      CE30684	WBGene00011372	7 transmembrane receptor
    2.6e-07   30.3  24.5    3.7e-07   29.8  17.0    1.2  1  F31B9.1      CE17727	WBGene00009278	7 transmembrane receptor
    8.3e-07   28.6  20.8    8.3e-07   28.6  14.4    1.9  2  F55E10.7     CE40072	WBGene00018886	status:Partially_confirm
      1e-06   28.3   6.1      1e-06   28.3   4.2    2.0  1  T02E9.1      CE13062	WBGene00011381	G-protein coupled recept
    1.2e-06   28.1  19.5    9.8e-05   21.8   4.5    2.0  2  R106.2       CE39612	WBGene00020086	G-protein coupled recept
    1.9e-06   27.5   0.7    2.5e-06   27.0   0.5    1.1  1  F15A8.5d     CE33618	WBGene00001052	locus:dop-1	status:Parti
    2.8e-06   26.9   7.8    3.2e-06   26.7   5.4    1.0  1  C50F7.1a     CE33574	WBGene00016842	G-protein coupled recept
    1.5e-05   24.5  25.6      2e-05   24.0  17.8    1.0  1  C38C10.1     CE44282	WBGene00006576	locus:tkr-1	G protein co
    2.7e-05   23.6   0.6    3.7e-05   23.2   0.4    1.1  1  F47D12.1e    CE32893	WBGene00001518	locus:gar-2	G-protein-li
    5.1e-05   22.7  27.4    0.00021   20.7  19.0    1.7  1  C48C5.1      CE45664	WBGene00016747	locus:nmur-1	family 1 of
    9.8e-05   21.8  14.9    0.00012   21.5  10.3    1.2  1  F57C9.6      CE36651	WBGene00019012	status:Partially_confirm
    0.00014   21.2  21.2    0.00045   19.6  11.9    2.1  2  T07D4.1      CE46449	WBGene00011578	locus:npr-20	G-protein c
    0.00015   21.2   9.4    0.00016   21.1   4.7    1.9  2  AH9.1        CE40671	WBGene00014998	transmembrane domain of 
     0.0027   17.0  16.7     0.0034   16.7  11.6    1.1  1  ZC374.1      CE40886	WBGene00013871	locus:gnrr-3	hormone rec
     0.0039   16.5  25.3      0.024   13.9  17.5    1.8  1  Y116A8B.5    CE46735	WBGene00013782	7 transmembrane receptor
     0.0043   16.4   1.5     0.0043   16.4   1.0    1.4  1  C24A8.6      CE39227	WBGene00044004	status:Partially_confirm
     0.0045   16.3   4.6      0.009   15.3   0.2    2.0  2  F01E11.5b    CE35711	WBGene00017157	locus:tyra-2	status:Conf
     0.0049   16.2   3.6     0.0049   16.2   2.5    2.4  2  C43C3.2      CE01524	WBGene00008065	locus:npr-18	G protein c
      0.005   16.1   2.2       0.01   15.1   1.5    1.4  1  T22G5.4      CE13988	WBGene00011931	locus:srsx-19	7 transmem
     0.0079   15.5  20.3      0.098   11.9   8.6    2.4  2  C56A3.3b     CE45452	WBGene00008342	status:Partially_confirm
     0.0096   15.2  20.8       0.11   11.7   8.8    2.4  2  C56A3.3a     CE45431	WBGene00008342	7tm receptor	status:Part
  ------ inclusion threshold ------
      0.015   14.5   5.9      0.023   14.0   4.1    1.1  1  T10H4.9      CE34596	WBGene00005942	locus:srx-51	7 transmemb
       0.02   14.1   0.4      0.029   13.6   0.3    1.2  1  ZK721.4      CE46343	WBGene00022811	Adenosine A3 receptor	st
      0.021   14.0   0.2      0.041   13.1   0.1    1.4  1  C51E3.2      CE33986	WBGene00008248	locus:srsx-27	opoid rece
       0.03   13.6   4.4       0.04   13.2   3.0    1.2  1  Y102A5C.22   CE36333	WBGene00005945	locus:srx-54	7TM recepto
      0.037   13.3  25.5      0.081   12.1  17.7    1.5  1  C06G4.5      CE38997	WBGene00015559	locus:npr-17	G-protein c
      0.038   13.2   4.7      0.061   12.5   3.2    1.3  1  Y102A5C.24   CE20396	WBGene00005946	locus:srx-55	7 transmemb
      0.047   12.9  26.9       0.78    8.9  18.7    2.0  1  F56B6.5b     CE39375	WBGene00006864	locus:npr-16	status:Conf
      0.051   12.8   0.1       0.12   11.5   0.1    1.6  1  R13H7.2a     CE39027	WBGene00020069	status:Partially_confirm
      0.055   12.7  27.1       0.91    8.7  18.8    2.0  1  F56B6.5a     CE31186	WBGene00006864	locus:npr-16	G-protein c
      0.069   12.4  11.1     0.0072   15.6   4.7    1.6  1  K09D9.10     CE21064	WBGene00005953	locus:srx-62	7TM chemore
      0.079   12.2  11.5        0.1   11.8   8.0    1.3  1  K06B4.9      CE36311	WBGene00005920	locus:srx-29	7TM recepto
       0.09   12.0  10.7       0.12   11.6   7.4    1.1  1  K07C6.10     CE38205	WBGene00005958	locus:srx-67	7TM chemore
      0.099   11.9   0.1       0.25   10.5   0.1    1.7  1  R13H7.2b     CE39028	WBGene00020069	status:Confirmed	UniProt
       0.11   11.7   0.2       0.29   10.3   0.1    1.7  1  R13H7.2c     CE39029	WBGene00020069	status:Confirmed	UniProt
       0.15   11.3  16.0       0.17   11.1  11.1    1.1  1  F47D2.10a    CE35315	WBGene00005407	locus:srh-194	7TM chemor
       0.21   10.8   0.0       0.41    9.8   0.0    1.4  1  C51E3.3      CE37813	WBGene00008249	locus:srsx-28	somatostat
       0.24   10.6   5.4       0.39    9.9   3.7    1.2  1  F13D2.3      CE33996	WBGene00008737	locus:gnrr-7	G-protein c
        0.3   10.3   1.0       0.43    9.7   0.7    1.2  1  F59B1.3      CE38198	WBGene00005984	locus:srx-93	7TM chemore
       0.31   10.2   1.3       0.45    9.7   0.9    1.2  1  H12C20.5     CE18810	WBGene00005981	locus:srx-90	status:Part
       0.32   10.2  11.7          2    7.5   0.1    2.2  2  H09F14.1     CE42007	WBGene00010375	7 transmembrane receptor
       0.34   10.1   3.7       0.51    9.5   2.6    1.2  1  F59A1.4      CE17938	WBGene00006148	locus:str-89	status:Part
       0.35   10.0   0.0        0.4    9.9   0.0    1.1  1  C53D6.10     CE36990	WBGene00023424	status:Partially_confirm
       0.43    9.7   4.6       0.46    9.6   3.2    1.1  1  T07H8.3      CE36565	WBGene00005950	locus:srx-59	7TM chemore
       0.44    9.7   0.0       0.54    9.4   0.0    1.0  1  F26F12.4     CE07149	WBGene00017835	status:Confirmed	UniProt
       0.49    9.6  18.3       0.57    9.3  12.7    1.1  1  R13D7.4      CE36558	WBGene00005951	locus:srx-60	7TM chemore
       0.49    9.6  12.1       0.11   11.7   5.9    1.6  1  C41G6.7      CE38159	WBGene00005771	locus:srw-24	7TM chemore
       0.49    9.5   5.3       0.51    9.5   3.7    1.1  1  Y43B11AL.2b  CE35085	WBGene00005941	locus:srx-50	7TM chemore
       0.55    9.4   0.1       0.87    8.7   0.0    1.1  1  C27A7.4      CE42072	WBGene00000490	locus:che-11	status:Part
        0.6    9.3   1.2       0.71    9.0   0.8    1.1  1  F26D2.11     CE18641	WBGene00005776	locus:srw-29	7TM chemore
       0.62    9.2   4.5       0.71    9.0   3.1    1.2  1  ZK39.7       CE42874	WBGene00013932	locus:clec-98	Lectin C-t
       0.69    9.1   5.6        1.3    8.2   3.9    1.3  1  C25B8.5      CE35409	WBGene00016089	alpha adrenergic recepto
        0.7    9.0   0.6        0.8    8.8   0.4    1.0  1  F02E9.2b     CE24880	WBGene00003014	locus:lin-28	cold shock 
       0.81    8.8  13.4       0.92    8.7   9.3    1.1  1  K07C6.11     CE17182	WBGene00005959	locus:srx-68	7TM chemore
       0.82    8.8   1.1        1.2    8.3   0.8    1.2  1  Y41D4A.8     CE21846	WBGene00021510	status:Partially_confirm
       0.88    8.7  10.6        4.4    6.4   6.9    1.9  2  E02C12.3     CE04312	WBGene00005938	locus:srx-47	7TM chemore
       0.94    8.6   1.3        1.3    8.2   0.9    1.1  1  F10G2.6b     CE38169	WBGene00005983	locus:srx-92	7TM chemore
          1    8.5   0.5        1.2    8.3   0.4    1.0  1  F02E9.2a     CE24879	WBGene00003014	locus:lin-28	cold shock 
        1.1    8.4   8.2        1.6    7.8   5.7    1.3  1  C47A10.8     CE36278	WBGene00005909	locus:srx-18	7TM recepto
        1.1    8.3  19.6        2.3    7.3   7.6    2.0  2  F14F4.1      CE17670	WBGene00008808	7 transmembrane receptor
        1.2    8.2   0.8        1.5    8.0   0.6    1.1  1  F56D6.13     CE38832	WBGene00044475	status:Confirmed	UniProt
        1.3    8.2  18.4        1.9    7.6  12.7    1.2  1  F47D2.10b    CE24989	WBGene00005407	locus:srh-194	7TM chemor
        1.3    8.1   6.7        1.6    7.8   4.6    1.1  1  Y43B11AL.2a  CE28264	WBGene00005941	locus:srx-50	7TM chemore
        1.4    8.1   0.2        2.1    7.5   0.2    1.1  1  B0213.7      CE16778	WBGene00006142	locus:str-83	7TM chemore
        1.4    8.0   2.0          1    8.5   0.2    1.6  1  T10C6.4      CE36323	WBGene00005935	locus:srx-44	7TM recepto
        1.6    7.9   0.2          3    7.0   0.1    1.4  1  B0454.4      CE25743	WBGene00005541	locus:sri-29	7TM chemore
        1.7    7.7  10.4      0.083   12.1   3.3    1.6  1  K07C6.7      CE36550	WBGene00005955	locus:srx-64	7TM chemore
        1.9    7.6   8.6        2.3    7.3   6.0    1.1  1  C03G6.2      CE38030	WBGene00005947	locus:srx-56	7TM chemore
          2    7.5   5.7        2.6    7.2   0.3    2.1  2  ZC404.11     CE46568	WBGene00022605	status:Partially_confirm
        2.2    7.4   2.7        1.5    8.0   0.0    2.0  1  M199.1       CE20018	WBGene00010950	locus:srt-44	status:Part
        2.4    7.3   1.8        3.2    6.8   1.2    1.1  1  F41F3.6      CE45861	WBGene00005965	locus:srx-74	7TM chemore
        2.5    7.2   0.4        3.7    6.7   0.3    1.2  1  C04F2.4      CE17368	WBGene00005437	locus:srh-229	7TM chemor
        2.8    7.1   0.0        5.8    6.0   0.0    1.5  1  C51E3.4      CE37814	WBGene00008250	locus:srsx-29	7TM recept
          3    7.0   4.4        3.7    6.6   3.1    1.1  1  T27C5.10     CE39786	WBGene00012083	status:Predicted	UniProt
        3.1    6.9   1.3        4.6    6.3   0.9    1.3  1  ZC404.10     CE07600	WBGene00022604	status:Predicted	UniProt
        3.1    6.9   0.6        3.2    6.8   0.4    1.0  1  F09G8.9      CE00144	WBGene00017323	locus:mps-4	status:Confi
        3.6    6.7   0.5          4    6.5   0.4    1.0  1  F55D12.6     CE17876	WBGene00010114	status:Confirmed	UniProt
        3.6    6.7   0.5        4.5    6.4   0.4    1.1  1  C50B8.6      CE34767	WBGene00008228	status:Confirmed	UniProt
        3.6    6.7   0.1          4    6.6   0.1    1.0  1  ZK816.1      CE05114	WBGene00022825	status:Confirmed	UniProt
        3.9    6.6   3.0        4.9    6.2   2.1    1.2  1  F43A11.6     CE36384	WBGene00005973	locus:srx-82	status:Pred
        3.9    6.6  25.7         30    3.6  17.8    2.2  1  T23C6.5      CE35783	WBGene00020727	G-protein coupled recept
        4.2    6.5   3.6        5.2    6.2   1.2    1.9  2  W10C4.1      CE39426	WBGene00021124	status:Partially_confirm
        4.2    6.5   0.6        4.4    6.4   0.4    1.0  1  Y53F4A.2     CE22382	WBGene00013148	status:Partially_confirm
        4.3    6.4   4.2        6.1    5.9   2.9    1.1  1  T03D3.4      CE25098	WBGene00005259	locus:srh-36	7TM chemore
        4.6    6.3   0.0        5.9    6.0   0.0    1.1  1  Y23H5B.5     CE40876	WBGene00021276	status:Partially_confirm
        4.6    6.3   0.0        6.9    5.8   0.0    1.2  1  K01A6.2d     CE43754	WBGene00010444	locus:magi-1	status:Part
        4.8    6.3   0.0        7.4    5.7   0.0    1.3  1  K01A6.2e     CE44609	WBGene00010444	locus:magi-1	status:Part
        4.9    6.2   0.0        5.6    6.1   0.0    1.0  1  F56D6.11     CE38830	WBGene00044473	status:Predicted	UniProt
        5.1    6.2   0.0        7.7    5.6   0.0    1.2  1  K01A6.2b     CE43603	WBGene00010444	locus:magi-1	status:Part
        5.7    6.0   2.3        3.3    6.8   0.5    1.4  1  H34P18.1     CE19503	WBGene00019262	status:Partially_confirm
        5.9    6.0   8.3        8.7    5.4   5.8    1.1  1  K03B4.5      CE36548	WBGene00005968	locus:srx-77	7TM chemore
        6.6    5.8   0.0         10    5.2   0.0    1.2  1  K01A6.2c     CE46750	WBGene00010444	locus:magi-1	status:Part
        7.1    5.7   0.0         11    5.1   0.0    1.2  1  K01A6.2a     CE43560	WBGene00010444	locus:magi-1	membrane-as
        7.1    5.7  13.9         10    5.2   9.6    1.2  1  C44B12.4     CE36427	WBGene00005904	locus:srx-13	7TM chemore
        7.2    5.7   4.0        6.6    5.8   2.8    1.0  1  C14A6.3      CE46372	WBGene00007567	status:Confirmed	UniProt
        7.3    5.7   0.4         11    5.1   0.2    1.2  1  ZK1073.2     CE24713	WBGene00014214	status:Confirmed	UniProt
        8.2    5.5  11.6         12    5.0   8.0    1.2  1  R05D8.5      CE36556	WBGene00005919	locus:srx-28	7TM chemore
        8.2    5.5   8.5       0.49    9.6   1.9    1.7  2  F40A3.7      CE10154	WBGene00018222	status:Partially_confirm
        8.4    5.5   2.2        8.5    5.5   1.5    1.1  1  K01D12.8     CE34199	WBGene00010467	status:Confirmed	UniProt
        8.5    5.5   0.0        7.3    5.7   0.0    1.0  1  F49D11.11    CE44137	WBGene00194698	status:Partially_confirm
        8.5    5.5   6.5         11    5.1   4.5    1.1  1  K07C6.6      CE36549	WBGene00005954	locus:srx-63	7TM chemore
        8.7    5.4   0.2         17    4.4   0.2    1.4  1  F47B8.7      CE10644	WBGene00009808	locus:srm-4	status:Parti
        9.1    5.4   1.0        9.2    5.3   0.7    1.1  1  T05A8.6      CE45841	WBGene00020232	status:Partially_confirm
        9.9    5.2   0.0         13    4.9   0.0    1.1  1  Y51H7C.10    CE36039	WBGene00021788	status:Partially_confirm


Domain annotation for each sequence (and alignments):
>> F41E7.3  CE31509	WBGene00009619	neurokinin receptor like	status:Partially_confirmed	UniProt:Q20275	protein_id:CAA9212
   #    score  bias  c-Evalue  i-Evalue hmmfrom  hmm to    alifrom  ali to    envfrom  env to     acc
 ---   ------ ----- --------- --------- ------- -------    ------- -------    ------- -------    ----
   1 !   94.1  17.5   9.4e-29   1.3e-26     397     673 ..      49     331 ..      17     334 .. 0.85

  Alignments for each domain:
  == domain 1    score: 94.1 bits;  conditional E-value: 9.4e-29
  Mel1a-aln 397 vvdvlGnllvilsvyrnkklrnaGnifvvslavadlvvavyPyPlvltsifnnGWnlgylhcqisgflmGlsvigsifnitGiainrycyichs...lky 493
                +v   Gn+lv+  v  nk+++   nif+  lav+d++v      l  t      W +g   c    +  G s+  s + +t iai+ry  i h    +  
    F41E7.3  49 LVASSGNFLVVYVVMTNKRMQTITNIFITNLAVSDIMVNFTSLWLTPTYTSIGHWIFGGGLCHGLPLFQGTSIFISTWTLTAIAIDRYIVIVHNssnINI 148
                45667**********************************999999877666678*********999***************************6333677 PP

  Mel1a-aln 494 dklysnknslcyvlliWlltlvavlPnlrtGtlqy.....dPriysctfaqs.vssaytiavvvfhfivPmiivifcylriWilvlqvrrrvkpdskpkl 587
                +   s +  l +++liWl +l+ v P      l y     d  i s  ++++   s + i+v+++ fi+P++++   y++iW++ l  r+ + +++k+ +
    F41E7.3 149 NDRMSMRSCLSFIVLIWLCSLLLVTPYAINMKLNYihepcDFLICSEDWSNAeFRSIFGIVVMILQFILPFVLIAISYIKIWLF-LNSRQSM-TERKSDI 246
                77899*********************99999999866333334556566553378***************************65.6666554.5566666 PP

  Mel1a-aln 588 kPqdfrnfvtmfvvfvlfaicWaPlnfiGlavasdPasmvPriPeWlfvasyymayfnsclnaiiyGllnqnfrkeyrriivslct 673
                k +  r +  + v+ v+faicW P+n++      + ++++     ++f++ + m+   +  n i+y ++n+ fr+e+ +++  l++
    F41E7.3 247 KRKK-RLLRMLIVMVVIFAICWFPFNLLNCLRDLKLDNFMRGYFSFVFLSVHLMSMTATAWNPILYAFMNETFREEFAKVVPCLFA 331
                6542.3333444556789**************************************************************988876 PP

>> K09G1.4d  CE46806	WBGene00001053	locus:dop-2	status:Confirmed
   #    score  bias  c-Evalue  i-Evalue hmmfrom  hmm to    alifrom  ali to    envfrom  env to     acc
 ---   ------ ----- --------- --------- ------- -------    ------- -------    ------- -------    ----
   1 !   63.1  11.2   2.3e-19   3.1e-17     392     578 ..      44     229 ..      33     246 .. 0.83
   2 !   32.7   1.3   3.6e-10   4.9e-08     573     680 ..     615     729 ..     609     734 .] 0.79

  Alignments for each domain:
  == domain 1    score: 63.1 bits;  conditional E-value: 2.3e-19
  Mel1a-aln 392 liftivvdvlGnllvilsvyrnkklrnaGnifvvslavadlvvavyPyPlvltsifnnG.WnlgylhcqisgflmGlsvigsifnitGiainrycyichs 490
                li+  ++ +lGnllvi+sv r + l+ a n +++ lavadl+va+   P ++   + nG W lg l c i          +si+ ++ i+ +ry  +   
   K09G1.4d  44 LIVIPLITLLGNLLVIISVLRYRALQSAINFLILGLAVADLLVAIIVMPYAVYVYVTNGdWYLGNLMCDIYMASDVCCSTASILLLAVISFDRYRAVSLP 143
                566667889***********************************9999987766666655**********8777777778999999************** PP

  Mel1a-aln 491 lkydklysn.knslcyvlliWlltlvavlPnlrtGtl.qydPriysctfaqsvssaytiavvvfhfivPmiivifcylriWilvlqvrrr 578
                ++y +   n k+    + +iWl++l    P +    +   d   y c f ++    ++i   +  f++P  +v+f y+ri i  l+ r +
   K09G1.4d 144 IQYSRQSQNvKRVWTLIAVIWLVSLTLASPMVFGVNVrPPDANPYECRFYNA---EFSILSSMISFVIPCFLVLFVYIRIIIA-LKKREK 229
                ****99887466778999****9999988876544441578899*****875...6778888899***************664.444433 PP

  == domain 2    score: 32.7 bits;  conditional E-value: 3.6e-10
  Mel1a-aln 573 lqvrrrvkpdsk.....pklkPqdfrnfvtmfvvfvlfaicWaPlnfiGl..avasdPasmvPriPeWlfvasyymayfnsclnaiiyGllnqnfrkeyr 665
                  v+r +k ++      +k + ++ r   t+ vv  +f +cW P+  i +  av +  ++ + ++   lf    ++ y+ns +n iiy ++n +fr+ ++
   K09G1.4d 615 KLVKRAIKHEHSlkrkvSKAQRKEKRATKTLGVVVGVFLVCWVPFFVINIlnAVCILLNKDSCQVGYDLFFYCTWIGYMNSFMNPIIYTIFNTEFRRAFK 714
                55677777665411111334456789999****************9998733566667788899999********************************* PP

  Mel1a-aln 666 riivslctakmffvd 680
                 ii    +++  f +
   K09G1.4d 715 SIIFGRNSTRHHFSN 729
                ***999999988865 PP

>> K09G1.4a  CE35993	WBGene00001053	locus:dop-2	dopamine receptor like	status:Confirmed	UniProt:P90927	protein_id:CAB031
   #    score  bias  c-Evalue  i-Evalue hmmfrom  hmm to    alifrom  ali to    envfrom  env to     acc
 ---   ------ ----- --------- --------- ------- -------    ------- -------    ------- -------    ----
   1 !   62.9  11.4   2.6e-19   3.5e-17     392     578 ..      44     229 ..      33     242 .. 0.82
   2 !   32.8   1.3   3.4e-10   4.6e-08     573     680 ..     586     700 ..     580     705 .] 0.79

  Alignments for each domain:
  == domain 1    score: 62.9 bits;  conditional E-value: 2.6e-19
  Mel1a-aln 392 liftivvdvlGnllvilsvyrnkklrnaGnifvvslavadlvvavyPyPlvltsifnnG.WnlgylhcqisgflmGlsvigsifnitGiainrycyichs 490
                li+  ++ +lGnllvi+sv r + l+ a n +++ lavadl+va+   P ++   + nG W lg l c i          +si+ ++ i+ +ry  +   
   K09G1.4a  44 LIVIPLITLLGNLLVIISVLRYRALQSAINFLILGLAVADLLVAIIVMPYAVYVYVTNGdWYLGNLMCDIYMASDVCCSTASILLLAVISFDRYRAVSLP 143
                566667889***********************************9999987766666655**********8777777778999999************** PP

  Mel1a-aln 491 lkydklysn.knslcyvlliWlltlvavlPnlrtGtl.qydPriysctfaqsvssaytiavvvfhfivPmiivifcylriWilvlqvrrr 578
                ++y +   n k+    + +iWl++l    P +    +   d   y c f ++    ++i   +  f++P  +v+f y+ri i  l+ r +
   K09G1.4a 144 IQYSRQSQNvKRVWTLIAVIWLVSLTLASPMVFGVNVrPPDANPYECRFYNA---EFSILSSMISFVIPCFLVLFVYIRIIIA-LKKREK 229
                ****99887466778999****9999988876544441578899*****875...6778888899***************664.444443 PP

  == domain 2    score: 32.8 bits;  conditional E-value: 3.4e-10
  Mel1a-aln 573 lqvrrrvkpdsk.....pklkPqdfrnfvtmfvvfvlfaicWaPlnfiGl..avasdPasmvPriPeWlfvasyymayfnsclnaiiyGllnqnfrkeyr 665
                  v+r +k ++      +k + ++ r   t+ vv  +f +cW P+  i +  av +  ++ + ++   lf    ++ y+ns +n iiy ++n +fr+ ++
   K09G1.4a 586 KLVKRAIKHEHSlkrkvSKAQRKEKRATKTLGVVVGVFLVCWVPFFVINIlnAVCILLNKDSCQVGYDLFFYCTWIGYMNSFMNPIIYTIFNTEFRRAFK 685
                55677777665411111334456789999****************9998733566667788899999********************************* PP

  Mel1a-aln 666 riivslctakmffvd 680
                 ii    +++  f +
   K09G1.4a 686 SIIFGRNSTRHHFSN 700
                ***999999988865 PP

>> M03F4.3b  CE12360	WBGene00006475	locus:tyra-3	status:Partially_confirmed	UniProt:Q7JNP9	protein_id:CCD83480.1
   #    score  bias  c-Evalue  i-Evalue hmmfrom  hmm to    alifrom  ali to    envfrom  env to     acc
 ---   ------ ----- --------- --------- ------- -------    ------- -------    ------- -------    ----
   1 !   65.7   9.3   3.6e-20   4.9e-18     388     569 ..     102     291 ..      97     298 .. 0.86
   2 !   25.5   0.4   5.5e-08   7.6e-06     591     668 ..     490     568 ..     473     576 .. 0.79

  Alignments for each domain:
  == domain 1    score: 65.7 bits;  conditional E-value: 3.6e-20
  Mel1a-aln 388 lavvliftivvdvlGnllvilsvyrnkklrnaGnifvvslavadlvvavyPyPlvltsifnn.GWnlgylhcqisgflmGlsvigsifnitGiainrycy 486
                +a+ l++ i++ ++Gn+lv+lsv   k++r   ni++ sla adl+v +   P+ l  +++n  W lg + c++ +    l   +si+n+  i+++ry  
   M03F4.3b 102 IALFLVMLILLTIFGNILVVLSVVVYKRMRTFTNILLTSLATADLLVGLIVMPMSLLDLLHNhRWPLGRFLCRMWATSDVLLCTASILNLCVISLDRYFA 201
                68999***************************************************99998736************************************ PP

  Mel1a-aln 487 ichslkydklysnknslcyvlliWlltlvavlPnlrtGt..lqydPri.......ysctfaqsvssaytiavvvfhfivPmiivifcylriW 569
                i   lky +  s k +   +  +W +++v   P   + +  l  d          + c++  s s ay i      f +P+++++f y++i+
   M03F4.3b 202 ITSPLKYPRTRSRKMAAGLLTAVWAISFVVCSPPWVIPSwnLFIDNNNntgssedFKCAY--SPSVAYRIYSALGSFYLPLLVMLFVYFKIF 291
                *****************************9877555443113344332111111155655..55669***********************97 PP

  == domain 2    score: 25.5 bits;  conditional E-value: 5.5e-08
  Mel1a-aln 591 dfrnfvtmfvvfvlfaicWaPlnfiGla..vasdPasmvP..riPeWlfvasyymayfnsclnaiiyGllnqnfrkeyrrii 668
                + + + t+ +v + f icW P+ ++ l+    sdP++ +P  ri   +f+   ++ y ns ln iiy + n +fr+ +r ++
   M03F4.3b 490 ERKALKTIGIVVLGFIICWMPFFIMYLVevFISDPVAESPiyRITSEFFL---WLGYSNSVLNPIIYTMYNGDFRRCFRDLL 568
                44566788899999*******977777532679**988876688888875...89*********************999765 PP

>> M03F4.3a  CE31203	WBGene00006475	locus:tyra-3	G-protein coupled receptor	status:Partially_confirmed	UniProt:Q23013	pr
   #    score  bias  c-Evalue  i-Evalue hmmfrom  hmm to    alifrom  ali to    envfrom  env to     acc
 ---   ------ ----- --------- --------- ------- -------    ------- -------    ------- -------    ----
   1 !   65.9   9.3   3.3e-20   4.5e-18     388     569 ..      74     263 ..      69     270 .. 0.86
   2 !   25.4   0.5   5.7e-08   7.9e-06     591     668 ..     462     540 ..     443     548 .. 0.80

  Alignments for each domain:
  == domain 1    score: 65.9 bits;  conditional E-value: 3.3e-20
  Mel1a-aln 388 lavvliftivvdvlGnllvilsvyrnkklrnaGnifvvslavadlvvavyPyPlvltsifnn.GWnlgylhcqisgflmGlsvigsifnitGiainrycy 486
                +a+ l++ i++ ++Gn+lv+lsv   k++r   ni++ sla adl+v +   P+ l  +++n  W lg + c++ +    l   +si+n+  i+++ry  
   M03F4.3a  74 IALFLVMLILLTIFGNILVVLSVVVYKRMRTFTNILLTSLATADLLVGLIVMPMSLLDLLHNhRWPLGRFLCRMWATSDVLLCTASILNLCVISLDRYFA 173
                68999***************************************************99998736************************************ PP

  Mel1a-aln 487 ichslkydklysnknslcyvlliWlltlvavlPnlrtGt..lqydPri.......ysctfaqsvssaytiavvvfhfivPmiivifcylriW 569
                i   lky +  s k +   +  +W +++v   P   + +  l  d          + c++  s s ay i      f +P+++++f y++i+
   M03F4.3a 174 ITSPLKYPRTRSRKMAAGLLTAVWAISFVVCSPPWVIPSwnLFIDNNNntgssedFKCAY--SPSVAYRIYSALGSFYLPLLVMLFVYFKIF 263
                *****************************9877555443113344332111111155655..55669***********************97 PP

  == domain 2    score: 25.4 bits;  conditional E-value: 5.7e-08
  Mel1a-aln 591 dfrnfvtmfvvfvlfaicWaPlnfiGla..vasdPasmvP..riPeWlfvasyymayfnsclnaiiyGllnqnfrkeyrrii 668
                + + + t+ +v + f icW P+ ++ l+    sdP++ +P  ri   +f+   ++ y ns ln iiy + n +fr+ +r ++
   M03F4.3a 462 ERKALKTIGIVVLGFIICWMPFFIMYLVevFISDPVAESPiyRITSEFFL---WLGYSNSVLNPIIYTMYNGDFRRCFRDLL 540
                44566788899999*******977777532679**988876688888875...89*********************999765 PP

>> M03F4.3c  CE39602	WBGene00006475	locus:tyra-3	status:Partially_confirmed	UniProt:Q2L6V9	protein_id:CCD83481.1
   #    score  bias  c-Evalue  i-Evalue hmmfrom  hmm to    alifrom  ali to    envfrom  env to     acc
 ---   ------ ----- --------- --------- ------- -------    ------- -------    ------- -------    ----
   1 !   63.5   7.3   1.7e-19   2.3e-17     396     569 ..       3     184 ..       1     191 [. 0.86
   2 !   25.9   0.5   4.1e-08   5.7e-06     591     668 ..     383     461 ..     363     469 .. 0.80

  Alignments for each domain:
  == domain 1    score: 63.5 bits;  conditional E-value: 1.7e-19
  Mel1a-aln 396 ivvdvlGnllvilsvyrnkklrnaGnifvvslavadlvvavyPyPlvltsifnn.GWnlgylhcqisgflmGlsvigsifnitGiainrycyichslkyd 494
                i++ ++Gn+lv+lsv   k++r   ni++ sla adl+v +   P+ l  +++n  W lg + c++ +    l   +si+n+  i+++ry  i   lky 
   M03F4.3c   3 ILLTIFGNILVVLSVVVYKRMRTFTNILLTSLATADLLVGLIVMPMSLLDLLHNhRWPLGRFLCRMWATSDVLLCTASILNLCVISLDRYFAITSPLKYP 102
                77899*******************************************99998736******************************************** PP

  Mel1a-aln 495 klysnknslcyvlliWlltlvavlPnlrtGt..lqydPri.......ysctfaqsvssaytiavvvfhfivPmiivifcylriW 569
                +  s k +   +  +W +++v   P   + +  l  d          + c++  s s ay i      f +P+++++f y++i+
   M03F4.3c 103 RTRSRKMAAGLLTAVWAISFVVCSPPWVIPSwnLFIDNNNntgssedFKCAY--SPSVAYRIYSALGSFYLPLLVMLFVYFKIF 184
                *********************9877555443113344332111111155655..55669***********************97 PP

  == domain 2    score: 25.9 bits;  conditional E-value: 4.1e-08
  Mel1a-aln 591 dfrnfvtmfvvfvlfaicWaPlnfiGla..vasdPasmvP..riPeWlfvasyymayfnsclnaiiyGllnqnfrkeyrrii 668
                + + + t+ +v + f icW P+ ++ l+    sdP++ +P  ri   +f+   ++ y ns ln iiy + n +fr+ +r ++
   M03F4.3c 383 ERKALKTIGIVVLGFIICWMPFFIMYLVevFISDPVAESPiyRITSEFFL---WLGYSNSVLNPIIYTMYNGDFRRCFRDLL 461
                44566788899999*******977777532679**988876688888875...89*********************999765 PP

>> C25G6.5  CE04086	WBGene00016110	locus:npr-11	G-protein coupled receptor (family 1)	status:Partially_confirmed	UniProt
   #    score  bias  c-Evalue  i-Evalue hmmfrom  hmm to    alifrom  ali to    envfrom  env to     acc
 ---   ------ ----- --------- --------- ------- -------    ------- -------    ------- -------    ----
   1 !   84.0  15.9   1.1e-25   1.5e-23     386     667 ..      42     339 ..      17     361 .. 0.81

  Alignments for each domain:
  == domain 1    score: 84.0 bits;  conditional E-value: 1.1e-25
  Mel1a-aln 386 stlavvliftivvdvlGnllvilsvyrnkklrnaGnifvvslavadlvvavyPyPlvltsifnnGWnlgylhcqisgflmGlsvigsifnitGiainryc 485
                +t+a +li  i+   +Gn+l i+ v  n  +r + n f++ la++d+ v +   P  l +++   W ++   c+i+g l G+ +  s f+i+ ia++ry 
    C25G6.5  42 ITFAYMLI--ILFGAIGNFLTIIVVILNPAMRTTRNFFILNLALSDFFVCIVTAPTTLYTVLYMFWPFSRTLCKIAGSLQGFNIFLSTFSIASIAVDRYV 139
                45555555..78899************************************************************************************* PP

  Mel1a-aln 486 yichslkydklysnknslcyvlliWlltlvavlPnlrtGtlq.......ydPriysctfaqsv.....ss..aytiavvvfhfivPmiivifcylriWi. 570
                 i    k ++   ++ s+c+ ++iW+++l+  +P l++  l         d  +y c   + +      s  +yt+av++  +  P+  ++f y ri   
    C25G6.5 140 LIIFPTKRER--QQNLSFCFFIMIWVISLILAVPLLQASDLTpvfvepsCDLALYICHEQNEIwekmiISkgTYTLAVLITQYAFPLFSLVFAYSRIAHr 237
                *****99998..4678**********************99953332222577899997554432222233348************************642 PP

  Mel1a-aln 571 lvlqvrrr...vkpd.....skpklkPqdfrnfvtmfvvfvlfaicWaPlnfiGlavasdPasmvPriPeWlfvasyymayfnsclnaiiyGllnqnfrk 662
                + l+  +r   v ++     ++  +  +  r  + +  v  +fa+ W Pln   +    +  ++v       f   + +a   +cln +iy ++n+nfr 
    C25G6.5 238 MKLRFANRnqnVTTNtntsqRRRSVVERQRRTHLLLVCVVAVFAVAWLPLNVFHIF---NTFELVNSFSVTTFSICHCLAMCSACLNPLIYAFFNHNFRI 334
                556554441124333111102333455667777888889999*********98765...7778999999999**************************** PP

  Mel1a-aln 663 eyrri 667
                e+ ++
    C25G6.5 335 EFMHL 339
                *9765 PP

>> K09G1.4c  CE45633	WBGene00001053	locus:dop-2	status:Partially_confirmed	protein_id:CBY85347.1
   #    score  bias  c-Evalue  i-Evalue hmmfrom  hmm to    alifrom  ali to    envfrom  env to     acc
 ---   ------ ----- --------- --------- ------- -------    ------- -------    ------- -------    ----
   1 !   59.2  13.6   3.4e-18   4.6e-16     392     578 ..      44     229 ..      33     245 .. 0.83
   2 !   32.4   1.3   4.4e-10     6e-08     573     680 ..     730     844 ..     724     849 .] 0.79

  Alignments for each domain:
  == domain 1    score: 59.2 bits;  conditional E-value: 3.4e-18
  Mel1a-aln 392 liftivvdvlGnllvilsvyrnkklrnaGnifvvslavadlvvavyPyPlvltsifnnG.WnlgylhcqisgflmGlsvigsifnitGiainrycyichs 490
                li+  ++ +lGnllvi+sv r + l+ a n +++ lavadl+va+   P ++   + nG W lg l c i          +si+ ++ i+ +ry  +   
   K09G1.4c  44 LIVIPLITLLGNLLVIISVLRYRALQSAINFLILGLAVADLLVAIIVMPYAVYVYVTNGdWYLGNLMCDIYMASDVCCSTASILLLAVISFDRYRAVSLP 143
                566667889***********************************9999987766666655**********8777777778999999************** PP

  Mel1a-aln 491 lkydklysn.knslcyvlliWlltlvavlPnlrtGtl.qydPriysctfaqsvssaytiavvvfhfivPmiivifcylriWilvlqvrrr 578
                ++y +   n k+    + +iWl++l    P +    +   d   y c f ++    ++i   +  f++P  +v+f y+ri i  l+ r +
   K09G1.4c 144 IQYSRQSQNvKRVWTLIAVIWLVSLTLASPMVFGVNVrPPDANPYECRFYNA---EFSILSSMISFVIPCFLVLFVYIRIIIA-LKKREK 229
                ****99887466778999****9999988876544441578899*****875...6778888899***************664.444433 PP

  == domain 2    score: 32.4 bits;  conditional E-value: 4.4e-10
  Mel1a-aln 573 lqvrrrvkpdsk.....pklkPqdfrnfvtmfvvfvlfaicWaPlnfiGl..avasdPasmvPriPeWlfvasyymayfnsclnaiiyGllnqnfrkeyr 665
                  v+r +k ++      +k + ++ r   t+ vv  +f +cW P+  i +  av +  ++ + ++   lf    ++ y+ns +n iiy ++n +fr+ ++
   K09G1.4c 730 KLVKRAIKHEHSlkrkvSKAQRKEKRATKTLGVVVGVFLVCWVPFFVINIlnAVCILLNKDSCQVGYDLFFYCTWIGYMNSFMNPIIYTIFNTEFRRAFK 829
                55677777665411111334456789999****************9998733566667788899999********************************* PP

  Mel1a-aln 666 riivslctakmffvd 680
                 ii    +++  f +
   K09G1.4c 830 SIIFGRNSTRHHFSN 844
                ***999999988865 PP

>> C02D4.2f  CE32299	WBGene00004777	locus:ser-2	status:Confirmed	UniProt:Q6LA86	protein_id:CAF31468.2
   #    score  bias  c-Evalue  i-Evalue hmmfrom  hmm to    alifrom  ali to    envfrom  env to     acc
 ---   ------ ----- --------- --------- ------- -------    ------- -------    ------- -------    ----
   1 !   65.3  10.5   4.7e-20   6.5e-18     392     578 ..      53     236 ..      15     251 .. 0.83
   2 !   23.1   1.1   2.8e-07   3.8e-05     593     668 ..     332     404 ..     320     409 .. 0.86

  Alignments for each domain:
  == domain 1    score: 65.3 bits;  conditional E-value: 4.7e-20
  Mel1a-aln 392 liftivvdvlGnllvilsvyrnkklrnaGnifvvslavadlvvavyPyPlvltsifnnG.WnlgylhcqisgflmGlsvigsifnitGiainrycyichs 490
                 ++ i + v+Gn lv+++v+  + l+   n f+vsla +dl va++  Pl +++ +  G W lg   cq  +    l   +si+n+  ia++ry  i   
   C02D4.2f  53 YLVIIAMTVVGNTLVVVAVFSYRPLKKVQNYFLVSLAASDLAVAIFVMPLHVVTFLAGGkWLLGVTVCQFFTTADILLCTSSILNLCAIALDRYWAIHNP 152
                345567899*****************************************8888887777**********99999999********************** PP

  Mel1a-aln 491 lkydklysnknslcyvlliWlltlvavl.PnlrtGtlqydPriysctfaqsvssaytiavvvfhfivPmiivifcylriWilvlqvrrr 578
                + y +  ++k     ++++W+l+++  + P +     q +    sc +  s   a+ +      f +P+++++  y++i+i   q   r
   C02D4.2f 153 INYAQKRTTKFVCIVIVIVWILSMLISVpPIIGWNNWQENMMEDSCGL--STEKAFVVFSAAGSFFLPLLVMVVVYVKIFISARQ---R 236
                *****99998776677789***87655505555556666666667765..778999999999******************97544...3 PP

  == domain 2    score: 23.1 bits;  conditional E-value: 2.8e-07
  Mel1a-aln 593 rnfvtmfvvfvlfaicWaPlnfiGlavasdPasmvPriPeWlfvasyymayfnsclnaiiyGllnqnfrkeyrrii 668
                r   t+ v+  +f+ cW P+ f+  +  + P   + ++   +  a  ++ y ns ln  +yG+ln +fr+ +++i+
   C02D4.2f 332 RAAKTIAVIIFVFSFCWLPF-FVAYV--IRPFCETCKLHAKVEQAFTWLGYINSSLNPFLYGILNLEFRRAFKKIL 404
                667799999999*******7.66555..5788888888888899999***************************97 PP

>> T02E9.3  CE13066	WBGene00011382	locus:dop-5	G-protein coupled receptor	status:Partially_confirmed	UniProt:O45732	prot
   #    score  bias  c-Evalue  i-Evalue hmmfrom  hmm to    alifrom  ali to    envfrom  env to     acc
 ---   ------ ----- --------- --------- ------- -------    ------- -------    ------- -------    ----
   1 !   61.4   7.5   7.5e-19     1e-16     384     568 ..      22     200 ..       4     204 .. 0.76
   2 !   26.5   1.6   2.7e-08   3.7e-06     574     676 ..     652     758 ..     646     761 .. 0.75

  Alignments for each domain:
  == domain 1    score: 61.4 bits;  conditional E-value: 7.5e-19
  Mel1a-aln 384 lastlavvliftivvdvlGnllvilsvyrnkklrn.aGnifvvslavadlvvavyPyPlvlts.ifnnGWnlgylhcqisgflmGlsvigsifnitGiai 481
                 a+  a+ l++ i++ v+Gn +vi++v  ++klr  + n f+ slav+dl+v +   Pl l   + n+ W lgy  cq       +s  +si  +  i++
    T02E9.3  22 NAFH-AF-LLLLIILVVFGNTMVIFAVAVDRKLRSvTTNKFIASLAVSDLLVGLIVMPLSLYYkMHNDHWTLGYTWCQFHLVSGVFSTTASIVHLVAISL 119
                4443.44.444556669*****************8468*********************9975166779*********98666668************** PP

  Mel1a-aln 482 nrycyichslkydklysnknslcyvlliWlltlvavlPnlrtGtlqydPriysctfaqsvss.aytiavvvfhfivPmiivifcylri 568
                +ry  i     y++   ++ ++ yv++iWl++l+ v   l +   q d     c     +s   y +    + f +P  iv++ y++i
    T02E9.3 120 DRYFAIMFPTEYQRHSVSTSTVPYVVMIWLMALA-VSSTLFME--QRDSFDGICW----ISNpQYIVLSSFLSFFLPGAIVVYLYMKI 200
                ******************************9984.54444433..2222222232....33203444444456666666666666666 PP

  == domain 2    score: 26.5 bits;  conditional E-value: 2.7e-08
  Mel1a-aln 574 qvrrrvkpdskpklkP.qdfrnfvtmfvvfvlfaicWaPlnfiGl...avasdPasmvPriPeWlfvasyymayfnsclnaiiyGllnqnfrkeyrriiv 669
                qv r ++ ++++ +   ++ r    +  +++ f icW P   i +   ++     ++   i   lfv + ++ y  sc+n +iy  ln+nfr+  r+++ 
    T02E9.3 652 QVTRAIRRKRRESMAIrRESRATRVVAAILIAFLICWIPYFCISIfrgVLMGFQININTPIHLTLFVYTSWLGYAHSCFNPLIYMCLNKNFRNTMRKMMQ 751
                5666666666555543145565556667888999*****9877652222333456677779999*********************************998 PP

  Mel1a-aln 670 slctakm 676
                    akm
    T02E9.3 752 KTNRAKM 758
                8888887 PP

>> AC7.1b  CE38262	WBGene00006428	locus:tag-49	G-protein coupled receptor	status:Partially_confirmed	UniProt:Q58AU1	prot
   #    score  bias  c-Evalue  i-Evalue hmmfrom  hmm to    alifrom  ali to    envfrom  env to     acc
 ---   ------ ----- --------- --------- ------- -------    ------- -------    ------- -------    ----
   1 !   82.1   9.5     4e-25   5.5e-23     390     668 ..      50     334 ..       4     356 .. 0.80

  Alignments for each domain:
  == domain 1    score: 82.1 bits;  conditional E-value: 4e-25
  Mel1a-aln 390 vvlifti.vvdvlGnllvilsvyrnkklrnaGnifvvslavadlvvavyPyPlvltsifnnGWnlgylhcqisgflmGlsvigsifnitGiainrycyic 488
                ++l   i  + v+Gnllv+       ++r     f++ l  adl   ++  P+ + + + + W l    c+i  ++  +++  s+f +   a+  +  + 
     AC7.1b  50 CMLYAIIaFMAVVGNLLVLYITLFRLRVRSITTYFILNLGFADLFTGIFAIPFKFQAALFQEWFLPRSLCRIVPYVETVALTVSVFTLVTSAVHEFRTMF 149
                3333333146789*****9776666789********************************************************************9998 PP

  Mel1a-aln 489 hslkydklysnknslcyvlliWlltlvavlPn.lrtGtlqydPriysctfaqsv........ssaytiavvvfhfivPmiivifcylriWilvlqvrr.r 578
                 s k  +  s + +  +vlliW+++++  lP  l   t  +     +    q +          +y + +v+  + vPmii+   y  i + +  + + r
     AC7.1b 150 FS-KCSQ-MSPRSAKRCVLLIWIMAVLVSLPHgLFHNTYEFPDDNNTSIVQQCLpvypdagwWKTYNVYLVIIQYFVPMIILDTAYTMIAVKIWSLSQsR 247
                88.5555.5777777889****9988777775388889888443333333333311111111468*********************99998888876527 PP

  Mel1a-aln 579 vkpdskpklkPqdfrnfvtmfvvfvlfaicWaPlnfiGlavasdPasmvPriPeWlfvasyymayfnsclnaiiyGllnqnfrkeyrrii 668
                v  d ++k+  q +  + t+ +v   f++cW Pl+   l    +P+  + +  + +f  s+++a  nscln iiyGl n  + +eyrr+ 
     AC7.1b 248 VELD-ETKMATQKL--MRTLIIVVACFSLCWFPLETYLLLNELKPEINGWKYINLVFFFSHWLAMSNSCLNPIIYGLYNTKYNEEYRRLF 334
                7766.578988876..45999999****************************************************************85 PP

>> C02D4.2b  CE36089	WBGene00004777	locus:ser-2	octopamine receptor	status:Partially_confirmed	UniProt:O02213	protein_id
   #    score  bias  c-Evalue  i-Evalue hmmfrom  hmm to    alifrom  ali to    envfrom  env to     acc
 ---   ------ ----- --------- --------- ------- -------    ------- -------    ------- -------    ----
   1 !   64.8  10.9     7e-20   9.6e-18     392     578 ..      61     244 ..      22     259 .. 0.83
   2 !   23.1   1.1   2.9e-07   3.9e-05     593     668 ..     340     412 ..     328     417 .. 0.86

  Alignments for each domain:
  == domain 1    score: 64.8 bits;  conditional E-value: 7e-20
  Mel1a-aln 392 liftivvdvlGnllvilsvyrnkklrnaGnifvvslavadlvvavyPyPlvltsifnnG.WnlgylhcqisgflmGlsvigsifnitGiainrycyichs 490
                 ++ i + v+Gn lv+++v+  + l+   n f+vsla +dl va++  Pl +++ +  G W lg   cq  +    l   +si+n+  ia++ry  i   
   C02D4.2b  61 YLVIIAMTVVGNTLVVVAVFSYRPLKKVQNYFLVSLAASDLAVAIFVMPLHVVTFLAGGkWLLGVTVCQFFTTADILLCTSSILNLCAIALDRYWAIHNP 160
                345567899*****************************************8888887777**********99999999********************** PP

  Mel1a-aln 491 lkydklysnknslcyvlliWlltlvavl.PnlrtGtlqydPriysctfaqsvssaytiavvvfhfivPmiivifcylriWilvlqvrrr 578
                + y +  ++k     ++++W+l+++  + P +     q +    sc +  s   a+ +      f +P+++++  y++i+i   q   r
   C02D4.2b 161 INYAQKRTTKFVCIVIVIVWILSMLISVpPIIGWNNWQENMMEDSCGL--STEKAFVVFSAAGSFFLPLLVMVVVYVKIFISARQ---R 244
                *****99998776677789***87655505555556666666667765..778999999999******************97544...3 PP

  == domain 2    score: 23.1 bits;  conditional E-value: 2.9e-07
  Mel1a-aln 593 rnfvtmfvvfvlfaicWaPlnfiGlavasdPasmvPriPeWlfvasyymayfnsclnaiiyGllnqnfrkeyrrii 668
                r   t+ v+  +f+ cW P+ f+  +  + P   + ++   +  a  ++ y ns ln  +yG+ln +fr+ +++i+
   C02D4.2b 340 RAAKTIAVIIFVFSFCWLPF-FVAYV--IRPFCETCKLHAKVEQAFTWLGYINSSLNPFLYGILNLEFRRAFKKIL 412
                667799999999*******7.66555..5788888888888899999***************************97 PP

>> C02D4.2a  CE36088	WBGene00004777	locus:ser-2	octopamine receptor	status:Partially_confirmed	UniProt:O02213	protein_id
   #    score  bias  c-Evalue  i-Evalue hmmfrom  hmm to    alifrom  ali to    envfrom  env to     acc
 ---   ------ ----- --------- --------- ------- -------    ------- -------    ------- -------    ----
   1 !   64.3  11.2     1e-19   1.4e-17     392     578 ..      64     247 ..      24     262 .. 0.83
   2 !   23.1   1.1   2.9e-07     4e-05     593     668 ..     343     415 ..     331     420 .. 0.86

  Alignments for each domain:
  == domain 1    score: 64.3 bits;  conditional E-value: 1e-19
  Mel1a-aln 392 liftivvdvlGnllvilsvyrnkklrnaGnifvvslavadlvvavyPyPlvltsifnnG.WnlgylhcqisgflmGlsvigsifnitGiainrycyichs 490
                 ++ i + v+Gn lv+++v+  + l+   n f+vsla +dl va++  Pl +++ +  G W lg   cq  +    l   +si+n+  ia++ry  i   
   C02D4.2a  64 YLVIIAMTVVGNTLVVVAVFSYRPLKKVQNYFLVSLAASDLAVAIFVMPLHVVTFLAGGkWLLGVTVCQFFTTADILLCTSSILNLCAIALDRYWAIHNP 163
                345567899*****************************************8888887777**********99999999********************** PP

  Mel1a-aln 491 lkydklysnknslcyvlliWlltlvavl.PnlrtGtlqydPriysctfaqsvssaytiavvvfhfivPmiivifcylriWilvlqvrrr 578
                + y +  ++k     ++++W+l+++  + P +     q +    sc +  s   a+ +      f +P+++++  y++i+i   q   r
   C02D4.2a 164 INYAQKRTTKFVCIVIVIVWILSMLISVpPIIGWNNWQENMMEDSCGL--STEKAFVVFSAAGSFFLPLLVMVVVYVKIFISARQ---R 247
                *****99998776677789***87655505555556666666667765..778999999999******************97544...3 PP

  == domain 2    score: 23.1 bits;  conditional E-value: 2.9e-07
  Mel1a-aln 593 rnfvtmfvvfvlfaicWaPlnfiGlavasdPasmvPriPeWlfvasyymayfnsclnaiiyGllnqnfrkeyrrii 668
                r   t+ v+  +f+ cW P+ f+  +  + P   + ++   +  a  ++ y ns ln  +yG+ln +fr+ +++i+
   C02D4.2a 343 RAAKTIAVIIFVFSFCWLPF-FVAYV--IRPFCETCKLHAKVEQAFTWLGYINSSLNPFLYGILNLEFRRAFKKIL 415
                667799999999*******7.66555..5788888888888899999***************************97 PP

>> C02D4.2e  CE36092	WBGene00004777	locus:ser-2	status:Partially_confirmed	UniProt:O02213	protein_id:CAF31467.1
   #    score  bias  c-Evalue  i-Evalue hmmfrom  hmm to    alifrom  ali to    envfrom  env to     acc
 ---   ------ ----- --------- --------- ------- -------    ------- -------    ------- -------    ----
   1 !   64.1  11.2   1.1e-19   1.6e-17     392     578 ..      64     247 ..      24     262 .. 0.83
   2 !   23.0   1.1   3.1e-07   4.3e-05     593     668 ..     366     438 ..     354     443 .. 0.86

  Alignments for each domain:
  == domain 1    score: 64.1 bits;  conditional E-value: 1.1e-19
  Mel1a-aln 392 liftivvdvlGnllvilsvyrnkklrnaGnifvvslavadlvvavyPyPlvltsifnnG.WnlgylhcqisgflmGlsvigsifnitGiainrycyichs 490
                 ++ i + v+Gn lv+++v+  + l+   n f+vsla +dl va++  Pl +++ +  G W lg   cq  +    l   +si+n+  ia++ry  i   
   C02D4.2e  64 YLVIIAMTVVGNTLVVVAVFSYRPLKKVQNYFLVSLAASDLAVAIFVMPLHVVTFLAGGkWLLGVTVCQFFTTADILLCTSSILNLCAIALDRYWAIHNP 163
                345567899*****************************************8888887777**********99999999********************** PP

  Mel1a-aln 491 lkydklysnknslcyvlliWlltlvavl.PnlrtGtlqydPriysctfaqsvssaytiavvvfhfivPmiivifcylriWilvlqvrrr 578
                + y +  ++k     ++++W+l+++  + P +     q +    sc +  s   a+ +      f +P+++++  y++i+i   q   r
   C02D4.2e 164 INYAQKRTTKFVCIVIVIVWILSMLISVpPIIGWNNWQENMMEDSCGL--STEKAFVVFSAAGSFFLPLLVMVVVYVKIFISARQ---R 247
                *****99998776677789***87655505555556666666667765..778999999999******************97544...3 PP

  == domain 2    score: 23.0 bits;  conditional E-value: 3.1e-07
  Mel1a-aln 593 rnfvtmfvvfvlfaicWaPlnfiGlavasdPasmvPriPeWlfvasyymayfnsclnaiiyGllnqnfrkeyrrii 668
                r   t+ v+  +f+ cW P+ f+  +  + P   + ++   +  a  ++ y ns ln  +yG+ln +fr+ +++i+
   C02D4.2e 366 RAAKTIAVIIFVFSFCWLPF-FVAYV--IRPFCETCKLHAKVEQAFTWLGYINSSLNPFLYGILNLEFRRAFKKIL 438
                667799999999*******7.66555..5788888888888899999***************************97 PP

>> AC7.1a  CE38261	WBGene00006428	locus:tag-49	status:Partially_confirmed	UniProt:Q58AU0	protein_id:CCD61149.1
   #    score  bias  c-Evalue  i-Evalue hmmfrom  hmm to    alifrom  ali to    envfrom  env to     acc
 ---   ------ ----- --------- --------- ------- -------    ------- -------    ------- -------    ----
   1 !   79.9   9.3   1.9e-24   2.6e-22     390     668 ..      50     343 ..       4     365 .. 0.77

  Alignments for each domain:
  == domain 1    score: 79.9 bits;  conditional E-value: 1.9e-24
  Mel1a-aln 390 vvlifti.vvdvlGnllvilsvyrnkklrnaGnifvvslavadlvvavyPyPlvltsifnnGWnlgylhcqisgflmGlsvigsifnitGiainrycyic 488
                ++l   i  + v+Gnllv+       ++r     f++ l  adl   ++  P+ + + + + W l    c+i  ++  +++  s+f +   a+  +  + 
     AC7.1a  50 CMLYAIIaFMAVVGNLLVLYITLFRLRVRSITTYFILNLGFADLFTGIFAIPFKFQAALFQEWFLPRSLCRIVPYVETVALTVSVFTLVTSAVHEFRTMF 149
                3333333146789*****9776666789********************************************************************9998 PP

  Mel1a-aln 489 hslkydklysnknslcyvlliWlltlvavlPn.lrtGtlqydPriysctfaqsv........ssaytiavvvfhfivPmiivifcylriWilvlqv.rrr 578
                 s k  +  s + +  +vlliW+++++  lP  l   t  +     +    q +          +y + +v+  + vPmii+   y  i + +  + + r
     AC7.1a 150 FS-KCSQ-MSPRSAKRCVLLIWIMAVLVSLPHgLFHNTYEFPDDNNTSIVQQCLpvypdagwWKTYNVYLVIIQYFVPMIILDTAYTMIAVKIWSLsQSR 247
                88.5555.5777777889****9988777775388889888443333333333311111111468*****************999977666665551346 PP

  Mel1a-aln 579 vkpds....kpklkPqd.f.rnfvtmfvvfvlfaicWaPlnfiGlavasdPasmvPriPeWlfvasyymayfnsclnaiiyGllnqnfrkeyrrii 668
                v  d+     +k+ P+  + + + t+ +v   f++cW Pl+   l    +P+  + +  + +f  s+++a  nscln iiyGl n  + +eyrr+ 
     AC7.1a 248 VELDEtkmaTQKVSPNTqLsQLMRTLIIVVACFSLCWFPLETYLLLNELKPEINGWKYINLVFFFSHWLAMSNSCLNPIIYGLYNTKYNEEYRRLF 343
                6655411114577775413144569999999***************************************************************85 PP

>> C09B7.1c  CE17391	WBGene00004780	locus:ser-7	status:Confirmed	UniProt:Q86GT6	protein_id:CCD83458.1
   #    score  bias  c-Evalue  i-Evalue hmmfrom  hmm to    alifrom  ali to    envfrom  env to     acc
 ---   ------ ----- --------- --------- ------- -------    ------- -------    ------- -------    ----
   1 !   55.6  10.6   4.1e-17   5.7e-15     387     569 ..      43     227 ..      29     238 .. 0.84
   2 !   28.2   1.0   7.9e-09   1.1e-06     597     674 ..     320     392 ..     311     401 .. 0.87

  Alignments for each domain:
  == domain 1    score: 55.6 bits;  conditional E-value: 4.1e-17
  Mel1a-aln 387 tlavvliftivvdvlGnllvilsvyrnkklrnaGnifvvslavadlvvavyPyPlvltsifnnGWnlgylhcqisgflmGlsvigsifnitGiainrycy 486
                 la+ ++  i++  +Gn lv l+v   +kl+   n ++vslavad+ v +   Pl+l+ ++ + W lg+  c + +        +si n+  i+++ry  
   C09B7.1c  43 LLAIAILAMIIMTTVGNALVCLAVLLVRKLKHPQNFLLVSLAVADFFVGLVVMPLALIDLLFDKWPLGSTMCSVYTTSDLTLCTASIVNLCAISVDRYLV 142
                46777778899999***********************************************************988765455679*************** PP

  Mel1a-aln 487 ichslkydklysnknslcyvlliWlltlvavlPnlrtGtlqydPriysctfa.qsvs.saytiavvvfhfivPmiivifcylriW 569
                i   l+y    ++k+ + y+  +W+++ +  +    +  l  d      t + q +    y     +  f  P  i++   ++iW
   C09B7.1c 143 ISSPLRYSAKRTTKRIMMYIACVWIIAAIVSISSHIIANLLNDGTYVDDTGTcQVIPhFIYQSYATIISFYAPTFIMVILNIKIW 227
                *************************987666666666666666655554444144431467777777888889888888888888 PP

  == domain 2    score: 28.2 bits;  conditional E-value: 7.9e-09
  Mel1a-aln 597 tmfvvfvlfaicWaPlnfiGlavasdPasmvPriPeWlfvasyymayfnsclnaiiyGllnqnfrkeyrriivslcta 674
                t+ v++ +f icW P+ +  la+    +s++  iP+Wl + + ++ y ns ln +iy   n++fr  +r ++   c++
   C09B7.1c 320 TLGVIMSVFIICWLPFFI--LAI---FKSFGMWIPDWLDLLALWLGYSNSTLNPLIYCKYNKEFRIPFREMLACRCAT 392
                7789999******99633..444...3689999************************************999888865 PP

>> K09G1.4b  CE35994	WBGene00001053	locus:dop-2	status:Confirmed	UniProt:Q7JL11	protein_id:CAE53732.1
   #    score  bias  c-Evalue  i-Evalue hmmfrom  hmm to    alifrom  ali to    envfrom  env to     acc
 ---   ------ ----- --------- --------- ------- -------    ------- -------    ------- -------    ----
   1 !   58.1  14.5   7.5e-18     1e-15     392     578 ..      44     229 ..      33     247 .. 0.83
   2 ?    0.1   0.4       2.5   3.5e+02      97     325 ..     230     462 ..     223     512 .. 0.53
   3 !   32.4   1.3   4.3e-10     6e-08     573     680 ..     721     835 ..     715     840 .] 0.79

  Alignments for each domain:
  == domain 1    score: 58.1 bits;  conditional E-value: 7.5e-18
  Mel1a-aln 392 liftivvdvlGnllvilsvyrnkklrnaGnifvvslavadlvvavyPyPlvltsifnnG.WnlgylhcqisgflmGlsvigsifnitGiainrycyichs 490
                li+  ++ +lGnllvi+sv r + l+ a n +++ lavadl+va+   P ++   + nG W lg l c i          +si+ ++ i+ +ry  +   
   K09G1.4b  44 LIVIPLITLLGNLLVIISVLRYRALQSAINFLILGLAVADLLVAIIVMPYAVYVYVTNGdWYLGNLMCDIYMASDVCCSTASILLLAVISFDRYRAVSLP 143
                566667889***********************************9999987766666655**********8777777778999999************** PP

  Mel1a-aln 491 lkydklysn.knslcyvlliWlltlvavlPnlrtGtl.qydPriysctfaqsvssaytiavvvfhfivPmiivifcylriWilvlqvrrr 578
                ++y +   n k+    + +iWl++l    P +    +   d   y c f ++    ++i   +  f++P  +v+f y+ri i  l+ r +
   K09G1.4b 144 IQYSRQSQNvKRVWTLIAVIWLVSLTLASPMVFGVNVrPPDANPYECRFYNA---EFSILSSMISFVIPCFLVLFVYIRIIIA-LKKREK 229
                ****99887466778999****9999988876544441578899*****875...6778888899***************664.444433 PP

  == domain 2    score: 0.1 bits;  conditional E-value: 2.5
  Mel1a-aln  97 avraapargrcghglrarprgprrrqvsaggpglqvrgpagatgvgsppglqvqgscrgyrcgvpagaagarsspgvraqaargcrcrgpagatgagypp 196
                a +    +  ++hgl  rp +    qv   ++g  v gp+  + +++ p++  +   +  r   +   ag         ++   c     ag     y +
   K09G1.4b 230 AAKMRREKNTIAHGLTMRPDTG-EEQVDEEAAGRIVAGPVVNVMMAALPSMTRRMR-QFERHRRAIELAGDEEWEEDELDVMDECCGGDDAGDDDDDYHA 327
                5555566777899999999765.568899999999999999998888887754432.2223344455666666667777777777777777777777765 PP

  Mel1a-aln 197 glqvrgprqvsaggpglqvrgpagatgvgsppg.lqvqgscrgyrcgvpagaaga..rsspgvraqagrgcrcrg.pagatgagsppglqvrgprrgc.. 290
                  + +g  + sa   +  +r    a++vg++ +  q  +s+ g+ +  +   +++   ss+  r+ ++ ++  ++      g +s p   + +    +  
   K09G1.4b 328 D-NGQGVVEASAPRTTSMLRRIINAASVGTANStAQSVASASGMPAFFAQNISTTspSSSSCARTTTTTSAIPKAsDEREFGNSSTPRSSLESLSENVnv 426
                4.45677777777777778888888888765441455566666554444333322003333333333333322220223345555554444333333200 PP

  Mel1a-aln 291 .rcgvpargcrcgvpagaareerspaggcggagrpr 325
                      +  c +    ++  ++  p+++ +++g  r
   K09G1.4b 427 iTNDFVSENCTTFSRRSSYADDSQPTSSQTSSGDGR 462
                023334444554444444555555555544444444 PP

  == domain 3    score: 32.4 bits;  conditional E-value: 4.3e-10
  Mel1a-aln 573 lqvrrrvkpdsk.....pklkPqdfrnfvtmfvvfvlfaicWaPlnfiGl..avasdPasmvPriPeWlfvasyymayfnsclnaiiyGllnqnfrkeyr 665
                  v+r +k ++      +k + ++ r   t+ vv  +f +cW P+  i +  av +  ++ + ++   lf    ++ y+ns +n iiy ++n +fr+ ++
   K09G1.4b 721 KLVKRAIKHEHSlkrkvSKAQRKEKRATKTLGVVVGVFLVCWVPFFVINIlnAVCILLNKDSCQVGYDLFFYCTWIGYMNSFMNPIIYTIFNTEFRRAFK 820
                55677777665411111334456789999****************9998733566667788899999********************************* PP

  Mel1a-aln 666 riivslctakmffvd 680
                 ii    +++  f +
   K09G1.4b 821 SIIFGRNSTRHHFSN 835
                ***999999988865 PP

>> C09B7.1b  CE30332	WBGene00004780	locus:ser-7	status:Confirmed	UniProt:Q8T3C1	protein_id:CCD83457.1
   #    score  bias  c-Evalue  i-Evalue hmmfrom  hmm to    alifrom  ali to    envfrom  env to     acc
 ---   ------ ----- --------- --------- ------- -------    ------- -------    ------- -------    ----
   1 !   55.5  10.6   4.4e-17   6.1e-15     387     569 ..      43     227 ..      29     238 .. 0.84
   2 !   28.2   1.0   8.3e-09   1.1e-06     597     674 ..     320     392 ..     311     401 .. 0.87

  Alignments for each domain:
  == domain 1    score: 55.5 bits;  conditional E-value: 4.4e-17
  Mel1a-aln 387 tlavvliftivvdvlGnllvilsvyrnkklrnaGnifvvslavadlvvavyPyPlvltsifnnGWnlgylhcqisgflmGlsvigsifnitGiainrycy 486
                 la+ ++  i++  +Gn lv l+v   +kl+   n ++vslavad+ v +   Pl+l+ ++ + W lg+  c + +        +si n+  i+++ry  
   C09B7.1b  43 LLAIAILAMIIMTTVGNALVCLAVLLVRKLKHPQNFLLVSLAVADFFVGLVVMPLALIDLLFDKWPLGSTMCSVYTTSDLTLCTASIVNLCAISVDRYLV 142
                46777778899999***********************************************************988765455679*************** PP

  Mel1a-aln 487 ichslkydklysnknslcyvlliWlltlvavlPnlrtGtlqydPriysctfa.qsvs.saytiavvvfhfivPmiivifcylriW 569
                i   l+y    ++k+ + y+  +W+++ +  +    +  l  d      t + q +    y     +  f  P  i++   ++iW
   C09B7.1b 143 ISSPLRYSAKRTTKRIMMYIACVWIIAAIVSISSHIIANLLNDGTYVDDTGTcQVIPhFIYQSYATIISFYAPTFIMVILNIKIW 227
                *************************987666666666666666655554444144431467777777888889888888888888 PP

  == domain 2    score: 28.2 bits;  conditional E-value: 8.3e-09
  Mel1a-aln 597 tmfvvfvlfaicWaPlnfiGlavasdPasmvPriPeWlfvasyymayfnsclnaiiyGllnqnfrkeyrriivslcta 674
                t+ v++ +f icW P+ +  la+    +s++  iP+Wl + + ++ y ns ln +iy   n++fr  +r ++   c++
   C09B7.1b 320 TLGVIMSVFIICWLPFFI--LAI---FKSFGMWIPDWLDLLALWLGYSNSTLNPLIYCKYNKEFRIPFREMLACRCAT 392
                7789999******99633..444...3689999************************************999888865 PP

>> C09B7.1a  CE28532	WBGene00004780	locus:ser-7	G-protein coupled receptor	status:Confirmed	UniProt:Q22895	protein_id:CC
   #    score  bias  c-Evalue  i-Evalue hmmfrom  hmm to    alifrom  ali to    envfrom  env to     acc
 ---   ------ ----- --------- --------- ------- -------    ------- -------    ------- -------    ----
   1 !   55.4  10.6   4.7e-17   6.5e-15     387     569 ..      43     227 ..      29     238 .. 0.84
   2 !   28.1   1.0   8.7e-09   1.2e-06     597     674 ..     320     392 ..     311     401 .. 0.87

  Alignments for each domain:
  == domain 1    score: 55.4 bits;  conditional E-value: 4.7e-17
  Mel1a-aln 387 tlavvliftivvdvlGnllvilsvyrnkklrnaGnifvvslavadlvvavyPyPlvltsifnnGWnlgylhcqisgflmGlsvigsifnitGiainrycy 486
                 la+ ++  i++  +Gn lv l+v   +kl+   n ++vslavad+ v +   Pl+l+ ++ + W lg+  c + +        +si n+  i+++ry  
   C09B7.1a  43 LLAIAILAMIIMTTVGNALVCLAVLLVRKLKHPQNFLLVSLAVADFFVGLVVMPLALIDLLFDKWPLGSTMCSVYTTSDLTLCTASIVNLCAISVDRYLV 142
                46777778899999***********************************************************988765455679*************** PP

  Mel1a-aln 487 ichslkydklysnknslcyvlliWlltlvavlPnlrtGtlqydPriysctfa.qsvs.saytiavvvfhfivPmiivifcylriW 569
                i   l+y    ++k+ + y+  +W+++ +  +    +  l  d      t + q +    y     +  f  P  i++   ++iW
   C09B7.1a 143 ISSPLRYSAKRTTKRIMMYIACVWIIAAIVSISSHIIANLLNDGTYVDDTGTcQVIPhFIYQSYATIISFYAPTFIMVILNIKIW 227
                *************************987666666666666666655554444144431467777777888889888888888888 PP

  == domain 2    score: 28.1 bits;  conditional E-value: 8.7e-09
  Mel1a-aln 597 tmfvvfvlfaicWaPlnfiGlavasdPasmvPriPeWlfvasyymayfnsclnaiiyGllnqnfrkeyrriivslcta 674
                t+ v++ +f icW P+ +  la+    +s++  iP+Wl + + ++ y ns ln +iy   n++fr  +r ++   c++
   C09B7.1a 320 TLGVIMSVFIICWLPFFI--LAI---FKSFGMWIPDWLDLLALWLGYSNSTLNPLIYCKYNKEFRIPFREMLACRCAT 392
                7789999******99633..444...3689999************************************999888865 PP

>> C53C7.1a  CE19767	WBGene00008278	locus:npr-10	7 transmembrane receptor (rhodopsin family)	status:Partially_confirmed	
   #    score  bias  c-Evalue  i-Evalue hmmfrom  hmm to    alifrom  ali to    envfrom  env to     acc
 ---   ------ ----- --------- --------- ------- -------    ------- -------    ------- -------    ----
   1 !   62.8   3.9   2.8e-19   3.8e-17     387     492 ..      30     135 ..      21     160 .. 0.96
   2 !   20.6   1.6   1.7e-06   0.00023     542     665 ..     189     319 ..     173     335 .. 0.80

  Alignments for each domain:
  == domain 1    score: 62.8 bits;  conditional E-value: 2.8e-19
  Mel1a-aln 387 tlavvliftivvdvlGnllvilsvyrnkklrnaGnifvvslavadlvvavyPyPlvltsifnnGWnlgylhcqisgflmGlsvigsifnitGiainrycy 486
                 la++  + +vv v Gnllv++sv r k l+   n+f+vsl+v+d+ va+    +  ++ f + W +g   c +  +l G ++  s + +t iai+ry  
   C53C7.1a  30 ILATIYTIIVVVGVTGNLLVVMSVMRFKVLQSVRNMFIVSLSVSDIFVAIVSGSVTPITAFSKVWLFGGPLCHLLPLLQGTALSFSTLTLTAIAIDRYIL 129
                6899999999****************************************************************************************** PP

  Mel1a-aln 487 ichslk 492
                ich  k
   C53C7.1a 130 ICHPTK 135
                ***765 PP

  == domain 2    score: 20.6 bits;  conditional E-value: 1.7e-06
  Mel1a-aln 542 ssaytiavvvfhfivPmiivifcylriWi......lvlqvrrrvkpdskpklkPqdfrnfvtmfvvfvlfaicWaPlnfiGlavasdPasmvPri..PeW 633
                 s+y  +v +  f+ P+i ++fcy  i i      +v   ++ + ++ + +l  + +r    + ++ v fa+ W P   +G+    d +++   i   ++
   C53C7.1a 189 RSVYGTVVFIIQFVFPLITITFCYASISIklrrgvFVRGSQKELMSEARRQLTQRRLRTNRMLIIMTVTFALSWLP--SVGFNFLRDYSALPGIIdsQDY 286
                699*********************777652111115666677888999***********9999999********88..4777777777666555533579 PP

  Mel1a-aln 634 lfvasyymayfnsc.lnaiiyGllnqnfrkeyr 665
                lf   ++   + s  +n  +yG  n+ fr  + 
   C53C7.1a 287 LFGIIFHCISMTSViVNPFLYGYCNEHFRAAFA 319
                9988888777776527999*******9998775 PP

>> C53C7.1b  CE36989	WBGene00008278	locus:npr-10	status:Partially_confirmed	UniProt:Q6EUU1	protein_id:CAH04724.1
   #    score  bias  c-Evalue  i-Evalue hmmfrom  hmm to    alifrom  ali to    envfrom  env to     acc
 ---   ------ ----- --------- --------- ------- -------    ------- -------    ------- -------    ----
   1 !   62.8   3.9   2.8e-19   3.8e-17     387     492 ..      30     135 ..      21     160 .. 0.96
   2 !   20.2   1.7   2.1e-06   0.00029     542     665 ..     189     319 ..     173     329 .. 0.80

  Alignments for each domain:
  == domain 1    score: 62.8 bits;  conditional E-value: 2.8e-19
  Mel1a-aln 387 tlavvliftivvdvlGnllvilsvyrnkklrnaGnifvvslavadlvvavyPyPlvltsifnnGWnlgylhcqisgflmGlsvigsifnitGiainrycy 486
                 la++  + +vv v Gnllv++sv r k l+   n+f+vsl+v+d+ va+    +  ++ f + W +g   c +  +l G ++  s + +t iai+ry  
   C53C7.1b  30 ILATIYTIIVVVGVTGNLLVVMSVMRFKVLQSVRNMFIVSLSVSDIFVAIVSGSVTPITAFSKVWLFGGPLCHLLPLLQGTALSFSTLTLTAIAIDRYIL 129
                6899999999****************************************************************************************** PP

  Mel1a-aln 487 ichslk 492
                ich  k
   C53C7.1b 130 ICHPTK 135
                ***765 PP

  == domain 2    score: 20.2 bits;  conditional E-value: 2.1e-06
  Mel1a-aln 542 ssaytiavvvfhfivPmiivifcylriWi......lvlqvrrrvkpdskpklkPqdfrnfvtmfvvfvlfaicWaPlnfiGlavasdPasmvPri..PeW 633
                 s+y  +v +  f+ P+i ++fcy  i i      +v   ++ + ++ + +l  + +r    + ++ v fa+ W P   +G+    d +++   i   ++
   C53C7.1b 189 RSVYGTVVFIIQFVFPLITITFCYASISIklrrgvFVRGSQKELMSEARRQLTQRRLRTNRMLIIMTVTFALSWLP--SVGFNFLRDYSALPGIIdsQDY 286
                699*********************777652111115666677888999***********9999999********88..4777777777666555533579 PP

  Mel1a-aln 634 lfvasyymayfnsc.lnaiiyGllnqnfrkeyr 665
                lf   ++   + s  +n  +yG  n+ fr  + 
   C53C7.1b 287 LFGIIFHCISMTSViVNPFLYGYCNEHFRAAFA 319
                99888887777765279999***9999998765 PP

>> C30F12.6  CE16886	WBGene00016265	locus:nmur-4	seven trans-membrane receptor	status:Partially_confirmed	UniProt:Q95YD7
   #    score  bias  c-Evalue  i-Evalue hmmfrom  hmm to    alifrom  ali to    envfrom  env to     acc
 ---   ------ ----- --------- --------- ------- -------    ------- -------    ------- -------    ----
   1 !   63.3   7.5     2e-19   2.7e-17     384     587 ..      31     240 ..      11     244 .. 0.91
   2 !   19.3   1.6   3.9e-06   0.00053     595     667 ..     279     352 ..     269     359 .. 0.78

  Alignments for each domain:
  == domain 1    score: 63.3 bits;  conditional E-value: 2e-19
  Mel1a-aln 384 lastlavvliftivvdvlGnllvilsvyrnkklrnaGnifvvslavadlvv..avyPyPlvltsifnnGWnlgylhcqisgflmGlsvigsifnitGiai 481
                + +tla+v+    v+ vlGnllvi  v + + ++   n ++vsla +d +   a  P+ ++     n+ + +g+l c + ++l  l++  s ++i   +i
   C30F12.6  31 MDITLAFVFSAISVIGVLGNLLVITVVLKVRGMKTPTNCYLVSLAASDTLFffASMPHEMMYLLGPNDHYLFGSLGCVLLTYLPYLAMNTSSLSILAFTI 130
                5689********************************************886115555555555556999******************************* PP

  Mel1a-aln 482 nrycyichslkydklysnknslcyvlliWlltlvavlPnlrtGtlqydPriysctfa.qsvssaytiavv...vfhfivPmiivifcylriWilvlqvrr 577
                +ry  ic  +k   +++ k++ c ++ iW+++++     l   tl  d    sc+f  +  s ay i+ +   v+ +++P++  i  y +i i + q   
   C30F12.6 131 ERYYGICNPYKARTMCTVKRATCIICGIWIFSMLYHSYWLFLATLIKDDIGTSCSFRlERNSHAYKIVFLldfVLWYVLPIMCDIIIYAKIGITLSQCGD 230
                ********************************************************8356788***98754447899*********************** PP

  Mel1a-aln 578 rvkpdskpkl 587
                ++k   kpk+
   C30F12.6 231 KIKKSVKPKI 240
                ********97 PP

  == domain 2    score: 19.3 bits;  conditional E-value: 3.9e-06
  Mel1a-aln 595 fvtmf.vvfvlfaicWaPlnfiGlav....asdPasmvPriPeWlfvasyymayfnsclnaiiyGllnqnfrkeyrri 667
                 v m+ +v  +fa+cW P    G++v     sdP+      P+W    s  + + n  +n i+y l+   fr  +r +
   C30F12.6 279 VVKMLaIVVAVFAVCWLPY--RGMVVynsfVSDPK--YSWSPDWYINLSKTLVFINCAINPILYNLMSARFRAAFRSL 352
                45665256679*****985..57766222245555..4557********************************99976 PP

>> C50F7.1b  CE04239	WBGene00016842	status:Partially_confirmed	UniProt:Q7YXG8	protein_id:CCD67449.1
   #    score  bias  c-Evalue  i-Evalue hmmfrom  hmm to    alifrom  ali to    envfrom  env to     acc
 ---   ------ ----- --------- --------- ------- -------    ------- -------    ------- -------    ----
   1 !   75.8  16.7   3.3e-23   4.6e-21     398     681 ..      42     331 ..      23     352 .. 0.86

  Alignments for each domain:
  == domain 1    score: 75.8 bits;  conditional E-value: 3.3e-23
  Mel1a-aln 398 vdvlGnllvilsvyrnkklrnaGnifvvslavadlvvavyPyPlvltsifnnGWnlgylhcqisgflmGlsvigsifnitGiainrycyichslkydkly 497
                  vlGn +v+l+v+  k l  + + +++sla+adl +     P  l+  +   W  g + c++s++    +  +s++ +  ++ +ry  ich+lky+  +
   C50F7.1b  42 TGVLGNTFVVLAVWAHKNLNITTDYLILSLALADLFILWICLPTTLINSIFTEWLWGQFFCRLSTWANASTSFASVYTLVAVTADRYLAICHTLKYNTSW 141
                469***********************************999999987555567*********************************************** PP

  Mel1a-aln 498 snknslcyvlliWlltlvavlPnlrtGtl...qydPriysctfaqsvssaytiav.vvfhfivPmiivifcylriWilvlqvrrrvkpdskpklkPqdfr 593
                  + +   ++ +Wl++ +  +Pn     l   q     y    +q+    y + v + + fivP+ ++   y ri+i v   +r +  d + +     +r
   C50F7.1b 142 DREYTKYVIFAVWLVAAIFGIPNWYNYDLivwQEGSYGYRLCTSQTDQKLYFLFVnLLLAFIVPFGLISGLYTRIFITVS-THRSLAVDARAREDRVKLR 240
                9999999999************98766553224445555544567777788877735789*****************986.5778899999999999*** PP

  Mel1a-aln 594 nfvtmfvvfvlfaicWaPlnfi..GlavasdPasmvPriPeWlfvasy.ymayfnsclnaiiyGllnqnfrkeyrriivslctakmffvds 681
                    m+ v ++fa cW Pl  i   +   +d  s   +i   l    + +m+ + s ln iiy    + +r+ ++ i++  c ++   v s
   C50F7.1b 241 VATMMLTVIIVFACCWLPLYCIftYFFFFADQRSDLFQITSMLIRPIFqWMSLLSSSLNPIIYIAYSHKYRRAFKSILLMPCKTRYERVRS 331
                *******************8662256677888999999999999876548******************************99999777666 PP

>> T14E8.3b  CE39179	WBGene00020506	locus:dop-3	status:Confirmed	UniProt:Q6RYS9	protein_id:CCD83405.1
   #    score  bias  c-Evalue  i-Evalue hmmfrom  hmm to    alifrom  ali to    envfrom  env to     acc
 ---   ------ ----- --------- --------- ------- -------    ------- -------    ------- -------    ----
   1 !   55.5   4.5   4.3e-17     6e-15     398     570 ..      34     205 ..      16     225 .. 0.85
   2 !   25.3   1.0   6.2e-08   8.5e-06     588     668 ..     517     599 ..     506     604 .. 0.78

  Alignments for each domain:
  == domain 1    score: 55.5 bits;  conditional E-value: 4.3e-17
  Mel1a-aln 398 vdvlGnllvilsvyrnkklrnaGnifvvslavadlvvavyPyPlvltsifnn.GWnlgylhcqisgflmGlsvigsifnitGiainrycyichslkydkl 496
                + v+Gn+lvi+sv+r++ l+   n+++vslav+d++va+    + +    n+  W lg++ c +   l      +si+n+  i+++ry  i h + y + 
   T14E8.3b  34 MAVFGNVLVIMSVFRERSLQTVTNMLIVSLAVSDFMVAIGVMSFGVYYEWNDfKWGLGSFFCHVYQALDVACSTASILNLLAISLDRYIAIGHPISYAQY 133
                5689***********************************999998877777647************99999999***********************997 PP

  Mel1a-aln 497 ysn.knslcyvlliWlltlvavlPnlrtGtlqydPriysctfaqsvssaytiavvvfhfivPmiivifcylriWi 570
                 +   +++  + ++W ++++  lP l       +  +  c +a+     + ++  +f f +P i +i  y  i+ 
   T14E8.3b 134 GARgGRAMISITIVWGVSVAVALPLLLGVNPMEENDLQECELANP---YFNMISSIFSFFIPCIAMIILYTIIFR 205
                6542579999*******9999999887666777888999*99976...567888899999999999999977664 PP

  == domain 2    score: 25.3 bits;  conditional E-value: 6.2e-08
  Mel1a-aln 588 kPqdfrnfvtmfvvfvlfaicWaPl......nfiGlavasdPasmvPriPeWlfvasyymayfnsclnaiiyGllnqnfrkeyrrii 668
                  ++ +  vt+ vv+ +f  cW P+      n i l++  + a +   +P   ++a+ ++ y+ns ln +iy +++q fr+ +r i+
   T14E8.3b 517 MRREHKATVTLAVVLAVFLFCWLPFfvlhlsNSICLIIDENSACV-GFLPL--YLAT-WLGYLNSSLNPLIYTVFDQRFRNAFRNIL 599
                34678899****************744455577888888777655.56885..5554.79************************996 PP

>> F14D12.6a  CE35478	WBGene00006411	locus:octr-1	G-protein coupled receptor	status:Partially_confirmed	UniProt:Q7JP62	p
   #    score  bias  c-Evalue  i-Evalue hmmfrom  hmm to    alifrom  ali to    envfrom  env to     acc
 ---   ------ ----- --------- --------- ------- -------    ------- -------    ------- -------    ----
   1 !   65.3   7.9   4.8e-20   6.6e-18     391     584 ..      28     218 ..      11     224 .. 0.87
   2 !   12.6   0.3   0.00044      0.06     581     662 ..     309     385 ..     303     392 .. 0.85

  Alignments for each domain:
  == domain 1    score: 65.3 bits;  conditional E-value: 4.8e-20
  Mel1a-aln 391 vliftivvdvlGnllvilsvyrnkklrn.aGnifvvslavadlvvavyPyPlvltsifnnGWnlgylhcqisgflmGlsvigsifnitGiainrycyich 489
                +l + +++ ++Gnllv+++vyr++klr    n ++vslavad++v +   Pl lt  +   W +g + c i   l  l v +si+ i  i+++ry  +  
  F14D12.6a  28 MLTV-MLLIIFGNLLVVVTVYRDRKLRMqRQNWLIVSLAVADMLVGLLVMPLTLTYEIVGEWTMGNILCEIWLALDVLFVTASILHICAISLDRYFSVTS 126
                3333.334589****************62589************************999***************************************** PP

  Mel1a-aln 490 slkydklysnknslcyvlliWlltlvavlPnlrtGtlqydPriysctfaqsvssaytiavvvfhfivPmiivifcylriWilvl.qvrrrvkpdsk 584
                 l y    +  + + y+ + W+++l+  lP +      + P       + s    y +      f +P++i+i  y +i+ + +   r+r+k  ++
  F14D12.6a 127 PLTYPATRTPLRMFIYIGVSWIVSLLICLPPIF----GWRPERAEGECSVSTDLGYVLYSSLGSFYIPVVILIIVYAKIYSITIrHSRQRLKETER 218
                ******************************874....56777777666777778899999999****************96655167899987655 PP

  == domain 2    score: 12.6 bits;  conditional E-value: 0.00044
  Mel1a-aln 581 pdskpklkPqdfrnfvtmfvvfvlfaicWaPlnfiGlavasdPasmvPriPeWlfvasyymayfnsclnaiiyGllnqnfrk 662
                 ++k klk ++ +  + + +++  f + W P+ +i ++ a      +   P  +f   +++ y ns +n +iy ++n++f++
  F14D12.6a 309 EKRKRKLKAKERQATLLLGIILSAFILSWLPFFLIYVIGAF-----GHEAPPLVFKFFFWLGYCNSGINPVIYTVFNREFKR 385
                568999999999999999999999*******9999888775.....4556778888889*********************97 PP

>> F14D12.6b  CE35479	WBGene00006411	locus:octr-1	status:Partially_confirmed	UniProt:Q7JP61	protein_id:CCD83473.1
   #    score  bias  c-Evalue  i-Evalue hmmfrom  hmm to    alifrom  ali to    envfrom  env to     acc
 ---   ------ ----- --------- --------- ------- -------    ------- -------    ------- -------    ----
   1 !   65.3   7.9   4.8e-20   6.6e-18     391     584 ..      28     218 ..      11     224 .. 0.87
   2 !   12.5   0.3   0.00044     0.061     581     662 ..     311     387 ..     305     394 .. 0.85

  Alignments for each domain:
  == domain 1    score: 65.3 bits;  conditional E-value: 4.8e-20
  Mel1a-aln 391 vliftivvdvlGnllvilsvyrnkklrn.aGnifvvslavadlvvavyPyPlvltsifnnGWnlgylhcqisgflmGlsvigsifnitGiainrycyich 489
                +l + +++ ++Gnllv+++vyr++klr    n ++vslavad++v +   Pl lt  +   W +g + c i   l  l v +si+ i  i+++ry  +  
  F14D12.6b  28 MLTV-MLLIIFGNLLVVVTVYRDRKLRMqRQNWLIVSLAVADMLVGLLVMPLTLTYEIVGEWTMGNILCEIWLALDVLFVTASILHICAISLDRYFSVTS 126
                3333.334589****************62589************************999***************************************** PP

  Mel1a-aln 490 slkydklysnknslcyvlliWlltlvavlPnlrtGtlqydPriysctfaqsvssaytiavvvfhfivPmiivifcylriWilvl.qvrrrvkpdsk 584
                 l y    +  + + y+ + W+++l+  lP +      + P       + s    y +      f +P++i+i  y +i+ + +   r+r+k  ++
  F14D12.6b 127 PLTYPATRTPLRMFIYIGVSWIVSLLICLPPIF----GWRPERAEGECSVSTDLGYVLYSSLGSFYIPVVILIIVYAKIYSITIrHSRQRLKETER 218
                ******************************874....56777777666777778899999999****************96655167899987655 PP

  == domain 2    score: 12.5 bits;  conditional E-value: 0.00044
  Mel1a-aln 581 pdskpklkPqdfrnfvtmfvvfvlfaicWaPlnfiGlavasdPasmvPriPeWlfvasyymayfnsclnaiiyGllnqnfrk 662
                 ++k klk ++ +  + + +++  f + W P+ +i ++ a      +   P  +f   +++ y ns +n +iy ++n++f++
  F14D12.6b 311 EKRKRKLKAKERQATLLLGIILSAFILSWLPFFLIYVIGAF-----GHEAPPLVFKFFFWLGYCNSGINPVIYTVFNREFKR 387
                568999999999999999999999*******9999888775.....4556778888889*********************97 PP

>> T14E8.3c  CE39180	WBGene00020506	locus:dop-3	status:Confirmed	UniProt:Q6RYS9	protein_id:CCD83406.1
   #    score  bias  c-Evalue  i-Evalue hmmfrom  hmm to    alifrom  ali to    envfrom  env to     acc
 ---   ------ ----- --------- --------- ------- -------    ------- -------    ------- -------    ----
   1 !   53.6   3.8   1.6e-16   2.3e-14     398     568 ..      19     186 ..       5     207 .. 0.78
   2 !   25.3   1.0   5.9e-08   8.2e-06     588     668 ..     500     582 ..     489     587 .. 0.78

  Alignments for each domain:
  == domain 1    score: 53.6 bits;  conditional E-value: 1.6e-16
  Mel1a-aln 398 vdvlGnllvilsvyrnkklrnaGnifvvslavadlvvavyPyPlvltsifnn.GWnlgylhcqisgflmGlsvigsifnitGiainrycyichslkydkl 496
                + v+Gn+lvi+sv+r++ l+   n+++vslav+d++va+    + +    n+  W lg++ c +   l      +si+n+  i+++ry  i h + y + 
   T14E8.3c  19 MAVFGNVLVIMSVFRERSLQTVTNMLIVSLAVSDFMVAIGVMSFGVYYEWNDfKWGLGSFFCHVYQALDVACSTASILNLLAISLDRYIAIGHPISYAQY 118
                5689***********************************999998877777647************99999999***********************997 PP

  Mel1a-aln 497 ysn.knslcyvlliWlltlvavlPnlrtGtlqydPriysctfaqsvssaytiavvvfhfivPmiivifcylri 568
                 +   +++  + ++W ++++  lP l  G    +     c +a+     + ++  +f f +P i +i  y  i
   T14E8.3c 119 GARgGRAMISITIVWGVSVAVALPLL-LGVNPMEE-NDECELANP---YFNMISSIFSFFIPCIAMIILYTII 186
                65425789999****99988888865.34332222.234555543...3444455666666666666666544 PP

  == domain 2    score: 25.3 bits;  conditional E-value: 5.9e-08
  Mel1a-aln 588 kPqdfrnfvtmfvvfvlfaicWaPl......nfiGlavasdPasmvPriPeWlfvasyymayfnsclnaiiyGllnqnfrkeyrrii 668
                  ++ +  vt+ vv+ +f  cW P+      n i l++  + a +   +P   ++a+ ++ y+ns ln +iy +++q fr+ +r i+
   T14E8.3c 500 MRREHKATVTLAVVLAVFLFCWLPFfvlhlsNSICLIIDENSACV-GFLPL--YLAT-WLGYLNSSLNPLIYTVFDQRFRNAFRNIL 582
                34678899****************744455577888888777655.56885..5554.79************************996 PP

>> T14E8.3a  CE39178	WBGene00020506	locus:dop-3	G-protein coupled receptor (family 1)	status:Confirmed	UniProt:Q6RYS9	pr
   #    score  bias  c-Evalue  i-Evalue hmmfrom  hmm to    alifrom  ali to    envfrom  env to     acc
 ---   ------ ----- --------- --------- ------- -------    ------- -------    ------- -------    ----
   1 !   52.2   4.8   4.5e-16   6.2e-14     398     568 ..      34     201 ..      16     222 .. 0.78
   2 !   25.3   1.0   6.2e-08   8.5e-06     588     668 ..     515     597 ..     504     602 .. 0.78

  Alignments for each domain:
  == domain 1    score: 52.2 bits;  conditional E-value: 4.5e-16
  Mel1a-aln 398 vdvlGnllvilsvyrnkklrnaGnifvvslavadlvvavyPyPlvltsifnn.GWnlgylhcqisgflmGlsvigsifnitGiainrycyichslkydkl 496
                + v+Gn+lvi+sv+r++ l+   n+++vslav+d++va+    + +    n+  W lg++ c +   l      +si+n+  i+++ry  i h + y + 
   T14E8.3a  34 MAVFGNVLVIMSVFRERSLQTVTNMLIVSLAVSDFMVAIGVMSFGVYYEWNDfKWGLGSFFCHVYQALDVACSTASILNLLAISLDRYIAIGHPISYAQY 133
                5689***********************************999998877777647************99999999***********************997 PP

  Mel1a-aln 497 ysn.knslcyvlliWlltlvavlPnlrtGtlqydPriysctfaqsvssaytiavvvfhfivPmiivifcylri 568
                 +   +++  + ++W ++++  lP l  G    +     c +a+     + ++  +f f +P i +i  y  i
   T14E8.3a 134 GARgGRAMISITIVWGVSVAVALPLL-LGVNPMEE-NDECELANP---YFNMISSIFSFFIPCIAMIILYTII 201
                65425789999****99988888865.34332222.234555543...3444455666666666666666544 PP

  == domain 2    score: 25.3 bits;  conditional E-value: 6.2e-08
  Mel1a-aln 588 kPqdfrnfvtmfvvfvlfaicWaPl......nfiGlavasdPasmvPriPeWlfvasyymayfnsclnaiiyGllnqnfrkeyrrii 668
                  ++ +  vt+ vv+ +f  cW P+      n i l++  + a +   +P   ++a+ ++ y+ns ln +iy +++q fr+ +r i+
   T14E8.3a 515 MRREHKATVTLAVVLAVFLFCWLPFfvlhlsNSICLIIDENSACV-GFLPL--YLAT-WLGYLNSSLNPLIYTVFDQRFRNAFRNIL 597
                34678899****************744455577888888777655.56885..5554.79************************996 PP

>> K02F2.6  CE17158	WBGene00004778	locus:ser-3	seven trans-membrane receptor	status:Confirmed	UniProt:O44986	protein_id:
   #    score  bias  c-Evalue  i-Evalue hmmfrom  hmm to    alifrom  ali to    envfrom  env to     acc
 ---   ------ ----- --------- --------- ------- -------    ------- -------    ------- -------    ----
   1 !   65.6  15.2   3.9e-20   5.4e-18     387     570 ..      60     244 ..      49     252 .. 0.90
   2 ?   -0.5   0.8       3.9   5.3e+02     222     297 ..     296     377 ..     244     454 .. 0.49
   3 !   13.3   0.5   0.00026     0.036     638     669 ..     520     551 ..     487     577 .. 0.88

  Alignments for each domain:
  == domain 1    score: 65.6 bits;  conditional E-value: 3.9e-20
  Mel1a-aln 387 tlavvliftivvdvlGnllvilsvyrnkklrnaGnifvvslavadlvvavyPyPlvlt.sifnnGWnlgylhcqisgflmGlsvigsifnitGiainryc 485
                ++ +vl + +vv vlGn lvi +v   ++lr a  ++++sla+adl+v     P+ ++  ++++ W +g   c i   l      +si+n+  i+i+ry 
    K02F2.6  60 SIISVLTVLVVVVVLGNALVIAAVLLRRRLRSATGLLILSLALADLLVGTVILPFSIAnEVLDQYWIFGETWCTIWLTLDIWMCTASIYNLVAISIDRYI 159
                5678999999**************************************87777776542699*************9999999999*************** PP

  Mel1a-aln 486 yichslkydklysnknslcyvlliWlltlvavlPnlrtGtlqydP.riysctfaqsvssaytiavvvfhfivPmiivifcylriWi 570
                 i   l y  l ++ ++ c v ++W+ +++   P +   +   d      ct a++   +y +      f +Pmiiv+f y+ri++
    K02F2.6 160 AIIKPLNYPMLVTKFRARCTVAIVWIGSFLICSPSFFLASSIKDKeTPCRCTPANA-GRVYVVFSASSSFYIPMIIVVFVYFRIYV 244
                **********************************9887666555505578998875.789************************98 PP

  == domain 2    score: -0.5 bits;  conditional E-value: 3.9
  Mel1a-aln 222 tgvgsppglqvqgscrgyrcgvpagaagars....spgvraqagrgcrcrgpagatgagsppglqvrgprrg..crcgvpar 297
                + v+     +   +cr    ++ a+a g+      +   r  a  ++++    ga+ga+  + +  r  r+g  + ++v + 
    K02F2.6 296 SVVAQITPNKPYNTCRQNGNSIDATANGTSQitaaATKARKFANDSAKTLVNRGAVGATQQAPIGARFKRHGrdSESSVDSM 377
                3333333344445566555555555555433000022233334444555555555555544444444444430033333333 PP

  == domain 3    score: 13.3 bits;  conditional E-value: 0.00026
  Mel1a-aln 638 syymayfnsclnaiiyGllnqnfrkeyrriiv 669
                 +++ y+ns ln +iy ++n++fr  ++r++ 
    K02F2.6 520 VFWLGYLNSALNPVIYTVFNREFRICFKRLLT 551
                5899************************9875 PP

>> C52B11.3  CE39139	WBGene00016872	locus:dop-4	G-protein coupled receptor	status:Predicted	UniProt:Q18775	protein_id:CC
   #    score  bias  c-Evalue  i-Evalue hmmfrom  hmm to    alifrom  ali to    envfrom  env to     acc
 ---   ------ ----- --------- --------- ------- -------    ------- -------    ------- -------    ----
   1 !   56.4   8.3   2.5e-17   3.4e-15     383     572 ..      40     231 ..      18     245 .. 0.86
   2 !   15.1   0.2   7.5e-05      0.01     579     669 ..     390     479 ..     381     488 .. 0.78

  Alignments for each domain:
  == domain 1    score: 56.4 bits;  conditional E-value: 2.5e-17
  Mel1a-aln 383 WlastlavvliftivvdvlGnllvilsvyrnkklrnaGnifvvslavadlvvavyPyPl.vltsifnnGWnlgylhcqisgflmGlsvigsifnitGiai 481
                W    la+ l    ++ v Gn lv+++v   k lrn    +++sla+adl+v v   P+  l  i n  W +g + c +   +  l+  +si+n+  i++
   C52B11.3  40 WRHPLLAIALFSICLLTVAGNCLVVIAVCTKKYLRNPTGYLIISLAIADLIVGVIVMPMnSLFEIANHTWLFGLMMCDVFHAMDILASTASIWNLCVISL 139
                5555667666666677899***************************************95699******************999**************** PP

  Mel1a-aln 482 nrycyichslkydklysnknslcyvlliWlltlvavlPnlrtGtlqydPriy....sctfaqsvssaytiavvvfhfivPmiivifcylriWilv 572
                +ry      + y    s+++ l  +l +W+l+ +  +P +        P +y     c f+ s    y        f +P+ +++f y +++i+ 
   C52B11.3 140 DRYMAGQDPIGYRDKVSKRRILMAILSVWVLSAILSFPGIIWWR-TSSPHLYedqsQCLFTDS--KMYVSFSSLVSFYIPLFLILFAYGKVYIIA 231
                ************9999****************999999985443.44677774433699*996..56766666777889************9985 PP

  == domain 2    score: 15.1 bits;  conditional E-value: 7.5e-05
  Mel1a-aln 579 vkpdskpklk.PqdfrnfvtmfvvfvlfaicWaPlnfiGlavasdPasmvPriPeWlfvasyymayfnsclnaiiyGllnqnfrkeyrriiv 669
                v+ +s++ ++  ++ r   t+ +v   f +cW+P+       a   + ++ +  e +f    +  ++ns ln +iy  + ++fr+ +++i+ 
   C52B11.3 390 VREKSRQMMRyVHEQRAARTLSIVVGAFILCWTPFFVFTPLTAFCESCFSNK--ETIFTFVTWAGHLNSMLNPLIYSRFSRDFRRAFKQILT 479
                4555555565347889999***************987777777766777766..66666667999************************986 PP

>> Y22D7AR.13  CE29370	WBGene00004779	locus:ser-4	status:Confirmed	UniProt:O18512	protein_id:CCD73768.1
   #    score  bias  c-Evalue  i-Evalue hmmfrom  hmm to    alifrom  ali to    envfrom  env to     acc
 ---   ------ ----- --------- --------- ------- -------    ------- -------    ------- -------    ----
   1 !   45.3   7.1   5.6e-14   7.6e-12     379     580 ..      45     245 ..      25     258 .. 0.83
   2 !   28.4   0.3   7.2e-09   9.9e-07     576     672 ..     349     440 ..     346     443 .. 0.75

  Alignments for each domain:
  == domain 1    score: 45.3 bits;  conditional E-value: 5.6e-14
   Mel1a-aln 379 prpsWlastlavvliftivvdvlGnllvilsvyrnkklrnaGnif.vvslavadlvvavyPyPlvltsifnnGWnlgylhcqisgflmGlsvigsifni 476
                 +rp   ++ la+vl++ i+   +Gnl+vil++  ++ lr     + + slavadl+v +   Pl     +   Wnlg + c     +  l   +si+ +
  Y22D7AR.13  45 ERPLVQTVILASVLLVLILSCFIGNLFVILAIIMERDLRGRPQYYlIFSLAVADLLVGMIVTPLGAWFTVTGTWNLGVVVCDFWISVDVLVCTASILHL 143
                 677778899******************************998876267**********************************999999999******** PP

   Mel1a-aln 477 tGiainrycyichslkydklysnknslcyvlliWlltl.vavlPnlrtGtlqydPri...ysctfaqsvssaytiavvvfhfivPmiivifcylriWil 571
                   ia++ry  i   + y +  + k+   ++ +iW+ +l +++ P        +  r+   + c  +q +s  y +      f +P+i +i  y +i   
  Y22D7AR.13 144 VAIALDRYWSITD-ICYVQNRTPKRITLMLAVIWFTSLlISLAPFAGWKDEGFSDRVlksHVCLISQQIS--YQVFSTATAFYIPLIAIICVYWKIM-- 237
                 *********9975.77888888888888899999877526788887777777877773335699999998..88888889999****9999997663.. PP

   Mel1a-aln 572 vlqvrrrvk 580
                     ++r k
  Y22D7AR.13 238 -RAAKKRFK 245
                 .44444444 PP

  == domain 2    score: 28.4 bits;  conditional E-value: 7.2e-09
   Mel1a-aln 576 rrrvkpdskpklkPqdfrnfvtmfvvfvlfaicWaPlnfiGlavasdPasmvPriPeWlfvasyymayfnsclnaiiyGllnqnfrkeyrriivslc 672
                 +rr ++++ + +k ++ + + t+ ++   f  cW+P+ ++ +   +   +++P     l   + ++ y+ns ln iiy ++ q+fr  ++rii  +c
  Y22D7AR.13 349 KRRRRTKESNEMK-RERKAWRTLAIITGTFVACWTPFFLVSIYRPICGCQISP----VLEQVTLWLGYLNSALNPIIYTVFSQDFRAAFKRIIKRMC 440
                 4444444444555.334566688888899999****98877766655555555....55567889****************************9998 PP

>> C15B12.5c  CE29668	WBGene00001517	locus:gar-1	status:Confirmed	UniProt:Q18007	protein_id:CCD64568.1
   #    score  bias  c-Evalue  i-Evalue hmmfrom  hmm to    alifrom  ali to    envfrom  env to     acc
 ---   ------ ----- --------- --------- ------- -------    ------- -------    ------- -------    ----
   1 !   44.2   5.5   1.2e-13   1.6e-11     390     513 ..      26     154 ..       6     163 .. 0.82
   2 !   28.1   1.5   8.8e-09   1.2e-06     584     667 ..     533     613 ..     525     616 .. 0.83

  Alignments for each domain:
  == domain 1    score: 44.2 bits;  conditional E-value: 1.2e-13
  Mel1a-aln 390 vvliftivv...dvlGnllvilsvyrnkkl.rnaGnifvvslavadlvvavyPyPlvltsifn.nGWnlgylhcqisgflmGlsvigsifnitGiainry 484
                vv i+ iv+    ++Gn +v+++   ++ + +   n ++vsla++dl++ +  +P+  + ++n + W lg + cq   fl     + si+ +  i+ +ry
  C15B12.5c  26 VVWIIIIVLsleTIIGNAMVVMAYRIERNIsKQVSNRYIVSLAISDLIIGIEGFPFFTVYVLNgDRWPLGWVACQTWLFLDYTLCLVSILTVLLITADRY 125
                33344444322269******997443444426789*********************9999998567**************9999999************* PP

  Mel1a-aln 485 cyichslkydklysnknslcyvlliWllt 513
                  +ch+ ky k  s +++   +++ Wll 
  C15B12.5c 126 LSVCHTAKYLKWQSPTKTQLLIVMSWLLP 154
                **************999999999***995 PP

  == domain 2    score: 28.1 bits;  conditional E-value: 8.8e-09
  Mel1a-aln 584 kpklkPqdfrnfvtmfvvfvlfaicWaPlnfiGlavasdPasmvPriPeWlfvasyymayfnsclnaiiyGllnqnfrkeyrri 667
                ++k   +  + f t+  +  +fai W+P  ++  +        +  iP +l+  syym y+ns  n   y l n+ fr  + r+
  C15B12.5c 533 QTKAEKRAHKAFRTITFIVGFFAILWSPYYIMATVY---GFCKGECIPSFLYTLSYYMCYLNSSGNPFAYALANRQFRSAFMRM 613
                455556667888888888889*******97665544...4566789********************************999886 PP

>> C15B12.5a  CE29666	WBGene00001517	locus:gar-1	Muscarinic acetycholine receptor	status:Confirmed	UniProt:Q18007	protei
   #    score  bias  c-Evalue  i-Evalue hmmfrom  hmm to    alifrom  ali to    envfrom  env to     acc
 ---   ------ ----- --------- --------- ------- -------    ------- -------    ------- -------    ----
   1 !   44.0   5.5   1.4e-13   1.9e-11     390     513 ..      26     154 ..       6     163 .. 0.82
   2 !   27.9   1.5     1e-08   1.4e-06     584     667 ..     593     673 ..     585     676 .. 0.83

  Alignments for each domain:
  == domain 1    score: 44.0 bits;  conditional E-value: 1.4e-13
  Mel1a-aln 390 vvliftivv...dvlGnllvilsvyrnkkl.rnaGnifvvslavadlvvavyPyPlvltsifn.nGWnlgylhcqisgflmGlsvigsifnitGiainry 484
                vv i+ iv+    ++Gn +v+++   ++ + +   n ++vsla++dl++ +  +P+  + ++n + W lg + cq   fl     + si+ +  i+ +ry
  C15B12.5a  26 VVWIIIIVLsleTIIGNAMVVMAYRIERNIsKQVSNRYIVSLAISDLIIGIEGFPFFTVYVLNgDRWPLGWVACQTWLFLDYTLCLVSILTVLLITADRY 125
                33344444322269******997443444426789*********************9999998567**************9999999************* PP

  Mel1a-aln 485 cyichslkydklysnknslcyvlliWllt 513
                  +ch+ ky k  s +++   +++ Wll 
  C15B12.5a 126 LSVCHTAKYLKWQSPTKTQLLIVMSWLLP 154
                **************999999999***995 PP

  == domain 2    score: 27.9 bits;  conditional E-value: 1e-08
  Mel1a-aln 584 kpklkPqdfrnfvtmfvvfvlfaicWaPlnfiGlavasdPasmvPriPeWlfvasyymayfnsclnaiiyGllnqnfrkeyrri 667
                ++k   +  + f t+  +  +fai W+P  ++  +        +  iP +l+  syym y+ns  n   y l n+ fr  + r+
  C15B12.5a 593 QTKAEKRAHKAFRTITFIVGFFAILWSPYYIMATVY---GFCKGECIPSFLYTLSYYMCYLNSSGNPFAYALANRQFRSAFMRM 673
                455556667888888888889*******97665544...4566789********************************999886 PP

>> C15B12.5b  CE29667	WBGene00001517	locus:gar-1	status:Confirmed	UniProt:Q18007	protein_id:CCD64567.1
   #    score  bias  c-Evalue  i-Evalue hmmfrom  hmm to    alifrom  ali to    envfrom  env to     acc
 ---   ------ ----- --------- --------- ------- -------    ------- -------    ------- -------    ----
   1 !   43.9   5.5   1.5e-13     2e-11     390     513 ..      26     154 ..       6     163 .. 0.82
   2 !   27.8   1.5   1.1e-08   1.5e-06     584     667 ..     624     704 ..     616     707 .. 0.83

  Alignments for each domain:
  == domain 1    score: 43.9 bits;  conditional E-value: 1.5e-13
  Mel1a-aln 390 vvliftivv...dvlGnllvilsvyrnkkl.rnaGnifvvslavadlvvavyPyPlvltsifn.nGWnlgylhcqisgflmGlsvigsifnitGiainry 484
                vv i+ iv+    ++Gn +v+++   ++ + +   n ++vsla++dl++ +  +P+  + ++n + W lg + cq   fl     + si+ +  i+ +ry
  C15B12.5b  26 VVWIIIIVLsleTIIGNAMVVMAYRIERNIsKQVSNRYIVSLAISDLIIGIEGFPFFTVYVLNgDRWPLGWVACQTWLFLDYTLCLVSILTVLLITADRY 125
                33344444322269******997443444426789*********************9999998567**************9999999************* PP

  Mel1a-aln 485 cyichslkydklysnknslcyvlliWllt 513
                  +ch+ ky k  s +++   +++ Wll 
  C15B12.5b 126 LSVCHTAKYLKWQSPTKTQLLIVMSWLLP 154
                **************999999999***995 PP

  == domain 2    score: 27.8 bits;  conditional E-value: 1.1e-08
  Mel1a-aln 584 kpklkPqdfrnfvtmfvvfvlfaicWaPlnfiGlavasdPasmvPriPeWlfvasyymayfnsclnaiiyGllnqnfrkeyrri 667
                ++k   +  + f t+  +  +fai W+P  ++  +        +  iP +l+  syym y+ns  n   y l n+ fr  + r+
  C15B12.5b 624 QTKAEKRAHKAFRTITFIVGFFAILWSPYYIMATVY---GFCKGECIPSFLYTLSYYMCYLNSSGNPFAYALANRQFRSAFMRM 704
                455556667888888888889*******97665544...4566789********************************999886 PP

>> Y40H4A.1a  CE27783	WBGene00001519	locus:gar-3	muscarinic acetylcholine receptor	status:Confirmed	UniProt:Q9U7D5	prote
   #    score  bias  c-Evalue  i-Evalue hmmfrom  hmm to    alifrom  ali to    envfrom  env to     acc
 ---   ------ ----- --------- --------- ------- -------    ------- -------    ------- -------    ----
   1 !   41.3   6.1     9e-13   1.2e-10     391     569 ..      66     253 ..      15     264 .. 0.81
   2 !   30.0   1.0   2.4e-09   3.3e-07     581     669 ..     483     567 ..     474     574 .. 0.84

  Alignments for each domain:
  == domain 1    score: 41.3 bits;  conditional E-value: 9e-13
  Mel1a-aln 391 vlifti.....vvdvlGnllvilsvyrnkklrnaGnifvvslavadlvvavyPyPlvltsifnnGWnlgylhcqisgflmGlsvigsifnitGiainryc 485
                v+i+ i     +v  lGnl+v++s   +k+l+   n f+ slavad+ + v   P+       + W+lgy  cq    +  l   +s++n+  i+ +ry 
  Y40H4A.1a  66 VMIVVIgamfaLVTSLGNLMVMVSFKIDKQLQTISNYFLFSLAVADIAIGVISIPMFTYYTAIQKWDLGYTMCQFWLCIDYLMSNASVLNLLLISFDRYF 165
                444333222226888*****************************************999999999**********999999999**************** PP

  Mel1a-aln 486 yichslkydklysnknslcyvlliWlltlvavlPnl.....rtGtlqydPriysctfaqsvssaytiavvvfhfivPmiivifcylriW 569
                 +   l y    ++k++l ++   ++++l+   P +       G +  +P      f q+     t+   v  f +P++i+   y r++
  Y40H4A.1a 166 SVTRPLSYRPRRTTKKALTMIACTYIISLILWPPWIiswpyIEGKFTAEPGTCVVQFLQTN-PYVTVGTAVAAFYLPVTIMCILYTRVY 253
                **************************99997666541111146999999999999999974.455899999999999999999999986 PP

  == domain 2    score: 30.0 bits;  conditional E-value: 2.4e-09
  Mel1a-aln 581 pdskpklkPqdfrnfvtmfvvfvlfaicWaPlnfiGlavasdPasmvPriPeWlfvasyymayfnsclnaiiyGllnqnfrkeyrriiv 669
                 ++++  + q+ +   t+  ++  f   W+P n+i    a  P++    +P+ l+  sy++ y ns +n + y l n  fr+ y ri+ 
  Y40H4A.1a 483 KEQRKNERKQESKAAKTLSAILCAFIATWTPYNLIVCWEAFFPNT----VPNVLWTFSYFLCYINSTINPLCYALCNARFRHTYMRILR 567
                34444456688888899999999**********999998888876....79999999*****************************985 PP

>> Y40H4A.1b  CE35800	WBGene00001519	locus:gar-3	status:Confirmed	UniProt:Q9U7D5	protein_id:CAE47471.1
   #    score  bias  c-Evalue  i-Evalue hmmfrom  hmm to    alifrom  ali to    envfrom  env to     acc
 ---   ------ ----- --------- --------- ------- -------    ------- -------    ------- -------    ----
   1 !   40.8   6.3   1.3e-12   1.7e-10     391     569 ..      66     253 ..      15     263 .. 0.81
   2 !   29.9   1.0   2.5e-09   3.5e-07     581     669 ..     509     593 ..     500     600 .. 0.84

  Alignments for each domain:
  == domain 1    score: 40.8 bits;  conditional E-value: 1.3e-12
  Mel1a-aln 391 vlifti.....vvdvlGnllvilsvyrnkklrnaGnifvvslavadlvvavyPyPlvltsifnnGWnlgylhcqisgflmGlsvigsifnitGiainryc 485
                v+i+ i     +v  lGnl+v++s   +k+l+   n f+ slavad+ + v   P+       + W+lgy  cq    +  l   +s++n+  i+ +ry 
  Y40H4A.1b  66 VMIVVIgamfaLVTSLGNLMVMVSFKIDKQLQTISNYFLFSLAVADIAIGVISIPMFTYYTAIQKWDLGYTMCQFWLCIDYLMSNASVLNLLLISFDRYF 165
                444333222226888*****************************************999999999**********999999999**************** PP

  Mel1a-aln 486 yichslkydklysnknslcyvlliWlltlvavlPnl.....rtGtlqydPriysctfaqsvssaytiavvvfhfivPmiivifcylriW 569
                 +   l y    ++k++l ++   ++++l+   P +       G +  +P      f q+     t+   v  f +P++i+   y r++
  Y40H4A.1b 166 SVTRPLSYRPRRTTKKALTMIACTYIISLILWPPWIiswpyIEGKFTAEPGTCVVQFLQTN-PYVTVGTAVAAFYLPVTIMCILYTRVY 253
                **************************99997666541111146999999999999999974.455899999999999999999999986 PP

  == domain 2    score: 29.9 bits;  conditional E-value: 2.5e-09
  Mel1a-aln 581 pdskpklkPqdfrnfvtmfvvfvlfaicWaPlnfiGlavasdPasmvPriPeWlfvasyymayfnsclnaiiyGllnqnfrkeyrriiv 669
                 ++++  + q+ +   t+  ++  f   W+P n+i    a  P++    +P+ l+  sy++ y ns +n + y l n  fr+ y ri+ 
  Y40H4A.1b 509 KEQRKNERKQESKAAKTLSAILCAFIATWTPYNLIVCWEAFFPNT----VPNVLWTFSYFLCYINSTINPLCYALCNARFRHTYMRILR 593
                34444456688888899999999**********999998888876....79999999*****************************985 PP

>> Y39A3B.5b  CE38985	WBGene00021439	locus:ckr-2	status:Confirmed	protein_id:CCD73018.1
   #    score  bias  c-Evalue  i-Evalue hmmfrom  hmm to    alifrom  ali to    envfrom  env to     acc
 ---   ------ ----- --------- --------- ------- -------    ------- -------    ------- -------    ----
   1 !   57.6   6.5     1e-17   1.4e-15     368     521 ..      43     196 ..      22     220 .. 0.86
   2 !   13.1   1.6    0.0003     0.042     597     662 ..     452     520 ..     435     525 .. 0.69

  Alignments for each domain:
  == domain 1    score: 57.6 bits;  conditional E-value: 1e-17
  Mel1a-aln 368 qraagggegarprpsWlastlavvliftivvdvlGnllvilsvyrnkklrnaGnifvvslavadlvvavyPyPlvltsifnnGWnlgylhcqisgflmGl 467
                  +  ++e  r r +   +t+av + +  ++ v+Gn +v++ + + + +r   ni+++ la +d++ +v   P  l+s++ n W +g   c+i ++l  +
  Y39A3B.5b  43 MSTVHQEEICRFRGTTENYTIAVTFFMIFLLSVVGNSVVLIVIIKQRAMRSITNIYLMNLAASDMMLSVVCMPPTLVSMVMNCWMFGNYMCKILAYLQPV 142
                4445566668888888999***99999999********************************************************************** PP

  Mel1a-aln 468 svigsifnitGiainrycyichslkydklysnknslcyvlliWlltlvavlPnl 521
                 v +s + ++ ia +ry  ic  l+     +   +  ++ l+W+++++a +  l
  Y39A3B.5b 143 VVTASAYTLAVIAFERYFAICKPLHSRIWQTRSHAYAMITLVWVIAIAANILML 196
                ************************9776667778899999****9999865544 PP

  == domain 2    score: 13.1 bits;  conditional E-value: 0.0003
  Mel1a-aln 597 tmfvvfvlfaicWaPlnfiGl.avasdPasmvPriPeWlf.vasy..ymayfnsclnaiiyGllnqnfrk 662
                 + vv ++f  cW+P  +  l  +a d    +  +  W   + ++   ++y  sc n i y +ln+ fr+
  Y39A3B.5b 452 MLIVVVIIFFCCWTPSYIWWLlLIAGDS-FQSLNLSVWNSdINTFitLLTYISSCTNPITYCFLNKKFRN 520
                45678889*******7765541455554.333455666431222211689******************97 PP

>> Y54G2A.35  CE31653	WBGene00021897	locus:ser-6	status:Partially_confirmed	UniProt:Q8MXS7	protein_id:CCD83524.1
   #    score  bias  c-Evalue  i-Evalue hmmfrom  hmm to    alifrom  ali to    envfrom  env to     acc
 ---   ------ ----- --------- --------- ------- -------    ------- -------    ------- -------    ----
   1 !   45.4  11.7   5.3e-14   7.2e-12     399     584 ..      15     201 ..       2     208 .. 0.84
   2 !   24.7   1.0   9.3e-08   1.3e-05     593     667 ..     319     394 ..     292     397 .. 0.86

  Alignments for each domain:
  == domain 1    score: 45.4 bits;  conditional E-value: 5.3e-14
  Mel1a-aln 399 dvlGnllvilsvyrnkklrnaGnifvvslavadlvvavyPyPlvltsifnnGWnlgylhcqisgflmGlsvigsifnitGiainrycyichslkydklys 498
                 v+Gnllv   +   k l+ + n +v+sl+++dl+  +   P++++    n W +g++ c++   +  +   +si+n+  i+ +ry  +   +ky  + s
  Y54G2A.35  15 VVIGNLLVFYVILTKKSLQTSTNHLVLSLTISDLLLGILILPFAIIQEHSNEWIFGHFGCRLWLSVDVFLSTASIYNLLAISFDRYMAVRQPIKYPIISS 114
                379**********************************************************988887777789*************************** PP

  Mel1a-aln 499 nknslcyvlliWlltl.vavlPnlrtGtlqydPriysctfaqsvssaytiavvvfhfivPmiivifcylriWilvlqvrrrvkpdsk 584
                +k    + +l+W+ +l +av+  +      +d          s+ s y i   +  fivP  +++   +ri+  vl   r +  +sk
  Y54G2A.35 115 TKVVRLMTFLVWFCSLlLAVILFVLLTLNAHDSEPTKDCQPTSLPSMYIIFSAMASFIVPAFVMVILNVRIFQTVLHTSRTMTVKSK 201
                ************9775245544433333345555444445679*********************************99887655544 PP

  == domain 2    score: 24.7 bits;  conditional E-value: 9.3e-08
  Mel1a-aln 593 rnfvtmfvvfvlfaicWaPlnfiGlavasdPasmv.PriPeWlfvasyymayfnsclnaiiyGllnqnfrkeyrri 667
                r   t  +v   f +cW P+  i +  a    +++   iP  lf +++++ y ns +n i+y  + ++fr   +r+
  Y54G2A.35 319 RVARTTGIVVAAFIVCWIPFTTIYVLQAYAVCTVAaGCIPASLFTTAFWLGYSNSAVNPILYAAFSRDFRIALKRL 394
                555577789999***********999998887775168********************************998886 PP

>> Y39A3B.5d  CE38986	WBGene00021439	locus:ckr-2	status:Confirmed	protein_id:CCD73019.1
   #    score  bias  c-Evalue  i-Evalue hmmfrom  hmm to    alifrom  ali to    envfrom  env to     acc
 ---   ------ ----- --------- --------- ------- -------    ------- -------    ------- -------    ----
   1 !   57.1   6.6   1.5e-17   2.1e-15     368     521 ..      43     196 ..      22     219 .. 0.86
   2 !   12.9   1.6   0.00035     0.049     597     662 ..     452     520 ..     435     525 .. 0.69

  Alignments for each domain:
  == domain 1    score: 57.1 bits;  conditional E-value: 1.5e-17
  Mel1a-aln 368 qraagggegarprpsWlastlavvliftivvdvlGnllvilsvyrnkklrnaGnifvvslavadlvvavyPyPlvltsifnnGWnlgylhcqisgflmGl 467
                  +  ++e  r r +   +t+av + +  ++ v+Gn +v++ + + + +r   ni+++ la +d++ +v   P  l+s++ n W +g   c+i ++l  +
  Y39A3B.5d  43 MSTVHQEEICRFRGTTENYTIAVTFFMIFLLSVVGNSVVLIVIIKQRAMRSITNIYLMNLAASDMMLSVVCMPPTLVSMVMNCWMFGNYMCKILAYLQPV 142
                44455666688888889999**99999999********************************************************************** PP

  Mel1a-aln 468 svigsifnitGiainrycyichslkydklysnknslcyvlliWlltlvavlPnl 521
                 v +s + ++ ia +ry  ic  l+     +   +  ++ l+W+++++a +  l
  Y39A3B.5d 143 VVTASAYTLAVIAFERYFAICKPLHSRIWQTRSHAYAMITLVWVIAIAANILML 196
                ************************9776667778899999****9999865544 PP

  == domain 2    score: 12.9 bits;  conditional E-value: 0.00035
  Mel1a-aln 597 tmfvvfvlfaicWaPlnfiGl.avasdPasmvPriPeWlf.vasy..ymayfnsclnaiiyGllnqnfrk 662
                 + vv ++f  cW+P  +  l  +a d    +  +  W   + ++   ++y  sc n i y +ln+ fr+
  Y39A3B.5d 452 MLIVVVIIFFCCWTPSYIWWLlLIAGDS-FQSLNLSVWNSdINTFitLLTYISSCTNPITYCFLNKKFRN 520
                45678889*******7765541455554.333455666431222211689******************97 PP

>> Y59H11AL.1b  CE38456	WBGene00022004	status:Partially_confirmed	UniProt:Q59E83	protein_id:CCD64003.1
   #    score  bias  c-Evalue  i-Evalue hmmfrom  hmm to    alifrom  ali to    envfrom  env to     acc
 ---   ------ ----- --------- --------- ------- -------    ------- -------    ------- -------    ----
   1 !   62.7  17.1     3e-19   4.2e-17     387     663 ..      50     346 ..      12     352 .. 0.79

  Alignments for each domain:
  == domain 1    score: 62.7 bits;  conditional E-value: 3e-19
    Mel1a-aln 387 tlavvlifti..vvdvlGnllvilsvyrnkklrnaGnifvvslavadlvvavyPyPlvltsif...nnGWnlgylhcqisgflmGlsvigsifnitGi 479
                   + ++l ++i  v  v Gn+lvil +   k+lr a ni+++ lavadl+++v+  P+    ++   ++ W +g++ c + +fl  ++v  s + +  i
  Y59H11AL.1b  50 KMLCILFYSIlcVCCVYGNVLVILVIVYFKRLRTATNILILNLAVADLLISVFCIPFSYWQVLiydDQRWLFGSMMCSLLAFLQAMAVFLSAWTLVVI 147
                  5667888877446789*************************************9888776544233467***************************** PP

    Mel1a-aln 480 ainrycyichslkydklysnknslcyvlliWlltlvavlPnlrtGtlqydP.riysc....t.f...aqsvssaytiavvvfhfivPmiivifcylri 568
                  + +r+  i   l  +   + +++l  v   W+++++  lP l t  +  d   +  c    t f    + v  +y+ +v+++ ++vP  ++i  y  i
  Y59H11AL.1b 148 SFDRWMAIMFLLTPNIRITRRRALYLVAATWIFSILMALPLLFTTRFFEDQdGLPNCgenwTyFgdsGEQVRKVYSSMVLILQYVVPQAVLIITYTHI 245
                  ****************9*************************999887764134445332222311156799************************** PP

    Mel1a-aln 569 Wilvlqvrrr.vkpdskpkl...kPqdfrnfvtmfv.vfvlfaicWaPlnf.iGlavasdPasmvPriPeW.....lfvasyymayfnsclnaiiyGl 655
                   i +   r   ++    +k+   + +  +++v m + +  lfa+cW Pl + i ++      ++ P i  W     l+  ++ +a   s +n iiy +
  Y59H11AL.1b 246 GIKMWNSRVPgMQNGATKKMivdRHESVKKLVPMVIlISALFALCWLPLLIlINVIP-----EFYPDINSWgyilyLWWFAHGLAMSHSMVNPIIYFI 338
                  **99988864144444555534455678999999872458********954134433.....34555555511111333455688889********** PP

    Mel1a-aln 656 lnqnfrke 663
                   n  fr+ 
  Y59H11AL.1b 339 RNARFREG 346
                  *****985 PP

>> Y59H11AL.1a  CE31260	WBGene00022004	status:Partially_confirmed	UniProt:Q9N324	protein_id:CCD64002.1
   #    score  bias  c-Evalue  i-Evalue hmmfrom  hmm to    alifrom  ali to    envfrom  env to     acc
 ---   ------ ----- --------- --------- ------- -------    ------- -------    ------- -------    ----
   1 !   62.6  17.1   3.2e-19   4.4e-17     387     663 ..      50     346 ..      12     351 .. 0.79

  Alignments for each domain:
  == domain 1    score: 62.6 bits;  conditional E-value: 3.2e-19
    Mel1a-aln 387 tlavvlifti..vvdvlGnllvilsvyrnkklrnaGnifvvslavadlvvavyPyPlvltsif...nnGWnlgylhcqisgflmGlsvigsifnitGi 479
                   + ++l ++i  v  v Gn+lvil +   k+lr a ni+++ lavadl+++v+  P+    ++   ++ W +g++ c + +fl  ++v  s + +  i
  Y59H11AL.1a  50 KMLCILFYSIlcVCCVYGNVLVILVIVYFKRLRTATNILILNLAVADLLISVFCIPFSYWQVLiydDQRWLFGSMMCSLLAFLQAMAVFLSAWTLVVI 147
                  5667888877446789*************************************9888776544233467***************************** PP

    Mel1a-aln 480 ainrycyichslkydklysnknslcyvlliWlltlvavlPnlrtGtlqydP.riysc....t.f...aqsvssaytiavvvfhfivPmiivifcylri 568
                  + +r+  i   l  +   + +++l  v   W+++++  lP l t  +  d   +  c    t f    + v  +y+ +v+++ ++vP  ++i  y  i
  Y59H11AL.1a 148 SFDRWMAIMFLLTPNIRITRRRALYLVAATWIFSILMALPLLFTTRFFEDQdGLPNCgenwTyFgdsGEQVRKVYSSMVLILQYVVPQAVLIITYTHI 245
                  ****************9*************************999887764134445332222311156799************************** PP

    Mel1a-aln 569 Wilvlqvrrr.vkpdskpkl...kPqdfrnfvtmfv.vfvlfaicWaPlnf.iGlavasdPasmvPriPeW.....lfvasyymayfnsclnaiiyGl 655
                   i +   r   ++    +k+   + +  +++v m + +  lfa+cW Pl + i ++      ++ P i  W     l+  ++ +a   s +n iiy +
  Y59H11AL.1a 246 GIKMWNSRVPgMQNGATKKMivdRHESVKKLVPMVIlISALFALCWLPLLIlINVIP-----EFYPDINSWgyilyLWWFAHGLAMSHSMVNPIIYFI 338
                  **99988864144444555534455678999999872458********954134433.....34555555511111333455688889********** PP

    Mel1a-aln 656 lnqnfrke 663
                   n  fr+ 
  Y59H11AL.1a 339 RNARFREG 346
                  *****985 PP

>> C39E6.6  CE06941	WBGene00003807	locus:npr-1	G-protein coupled receptor	status:Partially_confirmed	UniProt:Q18534	prot
   #    score  bias  c-Evalue  i-Evalue hmmfrom  hmm to    alifrom  ali to    envfrom  env to     acc
 ---   ------ ----- --------- --------- ------- -------    ------- -------    ------- -------    ----
   1 !   52.5  11.0   3.6e-16   4.9e-14     390     578 ..      31     223 ..      18     232 .. 0.85
   2 !   12.1   0.1   0.00061     0.084     583     662 ..     264     351 ..     259     357 .. 0.74

  Alignments for each domain:
  == domain 1    score: 52.5 bits;  conditional E-value: 3.6e-16
  Mel1a-aln 390 vvliftivvdvlGnllvilsvyrnkklrnaGnifvvslavadlvvavyPyPlvltsifnnGWnlgylhcqisgflmGlsvigsifnitGiainrycyich 489
                +v +f   + ++Gn+ +i      k l    nif++ la +d ++ +   P+  ++ + + W +g l c +   + G+s+    f++  ia++ry  +  
    C39E6.6  31 TVYLFLFFLGLFGNVTLIYVTCSHKALLSVQNIFILNLAASDCMMCILSLPITPITNVYKNWYFGNLLCHLIPCIQGISIFVCTFSLGAIALDRYILVVR 130
                567788888999****************************************987777888**********************************99985 PP

  Mel1a-aln 490 slkydklysnknslcyvlliWlltlvavlP.nlrtGtlqy.dPri..ysctfa.qsvss..aytiavvvfhfivPmiivifcylriWilvlqvrrr 578
                   +    s++ ++   +l+W+l++v  lP  +++  + y + ri  y ct   +s  s  ayt++v+   f+vP+ ++ fcy  i + vl  r +
    C39E6.6 131 P--HSTPLSQRGAFLTTVLLWILSFVVTLPyAFNMQMIEYtEERIcgYFCTEKwESAKSrrAYTMIVMLAQFVVPFAVMAFCYANI-VSVLSKRAQ 223
                4..4456899********************44677888994468877899964244444459*********************998.455655554 PP

  == domain 2    score: 12.1 bits;  conditional E-value: 0.00061
  Mel1a-aln 583 skpklkPqdfrnfvtmfvvfvlfaicWaPlnfiGlavasdPasmvPr........iPeWlfvasyymayfnsclnaiiyGllnqnfrk 662
                +k+++  q+ r    +  + v f i W P n i l++  d ++   r        i   l + ++ +a  n  ln ++y  ln  fr+
    C39E6.6 264 EKQRVVLQNRRTTSILVTMVVWFGITWLPHNVISLIIEYDDTQSFFRlygrddydISYLLNLFTHSIAMSNNVLNPVLYAWLNPSFRQ 351
                5666667777776666677789****************998887777211122223444555566677889***************98 PP

>> Y39A3B.5a  CE21646	WBGene00021439	locus:ckr-2	7 transmembrane receptor	status:Confirmed	UniProt:Q9N515	protein_id:CCD
   #    score  bias  c-Evalue  i-Evalue hmmfrom  hmm to    alifrom  ali to    envfrom  env to     acc
 ---   ------ ----- --------- --------- ------- -------    ------- -------    ------- -------    ----
   1 !   54.6   7.4   8.5e-17   1.2e-14     377     521 ..      10     154 ..       2     178 .. 0.87
   2 !   13.0   1.6   0.00033     0.045     597     662 ..     410     478 ..     393     483 .. 0.69

  Alignments for each domain:
  == domain 1    score: 54.6 bits;  conditional E-value: 8.5e-17
  Mel1a-aln 377 arprpsWlastlavvliftivvdvlGnllvilsvyrnkklrnaGnifvvslavadlvvavyPyPlvltsifnnGWnlgylhcqisgflmGlsvigsifni 476
                 r r +   +t+av + +  ++ v+Gn +v++ + + + +r   ni+++ la +d++ +v   P  l+s++ n W +g   c+i ++l  + v +s + +
  Y39A3B.5a  10 CRFRGTTENYTIAVTFFMIFLLSVVGNSVVLIVIIKQRAMRSITNIYLMNLAASDMMLSVVCMPPTLVSMVMNCWMFGNYMCKILAYLQPVVVTASAYTL 109
                5556666678999999999999****************************************************************************** PP

  Mel1a-aln 477 tGiainrycyichslkydklysnknslcyvlliWlltlvavlPnl 521
                + ia +ry  ic  l+     +   +  ++ l+W+++++a +  l
  Y39A3B.5a 110 AVIAFERYFAICKPLHSRIWQTRSHAYAMITLVWVIAIAANILML 154
                ***************9776667778899999****9999865544 PP

  == domain 2    score: 13.0 bits;  conditional E-value: 0.00033
  Mel1a-aln 597 tmfvvfvlfaicWaPlnfiGl.avasdPasmvPriPeWlf.vasy..ymayfnsclnaiiyGllnqnfrk 662
                 + vv ++f  cW+P  +  l  +a d    +  +  W   + ++   ++y  sc n i y +ln+ fr+
  Y39A3B.5a 410 MLIVVVIIFFCCWTPSYIWWLlLIAGDS-FQSLNLSVWNSdINTFitLLTYISSCTNPITYCFLNKKFRN 478
                45678889*******7765541455554.333455666431222211689******************97 PP

>> T14E8.3d  CE39181	WBGene00020506	locus:dop-3	status:Partially_confirmed	UniProt:Q6RYS9	protein_id:CCD83407.1
   #    score  bias  c-Evalue  i-Evalue hmmfrom  hmm to    alifrom  ali to    envfrom  env to     acc
 ---   ------ ----- --------- --------- ------- -------    ------- -------    ------- -------    ----
   1 !   60.3   3.4   1.6e-18   2.1e-16     398     570 ..      19     190 ..       5     210 .. 0.85

  Alignments for each domain:
  == domain 1    score: 60.3 bits;  conditional E-value: 1.6e-18
  Mel1a-aln 398 vdvlGnllvilsvyrnkklrnaGnifvvslavadlvvavyPyPlvltsifnn.GWnlgylhcqisgflmGlsvigsifnitGiainrycyichslkydkl 496
                + v+Gn+lvi+sv+r++ l+   n+++vslav+d++va+    + +    n+  W lg++ c +   l      +si+n+  i+++ry  i h + y + 
   T14E8.3d  19 MAVFGNVLVIMSVFRERSLQTVTNMLIVSLAVSDFMVAIGVMSFGVYYEWNDfKWGLGSFFCHVYQALDVACSTASILNLLAISLDRYIAIGHPISYAQY 118
                5689***********************************999998877777647************99999999***********************997 PP

  Mel1a-aln 497 ysn.knslcyvlliWlltlvavlPnlrtGtlqydPriysctfaqsvssaytiavvvfhfivPmiivifcylriWi 570
                 +   +++  + ++W ++++  lP l       +  +  c +a+     + ++  +f f +P i +i  y  i+ 
   T14E8.3d 119 GARgGRAMISITIVWGVSVAVALPLLLGVNPMEENDLQECELANP---YFNMISSIFSFFIPCIAMIILYTIIFR 190
                6542579999*******9999999887767777888999*99986...577888999999999999999987764 PP

>> F47D12.1b  CE30135	WBGene00001518	locus:gar-2	G-protein-linked acetylcholine receptor GAR-2	status:Confirmed	UniProt:
   #    score  bias  c-Evalue  i-Evalue hmmfrom  hmm to    alifrom  ali to    envfrom  env to     acc
 ---   ------ ----- --------- --------- ------- -------    ------- -------    ------- -------    ----
   1 !   42.9   7.7     3e-13   4.1e-11     386     512 ..       6     133 ..       2     171 .. 0.90
   2 !   21.8   0.4     7e-07   9.6e-05     596     667 ..     535     606 ..     507     609 .. 0.74

  Alignments for each domain:
  == domain 1    score: 42.9 bits;  conditional E-value: 3e-13
  Mel1a-aln 386 stlavvliftivvdvlGnllvilsvyrnkklrnaGnifvvslavadlvvavyPyPlvltsif.nnGWnlgylhcqisgflmGlsvigsifnitGiainry 484
                + la+ ++f  +v v+Gnl v+ls y +k +r   n f+ sla++dl++ +   P+  +  + nn W  g + c +   +  +  ++si+ + Gi+++ry
  F47D12.1b   6 VLLALFMLFLSIVTVIGNLAVLLSYYLDKNIRQPTNYFIFSLAISDLLIGLEGIPVYTAFYLnNNEWIWGDVLCDLWLSIDYIVCLASIYTVLGITVDRY 105
                4589999999*********************************************88776552678***********999999***************** PP

  Mel1a-aln 485 cyichslkydklysnknslcyvlliWll 512
                  +     y +  +  + +  +++iWl+
  F47D12.1b 106 YSVKKPATYRNWRTPGRVVLIIIFIWLV 133
                9999999999999999999999999986 PP

  == domain 2    score: 21.8 bits;  conditional E-value: 7e-07
  Mel1a-aln 596 vtmfvvfvlfaicWaPlnfiGlava.sdPasmvPriPeWlfvasyymayfnsclnaiiyGllnqnfrkeyrri 667
                 t+  ++  f i W+P+  +  +    +  + +P   + l+  syy+ y+ns ln   y + nq f+k   ri
  F47D12.1b 535 RTITFILGSFIILWTPFYVLATIYGfCETCKASPSF-NTLYTISYYLCYMNSPLNPFCYAMANQQFKKTLTRI 606
                455555556999999998887776514555666655.679****************************99998 PP

>> F47D12.1c  CE24987	WBGene00001518	locus:gar-2	G-protein-linked acetylcholine receptor GAR-2	status:Partially_confirme
   #    score  bias  c-Evalue  i-Evalue hmmfrom  hmm to    alifrom  ali to    envfrom  env to     acc
 ---   ------ ----- --------- --------- ------- -------    ------- -------    ------- -------    ----
   1 !   42.7   7.7   3.3e-13   4.6e-11     386     512 ..       6     133 ..       2     170 .. 0.90
   2 !   22.3   1.3   4.9e-07   6.7e-05     576     667 ..     568     659 ..     548     662 .. 0.84

  Alignments for each domain:
  == domain 1    score: 42.7 bits;  conditional E-value: 3.3e-13
  Mel1a-aln 386 stlavvliftivvdvlGnllvilsvyrnkklrnaGnifvvslavadlvvavyPyPlvltsif.nnGWnlgylhcqisgflmGlsvigsifnitGiainry 484
                + la+ ++f  +v v+Gnl v+ls y +k +r   n f+ sla++dl++ +   P+  +  + nn W  g + c +   +  +  ++si+ + Gi+++ry
  F47D12.1c   6 VLLALFMLFLSIVTVIGNLAVLLSYYLDKNIRQPTNYFIFSLAISDLLIGLEGIPVYTAFYLnNNEWIWGDVLCDLWLSIDYIVCLASIYTVLGITVDRY 105
                4589999999*********************************************88776552678***********999999***************** PP

  Mel1a-aln 485 cyichslkydklysnknslcyvlliWll 512
                  +     y +  +  + +  +++iWl+
  F47D12.1c 106 YSVKKPATYRNWRTPGRVVLIIIFIWLV 133
                9999999999999999999999999986 PP

  == domain 2    score: 22.3 bits;  conditional E-value: 4.9e-07
  Mel1a-aln 576 rrrvkpdskpklkPqdfrnfvtmfvvfvlfaicWaPlnfiGlava.sdPasmvPriPeWlfvasyymayfnsclnaiiyGllnqnfrkeyrri 667
                r++v  + k++   +  + + t+  ++  f i W+P+  +  +    +  + +P   + l+  syy+ y+ns ln   y + nq f+k   ri
  F47D12.1c 568 RKKVTREYKSRSENRARKALRTITFILGSFIILWTPFYVLATIYGfCETCKASPSF-NTLYTISYYLCYMNSPLNPFCYAMANQQFKKTLTRI 659
                78888888888888888888898888889*******99988777624566666665.679****************************99998 PP

>> Y39A3B.5c  CE38443	WBGene00021439	locus:ckr-2	status:Confirmed	UniProt:Q59E84	protein_id:CCD73015.1
   #    score  bias  c-Evalue  i-Evalue hmmfrom  hmm to    alifrom  ali to    envfrom  env to     acc
 ---   ------ ----- --------- --------- ------- -------    ------- -------    ------- -------    ----
   1 !   50.7  14.2   1.3e-15   1.7e-13     377     562 ..      10     198 ..       2     206 .. 0.87
   2 !   13.4   1.6   0.00024     0.033     597     662 ..     299     367 ..     282     372 .. 0.69

  Alignments for each domain:
  == domain 1    score: 50.7 bits;  conditional E-value: 1.3e-15
  Mel1a-aln 377 arprpsWlastlavvliftivvdvlGnllvilsvyrnkklrnaGnifvvslavadlvvavyPyPlvltsifnnGWnlgylhcqisgflmGlsvigsifni 476
                 r r +   +t+av + +  ++ v+Gn +v++ + + + +r   ni+++ la +d++ +v   P  l+s++ n W +g   c+i ++l  + v +s + +
  Y39A3B.5c  10 CRFRGTTENYTIAVTFFMIFLLSVVGNSVVLIVIIKQRAMRSITNIYLMNLAASDMMLSVVCMPPTLVSMVMNCWMFGNYMCKILAYLQPVVVTASAYTL 109
                5556666678999999999999****************************************************************************** PP

  Mel1a-aln 477 tGiainrycyichslkydklysnknslcyvlliWlltlvavlPnlrtGtlq.ydPriysctfaqs.v.ssaytiavvvfhfivPmiivi 562
                + ia +ry  ic  l+     +   +  ++ l+W+++++a +  l +   q y    y+c+  +  +   ay + + v  +++P++++ 
  Y39A3B.5c 110 AVIAFERYFAICKPLHSRIWQTRSHAYAMITLVWVIAIAANILMLFMYEQQtYSSNGYTCAPIHPpIyHFAYQVYMTVVLLVIPLVVMA 198
                ***************977666777889999********997777666554449999****866532426799999999999***99875 PP

  == domain 2    score: 13.4 bits;  conditional E-value: 0.00024
  Mel1a-aln 597 tmfvvfvlfaicWaPlnfiGl.avasdPasmvPriPeWlf.vasy..ymayfnsclnaiiyGllnqnfrk 662
                 + vv ++f  cW+P  +  l  +a d    +  +  W   + ++   ++y  sc n i y +ln+ fr+
  Y39A3B.5c 299 MLIVVVIIFFCCWTPSYIWWLlLIAGDS-FQSLNLSVWNSdINTFitLLTYISSCTNPITYCFLNKKFRN 367
                45678889*******7765541455554.333455666431222211689******************97 PP

>> F47D12.1a  CE30134	WBGene00001518	locus:gar-2	G-protein-linked acetylcholine receptor GAR-2	status:Confirmed	UniProt:
   #    score  bias  c-Evalue  i-Evalue hmmfrom  hmm to    alifrom  ali to    envfrom  env to     acc
 ---   ------ ----- --------- --------- ------- -------    ------- -------    ------- -------    ----
   1 !   42.9   7.7     3e-13   4.1e-11     386     512 ..       6     133 ..       2     170 .. 0.90
   2 !   20.6   1.0   1.7e-06   0.00023     597     667 ..     549     619 ..     526     622 .. 0.77

  Alignments for each domain:
  == domain 1    score: 42.9 bits;  conditional E-value: 3e-13
  Mel1a-aln 386 stlavvliftivvdvlGnllvilsvyrnkklrnaGnifvvslavadlvvavyPyPlvltsif.nnGWnlgylhcqisgflmGlsvigsifnitGiainry 484
                + la+ ++f  +v v+Gnl v+ls y +k +r   n f+ sla++dl++ +   P+  +  + nn W  g + c +   +  +  ++si+ + Gi+++ry
  F47D12.1a   6 VLLALFMLFLSIVTVIGNLAVLLSYYLDKNIRQPTNYFIFSLAISDLLIGLEGIPVYTAFYLnNNEWIWGDVLCDLWLSIDYIVCLASIYTVLGITVDRY 105
                4589999999*********************************************88776552678***********999999***************** PP

  Mel1a-aln 485 cyichslkydklysnknslcyvlliWll 512
                  +     y +  +  + +  +++iWl+
  F47D12.1a 106 YSVKKPATYRNWRTPGRVVLIIIFIWLV 133
                9999999999999999999999999986 PP

  == domain 2    score: 20.6 bits;  conditional E-value: 1.7e-06
  Mel1a-aln 597 tmfvvfvlfaicWaPlnfiGlava.sdPasmvPriPeWlfvasyymayfnsclnaiiyGllnqnfrkeyrri 667
                t+  ++  f i W+P+  +  +    +  + +P   + l+  syy+ y+ns ln   y + nq f+k   ri
  F47D12.1a 549 TITFILGSFIILWTPFYVLATIYGfCETCKASPSF-NTLYTISYYLCYMNSPLNPFCYAMANQQFKKTLTRI 619
                55555556999999998887776514555666655.679****************************99998 PP

>> T22D1.12  CE17256	WBGene00020689	locus:npr-12	seven transmembrane receptor	status:Partially_confirmed	UniProt:Q9GZG8	
   #    score  bias  c-Evalue  i-Evalue hmmfrom  hmm to    alifrom  ali to    envfrom  env to     acc
 ---   ------ ----- --------- --------- ------- -------    ------- -------    ------- -------    ----
   1 !   27.2   5.6   1.6e-08   2.3e-06     401     520 ..      51     168 ..      40     181 .. 0.91
   2 !   36.5   2.8   2.5e-11   3.5e-09     543     671 ..     217     344 ..     209     370 .. 0.84

  Alignments for each domain:
  == domain 1    score: 27.2 bits;  conditional E-value: 1.6e-08
  Mel1a-aln 401 lGnllvilsvyrnkklrnaGnifvvslavadlvvavyPyPlvltsifnnGWnlgylhcqisgflmGlsvigsifnitGiainrycyichslkydklysnk 500
                l n++v+l+  r   lrn  n f+v la +dl+  v   P+ l + +n  W +g   c+  + +  +    s + ++ ia++r       +++ +l ++ 
   T22D1.12  51 LANFIVLLAFVRTANLRNLRNSFIVNLAFSDLILCVVTAPVTLYTSLNLFWPFGDWSCKFLAGVQAVNTFVSSLTLAFIAMDRVLLTLCPVRW-RLAATA 149
                7899*******************************************************999999999999999*********9988778888.899999 PP

  Mel1a-aln 501 nslcyvlliWlltlvavlPn 520
                  lcy + +W+++++  lP 
   T22D1.12 150 PLLCYGV-VWIISIIVALPY 168
                *****75.799999988885 PP

  == domain 2    score: 36.5 bits;  conditional E-value: 2.5e-11
  Mel1a-aln 543 saytiavvvfhfivPmiivifcylriWilvl...qvrrrvkpdskpklkPqdfrnfvtmfvvfvlfaicWaPlnfiGlavasdPasmvPriPeWlfvasy 639
                ++yt +v+   +i+P+  + + y++i   +    +v r v + ++ +++ ++ r ++ +f++ + +a+cWaP+n+  +    +  +      + +++  +
   T22D1.12 217 TTYTFVVLGIQYILPLAALAYAYFQIGSTIQkrsKVSRTVDTTRRMQMQNRNRRALLLLFLLVLTYAVCWAPMNIYHVLNGLEIINY----SQNMYIFCH 312
                57************************98764222588889999999999*************************9877655554443....455677788 PP

  Mel1a-aln 640 ymayfnsclnaiiyGllnqnfrkeyrriivsl 671
                 +    +c+n i+y l+n+ fr+  + +i+ +
   T22D1.12 313 LVGISSTCVNPIVYALVNESFRNALQSMILQF 344
                999999*****************999998765 PP

>> F15A8.5c  CE33617	WBGene00001052	locus:dop-1	status:Partially_confirmed	UniProt:Q86ME4	protein_id:CCD68413.1
   #    score  bias  c-Evalue  i-Evalue hmmfrom  hmm to    alifrom  ali to    envfrom  env to     acc
 ---   ------ ----- --------- --------- ------- -------    ------- -------    ------- -------    ----
   1 !   36.4   7.0   2.7e-11   3.7e-09     394     512 ..      14     133 ..       4     141 .. 0.85
   2 !   25.1   0.7   7.3e-08     1e-05     590     672 ..     263     341 ..     253     346 .. 0.88

  Alignments for each domain:
  == domain 1    score: 36.4 bits;  conditional E-value: 2.7e-11
  Mel1a-aln 394 ftivvdvlGnllvilsvyrnkklrna.GnifvvslavadlvvavyPyPlvltsifnnGWnlgylhcqisgflmGlsvigsifnitGiainrycyichslk 492
                + i++ ++Gnllv  ++  ++ lr    n+f+vslav+dl+v+v    ++ +  +   W +g ++cq        +  +si+n+  i+++ry +i   + 
   F15A8.5c  14 VLIILALFGNLLVCAAILWDRSLRKQpENLFLVSLAVSDLLVSVLVMLFAAVNDILGYWPFGQFYCQFWISFDITTCTASILNLCAISLDRYWHISRPMV 113
                3467899****************97537****************98887777777778*********876666678899********************* PP

  Mel1a-aln 493 ydklysnknslcyv.lliWll 512
                y + y n++ + yv +l+Wl+
   F15A8.5c 114 YIR-YCNRRRINYViVLVWLI 133
                *98.78888888872589987 PP

  == domain 2    score: 25.1 bits;  conditional E-value: 7.3e-08
  Mel1a-aln 590 qdfrnfvtmfvvfvlfaicWaPlnfiGlavasdPasmvPriPeWlfvasyymayfnsclnaiiyGllnqnfrkeyrriivslc 672
                 d +  +t+ v++  f +cW P+  + +  a  P+ ++ +      +a  ++ y ns  n +iy ++n++fr+ +++iiv ++
   F15A8.5c 263 SDQKARLTLGVIMGTFLVCWLPFFTVNILRAWLPEIFSSK----TIMAVTWLGYANSSANPLIYSIFNRDFRRAFKKIIVRVF 341
                5667778999*******************99999998876....478999******************************875 PP

>> F15A8.5b  CE33616	WBGene00001052	locus:dop-1	status:Partially_confirmed	UniProt:Q86ME5	protein_id:CCD68412.1
   #    score  bias  c-Evalue  i-Evalue hmmfrom  hmm to    alifrom  ali to    envfrom  env to     acc
 ---   ------ ----- --------- --------- ------- -------    ------- -------    ------- -------    ----
   1 !   36.4   7.0   2.8e-11   3.8e-09     394     512 ..      14     133 ..       4     141 .. 0.85
   2 !   24.7   0.9   9.3e-08   1.3e-05     590     672 ..     263     341 ..     253     345 .. 0.88

  Alignments for each domain:
  == domain 1    score: 36.4 bits;  conditional E-value: 2.8e-11
  Mel1a-aln 394 ftivvdvlGnllvilsvyrnkklrna.GnifvvslavadlvvavyPyPlvltsifnnGWnlgylhcqisgflmGlsvigsifnitGiainrycyichslk 492
                + i++ ++Gnllv  ++  ++ lr    n+f+vslav+dl+v+v    ++ +  +   W +g ++cq        +  +si+n+  i+++ry +i   + 
   F15A8.5b  14 VLIILALFGNLLVCAAILWDRSLRKQpENLFLVSLAVSDLLVSVLVMLFAAVNDILGYWPFGQFYCQFWISFDITTCTASILNLCAISLDRYWHISRPMV 113
                3467899****************97537****************98887777777778*********876666678899********************* PP

  Mel1a-aln 493 ydklysnknslcyv.lliWll 512
                y + y n++ + yv +l+Wl+
   F15A8.5b 114 YIR-YCNRRRINYViVLVWLI 133
                *98.78888888872589987 PP

  == domain 2    score: 24.7 bits;  conditional E-value: 9.3e-08
  Mel1a-aln 590 qdfrnfvtmfvvfvlfaicWaPlnfiGlavasdPasmvPriPeWlfvasyymayfnsclnaiiyGllnqnfrkeyrriivslc 672
                 d +  +t+ v++  f +cW P+  + +  a  P+ ++ +      +a  ++ y ns  n +iy ++n++fr+ +++iiv ++
   F15A8.5b 263 SDQKARLTLGVIMGTFLVCWLPFFTVNILRAWLPEIFSSK----TIMAVTWLGYANSSANPLIYSIFNRDFRRAFKKIIVRVF 341
                5667778999*******************99999998876....478999******************************875 PP

>> C02D4.2c  CE36423	WBGene00004777	locus:ser-2	status:Partially_confirmed	UniProt:O02213	protein_id:CAF31465.2
   #    score  bias  c-Evalue  i-Evalue hmmfrom  hmm to    alifrom  ali to    envfrom  env to     acc
 ---   ------ ----- --------- --------- ------- -------    ------- -------    ------- -------    ----
   1 !   55.6   5.1   4.2e-17   5.8e-15     392     510 ..      61     179 ..      19     182 .. 0.86

  Alignments for each domain:
  == domain 1    score: 55.6 bits;  conditional E-value: 4.2e-17
  Mel1a-aln 392 liftivvdvlGnllvilsvyrnkklrnaGnifvvslavadlvvavyPyPlvltsifnnG.WnlgylhcqisgflmGlsvigsifnitGiainrycyichs 490
                 ++ i + v+Gn lv+++v+  + l+   n f+vsla +dl va++  Pl +++ +  G W lg   cq  +    l   +si+n+  ia++ry  i   
   C02D4.2c  61 YLVIIAMTVVGNTLVVVAVFSYRPLKKVQNYFLVSLAASDLAVAIFVMPLHVVTFLAGGkWLLGVTVCQFFTTADILLCTSSILNLCAIALDRYWAIHNP 160
                245567899*****************************************8888887777**********99999999********************** PP

  Mel1a-aln 491 lkydklysnknslcyvlliW 510
                + y +  ++k  +c v++i 
   C02D4.2c 161 INYAQKRTTK-FVCIVIVIS 179
                ***9987766.689999885 PP

>> F15A8.5a  CE33615	WBGene00001052	locus:dop-1	status:Partially_confirmed	UniProt:Q86ME6	protein_id:CCD68411.1
   #    score  bias  c-Evalue  i-Evalue hmmfrom  hmm to    alifrom  ali to    envfrom  env to     acc
 ---   ------ ----- --------- --------- ------- -------    ------- -------    ------- -------    ----
   1 !   36.0   7.0   3.6e-11   4.9e-09     394     512 ..      14     133 ..       4     141 .. 0.85
   2 !   24.4   0.9   1.2e-07   1.6e-05     590     672 ..     321     399 ..     311     403 .. 0.88

  Alignments for each domain:
  == domain 1    score: 36.0 bits;  conditional E-value: 3.6e-11
  Mel1a-aln 394 ftivvdvlGnllvilsvyrnkklrna.GnifvvslavadlvvavyPyPlvltsifnnGWnlgylhcqisgflmGlsvigsifnitGiainrycyichslk 492
                + i++ ++Gnllv  ++  ++ lr    n+f+vslav+dl+v+v    ++ +  +   W +g ++cq        +  +si+n+  i+++ry +i   + 
   F15A8.5a  14 VLIILALFGNLLVCAAILWDRSLRKQpENLFLVSLAVSDLLVSVLVMLFAAVNDILGYWPFGQFYCQFWISFDITTCTASILNLCAISLDRYWHISRPMV 113
                3467899****************97537****************98887777777778*********876666678899********************* PP

  Mel1a-aln 493 ydklysnknslcyv.lliWll 512
                y + y n++ + yv +l+Wl+
   F15A8.5a 114 YIR-YCNRRRINYViVLVWLI 133
                *98.78888888872589987 PP

  == domain 2    score: 24.4 bits;  conditional E-value: 1.2e-07
  Mel1a-aln 590 qdfrnfvtmfvvfvlfaicWaPlnfiGlavasdPasmvPriPeWlfvasyymayfnsclnaiiyGllnqnfrkeyrriivslc 672
                 d +  +t+ v++  f +cW P+  + +  a  P+ ++ +      +a  ++ y ns  n +iy ++n++fr+ +++iiv ++
   F15A8.5a 321 SDQKARLTLGVIMGTFLVCWLPFFTVNILRAWLPEIFSSK----TIMAVTWLGYANSSANPLIYSIFNRDFRRAFKKIIVRVF 399
                5667778999*******************99999998876....478999******************************875 PP

>> C16D6.2  CE37317	WBGene00007635	7 transmembrane receptor (rhodopsin family)	status:Partially_confirmed	UniProt:O62062
   #    score  bias  c-Evalue  i-Evalue hmmfrom  hmm to    alifrom  ali to    envfrom  env to     acc
 ---   ------ ----- --------- --------- ------- -------    ------- -------    ------- -------    ----
   1 !   55.2   8.2   5.4e-17   7.5e-15     384     572 ..      26     218 ..       2     324 .. 0.84

  Alignments for each domain:
  == domain 1    score: 55.2 bits;  conditional E-value: 5.4e-17
  Mel1a-aln 384 lastlavvliftivvdvlGnllvilsvyrnkklrnaGnifvvslavadlvvavyPyPlvltsifnnGWnlgylhcqisgflmGlsvigsifnitGiainr 483
                +   +a++ ++ i   ++Gn  vil++ rnk l+   n+f++sl+ +d+vv      +  ++ f++ W +g   c+i+ f+ G+s+  s f +t i+i+r
    C16D6.2  26 IMLVFAFLYLIIIAAGIIGNSCVILAITRNKSLQTVPNLFILSLSCSDIVVCCTSATITPITAFKKEWIFGEALCRIAPFIAGISLCFSTFTLTAISIDR 125
                556789999999999************************************************************************************* PP

  Mel1a-aln 484 ycyichslkydklysnknslcyvlliWlltlva.vlPnlrtGtlqydPriysct....faqsvssaytiavvvfhfivPmiivifcylriWilv 572
                y  i   ++    + +   +  ++  +  t+ + ++   + G +      y ct      +s    y  a++ + +++P++i+i  y  i + +
    C16D6.2 126 YILIRFPMRKPITHYQAVGVIAIICAFAATITSpIMFKQKLGEFENFCGQY-CTenwgANESQRKIYGAALMFLQLVIPLTIIIISYTAISLKI 218
                *****9999877666666666666667777764499999999987766666.44222235677789********************98886544 PP

>> C02D4.2d  CE36424	WBGene00004777	locus:ser-2	status:Partially_confirmed	UniProt:O02213	protein_id:CAF31466.2
   #    score  bias  c-Evalue  i-Evalue hmmfrom  hmm to    alifrom  ali to    envfrom  env to     acc
 ---   ------ ----- --------- --------- ------- -------    ------- -------    ------- -------    ----
   1 !   55.1   5.5   5.8e-17   7.9e-15     392     510 ..      58     176 ..      17     179 .. 0.86

  Alignments for each domain:
  == domain 1    score: 55.1 bits;  conditional E-value: 5.8e-17
  Mel1a-aln 392 liftivvdvlGnllvilsvyrnkklrnaGnifvvslavadlvvavyPyPlvltsifnnG.WnlgylhcqisgflmGlsvigsifnitGiainrycyichs 490
                 ++ i + v+Gn lv+++v+  + l+   n f+vsla +dl va++  Pl +++ +  G W lg   cq  +    l   +si+n+  ia++ry  i   
   C02D4.2d  58 YLVIIAMTVVGNTLVVVAVFSYRPLKKVQNYFLVSLAASDLAVAIFVMPLHVVTFLAGGkWLLGVTVCQFFTTADILLCTSSILNLCAIALDRYWAIHNP 157
                245567899*****************************************8888887777**********99999999********************** PP

  Mel1a-aln 491 lkydklysnknslcyvlliW 510
                + y +  ++k  +c v++i 
   C02D4.2d 158 INYAQKRTTK-FVCIVIVIS 176
                ***9987766.689999885 PP

>> T23B3.4  CE45656	WBGene00020712	locus:ckr-1	G-protein coupled receptor	status:Partially_confirmed	UniProt:P91487	prot
   #    score  bias  c-Evalue  i-Evalue hmmfrom  hmm to    alifrom  ali to    envfrom  env to     acc
 ---   ------ ----- --------- --------- ------- -------    ------- -------    ------- -------    ----
   1 !   53.5   9.3   1.9e-16   2.5e-14     387     522 ..      15     151 ..       8     203 .. 0.85
   2 ?    6.6   1.1     0.028       3.8     598     662 ..     308     373 ..     290     379 .. 0.77

  Alignments for each domain:
  == domain 1    score: 53.5 bits;  conditional E-value: 1.9e-16
  Mel1a-aln 387 tlavvliftivvdvlGnllvilsvy.rnkklrnaGnifvvslavadlvvavyPyPlvltsifnnGWnlgylhcqisgflmGlsvigsifnitGiainryc 485
                 +++++++ +++ +lGn +vil++  +  + r   n +++ la adl+ ++   P  l   + + W lg   c+i +fl  + v +s + ++ iai+ry 
    T23B3.4  15 MISSIFLLCLILSLLGNAIVILTILgKSHRSRSITNFYLLNLAFADLLRSIICIPSTLLGELTQCWLLGAAMCKIVAFLQPVGVCASAYTLAVIAIERYY 114
                5678999999*************98467899********************************************************************* PP

  Mel1a-aln 486 yichslkydklysnknslcyvlliWlltlvavlPnlr 522
                 ic  l   k  ++k++l  + l+W +++ a l  l 
    T23B3.4 115 AICRPLESRKWQTKKRALITISLVWCFSFSANLTSLF 151
                ****************************999777664 PP

  == domain 2    score: 6.6 bits;  conditional E-value: 0.028
  Mel1a-aln 598 mfvv.fvlfaicWaPlnfiGlavasdPasmvPriPeWlfvasyymayfnsclnaiiyGllnqnfrk 662
                m++   ++fa cW P  +  l +     + +      l  +   m+y  s  n i y ++n+ fr 
    T23B3.4 308 MLITlVIVFAFCWVPSYLYWLLLRMAELAATDLWNPGLNSSLTIMTYISSLANPITYCFMNKSFRS 373
                444303569******88888777766666666666667777788********************96 PP

>> T05A1.1a  CE32924	WBGene00003808	locus:npr-2	G-protein coupled receptor	status:Partially_confirmed	UniProt:Q8I0L4	pro
   #    score  bias  c-Evalue  i-Evalue hmmfrom  hmm to    alifrom  ali to    envfrom  env to     acc
 ---   ------ ----- --------- --------- ------- -------    ------- -------    ------- -------    ----
   1 !   53.7   3.1   1.6e-16   2.2e-14     382     582 ..      66     266 ..      22     279 .. 0.84
   2 ?    1.0   0.0       1.4   1.9e+02     593     621 ..     315     343 ..     297     382 .. 0.82

  Alignments for each domain:
  == domain 1    score: 53.7 bits;  conditional E-value: 1.6e-16
  Mel1a-aln 382 sWlastlavvliftivvdvlGnllvilsvyrnkklrnaGnifvvslavadlvvavyPyPlvltsifnnGWnlgylhcqisgflmGlsvigsifnitGiai 481
                + + +t++++ +   ++ +lGn  v+    + ++l+   nif++ l  +++++ +   P+ +++ + + W +++  c++  ++ G s+  s f+++ ia+
   T05A1.1a  66 PTVLVTFSLLYLHIFLLGILGNSAVLYLTMKHRQLQTVQNIFILNLCASNVLMCLTSLPITFITNVYKQWFFSSPVCKLIPLVQGASIFVSTFSLSAIAL 165
                445566666777777899**********************************************9*********************************** PP

  Mel1a-aln 482 nrycyichslkydklysnknslcyvlliWlltlvavlPn...lrtGtlqydPriysctf..aqsvssaytiavvvfhfivPmiivifcylriWilvlqvr 576
                +ry  +    k +k  s++ ++   lliW++++v  +P    + +  l      y         v   yt  v++  f+ P+  + fcy  i+    ++r
   T05A1.1a 166 DRYNLVVRPHK-QK-LSSRSAMMIALLIWVISVVVCMPYgwyMDVEKLNGLCGEYCSEHwpLAEVRKGYTFLVLITQFLFPFATMAFCYYNIFS---RLR 260
                ******99877.45.57889999***************64336777777777677554422467999***********************9986...445 PP

  Mel1a-aln 577 rrvkpd 582
                +rv ++
   T05A1.1a 261 QRVETK 266
                555443 PP

  == domain 2    score: 1.0 bits;  conditional E-value: 1.4
  Mel1a-aln 593 rnfvtmfvvfvlfaicWaPlnfiGlavas 621
                r    +  + +lfa  W P n + l++  
   T05A1.1a 315 RTTTILSCMVLLFAFTWLPHNVVTLMIEY 343
                444444455678***********999865 PP

>> ZK455.3  CE03814	WBGene00013974	locus:npr-9	G-protein coupled receptor	status:Partially_confirmed	UniProt:Q23497	prot
   #    score  bias  c-Evalue  i-Evalue hmmfrom  hmm to    alifrom  ali to    envfrom  env to     acc
 ---   ------ ----- --------- --------- ------- -------    ------- -------    ------- -------    ----
   1 !   49.7  18.8   2.5e-15   3.4e-13     390     671 ..      48     361 ..      40     365 .. 0.77

  Alignments for each domain:
  == domain 1    score: 49.7 bits;  conditional E-value: 2.5e-15
  Mel1a-aln 390 vvliftivvdvlGnllvilsvyrnkklrnaGnifvvslavadlvvavyPyPlvltsifnnGWnlgylhcqisgflmGlsvigsifnitGiainrycyich 489
                +++ + i+v ++Gn lv++  +  +++rn+ n +++ la++dl+  +   P+  +      W +    c +  f    s   s++ +t +a++ry  + +
    ZK455.3  48 TIFAVIILVGLVGNALVVIVAF-GRQMRNSTNTLIIGLAISDLMFLLLCVPFTAVDYAAPTWIFPEWTCSMINFFQHTSAYCSVWTLTLMALDRYLAVVY 146
                56777899*********99777.689************************************************************************** PP

  Mel1a-aln 490 slkydklysnknslcyvlliWlltlvavlPnlrt.GtlqydPri...ysc...tf.....aqsvssaytiavvvfhfivPmiivifcy...lr.iWil.. 571
                 +    l + +n++  +++i+++ +++ +P  r+ G   yd  +    +c   t      + +++ +y ++  vf +++P+ i +  y   lr +W +  
    ZK455.3 147 PVESMTLRTPRNTVIALCFIYIIIIASQIPVGRMhGIYVYDFIMekrSTCailTIataeaTPTMARTYFMTFNVFGYVLPLGISVVLYglmLRkLWDMpr 246
                ***************************999876538889996442213442222211111345778899***********98877776544443787733 PP

  Mel1a-aln 572 ...vlqv..rrrvkpdskp..klkPqd..frnfvtmfvvfvl..faicWaPln...fi.GlavasdPasmvP.riPeWlfvasyymayfnsclnaiiyGl 655
                      v  r+    ds +  + +P+    +  vt +v+ vl  +a+cW Pln   f+ Gla   +P  ++   i   + +as  +ay nscln i+y l
    ZK455.3 247 pgnSQSVggRNLTNRDSGSsiRRRPEAtaAKRKVTRLVLCVLitWALCWLPLNvcfFMsGLAY-PEPLVISHgVIMVIVQIASQVLAYTNSCLNPILYAL 345
                3321223224444555544115567642267889999877763379*******4432224444.4666665415777889******************** PP

  Mel1a-aln 656 lnqnfrkeyrriivsl 671
                + q fr+ + r++  l
    ZK455.3 346 MSQSFREGFIRVMKML 361
                ********99987655 PP

>> Y58G8A.4a  CE33345	WBGene00021983	status:Partially_confirmed	UniProt:Q9N4R5	protein_id:CCD70459.1
   #    score  bias  c-Evalue  i-Evalue hmmfrom  hmm to    alifrom  ali to    envfrom  env to     acc
 ---   ------ ----- --------- --------- ------- -------    ------- -------    ------- -------    ----
   1 !   51.0   8.4     1e-15   1.4e-13     353     618 ..      25     308 ..       3     334 .. 0.75

  Alignments for each domain:
  == domain 1    score: 51.0 bits;  conditional E-value: 1e-15
  Mel1a-aln 353 gkmkgngsgallnasqraagggegarprpsWlastlavvliftivvdvlGnllvilsvyrnkklrnaGnifvvslavadlvvavyPyPlvltsifnnGWn 452
                ++  +ngs   + +++  a++g +  +   ++ s ++++  f  v+ ++Gn  v+ +v rnk+l+ a n+f++ l  +dl+      P+     + + W 
  Y58G8A.4a  25 TSHSNNGS--CIQIAEAIAAQGIDDITVDFYIRSIFTFLYGFLFVLGIFGNGGVLWAVARNKRLQSARNVFLLNLIFTDLILVFTAIPVTPWYAMTKDWA 122
                44556666..3444444444555556677899999999999*********************************************************** PP

  Mel1a-aln 453 lgylhcqisgflmGlsvigsifnitGiainrycyichslkydklysnknslcyvlliWlltlvavlPnlrt.....GtlqydP..riysctfa.....qs 540
                +g++ c +  +    sv  + +++t i+++++ +i    k     s +++l   +liW+++ +  lP l       G++   P    y   f+     qs
  Y58G8A.4a 123 FGSVMCHLVPLSNSCSVFVTSWSLTAISLDKFLHINDPTKQ--PVSIRQALAITFLIWIVSTLINLPYLMSfehvdGSFYVQPgeTPYCGHFCdeanwQS 220
                ************************************99985..689*************98888899886433344887777733457666652223355 PP

  Mel1a-aln 541 vss..aytiavvvfhfivPmiivifcylriWilv.....lqvrrrvkp.dskpklkPqdfr...nfvtmfvvfvlfaicWaPlnfiGla 618
                  s   y  +v+ + f+vPm ++++cy++i   v     +q  +  ++  +k++      +   n++ +  + v f  cW Pl ++ l+
  Y58G8A.4a 221 ENSrkIYGTTVMLLQFVVPMAVITYCYFKILQKVskdmiIQNAQFCQSlTQKQRSDATSRKkkvNYI-LIAMVVTFIGCWLPLTLLNLV 308
                555447************************8644222114544433331222332222222111333.3344577888****9999887 PP

>> F59C12.2b  CE38526	WBGene00004776	locus:ser-1	status:Confirmed	UniProt:Q7KPZ5	protein_id:CCD63420.1
   #    score  bias  c-Evalue  i-Evalue hmmfrom  hmm to    alifrom  ali to    envfrom  env to     acc
 ---   ------ ----- --------- --------- ------- -------    ------- -------    ------- -------    ----
   1 !   18.6  15.1   6.5e-06   0.00089     395     566 ..      17     187 ..       7     197 .. 0.85
   2 !   37.0   1.5   1.7e-11   2.4e-09     597     672 ..     325     398 ..     291     403 .. 0.85

  Alignments for each domain:
  == domain 1    score: 18.6 bits;  conditional E-value: 6.5e-06
  Mel1a-aln 395 tivvdvlGnllvilsvyrnkklrnaGnifvvslavadlvvavyPyPlvltsifnnG.WnlgylhcqisgflmGlsvigsifnitGiainrycyichslky 493
                  ++ ++Gn+lv +++  +++l n  n f+ sla+adl+v     Pl ++  +  G W  +   c +  +   +   +si  ++ i+++ry  i   l+ 
  F59C12.2b  17 LCLIGLIGNFLVCVAIATDRRLHNVTNYFLFSLALADLLVCCIVMPLSIVVEVRHGvWTWSVSMCLLYVYSDVFLCSASIVHMSVISLDRYLGISQPLRT 116
                456789*****************************************87766655559*9*99**9999999999999********************96 PP

  Mel1a-aln 494 dklysnknslcyvlliWlltlvavlPnlrtGtlqydPriysctfaqsvssaytiavvvfhfivPmiivifcyl 566
                 +  s++  +  + ++W++tl+   P + + ++     i     +   s  y i   ++ f++P+ i+   y 
  F59C12.2b 117 -RNRSKTLIFIKIAIVWVVTLLVSCP-IAVLAMHDTANILRNNQCMIFSRYYIIYGSTMTFLIPLCIMGVTYA 187
                .56788999999*********98887.4556666677788877777778888888889999999988877765 PP

  == domain 2    score: 37.0 bits;  conditional E-value: 1.7e-11
  Mel1a-aln 597 tmfvvfvlfaicWaPlnfiGlavasdPasmvPriPeWlfvasyymayfnsclnaiiyGllnqnfrkeyrriivslc 672
                 + vvf  f icW+P+ fi + +    +++  +iP+W+     ++ y  s +n iiy ++n+ fr+ + ri+   c
  F59C12.2b 325 VLAVVFACFFICWTPFFFINFLIGFGGENV--QIPDWVASIFLWLGYVSSTINPIIYTVFNKRFRQAFVRILRCQC 398
                4679********************999987..7****88888899**************************87665 PP

>> T05A1.1b  CE32925	WBGene00003808	locus:npr-2	G-protein coupled receptor	status:Partially_confirmed	UniProt:Q22188	pro
   #    score  bias  c-Evalue  i-Evalue hmmfrom  hmm to    alifrom  ali to    envfrom  env to     acc
 ---   ------ ----- --------- --------- ------- -------    ------- -------    ------- -------    ----
   1 !   49.6   5.7   2.8e-15   3.8e-13     385     582 ..      26     223 ..      14     236 .. 0.85
   2 ?    1.2   0.0       1.2   1.6e+02     593     621 ..     272     300 ..     254     342 .. 0.82

  Alignments for each domain:
  == domain 1    score: 49.6 bits;  conditional E-value: 2.8e-15
  Mel1a-aln 385 astlavvliftivvdvlGnllvilsvyrnkklrnaGnifvvslavadlvvavyPyPlvltsifnnGWnlgylhcqisgflmGlsvigsifnitGiainry 484
                 +t++++ +   ++ +lGn  v+    + ++l+   nif++ l  +++++ +   P+ +++ + + W +++  c++  ++ G s+  s f+++ ia++ry
   T05A1.1b  26 LVTFSLLYLHIFLLGILGNSAVLYLTMKHRQLQTVQNIFILNLCASNVLMCLTSLPITFITNVYKQWFFSSPVCKLIPLVQGASIFVSTFSLSAIALDRY 125
                456666666667889**********************************************9************************************** PP

  Mel1a-aln 485 cyichslkydklysnknslcyvlliWlltlvavlPn...lrtGtlqydPriysctf..aqsvssaytiavvvfhfivPmiivifcylriWilvlqvrrrv 579
                  +    k +k  s++ ++   lliW++++v  +P    + +  l      y         v   yt  v++  f+ P+  + fcy  i+    ++r+rv
   T05A1.1b 126 NLVVRPHK-QK-LSSRSAMMIALLIWVISVVVCMPYgwyMDVEKLNGLCGEYCSEHwpLAEVRKGYTFLVLITQFLFPFATMAFCYYNIFS---RLRQRV 220
                ***99877.45.57889999***************64336777777777677554422467999***********************9986...445555 PP

  Mel1a-aln 580 kpd 582
                 ++
   T05A1.1b 221 ETK 223
                443 PP

  == domain 2    score: 1.2 bits;  conditional E-value: 1.2
  Mel1a-aln 593 rnfvtmfvvfvlfaicWaPlnfiGlavas 621
                r    +  + +lfa  W P n + l++  
   T05A1.1b 272 RTTTILSCMVLLFAFTWLPHNVVTLMIEY 300
                444444455678**********9998865 PP

>> F59C12.2a  CE28481	WBGene00004776	locus:ser-1	G-protein coupled receptor, family 1	status:Confirmed	UniProt:O17470	pr
   #    score  bias  c-Evalue  i-Evalue hmmfrom  hmm to    alifrom  ali to    envfrom  env to     acc
 ---   ------ ----- --------- --------- ------- -------    ------- -------    ------- -------    ----
   1 !   18.3  15.3   8.2e-06    0.0011     395     566 ..      65     235 ..      54     245 .. 0.85
   2 !   36.9   1.5   1.9e-11   2.6e-09     597     672 ..     373     446 ..     339     451 .. 0.85

  Alignments for each domain:
  == domain 1    score: 18.3 bits;  conditional E-value: 8.2e-06
  Mel1a-aln 395 tivvdvlGnllvilsvyrnkklrnaGnifvvslavadlvvavyPyPlvltsifnnG.WnlgylhcqisgflmGlsvigsifnitGiainrycyichslky 493
                  ++ ++Gn+lv +++  +++l n  n f+ sla+adl+v     Pl ++  +  G W  +   c +  +   +   +si  ++ i+++ry  i   l+ 
  F59C12.2a  65 LCLIGLIGNFLVCVAIATDRRLHNVTNYFLFSLALADLLVCCIVMPLSIVVEVRHGvWTWSVSMCLLYVYSDVFLCSASIVHMSVISLDRYLGISQPLRT 164
                456789*****************************************87766655559*9*99**9999999999999********************96 PP

  Mel1a-aln 494 dklysnknslcyvlliWlltlvavlPnlrtGtlqydPriysctfaqsvssaytiavvvfhfivPmiivifcyl 566
                 +  s++  +  + ++W++tl+   P + + ++     i     +   s  y i   ++ f++P+ i+   y 
  F59C12.2a 165 -RNRSKTLIFIKIAIVWVVTLLVSCP-IAVLAMHDTANILRNNQCMIFSRYYIIYGSTMTFLIPLCIMGVTYA 235
                .56788999999*********98887.4556666677788777777778888888889999999988877765 PP

  == domain 2    score: 36.9 bits;  conditional E-value: 1.9e-11
  Mel1a-aln 597 tmfvvfvlfaicWaPlnfiGlavasdPasmvPriPeWlfvasyymayfnsclnaiiyGllnqnfrkeyrriivslc 672
                 + vvf  f icW+P+ fi + +    +++  +iP+W+     ++ y  s +n iiy ++n+ fr+ + ri+   c
  F59C12.2a 373 VLAVVFACFFICWTPFFFINFLIGFGGENV--QIPDWVASIFLWLGYVSSTINPIIYTVFNKRFRQAFVRILRCQC 446
                4679********************999987..7****88888899**************************87665 PP

>> Y54E2A.1  CE31259	WBGene00013187	7 transmembrane receptor (rhodopsin family)	status:Confirmed	UniProt:O62059	protein_
   #    score  bias  c-Evalue  i-Evalue hmmfrom  hmm to    alifrom  ali to    envfrom  env to     acc
 ---   ------ ----- --------- --------- ------- -------    ------- -------    ------- -------    ----
   1 !   42.9   9.9   2.9e-13     4e-11     392     573 ..      78     275 ..      68     285 .. 0.79
   2 !   12.6   0.1   0.00043     0.059     594     666 ..     341     416 ..     324     452 .. 0.67

  Alignments for each domain:
  == domain 1    score: 42.9 bits;  conditional E-value: 2.9e-13
  Mel1a-aln 392 lifti.vvdvlGnllvilsvyrnkklrnaGnifvvslavadlvvavyPyPlvltsifnnGWnlgylhcqisgflmGlsvigsifnitGiainrycyichs 490
                l +t+ +v  +Gn +vi+ v r k++rn  nif+ sl+ adl    +  P++++  +   W++g + c    ++  ++   s++ +t i+ +r+  i + 
   Y54E2A.1  78 LYLTVfLVGTIGNSMVIFVVNRFKRMRNVTNIFLASLSTADLCLIWFCVPIMFMKYMSHTWSMGRFACYSVHYIQQFTCFCSVLTMTMISFERFLAIAYP 177
                4445427999****************************************************************************************** PP

  Mel1a-aln 491 lkydklysnknslcyvlliWlltlvavlPn.lrt...Gtlq.ydPriysc......tf....aqsvssaytiavvvfhfivPmiivifcylriWilvl 573
                ++   + s  ++   +lliW+ + v  +P  +r+     l     r++ c       f      s+  ay++  + +  i P++ +  cy r+  +v 
   Y54E2A.1 178 MRNIWFSSIGRAKKVILLIWMSSAVLAVPTaVRMdyeTNLSlSGQRVHWCrrrfpaQFlgypRTSLNKAYAMYQLLLLIIFPVLTMSICYARVSAIVY 275
                **99999999999********99887777412221111222023455555221111342222357888888888888888888888888888887775 PP

  == domain 2    score: 12.6 bits;  conditional E-value: 0.00043
  Mel1a-aln 594 nfvtmfvvfv.lfaicWaPlnfiGlavasdPa..smvPriPeWlfvasyymayfnsclnaiiyGllnqnfrkeyrr 666
                + v m++  v ++++cW P     l  +      +   +    + +    ++y  sc+n i+y ++ qnfr  ++ 
   Y54E2A.1 341 QIVQMLISIVcMYTVCWLPTIVDELLTSFGYIcrTSNTQTLKHMRMGFNALTYCQSCINPILYAFISQNFRSTFKT 416
                5566665444256677776554444444332200222233344445555689*******************99875 PP

>> Y58G8A.4b  CE36962	WBGene00021983	status:Partially_confirmed	UniProt:Q6F3C9	protein_id:CCD70460.1
   #    score  bias  c-Evalue  i-Evalue hmmfrom  hmm to    alifrom  ali to    envfrom  env to     acc
 ---   ------ ----- --------- --------- ------- -------    ------- -------    ------- -------    ----
   1 !   48.6   9.9   5.4e-15   7.5e-13     353     618 ..      25     308 ..       3     346 .. 0.75

  Alignments for each domain:
  == domain 1    score: 48.6 bits;  conditional E-value: 5.4e-15
  Mel1a-aln 353 gkmkgngsgallnasqraagggegarprpsWlastlavvliftivvdvlGnllvilsvyrnkklrnaGnifvvslavadlvvavyPyPlvltsifnnGWn 452
                ++  +ngs   + +++  a++g +  +   ++ s ++++  f  v+ ++Gn  v+ +v rnk+l+ a n+f++ l  +dl+      P+     + + W 
  Y58G8A.4b  25 TSHSNNGS--CIQIAEAIAAQGIDDITVDFYIRSIFTFLYGFLFVLGIFGNGGVLWAVARNKRLQSARNVFLLNLIFTDLILVFTAIPVTPWYAMTKDWA 122
                44556666..3444444444555556677899999999999*********************************************************** PP

  Mel1a-aln 453 lgylhcqisgflmGlsvigsifnitGiainrycyichslkydklysnknslcyvlliWlltlvavlPnlrt.....GtlqydP..riysctfa.....qs 540
                +g++ c +  +    sv  + +++t i+++++ +i    k     s +++l   +liW+++ +  lP l       G++   P    y   f+     qs
  Y58G8A.4b 123 FGSVMCHLVPLSNSCSVFVTSWSLTAISLDKFLHINDPTKQ--PVSIRQALAITFLIWIVSTLINLPYLMSfehvdGSFYVQPgeTPYCGHFCdeanwQS 220
                ************************************99985..689*************98888899886433344887777733457666652223355 PP

  Mel1a-aln 541 vss..aytiavvvfhfivPmiivifcylriWilv.....lqvrrrvkp.dskpklkPqdfr...nfvtmfvvfvlfaicWaPlnfiGla 618
                  s   y  +v+ + f+vPm ++++cy++i   v     +q  +  ++  +k++      +   n++ +  + v f  cW Pl ++ l+
  Y58G8A.4b 221 ENSrkIYGTTVMLLQFVVPMAVITYCYFKILQKVskdmiIQNAQFCQSlTQKQRSDATSRKkkvNYI-LIAMVVTFIGCWLPLTLLNLV 308
                555447************************8644222114544433331223332222222111333.3344577889****9999887 PP

>> K10B4.4  CE38395	WBGene00019616	locus:nmur-2	seven trans-membrane receptor	status:Confirmed	UniProt:O17239	protein_id
   #    score  bias  c-Evalue  i-Evalue hmmfrom  hmm to    alifrom  ali to    envfrom  env to     acc
 ---   ------ ----- --------- --------- ------- -------    ------- -------    ------- -------    ----
   1 !   26.2   7.0   3.2e-08   4.4e-06     391     519 ..      35     167 ..       9     177 .. 0.85
   2 !   26.0   2.2   3.9e-08   5.3e-06     550     677 ..     223     359 ..     204     382 .. 0.77

  Alignments for each domain:
  == domain 1    score: 26.2 bits;  conditional E-value: 3.2e-08
  Mel1a-aln 391 vlif.ti.vvdvlGnllvilsvyrnkklrnaGnifvvslavadlvvavyPyPlvltsifnnG..WnlgylhcqisgflmGlsvigsifnitGiainrycy 486
                v+i+ ti ++ ++Gn+   + +  nk + n  n ++ slav+d++  +   P+ +   ++    + ++   c+  +fl+ ++  +si+ i   + +r+  
    K10B4.4  35 VIIYgTIfLLGLFGNICTCIVIAANKSMHNPTNYYLFSLAVSDIIALILGLPMEFYQSLDYSypYRFSEGICKARAFLIEFTSYASIMIICCFSFERWLA 134
                4444254246899****************************************987776655116788999***************************** PP

  Mel1a-aln 487 ichslkydklysn.knslcyvlliWlltlvavlP 519
                ich l+  k++s+  ++   ++l W++++v  lP
    K10B4.4 135 ICHPLRS-KIFSTlWRANVLIILAWTISFVCALP 167
                *****96.667662577788999*******9998 PP

  == domain 2    score: 26.0 bits;  conditional E-value: 3.9e-08
  Mel1a-aln 550 vvfhfivPmiivifcylriWilvlqvrrrvkpdskpk.lkPqdfrnfvtmfv.vfvlfaicWaPlnfiGlava....sdPasmvPriP...eWlfvasyy 640
                 +  f++P i ++  y  i + +      +k d+  k  + +  r  + m++ v + f icW P+ +  l       s+ ++++P +      +f  s +
    K10B4.4 223 FTVFFVIPAIAIVIMYAHIAVQLESSEIDLKGDKMVKkRRNKSNRTVLKMLLsVVITFFICWLPFHIQRLLSVyttwSETTTISPPVQflsMIVFYISGF 322
                234699****999********9999999*****986515677889999997636778********99877543222378888888774111345556666 PP

  Mel1a-aln 641 mayfnsclnaiiyGllnqnfrkeyrriivslctakmf 677
                  y ns  n i+y +l q +r  + r i+    a ++
    K10B4.4 323 CYYSNSAANPILYNILSQKYRSAFCRTILGDHIANFV 359
                7789********************9999876666555 PP

>> F35G8.1  CE39498	WBGene00018067	G-protein coupled receptor	status:Partially_confirmed	UniProt:Q20067	protein_id:CCD70
   #    score  bias  c-Evalue  i-Evalue hmmfrom  hmm to    alifrom  ali to    envfrom  env to     acc
 ---   ------ ----- --------- --------- ------- -------    ------- -------    ------- -------    ----
   1 !   45.7  12.0   4.1e-14   5.6e-12     399     664 ..      38     317 ..      24     321 .. 0.83

  Alignments for each domain:
  == domain 1    score: 45.7 bits;  conditional E-value: 4.1e-14
  Mel1a-aln 399 dvlGnllvilsvyrnkklrnaGnifvvslavadlvvavyPyPlvltsifnnGWnlgylhcqisgflmGlsvigsifnitGiainrycyichslkydklys 498
                 ++Gnl v+l v   + ++   nif+ s++ adlv++ +       + ++  W++g   c + + + Gls++   + ++ +a++ry  +   ++  +  s
    F35G8.1  38 SLVGNLAVLLIVICRREMQTVTNIFISSVSAADLVITSFSLWATPLAYYQRVWHFGKYMCYMVSIIQGLSLMWVPLTLAAVALDRYSLVASPFR--QPMS 135
                579*********************************9998888888899****************************************99887..568* PP

  Mel1a-aln 499 nknslcyvlliWlltlvavlPnlrtGtl..qydPriysctf....aqsvssaytiavvvfhfivPmiivifcylriWilv.lqvrrrvkp.dskpklkPq 590
                +k  l  +  iW+  ++ + P +r+  +   y P+ +         q     y + v+v    +P++++ +c+ ri +++  q ++        +  +  
    F35G8.1 136 KKTCLLIIAGIWMGGFAVLSPMIRMVDFvdSYGPCHFCLESwdhdKQHYRLFYGLSVLVIRSAIPLVLISLCHWRIAVILnTQTKKFQTLrSASTVTQST 235
                **********************998765347999988553212225788889************************865515655433320233345677 PP

  Mel1a-aln 591 dfrn...fvtmf.vvfvlfaicWaPlnfi....GlavasdPasmvPriPeWlfvasyymayfnsclnaiiyGllnqnfrkey 664
                d+r    + t++  + v+fa+   Pl++      l+v  +   +   +  ++f   ++ a   + ln ++y   n+nfr++ 
    F35G8.1 236 DIRRkqrLQTLLlAMVVIFAVSSLPLDLSnvlqDLIVVYQVRPVPDNVRHFIFFFCHWTAMAGTLLNPLVYAYYNENFRRQI 317
                887523355655156789*******9764112369999999999999********************************975 PP

>> ZC412.1  CE35920	WBGene00013883	locus:npr-13	G-protein coupled receptor	status:Partially_confirmed	UniProt:Q23305	pro
   #    score  bias  c-Evalue  i-Evalue hmmfrom  hmm to    alifrom  ali to    envfrom  env to     acc
 ---   ------ ----- --------- --------- ------- -------    ------- -------    ------- -------    ----
   1 !   44.9  14.4   7.3e-14     1e-11     391     617 ..      34     274 ..      27     277 .. 0.78

  Alignments for each domain:
  == domain 1    score: 44.9 bits;  conditional E-value: 7.3e-14
  Mel1a-aln 391 vlifti.vvdvlGnllvilsvyrnkklrnaGnifvvslavadlvvavyPyPlvltsifnnGWnlgylhcqisgflmGlsvigsifnitGiainrycyich 489
                vl f i ++ ++Gn l+i s+   kkl  a nif++ lav+dl+  +   P+  +  f + W +g + c++      +sv+ s +++  iai+ry  i  
    ZC412.1  34 VLYFLIlIIGLVGNGLLITSILMRKKLSVA-NIFLINLAVSDLLLCITAVPITPVLAFMKRWIFGIIMCKLVPTCQAFSVLISSWSLCYIAIDRYRSIVT 132
                5555442789*****************865.********************************************************************* PP

  Mel1a-aln 490 slkydklysnknslcyvlliWlltlvavlP.....nlrtGtlqydPri..ysctf...aqsvss.aytiavvvfhfivPmiivifcylriWilvlqvrrr 578
                 l+    +s++ +   +++ W+++++a  P     nl+t  +        +   f   +  +s  +yt  +++  +i+P ii+ fcyl i   v q  + 
    ZC412.1 133 PLRE--PWSDRHARWLLMFTWVVAFLASYPlyysqNLKTMVIENVTLCgdFCGEFnwqSDEISKlTYTTSLLIIQLIIPAIIMSFCYLMILQKV-QTDWL 229
                **95..69********************99555445554433332221113334422234588647**********************997654.78888 PP

  Mel1a-aln 579 vkpdskpklkPq...dfrnfvtmfv...vfvlfaicWaPlnfiGl 617
                v   s      q     r+   m+v   + ++f  cW Pl  + l
    ZC412.1 230 VDEGSMLTAAQQaqtAVRKRRVMYVlilMVIVFMACWFPLSAVNL 274
                87665443333211145655566651114567999*****87765 PP

>> F47D12.1d  CE01946	WBGene00001518	locus:gar-2	G-protein-linked acetylcholine receptor GAR-2	status:Partially_confirme
   #    score  bias  c-Evalue  i-Evalue hmmfrom  hmm to    alifrom  ali to    envfrom  env to     acc
 ---   ------ ----- --------- --------- ------- -------    ------- -------    ------- -------    ----
   1 !   44.7   8.7   8.5e-14   1.2e-11     386     512 ..       6     133 ..       2     207 .. 0.90

  Alignments for each domain:
  == domain 1    score: 44.7 bits;  conditional E-value: 8.5e-14
  Mel1a-aln 386 stlavvliftivvdvlGnllvilsvyrnkklrnaGnifvvslavadlvvavyPyPlvltsif.nnGWnlgylhcqisgflmGlsvigsifnitGiainry 484
                + la+ ++f  +v v+Gnl v+ls y +k +r   n f+ sla++dl++ +   P+  +  + nn W  g + c +   +  +  ++si+ + Gi+++ry
  F47D12.1d   6 VLLALFMLFLSIVTVIGNLAVLLSYYLDKNIRQPTNYFIFSLAISDLLIGLEGIPVYTAFYLnNNEWIWGDVLCDLWLSIDYIVCLASIYTVLGITVDRY 105
                45899999*9*********************************************88776552678***********999999***************** PP

  Mel1a-aln 485 cyichslkydklysnknslcyvlliWll 512
                  +     y +  +  + +  +++iWl+
  F47D12.1d 106 YSVKKPATYRNWRTPGRVVLIIIFIWLV 133
                9999999999999999999999999986 PP

>> C10C6.2  CE08056	WBGene00007006	locus:npr-3	G-protein coupled receptor	status:Confirmed	UniProt:P90745	protein_id:CAB
   #    score  bias  c-Evalue  i-Evalue hmmfrom  hmm to    alifrom  ali to    envfrom  env to     acc
 ---   ------ ----- --------- --------- ------- -------    ------- -------    ------- -------    ----
   1 !   43.4  18.0     2e-13   2.8e-11     393     663 ..      33     315 ..      22     329 .. 0.81

  Alignments for each domain:
  == domain 1    score: 43.4 bits;  conditional E-value: 2e-13
  Mel1a-aln 393 iftivvdvlGnllvilsvyrnkklrnaGnifvvslavadlvvavyPyPlvltsifnnGWnlgylhcqisgflmGlsvigsifnitGiainrycyichslk 492
                ++  v  ++Gn lv+  +  n+       +fv  la +dl++ ++  P+  +sif   W +  + c++ g   G ++  s f +t ia++r   i     
    C10C6.2  33 LLVWVGAIVGNTLVLYVLTFNQVSLSVRTVFVGCLAGSDLLMCLFSLPITAISIFSRVWVFPAIFCKLIGVFQGGTIFVSSFTLTVIALDRCVLILRP-- 130
                44557789*******999999999999****************************************************************8888654.. PP

  Mel1a-aln 493 ydklysnknslcyvlliWlltlvavlPn.lrtGtlqyd...........PriysctfaqsvssaytiavvvfhfivPmiivifcylriW.ilvlqvrrr. 578
                 + +    +++  v+ iWll +   lP  +      yd           P     t    +  ay + v+v+ f +P +i   cy  i  ++  q+ rr 
    C10C6.2 131 NQEIVNFPRAVFIVFCIWLLGYSLALPVgIYSDIAVYDeicgtfceenwPDFNPDTGRSGIRRAYGLSVLVLQFGIPALISSICYWMISrVMSDQLARRr 230
                456777889999********99777775133333345511111111122455555667789************************999636667875544 PP

  Mel1a-aln 579 ...vkpdskpklkPqdfrnfvtmfvvfvlfaicWaPlnfiGlavasdPasmvPriPeWlfvasyymayfnsclnaiiyGllnqnfrke 663
                   ++p+s++kl  +  r    m v+ v f + W P+n + l        +  +    +f   +  a   + ln iiy  +n  fr+ 
    C10C6.2 231 ghnIRPESETKLVNRKTRANRMMIVMVVGFVLAWMPFNAVNLYRDL--FGI-SKWYSTVFALCHVCAMCSAVLNPIIYSWFNPQFRQS 315
                66689*********************************99886433..222.23444579999999********************96 PP

>> F02E8.2b  CE07017	WBGene00017176	locus:nmur-3	status:Confirmed	UniProt:Q7JNX1	protein_id:CCD83384.1
   #    score  bias  c-Evalue  i-Evalue hmmfrom  hmm to    alifrom  ali to    envfrom  env to     acc
 ---   ------ ----- --------- --------- ------- -------    ------- -------    ------- -------    ----
   1 !   35.3  13.5   5.8e-11   7.9e-09     382     570 ..      72     273 ..      58     282 .. 0.82
   2 !   10.3   0.5    0.0021      0.29     595     671 ..     333     411 ..     315     419 .. 0.81

  Alignments for each domain:
  == domain 1    score: 35.3 bits;  conditional E-value: 5.8e-11
  Mel1a-aln 382 sWlastlavvliftivvdvlGnllvilsvyrnkklrnaGnifvvslavadlvvavyPyPlvltsifnnGWnlgyl.hcqisgflmGlsvigsifnitGia 480
                ++l   l+++++f  +v ++Gnll ++ +++   l    n f+  la +d+   v    + l+ i n+   l  + +c +++  + l   +si+ i  ++
   F02E8.2b  72 AFLNPILTLIFVFVGLVGLIGNLLTVIVIFKTNSLHSHTNYFLANLATSDFCLIVVGVSFDLVNIWNDEEPLDIFgYCSLTSTFISLFTFASILTIVLLT 171
                567778999999************************************************************97648***99999*************** PP

  Mel1a-aln 481 inrycyichslkydklysnknslcyvlliWlltlvavlPnlrtGtlqydPr............iysctfaqsvssayti...avvvfhfivPmiivifcy 565
                 +r+  ic+ + +  ++ +k+   ++lliW   +va+lP + +G++                 i  c +  s  s +       ++  f++P+  +i+cy
   F02E8.2b 172 AERFTAICYPFSHRTIFDEKRVKRFILLIW---FVALLPSIFIGSMFKRVSqdfcgfnrqmtyIGRCDLVTSPDSFFRYpfeSAITITFVLPLFFIIYCY 268
                ******************************...5899999999998654440000111111113345555555555432223567889************ PP

  Mel1a-aln 566 lriWi 570
                +ri +
   F02E8.2b 269 FRILV 273
                **987 PP

  == domain 2    score: 10.3 bits;  conditional E-value: 0.0021
  Mel1a-aln 595 fvtmfv.vfvlfaicWaPlnfiGlavasdPasmv.PriPeWlfvasyymayfnsclnaiiyGllnqnfrkeyrriivsl 671
                 + m+v v  +f +c+ P     l+v  + +  +       l+  +  + y  + ln i y l+   fr+ ++++i  +
   F02E8.2b 333 VIKMLVtVTAVFFVCYLPYHAQRLIVKYNSKDCSnSDFCKLLYPIAGILQYISASLNPIFYNLMSVRFRNGFKKLIKDV 411
                4455553566899**************99887651679999**9999***************************99665 PP

>> F02E8.2a  CE33990	WBGene00017176	locus:nmur-3	G-protein coupled receptor	status:Confirmed	UniProt:Q19125	protein_id:C
   #    score  bias  c-Evalue  i-Evalue hmmfrom  hmm to    alifrom  ali to    envfrom  env to     acc
 ---   ------ ----- --------- --------- ------- -------    ------- -------    ------- -------    ----
   1 !   33.4  13.4   2.2e-10     3e-08     382     568 ..      72     271 ..      58     275 .. 0.82
   2 !   10.2   0.5    0.0023      0.31     595     671 ..     353     431 ..     335     439 .. 0.81

  Alignments for each domain:
  == domain 1    score: 33.4 bits;  conditional E-value: 2.2e-10
  Mel1a-aln 382 sWlastlavvliftivvdvlGnllvilsvyrnkklrnaGnifvvslavadlvvavyPyPlvltsifnnGWnlgyl.hcqisgflmGlsvigsifnitGia 480
                ++l   l+++++f  +v ++Gnll ++ +++   l    n f+  la +d+   v    + l+ i n+   l  + +c +++  + l   +si+ i  ++
   F02E8.2a  72 AFLNPILTLIFVFVGLVGLIGNLLTVIVIFKTNSLHSHTNYFLANLATSDFCLIVVGVSFDLVNIWNDEEPLDIFgYCSLTSTFISLFTFASILTIVLLT 171
                567778999999************************************************************97648***99999*************** PP

  Mel1a-aln 481 inrycyichslkydklysnknslcyvlliWlltlvavlPnlrtGtlqydPr............iysctfaqsvssayti...avvvfhfivPmiivifcy 565
                 +r+  ic+ + +  ++ +k+   ++lliW   +va+lP + +G++                 i  c +  s  s +       ++  f++P+  +i+cy
   F02E8.2a 172 AERFTAICYPFSHRTIFDEKRVKRFILLIW---FVALLPSIFIGSMFKRVSqdfcgfnrqmtyIGRCDLVTSPDSFFRYpfeSAITITFVLPLFFIIYCY 268
                ******************************...5899999999998654440000111111113345555555555432223567889************ PP

  Mel1a-aln 566 lri 568
                +ri
   F02E8.2a 269 FRI 271
                **9 PP

  == domain 2    score: 10.2 bits;  conditional E-value: 0.0023
  Mel1a-aln 595 fvtmfv.vfvlfaicWaPlnfiGlavasdPasmv.PriPeWlfvasyymayfnsclnaiiyGllnqnfrkeyrriivsl 671
                 + m+v v  +f +c+ P     l+v  + +  +       l+  +  + y  + ln i y l+   fr+ ++++i  +
   F02E8.2a 353 VIKMLVtVTAVFFVCYLPYHAQRLIVKYNSKDCSnSDFCKLLYPIAGILQYISASLNPIFYNLMSVRFRNGFKKLIKDV 431
                4455553566899**************99887651679999**9999***************************99665 PP

>> T21B4.4b  CE40127	WBGene00011878	status:Confirmed	UniProt:Q1ZXT1	protein_id:CAJ85776.1
   #    score  bias  c-Evalue  i-Evalue hmmfrom  hmm to    alifrom  ali to    envfrom  env to     acc
 ---   ------ ----- --------- --------- ------- -------    ------- -------    ------- -------    ----
   1 !   39.8  15.1   2.6e-12   3.5e-10     401     662 ..      20     286 ..       5     324 .. 0.78

  Alignments for each domain:
  == domain 1    score: 39.8 bits;  conditional E-value: 2.6e-12
  Mel1a-aln 401 lGnllvilsvyrnkklrnaGnifvvslavadlvvavyPyPlvltsifnnGWnlgylhcqisgflmGlsvigsifnitGiainrycyichslkydklysnk 500
                + nllv+    r k +r   n ++ sla++d++      Pl ++s++      ++  c    +++ +    s f +  iai++y  ic     d+++s++
   T21B4.4b  20 FSNLLVLWVYVRSKHVRTVTNTYIFSLALTDFLAGALGIPLTVVSVMTRKPR-TFYGCLFVHLILCILCTISTFHMLAIAIDKYVTICC---RDRIFSSR 115
                45788777777************************************98766.55678888888888888899***************7...5*****97 PP

  Mel1a-aln 501 n..slcyvlliWllt.lvavlPnlrtGtlqydPriy.....sctfaqsvssaytiavvvfhfi.vPmiivifcylriWilvlqvrrrvkp...dskpklk 588
                +  ++  +   W+l  lva+lP +++  +     ++      c f+  v   y + v+ f  i  P  i+++ y  i+  +    ++vk    +s+   +
   T21B4.4b 116 RkrAIFLLTTSWILGlLVAILPLFNVFGFAETQSLFiengeMCHFTMVVDYRYLVYVIFFSTIlAPTAIIVLLYSSIYSRIRTEEKQVKCllrQSERERR 215
                61145555567***7369****99987777776666444446******************8762699999999988888887777777752222333334 PP

  Mel1a-aln 589 Pqdfrnfvtmfvvf.vlfaicWaPlnfiGlavasdPasmvPriPeWlfvasyymayfnsclnaiiyGllnqnfrk 662
                    r+++ +++++ v + icW Pl +i  +    P+  +  +  W  + s    ++   ln +iy      f+k
   T21B4.4b 216 MAGRRKLIRILLILvVSYGICWYPLYIINTIDYFWPEFSINSLTLWTVIMS----HMSCALNPLIYAYGMPGFKK 286
                455688887766551679**********99988888888888888877655....44556777777665555555 PP

>> T21B4.4a  CE40126	WBGene00011878	adenosine A1 receptor	status:Confirmed	UniProt:Q1ZXT2	protein_id:CAJ85775.1
   #    score  bias  c-Evalue  i-Evalue hmmfrom  hmm to    alifrom  ali to    envfrom  env to     acc
 ---   ------ ----- --------- --------- ------- -------    ------- -------    ------- -------    ----
   1 !   39.3  15.4   3.6e-12     5e-10     401     662 ..      20     286 ..       5     321 .. 0.78

  Alignments for each domain:
  == domain 1    score: 39.3 bits;  conditional E-value: 3.6e-12
  Mel1a-aln 401 lGnllvilsvyrnkklrnaGnifvvslavadlvvavyPyPlvltsifnnGWnlgylhcqisgflmGlsvigsifnitGiainrycyichslkydklysnk 500
                + nllv+    r k +r   n ++ sla++d++      Pl ++s++      ++  c    +++ +    s f +  iai++y  ic     d+++s++
   T21B4.4a  20 FSNLLVLWVYVRSKHVRTVTNTYIFSLALTDFLAGALGIPLTVVSVMTRKPR-TFYGCLFVHLILCILCTISTFHMLAIAIDKYVTICC---RDRIFSSR 115
                45788777777************************************98766.55678888888888888899***************7...5*****97 PP

  Mel1a-aln 501 n..slcyvlliWllt.lvavlPnlrtGtlqydPriy.....sctfaqsvssaytiavvvfhfi.vPmiivifcylriWilvlqvrrrvkp...dskpklk 588
                +  ++  +   W+l  lva+lP +++  +     ++      c f+  v   y + v+ f  i  P  i+++ y  i+  +    ++vk    +s+   +
   T21B4.4a 116 RkrAIFLLTTSWILGlLVAILPLFNVFGFAETQSLFiengeMCHFTMVVDYRYLVYVIFFSTIlAPTAIIVLLYSSIYSRIRTEEKQVKCllrQSERERR 215
                61145555567***7369****99987777776666444446******************8762699999999988888887777777752222333334 PP

  Mel1a-aln 589 Pqdfrnfvtmfvvf.vlfaicWaPlnfiGlavasdPasmvPriPeWlfvasyymayfnsclnaiiyGllnqnfrk 662
                    r+++ +++++ v + icW Pl +i  +    P+  +  +  W  + s    ++   ln +iy      f+k
   T21B4.4a 216 MAGRRKLIRILLILvVSYGICWYPLYIINTIDYFWPEFSINSLTLWTVIMS----HMSCALNPLIYAYGMPGFKK 286
                455688887766551679**********99988888888888888877655....44556777777665555555 PP

>> F59D12.1  CE11490	WBGene00010329	G-protein coupled receptor (gastrin\/cholecystokinin)	status:Partially_confirmed	Uni
   #    score  bias  c-Evalue  i-Evalue hmmfrom  hmm to    alifrom  ali to    envfrom  env to     acc
 ---   ------ ----- --------- --------- ------- -------    ------- -------    ------- -------    ----
   1 !   37.9  16.9   9.6e-12   1.3e-09     416     673 ..      45     301 ..      17     314 .. 0.84

  Alignments for each domain:
  == domain 1    score: 37.9 bits;  conditional E-value: 9.6e-12
  Mel1a-aln 416 lrnaGnifvvslavadlvvavyPyPlvltsifnnGWnlg...ylhcqisgflmGlsvigsifnitGiainrycyichslkydklysnknslcyvlliWll 512
                l +    +++sl+vadl+ a++  Pl + s ++  W +g   ++ c+ +++l      ++++  + i i+ry  +    +y    s ++  c++++ Wl 
   F59D12.1  45 LSDVIGCYLISLSVADLLTAIFVIPLSIYSTLEGNWRIGgdnSIICKSAAYLQIALFCSTVYTFAWICIDRYSAMMKPSRYSE-QSLTRCKCWIVFSWLT 143
                555566799*****************************8555689999999988888899*********************98.5888899********9 PP

  Mel1a-aln 513 tlvavlPnlrtG.tlqydPriysctfaqsvssaytiavvvfhfivPmiivifcylriWilvlqvrrrvkpdskpklkPqdfrnfvtmfvvfvlfaicWaP 611
                +++   P + +   + + P    c +  s +say+++++ + f+  ++ v     +iW     +r+    d+ +++  +   nfv    +fv f + W P
   F59D12.1 144 SMLLCCPIIVARmQVVFYPDAQLCVLDWSATSAYSVTLLLLVFVPTLVTVFNTGWKIWS---AMRNPAALDDSQRMLVETDPNFVLTGFLFVTFFLSWLP 240
                999999987553146688********************999996555555556678886...67999999999999999999***9999**********9 PP

  Mel1a-aln 612 lnfiGla.vasdPasmvPriPeWlfvasyymayfnsclnaiiyGllnqnfrkeyrr.iivslct 673
                l  + +  +   P  m   +  ++fv   ++a    c   +iy + n+ fr+ +   i  s+c 
   F59D12.1 241 LITLKVCeLIWGPFDMDLSMLTFFFV---WLAVSGPCCKFLIYMFTNHQFRRSFLSyISCSMCC 301
                855444314568***********999...89*********************996515577775 PP

>> F01E11.5c  CE30931	WBGene00017157	locus:tyra-2	status:Confirmed	UniProt:Q19084	protein_id:CCD83465.1
   #    score  bias  c-Evalue  i-Evalue hmmfrom  hmm to    alifrom  ali to    envfrom  env to     acc
 ---   ------ ----- --------- --------- ------- -------    ------- -------    ------- -------    ----
   1 !   25.7   5.8   4.6e-08   6.4e-06     394     578 ..      27     218 ..      15     238 .. 0.83
   2 !   14.6   0.2    0.0001     0.014     599     669 ..     390     457 ..     367     460 .. 0.80

  Alignments for each domain:
  == domain 1    score: 25.7 bits;  conditional E-value: 4.6e-08
  Mel1a-aln 394 ftivvdvlGnllvilsvyrnkklrnaGnifvvslavadlvvavyPyPlvltsifnnGWnlgylhcqisgflmGlsvigsifnitGiainrycyichslky 493
                + ++  ++ n lv + +y+n +l+   n++v  la +dl   +   Pl  +  +   W +    c +      l   +si+n++ + ++ry  i   + y
  F01E11.5c  27 LLVLWTIFANSLVFIVLYKNPRLQTVPNLLVGNLAFSDLALGLIVLPLSSVYAIAGEWVFPDALCEVFVSADILCSTASIWNLSIVGLDRYWAITSPVAY 126
                445567899***************************************9999999***********9888888999************************ PP

  Mel1a-aln 494 dklysnknslcyvlliWll.tlvavlPnl......rtGtlqyd..PriysctfaqsvssaytiavvvfhfivPmiivifcylriWilvlqvrrr 578
                     ++ +  ++l +W+  +l+++ P l      +t  l y+    +  ctf      +yt+   +  f +P +++ f y++i+    + r r
  F01E11.5c 127 MSKRNKRTAGIMILSVWISsALISLAPLLgwkqtaQTPNLIYEknNTVRQCTFLDL--PSYTVYSATGSFFIPTLLMFFVYFKIYQAFAKHRAR 218
                998888888889999**963689999987433322455566652245778999885..45************************9766655555 PP

  == domain 2    score: 14.6 bits;  conditional E-value: 0.0001
  Mel1a-aln 599 fvvfvlfaicWaPlnfiGlavasdPasmvPriPeWlfvasyymayfnsclnaiiyGllnqnfrkeyrriiv 669
                 +++  f++cWaP+  + + v    +  +P     +f++  ++ y ns +n iiy ++n++++   +r+  
  F01E11.5c 390 GIILGCFTVCWAPFFTMYVLV-QFCKDCSPNAHIEMFIT--WLGYSNSAMNPIIYTVFNRDYQIALKRLFT 457
                467778*******85555444.55677899999899997..89*******************998888765 PP

>> F01E11.5a  CE38313	WBGene00017157	locus:tyra-2	G-protein coupled receptor	status:Confirmed	UniProt:Q19084	protein_id:
   #    score  bias  c-Evalue  i-Evalue hmmfrom  hmm to    alifrom  ali to    envfrom  env to     acc
 ---   ------ ----- --------- --------- ------- -------    ------- -------    ------- -------    ----
   1 !   25.2   5.8   6.5e-08   8.9e-06     394     572 ..      27     212 ..      15     228 .. 0.84
   2 !   14.7   0.2    0.0001     0.014     599     669 ..     384     451 ..     361     454 .. 0.80

  Alignments for each domain:
  == domain 1    score: 25.2 bits;  conditional E-value: 6.5e-08
  Mel1a-aln 394 ftivvdvlGnllvilsvyrnkklrnaGnifvvslavadlvvavyPyPlvltsifnnGWnlgylhcqisgflmGlsvigsifnitGiainrycyichslky 493
                + ++  ++ n lv + +y+n +l+   n++v  la +dl   +   Pl  +  +   W +    c +      l   +si+n++ + ++ry  i   + y
  F01E11.5a  27 LLVLWTIFANSLVFIVLYKNPRLQTVPNLLVGNLAFSDLALGLIVLPLSSVYAIAGEWVFPDALCEVFVSADILCSTASIWNLSIVGLDRYWAITSPVAY 126
                445567899***************************************9999999***********9888888999************************ PP

  Mel1a-aln 494 dklysnknslcyvlliWll.tlvavlPnl......rtGtlqyd..PriysctfaqsvssaytiavvvfhfivPmiivifcylriWilv 572
                     ++ +  ++l +W+  +l+++ P l      +t  l y+    +  ctf      +yt+   +  f +P +++ f y++i+   
  F01E11.5a 127 MSKRNKRTAGIMILSVWISsALISLAPLLgwkqtaQTPNLIYEknNTVRQCTFLDL--PSYTVYSATGSFFIPTLLMFFVYFKIYQAF 212
                998888888889999**963689999987433322455566652245778999885..45************************8655 PP

  == domain 2    score: 14.7 bits;  conditional E-value: 0.0001
  Mel1a-aln 599 fvvfvlfaicWaPlnfiGlavasdPasmvPriPeWlfvasyymayfnsclnaiiyGllnqnfrkeyrriiv 669
                 +++  f++cWaP+  + + v    +  +P     +f++  ++ y ns +n iiy ++n++++   +r+  
  F01E11.5a 384 GIILGCFTVCWAPFFTMYVLV-QFCKDCSPNAHIEMFIT--WLGYSNSAMNPIIYTVFNRDYQIALKRLFT 451
                567778*******85555444.55677899999899997..89*******************998888765 PP

>> C56G3.1a  CE04283	WBGene00016984	G-protein coupled receptors (family 1)	status:Partially_confirmed	UniProt:Q18904	pro
   #    score  bias  c-Evalue  i-Evalue hmmfrom  hmm to    alifrom  ali to    envfrom  env to     acc
 ---   ------ ----- --------- --------- ------- -------    ------- -------    ------- -------    ----
   1 !   35.3   6.9   5.8e-11   7.9e-09     388     521 ..      53     186 ..      40     194 .. 0.86
   2 !   11.3   0.3     0.001      0.14     642     667 ..     377     402 ..     330     413 .. 0.76

  Alignments for each domain:
  == domain 1    score: 35.3 bits;  conditional E-value: 5.8e-11
  Mel1a-aln 388 lavvliftivvdvlGnllvilsvyrnkklrnaGnifvvslavadlvvavyPyPlvltsifnnGWnlgylhcqisgflmGlsvigsifnitGiainrycyi 487
                 ++v i+  v  v+Gn lvi++v r k +r   n++++ la+++l+ a+   P+     ++  +  + + c+ +  l G  +  s + i+ +ai+ry   
   C56G3.1a  53 YTTVYIIISVAAVIGNGLVIMAVVRKKTMRTNRNVLILNLALSNLILAITNIPFLWLPSIDFEFPYSRFFCKFANVLPGSNIYCSTLTISVMAIDRY--- 149
                56788999999******************************************8877667888999*******************************... PP

  Mel1a-aln 488 chslkydklysnknslcyvll....iWlltlvavlPnl 521
                 +s+k  k+ sn++     +l    iW+++++  lP l
   C56G3.1a 150 -YSVKKLKIASNRKQCFHAVLvslaIWIVSFILSLPLL 186
                .5889999999976543332223348999999888865 PP

  == domain 2    score: 11.3 bits;  conditional E-value: 0.001
  Mel1a-aln 642 ayfnsclnaiiyGllnqnfrkeyrri 667
                + +  c+n  +yG+ln nfr+e+  i
   C56G3.1a 377 SMLSICVNPFLYGFLNTNFRHEFSDI 402
                45678*****************9877 PP

>> C56G3.1b  CE30923	WBGene00016984	status:Partially_confirmed	UniProt:Q8MQ94	protein_id:CCD63511.1
   #    score  bias  c-Evalue  i-Evalue hmmfrom  hmm to    alifrom  ali to    envfrom  env to     acc
 ---   ------ ----- --------- --------- ------- -------    ------- -------    ------- -------    ----
   1 !   35.2   6.9   6.2e-11   8.6e-09     388     521 ..      73     206 ..      60     214 .. 0.86
   2 !   11.2   0.3    0.0012      0.16     642     667 ..     397     422 ..     350     432 .. 0.76

  Alignments for each domain:
  == domain 1    score: 35.2 bits;  conditional E-value: 6.2e-11
  Mel1a-aln 388 lavvliftivvdvlGnllvilsvyrnkklrnaGnifvvslavadlvvavyPyPlvltsifnnGWnlgylhcqisgflmGlsvigsifnitGiainrycyi 487
                 ++v i+  v  v+Gn lvi++v r k +r   n++++ la+++l+ a+   P+     ++  +  + + c+ +  l G  +  s + i+ +ai+ry   
   C56G3.1b  73 YTTVYIIISVAAVIGNGLVIMAVVRKKTMRTNRNVLILNLALSNLILAITNIPFLWLPSIDFEFPYSRFFCKFANVLPGSNIYCSTLTISVMAIDRY--- 169
                56788999999******************************************8877667888999*******************************... PP

  Mel1a-aln 488 chslkydklysnknslcyvll....iWlltlvavlPnl 521
                 +s+k  k+ sn++     +l    iW+++++  lP l
   C56G3.1b 170 -YSVKKLKIASNRKQCFHAVLvslaIWIVSFILSLPLL 206
                .5889999999976543332223348999999888865 PP

  == domain 2    score: 11.2 bits;  conditional E-value: 0.0012
  Mel1a-aln 642 ayfnsclnaiiyGllnqnfrkeyrri 667
                + +  c+n  +yG+ln nfr+e+  i
   C56G3.1b 397 SMLSICVNPFLYGFLNTNFRHEFSDI 422
                45678*****************9877 PP

>> T27D1.3  CE43181	WBGene00012084	locus:npr-15	G-protein coupled receptor	status:Partially_confirmed	UniProt:Q09638	pro
   #    score  bias  c-Evalue  i-Evalue hmmfrom  hmm to    alifrom  ali to    envfrom  env to     acc
 ---   ------ ----- --------- --------- ------- -------    ------- -------    ------- -------    ----
   1 !   34.9  19.4   7.5e-11     1e-08     389     668 ..      10     316 ..       2     320 .. 0.82

  Alignments for each domain:
  == domain 1    score: 34.9 bits;  conditional E-value: 7.5e-11
  Mel1a-aln 389 avvliftivvdvlGnllvilsvyrnkklrna.GnifvvslavadlvvavyPyPlvltsif..nnGWnlgylhcqisgflmGlsvigsifnitGiainryc 485
                 + +i+  vv ++Gn++vi ++  ++ +r +  ni+++ lavadl   ++  P  +  +f     W + ++ c +  +l  + + +si     + i+ry 
    T27D1.3  10 VCFFIILSVVGIIGNVIVIYAIAGDRNMRKSvMNILLLNLAVADLANLIFTIPEWIPPVFfgSTDWLFPSFLCPVCRYLECVFLFASISTQMIVCIERYI 109
                455677779*******************98637*********************99999934468*********************************** PP

  Mel1a-aln 486 yichslkydklysnknslcyvlliWlltlv.....avlPnlr.....tGtlqydPriysctfaqsvssa.....ytiavvvfhfivPmiivifcylri.. 568
                 i   ++  +l+s +n l  vl+ W++        av   ++     t +l++     s t +++v  +     y ++     + vP  i++  y ++  
    T27D1.3 110 AIVLPMQARQLCSRRNVLITVLVDWIFVACfaspyAVWHSVKtkdrnTNSLRFKLFQLSATCSNTVGKStwwqgYKLTEFLAFYFVPCFIITVVYTKVak 209
                *************************986542223355554441111267889988888999999886422333388887777778999999999998644 PP

  Mel1a-aln 569 ..Wil..vlqvrrrvkpdskpklkPqdf....rnfvtmfvvfv.lfaicWaPlnfiGlavasdPasmvPriPeWlfvasyymayfnsclnaiiyGllnqn 659
                  W     lq   r   d+k+  +  d     rn v m++  v ++ +c++P+  i l  a   +++ P     l++ +  +a   s  n ++y l+ q 
    T27D1.3 210 clWCKdpTLQCETRSCLDNKSSSRSSDAlrtrRNVVKMLIACVaVYFVCYSPIQVIFLSKAVLNVTIHPPYDFILLMNA--LAMTCSASNPLLYTLFSQK 307
                44775447*************999998545559******98764688**********************8887777776..56668999*********** PP

  Mel1a-aln 660 frkeyrrii 668
                fr+  r ++
    T27D1.3 308 FRRRLRDVL 316
                ***998775 PP

>> C49A9.7  CE16937	WBGene00016761	seven trans-smembrane receptor	status:Partially_confirmed	UniProt:O44148	protein_id:C
   #    score  bias  c-Evalue  i-Evalue hmmfrom  hmm to    alifrom  ali to    envfrom  env to     acc
 ---   ------ ----- --------- --------- ------- -------    ------- -------    ------- -------    ----
   1 !   31.1  19.8   1.1e-09   1.5e-07     391     664 ..      67     352 ..      56     359 .. 0.82

  Alignments for each domain:
  == domain 1    score: 31.1 bits;  conditional E-value: 1.1e-09
  Mel1a-aln 391 vliftivvdvlGnllvilsvyrnkklrnaGnifvvslavadlvvavyPyPlvltsifnnGWnlgylhcqisgflmGls.vigsifnitGiainrycyich 489
                ++ +ti + ++Gn+ v+  +   +++r   n ++  lavad  ++v+   +     +   W++g+++c+i   lmG++ + +s+f +  ++i+ry  i h
    C49A9.7  67 LFTLTIFLALMGNFTVMWIILYHRQMRSVTNYYLFNLAVADASISVFNTGFSWSYNYYYVWKFGSFYCRINN-LMGITpICASVFTMIVMSIERYYAIIH 165
                456899****************************************************************86.799872558****************** PP

  Mel1a-aln 490 slkydklysnknslcyvlliWlltlvavlPnlrtGtlq....ydP.riys...c...tf....aqsvssaytiavvvfhfivPmiivifcylriWilvlq 574
                 lk  k    + ++  +++iW+++++  +P + +  +     yd   +y    c    +       +  +y   +++  +i+P+ i+   y r+ +  l+
    C49A9.7 166 PLK--KRPGRRSTVTIIIMIWFMAFLFGVPAFLASKVDvyyfYDGyTLYEnplCladNYpggnESLLGQVYNNGLITVQYILPLCILSAAYYRVGVE-LR 262
                **9..56788889999********9999999877654333235542344322221113322102346789************************975.66 PP

  Mel1a-aln 575 vrrrvkpdskpklkPqdfrnfvtmfvvfvlfaicWaPlnfiGlava.sdPasmvPriPeWlfvasyymayfnsclnaiiyGllnqnfrkey 664
                  + v   ++ k      +  + + vv  +f i W P n   l +   +P      +  ++++  y++    + +n +iy ++n+ fr  +
    C49A9.7 263 KDKTVGDVRHAKSVAAKKKASIMLAVVVFIFMIVWFPYNAYYLTLHlVEPIG-NKMLSLYIYINIYWLGMSSTVFNPVIYYFMNKRFRVGF 352
                677888888888888888888999999999*********9888776145543.4457889****************************766 PP

>> W05B5.2  CE42751	WBGene00012275	locus:npr-14	7 transmembrane receptor (rhodopsin family) (2 domains)	status:Partially
   #    score  bias  c-Evalue  i-Evalue hmmfrom  hmm to    alifrom  ali to    envfrom  env to     acc
 ---   ------ ----- --------- --------- ------- -------    ------- -------    ------- -------    ----
   1 !   29.2  18.4   4.1e-09   5.6e-07     388     656 ..      49     324 ..      30     331 .. 0.68

  Alignments for each domain:
  == domain 1    score: 29.2 bits;  conditional E-value: 4.1e-09
  Mel1a-aln 388 lavvliftivvdvlGnllvilsvyrnkklrnaGnifvvslavadlvvavyPyPlvltsifnnGWnlgylhcqisgflmGlsvigsifnitGiainrycyi 487
                +  +l   +v+ v+Gn lv++ v  nk +rna n+ ++ la+adl++ ++  Pl ++  + + + ++ + c+   f+   sv  si+++  i+ +r+  i
    W05B5.2  49 FVYILASMMVIGVIGNTLVVVVVATNKSMRNALNLVLMNLAIADLLILLFCLPLTVVNDVTKTFWFSAVFCKSVNFVNNTSVYVSIMSLVFITCERWRAI 148
                4567778899********************************************99999999999*********************************** PP

  Mel1a-aln 488 chslkydklysnknslcyvlliWlltlvavlPnlrtGtlqydPri...ys......c..tfaqsvssaytiavvvfhfivPmi.ivifcylriWilvlqv 575
                 + lk   +   ++s+  +  iW++++    P+  t  l   P +   ++      c  ++++     y +   +f f++P++ i i+c   +  l +  
    W05B5.2 149 TYPLKSPFV--RTRSV--IGGIWFIAMFLSSPEPVTLHLAGAPFVrpnFTtkwgtrCkeSWSEEFQKNYQLLQTIFSFVLPLLvISILCLHMVRTLHFSA 244
                ***996533..23332..2334444444444443333333333321111101111121134455566788888888888886514578888888888888 PP

  Mel1a-aln 576 rrrvkpdskpklkPqdfrnfvtmfvvfvlfaicWaPlnfiGlavasdPasm...vPriPeWlfvasyymayfnsclnaiiyGll 656
                     ++++  ++ +  r + +  vvf lf++   P+ +  +a+  d  s    +  i     +    ++y  scln i+y +l
    W05B5.2 245 NYLTVANRQISIRKKAVRMLCA--VVF-LFSMSNLPVHLYNIALNYDLLSTdvsTNTIAVRK-LLPRVFSYSSSCLNPILYSFL 324
                8777778888888777776543..333.6777777777666555554433200011222211.223345677788888887766 PP

>> F16D3.7  CE42717	WBGene00008890	locus:ser-5	7 transmembrane receptor (rhodopsin family) (2 domains)	status:Partially_
   #    score  bias  c-Evalue  i-Evalue hmmfrom  hmm to    alifrom  ali to    envfrom  env to     acc
 ---   ------ ----- --------- --------- ------- -------    ------- -------    ------- -------    ----
   1 !   25.9   6.6   3.9e-08   5.4e-06     378     571 ..      55     243 ..       4     253 .. 0.78
   2 !   11.8   1.8   0.00075       0.1     596     670 ..     302     372 ..     287     384 .. 0.81

  Alignments for each domain:
  == domain 1    score: 25.9 bits;  conditional E-value: 3.9e-08
  Mel1a-aln 378 rprpsWlastlavvliftivvdvlGnllvilsvyrnkklrnaGnifvvslavadlvvavyPyPlvltsifnnGWnlgylhcqisgflmGlsvigsifnit 477
                ++ p+ + + l +  ++ i++ ++Gnllv++  ++ +  r    ++v  l ++d++v v   P+  + ++   W +g + c++           s+  i 
    F16D3.7  55 EQLPPAVLVLLCIPAVIIILLTIFGNLLVLF--FKARVGRTNTTLLVWNLGLTDFLVGVIVLPMGAVYLIYRKWIFGRFLCRLWVAADVTFCTCSVVTIC 152
                4456666666666677889999*******96..7888899999***************************************988877778899****** PP

  Mel1a-aln 478 GiainrycyichslkydklysnknslcyvlliWlltlvavlPnlrtGt.lqydPriysctfaqsvssaytiavvvfhfivPmiivifcylriWil 571
                 i+++ry  +   l+y  + ++++ +  + +iW+++   +l  +r      yd  +  c   + +        vvf f +P  + +  y ri+ l
    F16D3.7 153 VISVDRYLAVTRPLRYKSIVTKTKVISVMTIIWIFSSSILLTTVRWEQpECYDDSL--CFVGNEIRH--LAHSVVFAFFLPASVTLTLYWRIYKL 243
                ***********************************988888777765313355443..555555543..44568999999999999999999977 PP

  == domain 2    score: 11.8 bits;  conditional E-value: 0.00075
  Mel1a-aln 596 vtmfvvfvlfaicWaPlnfiGlavas.dPasmvPriPeWlfvasyymayfnsclnaiiyGllnqnfrkeyrriivs 670
                 t+ vv   f  cW P  f Gl ++  + +  vP i   + vas ++ y ns ln iiy +  ++f++   r++v 
    F16D3.7 302 KTLGVVSCSFLFCWLP--FFGLYLTNyKCSGCVPPI--AIDVAS-WLGYCNSMLNPIIYSFTVKEFKRSAFRLVVP 372
                578899999*****77..899988751344456644..578998.59*******************9998888886 PP

>> T02D1.6  CE30684	WBGene00011372	7 transmembrane receptor (rhodopsin family)	status:Partially_confirmed	UniProt:O45725
   #    score  bias  c-Evalue  i-Evalue hmmfrom  hmm to    alifrom  ali to    envfrom  env to     acc
 ---   ------ ----- --------- --------- ------- -------    ------- -------    ------- -------    ----
   1 !   31.5  17.7   8.3e-10   1.1e-07     389     660 ..      64     357 ..      54     362 .. 0.76

  Alignments for each domain:
  == domain 1    score: 31.5 bits;  conditional E-value: 8.3e-10
  Mel1a-aln 389 avvliftivvdvlGn...llvilsvy..rnkklrnaGn...ifvvslavadlvvavyPyPlvltsifnnGWnlgylhcqisgflmGlsvigsifnitGia 480
                 vv+++  +v v Gn   + +i  v   r k+++  G+   +++ +l v d+v+++   P +l s++   W +g   c++      +  i+s f it ++
    T02D1.6  64 VVVFVLCFIVGVCGNssiITIIRGVVedRRKRMKRHGDnaiLYIGALCVCDFVMSLSLPPAILDSVIG-FWIFGTTMCKVHHVFGSVGRIASTFLITAMS 162
                4556667789999984322334455444778887777535468899***********99******985.6***********999999************* PP

  Mel1a-aln 481 inrycyic....hslkydkly.snk...nslcyvlliWlltlva....vlPnlrtGtlq..ydPriysct..faqsvssaytiavvvfhfivPmiivifc 564
                 +ry  +c    h l+   +  s+     s+ +vll+ +lt+++    vl +l++         r++ c+  +   +   +t +  ++ ++vP+i++++ 
    T02D1.6 163 FDRYVAVCyphhHRLRSRTFViSTIaclSSIAFVLLLPMLTYASakemVLHELKAHESAniTRVRVFKCSdmMPGPIFYWFTSTTFILGYVVPLILIVYF 262
                ****9999665556666554313322227999*********9854555899998765431156799***83345679999999999*************9 PP

  Mel1a-aln 565 ylriWilvlqvrrrvkpdskpklkPqdfrnfvtmfvvfvlfaicWaPlnfiGlavasdPasmvPri.PeWlfvasyy...mayfnsclnaiiyGllnqnf 660
                 l++ i  l  ++rv p s   ++    r  v   ++  ++ +cW+P  f  l   +      P    eW++ a y    + yf s  n i+yGlln  +
    T02D1.6 263 NLKL-INKLYAHKRVLPRSAIPVR----RVVVYTVLIAAVYFVCWTPYWFSVLYAIIMSLLGKPTTnSEWVLFAIYCvhlLPYFGSSSNWILYGLLNTQL 357
                9997.788999******9987665....455544455566779*******988766666666665427****9999622268***************875 PP

>> F31B9.1  CE17727	WBGene00009278	7 transmembrane receptor (rhodopsin family)	status:Partially_confirmed	UniProt:O62189
   #    score  bias  c-Evalue  i-Evalue hmmfrom  hmm to    alifrom  ali to    envfrom  env to     acc
 ---   ------ ----- --------- --------- ------- -------    ------- -------    ------- -------    ----
   1 !   29.8  17.0   2.7e-09   3.7e-07     364     668 ..      40     345 ..       7     373 .. 0.78

  Alignments for each domain:
  == domain 1    score: 29.8 bits;  conditional E-value: 2.7e-09
  Mel1a-aln 364 lnasqraagggegarprpsWlastlavvliftivvdvlGnllvilsvyrnkklrn.aGnifvvslavadlvvavyPyPlvltsifnnGWnlgylhcqisg 462
                + a+q a+ +  + +p+  ++ + l  v+++ i   v+Gn+++++ +  ++kl   + n f++ la+adl   ++  P ++  +++ GW l  + c +  
    F31B9.1  40 VLATQSAPLQCFSCHPKLYFIVFGL--VFMIIICAGVIGNIFIVFVILMDRKLMSsSVNQFLLNLAIADLGNLIFCSPDAILVLIDRGWLLPNFACHLLR 137
                4466666666666666666666655..455557889**************99976157****************************************** PP

  Mel1a-aln 463 flmGlsvigsifnitGiainrycyichslkydklysnknslcyvlliWlltlvavlPnlrtGtlqydPriysctfaqsvssa....ytiavvvfhfivPm 558
                fl    + +s++    i ++r+  ic  ++ ++ +s+k ++  +  +W ++     P +    + +  ++y c f + +s      +    ++  + +P+
    F31B9.1 138 FLQEYFLYASVLLQMAIGVERFLAICSPMRMQR-FSTKTTISVLAGVWCVAACFASPYFLYQGIVFH-KLYFC-FWKGISHKtrtyFKYCELIVLYAIPL 234
                ******************************988.799*************99999998777777775.79999.66677753111133444555677899 PP

  Mel1a-aln 559 iivifcylriWilvl...qvrrrvkpdskpklkPqdfrnfvtmfvv.fvlfaicWaPlnfiGlavasdPasmvPriPeWlfvasyymayfnsclnaiiyG 654
                + ++  y  i   vl      + +  +s++    +  r+ v m+++ ++l+ +c++P+  + +   +  +  + ++P+Wl +    ++ + s  n i+y 
    F31B9.1 235 VFLTTLYS-IMCRVLwgnEDNHNIANHSQQEAILKLRRSVVKMLIIsMLLYFLCYTPIQVLFMLEKILDH--SVQLPQWLRLLLNVLSVMSSSTNPIVYI 331
                98888774.555555222334567777777766777799****988356899******997766655555..4589************************ PP

  Mel1a-aln 655 llnqnfrkeyrrii 668
                +  + fr   r + 
    F31B9.1 332 ICCRHFRLRLRDVA 345
                *******8888764 PP

>> F55E10.7  CE40072	WBGene00018886	status:Partially_confirmed	UniProt:Q20841	protein_id:CCD70891.1
   #    score  bias  c-Evalue  i-Evalue hmmfrom  hmm to    alifrom  ali to    envfrom  env to     acc
 ---   ------ ----- --------- --------- ------- -------    ------- -------    ------- -------    ----
   1 !   28.6  14.4   6.1e-09   8.3e-07     419     612 ..      84     280 ..      75     286 .. 0.82
   2 ?   -0.1   0.1       2.9   4.1e+02     641     663 ..     347     369 ..     338     401 .. 0.87

  Alignments for each domain:
  == domain 1    score: 28.6 bits;  conditional E-value: 6.1e-09
  Mel1a-aln 419 aGnifvvslavadlvvavyPyPlvltsifnnGWnlgylhcqisgflmGlsvigsifnitGiainrycyichslkydklysnknslcyvlliWlltlvavl 518
                +  ++++ l+v dl   + P P+++t ++ n + +g   c++s f   +    s + +t ++++ry  +ch   y  l ++k sl  + + + ++l+ ++
   F55E10.7  84 SAYVYLIILSVVDLFS-LIPVPMIVTDVYVNHFPFGLWACKLSYFCEAINKSLSPMVLTALSVDRYIAVCHPTLY-WLRTTKFSLGVLAVCFSVSLIFII 181
                55689999*****975.67********************************99*******************999.699********************* PP

  Mel1a-aln 519 PnlrtGtlqy.....dPriysctfaq..svssaytiavvvfhfivPmiivifcylriWilvlqvrrrvkp.dskpklkPqdfrnfvtmfvvfvlfaicWa 610
                P  +  t+q      d  i  c+f +  s s ++  a  +  ++vP+ i+   yl i    l ++ r  +  +k+ +      +   m v f  + icW+
   F55E10.7 182 PVTKKATMQVmkdntDEEIIKCAFDHgdSASYVFDTAQAIVCYLVPLFIICAVYLAILH-KLFIHTRFSTvGKKTSISLGRVVKCSVMVVAF--YFICWT 278
                ********9555445999******871155555667899999*************9965.45566665541455555555444444454444..679**9 PP

  Mel1a-aln 611 Pl 612
                P 
   F55E10.7 279 PY 280
                95 PP

  == domain 2    score: -0.1 bits;  conditional E-value: 2.9
  Mel1a-aln 641 mayfnsclnaiiyGllnqnfrke 663
                ++y  s +n + y +ln+n+r +
   F55E10.7 347 LTYAQSAFNWLFYSFLNRNLRSN 369
                68999**************9976 PP

>> T02E9.1  CE13062	WBGene00011381	G-protein coupled receptor	status:Confirmed	UniProt:O18014	protein_id:CAB07651.1
   #    score  bias  c-Evalue  i-Evalue hmmfrom  hmm to    alifrom  ali to    envfrom  env to     acc
 ---   ------ ----- --------- --------- ------- -------    ------- -------    ------- -------    ----
   1 !   28.3   4.2   7.4e-09     1e-06     418     514 ..      58     154 ..       7     167 .. 0.71

  Alignments for each domain:
  == domain 1    score: 28.3 bits;  conditional E-value: 7.4e-09
  Mel1a-aln 418 naGn..ifvvslavadlvvavyPyPlvltsifnnGWnlgylhcqisgflmGls.vigsifnitGiainrycyichslkydklysnknslcyvlliWlltl 514
                  Gn  i++v+l   dl+v+v   P+ l  ++ n W +g l c+i  f++ ls  + s f +t +a +ry  ich     +++  + ++    ++ +l+l
    T02E9.1  58 ALGNtfIYIVALCAVDLLVTVS-IPFSLSYMILNNWVFGELVCKIH-FMLELSnKMCSTFILTALAFDRYMAICHP-EIKRIHEMRHTIYITTILATLSL 154
                3477336689*********994.788888888899**********6.8888883599******************6.44556555555555555555555 PP

>> R106.2  CE39612	WBGene00020086	G-protein coupled receptor	status:Partially_confirmed	UniProt:Q23033	protein_id:CCD732
   #    score  bias  c-Evalue  i-Evalue hmmfrom  hmm to    alifrom  ali to    envfrom  env to     acc
 ---   ------ ----- --------- --------- ------- -------    ------- -------    ------- -------    ----
   1 !   21.8   4.5   7.2e-07   9.8e-05     394     519 ..      27     152 ..      17     159 .. 0.86
   2 !   12.2   3.5   0.00056     0.077     552     687 ..     215     349 ..     205     365 .. 0.76

  Alignments for each domain:
  == domain 1    score: 21.8 bits;  conditional E-value: 7.2e-07
  Mel1a-aln 394 ftivvdvlGnllvilsvyrnkklrnaGnifvvslavadlvvav.yPyPlvltsifnnGWnlgylhcqisgflmGlsvigsifnitGiainrycyichslk 492
                +t ++ +  nl+v+ ++   + +r   ni++  lavadl+     P  l   s  ++GW  g + c++      +s  +s   i+ ++ +ry  +c  ++
     R106.2  27 LTALIGIPANLFVLAAIVYFRDMRTISNIYIFNLAVADLLFLCgIPVSLFAQS-SHDGWIWGPIMCKLYISGNAVSQFASAVFIAILSFDRYLAVCRPIQ 125
                678889999*******9999******************986441455555444.69**********98666677899999999***************** PP

  Mel1a-aln 493 ydklysnknslcyvlliWlltlvavlP 519
                   + +++ ++   +  W++ ++ + P
     R106.2 126 SKSFRTTQAAFALSVAAWIMVILEMTP 152
                ******************999887766 PP

  == domain 2    score: 12.2 bits;  conditional E-value: 0.00056
  Mel1a-aln 552 fhfivPmiivifcylriWilvlqvrrrvkpdskpklkPqdfrnfvtmfvvfvlfaicWaPlnfiGlavasdPasmvPriPeWlfvasyy...mayfnscl 648
                + +++P++ v + y++i + + q +r+++++ ++  k +  +  +  + + + ++ cW P+ ++   + ++   +  +    lf ++++   + y ns  
     R106.2 215 LSYLIPLVAVWYFYFKIILKMCQRKRQMQTK-RTATKKRTTKVTIMGLAIVISYTHCWLPFWIVQWSIEAN---LFEKSKYLLFCCTHFafaLQYINSAA 310
                4699*************87777766666655.5556666666666666777889******99888877665...66666677888765433389****** PP

  Mel1a-aln 649 naiiyGllnqnfrkeyrriivslctakmffvdssndvad 687
                n  +y +l   f+k+ ++++ +    k +++  s d +d
     R106.2 311 NPFLYVFLSDSFQKNIQKLLRTAKPDKQIMLKNSTDPQD 349
                *****************9988777777777777766555 PP

>> F15A8.5d  CE33618	WBGene00001052	locus:dop-1	status:Partially_confirmed	UniProt:Q86ME3	protein_id:CCD68414.1
   #    score  bias  c-Evalue  i-Evalue hmmfrom  hmm to    alifrom  ali to    envfrom  env to     acc
 ---   ------ ----- --------- --------- ------- -------    ------- -------    ------- -------    ----
   1 !   27.0   0.5   1.8e-08   2.5e-06     590     672 ..      73     151 ..      62     156 .. 0.88

  Alignments for each domain:
  == domain 1    score: 27.0 bits;  conditional E-value: 1.8e-08
  Mel1a-aln 590 qdfrnfvtmfvvfvlfaicWaPlnfiGlavasdPasmvPriPeWlfvasyymayfnsclnaiiyGllnqnfrkeyrriivslc 672
                 d +  +t+ v++  f +cW P+  + +  a  P+ ++ +      +a  ++ y ns  n +iy ++n++fr+ +++iiv ++
   F15A8.5d  73 SDQKARLTLGVIMGTFLVCWLPFFTVNILRAWLPEIFSSK----TIMAVTWLGYANSSANPLIYSIFNRDFRRAFKKIIVRVF 151
                5677778999*******************99999998876....478999******************************875 PP

>> C50F7.1a  CE33574	WBGene00016842	G-protein coupled receptor	status:Partially_confirmed	UniProt:Q18757	protein_id:CCD6
   #    score  bias  c-Evalue  i-Evalue hmmfrom  hmm to    alifrom  ali to    envfrom  env to     acc
 ---   ------ ----- --------- --------- ------- -------    ------- -------    ------- -------    ----
   1 !   26.7   5.4   2.4e-08   3.2e-06     550     681 ..      46     179 ..      28     200 .. 0.84

  Alignments for each domain:
  == domain 1    score: 26.7 bits;  conditional E-value: 2.4e-08
  Mel1a-aln 550 vvfhfivPmiivifcylriWilvlqvrrrvkpdskpklkPqdfrnfvtmfvvfvlfaicWaPlnfi..GlavasdPasmvPriPeWlfvasy.ymayfns 646
                + + fivP+ ++   y ri+i v   +r +  d + +     +r    m+ v ++fa cW Pl  i   +   +d  s   +i   l    + +m+ + s
   C50F7.1a  46 LLLAFIVPFGLISGLYTRIFITVS-THRSLAVDARAREDRVKLRVATMMLTVIIVFACCWLPLYCIftYFFFFADQRSDLFQITSMLIRPIFqWMSLLSS 144
                4578*****************986.5778899999999999**********************8662256677888999999999999876548****** PP

  Mel1a-aln 647 clnaiiyGllnqnfrkeyrriivslctakmffvds 681
                 ln iiy    + +r+ ++ i++  c ++   v s
   C50F7.1a 145 SLNPIIYIAYSHKYRRAFKSILLMPCKTRYERVRS 179
                **************************999877766 PP

>> C38C10.1  CE44282	WBGene00006576	locus:tkr-1	G protein coupled receptor	status:Confirmed	UniProt:Q03566	protein_id:CA
   #    score  bias  c-Evalue  i-Evalue hmmfrom  hmm to    alifrom  ali to    envfrom  env to     acc
 ---   ------ ----- --------- --------- ------- -------    ------- -------    ------- -------    ----
   1 !   24.0  17.8   1.5e-07     2e-05     384     667 ..      44     329 ..      31     340 .. 0.80

  Alignments for each domain:
  == domain 1    score: 24.0 bits;  conditional E-value: 1.5e-07
  Mel1a-aln 384 lastlavvliftivvdvlGnllvilsvyrnkklrnaGnifvvslavadlvvavyPyPlvltsifnnGWnlgylhcqisgflmGlsvigsifnitGiainr 483
                + +++a+vl++     ++Gn +v+  +y+ k +    n f+  +a adl++a++      t  +   W  g l c +++f        s+ ++  ++ +r
   C38C10.1  44 VFVAIAFVLLM--ATAIIGNSVVMWIIYQHKVMHYGFNYFLFNMAFADLLIALFNVGTSWTYNLYYDWWYGDL-CTLTSFFGIAPTTVSVCSMMALSWDR 140
                44566777765..4679*********************************************9999******9.88888876667888************ PP

  Mel1a-aln 484 ycyichslkydklysnknslcyvlliWlltlvavlPnlrtGtlq..ydPriysctfaq.svssa..yti.avvvf..hfivPmiivifcylriWilvlqv 575
                   +   l+  +  s k+s+  +l+iW+++ v+ lP   + ++   y   + + t ++  v sa   t    v f   + +P+ii+   + ri +     
   C38C10.1 141 CQAVVNPLQK-RPLSRKRSVIAILIIWVVSTVTALPFAIAASVNslYTYDVVTSTVSKaHVCSApvNTFfEKVLFgiQYALPIIILGSTFTRIAVAFRAT 239
                9999999986.5669*********************887766543344445555554414666522232123444227899************9988888 PP

  Mel1a-aln 576 rrrvkpdskpklkPqdfrnfvtmfvvfvlfaicWaPlnfiGlavasdPasmvPriPeWlfvasyymayfnsclnaiiyGllnqnfrkeyrri 667
                     +  k+       +    +f++ v f +cW P   i  a a +    + r   + ++  y++a      n iiy + n+ fr  +r +
   C38C10.1 240 NEATDSSLKNNHTRAKSKAVKMLFLMVVAFVVCWLPYH-IYHAFALEEFFDAAR-GKYAYLLIYWIAMSSCAYNPIIYCFANERFRIGFRYV 329
                77777777766666666677777999999*******86.667888887766666.67888899****988889*************988865 PP

>> F47D12.1e  CE32893	WBGene00001518	locus:gar-2	G-protein-linked acetylcholine receptor GAR-2	status:Confirmed	UniProt:
   #    score  bias  c-Evalue  i-Evalue hmmfrom  hmm to    alifrom  ali to    envfrom  env to     acc
 ---   ------ ----- --------- --------- ------- -------    ------- -------    ------- -------    ----
   1 !   23.2   0.4   2.7e-07   3.7e-05     596     667 ..     255     326 ..     225     329 .. 0.74

  Alignments for each domain:
  == domain 1    score: 23.2 bits;  conditional E-value: 2.7e-07
  Mel1a-aln 596 vtmfvvfvlfaicWaPlnfiGlava.sdPasmvPriPeWlfvasyymayfnsclnaiiyGllnqnfrkeyrri 667
                 t+  ++  f i W+P+  +  +    +  + +P   + l+  syy+ y+ns ln   y + nq f+k   ri
  F47D12.1e 255 RTITFILGSFIILWTPFYVLATIYGfCETCKASPSF-NTLYTISYYLCYMNSPLNPFCYAMANQQFKKTLTRI 326
                455555556999999998887776514555666665.679****************************99998 PP

>> C48C5.1  CE45664	WBGene00016747	locus:nmur-1	family 1 of G-protein coupled receptors	status:Confirmed	UniProt:Q18701	
   #    score  bias  c-Evalue  i-Evalue hmmfrom  hmm to    alifrom  ali to    envfrom  env to     acc
 ---   ------ ----- --------- --------- ------- -------    ------- -------    ------- -------    ----
   1 !   20.7  19.0   1.5e-06   0.00021     389     672 ..      55     360 ..      42     363 .. 0.76

  Alignments for each domain:
  == domain 1    score: 20.7 bits;  conditional E-value: 1.5e-06
  Mel1a-aln 389 avvliftivvdvlGnllvilsvyrnkklrnaGnifvvslavadlvvavyPyPl.vltsifnnGWnlgylhcqisgflmGlsvigsifnitGiainrycyi 487
                +++ if  +v v+Gn    l + +   ++    ++++ lav+dlv      P+ v++   +  W +    c + +++   +   si+ i   ai+ry  +
    C48C5.1  55 TALYIFIFLVGVIGNTTTCLVMKKHPMMKTHASMYLMNLAVSDLVTLCVGLPFeVMMNWNQYPWPFPDYICNLKALIAETTSSVSILTILIFAIERYVAV 154
                56789999***************************************9999983455555568*****************999***************** PP

  Mel1a-aln 488 chslkydklysnknslcyvl.liWlltlvavlPnlrtGtlqydPriysctfaq.................svssaytiav...vvfhfivPmiivifcyl 566
                ch l   k+   k+ +  ++ + W+++++  +P        y  + +  t  +                  ++s++ i      +  f +P+  ++  y 
    C48C5.1 155 CHPLFLMKVQPFKRNIGTIIgFTWIFSILCAMPFAIHHRADYIMKSWPGTDNRipvksskmcmiavmfepKLASTFKILFhfsAIAFFALPLFTIVILYA 254
                **********9999997765489**********9888888886555555544321000000000000000344444433211122234455555555566 PP

  Mel1a-aln 567 riWilvlqvrrrvkpdskpklkPqdfrnfvtmfvvfvlfaicWaPlnfiGlav.asdPasmvPriPeWlfvasyymayfnsclnaiiyGllnqnfrkeyr 665
                ri   v    r ++p +        +r    +  +   f ic+ P+ +  l     d + +   + ++++  s ++ y+ + +n i y l    fr+ ++
    C48C5.1 255 RIACKVSS-NRTIQPGELDITEELQMRINAILCAIVSAFFICYLPFQLQRLLFfYFDNEVILTWVNQYMYFISGFLFYLATIINPIAYNLASSRFRRAFK 353
                66555533.44555555555555566666666666677889*******98865167999999************************************** PP

  Mel1a-aln 666 riivslc 672
                 i++  c
    C48C5.1 354 DILIDYC 360
                ****998 PP

>> F57C9.6  CE36651	WBGene00019012	status:Partially_confirmed	UniProt:O01818	protein_id:CCD62438.1
   #    score  bias  c-Evalue  i-Evalue hmmfrom  hmm to    alifrom  ali to    envfrom  env to     acc
 ---   ------ ----- --------- --------- ------- -------    ------- -------    ------- -------    ----
   1 !   21.5  10.3   8.7e-07   0.00012     456     568 ..     120     237 ..      31     268 .. 0.81

  Alignments for each domain:
  == domain 1    score: 21.5 bits;  conditional E-value: 8.7e-07
  Mel1a-aln 456 lhcqisgflmGlsvigsifnitGiainrycyichslkydklysnknslcyvlliWlltlvavlPnlrtGtlqydPriysctfaqsvssa.ytia....vv 550
                   q sg l+ ++ + +i+n+  i++n + +ich l+y  + +  + l  ++l Wll++v  + n+ t t q    i +    + +s a + i      +
    F57C9.6 120 RVDQYSGVLLRFTNLTTIMNVLLITMNEFIFICHPLRYSSIVTRCRVLWAIVLSWLLAFVLTVLNMLTSTRQRSVMIDTECENEMMSGAsFCIKhqetSL 219
                45699********************************************************************999976555555555425664222145 PP

  Mel1a-aln 551 vfhfivPmiivifcylri 568
                  +f+  mi++ fc + +
    F57C9.6 220 SHYFVFHMILIAFCLICL 237
                667888999999997654 PP

>> T07D4.1  CE46449	WBGene00011578	locus:npr-20	G-protein coupled receptor	status:Partially_confirmed	UniProt:Q22305	pro
   #    score  bias  c-Evalue  i-Evalue hmmfrom  hmm to    alifrom  ali to    envfrom  env to     acc
 ---   ------ ----- --------- --------- ------- -------    ------- -------    ------- -------    ----
   1 !   19.6  11.9   3.3e-06   0.00045     384     571 ..      29     217 ..      12     230 .. 0.85
   2 ?    3.6   0.1      0.23        31     593     668 ..     292     369 ..     267     378 .. 0.64

  Alignments for each domain:
  == domain 1    score: 19.6 bits;  conditional E-value: 3.3e-06
  Mel1a-aln 384 lastlavvliftivvdvlGnllvilsvyrnkklrnaGnifvvslavadlvvavyPyPlvltsif..nnG.WnlgylhcqisgflmGlsvigsifnitGia 480
                + + + ++  +  vv + Gn+l ++ +     +r   n f+  la+adl+va++     ++ i+  + G W lg + c++   l  +    s   +  ++
    T07D4.1  29 VKIPVMIIYCLVFVVCLSGNFLTLIVMTSHPMMRTPTNFFLSNLAIADLLVAIFCILQNMIHIVgfDHGnWPLGPVMCKLYLGLTNIMPCTSAGILVLVS 128
                555566677778899999*******9999*************************9877777764335555*********987666666677887888899 PP

  Mel1a-aln 481 inrycyichslkydklysnknslcyvlliWlltlvavlPnlrtGtlqydPriysctfaqsvssaytiavvvfhfivPmiivifcylriWil 571
                +++y  + h l   kl + +      +++W+++++  +P +   +  y     s  f  s+    +   +v+ +++P++ ++f y ri  l
    T07D4.1 129 LEKYIAVLHPLSGLKLLTPEHRWVATMIVWVISILVNFPYFLY-AQNYTYLGVSACFRGSMPIWNSFSFIVW-YLIPLTALVFIYSRISHL 217
                *********************************9999998765.456777778999*999988888887776.789***********9765 PP

  == domain 2    score: 3.6 bits;  conditional E-value: 0.23
  Mel1a-aln 593 rnfvtmfv.vfvlfaicWaPlnfiGlavasdPasmvPriPeWlfv.asyymayfnsclnaiiyGllnqnfrkeyrrii 668
                r+ v ++v v v fa+   P     l  + +  ++       +f   sy + +  s +n i+y  l + fr+    +i
    T07D4.1 292 RKVVRLLVaVVVSFALLTFPHHARLLYTSFQTGTICNSNWTMIFQpLSYIFLFISSAINPILYACLSKRFRNALSDVI 369
                5666655534555777666666666666666666665544445542488899999****************8766655 PP

>> AH9.1  CE40671	WBGene00014998	transmembrane domain of family 1 of G-protein coupled receptors	status:Partially_confir
   #    score  bias  c-Evalue  i-Evalue hmmfrom  hmm to    alifrom  ali to    envfrom  env to     acc
 ---   ------ ----- --------- --------- ------- -------    ------- -------    ------- -------    ----
   1 !   21.1   4.7   1.1e-06   0.00016     388     518 ..      57     190 ..      49     215 .. 0.82
   2 ?    0.3   0.0       2.2   3.1e+02     589     644 ..     288     349 ..     274     394 .. 0.75

  Alignments for each domain:
  == domain 1    score: 21.1 bits;  conditional E-value: 1.1e-06
  Mel1a-aln 388 lavvliftivvdvlGnllvilsvyrnkklrnaGnifvvslavadl..vvavyPyPlvltsifnnGWnlgy.lhcqisgflmGlsvigsifnitGiainry 484
                +a v+++ iv+ + G +   l v     +r +  +++ + a+ad+  +va  P+ +  + +++  W+lg   h  +   l+   + +s +ni  ++++ry
      AH9.1  57 VAHVIVMPIVLSI-GMINQCLNVCTLLHIRTSIFLYLKASAIADIlsIVAFIPFLFRHAKLIDPSWELGMfYHAHLELPLINALISASALNIVAMTVDRY 155
                5778888888875.999999999999999*9999999*******944588899999999**********726999**99**99999************** PP

  Mel1a-aln 485 cyichslkydklysnknslcyvl.liWlltlvavl 518
                  +ch +k+ +   +k s    + +i ++ ++a++
      AH9.1 156 VSVCHPIKFFQNNETKPSRRRTMlIIVMIYFIALM 190
                ********988777776654333033444555554 PP

  == domain 2    score: 0.3 bits;  conditional E-value: 2.2
  Mel1a-aln 589 Pqdfrn..fvtmfvvfvlfaicWaPlnfiGlavasdPasm....vPriPeWlfvasyymayf 644
                P+d r+   v +fv    f ic  P   i + v     s+       i + l v+sy   ++
      AH9.1 288 PRDDRSriSVLLFVTSATFIICNIPASVISFFVRRVSGSLfwqiFRAIANLLQVTSYLYNFY 349
                666554115778999999*****999999998876665551110445677788888755444 PP

>> ZC374.1  CE40886	WBGene00013871	locus:gnrr-3	hormone receptor	status:Partially_confirmed	UniProt:Q23265	protein_id:CA
   #    score  bias  c-Evalue  i-Evalue hmmfrom  hmm to    alifrom  ali to    envfrom  env to     acc
 ---   ------ ----- --------- --------- ------- -------    ------- -------    ------- -------    ----
   1 !   16.7  11.6   2.5e-05    0.0034     446     573 ..      81     214 ..      61     299 .. 0.75

  Alignments for each domain:
  == domain 1    score: 16.7 bits;  conditional E-value: 2.5e-05
  Mel1a-aln 446 ifnnGWnlgylhcqisgflmGlsvigsifnitGiainrycyichslkydklysnknslcyvlliWlltlvavlP.nlrtGtlqy.dPriysc.....tfa 538
                i+n  W  g + c++ +fl  l        ++ iai+  c+i   l   +  +n+     + l W +++v   P  +  Gt+q  d  +y c      f 
    ZC374.1  81 IYNIVWTQGDIMCRVFSFLCALPFHLWSNMVAAIAIDMLCCITSPLSSYRTGANRVNW-LITLAWGFAVVCASPmSILRGTIQInDEDMYQCyprtdVFN 179
                88999*****************9988888899**************988888887654.57899****99999845788****64889****66655589 PP

  Mel1a-aln 539 qsvssaytiavvvfhfivPmiivifcylriWilvl 573
                  v  a+ +  v+  f +P++ivi cyl i + + 
    ZC374.1 180 DDVLIAFNLFHVITSFYIPLLIVIICYLAIGVSIR 214
                99999999999999999************988664 PP

>> Y116A8B.5  CE46735	WBGene00013782	7 transmembrane receptor (rhodopsin family)	status:Partially_confirmed	UniProt:O624
   #    score  bias  c-Evalue  i-Evalue hmmfrom  hmm to    alifrom  ali to    envfrom  env to     acc
 ---   ------ ----- --------- --------- ------- -------    ------- -------    ------- -------    ----
   1 !   13.9  17.5   0.00017     0.024     409     663 ..      59     344 ..       2     349 .. 0.67

  Alignments for each domain:
  == domain 1    score: 13.9 bits;  conditional E-value: 0.00017
  Mel1a-aln 409 svyrn....kklrnaGn...ifvvslavadlvvavyPyPlvltsifnnGWnlgylhcqisgflmGlsvigsifnitGiainrycyichslkydklysn.. 499
                s+ rn    k++  + n   i+v+ l++ dl+v +   P+ ++ +++  W +g   c++  f   +  + s f +t ++ +ry  +c  +k  k+  +  
  Y116A8B.5  59 SMKRNvqagKRMMSSTNhvfIYVLGLSIVDLLVIL-HLPFLVVDLLKGQWLFGVAMCKVYWFGESVNKLLSSFLMTVLSWDRYMAVCSPVKSMKMRNAta 157
                44455444456655555544899*********965.5899999****************99988888899*****************8777777654411 PP

  Mel1a-aln 500 .knsl.cy....vlliWlltlvav.......lPnlrtGtlqydPr.iysctfaqsv...ssaytiavvvfhfivPmiivifcylriWilvlqvrrrvkpd 582
                 k  l c     vll+ +l  +av       +  l  Gt       +   t+++ +    +++t+   v  f  P  ++i  y+++ i  lq   r    
  Y116A8B.5 158 lKVLLaCTifatVLLLPVLYEAAVfkidkmrMVPLLEGTEELAASdLAGTTMSKCMfdaDATFTLYTFVIGFAAPAFLIIIFYVQV-IYALQKSSRNIRG 256
                1433333311115566666667774434433334556776654431445556665522146799999999*****99999999997.6777777776666 PP

  Mel1a-aln 583 skpklkPqdfrnfv...t.mfvvfvlf.aicWaP...lnfiGlavasdPasmvPriPeWlfvasyymayfnsclnaiiyGllnqnfrke 663
                 +   kP+   n v   t   v  +lf  +cW+P   ln++     +  + m+P +   +fva   +  fns  n ++y  +n+++r +
  Y116A8B.5 257 ARGISKPDGSSNRVkkvTkRIVAVILFyFLCWTPqwtLNIMSQFNLIAVSWMTPALSAMFFVAH-LLVCFNSAANPVLYAYINRELRSQ 344
                667777776666542114134444555279***977778888777788889*******999996.5778***************99975 PP

>> C24A8.6  CE39227	WBGene00044004	status:Partially_confirmed	UniProt:Q304D9	protein_id:CCD65395.1
   #    score  bias  c-Evalue  i-Evalue hmmfrom  hmm to    alifrom  ali to    envfrom  env to     acc
 ---   ------ ----- --------- --------- ------- -------    ------- -------    ------- -------    ----
   1 !   16.4   1.0   3.1e-05    0.0043     598     668 ..      70     141 ..      40     145 .. 0.70

  Alignments for each domain:
  == domain 1    score: 16.4 bits;  conditional E-value: 3.1e-05
  Mel1a-aln 598 mfvvfvlfaicWaP...lnfiGla.vasdPasmvPriPeWlfvasyymayfnsclnaiiyGllnqnfrkeyrrii 668
                +  v+v+f +cW P   ln+i +  +  +  s    i  W f     + y+ns ln  iy  +n  fr+ +rr++
    C24A8.6  70 VATVMVVFLVCWLPfftLNMIKIYkLIFNVWSADLEI--W-FHWFTALGYLNSSLNFFIYSTINPKFRHSFRRLL 141
                4468899999**9944456665531333444444444..3.444445899**********************985 PP

>> F01E11.5b  CE35711	WBGene00017157	locus:tyra-2	status:Confirmed	UniProt:Q19084	protein_id:CCD83464.1
   #    score  bias  c-Evalue  i-Evalue hmmfrom  hmm to    alifrom  ali to    envfrom  env to     acc
 ---   ------ ----- --------- --------- ------- -------    ------- -------    ------- -------    ----
   1 ?    2.8   0.3      0.39        53     531     578 ..      47      92 ..      12     112 .. 0.78
   2 !   15.3   0.2   6.5e-05     0.009     599     669 ..     264     331 ..     240     334 .. 0.79

  Alignments for each domain:
  == domain 1    score: 2.8 bits;  conditional E-value: 0.39
  Mel1a-aln 531 riysctfaqsvssaytiavvvfhfivPmiivifcylriWilvlqvrrr 578
                 +  ctf      +yt+   +  f +P +++ f y++i+    + r r
  F01E11.5b  47 TVRQCTFLDL--PSYTVYSATGSFFIPTLLMFFVYFKIYQAFAKHRAR 92 
                5667888875..45************************9766655555 PP

  == domain 2    score: 15.3 bits;  conditional E-value: 6.5e-05
  Mel1a-aln 599 fvvfvlfaicWaPlnfiGlavasdPasmvPriPeWlfvasyymayfnsclnaiiyGllnqnfrkeyrriiv 669
                 +++  f++cWaP+  + + v    +  +P     +f++  ++ y ns +n iiy ++n++++   +r+  
  F01E11.5b 264 GIILGCFTVCWAPFFTMYVLV-QFCKDCSPNAHIEMFIT--WLGYSNSAMNPIIYTVFNRDYQIALKRLFT 331
                567778*******85555444.55677899999899997..89*******************998888765 PP

>> C43C3.2  CE01524	WBGene00008065	locus:npr-18	G protein coupled receptor	status:Partially_confirmed	UniProt:Q09502	pro
   #    score  bias  c-Evalue  i-Evalue hmmfrom  hmm to    alifrom  ali to    envfrom  env to     acc
 ---   ------ ----- --------- --------- ------- -------    ------- -------    ------- -------    ----
   1 !   16.2   2.5   3.6e-05    0.0049     418     520 ..      89     189 ..      68     195 .. 0.85
   2 ?   -0.4   6.8       3.7   5.1e+02     544     661 ..     261     394 ..     246     403 .. 0.61

  Alignments for each domain:
  == domain 1    score: 16.2 bits;  conditional E-value: 3.6e-05
  Mel1a-aln 418 naGnifvvslavadlvvavyPyPlvltsifnnGWnlgylhcqisgflmGlsvigsifnitGiainrycyichslkydklysnknslcyvlliWlltlvav 517
                n+   ++  l++ d++ ++ P P+ ++  +   W +  + c++  +l  +  i s f +   +i+ryc +ch l+  ++  ++  + ++ +++++t v +
    C43C3.2  89 NTTLTYICILSIVDFL-SMLPIPMTIIDQILGFWMFDTFACKLFRLLEHIGKIFSTFILVAFSIDRYCAVCHPLQV-RVRNQRTVFVFLGIMFFVTCVML 186
                5555677888999986.578*****9999999******************************************86.67777777777777777887777 PP

  Mel1a-aln 518 lPn 520
                 P 
    C43C3.2 187 SPI 189
                665 PP

  == domain 2    score: -0.4 bits;  conditional E-value: 3.7
  Mel1a-aln 544 aytiavvvfhfivPmiivifcylriWilvlq.........vrrrvkpdskpklkPqdfrnfvtmfvvfvlfaicWaPlnfiGlava....sdPasmvPri 630
                ++t+   v+ +++P++ +i+ y  + i +++         v rr   ++k+   P       t+ +      icW+P  +  l        + ++ +   
    C43C3.2 261 VFTLYSFVLAYLMPLLFMIYFYYEMLIRLFKqanvikqtlVGRRSGGEEKKLTIPVGHIAIYTLAICSF-HFICWTPYWISILYSLyeelYQDTKSTASP 359
                567777777788888887777766665433212221123344555566666666777777777665544.448999975443332211112233344455 PP

  Mel1a-aln 631 PeWlfvasyy....mayfnsclnaiiyGllnqnfr 661
                P + f+   y    + y ns  n i+yGlln+ + 
    C43C3.2 360 PTYAFIYFMYgvhaLPYINSASNFILYGLLNRQLH 394
                7777776555444478***************9875 PP

>> T22G5.4  CE13988	WBGene00011931	locus:srsx-19	7 transmembrane receptor (rhodopsin family)	status:Partially_confirmed	
   #    score  bias  c-Evalue  i-Evalue hmmfrom  hmm to    alifrom  ali to    envfrom  env to     acc
 ---   ------ ----- --------- --------- ------- -------    ------- -------    ------- -------    ----
   1 !   15.1   1.5   7.6e-05      0.01     392     436 ..      10      54 ..       3      63 .. 0.88

  Alignments for each domain:
  == domain 1    score: 15.1 bits;  conditional E-value: 7.6e-05
  Mel1a-aln 392 liftivvdvlGnllvilsvyrnkklrnaGnifvvslavadlvvav 436
                +   +v+ ++Gn+ vi++v r k lr  G +++  la++ lv+ +
    T22G5.4  10 IGPMMVLGIFGNVNVIVAVARKKVLRTKGAMLIFVLAISHLVINI 54 
                55568999**********************************987 PP

>> C56A3.3b  CE45452	WBGene00008342	status:Partially_confirmed	UniProt:D0FY26	protein_id:CAR81367.2
   #    score  bias  c-Evalue  i-Evalue hmmfrom  hmm to    alifrom  ali to    envfrom  env to     acc
 ---   ------ ----- --------- --------- ------- -------    ------- -------    ------- -------    ----
   1 !    8.7   0.2    0.0064      0.87     388     436 ..      52     101 ..      35     111 .. 0.78
   2 !   11.9   8.6   0.00071     0.098     542     662 ..     219     334 ..     136     352 .. 0.85

  Alignments for each domain:
  == domain 1    score: 8.7 bits;  conditional E-value: 0.0064
  Mel1a-aln 388 lavvliftivvdvlGnllvilsv..yrnkklrnaGnifvvslavadlvvav 436
                l+++l +  v+ v+G l  i+ v  y  k+l+n+ n +++ la +d++v v
   C56A3.3b  52 LTIILAL-PVLSVFGVLTNIINVflYTRKRLQNSANTYLLFLACSDFMVIV 101
                4444444.35677777777776644899*******************9987 PP

  == domain 2    score: 11.9 bits;  conditional E-value: 0.00071
  Mel1a-aln 542 ssaytiavvvfhfivPmiivifcy.lriWilvlqvrrrvkpdskpklkPqdfrnfvtmfvvfvlfaicWaPlnfiGlava..sdPasmvPriPeWlfvas 638
                 s+y     ++ ++v m+++ f + l i  ++++ + + k+d+          + +tm +v +lf  c      + l+v    + ++ +P + ++l  +s
   C56A3.3b 219 NSVYN----IYMYMVLMTLLPFFFlLCINAIIVKRQSKAKTDESAPKNEGTSDDTITMIMVVILFLACN----TLALVVNfiENFTEPSPVLLNFLSDTS 310
                44444....4678899998877661578888888888899988776666777899************95....44555531156777789999******* PP

  Mel1a-aln 639 yymayfnsclnaiiyGllnqnfrk 662
                 ++  fns +n iiy ++n ++r 
   C56A3.3b 311 NFLVVFNSSVNCIIYFIFNTDYRD 334
                ********************9996 PP

>> C56A3.3a  CE45431	WBGene00008342	7tm receptor	status:Partially_confirmed	UniProt:Q18876	protein_id:CAB01134.3
   #    score  bias  c-Evalue  i-Evalue hmmfrom  hmm to    alifrom  ali to    envfrom  env to     acc
 ---   ------ ----- --------- --------- ------- -------    ------- -------    ------- -------    ----
   1 !    8.7   0.2    0.0063      0.86     388     436 ..      34      83 ..      18      93 .. 0.78
   2 !   11.7   8.8   0.00081      0.11     542     662 ..     201     316 ..     118     335 .. 0.84

  Alignments for each domain:
  == domain 1    score: 8.7 bits;  conditional E-value: 0.0063
  Mel1a-aln 388 lavvliftivvdvlGnllvilsv..yrnkklrnaGnifvvslavadlvvav 436
                l+++l +  v+ v+G l  i+ v  y  k+l+n+ n +++ la +d++v v
   C56A3.3a  34 LTIILAL-PVLSVFGVLTNIINVflYTRKRLQNSANTYLLFLACSDFMVIV 83 
                4444444.35677777777776644899*******************9987 PP

  == domain 2    score: 11.7 bits;  conditional E-value: 0.00081
  Mel1a-aln 542 ssaytiavvvfhfivPmiivifcy.lriWilvlqvrrrvkpdskpklkPqdfrnfvtmfvvfvlfaicWaPlnfiGlava..sdPasmvPriPeWlfvas 638
                 s+y     ++ ++v m+++ f + l i  ++++ + + k+d+          + +tm +v +lf  c      + l+v    + ++ +P + ++l  +s
   C56A3.3a 201 NSVYN----IYMYMVLMTLLPFFFlLCINAIIVKRQSKAKTDESAPKNEGTSDDTITMIMVVILFLACN----TLALVVNfiENFTEPSPVLLNFLSDTS 292
                44444....4678899998877661578888888888899988776666777899************95....44555531156777789999******* PP

  Mel1a-aln 639 yymayfnsclnaiiyGllnqnfrk 662
                 ++  fns +n iiy ++n ++r 
   C56A3.3a 293 NFLVVFNSSVNCIIYFIFNTDYRD 316
                ********************9996 PP

>> T10H4.9  CE34596	WBGene00005942	locus:srx-51	7 transmembrane receptor (rhodopsin family)	status:Partially_confirmed	U
   #    score  bias  c-Evalue  i-Evalue hmmfrom  hmm to    alifrom  ali to    envfrom  env to     acc
 ---   ------ ----- --------- --------- ------- -------    ------- -------    ------- -------    ----
   1 ?   14.0   4.1   0.00017     0.023     388     510 ..       7     129 ..       3     137 .. 0.83

  Alignments for each domain:
  == domain 1    score: 14.0 bits;  conditional E-value: 0.00017
  Mel1a-aln 388 lavvliftiv.vdvlGnllvilsvyrnkklrnaGnifvvslavadlvv.avyPyPlvltsifnnGWnlgylh..cqisgflmGlsvigsifnitGiainr 483
                +a++ if+i  + vl n  v + + r   l+n+  ++  s ++ d v+ +++ + ++ +  fn    l yl     + g ++ ++   s ++   i++nr
    T10H4.9   7 IAALAIFSISsIGVLANWTVAILIRRLPSLKNSFGMLTTSQSIGDAVIsTIFAFLIAPMCFFN----LEYLKtySSVIGHVLIIAYEISTYSHLCISLNR 102
                6777888885389********************************987257888777777775....5555411467788998999999*********** PP

  Mel1a-aln 484 ycyichslkydklysnknslcyvlliW 510
                +c i   +ky++++s  n+   + + W
    T10H4.9 103 FCAIVAPIKYENIFSIPNTNKLIAFFW 129
                ***************888777777777 PP

>> ZK721.4  CE46343	WBGene00022811	Adenosine A3 receptor	status:Partially_confirmed	UniProt:Q9GYF4	protein_id:CCD73105.1
   #    score  bias  c-Evalue  i-Evalue hmmfrom  hmm to    alifrom  ali to    envfrom  env to     acc
 ---   ------ ----- --------- --------- ------- -------    ------- -------    ------- -------    ----
   1 ?   13.6   0.3   0.00021     0.029     383     443 ..      12      76 ..       2      90 .. 0.73

  Alignments for each domain:
  == domain 1    score: 13.6 bits;  conditional E-value: 0.00021
  Mel1a-aln 383 WlastlavvliftivvdvlGnllvilsvyrnkklrnaGnifvvslavadlv....vavyPyPlvl 443
                ++ + + + l    +  +lGnl +i+ +  nk l  a  i+++ la+ad++     + + yP +l
    ZK721.4  12 FVDVIIFCGLESLGICAILGNLALIIVLLNNKYLHRASFILMLNLAIADVIhgfvTTCHFYPPIL 76 
                55555555555555778********************************8611113445565555 PP

>> C51E3.2  CE33986	WBGene00008248	locus:srsx-27	opoid receptor	status:Partially_confirmed	UniProt:Q18766	protein_id:CAB
   #    score  bias  c-Evalue  i-Evalue hmmfrom  hmm to    alifrom  ali to    envfrom  env to     acc
 ---   ------ ----- --------- --------- ------- -------    ------- -------    ------- -------    ----
   1 ?   13.1   0.1    0.0003     0.041     388     442 ..      12      66 ..       8     101 .. 0.85

  Alignments for each domain:
  == domain 1    score: 13.1 bits;  conditional E-value: 0.0003
  Mel1a-aln 388 lavvliftivvdvlGnllvilsvyrnkklrnaGnifvvslavadlvvavyPyPlv 442
                l + + f  v+ v+Gn+++++   r k++r    +++ +  +adl+     +P+ 
    C51E3.2  12 LGFFFFFCSVIGVIGNVIMVICTIRTKRFRSPCHLLICATCIADLLHVCGQFPFC 66 
                567788999************************************8776555554 PP

>> Y102A5C.22  CE36333	WBGene00005945	locus:srx-54	7TM receptor, srx family	status:Predicted	UniProt:Q9XX72	protein_id:C
   #    score  bias  c-Evalue  i-Evalue hmmfrom  hmm to    alifrom  ali to    envfrom  env to     acc
 ---   ------ ----- --------- --------- ------- -------    ------- -------    ------- -------    ----
   1 ?   13.2   3.0   0.00029      0.04     463     515 ..      82     134 ..       7     145 .. 0.79

  Alignments for each domain:
  == domain 1    score: 13.2 bits;  conditional E-value: 0.00029
   Mel1a-aln 463 flmGlsvigsifnitGiainrycyichslkydklysnknslcyvlliWlltlv 515
                  ++ ++   s ++   i++nr+c i   ++y+ ++s+ n+   +++ W+lt++
  Y102A5C.22  82 HILIIAYEISTYSHLCISLNRFCSIVAPVRYESIFSASNTTKLIIFSWTLTIL 134
                 4444555557778889**********************************975 PP

>> C06G4.5  CE38997	WBGene00015559	locus:npr-17	G-protein coupled receptor	status:Confirmed	UniProt:P34311	protein_id:CC
   #    score  bias  c-Evalue  i-Evalue hmmfrom  hmm to    alifrom  ali to    envfrom  env to     acc
 ---   ------ ----- --------- --------- ------- -------    ------- -------    ------- -------    ----
   1 ?   12.1  17.7   0.00059     0.081     399     666 ..      68     352 ..      51     383 .. 0.73

  Alignments for each domain:
  == domain 1    score: 12.1 bits;  conditional E-value: 0.00059
  Mel1a-aln 399 dvlGnllvilsvyrnkk....lrnaGnifvvslavadlvvavyPyPlvltsifnnGWnlgylhcqisgflmGlsvigsifnitGiainrycyichslkyd 494
                   Gn+ v+ ++y   +      +   i+v+ l+  d+ v +   P+ ++  +   W +g + c++ +    +  i s + +t ++ +ry  +ch  +  
    C06G4.5  68 GTCGNVAVLTTIYHVIRssraTLDNTLIYVIVLSCVDFGVCL-SLPITVIDQILGFWMFGKIPCKLHAVFENFGKILSALILTAMSFDRYAGVCHPQR-K 165
                4567777766666543300012233569*********99986.6788888888889***************************************976.7 PP

  Mel1a-aln 495 klysnknslcyvlliWlltlvavlPnlrtGt....lqyd....P......riysctfa..qsvssaytiavvvfhfivPmiivifcylriWilvlqvrrr 578
                +l s + ++  +l++ + +++++ P l   t    + y     P      +i  ct      + +a+ti   ++ + +P++++ f y ++   +    r 
    C06G4.5 166 RLRSRNFAITILLVLAVYAFITLCPLLWSFTareiILYAketaPgmltrmKIEKCTVDidSQMFTAFTIYQFILCYCTPLVLIAFFYTKLLSKLREHTRT 265
                9999999999988888888888888886555222223422222333332368899974225688999***99****************977666666666 PP

  Mel1a-aln 579 vkpdskpklkPqdfrnfvtmfvvfvlfaicWaPlnfiGl.avasdPasmvPriPeWlfvasyy...mayfnsclnaiiyGllnqnfrkeyrr 666
                 k+ + p l+     ++ t+ v   ++ +cW+P+ +  l av  + ++ +  +P  +    y+   + + ns +n i+yG ln  +++ yr 
    C06G4.5 266 FKSSQIPFLH----ISLYTLAVA-CFYFLCWTPFWMATLfAVYLENSANSSSVPPVFVYIMYFihaLPFTNSAINWILYGALNGQLQQRYRS 352
                6666665555....455566554.45669*****999874565555555555554333333431225689********************95 PP

>> Y102A5C.24  CE20396	WBGene00005946	locus:srx-55	7 transmembrane receptor (rhodopsin family)	status:Predicted	UniProt:
   #    score  bias  c-Evalue  i-Evalue hmmfrom  hmm to    alifrom  ali to    envfrom  env to     acc
 ---   ------ ----- --------- --------- ------- -------    ------- -------    ------- -------    ----
   1 ?   12.5   3.2   0.00044     0.061     472     515 ..      20      63 ..       5      76 .. 0.87

  Alignments for each domain:
  == domain 1    score: 12.5 bits;  conditional E-value: 0.00044
   Mel1a-aln 472 sifnitGiainrycyichslkydklysnknslcyvlliWlltlv 515
                 s ++   i++nr+c i   ++y+ ++s+ n+   +++ W+lt++
  Y102A5C.24  20 STYSHLCISLNRFCSIVAPVRYESIFSASNTTKLIIFSWTLTIL 63 
                 66777789*********************************975 PP

>> F56B6.5b  CE39375	WBGene00006864	locus:npr-16	status:Confirmed	UniProt:Q2V4S5	protein_id:CCD64322.1
   #    score  bias  c-Evalue  i-Evalue hmmfrom  hmm to    alifrom  ali to    envfrom  env to     acc
 ---   ------ ----- --------- --------- ------- -------    ------- -------    ------- -------    ----
   1 ?    8.9  18.7    0.0057      0.78     401     667 ..      22     306 ..       4     310 .. 0.76

  Alignments for each domain:
  == domain 1    score: 8.9 bits;  conditional E-value: 0.0057
  Mel1a-aln 401 lG..nllvilsvyrnkklrnaGnifvvslavadlvvavyPyPlvltsifnnGWnlgylhcqisgflmGlsvigsifnitGiainrycyichslkydklys 498
                lG  nl++il +     lr   n++++ l +ad++       ++ ts+  + W +g   c +          +s++ +  +a +ry  +c s    +  +
   F56B6.5b  22 LGsvNLIIILLIITRPYLRSITNVYMIGLCLADFIYLADLILVAATSLNGKSWPFGPTICHLFHGTEATGKYASVLFVVLLAADRYIAMCKSDLCGRYRT 121
                3422789999999999*****************9876666666678888999**********99999999999********************9***999 PP

  Mel1a-aln 499 nknslcyvlliWlltlvavlPnlrtGtlqydPriysctfaqsvssa................ytiavvvfhfivPmiivifcylriWilvlqv...rrrv 579
                 + ++    l W+ +++  lP   + +     r+     + s+                   y  +  v+ fi+P +++ +cy  ++  +       rr+
   F56B6.5b 122 YRTAIFLSGLAWIAAFICSLPLY-VYADEIKVRMRPKNGTDSIENNhtlciahwpspphaqwYISVCSVMIFILPGLVIFYCYYHVFCKLREAakgSRRL 220
                9*****************99943.33333333333333333333330000000000111121444556999***************99776551114677 PP

  Mel1a-aln 580 kpdskpklkPqdfrnfvtmfvvfvlfaicWaPlnfiGlavasdPasmvPriPeWlfvasyymayfnsclnaiiyGllnqnfrkeyrri 667
                  +++++   q     v   v+f l  +cW+P+ +  l  a+  + ++ ++   +    + + y n  ln ++y    +nfr  ++ +
   F56B6.5b 221 HRNKRSRSSYQRVTRSVQRVVLFHL--LCWSPFWLFNLFSAIFRVRITTQLMRIIVNIIHLFPYVNCALNPVLYAYRAENFRTAFKSL 306
                7777777777777777777666665..7************************9999999999********************999876 PP

>> R13H7.2a  CE39027	WBGene00020069	status:Partially_confirmed	UniProt:Q3S1L8	protein_id:CCD63078.1
   #    score  bias  c-Evalue  i-Evalue hmmfrom  hmm to    alifrom  ali to    envfrom  env to     acc
 ---   ------ ----- --------- --------- ------- -------    ------- -------    ------- -------    ----
   1 ?   11.5   0.1   0.00091      0.12     348     440 ..      38     131 ..      27     183 .. 0.79

  Alignments for each domain:
  == domain 1    score: 11.5 bits;  conditional E-value: 0.00091
  Mel1a-aln 348 lgaaggkmkgngsgallnasqraagggeg..arprpsWlastla.vvliftivvdvlGnllvilsvyrnkklrnaGnifvvslavadlvvavyPyP 440
                +  +++ ++ + s + ++  +r  gg+++   +  p+ l +tl   v+ f     v+Gn+l  l v   + +rn  ni++ ++a+ d++  v   P
   R13H7.2a  38 WMQSEEYLNADVS-KWVEKFRREHGGDDSalLTLVPPGLYVTLNkYVFPFQFCFGVIGNVLN-LCVLLSRNMRNEANILLSAMAICDIILLVTMLP 131
                5555555566666.566667777778777333467999999997368889*********996.78999999****************876665444 PP

>> F56B6.5a  CE31186	WBGene00006864	locus:npr-16	G-protein coupled receptor	status:Confirmed	UniProt:Q22995	protein_id:C
   #    score  bias  c-Evalue  i-Evalue hmmfrom  hmm to    alifrom  ali to    envfrom  env to     acc
 ---   ------ ----- --------- --------- ------- -------    ------- -------    ------- -------    ----
   1 ?    8.7  18.8    0.0066      0.91     401     667 ..      22     306 ..       4     311 .. 0.76

  Alignments for each domain:
  == domain 1    score: 8.7 bits;  conditional E-value: 0.0066
  Mel1a-aln 401 lG..nllvilsvyrnkklrnaGnifvvslavadlvvavyPyPlvltsifnnGWnlgylhcqisgflmGlsvigsifnitGiainrycyichslkydklys 498
                lG  nl++il +     lr   n++++ l +ad++       ++ ts+  + W +g   c +          +s++ +  +a +ry  +c s    +  +
   F56B6.5a  22 LGsvNLIIILLIITRPYLRSITNVYMIGLCLADFIYLADLILVAATSLNGKSWPFGPTICHLFHGTEATGKYASVLFVVLLAADRYIAMCKSDLCGRYRT 121
                3422789999999999*****************9876666666678888999**********99999999999********************9***999 PP

  Mel1a-aln 499 nknslcyvlliWlltlvavlPnlrtGtlqydPriysctfaqsvssa................ytiavvvfhfivPmiivifcylriWilvlqv...rrrv 579
                 + ++    l W+ +++  lP   + +     r+     + s+                   y  +  v+ fi+P +++ +cy  ++  +       rr+
   F56B6.5a 122 YRTAIFLSGLAWIAAFICSLPLY-VYADEIKVRMRPKNGTDSIENNhtlciahwpspphaqwYISVCSVMIFILPGLVIFYCYYHVFCKLREAakgSRRL 220
                9*****************99943.33333333333333333333330000000000111121444556999***************99776551114677 PP

  Mel1a-aln 580 kpdskpklkPqdfrnfvtmfvvfvlfaicWaPlnfiGlavasdPasmvPriPeWlfvasyymayfnsclnaiiyGllnqnfrkeyrri 667
                  +++++   q     v   v+f l  +cW+P+ +  l  a+  + ++ ++   +    + + y n  ln ++y    +nfr  ++ +
   F56B6.5a 221 HRNKRSRSSYQRVTRSVQRVVLFHL--LCWSPFWLFNLFSAIFRVRITTQLMRIIVNIIHLFPYVNCALNPVLYAYRAENFRTAFKSL 306
                7777777777777777777666665..7************************9999999999********************999876 PP

>> K09D9.10  CE21064	WBGene00005953	locus:srx-62	7TM chemoreceptor, srx family	status:Predicted	UniProt:Q9N5J0	protein_i
   #    score  bias  c-Evalue  i-Evalue hmmfrom  hmm to    alifrom  ali to    envfrom  env to     acc
 ---   ------ ----- --------- --------- ------- -------    ------- -------    ------- -------    ----
   1 ?   15.6   4.7   5.3e-05    0.0072     458     540 ..      83     163 ..      62     237 .. 0.77

  Alignments for each domain:
  == domain 1    score: 15.6 bits;  conditional E-value: 5.3e-05
  Mel1a-aln 458 cqisgflmGlsvigsifnitGiainrycyichslkydklysnknslcyvlliWllt.lvavlPnlrtGtlqydPriysctfaqs 540
                c   gf++ l    s++    i++nr+c +   ++y +++ +kns   ++liWl+t  va+        + y+ +    tf+ s
   K09D9.10  83 C---GFVLLLCYELSVMIHLAISLNRFCAVWIPYQYHNIFNEKNSKILIILIWLFTgSVAIYLYEILCHIYYEDKSDFLTFTDS 163
                3...88998999899999999*********************************994577765555556666666555566555 PP

>> K06B4.9  CE36311	WBGene00005920	locus:srx-29	7TM receptor, srx family	status:Predicted	UniProt:O45662	protein_id:CAB0
   #    score  bias  c-Evalue  i-Evalue hmmfrom  hmm to    alifrom  ali to    envfrom  env to     acc
 ---   ------ ----- --------- --------- ------- -------    ------- -------    ------- -------    ----
   1 ?   11.8   8.0   0.00075       0.1     478     540 ..      96     160 ..       4     185 .. 0.74

  Alignments for each domain:
  == domain 1    score: 11.8 bits;  conditional E-value: 0.00075
  Mel1a-aln 478 GiainrycyichslkydklysnknslcyvlliWl..ltlvavlPnlrtGtlqydPriysctfaqs 540
                 ia+nr+c +    +y++l+sn n++ +   +W+  + + av  ++    l+y+P  +s  f +s
    K06B4.9  96 LIALNRFCVLFFQHRYEQLFSNPNTVIMRNYLWItcIIFCAVCYEFSKCFLKYNPNHWSFEFENS 160
                49*************************9999998224567*******************999876 PP

>> K07C6.10  CE38205	WBGene00005958	locus:srx-67	7TM chemoreceptor, srx family	status:Partially_confirmed	UniProt:O44641
   #    score  bias  c-Evalue  i-Evalue hmmfrom  hmm to    alifrom  ali to    envfrom  env to     acc
 ---   ------ ----- --------- --------- ------- -------    ------- -------    ------- -------    ----
   1 ?   11.6   7.4   0.00086      0.12     462     595 ..      76     218 ..      72     237 .. 0.68

  Alignments for each domain:
  == domain 1    score: 11.6 bits;  conditional E-value: 0.00086
  Mel1a-aln 462 gflmGlsvi....gsifnitGiainrycyichslkydklysnknslcyvlliWll.tlvavlPnlrtGtlqydPriysctfaqsvssaytiavvvfh.fi 555
                +f+mG +++    +s++    i+inr+c +   lkyd  ++ kn+   + l+W++ t++a +       + y   i+   f q  s+ +  +v  +  f+
   K07C6.10  76 SFIMGCALLfcyeSSVLTHFCISINRFCAVLVPLKYDIWFTIKNTKKIIALLWIVeTIIAAIFYQYLCNVFYLEEIH---FIQFTSTEFCGMVAWYEdFV 172
                57888776544447999999*********************************976888888888888888888876...55555666666666664244 PP

  Mel1a-aln 556 v..PmiivifcylriWil.vlqvrrrvkp...dskpklkPqdfrnf 595
                    +i +i c     il v  v ++ ++   ++ +k+ P+d+r +
   K07C6.10 173 KnaAIIAIIVCLDITTILrVHHVTKKARAnrgEDANKFSPRDIRFL 218
                3213444555543334443556666655411156778999998854 PP

>> R13H7.2b  CE39028	WBGene00020069	status:Confirmed	UniProt:Q3S1L9	protein_id:CCD63079.1
   #    score  bias  c-Evalue  i-Evalue hmmfrom  hmm to    alifrom  ali to    envfrom  env to     acc
 ---   ------ ----- --------- --------- ------- -------    ------- -------    ------- -------    ----
   1 ?   10.5   0.1    0.0018      0.25     368     440 ..      25      99 ..       6     151 .. 0.80

  Alignments for each domain:
  == domain 1    score: 10.5 bits;  conditional E-value: 0.0018
  Mel1a-aln 368 qraagggeg..arprpsWlastla.vvliftivvdvlGnllvilsvyrnkklrnaGnifvvslavadlvvavyPyP 440
                +r  gg+++   +  p+ l +tl   v+ f     v+Gn+l  l v   + +rn  ni++ ++a+ d++  v   P
   R13H7.2b  25 RREHGGDDSalLTLVPPGLYVTLNkYVFPFQFCFGVIGNVLN-LCVLLSRNMRNEANILLSAMAICDIILLVTMLP 99 
                5566666662234568888888863688899999*****996.78999999****************876665444 PP

>> R13H7.2c  CE39029	WBGene00020069	status:Confirmed	UniProt:Q3S1L7	protein_id:CCD63080.1
   #    score  bias  c-Evalue  i-Evalue hmmfrom  hmm to    alifrom  ali to    envfrom  env to     acc
 ---   ------ ----- --------- --------- ------- -------    ------- -------    ------- -------    ----
   1 ?   10.3   0.1    0.0021      0.29     369     440 ..      20      93 ..       4     145 .. 0.80

  Alignments for each domain:
  == domain 1    score: 10.3 bits;  conditional E-value: 0.0021
  Mel1a-aln 369 raagggeg..arprpsWlastla.vvliftivvdvlGnllvilsvyrnkklrnaGnifvvslavadlvvavyPyP 440
                r  gg+++   +  p+ l +tl   v+ f     v+Gn+l  l v   + +rn  ni++ ++a+ d++  v   P
   R13H7.2c  20 REHGGDDSalLTLVPPGLYVTLNkYVFPFQFCFGVIGNVLN-LCVLLSRNMRNEANILLSAMAICDIILLVTMLP 93 
                555666662224568888888863578899999*****996.78999999****************876665444 PP

>> F47D2.10a  CE35315	WBGene00005407	locus:srh-194	7TM chemoreceptor, srh family	status:Partially_confirmed	UniProt:Q9GS
   #    score  bias  c-Evalue  i-Evalue hmmfrom  hmm to    alifrom  ali to    envfrom  env to     acc
 ---   ------ ----- --------- --------- ------- -------    ------- -------    ------- -------    ----
   1 ?   11.1  11.1    0.0012      0.17     473     604 ..       2     138 ..       1     176 [. 0.82

  Alignments for each domain:
  == domain 1    score: 11.1 bits;  conditional E-value: 0.0012
  Mel1a-aln 473 ifnitGiainrycyic.hslkydklysnknslc..yvlliW.lltlvavlP..nlrtGtlqydPriysctfaqsvssaytiavvvfhfivPmiivifcyl 566
                + +i  i  nr+  ic  s+k+  +y  +  l   yv++++ +l +v ++P  n+    +   P++ s  +   v  ++t   +++hfi+ +i v++c l
  F47D2.10a   2 VISIVSIFENRFFIICtFSFKHHWVYLRRLWLAahYVIVVFlMLPMVFLVPeeNIAQHIFEQLPCLPSYIYNAPVF-VFTED-ITYHFIISVIFVVLCCL 99 
                567889999*******66*********998775447877753799******4444445566679999999999985.67755.68*************** PP

  Mel1a-aln 567 riWilvlqvrrr.vkpdskpklkPqdfrnfvtmfvvfvl 604
                 i ++v  +    +   +++++ P+ f+     f+v+v+
  F47D2.10a 100 EISVFVGYLASNsLEQLKQKRMSPKTFQLQKKFFIVLVI 138
                ******887655167778899******999999999986 PP

>> C51E3.3  CE37813	WBGene00008249	locus:srsx-28	somatostatin receptor	status:Partially_confirmed	UniProt:Q18770	protein
   #    score  bias  c-Evalue  i-Evalue hmmfrom  hmm to    alifrom  ali to    envfrom  env to     acc
 ---   ------ ----- --------- --------- ------- -------    ------- -------    ------- -------    ----
   1 ?    9.8   0.0     0.003      0.41     388     440 ..      12      64 ..       8      82 .. 0.85

  Alignments for each domain:
  == domain 1    score: 9.8 bits;  conditional E-value: 0.003
  Mel1a-aln 388 lavvliftivvdvlGnllvilsvyrnkklrnaGnifvvslavadlvvavyPyP 440
                l + + f  v+ + Gn++++l  +r k++r    i++    vad +     +P
    C51E3.3  12 LGFFFFFCSVIGIAGNFVMLLCSFRTKRFRSPCYILITVTCVADAIHISGQFP 64 
                556778999***********************************876544444 PP

>> F13D2.3  CE33996	WBGene00008737	locus:gnrr-7	G-protein coupled receptor	status:Partially_confirmed	UniProt:Q19397	pro
   #    score  bias  c-Evalue  i-Evalue hmmfrom  hmm to    alifrom  ali to    envfrom  env to     acc
 ---   ------ ----- --------- --------- ------- -------    ------- -------    ------- -------    ----
   1 ?    9.9   3.7    0.0028      0.39     381     523 ..      15     168 ..       4     174 .. 0.70

  Alignments for each domain:
  == domain 1    score: 9.9 bits;  conditional E-value: 0.0028
  Mel1a-aln 381 psWlastlavvl.iftivvdvlGnllvilsvyrnkklr.......naGn.....ifvvslavadlvva.vyPyPlvltsifnnGWnlgylhcqisgflmG 466
                  W  +t a++l i+ i   ++G  ++ + +y  +k++        +Gn     +f  sl  +d ++  +y    +   +++  W+ g+l c++  +   
    F13D2.3  15 RLWSEVTEASILfIYDIAYIIVGF-IIAIKLYNQRKVKrpiqhngQSGNhnsflLFKTSLFASDCMIMfIYAAVKA-LWLLQFEWKYGSLWCKMYRYWSS 112
                568888888887345555555554.455577877776534443333565555557889999999765414544433.4578999**************** PP

  Mel1a-aln 467 lsvigsifnitGiainryc..yichslkydklysnknslcyvlliWlltlvavlPnlrt 523
                ++  +    + Gia++ry   y  h +   + y  ++ + y   +W+++l+a lP l +
    F13D2.3 113 VAFFSNSNIVCGIALDRYLsvYSNHIIGV-RQYQRTKRMLY--AVWIIALIAALPQLIV 168
                99999988899*******72255666665.45555555555..47**********9965 PP

>> F59B1.3  CE38198	WBGene00005984	locus:srx-93	7TM chemoreceptor, srx family	status:Predicted	UniProt:O61876	protein_id
   #    score  bias  c-Evalue  i-Evalue hmmfrom  hmm to    alifrom  ali to    envfrom  env to     acc
 ---   ------ ----- --------- --------- ------- -------    ------- -------    ------- -------    ----
   1 ?    9.7   0.7    0.0031      0.43     471     513 ..      99     141 ..      96     175 .. 0.90

  Alignments for each domain:
  == domain 1    score: 9.7 bits;  conditional E-value: 0.0031
  Mel1a-aln 471 gsifnitGiainrycyichslkydklysnknslcyvlliWllt 513
                g  ++i  +ainr+c +    ky +++s   +   ++li+l  
    F59B1.3  99 GNEYQIVLMAINRFCAMFFPTKYSRIFSLSHTTIILVLIYLYR 141
                56688999********************999999999999865 PP

>> H12C20.5  CE18810	WBGene00005981	locus:srx-90	status:Partially_confirmed	UniProt:Q9XXM6	protein_id:CAA18353.1
   #    score  bias  c-Evalue  i-Evalue hmmfrom  hmm to    alifrom  ali to    envfrom  env to     acc
 ---   ------ ----- --------- --------- ------- -------    ------- -------    ------- -------    ----
   1 ?    9.7   0.9    0.0033      0.45     471     513 ..      99     141 ..      86     161 .. 0.89

  Alignments for each domain:
  == domain 1    score: 9.7 bits;  conditional E-value: 0.0033
  Mel1a-aln 471 gsifnitGiainrycyichslkydklysnknslcyvlliWllt 513
                g  ++i  +a+nr+c +    ky k++s   +   ++li++  
   H12C20.5  99 GNEYQIVLVAVNRFCALFFPTKYSKIFSVSHTTIILILIYFYR 141
                66689999*********************99999999998765 PP

>> H09F14.1  CE42007	WBGene00010375	7 transmembrane receptor (rhodopsin family)	status:Partially_confirmed	UniProt:O4561
   #    score  bias  c-Evalue  i-Evalue hmmfrom  hmm to    alifrom  ali to    envfrom  env to     acc
 ---   ------ ----- --------- --------- ------- -------    ------- -------    ------- -------    ----
   1 ?    5.4   4.6     0.063       8.6     395     514 ..      18     135 ..      10     145 .. 0.78
   2 ?    7.5   0.1     0.015         2     635     663 ..     266     294 ..     219     334 .. 0.82

  Alignments for each domain:
  == domain 1    score: 5.4 bits;  conditional E-value: 0.063
  Mel1a-aln 395 tivvdvlGnllvilsvyrnkklrnaGnifvvslavadlvvavyPyPlvltsifnnGWnlgylhc.qisgflmGlsvigsifnitGiainrycyichsl.. 491
                 ++  + Gn++ +++++  +  r   ni+++ l++ad +        +l   f+  W ++y +c  +   lm  s i+s ++ + ++i+ry  i h l  
   H09F14.1  18 IVIFGLSGNVISLVTIFHSRLRRVNANIYLIVLTLADSIF---LT-GILLICFKVDW-IAYEYCvGLEYVLMTASYISS-WSTAALTIERYLAIAHPLsh 111
                45557789***********999999************764...33.45666799999.567777257888999999988.78899***********7633 PP

  Mel1a-aln 492 .kydklysnknslcyvlliWlltl 514
                 ky ++  +k  l +v + ++l l
   H09F14.1 112 mKYGHVDRAKVMLYWVPIPFVLQL 135
                378877777777777766666655 PP

  == domain 2    score: 7.5 bits;  conditional E-value: 0.015
  Mel1a-aln 635 fvasyymayfnsclnaiiyGllnqnfrke 663
                + +++ym y+n+ ++ ++y +   nfrk 
   H09F14.1 266 YNTAHYMYYMNTAIDVLVYAFSSANFRKT 294
                23456**********************95 PP

>> F59A1.4  CE17938	WBGene00006148	locus:str-89	status:Partially_confirmed	UniProt:O62280	protein_id:CAB04536.1
   #    score  bias  c-Evalue  i-Evalue hmmfrom  hmm to    alifrom  ali to    envfrom  env to     acc
 ---   ------ ----- --------- --------- ------- -------    ------- -------    ------- -------    ----
   1 ?    9.5   2.6    0.0037      0.51     548     605 ..     202     261 ..     192     275 .. 0.81

  Alignments for each domain:
  == domain 1    score: 9.5 bits;  conditional E-value: 0.0037
  Mel1a-aln 548 avvvfhfi.vPmiivifcylriWilvlqvrrrvkpdskpklkPqdfrnfv..tmfvvfvlf 605
                av+ +  + +   iv++c +riW   + +++rv + +   ++ q fr +v  t+  +f+l+
    F59A1.4 202 AVILLKIVvISCSIVTYCGIRIWRE-ISIKKRVVSRRTLDMQRQFFRALVvqTLIPIFLLY 261
                6666665415788**********86.68********************9955566667665 PP

>> C53D6.10  CE36990	WBGene00023424	status:Partially_confirmed	UniProt:Q6BEU2	protein_id:CAH04652.1
   #    score  bias  c-Evalue  i-Evalue hmmfrom  hmm to    alifrom  ali to    envfrom  env to     acc
 ---   ------ ----- --------- --------- ------- -------    ------- -------    ------- -------    ----
   1 ?    9.9   0.0    0.0029       0.4     333     408 ..      84     156 ..      36     160 .. 0.73

  Alignments for each domain:
  == domain 1    score: 9.9 bits;  conditional E-value: 0.0029
  Mel1a-aln 333 gggaalraegaaagvlgaaggkmkgngsgallnasqraagggegarprpsWlastlavvliftivvdvlGnllvil 408
                g g+ +  +g+  ++ + +++k+k n s a  + sq  ++++  +++rps l ++  ++li  +v+  l ++ v+l
   C53D6.10  84 GDGKKK-KNGK--SSETKTKNKVKKNKSKASADESQMGSAEERLSTNRPSTLDYCQVAILITLLVIICLVSIPVLL 156
                333222.2222..3334567899999999999999999987777*****************999999999888776 PP

>> T07H8.3  CE36565	WBGene00005950	locus:srx-59	7TM chemoreceptor, srx family	status:Partially_confirmed	UniProt:O61895	
   #    score  bias  c-Evalue  i-Evalue hmmfrom  hmm to    alifrom  ali to    envfrom  env to     acc
 ---   ------ ----- --------- --------- ------- -------    ------- -------    ------- -------    ----
   1 ?    9.6   3.2    0.0034      0.46     426     514 ..      47     134 ..      12     222 .. 0.82

  Alignments for each domain:
  == domain 1    score: 9.6 bits;  conditional E-value: 0.0034
  Mel1a-aln 426 slavadlvvavyPyPlvltsifnnGWnlgylhcqisgflmGlsvigsifnitGiainrycyichslkydklysnknslcyvlliWlltl 514
                s avad + + + + l +  ++  G ++   +    gf++ +s   s+     i++nr+  +   ++y  ++s++n+   ++li++ltl
    T07H8.3  47 SQAVADAIHSTF-FMLYFCPMVITGSEFLTEYSEHCGFILLFSYELSVQIHLVISLNRFFAVWTPYRYKTMFSERNTKIIIFLIFILTL 134
                566666665544.3344444444454444444555688888888888888889***********************************9 PP

>> F26F12.4  CE07149	WBGene00017835	status:Confirmed	UniProt:Q19809	protein_id:CCD62680.1
   #    score  bias  c-Evalue  i-Evalue hmmfrom  hmm to    alifrom  ali to    envfrom  env to     acc
 ---   ------ ----- --------- --------- ------- -------    ------- -------    ------- -------    ----
   1 ?    9.4   0.0    0.0039      0.54     315     415 ..      15     115 ..       3     121 .. 0.71

  Alignments for each domain:
  == domain 1    score: 9.4 bits;  conditional E-value: 0.0039
  Mel1a-aln 315 aggcggagrprgalrggggggaalraegaaagvlgaaggkmkgngsgallnasqraagggegarprp.sWlastlavvliftivvdvlGnllvilsvyrn 413
                 g ++g+g      +g+ g    +++eg  ++ + +  ++ + n  +  l   + +   ++g  p+   W+a  + v+l f ++v v+G+ l+i    r 
   F26F12.4  15 MGQVAGTGPDEVFQHGTIGKFIRMELEGGFSSFVRCIYEAKRTNNNTVTLVCERDQECCEHGCCPKDqHWMA-GVYVLLAFVLLVFVVGTCLMICCYQRS 113
                566677776666667777777888899888887777666666666655555556666677776666515666.677999*************99887777 PP

  Mel1a-aln 414 kk 415
                k 
   F26F12.4 114 KN 115
                64 PP

>> R13D7.4  CE36558	WBGene00005951	locus:srx-60	7TM chemoreceptor, srx family	status:Predicted	UniProt:Q966G7	protein_id
   #    score  bias  c-Evalue  i-Evalue hmmfrom  hmm to    alifrom  ali to    envfrom  env to     acc
 ---   ------ ----- --------- --------- ------- -------    ------- -------    ------- -------    ----
   1 ?    9.3  12.7    0.0042      0.57     472     603 ..      90     224 ..       7     233 .. 0.71

  Alignments for each domain:
  == domain 1    score: 9.3 bits;  conditional E-value: 0.0042
  Mel1a-aln 472 sifnitGiainrycyichslkydklysnknslcyvlliWlltl.vavlPnlrtGtlqydPriysctfaqsvssaytiavvvfhfi.vPmiivifcylriW 569
                s++    i+inr+c +   lky+k +s kn+   ++l+W++ + +a++       + y   i+   f+++    +      f    v + iv+   +   
    R13D7.4  90 SVLTHFLISINRFCAVWVPLKYEKWFSRKNTSSIIILLWIFEVaLAIVFYQILCHVAYLEEIHFIQFTNTKFCGFVAWYDDFVKNsVIIAIVVCVDISTV 189
                444445699*******************************97625888888889999*999999999988776665544444322133344444455666 PP

  Mel1a-aln 570 ilvlqvrrrvkpdskpklkPqdf.rnfvtmfvvfv 603
                + v  v ++v+ d+k  l+   f r+ v    vf+
    R13D7.4 190 LRVHHVTKKVRGDNKFTLRDLRFlRQSVFQGTVFL 224
                6689999*******999987555366665555665 PP

>> C41G6.7  CE38159	WBGene00005771	locus:srw-24	7TM chemoreceptor, srw family	status:Predicted	UniProt:O17660	protein_id
   #    score  bias  c-Evalue  i-Evalue hmmfrom  hmm to    alifrom  ali to    envfrom  env to     acc
 ---   ------ ----- --------- --------- ------- -------    ------- -------    ------- -------    ----
   1 ?   11.7   5.9   0.00082      0.11     388     532 ..      44     191 ..      31     200 .. 0.74

  Alignments for each domain:
  == domain 1    score: 11.7 bits;  conditional E-value: 0.00082
  Mel1a-aln 388 lavvl...iftivvdvlGnllvilsvyrnkklrnaG.nifvvslavadlvvavyPyPlvltsi.fnnGWnlgylhcqisgflmGlsvigsifnitGiain 482
                l ++l   ift +v ++  ll ++ ++r k lr  G  +f++++ ++d++      P    s+ ++  W l  +h   s+f +      si+    +a+ 
    C41G6.7  44 LGAILdfnIFTEIVAIVLCLLHLMILFR-KSLRKNGvFVFMIAICISDILNFSLALP--NDSMyYKYSWYLVPMHLEQSTFNITRR--LSIWLAMVMALL 138
                4444422278888888888888888888.5666555268888888899876444444..345516789*************87655..59999999**** PP

  Mel1a-aln 483 rycyichslky..dklysnknsl..cyvlliWlltlvavlPnlrtGtlqydPri 532
                r+  +   + y  +kl   kn++   +v+l  ++t+ a lP lr+  + + P +
    C41G6.7 139 RFLSVAFPMNYliQKLVKPKNTVfiIFVVLAVIITYDAALPSLRIS-IAWFPDV 191
                **********9888*******9722566777899*********985.4444555 PP

>> Y43B11AL.2b  CE35085	WBGene00005941	locus:srx-50	7TM chemoreceptor, srx family	status:Confirmed	UniProt:Q7YXU6	protei
   #    score  bias  c-Evalue  i-Evalue hmmfrom  hmm to    alifrom  ali to    envfrom  env to     acc
 ---   ------ ----- --------- --------- ------- -------    ------- -------    ------- -------    ----
   1 ?    9.5   3.7    0.0037      0.51     472     521 ..      82     128 ..       7     188 .. 0.86

  Alignments for each domain:
  == domain 1    score: 9.5 bits;  conditional E-value: 0.0037
    Mel1a-aln 472 sifnitGiainrycyichslkydklysnknslcyvlliWlltlvavlPnl 521
                  s ++   i++nr+c i   +kyd ++s  n+   +++ W     avlP +
  Y43B11AL.2b  82 STYSHLCISLNRFCSIVAPIKYDTIFSMSNTKKLIMFSWA---CAVLPSF 128
                  55666789***********************999999996...4667765 PP

>> C27A7.4  CE42072	WBGene00000490	locus:che-11	status:Partially_confirmed	UniProt:P90757	protein_id:CAB02787.5
   #    score  bias  c-Evalue  i-Evalue hmmfrom  hmm to    alifrom  ali to    envfrom  env to     acc
 ---   ------ ----- --------- --------- ------- -------    ------- -------    ------- -------    ----
   1 ?    8.7   0.0    0.0063      0.87     429     502 ..      79     156 ..      68     158 .. 0.90

  Alignments for each domain:
  == domain 1    score: 8.7 bits;  conditional E-value: 0.0063
  Mel1a-aln 429 vadlvvavyPyPlvltsifnnGWnlgylhcqisgflmGlsvig...sifnitGiainry.cyichslkydklysnkns 502
                v+  vv  yP+P   +   ++G  l  lh   s  l    vig   s  ni  i +n      c  l ydk+  +k s
    C27A7.4  79 VSHTVVETYPFPNQGVDWSHDGTVLMTLHNPSSVHLYSYMVIGeeiSTSNIMQIELNDQiTLWCKRLSYDKFKPSKIS 156
                67789*************************************9777789*******9761567********9999877 PP

>> F26D2.11  CE18641	WBGene00005776	locus:srw-29	7TM chemoreceptor, srw family	status:Predicted	UniProt:Q9XV61	protein_i
   #    score  bias  c-Evalue  i-Evalue hmmfrom  hmm to    alifrom  ali to    envfrom  env to     acc
 ---   ------ ----- --------- --------- ------- -------    ------- -------    ------- -------    ----
   1 ?    9.0   0.8    0.0051      0.71     396     436 ..      32      75 ..      26     158 .. 0.89

  Alignments for each domain:
  == domain 1    score: 9.0 bits;  conditional E-value: 0.0051
  Mel1a-aln 396 ivvdvlGnll..vilsvyrnkklrnaG.nifvvslavadlvvav 436
                 vv +lG++l  + l+v   k +r  G nif++ +a+ad++ ++
   F26D2.11  32 FVVPILGAFLglIHLTVLTRKCMRTLGiNIFLIGIAIADMIRSI 75 
                699*****96336699*********999************9765 PP

>> ZK39.7  CE42874	WBGene00013932	locus:clec-98	Lectin C-type domain short and long forms	status:Partially_confirmed	Uni
   #    score  bias  c-Evalue  i-Evalue hmmfrom  hmm to    alifrom  ali to    envfrom  env to     acc
 ---   ------ ----- --------- --------- ------- -------    ------- -------    ------- -------    ----
   1 ?    9.0   3.1    0.0052      0.71     208     290 ..      17      99 ..       9     201 .. 0.61

  Alignments for each domain:
  == domain 1    score: 9.0 bits;  conditional E-value: 0.0052
  Mel1a-aln 208 aggpglqvrgpagatgvgsppglqvqgscrgyrcgvpagaagarsspgvraqagrgcrcrgpagatgagsppglqvrgprrgc 290
                + g   + rg  g  g g +   +    +   r   p+ga   r   g ++qa    rcr  +gat +g    +++    +++
     ZK39.7  17 SHGGDYHGRGNGGGNGRGGSNQSNRGCDSGWKRFNRPSGAWCIRIYRGTHSQADAENRCRQNVGATLSGVQNQVEINFITKSA 99 
                34444555555555555544443333333334566666666666666666666666666666666666666665555444433 PP

>> C25B8.5  CE35409	WBGene00016089	alpha adrenergic receptor	status:Partially_confirmed	UniProt:Q18149	protein_id:CCD656
   #    score  bias  c-Evalue  i-Evalue hmmfrom  hmm to    alifrom  ali to    envfrom  env to     acc
 ---   ------ ----- --------- --------- ------- -------    ------- -------    ------- -------    ----
   1 ?    8.2   3.9    0.0091       1.3     404     513 ..       8     117 ..       3     124 .. 0.77

  Alignments for each domain:
  == domain 1    score: 8.2 bits;  conditional E-value: 0.0091
  Mel1a-aln 404 llvilsvyr.nkklrnaGnifvvslavadlvvavyPyPlvltsifnnGWnlgylhcqisgfl..mGlsvigsifnitGiainrycyichslkydklysnk 500
                ++vi+   +  k+  ++  +f++ ++v dlv +++ +P  l    ++  +  +l c +  +   +Gl+v  s +++t + +++  y    l yd+  s++
    C25B8.5   8 VMVIFCAIKlFKRSGDTMHLFILNMTVGDLVLTIFCHPNELLIRKHDFLQQKHL-CAVVHYFnwIGLAV--SGLSLTLLNVDKLIYFRWPLNYDRSMSKR 104
                55555443314555567789*******************998666665555555.66666652367776..55899************************ PP

  Mel1a-aln 501 nslcyvlliWllt 513
                ++  + l iW ++
    C25B8.5 105 RAAMFCLAIWAVS 117
                **********876 PP

>> F02E9.2b  CE24880	WBGene00003014	locus:lin-28	cold shock domain	status:Confirmed	UniProt:P92186	protein_id:CAB61009.1
   #    score  bias  c-Evalue  i-Evalue hmmfrom  hmm to    alifrom  ali to    envfrom  env to     acc
 ---   ------ ----- --------- --------- ------- -------    ------- -------    ------- -------    ----
   1 ?    8.8   0.4    0.0058       0.8     108     212 ..      69     168 ..      52     192 .. 0.67

  Alignments for each domain:
  == domain 1    score: 8.8 bits;  conditional E-value: 0.0058
  Mel1a-aln 108 ghglrarprgprrrqvsaggpglqvrgpagatgvgsppglqvqgscrgyrcgvpagaagarsspgvraqaargcrcrgpagatgagyppglqvrgprqvs 207
                ++ ++ r+ g  r   +++g   +v g     +   p g +   s r +rcg  a+   a+s+p v+++a + c + g+   +++  p   + + p qv+
   F02E9.2b  69 SYYIQERSNGKGREAYAVSG---EVEGQGLKGSRIHPLGRKKAVSLRCFRCGKFAT-HKAKSCPNVKTDA-KVCYTCGSEEHVSSICPERRRKHRPEQVA 163
                45555555555444433333...233333333345688899999999999998775.5789999999876.56666677777777788888888899998 PP

  Mel1a-aln 208 aggpg 212
                a  + 
   F02E9.2b 164 AEEAE 168
                86554 PP

>> K07C6.11  CE17182	WBGene00005959	locus:srx-68	7TM chemoreceptor, srx family	status:Partially_confirmed	UniProt:O44639
   #    score  bias  c-Evalue  i-Evalue hmmfrom  hmm to    alifrom  ali to    envfrom  env to     acc
 ---   ------ ----- --------- --------- ------- -------    ------- -------    ------- -------    ----
   1 ?    8.7   9.3    0.0067      0.92     457     595 ..      77     218 ..       5     243 .. 0.71

  Alignments for each domain:
  == domain 1    score: 8.7 bits;  conditional E-value: 0.0067
  Mel1a-aln 457 hcqisgflmGlsvigsifnitGiainrycyichslkydklysnknslcyvlliWl.ltlvavlPnlrtGtlqydPriysctfaqs....vssayt...ia 548
                hc   gf++ +    s+f    i+inr+  +   lky+ ++  k++  +++++W+ +  +avl   +   l yd   +  tf+++    +   y      
   K07C6.11  77 HC---GFVILFCYELSVFTHFAISINRFFAVWMPLKYESMFNIKRTRWMIVFMWIfIGSIAVLFYQKFCYLYYDEATHFFTFTNTefcgMIGWYGdflKN 173
                34...78888888889******************************9999999983568**********************9986222212222211123 PP

  Mel1a-aln 549 vvvfhfivPmiivifcylriWilvlqvrrrvkpdskpklkPqdfrnf 595
                 v+   +v + i++   +       +++ rv  ++++kl  +d+r +
   K07C6.11 174 AVIVAVVVSLDILTVIKV--RFSRKKIQARVNQENQNKLSQRDIRFL 218
                333344444444443333..334456778899999999999998854 PP

>> Y41D4A.8  CE21846	WBGene00021510	status:Partially_confirmed	UniProt:Q95Y20	protein_id:CCD72816.1
   #    score  bias  c-Evalue  i-Evalue hmmfrom  hmm to    alifrom  ali to    envfrom  env to     acc
 ---   ------ ----- --------- --------- ------- -------    ------- -------    ------- -------    ----
   1 ?    8.3   0.8    0.0088       1.2     451     517 ..     132     199 ..     115     210 .. 0.77

  Alignments for each domain:
  == domain 1    score: 8.3 bits;  conditional E-value: 0.0088
  Mel1a-aln 451 WnlgylhcqisgflmGlsv...igsifnitGiainrycyichslkydklysnknslcyvlliWlltlvav 517
                W   y+   ++  + Gl +     s+f   G+++ ry  +ch +k      +k+     ++i llt+  +
   Y41D4A.8 132 WRANYISYSVTPCMYGLMMtaqTCSVFMTVGVSVHRYIGVCHPYKSVEWLPKKRV--TTFIIGLLTFSVI 199
                5555666666666666554111579******************998888777764..5677888888766 PP

>> E02C12.3  CE04312	WBGene00005938	locus:srx-47	7TM chemoreceptor, srx family	status:Partially_confirmed	UniProt:Q19026
   #    score  bias  c-Evalue  i-Evalue hmmfrom  hmm to    alifrom  ali to    envfrom  env to     acc
 ---   ------ ----- --------- --------- ------- -------    ------- -------    ------- -------    ----
   1 ?    6.4   6.9     0.032       4.4     457     519 ..      75     137 ..      57     184 .. 0.87
   2 ?    0.4   0.6       2.1   2.8e+02     644     699 ..     159     218 ..     145     222 .. 0.73

  Alignments for each domain:
  == domain 1    score: 6.4 bits;  conditional E-value: 0.032
  Mel1a-aln 457 hcqisgflmGlsvigsifnitGiainrycyichslkydklysnknslcyvlliWlltlvavlP 519
                   i +f+m +    s+++   +a nr c +   lky++lys++ ++ +++   + ++++++ 
   E02C12.3  75 NSNIVSFVMLFGYEVSVLSHLLLACNRLCAVTNPLKYQQLYSQRFTIGMLFTANMYAFASIIV 137
                567899999999999********************************9999999999988875 PP

  == domain 2    score: 0.4 bits;  conditional E-value: 2.1
  Mel1a-aln 644 fnsclnaiiyGllnqnfrkeyrriiv...slctakmffvdssnd.vadrvkckPsplltn 699
                 nsc+n   yG++ + +      +++   s+  a++f   +  d ++++v++k   ll++
   E02C12.3 159 SNSCVNFSFYGIFCKYLTIIILILLIdlfSIYKARLFLQKTQQDrISHQVNTKEVGLLVQ 218
                499********9988877766665552235567999998877664789999998877765 PP

>> F10G2.6b  CE38169	WBGene00005983	locus:srx-92	7TM chemoreceptor, srx family	status:Partially_confirmed	UniProt:Q5BHI0
   #    score  bias  c-Evalue  i-Evalue hmmfrom  hmm to    alifrom  ali to    envfrom  env to     acc
 ---   ------ ----- --------- --------- ------- -------    ------- -------    ------- -------    ----
   1 ?    8.2   0.9    0.0093       1.3     471     514 ..      99     142 ..      85     156 .. 0.86

  Alignments for each domain:
  == domain 1    score: 8.2 bits;  conditional E-value: 0.0093
  Mel1a-aln 471 gsifnitGiainrycyichslkydklysnknslcyvlliWlltl 514
                g  ++i  iainr+c +    ky  ++s  n    +++i+++ +
   F10G2.6b  99 GNEYQIVLIAINRFCAVFLPTKYATIFSLFNITIILVFIYIFRI 142
                66789999********************9998888888887655 PP

>> F02E9.2a  CE24879	WBGene00003014	locus:lin-28	cold shock domain	status:Confirmed	UniProt:P92186	protein_id:CAB61008.1
   #    score  bias  c-Evalue  i-Evalue hmmfrom  hmm to    alifrom  ali to    envfrom  env to     acc
 ---   ------ ----- --------- --------- ------- -------    ------- -------    ------- -------    ----
   1 ?    8.3   0.4    0.0086       1.2     109     212 ..     101     199 ..      83     223 .. 0.67

  Alignments for each domain:
  == domain 1    score: 8.3 bits;  conditional E-value: 0.0086
  Mel1a-aln 109 hglrarprgprrrqvsaggpglqvrgpagatgvgsppglqvqgscrgyrcgvpagaagarsspgvraqaargcrcrgpagatgagyppglqvrgprqvsa 208
                + ++ r+ g  r   +++g   +v g     +   p g +   s r +rcg  a+   a+s+p v+++a + c + g+   +++  p   + + p qv+a
   F02E9.2a 101 YYIQERSNGKGREAYAVSG---EVEGQGLKGSRIHPLGRKKAVSLRCFRCGKFAT-HKAKSCPNVKTDA-KVCYTCGSEEHVSSICPERRRKHRPEQVAA 195
                5555555554444433333...233333333345688899999999999998775.5789999999876.556666777777777888888888999888 PP

  Mel1a-aln 209 ggpg 212
                  + 
   F02E9.2a 196 EEAE 199
                6554 PP

>> C47A10.8  CE36278	WBGene00005909	locus:srx-18	7TM receptor, srx family	status:Partially_confirmed	UniProt:O45309	prot
   #    score  bias  c-Evalue  i-Evalue hmmfrom  hmm to    alifrom  ali to    envfrom  env to     acc
 ---   ------ ----- --------- --------- ------- -------    ------- -------    ------- -------    ----
   1 ?    7.8   5.7     0.012       1.6     480     542 ..      98     164 ..      73     191 .. 0.74

  Alignments for each domain:
  == domain 1    score: 7.8 bits;  conditional E-value: 0.012
  Mel1a-aln 480 ainrycyichslkydklysnknslcyvlliWlltlv.avlPnlrtGtl.qydPriysctf..aqsvs 542
                a+nr+c +   + y+kl+s+  ++ ++  iW+++++  vl    +G l  yd   ++  f  +q  s
   C47A10.8  98 ALNRFCAVFFPFYYEKLFSKIGTIIMIQAIWIVSIIfCVLFYEIIGCLfTYDDVTWTFGFltTQKCS 164
                99*******************************9873566666778874699888877763344444 PP

>> F14F4.1  CE17670	WBGene00008808	7 transmembrane receptor (rhodopsin family)	status:Partially_confirmed	UniProt:O62169
   #    score  bias  c-Evalue  i-Evalue hmmfrom  hmm to    alifrom  ali to    envfrom  env to     acc
 ---   ------ ----- --------- --------- ------- -------    ------- -------    ------- -------    ----
   1 ?    7.3   7.6     0.017       2.3     394     566 ..      29     210 ..       7     232 .. 0.78
   2 ?    6.4   0.9     0.031       4.3     609     663 ..     283     334 ..     250     385 .. 0.67

  Alignments for each domain:
  == domain 1    score: 7.3 bits;  conditional E-value: 0.017
  Mel1a-aln 394 ftivvdvlGnllvilsvyrnkkl...r.naGnifvvslavadlvvavyPyPl.vltsifnnGWnlgylhcqisgflmGlsvigsifnitGiainrycyic 488
                  ++v +lGnl++++ ++r  ++   r     ++++   vadl+ a+      +lt      +  + + c++  ++  + + +s f +  i+ +ry  ic
    F14F4.1  29 AVMIVSLLGNLFLLFVIFRANQVmkrRvSPVQLLIIHTCVADLLFALLSLGTeILTLRTYPQYYGSNFVCKLMRYVQMFPMYASPFLLVAISADRYQAIC 128
                356899*************76442213134578999***********998762666667778888899******************************** PP

  Mel1a-aln 489 hslkydklysnknslcyvlliWlltlvavlPnlrtGtlqydPriysctfaq...svssaytiavvvfhfivPmiiv.ifcyl 566
                  l + +    ++   +  + W l+lv  +P + + t        s  + q   +v  +y i+  ++ +++P i+  +f y 
    F14F4.1 129 RPLAHFRSSRYRRPNWMAAIAWGLALVLSIPQFFVWTKHSKTGRCSTIYGQnknTVKITYVIMFNTLAWLLPSILAaVFYYC 210
                ***998887778888889999************9999998888888888773224667777777777888887764155554 PP

  == domain 2    score: 6.4 bits;  conditional E-value: 0.031
  Mel1a-aln 609 WaPlnfiGlavasdPasmvPriPeWlfvasy.ymayfnsclnaiiyGllnqnf.rke 663
                W P+ +i ++      ++ P i   +f+     +  +nscln  iy l+n+   rk 
    F14F4.1 283 WMPFCLINVIQ-----ALWPEISHIMFINYVaILGNLNSCLNPWIYILFNRSHvRKA 334
                66666665554.....467888888888643146789*************8641443 PP

>> F56D6.13  CE38832	WBGene00044475	status:Confirmed	UniProt:Q4R113	protein_id:CCD70730.1
   #    score  bias  c-Evalue  i-Evalue hmmfrom  hmm to    alifrom  ali to    envfrom  env to     acc
 ---   ------ ----- --------- --------- ------- -------    ------- -------    ------- -------    ----
   1 ?    8.0   0.6     0.011       1.5     544     575 ..      61      92 ..      45      97 .. 0.88

  Alignments for each domain:
  == domain 1    score: 8.0 bits;  conditional E-value: 0.011
  Mel1a-aln 544 aytiavvvfhfivPmiivifcylriWilvlqv 575
                ay  avvv  f+vP++i i   +   ilv + 
   F56D6.13  61 AYGTAVVVVVFVVPILISIAASVITCILVRRC 92 
                89***************999888888888655 PP

>> F47D2.10b  CE24989	WBGene00005407	locus:srh-194	7TM chemoreceptor, srh family	status:Partially_confirmed	UniProt:Q5DX
   #    score  bias  c-Evalue  i-Evalue hmmfrom  hmm to    alifrom  ali to    envfrom  env to     acc
 ---   ------ ----- --------- --------- ------- -------    ------- -------    ------- -------    ----
   1 ?    7.6  12.7     0.014       1.9     473     604 ..     112     248 ..      96     271 .. 0.81

  Alignments for each domain:
  == domain 1    score: 7.6 bits;  conditional E-value: 0.014
  Mel1a-aln 473 ifnitGiainrycyic.hslkydklysnknslc..yvlliW.lltlvavlP..nlrtGtlqydPriysctfaqsvssaytiavvvfhfivPmiivifcyl 566
                + +i  i  nr+  ic  s+k+  +y  +  l   yv++++ +l +v ++P  n+    +   P++ s  +   v  ++t   +++hfi+ +i v++c l
  F47D2.10b 112 VISIVSIFENRFFIICtFSFKHHWVYLRRLWLAahYVIVVFlMLPMVFLVPeeNIAQHIFEQLPCLPSYIYNAPVF-VFTED-ITYHFIISVIFVVLCCL 209
                678889999*******66*********998775447877753799******44444455666799*9999999985.67755.68*************** PP

  Mel1a-aln 567 riWilvlqvrrr.vkpdskpklkPqdfrnfvtmfvvfvl 604
                 i ++v  +    +   +++++ P+ f+     f+v+v+
  F47D2.10b 210 EISVFVGYLASNsLEQLKQKRMSPKTFQLQKKFFIVLVI 248
                ******887655167778899*******99999999986 PP

>> Y43B11AL.2a  CE28264	WBGene00005941	locus:srx-50	7TM chemoreceptor, srx family	status:Partially_confirmed	UniProt:Q96
   #    score  bias  c-Evalue  i-Evalue hmmfrom  hmm to    alifrom  ali to    envfrom  env to     acc
 ---   ------ ----- --------- --------- ------- -------    ------- -------    ------- -------    ----
   1 ?    7.8   4.6     0.012       1.6     473     522 ..      72     118 ..      57     186 .. 0.80

  Alignments for each domain:
  == domain 1    score: 7.8 bits;  conditional E-value: 0.012
    Mel1a-aln 473 ifnitGiainrycyichslkydklysnknslcyvlliWlltlvavlPnlr 522
                   ++   i++nr+c i   +kyd ++s  n+   +++ W     avlP + 
  Y43B11AL.2a  72 TYSHLCISLNRFCSIVAPIKYDTIFSMSNTKKLIMFSWA---CAVLPSFY 118
                  5666689***********************999999996...56777665 PP

>> B0213.7  CE16778	WBGene00006142	locus:str-83	7TM chemoreceptor, str family	status:Predicted	UniProt:O44661	protein_id
   #    score  bias  c-Evalue  i-Evalue hmmfrom  hmm to    alifrom  ali to    envfrom  env to     acc
 ---   ------ ----- --------- --------- ------- -------    ------- -------    ------- -------    ----
   1 ?    7.5   0.2     0.015       2.1     547     603 ..     205     259 ..     199     266 .. 0.79

  Alignments for each domain:
  == domain 1    score: 7.5 bits;  conditional E-value: 0.015
  Mel1a-aln 547 iavvvfhfivPmiivifcylriWilvlqvrrrvkpdskpk.lkPqdfrnfvtmfvvfv 603
                i+ ++f   +Pmii + c ++ W   lq+r  +   +k+k l+ q+ + f ++++ f+
    B0213.7 205 IIYLIFCASIPMIISLVCGIKTW---LQIRSAIDITDKSKtLQKQERQLFTALLIQFI 259
                566788889**************...8*****99777766367777667777777776 PP

>> T10C6.4  CE36323	WBGene00005935	locus:srx-44	7TM receptor, srx family	status:Partially_confirmed	UniProt:O45768	prote
   #    score  bias  c-Evalue  i-Evalue hmmfrom  hmm to    alifrom  ali to    envfrom  env to     acc
 ---   ------ ----- --------- --------- ------- -------    ------- -------    ------- -------    ----
   1 ?    8.5   0.2    0.0074         1     479     512 ..      90     123 ..      81     131 .. 0.93

  Alignments for each domain:
  == domain 1    score: 8.5 bits;  conditional E-value: 0.0074
  Mel1a-aln 479 iainrycyichslkydklysnknslcyvlliWll 512
                +a nr+c     + y k++s++  l y+++ W+l
    T10C6.4  90 MAFNRFCASSMPFGYRKIFSKNYVLTYIIINWTL 123
                699*****************************98 PP

>> B0454.4  CE25743	WBGene00005541	locus:sri-29	7TM chemoreceptor, sri family	status:Partially_confirmed	UniProt:O17170	
   #    score  bias  c-Evalue  i-Evalue hmmfrom  hmm to    alifrom  ali to    envfrom  env to     acc
 ---   ------ ----- --------- --------- ------- -------    ------- -------    ------- -------    ----
   1 ?    7.0   0.1     0.022         3     630     681 ..     178     228 ..     171     238 .. 0.80

  Alignments for each domain:
  == domain 1    score: 7.0 bits;  conditional E-value: 0.022
  Mel1a-aln 630 iPeWlfvasyymayfnsclnaiiyGllnqnfrkeyrriivslctakmffvds 681
                +P +  +  +y +yfns    ii+ +l          i++sl   +mf v s
    B0454.4 178 VPKYQQLNEFYYTYFNSAYIFIIFLVLTAAGT-LKTIIVISLLVLRMFKVLS 228
                677778889***************99987543.3345778********9976 PP

>> K07C6.7  CE36550	WBGene00005955	locus:srx-64	7TM chemoreceptor, srx family	status:Predicted	UniProt:O44646	protein_id
   #    score  bias  c-Evalue  i-Evalue hmmfrom  hmm to    alifrom  ali to    envfrom  env to     acc
 ---   ------ ----- --------- --------- ------- -------    ------- -------    ------- -------    ----
   1 ?   12.1   3.3    0.0006     0.083     462     545 ..      80     164 ..      69     220 .. 0.82

  Alignments for each domain:
  == domain 1    score: 12.1 bits;  conditional E-value: 0.0006
  Mel1a-aln 462 gflmGlsvigsifnitGiainrycyichslkydklysnknslcyvlliWllt.lvavlPnlrtGtlqydPriysctfaqsvssay 545
                gf++ l    s++    i++nr+c +   +ky++++s++n+   + ++ ++t  +a+        + yd +i+  tf++s    y
    K07C6.7  80 GFVLLLCYELSVMIHLAISLNRFCAVWAPYKYQNIFSDRNTKILIGFVGTVTgSIAIYFYEVSCHFYYDEKIHFLTFTNSEFCGY 164
                88888888889999999***********************99988888777736899888889999************9977666 PP

>> C03G6.2  CE38030	WBGene00005947	locus:srx-56	7TM chemoreceptor, srx family	status:Partially_confirmed	UniProt:O01457	
   #    score  bias  c-Evalue  i-Evalue hmmfrom  hmm to    alifrom  ali to    envfrom  env to     acc
 ---   ------ ----- --------- --------- ------- -------    ------- -------    ------- -------    ----
   1 ?    7.3   6.0     0.017       2.3     397     531 ..      13     150 ..       4     210 .. 0.70

  Alignments for each domain:
  == domain 1    score: 7.3 bits;  conditional E-value: 0.017
  Mel1a-aln 397 vvdvlGnllvilsvyrnkkl...rnaGnifvvslavadlvva....vyPyPlvltsifnnGWnlgy.lhcqisgflmGlsvigsifnitGiainrycyic 488
                 v ++G++l     y   kl   +na  i+    a ad + +    +y  P+vl   f++     y  hc    f++ ls   si+    i+inr   + 
    C03G6.2  13 PVTIFGSILNWSVFYSFCKLpvfKNAFGILSANQAFADALHSttflLYFCPMVL---FDQSTMKQYsHHCG--FFILFLSEF-SILTHFIISINRAFAVW 106
                466677776544444445543337888888888889987654222256667666...55544444415674..477777765.7888889********** PP

  Mel1a-aln 489 hslkydklysnknslcyvlliWl.ltlvavlPnlrtGtlqydPr 531
                  ++y+ l+s +n+    +++W+ +++va+l   +   + yd  
    C03G6.2 107 APYRYETLFSVRNTKILKFIVWIfISFVAILFYEKFCYIYYDSA 150
                **********************84589***99988888888864 PP

>> ZC404.11  CE46568	WBGene00022605	status:Partially_confirmed	UniProt:Q23293	protein_id:CCD72497.1
   #    score  bias  c-Evalue  i-Evalue hmmfrom  hmm to    alifrom  ali to    envfrom  env to     acc
 ---   ------ ----- --------- --------- ------- -------    ------- -------    ------- -------    ----
   1 ?    2.9   0.4      0.37        50     552     579 ..      41      69 ..      29     104 .. 0.63
   2 ?    7.2   0.3     0.019       2.6     598     669 ..     266     336 ..     220     341 .. 0.76

  Alignments for each domain:
  == domain 1    score: 2.9 bits;  conditional E-value: 0.37
  Mel1a-aln 552 fhfivPmiivifcyl.riWilvlqvrrrv 579
                fh+ v   ivif ++  i il+l  r+ +
   ZC404.11  41 FHYYVLTFIVIFAFFaNILILILLTRKEM 69 
                55555555555554324555555555443 PP

  == domain 2    score: 7.2 bits;  conditional E-value: 0.019
  Mel1a-aln 598 mfvvfvlfaicWaPlnfiGlavasdPasmvPriPeWlfvasyymayfnsclnaiiyGllnqnfrkeyrriiv 669
                + vv v+f i  +P  f  +  ++  +  +    + l +    +a+fn+    iiy  l   frk + ++ v
   ZC404.11 266 IQVVVVVFVITETPQGFFSVLGSISINDYIN-YYQHLSIFMNILAFFNTTTSFIIYSTLSSKFRKLFAQLFV 336
                4588889999999998887665544333332.234566666789*********************9988766 PP

>> M199.1  CE20018	WBGene00010950	locus:srt-44	status:Partially_confirmed	UniProt:Q9NAN9	protein_id:CAB70255.1
   #    score  bias  c-Evalue  i-Evalue hmmfrom  hmm to    alifrom  ali to    envfrom  env to     acc
 ---   ------ ----- --------- --------- ------- -------    ------- -------    ------- -------    ----
   1 ?    8.0   0.0     0.011       1.5     648     686 ..     284     322 ..     276     328 .. 0.87

  Alignments for each domain:
  == domain 1    score: 8.0 bits;  conditional E-value: 0.011
  Mel1a-aln 648 lnaiiyGllnqnfrkeyrriivslctakmffvdssndva 686
                  a+iy  +n+  r+e++++i  + t+k+    ss +v 
     M199.1 284 CPALIYVTMNETIRREFKKLIFRVATSKVEEGTSSANVK 322
                569*************************99888887775 PP

>> F41F3.6  CE45861	WBGene00005965	locus:srx-74	7TM chemoreceptor, srx family	status:Confirmed	UniProt:Q20285	protein_id
   #    score  bias  c-Evalue  i-Evalue hmmfrom  hmm to    alifrom  ali to    envfrom  env to     acc
 ---   ------ ----- --------- --------- ------- -------    ------- -------    ------- -------    ----
   1 ?    6.8   1.2     0.024       3.2     479     511 ..      27      59 ..      18      72 .. 0.89

  Alignments for each domain:
  == domain 1    score: 6.8 bits;  conditional E-value: 0.024
  Mel1a-aln 479 iainrycyichslkydklysnknslcyvlliWl 511
                iainr+  +   l+y+kl+s k s+  + l ++
    F41F3.6  27 IAINRFIAMYAPLHYNKLCSVKVSVVIMALYYV 59 
                9***********************998888765 PP

>> C04F2.4  CE17368	WBGene00005437	locus:srh-229	7TM chemoreceptor, srh family	status:Partially_confirmed	UniProt:O76662
   #    score  bias  c-Evalue  i-Evalue hmmfrom  hmm to    alifrom  ali to    envfrom  env to     acc
 ---   ------ ----- --------- --------- ------- -------    ------- -------    ------- -------    ----
   1 ?    6.7   0.3     0.027       3.7     385     439 ..     242     297 ..     217     314 .. 0.80

  Alignments for each domain:
  == domain 1    score: 6.7 bits;  conditional E-value: 0.027
  Mel1a-aln 385 astla.vvliftivvdvlGnllvilsvyrnkklrnaGnifvvslavadlvvavyPy 439
                a+ l  +v i+ i + v+G+++  +  yrn+ l n   i   s  v   +v v+ y
    C04F2.4 242 AVVLQsIVPIVVIAIPVFGEMISTIFDYRNQNLTNLCVIIGSSHGVLSTIVLVFIY 297
                445541456999999****************************9999999999877 PP

>> C51E3.4  CE37814	WBGene00008250	locus:srsx-29	7TM receptor	status:Partially_confirmed	UniProt:Q18769	protein_id:CAB01
   #    score  bias  c-Evalue  i-Evalue hmmfrom  hmm to    alifrom  ali to    envfrom  env to     acc
 ---   ------ ----- --------- --------- ------- -------    ------- -------    ------- -------    ----
   1 ?    6.0   0.0     0.042       5.8     388     433 ..      12      57 ..       6      74 .. 0.83

  Alignments for each domain:
  == domain 1    score: 6.0 bits;  conditional E-value: 0.042
  Mel1a-aln 388 lavvliftivvdvlGnllvilsvyrnkklrnaGnifvvslavadlv 433
                la+ + +   + v+Gn ++++  +r k+lr    i++    + dl+
    C51E3.4  12 LAFFFFINSTIGVIGNGIMLICFFRTKRLRSPCHILISLTCICDLL 57 
                777777778899***********************99888999997 PP

>> T27C5.10  CE39786	WBGene00012083	status:Predicted	UniProt:O45385	protein_id:CAB04871.2
   #    score  bias  c-Evalue  i-Evalue hmmfrom  hmm to    alifrom  ali to    envfrom  env to     acc
 ---   ------ ----- --------- --------- ------- -------    ------- -------    ------- -------    ----
   1 ?    6.6   3.1     0.027       3.7     390     442 ..      23      74 ..      16      89 .. 0.74

  Alignments for each domain:
  == domain 1    score: 6.6 bits;  conditional E-value: 0.027
  Mel1a-aln 390 vvliftivvdvlGnllvilsvyrnkklrnaGnifvvslavadlvvavyPyPlv 442
                 v+ +  +v ++ n+l +l ++r    + + nif++ +av d+   +  + +v
   T27C5.10  23 YVIFIISIVGIILNVLHLLVLFRKSMRQLTINIFMIGIAVCDFSQMI-SFVVV 74 
                444444467888899*******987777799***********86544.44444 PP

>> ZC404.10  CE07600	WBGene00022604	status:Predicted	UniProt:Q23292	protein_id:CCD72496.1
   #    score  bias  c-Evalue  i-Evalue hmmfrom  hmm to    alifrom  ali to    envfrom  env to     acc
 ---   ------ ----- --------- --------- ------- -------    ------- -------    ------- -------    ----
   1 ?    6.3   0.9     0.034       4.6     386     436 ..      44      90 ..      32     154 .. 0.85

  Alignments for each domain:
  == domain 1    score: 6.3 bits;  conditional E-value: 0.034
  Mel1a-aln 386 stlavvliftivvdvlGnllvilsvyrnkklrnaG.nifvvslavadlvvav 436
                + la+v+if+   ++l  +l+   v   k +r +G n+ ++ +++ dlv a+
   ZC404.10  44 FILACVVIFAFFANIL--ILI---VLSRKEMRYSGvNVTMMLISICDLVCAI 90 
                6789999999887776..444...5557999999989999999*******98 PP

>> F09G8.9  CE00144	WBGene00017323	locus:mps-4	status:Confirmed	UniProt:P34394	protein_id:CCD62648.1
   #    score  bias  c-Evalue  i-Evalue hmmfrom  hmm to    alifrom  ali to    envfrom  env to     acc
 ---   ------ ----- --------- --------- ------- -------    ------- -------    ------- -------    ----
   1 ?    6.8   0.4     0.024       3.2     551     583 ..      43      77 ..      22      86 .. 0.73

  Alignments for each domain:
  == domain 1    score: 6.8 bits;  conditional E-value: 0.024
  Mel1a-aln 551 vfhfivPmiivifc..ylriWilvlqvrrrvkpds 583
                 f +++ m+ v +c  yl iWi vl    r  p++
    F09G8.9  43 DFLLVIIMTFVFLClvYLLIWIEVLLNSSRPDPKH 77 
                45567788888888889*******98766644443 PP

>> F55D12.6  CE17876	WBGene00010114	status:Confirmed	UniProt:O62264	protein_id:CAA99863.1
   #    score  bias  c-Evalue  i-Evalue hmmfrom  hmm to    alifrom  ali to    envfrom  env to     acc
 ---   ------ ----- --------- --------- ------- -------    ------- -------    ------- -------    ----
   1 ?    6.5   0.4     0.029         4     273     390 ..      32     152 ..      12     178 .. 0.46

  Alignments for each domain:
  == domain 1    score: 6.5 bits;  conditional E-value: 0.029
  Mel1a-aln 273 tgagsppglqvrgprrgcrcg..vpargcrcgvpagaareerspaggcggagrprgalrgggggg..aalra.egaaagvlgaaggkmkgngsgallnas 367
                +g+ + pg    g r+++r     p      gv     r+  +  g+++ +++p  +     gg+  aa +   ++aa++ +aa +k+   + +a + a+
   F55D12.6  32 SGVETEPGKPYNGIRQSVRHMdeNPEYEREKGVLIRNKRDATATPGAAS-SAKPGDVSTPQPGGAakAAANPgAATAASPDAAAISKPGAAAVTAKPGAA 130
                5555666666666666665431134444555555555554444433333.33333332222222200222220222333333333333333334555565 PP

  Mel1a-aln 368 qraagggegarprpsWlastlav 390
                 +++ +++g+++r  +  + la+
   F55D12.6 131 PKKP-TAQGVKRREGFFVVFLAL 152
                5555.455666666554444333 PP

>> C50B8.6  CE34767	WBGene00008228	status:Confirmed	UniProt:Q7YX43	protein_id:CAE17774.1
   #    score  bias  c-Evalue  i-Evalue hmmfrom  hmm to    alifrom  ali to    envfrom  env to     acc
 ---   ------ ----- --------- --------- ------- -------    ------- -------    ------- -------    ----
   1 ?    6.4   0.4     0.033       4.5     362     411 ..      45      96 ..      10     102 .. 0.62

  Alignments for each domain:
  == domain 1    score: 6.4 bits;  conditional E-value: 0.033
  Mel1a-aln 362 allnasqraagggegarprpsWl..astlavvliftivvdvlGnllvilsvy 411
                a+ n ++ a +   ++++    +  a  + +++i  ivv +l ++l++lsv 
    C50B8.6  45 AVANLAKDAGSLTYQVGNTVQQVpnAWIFYFIFITLIVVFILLSILILLSVV 96 
                5555555555544443333333301344567788889999999999999986 PP

>> ZK816.1  CE05114	WBGene00022825	status:Confirmed	UniProt:Q23611	protein_id:CCD69238.1
   #    score  bias  c-Evalue  i-Evalue hmmfrom  hmm to    alifrom  ali to    envfrom  env to     acc
 ---   ------ ----- --------- --------- ------- -------    ------- -------    ------- -------    ----
   1 ?    6.6   0.1     0.029         4     549     580 ..       3      34 ..       1      59 [. 0.71

  Alignments for each domain:
  == domain 1    score: 6.6 bits;  conditional E-value: 0.029
  Mel1a-aln 549 vvvfhfivPmiivifcylriWilvlqvrrrvk 580
                +v++ f++P ii     l  W+ vlq+  r +
    ZK816.1   3 LVILCFVLPAIIFFVFALIAWLRVLQLNYRRR 34 
                68999****99998888999******954432 PP

>> F43A11.6  CE36384	WBGene00005973	locus:srx-82	status:Predicted	UniProt:Q7JLI4	protein_id:CAF31476.1
   #    score  bias  c-Evalue  i-Evalue hmmfrom  hmm to    alifrom  ali to    envfrom  env to     acc
 ---   ------ ----- --------- --------- ------- -------    ------- -------    ------- -------    ----
   1 ?    6.2   2.1     0.036       4.9     479     518 ..     114     153 ..      96     244 .. 0.84

  Alignments for each domain:
  == domain 1    score: 6.2 bits;  conditional E-value: 0.036
  Mel1a-aln 479 iainrycyichslkydklysnknslcyvlliWlltlvavl 518
                ia+nr+c +   + y kl+  k ++   ++i  l l+  l
   F43A11.6 114 IAVNRFCALFLPIVYKKLFHIKTTFILTMIIIALKLIDNL 153
                8******************************999998655 PP

>> T23C6.5  CE35783	WBGene00020727	G-protein coupled receptor	status:Partially_confirmed	UniProt:O02043	protein_id:CCD61
   #    score  bias  c-Evalue  i-Evalue hmmfrom  hmm to    alifrom  ali to    envfrom  env to     acc
 ---   ------ ----- --------- --------- ------- -------    ------- -------    ------- -------    ----
   1 ?    3.6  17.8      0.22        30     385     523 ..      13     154 ..       4     347 .. 0.75

  Alignments for each domain:
  == domain 1    score: 3.6 bits;  conditional E-value: 0.22
  Mel1a-aln 385 astlavvliftivvdvlGnllvilsvyrnkklrnaGnifvvslavadlvvavyPyPlvltsifnnG...WnlgylhcqisgflmGlsvigsifnitGiai 481
                 + l v  +f  +  ++Gnl+++l  +  k++r   n f+  l+vadl v ++      +  + +G   W +g + c    +++ +    s   +  +++
    T23C6.5  13 HFLLCVSYLFVFLATIIGNLIILLVFFSQKRVRSVPNFFLANLTVADLFVGIFCVLQNAVNFVFQGhgrWPFGKVLCYSYIYVLHFIPNVSAGILVLVSV 112
                55677778899999**************************************98755444444333345********86666665544444455677899 PP

  Mel1a-aln 482 nrycyichslkydklysnknslcyvlliWlltlvavlPnlrt 523
                +r   +   l+  + +s+k  +    ++Wl + v   P + +
    T23C6.5 113 ERLIAVLRPLRVRRAFSQKVLITSSAVVWLTSAVMNTPYVVA 154
                *****************************9887766666544 PP

>> W10C4.1  CE39426	WBGene00021124	status:Partially_confirmed	UniProt:Q9N5A3	protein_id:CCD70945.1
   #    score  bias  c-Evalue  i-Evalue hmmfrom  hmm to    alifrom  ali to    envfrom  env to     acc
 ---   ------ ----- --------- --------- ------- -------    ------- -------    ------- -------    ----
   1 ?    6.2   1.2     0.038       5.2     397     443 ..      34      81 ..      14     124 .. 0.73
   2 ?   -0.6   0.0       4.3   5.9e+02     560     597 ..     169     207 ..     154     225 .. 0.84

  Alignments for each domain:
  == domain 1    score: 6.2 bits;  conditional E-value: 0.038
  Mel1a-aln 397 vvdvlGnllvilsvyrnkklrnaGnifvvslavadl..vvavyPyPlvl 443
                +  v+Gn l il +  n  +    nif+  lav d+  ++ + P+ l+ 
    W10C4.1  34 LFGVVGNALTILVLVNN-DFMSRANIFLTCLAVCDVsfLILIIPHSLAN 81 
                3579********76655.566677***********72245555665554 PP

  == domain 2    score: -0.6 bits;  conditional E-value: 4.3
  Mel1a-aln 560 ivifcy.lriWilvlqvrrrvkpdskpklkPqdfrnfvt 597
                i  fc   +i  + l v   v p++++ + P  +r +v+
    W10C4.1 169 IKSFCNaTQIMAVCLDVNLDVWPNNRTNISPPALRTYVA 207
                66788625799999*********************9996 PP

>> Y53F4A.2  CE22382	WBGene00013148	status:Partially_confirmed	UniProt:Q9NAC9	protein_id:CAB54462.1
   #    score  bias  c-Evalue  i-Evalue hmmfrom  hmm to    alifrom  ali to    envfrom  env to     acc
 ---   ------ ----- --------- --------- ------- -------    ------- -------    ------- -------    ----
   1 ?    6.4   0.4     0.032       4.4     303     358 ..      24      79 ..       9      85 .. 0.76

  Alignments for each domain:
  == domain 1    score: 6.4 bits;  conditional E-value: 0.032
  Mel1a-aln 303 vpagaareerspaggcggagrprgalrggggggaalraegaaagvlgaaggkmkgn 358
                 p +aa+   +pagg+ggag + ga ++ +  ++ +++ + +++   a++ + +gn
   Y53F4A.2  24 PPKAAAKPMAAPAGGAGGAGGAGGAGKSDSFDSKKQDIPSSKKEEPVAPKKEDEGN 79 
                4678899999***********99999998888887777776666666666655555 PP

>> T03D3.4  CE25098	WBGene00005259	locus:srh-36	7TM chemoreceptor, srh family	status:Partially_confirmed	UniProt:O16978	
   #    score  bias  c-Evalue  i-Evalue hmmfrom  hmm to    alifrom  ali to    envfrom  env to     acc
 ---   ------ ----- --------- --------- ------- -------    ------- -------    ------- -------    ----
   1 ?    5.9   2.9     0.045       6.1     554     615 ..     199     266 ..     177     274 .. 0.70

  Alignments for each domain:
  == domain 1    score: 5.9 bits;  conditional E-value: 0.045
  Mel1a-aln 554 fivPmiivifcy..lriWi......lvlqvrrrvkpdskpklkPqdfrnfvtmfvvfvlfaicWaPlnfi 615
                f+  +iiv +c   l i+i       vl  r   k+d  +k++ + f n  t+f  f++fa c  P+  +
    T03D3.4 199 FLCVLIIVNYCSigLAIYIsakiafWVLSKRMETKSDATKKMHKK-F-NDRTIFQTFLFFAFCCIPFSVL 266
                666677777774222333322222268899999999999999754.4.668*************998654 PP

>> Y23H5B.5  CE40876	WBGene00021276	status:Partially_confirmed	UniProt:Q9N477	protein_id:CCD68141.1
   #    score  bias  c-Evalue  i-Evalue hmmfrom  hmm to    alifrom  ali to    envfrom  env to     acc
 ---   ------ ----- --------- --------- ------- -------    ------- -------    ------- -------    ----
   1 ?    6.0   0.0     0.043       5.9      91     165 ..     115     189 ..      83     257 .. 0.84

  Alignments for each domain:
  == domain 1    score: 6.0 bits;  conditional E-value: 0.043
  Mel1a-aln  91 arapgravraapargrcghglrarprgprrrqvsaggpglqvrgpagatgvgsppglqvqgscrgyrcgvpagaa 165
                + ++  a+r+  a   + ++++  prg     ++  g   q r + +a gv + p +++q+   + rcg  ++  
   Y23H5B.5 115 TGSSKVALRVMQASQSTVKSVHFSPRGDTVFSMADDGKIKQYRVADTAYGVNAVPIIEIQAHEDAIRCGAVSSIN 189
                44556678888888888999999*********************************************9877655 PP

>> K01A6.2d  CE43754	WBGene00010444	locus:magi-1	status:Partially_confirmed	UniProt:C6KRJ8	protein_id:CAZ39165.1
   #    score  bias  c-Evalue  i-Evalue hmmfrom  hmm to    alifrom  ali to    envfrom  env to     acc
 ---   ------ ----- --------- --------- ------- -------    ------- -------    ------- -------    ----
   1 ?    5.8   0.0      0.05       6.9      68     186 ..     303     420 ..     244     446 .. 0.74

  Alignments for each domain:
  == domain 1    score: 5.8 bits;  conditional E-value: 0.05
  Mel1a-aln  68 swgarllcatppatvpwlpp.pgaarapgravraapargrcghglrarprgprrrqv.saggpglqvrgpagatgvgsppglqvqgsc.rgyrcgvpaga 164
                  g r+     p+  p l    + +   gr vr  p   +    lr rp g r + v   g+p  + r+p++a   g p +  +++++    r+  pa  
   K01A6.2d 303 LNGQRIKKILFPSQCPNLMEgDTIVELDGRNVRPIPHT-QLVDMLRERPIGYRGKLVvKRGSPKTRSRTPSAAFRYGEPQTNMMDSAApLPVRSKTPAER 401
                4566777777777777765515567889*****99976.56678********98865167899**************99887776554156788888777 PP

  Mel1a-aln 165 agarsspgvraqaargcrcrgp 186
                 ++r+      q +r +  r p
   K01A6.2d 402 QTSRTEE---DQNVRNTLQRQP 420
                6666543...344444444444 PP

>> K01A6.2e  CE44609	WBGene00010444	locus:magi-1	status:Partially_confirmed	UniProt:D3YT29	protein_id:CBK19457.1
   #    score  bias  c-Evalue  i-Evalue hmmfrom  hmm to    alifrom  ali to    envfrom  env to     acc
 ---   ------ ----- --------- --------- ------- -------    ------- -------    ------- -------    ----
   1 ?    5.7   0.0     0.054       7.4      68     186 ..     330     447 ..     271     472 .. 0.74

  Alignments for each domain:
  == domain 1    score: 5.7 bits;  conditional E-value: 0.054
  Mel1a-aln  68 swgarllcatppatvpwlpp.pgaarapgravraapargrcghglrarprgprrrqv.saggpglqvrgpagatgvgsppglqvqgsc.rgyrcgvpaga 164
                  g r+     p+  p l    + +   gr vr  p   +    lr rp g r + v   g+p  + r+p++a   g p +  +++++    r+  pa  
   K01A6.2e 330 LNGQRIKKILFPSQCPNLMEgDTIVELDGRNVRPIPHT-QLVDMLRERPIGYRGKLVvKRGSPKTRSRTPSAAFRYGEPQTNMMDSAApLPVRSKTPAER 428
                4566777777777777765515567889*****99976.56678********98865167899**************99887776554156788888777 PP

  Mel1a-aln 165 agarsspgvraqaargcrcrgp 186
                 ++r+      q +r +  r p
   K01A6.2e 429 QTSRTEE---DQNVRNTLQRQP 447
                6666543...344444444444 PP

>> F56D6.11  CE38830	WBGene00044473	status:Predicted	UniProt:Q4R115	protein_id:CCD70728.1
   #    score  bias  c-Evalue  i-Evalue hmmfrom  hmm to    alifrom  ali to    envfrom  env to     acc
 ---   ------ ----- --------- --------- ------- -------    ------- -------    ------- -------    ----
   1 ?    6.1   0.0      0.04       5.6     339     412 ..      22      99 ..       8     105 .. 0.58

  Alignments for each domain:
  == domain 1    score: 6.1 bits;  conditional E-value: 0.04
  Mel1a-aln 339 raegaaagvlgaaggkmkgngsgallnasqraagggeg....arprpsWlastlavvliftivvdvlGnll.vilsvyr 412
                ++++  +++    +++ k n+   l +  +ra    ++      +  ++  + + +++++tivv ++G+++ v++ + r
   F56D6.11  22 EMDAFHNKSSKEMDDSFKKNSNKMLDDHNKRADEMVKNhedfMSKLVTFGIIWVVCIVVVTIVV-IIGAIViVVICIRR 99 
                4455555666666777788887666666666654433310113333334444567888889988.55665505555544 PP

>> K01A6.2b  CE43603	WBGene00010444	locus:magi-1	status:Partially_confirmed	UniProt:C1P634	protein_id:CAX65064.1
   #    score  bias  c-Evalue  i-Evalue hmmfrom  hmm to    alifrom  ali to    envfrom  env to     acc
 ---   ------ ----- --------- --------- ------- -------    ------- -------    ------- -------    ----
   1 ?    5.6   0.0     0.056       7.7      69     185 ..     357     472 ..     298     498 .. 0.74

  Alignments for each domain:
  == domain 1    score: 5.6 bits;  conditional E-value: 0.056
  Mel1a-aln  69 wgarllcatppatvpwlpp.pgaarapgravraapargrcghglrarprgprrrqv.saggpglqvrgpagatgvgsppglqvqgsc.rgyrcgvpagaa 165
                 g r+     p+  p l    + +   gr vr  p   +    lr rp g r + v   g+p  + r+p++a   g p +  +++++    r+  pa   
   K01A6.2b 357 NGQRIKKILFPSQCPNLMEgDTIVELDGRNVRPIPHT-QLVDMLRERPIGYRGKLVvKRGSPKTRSRTPSAAFRYGEPQTNMMDSAApLPVRSKTPAERQ 455
                566777777777777765515567889*****99976.56678********98865167899**************998877765541567888887776 PP

  Mel1a-aln 166 garsspgvraqaargcrcrg 185
                ++r+      q +r +  r 
   K01A6.2b 456 TSRTEE---DQNVRNTLQRQ 472
                666543...34444444444 PP

>> H34P18.1  CE19503	WBGene00019262	status:Partially_confirmed	UniProt:O76666	protein_id:CCD72486.1
   #    score  bias  c-Evalue  i-Evalue hmmfrom  hmm to    alifrom  ali to    envfrom  env to     acc
 ---   ------ ----- --------- --------- ------- -------    ------- -------    ------- -------    ----
   1 ?    6.8   0.5     0.024       3.3     640     690 ..     305     355 ..     263     361 .] 0.87

  Alignments for each domain:
  == domain 1    score: 6.8 bits;  conditional E-value: 0.024
  Mel1a-aln 640 ymayfnsclnaiiyGllnqnfrkeyrriivslctakmffvdssndvadrvk 690
                 +a+fns    iiy  l   frk + ++         +++  s +v + v 
   H34P18.1 305 ILAFFNSTTSFIIYSSLSAKFRKIFAQLFFPTHILETIYLKRSTNVVHSVA 355
                58**********************999988888777788887777777765 PP

>> K03B4.5  CE36548	WBGene00005968	locus:srx-77	7TM chemoreceptor, srx family	status:Partially_confirmed	UniProt:Q21170	
   #    score  bias  c-Evalue  i-Evalue hmmfrom  hmm to    alifrom  ali to    envfrom  env to     acc
 ---   ------ ----- --------- --------- ------- -------    ------- -------    ------- -------    ----
   1 ?    5.4   5.8     0.063       8.7     381     511 ..      12     142 ..       3     149 .. 0.78

  Alignments for each domain:
  == domain 1    score: 5.4 bits;  conditional E-value: 0.063
  Mel1a-aln 381 psWlastlavvliftivvdvlGnllvilsvyrnkklrnaGnifvvslavadlvvavyPyPlvlt..sifnnGWnlgylhcqisgflmGlsvigsifnitG 478
                + W  ++ av++i    +  + n+l+i s + +kk + + n+  v  ++ ++   ++   +v +   i+ +      +   + +  m l v         
    K03B4.5  12 SDWPNAAAAVLMITNTCIGFFFNFLIITSFFTDKKQKTSFNLVCVFRSINNV-AIIFILTIVYIpaIIIGESIYHPMVETVLLTTAMNLKVYNEFQ-SIY 109
                579999999999999***************************9998877664.3344444444310344444555566666667778888887644.456 PP

  Mel1a-aln 479 iainrycyichslkydklysnknslcyvlliWl 511
                ++inr   i   lky+ l+  k +l + ++ +l
    K03B4.5 110 LSINRLVAIYFPLKYNFLFGIKLTLAFHFIYYL 142
                9*********************99999887665 PP

>> K01A6.2c  CE46750	WBGene00010444	locus:magi-1	status:Partially_confirmed	UniProt:C1P635	protein_id:CAX65065.1
   #    score  bias  c-Evalue  i-Evalue hmmfrom  hmm to    alifrom  ali to    envfrom  env to     acc
 ---   ------ ----- --------- --------- ------- -------    ------- -------    ------- -------    ----
   1 ?    5.2   0.0     0.073        10      69     185 ..     556     671 ..     499     697 .. 0.74

  Alignments for each domain:
  == domain 1    score: 5.2 bits;  conditional E-value: 0.073
  Mel1a-aln  69 wgarllcatppatvpwlpp.pgaarapgravraapargrcghglrarprgprrrqv.saggpglqvrgpagatgvgsppglqvqgsc.rgyrcgvpagaa 165
                 g r+     p+  p l    + +   gr vr  p   +    lr rp g r + v   g+p  + r+p++a   g p +  +++++    r+  pa   
   K01A6.2c 556 NGQRIKKILFPSQCPNLMEgDTIVELDGRNVRPIPHT-QLVDMLRERPIGYRGKLVvKRGSPKTRSRTPSAAFRYGEPQTNMMDSAApLPVRSKTPAERQ 654
                566777777777777765515567889*****99976.56678********98865167899**************998877765541567888887776 PP

  Mel1a-aln 166 garsspgvraqaargcrcrg 185
                ++r+      q +r +  r 
   K01A6.2c 655 TSRTEE---DQNVRNTLQRQ 671
                666543...34444444444 PP

>> K01A6.2a  CE43560	WBGene00010444	locus:magi-1	membrane-associated guanylate kinase homolog (MAGUK)	status:Partially_c
   #    score  bias  c-Evalue  i-Evalue hmmfrom  hmm to    alifrom  ali to    envfrom  env to     acc
 ---   ------ ----- --------- --------- ------- -------    ------- -------    ------- -------    ----
   1 ?    5.1   0.0     0.078        11      69     185 ..     556     671 ..     499     697 .. 0.74

  Alignments for each domain:
  == domain 1    score: 5.1 bits;  conditional E-value: 0.078
  Mel1a-aln  69 wgarllcatppatvpwlpp.pgaarapgravraapargrcghglrarprgprrrqv.saggpglqvrgpagatgvgsppglqvqgsc.rgyrcgvpagaa 165
                 g r+     p+  p l    + +   gr vr  p   +    lr rp g r + v   g+p  + r+p++a   g p +  +++++    r+  pa   
   K01A6.2a 556 NGQRIKKILFPSQCPNLMEgDTIVELDGRNVRPIPHT-QLVDMLRERPIGYRGKLVvKRGSPKTRSRTPSAAFRYGEPQTNMMDSAApLPVRSKTPAERQ 654
                566777777777777765514567889*****99976.56678********98865167899**************998877765541567888887776 PP

  Mel1a-aln 166 garsspgvraqaargcrcrg 185
                ++r+      q +r +  r 
   K01A6.2a 655 TSRTEE---DQNVRNTLQRQ 671
                666543...34444444444 PP

>> C44B12.4  CE36427	WBGene00005904	locus:srx-13	7TM chemoreceptor, srx family	status:Partially_confirmed	UniProt:Q7KPX2
   #    score  bias  c-Evalue  i-Evalue hmmfrom  hmm to    alifrom  ali to    envfrom  env to     acc
 ---   ------ ----- --------- --------- ------- -------    ------- -------    ------- -------    ----
   1 ?    5.2   9.6     0.073        10     389     546 ..      30     193 ..       2     222 .. 0.76

  Alignments for each domain:
  == domain 1    score: 5.2 bits;  conditional E-value: 0.073
  Mel1a-aln 389 avvliftivvdvlGnllvilsvyrnkklrnaGnifvvslavad....lvvavyPyPlvltsifnnGWnlgylhcqisgflmGlsvigsifnitGiainry 484
                a+++ f     ++ nll i  v +n  l+n+   + +s ++a+    +v  ++  P   +   n G  lg l  q+      l   + +++   i+ nr+
   C44B12.4  30 AAIIFFVAFFGLIFNLLGITVVMKNPILKNSFGTLCLSHSIANsgvlFVFFIWSAPTTYIQAQNVGGMLGKLLGQLNI----LCWDACVYSHLAISFNRF 125
                34555566788999*****************99999999999844433556788888888888999999998888765....555677889999****** PP

  Mel1a-aln 485 cyichslkydklysnknslcyvlliWlltlvavlPnlr..tGtlqydPriysctfaqs....vssayt 546
                  i    +   ++s +n+l  + ++W++++  ++P +      + y+P  ++  fa +    v s+yt
   C44B12.4 126 FSIAIPARAIFIFSRQNTLVIIGIVWFIAFCHIFPYFWydKCFITYNPISWTWNFAPTecghVISTYT 193
                ***********************************975114568999998888887532222666666 PP

>> C14A6.3  CE46372	WBGene00007567	status:Confirmed	UniProt:Q9XVE2	protein_id:CAB03880.3
   #    score  bias  c-Evalue  i-Evalue hmmfrom  hmm to    alifrom  ali to    envfrom  env to     acc
 ---   ------ ----- --------- --------- ------- -------    ------- -------    ------- -------    ----
   1 ?    5.8   2.8     0.048       6.6     545     589 ..       5      51 ..       1      57 [] 0.61

  Alignments for each domain:
  == domain 1    score: 5.8 bits;  conditional E-value: 0.048
  Mel1a-aln 545 ytiavvvfhfivPmiivifcylriWilvl....qvrrrvkpdskpklkP 589
                y i + v++ +  +ii if ++ +W+lv+    ++  ++k  +k+k   
    C14A6.3   5 YKILLAVLYVL--IIIAIFMFVFLWVLVIldiiKILGKIKKLKKEKKSN 51 
                77777777655..677788888889987422224555666666666555 PP

>> ZK1073.2  CE24713	WBGene00014214	status:Confirmed	UniProt:Q23393	protein_id:CAA92228.2
   #    score  bias  c-Evalue  i-Evalue hmmfrom  hmm to    alifrom  ali to    envfrom  env to     acc
 ---   ------ ----- --------- --------- ------- -------    ------- -------    ------- -------    ----
   1 ?    5.1   0.2     0.077        11     532     558 ..      30      56 ..      16      66 .. 0.86

  Alignments for each domain:
  == domain 1    score: 5.1 bits;  conditional E-value: 0.077
  Mel1a-aln 532 iysctfaqsvssaytiavvvfhfivPm 558
                 y+c f q  s + +i + vfh i+  
   ZK1073.2  30 QYACCFQQLHSNTGAILIAVFHIILCS 56 
                59********************99754 PP

>> R05D8.5  CE36556	WBGene00005919	locus:srx-28	7TM chemoreceptor, srx family	status:Predicted	UniProt:Q9N5G6	protein_id
   #    score  bias  c-Evalue  i-Evalue hmmfrom  hmm to    alifrom  ali to    envfrom  env to     acc
 ---   ------ ----- --------- --------- ------- -------    ------- -------    ------- -------    ----
   1 ?    5.0   8.0     0.087        12     480     563 ..      98     183 ..      83     202 .. 0.83

  Alignments for each domain:
  == domain 1    score: 5.0 bits;  conditional E-value: 0.087
  Mel1a-aln 480 ainrycyichslkydklysnknslcyvlliWlltlvav..lPnlrtGtlqydPriysctfaqsvssaytiavvvfhfivPmiivif 563
                a+nr c +   l y +++sn +++ y  +iW+++++    l ++    l y P+ +s  f q          + f f   +ii+++
    R05D8.5  98 ALNRCCALFMPLWYTHIFSNSKTVFYRNFIWIFSIIFCitLYEFFKCFLLYAPKSWSFQFVQNPVCNQITWYLDFNFNCSIIIITL 183
                89******************************9988651156778899*************9866666666778888888887764 PP

>> F40A3.7  CE10154	WBGene00018222	status:Partially_confirmed	UniProt:O16268	protein_id:CCD66962.1
   #    score  bias  c-Evalue  i-Evalue hmmfrom  hmm to    alifrom  ali to    envfrom  env to     acc
 ---   ------ ----- --------- --------- ------- -------    ------- -------    ------- -------    ----
   1 ?    9.6   1.9    0.0035      0.49     399     460 ..      38     102 ..      32     121 .. 0.80
   2 ?   -1.7   0.2       9.3   1.3e+03     547     618 ..     213     293 ..     200     301 .. 0.59

  Alignments for each domain:
  == domain 1    score: 9.6 bits;  conditional E-value: 0.0035
  Mel1a-aln 399 dvlGnllvilsvyrnkklrnaGnifvvslavadlvvavyPyPlvlt..sifnnGWnlg..ylhcqi 460
                 +lGn+l  l+v  n+ +r   n f+  la ad++     +P +l+  s f   W +   ylh ++
    F40A3.7  38 GILGNVLN-LTVLLNRSMRSRANSFLAVLAFADIIFLFLLFPNILAnySFFTFNWYFRwfYLHSKV 102
                69999986.89***********************98766666555422899999976433788776 PP

  == domain 2    score: -1.7 bits;  conditional E-value: 9.3
  Mel1a-aln 547 iavvvfhfivPmiivifcylr.iWil.....vlqvrrrvkpdskp.klkPqdfrnfvtmfvvfv..lfaicWaPlnfiGla 618
                +a + +  i+P+i+++f  l  +W l      l + +   +d+++  ++ q     vt+ v f+  +f++  +P  ++ l+
    F40A3.7 213 LAHIFLMIILPIILLLFLNLTlLWALrkrqkHLSIGKDFNADRRQnDVHMQKTEHRVTLTVTFIvtMFTLTNGPSALVHLV 293
                455566678899999999886358873222235566666666543134444444445555555422688887777777766 PP

>> K01D12.8  CE34199	WBGene00010467	status:Confirmed	UniProt:Q21091	protein_id:CAA99868.2
   #    score  bias  c-Evalue  i-Evalue hmmfrom  hmm to    alifrom  ali to    envfrom  env to     acc
 ---   ------ ----- --------- --------- ------- -------    ------- -------    ------- -------    ----
   1 ?    5.5   1.5     0.062       8.5     307     366 ..      59     118 ..      22     136 .. 0.56

  Alignments for each domain:
  == domain 1    score: 5.5 bits;  conditional E-value: 0.062
  Mel1a-aln 307 aareerspaggcggagrprgalrggggggaalrae..gaaagvlgaaggkmkgngsgallna 366
                ++  e   +gg+gg    +g   ggggg+  +r +   +++++    ++  k++g+  +ln 
   K01D12.8  59 SSSSESGGSGGSGGGKGGKGGSGGGGGGSGGKRYKrsKKKDTKCYEYEDGSKDEGA--VLNK 118
                33334444444444444444444444444433333003333333333444444444..4444 PP

>> F49D11.11  CE44137	WBGene00194698	status:Partially_confirmed	UniProt:C6S3L3	protein_id:CCD71540.1
   #    score  bias  c-Evalue  i-Evalue hmmfrom  hmm to    alifrom  ali to    envfrom  env to     acc
 ---   ------ ----- --------- --------- ------- -------    ------- -------    ------- -------    ----
   1 ?    5.7   0.0     0.053       7.3     633     676 ..       7      47 ..       1      74 [. 0.77

  Alignments for each domain:
  == domain 1    score: 5.7 bits;  conditional E-value: 0.053
  Mel1a-aln 633 WlfvasyymayfnsclnaiiyGllnqnfrkeyrriivslctakm 676
                W + a  +m  +ns +  iiy ++n+ +r    ri v   t+ m
  F49D11.11   7 WSYTALNFMWILNSGVYPIIYFIVNKALRD---RIGVKRSTTVM 47 
                8999999********************996...55555555555 PP

>> K07C6.6  CE36549	WBGene00005954	locus:srx-63	7TM chemoreceptor, srx family	status:Predicted	UniProt:O44647	protein_id
   #    score  bias  c-Evalue  i-Evalue hmmfrom  hmm to    alifrom  ali to    envfrom  env to     acc
 ---   ------ ----- --------- --------- ------- -------    ------- -------    ------- -------    ----
   1 ?    5.1   4.5     0.081        11     458     540 ..      76     159 ..      63     196 .. 0.87

  Alignments for each domain:
  == domain 1    score: 5.1 bits;  conditional E-value: 0.081
  Mel1a-aln 458 cqisgflmGlsvigsifnitGiainrycyichslkydklysnknslcyvlliWlltlv.avlPnlrtGtlqydPriysctfaqs 540
                  i gf++ +    s++    i++nr+      + y k++   ++ c +l+ W+ +l  a l  lr+  +++d ++   tf++s
    K07C6.6  76 SHICGFVLLFCYELSVLTHLLISLNRFFAAWAPISYHKVFHLSQTKCLILVSWMYSLTyAGLFYLRICHFRFDEQVQFLTFSNS 159
                568899988888889999999*********************************998647899******************886 PP

>> F47B8.7  CE10644	WBGene00009808	locus:srm-4	status:Partially_confirmed	UniProt:Q20522	protein_id:CAB01197.1
   #    score  bias  c-Evalue  i-Evalue hmmfrom  hmm to    alifrom  ali to    envfrom  env to     acc
 ---   ------ ----- --------- --------- ------- -------    ------- -------    ------- -------    ----
   1 ?    4.4   0.2      0.13        17     353     442 ..     190     279 ..     178     284 .. 0.73

  Alignments for each domain:
  == domain 1    score: 4.4 bits;  conditional E-value: 0.13
  Mel1a-aln 353 gkmkgngsg.allnasqraagggegarprpsWl.astlavvliftivvdvlGnllvilsvyrnkklrnaGnifvvslavadlvvavyPyPlv 442
                +k +g  s+  ll +++++ +  e+ ++  s + a++  + li++i+v +l ++ + l v   k      n++v+   +  ++ a +  Pl+
    F47B8.7 190 NKFTGSNSAfLLLSYTKEVDTVREQIEHVGSIMsAVAYVLTLILSILVMILCTIKINLKVRESKNSS--NNLLVLQKKMNRVLLAQFFCPLI 279
                55566666658889999999988887777665425566667899***********999998777644..47777777777777777777766 PP

>> T05A8.6  CE45841	WBGene00020232	status:Partially_confirmed	UniProt:O44855	protein_id:CCD73589.1
   #    score  bias  c-Evalue  i-Evalue hmmfrom  hmm to    alifrom  ali to    envfrom  env to     acc
 ---   ------ ----- --------- --------- ------- -------    ------- -------    ------- -------    ----
   1 ?    5.3   0.7     0.067       9.2      54     181 ..      53     180 ..       7     204 .. 0.67

  Alignments for each domain:
  == domain 1    score: 5.3 bits;  conditional E-value: 0.067
  Mel1a-aln  54 agpcspwggggrggswgarllcatppa.tvpwlpppgaarapgravraapargr...cghglrarprgprrrqvsaggpglqvrgpagatgvgsppglqv 149
                   c+  g++++       +l++tp a tv    +p++++ap  +  +ap+ ++   c+   +     p   +v +++ g  v g a+        g + 
    T05A8.6  53 QKKCTTCGTTTKPVRVK-PVLTTTPGAtTVTTTTAPTTTKAPDCTTTTAPTTTKapdCTTCSQDILTDPMLANVHCASTGSTVNGCATLQIFCENMGCET 151
                45565555555544443.456666655268888999999***9999999988762225566666677889999999999999999998887777777766 PP

  Mel1a-aln 150 qgscrgyrcgvpagaagarsspgvraqaargc 181
                        +gv +    + ss g  +++   c
    T05A8.6 152 AELYIRSESGVVTR---TGSSTGNETDTELRC 180
                55444444444322...223333333333333 PP

>> Y51H7C.10  CE36039	WBGene00021788	status:Partially_confirmed	UniProt:Q95XY5	protein_id:CCD71796.1
   #    score  bias  c-Evalue  i-Evalue hmmfrom  hmm to    alifrom  ali to    envfrom  env to     acc
 ---   ------ ----- --------- --------- ------- -------    ------- -------    ------- -------    ----
   1 ?    4.9   0.0     0.094        13     339     403 ..     108     171 ..      98     185 .. 0.76

  Alignments for each domain:
  == domain 1    score: 4.9 bits;  conditional E-value: 0.094
  Mel1a-aln 339 raegaaagvlgaaggkmkgngsgallnasqraagggegarpr.psWlastlavvliftivvdvlGn 403
                ++ +aa+ +++a++   k++ s +  n s +aa ++  + pr p ++a+t+ +  i+t v+ ++G+
  Y51H7C.10 108 KLVTAADVAISAQQRVFKDDVS-NFANFSDKAAEKSIYSIPRvPVYVAVTVIAACILTFVL-LVGT 171
                5567788889999999999999.9*********9988876664889**9986666666554.3344 PP


Internal pipeline statistics summary:
-------------------------------------
Query model(s):                            1  (708 nodes)
Target sequences:                      25547  (11210993 residues)
Passed MSV filter:                     25547  (1); expected 25547.0 (1)
Passed bias filter:                    25547  (1); expected 25547.0 (1)
Passed Vit filter:                     25547  (1); expected 25547.0 (1)
Passed Fwd filter:                     25547  (1); expected 25547.0 (1)
Initial search space (Z):              25547  [actual number of targets]
Domain search space  (domZ):             186  [number of targets reported over threshold]
# CPU time: 144.38u 0.10s 00:02:24.47 Elapsed: 00:00:38.53
# Mc/sec: 206.01
//
