# Supplementary material for: Potential Conservation of Circadian Clock Proteins in the phylum Nematoda as Revealed by Bioinformatic Searches
Source: PLoS One. 2014 Nov 14;9(11):e112871. doi: 10.1371/journal.pone.0112871 (PMC4232591; doi:10.1371/journal.pone.0112871)
Supplement: File S1 — HMM profiles used in this work and HMMsearch results. (ZIP) [file pone.0112871.s007.zip › HMMs-CE/Mamiferos/Fbxl3-aln.fasta.hmm.res]

# hmmsearch :: search profile(s) against a sequence database
# HMMER 3.0 (March 2010); http://hmmer.org/
# Copyright (C) 2010 Howard Hughes Medical Institute.
# Freely distributed under the GNU General Public License (GPLv3).
# - - - - - - - - - - - - - - - - - - - - - - - - - - - - - - - - - - - -
# query HMM file:                  Fbxl3-aln.fasta.hmm
# target sequence database:        ../../../../ProteomasGus/wormpep229
# Max sensitivity mode:            on [all heuristic filters off]
# - - - - - - - - - - - - - - - - - - - - - - - - - - - - - - - - - - - -

Query:       Fbxl3-aln  [M=428]
Scores for complete sequences (score includes all domains):
   --- full sequence ---   --- best 1 domain ---    -#dom-
    E-value  score  bias    E-value  score  bias    exp  N  Sequence    Description
    ------- ------ -----    ------- ------ -----   ---- --  --------    -----------
    0.00052   19.4  19.7     0.0065   15.8   0.9    4.8  6  C02F5.7a    CE24780	WBGene00015350	Glucose-induced repressor
    0.00058   19.3  19.8     0.0094   15.3   1.6    4.8  5  C02F5.7b    CE30418	WBGene00015350	status:Confirmed	UniProt:
     0.0019   17.6   1.7        0.8    8.9   0.1    2.8  3  T28B4.1b    CE27216	WBGene00020884	status:Confirmed	UniProt:
     0.0023   17.3   0.7     0.0057   16.0   0.1    1.9  2  K02A6.3a    CE28577	WBGene00019294	status:Partially_confirme
     0.0031   16.9   2.4       0.83    8.9   0.1    2.8  3  T28B4.1a    CE27215	WBGene00020884	status:Confirmed	UniProt:
     0.0036   16.7   2.0       0.87    8.8   0.1    2.8  3  T28B4.1c    CE37154	WBGene00020884	status:Confirmed	UniProt:
      0.009   15.4   0.0      0.013   14.9   0.0    1.1  1  C26E6.5     CE01163	WBGene00001499	locus:fsn-1	status:Confir
  ------ inclusion threshold ------
      0.049   12.9   0.2      0.095   12.0   0.1    1.6  2  F48E8.7a    CE28404	WBGene00018613	locus:skpt-1	status:Confi
      0.049   12.9   0.3      0.094   12.0   0.1    1.6  2  F48E8.7b    CE01959	WBGene00018613	locus:skpt-1	status:Confi
       0.31   10.3   0.2          6    6.0   0.0    2.3  2  T01E8.1     CE32922	WBGene00011331	status:Partially_confirme
       0.46    9.7   0.0         18    4.5   0.0    2.1  2  F56F10.2    CE31187	WBGene00018985	status:Partially_confirme
       0.63    9.3   0.6        2.5    7.3   0.4    1.8  1  Y82E9BL.10  CE23393	WBGene00022326	locus:fbxa-14	status:Conf
       0.97    8.7   0.0        1.6    7.9   0.0    1.3  1  K04A8.6     CE27388	WBGene00001089	locus:dre-1	status:Partia
        1.1    8.5   0.6        1.9    7.7   0.4    1.3  1  R155.4      CE30297	WBGene00020118	status:Partially_confirme
        1.2    8.4   0.1        1.8    7.8   0.1    1.3  1  ZK1240.5    CE45838	WBGene00022870	status:Partially_confirme
        1.5    8.0   2.7        4.6    6.4   1.9    1.6  1  Y82E9BL.11  CE23394	WBGene00022327	locus:fbxa-15	status:Part
        2.2    7.5   0.1        2.4    7.4   0.1    1.1  1  F30A10.13a  CE41230	WBGene00044680	status:Confirmed	UniProt:
        2.3    7.4   0.6         60    2.8   0.3    2.7  3  EEED8.10a   CE39344	WBGene00017138	Probable RNA binding prot
        3.7    6.8   0.6         46    3.1   0.5    1.9  2  F58B4.4     CE06014	WBGene00010237	status:Partially_confirme
        3.8    6.7   0.4        5.7    6.1   0.3    1.1  1  F25E5.5     CE07139	WBGene00017786	status:Confirmed	UniProt:
        4.8    6.4   0.0        6.1    6.0   0.0    1.2  1  F14H3.7     CE19794	WBGene00008826	locus:fbxa-100	status:Pre
        4.8    6.4   0.0        6.1    6.0   0.0    1.1  1  Y38C1AA.11  CE31640	WBGene00021401	locus:prdx-6	status:Confi
        5.2    6.3   0.1        8.3    5.6   0.1    1.2  1  ZC168.3a    CE35700	WBGene00013857	locus:orc-5	status:Confir
        5.6    6.1   0.0        5.9    6.1   0.0    1.0  1  C32C4.5b    CE40025	WBGene00003114	locus:mab-23	status:Confi
        5.6    6.1   0.3         32    3.7   0.0    1.9  2  H03G16.4    CE19914	WBGene00010360	locus:fbxa-96	status:Part
        6.1    6.0   0.3         19    4.4   0.0    1.7  2  T28C12.3    CE14341	WBGene00020890	locus:fbxa-202	status:Par
        7.8    5.7   0.2         15    4.8   0.1    1.4  1  F59B10.2    CE44434	WBGene00010318	status:Partially_confirme
        7.9    5.7   0.1         15    4.8   0.1    1.4  1  K10D6.4b    CE45414	WBGene00010744	status:Confirmed	UniProt:
        8.7    5.5   0.2         16    4.6   0.1    1.5  2  Y47D3A.2    CE24332	WBGene00012923	locus:fbxa-128	status:Par


Domain annotation for each sequence (and alignments):
>> C02F5.7a  CE24780	WBGene00015350	Glucose-induced repressor	status:Confirmed	UniProt:P34284	protein_id:CCD62632.1
   #    score  bias  c-Evalue  i-Evalue hmmfrom  hmm to    alifrom  ali to    envfrom  env to     acc
 ---   ------ ----- --------- --------- ------- -------    ------- -------    ------- -------    ----
   1 !    6.0   0.1    0.0072       6.3      40      71 ..      61      92 ..      47     109 .. 0.82
   2 ?    0.8   0.1      0.26   2.3e+02     315     391 ..     105     181 ..      98     198 .. 0.61
   3 ?   -1.0   0.0      0.97   8.5e+02     195     231 ..     198     234 ..     175     246 .. 0.64
   4 !    6.8   0.2    0.0041       3.6     193     239 ..     274     321 ..     266     329 .. 0.84
   5 !   15.8   0.9   7.3e-06    0.0065     197     259 ..     330     393 ..     323     406 .. 0.87
   6 ?   -1.8   0.0       1.7   1.5e+03     356     379 ..     406     430 ..     396     441 .. 0.81

  Alignments for each domain:
  == domain 1    score: 6.0 bits;  conditional E-value: 0.0072
  Fbxl3-aln 40 lqdiilqvfkylplldrahasqvcrnwnqvfh 71
                ++++l+vf +l     ++++qvcr+w  +  
   C02F5.7a 61 PKEVLLKVFSFLDTKALCRSAQVCRSWSILAL 92
               57899**********************86654 PP

  == domain 2    score: 0.8 bits;  conditional E-value: 0.26
  Fbxl3-aln 315 fgrsvskdvlgrvgltcprlvelvvcanglrpldeeliriaercknlsaiglgecevscsafvefvklcggrlsqls 391
                f r v   v+  +   c  +++ +         d  l   + rc nl  + l  c+    a  e +     +l  l 
   C02F5.7a 105 FQRDVKTAVVENLARRCGGFLKELSLKGCENVHDSALRTFTSRCPNLEHLSLYRCKRVTDASCENLGRYCHKLNYLN 181
                56666666666666666654443333333334456666678888888888888887776666665544445555555 PP

  == domain 3    score: -1.0 bits;  conditional E-value: 0.97
  Fbxl3-aln 195 nnsdtlkllkmsscphvspagilcvadqchglrelal 231
                +    l  l++s c  +   g+  +  +c+ l  l l
   C02F5.7a 198 DGCPNLSYLNISWCDAIQDRGVQIILSNCKSLDTLIL 234
                3444566666777777777777777777766666554 PP

  == domain 4    score: 6.8 bits;  conditional E-value: 0.0041
  Fbxl3-aln 193 vannsdtlkllkmsscphvspagilcvadqchglrelaln.yhllsde 239
                +an + +l+ l ms c ++s   ++ + ++ h l+ l l    ll d+
   C02F5.7a 274 IANGATALEYLCMSNCNQISDRSLVSLGQHSHNLKVLELSgCTLLGDN 321
                799999*****************************9999624567776 PP

  == domain 5    score: 15.8 bits;  conditional E-value: 7.3e-06
  Fbxl3-aln 197 sdtlkllkmsscphvspagilcvadqchglrelalny.hllsdelllalssekhvrlehlridv 259
                   l+ l m  c  +s   i  +a++c  lrel+l +  l++de +  l+s++   l+ l +d 
   C02F5.7a 330 CRQLERLDMEDCSLISDHTINSLANNCTALRELSLSHcELITDESIQNLASKHRETLNVLELDN 393
                5678899****************************863799**********9999999998885 PP

  == domain 6    score: -1.8 bits;  conditional E-value: 1.7
  Fbxl3-aln 356 ercknlsaiglgece.vscsafvef 379
                 +ck l  i l +c+ vs  a+v f
   C02F5.7a 406 RHCKALKRIDLYDCQnVSKEAIVRF 430
                5799999999999954888999888 PP

>> C02F5.7b  CE30418	WBGene00015350	status:Confirmed	UniProt:P34284	protein_id:CCD62633.1
   #    score  bias  c-Evalue  i-Evalue hmmfrom  hmm to    alifrom  ali to    envfrom  env to     acc
 ---   ------ ----- --------- --------- ------- -------    ------- -------    ------- -------    ----
   1 !    6.0   0.0    0.0071       6.2      40      70 ..      61      91 ..      42     108 .. 0.83
   2 ?    0.8   0.1      0.26   2.3e+02     315     391 ..     105     181 ..      93     198 .. 0.63
   3 ?    0.0   0.1      0.46   4.1e+02     195     370 ..     198     238 ..     168     270 .. 0.55
   4 !    6.8   0.2    0.0039       3.5     193     239 ..     274     321 ..     265     329 .. 0.84
   5 !   15.3   1.6   1.1e-05    0.0094     197     260 ..     330     394 ..     323     443 .. 0.87

  Alignments for each domain:
  == domain 1    score: 6.0 bits;  conditional E-value: 0.0071
  Fbxl3-aln 40 lqdiilqvfkylplldrahasqvcrnwnqvf 70
                ++++l+vf +l     ++++qvcr+w  + 
   C02F5.7b 61 PKEVLLKVFSFLDTKALCRSAQVCRSWSILA 91
               5789***********************8665 PP

  == domain 2    score: 0.8 bits;  conditional E-value: 0.26
  Fbxl3-aln 315 fgrsvskdvlgrvgltcprlvelvvcanglrpldeeliriaercknlsaiglgecevscsafvefvklcggrlsqls 391
                f r v   v+  +   c  +++ +         d  l   + rc nl  + l  c+    a  e +     +l  l 
   C02F5.7b 105 FQRDVKTAVVENLARRCGGFLKELSLKGCENVHDSALRTFTSRCPNLEHLSLYRCKRVTDASCENLGRYCHKLNYLN 181
                56666666666666666654443333333334466666678888888888888887777666665544445555555 PP

  == domain 3    score: 0.0 bits;  conditional E-value: 0.46
  Fbxl3-aln 195 nnsdtlkllkmsscphvspagilcvadqchglrelalnyhllsdelllalssekhvrlehlridvvsenpgqthfhtiqksswdafirhspkvnlvmyff 294
                +    l  l++s c  +   g+  +                                                                           
   C02F5.7b 198 DGCPNLSYLNISWCDAIQDRGVQIIL-------------------------------------------------------------------------- 223
                22333444444444444444444444.......................................................................... PP

  Fbxl3-aln 295 lyeeefdpffryeipathlyfgrsvskdvlgrvgltcprlvelvvcanglrpldeeliriaercknlsaiglgece 370
                                                                               ck l ++ l  ce
   C02F5.7b 224 -------------------------------------------------------------SNCKSLDTLILRGCE 238
                .............................................................455555555555555 PP

  == domain 4    score: 6.8 bits;  conditional E-value: 0.0039
  Fbxl3-aln 193 vannsdtlkllkmsscphvspagilcvadqchglrelaln.yhllsde 239
                +an + +l+ l ms c ++s   ++ + ++ h l+ l l    ll d+
   C02F5.7b 274 IANGATALEYLCMSNCNQISDRSLVSLGQHSHNLKVLELSgCTLLGDN 321
                799999*****************************9999624567776 PP

  == domain 5    score: 15.3 bits;  conditional E-value: 1.1e-05
  Fbxl3-aln 197 sdtlkllkmsscphvspagilcvadqchglrelalny.hllsdelllalssekhvrlehlridvv 260
                   l+ l m  c  +s   i  +a++c  lrel+l +  l++de +  l+s++   l+ l +d  
   C02F5.7b 330 CRQLERLDMEDCSLISDHTINSLANNCTALRELSLSHcELITDESIQNLASKHRETLNVLELDNC 394
                5678899****************************863799**********99999999998865 PP

>> T28B4.1b  CE27216	WBGene00020884	status:Confirmed	UniProt:Q968Y8	protein_id:CCD69937.1
   #    score  bias  c-Evalue  i-Evalue hmmfrom  hmm to    alifrom  ali to    envfrom  env to     acc
 ---   ------ ----- --------- --------- ------- -------    ------- -------    ------- -------    ----
   1 !    6.7   0.1    0.0044       3.9      39      86 ..      35      82 ..      16     114 .. 0.79
   2 ?   -1.1   0.0         1     9e+02     369     395 ..      84     110 ..      80     125 .. 0.71
   3 !    8.9   0.1    0.0009       0.8     193     258 ..     237     301 ..     222     310 .. 0.86

  Alignments for each domain:
  == domain 1    score: 6.7 bits;  conditional E-value: 0.0044
  Fbxl3-aln 39 llqdiilqvfkylplldrahasqvcrnwnqvfhmpdlwrcfefelnqp 86
               l + ++ ++f+yl   +  +   vc+ w    + p lw+ + f  n  
   T28B4.1b 35 LPDKVLRDIFQYLSPKQINQVGLVCKRWRVTSQNPLLWKFVSFRPNYG 82
               44556678*******************************999987765 PP

  == domain 2    score: -1.1 bits;  conditional E-value: 1
  Fbxl3-aln 369 cevscsafvefvklcggrlsqlsimee 395
                 +v   ++  f++l g r+s+l i+e 
   T28B4.1b  84 IQVNPQCIDHFIQLIGTRFSELRIVEL 110
                5666677789*************9983 PP

  == domain 3    score: 8.9 bits;  conditional E-value: 0.0009
  Fbxl3-aln 193 vannsdtlkllkmsscphvspagilcvadqchglrelalnyhllsdelllalssekhvrlehlrid 258
                ++ n   l+ l +  cp+v+ + +  v ++c  l+ l l +  l ++++  +  ek  r+e l i 
   T28B4.1b 237 ISSNCAHLECLCVNYCPKVTGSCLKLVLQRCRKLKTLFLAHTKLDNNIVKMVDWEK-TRIEELDIK 301
                5678889999******************************9999888888777776.689988775 PP

>> K02A6.3a  CE28577	WBGene00019294	status:Partially_confirmed	UniProt:Q21112	protein_id:CCD67572.1
   #    score  bias  c-Evalue  i-Evalue hmmfrom  hmm to    alifrom  ali to    envfrom  env to     acc
 ---   ------ ----- --------- --------- ------- -------    ------- -------    ------- -------    ----
   1 !   16.0   0.1   6.4e-06    0.0057      43      82 ..      14      53 ..       7      62 .. 0.91
   2 ?   -2.9   0.0       3.5   3.1e+03     347     365 ..     378     396 ..     375     408 .. 0.81

  Alignments for each domain:
  == domain 1    score: 16.0 bits;  conditional E-value: 6.4e-06
  Fbxl3-aln 43 iilqvfkylplldrahasqvcrnwnqvfhmpdlwrcfefe 82
               ++ ++f+ lp+ ++ ++sqvcr+w++ f+    wr f f+
   K02A6.3a 14 LLEDIFQRLPVKNKGRCSQVCRQWQRGFNSKLSWRKFTFQ 53
               55689********************************996 PP

  == domain 2    score: -2.9 bits;  conditional E-value: 3.5
  Fbxl3-aln 347 ldeeliriaercknlsaig 365
                +d  li i  rc nl  + 
   K02A6.3a 378 VDSALIEIVSRCPNLERLA 396
                6889999*****9998765 PP

>> T28B4.1a  CE27215	WBGene00020884	status:Confirmed	UniProt:Q968Y7	protein_id:CCD69936.1
   #    score  bias  c-Evalue  i-Evalue hmmfrom  hmm to    alifrom  ali to    envfrom  env to     acc
 ---   ------ ----- --------- --------- ------- -------    ------- -------    ------- -------    ----
   1 !    6.6   0.1    0.0047       4.1      39      86 ..      52      99 ..      23     130 .. 0.80
   2 ?   -1.2   0.0       1.1   9.4e+02     369     395 ..     101     127 ..      97     142 .. 0.71
   3 !    8.9   0.1   0.00095      0.83     193     258 ..     254     318 ..     239     327 .. 0.86

  Alignments for each domain:
  == domain 1    score: 6.6 bits;  conditional E-value: 0.0047
  Fbxl3-aln 39 llqdiilqvfkylplldrahasqvcrnwnqvfhmpdlwrcfefelnqp 86
               l + ++ ++f+yl   +  +   vc+ w    + p lw+ + f  n  
   T28B4.1a 52 LPDKVLRDIFQYLSPKQINQVGLVCKRWRVTSQNPLLWKFVSFRPNYG 99
               44556678*******************************999987765 PP

  == domain 2    score: -1.2 bits;  conditional E-value: 1.1
  Fbxl3-aln 369 cevscsafvefvklcggrlsqlsimee 395
                 +v   ++  f++l g r+s+l i+e 
   T28B4.1a 101 IQVNPQCIDHFIQLIGTRFSELRIVEL 127
                5666677789*************9983 PP

  == domain 3    score: 8.9 bits;  conditional E-value: 0.00095
  Fbxl3-aln 193 vannsdtlkllkmsscphvspagilcvadqchglrelalnyhllsdelllalssekhvrlehlrid 258
                ++ n   l+ l +  cp+v+ + +  v ++c  l+ l l +  l ++++  +  ek  r+e l i 
   T28B4.1a 254 ISSNCAHLECLCVNYCPKVTGSCLKLVLQRCRKLKTLFLAHTKLDNNIVKMVDWEK-TRIEELDIK 318
                5678889999******************************9999888888777776.689988775 PP

>> T28B4.1c  CE37154	WBGene00020884	status:Confirmed	UniProt:Q6A590	protein_id:CCD69938.1
   #    score  bias  c-Evalue  i-Evalue hmmfrom  hmm to    alifrom  ali to    envfrom  env to     acc
 ---   ------ ----- --------- --------- ------- -------    ------- -------    ------- -------    ----
   1 !    6.0   0.1    0.0068         6      41      86 ..      71     116 ..      59     147 .. 0.80
   2 ?   -1.4   0.0       1.3   1.1e+03     370     395 ..     119     144 ..     115     159 .. 0.71
   3 !    8.8   0.1   0.00099      0.87     193     258 ..     271     335 ..     256     344 .. 0.86

  Alignments for each domain:
  == domain 1    score: 6.0 bits;  conditional E-value: 0.0068
  Fbxl3-aln  41 qdiilqvfkylplldrahasqvcrnwnqvfhmpdlwrcfefelnqp 86 
                + ++ ++f+yl   +  +   vc+ w    + p lw+ + f  n  
   T28B4.1c  71 DKVLRDIFQYLSPKQINQVGLVCKRWRVTSQNPLLWKFVSFRPNYG 116
                456668*******************************999987765 PP

  == domain 2    score: -1.4 bits;  conditional E-value: 1.3
  Fbxl3-aln 370 evscsafvefvklcggrlsqlsimee 395
                +v   ++  f++l g r+s+l i+e 
   T28B4.1c 119 QVNPQCIDHFIQLIGTRFSELRIVEL 144
                566667778*************9983 PP

  == domain 3    score: 8.8 bits;  conditional E-value: 0.00099
  Fbxl3-aln 193 vannsdtlkllkmsscphvspagilcvadqchglrelalnyhllsdelllalssekhvrlehlrid 258
                ++ n   l+ l +  cp+v+ + +  v ++c  l+ l l +  l ++++  +  ek  r+e l i 
   T28B4.1c 271 ISSNCAHLECLCVNYCPKVTGSCLKLVLQRCRKLKTLFLAHTKLDNNIVKMVDWEK-TRIEELDIK 335
                5678889999******************************9999888888777776.689988775 PP

>> C26E6.5  CE01163	WBGene00001499	locus:fsn-1	status:Confirmed	UniProt:Q18223	protein_id:CCD65729.1
   #    score  bias  c-Evalue  i-Evalue hmmfrom  hmm to    alifrom  ali to    envfrom  env to     acc
 ---   ------ ----- --------- --------- ------- -------    ------- -------    ------- -------    ----
   1 !   14.9   0.0   1.4e-05     0.013      42      77 ..      88     125 ..      68     139 .. 0.84

  Alignments for each domain:
  == domain 1    score: 14.9 bits;  conditional E-value: 1.4e-05
  Fbxl3-aln  42 diilqvfkylplldrahasqvcrnwnqvfhmp..dlwr 77 
                 ++ q+f+ylpl d   a   c++wn+ + m   d+w+
    C26E6.5  88 KVLNQIFQYLPLKDLRSAMLTCHSWNNALSMEdsDIWQ 125
                6788*************************997225776 PP

>> F48E8.7a  CE28404	WBGene00018613	locus:skpt-1	status:Confirmed	UniProt:Q09397	protein_id:CCD71514.1
   #    score  bias  c-Evalue  i-Evalue hmmfrom  hmm to    alifrom  ali to    envfrom  env to     acc
 ---   ------ ----- --------- --------- ------- -------    ------- -------    ------- -------    ----
   1 ?   -4.1   0.0       8.1   7.2e+03      42      66 ..      96     120 ..      86     133 .. 0.54
   2 ?   12.0   0.1   0.00011     0.095     140     261 ..     174     294 ..     160     356 .. 0.84

  Alignments for each domain:
  == domain 1    score: -4.1 bits;  conditional E-value: 8.1
  Fbxl3-aln  42 diilqvfkylplldrahasqvcrnw 66 
                +i  q+f  l   d   a  vc+ +
   F48E8.7a  96 EITEQIFSNLKKKDLLSAMLVCHRF 120
                3444555555555555555555554 PP

  == domain 2    score: 12.0 bits;  conditional E-value: 0.00011
  Fbxl3-aln 140 ktlglistarpsfmdlpkshfisa.ltvvfvnskslsslkiddtpvddpslkvlvannsdtlkllkmsscphvspagilcvadqchglrelalnyhllsd 238
                  + l+st+r  ++dl ++ + +  + +++   + l  l i+   +dd  + + +a+n   l+ l +s    ++  g   +  +c+ l++l l +  l++
   F48E8.7a 174 VEVALLSTSRLELLDLSRTNLTARqMQIMLKPCQKLKCLSIEGNQLDDH-VAICIAENR-GLRELDISMTNGITANGASLIFRNCKDLQQLNLAWCGLTQ 271
                56789**************998752667777899************996.567788875.6999******************************999998 PP

  Fbxl3-aln 239 elllalssekhvrlehlridvvs 261
                 ++  +      +l++l +    
   F48E8.7a 272 PIVTVIIHSIGEKLKKLNLSGTV 294
                88777666666666666655555 PP

>> F48E8.7b  CE01959	WBGene00018613	locus:skpt-1	status:Confirmed	UniProt:Q8MQ34	protein_id:CCD71515.1
   #    score  bias  c-Evalue  i-Evalue hmmfrom  hmm to    alifrom  ali to    envfrom  env to     acc
 ---   ------ ----- --------- --------- ------- -------    ------- -------    ------- -------    ----
   1 ?   -3.9   0.0       7.1   6.3e+03      42      66 ..      93     117 ..      82     130 .. 0.52
   2 ?   12.0   0.1   0.00011     0.094     140     262 ..     171     292 ..     157     354 .. 0.84

  Alignments for each domain:
  == domain 1    score: -3.9 bits;  conditional E-value: 7.1
  Fbxl3-aln  42 diilqvfkylplldrahasqvcrnw 66 
                +i  q+f  l   d   a  vc+ +
   F48E8.7b  93 EITEQIFSNLKKKDLLSAMLVCHRF 117
                3344444444444444444444444 PP

  == domain 2    score: 12.0 bits;  conditional E-value: 0.00011
  Fbxl3-aln 140 ktlglistarpsfmdlpkshfisa.ltvvfvnskslsslkiddtpvddpslkvlvannsdtlkllkmsscphvspagilcvadqchglrelalnyhllsd 238
                  + l+st+r  ++dl ++ + +  + +++   + l  l i+   +dd  + + +a+n   l+ l +s    ++  g   +  +c+ l++l l +  l++
   F48E8.7b 171 VEVALLSTSRLELLDLSRTNLTARqMQIMLKPCQKLKCLSIEGNQLDDH-VAICIAENR-GLRELDISMTNGITANGASLIFRNCKDLQQLNLAWCGLTQ 268
                56789**************998752667777899************996.567788875.6999******************************999998 PP

  Fbxl3-aln 239 elllalssekhvrlehlridvvse 262
                 ++  +      +l++l +     
   F48E8.7b 269 PIVTVIIHSIGEKLKKLNLSGTVR 292
                887776666666666666555555 PP

>> T01E8.1  CE32922	WBGene00011331	status:Partially_confirmed	UniProt:Q21768	protein_id:CAA88748.2
   #    score  bias  c-Evalue  i-Evalue hmmfrom  hmm to    alifrom  ali to    envfrom  env to     acc
 ---   ------ ----- --------- --------- ------- -------    ------- -------    ------- -------    ----
   1 ?    1.6   0.0      0.15   1.3e+02     185     242 ..      73     130 ..      52     139 .. 0.83
   2 ?    6.0   0.0    0.0068         6     174     239 ..     408     472 ..     390     482 .. 0.75

  Alignments for each domain:
  == domain 1    score: 1.6 bits;  conditional E-value: 0.15
  Fbxl3-aln 185 ddpslkvlvannsdtlkllkmsscphvspagilcvadqchglrelaln.yhllsdelll 242
                 d  l+ l +nn    k + +  cp v+  g  +v+     lr+l l   h l+d+ l 
    T01E8.1  73 TDEMLNQLTTNNKYVEK-ITLVDCPNVTNLGAQAVTTGQILLRQLELRaMHQLTDQCLE 130
                56677778888776555.67899*************99999****99537999998875 PP

  == domain 2    score: 6.0 bits;  conditional E-value: 0.0068
  Fbxl3-aln 174 lsslkidd.tpvddpslkvlvannsdtlkllkmsscphvspagilcvadqchglrelalnyhllsde 239
                l+ l     + vdd  l  l+  n   l+ l++  c  vs  g+ ++a +c  lre+ +     +d+
    T01E8.1 408 LTDLETSHmSSVDDRFL-CLLGGNCRQLRCLNINGCRMVSDKGLAVLAKRC-PLREVRIRGTACTDK 472
                55555544145777666.566778999**********************99.589987766666665 PP

>> F56F10.2  CE31187	WBGene00018985	status:Partially_confirmed	UniProt:Q20892	protein_id:CCD70866.1
   #    score  bias  c-Evalue  i-Evalue hmmfrom  hmm to    alifrom  ali to    envfrom  env to     acc
 ---   ------ ----- --------- --------- ------- -------    ------- -------    ------- -------    ----
   1 ?    4.5   0.0      0.02        18      42      69 ..     105     132 ..      96     142 .. 0.89
   2 ?    2.9   0.0     0.061        54     347     399 ..     287     343 ..     269     356 .. 0.79

  Alignments for each domain:
  == domain 1    score: 4.5 bits;  conditional E-value: 0.02
  Fbxl3-aln  42 diilqvfkylplldrahasqvcrnwnqv 69 
                 i+ +vfkyl + d   +  vc +wn  
   F56F10.2 105 HILADVFKYLDIDDLLNCKLVCWKWNAT 132
                68889********************975 PP

  == domain 2    score: 2.9 bits;  conditional E-value: 0.061
  Fbxl3-aln 347 ldeeliriaercknls...aiglgecevscsafvefvklcg.grlsqlsimeevlip 399
                 d+ liri +   n s   +i lg c +s  a+ ++v+       s+l+im     p
   F56F10.2 287 TDDTLIRINDAILNGSpveTIDLGTCFLSSEAVSQIVQSWEqTSTSDLTIMLSHCYP 343
                5899******999865333799***********999987641567888888766555 PP

>> Y82E9BL.10  CE23393	WBGene00022326	locus:fbxa-14	status:Confirmed	UniProt:Q9GR36	protein_id:CCD73895.1
   #    score  bias  c-Evalue  i-Evalue hmmfrom  hmm to    alifrom  ali to    envfrom  env to     acc
 ---   ------ ----- --------- --------- ------- -------    ------- -------    ------- -------    ----
   1 ?    7.3   0.4    0.0028       2.5     156     244 ..     120     209 ..       5     232 .. 0.78

  Alignments for each domain:
  == domain 1    score: 7.3 bits;  conditional E-value: 0.0028
   Fbxl3-aln 156 pkshfisaltvvfvnskslsslki..ddtpvddpslkvlvannsdtlkllkmsscphvspagilcvadqchglrelalnyhllsdelllal 244
                  k  +i al  v+   ks+    i   d   +d +l +l   n+d l ++++s    +s    +   dq +  r + l y  + d+ +  l
  Y82E9BL.10 120 DKLDIINALKNVLKVKKSIFVKEIwlRDISFND-ALSILPYFNADMLDIIHLSISDNISQFERITYLDQWKSARSFHLSYVNFDDDYIEHL 209
                 567789999999998998766554216777766.699*******************************************99999987555 PP

>> K04A8.6  CE27388	WBGene00001089	locus:dre-1	status:Partially_confirmed	UniProt:Q94251	protein_id:CCD68857.1
   #    score  bias  c-Evalue  i-Evalue hmmfrom  hmm to    alifrom  ali to    envfrom  env to     acc
 ---   ------ ----- --------- --------- ------- -------    ------- -------    ------- -------    ----
   1 ?    7.9   0.0    0.0019       1.6      13      83 ..     139     209 ..     128     226 .. 0.79

  Alignments for each domain:
  == domain 1    score: 7.9 bits;  conditional E-value: 0.0019
  Fbxl3-aln  13 seegtaekskklrttneksqtcdwgnllqdiilqvfkylplldrahasqvcrnwnqvfhmpdlwrcfefel 83 
                + e t  + ++  +++e+ q+     l ++++l+vf +lp      +s v   +nq+ +  ++w+ +  +l
    K04A8.6 139 KMETTECEPEEEEAVEEEDQQDHINRLPEELLLKVFSFLPDKSLLACSSVSYRFNQISNSHEVWKELYCNL 209
                445555556666777788887777788899**********************************9665555 PP

>> R155.4  CE30297	WBGene00020118	status:Partially_confirmed	UniProt:O01922	protein_id:CCD71671.1
   #    score  bias  c-Evalue  i-Evalue hmmfrom  hmm to    alifrom  ali to    envfrom  env to     acc
 ---   ------ ----- --------- --------- ------- -------    ------- -------    ------- -------    ----
   1 ?    7.7   0.4    0.0021       1.9      91     203 ..     561     674 ..     521     708 .. 0.69

  Alignments for each domain:
  == domain 1    score: 7.7 bits;  conditional E-value: 0.0021
  Fbxl3-aln  91 lkathpelikqiikrhsnhlqyvsfkvdsskesaeaacdilsqlvncslktlglistarpsf.md..lpkshfisaltvv.fvnskslsslkiddtpvdd 186
                l  t    i   ik+  + lq    k +s k + e+++dil +l n++++   + s ar  f m+  l  +  +s +     v    +s +k+d t  d 
     R155.4 561 LVITSVAKILPDIKKDMKNLQTFVSKKNSNK-TKESSVDILKELKNATVQLSVIGSVARGIFrMEqaLGLTNDVSNMKSFeAVVKDEMSKVKLDGT--DK 657
                4455555555567888888886666666655.6899************998888899999985432255666777765441566667888999887..67 PP

  Fbxl3-aln 187 pslkvlvannsdtlkll 203
                  +kvl+    +  kll
     R155.4 658 KNMKVLIGLGDELEKLL 674
                78888887666666665 PP

>> ZK1240.5  CE45838	WBGene00022870	status:Partially_confirmed	protein_id:CCD61650.1
   #    score  bias  c-Evalue  i-Evalue hmmfrom  hmm to    alifrom  ali to    envfrom  env to     acc
 ---   ------ ----- --------- --------- ------- -------    ------- -------    ------- -------    ----
   1 ?    7.8   0.1     0.002       1.8      88     142 ..     130     184 ..      98     195 .. 0.85

  Alignments for each domain:
  == domain 1    score: 7.8 bits;  conditional E-value: 0.002
  Fbxl3-aln  88 tsylkathpelikqiikrhsnhlqyvsfkvdsskesaeaacdilsqlvncslktl 142
                t  l +++   +++i+kr+  h+q   +k  s     e a  i  ql+n  lk +
   ZK1240.5 130 TKELLTSRAAELRRILKRRVMHIQSNILKYKSETSVIEGAEKINEQLLNMKLKEI 184
                55555666667899*************************************9975 PP

>> Y82E9BL.11  CE23394	WBGene00022327	locus:fbxa-15	status:Partially_confirmed	UniProt:Q9GR37	protein_id:CCD73896.1
   #    score  bias  c-Evalue  i-Evalue hmmfrom  hmm to    alifrom  ali to    envfrom  env to     acc
 ---   ------ ----- --------- --------- ------- -------    ------- -------    ------- -------    ----
   1 ?    6.4   1.9    0.0052       4.6      40     239 ..       8     204 ..       3     223 .. 0.69

  Alignments for each domain:
  == domain 1    score: 6.4 bits;  conditional E-value: 0.0052
   Fbxl3-aln  40 lqdiilqvfkylplldrahasqvcrnwnqvfhmpdlwrcfefelnqpatsylkathpelikqiikrhsnhlqyvsfkvdsskesaeaacdilsqlvncs 138
                   di+ +v++ l  +dr  + +vcrn    ++       f+f+    + s  +    el k   k +s       +     ke          ++v   
  Y82E9BL.11   8 PLDIVSEVLEKLEPMDRLTCRKVCRNLRTAVDN----IGFNFDKISLTFSKNHKVELELDKFQTKYYSAIDGST-VLNYNEKEKIIKRESC-LKIVFND 100
                 568999999999999999999999998765542....3455555555555555555556665556555433333.3233334443333222.3455556 PP

   Fbxl3-aln 139 lktlglistarpsfmd..lpkshfisaltvvfvnskslss..lkiddtpvddpslkvlvannsdtlkllkmsscphvspagilcvadqchglrelalny 233
                 l  l   s ++ sf      k  +i al  v+   ks+    + + dt  +d +l +l   n+d l ++++s    +s    +   dq +  r + l  
  Y82E9BL.11 101 LEILLNNSLSKFSFSVhiEDKLDIINALKNVLKVKKSIFVkeIWLRDTSFND-ALSILPYFNADMLAVIHLSISDNISQFEKIIYMDQWKSARSFHLSD 198
                 777766677777664311468889*****99999999765115668999988.699************************999999**99999998876 PP

   Fbxl3-aln 234 hllsde 239
                   + d+
  Y82E9BL.11 199 AHFDDD 204
                 555555 PP

>> F30A10.13a  CE41230	WBGene00044680	status:Confirmed	UniProt:Q2XMZ1	protein_id:CAJ43904.2
   #    score  bias  c-Evalue  i-Evalue hmmfrom  hmm to    alifrom  ali to    envfrom  env to     acc
 ---   ------ ----- --------- --------- ------- -------    ------- -------    ------- -------    ----
   1 ?    7.4   0.1    0.0027       2.4      43      92 ..       3      54 ..       1      68 [. 0.79

  Alignments for each domain:
  == domain 1    score: 7.4 bits;  conditional E-value: 0.0027
   Fbxl3-aln 43 iilqvfkylplldrahasq..vcrnwnqvfhmpdlwrcfefelnqpatsylk 92
                i+l +f +  ++  + a q   c   n++f+mp+ w   +  ln    s l 
  F30A10.13a  3 ILLYIFLFTVFFHETLAQQhiACVFCNKLFNMPQTWEKAQNALNLAGCSNLG 54
                67778887777777766663368899***********999999998888775 PP

>> EEED8.10a  CE39344	WBGene00017138	Probable RNA binding protein.	status:Confirmed	UniProt:Q09299	protein_id:CCD68738.1
   #    score  bias  c-Evalue  i-Evalue hmmfrom  hmm to    alifrom  ali to    envfrom  env to     acc
 ---   ------ ----- --------- --------- ------- -------    ------- -------    ------- -------    ----
   1 ?    1.2   0.0       0.2   1.7e+02       9      66 ..     213     272 ..     202     319 .. 0.61
   2 ?   -2.2   0.0       2.2     2e+03     326     390 ..     336     399 ..     330     441 .. 0.69
   3 ?    2.8   0.3     0.068        60     193     246 ..     464     519 ..     439     524 .. 0.65

  Alignments for each domain:
  == domain 1    score: 1.2 bits;  conditional E-value: 0.2
  Fbxl3-aln   9 dknsseegt..aekskklrttneksqtcdwgnllqdiilqvfkylplldrahasqvcrnw 66 
                d+  s e+t  +  s  +  ++ + q+ + gn+ + i+ +v+ +lp+ +  +  +v +++
  EEED8.10a 213 DDVGSREDTplSRASSTQSLASGSEQSFNLGNVPDKILRRVISFLPIHETIRLERVNKKF 272
                4444444441123344445566677999******************98777666665543 PP

  == domain 2    score: -2.2 bits;  conditional E-value: 2.2
  Fbxl3-aln 326 rvgltcprlvelvvcanglrpldeeliriaercknlsaiglgecevsc.safvefvklcggrlsql 390
                 +   cp lv+l +   g +   e l  + e    l  +     e +   af  ++k cg  l  +
  EEED8.10a 336 VIATCCPNLVDLDIS--GTHAQAEALEELGESLSHLEQLSYRGMETTGdKAFYFLLKNCGHSLKFV 399
                456678888888765..5555566666666666666666665555544157777778888776655 PP

  == domain 3    score: 2.8 bits;  conditional E-value: 0.068
  Fbxl3-aln 193 vannsdtlkllkmss..cphvspagilcvadqchglrelalnyh.llsdelllalss 246
                +a   + l +l +       ++ ag++ ++ +   + elal+y  l+ dell+++s+
  EEED8.10a 464 IARRMEDLSILTLCGdgFKSLTSAGLIHIS-HMRNITELALDYNaLVNDELLISISA 519
                455555566665554113445677777665.568899*****973678999999886 PP

>> F58B4.4  CE06014	WBGene00010237	status:Partially_confirmed	UniProt:Q20972	protein_id:CAA98494.1
   #    score  bias  c-Evalue  i-Evalue hmmfrom  hmm to    alifrom  ali to    envfrom  env to     acc
 ---   ------ ----- --------- --------- ------- -------    ------- -------    ------- -------    ----
   1 ?    3.1   0.5     0.053        46     170     202 ..      52      84 ..      36     126 .. 0.75
   2 ?    2.4   0.0      0.09        80     103     121 ..     115     133 ..     103     136 .. 0.85

  Alignments for each domain:
  == domain 1    score: 3.1 bits;  conditional E-value: 0.053
  Fbxl3-aln 170 nskslsslkiddtpvddpslkvlvannsdtlkl 202
                  k  s lki    vdd s k  +   sd +k 
    F58B4.4  52 PEKNASNLKIVKDAVDDYSKKENIRYPSDNIKQ 84 
                4678899***************99999999875 PP

  == domain 2    score: 2.4 bits;  conditional E-value: 0.09
  Fbxl3-aln 103 ikrhsnhlqyvsfkvdssk 121
                 k+hsn l y  +k d  k
    F58B4.4 115 AKKHSNELSYAVLKCDGEK 133
                59*************9987 PP

>> F25E5.5  CE07139	WBGene00017786	status:Confirmed	UniProt:O76651	protein_id:CCD65089.1
   #    score  bias  c-Evalue  i-Evalue hmmfrom  hmm to    alifrom  ali to    envfrom  env to     acc
 ---   ------ ----- --------- --------- ------- -------    ------- -------    ------- -------    ----
   1 ?    6.1   0.3    0.0065       5.7       7      70 ..      19      86 ..      16     112 .. 0.69

  Alignments for each domain:
  == domain 1    score: 6.1 bits;  conditional E-value: 0.0065
  Fbxl3-aln  7 dsdknsse.egtaekskklrttneks...qtcdwgnllqdiilqvfkylplldrahasqvcrnwnqvf 70
               d++++ se ++  ekskk+   + +        w  l +d  ++v+kyl l  r++ s   ++  +++
    F25E5.5 19 DAEQEVSEnKENPEKSKKQEIDELCEfigGFEKWPVLTDDCKIEVVKYLDLWSRCKLSICSKSDYEIV 86
               5555555515667899988765544311144579*********************9997766544444 PP

>> F14H3.7  CE19794	WBGene00008826	locus:fbxa-100	status:Predicted	UniProt:Q9XU99	protein_id:CAB05491.1
   #    score  bias  c-Evalue  i-Evalue hmmfrom  hmm to    alifrom  ali to    envfrom  env to     acc
 ---   ------ ----- --------- --------- ------- -------    ------- -------    ------- -------    ----
   1 ?    6.0   0.0     0.007       6.1      37      83 ..      51      98 ..      31     224 .. 0.74

  Alignments for each domain:
  == domain 1    score: 6.0 bits;  conditional E-value: 0.007
  Fbxl3-aln 37 gnllqdiilqvfkylplldrahasqvcrnwnqvfhmpdl.wrcfefel 83
                +l  d+i++++  lpl+d+    +v rn  ++++  +l ++ + f++
    F14H3.7 51 ADLPVDVIFHILDKLPLIDKNIIRHVNRNLRRIIDWQQLmYKEVTFNI 98
               567789***********************9999988776245555555 PP

>> Y38C1AA.11  CE31640	WBGene00021401	locus:prdx-6	status:Confirmed	UniProt:Q8MXT1	protein_id:CCD70254.1
   #    score  bias  c-Evalue  i-Evalue hmmfrom  hmm to    alifrom  ali to    envfrom  env to     acc
 ---   ------ ----- --------- --------- ------- -------    ------- -------    ------- -------    ----
   1 ?    6.0   0.0     0.007       6.1      96     138 ..      49      93 ..      23     111 .. 0.82

  Alignments for each domain:
  == domain 1    score: 6.0 bits;  conditional E-value: 0.007
   Fbxl3-aln  96 pelikqiikrhsnhlqyvsfkvdsskesaeaacdils..qlvncs 138
                  el+k   + +  h+q +++ +dss    + a di s  ql nc 
  Y38C1AA.11  49 AELVKLAPEFRKRHVQILAISIDSSETHRDWAKDINSvaQLSNCG 93 
                 6888888888899*********************954449***96 PP

>> ZC168.3a  CE35700	WBGene00013857	locus:orc-5	status:Confirmed	UniProt:Q23249	protein_id:CAA94386.2
   #    score  bias  c-Evalue  i-Evalue hmmfrom  hmm to    alifrom  ali to    envfrom  env to     acc
 ---   ------ ----- --------- --------- ------- -------    ------- -------    ------- -------    ----
   1 ?    5.6   0.1    0.0094       8.3     134     174 ..     344     384 ..     326     389 .. 0.82

  Alignments for each domain:
  == domain 1    score: 5.6 bits;  conditional E-value: 0.0094
  Fbxl3-aln 134 lvncslktlglistarpsfmdlpkshfisaltvvfvnsksl 174
                 v +sl ++gl+s +  s +d+pk + + +l   +  s+sl
   ZC168.3a 344 SVIASLDSMGLVSVTNRSNLDIPKIKCLISLESALKISRSL 384
                36789*******************99988888888777776 PP

>> C32C4.5b  CE40025	WBGene00003114	locus:mab-23	status:Confirmed	UniProt:Q1NZ22	protein_id:CAJ90497.1
   #    score  bias  c-Evalue  i-Evalue hmmfrom  hmm to    alifrom  ali to    envfrom  env to     acc
 ---   ------ ----- --------- --------- ------- -------    ------- -------    ------- -------    ----
   1 ?    6.1   0.0    0.0067       5.9     169     218 ..      11      61 ..       2      69 .. 0.73

  Alignments for each domain:
  == domain 1    score: 6.1 bits;  conditional E-value: 0.0067
  Fbxl3-aln 169 vnskslsslkiddtpvddpslk...vlvannsdtlkllkmsscphvspagilc 218
                +  k l  l+ ddtp+++   +     + +  +t+k  kmss  h +   +l+
   C32C4.5b  11 ITKKELKLLRRDDTPLQNSLERpfpRSIDEAIETIKKEKMSSIFHSA--EMLA 61 
                56799999*******987543311146788899*********99964..4455 PP

>> H03G16.4  CE19914	WBGene00010360	locus:fbxa-96	status:Partially_confirmed	UniProt:Q9XU20	protein_id:CAB07228.1
   #    score  bias  c-Evalue  i-Evalue hmmfrom  hmm to    alifrom  ali to    envfrom  env to     acc
 ---   ------ ----- --------- --------- ------- -------    ------- -------    ------- -------    ----
   1 ?    3.7   0.0     0.036        32      44      67 ..      83     106 ..      74     121 .. 0.87
   2 ?   -0.1   0.0       0.5   4.4e+02     197     393 ..     215     249 ..     203     278 .. 0.54

  Alignments for each domain:
  == domain 1    score: 3.7 bits;  conditional E-value: 0.036
  Fbxl3-aln  44 ilqvfkylplldrahasqvcrnwn 67 
                +l++f+ l l dr h  ++cr+++
   H03G16.4  83 LLHIFENLNLADRLHLRNMCRHFK 106
                79*******************986 PP

  == domain 2    score: -0.1 bits;  conditional E-value: 0.5
  Fbxl3-aln 197 sdtlkllkmsscphvspagilcvadqchglrelalnyhllsdelllalssekhvrlehlridvvsenpgqthfhtiqksswdafirhspkvnlvmyffly 296
                s t   l++ +c  v+    lc adq + +    l                                                                 
   H03G16.4 215 SPTEIYLRFWTCKAVASFLKLCSADQLKHI---DL----------------------------------------------------------------- 246
                445555555556666666666666654322...22................................................................. PP

  Fbxl3-aln 297 eeefdpffryeipathlyfgrsvskdvlgrvgltcprlvelvvcanglrpldeeliriaercknlsaiglgecevscsafvefvklcggrlsqlsim 393
                                                                                                                 
   H03G16.4 247 ----------------------------------------------------------------------------------------------HFH 249
                ..............................................................................................222 PP

>> T28C12.3  CE14341	WBGene00020890	locus:fbxa-202	status:Partially_confirmed	UniProt:O16696	protein_id:CCD69475.1
   #    score  bias  c-Evalue  i-Evalue hmmfrom  hmm to    alifrom  ali to    envfrom  env to     acc
 ---   ------ ----- --------- --------- ------- -------    ------- -------    ------- -------    ----
   1 ?    4.4   0.0     0.021        19      28      70 ..     116     155 ..     103     174 .. 0.83
   2 ?   -1.4   0.1       1.3   1.1e+03     139     195 ..     258     312 ..     248     333 .. 0.64

  Alignments for each domain:
  == domain 1    score: 4.4 bits;  conditional E-value: 0.021
  Fbxl3-aln  28 neksqtcdwgnllqdiilqvfkylplldrahasqvcrnwnqvf 70 
                 e+ +  d+ n++q ++l++   l  +dr  a  vcrn+  ++
   T28C12.3 116 FERKKFTDFSNFVQRMVLDM---LNPIDRFAARAVCRNFRCII 155
                5778889********99987...5568***********98765 PP

  == domain 2    score: -1.4 bits;  conditional E-value: 1.3
  Fbxl3-aln 139 lktlglistarpsfmdlpkshfisaltvvfvnskslsslkiddtpvddpslkvlvan 195
                l+ +g++s+ +   +d  ++  + +l   f +  +l sl+i+    d+ s+k lv  
   T28C12.3 258 LQLIGILSA-KSVSLDCAHTDQVVSLLKHF-EPETLESLHIEILEFDEDSVKELVIL 312
                555665554.44445666555555554444.67889999999999999999988753 PP

>> F59B10.2  CE44434	WBGene00010318	status:Partially_confirmed	UniProt:Q09950	protein_id:CAA88601.3
   #    score  bias  c-Evalue  i-Evalue hmmfrom  hmm to    alifrom  ali to    envfrom  env to     acc
 ---   ------ ----- --------- --------- ------- -------    ------- -------    ------- -------    ----
   1 ?    4.8   0.1     0.017        15       4      72 ..     439     508 ..     436     513 .. 0.81

  Alignments for each domain:
  == domain 1    score: 4.8 bits;  conditional E-value: 0.017
  Fbxl3-aln   4 ggrdsdknsseegtaekskklrttneksqtc..dwgnllqdiilqvfkylplldrahasqvcrnwnqvfhm 72 
                + r++d +   e+ a + + +r  +e+ +tc  +  n+++ +i   ++ l  ++r   + vc +w qv++ 
   F59B10.2 439 AEREQDIERRREKRARRFRSRRRRSEEPHTCqeNIHNMIESVIDTHVQMLDDFNRMEYAAVC-EWTQVLRK 508
                4577788888888888888888888888888334689*******99****************.6*9*9875 PP

>> K10D6.4b  CE45414	WBGene00010744	status:Confirmed	UniProt:E2JL00	protein_id:CBX25198.1
   #    score  bias  c-Evalue  i-Evalue hmmfrom  hmm to    alifrom  ali to    envfrom  env to     acc
 ---   ------ ----- --------- --------- ------- -------    ------- -------    ------- -------    ----
   1 ?    4.8   0.1     0.017        15      57     124 ..      10      79 ..       1      96 [. 0.73

  Alignments for each domain:
  == domain 1    score: 4.8 bits;  conditional E-value: 0.017
  Fbxl3-aln  57 ahasqvcrnwnqvfhmpdlwrcfef.elnqpatsyl.kathpelikqiikrhsnhlqyvsfkvdsskesa 124
                 +   +cr++n+ + +    rcf+f e n   t  l   t p+l  +    h    +  s+ + ss  s+
   K10D6.4b  10 HKQQYICRSFNDQIALKTCDRCFQFvESNCIFTCSLpLDTAPNLCSKYTSPHFTVQNIDSYPIMSSPSST 79 
                445679******************9566776666552578999998888888777666777777666555 PP

>> Y47D3A.2  CE24332	WBGene00012923	locus:fbxa-128	status:Partially_confirmed	UniProt:Q9U2D3	protein_id:CAB55092.1
   #    score  bias  c-Evalue  i-Evalue hmmfrom  hmm to    alifrom  ali to    envfrom  env to     acc
 ---   ------ ----- --------- --------- ------- -------    ------- -------    ------- -------    ----
   1 ?   -3.3   0.0       4.7   4.2e+03     195     218 ..      45      68 ..      24      74 .. 0.72
   2 ?    4.6   0.1     0.018        16     299     375 ..     102     181 ..      90     211 .. 0.72

  Alignments for each domain:
  == domain 1    score: -3.3 bits;  conditional E-value: 4.7
  Fbxl3-aln 195 nnsdtlkllkmsscphvspagilc 218
                   d  kl+  +sc h   ag l+
   Y47D3A.2  45 ILNDVPKLFIGASCSHRKGAGALV 68 
                345677888888999998888775 PP

  == domain 2    score: 4.6 bits;  conditional E-value: 0.018
  Fbxl3-aln 299 efdpffryeipathlyfgrsvskdvlgrvgltcprlvelvvcanglrpld.eeliriaerckn..lsaiglgecevscsa 375
                e+  ff+y + +  + +   v  +       +    + + v +  lr l  +e++ i  +c    l +i lg+c++ cs 
   Y47D3A.2 102 EVIRFFKYSLESLEVLLDEKVGMENRNLCISSILGGLSMHVSSLSLRGLSsKEMMLIISKCESgvLESIHLGNCNMLCSL 181
                5556666666666666666665554444333444445667788889998636899999999855599***********94 PP


Internal pipeline statistics summary:
-------------------------------------
Query model(s):                            1  (428 nodes)
Target sequences:                      25547  (11210993 residues)
Passed MSV filter:                     25547  (1); expected 25547.0 (1)
Passed bias filter:                    25547  (1); expected 25547.0 (1)
Passed Vit filter:                     25547  (1); expected 25547.0 (1)
Passed Fwd filter:                     25547  (1); expected 25547.0 (1)
Initial search space (Z):              25547  [actual number of targets]
Domain search space  (domZ):              29  [number of targets reported over threshold]
# CPU time: 75.17u 0.03s 00:01:15.20 Elapsed: 00:00:20.11
# Mc/sec: 238.60
//
