# Supplementary material for: Potential Conservation of Circadian Clock Proteins in the phylum Nematoda as Revealed by Bioinformatic Searches
Source: PLoS One. 2014 Nov 14;9(11):e112871. doi: 10.1371/journal.pone.0112871 (PMC4232591; doi:10.1371/journal.pone.0112871)
Supplement: File S1 — HMM profiles used in this work and HMMsearch results. (ZIP) [file pone.0112871.s007.zip › HMMs-CE/Mamiferos/Dbp-aln.fasta.hmm.res]

# hmmsearch :: search profile(s) against a sequence database
# HMMER 3.0 (March 2010); http://hmmer.org/
# Copyright (C) 2010 Howard Hughes Medical Institute.
# Freely distributed under the GNU General Public License (GPLv3).
# - - - - - - - - - - - - - - - - - - - - - - - - - - - - - - - - - - - -
# query HMM file:                  Dbp-aln.fasta.hmm
# target sequence database:        ../../../../ProteomasGus/wormpep229
# Max sensitivity mode:            on [all heuristic filters off]
# - - - - - - - - - - - - - - - - - - - - - - - - - - - - - - - - - - - -

Query:       Dbp-aln  [M=325]
Scores for complete sequences (score includes all domains):
   --- full sequence ---   --- best 1 domain ---    -#dom-
    E-value  score  bias    E-value  score  bias    exp  N  Sequence    Description
    ------- ------ -----    ------- ------ -----   ---- --  --------    -----------
    1.5e-18   68.2   8.7    1.5e-18   68.2   6.0    1.7  2  ZK909.4     CE15479	WBGene00000469	locus:ces-2	albumin D-bin
    5.6e-16   59.7   6.6    5.6e-16   59.7   4.6    1.8  2  F17A9.3     CE19799	WBGene00017535	locus:atf-8	BZIP transcri
    1.7e-12   48.2   8.5    1.7e-12   48.2   5.9    1.9  2  Y51H4A.4    CE22330	WBGene00013100	locus:zip-7	status:Confir
    6.3e-08   33.2  39.4    5.5e-06   26.8   4.4    3.6  4  K08F8.2     CE03468	WBGene00000220	locus:atf-2	transcription
      4e-06   27.3   5.5    5.5e-06   26.9   3.8    1.2  1  F23F12.9a   CE01256	WBGene00017755	locus:zip-8	status:Confir
    1.2e-05   25.7   4.7      2e-05   25.0   3.2    1.3  1  R07H5.10b   CE44690	WBGene00011130	locus:zip-6	status:Partia
    1.7e-05   25.2   5.3    2.7e-05   24.5   3.7    1.3  1  R07H5.10a   CE44611	WBGene00011130	locus:zip-6	status:Partia
    5.8e-05   23.5   9.8    5.8e-05   23.5   6.8    1.2  1  C48E7.11    CE32167	WBGene00016754	locus:cebp-2	status:Confi
  ------ inclusion threshold ------
       0.13   12.5   3.5       0.31   11.2   2.4    1.6  1  C30F12.1    CE40689	WBGene00016260	status:Confirmed	UniProt:
       0.17   12.1   0.1       0.27   11.4   0.1    1.2  1  F57F4.1     CE11338	WBGene00019015	status:Partially_confirme
       0.99    9.6   0.3        1.2    9.3   0.2    1.1  1  F54C8.7f    CE45308	WBGene00010040	status:Confirmed	UniProt:
        1.7    8.8   0.3        2.6    8.2   0.2    1.3  1  F54C8.7e    CE45380	WBGene00010040	status:Confirmed	UniProt:
        1.8    8.7   0.2        4.2    7.5   0.1    1.5  1  C44B12.1    CE27850	WBGene00016636	locus:perm-2	status:Confi
          2    8.6   0.3        3.4    7.8   0.2    1.3  1  F54C8.7c    CE44293	WBGene00010040	status:Confirmed	UniProt:
        2.1    8.5   1.0        4.3    7.5   0.7    1.5  1  Y41G9A.6    CE28362	WBGene00021530	status:Partially_confirme
        2.2    8.4   0.3        3.6    7.7   0.2    1.3  1  F54C8.7d    CE45358	WBGene00010040	status:Confirmed	UniProt:
        2.4    8.3   0.3          4    7.6   0.2    1.3  1  F54C8.7a    CE28833	WBGene00010040	status:Confirmed	UniProt:
          3    8.0   1.8        4.9    7.3   1.3    1.3  1  Y110A7A.17b CE37056	WBGene00003132	locus:mat-1	status:Confir
          3    8.0   0.3        5.2    7.2   0.2    1.3  1  F57C9.4c    CE40970	WBGene00019011	status:Confirmed	UniProt:
        3.2    7.9   0.3        7.9    6.6   0.1    1.7  1  W03F8.10    CE34385	WBGene00020998	status:Partially_confirme
        3.7    7.7   3.5        3.7    7.7   2.4    1.4  1  K10C3.2     CE19999	WBGene00010730	locus:ensa-1	cAMP-regulat
        3.8    7.6   0.6        7.1    6.8   0.4    1.3  1  Y59A8B.23b  CE43021	WBGene00013355	locus:gck-3	status:Confir
          4    7.6   0.3        4.4    7.4   0.2    1.2  1  C05C12.5    CE02968	WBGene00007337	status:Confirmed	UniProt:
        4.3    7.5   0.2        7.3    6.7   0.2    1.2  1  F57C9.4a    CE28474	WBGene00019011	status:Partially_confirme
        5.3    7.2   2.1        9.3    6.4   0.9    1.6  1  C09E7.7     CE25771	WBGene00015641	status:Partially_confirme
        5.9    7.0   0.2         10    6.3   0.2    1.3  1  F57C9.4b    CE28475	WBGene00019011	status:Partially_confirme
          6    7.0   0.1         20    5.3   0.0    1.8  2  C52E12.4    CE31684	WBGene00016889	status:Partially_confirme
        6.1    7.0   2.9        6.8    6.8   1.0    1.7  2  F27B3.5     CE28010	WBGene00017847	status:Partially_confirme
        7.9    6.6   0.1         10    6.2   0.1    1.2  1  M162.1      CE42266	WBGene00010927	locus:clec-259	status:Par
        8.1    6.6   2.9         21    5.2   2.0    1.7  1  T19E7.2c    CE31239	WBGene00004804	locus:skn-1	status:Confir
        8.3    6.5   1.4        9.9    6.3   1.0    1.1  1  F36D1.7     CE41237	WBGene00009466	status:Confirmed	UniProt:


Domain annotation for each sequence (and alignments):
>> ZK909.4  CE15479	WBGene00000469	locus:ces-2	albumin D-binding protein like	status:Confirmed	UniProt:Q94126	protein_id
   #    score  bias  c-Evalue  i-Evalue hmmfrom  hmm to    alifrom  ali to    envfrom  env to     acc
 ---   ------ ----- --------- --------- ------- -------    ------- -------    ------- -------    ----
   1 ?    0.4   0.2      0.75   6.2e+02     148     173 ..      80     105 ..      58     108 .. 0.77
   2 !   68.2   6.0   1.8e-21   1.5e-18     245     315 ..     104     176 ..      97     186 .. 0.89

  Alignments for each domain:
  == domain 1    score: 0.4 bits;  conditional E-value: 0.75
  Dbp-aln 148 papspgpgscgsasprsspghapara 173
               +p ++ +s+ s+s+ ssp ++p+r 
  ZK909.4  80 ASPVSSRSSTVSSSHFSSPQRSPSRK 105
              56777888899999999999999886 PP

  == domain 2    score: 68.2 bits;  conditional E-value: 1.8e-21
  Dbp-aln 245 rkiqv..peeqkdekywsrryknneaakrsrdarrlkenqisvraaflekenallrqevvavrqelshyravl 315
              rk+ v  pee+kd  y+ rr knn+aakrsrdarr ke+qi+ +a  le+en  lr +v +  qe ++ r++l
  ZK909.4 104 RKMSVpiPEEKKDSAYFERRRKNNDAAKRSRDARRQKEEQIASKAHALERENMQLRGKVSSLEQEAAQLRFLL 176
              55544228**************************************************************997 PP

>> F17A9.3  CE19799	WBGene00017535	locus:atf-8	BZIP transcription factor	status:Confirmed	UniProt:O16213	protein_id:CCD6
   #    score  bias  c-Evalue  i-Evalue hmmfrom  hmm to    alifrom  ali to    envfrom  env to     acc
 ---   ------ ----- --------- --------- ------- -------    ------- -------    ------- -------    ----
   1 ?   -1.5   0.2       2.7   2.2e+03     143     169 ..      71      97 ..      48     111 .. 0.68
   2 !   59.7   4.6   6.9e-19   5.6e-16     252     316 ..     113     177 ..     101     184 .. 0.92

  Alignments for each domain:
  == domain 1    score: -1.5 bits;  conditional E-value: 2.7
  Dbp-aln 143 spartpapspgpgscgsasprsspgha 169
              ++ ++++ s+  +s +s+sp s+ g +
  F17A9.3  71 NSEKAESCSSRDSSHDSSSPTSTGGSS 97 
              444555666666677777777766554 PP

  == domain 2    score: 59.7 bits;  conditional E-value: 6.9e-19
  Dbp-aln 252 eqkdekywsrryknneaakrsrdarrlkenqisvraaflekenallrqevvavrqelshyravls 316
              + kd  yw rr knn+aakrsrd rr+ke+ ++ ra+ le+en llr e+ + r e  + ra++ 
  F17A9.3 113 QVKDVAYWERRRKNNDAAKRSRDQRRMKEDEMAHRATSLERENMLLRVELDQLRAETDKLRALIL 177
              4599*********************************************************9875 PP

>> Y51H4A.4  CE22330	WBGene00013100	locus:zip-7	status:Confirmed	UniProt:Q9NAE4	protein_id:CAB61136.1
   #    score  bias  c-Evalue  i-Evalue hmmfrom  hmm to    alifrom  ali to    envfrom  env to     acc
 ---   ------ ----- --------- --------- ------- -------    ------- -------    ------- -------    ----
   1 ?   -1.0   1.6       1.9   1.6e+03     145     171 ..      51      77 ..      19      90 .. 0.69
   2 !   48.2   5.9     2e-15   1.7e-12     242     305 ..      90     153 ..      86     168 .. 0.88

  Alignments for each domain:
  == domain 1    score: -1.0 bits;  conditional E-value: 1.9
   Dbp-aln 145 artpapspgpgscgsasprsspghapa 171
               a+  ap ++p +++s sp ss + + +
  Y51H4A.4  51 AQHFAPYANPHATSSFSPSSSSTSSTT 77 
               556677777777777777777654443 PP

  == domain 2    score: 48.2 bits;  conditional E-value: 2e-15
   Dbp-aln 242 kkarkiqvpeeqkdekywsrryknneaakrsrdarrlkenqisvraaflekenallrqevvavr 305
               kk + + vpe+qkde y  rr +nneaa++sr++r+  +   svr ++le+en  lr  v + +
  Y51H4A.4  90 KKKKPVPVPENQKDEAYLDRRRRNNEAARKSRESRKKVDQDNSVRVTYLERENQCLRVYVQQLQ 153
               788899***************************************************8886655 PP

>> K08F8.2  CE03468	WBGene00000220	locus:atf-2	transcription factor	status:Confirmed	UniProt:Q21361	protein_id:CAA91284.
   #    score  bias  c-Evalue  i-Evalue hmmfrom  hmm to    alifrom  ali to    envfrom  env to     acc
 ---   ------ ----- --------- --------- ------- -------    ------- -------    ------- -------    ----
   1 !   19.8   5.3   8.9e-07   0.00074     253     298 ..      52      97 ..      41     104 .. 0.83
   2 ?   -1.4   0.5       2.7   2.2e+03     129     163 ..     162     196 ..      99     211 .. 0.58
   3 ?    4.5   2.3     0.042        35      44     158 ..     208     321 ..     200     330 .. 0.70
   4 !   26.8   4.4   6.7e-09   5.5e-06     254     320 ..     328     394 ..     322     399 .. 0.92

  Alignments for each domain:
  == domain 1    score: 19.8 bits;  conditional E-value: 8.9e-07
  Dbp-aln 253 qkdekywsrryknneaakrsrdarrlkenqisvraaflekenallr 298
               kde yw rr +nn+a++rsr+ rr  +  +  +  +l  en  l+
  K08F8.2  52 IKDEHYWERRRRNNDASRRSREKRRQNDLAMEEKIMLLSAENERLK 97 
              59***********************999888888888888887766 PP

  == domain 2    score: -1.4 bits;  conditional E-value: 2.7
  Dbp-aln 129 ppsppppgkkseekspartpapspgpgscgsaspr 163
               p+   +   +++++pa t a s   +s +sa + 
  K08F8.2 162 QPTTIQSPVYASTQQPASTSASSLFSSSSSSAFHP 196
              33333333334444455555555544444444444 PP

  == domain 3    score: 4.5 bits;  conditional E-value: 0.042
  Dbp-aln  44 pascllkekerkaalpaa..tvpgpgletagpadapagavvgggsprgrpgav.pgpgllapllwertlpfgdveyvdldafllehglppsppppgkkseek 142
              p+s ++ + er++  +++   +p p l+       + g  +  g+p++  +av +gp+ll++ll++r  +   v           +gl+  p  +g+ks+ +
  K08F8.2 208 PSSSVIVKIERRSPDSSTdvNMPQPQLQPGSSVIQQIGQPAPSGTPQPVIQAVqQGPSLLSALLSQRRPS-PTVP---QSRTEHISGLNSPPRHTGNKSDCE 305
              6666666677777655541167999999999999999999999*999987776269********998643.3333...333334468887777888888888 PP

  Dbp-aln 143 spartpapspgpgscg 158
              s++ + + sp+ +s +
  K08F8.2 306 SVSSSASFSPSHSSED 321
              8887777777665554 PP

  == domain 4    score: 26.8 bits;  conditional E-value: 6.7e-09
  Dbp-aln 254 kdekywsrryknneaakrsrdarrlkenqisvraaflekenallrqevvavrqelshyravlsryqa 320
              k  +y  rr +nneaakr r  rr   +  s r  +le en  lr ++ + + e +h++ vl +  +
  K08F8.2 328 KSPQYVDRRRRNNEAAKRCRANRRAVFEYRSRRVQLLEGENEDLRTQIETLKAEIAHFKSVLAQRAS 394
              7779********************************************************9987665 PP

>> F23F12.9a  CE01256	WBGene00017755	locus:zip-8	status:Confirmed	UniProt:P46505	protein_id:CCD69928.1
   #    score  bias  c-Evalue  i-Evalue hmmfrom  hmm to    alifrom  ali to    envfrom  env to     acc
 ---   ------ ----- --------- --------- ------- -------    ------- -------    ------- -------    ----
   1 !   26.9   3.8   6.6e-09   5.5e-06     254     316 ..      64     126 ..      54     137 .. 0.90

  Alignments for each domain:
  == domain 1    score: 26.9 bits;  conditional E-value: 6.6e-09
    Dbp-aln 254 kdekywsrryknneaakrsrdarrlkenqisvraaflekenallrqevvavrqelshyravls 316
                +  ky  +r knneaak+sr +r+ +e +      +l+++na l  e+ + + el++ ++ ++
  F23F12.9a  64 RSPKYLEKRMKNNEAAKKSRASRKHREQKNQTENELLKRKNAALEEELKQAKCELAQMQITIR 126
                5679***************************************************99877665 PP

>> R07H5.10b  CE44690	WBGene00011130	locus:zip-6	status:Partially_confirmed	UniProt:D3YT27	protein_id:CBK19465.1
   #    score  bias  c-Evalue  i-Evalue hmmfrom  hmm to    alifrom  ali to    envfrom  env to     acc
 ---   ------ ----- --------- --------- ------- -------    ------- -------    ------- -------    ----
   1 !   25.0   3.2   2.5e-08     2e-05     242     280 ..     153     192 ..     144     223 .. 0.86

  Alignments for each domain:
  == domain 1    score: 25.0 bits;  conditional E-value: 2.5e-08
    Dbp-aln 242 kkarki.qvpeeqkdekywsrryknneaakrsrdarrlke 280
                kk rk  +v e+qkdeky s+r knn a kr r+ ++  e
  R07H5.10b 153 KKERKYeKVSEDQKDEKYSSKREKNNLAVKRCREKKKNEE 192
                888987469************************9887655 PP

>> R07H5.10a  CE44611	WBGene00011130	locus:zip-6	status:Partially_confirmed	UniProt:D3YT26	protein_id:CBK19464.1
   #    score  bias  c-Evalue  i-Evalue hmmfrom  hmm to    alifrom  ali to    envfrom  env to     acc
 ---   ------ ----- --------- --------- ------- -------    ------- -------    ------- -------    ----
   1 !   24.5   3.7   3.3e-08   2.7e-05     242     280 ..     133     172 ..     124     205 .. 0.86

  Alignments for each domain:
  == domain 1    score: 24.5 bits;  conditional E-value: 3.3e-08
    Dbp-aln 242 kkarki.qvpeeqkdekywsrryknneaakrsrdarrlke 280
                kk rk  +v e+qkdeky s+r knn a kr r+ ++  e
  R07H5.10a 133 KKERKYeKVSEDQKDEKYSSKREKNNLAVKRCREKKKNEE 172
                888987469************************9887655 PP

>> C48E7.11  CE32167	WBGene00016754	locus:cebp-2	status:Confirmed	UniProt:Q8IG69	protein_id:CCD64211.1
   #    score  bias  c-Evalue  i-Evalue hmmfrom  hmm to    alifrom  ali to    envfrom  env to     acc
 ---   ------ ----- --------- --------- ------- -------    ------- -------    ------- -------    ----
   1 !   23.5   6.8   7.1e-08   5.8e-05     245     318 ..       7      80 ..       1      87 [. 0.88

  Alignments for each domain:
  == domain 1    score: 23.5 bits;  conditional E-value: 7.1e-08
   Dbp-aln 245 rkiqvpeeqkdekywsrryknneaakrsrdarrlkenqisvraaflekenallrqevvavrqelshyravlsry 318
               r    p e  ++ y ++r +nnea  r+r  +r  en  + +   l+ken  l ++v + ++els  + +   y
  C48E7.11   7 RNTSEPREDDEDDYSTKRKRNNEAVNRTRQKKRQEENDTAEKVDELKKENETLERKVEQLQKELSFLKEMFMAY 80 
               5566789999999****************************************************877666555 PP

>> C30F12.1  CE40689	WBGene00016260	status:Confirmed	UniProt:Q95YE2	protein_id:CCD66249.1
   #    score  bias  c-Evalue  i-Evalue hmmfrom  hmm to    alifrom  ali to    envfrom  env to     acc
 ---   ------ ----- --------- --------- ------- -------    ------- -------    ------- -------    ----
   1 ?   11.2   2.4   0.00038      0.31     118     197 ..     149     222 ..     127     231 .. 0.70

  Alignments for each domain:
  == domain 1    score: 11.2 bits;  conditional E-value: 0.00038
   Dbp-aln 118 dldafllehglppsppppgkkseekspartpapsp.gpgscgsasprsspghaparaalgaasghragltsrdtpspvdpd 197
               d+ + l++ glp   p +++ks ++     ++p p   +s++s+s  ss +h+p+r++++ a+++ a  ts  tps  +pd
  C30F12.1 149 DVLSELVKMGLPGGKPENSGKSGSR-----NSPEPiMTSSASSSSASSSSSHRPIRQSVSIATSSPA--TSSSTPSKYNPD 222
               4555677777776666544433322.....233331234566677778889********99977655..8999****9999 PP

>> F57F4.1  CE11338	WBGene00019015	status:Partially_confirmed	UniProt:Q94245	protein_id:CCD69470.1
   #    score  bias  c-Evalue  i-Evalue hmmfrom  hmm to    alifrom  ali to    envfrom  env to     acc
 ---   ------ ----- --------- --------- ------- -------    ------- -------    ------- -------    ----
   1 ?   11.4   0.1   0.00033      0.27     206     253 ..      58     110 ..      54     121 .. 0.72

  Alignments for each domain:
  == domain 1    score: 11.4 bits;  conditional E-value: 0.00033
  Dbp-aln 206 epd.padlalssipGhetfdprrhrfseeelkpqp.....imkkarkiqvpeeq 253
              epd p dl +ssi Gh +   r   fs+ee k +p     i    rk  +p   
  F57F4.1  58 EPDiPIDLMVSSIYGHVA-KCRPNDFSDEEKKTKPltprtIAHSYRKFVIPLST 110
              89889***********75.7899*******887761111155556777776544 PP

>> F54C8.7f  CE45308	WBGene00010040	status:Confirmed	UniProt:E1B6R5	protein_id:CBW48398.1
   #    score  bias  c-Evalue  i-Evalue hmmfrom  hmm to    alifrom  ali to    envfrom  env to     acc
 ---   ------ ----- --------- --------- ------- -------    ------- -------    ------- -------    ----
   1 ?    9.3   0.2    0.0015       1.2     241     295 ..      70     120 ..      48     126 .. 0.64

  Alignments for each domain:
  == domain 1    score: 9.3 bits;  conditional E-value: 0.0015
   Dbp-aln 241 mkkarkiqvpeeqkdekywsrryknneaakrsrdarrlkenqisvraaflekena 295
               + k   +   e+  ++k    + kn+   k     r l en+isv aa lek  +
  F54C8.7f  70 LTKNLPVGATEKCEEKKAKYEKLKNDAKIK----MRLLEENRISVVAAQLEKLQS 120
               555555555554444444445555544333....689**************9654 PP

>> F54C8.7e  CE45380	WBGene00010040	status:Confirmed	UniProt:E1B6R4	protein_id:CBW48397.1
   #    score  bias  c-Evalue  i-Evalue hmmfrom  hmm to    alifrom  ali to    envfrom  env to     acc
 ---   ------ ----- --------- --------- ------- -------    ------- -------    ------- -------    ----
   1 ?    8.2   0.2    0.0032       2.6     254     295 ..     152     189 ..     118     194 .. 0.64

  Alignments for each domain:
  == domain 1    score: 8.2 bits;  conditional E-value: 0.0032
   Dbp-aln 254 kdekywsrryknneaakrsrdarrlkenqisvraaflekena 295
                ++k    + kn+   k     r l en+isv aa lek  +
  F54C8.7e 152 EEKKAKYEKLKNDAKIK----MRLLEENRISVVAAQLEKLQS 189
               44444444555543333....5899*************9654 PP

>> C44B12.1  CE27850	WBGene00016636	locus:perm-2	status:Confirmed	UniProt:O44145	protein_id:CCD67227.1
   #    score  bias  c-Evalue  i-Evalue hmmfrom  hmm to    alifrom  ali to    envfrom  env to     acc
 ---   ------ ----- --------- --------- ------- -------    ------- -------    ------- -------    ----
   1 ?    7.5   0.1    0.0051       4.2      62     208 ..      21     172 ..      10     177 .. 0.58

  Alignments for each domain:
  == domain 1    score: 7.5 bits;  conditional E-value: 0.0051
   Dbp-aln  62 tvpgpgletagpadapagavvgggsprgrpgavpgpglla.p.llwertlpfgdveyvdldaflleh..g...lppsppppgkkseekspartpapspgpg 155
                   +  + +   dapaga  ggg ++g + + p   ++  p +  + +++ +    v l  +   h  g      +  +p++ s+ ++  +  ap+ gp+
  C44B12.1  21 VSTEAPEKQSDVKDAPAGAHYGGGYDNGPSYNQPQYPVYQfPnFDVNYCSVHASFPLVGLRKHHRGHhrGdrvKRQAYGTPAQDSNYNNNQQYDAPAYGPS 121
               33333334566789999999999999887776666544431202233334444444444444333221121113344556777777778888899999999 PP

   Dbp-aln 156 scgsasprsspghaparaalgaasghragltsrdtpspvdpdtvevlmtfepd 208
                ++   p  +++ +++      + ++  +++sr + s      v +lm f+p 
  C44B12.1 122 FIQRPRPFERQACRNTAIYSQESCQNCCSISSRAAGSS--SKVVGILMIFDPK 172
               99887777765554444333444445556777877775..6789999999995 PP

>> F54C8.7c  CE44293	WBGene00010040	status:Confirmed	UniProt:D1MN62	protein_id:CBI63223.1
   #    score  bias  c-Evalue  i-Evalue hmmfrom  hmm to    alifrom  ali to    envfrom  env to     acc
 ---   ------ ----- --------- --------- ------- -------    ------- -------    ------- -------    ----
   1 ?    7.8   0.2    0.0041       3.4     254     295 ..     186     223 ..     152     228 .. 0.64

  Alignments for each domain:
  == domain 1    score: 7.8 bits;  conditional E-value: 0.0041
   Dbp-aln 254 kdekywsrryknneaakrsrdarrlkenqisvraaflekena 295
                ++k    + kn+   k     r l en+isv aa lek  +
  F54C8.7c 186 EEKKAKYEKLKNDAKIK----MRLLEENRISVVAAQLEKLQS 223
               33343344555543333....5899*************9654 PP

>> Y41G9A.6  CE28362	WBGene00021530	status:Partially_confirmed	UniProt:Q9N4Z8	protein_id:CCD74422.1
   #    score  bias  c-Evalue  i-Evalue hmmfrom  hmm to    alifrom  ali to    envfrom  env to     acc
 ---   ------ ----- --------- --------- ------- -------    ------- -------    ------- -------    ----
   1 ?    7.5   0.7    0.0052       4.3     224     289 ..      11      77 ..       7      96 .. 0.69

  Alignments for each domain:
  == domain 1    score: 7.5 bits;  conditional E-value: 0.0052
   Dbp-aln 224 dprrhrfsee..elkpqpimkkarkiqvpeeqkdekywsrryknneaakrsrdarrlkenqisvraaf 289
               d r+  + ee   l+p pi    rk q+ eeq      s   k   +   +    r k+n+i+   a 
  Y41G9A.6  11 DHRKNNLNEElrPLRPHPITMGKRKSQLSEEQDGSFIASE-MKKQSTENTTTRKPRGKNNKITAAQAQ 77 
               6777777777445899***************966555555.555555544444567799999876554 PP

>> F54C8.7d  CE45358	WBGene00010040	status:Confirmed	UniProt:E1B6R3	protein_id:CBW48396.1
   #    score  bias  c-Evalue  i-Evalue hmmfrom  hmm to    alifrom  ali to    envfrom  env to     acc
 ---   ------ ----- --------- --------- ------- -------    ------- -------    ------- -------    ----
   1 ?    7.7   0.2    0.0044       3.6     254     295 ..     199     236 ..     165     241 .. 0.64

  Alignments for each domain:
  == domain 1    score: 7.7 bits;  conditional E-value: 0.0044
   Dbp-aln 254 kdekywsrryknneaakrsrdarrlkenqisvraaflekena 295
                ++k    + kn+   k     r l en+isv aa lek  +
  F54C8.7d 199 EEKKAKYEKLKNDAKIK----MRLLEENRISVVAAQLEKLQS 236
               33343344555543333....5899*************9654 PP

>> F54C8.7a  CE28833	WBGene00010040	status:Confirmed	UniProt:P34445	protein_id:CAA80157.2
   #    score  bias  c-Evalue  i-Evalue hmmfrom  hmm to    alifrom  ali to    envfrom  env to     acc
 ---   ------ ----- --------- --------- ------- -------    ------- -------    ------- -------    ----
   1 ?    7.6   0.2    0.0049         4     255     295 ..     218     254 ..     183     259 .. 0.64

  Alignments for each domain:
  == domain 1    score: 7.6 bits;  conditional E-value: 0.0049
   Dbp-aln 255 dekywsrryknneaakrsrdarrlkenqisvraaflekena 295
               ++k    + kn+   k     r l en+isv aa lek  +
  F54C8.7a 218 EKKAKYEKLKNDAKIK----MRLLEENRISVVAAQLEKLQS 254
               3343334555543333....5899*************9654 PP

>> Y110A7A.17b  CE37056	WBGene00003132	locus:mat-1	status:Confirmed	UniProt:Q6AW18	protein_id:CCD66210.1
   #    score  bias  c-Evalue  i-Evalue hmmfrom  hmm to    alifrom  ali to    envfrom  env to     acc
 ---   ------ ----- --------- --------- ------- -------    ------- -------    ------- -------    ----
   1 ?    7.3   1.3    0.0059       4.9     125     196 ..     194     265 ..     164     270 .. 0.72

  Alignments for each domain:
  == domain 1    score: 7.3 bits;  conditional E-value: 0.0059
      Dbp-aln 125 ehglppsppppgkkseekspartpapsp.gpgscgsasprsspghaparaalgaasghragltsrdtpspvdp 196
                   +gl    p+++ kse++sp   p ps+ +  s+   s   s  ++ +r ++++a+++    ts  tp    p
  Y110A7A.17b 194 SNGLYLDSPASSLKSETPSPN-VPGPSSsSAASTAEPSRLESSVRRSTRGTIASANRETRNTTSNITPRQSTP 265
                  457777777777888888875.455555134455555556677899999999999999999999999976655 PP

>> F57C9.4c  CE40970	WBGene00019011	status:Confirmed	UniProt:A5A8Q6	protein_id:CCD62440.1
   #    score  bias  c-Evalue  i-Evalue hmmfrom  hmm to    alifrom  ali to    envfrom  env to     acc
 ---   ------ ----- --------- --------- ------- -------    ------- -------    ------- -------    ----
   1 ?    7.2   0.2    0.0063       5.2     259     299 ..     140     179 ..     129     191 .. 0.86

  Alignments for each domain:
  == domain 1    score: 7.2 bits;  conditional E-value: 0.0063
   Dbp-aln 259 wsrryknneaakrsrdarrlkenqisvraaflekenallrq 299
                s++ k +e +k+ + ar +  n +  r  f eke allrq
  F57C9.4c 140 QSQKTKVEELTKQLQQAR-VDYNTLKQRCDFQEKEIALLRQ 179
               578889999999998885.899******************9 PP

>> W03F8.10  CE34385	WBGene00020998	status:Partially_confirmed	UniProt:Q7YZM5	protein_id:CCD65515.1
   #    score  bias  c-Evalue  i-Evalue hmmfrom  hmm to    alifrom  ali to    envfrom  env to     acc
 ---   ------ ----- --------- --------- ------- -------    ------- -------    ------- -------    ----
   1 ?    6.6   0.1    0.0096       7.9      47     175 ..     112     243 ..      93     260 .. 0.74

  Alignments for each domain:
  == domain 1    score: 6.6 bits;  conditional E-value: 0.0096
   Dbp-aln  47 cllkekerkaalpaatvpgpgletagpadapagavvgggsprgrpgavpgpgllapllwertlpfgdveyvdld.....afllehglppsppppgkkseek 142
                 l++k  k  ++ a v g+   t   a  +  a     +  g+ +a+++ +l a+ l e+     + +yv+ +     a  l  gl    p   +++  +
  W03F8.10 112 IELEDKASK--IKEADVLGAFNITRESASKSLDAQRRTDAAIGKLAAAENQALRASELLEKNKNDFEKQYVENEealneAETLLGGLESVLPKLNEQVCGA 210
               444444433..34567777777777778888888888889999999999999999999999988888888876511111555667999999********** PP

   Dbp-aln 143 spartpapspgpgscgsasprsspghaparaal 175
               s+a   a   gpgscg    +s+   a ++a  
  W03F8.10 211 SSAPCDALCGGPGSCGFCGGQSCMEGAVSKANQ 243
               ****************99888886666555543 PP

>> K10C3.2  CE19999	WBGene00010730	locus:ensa-1	cAMP-regulated phosphoprotein	status:Confirmed	UniProt:Q9XU56	protein_id
   #    score  bias  c-Evalue  i-Evalue hmmfrom  hmm to    alifrom  ali to    envfrom  env to     acc
 ---   ------ ----- --------- --------- ------- -------    ------- -------    ------- -------    ----
   1 ?    7.7   2.4    0.0044       3.7     125     165 ..      83     123 ..       9     169 .. 0.80

  Alignments for each domain:
  == domain 1    score: 7.7 bits;  conditional E-value: 0.0044
  Dbp-aln 125 ehglppsppppgkkseekspartpapspgpgscgsasprss 165
                g pp+ pp  ++ + + +a tp+ps++p s ++  p s 
  K10C3.2  83 AGGPPPAAPPVVAQRSPAPAATTPSPSASPISQQTNRPSSD 123
              4455666666555555556678999*****99998888764 PP

>> Y59A8B.23b  CE43021	WBGene00013355	locus:gck-3	status:Confirmed	UniProt:B5QSI7	protein_id:CAR64690.1
   #    score  bias  c-Evalue  i-Evalue hmmfrom  hmm to    alifrom  ali to    envfrom  env to     acc
 ---   ------ ----- --------- --------- ------- -------    ------- -------    ------- -------    ----
   1 ?    6.8   0.4    0.0086       7.1      50     108 ..     290     350 ..     277     371 .. 0.63

  Alignments for each domain:
  == domain 1    score: 6.8 bits;  conditional E-value: 0.0086
     Dbp-aln  50 kekerkaalpaatvpgpgletagpad.apagavvgggspr.grpgavpgpgllapllwert 108
                 ++ er    + a++ ++g  +ag a  a+ ga++g+ s + g  +++p+p+ l  +l  r 
  Y59A8B.23b 290 EDEEREKKKKKASASASGAGAAGAAGgATGGAASGAPSAQeGGGATTPCPETLNMVLRVRN 350
                 4455555555555555555577776515556777766654155566788999988887665 PP

>> C05C12.5  CE02968	WBGene00007337	status:Confirmed	UniProt:Q17648	protein_id:CAA92722.1
   #    score  bias  c-Evalue  i-Evalue hmmfrom  hmm to    alifrom  ali to    envfrom  env to     acc
 ---   ------ ----- --------- --------- ------- -------    ------- -------    ------- -------    ----
   1 ?    7.4   0.2    0.0054       4.4     125     168 ..      47      89 ..       4     123 .. 0.54

  Alignments for each domain:
  == domain 1    score: 7.4 bits;  conditional E-value: 0.0054
   Dbp-aln 125 ehglppsppppgkkseekspartpapspgpgscgsasprsspgh 168
               ++ + psp + +++s +++p r  ap+ +  s +sa+  ss  h
  C05C12.5  47 DRTIVPSPSSQSERSCSPEP-RIVAPQLSAYSGSSAASSSSVNH 89 
               23333444443333333333.44444444444444444444444 PP

>> F57C9.4a  CE28474	WBGene00019011	status:Partially_confirmed	UniProt:Q95R05	protein_id:CCD62435.1
   #    score  bias  c-Evalue  i-Evalue hmmfrom  hmm to    alifrom  ali to    envfrom  env to     acc
 ---   ------ ----- --------- --------- ------- -------    ------- -------    ------- -------    ----
   1 ?    6.7   0.2    0.0088       7.3     259     299 ..     140     179 ..     129     190 .. 0.86

  Alignments for each domain:
  == domain 1    score: 6.7 bits;  conditional E-value: 0.0088
   Dbp-aln 259 wsrryknneaakrsrdarrlkenqisvraaflekenallrq 299
                s++ k +e +k+ + ar +  n +  r  f eke allrq
  F57C9.4a 140 QSQKTKVEELTKQLQQAR-VDYNTLKQRCDFQEKEIALLRQ 179
               578889999999998885.899******************9 PP

>> C09E7.7  CE25771	WBGene00015641	status:Partially_confirmed	UniProt:Q9N5Y7	protein_id:CCD63915.1
   #    score  bias  c-Evalue  i-Evalue hmmfrom  hmm to    alifrom  ali to    envfrom  env to     acc
 ---   ------ ----- --------- --------- ------- -------    ------- -------    ------- -------    ----
   1 ?    6.4   0.9     0.011       9.3     285     321 ..     809     848 ..     805     852 .. 0.84

  Alignments for each domain:
  == domain 1    score: 6.4 bits;  conditional E-value: 0.011
  Dbp-aln 285 vraaflekenallrqevvavrqelsh...yravlsryqaq 321
              v+   le ena lrqe  ++  e+s     +++lsr + +
  C09E7.7 809 VKRQILESENAQLRQEKQRREMEKSSlleTKMILSRQNEE 848
              66779***************99999866689999998764 PP

>> F57C9.4b  CE28475	WBGene00019011	status:Partially_confirmed	UniProt:Q95R06	protein_id:CCD62436.1
   #    score  bias  c-Evalue  i-Evalue hmmfrom  hmm to    alifrom  ali to    envfrom  env to     acc
 ---   ------ ----- --------- --------- ------- -------    ------- -------    ------- -------    ----
   1 ?    6.3   0.2     0.012        10     259     299 ..     140     179 ..     129     190 .. 0.86

  Alignments for each domain:
  == domain 1    score: 6.3 bits;  conditional E-value: 0.012
   Dbp-aln 259 wsrryknneaakrsrdarrlkenqisvraaflekenallrq 299
                s++ k +e +k+ + ar +  n +  r  f eke allrq
  F57C9.4b 140 QSQKTKVEELTKQLQQAR-VDYNTLKQRCDFQEKEIALLRQ 179
               578889999999998885.899******************9 PP

>> C52E12.4  CE31684	WBGene00016889	status:Partially_confirmed	UniProt:Q18780	protein_id:CCD64625.1
   #    score  bias  c-Evalue  i-Evalue hmmfrom  hmm to    alifrom  ali to    envfrom  env to     acc
 ---   ------ ----- --------- --------- ------- -------    ------- -------    ------- -------    ----
   1 ?   -2.1   0.0       4.2   3.5e+03     204     225 ..    1027    1048 ..     950    1056 .. 0.85
   2 ?    5.3   0.0     0.025        20     113     165 ..    1248    1301 ..    1235    1317 .. 0.75

  Alignments for each domain:
  == domain 1    score: -2.1 bits;  conditional E-value: 4.2
   Dbp-aln  204 tfepdpadlalssipGhetfdp 225 
                t  pd a + ls +p h ++d 
  C52E12.4 1027 TRSPDGARVVLSPLPTHVAYDL 1048
                5679999999999999999985 PP

  == domain 2    score: 5.3 bits;  conditional E-value: 0.025
   Dbp-aln  113 dveyvdldafllehglppsppppgkks.eekspartpapspgpgscgsasprss 165 
                 vey   d  ++e+g p sp  ++++s ++++p r  +ps+g  + +s+ +r +
  C52E12.4 1248 FVEYDGNDNGIIEQGEPFSPARTRRMSsRSQTPQRERSPSNGRMAESSSRNRKT 1301
                589999999***********988766515679*********9887777776654 PP

>> F27B3.5  CE28010	WBGene00017847	status:Partially_confirmed	UniProt:Q9N5V0	protein_id:CCD63922.1
   #    score  bias  c-Evalue  i-Evalue hmmfrom  hmm to    alifrom  ali to    envfrom  env to     acc
 ---   ------ ----- --------- --------- ------- -------    ------- -------    ------- -------    ----
   1 ?   -3.1   0.0       8.5     7e+03     292     316 ..     561     585 ..     559     594 .. 0.82
   2 ?    6.8   1.0    0.0082       6.8     285     321 ..     602     641 ..     588     645 .. 0.84

  Alignments for each domain:
  == domain 1    score: -3.1 bits;  conditional E-value: 8.5
  Dbp-aln 292 kenallrqevvavrqelshyravls 316
              k+ a lr+ev + +++l + r ++ 
  F27B3.5 561 KDSAKLRNEVNQLKDQLEREREIAY 585
              88999**********9999888775 PP

  == domain 2    score: 6.8 bits;  conditional E-value: 0.0082
  Dbp-aln 285 vraaflekenallrqevvavrqelsh...yravlsryqaq 321
              v+   le ena lrqe  ++  e+s     +++lsr + +
  F27B3.5 602 VKRQILESENAQLRQEKQRREMEKSSlleTKMILSRQNEE 641
              67789***************99999866689999998764 PP

>> M162.1  CE42266	WBGene00010927	locus:clec-259	status:Partially_confirmed	UniProt:Q9XUD0	protein_id:CAB05253.2
   #    score  bias  c-Evalue  i-Evalue hmmfrom  hmm to    alifrom  ali to    envfrom  env to     acc
 ---   ------ ----- --------- --------- ------- -------    ------- -------    ------- -------    ----
   1 ?    6.2   0.1     0.012        10     124     169 ..      14      58 ..       7     114 .. 0.66

  Alignments for each domain:
  == domain 1    score: 6.2 bits;  conditional E-value: 0.012
  Dbp-aln 124 lehglppsppppgkkseekspartpapspgpgscgsasprsspgha 169
              + h ++ s  +  ++s++    rtp ps gp+sc+s +      h 
   M162.1  14 FAHSFSGSSDSDEGHSHRGRGHRTPRPS-GPKSCESGWTAFDRPHG 58 
              567888888899999999999******8.6******9876554443 PP

>> T19E7.2c  CE31239	WBGene00004804	locus:skn-1	status:Confirmed	UniProt:P34707	protein_id:CCD62214.1
   #    score  bias  c-Evalue  i-Evalue hmmfrom  hmm to    alifrom  ali to    envfrom  env to     acc
 ---   ------ ----- --------- --------- ------- -------    ------- -------    ------- -------    ----
   1 ?    5.2   2.0     0.026        21      95     189 ..     366     461 ..     335     470 .. 0.65

  Alignments for each domain:
  == domain 1    score: 5.2 bits;  conditional E-value: 0.026
   Dbp-aln  95 pgpgllapllwertlpfgdveyvdldafllehglppsppppgkkseekspartpapspgpgscgsasprsspghaparaalgaasghr.agltsrd 189
               ++ +l+ p  ++r +  +        +++l +  p     +++ ++e+      aps+g ++  s+sprss++  ++  ++  asg+r  g  s+d
  T19E7.2c 366 ATQSLFDPYHSQRHSFSDCTTDSSSTCSRLSSESPRYTSESSTGTHESRFYGKLAPSSGSRYQRSSSPRSSQSSIKIARVVPLASGQRkRGRQSKD 461
               455555555555544333333333444444444333333333334444444568******************999988888888887625777777 PP

>> F36D1.7  CE41237	WBGene00009466	status:Confirmed	UniProt:Q9XV43	protein_id:CAB04304.2
   #    score  bias  c-Evalue  i-Evalue hmmfrom  hmm to    alifrom  ali to    envfrom  env to     acc
 ---   ------ ----- --------- --------- ------- -------    ------- -------    ------- -------    ----
   1 ?    6.3   1.0     0.012       9.9     108     199 ..      24     109 ..      12     112 .. 0.67

  Alignments for each domain:
  == domain 1    score: 6.3 bits;  conditional E-value: 0.012
  Dbp-aln 108 tlpfgdveyvdldafllehglppsppppgkkseekspartpapspgpgscgsasprsspghaparaalgaasghragltsrdtpspvdpdtv 199
               +p++ ve+ + d   +e        ++++++e++ ++r  a  ++p s++sa+    pg++        + + +a+l s d+p  v+ + v
  F36D1.7  24 PVPVNSVESAENDLNSVETAGQVD-ANSAESAETTGSSRNLAV-NAPDSVESAETLGNPGKSGNSG----SPKASASLISADAPNSVESEEV 109
              567777777777777777643333.333344444555565554.5699999999999999876543....4466789999999999988776 PP


Internal pipeline statistics summary:
-------------------------------------
Query model(s):                            1  (325 nodes)
Target sequences:                      25547  (11210993 residues)
Passed MSV filter:                     25547  (1); expected 25547.0 (1)
Passed bias filter:                    25547  (1); expected 25547.0 (1)
Passed Vit filter:                     25547  (1); expected 25547.0 (1)
Passed Fwd filter:                     25547  (1); expected 25547.0 (1)
Initial search space (Z):              25547  [actual number of targets]
Domain search space  (domZ):              31  [number of targets reported over threshold]
# CPU time: 74.04u 0.03s 00:01:14.07 Elapsed: 00:00:19.66
# Mc/sec: 185.33
//
