# Supplementary material for: Potential Conservation of Circadian Clock Proteins in the phylum Nematoda as Revealed by Bioinformatic Searches
Source: PLoS One. 2014 Nov 14;9(11):e112871. doi: 10.1371/journal.pone.0112871 (PMC4232591; doi:10.1371/journal.pone.0112871)
Supplement: File S1 — HMM profiles used in this work and HMMsearch results. (ZIP) [file pone.0112871.s007.zip › HMMs-CE/Mamiferos/Csnk1e-aln.fasta.hmm.res]

# hmmsearch :: search profile(s) against a sequence database
# HMMER 3.0 (March 2010); http://hmmer.org/
# Copyright (C) 2010 Howard Hughes Medical Institute.
# Freely distributed under the GNU General Public License (GPLv3).
# - - - - - - - - - - - - - - - - - - - - - - - - - - - - - - - - - - - -
# query HMM file:                  Csnk1e-aln.fasta.hmm
# target sequence database:        ../../../../ProteomasGus/wormpep229
# Max sensitivity mode:            on [all heuristic filters off]
# - - - - - - - - - - - - - - - - - - - - - - - - - - - - - - - - - - - -

Query:       Csnk1e-aln  [M=416]
Scores for complete sequences (score includes all domains):
   --- full sequence ---   --- best 1 domain ---    -#dom-
    E-value  score  bias    E-value  score  bias    exp  N  Sequence    Description
    ------- ------ -----    ------- ------ -----   ---- --  --------    -----------
     5e-172  573.1   1.6   5.7e-172  572.9   1.1    1.0  1  F46F2.2b    CE39502	WBGene00002203	locus:kin-20	casein kinas
   6.7e-172  572.7   1.4   8.4e-172  572.4   1.0    1.0  1  F46F2.2c    CE38358	WBGene00002203	locus:kin-20	casein kinas
   7.8e-172  572.5   1.1   9.3e-172  572.2   0.8    1.0  1  F46F2.2d    CE38359	WBGene00002203	locus:kin-20	casein kinas
   1.2e-171  571.9   1.6   1.4e-171  571.7   1.1    1.0  1  F46F2.2a    CE38356	WBGene00002203	locus:kin-20	casein kinas
     1e-155  519.4   1.6   1.3e-155  519.1   1.1    1.0  1  C03C10.1    CE00872	WBGene00002202	locus:kin-19	casein Kinas
   1.2e-110  370.9   0.4   1.5e-110  370.6   0.3    1.0  1  Y106G6E.6   CE29604	WBGene00013709	locus:csnk-1	casein kinas
    6.8e-44  151.0   0.2    6.8e-44  151.0   0.1    2.1  1  R90.1       CE06325	WBGene00011283	casein Kinase I	status:Pa
    6.8e-43  147.7   1.8    1.9e-24   87.0   0.2    2.3  2  H05L14.1    CE16168	WBGene00010366	casein kinase	status:Part
    4.1e-42  145.2   5.8    3.7e-24   86.0   1.3    2.4  2  T05A7.6     CE04892	WBGene00020223	casein kinase	status:Part
    9.2e-40  137.4   3.8    3.3e-23   82.9   0.6    2.2  2  F59A6.4     CE01982	WBGene00019086	Protein kinase	status:Par
    3.9e-38  132.1   0.1    4.9e-38  131.7   0.1    1.0  1  F41G3.5     CE44056	WBGene00018301	protein kinase	status:Con
    2.5e-37  129.4   0.0    3.7e-37  128.8   0.0    1.2  1  W03G9.5     CE14562	WBGene00021016	protein kinase	status:Par
    3.5e-36  125.6   0.2    4.2e-36  125.4   0.2    1.0  1  T05C12.1    CE02312	WBGene00011466	serine\/threonine kinase	
    8.7e-35  121.0   0.0    1.1e-34  120.6   0.0    1.0  1  Y66D12A.20  CE28799	WBGene00004960	locus:spe-6	status:Confir
    1.8e-34  119.9   0.0    2.5e-34  119.5   0.0    1.0  1  W01B6.2     CE03754	WBGene00012169	serine\/threonine kinase	
    7.9e-34  117.9   0.2      1e-33  117.5   0.2    1.0  1  C27D8.1     CE18539	WBGene00007777	serine\/threonine kinase	
    3.2e-33  115.9   0.4    4.1e-33  115.5   0.3    1.1  1  C08F8.6     CE05253	WBGene00007448	serine\/threonine kinase	
    8.3e-33  114.5   0.1    9.8e-33  114.3   0.1    1.0  1  Y39G8C.2    CE20236	WBGene00012731	protein kinase	status:Par
    1.1e-32  114.1   0.0    1.4e-32  113.7   0.0    1.0  1  F35C11.3    CE02210	WBGene00009402	serine\/threonine kinase	
    1.1e-32  114.1   0.0    1.4e-32  113.7   0.0    1.0  1  M05D6.1     CE03499	WBGene00010874	serine\/threonine kinase	
    1.5e-31  110.3   0.1      2e-31  109.9   0.0    1.1  1  F54H5.2     CE01965	WBGene00018839	status:Partially_confirme
    1.7e-31  110.2   0.5    2.2e-31  109.8   0.3    1.0  1  F53C3.1     CE35938	WBGene00018745	protein kinase	status:Par
    2.8e-31  109.5   0.0    3.9e-31  109.0   0.0    1.1  1  T09B4.7     CE45627	WBGene00020381	status:Confirmed	UniProt:
    6.8e-31  108.2   0.0    9.5e-31  107.7   0.0    1.2  1  C56C10.6    CE29490	WBGene00016963	Casein kinase	status:Part
    7.2e-31  108.1   0.0    9.3e-31  107.7   0.0    1.0  1  ZC581.2     CE44067	WBGene00022632	ser\/thr-protein kinase	s
    1.2e-29  104.1   0.3    1.5e-29  103.8   0.2    1.1  1  F36H12.9    CE09980	WBGene00018123	status:Partially_confirme
    1.4e-29  103.9   0.0    1.7e-29  103.6   0.0    1.1  1  ZK596.2     CE06632	WBGene00014007	serine\/threonine kinase	
    1.9e-29  103.4   0.5    2.5e-29  103.0   0.3    1.0  1  B0218.5     CE06688	WBGene00015049	ser\/thr kinase	status:Pa
    2.2e-29  103.2   0.1    2.9e-29  102.8   0.1    1.1  1  M04F3.3     CE39108	WBGene00019769	protein kinase	status:Par
    3.5e-29  102.6   0.0    5.1e-29  102.0   0.0    1.1  1  C14A4.13    CE02142	WBGene00007563	serine\/threonine kinase	
    3.8e-29  102.4   0.0      5e-29  102.0   0.0    1.0  1  K11C4.1     CE12108	WBGene00019642	serine\/threonine-protein
    1.3e-28  100.7   0.1    1.8e-28  100.2   0.1    1.1  1  W09C3.1     CE39114	WBGene00021109	serine\/threonine protein
    1.4e-28  100.6   0.3    1.7e-28  100.3   0.2    1.1  1  R13H9.6     CE07450	WBGene00020072	status:Partially_confirme
    2.2e-28   99.9   0.1    2.7e-28   99.6   0.0    1.0  1  T19D12.5    CE04980	WBGene00020580	casein kinase I	status:Pa
    2.8e-28   99.6   0.0    3.5e-28   99.3   0.0    1.1  1  C04G2.2     CE05212	WBGene00007305	serine\/threonine kinase	
    3.8e-28   99.1   0.0    6.7e-28   98.3   0.0    1.3  1  F32B6.10    CE40505	WBGene00009324	serine\/threonine kinase	
    4.5e-28   98.9   0.0    5.8e-28   98.5   0.0    1.1  1  W06F12.3    CE16557	WBGene00012307	serine\/threonine kinase	
    4.9e-28   98.8   0.0    6.6e-28   98.3   0.0    1.1  1  ZK666.8     CE43359	WBGene00014048	serine\/threonine kinase	
      5e-28   98.7   0.1    6.9e-28   98.3   0.1    1.1  1  C09D4.3     CE27672	WBGene00015634	SER\/THR protein kinase	s
    5.5e-28   98.6   0.1      7e-28   98.3   0.1    1.0  1  C50F4.10    CE33984	WBGene00008235	serine\/threonine kinase	
    7.2e-28   98.2   0.1    9.9e-28   97.8   0.1    1.2  1  T11F8.4     CE35006	WBGene00020435	protein kinase	status:Par
    9.7e-28   97.8   1.7    1.2e-27   97.5   1.2    1.0  1  F38E1.3     CE04522	WBGene00018178	serine \/threonine-protei
    1.2e-27   97.5   0.0    1.6e-27   97.1   0.0    1.1  1  ZK354.2a    CE15314	WBGene00022705	protein kinase	status:Con
    1.5e-27   97.1   0.0    2.2e-27   96.6   0.0    1.2  1  ZK354.2b    CE31749	WBGene00022705	status:Confirmed	UniProt:
    5.4e-27   95.3   0.0      7e-27   95.0   0.0    1.0  1  D2045.5     CE00935	WBGene00008423	serine\/threonine kinase	
    2.6e-26   93.1   1.5    3.2e-26   92.8   1.0    1.0  1  Y47G6A.13   CE22097	WBGene00021639	protein kinase	status:Par
    2.8e-26   93.0   0.2    3.7e-26   92.6   0.1    1.0  1  C03C10.2    CE44177	WBGene00007269	serine\/threonine kinase	
    2.9e-26   93.0   1.3      4e-26   92.5   0.0    1.7  1  Y65B4A.9    CE22732	WBGene00022032	status:Partially_confirme
    3.2e-26   92.8   0.0    3.9e-26   92.5   0.0    1.0  1  C09B9.4     CE06796	WBGene00015629	ser\/thr protein kinase	s
    1.8e-25   90.3   0.0    2.4e-25   89.9   0.0    1.0  1  C39H7.1     CE06942	WBGene00016541	casein kinase	status:Conf
    2.4e-25   89.9   1.2      3e-25   89.6   0.8    1.0  1  C53A5.4     CE08953	WBGene00007049	locus:tag-191	serine\/thr
    2.6e-25   89.8   0.0    3.5e-25   89.4   0.0    1.1  1  Y38H8A.3    CE18365	WBGene00012637	serine\/threonine kinase	
    3.3e-25   89.5   0.9    4.3e-25   89.1   0.6    1.1  1  K06H7.8     CE25045	WBGene00019459	status:Partially_confirme
    6.1e-25   88.6   0.0    7.4e-25   88.3   0.0    1.0  1  R13H9.5     CE07449	WBGene00020071	status:Confirmed	UniProt:
    6.3e-25   88.5   0.0    7.7e-25   88.2   0.0    1.0  1  F36H12.8    CE09979	WBGene00018122	locus:ttbk-2	status:Confi
    1.1e-24   87.8   0.0    3.9e-24   85.9   0.0    1.6  1  T15B12.2    CE38547	WBGene00020531	Protein kinase\/Aldehyde 
    2.2e-24   86.7   0.0    2.9e-24   86.4   0.0    1.0  1  C45G9.1     CE24851	WBGene00016673	Protein kinase	status:Pre
    4.3e-24   85.8   0.3    5.6e-24   85.4   0.2    1.1  1  ZC373.3b    CE44223	WBGene00013868	status:Partially_confirme
    5.2e-24   85.5   0.3    6.7e-24   85.1   0.2    1.1  1  ZC373.3a    CE02376	WBGene00013868	serine\/threonine kinase	
    1.5e-23   84.0   0.0    1.5e-23   84.0   0.0    1.4  1  Y69F12A.1   CE24572	WBGene00022102	protein kinase	status:Con
    1.8e-22   80.5   0.6      2e-22   80.3   0.4    1.0  1  C25H3.1     CE02499	WBGene00016111	status:Confirmed	UniProt:
    5.1e-22   79.0   0.0    6.4e-22   78.6   0.0    1.2  1  ZK507.1     CE24727	WBGene00013978	serine\/threonine kinase	
    1.1e-21   77.9   0.1    1.4e-21   77.5   0.1    1.1  1  B0207.7     CE07685	WBGene00015030	serine\/threonine-protein
    4.2e-21   75.9   0.1    5.4e-21   75.6   0.0    1.0  1  C38C3.4b    CE35255	WBGene00016513	status:Partially_confirme
    2.6e-20   73.4   0.0    3.5e-20   72.9   0.0    1.1  1  ZK354.6     CE15320	WBGene00022707	protein kinase	status:Par
    4.6e-20   72.5   0.1      6e-20   72.1   0.1    1.0  1  F33D11.7    CE09897	WBGene00018004	protein kinase	status:Par
    6.6e-20   72.0   0.1      8e-20   71.7   0.1    1.0  1  C34B2.3     CE34266	WBGene00016388	protein kinase	status:Con
    1.4e-18   67.6   0.5    1.6e-09   37.8   0.0    2.2  2  Y71F9AL.2   CE25557	WBGene00022108	protein kinase	status:Par
    1.8e-18   67.3   0.0    2.2e-18   67.0   0.0    1.1  1  M7.7        CE03487	WBGene00010883	serine\/threonine kinase	
    3.2e-18   66.5   0.3    3.9e-18   66.2   0.2    1.0  1  F16B12.5    CE43159	WBGene00008881	serine\/threonine kinase	
    1.9e-17   63.9   0.2    5.1e-17   62.5   0.0    1.7  1  R10D12.10   CE40993	WBGene00011191	serine\/threonine kinase	
    1.2e-15   58.0   0.1    1.1e-10   41.7   0.0    2.1  2  C54G4.1a    CE32338	WBGene00008311	locus:rskn-2	Protein kina
    1.4e-15   57.8   0.1    1.6e-15   57.6   0.0    1.0  1  C55B7.10    CE43955	WBGene00016946	casein kinase	status:Conf
    3.6e-15   56.4   0.0    2.4e-13   50.4   0.0    2.2  2  ZK507.3     CE34146	WBGene00013979	Protein kinase domain	sta
    3.3e-14   53.2   0.0    7.8e-07   28.9   0.0    2.3  2  DC2.7a      CE44458	WBGene00017083	locus:kin-33	protein kina
    3.8e-14   53.0   0.6    1.3e-08   34.8   0.1    2.5  2  C49C8.1     CE08836	WBGene00016765	serine\/threonine-protein
    4.8e-14   52.7   0.1    7.1e-14   52.1   0.0    1.2  1  D2024.1     CE04290	WBGene00017050	status:Partially_confirme
    5.1e-14   52.6   2.6    5.8e-14   52.4   0.0    2.3  1  F28B12.3    CE02704	WBGene00017895	locus:vrk-1	Protein kinas
      1e-13   51.6   0.1    2.3e-13   50.4   0.0    1.3  1  C05C12.1    CE02965	WBGene00007335	serine\/threonine kinase	
      1e-12   48.3   0.0    1.6e-12   47.7   0.0    1.2  1  Y106G6A.1   CE19294	WBGene00013694	serine\/threonine kinase	
    1.5e-12   47.7   0.1    2.6e-12   47.0   0.1    1.3  1  ZC373.4     CE02377	WBGene00013869	calcium\/calmodulin depen
    2.2e-12   47.2   0.0    3.1e-12   46.7   0.0    1.2  1  F22H10.1    CE35505	WBGene00017725	protein kinase	status:Par
    3.7e-12   46.5   0.0    5.3e-12   45.9   0.0    1.1  1  C09B8.7c    CE33559	WBGene00003911	locus:pak-1	status:Confir
    4.3e-12   46.3   0.0    6.3e-12   45.7   0.0    1.2  1  C09B8.7b    CE06792	WBGene00003911	locus:pak-1	status:Confir
    4.3e-12   46.2   0.0    6.3e-12   45.7   0.0    1.2  1  C09B8.7a    CE27670	WBGene00003911	locus:pak-1	Serine\/threo
    5.5e-12   45.9   0.5    7.4e-12   45.5   0.3    1.1  1  ZK622.1     CE05098	WBGene00022780	tyrosine-protein kinase	s
    1.8e-11   44.2   0.1    2.6e-11   43.7   0.1    1.2  1  M04C9.5a    CE40815	WBGene00001121	locus:dyf-5	serine\/threo
      2e-11   44.1   0.1    2.8e-11   43.6   0.1    1.2  1  M04C9.5b    CE46107	WBGene00001121	locus:dyf-5	status:Confir
      2e-11   44.1   0.0    2.5e-11   43.8   0.0    1.2  1  F39F10.3    CE07205	WBGene00018203	serine\/threonine-protein
    5.4e-11   42.6   0.0    6.6e-11   42.4   0.0    1.1  1  F26A1.4     CE02685	WBGene00017803	Casein kinase	status:Conf
    7.2e-11   42.2   0.0    9.3e-11   41.9   0.0    1.1  1  F22F1.2     CE04444	WBGene00017714	ser\/thr protein kinase	s
    1.1e-10   41.7   0.0     0.0002   21.0   0.0    2.3  2  T01H8.1d    CE38217	WBGene00011352	locus:rskn-1	status:Confi
    1.1e-10   41.6   0.0    0.00019   21.1   0.0    2.3  2  T01H8.1b    CE34494	WBGene00011352	locus:rskn-1	Protein kina
    1.2e-10   41.5   0.0     0.0002   21.0   0.0    2.3  2  T01H8.1c    CE34495	WBGene00011352	locus:rskn-1	status:Parti
    1.4e-10   41.3   0.6    1.4e-10   41.3   0.4    2.6  2  H39E23.1e   CE44733	WBGene00003916	locus:par-1	status:Partia
    1.4e-10   41.3   0.0    0.00022   20.9   0.0    2.3  2  T01H8.1a    CE34493	WBGene00011352	locus:rskn-1	Protein kina
    1.5e-10   41.2   0.0    0.00023   20.8   0.0    2.3  2  T01H8.1e    CE41000	WBGene00011352	locus:rskn-1	status:Confi
    1.5e-10   41.2   0.6    1.5e-10   41.2   0.4    3.6  1  H39E23.1g   CE45263	WBGene00003916	locus:par-1	status:Partia
    1.6e-10   41.1   0.6    1.6e-10   41.1   0.4    3.6  1  H39E23.1c   CE40085	WBGene00003916	locus:par-1	status:Partia
    1.6e-10   41.1   0.5    1.6e-10   41.1   0.4    3.7  1  H39E23.1f   CE45159	WBGene00003916	locus:par-1	status:Partia
    1.6e-10   41.1   0.6    1.6e-10   41.1   0.4    3.8  1  H39E23.1b   CE27768	WBGene00003916	locus:par-1	status:Partia
    1.8e-10   40.9   0.5    1.8e-10   40.9   0.3    3.7  1  H39E23.1j   CE46555	WBGene00003916	locus:par-1	status:Partia
    1.8e-10   40.9   0.5    1.8e-10   40.9   0.4    3.7  1  H39E23.1a   CE23838	WBGene00003916	locus:par-1	serine\/threo
    1.8e-10   40.9   0.5    1.8e-10   40.9   0.3    3.8  2  H39E23.1d   CE44808	WBGene00003916	locus:par-1	status:Partia
    1.8e-10   40.9   0.0    2.3e-10   40.5   0.0    1.1  1  K04C1.5     CE06089	WBGene00010555	serine\/threonine kinase	
    1.9e-10   40.8   0.0    2.2e-10   40.6   0.0    1.0  1  Y73B6A.2    CE22961	WBGene00022229	protein kinase	status:Con
    2.2e-10   40.7   0.1    3.8e-10   39.9   0.1    1.4  1  B0495.2     CE01761	WBGene00015203	CDC2	status:Partially_con
    3.5e-10   40.0   0.1    3.5e-10   40.0   0.1    2.5  1  W03G1.6b    CE40474	WBGene00021012	locus:pig-1	status:Partia
    3.6e-10   39.9   0.1    3.6e-10   39.9   0.1    2.5  1  W03G1.6a    CE40473	WBGene00021012	locus:pig-1	protein kinas
    4.1e-10   39.8   0.1    4.6e-10   39.6   0.1    1.1  1  F39F10.2    CE07204	WBGene00018202	serine\/threonine-protein
    5.9e-10   39.2   0.0    7.2e-10   38.9   0.0    1.2  1  F47F2.1c    CE31171	WBGene00018569	status:Confirmed	UniProt:
    8.5e-10   38.7   0.0    9.5e-10   38.5   0.0    1.1  1  E02H4.6     CE05552	WBGene00008464	serine\/threonine kinase	
    9.1e-10   38.6   0.0    1.2e-08   34.9   0.0    1.9  2  C01C4.3a    CE03889	WBGene00015293	status:Confirmed	UniProt:
    9.3e-10   38.6   0.0    1.3e-09   38.1   0.0    1.2  1  F47F2.1b    CE37114	WBGene00018569	status:Confirmed	UniProt:
    1.3e-09   38.1   0.0    1.5e-08   34.5   0.0    2.0  2  C01C4.3b    CE30846	WBGene00015293	serine\/threonine protein
    1.6e-09   37.8   0.2    2.7e-09   37.1   0.1    1.2  1  C56G2.5     CE44964	WBGene00016980	Protein kinase	status:Par
    2.6e-09   37.1   0.1    4.8e-09   36.2   0.1    1.3  1  B0414.7a    CE07737	WBGene00003472	locus:mtk-1	protein kinas
    2.6e-09   37.1   0.1    4.8e-09   36.2   0.1    1.3  1  B0414.7b    CE27573	WBGene00003472	locus:mtk-1	status:Partia
    2.6e-09   37.1   0.0    3.7e-09   36.6   0.0    1.1  1  K11E8.1k    CE28060	WBGene00006779	locus:unc-43	Ca2+\/calmod
    2.6e-09   37.1   0.0    3.7e-09   36.6   0.0    1.1  1  K11E8.1l    CE28061	WBGene00006779	locus:unc-43	Ca2+\/calmod
    3.7e-09   36.6   0.0    5.3e-09   36.1   0.0    1.1  1  K11E8.1i    CE28059	WBGene00006779	locus:unc-43	calcium\/cal
    6.9e-09   35.7   0.2    1.1e-08   35.0   0.2    1.2  1  T08D2.7     CE28251	WBGene00011612	Forkhead-associated (FHA)
      7e-09   35.7   0.0    1.1e-08   35.1   0.0    1.2  1  K11E8.1d    CE28054	WBGene00006779	locus:unc-43	Ca2+\/calmod
      7e-09   35.7   0.0    1.2e-08   34.9   0.0    1.3  1  K11E8.1f    CE28056	WBGene00006779	locus:unc-43	Ca2+\/calmod
    7.1e-09   35.7   0.2    8.9e-09   35.3   0.1    1.1  1  ZC581.1     CE15235	WBGene00022631	locus:nekl-2	ser\/thr-pro
    7.3e-09   35.6   0.0    1.2e-08   34.9   0.0    1.3  1  K11E8.1g    CE28057	WBGene00006779	locus:unc-43	Ca2+\/calmod
      8e-09   35.5   0.0    1.3e-08   34.8   0.0    1.2  1  K11E8.1e    CE28055	WBGene00006779	locus:unc-43	Ca2+\/calmod
    8.3e-09   35.4   0.0    1.5e-08   34.6   0.0    1.3  1  K11E8.1h    CE28058	WBGene00006779	locus:unc-43	Ca2+\/calmod
      1e-08   35.2   0.1    1.4e-08   34.7   0.1    1.2  1  R02C2.1     CE33150	WBGene00019814	protein kinase	status:Con
    1.1e-08   35.1   0.0    1.9e-08   34.3   0.0    1.3  1  T25E12.4c   CE42507	WBGene00012019	locus:dkf-2	status:Partia
    1.1e-08   35.0   0.0    1.8e-08   34.3   0.0    1.2  1  T25E12.4d   CE46242	WBGene00012019	locus:dkf-2	status:Partia
    1.1e-08   35.0   0.0      2e-08   34.2   0.0    1.3  1  K11E8.1r    CE45912	WBGene00006779	locus:unc-43	status:Parti
    1.1e-08   35.0   0.6    1.6e-08   34.5   0.4    1.1  1  F16B12.7    CE34174	WBGene00008883	serine\/threonine kinase	
    1.5e-08   34.6   0.0    2.5e-08   33.8   0.0    1.2  1  T25E12.4a   CE42484	WBGene00012019	locus:dkf-2	Phorbol ester
    1.6e-08   34.5   0.2    2.6e-08   33.8   0.1    1.2  1  F59E12.2    CE28571	WBGene00006988	locus:zyg-1	status:Confir
    1.6e-08   34.5   0.0    1.9e-08   34.3   0.0    1.2  1  F47F2.1a    CE27166	WBGene00018569	protein kinase	status:Con
    1.8e-08   34.4   0.3    6.8e-08   32.4   0.2    1.7  1  PAR2.3a     CE39167	WBGene00019801	locus:aak-1	Protein kinas
    1.8e-08   34.3   0.0    2.8e-08   33.7   0.0    1.1  1  F42G8.4     CE29318	WBGene00004057	locus:pmk-3	protein kinas
    2.7e-08   33.7   0.8    4.3e-08   33.1   0.5    1.2  1  ZC581.7     CE28168	WBGene00022634	protein-tyrosine kinase	s
    3.2e-08   33.5   0.0    4.2e-08   33.1   0.0    1.1  1  R02C2.2     CE39025	WBGene00019815	locus:kin-34	protein kina
    3.9e-08   33.2   0.1    7.3e-08   32.3   0.1    1.4  1  T04C10.1    CE33442	WBGene00003149	locus:mbk-1	serine\/threo
    6.4e-08   32.5   0.0      1e-07   31.9   0.0    1.3  1  F31E3.2b    CE30774	WBGene00017950	status:Confirmed	UniProt:
    6.6e-08   32.5   0.0      1e-07   31.8   0.0    1.3  1  F31E3.2a    CE30773	WBGene00017950	Protein kinase	status:Par
    6.6e-08   32.5   0.1      1e-07   31.9   0.1    1.2  1  W09C5.5     CE20167	WBGene00012352	locus:dkf-1	Phorbol ester
    7.3e-08   32.3   0.1    1.2e-07   31.6   0.1    1.3  1  T19A5.2c    CE30181	WBGene00001526	locus:gck-1	status:Partia
    7.4e-08   32.3   0.1    1.1e-07   31.8   0.1    1.2  1  F13B9.5     CE25854	WBGene00002239	locus:ksr-1	status:Confir
      9e-08   32.0   0.0    1.7e-07   31.1   0.0    1.4  1  W04B5.5     CE20142	WBGene00021022	protein kinase	status:Con
    9.1e-08   32.0   0.1    1.9e-07   31.0   0.1    1.5  1  F32D8.1     CE41398	WBGene00009326	calcium\/calmodulin depen
    9.9e-08   31.9   0.0    1.6e-07   31.2   0.0    1.3  1  DC2.7c      CE46760	WBGene00017083	locus:kin-33	status:Parti
      1e-07   31.8   0.1      3e-07   30.3   0.1    1.7  1  Y39G10AL.3  CE30320	WBGene00000408	locus:cdk-7	status:Confir
    1.2e-07   31.6   0.6      3e-07   30.3   0.2    1.7  1  T01C8.1c    CE07458	WBGene00020142	locus:aak-2	status:Confir
    1.2e-07   31.6   0.0    2.7e-07   30.5   0.0    1.5  1  B0207.4     CE24761	WBGene00000099	locus:air-2	protein kinas
    1.3e-07   31.6   0.3    2.8e-07   30.4   0.2    1.5  1  F49C5.4     CE42460	WBGene00009867	serine\/threonine kinase 
    1.4e-07   31.4   0.6    3.6e-07   30.0   0.2    1.7  1  T01C8.1a    CE31222	WBGene00020142	locus:aak-2	ser\/thr-prot
    1.5e-07   31.3   0.6    3.6e-07   30.0   0.2    1.7  1  T01C8.1b    CE31223	WBGene00020142	locus:aak-2	status:Confir
    2.8e-07   30.4   0.1    4.2e-07   29.8   0.0    1.2  1  F57B9.8     CE29411	WBGene00018999	putative protein tyrosine
    3.4e-07   30.1   0.1    9.4e-07   28.7   0.1    1.7  1  D1044.8     CE39141	WBGene00017033	locus:nekl-4	status:Parti
    3.7e-07   30.0   0.2    3.7e-07   30.0   0.2    1.6  1  ZC504.3     CE40176	WBGene00013917	serine\/threonine kinase 
    4.7e-07   29.7   0.4    9.4e-07   28.7   0.3    1.5  1  B0205.7     CE17321	WBGene00002191	locus:kin-3	casein kinase
    4.9e-07   29.6   0.0    8.6e-07   28.8   0.0    1.3  1  Y39H10A.7a  CE26076	WBGene00000498	locus:chk-1	status:Confir
      5e-07   29.6   0.2    8.3e-07   28.9   0.1    1.3  1  Y60A3A.12   CE27297	WBGene00000499	locus:chk-2	status:Confir
    5.5e-07   29.4   0.1    8.8e-07   28.8   0.0    1.2  1  ZK909.2g    CE31759	WBGene00002189	locus:kin-1	status:Confir
    5.5e-07   29.4   0.1    9.5e-07   28.7   0.1    1.3  1  T19A5.2d    CE37048	WBGene00001526	locus:gck-1	status:Partia
    5.6e-07   29.4   0.0    8.1e-07   28.9   0.0    1.2  1  C04G6.1b    CE32111	WBGene00003402	locus:mpk-2	status:Confir
    5.7e-07   29.4   0.1    9.8e-07   28.6   0.1    1.3  1  T19A5.2b    CE28674	WBGene00001526	locus:gck-1	status:Partia
    5.8e-07   29.4   0.1    9.9e-07   28.6   0.1    1.3  1  T19A5.2a    CE07510	WBGene00001526	locus:gck-1	serine\/threo
    5.8e-07   29.4   0.1    9.2e-07   28.7   0.0    1.2  1  ZK909.2m    CE31765	WBGene00002189	locus:kin-1	status:Confir
    5.9e-07   29.3   0.9      2e-06   27.6   0.1    2.3  1  ZK524.4     CE18454	WBGene00013994	serine\/threonine kinase	
      6e-07   29.3   0.0    8.6e-07   28.8   0.0    1.1  1  Y92H12A.1   CE39993	WBGene00005077	locus:src-1	status:Confir
    6.1e-07   29.3   0.1    9.8e-07   28.6   0.0    1.2  1  ZK909.2i    CE31761	WBGene00002189	locus:kin-1	status:Confir
    6.2e-07   29.3   0.1    9.8e-07   28.6   0.0    1.2  1  ZK909.2a    CE15473	WBGene00002189	locus:kin-1	Protein kinas
    6.4e-07   29.2   0.1      1e-06   28.6   0.0    1.2  1  ZK909.2d    CE31756	WBGene00002189	locus:kin-1	status:Confir
    6.6e-07   29.2   0.0    8.1e-07   28.9   0.0    1.1  1  C44C8.6b    CE33566	WBGene00007007	locus:mak-2	status:Confir
    6.6e-07   29.2   0.1      1e-06   28.5   0.0    1.2  1  ZK909.2f    CE31758	WBGene00002189	locus:kin-1	status:Confir
    6.8e-07   29.1   0.1    1.1e-06   28.5   0.0    1.2  1  ZK909.2b    CE15475	WBGene00002189	locus:kin-1	cAMP-dependan
      7e-07   29.1   0.0    9.2e-07   28.7   0.0    1.2  1  H01G02.2    CE35567	WBGene00010349	locus:dyf-18	serine\/thre
    7.1e-07   29.1   0.1    1.1e-06   28.4   0.0    1.2  1  ZK909.2h    CE31760	WBGene00002189	locus:kin-1	status:Confir
    7.2e-07   29.1   0.1    1.2e-06   28.4   0.0    1.2  1  ZK909.2k    CE31763	WBGene00002189	locus:kin-1	status:Confir
    7.4e-07   29.0   0.1    1.2e-06   28.4   0.0    1.2  1  ZK909.2l    CE31764	WBGene00002189	locus:kin-1	status:Confir
    7.7e-07   29.0   0.1    1.2e-06   28.3   0.0    1.2  1  ZK909.2j    CE31762	WBGene00002189	locus:kin-1	status:Confir
      8e-07   28.9   0.1    1.3e-06   28.2   0.0    1.2  1  ZK909.2e    CE31757	WBGene00002189	locus:kin-1	status:Confir
    8.9e-07   28.7   0.1    1.3e-06   28.2   0.0    1.1  1  T17E9.1b    CE32936	WBGene00002201	locus:kin-18	status:Confi
    9.4e-07   28.7   0.0    1.4e-06   28.1   0.0    1.2  1  C04G6.1c    CE36972	WBGene00003402	locus:mpk-2	status:Confir
      1e-06   28.5   0.0    1.6e-06   27.9   0.0    1.2  1  C04G6.1a    CE31290	WBGene00003402	locus:mpk-2	Ser\/Thr prot
      1e-06   28.5   0.0    1.3e-06   28.2   0.0    1.1  1  C44C8.6a    CE17545	WBGene00007007	locus:mak-2	protein kinas
    1.2e-06   28.4   0.1    8.6e-06   25.5   0.0    2.0  2  F46C3.1     CE18695	WBGene00003970	locus:pek-1	eukaryotic tr
    1.2e-06   28.3   0.1    2.1e-06   27.6   0.1    1.2  1  Y38F1A.10b  CE35656	WBGene00003144	locus:max-2	status:Partia
    1.4e-06   28.1   0.2    1.9e-06   27.7   0.1    1.1  1  K07A9.2     CE25046	WBGene00000553	locus:cmk-1	ser\/thr prot
    1.4e-06   28.1   0.1    2.3e-06   27.4   0.0    1.2  1  ZK909.2c    CE31755	WBGene00002189	locus:kin-1	status:Partia
    1.5e-06   28.0   0.2    2.6e-06   27.2   0.2    1.4  1  F19C6.1     CE01554	WBGene00001708	locus:grk-1	G protein-cou
    1.8e-06   27.7   0.0    2.5e-06   27.3   0.0    1.1  1  F42G8.3b    CE34862	WBGene00004056	locus:pmk-2	status:Partia
      2e-06   27.6   0.1    2.8e-06   27.1   0.1    1.1  1  K07C11.2    CE21025	WBGene00000098	locus:air-1	protein kinas
    2.1e-06   27.5   0.2    3.9e-06   26.6   0.1    1.4  1  C44H4.6     CE08727	WBGene00008095	glycogen synthase kinase 
    2.3e-06   27.4   0.1    3.9e-06   26.6   0.1    1.3  1  Y38F1A.10a  CE40478	WBGene00003144	locus:max-2	Eukaryotic pr
    2.4e-06   27.3   0.1    4.5e-06   26.4   0.1    1.3  1  Y38F1A.10c  CE42477	WBGene00003144	locus:max-2	status:Partia
    2.6e-06   27.2   0.1    7.4e-06   25.7   0.1    1.7  1  B0496.3a    CE44329	WBGene00006814	locus:unc-82	ser\/thr pro
    2.6e-06   27.2   0.1    8.1e-06   25.6   0.1    1.8  1  B0496.3b    CE44280	WBGene00006814	locus:unc-82	status:Confi
    2.7e-06   27.2   0.1    9.6e-06   25.4   0.1    2.0  1  B0496.3e    CE44360	WBGene00006814	locus:unc-82	status:Confi
    2.8e-06   27.1   0.1    7.9e-06   25.6   0.1    1.7  1  B0496.3d    CE44346	WBGene00006814	locus:unc-82	status:Confi
    2.9e-06   27.0   0.1    2.9e-06   27.0   0.1    1.8  1  F15A2.6b    CE40646	WBGene00004719	locus:sad-1	status:Partia
      3e-06   27.0   0.1    7.8e-06   25.6   0.1    1.7  1  B0496.3f    CE44278	WBGene00006814	locus:unc-82	status:Confi
    3.1e-06   27.0   0.0    4.4e-06   26.5   0.0    1.1  1  K08H2.5     CE06163	WBGene00010692	serine\/threonine kinase	
    3.2e-06   26.9   0.0    5.4e-06   26.2   0.0    1.3  1  W06B3.2d    CE38984	WBGene00004859	locus:sma-5	status:Partia
    3.4e-06   26.8   0.1    6.1e-06   26.0   0.0    1.4  1  F46G11.3    CE04586	WBGene00018516	locus:tag-257	serine\/thr
    3.4e-06   26.8   0.1    3.4e-06   26.8   0.1    1.8  1  F15A2.6a    CE28218	WBGene00004719	locus:sad-1	serine\/threo
    3.5e-06   26.8   0.1    7.4e-06   25.7   0.1    1.5  1  F18H3.5a    CE18608	WBGene00000406	locus:cdk-4	serine\/threo
    3.5e-06   26.8   0.1    1.8e-05   24.5   0.1    2.0  1  B0285.1c    CE44020	WBGene00007135	locus:cdtl-7	status:Parti
    3.6e-06   26.8   0.1    1.8e-05   24.5   0.1    2.0  1  B0285.1a    CE31401	WBGene00007135	locus:cdtl-7	serine\/thre
    3.6e-06   26.7   0.1    1.8e-05   24.5   0.1    2.0  1  B0285.1b    CE44061	WBGene00007135	locus:cdtl-7	status:Parti
    3.7e-06   26.7   0.6    4.4e-06   26.5   0.4    1.1  1  T07F12.4    CE28650	WBGene00020324	Serine\/Threonine protein
    3.7e-06   26.7   0.0    6.4e-06   25.9   0.0    1.3  1  W06B3.2b    CE31630	WBGene00004859	locus:sma-5	status:Partia
      4e-06   26.6   0.0    6.8e-06   25.9   0.0    1.3  1  W06B3.2a    CE31629	WBGene00004859	locus:sma-5	serine\/threo
    4.1e-06   26.6   1.1    7.4e-06   25.7   0.1    1.8  1  B0496.3h    CE44339	WBGene00006814	locus:unc-82	status:Confi
    4.1e-06   26.6   0.0    7.1e-06   25.8   0.0    1.3  1  W06B3.2c    CE39526	WBGene00004859	locus:sma-5	status:Partia
    4.2e-06   26.5   0.0    6.9e-06   25.8   0.0    1.2  1  R166.5a     CE40867	WBGene00011304	locus:mnk-1	serine\/threo
    4.2e-06   26.5   1.1    7.4e-06   25.7   0.1    1.8  1  B0496.3g    CE44297	WBGene00006814	locus:unc-82	status:Confi
    4.2e-06   26.5   0.0    6.9e-06   25.8   0.0    1.2  1  R166.5b     CE40868	WBGene00011304	locus:mnk-1	status:Partia
    4.2e-06   26.5   0.2    6.2e-06   26.0   0.1    1.2  1  B0478.1b    CE30123	WBGene00002178	locus:jnk-1	status:Confir
    4.5e-06   26.4   0.0    8.6e-06   25.5   0.0    1.4  1  T17E9.1a    CE01405	WBGene00002201	locus:kin-18	status:Confi
    4.7e-06   26.4   0.3    7.1e-06   25.8   0.2    1.2  1  F53G12.6    CE29331	WBGene00004962	locus:spe-8	protein-tyros
    4.8e-06   26.3   0.1      6e-06   26.0   0.1    1.2  1  F43C1.2a    CE01583	WBGene00003401	locus:mpk-1	serine\/threo
      5e-06   26.3   0.0    6.8e-06   25.8   0.0    1.2  1  K03E5.3     CE36652	WBGene00019362	locus:cdk-2	protein kinas
    5.7e-06   26.1   0.0    8.4e-06   25.5   0.0    1.4  1  C05D10.2c   CE30422	WBGene00015478	status:Confirmed	UniProt:
    5.7e-06   26.1   0.1      8e-06   25.6   0.1    1.3  1  F43C1.2b    CE24971	WBGene00003401	locus:mpk-1	serine\/threo
    6.3e-06   26.0   0.1    9.9e-06   25.3   0.1    1.2  1  F21A3.5     CE44026	WBGene00008995	status:Partially_confirme
    6.6e-06   25.9   0.0    8.4e-06   25.5   0.0    1.2  1  C44C10.7    CE05414	WBGene00008088	serine\/threonine kinase	
    6.7e-06   25.9   0.1    9.6e-06   25.3   0.1    1.2  1  F42G10.2    CE10328	WBGene00003368	locus:mkk-4	serine\/threo
    6.7e-06   25.9   0.0    1.9e-05   24.4   0.0    1.7  1  C10C6.1b    CE44446	WBGene00002192	locus:kin-4	status:Confir
    6.8e-06   25.8   0.2      1e-05   25.3   0.1    1.2  1  B0478.1a    CE27574	WBGene00002178	locus:jnk-1	MAP kinase	st
    6.8e-06   25.8   0.0    1.3e-05   24.9   0.0    1.4  1  C07G1.3c    CE32571	WBGene00003961	locus:pct-1	status:Confir
      7e-06   25.8   0.0      1e-05   25.3   0.0    1.2  1  C07G1.3a    CE06779	WBGene00003961	locus:pct-1	ser\/thr prot
    7.4e-06   25.7   0.0    1.4e-05   24.8   0.0    1.4  1  C07G1.3b    CE29073	WBGene00003961	locus:pct-1	status:Confir
    7.7e-06   25.7   0.0    2.3e-05   24.1   0.0    1.8  1  C10C6.1a    CE39132	WBGene00002192	locus:kin-4	serine\/threo
    7.7e-06   25.7   0.6    1.4e-05   24.8   0.4    1.4  1  Y18D10A.5   CE21401	WBGene00001746	locus:gsk-3	Eukaryotic pr
    8.3e-06   25.6   0.1    1.2e-05   25.1   0.1    1.2  1  Y43D4A.6    CE21879	WBGene00012792	status:Partially_confirme
    9.4e-06   25.4   0.2    1.4e-05   24.9   0.1    1.1  1  C24A8.4     CE27082	WBGene00016038	locus:cst-2	status:Partia
    9.4e-06   25.4   0.2    1.4e-05   24.8   0.2    1.2  1  C36B7.2     CE04173	WBGene00016465	CDC2\/CDC28 subfamily of 
    9.5e-06   25.4   0.1    1.7e-05   24.6   0.0    1.5  1  F18H3.5b    CE28918	WBGene00000406	locus:cdk-4	serine\/threo
    9.5e-06   25.4   0.0      2e-05   24.3   0.0    1.4  1  W06F12.1c   CE29478	WBGene00003048	locus:lit-1	status:Confir
      1e-05   25.3   0.0    2.8e-05   23.8   0.0    1.7  1  C10C6.1c    CE44487	WBGene00002192	locus:kin-4	status:Partia
      1e-05   25.3   0.0    2.2e-05   24.2   0.0    1.4  1  W06F12.1e   CE37161	WBGene00003048	locus:lit-1	status:Confir
      1e-05   25.2   0.0    2.8e-05   23.8   0.0    1.7  1  C10C6.1d    CE44504	WBGene00002192	locus:kin-4	status:Partia
      1e-05   25.2   0.0    2.2e-05   24.1   0.0    1.4  1  W06F12.1b   CE29477	WBGene00003048	locus:lit-1	status:Confir
    1.1e-05   25.1   0.0    1.9e-05   24.4   0.0    1.3  1  Y39H10A.7b  CE33867	WBGene00000498	locus:chk-1	status:Confir
    1.1e-05   25.1   0.0    1.8e-05   24.4   0.0    1.4  1  F49B2.5     CE24991	WBGene00005078	locus:src-2	Src homology 
    1.2e-05   25.0   0.2    2.6e-05   23.9   0.1    1.5  1  B0218.3     CE06686	WBGene00004055	locus:pmk-1	ser\/thr kina
    1.4e-05   24.8   0.1    1.8e-05   24.4   0.1    1.1  1  Y38F1A.10d  CE46596	WBGene00003144	locus:max-2	status:Partia
    1.4e-05   24.8   0.1    3.1e-05   23.7   0.0    1.5  1  Y73B6A.5a   CE25585	WBGene00003030	locus:lin-45	protein kina
    1.5e-05   24.7   0.0    2.2e-05   24.2   0.0    1.2  1  R11G1.4a    CE39615	WBGene00004727	locus:sax-1	protein kinas
    1.5e-05   24.7   0.0    2.2e-05   24.2   0.0    1.2  1  R11G1.4b    CE39616	WBGene00004727	locus:sax-1	status:Confir
    1.5e-05   24.7   0.0    2.4e-05   24.0   0.0    1.2  1  ZC404.9     CE07599	WBGene00022603	locus:gck-2	serine\/threo
    1.5e-05   24.7   0.1    2.1e-05   24.2   0.0    1.1  1  H25P06.2a   CE37838	WBGene00000410	locus:cdk-9	serine\/threo
    1.5e-05   24.7   0.7    6.1e-05   22.7   0.5    1.8  1  Y42A5A.4c   CE45413	WBGene00012779	status:Partially_confirme
    1.6e-05   24.6   0.0    1.6e-05   24.6   0.0    1.7  1  C05D10.2a   CE29020	WBGene00015478	status:Confirmed	UniProt:
    1.6e-05   24.6   0.2    2.5e-05   24.0   0.1    1.2  1  ZC416.4     CE34622	WBGene00002188	locus:kgb-2	protein kinas
    1.7e-05   24.6   0.0    3.4e-05   23.5   0.0    1.4  1  W06F12.1d   CE37160	WBGene00003048	locus:lit-1	status:Confir
    1.7e-05   24.5   0.1    2.8e-05   23.8   0.1    1.3  1  C35E7.10a   CE17523	WBGene00016462	protein kinase	status:Con
    1.7e-05   24.5   0.1    2.4e-05   24.0   0.0    1.3  1  W10G6.2a    CE39527	WBGene00004789	locus:sgk-1	Protein kinas
    1.7e-05   24.5   0.1    2.5e-05   24.0   0.0    1.1  1  H25P06.2b   CE37839	WBGene00000410	locus:cdk-9	serine\/threo
    1.8e-05   24.5   0.1    2.5e-05   24.0   0.0    1.3  1  W10G6.2b    CE39528	WBGene00004789	locus:sgk-1	status:Confir
    1.8e-05   24.4   0.1    2.9e-05   23.8   0.1    1.2  1  C55C3.4     CE06991	WBGene00016954	tyrosine-protein kinase	s
    1.8e-05   24.4   0.0      3e-05   23.7   0.0    1.3  1  DC2.7b      CE27899	WBGene00017083	locus:kin-33	status:Confi
    1.8e-05   24.4   0.0    3.7e-05   23.4   0.0    1.4  1  W06F12.1a   CE29476	WBGene00003048	locus:lit-1	serine\/threo
    1.9e-05   24.4   0.2    1.9e-05   24.4   0.1    1.4  1  F14H12.4a   CE39916	WBGene00017472	locus:cst-1	protein kinas
    1.9e-05   24.4   0.2    1.9e-05   24.4   0.1    1.4  1  F14H12.4b   CE39917	WBGene00017472	locus:cst-1	status:Confir
    1.9e-05   24.3   0.7    7.4e-05   22.4   0.5    1.8  1  Y42A5A.4a   CE20258	WBGene00012779	Eukaryotic protein kinase
    2.4e-05   24.1   0.0    3.3e-05   23.6   0.0    1.1  1  C41C4.4b    CE45635	WBGene00002147	locus:ire-1	status:Partia
    2.5e-05   24.0   0.0    4.6e-05   23.1   0.0    1.4  1  R02C2.6     CE33152	WBGene00019817	status:Partially_confirme
    2.7e-05   23.9   0.6     0.0001   22.0   0.4    1.8  1  Y42A5A.4b   CE45389	WBGene00012779	status:Partially_confirme
    3.3e-05   23.6   1.0    6.1e-05   22.7   0.1    1.8  1  B0464.5b    CE20457	WBGene00004980	locus:spk-1	Eukaryotic pr
    3.4e-05   23.6   0.1    7.2e-05   22.5   0.1    1.5  1  C07A9.3d    CE46199	WBGene00006579	locus:tlk-1	status:Confir
    3.4e-05   23.5   0.1    7.4e-05   22.4   0.1    1.5  1  C07A9.3c    CE39220	WBGene00006579	locus:tlk-1	status:Confir
    3.5e-05   23.5   0.1    6.9e-05   22.5   0.0    1.4  1  T13H10.1    CE06444	WBGene00002193	locus:kin-5	Src homology 
    3.6e-05   23.5   0.0    5.8e-05   22.8   0.0    1.2  1  C34G6.5     CE26909	WBGene00016421	ser\/thr-protein kinase	s
    3.8e-05   23.4   0.0    5.5e-05   22.8   0.0    1.2  1  R03D7.5     CE35899	WBGene00010991	serine\/threonine kinase	
    3.9e-05   23.3   0.9    7.3e-05   22.4   0.1    1.8  1  B0464.5c    CE36373	WBGene00004980	locus:spk-1	Eukaryotic pr
    3.9e-05   23.3   0.1    8.3e-05   22.3   0.1    1.5  1  C07A9.3a    CE36353	WBGene00006579	locus:tlk-1	serine\/threo
    3.9e-05   23.3   0.1    8.4e-05   22.2   0.1    1.5  1  C07A9.3b    CE36354	WBGene00006579	locus:tlk-1	status:Confir
    4.2e-05   23.3   0.0    6.5e-05   22.6   0.0    1.2  1  T05G5.3     CE00315	WBGene00000405	locus:cdk-1	serine\/threo
    4.6e-05   23.1   0.0    6.2e-05   22.7   0.0    1.2  1  M03C11.1    CE03492	WBGene00010838	cAMP-dependant protein ki
    4.7e-05   23.1   0.0    6.7e-05   22.6   0.0    1.3  1  F55A8.2f    CE37242	WBGene00001173	locus:pkg-1	status:Confir
    4.7e-05   23.1   0.0    7.1e-05   22.5   0.0    1.2  1  C41C4.4a    CE35836	WBGene00002147	locus:ire-1	serine\/threo
    4.8e-05   23.1   0.3    0.00022   20.9   0.2    1.8  1  T27E9.3     CE21213	WBGene00000407	locus:cdk-5	serine\/threo
      5e-05   23.0   0.1    9.7e-05   22.0   0.0    1.5  1  B0464.5a    CE36580	WBGene00004980	locus:spk-1	serine\/threo
    5.2e-05   22.9   0.3    7.8e-05   22.4   0.2    1.2  1  T07A9.3     CE29466	WBGene00002187	locus:kgb-1	protein kinas
    6.1e-05   22.7   0.0     0.0001   22.0   0.0    1.2  1  ZK617.1e    CE44668	WBGene00006759	locus:unc-22	status:Parti
    6.1e-05   22.7   0.1    0.00025   20.7   0.0    1.9  1  C09G4.2a    CE31156	WBGene00015650	locus:pkg-2	cAMP-dependan
    6.2e-05   22.7   0.0     0.0001   21.9   0.0    1.2  1  ZK617.1c    CE40796	WBGene00006759	locus:unc-22	status:Parti
    6.7e-05   22.6   0.1    0.00012   21.8   0.0    1.3  1  C10H11.9    CE08098	WBGene00002694	locus:let-502	Rho-associa
    7.8e-05   22.4   0.1    0.00027   20.6   0.0    1.8  1  C09G4.2c    CE31158	WBGene00015650	locus:pkg-2	status:Confir
    8.6e-05   22.2   0.0    0.00015   21.4   0.0    1.4  1  F55A8.2b    CE19898	WBGene00001173	locus:pkg-1	cyclic-GMP-de
    8.7e-05   22.2   0.0    0.00015   21.4   0.0    1.4  1  F55A8.2e    CE37241	WBGene00001173	locus:pkg-1	status:Confir
    8.9e-05   22.2   0.0    0.00016   21.4   0.0    1.4  1  F55A8.2c    CE31541	WBGene00001173	locus:pkg-1	status:Confir
    9.4e-05   22.1   0.1    0.00014   21.5   0.1    1.2  1  K07F5.4     CE44912	WBGene00002206	locus:kin-24	tyrosine-pro
    9.5e-05   22.1   0.0    0.00017   21.3   0.0    1.4  1  F55A8.2a    CE19897	WBGene00001173	locus:pkg-1	cyclic-GMP-de
     0.0001   22.0   1.5    0.00011   21.8   0.4    1.5  1  R05H5.4     CE02291	WBGene00011039	tyrosine-protein kinase (
    0.00011   21.9   0.0    0.00011   21.9   0.0    1.6  1  ZK617.1a    CE33017	WBGene00006759	locus:unc-22	Fibronectin 
    0.00011   21.9   0.0    0.00011   21.9   0.0    1.6  1  ZK617.1d    CE44671	WBGene00006759	locus:unc-22	status:Parti
    0.00011   21.8   0.0    0.00011   21.8   0.0    1.6  1  ZK617.1b    CE33018	WBGene00006759	locus:unc-22	Fibronectin 
    0.00013   21.6   0.4    0.00022   20.9   0.2    1.3  1  C18H7.4     CE40909	WBGene00015994	protein kinase	status:Con
    0.00013   21.6   0.0    0.00024   20.8   0.0    1.3  1  F20B6.8c    CE30962	WBGene00001994	locus:hpk-1	status:Partia
    0.00013   21.6   0.7    0.00027   20.6   0.0    1.8  1  F20B6.8a    CE04430	WBGene00001994	locus:hpk-1	serine\/threo
    0.00013   21.6   0.8    0.00019   21.1   0.5    1.2  1  F49E11.1d   CE39735	WBGene00003150	locus:mbk-2	status:Confir
    0.00014   21.5   0.0     0.0003   20.4   0.0    1.4  1  F20B6.8b    CE30961	WBGene00001994	locus:hpk-1	status:Partia
    0.00014   21.5   0.0    0.00021   20.9   0.0    1.2  1  F23C8.8     CE20717	WBGene00017737	protein kinase	status:Con
    0.00015   21.4   0.8    0.00022   20.9   0.5    1.2  1  F49E11.1e   CE39938	WBGene00003150	locus:mbk-2	status:Confir
    0.00015   21.4   0.8    0.00022   20.9   0.5    1.2  1  F49E11.1a   CE05897	WBGene00003150	locus:mbk-2	serine\/threo
    0.00017   21.3   0.0    0.00021   20.9   0.0    1.2  1  Y38E10A.8   CE46550	WBGene00012586	status:Partially_confirme
    0.00017   21.2   0.0    0.00026   20.7   0.0    1.2  1  C09G4.2b    CE31157	WBGene00015650	locus:pkg-2	status:Confir
    0.00018   21.1   0.0    0.00022   20.8   0.0    1.1  1  C09G4.2d    CE32576	WBGene00015650	locus:pkg-2	status:Confir
    0.00022   20.9   0.0    0.00037   20.1   0.0    1.3  1  M79.1c      CE31572	WBGene00000018	locus:abl-1	status:Partia
    0.00022   20.8   0.0    0.00037   20.1   0.0    1.3  1  M79.1b      CE31571	WBGene00000018	locus:abl-1	status:Partia
    0.00023   20.8   0.0    0.00038   20.1   0.0    1.3  1  M79.1a      CE31570	WBGene00000018	locus:abl-1	Src homology 
    0.00024   20.8   0.9    0.00055   19.6   0.6    1.5  1  F58H12.1    CE28479	WBGene00002210	locus:kin-29	serine\/thre
    0.00024   20.7   0.1    0.00041   20.0   0.0    1.4  1  H42K12.1a   CE28739	WBGene00003965	locus:pdk-1	protein kinas
    0.00025   20.7   2.5    0.00094   18.8   1.7    1.8  1  VZC374L.1   CE16527	WBGene00012162	serine\/threonine kinase	
    0.00025   20.7   0.1    0.00041   20.0   0.0    1.4  1  H42K12.1b   CE28740	WBGene00003965	locus:pdk-1	status:Confir
    0.00025   20.7   0.0        0.3   10.5   0.0    2.3  2  C01G6.8b    CE24774	WBGene00000289	locus:cam-1	protein tyros
    0.00027   20.6   0.0       0.32   10.5   0.0    2.3  2  C01G6.8a    CE32563	WBGene00000289	locus:cam-1	protein tyros
    0.00027   20.6   0.5    0.00054   19.6   0.0    1.7  1  T20F10.1    CE13844	WBGene00007047	locus:wts-1	Protein kinas
    0.00028   20.5   0.0    0.00035   20.2   0.0    1.1  1  E02D9.1d    CE31336	WBGene00017098	status:Confirmed	UniProt:
    0.00031   20.4   0.0    0.00051   19.7   0.0    1.4  1  ZC123.4a    CE40321	WBGene00022519	protein kinase	status:Con
    0.00032   20.3   0.1    0.00051   19.7   0.0    1.2  1  Y69E1A.3    CE44526	WBGene00013475	Eukaryotic protein kinase
    0.00032   20.3   0.8    0.00051   19.7   0.5    1.2  1  F49E11.1c   CE23751	WBGene00003150	locus:mbk-2	status:Confir
    0.00033   20.3   0.0    0.00065   19.3   0.0    1.4  1  C30F8.4b    CE30493	WBGene00002213	locus:kin-32	status:Confi
    0.00034   20.3   0.8    0.00053   19.6   0.5    1.2  1  F49E11.1b   CE19878	WBGene00003150	locus:mbk-2	serine\/threo
    0.00034   20.2   0.0    0.00049   19.7   0.0    1.2  1  C45B11.1b   CE40446	WBGene00006443	locus:pak-2	P21-Rho-bindi
    0.00035   20.2   0.0     0.0005   19.7   0.0    1.2  1  ZC123.4c    CE37593	WBGene00022519	status:Partially_confirme
    0.00035   20.2   0.0     0.0005   19.7   0.0    1.2  1  C45B11.1a   CE40445	WBGene00006443	locus:pak-2	serine\/threo
    0.00039   20.1   0.0    0.00074   19.1   0.0    1.4  1  C30F8.4a    CE25798	WBGene00002213	locus:kin-32	protein kina
    0.00044   19.9   0.2    0.00078   19.1   0.1    1.3  1  Y48G1C.2    CE34405	WBGene00000812	locus:csk-1	status:Confir
    0.00045   19.8   0.2    0.00076   19.1   0.1    1.4  1  C35E7.10b   CE17524	WBGene00016462	protein kinase	status:Par
    0.00051   19.7   0.0    0.00072   19.2   0.0    1.2  1  F42G8.3a    CE31695	WBGene00004056	locus:pmk-2	protein kinas
    0.00053   19.6   0.7     0.0017   17.9   0.5    1.8  1  F22D6.5a    CE05686	WBGene00004186	locus:prpf-4	serine\/thre
    0.00053   19.6   0.1    0.00097   18.7   0.0    1.4  1  C14B9.4a    CE26649	WBGene00004042	locus:plk-1	Protein kinas
    0.00054   19.6   0.0     0.0013   18.3   0.0    1.6  1  F25F2.1a    CE41396	WBGene00009115	serine\/threonine kinase	
    0.00055   19.6   0.3    0.00099   18.7   0.2    1.4  1  W02B3.2     CE32946	WBGene00001709	locus:grk-2	G-protein cou
    0.00055   19.6   0.0    0.00084   19.0   0.0    1.2  1  ZC123.4b    CE40322	WBGene00022519	status:Partially_confirme
    0.00056   19.5   0.0     0.0051   16.4   0.0    2.1  2  C24G6.2b    CE17458	WBGene00016059	protein kinase	status:Con
    0.00056   19.5   0.0     0.0013   18.3   0.0    1.6  1  F25F2.1b    CE41397	WBGene00009115	status:Partially_confirme
    0.00068   19.2   1.8     0.0017   17.9   0.5    2.2  1  F22D6.5b    CE45514	WBGene00004186	locus:prpf-4	status:Parti
    0.00072   19.2   0.0    0.00088   18.9   0.0    1.2  1  K08F8.1d    CE37257	WBGene00010681	status:Confirmed	UniProt:
    0.00074   19.1   0.4    0.00074   19.1   0.2    1.9  1  Y59A8B.14b  CE46046	WBGene00003919	locus:par-4	status:Confir
    0.00074   19.1   0.0    0.00098   18.7   0.0    1.1  1  K08F8.1b    CE32906	WBGene00010681	status:Confirmed	UniProt:
    0.00077   19.1   0.0     0.0011   18.5   0.0    1.2  1  T25B9.5     CE06504	WBGene00012011	Src homology domain 2, pr
     0.0008   19.0   0.1      0.014   14.9   0.0    2.3  2  C05H8.1a    CE33594	WBGene00000518	locus:ckk-1	status:Confir
    0.00089   18.9   0.0      0.001   18.7   0.0    1.2  1  K08F8.1e    CE37258	WBGene00010681	status:Confirmed	UniProt:
    0.00091   18.8   0.1     0.0013   18.3   0.1    1.2  1  Y52D3.1a    CE19223	WBGene00013132	locus:strd-1	serine\/thre
     0.0011   18.6   0.0     0.0016   18.1   0.0    1.1  1  F23C8.7     CE20716	WBGene00017736	protein kinase	status:Par
     0.0011   18.6   0.3     0.0019   17.8   0.2    1.2  1  ZK1067.1b   CE42891	WBGene00002299	locus:let-23	status:Confi
     0.0011   18.6   0.1     0.0021   17.7   0.0    1.4  1  C14B9.4b    CE30602	WBGene00004042	locus:plk-1	status:Confir
     0.0011   18.5   0.1      0.002   17.7   0.1    1.3  1  T04B2.2b    CE44686	WBGene00001487	locus:frk-1	Src homology 
     0.0011   18.5   0.1     0.0017   18.0   0.1    1.2  1  T06C10.6    CE04904	WBGene00002208	locus:kin-26	tyosine-prot
     0.0011   18.5   0.1     0.0016   18.0   0.1    1.1  1  T04B2.2a    CE03609	WBGene00001487	locus:frk-1	status:Confir
     0.0012   18.5   0.3      0.002   17.7   0.2    1.2  1  ZK1067.1c   CE42910	WBGene00002299	locus:let-23	status:Parti
     0.0012   18.5   0.3      0.002   17.7   0.2    1.2  1  ZK1067.1a   CE03840	WBGene00002299	locus:let-23	tyrosine-pro
     0.0012   18.5   0.3     0.0012   18.5   0.2    1.9  1  Y59A8B.14c  CE46081	WBGene00003919	locus:par-4	status:Confir
     0.0012   18.4   0.1     0.0034   17.0   0.0    1.7  1  R06A10.4    CE12518	WBGene00019911	protein kinase	status:Con
     0.0012   18.4   0.3     0.0012   18.4   0.2    1.9  1  Y59A8B.14a  CE27410	WBGene00003919	locus:par-4	serine-threon
     0.0012   18.4   0.0     0.0018   17.9   0.0    1.2  1  E02D9.1a    CE27902	WBGene00017098	protein kinase	status:Par
     0.0013   18.3   0.0     0.0028   17.2   0.0    1.4  1  C09D1.1c    CE34252	WBGene00006820	locus:unc-89	protein kina
     0.0013   18.3   0.0     0.0028   17.2   0.0    1.4  1  C09D1.1d    CE37701	WBGene00006820	locus:unc-89	status:Confi
     0.0014   18.2   0.0       0.02   14.4   0.0    2.3  2  C05H8.1b    CE37082	WBGene00000518	locus:ckk-1	status:Partia
     0.0015   18.1   0.0      0.002   17.7   0.0    1.2  1  K08A8.1b    CE34335	WBGene00003185	locus:mek-1	status:Partia
     0.0016   18.1   0.0     0.0022   17.6   0.0    1.2  1  K08F8.1a    CE03467	WBGene00010681	ribosomal S6 kinase	statu
     0.0016   18.0   0.2      0.016   14.7   0.0    2.0  2  F56H11.6    CE16145	WBGene00010176	casein kinase	status:Pred
     0.0017   17.9   0.0     0.0028   17.2   0.0    1.2  1  K12C11.4    CE40262	WBGene00003400	locus:dapk-1	ankyrin and 
     0.0018   17.9   0.3     0.0036   16.9   0.2    1.4  1  W06H8.8f    CE36726	WBGene00006436	locus:ttn-1	status:Partia
     0.0018   17.9   0.3     0.0036   16.9   0.2    1.4  1  W06H8.8e    CE36725	WBGene00006436	locus:ttn-1	status:Partia
     0.0018   17.9   0.3     0.0036   16.9   0.2    1.4  1  W06H8.8g    CE36727	WBGene00006436	locus:ttn-1	status:Partia
     0.0018   17.9   0.2     0.0026   17.3   0.1    1.2  1  Y105C5A.24  CE36218	WBGene00013643	status:Partially_confirme
     0.0018   17.9   0.0     0.0026   17.3   0.0    1.2  1  F26A1.3     CE02684	WBGene00017802	Protein kinase	status:Par
     0.0018   17.8   0.0     0.0029   17.2   0.0    1.3  1  F28C10.3    CE45606	WBGene00017898	protein kinase	status:Par
     0.0019   17.7   0.2     0.0026   17.3   0.2    1.2  1  B0545.1b    CE17354	WBGene00006599	locus:tpa-1	protein kinas
     0.0019   17.7   0.0     0.0029   17.2   0.0    1.2  1  C25A8.5     CE08385	WBGene00016085	protein-tyrosine kinase	s
      0.002   17.7   0.0     0.0027   17.3   0.0    1.2  1  K08A8.1a    CE30816	WBGene00003185	locus:mek-1	Map kinase ki
      0.002   17.7   0.0     0.0027   17.3   0.0    1.2  1  K08F8.1c    CE35895	WBGene00010681	status:Confirmed	UniProt:
     0.0021   17.7   0.0     0.0042   16.6   0.0    1.5  1  Y47G6A.5b   CE33228	WBGene00021635	status:Partially_confirme
     0.0021   17.6   0.3     0.0036   16.9   0.2    1.3  1  F01D4.3     CE40324	WBGene00008487	tyrosine-protein kinase (
     0.0023   17.5   0.0      0.003   17.1   0.0    1.1  1  C17C3.11    CE34696	WBGene00015893	status:Partially_confirme
     0.0023   17.5   0.0     0.0045   16.6   0.0    1.4  1  F22B3.8     CE44460	WBGene00009039	tyrosine-protein kinase	s
     0.0023   17.5   0.0     0.0033   17.0   0.0    1.2  1  F09C12.2    CE32359	WBGene00017277	Ser\/Thr protein kinase	s
     0.0024   17.5   0.0     0.0048   16.4   0.0    1.5  1  Y47G6A.5a   CE41053	WBGene00021635	tyrosine kinase	status:Pa
     0.0025   17.4   0.0     0.0029   17.2   0.0    1.0  1  F59E12.3    CE36493	WBGene00019119	status:Confirmed	UniProt:
     0.0025   17.4   0.1     0.0041   16.7   0.1    1.3  1  T25B9.4     CE06503	WBGene00012010	Src homology domain 2, pr
     0.0026   17.3   0.0     0.0092   15.5   0.0    1.7  1  Y106G6D.4   CE36225	WBGene00013701	serine\/threonine kinase	
     0.0027   17.3   0.2     0.0039   16.8   0.1    1.2  1  B0545.1a    CE17353	WBGene00006599	locus:tpa-1	protein kinas
     0.0027   17.3   0.0     0.0048   16.5   0.0    1.3  1  Y39G10AR.3  CE37063	WBGene00021461	locus:nekl-1	status:Parti
     0.0028   17.2   0.0     0.0047   16.5   0.0    1.3  1  F09A5.2     CE09274	WBGene00008599	tyrosine-protein kinase	s
     0.0031   17.1   0.0      0.015   14.8   0.0    1.9  1  C24G6.2a    CE17457	WBGene00016059	protein kinase	status:Con
     0.0033   17.0   0.0     0.0045   16.6   0.0    1.2  1  R04A9.7     CE41149	WBGene00044281	status:Partially_confirme
     0.0034   17.0   0.0     0.0053   16.3   0.0    1.3  1  R03G5.2     CE31210	WBGene00004758	locus:sek-1	SER\/THR-prot
     0.0035   16.9   0.1     0.0043   16.6   0.1    1.1  1  F19H6.1     CE31484	WBGene00008956	locus:nekl-3	serine\/thre
     0.0036   16.9   0.1     0.0043   16.6   0.0    1.1  1  E02H4.3b    CE31463	WBGene00006517	locus:tag-172	status:Part
     0.0038   16.8   0.1     0.0072   15.9   0.1    1.4  1  R13F6.6c    CE45943	WBGene00006971	locus:zak-1	status:Confir
     0.0038   16.8   0.1     0.0053   16.3   0.0    1.2  1  F28H6.1b    CE29298	WBGene00000103	locus:akt-2	PH (pleckstri
     0.0041   16.7   0.1     0.0041   16.7   0.1    1.7  1  ZC504.4d    CE32767	WBGene00003247	locus:mig-15	status:Parti
     0.0041   16.7   0.0     0.0041   16.7   0.0    3.2  1  C46C2.1b    CE37332	WBGene00006941	locus:wnk-1	serine\/threo
     0.0041   16.7   0.0     0.0041   16.7   0.0    3.2  1  C46C2.1e    CE46553	WBGene00006941	locus:wnk-1	status:Partia
     0.0041   16.7   0.0     0.0041   16.7   0.0    3.2  1  C46C2.1h    CE46797	WBGene00006941	locus:wnk-1	status:Partia
     0.0042   16.7   0.0     0.0042   16.7   0.0    3.2  1  C46C2.1k    CE46763	WBGene00006941	locus:wnk-1	status:Partia
     0.0042   16.7   0.1     0.0042   16.7   0.1    1.8  1  ZC504.4b    CE25673	WBGene00003247	locus:mig-15	status:Parti
     0.0042   16.6   0.1     0.0042   16.6   0.1    1.7  1  ZC504.4a    CE25672	WBGene00003247	locus:mig-15	serine\/thre
     0.0043   16.6   0.1     0.0043   16.6   0.1    1.7  1  ZC504.4c    CE28273	WBGene00003247	locus:mig-15	status:Parti
     0.0045   16.6   0.0     0.0045   16.6   0.0    3.1  1  C46C2.1c    CE46706	WBGene00006941	locus:wnk-1	status:Partia
     0.0045   16.6   0.0     0.0045   16.6   0.0    3.1  1  C46C2.1f    CE46627	WBGene00006941	locus:wnk-1	status:Partia
     0.0045   16.6   0.0     0.0045   16.6   0.0    3.1  1  C46C2.1i    CE46749	WBGene00006941	locus:wnk-1	status:Partia
     0.0045   16.5   0.0     0.0045   16.5   0.0    3.1  1  C46C2.1l    CE46557	WBGene00006941	locus:wnk-1	status:Partia
     0.0046   16.5   0.1     0.0063   16.1   0.0    1.2  1  F28H6.1a    CE18646	WBGene00000103	locus:akt-2	PH (pleckstri
     0.0046   16.5   0.1     0.0092   15.5   0.0    1.4  1  F35G12.3b   CE00972	WBGene00004762	locus:sel-5	serine\/threo
     0.0047   16.5   0.0     0.0047   16.5   0.0    3.2  1  C46C2.1a    CE37331	WBGene00006941	locus:wnk-1	serine\/threo
     0.0047   16.5   0.0     0.0047   16.5   0.0    3.2  1  C46C2.1d    CE46603	WBGene00006941	locus:wnk-1	status:Partia
     0.0047   16.5   0.0     0.0047   16.5   0.0    3.1  1  C46C2.1g    CE46722	WBGene00006941	locus:wnk-1	status:Partia
     0.0047   16.5   0.0     0.0047   16.5   0.0    3.1  1  C46C2.1j    CE46831	WBGene00006941	locus:wnk-1	status:Partia
     0.0047   16.5   0.0     0.0047   16.5   0.0    2.9  1  C46C2.1m    CE46636	WBGene00006941	locus:wnk-1	status:Partia
     0.0047   16.5   0.0     0.0079   15.7   0.0    1.2  1  F39H11.3    CE32409	WBGene00000409	locus:cdk-8	serine\/threo
     0.0049   16.4   0.9     0.0073   15.8   0.0    1.8  1  Y60A3A.1    CE24516	WBGene00006786	locus:unc-51	serine\/thre
     0.0051   16.4   0.0     0.0072   15.9   0.0    1.2  1  ZK593.9     CE06630	WBGene00014005	tyrosine-protein kinase	s
     0.0053   16.3   0.1     0.0078   15.8   0.1    1.2  1  C06E8.3b    CE29028	WBGene00004182	locus:prk-1	status:Confir
     0.0054   16.3   0.0       0.01   15.4   0.0    1.4  1  W08D2.8     CE35637	WBGene00002204	locus:kin-21	tyrosine-pro
     0.0057   16.2   0.0     0.0076   15.8   0.0    1.1  1  D2045.7     CE37761	WBGene00008424	serine\/threonine kinase	
     0.0058   16.2   0.0       0.01   15.4   0.0    1.4  1  F17E5.1a    CE27131	WBGene00002991	locus:lin-2	MAGUK protein
     0.0061   16.1   0.0     0.0094   15.5   0.0    1.2  1  M176.7      CE12472	WBGene00002200	locus:kin-16	tyrosine-pro
     0.0065   16.0   0.0      0.014   15.0   0.0    1.5  1  R107.4d     CE37846	WBGene00011299	locus:ikke-1	status:Parti
     0.0067   16.0   0.0      0.012   15.2   0.0    1.4  1  R107.4a     CE31817	WBGene00011299	locus:ikke-1	tyrosine-pro
     0.0069   15.9   0.0     0.0069   15.9   0.0    2.4  1  B0302.1b    CE33548	WBGene00002207	locus:kin-25	status:Parti
     0.0078   15.8   0.0      0.014   15.0   0.0    1.4  1  R107.4c     CE31819	WBGene00011299	locus:ikke-1	status:Confi
     0.0078   15.8   0.0      0.014   15.0   0.0    1.4  1  R107.4b     CE31818	WBGene00011299	locus:ikke-1	status:Confi
     0.0079   15.7   0.0     0.0079   15.7   0.0    2.4  1  B0302.1a    CE33506	WBGene00002207	locus:kin-25	protein tyro
     0.0088   15.6   0.1      0.016   14.8   0.1    1.3  1  T14E8.1c    CE37148	WBGene00020504	status:Confirmed	UniProt:
     0.0088   15.6   0.1      0.016   14.7   0.1    1.3  1  T14E8.1b    CE29341	WBGene00020504	status:Confirmed	UniProt:
     0.0089   15.6   0.2      0.016   14.8   0.1    1.3  1  E01H11.1a   CE30927	WBGene00004033	locus:pkc-2	status:Confir
      0.009   15.6   0.2      0.016   14.8   0.1    1.3  1  E01H11.1b   CE30928	WBGene00004033	locus:pkc-2	status:Confir
     0.0093   15.5   0.0      0.012   15.1   0.0    1.1  1  Y73B3A.16   CE32275	WBGene00022218	status:Partially_confirme
     0.0095   15.5   0.1      0.015   14.8   0.1    1.4  1  ZK20.2      CE43398	WBGene00002194	locus:kin-6	status:Partia
     0.0096   15.5   0.0      0.013   15.1   0.0    1.1  1  F52B5.2     CE24993	WBGene00009921	serine\/threonine kinase 
     0.0096   15.5   0.1      0.017   14.6   0.1    1.3  1  T14E8.1a    CE28667	WBGene00020504	protein-tyrosine kinase	s
     0.0098   15.4   0.2      0.017   14.6   0.1    1.3  1  E01H11.1d   CE41783	WBGene00004033	locus:pkc-2	status:Confir
       0.01   15.4   0.0      0.018   14.6   0.0    1.3  1  C09D1.1f    CE37703	WBGene00006820	locus:unc-89	status:Parti
  ------ inclusion threshold ------
      0.011   15.3   0.0       0.02   14.4   0.0    1.3  1  C09D1.1b    CE34251	WBGene00006820	locus:unc-89	status:Parti
      0.011   15.3   0.4      0.017   14.6   0.3    1.2  1  T06C10.3    CE04901	WBGene00020289	status:Partially_confirme
      0.011   15.3   0.1      0.021   14.4   0.0    1.4  1  F35G12.3a   CE00971	WBGene00004762	locus:sel-5	serine\/threo
      0.012   15.2   0.0       0.02   14.4   0.0    1.4  1  B0523.1     CE33023	WBGene00002212	locus:kin-31	Tyrosine kin
      0.012   15.2   0.1      0.012   15.2   0.1    2.0  1  Y79H2A.11   CE31133	WBGene00006993	locus:zyg-8	status:Confir
      0.012   15.1   0.0      0.039   13.5   0.0    1.8  1  C01C7.1b    CE43742	WBGene00000186	locus:ark-1	status:Partia
      0.012   15.1   0.1       0.02   14.4   0.1    1.2  1  E02H4.3a    CE31462	WBGene00006517	locus:tag-172	serine\/thr
      0.012   15.1   0.0      0.039   13.4   0.0    1.8  1  C01C7.1a    CE26967	WBGene00000186	locus:ark-1	Src homology 
      0.013   15.1   0.1      0.017   14.6   0.1    1.3  1  W02B12.12b  CE37051	WBGene00012207	status:Partially_confirme
      0.013   15.1   0.0      0.021   14.3   0.0    1.3  1  Y50D7A.3a   CE32982	WBGene00021753	status:Partially_confirme
      0.013   15.0   0.1      0.019   14.5   0.1    1.3  1  W02B12.12a  CE21239	WBGene00012207	serine\/threonine kinase	
      0.015   14.8   0.2      0.026   14.1   0.1    1.3  1  E01H11.1c   CE30929	WBGene00004033	locus:pkc-2	Protein kinas
      0.016   14.7   0.0      0.022   14.3   0.0    1.1  1  C49C3.10b   CE44547	WBGene00008200	status:Confirmed	UniProt:
      0.018   14.5   0.0      0.037   13.5   0.0    1.4  1  C16A11.10   CE43584	WBGene00185089	status:Confirmed	UniProt:
      0.019   14.5   0.1       0.03   13.8   0.0    1.3  1  W01B6.5     CE35632	WBGene00012172	tyrosine-protein kinase	s
      0.021   14.4   0.1      0.033   13.7   0.0    1.3  1  F21F3.2     CE09532	WBGene00017672	ser\/thr-protein kinase	s
      0.021   14.4   0.0      0.028   13.9   0.0    1.1  1  C49C3.10a   CE23605	WBGene00008200	serine\/threonine kinase 
      0.022   14.3   0.1      0.033   13.7   0.1    1.2  1  C06E8.3c    CE30484	WBGene00004182	locus:prk-1	status:Confir
      0.023   14.2   0.3      0.033   13.7   0.2    1.3  1  C03B1.5     CE37605	WBGene00015376	protein kinase	status:Con
      0.024   14.2   0.0      0.043   13.3   0.0    1.3  1  B0252.1     CE45538	WBGene00015087	Tyrosine-protein kinase	s
      0.026   14.0   0.0      0.038   13.5   0.0    1.3  1  ZC449.3a    CE29622	WBGene00022613	map kinase kinase, 3beta-
       0.03   13.8   0.1      0.081   12.4   0.0    1.6  1  F46F6.2a    CE31703	WBGene00009793	locus:pkn-1	Protein kinas
       0.03   13.8   0.1      0.051   13.1   0.1    1.3  1  K08B12.5    CE30818	WBGene00006437	locus:mrck-1	serine\/thre
      0.031   13.8   0.0      0.047   13.2   0.0    1.2  1  M176.6b     CE30290	WBGene00002199	locus:kin-15	tyrosine-pro
      0.031   13.8   0.0      0.046   13.2   0.0    1.3  1  ZC449.3b    CE31262	WBGene00022613	status:Confirmed	UniProt:
      0.031   13.8   0.0      0.046   13.2   0.0    1.2  1  F35C8.3     CE24941	WBGene00002177	locus:jkk-1	status:Confir
      0.032   13.7   0.0       0.22   11.0   0.0    1.9  1  K09E4.1     CE19994	WBGene00010719	status:Confirmed	UniProt:
      0.035   13.6   0.0      0.073   12.6   0.0    1.4  1  C04A11.3    CE07905	WBGene00007287	locus:gck-4	serine\/threo
      0.035   13.6   0.1      0.093   12.2   0.0    1.6  1  F46F6.2b    CE43258	WBGene00009793	locus:pkn-1	status:Partia
      0.037   13.6   0.6      0.066   12.7   0.4    1.4  1  F26E4.5     CE32638	WBGene00009160	Src homology domain 2, ty
      0.038   13.5   0.0      0.058   12.9   0.0    1.2  1  M176.6a     CE12470	WBGene00002199	locus:kin-15	tyrosine-pro
       0.04   13.4   0.0      0.074   12.6   0.0    1.4  1  Y53C12A.1   CE14884	WBGene00006940	locus:wee-1.3	serine\/thr
       0.04   13.4   0.0      0.062   12.8   0.0    1.2  1  Y47D3A.16   CE22045	WBGene00012929	locus:rsks-1	ribosomal pr
      0.043   13.3   0.0       0.08   12.4   0.0    1.5  1  B0511.4     CE17343	WBGene00015230	locus:tag-344	protein kin
      0.047   13.2   0.1      0.075   12.5   0.1    1.2  1  C06E8.3a    CE29027	WBGene00004182	locus:prk-1	Protein kinas
      0.048   13.2   0.0       0.07   12.6   0.0    1.2  1  F11D5.3b    CE27951	WBGene00017381	locus:ddr-2	status:Partia
      0.049   13.1   0.2       0.28   10.6   0.1    2.0  1  K02E10.7    CE31194	WBGene00019321	protein kinase	status:Par
       0.05   13.1   0.0      0.074   12.5   0.0    1.2  1  F11D5.3a    CE27950	WBGene00017381	locus:ddr-2	tyrosine kina
      0.054   13.0   0.1      0.092   12.2   0.0    1.3  1  R06C7.8     CE06251	WBGene00000275	locus:bub-1	Eukaryotic pr
       0.06   12.8   0.0       0.11   12.0   0.0    1.3  1  F58D5.4c    CE42786	WBGene00002240	locus:ksr-2	status:Confir
      0.063   12.8   0.0       0.11   12.0   0.0    1.3  1  C08H9.5     CE45789	WBGene00003862	locus:old-1	tyrosine-prot
       0.07   12.6   0.0       0.13   11.8   0.0    1.3  1  F58D5.4b    CE31018	WBGene00002240	locus:ksr-2	status:Confir
      0.072   12.6   0.1       0.11   11.9   0.0    1.6  1  F11E6.8b    CE43537	WBGene00008711	status:Partially_confirme
      0.075   12.5   0.1       0.39   10.2   0.0    2.2  1  Y81G3A.3b   CE44294	WBGene00013591	locus:gcn-2	status:Partia
      0.076   12.5   0.1       0.39   10.2   0.0    2.2  1  Y81G3A.3a   CE23118	WBGene00013591	locus:gcn-2	Eukaryotic pr
      0.077   12.5   0.1       0.12   11.8   0.0    1.2  1  F52F12.3    CE24994	WBGene00003396	locus:mom-4	tyrosine-prot
      0.078   12.5   0.0       0.14   11.6   0.0    1.3  1  F58D5.4a    CE31017	WBGene00002240	locus:ksr-2	status:Confir
      0.078   12.5   0.4       0.15   11.5   0.3    1.5  1  R151.4a     CE00747	WBGene00020108	status:Partially_confirme
      0.086   12.3   0.0       0.16   11.5   0.0    1.4  1  Y71F9B.7    CE22877	WBGene00004043	locus:plk-2	status:Confir
      0.088   12.3   0.4       0.19   11.2   0.3    1.5  1  Y4C6A.1     CE36748	WBGene00021151	protein kinase	status:Par
      0.089   12.3   0.1       0.14   11.6   0.1    1.2  1  F45H7.4     CE31517	WBGene00004183	locus:prk-2	serine\/threo
       0.09   12.3   0.7       0.14   11.6   0.0    1.6  1  F59A6.1     CE44901	WBGene00003822	locus:nsy-1	Protein kinas
      0.091   12.2   0.0       0.12   11.8   0.0    1.1  1  Y111B2A.27  CE35058	WBGene00013744	status:Predicted	UniProt:
        0.1   12.1   0.0        0.2   11.1   0.0    1.4  1  F58A3.2b    CE35726	WBGene00001184	locus:egl-15	status:Confi
       0.11   12.0   0.1       0.15   11.6   0.1    1.3  1  C36B7.1     CE04172	WBGene00016464	CDC2\/CDC28 subfamily of 
       0.11   12.0   0.1       0.15   11.5   0.0    1.5  1  F11E6.8a    CE19788	WBGene00008711	Eukaryotic protein kinase
       0.11   12.0   0.0       0.21   11.0   0.0    1.4  1  F58A3.2a    CE28238	WBGene00001184	locus:egl-15	IG (immunogl
       0.11   12.0   0.7       0.52    9.8   0.5    2.0  1  R09D1.12    CE45605	WBGene00011168	tyrosine-protein kinase (
       0.12   11.8   0.2       0.22   11.0   0.1    1.4  1  F57F5.5b    CE46445	WBGene00004032	locus:pkc-1	status:Partia
       0.13   11.7   0.0       0.25   10.8   0.0    1.4  1  C01G6.8c    CE39126	WBGene00000289	locus:cam-1	status:Confir
       0.14   11.6   0.2       0.27   10.7   0.1    1.4  1  F57F5.5a    CE29092	WBGene00004032	locus:pkc-1	Phorbol ester
       0.16   11.4   0.0       0.29   10.6   0.0    1.3  1  F58A3.2e    CE35727	WBGene00001184	locus:egl-15	status:Parti
       0.17   11.4   0.0        0.3   10.5   0.0    1.3  1  F58A3.2d    CE31549	WBGene00001184	locus:egl-15	status:Parti
       0.18   11.3   0.0       0.33   10.4   0.0    1.3  1  F58A3.2c    CE41325	WBGene00001184	locus:egl-15	status:Parti
        0.2   11.1   0.2       0.53    9.7   0.0    1.7  1  C28A5.6     CE43230	WBGene00007791	serine\/threonine kinase	
        0.2   11.1   0.0       0.31   10.5   0.0    1.3  1  Y106G6E.1   CE20405	WBGene00013705	Helix-loop-helix DNA-bind
       0.21   11.0   0.4       0.38   10.2   0.3    1.4  1  F35H8.7     CE09940	WBGene00006938	locus:wee-1.1	serine\/thr
       0.25   10.8   0.0       0.46    9.9   0.0    1.4  1  F59F3.5     CE43265	WBGene00006897	locus:ver-4	IG (immunoglo
       0.26   10.8   0.0        0.4   10.1   0.0    1.4  1  ZK938.5     CE03838	WBGene00003863	locus:old-2	tyrosine-prot
       0.29   10.6   0.1       0.59    9.6   0.0    1.4  1  Y52D5A.2    CE36750	WBGene00021793	protein kinase	status:Pre
       0.33   10.4   0.0       0.49    9.8   0.0    1.3  1  C36B1.10    CE05377	WBGene00007977	locus:gska-3	serine\/thre
       0.37   10.2   0.0       0.56    9.6   0.0    1.4  1  Y116A8C.24  CE23332	WBGene00013801	status:Partially_confirme
       0.37   10.2   0.0          1    8.8   0.0    1.7  1  Y111B2A.1   CE34107	WBGene00013727	status:Confirmed	UniProt:
       0.44   10.0   0.0        0.7    9.3   0.0    1.5  1  Y116A8C.38a CE33848	WBGene00013811	status:Partially_confirme
       0.46    9.9   0.1       0.85    9.1   0.0    1.6  1  W04G5.6     CE45457	WBGene00002205	locus:kin-23	status:Parti
       0.47    9.9   0.0       0.71    9.3   0.0    1.4  1  Y116A8C.38b CE46753	WBGene00013811	status:Partially_confirme
       0.51    9.8   0.0        0.9    9.0   0.0    1.3  1  F59F5.3     CE31552	WBGene00010342	tyrosine-protein kinase	s
       0.52    9.8   0.1       0.73    9.3   0.1    1.2  1  C12D8.10a   CE15612	WBGene00000102	locus:akt-1	PH (pleckstri
       0.52    9.7   0.0       0.91    8.9   0.0    1.4  1  C27D6.11    CE38691	WBGene00044388	status:Partially_confirme
       0.55    9.7   0.0        1.1    8.7   0.0    1.5  1  F59A3.8     CE30549	WBGene00019081	protein kinase	status:Par
       0.56    9.7   0.0       0.83    9.1   0.0    1.2  1  C12D8.10b   CE05274	WBGene00000102	locus:akt-1	PH (pleckstri
       0.66    9.4   0.0        1.1    8.6   0.0    1.3  1  K11D12.10b  CE30384	WBGene00003374	locus:mlk-1	status:Partia
       0.66    9.4   0.1        1.3    8.5   0.1    1.5  1  R11E3.1     CE37268	WBGene00020003	protein kinase	status:Par
       0.68    9.4   0.3          4    6.8   0.0    2.0  1  Y59A8B.23b  CE43021	WBGene00013355	locus:gck-3	status:Confir
        0.7    9.3   0.0        1.2    8.5   0.0    1.4  1  K11D12.10a  CE30383	WBGene00003374	locus:mlk-1	status:Partia
        0.7    9.3   0.1       0.85    9.1   0.1    1.1  1  K11E8.1b    CE28052	WBGene00006779	locus:unc-43	calcium\/cal
       0.73    9.3   0.0        1.1    8.7   0.0    1.2  1  Y51B9A.9    CE19219	WBGene00013091	serine\/threonine kinase	
       0.75    9.2   0.2         14    5.0   0.0    2.5  3  T08G11.3    CE42164	WBGene00011630	status:Partially_confirme
       0.78    9.2   0.1        1.4    8.4   0.1    1.5  1  F09E5.1     CE02604	WBGene00004034	locus:pkc-3	Protein kinas
       0.91    9.0   2.9        1.3    8.5   0.1    2.4  1  Y59A8B.23c  CE46529	WBGene00013355	locus:gck-3	status:Confir
        1.1    8.6   0.0          4    6.8   0.0    1.9  1  F08F1.1a    CE09248	WBGene00002195	locus:kin-9	protein-tyosi
        1.1    8.6   0.0          2    7.9   0.0    1.3  1  F41E6.8     CE10258	WBGene00018289	status:Predicted	UniProt:
        1.2    8.6   0.0         41    3.5   0.0    2.2  2  T21G5.1     CE13888	WBGene00020659	tyrosine-protein kinase	s
        1.2    8.5   0.0        2.2    7.7   0.0    1.4  1  F33E2.2c    CE36155	WBGene00001008	locus:dlk-1	status:Confir
        1.2    8.5   0.0        1.3    8.4   0.0    1.1  1  C38C3.4a    CE30257	WBGene00016513	protein kinase	status:Con
        1.2    8.5   3.1        1.7    8.1   0.1    2.4  1  Y59A8B.23a  CE38123	WBGene00013355	locus:gck-3	status:Confir
        1.3    8.4   0.0        1.6    8.1   0.0    1.1  1  M01B2.8     CE16269	WBGene00010801	status:Partially_confirme
        1.5    8.3   0.0        2.4    7.6   0.0    1.3  1  K09B11.5b   CE39749	WBGene00010712	status:Confirmed	UniProt:
        1.5    8.2   0.0        2.3    7.6   0.0    1.2  1  F35C8.2     CE45636	WBGene00018035	status:Partially_confirme
        1.7    8.1   0.0        2.2    7.7   0.0    1.3  1  Y38H8A.4    CE18366	WBGene00012638	serine\/threonine kinase	
        1.7    8.1   0.1        2.1    7.8   0.1    1.3  1  C15H11.13   CE42378	WBGene00077576	status:Partially_confirme
        1.7    8.0   0.0        2.3    7.6   0.0    1.1  1  Y54E10BL.6  CE25437	WBGene00003186	locus:mek-2	protein kinas
        1.7    8.0   0.0          3    7.3   0.0    1.3  1  K09B11.5a   CE19992	WBGene00010712	Eukaryotic protein kinase
        1.8    8.0   0.0        5.5    6.4   0.0    1.8  1  F08F1.1c    CE46045	WBGene00002195	locus:kin-9	status:Partia
        1.8    8.0   0.0        5.9    6.3   0.0    1.9  1  F08F1.1b    CE29751	WBGene00002195	locus:kin-9	status:Partia
        1.9    7.9   0.7        3.7    6.9   0.0    1.8  1  F33E2.2d    CE23702	WBGene00001008	locus:dlk-1	status:Partia
          2    7.8   0.6        4.1    6.8   0.0    1.8  1  F33E2.2b    CE36154	WBGene00001008	locus:dlk-1	status:Partia
          2    7.8   0.6        4.1    6.8   0.0    1.8  1  F33E2.2a    CE36153	WBGene00001008	locus:dlk-1	Eukaryotic pr
        2.2    7.7   0.0        3.8    6.9   0.0    1.3  1  T27C10.6    CE41939	WBGene00003068	locus:lrk-1	Dictyostelium
        2.3    7.6   0.0        3.7    6.9   0.0    1.2  1  EEED8.9     CE28904	WBGene00017137	locus:pink-1	status:Confi
        2.4    7.6   0.1        5.8    6.3   0.0    1.6  1  Y50D4B.6    CE37685	WBGene00021745	status:Confirmed	UniProt:
        2.4    7.5   0.0        3.6    7.0   0.0    1.2  1  H14E04.2a   CE20966	WBGene00019199	status:Confirmed	UniProt:
        2.5    7.5   0.0        3.6    7.0   0.0    1.2  1  H14E04.2b   CE20967	WBGene00019199	status:Confirmed	UniProt:
        2.6    7.5   0.1        4.6    6.6   0.1    1.4  1  F22D6.1     CE05682	WBGene00002198	locus:kin-14	Src homology
        2.6    7.5   0.0        5.2    6.5   0.0    1.4  1  F59F3.1     CE03437	WBGene00006896	locus:ver-3	IG (immunoglo
        3.1    7.2   0.0        4.3    6.7   0.0    1.1  1  K02F6.8     CE11670	WBGene00019342	status:Predicted	UniProt:
        3.2    7.2   0.0        4.3    6.7   0.0    1.1  1  K02F6.5     CE36875	WBGene00019339	status:Partially_confirme
        3.3    7.1   0.3        9.2    5.7   0.0    1.8  1  K09C6.1     CE33145	WBGene00019555	status:Partially_confirme
        3.5    7.0   0.0        5.1    6.5   0.0    1.2  1  H14E04.2d   CE32458	WBGene00019199	status:Confirmed	UniProt:
        3.5    7.0   0.0        5.3    6.4   0.0    1.2  1  T17A3.8     CE31609	WBGene00006895	locus:ver-2	protein kinas
        4.1    6.8   0.0          5    6.5   0.0    1.1  1  F54B8.1     CE16103	WBGene00010016	status:Partially_confirme
        4.2    6.8   0.1          6    6.3   0.1    1.1  1  CE7X_3.1    CE32170	WBGene00008349	status:Predicted	UniProt:
        4.3    6.7   0.0         12    5.2   0.0    1.7  1  F09G2.1     CE30744	WBGene00017310	tyrosine protein kinase	s
        4.4    6.7   0.0        7.1    6.0   0.0    1.2  1  Y7A9A.1     CE28151	WBGene00012416	gamma-glutamyltranspeptid
        4.5    6.7   0.1         21    4.5   0.0    1.8  1  Y55D5A.5a   CE27499	WBGene00000898	locus:daf-2	status:Confir
        5.7    6.3   0.1         11    5.4   0.0    1.6  1  W04G5.10    CE27218	WBGene00012270	status:Partially_confirme
        5.7    6.3   0.1        8.4    5.8   0.0    1.2  1  Y119C1A.1   CE40579	WBGene00022466	status:Confirmed	UniProt:
        5.9    6.3   0.0         11    5.4   0.0    1.4  1  T10H9.2     CE45495	WBGene00004740	locus:scd-2	protein kinas
          6    6.3   0.1        9.4    5.6   0.0    1.2  1  C05D2.1c    CE32114	WBGene00000900	locus:daf-4	status:Confir
        6.2    6.2   0.1        8.2    5.8   0.1    1.2  1  F28H6.2     CE42597	WBGene00009231	locus:ceh-89	status:Confi
        6.2    6.2   0.0        9.1    5.7   0.0    1.3  1  ZK355.7     CE38764	WBGene00044369	status:Predicted	UniProt:
        6.4    6.2   0.0        9.4    5.6   0.0    1.2  1  H14E04.2c   CE29974	WBGene00019199	status:Confirmed	UniProt:
        7.8    5.9   0.1         13    5.2   0.0    1.2  1  C05D2.1a    CE16827	WBGene00000900	locus:daf-4	status:Confir
        8.2    5.8   0.0         13    5.2   0.0    1.3  1  C32D5.2     CE01842	WBGene00004860	locus:sma-6	Activin recep
        8.8    5.7   0.0         11    5.4   0.0    1.1  1  F45D11.1    CE32665	WBGene00018448	status:Partially_confirme
        9.4    5.6   0.0         14    5.1   0.0    1.2  1  C16B8.1     CE44782	WBGene00003007	locus:lin-18	protein tyro
        9.5    5.6   0.0         14    5.0   0.0    1.2  1  F35C8.1     CE45672	WBGene00018034	status:Partially_confirme


Domain annotation for each sequence (and alignments):
>> F46F2.2b  CE39502	WBGene00002203	locus:kin-20	casein kinase I (epsilon\/delta)	status:Partially_confirmed	UniProt:Q20
   #    score  bias  c-Evalue  i-Evalue hmmfrom  hmm to    alifrom  ali to    envfrom  env to     acc
 ---   ------ ----- --------- --------- ------- -------    ------- -------    ------- -------    ----
   1 !  572.9   1.1  1.3e-173  5.7e-172       1     295 [.      67     360 ..      67     363 .] 0.99

  Alignments for each domain:
  == domain 1    score: 572.9 bits;  conditional E-value: 1.3e-173
  Csnk1e-aln   1 melrvgnkyrlgrkigsgsfgdiylganiasgeevaiklecvktkhpqlhieskfykmmqggvgipsikwcgaegdynvmvmellgpsledlfnfcsrk 99 
                 melrvgn++rlgrkigsgsfgdiylg ni + eeva+klecvk+khpqlhies++y++m gg+gip i+wcg egdynvmvmellgpsledlfnfc rk
    F46F2.2b  67 MELRVGNRFRLGRKIGSGSFGDIYLGQNIQTNEEVAVKLECVKSKHPQLHIESRLYRIMLGGIGIPEIRWCGQEGDYNVMVMELLGPSLEDLFNFCQRK 165
                 9************************************************************************************************** PP

  Csnk1e-aln 100 fslktvllladqmisrieyihsknfihrdvkpdnflmglgkkgnlvyiidfglakkyrdarthqhipyrenknltgtaryasinthlgieqsrrddles 198
                 fslktvllladqm+sr+e+ih +++ihrd+kpdnflmglgk+gnlvyiidfglak+yrd++ hqhi yrenknltgtaryasinth gieqsrrdd+es
    F46F2.2b 166 FSLKTVLLLADQMLSRVEFIHCRDYIHRDIKPDNFLMGLGKRGNLVYIIDFGLAKRYRDSK-HQHIAYRENKNLTGTARYASINTHRGIEQSRRDDIES 263
                 ***********************************************************86.9************************************ PP

  Csnk1e-aln 199 lgyvlmyfnlgslpwqglkaatkrqkyerisekkmstpievlckgypsefstylnfcrslrfddkpdysylrqlfrnlfhrqgfsydyvfdwnllkf 295
                 lgyv+myfn g+lpwqglka tkrqkye isekk+st ++ lc gyp  f+ yln+crsl f+++pdy ylr+lfr lfhrq f ydyvfdwn  kf
    F46F2.2b 264 LGYVFMYFNRGTLPWQGLKAVTKRQKYELISEKKISTRVDDLCAGYPEAFAQYLNYCRSLGFEEQPDYGYLRNLFRTLFHRQQFCYDYVFDWNTYKF 360
                 **********************************************************************************************999 PP

>> F46F2.2c  CE38358	WBGene00002203	locus:kin-20	casein kinase I (epsilon\/delta)	status:Confirmed	UniProt:Q20471	protei
   #    score  bias  c-Evalue  i-Evalue hmmfrom  hmm to    alifrom  ali to    envfrom  env to     acc
 ---   ------ ----- --------- --------- ------- -------    ------- -------    ------- -------    ----
   1 !  572.4   1.0  1.9e-173  8.4e-172       1     296 [.     183     477 ..     183     496 .. 0.98

  Alignments for each domain:
  == domain 1    score: 572.4 bits;  conditional E-value: 1.9e-173
  Csnk1e-aln   1 melrvgnkyrlgrkigsgsfgdiylganiasgeevaiklecvktkhpqlhieskfykmmqggvgipsikwcgaegdynvmvmellgpsledlfnfcsrk 99 
                 melrvgn++rlgrkigsgsfgdiylg ni + eeva+klecvk+khpqlhies++y++m gg+gip i+wcg egdynvmvmellgpsledlfnfc rk
    F46F2.2c 183 MELRVGNRFRLGRKIGSGSFGDIYLGQNIQTNEEVAVKLECVKSKHPQLHIESRLYRIMLGGIGIPEIRWCGQEGDYNVMVMELLGPSLEDLFNFCQRK 281
                 9************************************************************************************************** PP

  Csnk1e-aln 100 fslktvllladqmisrieyihsknfihrdvkpdnflmglgkkgnlvyiidfglakkyrdarthqhipyrenknltgtaryasinthlgieqsrrddles 198
                 fslktvllladqm+sr+e+ih +++ihrd+kpdnflmglgk+gnlvyiidfglak+yrd++ hqhi yrenknltgtaryasinth gieqsrrdd+es
    F46F2.2c 282 FSLKTVLLLADQMLSRVEFIHCRDYIHRDIKPDNFLMGLGKRGNLVYIIDFGLAKRYRDSK-HQHIAYRENKNLTGTARYASINTHRGIEQSRRDDIES 379
                 ***********************************************************86.9************************************ PP

  Csnk1e-aln 199 lgyvlmyfnlgslpwqglkaatkrqkyerisekkmstpievlckgypsefstylnfcrslrfddkpdysylrqlfrnlfhrqgfsydyvfdwnllkfg 296
                 lgyv+myfn g+lpwqglka tkrqkye isekk+st ++ lc gyp  f+ yln+crsl f+++pdy ylr+lfr lfhrq f ydyvfdwn  kf 
    F46F2.2c 380 LGYVFMYFNRGTLPWQGLKAVTKRQKYELISEKKISTRVDDLCAGYPEAFAQYLNYCRSLGFEEQPDYGYLRNLFRTLFHRQQFCYDYVFDWNTYKFY 477
                 ***********************************************************************************************995 PP

>> F46F2.2d  CE38359	WBGene00002203	locus:kin-20	casein kinase I (epsilon\/delta)	status:Confirmed	UniProt:Q20471	protei
   #    score  bias  c-Evalue  i-Evalue hmmfrom  hmm to    alifrom  ali to    envfrom  env to     acc
 ---   ------ ----- --------- --------- ------- -------    ------- -------    ------- -------    ----
   1 !  572.2   0.8  2.1e-173  9.3e-172       1     295 [.     183     476 ..     183     479 .. 0.99

  Alignments for each domain:
  == domain 1    score: 572.2 bits;  conditional E-value: 2.1e-173
  Csnk1e-aln   1 melrvgnkyrlgrkigsgsfgdiylganiasgeevaiklecvktkhpqlhieskfykmmqggvgipsikwcgaegdynvmvmellgpsledlfnfcsrk 99 
                 melrvgn++rlgrkigsgsfgdiylg ni + eeva+klecvk+khpqlhies++y++m gg+gip i+wcg egdynvmvmellgpsledlfnfc rk
    F46F2.2d 183 MELRVGNRFRLGRKIGSGSFGDIYLGQNIQTNEEVAVKLECVKSKHPQLHIESRLYRIMLGGIGIPEIRWCGQEGDYNVMVMELLGPSLEDLFNFCQRK 281
                 9************************************************************************************************** PP

  Csnk1e-aln 100 fslktvllladqmisrieyihsknfihrdvkpdnflmglgkkgnlvyiidfglakkyrdarthqhipyrenknltgtaryasinthlgieqsrrddles 198
                 fslktvllladqm+sr+e+ih +++ihrd+kpdnflmglgk+gnlvyiidfglak+yrd++ hqhi yrenknltgtaryasinth gieqsrrdd+es
    F46F2.2d 282 FSLKTVLLLADQMLSRVEFIHCRDYIHRDIKPDNFLMGLGKRGNLVYIIDFGLAKRYRDSK-HQHIAYRENKNLTGTARYASINTHRGIEQSRRDDIES 379
                 ***********************************************************86.9************************************ PP

  Csnk1e-aln 199 lgyvlmyfnlgslpwqglkaatkrqkyerisekkmstpievlckgypsefstylnfcrslrfddkpdysylrqlfrnlfhrqgfsydyvfdwnllkf 295
                 lgyv+myfn g+lpwqglka tkrqkye isekk+st ++ lc gyp  f+ yln+crsl f+++pdy ylr+lfr lfhrq f ydyvfdwn  kf
    F46F2.2d 380 LGYVFMYFNRGTLPWQGLKAVTKRQKYELISEKKISTRVDDLCAGYPEAFAQYLNYCRSLGFEEQPDYGYLRNLFRTLFHRQQFCYDYVFDWNTYKF 476
                 **********************************************************************************************999 PP

>> F46F2.2a  CE38356	WBGene00002203	locus:kin-20	casein kinase I (epsilon\/delta)	status:Confirmed	UniProt:Q20471	protei
   #    score  bias  c-Evalue  i-Evalue hmmfrom  hmm to    alifrom  ali to    envfrom  env to     acc
 ---   ------ ----- --------- --------- ------- -------    ------- -------    ------- -------    ----
   1 !  571.7   1.1  3.1e-173  1.4e-171       1     295 [.     183     476 ..     183     479 .] 0.99

  Alignments for each domain:
  == domain 1    score: 571.7 bits;  conditional E-value: 3.1e-173
  Csnk1e-aln   1 melrvgnkyrlgrkigsgsfgdiylganiasgeevaiklecvktkhpqlhieskfykmmqggvgipsikwcgaegdynvmvmellgpsledlfnfcsrk 99 
                 melrvgn++rlgrkigsgsfgdiylg ni + eeva+klecvk+khpqlhies++y++m gg+gip i+wcg egdynvmvmellgpsledlfnfc rk
    F46F2.2a 183 MELRVGNRFRLGRKIGSGSFGDIYLGQNIQTNEEVAVKLECVKSKHPQLHIESRLYRIMLGGIGIPEIRWCGQEGDYNVMVMELLGPSLEDLFNFCQRK 281
                 9************************************************************************************************** PP

  Csnk1e-aln 100 fslktvllladqmisrieyihsknfihrdvkpdnflmglgkkgnlvyiidfglakkyrdarthqhipyrenknltgtaryasinthlgieqsrrddles 198
                 fslktvllladqm+sr+e+ih +++ihrd+kpdnflmglgk+gnlvyiidfglak+yrd++ hqhi yrenknltgtaryasinth gieqsrrdd+es
    F46F2.2a 282 FSLKTVLLLADQMLSRVEFIHCRDYIHRDIKPDNFLMGLGKRGNLVYIIDFGLAKRYRDSK-HQHIAYRENKNLTGTARYASINTHRGIEQSRRDDIES 379
                 ***********************************************************86.9************************************ PP

  Csnk1e-aln 199 lgyvlmyfnlgslpwqglkaatkrqkyerisekkmstpievlckgypsefstylnfcrslrfddkpdysylrqlfrnlfhrqgfsydyvfdwnllkf 295
                 lgyv+myfn g+lpwqglka tkrqkye isekk+st ++ lc gyp  f+ yln+crsl f+++pdy ylr+lfr lfhrq f ydyvfdwn  kf
    F46F2.2a 380 LGYVFMYFNRGTLPWQGLKAVTKRQKYELISEKKISTRVDDLCAGYPEAFAQYLNYCRSLGFEEQPDYGYLRNLFRTLFHRQQFCYDYVFDWNTYKF 476
                 **********************************************************************************************999 PP

>> C03C10.1  CE00872	WBGene00002202	locus:kin-19	casein Kinase I	status:Confirmed	UniProt:P42168	protein_id:CAA84685.1
   #    score  bias  c-Evalue  i-Evalue hmmfrom  hmm to    alifrom  ali to    envfrom  env to     acc
 ---   ------ ----- --------- --------- ------- -------    ------- -------    ------- -------    ----
   1 !  519.1   1.1  2.9e-157  1.3e-155       4     299 ..      11     306 ..       8     310 .. 0.99

  Alignments for each domain:
  == domain 1    score: 519.1 bits;  conditional E-value: 2.9e-157
  Csnk1e-aln   4 rvgnkyrlgrkigsgsfgdiylganiasgeevaiklecvktkhpqlhieskfykmmqggvgipsikwcgaegdynvmvmellgpsledlfnfcsrkfsl 102
                  v  ky+l rkigsgsfgdiy++ n++ geevaikle  +++hpql  esk y+++qggvgip i+w g+e +ynv+vm+llgpsledlfnfcsr+f++
    C03C10.1  11 IVATKYKLIRKIGSGSFGDIYVSINVTNGEEVAIKLESNRARHPQLLYESKVYRILQGGVGIPHIRWYGTEREYNVLVMDLLGPSLEDLFNFCSRRFTM 109
                 5889*********************************************************************************************** PP

  Csnk1e-aln 103 ktvllladqmisrieyihsknfihrdvkpdnflmglgkkgnlvyiidfglakkyrdarthqhipyrenknltgtaryasinthlgieqsrrddleslgy 201
                 ktvl+ladqmi riey+h knfihrd+kpdnflmg+g++ n +++idfglakkyrd+rt+ hipyre+knltgtaryasin+hlgieqsrrdd+eslgy
    C03C10.1 110 KTVLMLADQMIGRIEYVHVKNFIHRDIKPDNFLMGIGRHCNKLFLIDFGLAKKYRDSRTRTHIPYREDKNLTGTARYASINAHLGIEQSRRDDMESLGY 208
                 *************************************************************************************************** PP

  Csnk1e-aln 202 vlmyfnlgslpwqglkaatkrqkyerisekkmstpievlckgypsefstylnfcrslrfddkpdysylrqlfrnlfhrqgfsydyvfdwnllkfgaar 299
                 vlmyfn g+lpwqglkaatk+qkye+isekkm+t +e lckg+p+ef  yl+++r lrfd+ pdy ylrqlfr lf      ydy fdw +lk  a +
    C03C10.1 209 VLMYFNRGTLPWQGLKAATKKQKYEKISEKKMTTSVEHLCKGFPAEFPMYLSYTRGLRFDESPDYMYLRQLFRILFRTLNHQYDYTFDWTMLKQKAQQ 306
                 *********************************************************************************************98865 PP

>> Y106G6E.6  CE29604	WBGene00013709	locus:csnk-1	casein kinase like	status:Confirmed	UniProt:Q8WQ99	protein_id:CAB60309
   #    score  bias  c-Evalue  i-Evalue hmmfrom  hmm to    alifrom  ali to    envfrom  env to     acc
 ---   ------ ----- --------- --------- ------- -------    ------- -------    ------- -------    ----
   1 !  370.6   0.3  3.3e-112  1.5e-110       3     293 ..      22     314 ..      21     397 .. 0.90

  Alignments for each domain:
  == domain 1    score: 370.6 bits;  conditional E-value: 3.3e-112
  Csnk1e-aln   3 lrvgnkyrlgrkigsgsfgdiylganiasgeevaiklecvktkhpqlhieskfykmmqggvgipsikwcgaegdynvmvmellgpsledlfnfcsrkfs 101
                 l vg ++++g+kig+g+fg++ lg n+   e vaikle +k+k pqlh+e +fyk++    g+p +++ g  g yn +vmellg sledlf++c r+fs
   Y106G6E.6  22 LMVGPNFKVGKKIGCGNFGELRLGKNLYNNEHVAIKLEPMKSKAPQLHLEYRFYKLLGQAEGLPQVHYFGPCGKYNALVMELLGHSLEDLFDLCDRHFS 120
                 679************************************************************************************************ PP

  Csnk1e-aln 102 lktvllladqmisrieyihsknfihrdvkpdnflmgl..gkkgnlvyiidfglakkyrdarthqhipyrenknltgtaryasinthlgieqsrrddles 198
                 lktv ++a q+i riey+h+k +i+rdvkp+nfl+g    +k  +++iidfglak+y d+ t +hi yre k+ltgtary sinthlg eqsrrddle+
   Y106G6E.6 121 LKTVAMVAMQLIRRIEYVHTKHLIYRDVKPENFLIGRysTRKQHVLHIIDFGLAKEYIDCDTGKHIAYREHKSLTGTARYMSINTHLGKEQSRRDDLEA 219
                 ************************************63378999******************************************************* PP

  Csnk1e-aln 199 lgyvlmyfnlgslpwqglkaatkrqkyerisekkmstpievlckgypsefstylnfcrslrfddkpdysylrqlfrnlfhrqgfsydyvfdwnll 293
                 lg+++myf  gslpwqglka t +++y++i + k  t +evlc g+p ef+ yl ++r+l f + pdy +  +lf+ ++ r g +ydy fdw   
   Y106G6E.6 220 LGHMFMYFLRGSLPWQGLKADTLKERYQKIGDTKRQTAVEVLCEGFPDEFAQYLRYARRLDFFETPDYDFCYNLFKSVLDRLGATYDYEFDWTPK 314
                 ********************************************************************************************742 PP

>> R90.1  CE06325	WBGene00011283	casein Kinase I	status:Partially_confirmed	UniProt:Q22033	protein_id:CAA99911.1
   #    score  bias  c-Evalue  i-Evalue hmmfrom  hmm to    alifrom  ali to    envfrom  env to     acc
 ---   ------ ----- --------- --------- ------- -------    ------- -------    ------- -------    ----
   1 !  151.0   0.1   1.5e-45   6.8e-44       7     293 ..      18     300 ..      10     330 .. 0.91

  Alignments for each domain:
  == domain 1    score: 151.0 bits;  conditional E-value: 1.5e-45
  Csnk1e-aln   7 nkyrlgrkigsgsfgdiylganias.geevaiklecvktkhpqlhieskfykmmqggvgipsikwcgaegdynvmvmellgpsledlfnfc.srkfslk 103
                 +++++  kig g fg+iy ++++    e vaik+e  k+ +  l++e    + +qg         cg +  +n +vm l g  l dl   +  + f l 
       R90.1  18 ERWKIKAKIGGGGFGEIYEATDVQNhHERVAIKVESSKATKQVLKMEVAVLRRLQGKKHACKFYGCGRNDKFNYLVMSLQGKNLADLRREApKQCFNLS 116
                 6788999***************9862578**********************************************************97761567**** PP

  Csnk1e-aln 104 tvllladqmisrieyihsknfihrdvkpdnflmglgkkg.nlvyiidfglakkyrdarthqhipyrenknltgtaryasinthlgieqsrrddleslgy 201
                 t + +  q++  i+ ihs  f+hrdvkp nf mg   +    vy++dfgla++y +a+ + + p r    + gt rya++ +h   e  r+ddl sl y
       R90.1 117 TAVRVGIQILNGIREIHSIGFLHRDVKPSNFAMGRTSQTmRNVYMLDFGLARQYLNAKGEIRSP-RSAAGFRGTVRYAAVTAHKNKEMGRQDDLWSLFY 214
                 **********************************87664278*****************99988.88899***************************** PP

  Csnk1e-aln 202 vlmyfnlgslpwqglkaatkrqkyerisekkmstpievlckgypsefstylnfcrslrfddkpdysylrqlfrnlfhrqgfsydyvfdwnll 293
                 +l  f  g lpw+ +k        + + + k  + + vl    p e+  ++   + l + d pdy yl  l+ +++  + +s+d  +dw+l 
       R90.1 215 MLTEFLQGQLPWRKIKDK------DEVGKMKEEADLVVLLDDCPHEMHLFVAHLKVLGYADTPDYVYLESLLNKIVAENEISWDEPYDWELG 300
                 ************988854......4566677788999****************************************************974 PP

>> H05L14.1  CE16168	WBGene00010366	casein kinase	status:Partially_confirmed	UniProt:O18107	protein_id:CAB16921.1
   #    score  bias  c-Evalue  i-Evalue hmmfrom  hmm to    alifrom  ali to    envfrom  env to     acc
 ---   ------ ----- --------- --------- ------- -------    ------- -------    ------- -------    ----
   1 !   59.7   0.0     8e-18   3.6e-16     107     283 ..     224     399 ..     207     409 .. 0.87
   2 !   87.0   0.2   4.2e-26   1.9e-24      12     271 ..     464     738 ..     456     752 .. 0.72

  Alignments for each domain:
  == domain 1    score: 59.7 bits;  conditional E-value: 8e-18
  Csnk1e-aln 107 lladqmisrieyihsknfihrdvkpdnflmglgkkgnlvyiidfglakkyrdarthqhipyrenknltgtaryasinthlgieqsrrddleslgyvlmy 205
                  +a q +  i+y+h   f+ r++kp  f +gl      +y+ d++l + + d  t++  p r   +  gtaryasi+     +q r+dd+e+  y  m 
    H05L14.1 224 NVALQTLDAIQYLHQAGFLNRNIKPASFSVGLNEEETKIYMTDYRLVRTHIDPSTKKVRPARTGLKYGGTARYASIAGLKKKDQGRKDDVEAWIY--MI 320
                 57889999***********************************************************************************8655..67 PP

  Csnk1e-aln 206 fnlgslpwqglkaatkrqkyerisekkmstpievlckgy...psefstylnfcrslrfddkpdysylrqlfrnlfhrqgfs 283
                 ++l   p +gl       + + + + k      vl + y   p ef   ++ ++   +d  pdy+ ++++++n+ + +g  
    H05L14.1 321 YDLI-DPENGLSWRKS-PRCNMMIKEKENFKYHVLPHTYdkvPEEFKKLVDLVHGYSYDSLPDYAAFKEIVQNVGKSKGHD 399
                 7775.49999976554.455555555567788999988866689*****************************99888865 PP

  == domain 2    score: 87.0 bits;  conditional E-value: 4.2e-26
  Csnk1e-aln  12 grkigsgsfgdiylg.aniasg...eevaiklecvktkhpqlhieskfykmm.........qggvgipsikwc....gaegdynvmvmellgpsledlf 93 
                  r +gsg fgd+y    + a g      a+k e    k+  l ++  +  m+         +g v    + +       e   + +vm l+gpsl+d  
    H05L14.1 464 VRLLGSGGFGDVYKVfDDKAKGpkkTHYALKTESEGGKKAMLRLKVEMQVMItisdarkksKGDVNRHFVDFIdrgkSEELKCKYIVMSLVGPSLDD-- 560
                 56666666666665412344442113456666665555554443333332221111111114455544444431111234456789**********9.. PP

  Csnk1e-aln  94 nfcsrkfsl.....ktvllladqmisrieyihsknfihrdvkpdnflmglgkkgnlvyiidfglakkyrdarthqhipyrenknltgtaryasinthlg 187
                   c rkf +      t  ++a q +  i+ +h   ++hrd+kp nf +g+g k   v+++dfg+ ++y d +t+qh   r++ ++ gt ryas +  l 
    H05L14.1 561 --CRRKFGVnlsntSTPYIIAIQTLESIRDLHNLGYLHRDIKPANFAVGVGAKESTVFMLDFGIGRSYLDPKTKQHRAPRKKVKFLGTLRYASRACMLE 657
                 ..5555543111116889********************************************************************************* PP

  Csnk1e-aln 188 ieqsrrddleslgyvlmyfnlgslpwqglkaatkrqkyerisekkmstpievlckgypsefstylnfcrslrfddkpdysylrq 271
                 ++q r+ddle    + m f++   p +g+    +r++ +    k++    +      p  +   + + +sl+f+  p+y+ l +
    H05L14.1 658 VDQGRKDDLECW--IYMVFDIF-DPKNGVSWKKQRDRVKIREAKQLFFDGKAQYDYAPISLRPIIIYINSLQFQTTPEYANLVK 738
                 **********86..55778875.4899998888887776666677778888888888999999999999999999999998754 PP

>> T05A7.6  CE04892	WBGene00020223	casein kinase	status:Partially_confirmed	UniProt:Q22203	protein_id:CCD69224.1
   #    score  bias  c-Evalue  i-Evalue hmmfrom  hmm to    alifrom  ali to    envfrom  env to     acc
 ---   ------ ----- --------- --------- ------- -------    ------- -------    ------- -------    ----
   1 !   60.6   0.1   4.4e-18     2e-16      21     215 ..     115     312 ..      94     377 .. 0.79
   2 !   86.0   1.3   8.4e-26   3.7e-24      10     290 ..     441     732 ..     432     751 .. 0.79

  Alignments for each domain:
  == domain 1    score: 60.6 bits;  conditional E-value: 4.4e-18
  Csnk1e-aln  21 gdiylganiasgeevaiklecvktkhpq.lhieskfykmmqg....gvgipsikwcgaegd.ynvmvmellgpsledlfnfcs.rkfslktvllladqm 112
                  d+yl  +  sg++  +k   v  k pq l+ e+ + + ++        i  i +     d  + +++   g +l+++++ ++  ++s+   +++  qm
     T05A7.6 115 YDVYLVKDTESGDDYRMK---VARKDPQiLKTEAALLRRLEKipgdKCFISMIEYGSIVKDkVEFLIVSPYGATLNEIMKKATmGQLSMDCSFVVGLQM 210
                 478888888888887777...456777734666665554443111145577777776655525678888999999999876552689************ PP

  Csnk1e-aln 113 isrieyihsknfihrdvkpdnflmglgkkgnlvyiidfglakkyrdarthqhipyrenknltgtaryasinthlgieqsrrddleslgyvlmyf.nlgs 210
                 +  i+ +hs  +ihr++ p  f  glg     +++ df+ a+k+ + +  +h+  r n ++ g+ r+a  + +   +q r+ddles  y l+y+ + gs
     T05A7.6 211 LRAIQNLHSIGYIHRNISPASFHCGLGMDEPTLFLQDFRQARKFEENK--KHVTARTNVKMYGCGRFANRACQGSKDQGRKDDLESWVYTLFYLmDNGS 307
                 ********************************************9875..7899**************************************96378** PP

  Csnk1e-aln 211 lpwqg 215
                 l w+ 
     T05A7.6 308 LSWKR 312
                 ***85 PP

  == domain 2    score: 86.0 bits;  conditional E-value: 8.4e-26
  Csnk1e-aln  10 rlgrkigsgsfgdiylga..niasgeevaiklecvktkhpqlhieskfykmmqggvgipsikw......c...gaeg.dynvmvmellgpsledlf.nf 95 
                 ++   +gsg fgd+y       as +  a+k e     +  l ++     mm+        k+      +    +e    + +vm l+gpsled+  ++
     T05A7.6 441 KVVNLLGSGGFGDVYKVHreSQASNKCYALKTESEEGEKRYLRLKVEVTVMMKTAEKKKDNKFknfiefVdrgKCEQlKCKFVVMGLVGPSLEDIRrKY 539
                 55667899999999976412678999999999999999999999999999998765544333311111121102232246789***********96368 PP

  Csnk1e-aln  96 csrkfslktvllladqmisrieyihsknfihrdvkpdnflmglgkkgnlvyiidfglakkyrdarthqhipyrenknltgtaryasinthlgieqsrrd 194
                     fs +t + +a q ++ ++ +hs  ++hrd+kp n+ +gl  + + vy++dfg+ak y d    ++i  ++ k + gt rya  +  +  eq r+d
     T05A7.6 540 LLASFSKHTSFNVAIQTVTALRDLHSLGYLHRDIKPANYAVGLDEREDTVYMLDFGIAKLYVDENGVHKIKRKKVK-FLGTLRYACRACMMQQEQGRKD 637
                 999*************************************************************999999766665.669******************* PP

  Csnk1e-aln 195 dleslgyvlmyf..nlgslpwqglkaatkrqkyerisekkmstpievlckgypsefstylnfcrslrfddkpdysylrqlfrnlfhrqgfsydyvfdw 290
                 dle+  y+++ +  +   +pw+ l       k     +  ++t  +        ++   + ++  +++d  pdysy+ ++++      g      +dw
     T05A7.6 638 DLETWIYLVFDLmdEAHGMPWRALCDPREILK---SKNTFFATFDNFQFSNILKRLKDLVVYVDDMQYDTTPDYSYILNFLKTTANDVGAKITKKLDW 732
                 ****998765431145679**99976554444...33455667777777888889999999999************9999888777777766666666 PP

>> F59A6.4  CE01982	WBGene00019086	Protein kinase	status:Partially_confirmed	UniProt:Q21026	protein_id:CCD70464.1
   #    score  bias  c-Evalue  i-Evalue hmmfrom  hmm to    alifrom  ali to    envfrom  env to     acc
 ---   ------ ----- --------- --------- ------- -------    ------- -------    ------- -------    ----
   1 !   55.3   0.1   1.8e-16   7.8e-15      77     215 ..     178     316 ..     102     369 .. 0.83
   2 !   82.9   0.6   7.4e-25   3.3e-23      78     290 ..     515     726 ..     434     749 .. 0.79

  Alignments for each domain:
  == domain 1    score: 55.3 bits;  conditional E-value: 1.8e-16
  Csnk1e-aln  77 ynvmvmellgpsledlfn.fcsrkfslktvllladqmisrieyihsknfihrdvkpdnflmglgkkgnlvyiidfglakkyrdarthqhipyrenknlt 174
                  + +v+   g +l+++++      +s+   +++  qm+  i+ +hs  ++hr+++p  f  glg     +y+ df+  +k+ + +  +h+  r   ++ 
     F59A6.4 178 LEFLVVSSYGSTLQEILKkTINGPLSMDCSFVVGLQMLRAIQNLHSLGYVHRNINPSAFNCGLGMDETSLYLQDFRQVRKFEENK--KHVTARSTVKMF 274
                 56778888888888776515667899999****************************************************9875..78999******* PP

  Csnk1e-aln 175 gtaryasinthlgieqsrrddleslgyvlmyf.nlgslpwqg 215
                 g+ r+a  + +   +q r+ddles  y l+y+ + gsl w+ 
     F59A6.4 275 GCGRFANRACQNSKDQGRKDDLESWIYTLFYLiDHGSLSWKN 316
                 ******************************96489*****85 PP

  == domain 2    score: 82.9 bits;  conditional E-value: 7.4e-25
  Csnk1e-aln  78 nvmvmellgpsledlf.nfcsrkfslktvllladqmisrieyihsknfihrdvkpdnflmglgkkgnlvyiidfglakkyrdarthqhipyrenknltg 175
                 + +vm l+gpsled+  ++    fs +t + +a q ++ ++ +hs  ++hrd+kp n+ +gl  + + vy++dfg+ak y d   ++++  r++ ++ g
     F59A6.4 515 KYVVMGLVGPSLEDIRrKYLLGSFSKHTSFNVAIQTVTALQDLHSIGYLHRDIKPANYAVGLEDREDTVYMLDFGIAKLYVDENGEHKVK-RKKVKFLG 612
                 4589**********96368999************************************************************99887776.55556679 PP

  Csnk1e-aln 176 taryasinthlgieqsrrddleslgyvlmyf..nlgslpwqglkaatk..rqkyerisekkmstpievlckgypsefstylnfcrslrfddkpdysylr 270
                 t rya  +  +  eq r+ddle+  y+++ +  +   +pw+ l +     + k e  ++   s+ +         ++   ++++ +++++  pdy y+ 
     F59A6.4 613 TLRYACRACMMQQEQGRKDDLETWIYLVFDLmdESHGMPWRSLCSPKEilKSKNEFFTNFDSSS-VSA----TLKRLKGLVSYVDNMQYETTPDYDYII 706
                 ***********************999875541134569*****876551134444444444333.333....33467778888999999********99 PP

  Csnk1e-aln 271 qlfrnlfhrqgfsydyvfdw 290
                 ++++      g      +dw
     F59A6.4 707 NFLKTTATEAGAKISKKLDW 726
                 99988888887777777777 PP

>> F41G3.5  CE44056	WBGene00018301	protein kinase	status:Confirmed	UniProt:Q20288	protein_id:CCD71052.1
   #    score  bias  c-Evalue  i-Evalue hmmfrom  hmm to    alifrom  ali to    envfrom  env to     acc
 ---   ------ ----- --------- --------- ------- -------    ------- -------    ------- -------    ----
   1 !  131.7   0.1   1.1e-39   4.9e-38       8     292 ..      27     308 ..      18     330 .. 0.85

  Alignments for each domain:
  == domain 1    score: 131.7 bits;  conditional E-value: 1.1e-39
  Csnk1e-aln   8 kyrlgrkigsgsfgdiylganiasgeevaiklecvktkhpqlhieskfykmmqg..gvgipsikwcgaegdynvmvmellgpsledlfnfc.srkfslk 103
                  y++ r i+ g+fg +y    i +    a+kle   +   +l++e+   + +          + +cg    +n ++m l+g  l +l   c  rkfs +
     F41G3.5  27 DYKVVRFIAKGAFGAVYQVDHINT-LPFALKLESRSSETRNLKMEAVVLRSLLPirSPYFCRVFFCGKAEKFNFLIMTLVGKNLSELRANCpNRKFSRR 124
                 59999************9999976.679******************999876541145577899***********************877747****** PP

  Csnk1e-aln 104 tvllladqmisrieyihsknfihrdvkpdnflmglgkkgnlvyiidfglakky.rdarthqhipyrenknltgtaryasinthlgieqsrrddleslgy 201
                 t l +  qmi  i+ +hs  fihrd+kp nf + l +  +lv ++dfg+++ky +d  t+ + p    + + gt rya ++th g +  r++dle++ y
     F41G3.5 125 TGLQIGIQMINAIQQLHSIGFIHRDIKPANFCINLDNPHQLV-MVDFGMCRKYlNDGGTQLRHPRWSVHGFRGTVRYAPLATHYGRDSCRKEDLETIFY 222
                 *************************************99999.58*******9456777778999999******************************* PP

  Csnk1e-aln 202 vlmyfnlgslpwqglkaatkrqkyerisekkmstpievlckgypsefstylnfcrslrfddkpdysylrqlfrnlfhrqgfsydyvfdwnl 292
                 vl+ + +g+lpw  +    + ++ ++++    +t +  +  g p ++   l +  +lrf d pdy+ +r l+   f  +   ++  f+w+ 
     F41G3.5 223 VLVELLVGTLPWMTMEEHIHVEHSKQVA---RTTGLREFLSGCPKQLVHILLYIDNLRFYDAPDYALIRGLLS--FALENCQHNGSFEWEE 308
                 *************999877766665554...5789999999****************************9986..3334444555555554 PP

>> W03G9.5  CE14562	WBGene00021016	protein kinase	status:Partially_confirmed	UniProt:O44751	protein_id:CCD70129.1
   #    score  bias  c-Evalue  i-Evalue hmmfrom  hmm to    alifrom  ali to    envfrom  env to     acc
 ---   ------ ----- --------- --------- ------- -------    ------- -------    ------- -------    ----
   1 !  128.8   0.0   8.3e-39   3.7e-37       6     291 ..      15     303 ..      10     315 .. 0.87

  Alignments for each domain:
  == domain 1    score: 128.8 bits;  conditional E-value: 8.3e-39
  Csnk1e-aln   6 gnkyrlgrkigsgsfgdiylgania.sgeevaiklec.vktkhpqlhieskfykmmqggvgipsikwc..gaegdynvmvmellgpsledlf.nfcsrk 99 
                   ky   rk+g g +g iy  a +   g   a k e  v    p l +e k+   +++   i  +     g   +y+ +vm llgpsl+ +   + + k
     W03G9.5  15 NRKYLAFRKLGEGGCGVIYEVAMVKcPGRRFACKAETtVFDEDPTLPMEHKIISKLNEKNSIHCVELIdkGQSDNYQFIVMTLLGPSLDAIRaTLPTNK 113
                 5689999*************999862699******96377899***********999999999988753388899**************996257899* PP

  Csnk1e-aln 100 fslktvllladqmisrieyihsknfihrdvkpdnflmg.lgk.kgnlvyiidfglakkyrdart.hqhipyrenkn...ltgtaryasinthlgieqsr 192
                 fs  + l++  q +  i+ ih   f+hrdvkp nf +g lg  k  lv+++dfg++++y      +  +  r+ +    + gt ry+s++++   eq r
     W03G9.5 114 FSTFSTLVMGIQALDSIKEIHDIGFVHRDVKPANFAIGaLGTpKQRLVHVLDFGISRQYLVKDGeNGGLRIRKPRRivpFRGTLRYCSVAAQERKEQGR 212
                 ***********************************99866754999************96444303345555555411167****************** PP

  Csnk1e-aln 193 rddleslgyvlmyfnlgslpwqglkaatkrqkyerisekkmstpievlckgypsefstylnfcrslrfddkpdysylrqlfrnlfhrqgfsydyvfdwn 291
                  ddl sl y+++ f  gslpw g+    k      i    m   +  l +g  se + + +  + lr++ +pdy+ lr+l+ n+f r+ f  +  +dw+
     W03G9.5 213 HDDLWSLFYMIVEFVKGSLPWTGIMEEEKV-----I---VMKEDVTELFNGLESECAMFAQHLSVLRYQTNPDYALLRDLLMNIFVRRNFNAQMKVDWE 303
                 ***********************9765442.....3...3556677899************************************************97 PP

>> T05C12.1  CE02312	WBGene00011466	serine\/threonine kinase	status:Partially_confirmed	UniProt:Q22223	protein_id:CAA913
   #    score  bias  c-Evalue  i-Evalue hmmfrom  hmm to    alifrom  ali to    envfrom  env to     acc
 ---   ------ ----- --------- --------- ------- -------    ------- -------    ------- -------    ----
   1 !  125.4   0.2   9.5e-38   4.2e-36      11     274 ..      48     306 ..      40     325 .] 0.88

  Alignments for each domain:
  == domain 1    score: 125.4 bits;  conditional E-value: 9.5e-38
  Csnk1e-aln  11 lgrkigsgsfgdiylganiasgeevaiklecvktkhpq.lhieskfykmmqggvgipsikwcgaegdynvmvmellgpsledlfnfc.srkfslktvll 107
                 + + i+ g fg++y + n  + eeva+k+e   t+  q + +esk    m g    p + + g    yn +vm++lg  + d+ ++   +k+s+ + + 
    T05C12.1  48 VEKMIAGGGFGQVYRARNTETQEEVAVKVERATTNDSQrMILESKVLDDMLGSKHFPNVYYIGPYHSYNFIVMQMLGKNIGDIRKMMpNKKISILSSVR 146
                 5678999***************************99983456*****************************************98753789******** PP

  Csnk1e-aln 108 ladqmisrieyihsknfihrdvkpdnflmglgkkgnlvyiidfglakkyrdarthqhipyrenknltgtaryasinthlgieqsrrddleslgyvlmyf 206
                 +  q+i  +  +hsk ++hrd+kp n  +gl  k + vy++dfg+++k+r+         r    + gt+ry+s   h   eq   ddl  l y l  +
    T05C12.1 147 IGIQIIEALSLLHSKGWLHRDLKPTNCCLGLDEKRKTVYLVDFGMSRKFRNDNGSL-RESRTYCGFRGTTRYCSYRMHDRREQGPVDDLWCLYYSLGEL 244
                 **************************************************987654.45677778899******************************* PP

  Csnk1e-aln 207 nlgslpwqglkaatkrqkyerisekkmstpievlckgypsefstylnfcrslrfddkpdysylrqlfr 274
                   g lpw+ + +a    + ++i +       e + +  ps+f+++    r+lr  + pdy+ +++++ 
    T05C12.1 245 IEGCLPWRDIESADEMAHVKKILK------HEDIFHSMPSKFASFGRNLRRLRPANTPDYTKFQNILA 306
                 ************988777666643......4778899***********************98877654 PP

>> Y66D12A.20  CE28799	WBGene00004960	locus:spe-6	status:Confirmed	UniProt:Q95PZ9	protein_id:CAC70138.1
   #    score  bias  c-Evalue  i-Evalue hmmfrom  hmm to    alifrom  ali to    envfrom  env to     acc
 ---   ------ ----- --------- --------- ------- -------    ------- -------    ------- -------    ----
   1 !  120.6   0.0   2.6e-36   1.1e-34       7     280 ..      24     299 ..      19     316 .. 0.89

  Alignments for each domain:
  == domain 1    score: 120.6 bits;  conditional E-value: 2.6e-36
  Csnk1e-aln   7 nkyrlgrkigsgsfgdiylganiasgeevaiklecvkt.khpqlhieskfykmmqggvgipsikwcgaegdynvmvmellgpsledlfnf.csrkfslk 103
                  k+++ r+i sg f+d+y+ a+  + e+ a+k e       p l+++       +g  g p    +g    y   +m+l+gp l  l      rkfsl 
  Y66D12A.20  24 HKWKVLRNIYSGPFSDVYVVADTVTNEKYAMKCERQEGnSRPVLKLDVMVLMATKGLRGFPNFVAAGRTDVYRYCIMQLVGPDLGRLRRTrPERKFSLP 122
                 689999****************************9875268******99999999999*****************************875268****** PP

  Csnk1e-aln 104 tvllladqmisrieyihsknfihrdvkpdnflmglgkkgnlvyiidfglakkyrdarthqhipyrenknltgtaryasinthlgieqsrrddleslgyv 202
                 t l +  q + r+e +h   ++ rdvk  nf +g+g +   vyi+dfg+a+k+ d    + ip r   +l gt +y+++++h   +q  rddles  y+
  Y66D12A.20 123 TALQILGQTLRRLEDLHNCGWLCRDVKAPNFCIGVGENESTVYILDFGFARKFVDKE-GKIIPPRTAAALMGTFQYCAVSAHSHKDQCARDDLESWFYM 220
                 ******************************************************976.578************************************** PP

  Csnk1e-aln 203 lmyfnlgslpwqglkaatkrqkyerisekkm...stpiev.lckgypsefstylnfcrslrfddkpdysylrqlfrnlfhrq 280
                  + +  g lpw  +       ++++i e k+   s p+   +  g p +f   l++  +  + d+p+y  l +l+ +    +
  Y66D12A.20 221 GIELLKGPLPWANIDGHK---NHKQIGEAKVairSEPLRSeFFEGVPKQFNEILTILDQTSYFDRPNYKKLGDLLSQAATEH 299
                 ***********9998754...44567777761114555432578**************************999987665555 PP

>> W01B6.2  CE03754	WBGene00012169	serine\/threonine kinase	status:Partially_confirmed	UniProt:Q23103	protein_id:CAA9262
   #    score  bias  c-Evalue  i-Evalue hmmfrom  hmm to    alifrom  ali to    envfrom  env to     acc
 ---   ------ ----- --------- --------- ------- -------    ------- -------    ------- -------    ----
   1 !  119.5   0.0   5.6e-36   2.5e-34       9     291 ..      24     316 ..      17     324 .. 0.86

  Alignments for each domain:
  == domain 1    score: 119.5 bits;  conditional E-value: 5.6e-36
  Csnk1e-aln   9 yrlgrkigsgsfgdiylganiasgeeva.iklecvktkh.pqlhieskfykmmq.gg.v.gipsikwcgaegdynvmvmellgpsledlf..nf.csrk 99 
                 +++g+ i  g fg++y+++ i+  ++va +k e         +++e+ + + ++ +g v  ip ++ c     y  mvm llg  l  l   n+ +   
     W01B6.2  24 WKIGKTIDEGGFGKVYIATSISDPKKVAaLKAESNEIEGgSAIKLEAMILNKLNaNGpVpHIPVVHLCAKRKLYCYMVMTLLGRNLRKLKstNLvVNNG 122
                 789********************999853899999887526799999876555414424369999*********************9985225525778 PP

  Csnk1e-aln 100 fslktvllladqmisrieyihsknfihrdvkpdnflmgl...gkkgnlvyiidfglakkyr..darthqhipyre..nknltgtaryasinthlgieqs 191
                 fs  t   +  q +  ++y+h + fihrdvkp+nfl+g      +  +v+i+dfgla+ +   +ar +++i  r      + gt ry+s n hl  eq 
     W01B6.2 123 FSRGTWSRIGIQCLYALKYVHDNGFIHRDVKPQNFLLGNetdSERARIVHILDFGLARPFAvfHARENKWIARRArgTAEFRGTLRYTSPNVHLRKEQG 221
                 **************************************822246789***********875338999****98751157899***************** PP

  Csnk1e-aln 192 rrddleslgyvlmyfnlg.slpwqglkaatkrqkyerisekkmstpievlckgypsefstylnfcrslrfddkpdysylrqlfrnlfhrqgfsydyvfd 289
                 r dd+ sl yv++ +n g +lpwq         + er+ + k+  p +v+    p+ +   +    sl + ++pdy  + + f +++  + ++    +d
     W01B6.2 222 RVDDVWSLLYVIIELNGGkALPWQT-----DS-QRERVEQMKLNLPAKVVMSNMPACMDKVMPHLASLDYYQRPDYHMIFKCFWQVMENEKITPSSKYD 314
                 ****************99569**95.....33.3599999*******************************************9999999888888888 PP

  Csnk1e-aln 290 wn 291
                 w+
     W01B6.2 315 WE 316
                 86 PP

>> C27D8.1  CE18539	WBGene00007777	serine\/threonine kinase	status:Confirmed	UniProt:Q93288	protein_id:CAB05633.1
   #    score  bias  c-Evalue  i-Evalue hmmfrom  hmm to    alifrom  ali to    envfrom  env to     acc
 ---   ------ ----- --------- --------- ------- -------    ------- -------    ------- -------    ----
   1 !  117.5   0.2   2.4e-35     1e-33       8     294 ..      23     313 ..      18     323 .. 0.87

  Alignments for each domain:
  == domain 1    score: 117.5 bits;  conditional E-value: 2.4e-35
  Csnk1e-aln   8 kyrlgrkigsgsfgdiylganiasgeevaikle..cvktkhpqlhieskfykmmqggvgipsikwcgaeg..dynvmvmellgpsledlfn.fcsrkfs 101
                 +y + r +g g fg +yl  +  s ++ a+k+e    k kh +l++e  + k++ +g     i   g +    +  +vmel+g sl dl      + fs
     C27D8.1  23 NYTVVRLLGEGGFGAVYLVQDNKSKKQSAMKVErkIEKRKHSKLKMEIAILKLVGSGKHFTQIVDRGKKDkeGFFFLVMELVGKSLADLKAdRPDKVFS 121
                 69999**************************99435699***********************999887541157899************76156778** PP

  Csnk1e-aln 102 lktvllladqmisrieyihsknfihrdvkpdnflmglgkkgnlvyiidfglakkyrdarthqhipyrenknltgtaryasinthlgieqsrrddleslg 200
                 + t l ++ q +  +e +h   fihrd+kp+n+  gl  k   +yi+dfg+a+ky +++ + + p re   + gt r+a i+ h   e   +dd es  
     C27D8.1 122 FATGLGVSCQCLEAVEELHKTGFIHRDLKPQNYACGLDEKRHNIYILDFGIARKYLNTKNELKTP-RETVGFKGTVRFAPIACHRNTEMGPKDDCESWF 219
                 ***********************************************************999998.9******************************** PP

  Csnk1e-aln 201 yvlmyfnlgs.lpwqgl..kaatkrqkyerisekkmstpievlckgypsefstylnfcrslrfddkpdysylrqlfrnlfhrqgfsydyvfdwnllk 294
                 y+l+ + + s lpw+ l  k    ++k e   +k+ s    +    y    s  l++     ++d+ dy ++ + + +  +   +  d  +dw+l k
     C27D8.1 220 YLLLDLIVPSgLPWRKLsdKHEVLKEKEECRKDKRSSLFAGLRQTDYL---SKVLDYIDGRAYQDRVDYQFIYKNLAEACKVCNLDIDSPYDWELQK 313
                 ***99888655****993334455666666666666666666666665...556777778889*********999999999999999999***9877 PP

>> C08F8.6  CE05253	WBGene00007448	serine\/threonine kinase	status:Partially_confirmed	UniProt:Q17825	protein_id:CAA9742
   #    score  bias  c-Evalue  i-Evalue hmmfrom  hmm to    alifrom  ali to    envfrom  env to     acc
 ---   ------ ----- --------- --------- ------- -------    ------- -------    ------- -------    ----
   1 !  115.5   0.3   9.2e-35   4.1e-33       7     293 ..      14     301 ..       5     327 .. 0.87

  Alignments for each domain:
  == domain 1    score: 115.5 bits;  conditional E-value: 9.2e-35
  Csnk1e-aln   7 nkyrlgrkigsgsfgdiylganiasgeevaiklecvktkhpqlhieskfykmmq..ggvgipsikwcgaegdynvmvmellgpsledlfnfc.srkfsl 102
                 +k+++ +k+g g+fg +y  +n   g+  a+k+e    k   l++e    + ++  gg     i   g   ++n +vm ++g sl dl  +  ++kfs+
     C08F8.6  14 KKWQIDKKLGEGAFGAVYKCSN-PKGDLFALKVEGKDEKIQLLKMEVYVLNELKkaGGRHFCNIEDKGQVDNFNYVVMTFVGLSLADLRAISpTKKFSM 111
                 47889**************999.589**************99****9988766523688899**************************99864799*** PP

  Csnk1e-aln 103 ktvllladqmisrieyihsknfihrdvkpdnflmglgkkgnl..vyiidfglakkyrdarthqhipyrenknltgtaryasinthlgieqsrrddlesl 199
                  t + +a q +  +e +h   ++hrdvkp n+ +g     +l  vy++dfg+a+k+ +   + + p r+   + gt +ya ++ h g e  r+dd e+ 
     C08F8.6 112 GTAISIARQSLEALEDMHNIGYLHRDVKPGNYTIGRAEVNELrkVYVLDFGMARKFAHEDGTIKKP-RNVAGFRGTVKYAPVSCHAGRELCRQDDCETW 209
                 ************************************998877669***********9888777777.788899************************** PP

  Csnk1e-aln 200 gyvlmyfnlgslpwqglkaatkrqkyerisekkmstpievlckgypsefstylnfcrslrfddkpdysylrqlfrnlfhrqgfsydyvfdwnll 293
                  y+++ +  gslpw+ +       + +r   ++     + +  g p e+   l+   + +f d p+y  +  l+r+ ++  g s +y +dw+  
     C08F8.6 210 LYMVVELTKGSLPWRNMTEIQDVGNEKRA-IRRDPIVKKKMFGGCPREYLDILEAIDKGQFFDEPNYERIYYLLREAMKNTG-STEYPYDWEQS 301
                 ***************99877665554444.3444444566788**********************************99888.78999999854 PP

>> Y39G8C.2  CE20236	WBGene00012731	protein kinase	status:Partially_confirmed	UniProt:Q9BHK8	protein_id:CAC35855.1
   #    score  bias  c-Evalue  i-Evalue hmmfrom  hmm to    alifrom  ali to    envfrom  env to     acc
 ---   ------ ----- --------- --------- ------- -------    ------- -------    ------- -------    ----
   1 !  114.3   0.1   2.2e-34   9.8e-33       8     219 ..      23     239 ..      15     262 .. 0.89

  Alignments for each domain:
  == domain 1    score: 114.3 bits;  conditional E-value: 2.2e-34
  Csnk1e-aln   8 kyrlgrkigsgsfgdiylganiasgeevaikle..cvktkhpqlhieskfykmmqggvgipsikwcgae..gdynvmvmellgpsledlfnf.csrkfs 101
                 +y + r +g g fg +yl  +  + +  a+k+e    k kh +l++e  + k++  g     i   g +    y  +vmel+g sl dl n  + r fs
    Y39G8C.2  23 NYVVSRLLGEGGFGAVYLVKDTKTNKTFAMKVEqkMEKRKHSKLKMEIAILKLVGAGKHFTQIVDRGKKdkEGYFFLVMELVGKSLGDLKNErAERVFS 121
                 69999**************************99334699***********************9998865114699**************99626799** PP

  Csnk1e-aln 102 lktvllladqmisrieyihsknfihrdvkpdnflmglgkkgnlvyiidfglakkyrdarthqhipyrenknltgtaryasinthlgieqsrrddleslg 200
                 + t l +a q +  +e +h   fihrd+kp+n+  gl  k   +yi+dfg+a+ky +++ + + p re   + gt r+a ++ h   e   rdd es  
    Y39G8C.2 122 FGTGLGVASQCLEAVEDLHRTGFIHRDLKPQNYACGLDEKRHNIYILDFGIARKYLNTKNELKTP-REAVGFKGTVRFAPLACHRFTELGPRDDCESWF 219
                 ***********************************************************999998.9******************************** PP

  Csnk1e-aln 201 yvlmyfnlg.slpwqglkaa 219
                 y+l+ + l   lpw+ ++  
    Y39G8C.2 220 YLLLDLILPrGLPWRKMNEK 239
                 ****9999537***987543 PP

>> F35C11.3  CE02210	WBGene00009402	serine\/threonine kinase	status:Predicted	UniProt:Q20018	protein_id:CAA90241.1
   #    score  bias  c-Evalue  i-Evalue hmmfrom  hmm to    alifrom  ali to    envfrom  env to     acc
 ---   ------ ----- --------- --------- ------- -------    ------- -------    ------- -------    ----
   1 !  113.7   0.0   3.2e-34   1.4e-32       4     310 ..      15     319 ..      12     328 .. 0.84

  Alignments for each domain:
  == domain 1    score: 113.7 bits;  conditional E-value: 3.2e-34
  Csnk1e-aln   4 rvgnkyrlgrkigsgsfgdiylganiasgeevaiklec.vktkhpq.lhieskfykmmqggvgipsikwcgaegdynvmvmellgpsledlf.nfcsrk 99 
                 ++ +++ + +k+g g++g+++l   i      a+k+e  +k k  + l++e    k +q+   +  +   g    y  mvm +lg  + d+   +  rk
    F35C11.3  15 KIKDQFTVKKKLGEGACGQVFLVDLIQGKGSAAMKVEPlMKNKEDEiLKMEVYVLKKLQNSRHVCRLLGSGKTETYTYMVMSVLGKEIGDVRrRLPQRK 113
                 567789999*****************9999*******6257776543899****************************************9725889** PP

  Csnk1e-aln 100 fslktvllladqmisrieyihsknfihrdvkpdnflmglgkkgnlvyiidfglakkyrdarthqhipyrenkn...ltgtaryasinthlgieqsrrdd 195
                 +s  + + +  q++  ++ +h   f+hrdvkp n+ +g+ k+ ++vyi dfgl+++     +  ++  re +n   + gt ry+s+n hl  eq r dd
    F35C11.3 114 MSAPSTVRVFIQLVKALQDMHEAGFVHRDVKPSNMALGV-KNEQVVYIFDFGLSRQIMLPDASGKLKLREPRNksmFRGTVRYCSLNVHLHKEQGRHDD 211
                 ***99999999***********************98887.67899***********98777777777777554223579******************** PP

  Csnk1e-aln 196 leslgyvlmyfnlgslpwqglkaatkrqkyerisekkmstpievlckgypsefstylnfcrslrfddkpdy.sylrqlfrnlfhrqgfsydyvfdwnll 293
                 l    y ++     +lpw+g        k e  + k  +t +  lckg p  f    +  r+l + + p y s++ +l  +l   +g+     f+wnl 
    F35C11.3 212 LYGALYAMIETATSTLPWKGK------PKKETSALKEKTTDV-QLCKGCPKSFLEIATTLRKLTYKETPPYgSFMEKLKADL--PKGVKMTDPFEWNLK 301
                 *******************94......344555555556666.59************************9956777777776..4688999999**985 PP

  Csnk1e-aln 294 k.fgaarnpedvdrerre 310
                   +    n +  dre  e
    F35C11.3 302 GaLDENNNGNKSDREDAE 319
                 313444555566666544 PP

>> M05D6.1  CE03499	WBGene00010874	serine\/threonine kinase	status:Confirmed	UniProt:Q21521	protein_id:CAA91411.1
   #    score  bias  c-Evalue  i-Evalue hmmfrom  hmm to    alifrom  ali to    envfrom  env to     acc
 ---   ------ ----- --------- --------- ------- -------    ------- -------    ------- -------    ----
   1 !  113.7   0.0   3.2e-34   1.4e-32       4     310 ..      15     319 ..      12     328 .. 0.84

  Alignments for each domain:
  == domain 1    score: 113.7 bits;  conditional E-value: 3.2e-34
  Csnk1e-aln   4 rvgnkyrlgrkigsgsfgdiylganiasgeevaiklec.vktkhpq.lhieskfykmmqggvgipsikwcgaegdynvmvmellgpsledlf.nfcsrk 99 
                 ++ +++ + +k+g g++g+++l   i      a+k+e  +k k  + l++e    k +q+   +  +   g    y  mvm +lg  + d+   +  rk
     M05D6.1  15 KIKDQFTVKKKLGEGACGQVFLVDLIQGKGSAAMKVEPlMKNKEDEiLKMEVYVLKKLQNSRHVCRLLGSGKTETYTYMVMSVLGKEIGDVRrRLPQRK 113
                 567789999*****************9999*******6257776543899****************************************9725889** PP

  Csnk1e-aln 100 fslktvllladqmisrieyihsknfihrdvkpdnflmglgkkgnlvyiidfglakkyrdarthqhipyrenkn...ltgtaryasinthlgieqsrrdd 195
                 +s  + + +  q++  ++ +h   f+hrdvkp n+ +g+ k+ ++vyi dfgl+++     +  ++  re +n   + gt ry+s+n hl  eq r dd
     M05D6.1 114 MSAPSTVRVFIQLVKALQDMHEAGFVHRDVKPSNMALGV-KNEQVVYIFDFGLSRQIMLPDASGKLKLREPRNksmFRGTVRYCSLNVHLHKEQGRHDD 211
                 ***99999999***********************98887.67899***********98777777777777554223579******************** PP

  Csnk1e-aln 196 leslgyvlmyfnlgslpwqglkaatkrqkyerisekkmstpievlckgypsefstylnfcrslrfddkpdy.sylrqlfrnlfhrqgfsydyvfdwnll 293
                 l    y ++     +lpw+g        k e  + k  +t +  lckg p  f    +  r+l + + p y s++ +l  +l   +g+     f+wnl 
     M05D6.1 212 LYGALYAMIETATSTLPWKGK------PKKETSALKEKTTDV-QLCKGCPKSFLEIATTLRKLTYKETPPYgSFMEKLKADL--PKGVKMTDPFEWNLK 301
                 *******************94......344555555556666.59************************9956777777776..4688999999**985 PP

  Csnk1e-aln 294 k.fgaarnpedvdrerre 310
                   +    n +  dre  e
     M05D6.1 302 GaLDENNNGNKSDREDAE 319
                 313444555566666544 PP

>> F54H5.2  CE01965	WBGene00018839	status:Partially_confirmed	UniProt:P91332	protein_id:CCD68187.1
   #    score  bias  c-Evalue  i-Evalue hmmfrom  hmm to    alifrom  ali to    envfrom  env to     acc
 ---   ------ ----- --------- --------- ------- -------    ------- -------    ------- -------    ----
   1 !  109.9   0.0   4.5e-33     2e-31       5     293 ..      27     317 ..      24     378 .. 0.85

  Alignments for each domain:
  == domain 1    score: 109.9 bits;  conditional E-value: 4.5e-33
  Csnk1e-aln   5 vgnkyrlgrkigsgsfgdiylganiasgeevaiklecvktk.hpqlhieskfykmmqggvgipsikwcgaegdynvmvmellgpsledlfnfcsrkfsl 102
                 vg  +++ rk+g g +g +yl  n+    e a+k e   +     l++e  + k + g   +    ++    d+  ++m llg sl+ + +  +r++++
     F54H5.2  27 VGCSWQVIRKLGEGGCGSVYLVKNLEDETEAAMKAESNGAAgGCVLKLEVAILKKLSGKPHVCQFLFAARLTDFTYVIMTLLGESLNKIVKRIARQITV 125
                 7889999*****************************9876516789***************************************************** PP

  Csnk1e-aln 103 ktvllladqmisrieyihsknfihrdvkpdnflmglgkkgn...lvyiidfglakkyrdarthq..hipy...renknltgtaryasinthlgieqsrr 193
                  + + +a +++  ++ ih   fihrd+kp n+ +g   + +   + +++dfgla+++  +++ q  ++     re   + gt+ry+si  h   eq r 
     F54H5.2 126 SSQVRIAANVLFCLKQIHDIGFIHRDLKPANMALGYKTNNDecrFFHVLDFGLARQFVVSQSDQpsKLMMrrpRERSLFRGTTRYCSIRMHDRAEQGRV 224
                 *******************************8888754332222789*********988877763333332226777889******************* PP

  Csnk1e-aln 194 ddleslgyvlmyfnlgslpwqglkaatkrqkyerisekkmstpievlckgypsefstylnfcrslrfddkpdysylrqlfrnlfhrqgfsydyvfdwnl 292
                 ddl s+ y+l  +  g lpw   +   kr     + e k     ev+ +  p ef    ++ rsl + ++pdy  +  l+  ++ +  fs++  fdw++
     F54H5.2 225 DDLWSILYLLAEL-RGPLPWSSQN--DKR----VVGEMKRLHSDEVVLQNSPMEFLEIAKYLRSLTYFHRPDYHKIFMLLISIMSKGKFSWNDPFDWEM 316
                 ********99887.59****8643..233....46788888889******************************************************9 PP

  Csnk1e-aln 293 l 293
                  
     F54H5.2 317 P 317
                 5 PP

>> F53C3.1  CE35938	WBGene00018745	protein kinase	status:Partially_confirmed	UniProt:Q9TXU0	protein_id:CCD67670.1
   #    score  bias  c-Evalue  i-Evalue hmmfrom  hmm to    alifrom  ali to    envfrom  env to     acc
 ---   ------ ----- --------- --------- ------- -------    ------- -------    ------- -------    ----
   1 !  109.8   0.3   4.9e-33   2.2e-31       8     295 ..      23     314 ..      18     325 .. 0.90

  Alignments for each domain:
  == domain 1    score: 109.8 bits;  conditional E-value: 4.9e-33
  Csnk1e-aln   8 kyrlgrkigsgsfgdiylganiasgeevaiklecv..ktkhpqlhieskfykmmqggvgipsikwcgae..gdynvmvmellgpsledlfnf.csrkfs 101
                  y + r +g g fg +yl  +  + ++ a+k+e      kh +l++e  + k++        i   g +    y  +vm+l+g sl  l +    + f+
     F53C3.1  23 TYTVVRLLGEGGFGAVYLVEQAKTKKQFAMKVEKKmdTRKHSKLKMEIAILKLVGTCKHFTKIEDRGKKdkEGYFFIVMQLVGKSLSGLKKErPNQIFT 121
                 688999**************************96421469***********************9999751146999*************86516788** PP

  Csnk1e-aln 102 lktvllladqmisrieyihsknfihrdvkpdnflmglgkkgnlvyiidfglakkyrdarthqhipyrenknltgtaryasinthlgieqsrrddleslg 200
                 + t + +  q +  +e +h + fihrd+kp+n+  g      l+yi+dfg+a+ky + + + + p re  ++ gt r+a ++ h   e   +dd es  
     F53C3.1 122 FGTGMGVGSQCLEAVEELHKQGFIHRDLKPQNYASGQDDERHLIYILDFGIARKYLNDKKEMKTP-RESVAFKGTIRFAPLSCHRYTEMGPKDDCESWF 219
                 **********************************************************9999988.9******************************** PP

  Csnk1e-aln 201 yvlmyfnl.gslpwqglkaatkrqkyerisekkmstpievlckgyp..sefstylnfcrslrfddkpdysylrqlfrnlfhrqgfsydyvfdwnllkf 295
                 y+l+ + l g lpw+  k         +i e+        l kg p  se+   l++  s  ++d+ dy ++ + + +     g   +  +dw++ k 
     F53C3.1 220 YLLIDLILeGGLPWRHCKVKNEVL---KIKENTRKDNRAALYKGIPqtSELNKILDYIDSRAYQDRIDYKFIYKALGEACSNAGCDINAPYDWEMPKE 314
                 ****9887699****999866555...566777777778999**986689********************************************9875 PP

>> T09B4.7  CE45627	WBGene00020381	status:Confirmed	UniProt:O02157	protein_id:CCD71996.1
   #    score  bias  c-Evalue  i-Evalue hmmfrom  hmm to    alifrom  ali to    envfrom  env to     acc
 ---   ------ ----- --------- --------- ------- -------    ------- -------    ------- -------    ----
   1 !  109.0   0.0   8.8e-33   3.9e-31       6     275 ..      58     318 ..      54     341 .. 0.86

  Alignments for each domain:
  == domain 1    score: 109.0 bits;  conditional E-value: 8.8e-33
  Csnk1e-aln   6 gnkyrlgrkigsgsfgdiylganiasgeevaiklecvktkhpqlhieskfykm.mqggvgipsikwcgaegdynvmvmellgpsledl.fnfcsrkfsl 102
                 g+ky+lg  +g g +g ++l+      +++ i ++  k  + ql+ie    k  mqg       ++c    d +  ++ llg  l  l  ++  rkfs+
     T09B4.7  58 GKKYKLGPVLGDGGYGTVFLSQ----DDDIKIAVKTEKFSKSQLKIEIVVLKAaMQGNC----KHFC-ELVDCEKTLITLLGKDLHKLrCELPGRKFSI 147
                 89*****************986....467777777779999******999886266543....3455.4578888999********99457999***** PP

  Csnk1e-aln 103 ktvllladqmisrieyihsknfihrdvkpdnflmglg..kkgnlvyiidfglakkyrdarthqhipyrenknltgtaryasinthlgieqsrrddlesl 199
                 +t l +  q +   e +h   f+ rdvkp nf  g+   ++   +++ dfgla+ky d   +q ip r++    gt+ry s+n+h  ++  rrddles 
     T09B4.7 148 NTALRIGIQTLKACEELHRIGFVSRDVKPGNFAPGVKsnRQSRTIFMYDFGLARKYIDK-NNQVIPTRKEVGWRGTTRYGSLNAHKRLDLGRRDDLESW 245
                 *********************************99852267889************995.689************************************ PP

  Csnk1e-aln 200 gyvlmyfnlgslpwqglkaatkrqkyerisekkmstpievlckgypsefstylnfcrslrfddkpdysylrqlfrn 275
                  y l+ +  g+lpw+ +     r   +r  e    t    +    ps++   ++++ s  f+  pdy  + +l+ +
     T09B4.7 246 FYGLVEMTRGTLPWRNV---VDRSSVQRAKEASRNTGRTQFLFETPSQYDKIFTIVDSYAFESAPDYKQINKLLVE 318
                 **************876...5677777777777788877788889***********************99998765 PP

>> C56C10.6  CE29490	WBGene00016963	Casein kinase	status:Partially_confirmed	UniProt:Q18882	protein_id:CCD68176.1
   #    score  bias  c-Evalue  i-Evalue hmmfrom  hmm to    alifrom  ali to    envfrom  env to     acc
 ---   ------ ----- --------- --------- ------- -------    ------- -------    ------- -------    ----
   1 !  107.7   0.0   2.1e-32   9.5e-31       5     292 ..      20     309 ..      17     347 .. 0.89

  Alignments for each domain:
  == domain 1    score: 107.7 bits;  conditional E-value: 2.1e-32
  Csnk1e-aln   5 vgnkyrlgrkigsgsfgdiylganiasgeevaiklecvktk.hpqlhieskfykmmqggvgipsikwcgaegdynvmvmellgpsledlfnfcsrkfsl 102
                 vg  +++ rk+g g +g +yl  n+    e a+k e   +     l++e  + k + g   +    ++    d+  ++m llg sl+ + +  +r++++
    C56C10.6  20 VGCSWQVIRKLGEGGCGSVYLVKNLEDETEAAMKAESNGAAgGCVLKLEVAILKKLSGKPHVCQFLFAARLTDFTYVIMTLLGESLNKIVKRIARQITV 118
                 7889999*****************************9876516789***************************************************** PP

  Csnk1e-aln 103 ktvllladqmisrieyihsknfihrdvkpdnflmglgkkgn...lvyiidfglakkyrdarthq..hipy...renknltgtaryasinthlgieqsrr 193
                  + + +a +++  ++ ih   fihrd+kp n+ +g   + +   + +++dfgla+++  +++ q  ++     re   + gt+ry+si  h   eq r 
    C56C10.6 119 SSQVRIAANVLFCLKQIHDIGFIHRDLKPANMALGYKTNNDecrFFHVLDFGLARQFVVSQSDQpsKLMMrrpRERSLFRGTTRYCSIRMHDRAEQGRV 217
                 *******************************8888754332222789*********988877763333332226777889******************* PP

  Csnk1e-aln 194 ddleslgyvlmyfnlgslpwqglkaatkrqkyerisekkmstpievlckgypsefstylnfcrslrfddkpdysylrqlfrnlfhrqgfsydyvfdwnl 292
                 ddl s+ y+l  +  g lpw     + kr     + e k     ev+ +  p ef    ++ rsl + ++pdy  +  l+  ++ +  f+++  fdw++
    C56C10.6 218 DDLWSMVYLLAEL-RGPLPWSSQ--SDKR----VVGEMKRLHSDEVVLQNSPMEFLEIAKYLRSLTYFHRPDYHKIFMLLISVMSKGKFAWNDPFDWEM 309
                 ********99887.59****863..3344....46788888889******************************************************9 PP

>> ZC581.2  CE44067	WBGene00022632	ser\/thr-protein kinase	status:Partially_confirmed	UniProt:O01773	protein_id:CCD64903
   #    score  bias  c-Evalue  i-Evalue hmmfrom  hmm to    alifrom  ali to    envfrom  env to     acc
 ---   ------ ----- --------- --------- ------- -------    ------- -------    ------- -------    ----
   1 !  107.7   0.0   2.1e-32   9.3e-31       8     289 ..      47     327 ..      43     340 .. 0.85

  Alignments for each domain:
  == domain 1    score: 107.7 bits;  conditional E-value: 2.1e-32
  Csnk1e-aln   8 kyrlgrkigsgsfgdiylganiasgeevaiklecvktk.hp..qlhieskfykmmqggvgipsikwcgaegdynvmvmellgpsledlfnfc.srkfsl 102
                 k+ +   ig g fg+iy+g++ +  e+v ik+e v  k  p  ++ +e k    +qg   +p +   g   + n +vm+llgp + dl +    +++s 
     ZC581.2  47 KFMVKGLIGRGGFGQIYYGSDATFPEDVVIKIEPVVLKgRPrrRMILEQKVLYRLQGRPHVPIMCASGHTEQLNFIVMQLLGPNIGDLKKRSpVKRLSQ 145
                 55666679*************************99877434225778****999**********************************987626789** PP

  Csnk1e-aln 103 ktvllladqmisrieyihsknfihrdvkpdnflmglgkkgnlv.yiidfglakkyrdarthqhipyrenknltgtaryasinthlgieqsrrddleslg 200
                  tv  +  q i+ ++ +hs  +ihrdvkp n+ +g+ +    v  ++d+g+ +++++   +++   r +  + gt ry+s+  h g eq+  dd+ s+ 
     ZC581.2 146 TTVARIMIQGIAALRDVHSLGYIHRDVKPANMCFGVTQSTRHVlKLVDYGMVRRFKNVDGTRR-KQRYKPGFRGTLRYSSVRVHDGKEQTPVDDFVSMA 243
                 ************************************9987655279**********9876544.456667899************************** PP

  Csnk1e-aln 201 yvlmyfnlgslpwqglkaatkrqkyerisekkmstpievlckgypsefstylnfcrslrfddkpdysylrqlfrnlfhrqgfsydyvfd 289
                 y    + l  lpw+ + +   rq   ++  +   +p  +l   y s f        +lr +d pd+s l++l+ ++   + +   y +d
     ZC581.2 244 YSGAELLLVNLPWKLVSTDDIRQT--KVDFNTPNSPYLLLTGPYFSVFCG---AIFNLRSEDEPDHSSLQNLLCDMTRGKSLREAYDWD 327
                 **************9988887775..677777888999998888666665...5568999*************9997766555555444 PP

>> F36H12.9  CE09980	WBGene00018123	status:Partially_confirmed	UniProt:O76711	protein_id:CCD70666.1
   #    score  bias  c-Evalue  i-Evalue hmmfrom  hmm to    alifrom  ali to    envfrom  env to     acc
 ---   ------ ----- --------- --------- ------- -------    ------- -------    ------- -------    ----
   1 !  103.8   0.2   3.3e-31   1.5e-29       7     269 ..      22     293 ..      16     314 .. 0.85

  Alignments for each domain:
  == domain 1    score: 103.8 bits;  conditional E-value: 3.3e-31
  Csnk1e-aln   7 nkyrlgrkigsgsfgdiylganiasgeevaiklecvktkhpqlhieskfykmmqggvgipsikwcg......aegdynvmvmellgpsledlfn.fcsr 98 
                 +ky++   +g g +g +y    ++  e+ aik e   + +  l ++    ++m+g   i s ++c        +  +n +vm+l+g  l dl +     
    F36H12.9  22 DKYKVIALLGKGGYGAVYSVLRLSDMEKFAIKCEKATAGKKVLLMDC---NVMKGATQIKSRHFCTvldranVKDRFNFIVMKLIGKNLWDLRQdRGDG 117
                 799999**************************999998888888887...57999*********973322213556999*************7616789 PP

  Csnk1e-aln  99 kfslktvllladqmisrieyihsknfihrdvkpdnflmglgk..kgnlvyiidfglakky.rdarthqhipyrenknltgtaryasinthlgieqsrrd 194
                 kf++ t l  a q +  ie++hs  ++hrd+kp nf  g        +++++dfgl+++y + a  ++    r    + gt+rya +++ l  +qsr+d
    F36H12.9 118 KFTMGTSLKAASQCLVSIEHLHSFGYLHRDIKPGNFAAGRKEsnEHHVIFMLDFGLCREYvKRAEGKDLRAARTTAPFRGTTRYAPLASMLQQDQSRKD 216
                 **************************************97541145689**********945677788888999************************* PP

  Csnk1e-aln 195 dleslgyvlmyfnlgslpwqglkaatkrq..kyerisekkmstpievlckgypsefstylnfcrslrfddkpdysyl 269
                 d+es  y+++ +  g lpw+ lka  + +  +y++    k     + l      ef+  l++  +l +   pdy ++
    F36H12.9 217 DIESWLYMVVEWTSGGLPWRKLKAHDREKvlQYKQDLRTKPDILDDFLFLCPKKEFTRILKYLDTLGYYAVPDYKFI 293
                 ***********************986544114555555555555566666677899999999999999999999887 PP

>> ZK596.2  CE06632	WBGene00014007	serine\/threonine kinase	status:Confirmed	UniProt:Q23546	protein_id:CAA93431.1
   #    score  bias  c-Evalue  i-Evalue hmmfrom  hmm to    alifrom  ali to    envfrom  env to     acc
 ---   ------ ----- --------- --------- ------- -------    ------- -------    ------- -------    ----
   1 !  103.6   0.0   3.9e-31   1.7e-29       8     290 ..      18     304 ..       9     305 .] 0.83

  Alignments for each domain:
  == domain 1    score: 103.6 bits;  conditional E-value: 3.9e-31
  Csnk1e-aln   8 kyrlgrkigsgsfgdiylganias.geevaiklecvktkhpqlhieskfy..kmmqggvgipsikwc..g.aegdynvmvmellgpsledlfnfc.srk 99 
                 k+ + +k+g g+fg +yl ++      e a+k+e+       l++e         q  vg   +  +  g     +n mvm l+g sl+dl + +   k
     ZK596.2  18 KWTILKKLGEGAFGAVYLVSQKEKpKVEYALKVEAESDPLGLLKMEVAVLleVKKQKIVGRHFLELAdrGnLPQKFNYMVMTLVGKSLQDLRKTApFNK 116
                 778889***********988765516799*****99999999999977541134566788777665511313568****************9876268* PP

  Csnk1e-aln 100 fslktvllladqmisrieyihsknfihrdvkpdnflmglgkkgnl..vyiidfglakkyrdarthqhipyrenknltgtaryasinthlgieqsrrddl 196
                 fs+ t + +a q +  +e +h   f+hrd+kp n+ +g     +l  vy++dfg+a+k+     + + p r    + gt +ya ++ h+  eq r+dd+
     ZK596.2 117 FSMGTAISVARQSLEAVEDLHNIGFLHRDIKPGNYTIGRKEMHELrkVYMLDFGMARKFAREDGTLRNP-RARAGFRGTVKYAPLACHIQREQCRKDDI 214
                 **************************************9988776669**********98777777766.778899*********************** PP

  Csnk1e-aln 197 eslgyvlmyfnlgslpwqglkaatkrqkyerisekkmstpievlckgypsefstylnfcrslrfddkpdysylrqlfrnlfhrqgfsydyvfdw 290
                 es  y+++ +  g lpw+ l  +     ++   +   +t +  l  g p ef+  + +  + +f d p+y+ + +l+ + +     s ++ +dw
     ZK596.2 215 ESWLYMVVEMTCGRLPWRNLTESDDVGVFK---KECKTTRLRCLFGGCPREFTEVFPILDKGKFFDAPEYTTIYELLEKAMVN-TKSNEFPYDW 304
                 ******************997776666555...4455799*******************************999998765532.3344444555 PP

>> B0218.5  CE06688	WBGene00015049	ser\/thr kinase	status:Partially_confirmed	UniProt:Q17448	protein_id:CCD61387.1
   #    score  bias  c-Evalue  i-Evalue hmmfrom  hmm to    alifrom  ali to    envfrom  env to     acc
 ---   ------ ----- --------- --------- ------- -------    ------- -------    ------- -------    ----
   1 !  103.0   0.3   5.7e-31   2.5e-29       7     270 ..      22     293 ..      17     312 .. 0.84

  Alignments for each domain:
  == domain 1    score: 103.0 bits;  conditional E-value: 5.7e-31
  Csnk1e-aln   7 nkyrlgrkigsgsfgdiylganiasgeevaiklecvktkhpqlhieskfyk...mmqggvgipsikwcgaegdynvmvmellgpsledl.fnfcsrkfs 101
                 ++y++   +g g +g +y    ++  e+ aik e   +    l+++ +  k    +q+      i  +  +  +n +vm+l+g  l dl ++ +  +f+
     B0218.5  22 DRYKVLALLGKGGYGAVYSVLRLSDMEKFAIKCENAAACRKALYMDCNVLKgaaKIQSRHFCTVIDQAAVKNRFNFIVMKLIGKNLWDLrMDTAECRFT 120
                 578888899************************************9987652223444444455555567889***************95678889*** PP

  Csnk1e-aln 102 lktvllladqmisrieyihsknfihrdvkpdnflmglgk..kgnlvyiidfglakkyrdarthqhipyrenknltgtaryasinthlgieqsrrddles 198
                   t l  a q +  ie +h   f+hrd+kp nf +g         ++++dfgl++++ +    +    r + ++ gt+rya in+ l i+  r+dd+es
     B0218.5 121 KGTSLKAASQCLISIEELHRFGFLHRDIKPGNFAVGRKEsnEHHTIFMLDFGLCREFVKRGEGRLRTQRAKSQFRGTTRYAPINSMLEIDTGRKDDIES 219
                 ***********************************976511456899**********999888999999999*************************** PP

  Csnk1e-aln 199 lgyvlmyfnlgslpwqglkaatkrqkyerisekkmstpievlckgy....psefstylnfcrslrfddkpdysylr 270
                   y++  +  g lpw+ +ka t r+k  +  +k + t  e+++  +      ef   l+++  l f   pdy ++ 
     B0218.5 220 WLYMVAEWTSGGLPWRKFKA-TEREKVLKY-KKDVRTDKEIMADLFyncpLKEFERILKYVDELDFYSEPDYKFVY 293
                 ******************97.556555443.4556666666554321111469*******************9875 PP

>> M04F3.3  CE39108	WBGene00019769	protein kinase	status:Partially_confirmed	UniProt:Q95Y99	protein_id:CCD64226.1
   #    score  bias  c-Evalue  i-Evalue hmmfrom  hmm to    alifrom  ali to    envfrom  env to     acc
 ---   ------ ----- --------- --------- ------- -------    ------- -------    ------- -------    ----
   1 !  102.8   0.1   6.5e-31   2.9e-29      13     276 ..      37     298 ..      25     361 .. 0.87

  Alignments for each domain:
  == domain 1    score: 102.8 bits;  conditional E-value: 6.5e-31
  Csnk1e-aln  13 rkigsgsfgdiylganiasgeevaiklecvktkhpqlhieskfykmmqggvgipsikwcgaegdynvmvmellgpsledlfnfcsrkfslktvllladq 111
                 r +g g+fg +y  +n ++ +e a+k+e + +    l+ie  +   mq       i   g   dy  +vm l gp l+ + ++   +f   t++ ++ +
     M04F3.3  37 RELGRGAFGTVYHVSNKSTKQEAALKIERMTAGDNLLKIEREIMVAMQHEPTAIHIYDDGIYKDYRYIVMTLCGPDLQKIAELMNNNFNQDTIIRVCIR 135
                 899**********************************************999999******************************************** PP

  Csnk1e-aln 112 misrieyihsknfihrdvkpdnflmglgkkgnlvyiidfglakkyrdarthqhipyrenkn...ltgtaryasinthlgieqsrrddleslgyvlmyfn 207
                  +  i+ +h   +ihrd+kp nf + +  +   vy+ d+g+a+ky    + ++   r  +n   + gt ry+s+n h   e sr ddl s  ++lm + 
     M04F3.3 136 TLLAIKTMHEYTYIHRDLKPCNFAVDFNPNSLHVYLFDYGMARKYATKDSGNKWQLRRPRNpaqFRGTVRYCSLNMHKRKELSRVDDLWSWFFMLMEM- 233
                 *********************************************887776666666555422289***************************99987. PP

  Csnk1e-aln 208 lgslpwqglkaatkrqkyerisekkmstpievlck.gypsefstylnfcrslrfddkpdysylrq.lfrnl 276
                    lpw         +  eri   k     e l k  + s f   +++ +s+++ d+pdy  + + l+ +l
     M04F3.3 234 YAPLPWTSS------NIPERIEALKEDHLNEYLSKdSFLSSFLPLVEYLNSVQYADRPDYMKIYDiLYAKL 298
                 578***654......45577777777777899988458999*******************98765144444 PP

>> C14A4.13  CE02142	WBGene00007563	serine\/threonine kinase	status:Partially_confirmed	UniProt:Q17960	protein_id:CAA901
   #    score  bias  c-Evalue  i-Evalue hmmfrom  hmm to    alifrom  ali to    envfrom  env to     acc
 ---   ------ ----- --------- --------- ------- -------    ------- -------    ------- -------    ----
   1 !  102.0   0.0   1.1e-30   5.1e-29      13     291 ..      30     304 ..      21     312 .. 0.85

  Alignments for each domain:
  == domain 1    score: 102.0 bits;  conditional E-value: 1.1e-30
  Csnk1e-aln  13 rkigsgsfgdiylganiasge.evaiklecvktkhpqlhieskfykmmqggvgipsik..wcgaegdynvmvmellgpsledlfnfc.srkfslktvll 107
                 + ig g++g +y      s +   a k e     h +l+ e  +  ++++      i     g+e ++n +vm l+gpsl dl + +  + f+l t  +
    C14A4.13  30 QMIGKGAYGVVYEVVRRNSPNtRFACKAEL-AIDHNNLKTEWDLMTLLKDNKSKHNIIgvELGSERNFNYIVMHLVGPSLSDLRKTVpNKTFTLFTTAV 127
                 568888999998887777654156777774.57889999999988888887776666411469********************98762567******** PP

  Csnk1e-aln 108 ladqmisrieyihsknfihrdvkpdnflmg.lg.kkgnlvyiidfglakkyrdarthqhipyrenknltgtaryasinthlgieqsrrddleslgyvlm 204
                  a q    +  i+   +ihrdvkp nf +g lg    +lvy++dfgl++++ + + + + p r +  + gt  y+s+n h  +e  r dd+ sl y+++
    C14A4.13 128 CAIQCFDSLVEIQRIGYIHRDVKPSNFAIGvLGsEEEKLVYVLDFGLCRNMFNKQKELRKP-RMKAPFRGTILYCSLNIHQRMEPGRHDDFWSLLYMMI 225
                 *****************************945624678***********999988877777.777899******************************* PP

  Csnk1e-aln 205 yfnlgslpwqgl.kaatkrqkyerisekkmstpievlckgypsefstylnfcrslrfddkpdysylrqlfrnlfhrqgfsydyvfdwn 291
                  f l  lpw+ + k  tk+ k          t ++ l    p ef     +  +l + + pdy  lr+++ +++  + f+ d  +dw+
    C14A4.13 226 EFHLSDLPWENMsKEDTKKAK---------ETKLDGLLARCPPEFRMIRCYLLTLTYSKEPDYVKLREVLCQIMTSKKFTPDMPLDWQ 304
                 *********987344555444.........456677888889*********************************************7 PP

>> K11C4.1  CE12108	WBGene00019642	serine\/threonine-protein kinase	status:Confirmed	UniProt:Q94277	protein_id:CCD72899.
   #    score  bias  c-Evalue  i-Evalue hmmfrom  hmm to    alifrom  ali to    envfrom  env to     acc
 ---   ------ ----- --------- --------- ------- -------    ------- -------    ------- -------    ----
   1 !  102.0   0.0   1.1e-30     5e-29       7     287 ..      17     302 ..      12     307 .. 0.86

  Alignments for each domain:
  == domain 1    score: 102.0 bits;  conditional E-value: 1.1e-30
  Csnk1e-aln   7 nkyrlgrkigsgsfgdiylganiasgeevaiklecvktkhpqlhieskfy.km.mqggvgipsikwcgaegdynvmvmellgpsledlfnfc.srkfsl 102
                 n++ + +k+g g+fg +y   +  +g e a+k e    k p l++e     k+ m+g   + ++   g   ++n +vm++lg sl+d  +     +++l
     K11C4.1  17 NRFTVFKKLGEGTFGAVYAVRDD-AGAEHALKAELATEKIPLLKLELYVMqKLsMKGPKHMATLIDKGRHENFNYIVMKFLGKSLQDAKKTGpDGHLTL 114
                 889999************88775.68899****************976541434889999999999*********************99876256899* PP

  Csnk1e-aln 103 ktvllladqmisrieyihsknfihrdvkpdnflmglgkkgnl..vyiidfglakkyrdarthqhipyrenknltgtaryasinthlgieqsrrddlesl 199
                  + +  + q +  +e +h   f+hrdvkp nf +g    g+l  ++++dfgl++k+ d r     p r+     gt rya i++h   e  r+dd+es 
     K11C4.1 115 GSAIGASIQCLEALEELHWCGFLHRDVKPGNFCLGRAELGELrkIFVLDFGLCRKFVDDRNVMLQPRRK-APYRGTPRYAPIASHNRAEHGRKDDVESW 212
                 ****************************************9866799*************999988775.5789************************* PP

  Csnk1e-aln 200 gyvlmyfnlgslpwqglkaatkrqkyerisekkmstpievlckgyps.efstylnfcrslrfddkpdysylrqlfrnlfhr...qgfsydyv 287
                  y+l+ f   +lpw+ ++   +    e   + ++   +  l  g p  e+   +n    l f   p+y  +   ++ l++    q f yd+ 
     K11C4.1 213 FYMLVDFTNAALPWKVVNEIPQVG--EMKKNSRFDPLVTQLLAGCPVdEYRLIMNHIDGLSFFMEPNYGLIYSTLKRLMQTrniQEFPYDWE 302
                 ***************998776554..4445556777778888999964799999*************9998888777775412366777764 PP

>> W09C3.1  CE39114	WBGene00021109	serine\/threonine protein kinase	status:Partially_confirmed	UniProt:Q3S1L3	protein_id
   #    score  bias  c-Evalue  i-Evalue hmmfrom  hmm to    alifrom  ali to    envfrom  env to     acc
 ---   ------ ----- --------- --------- ------- -------    ------- -------    ------- -------    ----
   1 !  100.2   0.1     4e-30   1.8e-28      13     276 ..      37     298 ..      27     361 .. 0.87

  Alignments for each domain:
  == domain 1    score: 100.2 bits;  conditional E-value: 4e-30
  Csnk1e-aln  13 rkigsgsfgdiylganiasgeevaiklecvktkhpqlhieskfykmmqggvgipsikwcgaegdynvmvmellgpsledlfnfcsrkfslktvllladq 111
                 r +g g+fg +y  +n ++ +e a+k+e + +    l+ e  +   mq       i   g   dy  +vm l gp l+ + ++   +f   t++ ++ +
     W09C3.1  37 RELGRGAFGTVYHVSNKSTKQEAALKIEKMTAGDNLLKFEREIMVAMQHEPTAIHIYDDGIYKDYRYIVMTLCGPDLQKIAELMNNNFNQDTIIRVCIR 135
                 899**********************************************999999******************************************** PP

  Csnk1e-aln 112 misrieyihsknfihrdvkpdnflmglgkkgnlvyiidfglakkyrdarthqhipyrenkn...ltgtaryasinthlgieqsrrddleslgyvlmyfn 207
                  +  i+ +h   +ihrd+kp nf + +  +   vy+ d+g+a+ky    + ++   r  +n   + gt ry+s+n h   e sr ddl s  ++lm + 
     W09C3.1 136 TLLAIKTMHEYTYIHRDLKPCNFAVDFNPNSLHVYLFDYGMARKYATKDSGNKWQLRRPRNpaqFRGTVRYCSLNMHKRKELSRVDDLWSWFFMLMEM- 233
                 *********************************************887776666666555422289***************************99987. PP

  Csnk1e-aln 208 lgslpwqglkaatkrqkyerisekkmstpievlck.gypsefstylnfcrslrfddkpdysylrq.lfrnl 276
                    lpw         +  eri   k     e l k  + s f   +++ +s+++ d+pdy  + + l+ +l
     W09C3.1 234 YAPLPWTSS------NIPERIEALKEDHLNEYLSKdSFLSSFLPLVEYLNSVQYADRPDYMKIYDiLYAKL 298
                 578***654......45577777777777899988458999*******************98765144444 PP

>> R13H9.6  CE07450	WBGene00020072	status:Partially_confirmed	UniProt:Q966G1	protein_id:CCD62527.1
   #    score  bias  c-Evalue  i-Evalue hmmfrom  hmm to    alifrom  ali to    envfrom  env to     acc
 ---   ------ ----- --------- --------- ------- -------    ------- -------    ------- -------    ----
   1 !  100.3   0.2   3.9e-30   1.7e-28       7     269 ..      22     293 ..      16     314 .. 0.83

  Alignments for each domain:
  == domain 1    score: 100.3 bits;  conditional E-value: 3.9e-30
  Csnk1e-aln   7 nkyrlgrkigsgsfgdiylganiasgeevaiklecvktkhpqlhieskfykmmqggvgipsikwc......gaegdynvmvmellgpsledlfn.fcsr 98 
                 +ky++   +g g +g +y    ++  e+ aik e   + +  l ++ +   +m+g   i s ++         +  +n +vm+l+g  l dl +     
     R13H9.6  22 DKYKVIALLGKGGYGAVYSVLRLSDMEKFAIKCEKATAGKKVLLMDCN---VMKGATQIKSRHFStvldraNVKDRFNFIVMKLIGKNLWDLRQdRGDG 117
                 7999999**************************999999999999876...57777777776654111111567789***************7616789 PP

  Csnk1e-aln  99 kfslktvllladqmisrieyihsknfihrdvkpdnflmglgk..kgnlvyiidfglakky.rdarthqhipyrenknltgtaryasinthlgieqsrrd 194
                 kf++ t l  a q +  ie++hs  ++hrd+kp nf  g        +++++dfgl+++y + a  ++    r    + gt+rya +++ l  +qsr+d
     R13H9.6 118 KFTMGTSLKAASQCLVSIEHLHSFGYLHRDIKPGNFAAGRKEsnEHHVIFMLDFGLCREYvKRAEGKDLRAARTTAPFRGTTRYAPLASMLQQDQSRKD 216
                 **************************************97541145689**********945677788888999************************* PP

  Csnk1e-aln 195 dleslgyvlmyfnlgslpwqglkaatkrq..kyerisekkmstpievlckgypsefstylnfcrslrfddkpdysyl 269
                 d+es  y+++ +  g lpw+ lka  + +  +y++    k     + l      ef+  l++  +l +   pdy ++
     R13H9.6 217 DIESWLYMVVEWTSGGLPWRKLKAHDREKvlQYKQDLRTKPDILDDFLFLCPKKEFTRILKYLDTLGYYAVPDYKFI 293
                 ***********************986544114555555555555566666677899999999999999999999887 PP

>> T19D12.5  CE04980	WBGene00020580	casein kinase I	status:Partially_confirmed	UniProt:Q22573	protein_id:CCD71844.1
   #    score  bias  c-Evalue  i-Evalue hmmfrom  hmm to    alifrom  ali to    envfrom  env to     acc
 ---   ------ ----- --------- --------- ------- -------    ------- -------    ------- -------    ----
   1 !   99.6   0.0   6.1e-30   2.7e-28      14     220 ..      67     277 ..      56     338 .. 0.87

  Alignments for each domain:
  == domain 1    score: 99.6 bits;  conditional E-value: 6.1e-30
  Csnk1e-aln  14 kigsgsfgdiylganiasgeevaiklecvktk...hpqlhieskfykmmqggvgipsikwcgaegdynvmvmellgpsledlfnfc.srkfslktvlll 108
                  ig g +g+iyl+ ++  geevaik+e  k +     ++ +e +    mqg   +p i   g    yn ++m++l   + d+ +    +k+s  +v  +
    T19D12.5  67 LIGKGGYGEIYLALDVVRGEEVAIKVEPKKRRgklAKRMILEQHVLAKMQGKPHVPMIYGSGHAEKYNFIIMQILSINVGDIKKSSpNKKLSQCSVGRI 165
                 699************************9987622234677899**************************************987652789********* PP

  Csnk1e-aln 109 adqmisrieyihsknfihrdvkpdnflmglgkkgn.lvyiidfglakkyrdarthqhipyrenknltgtaryasinthlgieqsrrddleslgyvlmyf 206
                   q+i+ ++ +h   ++hrdvkp n+ +g+  +    + ++dfgl ++y+    + + p r    + gt+ry si  h   eqs  ddl s+ y    +
    T19D12.5 166 IHQVIAALQDLHETGYVHRDVKPANMCFGIFPHSRhTLILLDFGLVRRYKMESGEWREP-RLRAGFRGTTRYVSIRVHRRCEQSPYDDLVSVMYTAYEL 263
                 *****************************987665155678********9988777666.777899******************************99* PP

  Csnk1e-aln 207 nlgslpwqglkaat 220
                   g lpw+ l  + 
    T19D12.5 264 LAGELPWKHLEKSE 277
                 ********997654 PP

>> C04G2.2  CE05212	WBGene00007305	serine\/threonine kinase	status:Partially_confirmed	UniProt:Q17631	protein_id:CAA9467
   #    score  bias  c-Evalue  i-Evalue hmmfrom  hmm to    alifrom  ali to    envfrom  env to     acc
 ---   ------ ----- --------- --------- ------- -------    ------- -------    ------- -------    ----
   1 !   99.3   0.0   7.9e-30   3.5e-28       8     295 ..      26     317 ..      17     339 .. 0.83

  Alignments for each domain:
  == domain 1    score: 99.3 bits;  conditional E-value: 7.9e-30
  Csnk1e-aln   8 kyrlgrkigsgsfgdiylganiasgeevaiklecvktkh.pqlhieskfykmmqgg...vgipsikwcgaegdynvmvmellgpsledlfnfc.srkfs 101
                  y + + +  g fg++yl  +  sg+  a+k e         +++e+ + + +++g   + +p +   g    y  mvm llg  l+ l n     +f+
     C04G2.2  26 SYTIEKSLDEGGFGQVYLVRD-NSGKRFALKAESNDMEGgSAIKLEALILRKLNDGesvIHVPKLLLSGKRKKYCYMVMTLLGKNLKCLKNKRpKERFT 123
                 488899999*********876.79**********9887526799***9998888764446789999************************9861568** PP

  Csnk1e-aln 102 lktvllladqmisrieyihsknfihrdvkpdnflmglg...kkgnlvyiidfglakkyrd....arthqhipyrenknltgtaryasinthlgieqsrr 193
                   t   +  q +  ++y+h   f+hrd+kp+nf+mg      +  +v+i+dfgla+++ +    ++t +    r    + gt ry+s n h+  eq r 
     C04G2.2 124 RGTWSRIGIQCLYGLKYMHDCGFVHRDIKPQNFMMGNEddkERARIVHILDFGLARSFAKfsesSKTWSARRARGTAEFRGTLRYTSPNVHFRKEQGRV 222
                 ************************************8622246789********9977542111567777778888999******************** PP

  Csnk1e-aln 194 ddleslgyvlmyfnlgslpwqglkaatkrqkyerisekkm.stpievlckgypsefstylnfcrslrfddkpdysylrqlfrnlfhrqgfsydyvfdwn 291
                 dd+ sl +vl+ +n g lpwq +      qk e +   km  t  +v+ +  p  +   +   r+l    +pdy  + + + +++  +g +    fdw+
     C04G2.2 223 DDIWSLLFVLIELN-GGLPWQNV------QKREEVEAMKMiMTDQDVMLNM-PPCMCDIIPHFRTLDCYMRPDYLLVFKALWQVMLNEGQTTSSRFDWE 313
                 *************9.77****86......4455555555516777777765.55677888899************99998889999999999999***9 PP

  Csnk1e-aln 292 llkf 295
                   + 
     C04G2.2 314 TSDP 317
                 7655 PP

>> F32B6.10  CE40505	WBGene00009324	serine\/threonine kinase	status:Partially_confirmed	UniProt:Q9XVP6	protein_id:CAB030
   #    score  bias  c-Evalue  i-Evalue hmmfrom  hmm to    alifrom  ali to    envfrom  env to     acc
 ---   ------ ----- --------- --------- ------- -------    ------- -------    ------- -------    ----
   1 !   98.3   0.0   1.5e-29   6.7e-28      11     226 ..      88     313 ..      82     353 .. 0.87

  Alignments for each domain:
  == domain 1    score: 98.3 bits;  conditional E-value: 1.5e-29
  Csnk1e-aln  11 lgrkigsgsfgdiylganiasgeevaiklecvktkhpqlhieskfykmmqggvgipsikwc...gaegdynvmvmellgpsledlfnfc.srkfslktv 105
                 + ++ig g+f +i++g  +   +  a+k+e+  t    +  e    +++     +p i  c     + d n +vm llg  l dl   c  r+f   t 
    F32B6.10  88 ITHQIGEGTFAKIFVGRSLPFDQYYAVKIEVRLTSMDFIDHEVTVMRLLSYPNELPHIPKCvffSKQKDLNFFVMTLLGENLRDLKLKCpDRRFLRGTW 186
                 6789*********************************************9999988888773336799*****************88884699999999 PP

  Csnk1e-aln 106 llladqmisrieyihsknfihrdvkpdnflmglg...kkgnlvyiidfglakkyrdarthq..hipyrenknltgtaryasinthlgieqsrrddlesl 199
                   l  q++  ++ +h k fihrd+kp+n+lmg     k+  +v++idfgl++++  ++ +     p r + ++ g+ +++s n+hlg +  r+ddl sl
    F32B6.10 187 SRLGIQILYALKLMHEKGFIHRDIKPENLLMGAAddrKRSRIVHVIDFGLTRQWAWSKEKAfyARPLRTKVQFRGSLNFTSSNAHLGYKLGRKDDLWSL 285
                 ********************************864448899***********98776655511579********************************* PP

  Csnk1e-aln 200 gyvlmyfnlgslpwqglkaa..tkrqkye 226
                  + l+ +n   lpw g+k      rqk +
    F32B6.10 286 LFTLVDLN-DRLPWHGVKDHmiLARQKMN 313
                 ******99.68******975114677765 PP

>> W06F12.3  CE16557	WBGene00012307	serine\/threonine kinase	status:Partially_confirmed	UniProt:O45897	protein_id:CAB058
   #    score  bias  c-Evalue  i-Evalue hmmfrom  hmm to    alifrom  ali to    envfrom  env to     acc
 ---   ------ ----- --------- --------- ------- -------    ------- -------    ------- -------    ----
   1 !   98.5   0.0   1.3e-29   5.8e-28       9     216 ..      38     244 ..      32     267 .. 0.94

  Alignments for each domain:
  == domain 1    score: 98.5 bits;  conditional E-value: 1.3e-29
  Csnk1e-aln   9 yrlgrkigsgsfgdiylganiasgeevaiklecvktkhpqlhieskfykmmqggvgipsikwcgaegdynvmvmellgpsledlfnfc.srkfslktvl 106
                 +++ + +g g fg+i+ + ++ +   va+k+e       ++ +e ++   +     ip +++ g  g yn +vm+llg  + dl +f   r fs  t  
    W06F12.3  38 FQVEKMVGGGGFGQIFRAVDMETKLVVAVKVEPKSVESGRIVLELHILVELAHSPHIPKVHYSGEIGGYNFIVMQLLGSNITDLRKFQkGRCFSAETTA 136
                 5677889********************************************************************************73699******* PP

  Csnk1e-aln 107 lladqmisrieyihsknfihrdvkpdnflmglgkkgnlvyiidfglakkyrdarthqhipyrenknltgtaryasinthlgieqsrrddleslgyvlmy 205
                  +  q +  ++ ih   +ihrd+kp n+ +g+g +  ++yi+dfg+a++ r      + p r   ++ gt+ry s+++h   eq   dd+  l + l+ 
    W06F12.3 137 RVGIQCLEGLKQIHELGYIHRDIKPSNICVGIGEHKRVLYIVDFGMARQIRFPS-GAFRPERPYASFRGTTRYVSLAAHERKEQGFADDIWCLFFSLLE 234
                 **************************************************9876.5688**************************************99 PP

  Csnk1e-aln 206 fnlgslpwqgl 216
                 +  g lpw+ +
    W06F12.3 235 LAEG-LPWKNV 244
                 8866.999875 PP

>> ZK666.8  CE43359	WBGene00014048	serine\/threonine kinase	status:Confirmed	UniProt:Q23566	protein_id:CAA88987.2
   #    score  bias  c-Evalue  i-Evalue hmmfrom  hmm to    alifrom  ali to    envfrom  env to     acc
 ---   ------ ----- --------- --------- ------- -------    ------- -------    ------- -------    ----
   1 !   98.3   0.0   1.5e-29   6.6e-28       9     218 ..      93     306 ..      85     317 .. 0.89

  Alignments for each domain:
  == domain 1    score: 98.3 bits;  conditional E-value: 1.5e-29
  Csnk1e-aln   9 yrlgrkigsgsfgdiylganiasgeevaiklecv..ktkhp.qlhieskfykmmqggvgipsikwcgaegdynvmvmellgpsledlfnfc.srkfslk 103
                 +++   ig g +g+iyl+ ++   eevaik e +  k k   ++ +e      +qg   +p i   g   ++n +v++ll   l d+  +  +rk+s  
     ZK666.8  93 WHIEGIIGKGGYGEIYLAIDMKLAEEVAIKAEPLvrKGKIArRMILEQAVLVKLQGKPHVPWIFGSGHTENFNFIVLQLLSANLGDIRRMSpTRKLSKS 191
                 5566679*************************762245544257789999999**********************************998648****** PP

  Csnk1e-aln 104 tvllladqmisrieyihsknfihrdvkpdnflmglgkkgnlv.yiidfglakkyrdarthqhipyrenknltgtaryasinthlgieqsrrddleslgy 201
                 +v  +a q i+ ++ +h   ++hrd+kp n+ +g+  k   v  ++dfgl ++y+d   + +  +r +  + gt ry s   h  +eq+  dd+ sl y
     ZK666.8 192 SVGRIAVQAIAALRDLHDVGYLHRDIKPGNMCFGITSKTRHVlMLLDFGLVRRYKDPDGE-WRTHRVKAGFRGTQRYVSTRVHRRLEQTPTDDMVSLLY 289
                 ***********************************98887651679**********9875.56789999****************************** PP

  Csnk1e-aln 202 vlmyfnlgslpwqglka 218
                  l+ +  g lpw+ +  
     ZK666.8 290 TLIELLAGELPWRNIEN 306
                 ************98865 PP

>> C09D4.3  CE27672	WBGene00015634	SER\/THR protein kinase	status:Confirmed	UniProt:O01733	protein_id:CCD63888.1
   #    score  bias  c-Evalue  i-Evalue hmmfrom  hmm to    alifrom  ali to    envfrom  env to     acc
 ---   ------ ----- --------- --------- ------- -------    ------- -------    ------- -------    ----
   1 !   98.3   0.1   1.6e-29   6.9e-28       5     290 ..      84     367 ..      80     377 .. 0.87

  Alignments for each domain:
  == domain 1    score: 98.3 bits;  conditional E-value: 1.6e-29
  Csnk1e-aln   5 vgnkyrlgrkigsgsfgdiylganiasgeevaiklecvktkhpqlhieskfykmmqggvgipsi.kwcgaegdynvmvmellgpsledlf.nfcsrkfs 101
                  g+++ l +k+g g++g+++l+  i  g  vaik e   t    + i+  +     +gv    i  +     +yn m++ +lg  l  l  +  +r f+
     C09D4.3  84 KGDRFILRQKLGDGAMGHVFLS--IFGGRSVAIKAEKYSTGMLPMEIKVLLSIRRHNGVHFCDIiDYGTIRREYNYMIISILGKDLYRLRaEQPTRSFT 180
                 589999**************96..89**********999998888888888888889999876516777899**************999625789**** PP

  Csnk1e-aln 102 lktvllladqmisrieyihsknfihrdvkpdnflmglgkkgn..lvyiidfglakkyrdarthqhipyrenknltgtaryasinthlgieqsrrddles 198
                 l+t   +a + i  ie +h   ++ rdvkp nf  g   +g+   +++ dfglakk+ d r ++++  r +    gt ry s+++h  ++  rrdd+e 
     C09D4.3 181 LNTTTKIALETIEAIEELHNIGYLSRDVKPSNFAPGQRDNGQhkTIFMFDFGLAKKFID-RDNKKLKSRGEVGWRGTVRYGSLQAHKRMDLGRRDDVEC 278
                 ************************************999886336899*********98.67788999******************************* PP

  Csnk1e-aln 199 lgyvlmyfnlgslpwqglkaatkrqkyerisekkmstpievlckgypsefstylnfcrslrfddkpdysylrqlfrnlfhrqgfsydyvfdw 290
                   y+l+ + +g lpw+ +   t   +  ++s ++ s    ++ +  p +f t +++     f+ +p+y +l+ l+ ++   + +     +dw
     C09D4.3 279 WFYMLIEMLVGELPWRHMSDRTLVGQ-SKLSIRNESR--RLFFNRTPRQFETIMDMIDGYSFEIRPEYRHLKALINEIRMENMIPDRCKWDW 367
                 ****************9998886543.5667666665..4578899***************************9988766555555555555 PP

>> C50F4.10  CE33984	WBGene00008235	serine\/threonine kinase	status:Confirmed	UniProt:Q18738	protein_id:CAA94735.2
   #    score  bias  c-Evalue  i-Evalue hmmfrom  hmm to    alifrom  ali to    envfrom  env to     acc
 ---   ------ ----- --------- --------- ------- -------    ------- -------    ------- -------    ----
   1 !   98.3   0.1   1.6e-29     7e-28       8     279 ..      18     296 ..      14     309 .. 0.82

  Alignments for each domain:
  == domain 1    score: 98.3 bits;  conditional E-value: 1.6e-29
  Csnk1e-aln   8 kyrlgrkigsgsfgdiyl...ganiasgeevaiklecvktkhpqlhieskfykmm..qggvgipsikwcgaegdynvmvmellgpsledlfnf.csrkf 100
                 k+ + +ki+ g f+ iy+   ++n++  ++ a+k e  ++    l++e+   + +  +g      i   g       +vm ++g +l d ++   s  +
    C50F4.10  18 KWTIEKKIAQGDFNFIYMcngSSNMSNYKQFALKCESAQSPLQMLKVEAFVLQTIakRGSRHFCDIEDIGKFQGIHYIVMHMIGRALVDYMKTsMSGAI 116
                 78899************844347999999********9999999****98777652245567788888888888899************987526899* PP

  Csnk1e-aln 101 slktvllladqmisrieyihsknfihrdvkpdnflmglgkkgnl..vyiidfglakkyrdarthqhipyrenknltgtaryasinthlgieqsrrddle 197
                 s++  l +  q+i  +e +h   fihrd+kp n+ +g   + +l  +y++ fg++++y d++ + + p r+n  + gt ryas+n h   e  r+ddle
    C50F4.10 117 SVNCALSVGIQLIEALEDLHNCGFIHRDLKPSNICFGRKDRNELgkLYLLSFGISRRYLDSKNQMRKP-RDNVEFRGTVRYASLNCHQLQELNRKDDLE 214
                 *************************************9999887557**************9888777.9***************************** PP

  Csnk1e-aln 198 slgyvlmyfnlgslpwqglkaatkrqkyerisekkmstpievlckgypsefstylnfcrslrfddkpdysylrqlfrnlfhr 279
                 s  yv++ +  g lpw+gl   +   + ++ s +  +  + + +     e+   +    s  +   pdy  + +++r  + r
    C50F4.10 215 SAFYVIVEMITGQLPWKGLPDGAAVARVKQQSRHPSAIALFLRAPCPMEELREVMILIDSYNYFTAPDYVNICNILRRAMRR 296
                 *******************755444444444444433333333333345677888888888888888888888888877766 PP

>> T11F8.4  CE35006	WBGene00020435	protein kinase	status:Partially_confirmed	UniProt:O44192	protein_id:CCD61595.1
   #    score  bias  c-Evalue  i-Evalue hmmfrom  hmm to    alifrom  ali to    envfrom  env to     acc
 ---   ------ ----- --------- --------- ------- -------    ------- -------    ------- -------    ----
   1 !   97.8   0.1   2.2e-29   9.9e-28       1     280 [.      14     290 ..      14     335 .. 0.85

  Alignments for each domain:
  == domain 1    score: 97.8 bits;  conditional E-value: 2.2e-29
  Csnk1e-aln   1 melrvgnkyrlgrkigsgsfgdiylganiasgeevaiklecvkt.khpqlhieskfykmmqggvgipsikwcgaegdynvmvmellgpsledlfnfcsr 98 
                 m++ v nk++  + +gsg+fg++    ni  g + a+k+e  +  +   l+ e    + + g      +   g e dy  +vm l g  l+ ++n+   
     T11F8.4  14 MNVPVRNKWHPVKVLGSGAFGKVVHVVNIVDGSDGAMKMEKYQEgNESVLKGEVEVLRALSGQKNAIQLLDSGLEPDYRFIVMTLCGMDLQKVYNLLKG 112
                 677899**********************************88651678899***********999999999**************************** PP

  Csnk1e-aln  99 kfslktvllladqmisrieyihsknfihrdvkpdnflmglgkkgnlvyiidfglakkyrdarthqhipyr..enknltgtaryasinthlgieqsrrdd 195
                 +fs  tvl +a + +  ++ +h   +ihrd+kp n  +       l+++idfg+ +ky +    +++  r  +   + gt ry+s   hl  eq r dd
     T11F8.4 113 QFSDSTVLRVAIRSLHAVKALHEACYIHRDLKPCNVTLDYNEYSPLIFLIDFGMGRKYAKIDEGEYVIRRprDACRFRGTIRYCSPRMHLRREQGRVDD 211
                 ************************************************************999999876521667799********************* PP

  Csnk1e-aln 196 leslgyvlmyfnlgslpwqglkaatkrqkyerisekkmstpievlckgypsefstylnfcrslrfddkpdysylrqlfrnlfhrq 280
                 l +  y+++ +++  lpw  +     r  + ++ +   +   + l k     f   ++  ++lr+ d+p+y  + +l+ +++   
     T11F8.4 212 LYAWLYMIVELKV-ELPWSEVVHP-DRIEFLKLEKFDAAMASNPLTK----SFEPIMDHLKTLRYPDRPNYLMIYELLAKMMSDL 290
                 **99999888876.6***987654.3444444433333333333444....6778899999*********999888877666544 PP

>> F38E1.3  CE04522	WBGene00018178	serine \/threonine-protein kinase	status:Confirmed	UniProt:Q20160	protein_id:CCD63656
   #    score  bias  c-Evalue  i-Evalue hmmfrom  hmm to    alifrom  ali to    envfrom  env to     acc
 ---   ------ ----- --------- --------- ------- -------    ------- -------    ------- -------    ----
   1 !   97.5   1.2   2.7e-29   1.2e-27       8     291 ..      24     310 .]      19     310 .] 0.86

  Alignments for each domain:
  == domain 1    score: 97.5 bits;  conditional E-value: 2.7e-29
  Csnk1e-aln   8 kyrlgrkigsgsfgdiylganiasgeevaiklecvktkhp.qlhieskfykmmqg...gvgipsikwcga..egdynvmvmellgpsledlfnfcsrkf 100
                 +y + + +g g fg +y   +  +g+  a+k+e  + k+p +l++e  + k++ +         i   g   +  +  +vmel g sl dl     + f
     F38E1.3  24 NYVIDKLLGEGGFGAVYKVKDSKTGNFYAMKVEKKQEKKPsKLKMEIMILKLVCNerqTSHFTKIIDRGKkdKEGFFFLVMELAGSSLADLKRNRGKAF 122
                 58888999**************************999998579********9876111333444444443112347789******************** PP

  Csnk1e-aln 101 slktvllladqmisrieyihsknfihrdvkpdnflmglgkkgnlvyiidfglakkyrdarthqhipyrenknltgtaryasinthlgieqsrrddlesl 199
                 +  t l +++q +   e +h + fihrd+kp nf  g   k   +yi+dfg++++  + + + + p r    + gt ++as++ h gie   +dd es 
     F38E1.3 123 TCPTGLSVSQQCLEACEDLHKHGFIHRDLKPANFACGADDKQHTIYILDFGISRRIINNQNKLKTP-RVTIRFKGTLKFASLSCHKGIEMGWKDDCESW 220
                 ***********************************************************9999999.677789************************** PP

  Csnk1e-aln 200 gyvlmyfnlg.slpwqgl..kaatkrqkyerisekkmstpievlckgypsefstylnfcrslrfddkpdysylrqlfrnlfhrqgfsydyvfdwn 291
                  y+l+ + +   l w+g   k +  + k e   +k m   i+  c     e+   + +  +l+++d+ dy y+ + + +     g   d  +dw+
     F38E1.3 221 FYMLLDLIVPfGLVWRGAndKDTVCKLKEEARGKKEMFQGIK--C---GVELNKIIVYIDKLQYQDHVDYQYIYKTLVDACDTCGGNMDAPYDWE 310
                 ***99877643799**98334556677778888888888776..4...46899999999**************9999999999999999999995 PP

>> ZK354.2a  CE15314	WBGene00022705	protein kinase	status:Confirmed	UniProt:P91571	protein_id:CCD70678.1
   #    score  bias  c-Evalue  i-Evalue hmmfrom  hmm to    alifrom  ali to    envfrom  env to     acc
 ---   ------ ----- --------- --------- ------- -------    ------- -------    ------- -------    ----
   1 !   97.1   0.0   3.6e-29   1.6e-27       8     218 ..      20     239 ..      13     279 .. 0.85

  Alignments for each domain:
  == domain 1    score: 97.1 bits;  conditional E-value: 3.6e-29
  Csnk1e-aln   8 kyrlgrkigsgsfgdiylganiasgeevaiklecvktkhpqlhieskfykmmqg.gvgipsikwcgae.gdynvmvmellgpsledlfnfc..srkfsl 102
                  y + + +++g+fg iy +   + g+  a+k e+++ k   l   s     +        +i   g+    +  +vm l g  l dl+      rkfs+
    ZK354.2a  20 TYEVTKPLATGTFGSIYKAKRESDGKFFAVKCEALNMKSSLLRQMSVVLASIHYpSPFFTTIEERGTVpNRFLFIVMPLYGENLFDLMMNTnkDRKFSM 118
                 5899999**********************************9988877665554144567787777651457789***********975441279**** PP

  Csnk1e-aln 103 ktvllladqmisrieyihsknfihrdvkpdnflmglgkkgn..lvyiidfglakkyrdarthqhipyrenkn...ltgtaryasinthlgieqsrrddl 196
                  t l la+q ++ i+ +h + fihrd+kp  f +g    g+   vy++dfgl+k+ r a+ ++    +  kn     g  +yas+ +h g +   +dd+
    ZK354.2a 119 ATGLHLAEQTLTAIRDLHRNGFIHRDIKPSHFCIGREVDGQhhQVYLLDFGLCKRPRFAKKNDEAEEQMRKNaihYRGVVKYASVHAHQGKNLGYKDDM 217
                 ***********************************988775227***************99988765555542225799******************** PP

  Csnk1e-aln 197 eslgyvlmyfnlgslpwqglka 218
                 es  y+++ f lg+lpw  l+ 
    ZK354.2a 218 ESWWYMVLEFFLGALPWALLNK 239
                 *****************98765 PP

>> ZK354.2b  CE31749	WBGene00022705	status:Confirmed	UniProt:Q8MPS7	protein_id:CCD70679.1
   #    score  bias  c-Evalue  i-Evalue hmmfrom  hmm to    alifrom  ali to    envfrom  env to     acc
 ---   ------ ----- --------- --------- ------- -------    ------- -------    ------- -------    ----
   1 !   96.6   0.0     5e-29   2.2e-27       8     218 ..      20     239 ..      13     279 .. 0.85

  Alignments for each domain:
  == domain 1    score: 96.6 bits;  conditional E-value: 5e-29
  Csnk1e-aln   8 kyrlgrkigsgsfgdiylganiasgeevaiklecvktkhpqlhieskfykmmqg.gvgipsikwcgae.gdynvmvmellgpsledlfnfc..srkfsl 102
                  y + + +++g+fg iy +   + g+  a+k e+++ k   l   s     +        +i   g+    +  +vm l g  l dl+      rkfs+
    ZK354.2b  20 TYEVTKPLATGTFGSIYKAKRESDGKFFAVKCEALNMKSSLLRQMSVVLASIHYpSPFFTTIEERGTVpNRFLFIVMPLYGENLFDLMMNTnkDRKFSM 118
                 5899999**********************************9988877665554144567787777651457789***********975441279**** PP

  Csnk1e-aln 103 ktvllladqmisrieyihsknfihrdvkpdnflmglgkkgn..lvyiidfglakkyrdarthqhipyrenkn...ltgtaryasinthlgieqsrrddl 196
                  t l la+q ++ i+ +h + fihrd+kp  f +g    g+   vy++dfgl+k+ r a+ ++    +  kn     g  +yas+ +h g +   +dd+
    ZK354.2b 119 ATGLHLAEQTLTAIRDLHRNGFIHRDIKPSHFCIGREVDGQhhQVYLLDFGLCKRPRFAKKNDEAEEQMRKNaihYRGVVKYASVHAHQGKNLGYKDDM 217
                 ***********************************988775227***************99988765555542225799******************** PP

  Csnk1e-aln 197 eslgyvlmyfnlgslpwqglka 218
                 es  y+++ f lg+lpw  l+ 
    ZK354.2b 218 ESWWYMVLEFFLGALPWALLNK 239
                 *****************98765 PP

>> D2045.5  CE00935	WBGene00008423	serine\/threonine kinase	status:Partially_confirmed	UniProt:Q18984	protein_id:CAA8469
   #    score  bias  c-Evalue  i-Evalue hmmfrom  hmm to    alifrom  ali to    envfrom  env to     acc
 ---   ------ ----- --------- --------- ------- -------    ------- -------    ------- -------    ----
   1 !   95.0   0.0   1.6e-28     7e-27       7     296 ..      15     304 ..      10     319 .. 0.89

  Alignments for each domain:
  == domain 1    score: 95.0 bits;  conditional E-value: 1.6e-28
  Csnk1e-aln   7 nkyrlgrkigsgsfgdiylganiasgee.vaiklecvktkhpqlhieskfykmmqggvgipsikwcgaegdynvmvmellgpsledl.fnfcsrkfslk 103
                 +++++  k+g g +g ++   +++  +   a+k+e   +    l++e++  k +        +  +g    y  mvm llg  l     +  + +f  +
     D2045.5  15 KRWKIVEKLGEGGMGAVFKVRDLTRFQTyAAMKVEGDVSDGGVLKLEAHVLKSLAPLPFCARLMDAGDRKSYCFMVMTLLGKDLMAHkRDANTPRFCEQ 113
                 678888999999999999999998765426899999999999999999999999988888899999999************99876515677889**** PP

  Csnk1e-aln 104 tvllladqmisrieyihsknfihrdvkpdnflmgl.gkkgnlvyiidfglakkyrdarthqhipyrenkn....ltgtaryasinthlgieqsrrddle 197
                 t l la   +  i+ ih   f hrd+kp n + g+ g   + vy+id+g+ +++   r +     r  ++    + gt ry+s+n h   eq r ddl 
     D2045.5 114 TTLRLAMATLFAIKQIHEVGFTHRDIKPGNCVTGVhGSDAKNVYLIDYGMVRQFTAKRENGETALRRARSgeqlFRGTPRYCSMNVHNRKEQGRVDDLW 212
                 **********************************8688999*************9999999888887654222278*********************** PP

  Csnk1e-aln 198 slgyvlmyfnlgslpwqglkaatkrqkyerisekkmstpievlckgypsefstylnfcrslrfddkpdysylrqlfrnlfhrqgfsydyvfdwnllkfg 296
                 s  y+l+ +  g lpw+ l         + i + k++  +e l kg p ef+   ++  +l +  +pdy  l       f+r   s+   f+w+l k g
     D2045.5 213 SWLYMLIELHCG-LPWRRLTD------EKEIMDAKIACSMETLLKGCPKEFANIHKYLETLEYKSRPDYFGLWSECFAGFKRVRGSFFGRFEWELGKGG 304
                 ******999887.9**99854......346999*************************************99988888999999999999999998866 PP

>> Y47G6A.13  CE22097	WBGene00021639	protein kinase	status:Partially_confirmed	UniProt:Q9N3T7	protein_id:CCD72558.1
   #    score  bias  c-Evalue  i-Evalue hmmfrom  hmm to    alifrom  ali to    envfrom  env to     acc
 ---   ------ ----- --------- --------- ------- -------    ------- -------    ------- -------    ----
   1 !   92.8   1.0   7.1e-28   3.2e-26       7     336 ..      23     355 ..      18     418 .. 0.82

  Alignments for each domain:
  == domain 1    score: 92.8 bits;  conditional E-value: 7.1e-28
  Csnk1e-aln   7 nkyrlgrkigsgsfgdiylgan.iasgeevaiklecvktkh.pqlhieskfykmmqggvgipsikwcgaegdynvmvmellgpsledlfnfcsrkfslk 103
                 +k+r+   +g g++g +y   +    g   a+k+e         l++e +    + +   +  +   g    y  mv  l g  l  l     r f   
   Y47G6A.13  23 DKWRIKALLGKGACGVVYKVEDkNRKGYCAAMKVEYDSEEFdRTLQLEVNVLSKLTDSRDVLKLIDYGKRKLYRYMVTTLCGKDLMALRMKIQRGFNDA 121
                 78999999999999999976551567899999999877665156899999888888888888888889999**************************** PP

  Csnk1e-aln 104 tvllladqmisrieyihsknfihrdvkpdnflmgl..gkkgnlvyiidfglakkyr...darthqhipyrenknltgtaryasinthlgieqsrrddle 197
                 t + +a   +  ++ +h   ++hrdvkp n++     g+   ++ +idfg+a+ +    d   ++  p r    l gt ry+s+n h   eq r ddl 
   Y47G6A.13 122 TAMRVAVFTLYGLKQLHEAGYVHRDVKPGNIMTAAnkGRDARVMLLIDFGMARTFVmagDDGKKKLRPMRRRIPLRGTIRYCSMNVHERKEQGRCDDLV 220
                 ******************************987542266778999********98611144567778******************************** PP

  Csnk1e-aln 198 slgyvlmyfnlgslpwqglkaatkrqkyerisekkmstpievlckgypsefstylnfcrslrfddkpdysylrqlfrnlfhrqgfsydyvfdwn...ll 293
                 ++ y ++y+ lg lpw  lk        e +s kk st    l    p e+ + +++ r+l + d+p+y  + +l+   + r  + +   ++w+   + 
   Y47G6A.13 221 AMIYSIVYLTLG-LPWSNLKDE-----KEIMSMKK-STKDLALFEDLPDELKSIFEYLRTLSYADRPNYEKIYNLLMAAITRLKINFLDPYEWEddeME 312
                 ***********9.9****9853.....46666665.77777899**************************************99998878888622244 PP

  Csnk1e-aln 294 kfgaarnpedvdrerrehereermgqlrgsatralppgpptga 336
                 ++  a + e    e+ ++e+e++  +l   + ++  p   + a
   Y47G6A.13 313 RMAKAEKEEKEKEEKEKKEKENKENELSADSMKTAIPAKSAKA 355
                 4444444444444455566777777777666555555544444 PP

>> C03C10.2  CE44177	WBGene00007269	serine\/threonine kinase	status:Partially_confirmed	UniProt:P42169	protein_id:CAA846
   #    score  bias  c-Evalue  i-Evalue hmmfrom  hmm to    alifrom  ali to    envfrom  env to     acc
 ---   ------ ----- --------- --------- ------- -------    ------- -------    ------- -------    ----
   1 !   92.6   0.1   8.3e-28   3.7e-26       7     217 ..      48     262 ..      45     277 .. 0.90

  Alignments for each domain:
  == domain 1    score: 92.6 bits;  conditional E-value: 8.3e-28
  Csnk1e-aln   7 nkyrlgrkigsgsfgdiylganiasgeevaiklec...vktkhpqlhieskfykmmqggvgipsikwcgaegdynvmvmellgpsledlfnfcs.rkfs 101
                 n++ +   ig+g +g+i++  ++   +e a+k+e          ++ +e +    mqg   ip++   g + ++n ++m+ll   + d+ +     ++s
    C03C10.2  48 NRWSIEGVIGNGGYGQIFMVMDVKKNDERAMKIEPklrAEVITKRMIMEQQVLMKMQGKTHIPTMYASGFNDQFNFIIMQLLSMNVGDFRKRSPlGRLS 146
                 67777788*************************96322233456788999***9**********************************8776542689* PP

  Csnk1e-aln 102 lktvllladqmisrieyihsknfihrdvkpdnflmglgk.kgnlvyiidfglakkyrdarthqhipyrenknltgtaryasinthlgieqsrrddlesl 199
                   tv  +a q +  ++ ih   ++hrdvkp n+ +g+   +  ++y++dfgl ++++   +   ip+r n  + gt ry s+  h  +eq+  dd  s+
    C03C10.2 147 KETVGRIAYQTLNALKDIHDMGYVHRDVKPANICFGVHAqNRHILYLLDFGLVRRFKTE-SGVCIPWRINAGFKGTERYVSVRVHEKLEQTPWDDAFSV 244
                 ************************************975156799**********9865.6679*********************************** PP

  Csnk1e-aln 200 gyvlmyfnlgslpwqglk 217
                  y    + +g lpw+ l 
    C03C10.2 245 LYTAYELVVGELPWRYLE 262
                 **************9886 PP

>> Y65B4A.9  CE22732	WBGene00022032	status:Partially_confirmed	UniProt:Q9BL55	protein_id:CCD71926.1
   #    score  bias  c-Evalue  i-Evalue hmmfrom  hmm to    alifrom  ali to    envfrom  env to     acc
 ---   ------ ----- --------- --------- ------- -------    ------- -------    ------- -------    ----
   1 !   92.5   0.0   9.1e-28     4e-26       8     218 ..      20     239 ..      13     267 .. 0.85

  Alignments for each domain:
  == domain 1    score: 92.5 bits;  conditional E-value: 9.1e-28
  Csnk1e-aln   8 kyrlgrkigsgsfgdiylganiasgeevaiklecvktkhpqlhieskfykmmqg.gvgipsikwcgae.gdynvmvmellgpsledlf.nf.csrkfsl 102
                  y + + +++g+fg iy     + g+  a+k e+++ k   l   s     +         i   g+    +  +vm l g  l +l+ n    rkfs+
    Y65B4A.9  20 TYEVTKPLATGTFGSIYKVKRESDGKFFAVKCEALNMKSSLLRQMSVVLASIHHpSPFFTNIEERGTVpNRFLFIVMPLYGENLYELMmNTnKDRKFSM 118
                 5889999***********************************999887776665145567888888761457889*********98862431479**** PP

  Csnk1e-aln 103 ktvllladqmisrieyihsknfihrdvkpdnflmglgkkgn..lvyiidfglakkyrdarthqhipyrenkn...ltgtaryasinthlgieqsrrddl 196
                  t l la+q ++ i+ +h + fihrd+kp  f +g    g+   vy++dfgl+k+ r  + ++    +  kn     g  +yas+ +h g +   +dd+
    Y65B4A.9 119 ATGLHLAEQTLAAIRDLHRNGFIHRDIKPSHFCIGREIDGQhhQVYLLDFGLCKRPRFVKKNDEAEEQMRKNaihYRGVVKYASVHAHQGKNLGYKDDM 217
                 ***********************************887775227***********999988877665444441126799******************** PP

  Csnk1e-aln 197 eslgyvlmyfnlgslpwqglka 218
                 es  y+++ f lg+lpw  l+ 
    Y65B4A.9 218 ESWWYMVLEFFLGALPWALLNK 239
                 *****************98765 PP

>> C09B9.4  CE06796	WBGene00015629	ser\/thr protein kinase	status:Confirmed	UniProt:Q17853	protein_id:CCD63829.1
   #    score  bias  c-Evalue  i-Evalue hmmfrom  hmm to    alifrom  ali to    envfrom  env to     acc
 ---   ------ ----- --------- --------- ------- -------    ------- -------    ------- -------    ----
   1 !   92.5   0.0   8.8e-28   3.9e-26       4     291 ..      23     311 ..      20     316 .. 0.85

  Alignments for each domain:
  == domain 1    score: 92.5 bits;  conditional E-value: 8.8e-28
  Csnk1e-aln   4 rvgnk.yrlgrkigsgsfgdiylganiasgeevaiklec.vktkhpqlhieskfykmmqggvgipsikwcgaegdynvmvmellgpsledlfnfc.srk 99 
                 r+g++ y++   i++g f+ ++l  +   g   a+k+e   k   p l+++    + +    g ps+  +g   +++ +vm+l+gp l  l++f+  ++
     C09B9.4  23 RLGDHvYKMCDSIATGPFSSVFLVEK--DGIPYAMKVESqSKCLRPVLKLDHAVLRALGHQSGFPSLTSAGRTENFKYVVMQLVGPDLSMLLEFApQQR 119
                 666543999999*********99865..78899999997358899*************************************************93468 PP

  Csnk1e-aln 100 fslktvllladqmisrieyihsknfihrdvkpdnflmglgkkgnlvyiidfglakkyrdarthqhipyrenknltgtaryasinthlgieqsrrddles 198
                 f+  tv  +a q + r++ +h   ++ rdvk +nf +glg    +vy++dfgl++ky +    + +  r      gt  ya +++    +qs  dd+e 
     C09B9.4 120 FTSSTVYKIALQTLDRLRVLHEAGWLNRDVKAQNFAVGLGEESSIVYMLDFGLTRKYLEHNGSRSL-LRPHGPSVGTFPYAPLASLGFCDQSPIDDIEG 217
                 **********************************************************99888776.68888899********9966689********* PP

  Csnk1e-aln 199 lgyvlmyfnlgslpwqglkaatkrqkyerisekkmst....pievlckgypsefstylnfcrslrfddkpdysylrqlfrnlfhrqgfsydyvfdwn 291
                   y+++++  g lpw   k a +  k   + e km          l  g p  ++  +++  +    + pdy  + +++  +   + +     fdw+
     C09B9.4 218 WLYMIVHLLKGGLPWHNSKRALNLPK---VREWKMYCrrpgGKHYLFAGIPKGWADIFDVIVNTAPHETPDYNKIANMVLSIARNELIDLTAPFDWQ 311
                 ****************9999877655...44555543111145678888888888888888888888888888887777777666666666666665 PP

>> C39H7.1  CE06942	WBGene00016541	casein kinase	status:Confirmed	UniProt:Q18553	protein_id:CCD62218.1
   #    score  bias  c-Evalue  i-Evalue hmmfrom  hmm to    alifrom  ali to    envfrom  env to     acc
 ---   ------ ----- --------- --------- ------- -------    ------- -------    ------- -------    ----
   1 !   89.9   0.0   5.4e-27   2.4e-25       8     291 ..      16     298 ..      11     302 .. 0.89

  Alignments for each domain:
  == domain 1    score: 89.9 bits;  conditional E-value: 5.4e-27
  Csnk1e-aln   8 kyrlgrkigsgsfgdiylganiasgeevaiklecvktkhpqlhieskfyk.mmq.ggvgipsikwcgaegdynvmvmellgpsledlfnf.csrkfslk 103
                 ++ + +k+g g fg +y   + a+g + a+k+e  + +   l++e    + + + g      i   g  g++n +vm l+g sl+dl +  +  ++s+ 
     C39H7.1  16 RWSIEKKLGEGGFGAVYRVFD-ATG-KYAMKVEGANEQIQVLKLEVSVLNeLSKrGNRHFCKIEDKGRFGNFNYVVMTLVGKSLQDLNKAgVGGHMSMG 112
                 567889***********9765.444.689***************977665144415567899*************************876256899*** PP

  Csnk1e-aln 104 tvllladqmisrieyihsknfihrdvkpdnflmglgkkgnl..vyiidfglakkyrdarthqhipyrenknltgtaryasinthlgieqsrrddleslg 200
                   + +  q +  +e +h   ++hrdvkp n+ +g     ++  vyi+dfg+++k+     + + p r+   + gt +ya i+ hl  e  r+ddle+  
     C39H7.1 113 CSIGIGIQSLEALEDLHNIGYLHRDVKPGNYTIGRPELNEIrkVYILDFGMCRKFTGNDGTIRKP-RQAAGFRGTVKYAPISCHLQRELCRKDDLETWM 210
                 **********************************987665444************9998888877.78899**************************** PP

  Csnk1e-aln 201 yvlmyfnlgslpwqglkaatkrqkyerisekkmstpievlckgypsefstylnfcrslrfddkpdysylrqlfrnlfhrqgfsydyvfdwn 291
                 y+ + +  g++pwq +    +  + ++   +++ t     c   p +f   + ++ ++++ d p+y  +  ++r+ +   g   +  +dw+
     C39H7.1 211 YMQVELSHGTIPWQHISDMNQVGQAKQAIRNNLGTLFPPPC---PQQFQDIMRMVDAMKYYDAPNYQAIYGMMRQAYGACGSNENAPYDWE 298
                 ****************9999888888888888888766655...99*****************************9999999998889986 PP

>> C53A5.4  CE08953	WBGene00007049	locus:tag-191	serine\/threonine kinase	status:Confirmed	UniProt:O17693	protein_id:CAB
   #    score  bias  c-Evalue  i-Evalue hmmfrom  hmm to    alifrom  ali to    envfrom  env to     acc
 ---   ------ ----- --------- --------- ------- -------    ------- -------    ------- -------    ----
   1 !   89.6   0.8   6.8e-27     3e-25       4     290 ..      15     301 ..      12     309 .. 0.83

  Alignments for each domain:
  == domain 1    score: 89.6 bits;  conditional E-value: 6.8e-27
  Csnk1e-aln   4 rvgnkyrlgrkigsgsfgdiylganias.geevaiklecvktkh..pqlhieskfykmmqggvgipsikwcgaegdynvmvmellgpsledlfnfcsrk 99 
                  vg+kyr+ +++g g +g +y   +i    ++ a+k+e          l++e ++   + +   +      g +  y  +vm llg sle l++     
     C53A5.4  15 VVGKKYRVIQQLGQGGCGSVYKVEDIEDkTKQYAMKVEFNSNANagNVLKMEVQILTHLVSKNHVAKCMASGKKDRYSYVVMTLLGESLESLMKKHGPF 113
                 69************************8626789***9987655411568888888888877777777777888889*********************** PP

  Csnk1e-aln 100 fslktvllladqmisrieyihsknfihrdvkpdnflmglgkkg..n..lvyiidfglakkyrdarth.qhi.pyrenknltgtaryasinthlgieqsr 192
                 f + t + +   ++  i+ ih   fihrd+kp n  +g   kg  +     ++dfgla++y   +   +++   re+  + gt+ry+s++ h   eq r
     C53A5.4 114 FNVSTQMRIGICLLFGIKQIHDIGFIHRDLKPANVALGN--KGspDerYFIVLDFGLARQYITDKEDgKKMrRPREKALFRGTSRYCSVAMHDRFEQGR 210
                 **********************************87664..441231134467********76654413441457778889****************** PP

  Csnk1e-aln 193 rddleslgyvlmyfnlgslpwqglkaatkrqkyerisekkmstpievlckgypsefstylnfcrslrfddkpdysylrqlfrnlfhrqgfsydyvfdw 290
                  ddl +l y+l  +    l w  l       k e i e k     + l    p ++  +++++r+ +f ++pdy  l +l+ + ++   + +   + w
     C53A5.4 211 VDDLWALIYMLAELR-CQLAWSDLDD-----KVE-IGEMKRHVADQNLFAKSPIQMLEFVKIVRATQFYHRPDYEKLFNLLNDAMKSAKYKWSDPYHW 301
                 *********998876.5799*99974.....444.77777777777788888***************************9999888877777666666 PP

>> Y38H8A.3  CE18365	WBGene00012637	serine\/threonine kinase	status:Confirmed	UniProt:O62426	protein_id:CAA16345.1
   #    score  bias  c-Evalue  i-Evalue hmmfrom  hmm to    alifrom  ali to    envfrom  env to     acc
 ---   ------ ----- --------- --------- ------- -------    ------- -------    ------- -------    ----
   1 !   89.4   0.0   7.8e-27   3.5e-25       8     291 ..      16     298 ..      11     302 .. 0.87

  Alignments for each domain:
  == domain 1    score: 89.4 bits;  conditional E-value: 7.8e-27
  Csnk1e-aln   8 kyrlgrkigsgsfgdiylganiasgeevaiklecvktkhpqlhie.skfykmmqgg.vgipsikwcgaegdynvmvmellgpsledlfnf.csrkfslk 103
                 ++ + +k+g g fg +y   + a+g + a+k+e  + +   l++e s + k+ + g      i   g  g++n +vm l+g sl+dl +  +  ++s+ 
    Y38H8A.3  16 RWSIEKKLGEGGFGAVYRVFD-ATG-KYAMKVEGANEQIQVLKLEvSVLNKLSKRGnRHFCKIEDKGRFGNFNYVVMTLVGKSLQDLNKAgVGGHMSMG 112
                 567889***********9765.444.689***************944567777655167899*************************876256899*** PP

  Csnk1e-aln 104 tvllladqmisrieyihsknfihrdvkpdnflmglgkkgnl..vyiidfglakkyrdarthqhipyrenknltgtaryasinthlgieqsrrddleslg 200
                   + +  q +  +e +h   ++hrdvkp n+ +g     ++  vyi+dfg+++k+     + + p r+   + gt +ya i+ hl  e  r+ddle+  
    Y38H8A.3 113 CSIGIGIQSLEALEDLHNIGYLHRDVKPGNYTIGRPELNEIrkVYILDFGMCRKFTGNDGTIRKP-RQAAGFRGTVKYAPISCHLQRELCRKDDLETWM 210
                 **********************************987665444************9998888877.78899**************************** PP

  Csnk1e-aln 201 yvlmyfnlgslpwqglkaatkrqkyerisekkmstpievlckgypsefstylnfcrslrfddkpdysylrqlfrnlfhrqgfsydyvfdwn 291
                 y+ + +  g++pwq +    +  + ++   +++ +         p +f   + ++ ++++ d p+y  +  ++r+ +   g   +  +dw+
    Y38H8A.3 211 YMQVELSHGTIPWQYISDMNQVGQAKQAIRNNLGSLF---PPPCPHQFQDIMRMVDAMKYYDAPNYQAIYGMMRQAYGACGSNENAPYDWE 298
                 ***************9988776666555555555544...455699**************************9999999999888888886 PP

>> K06H7.8  CE25045	WBGene00019459	status:Partially_confirmed	UniProt:P34516	protein_id:CCD64455.1
   #    score  bias  c-Evalue  i-Evalue hmmfrom  hmm to    alifrom  ali to    envfrom  env to     acc
 ---   ------ ----- --------- --------- ------- -------    ------- -------    ------- -------    ----
   1 !   89.1   0.6   9.8e-27   4.3e-25       5     291 ..      16     301 ..      12     314 .. 0.86

  Alignments for each domain:
  == domain 1    score: 89.1 bits;  conditional E-value: 9.8e-27
  Csnk1e-aln   5 vgnkyrlgrkigsgsfgdiylgania.sgeevaiklecvktkh.pqlhieskfykmmqggvgipsikwcgaegdynvmvmellgpsledlfnfcsrkfs 101
                 vg++y++ +k+g g +g ++   + +  g+  a+k+e         l++e ++   + +   +      g +  y  mvm llg sl+ l++     + 
     K06H7.8  16 VGKRYKVVQKLGEGGCGSVFKVEDTSeKGQHYALKVEFKSQDAgNILKMEVQILSQLISKKHVAKCVASGKKERYSYMVMTLLGESLDSLLKKHGPFLN 114
                 9******************9877654279********8665541568999999888888888888888888899************************* PP

  Csnk1e-aln 102 lktvllladqmisrieyihsknfihrdvkpdnflmglgkkgnlvy..iidfglakkyrdarth..qhipyrenknltgtaryasinthlgieqsrrddl 196
                 + t + +   ++  i+ +h   ++hrd+kp n  mg     +  y  ++dfgla++y        +    re+  + gtary+s++ h   eq r ddl
     K06H7.8 115 VSTQVRIGICILFGIKQVHDIGYLHRDLKPANVAMGCKGSADERYflVLDFGLARQYIADEDDglKMRRPREKTYFRGTARYCSVAMHDRYEQGRVDDL 213
                 ***********************************98655544442379*******97544331144556899999*********************** PP

  Csnk1e-aln 197 eslgyvlmyfnlgslpwqglkaatkrqkyerisekkmstpievlckgypsefstylnfcrslrfddkpdysylrqlfrnlfhrqgfsydyvfdwn 291
                  +l y+l  +    l w  +       k   i e k     evl    p ++ ++++ +rs  f ++pdy  l +l+ ++++   + +   + w+
     K06H7.8 214 WALVYILAEMR-CRLAWHDVDD-----KV-EIGEMKRKIHDEVLFAKSPVQMLSFVKTVRSTLFYHRPDYEKLFKLLEDVMKCANYKWSDPYHWE 301
                 *******9886.5799*98764.....43.49999999999**************************************9999888887777776 PP

>> R13H9.5  CE07449	WBGene00020071	status:Confirmed	UniProt:Q966G2	protein_id:CCD62526.1
   #    score  bias  c-Evalue  i-Evalue hmmfrom  hmm to    alifrom  ali to    envfrom  env to     acc
 ---   ------ ----- --------- --------- ------- -------    ------- -------    ------- -------    ----
   1 !   88.3   0.0   1.7e-26   7.4e-25       8     275 ..      19     286 ..      14     303 .. 0.79

  Alignments for each domain:
  == domain 1    score: 88.3 bits;  conditional E-value: 1.7e-26
  Csnk1e-aln   8 kyrlgrkigsgsfgdiylganiasgeevaiklecvktkhpqlhieskfyk.mm.qggvgipsikwcgaegdynvmvmellgpsledlfnfcs.rkfslk 103
                 ++ + +k+g g +g +yl ++ a+g + a+k+e +      l++e      +  +g      i   g  g +n +vm l+g sl+dl +  + + +sl 
     R13H9.5  19 RWSITKKLGEGGCGAVYLCTD-ATG-KYALKVEGISEAMQVLKMEVLVLGeLTkRGSRHFCKIEDKGRYGSFNYVVMTLVGKSLQDLRKGTAqQCLSLA 115
                 678899************987.445.689****************98765144145667899*************************987661568*** PP

  Csnk1e-aln 104 tvllladqmisrieyihsknfihrdvkpdnflmglgkkgnl..vyiidfglakkyrdarthqhipyrenknltgtaryasinthlgieqsrrddleslg 200
                   l +  q +  +e +h   ++hrdvkp n+ +g     +l  vyi+dfg+a+k+ d     + p r    + gt rya i+ h   e  r+dd+e   
     R13H9.5 116 CSLSVGIQSLEALEDLHNIGYLHRDVKPGNYTIGRAELNELrkVYILDFGMARKFTDNNGVIRKP-RAAAGFRGTVRYAPIACHKNQELGRKDDVEVWL 213
                 ***********************************998877669**************9999888.78899**************************** PP

  Csnk1e-aln 201 yvlmyfnlgslpwqglkaatkrqkyerisekkmstpievlckgyps.efstylnfcrslrfddkpdysylrqlfrn 275
                 y+ + + +g +pw+ +      +   +  +    tp ++++   p+ e+   ++++ s  +   p+y+   +l+++
     R13H9.5 214 YMQVELTVGRVPWKEITDM---NAVGQAKQTIRNTPEKMFVFPCPAnELKEIMKMVDSWDYFADPNYADCYRLMKQ 286
                 *************876432...222222333334444444444443245555556666655555666555555555 PP

>> F36H12.8  CE09979	WBGene00018122	locus:ttbk-2	status:Confirmed	UniProt:O76712	protein_id:CCD70665.1
   #    score  bias  c-Evalue  i-Evalue hmmfrom  hmm to    alifrom  ali to    envfrom  env to     acc
 ---   ------ ----- --------- --------- ------- -------    ------- -------    ------- -------    ----
   1 !   88.2   0.0   1.7e-26   7.7e-25       8     275 ..      19     286 ..      14     303 .. 0.79

  Alignments for each domain:
  == domain 1    score: 88.2 bits;  conditional E-value: 1.7e-26
  Csnk1e-aln   8 kyrlgrkigsgsfgdiylganiasgeevaiklecvktkhpqlhieskfyk.mm.qggvgipsikwcgaegdynvmvmellgpsledlfnfcs.rkfslk 103
                 ++ + +k+g g +g +yl ++ a+g + a+k+e +      l++e      +  +g      i   g  g +n +vm l+g sl+dl +  + + +sl 
    F36H12.8  19 RWSITKKLGEGGCGAVYLCTD-ATG-KYALKVEGISEAMQVLKMEVLVLGeLTkRGSRHFCKIEDKGRYGSFNYVVMTLVGKSLQDLRKGTAqQCLSLA 115
                 678899************987.445.689****************98765144145667899*************************987661568*** PP

  Csnk1e-aln 104 tvllladqmisrieyihsknfihrdvkpdnflmglgkkgnl..vyiidfglakkyrdarthqhipyrenknltgtaryasinthlgieqsrrddleslg 200
                   l +  q +  +e +h   ++hrdvkp n+ +g     +l  vyi+dfg+a+k+ d     + p r    + gt rya i+ h   e  r+dd+e   
    F36H12.8 116 CSLSVGIQSLEALEDLHNIGYLHRDVKPGNYTIGRAELNELrkVYILDFGMARKFTDNNGVIRKP-RAAAGFRGTVRYAPIACHKNQELGRKDDVEVWL 213
                 ***********************************998877669**************9999888.78899**************************** PP

  Csnk1e-aln 201 yvlmyfnlgslpwqglkaatkrqkyerisekkmstpievlckgyps.efstylnfcrslrfddkpdysylrqlfrn 275
                 y+ + + +g +pw+ +      +   +  +    tp ++++   p+ e+   ++++ s  +   p+y+   +l+++
    F36H12.8 214 YMQVELTVGRVPWKEITDM---NAVGQAKQAIRNTPEKMFVFPCPAnELKEIMKMVDSWDYFADPNYADCYRLMKQ 286
                 *************876432...222222233334444444444443245555566666665556666555555555 PP

>> T15B12.2  CE38547	WBGene00020531	Protein kinase\/Aldehyde dehydrogenase	status:Partially_confirmed	UniProt:Q22518	pro
   #    score  bias  c-Evalue  i-Evalue hmmfrom  hmm to    alifrom  ali to    envfrom  env to     acc
 ---   ------ ----- --------- --------- ------- -------    ------- -------    ------- -------    ----
   1 !   85.9   0.0   8.9e-26   3.9e-24      13     214 ..      55     268 ..      48     273 .. 0.87

  Alignments for each domain:
  == domain 1    score: 85.9 bits;  conditional E-value: 8.9e-26
  Csnk1e-aln  13 rkigsgsfgdiylgani.asgeevaiklecvktkhpqlhieskfykmmqg..gvgipsikwc.....gaegdynvmvmellgpsledlfnfcsrkfslk 103
                  +igsg fgd+y   +      e a+k e+  +++ +l ie  + k ++        s ++c     g   dy  +vm l+gpsle +  +  r+++  
    T15B12.2  55 AHIGSGGFGDVYRVYDEpNPKMEYAMKTEVHGAQQRRLSIEKSILKEIDTytTTHKKSRHFCelidsGQTKDYSWIVMTLIGPSLESVRRMLKRQYTKS 153
                 689*********8876515678************************9987224445677888665557889**************************** PP

  Csnk1e-aln 104 tvllladqmisrieyihsknfihrdvkpdnflmglgkk.gnlvyiidfglakk.yrdarthqhipyrenknltgtaryasinthlgieqsrrddleslg 200
                  v+ +a q++  +e +h   fihrd+kp n+  g   +   ++y++dfg++++ ++ ++ h+    re   + gt +++s + h   +q r+dd+e+  
    T15B12.2 154 CVINMALQILDAVEVMHEVGFIHRDLKPANICTGTPPQdDHVLYVLDFGISRRvFKSSKCHELRNKRERVPFFGTRKFSSRACHQEKDQGRKDDMETYL 252
                 **********************************976516688*******9873688999*************************************99 PP

  Csnk1e-aln 201 yvlm..yfnlgslpwq 214
                 y ++  + n   l w+
    T15B12.2 253 YTILdlFHNERGLSWK 268
                 9774226677778886 PP

>> C45G9.1  CE24851	WBGene00016673	Protein kinase	status:Predicted	UniProt:Q09503	protein_id:CCD67390.1
   #    score  bias  c-Evalue  i-Evalue hmmfrom  hmm to    alifrom  ali to    envfrom  env to     acc
 ---   ------ ----- --------- --------- ------- -------    ------- -------    ------- -------    ----
   1 !   86.4   0.0   6.5e-26   2.9e-24      64     291 ..      17     249 ..       4     261 .. 0.86

  Alignments for each domain:
  == domain 1    score: 86.4 bits;  conditional E-value: 6.5e-26
  Csnk1e-aln  64 gipsikwcgaegdynvmvmellgpsledl..fnfcsrk.fslktvllladqmisrieyihsknfihrdvkpdnflmglgk...kgnlvyiidfglakky 156
                  ip ++  g + ++  mvm llg  l+dl   nf+  k fs  t   +  q +  ++y+h + fihr+v+ +n+++g  k   + ++++i+dfgl + +
     C45G9.1  17 HIPNLNLYGKKMNFSYMVMTLLGRNLQDLesTNFVVNKgFSRGTWSRVGIQWVYALKYVHYNGFIHRNVNTQNLFLGNEKdseRAKIIHILDFGLGRPF 115
                 5999999*********************95569986655**************************************988333467999*******977 PP

  Csnk1e-aln 157 r..darthqhip..yrenknltgtaryasinthlgieqsrrddleslgyvlmyfnlg.slpwqglkaatkrqkyerisekkmstpievlckgypsefst 250
                    +ar +++i    r    + g+ ryas n hl  eq r dd+ sl yv++ +n g +lpwq      +r + e++  k   tp +v+    p+ +  
     C45G9.1 116 AryHARENKWIVriARHSAEFRGSFRYASPNVHLRKEQGRVDDVWSLPYVIIELNGGkALPWQT---DYRRGRVEQM--KLNLTPKDVMS-DMPACMDK 208
                 522688888886235889999**********************************99569**96...4456555554..34468999886.689***** PP

  Csnk1e-aln 251 ylnfcrslrfddkpdysylrqlfrnlfhrqgfsydyvfdwn 291
                  +    sl + ++pd   + + f +++  + ++    fdw+
     C45G9.1 209 LMPHLASLNYYQRPDDHMIFKCFWQVMENEKITPSSKFDWE 249
                 ***************************99999999999997 PP

>> ZC373.3b  CE44223	WBGene00013868	status:Partially_confirmed	UniProt:D0VWM6	protein_id:CBH29674.1
   #    score  bias  c-Evalue  i-Evalue hmmfrom  hmm to    alifrom  ali to    envfrom  env to     acc
 ---   ------ ----- --------- --------- ------- -------    ------- -------    ------- -------    ----
   1 !   85.4   0.2   1.3e-25   5.6e-24       4     205 ..      10     216 ..       7     229 .. 0.87

  Alignments for each domain:
  == domain 1    score: 85.4 bits;  conditional E-value: 1.3e-25
  Csnk1e-aln   4 rvgnkyrlgrkigsgsfgdiylganiasgee...vaiklecvktkhpq...lhieskfykmmqggvgipsikwcgaegdynvmvmellgpsledlfnfc 96 
                 r+ ++y+l +k+gsgsfg+++ +++   g+    v i  + v    p+      e  f+k   +   ip++    +   +nv+vm   g  l ++ +  
    ZC373.3b  10 RIAKRYKLIHKVGSGSFGEVWQATDKLEGNVakiVKIINKYVGGSGPRdilYDNEIEFFKYCHDAPNIPTLFHHFSHVGFNVLVMSEEGQNLREVAKRS 108
                 8999*****************999888776411134444566666675332456899****************************************** PP

  Csnk1e-aln  97 srkfslktvllladqmisrieyihsknfihrdvkpdnflmglgkkgnlvyiidfglakkyrdarthqhipyrenknltgtaryasinthlgieqsrrdd 195
                    fsl+ ++ +a q+ s + +ih k fihrd+k +n l+ l +k   + +idfg a +++d   ++   + +    t  + + sin  lgi  ++ dd
    ZC373.3b 109 PGSFSLNNLIRIAYQIGSTLCFIHDKSFIHRDLKAENVLVSLKNKVCKMVLIDFGNAVRFKDVNGNELPEFNDGFDYTH-CTHKSINVLLGISHTQNDD 206
                 **************************************************************99987766777666665.56789************** PP

  Csnk1e-aln 196 leslgyvlmy 205
                   sl y+l+ 
    ZC373.3b 207 WASLVYLLLE 216
                 ******9975 PP

>> ZC373.3a  CE02376	WBGene00013868	serine\/threonine kinase	status:Partially_confirmed	UniProt:Q23259	protein_id:CAA889
   #    score  bias  c-Evalue  i-Evalue hmmfrom  hmm to    alifrom  ali to    envfrom  env to     acc
 ---   ------ ----- --------- --------- ------- -------    ------- -------    ------- -------    ----
   1 !   85.1   0.2   1.5e-25   6.7e-24       4     205 ..      31     237 ..      28     249 .. 0.87

  Alignments for each domain:
  == domain 1    score: 85.1 bits;  conditional E-value: 1.5e-25
  Csnk1e-aln   4 rvgnkyrlgrkigsgsfgdiylganiasgee...vaiklecvktkhpq...lhieskfykmmqggvgipsikwcgaegdynvmvmellgpsledlfnfc 96 
                 r+ ++y+l +k+gsgsfg+++ +++   g+    v i  + v    p+      e  f+k   +   ip++    +   +nv+vm   g  l ++ +  
    ZC373.3a  31 RIAKRYKLIHKVGSGSFGEVWQATDKLEGNVakiVKIINKYVGGSGPRdilYDNEIEFFKYCHDAPNIPTLFHHFSHVGFNVLVMSEEGQNLREVAKRS 129
                 8999*****************999888776411134444566666675332456899****************************************** PP

  Csnk1e-aln  97 srkfslktvllladqmisrieyihsknfihrdvkpdnflmglgkkgnlvyiidfglakkyrdarthqhipyrenknltgtaryasinthlgieqsrrdd 195
                    fsl+ ++ +a q+ s + +ih k fihrd+k +n l+ l +k   + +idfg a +++d   ++   + +    t  + + sin  lgi  ++ dd
    ZC373.3a 130 PGSFSLNNLIRIAYQIGSTLCFIHDKSFIHRDLKAENVLVSLKNKVCKMVLIDFGNAVRFKDVNGNELPEFNDGFDYTH-CTHKSINVLLGISHTQNDD 227
                 **************************************************************99987766777666665.56789************** PP

  Csnk1e-aln 196 leslgyvlmy 205
                   sl y+l+ 
    ZC373.3a 228 WASLVYLLLE 237
                 ******9975 PP

>> Y69F12A.1  CE24572	WBGene00022102	protein kinase	status:Confirmed	UniProt:Q9N4Q0	protein_id:CCD72348.1
   #    score  bias  c-Evalue  i-Evalue hmmfrom  hmm to    alifrom  ali to    envfrom  env to     acc
 ---   ------ ----- --------- --------- ------- -------    ------- -------    ------- -------    ----
   1 !   84.0   0.0   3.3e-25   1.5e-23       7     270 ..      68     338 ..      64     358 .. 0.83

  Alignments for each domain:
  == domain 1    score: 84.0 bits;  conditional E-value: 3.3e-25
  Csnk1e-aln   7 nkyrlgrkigsgsfgdiylganiasgeevaiklecvktkhpqlhieskfykm...mqggvgipsikwcgaegdynvmvmellgpsledlfn.fcsrkfs 101
                 + y l   +g gsfg ++  +  +     a+k e v+ k   l  e+        +++   +  +     +  +  +v++l+g  l d+   +  +k++
   Y69F12A.1  68 ETYELTSELGQGSFGAVFGVTRKSDKRHFAMKCESVNMKRAILPHEAGVLLAlnhLKSPHFLEMVDHGIVNNRFLFVVLKLVGMNLWDMRAhLPDKKYT 166
                 57999*************99999999*****************9999876550114555666777777788889999***********97616789*** PP

  Csnk1e-aln 102 lktvllladqmisrieyihsknfihrdvkpdnflmglgkkg..nlvyiidfglakkyrdarthqhipyrenknltgtaryasinthlgieqsrrddles 198
                 l t l +a+q ++ ++ +h   f+hrd+kp nf +g         v+++dfgl++k        + p + + ++ gt+rya++++h   eqsr+dd+es
   Y69F12A.1 167 LTTTLRIAEQTLAGLRDLHRVGFLHRDIKPPNFAIGREEDDtyHTVFLLDFGLCRKIAMKGKDLRTPRK-ECAFRGTTRYAALAAHDNKEQSRKDDIES 264
                 ************************************987652267***********9988777777755.56899************************ PP

  Csnk1e-aln 199 lgyvlmyfnlgslpwqglkaatkrqkyeri..sekkmstpievlc.kgypsefstylnfcrslrfddkpdysylr 270
                   y++  + +  +pw+ ++ +  r++   +    +   t  + l  k    ++s+ l +  +l +   pdy ++ 
   Y69F12A.1 265 WWYMIAEMIVFDIPWKQFRGT-DRDNVRGMkwRLRADETYFKFLFrKCCYEQMSAILLYLDQLSYSSIPDYDFVY 338
                 ****************99865.44444333003344456666665145556789999999999999999998875 PP

>> C25H3.1  CE02499	WBGene00016111	status:Confirmed	UniProt:Q18189	protein_id:CCD65057.1
   #    score  bias  c-Evalue  i-Evalue hmmfrom  hmm to    alifrom  ali to    envfrom  env to     acc
 ---   ------ ----- --------- --------- ------- -------    ------- -------    ------- -------    ----
   1 !   80.3   0.4   4.5e-24     2e-22       4     198 ..      14     211 .]      11     211 .] 0.92

  Alignments for each domain:
  == domain 1    score: 80.3 bits;  conditional E-value: 4.5e-24
  Csnk1e-aln   4 rvgnkyrlgrkigsgsfgdiylganiasgeevaiklecvktkhpqlhieskfykmmqg..gvgipsikwcgaegdynvmvmellgpsledlfnfcsrkf 100
                 +v nky++ + +g gs+g ++   ++ +g+  a+k e    k+p l  e k  k +       +  ++  g  g  + ++m++l   ++++f++    +
     C25H3.1  14 KVCNKYKVTKLLGGGSYGCVHEVIELKTGDRYAMKSEYSSMKKPILLNELKVMKAIYTfsSQHVLKVRDMGVHGSTKFIIMQMLEKNMDEVFELLGGSM 112
                 899***************************************************9876225567788899***************************** PP

  Csnk1e-aln 101 slktvllladqmisrieyihsknfihrdvkpdnflmgl..gkkgnlvyiidfglakkyrdarthqhipyrenknltgtaryasinthlgieqsrrddle 197
                 +l+t +  + q +  +e++h   f+hrd+kp+n+ +    g+    +yiid+g++k++ d     + p +   ++ gt  +a i +h   e sr  dle
     C25H3.1 113 TLNTAVATSYQCLEGLEFMHWAGFLHRDIKPNNYCLDAnsGQGLRTIYIIDYGICKRFVDNNNVIRQPRK-ITKFRGTLDFAPIVSHELREHSRGSDLE 210
                 **********************************986522566678***************999998855.56689**********************9 PP

  Csnk1e-aln 198 s 198
                 s
     C25H3.1 211 S 211
                 8 PP

>> ZK507.1  CE24727	WBGene00013978	serine\/threonine kinase	status:Partially_confirmed	UniProt:P34633	protein_id:CAA8236
   #    score  bias  c-Evalue  i-Evalue hmmfrom  hmm to    alifrom  ali to    envfrom  env to     acc
 ---   ------ ----- --------- --------- ------- -------    ------- -------    ------- -------    ----
   1 !   78.6   0.0   1.4e-23   6.4e-22      77     219 ..      64     207 ..      13     236 .. 0.87

  Alignments for each domain:
  == domain 1    score: 78.6 bits;  conditional E-value: 1.4e-23
  Csnk1e-aln  77 ynvmvmellgpsledl.fnfcsrkfslktvllladqmisrieyihsknfihrdvkpdnflmglgkkgnlvyiidfglakkyrdarthqhipyrenknlt 174
                 ++ +vm ++gpsle+l +++    +   t+l    q +  i+  h   f+hrd+kp n+ +g g k + +y++dfgla+kyr     q  p r + ++ 
     ZK507.1  64 WKWIVMTIVGPSLEELkMKYKPSDIPPSTILQCGLQTMKAIHDFHQIGFLHRDIKPANYCIGYGSKSETIYVLDFGLARKYRLPNG-QVRPPRPKTKMI 161
                 5678***********95689999999********************************************************9876.66788999999* PP

  Csnk1e-aln 175 gtaryasinthlgieqsrrddleslgyvlmyf.nlgslpwqglkaa 219
                 gt ry+s ++h   e  rrdd es  ++++ + +   + w+gl   
     ZK507.1 162 GTPRYCSRASHRCEELGRRDDYESWFFMFIDLvDTTLIDWKGLTRP 207
                 ************************8877665414455689999633 PP

>> B0207.7  CE07685	WBGene00015030	serine\/threonine-protein kinase	status:Partially_confirmed	UniProt:O01429	protein_id
   #    score  bias  c-Evalue  i-Evalue hmmfrom  hmm to    alifrom  ali to    envfrom  env to     acc
 ---   ------ ----- --------- --------- ------- -------    ------- -------    ------- -------    ----
   1 !   77.5   0.1   3.2e-23   1.4e-21       7     281 ..      19     292 ..      13     320 .. 0.84

  Alignments for each domain:
  == domain 1    score: 77.5 bits;  conditional E-value: 3.2e-23
  Csnk1e-aln   7 nkyrlgrkigsgsfgdiylganiasgeevaiklecvktkh.pqlhieskfykmmqggvgipsi....kwcgaegdynvmvmellgpsledlfnfc.srk 99 
                  ++ + +k+gsg fg +y       g ++a+k e v t     l+ e+++ +++q   g   +    +    + + n+m m l    +  l  +   ++
     B0207.7  19 SQFEIIKKLGSGGFGAVYQVR--KNGFDMALKTEFVDTESdDTLKNEAHILRLLQWSPGFCRLytakRLTWNKQQVNIMAMSLCARPISRLRRMMpDKH 115
                 5788899***********876..589************862579***********988876542221445578899**********9*99998762677 PP

  Csnk1e-aln 100 fslktvllladqmisrieyihsknfihrdvkpdnflmglgkkgnlvyiidfglakkyrd....arthqhipyrenknltgtaryasinthlgieqsrrd 194
                 fs  t   l+ q++  ++ +h+  +ihrdvk  n   g       + + d+g+++ky +    + t +h   r+   + gt++y+s  +h   +q rrd
     B0207.7 116 FSKSTAARLSVQLLEALRDMHASGIIHRDVKGSNC--GWHASSRRILLFDLGFSRKYLEldpsTNTMRHRAARKTPGFMGTSNYCSTYAHDECDQGRRD 212
                 9********************************96..777778888899*******975323356789999999999********************** PP

  Csnk1e-aln 195 dleslgyvlmyfnlgslpwqglkaatkrqkyerisekkmstpievlckgypsefstylnfcrslrfddkpdysylrqlfrnlfhrqg 281
                 dl +  y  + + lgslpw+    +    k ++   kk       l    p e++   +  r+l+fd  pdy  + + f++++ r  
     B0207.7 213 DLWAWLYSTVEMFLGSLPWNNEDKTILVSKMKKKIGKK-------LFFKCPREIALMYEHIRQLKFDSTPDYQMMLNHFQQMYARLE 292
                 *******************9866555555544333333.......233359*****************************9999865 PP

>> C38C3.4b  CE35255	WBGene00016513	status:Partially_confirmed	UniProt:Q7KQ32	protein_id:CCD67020.1
   #    score  bias  c-Evalue  i-Evalue hmmfrom  hmm to    alifrom  ali to    envfrom  env to     acc
 ---   ------ ----- --------- --------- ------- -------    ------- -------    ------- -------    ----
   1 !   75.6   0.0   1.2e-22   5.4e-21       8     205 ..      35     241 ..      29     249 .. 0.85

  Alignments for each domain:
  == domain 1    score: 75.6 bits;  conditional E-value: 1.2e-22
  Csnk1e-aln   8 kyrlgrkigsgsfgdiylganiasgeevaiklecvktkhpqlhie.skfykmmqggvg..ipsikwcgaegdynvmvmellgpsledl.fnfcsrkfsl 102
                  y +g+k++ g +g +y     + g+  a kle   ++   l  + s + k  + g    +  i     e  ++ ++m llg  l +l f f   +fsl
    C38C3.4b  35 VYAVGKKVAQGRYGAVYEVLRRSDGKPFACKLEICEAHSHGLDQDySVMTKAAKRGAEnlVRMIDRGKIEEHFKFIIMPLLGENLMNLrFLFEDGRFSL 133
                 599******************************888776666554267778877776433778999999****************99879999****** PP

  Csnk1e-aln 103 ktvllladqmisrieyihsknfihrdvkpdnflmg....lgkkgn..lvyiidfglakkyrdarthqhipyrenknltgtaryasinthlgieqsrrdd 195
                  t l la   i  i+ +h   ++hrd+k  nf +     l ++ +   + +id+g++++++d   + + p r + ++ gt ryas+++h g eqs +dd
    C38C3.4b 134 STGLRLALFAIQPIQSLHQLGYVHRDIKASNFCIAdpqmLHQNPEalKLCLIDYGICRSFKDKSGELKTP-RTDIKFRGTNRYASLAAHYGDEQSAKDD 231
                 ********************************9863332344333214679*************999999.5566789********************* PP

  Csnk1e-aln 196 leslgyvlmy 205
                 +es  y+++ 
    C38C3.4b 232 MESWFYMMIE 241
                 ****998865 PP

>> ZK354.6  CE15320	WBGene00022707	protein kinase	status:Partially_confirmed	UniProt:P91566	protein_id:CCD70683.1
   #    score  bias  c-Evalue  i-Evalue hmmfrom  hmm to    alifrom  ali to    envfrom  env to     acc
 ---   ------ ----- --------- --------- ------- -------    ------- -------    ------- -------    ----
   1 !   72.9   0.0   7.9e-22   3.5e-20      10     273 ..      70     329 ..      63     349 .. 0.87

  Alignments for each domain:
  == domain 1    score: 72.9 bits;  conditional E-value: 7.9e-22
  Csnk1e-aln  10 rlgrkigsgsfgdiylganiasgeevaiklecvktkhpqlhieskfykmmqggvgipsi....kwcgaegdynvmvmellgpsledlfnfc.srkfslk 103
                  +   ig g f +iy + +    e+ aik+e       ++++e      ++g +gip i    kw   +     +vm+l+g  l d+      ++++ +
     ZK354.6  70 EVKGIIGGGGFAQIYKAWDKVRKEDCAIKVEHESQDIRRMKLEITVLLALRGSMGIPEIlaqgKWQHEDNKSHYIVMQLVGRNLSDVRRALpHKRITER 168
                 555679***************************************************9978888999999999*************9875516667888 PP

  Csnk1e-aln 104 tvllladqmisrieyihsknfihrdvkpdnflmglgkkgnlvyiidfglakkyrdarthqhipyrenknltgtaryasinthlgieqsrrddleslgyv 202
                 t+     q++  +  +h   f+hrd+kp n  +g       +y+id+gl+++y d     + p r    l gt ry s+++h   +   ++dl ++ y 
     ZK354.6 169 TLYRAMIQVLKALSLVHGAGFLHRDLKPSNCCIGAI-DCTRIYLIDYGLTRQYLDKGGIVRKP-RAGVGLRGTVRYMSLDAHARQDLGPKNDLVAFLYT 265
                 8888889**************************976.56789*************99998888.78899****************************** PP

  Csnk1e-aln 203 lmyfnlgslpwqglkaatkrqkyerisekkmstpievlckgypsefstylnfcrslrfddkpdysylrqlf 273
                  +    g lpw   k+      +e i + k +   + lc   p   +   ++  sl +   pdy  l  l+
     ZK354.6 266 TIECGDGYLPWSHEKT------HENIIKLKQAHIGDKLCTKQPVM-TKAAEYIESLNYHSIPDYEKLLALM 329
                 ***********87665......56677777777777788888764.4556788888888999988877665 PP

>> F33D11.7  CE09897	WBGene00018004	protein kinase	status:Partially_confirmed	UniProt:O44777	protein_id:CCD66440.1
   #    score  bias  c-Evalue  i-Evalue hmmfrom  hmm to    alifrom  ali to    envfrom  env to     acc
 ---   ------ ----- --------- --------- ------- -------    ------- -------    ------- -------    ----
   1 !   72.1   0.1   1.4e-21     6e-20       5     300 ..      38     340 ..      36     344 .. 0.81

  Alignments for each domain:
  == domain 1    score: 72.1 bits;  conditional E-value: 1.4e-21
  Csnk1e-aln   5 vgnkyrlgrkigsg.sfgdiylganiasgeevaikle....cvktkhpqlhieskfykmmqggvgipsikwcgaegdynvmvmellgpsledlf.nfcs 97 
                 +g+++++ + i s+  f+ iy++  +   +  a+k+e    ++k  + +l +     k  q       +   g e +yn + + l g sl  l  n   
    F33D11.7  38 IGKNWKVVKAIQSDkGFNTIYVAEHVQKKKLAAVKVErkteAIKMLQFELFVLLTVEKKNQC-KQFCKLFEKGNEKEYNWIAITLCGKSLRALRkNQPK 135
                 57777788888775268999999999888888887761111444444444444444444443.3445556679*******************9637778 PP

  Csnk1e-aln  98 rkfslktvllladqmisrieyihsknfihrdvkpdnflmglgkkgn.....lvyiidfglakkyrdarthqhipyrenknltgtaryasinthlgieqs 191
                  k+++   l +a+q +  +e +h   fihr+v p  f +g     n      +yi+dfg+a++y +   + + p     +  g+ r+   ++   +e s
    F33D11.7 136 GKLTVACGLSVAQQCLKGLEELHRMGFIHRNVAPSVFAIGRYTGDNqsdmrNIYILDFGFAHQYMNKDGTLKPPSAHPWKYVGSLRHMPRAAFSKVEFS 234
                 8**************************************97544432222259********************************************** PP

  Csnk1e-aln 192 rrddleslgyvlmyfnlgslpwqglkaatkrqkyerisekkmstpievlckgypsefstylnfcrslrfddkpdysylrqlfrnlfhrqgfsydyvfdw 290
                 r +dle   y+ + +  g lpw  lk       y+++  + +   +  +  g p ef   ++++ +l f d p+y  +  l+ n +   g   ++ +dw
    F33D11.7 235 RMEDLEMWFYMSVELVKGCLPWAHLKKPKEVHDYQKLCRNGLQ--MREMLGGLPPEFFDIMQMVDKLSFTDTPNYKEIYGLLTNAILFSGK-NEFPYDW 330
                 *************************************998775..455668*******************************997766663.4566677 PP

  Csnk1e-aln 291 nllkfgaarn 300
                 +  ++   +n
    F33D11.7 331 EEAEINEFKN 340
                 6666655555 PP

>> C34B2.3  CE34266	WBGene00016388	protein kinase	status:Confirmed	UniProt:O44950	protein_id:CCD62121.1
   #    score  bias  c-Evalue  i-Evalue hmmfrom  hmm to    alifrom  ali to    envfrom  env to     acc
 ---   ------ ----- --------- --------- ------- -------    ------- -------    ------- -------    ----
   1 !   71.7   0.1   1.8e-21     8e-20       6     302 ..      39     343 ..      36     350 .. 0.80

  Alignments for each domain:
  == domain 1    score: 71.7 bits;  conditional E-value: 1.8e-21
  Csnk1e-aln   6 gnkyrlgrkigsg.sfgdiylganiasgeev.aikle....cvktkhpqlhieskfykmmqggvgipsikwcgaegdynvmvmellgpsledlf.nfcs 97 
                 g+++++ + i s+  f+ iy++  +   +++ a+k+e    ++k  + +l +     k  q       +   g e +yn + + l g sl  l  n  +
     C34B2.3  39 GKNWKVVKAIQSDkGFNTIYVAEHVQKKKKMaAVKVErkteAIKMLQFELFVLLTVEKKNQCK-QFCKLFEKGNEKEYNWIAITLCGKSLRALRkNQPT 136
                 666667777766425778888777776655413454411004444444455544454544433.3455556799******************9638899 PP

  Csnk1e-aln  98 rkfslktvllladqmisrieyihsknfihrdvkpdnflmglgkkgn...l..vyiidfglakkyrdarthqhipyrenknltgtaryasinthlgieqs 191
                  k+++   l +a+q +  +e +h   fihr+v p  f +g     n   l  +yi+dfg+a++y     + + p     +  g+ r+   +++  +e s
     C34B2.3 137 GKLTVACGLSVAQQCLKGLEELHRMGFIHRNVAPSVFAIGRYTGDNqsdLrnIYILDFGFAHQYMIKDGTLKPPSAHPWKYVGSLRHMPRAAYSKVEFS 235
                 9**************************************97544332223459************99999999************************** PP

  Csnk1e-aln 192 rrddleslgyvlmyfnlgslpwqglkaatkrqkyerisekkmstpievlckgypsefstylnfcrslrfddkpdysylrqlfrnlfhrqgfsydyvfdw 290
                 r +dle   y+ + +  g lpw  lk       y+++  + +   +  +  g p ef   ++++ +l f d p+y+ +  l+ n +   g   ++ +dw
     C34B2.3 236 RMEDLEMWFYMSVELVKGCLPWAHLKKPKEVHDYQKLCRNGLQ--MREMLGGLPPEFVDIMQIVDKLSFTDTPNYTEIYGLLTNAILFSGK-NEFPYDW 331
                 *************************************998775..455668********************************98877764.5777888 PP

  Csnk1e-aln 291 nllkfgaarnpe 302
                 +  ++   +np+
     C34B2.3 332 EEAEINEFKNPQ 343
                 888777777776 PP

>> Y71F9AL.2  CE25557	WBGene00022108	protein kinase	status:Partially_confirmed	UniProt:Q9N4H2	protein_id:CCD73498.1
   #    score  bias  c-Evalue  i-Evalue hmmfrom  hmm to    alifrom  ali to    envfrom  env to     acc
 ---   ------ ----- --------- --------- ------- -------    ------- -------    ------- -------    ----
   1 !   37.8   0.0   3.5e-11   1.6e-09       5     169 ..      39     209 ..      36     232 .. 0.83
   2 !   27.9   0.0   3.5e-08   1.6e-06     170     294 ..     283     409 ..     265     424 .. 0.75

  Alignments for each domain:
  == domain 1    score: 37.8 bits;  conditional E-value: 3.5e-11
  Csnk1e-aln   5 vgnkyrlgrkigsgsfgdiylganiasgeevaiklecvktk.hpqlhieskfykmmqggvgipsikwcgaegdynvmvmellgpsledlfnfcs..rkf 100
                 v n y+l +ki  g fg+++  ++       a+kle         +++e +    +      p++   g    y+ +v+ellg  l+ l    +    +
   Y71F9AL.2  39 VVNGYKLVKKIDEGGFGQVFKVTK-DDKTFYAMKLESNFLEgGSAIKLELNVLSQLPKNSVFPALVCGGRRARYQFLVLELLGDNLKVLKSQSTnpEVW 136
                 7799***************98766.4556789****9766515789999999999999999****99999*****************998776522578 PP

  Csnk1e-aln 101 slktvllladqmisrieyihsknfihrdvkpdnflmglgkkgnl....vyiidfglakkyrdarthqhipyre 169
                 s  t   +  q +  i+ +h   f+hrd+kp nf +g+    ++    + + dfgla+k+     +  +  ++
   Y71F9AL.2 137 SDGTWSRVGIQCLFAIKVMHDAGFVHRDIKPSNFAIGFSATSEIrsrrILLFDFGLARKFVRKLPQASVSVKK 209
                 999**********************************998665433338999*******98777666666555 PP

  == domain 2    score: 27.9 bits;  conditional E-value: 3.5e-08
  Csnk1e-aln 170 nknltgtaryasinthlgieqsrrddleslgyvlmyfnlgslpwqglkaatkrqkyer.......isekkmstpievlckgypsefstylnfcrslrfd 261
                    + gt +yas n+h+ ie  r dd+ sl y++    +  lpw g   +   ++y+         s+ k  t ++   +     +    ++ ++ ++ 
   Y71F9AL.2 283 RTDFRGTHQYASPNAHMLIELGRHDDIWSLMYMVAE-SFVELPWTGCEET-EVEHYKNqstilrlFSDEKNPTRLNADMRRQ---LDEIYSMLKASKYY 376
                 556789*************************98765.6779*****9764.3333333011111146666666666655554...55555556777899 PP

  Csnk1e-aln 262 dkpdysylrqlfrnlfhrqgfsydyvfdwnllk 294
                 d p+y  + q+f++ + +  +++d  fdw++ +
   Y71F9AL.2 377 DSPNYDAVYQFFKDSMAKAKVTWDTPFDWEIGN 409
                 *****************************9855 PP

>> M7.7  CE03487	WBGene00010883	serine\/threonine kinase	status:Partially_confirmed	UniProt:Q21590	protein_id:CAA92744.1
   #    score  bias  c-Evalue  i-Evalue hmmfrom  hmm to    alifrom  ali to    envfrom  env to     acc
 ---   ------ ----- --------- --------- ------- -------    ------- -------    ------- -------    ----
   1 !   67.0   0.0   4.9e-20   2.2e-18       8     243 ..      19     257 ..      15     318 .. 0.81

  Alignments for each domain:
  == domain 1    score: 67.0 bits;  conditional E-value: 4.9e-20
  Csnk1e-aln   8 kyrlgrkigsgsfgdiylgania.sgeevaiklecvktkhpqlhieskfykmmqg.......gvgipsikwcgaeg..dynvmvmellgpsledlfnfc 96 
                 ++ l + ++ g fg+i+ ++    s e+  +k+e  ++    l+ e    k ++            p +++ g  g   +  + me  g  l dl +  
        M7.7  19 QFVLQKMLSGGGFGQIFEASIYGsSNEKSVVKVEGQNAMFQLLYNECSCLKSLNTafnpnnlPGASPFLRFHGYGGidGFRWLAMERCGENLSDLRKDT 117
                 567788889999**999877665156667899***99999999999999999987333222212356788877766435899*************8765 PP

  Csnk1e-aln  97 .srkfslktvllladqmisrieyihsknfihrdvkpdnflmglgkkgnlvyiidfglakkyrdarthqhipyrenknltgtaryasinthlgieqsrrd 194
                    +fs+ t l++  ++i  ++ +hs  ++hrdvkp n  + l  +   +y++dfg++k y +   +     r    + gt ry s+n h   + sr d
        M7.7 118 pLGRFSVTTSLFIFYKFIEALQMMHSIGWLHRDVKPANVCVDLKSRR-HLYLLDFGMSKIYVEKDGTL-KARRTSAPFRGTLRYVSVNIHRRQDASRWD 214
                 1689**************************************97665.56***********9876654.46789999********************** PP

  Csnk1e-aln 195 dleslgyvlmyfnlgslpwqglkaatkrqkyerisekkmstpievlckg 243
                 d+ s  y+     +g lpw+ +  a k      + ekk+s+ +  l  g
        M7.7 215 DIWSAFYIATENMVGHLPWRRMGDAMK------VEEKKVSSDLSRLIYG 257
                 ********************9999887......4566666666665555 PP

>> F16B12.5  CE43159	WBGene00008881	serine\/threonine kinase	status:Partially_confirmed	UniProt:Q93521	protein_id:CAB029
   #    score  bias  c-Evalue  i-Evalue hmmfrom  hmm to    alifrom  ali to    envfrom  env to     acc
 ---   ------ ----- --------- --------- ------- -------    ------- -------    ------- -------    ----
   1 !   66.2   0.2   8.8e-20   3.9e-18     112     273 ..       1     162 [.       1     169 [. 0.82

  Alignments for each domain:
  == domain 1    score: 66.2 bits;  conditional E-value: 8.8e-20
  Csnk1e-aln 112 misrieyihsknfihrdvkpdnflmglgkkgnlvyiidfglakkyrdart.hqhipyrenknltgtaryasinthl..gieqsrrddleslgyvlmyfn 207
                 mi  ++ ih + ++h d+kp nf +gl  k n + +idfgla ++ d r  h+ +  r  +   gt  y s n h      ++rrdd+esl y l  + 
    F16B12.5   1 MIDLLHTIHDRGIVHCDIKPANFAFGLNEKKNQLNLIDFGLAESFLDDRGnHREVHNRHYR--KGTYVYMSANQHHeqCFGNTRRDDMESLVYSLRKIL 97 
                 7888999**************************************9998526666666655..6888899999886226789*************9988 PP

  Csnk1e-aln 208 lgslpwqglkaatkrqkyer.isekkmstpievlckgypsefstylnfcrslrfddkpdysylrqlf 273
                   ++ w+  ++  + + +      k+       lc   p  +   l+ cr l f d p+y  ++qlf
    F16B12.5  98 DLTMCWKEGRSVNNDDTHRNyFNLKQGNQKSCSLCGIQP--INDMLQSCRMLEFKDEPNYEAVKQLF 162
                 788999877776665555440455666666778998888..5689*********************9 PP

>> R10D12.10  CE40993	WBGene00011191	serine\/threonine kinase	status:Partially_confirmed	UniProt:Q9XVK4	protein_id:CAB03
   #    score  bias  c-Evalue  i-Evalue hmmfrom  hmm to    alifrom  ali to    envfrom  env to     acc
 ---   ------ ----- --------- --------- ------- -------    ------- -------    ------- -------    ----
   1 !   62.5   0.0   1.1e-18   5.1e-17      33     290 ..      51     304 ..      21     323 .. 0.83

  Alignments for each domain:
  == domain 1    score: 62.5 bits;  conditional E-value: 1.1e-18
  Csnk1e-aln  33 eevaiklecvktkhpqlhieskfykmmqggvgipsikwcgaegdynvmvmellgpsledlfnfcsrkfslktvllladqmisrieyihsknfihrdvkp 131
                  e a+k+e +     +  ie      +++      i      gdy   vm l gp+l  +  +   kfs  t+l l+ + +  i+ +h + fihrd+ p
   R10D12.10  51 IEAAMKVEKLSKDSKKRSIEKDVLEALRDSPHSAHIIEQLLIGDYRFTVMTLSGPTLGIIKHIMDNKFSDSTILRLSMRTLMAIKDLHEHGFIHRDLEP 149
                 477888888888888888888888888888887788778889********************************************************* PP

  Csnk1e-aln 132 dnflmglgkkgnlvyiidfglakkyrdarthqhi..pyrenknltgtaryasinthlgieqsrrddleslgyvlmyfnlgslpwqglkaatkrqkyeri 228
                  n+ +   k    + ++dfg a+++      +++    r++  + g+ +y+s   h   eq r ddl s  yv++ +    lpw     +t r ky  +
   R10D12.10 150 FNIALSPYKSSRNILLLDFGEARQFARNDNGKWMlrKPRDKAPFRGSDQYCSPRMHNHEEQGRVDDLWSWLYVFVELR-AFLPWT---DSTSRFKYGPL 244
                 ************************97776666652245778889****************************988775.579**7...589999**998 PP

  Csnk1e-aln 229 sekkmstpievlckgypsefstylnfcrslrfddkpdysylrqlfrnlfhrqgfsydyvfdw 290
                     +     +    + + f   ++  r  ++ d+pdy  + +++   +   g+ +   +d+
   R10D12.10 245 KRELLDDL--LASDPFITTFCPIVTLLREGKYADRPDYGKIYEILAAKMTSMGVKWTDPMDF 304
                 77766543..34577899999999**************999988888777777776655555 PP

>> C54G4.1a  CE32338	WBGene00008311	locus:rskn-2	Protein kinase C terminal domain	status:Partially_confirmed	UniProt:Q18
   #    score  bias  c-Evalue  i-Evalue hmmfrom  hmm to    alifrom  ali to    envfrom  env to     acc
 ---   ------ ----- --------- --------- ------- -------    ------- -------    ------- -------    ----
   1 !   14.2   0.0   0.00053     0.024      80     155 ..      97     169 ..      13     187 .. 0.75
   2 !   41.7   0.0   2.4e-12   1.1e-10      15     215 ..     388     593 ..     374     614 .. 0.81

  Alignments for each domain:
  == domain 1    score: 14.2 bits;  conditional E-value: 0.00053
  Csnk1e-aln  80 mvmellgpsledlfnfcsr.kfslktvllladqmisrieyihsknfihrdvkpdnflmglgkkgnlvyiidfglakk 155
                 +vme +    e +  +csr +f l +  ++  +++  i+ +h ++ i+rd+k +n+l+     g  v + dfgl+k 
    C54G4.1a  97 IVMEYVRG-GELFTHLCSRgHFDLEAARFVIAELVVAIDSLHQRKVIYRDLKLENILLD--EEG-HVKLTDFGLSKL 169
                 56666543.2444568**9679*******999************************975..455.578899999986 PP

  == domain 2    score: 41.7 bits;  conditional E-value: 2.4e-12
  Csnk1e-aln  15 igsgsfgdiylganiasgeevaiklecvktkhpqlhieskfykmmqggvgipsikwcgaegdynvmvmell.gpsledlfnfcsrkfslktvllladqm 112
                 +g g+f+ +     +  g + a+k+   k    q + e+++  m+qg   i  ++ + ++  +  +vme+l g  l + +     +f+      +  q+
    C54G4.1a 388 LGKGAFSVVRRCERVVDGAQFAVKIVSQKF-ASQAQREARILEMVQGHPNIVQLHDVHSDPLHFYLVMEILtGNELLERIRKL-ERFTESEAADIMRQL 484
                 7999********************977665.579999********************************98344554444443.3577777777888** PP

  Csnk1e-aln 113 isrieyihsknfihrdvkpdnflmglgkkgnlvyiidfglakkyrdarthqhipyrenknltg..taryasint.hlgieq...srrddleslgyvlmy 205
                 +s ++y+h k ++hrd+kp+n+l+        + ++dfg+a+   ++  +q    +  +++t   t +ya+ +   +g  q     + dl slg vl+ 
    C54G4.1a 485 VSAVKYLHDKRIVHRDLKPENILFESIDSSARLRLVDFGFARLLPNSMEQQLKSVQVLRKMTPcfTLQYAAPEVlDVGDSQpeyNEQCDLWSLGVVLFT 583
                 *************************9999999**************9999998888888887523788988665245544411156779********99 PP

  Csnk1e-aln 206 fnlgslpwqg 215
                 +  g +p+  
    C54G4.1a 584 MLSGQVPFHA 593
                 9999999865 PP

>> C55B7.10  CE43955	WBGene00016946	casein kinase	status:Confirmed	UniProt:Q966M1	protein_id:CCD68100.1
   #    score  bias  c-Evalue  i-Evalue hmmfrom  hmm to    alifrom  ali to    envfrom  env to     acc
 ---   ------ ----- --------- --------- ------- -------    ------- -------    ------- -------    ----
   1 !   57.6   0.0   3.5e-17   1.6e-15     148     276 ..       2     126 ..       1     151 [. 0.87

  Alignments for each domain:
  == domain 1    score: 57.6 bits;  conditional E-value: 3.5e-17
  Csnk1e-aln 148 idfglakkyrdarthqhipyrenknltgtaryasinthlgieqsrrddleslgyvlmyfnlgslpwqglkaatkrqkyerisekkmstpievlckgyps 246
                  dfgla+ky d   +q ip r++    gt+ry s+n+h  ++  rrddles  y l+ +  g+lpw+ +     r   +r  e    t    +    ps
    C55B7.10   2 YDFGLARKYIDK-NNQVIPTRKEVGWRGTTRYGSLNAHKRLDLGRRDDLESWFYGLVEMTRGTLPWRNV---VDRSSVQRAKEASHNTGRTQFLFETPS 96 
                 69*******995.689**************************************************876...5677777777777788877788899** PP

  Csnk1e-aln 247 efstylnfcrslrfddkpdysylrqlfrnl 276
                 ++   ++++ s  f+  pdy  + +l+ + 
    C55B7.10  97 QYDKIFTIVDSYAFESAPDYKQINKLLVEA 126
                 *********************999987654 PP

>> ZK507.3  CE34146	WBGene00013979	Protein kinase domain	status:Partially_confirmed	UniProt:P34635	protein_id:CAA82368.3
   #    score  bias  c-Evalue  i-Evalue hmmfrom  hmm to    alifrom  ali to    envfrom  env to     acc
 ---   ------ ----- --------- --------- ------- -------    ------- -------    ------- -------    ----
   1 !   50.4   0.0   5.4e-15   2.4e-13      73     157 ..     102     187 ..      54     191 .. 0.88
   2 ?    3.7   0.0       0.8        36     179     219 ..     192     233 ..     189     265 .. 0.73

  Alignments for each domain:
  == domain 1    score: 50.4 bits;  conditional E-value: 5.4e-15
  Csnk1e-aln  73 aegdynvmvmellgpsledl.fnfcsrkfslktvllladqmisrieyihsknfihrdvkpdnflmglgkkgnlvyiidfglakkyr 157
                     ++ +vm ++gpsle+l +++    +   t+l    q +  i+  h   f+hrd+kp n+ +g g k + +y++dfgla+kyr
     ZK507.3 102 QSPVWKWIVMTIVGPSLEELkMKYKPSDIPPSTILQCGLQTMKAIHDFHQIGFLHRDIKPANYCIGYGSKSETIYVLDFGLARKYR 187
                 55567789***********95689999999*******************************************************9 PP

  == domain 2    score: 3.7 bits;  conditional E-value: 0.8
  Csnk1e-aln 179 yasinthlgieqsrrddleslgyvlmyf.nlgslpwqglkaa 219
                 y+s ++h   e  rrdd es  ++++ + +   + w+gl   
     ZK507.3 192 YCSRASHRCEELGRRDDYESWFFMFIDLvDTTLIDWKGLTRP 233
                 7888899999**********8877665414455689999643 PP

>> DC2.7a  CE44458	WBGene00017083	locus:kin-33	protein kinase	status:Partially_confirmed	UniProt:Q9UAW6	protein_id:CCD68
   #    score  bias  c-Evalue  i-Evalue hmmfrom  hmm to    alifrom  ali to    envfrom  env to     acc
 ---   ------ ----- --------- --------- ------- -------    ------- -------    ------- -------    ----
   1 !   21.9   0.0   2.4e-06   0.00011     110     214 ..     130     233 ..     119     254 .. 0.65
   2 !   28.9   0.0   1.8e-08   7.8e-07       8     214 ..     330     537 ..     326     555 .. 0.66

  Alignments for each domain:
  == domain 1    score: 21.9 bits;  conditional E-value: 2.4e-06
  Csnk1e-aln 110 dqmisrieyihsknfihrdvkpdnflmglgkkgnlv....yiidfglakkyrdarthqhipyrenknltgtaryasinthlgi.eqsrrddleslgyvl 203
                  q+is +++ih ++++hrd+k +n+l+    k nlv     i dfgla +y     +  +   +n    g+  ya+ + +     +    d+ s g +l
      DC2.7a 130 KQLISGLKFIHEHEIVHRDIKLENLLLM-KSKSNLVpdtlKIADFGLATEYMVDGEE--LMLVDN---CGSPPYAAPEVYSKQgHRGPPTDVWSSGVIL 222
                 79**********************9985.5677887444479*******99644332..223333...3444444433322110122234666666666 PP

  Csnk1e-aln 204 myfnlgslpwq 214
                 m +    lpw+
      DC2.7a 223 MAMLTAGLPWD 233
                 66666666665 PP

  == domain 2    score: 28.9 bits;  conditional E-value: 1.8e-08
  Csnk1e-aln   8 kyrlgrkigsgsfgdiyl.ganiasgeevaik.lecvktkhpqlhieskfykmmqggvgip....sikwcgae..gdynvmvmellgpsledlfnfcsr 98 
                 ky++   +g g+fg++ l   +   ge va+k +e+   +  q+ ++ k   ++   +  p     i++       ++  ++me       dlf+  s 
      DC2.7a 330 KYQVLGLLGKGTFGKVLLiELESLPGEAVAMKeIEASGEHVEQITLNVKKEYILTKRLSAPghenVIRFLSIRtmPEHYFLIMEYAD--GGDLFDKISS 426
                 677666777788887765144556688888774455555556777766655555554444422224566554311456677777754..4699999999 PP

  Csnk1e-aln  99 kfslktvll..ladqmisrieyihsknfihrdvkpdnflmglgkkgnlvyiidfglakkyrdarthqhipyrenknltgtaryasinthlgieqsr..r 193
                  + l +        q+i+ ++yihsk   hrd+kp+n+++   k g ++ i dfgl   +     ++ +      +  gt +ya+ +  +g  q r   
      DC2.7a 427 EYRLTSSQAhgYFKQLIAGLRYIHSKGVTHRDIKPENLML--TKAG-VLKITDFGLGTLHIIKGEESLMD-----TRCGTPQYAAPEVLVGN-QYRgpP 516
                 99887765411679***********************875..5555.668******86554433333333.....34689999999887775.444124 PP

  Csnk1e-aln 194 ddleslgyvlmyfnlgslpwq 214
                  d+ s g vl+ +  g  pw+
      DC2.7a 517 VDIWSAGVVLINMLTGHSPWK 537
                 688899999999999999996 PP

>> C49C8.1  CE08836	WBGene00016765	serine\/threonine-protein kinase	status:Partially_confirmed	UniProt:Q18707	protein_id
   #    score  bias  c-Evalue  i-Evalue hmmfrom  hmm to    alifrom  ali to    envfrom  env to     acc
 ---   ------ ----- --------- --------- ------- -------    ------- -------    ------- -------    ----
   1 !   34.8   0.1     3e-10   1.3e-08       7     159 ..      25     183 ..      20     204 .. 0.83
   2 !   15.9   0.0   0.00016    0.0069     168     215 ..     269     315 ..     247     425 .. 0.82

  Alignments for each domain:
  == domain 1    score: 34.8 bits;  conditional E-value: 3e-10
  Csnk1e-aln   7 nkyrlgrkigsgsfgdiylganiasgeevaiklec.vktkhpqlhieskfykmmqggvgipsikwcgaegdynvmvmellgpsledlfnfcs..rkfsl 102
                 n y +  ki  g fg+++  ++       a+kle   +     +++e +    +      p +   g    y  +v+ellg  l+ l         fs 
     C49C8.1  25 NDYEIVSKIDEGGFGQVFKVTKD-HKTFYAMKLESnFQVGGSAIKLEINVLSQLPKNTVFPELICGGKRPRYHFLVLELLGDNLKALKAQSPnpSVFSD 122
                 78999999999999999987664.456789999973567788899999999999999999**99999999****************98776412689** PP

  Csnk1e-aln 103 ktvllladqmisrieyihsknfihrdvkpdnflmglgk....kgnlvyiidfglakkyrda 159
                  t   +  q +  ++ +h   f+hrd+kp nf +g       +   v + dfgla+k+ + 
     C49C8.1 123 GTWSRIGIQCLYAMKMMHDSGFVHRDIKPSNFAIGYSTasesRSRRVLLFDFGLARKFVKK 183
                 ***********************************97522225678**********98654 PP

  == domain 2    score: 15.9 bits;  conditional E-value: 0.00016
  Csnk1e-aln 168 renknltgtaryasinthlgieqsrrddleslgyvlmyfnlgslpwqg 215
                 r    + gt +yas n+hl +e  r dd+ sl y++  f +  lpw  
     C49C8.1 269 RPHTDFRGTFQYASPNAHLQLELGRHDDIWSLMYMVAEFFV-ELPWTS 315
                 44556789***************************999965.799975 PP

>> D2024.1  CE04290	WBGene00017050	status:Partially_confirmed	UniProt:Q18976	protein_id:CCD63354.1
   #    score  bias  c-Evalue  i-Evalue hmmfrom  hmm to    alifrom  ali to    envfrom  env to     acc
 ---   ------ ----- --------- --------- ------- -------    ------- -------    ------- -------    ----
   1 !   52.1   0.0   1.6e-15   7.1e-14       9     311 ..      25     331 ..      19     340 .. 0.78

  Alignments for each domain:
  == domain 1    score: 52.1 bits;  conditional E-value: 1.6e-15
  Csnk1e-aln   9 yrlgrkigsgsfgdiylganiasgeevaiklecvktkhpqlhieskfykmmq....ggvgipsikwcgaegdynvmvmellgpsledl.fnfcsrkfsl 102
                 y++   ig g++g+++  ++ a  ++ a+k+e  +       i   +  mm+    g    p     g e  + ++vm llg  l+ l ++ c  k   
     D2024.1  25 YQVVESIGDGAYGQVFKVSKNA--KKYAMKVEPNRLDGGPASITKEIEVMMElnnrGAKFFPIFETGGREPKFHMVVMTLLGENLQVLrMKGCNPKACT 121
                 7778889999999999887655..6789999999998888888888888885322255668999999*******************9856789988765 PP

  Csnk1e-aln 103 .ktvllladqmisrieyihsknfihrdvkpdnflmglgkk...gnlvyiidfglakky.rdar...thqh..ipyr.enk...nltgtaryasinthlg 187
                   t   +  q +  ++ +h   f+h d+kp nf+ g         + y+idfg++ k+ r+ +    +q+    +r enk   +l gt +y+s ++h  
     D2024.1 122 pGTWSRIGIQCLFVVKQMHDCGFLHHDLKPANFVWGQSDEvltSRVFYLIDFGISSKFiRHIKgtpINQQngFEFRtENKkvhSLVGTPKYTSPKAHAM 220
                 268889999***************************98753326899*******98873433311122331145554777333589************* PP

  Csnk1e-aln 188 ieqsrrddleslgyvlmyfnlgslpwqglkaatkrqkyerisekkmstpievlckgypsefstylnfcrslrfddkpdysylrqlfrnlfhrqgfsydy 286
                  +  r dd+ sl y++  + +  lpw+ l a    +k +  s+ k    i+ +      ++ t l+ c    f   p+y  + + f+++f + g s+  
     D2024.1 221 ADLGRGDDFWSLMYMIAEL-VKPLPWEILEAKML-EKTKLKSKLKDLYGIDAF-----GKIETMLQACT---FHSFPNYEMIYHAFKDVFTKSGASW-- 307
                 **************88765.678******98654.344444555555556555.....45789998885...7788******************996.. PP

  Csnk1e-aln 287 vfdwnllkfgaarnpedvdrerreh 311
                  +d+ + +   +r  +d dr  r+h
     D2024.1 308 -YDHSIGREKICRLTNDGDRMPRNH 331
                 .677777778888888888888887 PP

>> F28B12.3  CE02704	WBGene00017895	locus:vrk-1	Protein kinase	status:Confirmed	UniProt:Q19848	protein_id:CCD61237.1
   #    score  bias  c-Evalue  i-Evalue hmmfrom  hmm to    alifrom  ali to    envfrom  env to     acc
 ---   ------ ----- --------- --------- ------- -------    ------- -------    ------- -------    ----
   1 !   52.4   0.0   1.3e-15   5.8e-14      77     220 ..     116     255 ..      17     319 .. 0.79

  Alignments for each domain:
  == domain 1    score: 52.4 bits;  conditional E-value: 1.3e-15
  Csnk1e-aln  77 ynvmvmellgpsledlfnfcsrkfslktvllladqmisrieyihsknfihrdvkpdnflmglgkkgnlvyiidfglakkyrdarthqhipyrenknltg 175
                    m++     sle + +     +++k  l +a  ++  +ey+h  ++ h dvk  n+l+          ++dfgla+++ +   +   p  ++++  g
    F28B12.3 116 MRYMIIPKYATSLEAVRETNGGTLAMKDSLTVASCILDALEYLHESDYAHADVKAANILLEKQGVYSTAVLVDFGLAHRTTNNVDK---P-DKKRAHNG 210
                 4568888889999999999999************************************9876666677889******976655443...3.3456778* PP

  Csnk1e-aln 176 taryasinthlgieqsrrddleslgyvlmyfnlgslpwqglkaat 220
                 t+ ++s ++h g + s r d+e l y lm +  g+lpw  l ++ 
    F28B12.3 211 TCIFTSTDAHRGNNPSFRGDIEILAYNLMMWATGTLPWMALESSP 255
                 ***************************************998764 PP

>> C05C12.1  CE02965	WBGene00007335	serine\/threonine kinase	status:Partially_confirmed	UniProt:Q17651	protein_id:CAA927
   #    score  bias  c-Evalue  i-Evalue hmmfrom  hmm to    alifrom  ali to    envfrom  env to     acc
 ---   ------ ----- --------- --------- ------- -------    ------- -------    ------- -------    ----
   1 !   50.4   0.0   5.2e-15   2.3e-13       9     292 ..      25     315 ..      20     333 .. 0.77

  Alignments for each domain:
  == domain 1    score: 50.4 bits;  conditional E-value: 5.2e-15
  Csnk1e-aln   9 yrlgrkigsgsfgdiylganiasgeevaiklecvktkhpqlhieskfykmmq....ggvgipsikwcgaegdynvmvmellgpsledl.fnfcsrkfsl 102
                 y++   ig g++g+++  ++ a  ++ a+k+e  +       i   +  mm+    g    p     g e  + ++vm llg  l+ l ++ c  k   
    C05C12.1  25 YQVVESIGEGAYGQVFKVSKNA--KKYAMKVEPNRLDGGPASITKEIEVMMElnnrGAKFFPIFETGGREPKFHMVVMTLLGENLQVLrMKGCNPKACT 121
                 7778889999999999887655..6789999999998888888888888885322255567999999*******************9856789988765 PP

  Csnk1e-aln 103 .ktvllladqmisrieyihsknfihrdvkpdnflmglgkk...gnlvyiidfglakkyrdart......hqhipyrenk....nltgtaryasinthlg 187
                   t   +  q +  ++ +h   ++h d+kp nf+ g         + y+idfg+++k+           ++   +r +k    +l gt +y+s ++h  
    C05C12.1 122 pGTWSRIGIQCLFVVKQMHDCGILHHDLKPTNFVWGQSDEaltCRVFYLIDFGISRKFIRHVKgtpinqQNGFEFRTEKkkvhSLVGTPKYTSPKAHAM 220
                 268889999***************************98762225789********9985433211121123356675542333699************* PP

  Csnk1e-aln 188 ieqsrrddleslgyvlmyfnlgslpwqglkaatkrqkyerisekkmstpievlckgypsefstylnfcrslrfddkpdysylrqlfrnlfhrqgfsydy 286
                  +  r ddl sl y++  + +  lpw+ l a    +   ++   k+         g+  ++ t l+ c    f+  p+y  +   f+++f + g+s+  
    C05C12.1 221 ADLGRGDDLWSLMYMIAEL-VKPLPWEILEAKMLEN--TKLKS-KLKDH--FGMDGF-GKIETMLHACT---FNSFPNYEMIYLAFKEVFNKSGVSWLD 309
                 **************88765.678******9865433..22222.22222..233454.57889999885...8888*********************99 PP

  Csnk1e-aln 287 vfdwnl 292
                  +dw+ 
    C05C12.1 310 PYDWEG 315
                 999974 PP

>> Y106G6A.1  CE19294	WBGene00013694	serine\/threonine kinase	status:Confirmed	UniProt:Q9XWQ5	protein_id:CAA21594.1
   #    score  bias  c-Evalue  i-Evalue hmmfrom  hmm to    alifrom  ali to    envfrom  env to     acc
 ---   ------ ----- --------- --------- ------- -------    ------- -------    ------- -------    ----
   1 !   47.7   0.0   3.5e-14   1.6e-12       7     214 ..     155     356 ..     151     361 .. 0.77

  Alignments for each domain:
  == domain 1    score: 47.7 bits;  conditional E-value: 3.5e-14
  Csnk1e-aln   7 nkyrlgrkigsgsfgdiylganiasgeevaiklecvktkhpqlhieskfykmmqggvgipsikwc..gaegdynvmvmell.gpsledlfnfcsrkfsl 102
                  +y lg+ ig g++g +yl+     g   a+k+   + +h     +  + +m++    +  +         d  + +me +   sl+   ++ +r   l
   Y106G6A.1 155 RRYSLGKLIGRGTLGSVYLAEG-KKGGTYAVKIISKHGRHLPQEADVEYLRMLRHVRIVEYLYIIepSKSNDIHI-LMEYMhTGSLQ---EYIARTGPL 248
                 68****************9765.677789***********88899999999998744444333331034444444.56655145555...566666666 PP

  Csnk1e-aln 103 k..tvllladqmisrieyihsknfihrdvkpdnflmglgkkgnlvyiidfglakkyrdarthqhipyrenknltgtaryasinthlgieqs.rrddles 198
                 +   v   a q++  +e++hskn+ih+d+kp n+l+   ++  l+ i dfg ++     r       re +    t +y+     lg   s rr d+ s
   Y106G6A.1 249 HheLVKAYAKQILEGLEFLHSKNIIHQDLKPANLLLKNTHRERLIKIADFGSSRFSSLKR------EREGQ-QGRTPKYTDPGVSLGRHVSgRRSDIWS 340
                 511566789******************************************775443333......34443.4568899999999998765599***** PP

  Csnk1e-aln 199 lgyvlmyfnlgslpwq 214
                 lg +++ +  g  pw 
   Y106G6A.1 341 LGVIIIEMYTGVYPWS 356
                 ***************5 PP

>> ZC373.4  CE02377	WBGene00013869	calcium\/calmodulin dependent protein kinase	status:Partially_confirmed	UniProt:Q2326
   #    score  bias  c-Evalue  i-Evalue hmmfrom  hmm to    alifrom  ali to    envfrom  env to     acc
 ---   ------ ----- --------- --------- ------- -------    ------- -------    ------- -------    ----
   1 !   47.0   0.1   5.9e-14   2.6e-12       7     163 ..      43     201 ..      37     223 .. 0.86

  Alignments for each domain:
  == domain 1    score: 47.0 bits;  conditional E-value: 5.9e-14
  Csnk1e-aln   7 nkyrlgrkigsgsfgdiylganiasgeevaiklecvktkhpqlhieskfykmmqg.gvgipsikwc.gaegdynvmvmell.gpsledlfnfcsrkfsl 102
                   y++ + +g g fg++y   +  +g+e a k+  ++    +  +e     + q     i  i  +  +  +  v++me++ g  l d     s  +s 
     ZC373.4  43 TLYQVTKLLGDGKFGKVYCVIEKETGKEFAAKFIKIRKEADRAEVEREVSILTQLrHPRIAQIYDAfYTTTNDVVLIMEIVrGGELFDRVAEESYVLSE 141
                 56999999*****************************99999999999998888623456666543134455568999986589999999999*****9 PP

  Csnk1e-aln 103 ktvllladqmisrieyihsknfihrdvkpdnflmglgkkgnlvyiidfglakkyrdarthq 163
                  +v+++  q+   i+yih +n++h dvkp+n +m +   gn + +idfgla++y  ++  +
     ZC373.4 142 LAVVMIICQLCEAIDYIHKQNILHLDVKPEN-IMCVSLTGNRIKLIDFGLARHYDGTQELK 201
                 ******************************9.5899******************8776655 PP

>> F22H10.1  CE35505	WBGene00017725	protein kinase	status:Partially_confirmed	UniProt:Q94193	protein_id:CCD69879.1
   #    score  bias  c-Evalue  i-Evalue hmmfrom  hmm to    alifrom  ali to    envfrom  env to     acc
 ---   ------ ----- --------- --------- ------- -------    ------- -------    ------- -------    ----
   1 !   46.7   0.0   7.1e-14   3.1e-12      83     206 ..       2     124 ..       1     136 [. 0.89

  Alignments for each domain:
  == domain 1    score: 46.7 bits;  conditional E-value: 7.1e-14
  Csnk1e-aln  83 ellgpsledlfnfcsrkfslktvllladqmisrieyihsknfihrdvkpdnflmglgkkgnlvyiidfglakkyrdarthqhipyrenknltgtaryas 181
                  + g  l d+ +    ++s++ ++ +a  +   + yih + fihrd+k dn ++ + +    + +idfg a + +d   +q  p  ++    + ++  s
    F22H10.1   2 SMEGCNLRDIGKQTPGRLSFNNLMRVAYTLGNTLCYIHDRGFIHRDLKADNVVVTFSNEVCTLKLIDFGKAIRIKDQNGNQL-PGHQDGIDYSRCSQHS 99 
                 566888999999999999999*******************************************************998875.6555555566667789 PP

  Csnk1e-aln 182 inthlgieqsrrddleslgyvlmyf 206
                 +n  lgi  ++ dd  sl y+lm +
    F22H10.1 100 VNVILGIAPTQNDDWSSLVYLLMKM 124
                 **********************975 PP

>> C09B8.7c  CE33559	WBGene00003911	locus:pak-1	status:Confirmed	UniProt:Q17850	protein_id:CCD63806.1
   #    score  bias  c-Evalue  i-Evalue hmmfrom  hmm to    alifrom  ali to    envfrom  env to     acc
 ---   ------ ----- --------- --------- ------- -------    ------- -------    ------- -------    ----
   1 !   45.9   0.0   1.2e-13   5.3e-12       7     155 ..     244     389 ..     237     419 .. 0.76

  Alignments for each domain:
  == domain 1    score: 45.9 bits;  conditional E-value: 1.2e-13
  Csnk1e-aln   7 nkyrlgrkigsgsfgdiylganiasgeevaiklecvktkhpqlhieskfykmmq.ggvgipsikwcgaegdynvmvmell.gpsledlfnfcsrkfslk 103
                  kyr   kigsg+ g +y + +i++  evaik   +k +  +  i   +  m +     i          d   +vme l g sl d+   c     + 
    C09B8.7c 244 RKYRKVDKIGSGASGSVYTAIEISTEAEVAIKQMNLKDQPKKELIINEILVMREnKHANIVNYLDSYLVCDELWVVMEYLaGGSLTDVVTECQMEDGI- 341
                 59******************************999998765555555554444303445555555556788888899965499*********877665. PP

  Csnk1e-aln 104 tvllladqmisrieyihsknfihrdvkpdnflmglgkkgnlvyiidfglakk 155
                  +  ++ +++  +e++hs+  ihrd+k dn+l+g+      v + dfg++ +
    C09B8.7c 342 -IAAVCREVLQALEFLHSRHVIHRDIKSDNILLGMDGS---VKLTDFGFCAQ 389
                 .55678899***********************998643...56677776544 PP

>> C09B8.7b  CE06792	WBGene00003911	locus:pak-1	status:Confirmed	UniProt:Q17850	protein_id:CCD63805.1
   #    score  bias  c-Evalue  i-Evalue hmmfrom  hmm to    alifrom  ali to    envfrom  env to     acc
 ---   ------ ----- --------- --------- ------- -------    ------- -------    ------- -------    ----
   1 !   45.7   0.0   1.4e-13   6.3e-12       7     155 ..     290     435 ..     283     465 .. 0.76

  Alignments for each domain:
  == domain 1    score: 45.7 bits;  conditional E-value: 1.4e-13
  Csnk1e-aln   7 nkyrlgrkigsgsfgdiylganiasgeevaiklecvktkhpqlhieskfykmmq.ggvgipsikwcgaegdynvmvmell.gpsledlfnfcsrkfslk 103
                  kyr   kigsg+ g +y + +i++  evaik   +k +  +  i   +  m +     i          d   +vme l g sl d+   c     + 
    C09B8.7b 290 RKYRKVDKIGSGASGSVYTAIEISTEAEVAIKQMNLKDQPKKELIINEILVMREnKHANIVNYLDSYLVCDELWVVMEYLaGGSLTDVVTECQMEDGI- 387
                 59******************************999998765555555554444303445555555556788888899965499*********877665. PP

  Csnk1e-aln 104 tvllladqmisrieyihsknfihrdvkpdnflmglgkkgnlvyiidfglakk 155
                  +  ++ +++  +e++hs+  ihrd+k dn+l+g+      v + dfg++ +
    C09B8.7b 388 -IAAVCREVLQALEFLHSRHVIHRDIKSDNILLGMDGS---VKLTDFGFCAQ 435
                 .55678899***********************998643...56677776544 PP

>> C09B8.7a  CE27670	WBGene00003911	locus:pak-1	Serine\/threonine protein kinase	status:Confirmed	UniProt:Q17850	protein
   #    score  bias  c-Evalue  i-Evalue hmmfrom  hmm to    alifrom  ali to    envfrom  env to     acc
 ---   ------ ----- --------- --------- ------- -------    ------- -------    ------- -------    ----
   1 !   45.7   0.0   1.4e-13   6.3e-12       7     155 ..     293     438 ..     286     468 .. 0.76

  Alignments for each domain:
  == domain 1    score: 45.7 bits;  conditional E-value: 1.4e-13
  Csnk1e-aln   7 nkyrlgrkigsgsfgdiylganiasgeevaiklecvktkhpqlhieskfykmmq.ggvgipsikwcgaegdynvmvmell.gpsledlfnfcsrkfslk 103
                  kyr   kigsg+ g +y + +i++  evaik   +k +  +  i   +  m +     i          d   +vme l g sl d+   c     + 
    C09B8.7a 293 RKYRKVDKIGSGASGSVYTAIEISTEAEVAIKQMNLKDQPKKELIINEILVMREnKHANIVNYLDSYLVCDELWVVMEYLaGGSLTDVVTECQMEDGI- 390
                 59******************************999998765555555554444303445555555556788888899965499*********877665. PP

  Csnk1e-aln 104 tvllladqmisrieyihsknfihrdvkpdnflmglgkkgnlvyiidfglakk 155
                  +  ++ +++  +e++hs+  ihrd+k dn+l+g+      v + dfg++ +
    C09B8.7a 391 -IAAVCREVLQALEFLHSRHVIHRDIKSDNILLGMDGS---VKLTDFGFCAQ 438
                 .55678899***********************998643...56677776544 PP

>> ZK622.1  CE05098	WBGene00022780	tyrosine-protein kinase	status:Confirmed	UniProt:Q23554	protein_id:CCD68003.1
   #    score  bias  c-Evalue  i-Evalue hmmfrom  hmm to    alifrom  ali to    envfrom  env to     acc
 ---   ------ ----- --------- --------- ------- -------    ------- -------    ------- -------    ----
   1 !   45.5   0.3   1.7e-13   7.4e-12       7     226 ..     136     357 ..     131     368 .. 0.77

  Alignments for each domain:
  == domain 1    score: 45.5 bits;  conditional E-value: 1.7e-13
  Csnk1e-aln   7 nkyrlgrkigsgsfgdiylganiasgee..vaiklecvktkhp.qlhie..skfykmmqggvgipsikwcg..aegdynvmvmellgp.sledlfnfcs 97 
                 ++ +lg+ +g g+fg +y +a  + ge+  va+k++  + k   +  ie   k  ++m+       + + g   e +  ++vmel    +l+ +++   
     ZK622.1 136 DQIKLGKMLGEGAFGGVYKAAFYCKGEKrmVAVKVNKGNEKIStRAMIEdvCKEARIMRQYQHPNVVCFFGvcVEKEPIMLVMELASQgALDSFLKNEK 234
                 5679**********************9755888887666664314445522355566665544444444441157788899****98625666667778 PP

  Csnk1e-aln  98 rkfslktvllladqmisrieyihsknfihrdvkpdnflmglgkkgnlvyiidfglakkyrdarthqhipyrenknltgtaryasinthlgieqsrrddl 196
                  + sl+  l  + +    +ey+h +  ihrdv   nflm      n+v i dfgl+k+  d   + ++   + k      r+ + +  +    + + d+
     ZK622.1 235 NNVSLRDKLKYSFDASKGLEYLHQHGCIHRDVAARNFLMH----KNVVKITDFGLSKQLSDLAHKYKLKDIQAK---LPIRWLAPEVIVTATYTFKSDV 326
                 899*********99999**********************5....69*************998766555544444...45677777777778899999** PP

  Csnk1e-aln 197 eslgyvlm.yfnlgslpwqglkaatkrqkye 226
                  s+g +l   f  g++p+ g+k a  +qk +
     ZK622.1 327 YSFGILLWeIFMDGAIPYPGMKLAEVKQKVK 357
                 ****998636888***********9999965 PP

>> M04C9.5a  CE40815	WBGene00001121	locus:dyf-5	serine\/threonine kinase (CDC2\/CDKX subfamily)	status:Confirmed	UniProt
   #    score  bias  c-Evalue  i-Evalue hmmfrom  hmm to    alifrom  ali to    envfrom  env to     acc
 ---   ------ ----- --------- --------- ------- -------    ------- -------    ------- -------    ----
   1 !   43.7   0.1   5.9e-13   2.6e-11       4     160 ..       6     161 ..       3     190 .. 0.81

  Alignments for each domain:
  == domain 1    score: 43.7 bits;  conditional E-value: 5.9e-13
  Csnk1e-aln   4 rvgnkyrlgrkigsgsfgdiylganiasgeevaiklecvktkhpqlhi...eskfykmmqggvgipsikwcgaegdynvmvmellgpsledlfnfcsrk 99 
                 ++ ++y + +++g g+fg++ l+ +i +g+ vaik    k    +  +   e k  k ++    i  ++ +  e d   +v+e++   l +l++   r 
    M04C9.5a   6 KLADRYLMTKRLGDGTFGEVMLAKKIDTGDRVAIKRMKKKFYSWEEAMslrEVKSLKKLNH-PNIIKLREVIRENDILYFVFEFMQENLYELMKDRDRY 103
                 67899******************************87777655544441124555555544.45667778889************************** PP

  Csnk1e-aln 100 fslktvllladqmisrieyihsknfihrdvkpdnflmglgkkgnlvyiidfglakkyrdar 160
                 f    +  +  q++  + ++h + f hrd+kp+n++   g   +lv i dfgla++ r   
    M04C9.5a 104 FPESVIRNIIYQVLQGLAFMHKNGFFHRDMKPENIM-CNG--TELVKIADFGLAREIRSKP 161
                 **********************************75.444..68***********999754 PP

>> M04C9.5b  CE46107	WBGene00001121	locus:dyf-5	status:Confirmed	UniProt:B3WFY8	protein_id:CAQ76489.2
   #    score  bias  c-Evalue  i-Evalue hmmfrom  hmm to    alifrom  ali to    envfrom  env to     acc
 ---   ------ ----- --------- --------- ------- -------    ------- -------    ------- -------    ----
   1 !   43.6   0.1   6.4e-13   2.8e-11       4     160 ..       6     161 ..       3     190 .. 0.81

  Alignments for each domain:
  == domain 1    score: 43.6 bits;  conditional E-value: 6.4e-13
  Csnk1e-aln   4 rvgnkyrlgrkigsgsfgdiylganiasgeevaiklecvktkhpqlhi...eskfykmmqggvgipsikwcgaegdynvmvmellgpsledlfnfcsrk 99 
                 ++ ++y + +++g g+fg++ l+ +i +g+ vaik    k    +  +   e k  k ++    i  ++ +  e d   +v+e++   l +l++   r 
    M04C9.5b   6 KLADRYLMTKRLGDGTFGEVMLAKKIDTGDRVAIKRMKKKFYSWEEAMslrEVKSLKKLNH-PNIIKLREVIRENDILYFVFEFMQENLYELMKDRDRY 103
                 67899******************************87777655544441124555555544.45667778889************************** PP

  Csnk1e-aln 100 fslktvllladqmisrieyihsknfihrdvkpdnflmglgkkgnlvyiidfglakkyrdar 160
                 f    +  +  q++  + ++h + f hrd+kp+n++   g   +lv i dfgla++ r   
    M04C9.5b 104 FPESVIRNIIYQVLQGLAFMHKNGFFHRDMKPENIM-CNG--TELVKIADFGLAREIRSKP 161
                 **********************************75.444..68***********999754 PP

>> F39F10.3  CE07205	WBGene00018203	serine\/threonine-protein kinase	status:Partially_confirmed	UniProt:Q20192	protein_i
   #    score  bias  c-Evalue  i-Evalue hmmfrom  hmm to    alifrom  ali to    envfrom  env to     acc
 ---   ------ ----- --------- --------- ------- -------    ------- -------    ------- -------    ----
   1 !   43.8   0.0   5.6e-13   2.5e-11       7     165 ..       8     170 ..       3     238 .. 0.82

  Alignments for each domain:
  == domain 1    score: 43.8 bits;  conditional E-value: 5.6e-13
  Csnk1e-aln   7 nkyrlgrkigsgsfgdiylganiasgeevaikl...ecvktkhpqlhieskfykmmqggvgipsikwcgaegdynvmvmellgpsledlfn.fcsrkfs 101
                 ++y l + +g g +g+++l  +    e    kl   e    +      e+   + + g  g+p +   g+   +n +vm+ll   le ++     +kf+
    F39F10.3   8 DHYTLEKLLGKGMYGEVHLCKDDRNNEARVAKLilkEHNGIRDKSWAHETLALNAVAGVNGVPRMFATGSTDYHNWIVMDLLSDDLEVIICrNENKKFA 106
                 578888889999999999988877777665565122333344445555666777788888*****999999999*************9875145789** PP

  Csnk1e-aln 102 lktvllladqmisrieyihsknfihrdvkpdnflmglgkkgnlvyiidfglakkyrdarthqhi 165
                   t   +  q++  ++ ihsk ++h d+kp+n+++    +   + ++dfg a++++d   ++  
    F39F10.3 107 KATGYQILWQVVKILKDIHSKGIVHGDIKPNNLMVSHSSNMFQLVLVDFGCARRFKDVNGNRTP 170
                 **********************************999999888899***********9876653 PP

>> F26A1.4  CE02685	WBGene00017803	Casein kinase	status:Confirmed	UniProt:Q19794	protein_id:CCD66796.1
   #    score  bias  c-Evalue  i-Evalue hmmfrom  hmm to    alifrom  ali to    envfrom  env to     acc
 ---   ------ ----- --------- --------- ------- -------    ------- -------    ------- -------    ----
   1 !   42.4   0.0   1.5e-12   6.6e-11     111     269 ..       3     152 ..       1     161 [. 0.79

  Alignments for each domain:
  == domain 1    score: 42.4 bits;  conditional E-value: 1.5e-12
  Csnk1e-aln 111 qmisrieyihsknfihrdvkpdnflmglgkkgnlvyiidfglakkyrdarthqhipyrenknltgtaryasinthlgieqsrrddleslgyvlmyfnlg 209
                 q++  +  +h  +f+hrd+kp n  +g       +y+id+ l+++y d   + + p r    l gt ry s+++h   +   ++dl s+ y  +    g
     F26A1.4   3 QVLKALALVHRAEFLHRDIKPPNCCIGATD-CTRIYLIDYVLTRQYLDKCGTVRNP-RPGLGLRGTMRYMSLDAHARQDLGPKNDLVSFLYTTIECGDG 99 
                 77788899*******************865.6779*************99988888.8899************************************** PP

  Csnk1e-aln 210 slpwqglkaatkrqkyerisekkmstpievlckgypsefstylnfcrslrfddkpdysyl 269
                  lpw   k+  +  k       k +   e lc   p  ++   ++  sl +   pdy  l
     F26A1.4 100 CLPWSYEKSEENCIKL------KQAHIGEKLCIKKPL-MTKAAEYIESLNYHSIPDYEKL 152
                 ****988776543332......223333555555554.3334455566666666666655 PP

>> F22F1.2  CE04444	WBGene00017714	ser\/thr protein kinase	status:Partially_confirmed	UniProt:Q19742	protein_id:CCD62511
   #    score  bias  c-Evalue  i-Evalue hmmfrom  hmm to    alifrom  ali to    envfrom  env to     acc
 ---   ------ ----- --------- --------- ------- -------    ------- -------    ------- -------    ----
   1 !   41.9   0.0   2.1e-12   9.3e-11       7     167 ..       9     175 ..       5     225 .. 0.83

  Alignments for each domain:
  == domain 1    score: 41.9 bits;  conditional E-value: 2.1e-12
  Csnk1e-aln   7 nkyrlgrkigsgsfgdiylganiasgeevaikl...ecvktkhpqlhieskfykmmqggvgipsikwcgaegdynvmvmellgpsledlfnfcsrk... 99 
                 ++y l +k+g gs+gd+y+  +    +   ikl   e    +      e+     + +  gi  +   ga   +n +vme   p l+dl n++ r+   
     F22F1.2   9 DNYILEKKLGEGSYGDVYFCRDERNNKWSVIKLihkEINGVRDETWRRETFALTALAEVRGISRMYDYGATDIHNYIVME---PLLDDLTNIARRNgik 104
                 4599****************9999999999998443555566777778888888999999*******************9...6688888888774444 PP

  Csnk1e-aln 100 .fslktvllladqmisrieyihsknfihrdvkpdnflmglgkkgnlvyiidfglakkyrdarthqh..ipy 167
                  fs  t + +  q++  ++ +hs  + h d+k dn+++   +k  ++ ++dfgl+++++d   ++   ip+
     F22F1.2 105 gFSKSTGFHILWQLVKILQDVHSFGIAHGDIKADNLMISGSNKTFMLSLVDFGLSRSFKDHNGNRTppIPF 175
                 59*********************************************************987665422555 PP

>> T01H8.1d  CE38217	WBGene00011352	locus:rskn-1	status:Confirmed	UniProt:Q21734	protein_id:CAI70409.1
   #    score  bias  c-Evalue  i-Evalue hmmfrom  hmm to    alifrom  ali to    envfrom  env to     acc
 ---   ------ ----- --------- --------- ------- -------    ------- -------    ------- -------    ----
   1 !   18.3   0.0     3e-05    0.0013      90     217 ..     170     289 ..      81     324 .. 0.66
   2 !   21.0   0.0   4.4e-06    0.0002      89     166 ..     515     592 ..     491     659 .. 0.67

  Alignments for each domain:
  == domain 1    score: 18.3 bits;  conditional E-value: 3e-05
  Csnk1e-aln  90 edlfnfcsrk..fslktvllladqmisrieyihsknfihrdvkpdnflmglgkkgnlvyiidfglakkyrdarthqhipyrenknltgtaryasinthl 186
                  dlf   s+   f+   v +   ++   +e++hs  +++rd+kp+n+l+     g  + + dfgl+k+  d+  + +       ++ gt  y + +   
    T01H8.1d 170 GDLFTRLSKEvmFTEDDVKFYLAELTLALEHLHSLGIVYRDLKPENILLDA--DG-HIKVTDFGLSKEAIDSEKKTY-------SFCGTVEYMAPEVIN 258
                 47777777652255566776666777889******************9764..45.47899******9999876554.......688999999988888 PP

  Csnk1e-aln 187 gieqsrrddleslgyvlmyfnlgslpwqglk 217
                     s   d+ slg +++ +  g lp+qg  
    T01H8.1d 259 RRGHSMAADFWSLGVLMFEMLTGHLPFQGRD 289
                 8899999*******877778889*****964 PP

  == domain 2    score: 21.0 bits;  conditional E-value: 4.4e-06
  Csnk1e-aln  89 ledlfnfcsrkfslktvllladqmisrieyihsknfihrdvkpdnflmglgkkg.nlvyiidfglakkyrdarthqhip 166
                 l+ l n  s   s k v  +  +++  ++y+hs++  hrd+   n+l+ l       + i+dfg+ak+ r        p
    T01H8.1d 515 LDKLVNKKSL-GSEKEVAAIMANLLNAVQYLHSQQVAHRDLTAANILFALKDGDpSSLRIVDFGFAKQSRAENGMLMTP 592
                 3444444333.3678888889999*************************9553325689*********99877665555 PP

>> T01H8.1b  CE34494	WBGene00011352	locus:rskn-1	Protein kinase C terminal domain	status:Partially_confirmed	UniProt:Q21
   #    score  bias  c-Evalue  i-Evalue hmmfrom  hmm to    alifrom  ali to    envfrom  env to     acc
 ---   ------ ----- --------- --------- ------- -------    ------- -------    ------- -------    ----
   1 !   18.3   0.0   2.9e-05    0.0013      90     217 ..     132     251 ..      43     286 .. 0.66
   2 !   21.1   0.0   4.4e-06   0.00019      89     166 ..     477     554 ..     453     621 .. 0.67

  Alignments for each domain:
  == domain 1    score: 18.3 bits;  conditional E-value: 2.9e-05
  Csnk1e-aln  90 edlfnfcsrk..fslktvllladqmisrieyihsknfihrdvkpdnflmglgkkgnlvyiidfglakkyrdarthqhipyrenknltgtaryasinthl 186
                  dlf   s+   f+   v +   ++   +e++hs  +++rd+kp+n+l+     g  + + dfgl+k+  d+  + +       ++ gt  y + +   
    T01H8.1b 132 GDLFTRLSKEvmFTEDDVKFYLAELTLALEHLHSLGIVYRDLKPENILLDA--DG-HIKVTDFGLSKEAIDSEKKTY-------SFCGTVEYMAPEVIN 220
                 47777777652255566776666777889******************9764..45.47899******9999876554.......688999999988888 PP

  Csnk1e-aln 187 gieqsrrddleslgyvlmyfnlgslpwqglk 217
                     s   d+ slg +++ +  g lp+qg  
    T01H8.1b 221 RRGHSMAADFWSLGVLMFEMLTGHLPFQGRD 251
                 8899999*******877778889*****964 PP

  == domain 2    score: 21.1 bits;  conditional E-value: 4.4e-06
  Csnk1e-aln  89 ledlfnfcsrkfslktvllladqmisrieyihsknfihrdvkpdnflmglgkkg.nlvyiidfglakkyrdarthqhip 166
                 l+ l n  s   s k v  +  +++  ++y+hs++  hrd+   n+l+ l       + i+dfg+ak+ r        p
    T01H8.1b 477 LDKLVNKKSL-GSEKEVAAIMANLLNAVQYLHSQQVAHRDLTAANILFALKDGDpSSLRIVDFGFAKQSRAENGMLMTP 554
                 3444444333.3678888889999*************************9553325689*********99877665555 PP

>> T01H8.1c  CE34495	WBGene00011352	locus:rskn-1	status:Partially_confirmed	UniProt:Q21734	protein_id:CAE17938.1
   #    score  bias  c-Evalue  i-Evalue hmmfrom  hmm to    alifrom  ali to    envfrom  env to     acc
 ---   ------ ----- --------- --------- ------- -------    ------- -------    ------- -------    ----
   1 !   18.3   0.0   3.1e-05    0.0014      90     217 ..     150     269 ..      61     303 .. 0.66
   2 !   21.0   0.0   4.5e-06    0.0002      89     166 ..     495     572 ..     471     639 .. 0.67

  Alignments for each domain:
  == domain 1    score: 18.3 bits;  conditional E-value: 3.1e-05
  Csnk1e-aln  90 edlfnfcsrk..fslktvllladqmisrieyihsknfihrdvkpdnflmglgkkgnlvyiidfglakkyrdarthqhipyrenknltgtaryasinthl 186
                  dlf   s+   f+   v +   ++   +e++hs  +++rd+kp+n+l+     g  + + dfgl+k+  d+  + +       ++ gt  y + +   
    T01H8.1c 150 GDLFTRLSKEvmFTEDDVKFYLAELTLALEHLHSLGIVYRDLKPENILLDA--DG-HIKVTDFGLSKEAIDSEKKTY-------SFCGTVEYMAPEVIN 238
                 47777777652255566776666777889******************9764..45.47899******9999876554.......688999999988888 PP

  Csnk1e-aln 187 gieqsrrddleslgyvlmyfnlgslpwqglk 217
                     s   d+ slg +++ +  g lp+qg  
    T01H8.1c 239 RRGHSMAADFWSLGVLMFEMLTGHLPFQGRD 269
                 8899999*******877778889*****964 PP

  == domain 2    score: 21.0 bits;  conditional E-value: 4.5e-06
  Csnk1e-aln  89 ledlfnfcsrkfslktvllladqmisrieyihsknfihrdvkpdnflmglgkkg.nlvyiidfglakkyrdarthqhip 166
                 l+ l n  s   s k v  +  +++  ++y+hs++  hrd+   n+l+ l       + i+dfg+ak+ r        p
    T01H8.1c 495 LDKLVNKKSL-GSEKEVAAIMANLLNAVQYLHSQQVAHRDLTAANILFALKDGDpSSLRIVDFGFAKQSRAENGMLMTP 572
                 3444444333.3678888889999*************************9553325689*********99877665555 PP

>> H39E23.1e  CE44733	WBGene00003916	locus:par-1	status:Partially_confirmed	UniProt:D5MCT2	protein_id:CBL43447.1
   #    score  bias  c-Evalue  i-Evalue hmmfrom  hmm to    alifrom  ali to    envfrom  env to     acc
 ---   ------ ----- --------- --------- ------- -------    ------- -------    ------- -------    ----
   1 !   41.3   0.4     3e-12   1.4e-10       6     224 ..     104     314 ..      99     342 .. 0.66
   2 ?    0.2   0.4       9.4   4.2e+02     303     362 ..     633     692 ..     622     709 .. 0.69

  Alignments for each domain:
  == domain 1    score: 41.3 bits;  conditional E-value: 3e-12
  Csnk1e-aln   6 gnkyrlgrkigsgsfgdiylganiasgeevaiklecvktkhp....qlhieskfykmmqggvgipsikwcgaegdynvmvmellgpsledlfnfcsrk. 99 
                 g ky+l + ig g+f +++l+  + +g evaik+    +  p    +l  e k+ k ++    +   k        + + + l   s  ++f++   + 
   H39E23.1e 104 G-KYKLLKTIGKGNFAKVKLAKHVITGHEVAIKIIDKTALNPsslqKLFREVKIMKQLDHPNIV---KLYQVMETEQTLYLVLEYASGGEVFDYLVAHg 198
                 4.9******************************9665555552221344555555555444333...43333333333444444556667777665550 PP

  Csnk1e-aln 100 .fslktvllladqmisrieyihsknfihrdvkpdnflmglgkkgnlvyiidfglakkyrdarthqhipyrenknltgtaryasinthlgieqs.rrddl 196
                  +  k       q++s ++y+hskn+ihrd+k +n+l+        + i dfg+++ +               ++ g+  ya+ +   g +      d+
   H39E23.1e 199 rMKEKEARAKFRQIVSAVQYLHSKNIIHRDLKAENLLLDQ--DM-NIKIADFGFSNTFSLGNK--------LDTFCGSPPYAAPELFSGKKYDgPEVDV 286
                 045556666778************************9754..34.47899***9988765433........3456788888888888887654145688 PP

  Csnk1e-aln 197 eslgyvlmyfnlgslpwqglkaatkrqk 224
                  slg +l  +  gslp++g +    r++
   H39E23.1e 287 WSLGVILYTLVSGSLPFDGQNLKELRER 314
                 8999988888899999877554444433 PP

  == domain 2    score: 0.2 bits;  conditional E-value: 9.4
  Csnk1e-aln 303 dvdrerrehereermgqlrgsa..tralppgpptgatanrlrsaaepvastpasriqqagnt 362
                  +   r   ++++ m ql  s+  ++ +   p +g ta    s++   +st  + +q++g+ 
   H39E23.1e 633 GIPSHRDHAQQQQYMNQLTSSTmmSKLINKTPAAGGTAATSSSSSSSATST--APLQKSGSQ 692
                 55555555567788****999722466889999999999877766655554..556666654 PP

>> T01H8.1a  CE34493	WBGene00011352	locus:rskn-1	Protein kinase C terminal domain	status:Partially_confirmed	UniProt:Q21
   #    score  bias  c-Evalue  i-Evalue hmmfrom  hmm to    alifrom  ali to    envfrom  env to     acc
 ---   ------ ----- --------- --------- ------- -------    ------- -------    ------- -------    ----
   1 !   18.1   0.0   3.4e-05    0.0015      90     217 ..     189     308 ..     100     342 .. 0.66
   2 !   20.9   0.0   4.9e-06   0.00022      89     166 ..     534     611 ..     510     678 .. 0.67

  Alignments for each domain:
  == domain 1    score: 18.1 bits;  conditional E-value: 3.4e-05
  Csnk1e-aln  90 edlfnfcsrk..fslktvllladqmisrieyihsknfihrdvkpdnflmglgkkgnlvyiidfglakkyrdarthqhipyrenknltgtaryasinthl 186
                  dlf   s+   f+   v +   ++   +e++hs  +++rd+kp+n+l+     g  + + dfgl+k+  d+  + +       ++ gt  y + +   
    T01H8.1a 189 GDLFTRLSKEvmFTEDDVKFYLAELTLALEHLHSLGIVYRDLKPENILLDA--DG-HIKVTDFGLSKEAIDSEKKTY-------SFCGTVEYMAPEVIN 277
                 47777777652255566776666777889******************9764..45.47899******9999876554.......688999999988888 PP

  Csnk1e-aln 187 gieqsrrddleslgyvlmyfnlgslpwqglk 217
                     s   d+ slg +++ +  g lp+qg  
    T01H8.1a 278 RRGHSMAADFWSLGVLMFEMLTGHLPFQGRD 308
                 8899999*******877778889*****964 PP

  == domain 2    score: 20.9 bits;  conditional E-value: 4.9e-06
  Csnk1e-aln  89 ledlfnfcsrkfslktvllladqmisrieyihsknfihrdvkpdnflmglgkkg.nlvyiidfglakkyrdarthqhip 166
                 l+ l n  s   s k v  +  +++  ++y+hs++  hrd+   n+l+ l       + i+dfg+ak+ r        p
    T01H8.1a 534 LDKLVNKKSL-GSEKEVAAIMANLLNAVQYLHSQQVAHRDLTAANILFALKDGDpSSLRIVDFGFAKQSRAENGMLMTP 611
                 3444444333.3678888889999*************************9553325689*********99877665555 PP

>> T01H8.1e  CE41000	WBGene00011352	locus:rskn-1	status:Confirmed	UniProt:A5JYU0	protein_id:CAN86896.1
   #    score  bias  c-Evalue  i-Evalue hmmfrom  hmm to    alifrom  ali to    envfrom  env to     acc
 ---   ------ ----- --------- --------- ------- -------    ------- -------    ------- -------    ----
   1 !   18.0   0.0   3.6e-05    0.0016      90     217 ..     183     302 ..      95     336 .. 0.67
   2 !   20.8   0.0   5.1e-06   0.00023      89     166 ..     528     605 ..     504     672 .. 0.68

  Alignments for each domain:
  == domain 1    score: 18.0 bits;  conditional E-value: 3.6e-05
  Csnk1e-aln  90 edlfnfcsrk..fslktvllladqmisrieyihsknfihrdvkpdnflmglgkkgnlvyiidfglakkyrdarthqhipyrenknltgtaryasinthl 186
                  dlf   s+   f+   v +   ++   +e++hs  +++rd+kp+n+l+     g  + + dfgl+k+  d+  + +       ++ gt  y + +   
    T01H8.1e 183 GDLFTRLSKEvmFTEDDVKFYLAELTLALEHLHSLGIVYRDLKPENILLDA--DG-HIKVTDFGLSKEAIDSEKKTY-------SFCGTVEYMAPEVIN 271
                 47777777652255566776666777889******************9764..45.47899******9999876554.......688999999988888 PP

  Csnk1e-aln 187 gieqsrrddleslgyvlmyfnlgslpwqglk 217
                     s   d+ slg +++ +  g lp+qg  
    T01H8.1e 272 RRGHSMAADFWSLGVLMFEMLTGHLPFQGRD 302
                 8899999*******877778889*****964 PP

  == domain 2    score: 20.8 bits;  conditional E-value: 5.1e-06
  Csnk1e-aln  89 ledlfnfcsrkfslktvllladqmisrieyihsknfihrdvkpdnflmglgkkg.nlvyiidfglakkyrdarthqhip 166
                 l+ l n  s   s k v  +  +++  ++y+hs++  hrd+   n+l+ l       + i+dfg+ak+ r        p
    T01H8.1e 528 LDKLVNKKSL-GSEKEVAAIMANLLNAVQYLHSQQVAHRDLTAANILFALKDGDpSSLRIVDFGFAKQSRAENGMLMTP 605
                 3444444333.3678888889999*************************9553325689*********99877665555 PP

>> H39E23.1g  CE45263	WBGene00003916	locus:par-1	status:Partially_confirmed	UniProt:E0AHE2	protein_id:CBW44387.1
   #    score  bias  c-Evalue  i-Evalue hmmfrom  hmm to    alifrom  ali to    envfrom  env to     acc
 ---   ------ ----- --------- --------- ------- -------    ------- -------    ------- -------    ----
   1 !   41.2   0.4   3.5e-12   1.5e-10       6     224 ..      17     227 ..      12     255 .. 0.66

  Alignments for each domain:
  == domain 1    score: 41.2 bits;  conditional E-value: 3.5e-12
  Csnk1e-aln   6 gnkyrlgrkigsgsfgdiylganiasgeevaiklecvktkhp....qlhieskfykmmqggvgipsikwcgaegdynvmvmellgpsledlfnfcsrk. 99 
                 g ky+l + ig g+f +++l+  + +g evaik+    +  p    +l  e k+ k ++    +   k        + + + l   s  ++f++   + 
   H39E23.1g  17 G-KYKLLKTIGKGNFAKVKLAKHVITGHEVAIKIIDKTALNPsslqKLFREVKIMKQLDHPNIV---KLYQVMETEQTLYLVLEYASGGEVFDYLVAHg 111
                 4.9******************************9665555552221344555555555444333...43333333333444444556667777665550 PP

  Csnk1e-aln 100 .fslktvllladqmisrieyihsknfihrdvkpdnflmglgkkgnlvyiidfglakkyrdarthqhipyrenknltgtaryasinthlgieqs.rrddl 196
                  +  k       q++s ++y+hskn+ihrd+k +n+l+        + i dfg+++ +               ++ g+  ya+ +   g +      d+
   H39E23.1g 112 rMKEKEARAKFRQIVSAVQYLHSKNIIHRDLKAENLLLDQ--DM-NIKIADFGFSNTFSLGNK--------LDTFCGSPPYAAPELFSGKKYDgPEVDV 199
                 045556666778************************9754..34.47899***9988765433........3456788888888888887654145688 PP

  Csnk1e-aln 197 eslgyvlmyfnlgslpwqglkaatkrqk 224
                  slg +l  +  gslp++g +    r++
   H39E23.1g 200 WSLGVILYTLVSGSLPFDGQNLKELRER 227
                 8999988888899999877554444433 PP

>> H39E23.1c  CE40085	WBGene00003916	locus:par-1	status:Partially_confirmed	UniProt:Q9TW45	protein_id:CAJ85756.1
   #    score  bias  c-Evalue  i-Evalue hmmfrom  hmm to    alifrom  ali to    envfrom  env to     acc
 ---   ------ ----- --------- --------- ------- -------    ------- -------    ------- -------    ----
   1 !   41.1   0.4   3.5e-12   1.6e-10       6     224 ..      38     248 ..      33     276 .. 0.66

  Alignments for each domain:
  == domain 1    score: 41.1 bits;  conditional E-value: 3.5e-12
  Csnk1e-aln   6 gnkyrlgrkigsgsfgdiylganiasgeevaiklecvktkhp....qlhieskfykmmqggvgipsikwcgaegdynvmvmellgpsledlfnfcsrk. 99 
                 g ky+l + ig g+f +++l+  + +g evaik+    +  p    +l  e k+ k ++    +   k        + + + l   s  ++f++   + 
   H39E23.1c  38 G-KYKLLKTIGKGNFAKVKLAKHVITGHEVAIKIIDKTALNPsslqKLFREVKIMKQLDHPNIV---KLYQVMETEQTLYLVLEYASGGEVFDYLVAHg 132
                 4.9******************************9665555552221344555555555444333...43333333333444444556667777665550 PP

  Csnk1e-aln 100 .fslktvllladqmisrieyihsknfihrdvkpdnflmglgkkgnlvyiidfglakkyrdarthqhipyrenknltgtaryasinthlgieqs.rrddl 196
                  +  k       q++s ++y+hskn+ihrd+k +n+l+        + i dfg+++ +               ++ g+  ya+ +   g +      d+
   H39E23.1c 133 rMKEKEARAKFRQIVSAVQYLHSKNIIHRDLKAENLLLDQ--DM-NIKIADFGFSNTFSLGNK--------LDTFCGSPPYAAPELFSGKKYDgPEVDV 220
                 045556666778************************9754..34.47899***9988765433........3456788888888888887654145688 PP

  Csnk1e-aln 197 eslgyvlmyfnlgslpwqglkaatkrqk 224
                  slg +l  +  gslp++g +    r++
   H39E23.1c 221 WSLGVILYTLVSGSLPFDGQNLKELRER 248
                 8999888888899999877554444433 PP

>> H39E23.1f  CE45159	WBGene00003916	locus:par-1	status:Partially_confirmed	UniProt:D9N143	protein_id:CBO24859.1
   #    score  bias  c-Evalue  i-Evalue hmmfrom  hmm to    alifrom  ali to    envfrom  env to     acc
 ---   ------ ----- --------- --------- ------- -------    ------- -------    ------- -------    ----
   1 !   41.1   0.4   3.6e-12   1.6e-10       6     224 ..      79     289 ..      74     316 .. 0.66

  Alignments for each domain:
  == domain 1    score: 41.1 bits;  conditional E-value: 3.6e-12
  Csnk1e-aln   6 gnkyrlgrkigsgsfgdiylganiasgeevaiklecvktkhp....qlhieskfykmmqggvgipsikwcgaegdynvmvmellgpsledlfnfcsrk. 99 
                 g ky+l + ig g+f +++l+  + +g evaik+    +  p    +l  e k+ k ++    +   k        + + + l   s  ++f++   + 
   H39E23.1f  79 G-KYKLLKTIGKGNFAKVKLAKHVITGHEVAIKIIDKTALNPsslqKLFREVKIMKQLDHPNIV---KLYQVMETEQTLYLVLEYASGGEVFDYLVAHg 173
                 4.9******************************9665555552221344555555555444333...43333333333444444556667777665550 PP

  Csnk1e-aln 100 .fslktvllladqmisrieyihsknfihrdvkpdnflmglgkkgnlvyiidfglakkyrdarthqhipyrenknltgtaryasinthlgieqs.rrddl 196
                  +  k       q++s ++y+hskn+ihrd+k +n+l+        + i dfg+++ +               ++ g+  ya+ +   g +      d+
   H39E23.1f 174 rMKEKEARAKFRQIVSAVQYLHSKNIIHRDLKAENLLLDQ--DM-NIKIADFGFSNTFSLGNK--------LDTFCGSPPYAAPELFSGKKYDgPEVDV 261
                 045556666778************************9754..34.47899***9988765433........3456788888888888887654145688 PP

  Csnk1e-aln 197 eslgyvlmyfnlgslpwqglkaatkrqk 224
                  slg +l  +  gslp++g +    r++
   H39E23.1f 262 WSLGVILYTLVSGSLPFDGQNLKELRER 289
                 8999888888889999877554444433 PP

>> H39E23.1b  CE27768	WBGene00003916	locus:par-1	status:Partially_confirmed	UniProt:Q9TW45	protein_id:CAB54262.2
   #    score  bias  c-Evalue  i-Evalue hmmfrom  hmm to    alifrom  ali to    envfrom  env to     acc
 ---   ------ ----- --------- --------- ------- -------    ------- -------    ------- -------    ----
   1 !   41.1   0.4   3.7e-12   1.6e-10       6     224 ..     120     330 ..     115     357 .. 0.66

  Alignments for each domain:
  == domain 1    score: 41.1 bits;  conditional E-value: 3.7e-12
  Csnk1e-aln   6 gnkyrlgrkigsgsfgdiylganiasgeevaiklecvktkhp....qlhieskfykmmqggvgipsikwcgaegdynvmvmellgpsledlfnfcsrk. 99 
                 g ky+l + ig g+f +++l+  + +g evaik+    +  p    +l  e k+ k ++    +   k        + + + l   s  ++f++   + 
   H39E23.1b 120 G-KYKLLKTIGKGNFAKVKLAKHVITGHEVAIKIIDKTALNPsslqKLFREVKIMKQLDHPNIV---KLYQVMETEQTLYLVLEYASGGEVFDYLVAHg 214
                 4.9******************************9665555552221344555555555444333...43333333333444444556667777665550 PP

  Csnk1e-aln 100 .fslktvllladqmisrieyihsknfihrdvkpdnflmglgkkgnlvyiidfglakkyrdarthqhipyrenknltgtaryasinthlgieqs.rrddl 196
                  +  k       q++s ++y+hskn+ihrd+k +n+l+        + i dfg+++ +               ++ g+  ya+ +   g +      d+
   H39E23.1b 215 rMKEKEARAKFRQIVSAVQYLHSKNIIHRDLKAENLLLDQ--DM-NIKIADFGFSNTFSLGNK--------LDTFCGSPPYAAPELFSGKKYDgPEVDV 302
                 045556666778************************9754..34.47899***9988765433........3456788888888888887654145688 PP

  Csnk1e-aln 197 eslgyvlmyfnlgslpwqglkaatkrqk 224
                  slg +l  +  gslp++g +    r++
   H39E23.1b 303 WSLGVILYTLVSGSLPFDGQNLKELRER 330
                 8999888888889999877554444433 PP

>> H39E23.1j  CE46555	WBGene00003916	locus:par-1	status:Partially_confirmed
   #    score  bias  c-Evalue  i-Evalue hmmfrom  hmm to    alifrom  ali to    envfrom  env to     acc
 ---   ------ ----- --------- --------- ------- -------    ------- -------    ------- -------    ----
   1 !   40.9   0.3   4.1e-12   1.8e-10       6     224 ..     168     378 ..     163     405 .. 0.66

  Alignments for each domain:
  == domain 1    score: 40.9 bits;  conditional E-value: 4.1e-12
  Csnk1e-aln   6 gnkyrlgrkigsgsfgdiylganiasgeevaiklecvktkhp....qlhieskfykmmqggvgipsikwcgaegdynvmvmellgpsledlfnfcsrk. 99 
                 g ky+l + ig g+f +++l+  + +g evaik+    +  p    +l  e k+ k ++    +   k        + + + l   s  ++f++   + 
   H39E23.1j 168 G-KYKLLKTIGKGNFAKVKLAKHVITGHEVAIKIIDKTALNPsslqKLFREVKIMKQLDHPNIV---KLYQVMETEQTLYLVLEYASGGEVFDYLVAHg 262
                 4.9******************************9665555552221344555555555444333...43333333333444444556667777665550 PP

  Csnk1e-aln 100 .fslktvllladqmisrieyihsknfihrdvkpdnflmglgkkgnlvyiidfglakkyrdarthqhipyrenknltgtaryasinthlgieqs.rrddl 196
                  +  k       q++s ++y+hskn+ihrd+k +n+l+        + i dfg+++ +               ++ g+  ya+ +   g +      d+
   H39E23.1j 263 rMKEKEARAKFRQIVSAVQYLHSKNIIHRDLKAENLLLDQ--DM-NIKIADFGFSNTFSLGNK--------LDTFCGSPPYAAPELFSGKKYDgPEVDV 350
                 045556666778************************9754..34.47899***9988765433........3456788888888888887654145688 PP

  Csnk1e-aln 197 eslgyvlmyfnlgslpwqglkaatkrqk 224
                  slg +l  +  gslp++g +    r++
   H39E23.1j 351 WSLGVILYTLVSGSLPFDGQNLKELRER 378
                 8999888888889999877554444433 PP

>> H39E23.1a  CE23838	WBGene00003916	locus:par-1	serine\/threonine kinase (KIN1\/SNF1\/Nim1 subfamily)	status:Confirmed	
   #    score  bias  c-Evalue  i-Evalue hmmfrom  hmm to    alifrom  ali to    envfrom  env to     acc
 ---   ------ ----- --------- --------- ------- -------    ------- -------    ------- -------    ----
   1 !   40.9   0.4   4.1e-12   1.8e-10       6     224 ..     168     378 ..     163     405 .. 0.66

  Alignments for each domain:
  == domain 1    score: 40.9 bits;  conditional E-value: 4.1e-12
  Csnk1e-aln   6 gnkyrlgrkigsgsfgdiylganiasgeevaiklecvktkhp....qlhieskfykmmqggvgipsikwcgaegdynvmvmellgpsledlfnfcsrk. 99 
                 g ky+l + ig g+f +++l+  + +g evaik+    +  p    +l  e k+ k ++    +   k        + + + l   s  ++f++   + 
   H39E23.1a 168 G-KYKLLKTIGKGNFAKVKLAKHVITGHEVAIKIIDKTALNPsslqKLFREVKIMKQLDHPNIV---KLYQVMETEQTLYLVLEYASGGEVFDYLVAHg 262
                 4.9******************************9665555552221344555555555444333...43333333333444444556667777665550 PP

  Csnk1e-aln 100 .fslktvllladqmisrieyihsknfihrdvkpdnflmglgkkgnlvyiidfglakkyrdarthqhipyrenknltgtaryasinthlgieqs.rrddl 196
                  +  k       q++s ++y+hskn+ihrd+k +n+l+        + i dfg+++ +               ++ g+  ya+ +   g +      d+
   H39E23.1a 263 rMKEKEARAKFRQIVSAVQYLHSKNIIHRDLKAENLLLDQ--DM-NIKIADFGFSNTFSLGNK--------LDTFCGSPPYAAPELFSGKKYDgPEVDV 350
                 045556666778************************9754..34.47899***9988765433........3456788888888888887654145688 PP

  Csnk1e-aln 197 eslgyvlmyfnlgslpwqglkaatkrqk 224
                  slg +l  +  gslp++g +    r++
   H39E23.1a 351 WSLGVILYTLVSGSLPFDGQNLKELRER 378
                 8999888888889999877554444433 PP

>> H39E23.1d  CE44808	WBGene00003916	locus:par-1	status:Partially_confirmed	UniProt:Q9TW45	protein_id:CAQ16148.2
   #    score  bias  c-Evalue  i-Evalue hmmfrom  hmm to    alifrom  ali to    envfrom  env to     acc
 ---   ------ ----- --------- --------- ------- -------    ------- -------    ------- -------    ----
   1 !   40.9   0.3   4.1e-12   1.8e-10       6     224 ..     104     314 ..      99     341 .. 0.66
   2 ?    0.3   0.4       8.8   3.9e+02     292     350 ..    1041    1100 ..    1038    1124 .. 0.79

  Alignments for each domain:
  == domain 1    score: 40.9 bits;  conditional E-value: 4.1e-12
  Csnk1e-aln   6 gnkyrlgrkigsgsfgdiylganiasgeevaiklecvktkhp....qlhieskfykmmqggvgipsikwcgaegdynvmvmellgpsledlfnfcsrk. 99 
                 g ky+l + ig g+f +++l+  + +g evaik+    +  p    +l  e k+ k ++    +   k        + + + l   s  ++f++   + 
   H39E23.1d 104 G-KYKLLKTIGKGNFAKVKLAKHVITGHEVAIKIIDKTALNPsslqKLFREVKIMKQLDHPNIV---KLYQVMETEQTLYLVLEYASGGEVFDYLVAHg 198
                 4.9******************************9665555552221344555555555444333...43333333333444444556667777665550 PP

  Csnk1e-aln 100 .fslktvllladqmisrieyihsknfihrdvkpdnflmglgkkgnlvyiidfglakkyrdarthqhipyrenknltgtaryasinthlgieqs.rrddl 196
                  +  k       q++s ++y+hskn+ihrd+k +n+l+        + i dfg+++ +               ++ g+  ya+ +   g +      d+
   H39E23.1d 199 rMKEKEARAKFRQIVSAVQYLHSKNIIHRDLKAENLLLDQ--DM-NIKIADFGFSNTFSLGNK--------LDTFCGSPPYAAPELFSGKKYDgPEVDV 286
                 045556666778************************9754..34.47899***9988765433........3456788888888888887654145688 PP

  Csnk1e-aln 197 eslgyvlmyfnlgslpwqglkaatkrqk 224
                  slg +l  +  gslp++g +    r++
   H39E23.1d 287 WSLGVILYTLVSGSLPFDGQNLKELRER 314
                 8999888888889999877554444433 PP

  == domain 2    score: 0.3 bits;  conditional E-value: 8.8
  Csnk1e-aln  292 llkfgaarnpedvdrerrehereermgqlrgsa.tralppgpptgatanrlrsaaepvas 350 
                  +lk    +  e+    rr+h+re     + g a t     g  t a+   +r+ + p+a 
   H39E23.1d 1041 MLKENRRKLSEEAMAIRRDHNRESMTQPVSGRAgTIGASQGQQTAAALAAIREQSGPIAP 1100
                  7777777788888999******99888899977356678899999999999999999985 PP

>> K04C1.5  CE06089	WBGene00010555	serine\/threonine kinase	status:Confirmed	UniProt:Q21204	protein_id:CAA94212.1
   #    score  bias  c-Evalue  i-Evalue hmmfrom  hmm to    alifrom  ali to    envfrom  env to     acc
 ---   ------ ----- --------- --------- ------- -------    ------- -------    ------- -------    ----
   1 !   40.5   0.0   5.3e-12   2.3e-10      46     206 ..      10     173 ..       6     207 .. 0.77

  Alignments for each domain:
  == domain 1    score: 40.5 bits;  conditional E-value: 5.3e-12
  Csnk1e-aln  46 hpqlhieskfykmmqggvgipsikwcgaegdynvmvmellgpsledlfnf.csrkfslktvllladqmisrieyihsknfihrdvkpdnflmglgkkgn 143
                  p+++ e  f k + g  g+p ++      +  v+vm+     le++ +     k+s + v+ la +++s +e+ih k  +h+d+k dn ++g  k gn
     K04C1.5  10 EPNFYQEIDFLKHLAGINGVPVVHKHFQYEQKRVLVMDKYLENLEQFRKRkEDEKLSPRVVIKLAFRLVSILEHIHRKGVVHQDIKLDNVVFGA-KVGN 107
                 688899999**************9998889999****9876666665443134579999********************************994.4444 PP

  Csnk1e-aln 144 l..vyiidfglakkyrdarthqhipyr.enknltgtaryasinthlgieqsrrddleslgyvlmyf 206
                    + +id+g+a  ++    ++ +       +  +++ yas     g++    ddl+ l ++l++ 
     K04C1.5 108 KldIVLIDYGIAAFTKPKPPRDLVDGAlHCTTDFSSSVYASPGLVQGLKGDPVDDLQMLSFMLLWA 173
                 3123468****9876665555555433122333356778888888899999999999999998864 PP

>> Y73B6A.2  CE22961	WBGene00022229	protein kinase	status:Confirmed	UniProt:Q9N4E5	protein_id:CCD62346.1
   #    score  bias  c-Evalue  i-Evalue hmmfrom  hmm to    alifrom  ali to    envfrom  env to     acc
 ---   ------ ----- --------- --------- ------- -------    ------- -------    ------- -------    ----
   1 !   40.6   0.0     5e-12   2.2e-10       7     161 ..      18     179 ..      14     199 .] 0.78

  Alignments for each domain:
  == domain 1    score: 40.6 bits;  conditional E-value: 5e-12
  Csnk1e-aln   7 nkyrlgrkigsgsfgdiylganiasgeevaiklecvktkhpqlhiesk.fykmmq.ggvgipsikwcgaegdynvmvmellgpsledlfnfcsrkfslk 103
                 n y +  ++g gsfg i+  ++      + i+   ++ k   ++ e+  + k+   g    p+ k +g +     +vm+llg sl+dl  +     sl 
    Y73B6A.2  18 NGYTITGRVGQGSFGPIFSVSKNHKDYALKIQPRKINGKPSTVQKEASlLLKLNPhGDKYFPTFKMAGENVKCAFIVMNLLGRSLKDLRLMSPNPDSLT 116
                 8899999***********9888776666666666777888888888651567765155789***************************99998888885 PP

  Csnk1e-aln 104 ..tvllladqmisrieyihsknfihrdvkpdnflmgl...gkkgnlvyiidfglakkyrdart 161
                   t   +  q +  ++ +h    +h dvkp n+++g      k  + y+idf++a+k+     
    Y73B6A.2 117 pgTWSRIGIQCLYVLKQLHDGAVVHGDVKPTNYVLGNptdCLKSRIFYLIDFAIAQKFIVNTG 179
                 33788999****************************73224699*************865443 PP

>> B0495.2  CE01761	WBGene00015203	CDC2	status:Partially_confirmed	UniProt:Q09437	protein_id:CCD61471.1
   #    score  bias  c-Evalue  i-Evalue hmmfrom  hmm to    alifrom  ali to    envfrom  env to     acc
 ---   ------ ----- --------- --------- ------- -------    ------- -------    ------- -------    ----
   1 !   39.9   0.1   8.6e-12   3.8e-10       4     162 ..     351     515 ..     348     543 .. 0.73

  Alignments for each domain:
  == domain 1    score: 39.9 bits;  conditional E-value: 8.6e-12
  Csnk1e-aln   4 rvgnkyrlgrkigsgsfgdiylganiasgeevaik.lecvktk..hpqlhieskfykmmqggv..gipsik..wcgaegdynvmvmellgpsledlfnf 95 
                 r  + y    ++  g+fg +y g +  + e va+k l+  k k   p   +   +  +++ g    i  +k    g++ d   m me++   ++ l++ 
     B0495.2 351 RNIDEYECVNRVDEGTFGVVYRGKDKRTDEIVALKrLKMEKEKegFPITALR-EINMLLKAGNhpNIVNVKeiLLGSNMDKIYMAMEFVEHDMKSLLDT 448
                 555678888999*********************9744444444104443333.23333444431245566633469**************999999998 PP

  Csnk1e-aln  96 csr...kfslktvllladqmisrieyihsknfihrdvkpdnflmglgkkgnlvyiidfglakkyrdarth 162
                  sr   +fs+     l +q++s ie++h   ++hrd+k  n+lm   +kg  + i dfgla++y d   +
     B0495.2 449 MSRrnkRFSIGEQKTLLQQLLSGIEHMHKLWILHRDLKTSNLLMS--HKGI-LKIADFGLAREYGDPLKK 515
                 8873436****999*****************************96..6775.689*********997543 PP

>> W03G1.6b  CE40474	WBGene00021012	locus:pig-1	status:Partially_confirmed	UniProt:A7WK48	protein_id:CCD69088.1
   #    score  bias  c-Evalue  i-Evalue hmmfrom  hmm to    alifrom  ali to    envfrom  env to     acc
 ---   ------ ----- --------- --------- ------- -------    ------- -------    ------- -------    ----
   1 !   40.0   0.1     8e-12   3.5e-10       9     215 ..      11     213 ..       6     226 .. 0.79

  Alignments for each domain:
  == domain 1    score: 40.0 bits;  conditional E-value: 8e-12
  Csnk1e-aln   9 yrlgrkigsgsfgdiylganiasgeevaiklecvkt.kh..pqlhieskfykmmqggvgipsikwcgaegdynvmvmellgpsledlfnfcsrkfslkt 104
                 y +   +gsg fg++ l++ + + ++vaik+   k   h  p+++ e    + +         ++  +e d   +vme    s  ++f++  rk  l  
    W03G1.6b  11 YAVHDELGSGGFGKVRLATHLLTNQKVAIKIIDKKQlGHdlPRVQTEMDALRNLSHQNICRLYHYIETE-DKFFIVMEYC--SGGEMFDYIVRKERLEE 106
                 6677889***********************976654234237777777777766655444444555555.6667899985..6679********99976 PP

  Csnk1e-aln 105 ..vllladqmisrieyihsknfihrdvkpdnflmglgkkgnlvyiidfglakkyrdarthqhipyrenknltgtaryasinthlgie.qsrrddleslg 200
                      +  q++s i ++hs+ + hrd+kp+n+l+        + +idfgl+ k+ + r  +h    +  +  g+  ya+ +   g++ +    d+ s+g
    W03G1.6b 107 seARHFFRQLVSAIAFVHSQGYAHRDLKPENLLLTEDL---HLKLIDFGLCAKTEKGRIDKH----NLDTCCGSPAYAAPELIQGLQyKGNEADVWSMG 198
                 12567899************************987543...45789*******999998887....456789999****999999982456789***** PP

  Csnk1e-aln 201 yvlmyfnlgslpwqg 215
                  +l  + +g+lp++ 
    W03G1.6b 199 ILLYTLLVGALPFED 213
                 99999999***9975 PP

>> W03G1.6a  CE40473	WBGene00021012	locus:pig-1	protein kinase	status:Confirmed	UniProt:A7WK47	protein_id:CCD69087.1
   #    score  bias  c-Evalue  i-Evalue hmmfrom  hmm to    alifrom  ali to    envfrom  env to     acc
 ---   ------ ----- --------- --------- ------- -------    ------- -------    ------- -------    ----
   1 !   39.9   0.1     8e-12   3.6e-10       9     215 ..      11     213 ..       6     226 .. 0.79

  Alignments for each domain:
  == domain 1    score: 39.9 bits;  conditional E-value: 8e-12
  Csnk1e-aln   9 yrlgrkigsgsfgdiylganiasgeevaiklecvkt.kh..pqlhieskfykmmqggvgipsikwcgaegdynvmvmellgpsledlfnfcsrkfslkt 104
                 y +   +gsg fg++ l++ + + ++vaik+   k   h  p+++ e    + +         ++  +e d   +vme    s  ++f++  rk  l  
    W03G1.6a  11 YAVHDELGSGGFGKVRLATHLLTNQKVAIKIIDKKQlGHdlPRVQTEMDALRNLSHQNICRLYHYIETE-DKFFIVMEYC--SGGEMFDYIVRKERLEE 106
                 6677889***********************976654234237777777777766655444444555555.6667899985..6679********99976 PP

  Csnk1e-aln 105 ..vllladqmisrieyihsknfihrdvkpdnflmglgkkgnlvyiidfglakkyrdarthqhipyrenknltgtaryasinthlgie.qsrrddleslg 200
                      +  q++s i ++hs+ + hrd+kp+n+l+        + +idfgl+ k+ + r  +h    +  +  g+  ya+ +   g++ +    d+ s+g
    W03G1.6a 107 seARHFFRQLVSAIAFVHSQGYAHRDLKPENLLLTEDL---HLKLIDFGLCAKTEKGRIDKH----NLDTCCGSPAYAAPELIQGLQyKGNEADVWSMG 198
                 12567899************************987543...45789*******999998887....456789999****999999982456789***** PP

  Csnk1e-aln 201 yvlmyfnlgslpwqg 215
                  +l  + +g+lp++ 
    W03G1.6a 199 ILLYTLLVGALPFED 213
                 99999999***9975 PP

>> F39F10.2  CE07204	WBGene00018202	serine\/threonine-protein kinase	status:Partially_confirmed	UniProt:Q20193	protein_i
   #    score  bias  c-Evalue  i-Evalue hmmfrom  hmm to    alifrom  ali to    envfrom  env to     acc
 ---   ------ ----- --------- --------- ------- -------    ------- -------    ------- -------    ----
   1 !   39.6   0.1     1e-11   4.6e-10       6     219 ..       8     222 ..       3     278 .. 0.78

  Alignments for each domain:
  == domain 1    score: 39.6 bits;  conditional E-value: 1e-11
  Csnk1e-aln   6 gnkyrlgrkigsgsfgdiylganiasgeevaiklecv.ktkhpq..lhieskfykmmqggvgipsikwcgaegdynvmvmellgpsledlfnfc.srkf 100
                 g +y lg+ +g gsfg + l+ +  s e   +kl    +  h +     e+     + +  g+  +   g+   +n +vme l   l  +     ++ f
    F39F10.2   8 G-NYTLGKVLGRGSFGSVQLAQDKRSNEMRVMKLIRKeRDGHRDetWRRETFTLTALSDVSGVTKMFEYGSTETHNWIVMEQLSDDLITIVRRNeTKMF 105
                 4.49************************999998544133444411445555566788889*****999***************999998876615569 PP

  Csnk1e-aln 101 slktvllladqmisrieyihsknfihrdvkpdnflmglgkkgnlvyiidfglakkyrdarthqhipy.renknltgtaryasinthlgieqsrrddles 198
                 s  t   +  q++  ++ ih+  ++h d+k dn+++   ++   + ++d+gl+  ++d   ++  p   +n+++      a  +t  g      +dl  
    F39F10.2 106 SKPTSYQIMWQLVKILQDIHAIGIVHTDIKADNLMVSYKNRVRKLVLVDYGLSCWFKDHNQNRTPPApFDNRCMHLIHTPA--KTATGHPHMEAEDLVQ 202
                 999**************************************99999***********998887766523667666555444..4555777777788888 PP

  Csnk1e-aln 199 lgyvlmyfnlgslpwqglkaa 219
                 + y+   +    +pw+ + a 
    F39F10.2 203 VAYLSCSLH-QFMPWKDVEAP 222
                 888766554.46788888764 PP

>> F47F2.1c  CE31171	WBGene00018569	status:Confirmed	UniProt:Q8MQ39	protein_id:CCD71419.1
   #    score  bias  c-Evalue  i-Evalue hmmfrom  hmm to    alifrom  ali to    envfrom  env to     acc
 ---   ------ ----- --------- --------- ------- -------    ------- -------    ------- -------    ----
   1 !   38.9   0.0   1.6e-11   7.2e-10      14     159 ..      22     168 ..      15     232 .. 0.79

  Alignments for each domain:
  == domain 1    score: 38.9 bits;  conditional E-value: 1.6e-11
  Csnk1e-aln  14 kigsgsfgdiylganiasgeevaiklecvk...tkhpqlhieskfykmmqggvgip.sikwcgaegdyn..vmvmellgpsledlfnfcsrkfslktvl 106
                  ig g+fg + l+ +  +g   a+k+  ++         h+      ++q     p  +k   +e d n   m+me++       +  +sr fs     
    F47F2.1c  22 TIGKGTFGRVELARDKITGAHYALKVLNIRrvvDMRQTQHVHNEKRVLLQLK--HPfIVKMYASEKDSNhlYMIMEFVPGGEMFSYLRASRSFSNSMAR 118
                 58999*********9999**99999754431112233345555555555543..34135778888888833578887754433334458********** PP

  Csnk1e-aln 107 lladqmisrieyihsknfihrdvkpdnflmglgkkgnlvyiidfglakkyrda 159
                 + a +++  +eyihs  +++rd+kp+n++  l k g  + + dfg+ak+ rd 
    F47F2.1c 119 FYASEIVCALEYIHSLGIVYRDLKPENLM--LSKEGH-IKMADFGFAKELRDR 168
                 ***************************87..578886.5789*********95 PP

>> E02H4.6  CE05552	WBGene00008464	serine\/threonine kinase	status:Partially_confirmed	UniProt:Q19043	protein_id:CAA9421
   #    score  bias  c-Evalue  i-Evalue hmmfrom  hmm to    alifrom  ali to    envfrom  env to     acc
 ---   ------ ----- --------- --------- ------- -------    ------- -------    ------- -------    ----
   1 !   38.5   0.0   2.1e-11   9.5e-10      45     154 ..      56     167 ..       9     243 .. 0.77

  Alignments for each domain:
  == domain 1    score: 38.5 bits;  conditional E-value: 2.1e-11
  Csnk1e-aln  45 khpqlhieskfykmmqggvgipsikwcgaegdynvmvmellgpsledlfnfcs.rkfslktvllladqmisrieyihsknfihrdvkpdnflm.glgkk 141
                   pq + e  f + ++g +g+p i      g   vm+m+    +le++   c  r++s   ++ +a +++  +e ih k  ihrd+k  n ++   g+ 
     E02H4.6  56 DDPQTYNEFDFLNHLRGTIGVPNIIQHFQVGRERVMMMDKYLATLEQFRTRCDdRRISDLNIIKIAVRLVNVLEAIHQKGVIHRDLKTTNVMIrSRGQS 154
                 47999********************************************9995499**********************************987245666 PP

  Csnk1e-aln 142 gnlvyiidfglak 154
                    + +id+gl+ 
     E02H4.6 155 EVNLVLIDYGLST 167
                 5555689***975 PP

>> C01C4.3a  CE03889	WBGene00015293	status:Confirmed	UniProt:Q11090	protein_id:CCD62364.1
   #    score  bias  c-Evalue  i-Evalue hmmfrom  hmm to    alifrom  ali to    envfrom  env to     acc
 ---   ------ ----- --------- --------- ------- -------    ------- -------    ------- -------    ----
   1 ?    1.6   0.0       3.4   1.5e+02       7      39 ..      11      43 ..       6      84 .. 0.87
   2 !   34.9   0.0   2.7e-10   1.2e-08     111     217 ..     121     222 ..      96     240 .. 0.87

  Alignments for each domain:
  == domain 1    score: 1.6 bits;  conditional E-value: 3.4
  Csnk1e-aln  7 nkyrlgrkigsgsfgdiylganiasgeevaikl 39
                + y + +++g+g fg i+l+    s + +aik+
    C01C4.3a 11 EVYTVNKQLGTGRFGFIKLAEHKQSKQRIAIKF 43
                5699999************************97 PP

  == domain 2    score: 34.9 bits;  conditional E-value: 2.7e-10
  Csnk1e-aln 111 qmisrieyihsknfihrdvkpdnflmglgkkgnlvyiidfglakkyrdarthqhipyrenknltgtaryasinthlgieqsrrddleslgyvlmyfnlg 209
                  ++s ie++h  n++hr++k +n+l+   +    v + dfgl++k     t +++ y +n   +     + +n +l +++s   d+ +lg +++y   g
    C01C4.3a 121 AVLSAIEFMHDENLVHRNLKAENILIFDANDYSKVKVTDFGLTRKVD--TTVKYLEYVNNYHAAEL-CDTVVNEKLVVNKS--TDIWALGIIFFYCMKG 214
                 4789***************************************9985..57789999888765544.45789999999887..69************** PP

  Csnk1e-aln 210 slpwqglk 217
                  +pwq   
    C01C4.3a 215 KFPWQKAS 222
                 *****755 PP

>> F47F2.1b  CE37114	WBGene00018569	status:Confirmed	UniProt:Q7JP68	protein_id:CCD71418.1
   #    score  bias  c-Evalue  i-Evalue hmmfrom  hmm to    alifrom  ali to    envfrom  env to     acc
 ---   ------ ----- --------- --------- ------- -------    ------- -------    ------- -------    ----
   1 !   38.1   0.0     3e-11   1.3e-09      14     159 ..      95     241 ..      88     273 .. 0.76

  Alignments for each domain:
  == domain 1    score: 38.1 bits;  conditional E-value: 3e-11
  Csnk1e-aln  14 kigsgsfgdiylganiasgeevaiklecvk...tkhpqlhieskfykmmqggvgip.sikwcgaegdyn..vmvmellgpsledlfnfcsrkfslktvl 106
                  ig g+fg + l+ +  +g   a+k+  ++         h+      ++q     p  +k   +e d n   m+me++       +  +sr fs     
    F47F2.1b  95 TIGKGTFGRVELARDKITGAHYALKVLNIRrvvDMRQTQHVHNEKRVLLQLK--HPfIVKMYASEKDSNhlYMIMEFVPGGEMFSYLRASRSFSNSMAR 191
                 589999*******99999*999999754431112233345555555555543..34135778888888833578887754433334458********** PP

  Csnk1e-aln 107 lladqmisrieyihsknfihrdvkpdnflmglgkkgnlvyiidfglakkyrda 159
                 + a +++  +eyihs  +++rd+kp+n++  l k g  + + dfg+ak+ rd 
    F47F2.1b 192 FYASEIVCALEYIHSLGIVYRDLKPENLM--LSKEGH-IKMADFGFAKELRDR 241
                 ***************************87..578886.5789*********95 PP

>> C01C4.3b  CE30846	WBGene00015293	serine\/threonine protein kinase	status:Partially_confirmed	UniProt:Q11090	protein_i
   #    score  bias  c-Evalue  i-Evalue hmmfrom  hmm to    alifrom  ali to    envfrom  env to     acc
 ---   ------ ----- --------- --------- ------- -------    ------- -------    ------- -------    ----
   1 ?    1.4   0.0       4.1   1.8e+02       7      39 ..     124     156 ..     119     198 .. 0.87
   2 !   34.5   0.0   3.5e-10   1.5e-08     111     217 ..     234     335 ..     208     353 .. 0.88

  Alignments for each domain:
  == domain 1    score: 1.4 bits;  conditional E-value: 4.1
  Csnk1e-aln   7 nkyrlgrkigsgsfgdiylganiasgeevaikl 39 
                 + y + +++g+g fg i+l+    s + +aik+
    C01C4.3b 124 EVYTVNKQLGTGRFGFIKLAEHKQSKQRIAIKF 156
                 5699999************************97 PP

  == domain 2    score: 34.5 bits;  conditional E-value: 3.5e-10
  Csnk1e-aln 111 qmisrieyihsknfihrdvkpdnflmglgkkgnlvyiidfglakkyrdarthqhipyrenknltgtaryasinthlgieqsrrddleslgyvlmyfnlg 209
                  ++s ie++h  n++hr++k +n+l+   +    v + dfgl++k     t +++ y +n   +     + +n +l +++s   d+ +lg +++y   g
    C01C4.3b 234 AVLSAIEFMHDENLVHRNLKAENILIFDANDYSKVKVTDFGLTRKVD--TTVKYLEYVNNYHAAEL-CDTVVNEKLVVNKS--TDIWALGIIFFYCMKG 327
                 4789***************************************9985..57789999888765544.45789999999887..69************** PP

  Csnk1e-aln 210 slpwqglk 217
                  +pwq   
    C01C4.3b 328 KFPWQKAS 335
                 *****755 PP

>> C56G2.5  CE44964	WBGene00016980	Protein kinase	status:Partially_confirmed	UniProt:Q09516	protein_id:CCD83377.1
   #    score  bias  c-Evalue  i-Evalue hmmfrom  hmm to    alifrom  ali to    envfrom  env to     acc
 ---   ------ ----- --------- --------- ------- -------    ------- -------    ------- -------    ----
   1 !   37.1   0.1     6e-11   2.7e-09       7     157 ..     408     556 ..     403     566 .. 0.79

  Alignments for each domain:
  == domain 1    score: 37.1 bits;  conditional E-value: 6e-11
  Csnk1e-aln   7 nkyrlgrkigsgsfgdiylganiasgeevaiklecvktk.....hpqlhieskfykmmqggvgipsikwcgaegdynvmvmellgp.sledlfnfcsrk 99 
                 + yrl   ig g+fg ++lg  i      aik+     +      p+lhi     k++     i s+     e d   +v+e+     l   +   +  
     C56G2.5 408 DSYRLISEIGVGAFGTVKLGQRIHDNMYCAIKIIEKDPRtrsfdTPELHI----LKVLHHP-FICSLIASFIEKDALYLVLEFCEAgDLHTHLSRTAHG 501
                 57******************************854433300111455555....5666554.58888889999**999****97541455556666667 PP

  Csnk1e-aln 100 fslktvllladqmisrieyihsknfihrdvkpdnflmglgkkgnlvyiidfglakkyr 157
                 f+ k v ++a  ++  +ey+h k + hrd+k +n++  l + g  + iidfgl+k+  
     C56G2.5 502 FTKKQVTFFAASIVLAVEYLHEKLYCHRDLKTENMM--LTREGV-LKIIDFGLCKRLS 556
                 **********************************65..667775.589******9865 PP

>> B0414.7a  CE07737	WBGene00003472	locus:mtk-1	protein kinase	status:Partially_confirmed	UniProt:O01837	protein_id:CCD6
   #    score  bias  c-Evalue  i-Evalue hmmfrom  hmm to    alifrom  ali to    envfrom  env to     acc
 ---   ------ ----- --------- --------- ------- -------    ------- -------    ------- -------    ----
   1 !   36.2   0.1   1.1e-10   4.8e-09      11     157 ..    1127    1268 ..    1119    1299 .. 0.79

  Alignments for each domain:
  == domain 1    score: 36.2 bits;  conditional E-value: 1.1e-10
  Csnk1e-aln   11 lgrkigsgsfgdiylganiasgeevaiklecvktkhpqlhieskfykmmqggvgipsikwcgaegdynvmvmellgpsledlfnfcsrkfslktvll 107 
                  l  +i+sgsfg ++ + +i s   +a k+  ++       ies +  +++  +    +k+ g + +   +++ +   s   l  +c  k+ lk v  
    B0414.7a 1127 LLDHIASGSFGSVHRAMDIDSHRVIAAKVMRIQREN-HKAIESEIN-IFRQLIHENLVKYYGVQVEDSDVIIFMEYCSQGTLERICHGKMDLKMVRQ 1221
                  66789***********************98876543.345677654.4444567788999998765544444455568888999************* PP

  Csnk1e-aln  108 ladqmisrieyihsknfihrdvkpdnflmglgkkgnlvyiidfglakkyr 157 
                   ++ ++  ++y+hs+++ihrd+kp n+++    k  ++ + dfg + +  
    B0414.7a 1222 YTNSLLRAVQYLHSHKIIHRDIKPANIFLD---KCTVLKLGDFGCSSRLV 1268
                  **************************9864...56666677777666555 PP

>> B0414.7b  CE27573	WBGene00003472	locus:mtk-1	status:Partially_confirmed	UniProt:Q960A2	protein_id:CCD61902.1
   #    score  bias  c-Evalue  i-Evalue hmmfrom  hmm to    alifrom  ali to    envfrom  env to     acc
 ---   ------ ----- --------- --------- ------- -------    ------- -------    ------- -------    ----
   1 !   36.2   0.1   1.1e-10   4.8e-09      11     157 ..    1127    1268 ..    1119    1299 .. 0.79

  Alignments for each domain:
  == domain 1    score: 36.2 bits;  conditional E-value: 1.1e-10
  Csnk1e-aln   11 lgrkigsgsfgdiylganiasgeevaiklecvktkhpqlhieskfykmmqggvgipsikwcgaegdynvmvmellgpsledlfnfcsrkfslktvll 107 
                  l  +i+sgsfg ++ + +i s   +a k+  ++       ies +  +++  +    +k+ g + +   +++ +   s   l  +c  k+ lk v  
    B0414.7b 1127 LLDHIASGSFGSVHRAMDIDSHRVIAAKVMRIQREN-HKAIESEIN-IFRQLIHENLVKYYGVQVEDSDVIIFMEYCSQGTLERICHGKMDLKMVRQ 1221
                  66789***********************98876543.345677654.4444567788999998765544444455568888999************* PP

  Csnk1e-aln  108 ladqmisrieyihsknfihrdvkpdnflmglgkkgnlvyiidfglakkyr 157 
                   ++ ++  ++y+hs+++ihrd+kp n+++    k  ++ + dfg + +  
    B0414.7b 1222 YTNSLLRAVQYLHSHKIIHRDIKPANIFLD---KCTVLKLGDFGCSSRLV 1268
                  **************************9864...56666677777666555 PP

>> K11E8.1k  CE28060	WBGene00006779	locus:unc-43	Ca2+\/calmodulin-dependent protein kinase	status:Confirmed	UniProt:O623
   #    score  bias  c-Evalue  i-Evalue hmmfrom  hmm to    alifrom  ali to    envfrom  env to     acc
 ---   ------ ----- --------- --------- ------- -------    ------- -------    ------- -------    ----
   1 !   36.6   0.0   8.3e-11   3.7e-09       7     160 ..      10     166 ..       5     172 .. 0.79

  Alignments for each domain:
  == domain 1    score: 36.6 bits;  conditional E-value: 8.3e-11
  Csnk1e-aln   7 nkyrlgrkigsgsfgdiylganiasgeevaiklecvkt....khpqlhieskfykmmqggvgipsikwcgaegdynvmvmellgpsledlf.nfcsrkf 100
                 ++y +   +g g+f+ +      ++g e a k+   k        +l  e+++ + +q    i  ++    e  +  +v++l+     +lf ++++r f
    K11E8.1k  10 DNYDVKEELGKGAFSVVRRCVHKTTGLEFAAKIINTKKlsarDFQKLEREARICRKLQHP-NIVRLHDSIQEESFHYLVFDLVTGG--ELFeDIVAREF 105
                 678888899999999999999999999999998666541221356788999999999976.5677788888999999999998543..33314567877 PP

  Csnk1e-aln 101 .slktvllladqmisrieyihsknfihrdvkpdnflmglgkkgnlvyiidfglakkyrdar 160
                  s        +q++  i y hs+ ++hrd+kp+n+l+    kg  v + dfgla + +d+ 
    K11E8.1k 106 ySEADASHCIQQILESIAYCHSNGIVHRDLKPENLLLASKAKGAAVKLADFGLAIEVNDSE 166
                 255566778899******************************************9998876 PP

>> K11E8.1l  CE28061	WBGene00006779	locus:unc-43	Ca2+\/calmodulin-dependent protein kinase	status:Confirmed	UniProt:O623
   #    score  bias  c-Evalue  i-Evalue hmmfrom  hmm to    alifrom  ali to    envfrom  env to     acc
 ---   ------ ----- --------- --------- ------- -------    ------- -------    ------- -------    ----
   1 !   36.6   0.0   8.3e-11   3.7e-09       7     160 ..      10     166 ..       5     172 .. 0.79

  Alignments for each domain:
  == domain 1    score: 36.6 bits;  conditional E-value: 8.3e-11
  Csnk1e-aln   7 nkyrlgrkigsgsfgdiylganiasgeevaiklecvkt....khpqlhieskfykmmqggvgipsikwcgaegdynvmvmellgpsledlf.nfcsrkf 100
                 ++y +   +g g+f+ +      ++g e a k+   k        +l  e+++ + +q    i  ++    e  +  +v++l+     +lf ++++r f
    K11E8.1l  10 DNYDVKEELGKGAFSVVRRCVHKTTGLEFAAKIINTKKlsarDFQKLEREARICRKLQHP-NIVRLHDSIQEESFHYLVFDLVTGG--ELFeDIVAREF 105
                 678888899999999999999999999999998666541221356788999999999976.5677788888999999999998543..33314567877 PP

  Csnk1e-aln 101 .slktvllladqmisrieyihsknfihrdvkpdnflmglgkkgnlvyiidfglakkyrdar 160
                  s        +q++  i y hs+ ++hrd+kp+n+l+    kg  v + dfgla + +d+ 
    K11E8.1l 106 ySEADASHCIQQILESIAYCHSNGIVHRDLKPENLLLASKAKGAAVKLADFGLAIEVNDSE 166
                 255566778899******************************************9998876 PP

>> K11E8.1i  CE28059	WBGene00006779	locus:unc-43	calcium\/calmodulin dependent protein kinase	status:Confirmed	UniProt:O
   #    score  bias  c-Evalue  i-Evalue hmmfrom  hmm to    alifrom  ali to    envfrom  env to     acc
 ---   ------ ----- --------- --------- ------- -------    ------- -------    ------- -------    ----
   1 !   36.1   0.0   1.2e-10   5.3e-09       7     160 ..      10     166 ..       5     172 .. 0.79

  Alignments for each domain:
  == domain 1    score: 36.1 bits;  conditional E-value: 1.2e-10
  Csnk1e-aln   7 nkyrlgrkigsgsfgdiylganiasgeevaiklecvkt....khpqlhieskfykmmqggvgipsikwcgaegdynvmvmellgpsledlf.nfcsrkf 100
                 ++y +   +g g+f+ +      ++g e a k+   k        +l  e+++ + +q    i  ++    e  +  +v++l+     +lf ++++r f
    K11E8.1i  10 DNYDVKEELGKGAFSVVRRCVHKTTGLEFAAKIINTKKlsarDFQKLEREARICRKLQHP-NIVRLHDSIQEESFHYLVFDLVTGG--ELFeDIVAREF 105
                 678888899999999999999999999999998666541221356788899999999876.5677778888999999999998543..33314567877 PP

  Csnk1e-aln 101 .slktvllladqmisrieyihsknfihrdvkpdnflmglgkkgnlvyiidfglakkyrdar 160
                  s        +q++  i y hs+ ++hrd+kp+n+l+    kg  v + dfgla + +d+ 
    K11E8.1i 106 ySEADASHCIQQILESIAYCHSNGIVHRDLKPENLLLASKAKGAAVKLADFGLAIEVNDSE 166
                 255566778899******************************************9998876 PP

>> T08D2.7  CE28251	WBGene00011612	Forkhead-associated (FHA) domain \; Eukaryotic protein kinase domain	status:Partially
   #    score  bias  c-Evalue  i-Evalue hmmfrom  hmm to    alifrom  ali to    envfrom  env to     acc
 ---   ------ ----- --------- --------- ------- -------    ------- -------    ------- -------    ----
   1 !   35.0   0.2   2.5e-10   1.1e-08       6     204 ..     165     368 ..     162     384 .. 0.72

  Alignments for each domain:
  == domain 1    score: 35.0 bits;  conditional E-value: 2.5e-10
  Csnk1e-aln   6 gnkyrlgrk.igsgsfgdiylganiasgeevaik.l......ecvktkhpqlhieskfykmmq.ggvgipsikwcgaegdynvmvmellgps..ledlf 93 
                  nky++  + +g g fg++ lg + +    vaik l       c ++      i+     m + +   i +i  c +   y  mv+e +g    +  l 
     T08D2.7 165 TNKYHVTSHlLGKGGFGKVLLGYKKSDRSVVAIKqLntqfstRCSRAIAKTRDIQNEVEVMKKlSHPNIVAIYDCITVAKYSYMVIEYVGGGefFSKLV 263
                 6999987652799***********9999999*994232222256665444445555444444313457999*****************98642266777 PP

  Csnk1e-aln  94 nfcsrkfslktvl..lladqmisrieyihsknfihrdvkpdnflmglgkkgnlvyiidfglakkyrd.arthqhipyrenknltgtarya..sinthlg 187
                 +    ++ l   l   +a q+i  + y+hs  + hrd+kp+n+l        ++ + dfg+ak+  +  +th            gt +y+   i +  g
     T08D2.7 264 DSKYNQMGLGESLgkYFAFQLIDAVLYLHSVGICHRDIKPENILCSNKAERCILKLTDFGMAKNSVNrMKTHC-----------GTPSYCapEIVANQG 351
                 77777777776664479*****************************999999**********98643134443...........444443114556667 PP

  Csnk1e-aln 188 ieqsrrddleslgyvlm 204
                 +e + + d+ slg vl+
     T08D2.7 352 VEYTPKVDIWSLGCVLF 368
                 77777777777776665 PP

>> K11E8.1d  CE28054	WBGene00006779	locus:unc-43	Ca2+\/calmodulin-dependent protein kinase	status:Confirmed	UniProt:O623
   #    score  bias  c-Evalue  i-Evalue hmmfrom  hmm to    alifrom  ali to    envfrom  env to     acc
 ---   ------ ----- --------- --------- ------- -------    ------- -------    ------- -------    ----
   1 !   35.1   0.0   2.4e-10   1.1e-08       7     160 ..      10     166 ..       5     172 .. 0.79

  Alignments for each domain:
  == domain 1    score: 35.1 bits;  conditional E-value: 2.4e-10
  Csnk1e-aln   7 nkyrlgrkigsgsfgdiylganiasgeevaiklecvkt....khpqlhieskfykmmqggvgipsikwcgaegdynvmvmellgpsledlf.nfcsrkf 100
                 ++y +   +g g+f+ +      ++g e a k+   k        +l  e+++ + +q    i  ++    e  +  +v++l+     +lf ++++r f
    K11E8.1d  10 DNYDVKEELGKGAFSVVRRCVHKTTGLEFAAKIINTKKlsarDFQKLEREARICRKLQHP-NIVRLHDSIQEESFHYLVFDLVTGG--ELFeDIVAREF 105
                 678888889999999999999999999999988665541221356788899999999875.5667777888899999999998543..33314567877 PP

  Csnk1e-aln 101 .slktvllladqmisrieyihsknfihrdvkpdnflmglgkkgnlvyiidfglakkyrdar 160
                  s        +q++  i y hs+ ++hrd+kp+n+l+    kg  v + dfgla + +d+ 
    K11E8.1d 106 ySEADASHCIQQILESIAYCHSNGIVHRDLKPENLLLASKAKGAAVKLADFGLAIEVNDSE 166
                 255566778899******************************************9998876 PP

>> K11E8.1f  CE28056	WBGene00006779	locus:unc-43	Ca2+\/calmodulin-dependent protein kinase	status:Confirmed	UniProt:O623
   #    score  bias  c-Evalue  i-Evalue hmmfrom  hmm to    alifrom  ali to    envfrom  env to     acc
 ---   ------ ----- --------- --------- ------- -------    ------- -------    ------- -------    ----
   1 !   34.9   0.0   2.7e-10   1.2e-08       7     160 ..      10     166 ..       5     172 .. 0.79

  Alignments for each domain:
  == domain 1    score: 34.9 bits;  conditional E-value: 2.7e-10
  Csnk1e-aln   7 nkyrlgrkigsgsfgdiylganiasgeevaiklecvkt....khpqlhieskfykmmqggvgipsikwcgaegdynvmvmellgpsledlf.nfcsrkf 100
                 ++y +   +g g+f+ +      ++g e a k+   k        +l  e+++ + +q    i  ++    e  +  +v++l+     +lf ++++r f
    K11E8.1f  10 DNYDVKEELGKGAFSVVRRCVHKTTGLEFAAKIINTKKlsarDFQKLEREARICRKLQHP-NIVRLHDSIQEESFHYLVFDLVTGG--ELFeDIVAREF 105
                 678888889999999999999999999999988665541221356788899999999875.5667777888899999999998543..33314567877 PP

  Csnk1e-aln 101 .slktvllladqmisrieyihsknfihrdvkpdnflmglgkkgnlvyiidfglakkyrdar 160
                  s        +q++  i y hs+ ++hrd+kp+n+l+    kg  v + dfgla + +d+ 
    K11E8.1f 106 ySEADASHCIQQILESIAYCHSNGIVHRDLKPENLLLASKAKGAAVKLADFGLAIEVNDSE 166
                 255566778899******************************************9998876 PP

>> ZC581.1  CE15235	WBGene00022631	locus:nekl-2	ser\/thr-protein kinase	status:Confirmed	UniProt:O01775	protein_id:CCD64
   #    score  bias  c-Evalue  i-Evalue hmmfrom  hmm to    alifrom  ali to    envfrom  env to     acc
 ---   ------ ----- --------- --------- ------- -------    ------- -------    ------- -------    ----
   1 !   35.3   0.1     2e-10   8.9e-09       8     158 ..       3     165 ..       1     203 [. 0.80

  Alignments for each domain:
  == domain 1    score: 35.3 bits;  conditional E-value: 2e-10
  Csnk1e-aln   8 kyrlgrkigsgsfgdiyl..ganiasgeevaiklecvk..tkh..pqlhieskfykmmqggvgipsikwcgaegdynvmvmellgpsledlfn...... 94 
                 +y   r +g g+fg  +l  g n as ++v ikl   +  t +    ++ e ++ k +q  + i  i     + +  +++    g +le l+n      
     ZC581.1   3 NYEKVRVVGRGAFGVCWLcrGKNDASHQKVIIKLINTHgmTEKeeNSIQSEVNLLKKVQHPLIIGYIDSFIMDNQLGIVMQYAEGGTLERLINdqraik 101
                 5777899*******98764489***********9765422444014456667789*************9999999998888889*******99333222 PP

  Csnk1e-aln  95 ..fcsrkfslktvllladqmisrieyihsknfihrdvkpdnflmglgkkgnlvyiidfglakkyrd 158
                        f  ktvl    q++  ++++h kn++hrd+kp+n+lm       ++ + dfg++k+   
     ZC581.1 102 dsNMREYFPEKTVLDYFTQILIALNHMHQKNIVHRDLKPQNILMNRR--KTVLKLSDFGISKELGT 165
                 1112235889**********************************754..4678999****998754 PP

>> K11E8.1g  CE28057	WBGene00006779	locus:unc-43	Ca2+\/calmodulin-dependent protein kinase	status:Confirmed	UniProt:O623
   #    score  bias  c-Evalue  i-Evalue hmmfrom  hmm to    alifrom  ali to    envfrom  env to     acc
 ---   ------ ----- --------- --------- ------- -------    ------- -------    ------- -------    ----
   1 !   34.9   0.0   2.8e-10   1.2e-08       7     160 ..      10     166 ..       5     172 .. 0.79

  Alignments for each domain:
  == domain 1    score: 34.9 bits;  conditional E-value: 2.8e-10
  Csnk1e-aln   7 nkyrlgrkigsgsfgdiylganiasgeevaiklecvkt....khpqlhieskfykmmqggvgipsikwcgaegdynvmvmellgpsledlf.nfcsrkf 100
                 ++y +   +g g+f+ +      ++g e a k+   k        +l  e+++ + +q    i  ++    e  +  +v++l+     +lf ++++r f
    K11E8.1g  10 DNYDVKEELGKGAFSVVRRCVHKTTGLEFAAKIINTKKlsarDFQKLEREARICRKLQHP-NIVRLHDSIQEESFHYLVFDLVTGG--ELFeDIVAREF 105
                 678888889999999999999999999999988665541221356788899999999875.5667777888899999999998543..33314567877 PP

  Csnk1e-aln 101 .slktvllladqmisrieyihsknfihrdvkpdnflmglgkkgnlvyiidfglakkyrdar 160
                  s        +q++  i y hs+ ++hrd+kp+n+l+    kg  v + dfgla + +d+ 
    K11E8.1g 106 ySEADASHCIQQILESIAYCHSNGIVHRDLKPENLLLASKAKGAAVKLADFGLAIEVNDSE 166
                 255566778899******************************************9998876 PP

>> K11E8.1e  CE28055	WBGene00006779	locus:unc-43	Ca2+\/calmodulin-dependent protein kinase	status:Confirmed	UniProt:O623
   #    score  bias  c-Evalue  i-Evalue hmmfrom  hmm to    alifrom  ali to    envfrom  env to     acc
 ---   ------ ----- --------- --------- ------- -------    ------- -------    ------- -------    ----
   1 !   34.8   0.0   2.9e-10   1.3e-08       7     160 ..      10     166 ..       5     172 .. 0.79

  Alignments for each domain:
  == domain 1    score: 34.8 bits;  conditional E-value: 2.9e-10
  Csnk1e-aln   7 nkyrlgrkigsgsfgdiylganiasgeevaiklecvkt....khpqlhieskfykmmqggvgipsikwcgaegdynvmvmellgpsledlf.nfcsrkf 100
                 ++y +   +g g+f+ +      ++g e a k+   k        +l  e+++ + +q    i  ++    e  +  +v++l+     +lf ++++r f
    K11E8.1e  10 DNYDVKEELGKGAFSVVRRCVHKTTGLEFAAKIINTKKlsarDFQKLEREARICRKLQHP-NIVRLHDSIQEESFHYLVFDLVTGG--ELFeDIVAREF 105
                 678888889999999999999999999999988665531221356788899999999875.5667777888899999999998543..33314567877 PP

  Csnk1e-aln 101 .slktvllladqmisrieyihsknfihrdvkpdnflmglgkkgnlvyiidfglakkyrdar 160
                  s        +q++  i y hs+ ++hrd+kp+n+l+    kg  v + dfgla + +d+ 
    K11E8.1e 106 ySEADASHCIQQILESIAYCHSNGIVHRDLKPENLLLASKAKGAAVKLADFGLAIEVNDSE 166
                 255566778899******************************************9998876 PP

>> K11E8.1h  CE28058	WBGene00006779	locus:unc-43	Ca2+\/calmodulin-dependent protein kinase	status:Confirmed	UniProt:O623
   #    score  bias  c-Evalue  i-Evalue hmmfrom  hmm to    alifrom  ali to    envfrom  env to     acc
 ---   ------ ----- --------- --------- ------- -------    ------- -------    ------- -------    ----
   1 !   34.6   0.0   3.3e-10   1.5e-08       7     160 ..      10     166 ..       5     172 .. 0.79

  Alignments for each domain:
  == domain 1    score: 34.6 bits;  conditional E-value: 3.3e-10
  Csnk1e-aln   7 nkyrlgrkigsgsfgdiylganiasgeevaiklecvkt....khpqlhieskfykmmqggvgipsikwcgaegdynvmvmellgpsledlf.nfcsrkf 100
                 ++y +   +g g+f+ +      ++g e a k+   k        +l  e+++ + +q    i  ++    e  +  +v++l+     +lf ++++r f
    K11E8.1h  10 DNYDVKEELGKGAFSVVRRCVHKTTGLEFAAKIINTKKlsarDFQKLEREARICRKLQHP-NIVRLHDSIQEESFHYLVFDLVTGG--ELFeDIVAREF 105
                 678888889999999999999999999999887665531221356788899999998875.5667777888899999999998543..33314567877 PP

  Csnk1e-aln 101 .slktvllladqmisrieyihsknfihrdvkpdnflmglgkkgnlvyiidfglakkyrdar 160
                  s        +q++  i y hs+ ++hrd+kp+n+l+    kg  v + dfgla + +d+ 
    K11E8.1h 106 ySEADASHCIQQILESIAYCHSNGIVHRDLKPENLLLASKAKGAAVKLADFGLAIEVNDSE 166
                 255566778899******************************************9998876 PP

>> R02C2.1  CE33150	WBGene00019814	protein kinase	status:Confirmed	UniProt:O44547	protein_id:CCD68551.1
   #    score  bias  c-Evalue  i-Evalue hmmfrom  hmm to    alifrom  ali to    envfrom  env to     acc
 ---   ------ ----- --------- --------- ------- -------    ------- -------    ------- -------    ----
   1 !   34.7   0.1   3.1e-10   1.4e-08       7     214 ..      16     229 ..      11     252 .. 0.72

  Alignments for each domain:
  == domain 1    score: 34.7 bits;  conditional E-value: 3.1e-10
  Csnk1e-aln   7 nkyrlgrkigsgsfgdiylgani.asgeevaiklecvktkh.pqlhieskfykmmqg..gvg....ipsikwcgaegdynvmvmellgpsledlfnfc. 96 
                 + y++  ++  gsfg+++l         +va+k  +v  k   +l    k yk+ +    +g    i  +k   +   +  +vme       dlf+   
     R02C2.1  16 KEYKVVEHLCKGSFGQVHLCELTrNPSVKVAVKEVAVSGKSrKNLTAVQKEYKIHRRlsKIGhenvIQMMKMIETP-KFYSLVMEYADG--GDLFDELk 111
                 5799999999*******99865414567899999999888524677778888887642233311214555655554.566789998633..45555431 PP

  Csnk1e-aln  97 .srkfslktvllladqmisrieyihsknfihrdvkpdnflmglgkkgn...lvyiidfglakkyrdarthqhipyrenknltgtaryasinthlgieq. 190
                    kfs k       q+i  +++ih + ++hrd+k +n+l+      +    + i dfgla kyr+    + i   e+    g+  ya+ +   g +  
     R02C2.1 112 eQEKFSRKDAHSYFKQLIKGLKFIHEQGIVHRDIKLENLLLVYSESEDdpgTLKITDFGLATKYRKDG--EEIMLSED---CGSKPYAAPEVCTGNDYr 205
                 1679************************************99876543222689**********9764..45666555...577777777777776541 PP

  Csnk1e-aln 191 srrddleslgyvlmyfnlgslpwq 214
                     d+ s g vlm + +g   w+
     R02C2.1 206 GPPVDIWSAGVVLMTMLVGEHSWK 229
                 345688888888888888888886 PP

>> T25E12.4c  CE42507	WBGene00012019	locus:dkf-2	status:Partially_confirmed	UniProt:O45818	protein_id:CAQ35077.1
   #    score  bias  c-Evalue  i-Evalue hmmfrom  hmm to    alifrom  ali to    envfrom  env to     acc
 ---   ------ ----- --------- --------- ------- -------    ------- -------    ------- -------    ----
   1 !   34.3   0.0   4.2e-10   1.9e-08      15     156 ..     578     723 ..     568     736 .. 0.80

  Alignments for each domain:
  == domain 1    score: 34.3 bits;  conditional E-value: 4.2e-10
  Csnk1e-aln  15 igsgsfgdiylganiasgeevaikl.ecvk...tkhpqlhieskfykmmqggvgipsikwcgaegdynvmvme.llgpsledlfnfcsrkfslktvlll 108
                 +gsg fg +y g     g+ va+kl + +k    k   l  e ++   ++    +  ++      d   +vme l g  le ++     ++s +t  +l
   T25E12.4c 578 LGSGQFGTVYGGIHRRNGQHVAVKLiDKLKfppNKEDLLRAEVQILEKVDHPGVVHFMQML-ETTDRIFVVMEkLKGDMLEMILSSEKGRLSERTTQFL 675
                 79*********************98223332224555677787776665544334444444.456666677772669999*999999999********* PP

  Csnk1e-aln 109 adqmisrieyihsknfihrdvkpdnflmglgkkgnlvyiidfglakky 156
                   q++  ++y+h  n++h d+kp+n+l+        v + dfg+a+  
   T25E12.4c 676 VAQILEALRYLHHLNIVHCDLKPENILLNSNSDFPQVKLCDFGFARII 723
                 ********************************************9865 PP

>> T25E12.4d  CE46242	WBGene00012019	locus:dkf-2	status:Partially_confirmed	protein_id:CCD31159.1
   #    score  bias  c-Evalue  i-Evalue hmmfrom  hmm to    alifrom  ali to    envfrom  env to     acc
 ---   ------ ----- --------- --------- ------- -------    ------- -------    ------- -------    ----
   1 !   34.3   0.0     4e-10   1.8e-08      15     156 ..     554     699 ..     544     712 .. 0.80

  Alignments for each domain:
  == domain 1    score: 34.3 bits;  conditional E-value: 4e-10
  Csnk1e-aln  15 igsgsfgdiylganiasgeevaikl.ecvk...tkhpqlhieskfykmmqggvgipsikwcgaegdynvmvme.llgpsledlfnfcsrkfslktvlll 108
                 +gsg fg +y g     g+ va+kl + +k    k   l  e ++   ++    +  ++      d   +vme l g  le ++     ++s +t  +l
   T25E12.4d 554 LGSGQFGTVYGGIHRRNGQHVAVKLiDKLKfppNKEDLLRAEVQILEKVDHPGVVHFMQML-ETTDRIFVVMEkLKGDMLEMILSSEKGRLSERTTQFL 651
                 79*********************98223332224555677787776665544334444444.456666677772669999*999999999********* PP

  Csnk1e-aln 109 adqmisrieyihsknfihrdvkpdnflmglgkkgnlvyiidfglakky 156
                   q++  ++y+h  n++h d+kp+n+l+        v + dfg+a+  
   T25E12.4d 652 VAQILEALRYLHHLNIVHCDLKPENILLNSNSDFPQVKLCDFGFARII 699
                 ********************************************9865 PP

>> K11E8.1r  CE45912	WBGene00006779	locus:unc-43	status:Partially_confirmed	protein_id:CCA65655.1
   #    score  bias  c-Evalue  i-Evalue hmmfrom  hmm to    alifrom  ali to    envfrom  env to     acc
 ---   ------ ----- --------- --------- ------- -------    ------- -------    ------- -------    ----
   1 !   34.2   0.0   4.5e-10     2e-08       7     160 ..     120     276 ..     115     282 .. 0.78

  Alignments for each domain:
  == domain 1    score: 34.2 bits;  conditional E-value: 4.5e-10
  Csnk1e-aln   7 nkyrlgrkigsgsfgdiylganiasgeevaiklecvkt....khpqlhieskfykmmqggvgipsikwcgaegdynvmvmellgpsledlf.nfcsrkf 100
                 ++y +   +g g+f+ +      ++g e a k+   k        +l  e+++ + +q    i  ++    e  +  +v++l+     +lf ++++r f
    K11E8.1r 120 DNYDVKEELGKGAFSVVRRCVHKTTGLEFAAKIINTKKlsarDFQKLEREARICRKLQHP-NIVRLHDSIQEESFHYLVFDLVTGG--ELFeDIVAREF 215
                 678888889999999999999999999999887665531221346788899999988875.5667777888889999999998543..33314567877 PP

  Csnk1e-aln 101 .slktvllladqmisrieyihsknfihrdvkpdnflmglgkkgnlvyiidfglakkyrdar 160
                  s        +q++  i y hs+ ++hrd+kp+n+l+    kg  v + dfgla + +d+ 
    K11E8.1r 216 ySEADASHCIQQILESIAYCHSNGIVHRDLKPENLLLASKAKGAAVKLADFGLAIEVNDSE 276
                 255566778899******************************************9998876 PP

>> F16B12.7  CE34174	WBGene00008883	serine\/threonine kinase	status:Partially_confirmed	UniProt:Q93522	protein_id:CAB029
   #    score  bias  c-Evalue  i-Evalue hmmfrom  hmm to    alifrom  ali to    envfrom  env to     acc
 ---   ------ ----- --------- --------- ------- -------    ------- -------    ------- -------    ----
   1 !   34.5   0.4   3.5e-10   1.6e-08       8     215 ..      11     227 ..       5     239 .. 0.68

  Alignments for each domain:
  == domain 1    score: 34.5 bits;  conditional E-value: 3.5e-10
  Csnk1e-aln   8 kyrlgrkigsgsfgdiylganias.geevaikl.ecvkt..khpqlhie.skfykmmqgg....vgipsikwcgaegdynvmvmellgpsledlfnfc. 96 
                  y +   ig gs+g i    ++    +e  ikl + v+   +   ++ e s f k+   g     g p          y  +v+   g  l+d+ +   
    F16B12.7  11 EYYVSYLIGEGSYGSIVAVNDMEElNKEKVIKLvKFVHGsqREKSFKTElSVFRKLDSLGnskrNGFPQFCENFQVDGYYAIVLSDEGDNLNDIRKRNk 109
                 566666677777777666655543234445554123332112223333423344443333111145554433333344666778888999999976551 PP

  Csnk1e-aln  97 srkfslktvllladqmisrieyihsknfihrdvkpdnflmglg.kkgnlvyiidfglakkyrdarthqhipyrenknltgtaryasinthlgieqsrrd 194
                    f  k v  +   +   +  +hs  f h d++ +n+++ +   k n + +idfgl+k+++  + ++ i  +  k l +  r +s n   g +  + d
    F16B12.7 110 NLVFNRKNVATVGCAVSRSLSTLHSIGFFHADLHEQNLMVPVPiDKINPIKLIDFGLSKRFKTRKRRNCID-KTYKVLLADERRCSFNIACGGDYRKSD 207
                 4568889998888887778999*****************99863799**************9877777665.78899999******************* PP

  Csnk1e-aln 195 dleslgyvlmyfnlgslpwqg 215
                 d+esl y+l+ ++lg   ++ 
    F16B12.7 208 DFESLFYILL-IDLGLSCYRE 227
                 *******997.5676655555 PP

>> T25E12.4a  CE42484	WBGene00012019	locus:dkf-2	Phorbol esters\/diacylglycerol binding domain (C1 domain) (2 domains), 
   #    score  bias  c-Evalue  i-Evalue hmmfrom  hmm to    alifrom  ali to    envfrom  env to     acc
 ---   ------ ----- --------- --------- ------- -------    ------- -------    ------- -------    ----
   1 !   33.8   0.0   5.7e-10   2.5e-08      15     156 ..     776     921 ..     766     934 .. 0.80

  Alignments for each domain:
  == domain 1    score: 33.8 bits;  conditional E-value: 5.7e-10
  Csnk1e-aln  15 igsgsfgdiylganiasgeevaikl.ecvk...tkhpqlhieskfykmmqggvgipsikwcgaegdynvmvme.llgpsledlfnfcsrkfslktvlll 108
                 +gsg fg +y g     g+ va+kl + +k    k   l  e ++   ++    +  ++      d   +vme l g  le ++     ++s +t  +l
   T25E12.4a 776 LGSGQFGTVYGGIHRRNGQHVAVKLiDKLKfppNKEDLLRAEVQILEKVDHPGVVHFMQML-ETTDRIFVVMEkLKGDMLEMILSSEKGRLSERTTQFL 873
                 79*********************98223332224555677787776665544334444444.456666677772669999*999999999********* PP

  Csnk1e-aln 109 adqmisrieyihsknfihrdvkpdnflmglgkkgnlvyiidfglakky 156
                   q++  ++y+h  n++h d+kp+n+l+        v + dfg+a+  
   T25E12.4a 874 VAQILEALRYLHHLNIVHCDLKPENILLNSNSDFPQVKLCDFGFARII 921
                 ********************************************9865 PP

>> F59E12.2  CE28571	WBGene00006988	locus:zyg-1	status:Confirmed	UniProt:Q9GT24	protein_id:CCD64966.1
   #    score  bias  c-Evalue  i-Evalue hmmfrom  hmm to    alifrom  ali to    envfrom  env to     acc
 ---   ------ ----- --------- --------- ------- -------    ------- -------    ------- -------    ----
   1 !   33.8   0.1   5.8e-10   2.6e-08       9     162 ..      13     166 ..       9     173 .. 0.82

  Alignments for each domain:
  == domain 1    score: 33.8 bits;  conditional E-value: 5.8e-10
  Csnk1e-aln   9 yrlgrkigsgsfgdiylganiasgeevaiklecvktkhpqlhieskfykmmqggvgipsikwcgaegdynvmvmell.gpsledlfnfcsrkfslktvl 106
                 y   + ig g fg +y  a+   ge+vaik    k  + ++  e +  k ++    +        e  y  +vmel  g sl+         +   t +
    F59E12.2  13 YSHLKEIGKGGFGVVYA-AQRENGEKVAIKRIDKKVPKNRVWTEIQTMKELKKSKYVVEFYEDFVEDGYTYIVMELCeGGSLQAYVREH-GALDDATAV 109
                 555678*******9985.77899*******99889989999999999999999999999999999***********7477887665544.445566777 PP

  Csnk1e-aln 107 lladqmisrieyihsknfihrdvkpdnflmglgk.kgnlvyiidfglakkyrdarth 162
                  +  q+is + ++h  n ihrd+   n ++   k k   v + dfgla       t+
    F59E12.2 110 HVLRQLISAVSFMHRVNVIHRDLSAGNVFIKDSKkKKMTVKLGDFGLATTLGRGETT 166
                 8889********************9997776665055668999*****987766665 PP

>> F47F2.1a  CE27166	WBGene00018569	protein kinase	status:Confirmed	UniProt:Q95ZT2	protein_id:CCD71417.1
   #    score  bias  c-Evalue  i-Evalue hmmfrom  hmm to    alifrom  ali to    envfrom  env to     acc
 ---   ------ ----- --------- --------- ------- -------    ------- -------    ------- -------    ----
   1 !   34.3   0.0   4.3e-10   1.9e-08      69     159 ..      24     113 ..      12     177 .. 0.84

  Alignments for each domain:
  == domain 1    score: 34.3 bits;  conditional E-value: 4.3e-10
  Csnk1e-aln  69 kwcgaegdyn..vmvmellgpsledlfnfcsrkfslktvllladqmisrieyihsknfihrdvkpdnflmglgkkgnlvyiidfglakkyrda 159
                 k   +e d n   m+me++       +  +sr fs     + a +++  +eyihs  +++rd+kp+n++  l k g  + + dfg+ak+ rd 
    F47F2.1a  24 KMYASEKDSNhlYMIMEFVPGGEMFSYLRASRSFSNSMARFYASEIVCALEYIHSLGIVYRDLKPENLM--LSKEGH-IKMADFGFAKELRDR 113
                 556667777632578887744433334458*************************************87..578886.5789*********95 PP

>> PAR2.3a  CE39167	WBGene00019801	locus:aak-1	Protein kinase	status:Confirmed	UniProt:P45894	protein_id:CCD72533.1
   #    score  bias  c-Evalue  i-Evalue hmmfrom  hmm to    alifrom  ali to    envfrom  env to     acc
 ---   ------ ----- --------- --------- ------- -------    ------- -------    ------- -------    ----
   1 !   32.4   0.2   1.5e-09   6.8e-08       4     158 ..      20     174 ..      18     179 .. 0.72

  Alignments for each domain:
  == domain 1    score: 32.4 bits;  conditional E-value: 1.5e-09
  Csnk1e-aln   4 rvgnkyrlgrkigsgsfgdiylganiasgeevaiklecvktkhpqlhieskfykmmqg..gvgipsik...wcgaegdynvmvmellgpsledlfnfcs 97 
                 ++gn + +   ig g+fg ++ g+ i +g +vaik+   + +   l    k  + +++   +  p i     + +      +vmel+     +lf + +
     PAR2.3a  20 KIGN-FVIKETIGKGAFGAVKRGTHIQTGYDVAIKILN-RGRMKGLGTVNKTRNEIDNlqKLTHPHITrlfRVISTPSDIFLVMELVS--GGELFSYIT 114
                 6666.567889************************754.33333344333433333221134445543111333444445789***85..579****** PP

  Csnk1e-aln  98 rkfsl..ktvllladqmisrieyihsknfihrdvkpdnflmglgkkgnlvyiidfglakkyrd 158
                 rk +l  +      +q+is + y h + ++hrd+kp+n+l+   k+   + i dfgl++ + d
     PAR2.3a 115 RKGALpiRESRRYFQQIISGVSYCHNHMIVHRDLKPENLLLDANKN---IKIADFGLSNYMTD 174
                 **876336778899**************************998775...6799**99876655 PP

>> F42G8.4  CE29318	WBGene00004057	locus:pmk-3	protein kinase	status:Confirmed	UniProt:O44514	protein_id:CCD61404.1
   #    score  bias  c-Evalue  i-Evalue hmmfrom  hmm to    alifrom  ali to    envfrom  env to     acc
 ---   ------ ----- --------- --------- ------- -------    ------- -------    ------- -------    ----
   1 !   33.7   0.0   6.2e-10   2.8e-08      15     167 ..     124     290 ..     121     302 .. 0.69

  Alignments for each domain:
  == domain 1    score: 33.7 bits;  conditional E-value: 6.2e-10
  Csnk1e-aln  15 igsgsfgdiylgania.sg..eevaikl..ecv.ktkhp.qlhieskfykmmqggvgipsik..wcgaegdyn.v.mvmellgpsledlf....nfcsr 98 
                 +g gsfg++  ++ ++  g    vaik   e     +h  ++  e+k+ ++m+    i ++       e d+  v +v e+ g sl +++    ++  r
     F42G8.4 124 LGGGSFGNVIKTSAVCrDGlrRYVAIKKmrEPFfDPHHArRIFRETKLLQLMRHDNIICALDiyTPDEENDFRdVyVVTEFAGRSLYQILkqqrDYGRR 222
                 5677887766555554134224577764223331334432466799999999988777776510456778885342578999**998877333257888 PP

  Csnk1e-aln  99 kfslktvllladqmisrieyihsknfihrdvkpdnflmglgkkgnlvyiidfglakky..rdarthqhipy 167
                  ++   + ++  q+i  ++yihs n+ihrd+kp n+   l    +l  i+dfgla++   +d+  +q++  
     F42G8.4 223 VLTDEHIKFIIYQIIRALKYIHSANIIHRDLKPGNLA--LTDDSDL-MILDFGLARSLekKDTSLTQYVQT 290
                 89999999***************************75..6677776.699*****9761155566677655 PP

>> ZC581.7  CE28168	WBGene00022634	protein-tyrosine kinase	status:Confirmed	UniProt:O01774	protein_id:CCD64901.1
   #    score  bias  c-Evalue  i-Evalue hmmfrom  hmm to    alifrom  ali to    envfrom  env to     acc
 ---   ------ ----- --------- --------- ------- -------    ------- -------    ------- -------    ----
   1 !   33.1   0.5   9.7e-10   4.3e-08      11     155 ..     122     266 ..     115     278 .. 0.87

  Alignments for each domain:
  == domain 1    score: 33.1 bits;  conditional E-value: 9.7e-10
  Csnk1e-aln  11 lgrkigsgsfgdiylganiasgeevaik.lecvktkhpqlhieskfykmmqggvgipsikwcgaegdy..nvmvmell.gpsledlfnfcsrkfslktv 105
                 + +k+gsg++g +ylg       ++a+k l+        l    k  ++mq       +k+ g   d    ++v+el  g s+ed +     k+s kt 
     ZC581.7 122 FKKKLGSGAYGTVYLGRLTKNNTKIAVKkLDTEGNDEESLAEMMKEARVMQLYDHPNIVKFYGYIVDDipYLLVLELCnGGSVEDKLVEKGAKLSTKTR 220
                 5689*********************9963788888888899899999****988877889999876642258899996599****************** PP

  Csnk1e-aln 106 llladqmisrieyihsknfihrdvkpdnflmglgkkgnlvyiidfglakk 155
                 ++ +      iey+h k+ ihrd+   n l+      ++v i dfg+++ 
     ZC581.7 221 IMYTYHAACGIEYLHKKKCIHRDIAARNCLIH----KEIVKIADFGMCRA 266
                 ****************************9984....47999999999875 PP

>> R02C2.2  CE39025	WBGene00019815	locus:kin-34	protein kinase	status:Partially_confirmed	UniProt:O44546	protein_id:CCD6
   #    score  bias  c-Evalue  i-Evalue hmmfrom  hmm to    alifrom  ali to    envfrom  env to     acc
 ---   ------ ----- --------- --------- ------- -------    ------- -------    ------- -------    ----
   1 !   33.1   0.0   9.6e-10   4.2e-08       9     215 ..      25     229 ..      21     248 .. 0.77

  Alignments for each domain:
  == domain 1    score: 33.1 bits;  conditional E-value: 9.6e-10
  Csnk1e-aln   9 yrlgrkigsgsfgdiylganiasgeevaiklecvktkhpqlhieskfykm.mqggv.gi.psikwcgaegdynvmvmellgpsledlfnfcs..rkfsl 102
                 y + + +g gsfg++ l +n    e +a     v t + + +i++    + +q+ + g    i+  g e d +   m l      dl++  +    fsl
     R02C2.2  25 YEVLKPLGQGSFGQVALVSNRRYPEMLAALKRIVITGQDREYIDAIRKEItIQESLtGHeNVIQVLGKESDAQFCYMFLEYADGGDLYEKITsgCSFSL 123
                 66667899******************9999999999999999997554432555541542568999****99988888887777888765431246*** PP

  Csnk1e-aln 103 ktvllladqmisrieyihsknfihrdvkpdnflmglgkkgnlvyiidfglakkyrdarthqhipyrenknltgtaryasinthlgieq.srrddleslg 200
                         q++  ++++h ++  hrd+kp+n+++   + g l  i dfgla  yr   ++       +    g+  y + + + g +    + d+ s g
     R02C2.2 124 EEAHSYFKQLVNGLKFLHCRDVAHRDIKPENLML--THSGHL-KIADFGLATWYRYKGAELIFE---Q--RCGSVEYVAPEIYTGAQYrGPQIDIWSAG 214
                 *******************************875..567776.79*********9866554332...2..25777777777777765313466788888 PP

  Csnk1e-aln 201 yvlmyfnlgslpwqg 215
                  vl+ +    lpw+ 
     R02C2.2 215 VVLLAMLTRQLPWEF 229
                 888888888888875 PP

>> T04C10.1  CE33442	WBGene00003149	locus:mbk-1	serine\/threonine kinase (2 domains)	status:Confirmed	UniProt:Q8WQL7	pro
   #    score  bias  c-Evalue  i-Evalue hmmfrom  hmm to    alifrom  ali to    envfrom  env to     acc
 ---   ------ ----- --------- --------- ------- -------    ------- -------    ------- -------    ----
   1 !   32.3   0.1   1.6e-09   7.3e-08      15     179 ..     334     508 ..     324     535 .. 0.78

  Alignments for each domain:
  == domain 1    score: 32.3 bits;  conditional E-value: 1.6e-09
  Csnk1e-aln  15 igsgsfgdiylganiasgeevaikl.ecvktkhpqlhieskfykmmqg.....gvgipsikwcgaegdynvmvmellgpsledlfnfcs.rkfslktvl 106
                 +g gsfg++  + +    eevaik+ +  kt   q +ie ++  + +         i ++k       +  +v+ell   l dl++  s r  sl+   
    T04C10.1 334 VGKGSFGQVTKAYDTLNKEEVAIKIiKNKKTFFDQAQIEIHLLELTNAhdkdnKYNIVTLKGHFVHRAHLCLVFELLSYNLYDLLKNTSfRGVSLNLAR 432
                 899*********************735678999********999986533333577888888888888999************986555399******* PP

  Csnk1e-aln 107 lladqmisrieyihskn..fihrdvkpdnflmglgkkgnlvyiidfglakkyrdarthqhip...yrenknltgtary 179
                  +a+q+   + ++ s +  +ih d+kp+n l+   k+ + + +idfg + ++   r +q+i    yr  + l g a  
    T04C10.1 433 KFAQQLGKTLLFLSSPElsIIHCDLKPENVLLVNAKRSQ-IRVIDFGSSCQTG-HRIYQYIQsrfYRSPEVLLGIAYD 508
                 *************9975227***********98887765.789****887654.567777752224444455554444 PP

>> F31E3.2b  CE30774	WBGene00017950	status:Confirmed	UniProt:Q8MYQ1	protein_id:CCD63403.1
   #    score  bias  c-Evalue  i-Evalue hmmfrom  hmm to    alifrom  ali to    envfrom  env to     acc
 ---   ------ ----- --------- --------- ------- -------    ------- -------    ------- -------    ----
   1 !   31.9   0.0   2.2e-09     1e-07       9     203 ..     126     317 ..     119     347 .. 0.71

  Alignments for each domain:
  == domain 1    score: 31.9 bits;  conditional E-value: 2.2e-09
  Csnk1e-aln   9 yrlgrkigsgsfgdiylganiasge.evaikle....cv.ktkhpqlhieskfykmmqggvgipsi..kwcgaegdynvmvmellgpsledlfnfcsrk 99 
                 + l r++g gsfg +y ++ i   e + aik++     + k    q++ e+ + +++ +   i      w      y   +++    s  dlf    ++
    F31E3.2b 126 FVLERQLGRGSFGVVYCASAIHDSErKFAIKMQekreIIsKRAVLQVKREASIQRLLPSHPFIARTysTWQTRTHLYS--LLQYPTGSTGDLFSVWRQR 222
                 7799*************99998665278**986222122133445677788888988876655544114555555554..456667899******9998 PP

  Csnk1e-aln 100 fslk..tvllladqmisrieyihsknfihrdvkpdnflmglgkkgnlvyiidfglakkyrdarthqhipyrenknltgtaryasinthlgieqsrrddl 196
                  sl   ++ l+  ++ s i+++h ++ i+rdvk +n ++   + g    +idfglakk ++  ++  i         gt +y s +   g   s   d 
    F31E3.2b 223 GSLSeaAIRLIGAELASAIDFLHQNDVIYRDVKLENVVLD--QWGH-ALLIDFGLAKKLKQGSSTGTI--------CGTLQYMSPDVASGGTYSHYVDW 310
                 887522688999************************9864..5555.4689********998776554........45555555555555555555555 PP

  Csnk1e-aln 197 eslgyvl 203
                  slg +l
    F31E3.2b 311 WSLGVLL 317
                 5555555 PP

>> F31E3.2a  CE30773	WBGene00017950	Protein kinase	status:Partially_confirmed	UniProt:Q8MYQ1	protein_id:CCD63402.1
   #    score  bias  c-Evalue  i-Evalue hmmfrom  hmm to    alifrom  ali to    envfrom  env to     acc
 ---   ------ ----- --------- --------- ------- -------    ------- -------    ------- -------    ----
   1 !   31.8   0.0   2.3e-09     1e-07       9     202 ..     126     316 ..     119     347 .. 0.71

  Alignments for each domain:
  == domain 1    score: 31.8 bits;  conditional E-value: 2.3e-09
  Csnk1e-aln   9 yrlgrkigsgsfgdiylganiasge.evaikle....cv.ktkhpqlhieskfykmmqggvgipsi..kwcgaegdynvmvmellgpsledlfnfcsrk 99 
                 + l r++g gsfg +y ++ i   e + aik++     + k    q++ e+ + +++ +   i      w      y   +++    s  dlf    ++
    F31E3.2a 126 FVLERQLGRGSFGVVYCASAIHDSErKFAIKMQekreIIsKRAVLQVKREASIQRLLPSHPFIARTysTWQTRTHLYS--LLQYPTGSTGDLFSVWRQR 222
                 7799*************99998665278**986222122133445677788888988876655544114555555554..456667899******9998 PP

  Csnk1e-aln 100 fslk..tvllladqmisrieyihsknfihrdvkpdnflmglgkkgnlvyiidfglakkyrdarthqhipyrenknltgtaryasinthlgieqsrrddl 196
                  sl   ++ l+  ++ s i+++h ++ i+rdvk +n ++   + g    +idfglakk ++  ++  i         gt +y s +   g   s   d 
    F31E3.2a 223 GSLSeaAIRLIGAELASAIDFLHQNDVIYRDVKLENVVLD--QWGH-ALLIDFGLAKKLKQGSSTGTI--------CGTLQYMSPDVASGGTYSHYVDW 310
                 887522688999************************9864..5555.4689********998776554........45555555555555555555555 PP

  Csnk1e-aln 197 eslgyv 202
                  slg +
    F31E3.2a 311 WSLGVL 316
                 555555 PP

>> W09C5.5  CE20167	WBGene00012352	locus:dkf-1	Phorbol esters\/diacylglycerol binding domain (C1 domain) \; Eukaryotic p
   #    score  bias  c-Evalue  i-Evalue hmmfrom  hmm to    alifrom  ali to    envfrom  env to     acc
 ---   ------ ----- --------- --------- ------- -------    ------- -------    ------- -------    ----
   1 !   31.9   0.1   2.3e-09     1e-07      12     156 ..     429     580 ..     417     592 .. 0.73

  Alignments for each domain:
  == domain 1    score: 31.9 bits;  conditional E-value: 2.3e-09
  Csnk1e-aln  12 grkigsgsfgdiylganiasgeevaiklecvk...tkhp.qlhieskfykmmqg.gvgipsikwcgaegdynvmvmell.gpsledlfnfcsrkfslkt 104
                  + +gsg fg +y + +  sg+eva+k+        k      + +    + q    gi  + +     d   +vme + g  le ++     ++  ++
     W09C5.5 429 DKTLGSGQFGTVYSAIQRHSGKEVAVKVISKErfsKKGSgAESMRAEVAILQQTcHPGIVCLEFMCETKDKIFVVMEKMnGDMLEMILSQELGRLNSRA 527
                 4679**********************9854321102222022333344444443245999**9988888998899986538899998877666666666 PP

  Csnk1e-aln 105 vllladqmisrieyihsknfihrdvkpdnflm.glgkkgnlvyiidfglakky 156
                   +l  q++  ++y+h + + h d+kp+n l+  +g +     i dfg a+  
     W09C5.5 528 TKFLLVQILCALKYLHDQGIAHCDLKPENVLLsDMGSNFPQTKICDFGYARFI 580
                 66666799*********************987359999999*******99865 PP

>> T19A5.2c  CE30181	WBGene00001526	locus:gck-1	status:Partially_confirmed	UniProt:Q95ZN5	protein_id:CCD72152.1
   #    score  bias  c-Evalue  i-Evalue hmmfrom  hmm to    alifrom  ali to    envfrom  env to     acc
 ---   ------ ----- --------- --------- ------- -------    ------- -------    ------- -------    ----
   1 !   31.6   0.1   2.8e-09   1.2e-07      13     156 ..      36     178 ..      30     192 .. 0.80

  Alignments for each domain:
  == domain 1    score: 31.6 bits;  conditional E-value: 2.8e-09
  Csnk1e-aln  13 rkigsgsfgdiylganiasgeevaiklecvktkhpql.hieskfykmmqggvgipsikwcga..egdynvmvmellg.psledlfnfcsrkfslktvll 107
                  +ig gsfg++y g +  +g  vaik+  +     ++  i+  +  + q        k+ g+  +g    ++me lg  s  dl +  s k+    + +
    T19A5.2c  36 ERIGRGSFGEVYKGIDNRTGRVVAIKIIDLEQAEDEIeDIQQEIQVLSQC-DSQYVTKYFGSflKGSKLWIIMEYLGgGSALDLTK--SGKLDESHIAV 131
                 589***********************977776666651466555555555.5556678888644899999****997257778876..67777777777 PP

  Csnk1e-aln 108 ladqmisrieyihsknfihrdvkpdnflmglgkkgnlvyiidfglakky 156
                 +  +++  +ey+hs   ihrd+k  n l+   ++   v i d+g+ak  
    T19A5.2c 132 ILREILKGLEYLHSERKIHRDIKGANVLL--DRQTAAVKICDYGVAKPL 178
                 7789**********************995..689999*********965 PP

>> F13B9.5  CE25854	WBGene00002239	locus:ksr-1	status:Confirmed	UniProt:Q19380	protein_id:CCD69410.1
   #    score  bias  c-Evalue  i-Evalue hmmfrom  hmm to    alifrom  ali to    envfrom  env to     acc
 ---   ------ ----- --------- --------- ------- -------    ------- -------    ------- -------    ----
   1 !   31.8   0.1   2.4e-09   1.1e-07      49     174 ..     520     643 ..     480     694 .. 0.78

  Alignments for each domain:
  == domain 1    score: 31.8 bits;  conditional E-value: 2.4e-09
  Csnk1e-aln  49 lhieskfykmmqggvgipsikwcgaegdynvmvmell..gpsledlfnfcsrkfslktvllladqmisrieyihsknfihrdvkpdnflmglgkkgnlv 145
                 +++e   yk  +       + +  ++g+y  mvm l     sl  l+  +  k+ l t   +a+q+   + y+h+k+++h+d++  n+l+      n v
     F13B9.5 520 FKLEVSAYKNTRHDNIALFLGYFMSDGQYG-MVMSLSkgSQSLYTLLHVVREKLDLATTRKIAQQICQAVSYLHTKKILHKDLRSKNILLE---SKNKV 614
                 555666666655555555566777889996.556554216799*********************************************985...45779 PP

  Csnk1e-aln 146 yiidfglakkyrdarthqhipyrenknlt 174
                  i dfg+    r a+ +q+  y   k  t
     F13B9.5 615 VITDFGILSMKRLAHPKQKSGYLTSKFWT 643
                 9*****************99998888766 PP

>> W04B5.5  CE20142	WBGene00021022	protein kinase	status:Confirmed	UniProt:Q9UA62	protein_id:CCD68653.1
   #    score  bias  c-Evalue  i-Evalue hmmfrom  hmm to    alifrom  ali to    envfrom  env to     acc
 ---   ------ ----- --------- --------- ------- -------    ------- -------    ------- -------    ----
   1 !   31.1   0.0   3.8e-09   1.7e-07       8     215 ..      25     250 ..      19     261 .. 0.72

  Alignments for each domain:
  == domain 1    score: 31.1 bits;  conditional E-value: 3.8e-09
  Csnk1e-aln   8 kyrlgrkigsgsfgdiylgania....sgeevaikle....cvktk.hpqlhieskfykmmqg.gvgipsi.....kwcgaegdynvmvmellgpsled 91 
                  y + + +g gsf+ +yl+           eva+k+      +k k  p +h e     ++       p i      +  +e  y v+     g     
     W04B5.5  25 DYSVEKEVGEGSFSTVYLARRKEpkndENPEVALKIClkrlILKNKmVPYIHREKEALALISReENAHPGIvtlyaTFQDSESLYFVLEYAKYGDLCTL 123
                 688888999999999999865431111345788776311113455535889999887777643233334431101134455566666666666665555 PP

  Csnk1e-aln  92 lfnfcsrkfslktvllladqmisrieyihsknfihrdvkpdnflmglgkkgnlvyiidfglakkyrdarthqhipyrenk......nltgtaryasint 184
                 + +    kf +      a +++s +e+ih   +ihrdvk dn+l+   k    + + dfg +k   d +  q  p  e++      ++ gta + + + 
     W04B5.5 124 MQKQPDSKFNVADSRYYAANLLSALEHIHKLGIIHRDVKADNLLV---KSDGRIMLTDFGSSKFLSDYQKIQENPVEEEQptgrrsSFVGTAFFVTPEL 219
                 55667789**********************************987...556668899******999999999999988752222226789999999999 PP

  Csnk1e-aln 185 hlgieqsrrddleslgyvlmyfnlgslpwqg 215
                   g e s   dl ++   l  f  g  p++ 
     W04B5.5 220 LTGSEMSPSSDLWAFSVTLYLFLTGIYPFND 250
                 9999999999999999999999999888875 PP

>> F32D8.1  CE41398	WBGene00009326	calcium\/calmodulin dependent protein kinase	status:Partially_confirmed	UniProt:Q1996
   #    score  bias  c-Evalue  i-Evalue hmmfrom  hmm to    alifrom  ali to    envfrom  env to     acc
 ---   ------ ----- --------- --------- ------- -------    ------- -------    ------- -------    ----
   1 !   31.0   0.1   4.3e-09   1.9e-07       6     205 ..      68     256 ..      64     271 .. 0.73

  Alignments for each domain:
  == domain 1    score: 31.0 bits;  conditional E-value: 4.3e-09
  Csnk1e-aln   6 gnkyrlgrkigsgsfgdiylganiasgeevaikl...ecvktkhpqlhieskfykmmqggvgipsikwcgaegdynvmvmellgpsledlfnfcsrkfs 101
                  ++y +g  ig g+f+ ++l+     g + a+k     +++ k   +  e  +  ++q    i  i    +e +y ++ +e       dl++   ++  
     F32D8.1  68 EKQYEIGAIIGKGNFSSVHLTRRKEDGTKCALKQvekRAMRGKCFFVDNEVEMLSLIQHDHIISIIDAFSTENQYFIV-FEH--AQYGDLYETIRKNGR 163
                 5789***************************98522246677777888899999*******9*99*******999765.453..456777777766544 PP

  Csnk1e-aln 102 lk..tvllladqmisrieyihsknfihrdvkpdnflmglgkkgnlvyiidfglakkyrdarthqhipyrenknltgtaryasinthlgieqsrrddles 198
                 +      +++ q+ s ++y+h +n +hrdvkp+n+l+    k   v + dfgla +           yr    + gt  y++ +       s r d+ s
     F32D8.1 164 IEepDAAIITLQVASALNYLHERNVVHRDVKPENLLLV--DK-FSVKLCDFGLACHILGPL------YR----ICGTPTYCAPEVLRETGYSTRCDIWS 249
                 44116788999***********************9974..33.458899999996543221......22....45555555555555555555555555 PP

  Csnk1e-aln 199 lgyvlmy 205
                 lg vl  
     F32D8.1 250 LGVVLYV 256
                 5555555 PP

>> DC2.7c  CE46760	WBGene00017083	locus:kin-33	status:Partially_confirmed	UniProt:Q59DM0	protein_id:CCD68545.1
   #    score  bias  c-Evalue  i-Evalue hmmfrom  hmm to    alifrom  ali to    envfrom  env to     acc
 ---   ------ ----- --------- --------- ------- -------    ------- -------    ------- -------    ----
   1 !   31.2   0.0   3.7e-09   1.6e-07       7     217 ..      16     225 ..      13     243 .. 0.67

  Alignments for each domain:
  == domain 1    score: 31.2 bits;  conditional E-value: 3.7e-09
  Csnk1e-aln   7 nkyrlgrkigsgsfgdiyl.ganiasgeevaik.lecvktkhpqlhieskfykmmqggvgip....sikwcgae..gdynvmvmellgpsledlfnfcs 97 
                 +ky++   +g g+fg++ l   +   ge va+k +e+   +  q+ ++ k   ++   +  p     i++       ++  ++me       dlf+  s
      DC2.7c  16 EKYQVLGLLGKGTFGKVLLiELESLPGEAVAMKeIEASGEHVEQITLNVKKEYILTKRLSAPghenVIRFLSIRtmPEHYFLIMEYAD--GGDLFDKIS 112
                 5777777788888888765244566788888874455555556777776655555555554422224666554411466677888754..469999999 PP

  Csnk1e-aln  98 rkfslktvll..ladqmisrieyihsknfihrdvkpdnflmglgkkgnlvyiidfglakkyrdarthqhipyrenknltgtaryasinthlgieqsr.. 192
                   + l +        q+i+ ++yihsk   hrd+kp+n+++   k g ++ i dfgl   +     ++ +      +  gt +ya+ +  +g  q r  
      DC2.7c 113 SEYRLTSSQAhgYFKQLIAGLRYIHSKGVTHRDIKPENLML--TKAG-VLKITDFGLGTLHIIKGEESLMD-----TRCGTPQYAAPEVLVGN-QYRgp 202
                 999988765411679***********************875..5555.668******86554433333333.....34689999999987775.44412 PP

  Csnk1e-aln 193 rddleslgyvlmyfnlgslpwqglk 217
                   d+ s g vl+ +  g  pw+  k
      DC2.7c 203 PVDIWSAGVVLINMLTGHSPWK--K 225
                 4689999999999999999997..3 PP

>> Y39G10AL.3  CE30320	WBGene00000408	locus:cdk-7	status:Confirmed	UniProt:Q9Y0G1	protein_id:CCD69307.1
   #    score  bias  c-Evalue  i-Evalue hmmfrom  hmm to    alifrom  ali to    envfrom  env to     acc
 ---   ------ ----- --------- --------- ------- -------    ------- -------    ------- -------    ----
   1 !   30.3   0.1   6.9e-09     3e-07       8     177 ..       4     181 ..       1     189 [. 0.72

  Alignments for each domain:
  == domain 1    score: 30.3 bits;  conditional E-value: 6.9e-09
  Csnk1e-aln   8 kyrlgrkigsgsfgdiylganiasgeevaikl......ecvktkhpqlhi.eskfykmmqggvgipsikwcgaegdynvmvmellgpsledlfnfcsrk 99 
                 +y   +++g g f ++yl+ ++ sge vaik       e  k    +  i e k+ k +     i      g       +v++++   le +++     
  Y39G10AL.3   4 RYDTIKHLGEGQFANVYLAQDLESGECVAIKKiklgsrEEAKDGINRTAIrEIKLLKEIHHDNIIGLRDVIGHRTSI-QLVFDFMDTDLEHVIKDKEII 101
                 67778899*********************975111211222222233333366777777766656555666666555.5799*********99988887 PP

  Csnk1e-aln 100 fslktvllladqmisrieyihsknfihrdvkpdnflmglgkkgnlvyiidfglakkyrd...arthqhip..yrenknltgta 177
                 +    +  ++ qm+  +e++h + ++hrd+kp+n+lm    k   v + dfgla+ +       thq +   yr  + l g+ 
  Y39G10AL.3 102 LMPAHIKNITMQMLLGLEFLHVHWILHRDLKPNNLLMN---KMGRVKLTDFGLARFFGSpnrNYTHQVVTrwYRAPELLFGAR 181
                 7778889999**************************95...44468999*****98864111457777643366666666655 PP

>> T01C8.1c  CE07458	WBGene00020142	locus:aak-2	status:Confirmed	UniProt:Q95ZQ4	protein_id:CCD68835.1
   #    score  bias  c-Evalue  i-Evalue hmmfrom  hmm to    alifrom  ali to    envfrom  env to     acc
 ---   ------ ----- --------- --------- ------- -------    ------- -------    ------- -------    ----
   1 !   30.3   0.2   6.8e-09     3e-07       8     158 ..      24     175 ..      18     186 .. 0.77

  Alignments for each domain:
  == domain 1    score: 30.3 bits;  conditional E-value: 6.8e-09
  Csnk1e-aln   8 kyrlgrkigsgsfgdiylganiasgeevaiklecvktkhpqlhieskfykmmqg..gvgipsi....kwcgaegdynvmvmellgpsledlfnfcsrkf 100
                 +y l   +g g+fg++++g   ++  +va+k+   + k   l +  k+ + +q+      p i    +   +      m+me +  s  +lf++  ++ 
    T01C8.1c  24 HYILKETLGVGTFGKVKVGIHETTQYKVAVKIL-NRQKIKSLDVVGKIRREIQNlsLFRHPHIirlyQVISTPS-DIFMIMEHV--SGGELFDYIVKHG 118
                 58899999**********************985.4667778889999988888732233454411112333333.346888876..6679********* PP

  Csnk1e-aln 101 slktvl..lladqmisrieyihsknfihrdvkpdnflmglgkkgnlvyiidfglakkyrd 158
                  lkt     + +q+is ++y h +  +hrd+kp+n+l+      n v i dfgl++ + d
    T01C8.1c 119 RLKTAEarRFFQQIISGVDYCHRHMVVHRDLKPENLLLD---EQNNVKIADFGLSNIMTD 175
                 ***975226789************************985...67889*******987665 PP

>> B0207.4  CE24761	WBGene00000099	locus:air-2	protein kinase	status:Confirmed	UniProt:O01427	protein_id:CCD61317.1
   #    score  bias  c-Evalue  i-Evalue hmmfrom  hmm to    alifrom  ali to    envfrom  env to     acc
 ---   ------ ----- --------- --------- ------- -------    ------- -------    ------- -------    ----
   1 !   30.5   0.0     6e-09   2.7e-07       7     153 ..      28     175 ..      24     233 .. 0.70

  Alignments for each domain:
  == domain 1    score: 30.5 bits;  conditional E-value: 6e-09
  Csnk1e-aln   7 nkyrlgrkigsgsfgdiylganiasgeevaiklecvktkhpqlhieskfykm..mqggvgipsi.kwcgaegdyn..vmvmellgpsledlfn.fcsrk 99 
                 n + +gr +g g fg +yl+   +    vaik+   k++     +e ++ +   +q+ +  p i k      d +   +v+e   p  e   +  +s++
     B0207.4  28 NDFEIGRPLGKGKFGSVYLARTKTGHFHVAIKVL-FKSQLISGGVEHQLEREieIQSHLNHPNIiKLYTYFWDAKkiYLVLEY-APGGEMYKQlTVSKR 124
                 7899***************99999999*****84.577777777777776641257777777752555544444310344443.45544444314799* PP

  Csnk1e-aln 100 fslktvllladqmisrieyihsknfihrdvkpdnflmglgkkgnlvyiidfgla 153
                 fs  t      ++   + y h kn ihrd+kp+n+l+g   +g+l  i dfg +
     B0207.4 125 FSEPTAAKYMYEIADALSYCHRKNVIHRDIKPENLLIG--SQGEL-KIGDFGWS 175
                 ************************************86..56665.46677754 PP

>> F49C5.4  CE42460	WBGene00009867	serine\/threonine kinase (KIN1\/SNF1\/Nim1 subfamily)	status:Partially_confirmed	UniP
   #    score  bias  c-Evalue  i-Evalue hmmfrom  hmm to    alifrom  ali to    envfrom  env to     acc
 ---   ------ ----- --------- --------- ------- -------    ------- -------    ------- -------    ----
   1 !   30.4   0.2   6.4e-09   2.8e-07       8     153 ..     136     281 ..     129     299 .. 0.79

  Alignments for each domain:
  == domain 1    score: 30.4 bits;  conditional E-value: 6.4e-09
  Csnk1e-aln   8 kyrlgrkigsgsfgdiylganiasgeevaikl.ecvktkhpqlhieskfykmmqggvgipsikwcgaegdynvmvmellgpsledlfnfcsrkfsl..k 103
                  yrlg+ +g+g+f++++lg    + e+va+k+ +  k      ++ s+  + m++      +k          + + +   s  +l+ ++  +  l   
     F49C5.4 136 FYRLGKELGAGNFSKVKLGVHQLTKEKVAVKImDKAKMDAKAQKLLSREIQAMEEMNHPNIVKLFEVVETLTRVHLVIEYASGGELYTYVHERGKLteG 234
                 59*****************************73667777777888899999998766655667766555555444445557788899998765555115 PP

  Csnk1e-aln 104 tvllladqmisrieyihsknfihrdvkpdnflmglgkkgnlvyiidfgla 153
                     l  q++s + ++hs+n++hrd+k +n ++      n v ++dfg++
     F49C5.4 235 DAKPLFAQIVSAVSHMHSRNIVHRDIKAENVMFS---SPNTVKLVDFGFS 281
                 6788999***********************9876...5688889999875 PP

>> T01C8.1a  CE31222	WBGene00020142	locus:aak-2	ser\/thr-protein kinase	status:Confirmed	UniProt:Q95ZQ4	protein_id:CCD68
   #    score  bias  c-Evalue  i-Evalue hmmfrom  hmm to    alifrom  ali to    envfrom  env to     acc
 ---   ------ ----- --------- --------- ------- -------    ------- -------    ------- -------    ----
   1 !   30.0   0.2   8.2e-09   3.6e-07       8     158 ..      86     237 ..      80     248 .. 0.77

  Alignments for each domain:
  == domain 1    score: 30.0 bits;  conditional E-value: 8.2e-09
  Csnk1e-aln   8 kyrlgrkigsgsfgdiylganiasgeevaiklecvktkhpqlhieskfykmmqg..gvgipsi....kwcgaegdynvmvmellgpsledlfnfcsrkf 100
                 +y l   +g g+fg++++g   ++  +va+k+   + k   l +  k+ + +q+      p i    +   +      m+me +  s  +lf++  ++ 
    T01C8.1a  86 HYILKETLGVGTFGKVKVGIHETTQYKVAVKIL-NRQKIKSLDVVGKIRREIQNlsLFRHPHIirlyQVISTPS-DIFMIMEHV--SGGELFDYIVKHG 180
                 58899999**********************985.4667778889999988888732233454411112333333.346888876..6679********* PP

  Csnk1e-aln 101 slktvl..lladqmisrieyihsknfihrdvkpdnflmglgkkgnlvyiidfglakkyrd 158
                  lkt     + +q+is ++y h +  +hrd+kp+n+l+      n v i dfgl++ + d
    T01C8.1a 181 RLKTAEarRFFQQIISGVDYCHRHMVVHRDLKPENLLLD---EQNNVKIADFGLSNIMTD 237
                 ***975226789************************985...67889*******987665 PP

>> T01C8.1b  CE31223	WBGene00020142	locus:aak-2	status:Confirmed	UniProt:Q95ZQ4	protein_id:CCD68834.1
   #    score  bias  c-Evalue  i-Evalue hmmfrom  hmm to    alifrom  ali to    envfrom  env to     acc
 ---   ------ ----- --------- --------- ------- -------    ------- -------    ------- -------    ----
   1 !   30.0   0.2   8.2e-09   3.6e-07       8     158 ..      86     237 ..      80     248 .. 0.77

  Alignments for each domain:
  == domain 1    score: 30.0 bits;  conditional E-value: 8.2e-09
  Csnk1e-aln   8 kyrlgrkigsgsfgdiylganiasgeevaiklecvktkhpqlhieskfykmmqg..gvgipsi....kwcgaegdynvmvmellgpsledlfnfcsrkf 100
                 +y l   +g g+fg++++g   ++  +va+k+   + k   l +  k+ + +q+      p i    +   +      m+me +  s  +lf++  ++ 
    T01C8.1b  86 HYILKETLGVGTFGKVKVGIHETTQYKVAVKIL-NRQKIKSLDVVGKIRREIQNlsLFRHPHIirlyQVISTPS-DIFMIMEHV--SGGELFDYIVKHG 180
                 58899999**********************985.4667778889999988888732233454411112333333.346888876..6679********* PP

  Csnk1e-aln 101 slktvl..lladqmisrieyihsknfihrdvkpdnflmglgkkgnlvyiidfglakkyrd 158
                  lkt     + +q+is ++y h +  +hrd+kp+n+l+      n v i dfgl++ + d
    T01C8.1b 181 RLKTAEarRFFQQIISGVDYCHRHMVVHRDLKPENLLLD---EQNNVKIADFGLSNIMTD 237
                 ***975226789************************985...67889*******987665 PP

>> F57B9.8  CE29411	WBGene00018999	putative protein tyrosine kinase	status:Partially_confirmed	UniProt:Q20933	protein_id
   #    score  bias  c-Evalue  i-Evalue hmmfrom  hmm to    alifrom  ali to    envfrom  env to     acc
 ---   ------ ----- --------- --------- ------- -------    ------- -------    ------- -------    ----
   1 !   29.8   0.0   9.4e-09   4.2e-07      11     154 ..     117     261 ..     111     278 .. 0.71

  Alignments for each domain:
  == domain 1    score: 29.8 bits;  conditional E-value: 9.4e-09
  Csnk1e-aln  11 lgrkigsgsfgdiylga.nias.geevaiklecv.ktkhpqlhieskfykmmqggvgipsikwcg..aegdynvmvmell.gpsledlfnfcsrkfslk 103
                 + + +g g+fg+++lg+ ++ s   +vaik+  + k  + q++      ++m+g      +k  g  a  +  ++vmel+ g +l+  ++         
     F57B9.8 117 MTKVLGEGAFGEVKLGTlKMGStTVDVAIKVAKLeKVTKEQIKEIITEARLMRGFDHKNVVKCYGvaAIDEPLLVVMELVpGGALDKYLQKN-SSVQWP 214
                 567789*********98334441468999876542556667666566678999988888888777313334457799*98455665544433.344455 PP

  Csnk1e-aln 104 tvllladqmisrieyihsknfihrdvkpdnflmglgkkgnlvyiidfglak 154
                   l +  q+ + + yihskn+ihrd+   n+l g g       + dfgl++
     F57B9.8 215 EKLDIIAQVAAGLAYIHSKNIIHRDIAARNILYGKGV----AKVSDFGLSR 261
                 56778889************************99774....4566777765 PP

>> D1044.8  CE39141	WBGene00017033	locus:nekl-4	status:Partially_confirmed	UniProt:P84199	protein_id:CCD68375.1
   #    score  bias  c-Evalue  i-Evalue hmmfrom  hmm to    alifrom  ali to    envfrom  env to     acc
 ---   ------ ----- --------- --------- ------- -------    ------- -------    ------- -------    ----
   1 !   28.7   0.1   2.1e-08   9.4e-07      75     156 ..     533     616 ..     449     625 .. 0.79

  Alignments for each domain:
  == domain 1    score: 28.7 bits;  conditional E-value: 2.1e-08
  Csnk1e-aln  75 gdynvmvmell.gpsledlfnfcsrk...fslktvllladqmisrieyihs.knfihrdvkpdnflmglgkkgnlvyiidfglakky 156
                      +vm+l+ g sl dl+     k   f  k +  +  qm+  ++y+h  k+++hrd+kp+n++m        v i dfglak+ 
     D1044.8 533 NHRLYIVMDLIqGCSLRDLIITMKEKkgnFEEKKIWAMVVQMMLALRYLHKeKQIVHRDLKPNNIMMTTDE---RVVITDFGLAKQK 616
                 55556899987599****98766544355999******************648899***********8765...699*******985 PP

>> ZC504.3  CE40176	WBGene00013917	serine\/threonine kinase (CDC2\/CDKX subfamily)	status:Partially_confirmed	UniProt:Q2
   #    score  bias  c-Evalue  i-Evalue hmmfrom  hmm to    alifrom  ali to    envfrom  env to     acc
 ---   ------ ----- --------- --------- ------- -------    ------- -------    ------- -------    ----
   1 !   30.0   0.2   8.4e-09   3.7e-07       9     161 ..     304     462 ..     299     473 .. 0.75

  Alignments for each domain:
  == domain 1    score: 30.0 bits;  conditional E-value: 8.4e-09
  Csnk1e-aln   9 yrlgrkigsgsfgdiylganiasgeevaik...lecvktkhpqlhieskfykmmqggv..gipsik..wcgaegdynvmvmellgpsledlfn.fcsrk 99 
                 y +   i+ g++g+++ g n  + e va+k   +e  k   p   +   +  +++ g    i  +k   +g+      m me +   ++ l++ + sr+
     ZC504.3 304 YVILNVIAEGTYGEVFRGKNTRTDEVVALKrfkMEKEKEGFPITALR-EINMLLKAGAheNIVNVKeiLVGSTKTEVYMAMEYVEHDVKSLIDkMRSRN 401
                 566677999*******************9732144455555554443.3444455554225667763346777777889*****998888875256787 PP

  Csnk1e-aln 100 fslkt..vllladqmisrieyihsknfihrdvkpdnflmglgkkgnlvyiidfglakkyrdart 161
                   +kt     l  q++s ie++h   ++hrd+k  n+l+    +  ++ i dfgla++y +ar 
     ZC504.3 402 QRFKTgqQKTLMSQLLSGIEHMHKLWILHRDLKTSNLLIS---HSGILKIADFGLAREYGEARD 462
                 777772256899*************************986...456789************996 PP

>> B0205.7  CE17321	WBGene00002191	locus:kin-3	casein kinase	status:Confirmed	UniProt:P18334	protein_id:CCD61302.1
   #    score  bias  c-Evalue  i-Evalue hmmfrom  hmm to    alifrom  ali to    envfrom  env to     acc
 ---   ------ ----- --------- --------- ------- -------    ------- -------    ------- -------    ----
   1 !   28.7   0.3   2.1e-08   9.4e-07       7     157 ..      36     182 ..      30     197 .. 0.78

  Alignments for each domain:
  == domain 1    score: 28.7 bits;  conditional E-value: 2.1e-08
  Csnk1e-aln   7 nkyrlgrkigsgsfgdiylganiasgeevaik.lecvktkhpqlhieskfykmmqggvgipsikwcgae..gdynvmvmellgps.ledlfnfcsrkfs 101
                 + y+l rk+g g +++++ g ++++ e+v +k l+ vk k  +++ e k+   ++gg  i ++  +  +       +++e +  s +++l+    + +s
     B0205.7  36 DDYQLVRKLGRGKYSEVFEGFKMSTDEKVVVKiLKPVKKK--KIKREIKILENLRGGTNIITLLDVVKDpiSRTPALIFEHVNNSdFKQLY----QTLS 128
                 579****************************944667666..5778889*********998876665541134556777777655244444....4455 PP

  Csnk1e-aln 102 lktvllladqmisrieyihsknfihrdvkpdnflmglgkkgnlvyiidfglakkyr 157
                    +     +++  +++ hs+ ++hrdvkp n ++   k+   + +id+gla  y+
     B0205.7 129 DYDIRYYLYELLKALDFCHSQGIMHRDVKPHNVMIDAEKRE--LRLIDWGLAEFYH 182
                 5555566678999*******************999887764..5789*****9886 PP

>> Y39H10A.7a  CE26076	WBGene00000498	locus:chk-1	status:Confirmed	UniProt:Q9N3Z3	protein_id:CCD73287.1
   #    score  bias  c-Evalue  i-Evalue hmmfrom  hmm to    alifrom  ali to    envfrom  env to     acc
 ---   ------ ----- --------- --------- ------- -------    ------- -------    ------- -------    ----
   1 !   28.8   0.0   1.9e-08   8.6e-07       9     217 ..      24     232 ..      20     247 .. 0.72

  Alignments for each domain:
  == domain 1    score: 28.8 bits;  conditional E-value: 1.9e-08
  Csnk1e-aln   9 yrlgrkigsgsfgdiylganiasgeeva.iklecvktkhpql.hieskfykmmq..ggvgip.sikwcgaegdynvmvmellgpsledlfnfcsrkfsl 102
                 yr+ + +g g+fg++ l  n    e  a +k   +  k  ++     k y + +  + vg    i+  g   d +   + l      +lf+       +
  Y39H10A.7a  24 YRVVQTLGEGAFGEVLLIVNTKNPEVAAaMKKINIANKSKDFiDNIRKEYLLQKrvSAVGHDnVIRMIGMRNDPQFYYLFLEYADGGELFDKIEPDCGM 122
                 99999999*******999999887754413333333333332022234443322114666642689999999988888888888888899988888887 PP

  Csnk1e-aln 103 ktvl..lladqmisrieyihsknfihrdvkpdnflmglgkkgnlvyiidfglakkyrdarthqhipyrenknltgtaryasinthlgieq.srrddles 198
                   v+  +   q+i  +++ih ++ +hrd+kp+n+l+       ++ i dfg+a  yr+   ++ +         gt  ya+ +   g +      d+ s
  Y39H10A.7a 123 SPVFaqFYFKQLICGLKFIHDNDVVHRDIKPENLLLTG---THVLKISDFGMATLYRNKGEERLLD-----LSCGTIPYAAPELCAGKKYrGPPVDVWS 213
                 7776226789************************9863...4678999*********987776654.....3468888888877777653134568889 PP

  Csnk1e-aln 199 lgyvlmyfnlgslpwqglk 217
                  g vl+ +  g lpw+   
  Y39H10A.7a 214 SGIVLIAMLTGELPWDRAS 232
                 9999999999999997544 PP

>> Y60A3A.12  CE27297	WBGene00000499	locus:chk-2	status:Confirmed	UniProt:Q9U1Y5	protein_id:CAB60407.2
   #    score  bias  c-Evalue  i-Evalue hmmfrom  hmm to    alifrom  ali to    envfrom  env to     acc
 ---   ------ ----- --------- --------- ------- -------    ------- -------    ------- -------    ----
   1 !   28.9   0.1   1.9e-08   8.3e-07       8     204 ..     168     369 ..     164     380 .. 0.67

  Alignments for each domain:
  == domain 1    score: 28.9 bits;  conditional E-value: 1.9e-08
  Csnk1e-aln   8 kyrlg.rkigsgsfgdiylganiasgeevaik.l......ecvkt..khpqlhieskfykmmqggvgipsikwcgaegdynvmvmellgps..ledlfn 94 
                 ky++  + +g g fg++ lg + +    vaik l       c ++  k  ++  e    k +     +    w      y  mv+e +g    +  + +
   Y60A3A.12 168 KYHVTsHSLGKGGFGKVLLGYKKSDRSVVAIKqLntqfstRCSRAiaKTRDIRNEVEVMKKLSHPNIVAIYDWIT-VAKYSYMVIEYVGGGefFSKVVD 265
                 666541568889999999999888888888884222222246554225555666666667666666666667775.4689999**99986422455555 PP

  Csnk1e-aln  95 fcsrkfslktvl..lladqmisrieyihsknfihrdvkpdnflmglgkkgnlvyiidfglakkyrdarthqhipyrenknltgtaryasinthlgieqs 191
                     ++ l   l   +a q+i  i y+hs  + hrd+kp+n+l        ++ + dfg+ak+  +          + ++ t + +   i +  g+e +
   Y60A3A.12 266 SKYNRMGLGESLgkYFAFQLIDAILYLHSVGICHRDIKPENILCSDKAERCILKLTDFGMAKNSVNRM--------KTRCGTPSYNAPEIVANEGVEYT 356
                 55556666665534789***************************99999999*********9864432........22222333333346666677777 PP

  Csnk1e-aln 192 rrddleslgyvlm 204
                  + d+ slg vl+
   Y60A3A.12 357 PKVDIWSLGCVLF 369
                 7777777777765 PP

>> ZK909.2g  CE31759	WBGene00002189	locus:kin-1	status:Confirmed	UniProt:P21137	protein_id:CAD45618.1
   #    score  bias  c-Evalue  i-Evalue hmmfrom  hmm to    alifrom  ali to    envfrom  env to     acc
 ---   ------ ----- --------- --------- ------- -------    ------- -------    ------- -------    ----
   1 !   28.8   0.0     2e-08   8.8e-07      13     157 ..      40     185 ..      34     195 .. 0.73

  Alignments for each domain:
  == domain 1    score: 28.8 bits;  conditional E-value: 2e-08
  Csnk1e-aln  13 rkigsgsfgdiylganiasgeevaikl....ecvktkhpqlhieskfykmmqggvgipsik.wcgaegdyn..vmvmellgpsledlfnfcsr..kfsl 102
                 + +g+gsfg + l     sg+  a+k+    ++vk k+ +  ++    k +   +  p +     +  d     mv+e++  s  ++f    r  +fs 
    ZK909.2g  40 KTLGTGSFGRVMLVKHKQSGNYYAMKIldkqKVVKLKQVEHTLNE---KRILQAIDFPFLVnMTFSFKDNSnlYMVLEFI--SGGEMFSHLRRigRFSE 133
                 5689*******************9996222234444444443333...44445677776441333334444014666665..66788988887668*** PP

  Csnk1e-aln 103 ktvllladqmisrieyihsknfihrdvkpdnflmglgkkgnlvyiidfglakkyr 157
                     + a q++   ey+hs ++i+rd+kp+n+l+     g  + i dfg+ak+ +
    ZK909.2g 134 PHSRFYAAQIVLAFEYLHSLDLIYRDLKPENLLIDS--TG-YLKITDFGFAKRVK 185
                 ********************************9863..45.5689*******976 PP

>> T19A5.2d  CE37048	WBGene00001526	locus:gck-1	status:Partially_confirmed	UniProt:Q6ABW4	protein_id:CCD72153.1
   #    score  bias  c-Evalue  i-Evalue hmmfrom  hmm to    alifrom  ali to    envfrom  env to     acc
 ---   ------ ----- --------- --------- ------- -------    ------- -------    ------- -------    ----
   1 !   28.7   0.1   2.1e-08   9.5e-07      13     159 ..      23     167 ..      17     178 .. 0.78

  Alignments for each domain:
  == domain 1    score: 28.7 bits;  conditional E-value: 2.1e-08
  Csnk1e-aln  13 rkigsgsfgdiylganiasgeevaiklecvktkhpql.hieskfykmmqggvgipsikwcga..egdynvmvmellg.psledlfnfcsrkfslktvll 107
                  +ig gsfg++y g +  +g  vaik+  +     ++  i+  +  + q        k+ g+  +g    ++me lg  s  dl +  s k+    + +
    T19A5.2d  23 ERIGRGSFGEVYKGIDNRTGRVVAIKIIDLEQAEDEIeDIQQEIQVLSQC-DSQYVTKYFGSflKGSKLWIIMEYLGgGSALDLTK--SGKLDESHIAV 118
                 589***********************977776666651466555555555.5556678888644899999****997257778876..67777777777 PP

  Csnk1e-aln 108 ladqmisrieyihsknfihrdvkpdnflmglgkkgnlvyiidfglakkyrda 159
                 +  +++  +ey+hs   ihrd+k  n l+    +g+ v + dfg+a +  ++
    T19A5.2d 119 ILREILKGLEYLHSERKIHRDIKAANVLVS--EHGD-VKVADFGVAGQLTET 167
                 7789***********************975..5565.789999999887665 PP

>> C04G6.1b  CE32111	WBGene00003402	locus:mpk-2	status:Confirmed	UniProt:Q8IG56	protein_id:CCD63050.1
   #    score  bias  c-Evalue  i-Evalue hmmfrom  hmm to    alifrom  ali to    envfrom  env to     acc
 ---   ------ ----- --------- --------- ------- -------    ------- -------    ------- -------    ----
   1 !   28.9   0.0   1.8e-08   8.1e-07      14     162 ..      62     213 ..      53     236 .. 0.69

  Alignments for each domain:
  == domain 1    score: 28.9 bits;  conditional E-value: 1.8e-08
  Csnk1e-aln  14 kigsgsfgdiylganiasgeevaik.lecvktkhpqlhi...eskfykmmqggvgipsikwc...gaegdynvmvmellgpsledlfnfcsrkfsl.kt 104
                 ++g+g++g +  + +    ++vaik +    t h   +    e ++ + +     i  +      ga g    +vm+l+   l +++   sr+  + + 
    C04G6.1b  62 NVGAGAYGVVCKAMDTRNKKQVAIKkIPRAFTAHTLAKRslrEVRILRELLHENIIAVLDMFtaeGAHGKDIYLVMDLMETDLHQILH--SRQTLMeQH 158
                 566666776666666666677776523344455543332011334333333333344444440115666667899****999999875..666555145 PP

  Csnk1e-aln 105 vllladqmisrieyihsknfihrdvkpdnflmglgkkgnlvyiidfglakkyrdarth 162
                    +  q++  ++y+hs  +ihrd+kp n+l+       l+ i dfg+a+ y  a t 
    C04G6.1b 159 FQYFFYQLLRGLKYLHSAGIIHRDLKPSNLLLN---GDCLLRIADFGMARAYASASTV 213
                 667889************************985...45799************99885 PP

>> T19A5.2b  CE28674	WBGene00001526	locus:gck-1	status:Partially_confirmed	UniProt:Q95ZN6	protein_id:CCD72151.1
   #    score  bias  c-Evalue  i-Evalue hmmfrom  hmm to    alifrom  ali to    envfrom  env to     acc
 ---   ------ ----- --------- --------- ------- -------    ------- -------    ------- -------    ----
   1 !   28.6   0.1   2.2e-08   9.8e-07      13     159 ..      36     180 ..      30     191 .. 0.78

  Alignments for each domain:
  == domain 1    score: 28.6 bits;  conditional E-value: 2.2e-08
  Csnk1e-aln  13 rkigsgsfgdiylganiasgeevaiklecvktkhpql.hieskfykmmqggvgipsikwcga..egdynvmvmellg.psledlfnfcsrkfslktvll 107
                  +ig gsfg++y g +  +g  vaik+  +     ++  i+  +  + q        k+ g+  +g    ++me lg  s  dl +  s k+    + +
    T19A5.2b  36 ERIGRGSFGEVYKGIDNRTGRVVAIKIIDLEQAEDEIeDIQQEIQVLSQC-DSQYVTKYFGSflKGSKLWIIMEYLGgGSALDLTK--SGKLDESHIAV 131
                 589***********************977776666651466555555555.5556678888644899999****997257778876..67777777777 PP

  Csnk1e-aln 108 ladqmisrieyihsknfihrdvkpdnflmglgkkgnlvyiidfglakkyrda 159
                 +  +++  +ey+hs   ihrd+k  n l+    +g+ v + dfg+a +  ++
    T19A5.2b 132 ILREILKGLEYLHSERKIHRDIKAANVLVS--EHGD-VKVADFGVAGQLTET 180
                 7789***********************975..5565.789999999887665 PP

>> T19A5.2a  CE07510	WBGene00001526	locus:gck-1	serine\/threonine kinase	status:Partially_confirmed	UniProt:Q22553	prote
   #    score  bias  c-Evalue  i-Evalue hmmfrom  hmm to    alifrom  ali to    envfrom  env to     acc
 ---   ------ ----- --------- --------- ------- -------    ------- -------    ------- -------    ----
   1 !   28.6   0.1   2.2e-08   9.9e-07      13     159 ..      38     182 ..      32     193 .. 0.78

  Alignments for each domain:
  == domain 1    score: 28.6 bits;  conditional E-value: 2.2e-08
  Csnk1e-aln  13 rkigsgsfgdiylganiasgeevaiklecvktkhpql.hieskfykmmqggvgipsikwcga..egdynvmvmellg.psledlfnfcsrkfslktvll 107
                  +ig gsfg++y g +  +g  vaik+  +     ++  i+  +  + q        k+ g+  +g    ++me lg  s  dl +  s k+    + +
    T19A5.2a  38 ERIGRGSFGEVYKGIDNRTGRVVAIKIIDLEQAEDEIeDIQQEIQVLSQC-DSQYVTKYFGSflKGSKLWIIMEYLGgGSALDLTK--SGKLDESHIAV 133
                 589***********************977776666651466555555555.5556678888644899999****997257778876..67777777777 PP

  Csnk1e-aln 108 ladqmisrieyihsknfihrdvkpdnflmglgkkgnlvyiidfglakkyrda 159
                 +  +++  +ey+hs   ihrd+k  n l+    +g+ v + dfg+a +  ++
    T19A5.2a 134 ILREILKGLEYLHSERKIHRDIKAANVLVS--EHGD-VKVADFGVAGQLTET 182
                 7789***********************975..5565.789999999887665 PP

>> ZK909.2m  CE31765	WBGene00002189	locus:kin-1	status:Confirmed	UniProt:P21137	protein_id:CAD45615.1
   #    score  bias  c-Evalue  i-Evalue hmmfrom  hmm to    alifrom  ali to    envfrom  env to     acc
 ---   ------ ----- --------- --------- ------- -------    ------- -------    ------- -------    ----
   1 !   28.7   0.0   2.1e-08   9.2e-07      13     157 ..      46     191 ..      40     201 .. 0.73

  Alignments for each domain:
  == domain 1    score: 28.7 bits;  conditional E-value: 2.1e-08
  Csnk1e-aln  13 rkigsgsfgdiylganiasgeevaikl....ecvktkhpqlhieskfykmmqggvgipsik.wcgaegdyn..vmvmellgpsledlfnfcsr..kfsl 102
                 + +g+gsfg + l     sg+  a+k+    ++vk k+ +  ++    k +   +  p +     +  d     mv+e++  s  ++f    r  +fs 
    ZK909.2m  46 KTLGTGSFGRVMLVKHKQSGNYYAMKIldkqKVVKLKQVEHTLNE---KRILQAIDFPFLVnMTFSFKDNSnlYMVLEFI--SGGEMFSHLRRigRFSE 139
                 5689*******************9996222234444444443333...44445677776441333334444014666665..66788988887668*** PP

  Csnk1e-aln 103 ktvllladqmisrieyihsknfihrdvkpdnflmglgkkgnlvyiidfglakkyr 157
                     + a q++   ey+hs ++i+rd+kp+n+l+     g  + i dfg+ak+ +
    ZK909.2m 140 PHSRFYAAQIVLAFEYLHSLDLIYRDLKPENLLIDS--TG-YLKITDFGFAKRVK 191
                 ********************************9863..45.5689*******976 PP

>> ZK524.4  CE18454	WBGene00013994	serine\/threonine kinase	status:Partially_confirmed	UniProt:Q22855	protein_id:CAA9814
   #    score  bias  c-Evalue  i-Evalue hmmfrom  hmm to    alifrom  ali to    envfrom  env to     acc
 ---   ------ ----- --------- --------- ------- -------    ------- -------    ------- -------    ----
   1 !   27.6   0.1   4.4e-08     2e-06       3     215 ..      21     227 ..      19     249 .. 0.72

  Alignments for each domain:
  == domain 1    score: 27.6 bits;  conditional E-value: 4.4e-08
  Csnk1e-aln   3 lrvgnkyrlgrkigsgsfgdiylganiasgeevaiklecvktk.....hpqlhieskfykmmqggvgipsikwcgaegdynvmvmellgpsledlfnfc 96 
                  r+   y l + ig g f  ++l+  + +ge va+k+   ktk       q+  e +  k++q    +       ++     +++el    l d++   
     ZK524.4  21 TRIAGLYDLEKTIGQGHFAVVKLAKHVFTGEMVAVKII-DKTKmdeasTSQIMKEVRCMKLVQHANIVRLYEVLDTQT-KIFLILELGDYDLHDFIIKH 117
                 578889*****************************973.344411211578889999999999876665555554444.44567788777777776666 PP

  Csnk1e-aln  97 srkfslktvllladqmisrieyihsknfihrdvkpdnflmglgkkgnlvyiidfglakkyrdarthqhipyrenknltgtaryasinthlgie.qsrrd 194
                  +            q+++ i+y h    +hrd+kp+n ++    k  +v + dfg++++y            + ++  g+  y++ +  lg   ++   
     ZK524.4 118 EKGVCESLAQQYFCQIMTAIDYCHQLHVVHRDLKPENVVF--FEKLGMVKLTDFGFSNSYEPGE--------QLNTSCGSLAYSAPEILLGDSyDAPAV 206
                 666665566667789999*******************875..4566799*******99987543........333445666666666666654134456 PP

  Csnk1e-aln 195 dleslgyvlmyfnlgslpwqg 215
                 d+ slg +l  +  g lp+q 
     ZK524.4 207 DVWSLGVILYMLVCGRLPFQE 227
                 777777777777777777765 PP

>> Y92H12A.1  CE39993	WBGene00005077	locus:src-1	status:Confirmed	UniProt:Q8T6F8	protein_id:CCD71465.1
   #    score  bias  c-Evalue  i-Evalue hmmfrom  hmm to    alifrom  ali to    envfrom  env to     acc
 ---   ------ ----- --------- --------- ------- -------    ------- -------    ------- -------    ----
   1 !   28.8   0.0   1.9e-08   8.6e-07       7     158 ..     260     412 ..     257     438 .. 0.89

  Alignments for each domain:
  == domain 1    score: 28.8 bits;  conditional E-value: 1.9e-08
  Csnk1e-aln   7 nkyrlgrkigsgsfgdiylganiasgeevaiklecvktkhpqlhi.eskfykmmqggvgipsikwcgaegdynvmvmellgpsledlfnfcsrkfslkt 104
                 n+ +l rk+g g+fg++++g       evaik     t  p+  + e+++ k  +    +     c  e  + ++   ++  sl + +      + +++
   Y92H12A.1 260 NQLHLKRKLGDGNFGEVWYGKW-RGIVEVAIKTMKPGTMSPEAFLqEAQIMKQCDHPNLVKLYAVCTREEPFYIITEYMINGSLLQYLRTDGSTLGIQA 357
                 78899**************976.45679*************987647899999999999999999***********99********999999******* PP

  Csnk1e-aln 105 vllladqmisrieyihsknfihrdvkpdnflmglgkkgn.lvyiidfglakkyrd 158
                 ++ +a q+   + y+  ++++hrd+   n l+g    g  +v + dfgla+k  +
   Y92H12A.1 358 LVDMAAQIANGMMYLEERKLVHRDLAARNVLVGDKISGVpVVKVADFGLARKLME 412
                 *********************************999986378999******9754 PP

>> ZK909.2i  CE31761	WBGene00002189	locus:kin-1	status:Confirmed	UniProt:P21137	protein_id:CAD45620.1
   #    score  bias  c-Evalue  i-Evalue hmmfrom  hmm to    alifrom  ali to    envfrom  env to     acc
 ---   ------ ----- --------- --------- ------- -------    ------- -------    ------- -------    ----
   1 !   28.6   0.0   2.2e-08   9.8e-07      13     157 ..      40     185 ..      34     195 .. 0.73

  Alignments for each domain:
  == domain 1    score: 28.6 bits;  conditional E-value: 2.2e-08
  Csnk1e-aln  13 rkigsgsfgdiylganiasgeevaikl....ecvktkhpqlhieskfykmmqggvgipsik.wcgaegdyn..vmvmellgpsledlfnfcsr..kfsl 102
                 + +g+gsfg + l     sg+  a+k+    ++vk k+ +  ++    k +   +  p +     +  d     mv+e++  s  ++f    r  +fs 
    ZK909.2i  40 KTLGTGSFGRVMLVKHKQSGNYYAMKIldkqKVVKLKQVEHTLNE---KRILQAIDFPFLVnMTFSFKDNSnlYMVLEFI--SGGEMFSHLRRigRFSE 133
                 5689*******************9996222234444444443333...44445677776431333334444014666665..66788988887668*** PP

  Csnk1e-aln 103 ktvllladqmisrieyihsknfihrdvkpdnflmglgkkgnlvyiidfglakkyr 157
                     + a q++   ey+hs ++i+rd+kp+n+l+     g  + i dfg+ak+ +
    ZK909.2i 134 PHSRFYAAQIVLAFEYLHSLDLIYRDLKPENLLIDS--TG-YLKITDFGFAKRVK 185
                 ********************************9863..45.5689*******976 PP

>> ZK909.2a  CE15473	WBGene00002189	locus:kin-1	Protein kinase C terminal domain	status:Confirmed	UniProt:P21137	protein
   #    score  bias  c-Evalue  i-Evalue hmmfrom  hmm to    alifrom  ali to    envfrom  env to     acc
 ---   ------ ----- --------- --------- ------- -------    ------- -------    ------- -------    ----
   1 !   28.6   0.0   2.2e-08   9.8e-07      13     157 ..      56     201 ..      50     211 .. 0.73

  Alignments for each domain:
  == domain 1    score: 28.6 bits;  conditional E-value: 2.2e-08
  Csnk1e-aln  13 rkigsgsfgdiylganiasgeevaikl....ecvktkhpqlhieskfykmmqggvgipsik.wcgaegdyn..vmvmellgpsledlfnfcsr..kfsl 102
                 + +g+gsfg + l     sg+  a+k+    ++vk k+ +  ++    k +   +  p +     +  d     mv+e++  s  ++f    r  +fs 
    ZK909.2a  56 KTLGTGSFGRVMLVKHKQSGNYYAMKIldkqKVVKLKQVEHTLNE---KRILQAIDFPFLVnMTFSFKDNSnlYMVLEFI--SGGEMFSHLRRigRFSE 149
                 5689*******************9996222234444444443333...44445677776431333334444014666665..66788988887668*** PP

  Csnk1e-aln 103 ktvllladqmisrieyihsknfihrdvkpdnflmglgkkgnlvyiidfglakkyr 157
                     + a q++   ey+hs ++i+rd+kp+n+l+     g  + i dfg+ak+ +
    ZK909.2a 150 PHSRFYAAQIVLAFEYLHSLDLIYRDLKPENLLIDS--TG-YLKITDFGFAKRVK 201
                 ********************************9863..45.5689*******976 PP

>> ZK909.2d  CE31756	WBGene00002189	locus:kin-1	status:Confirmed	UniProt:P21137	protein_id:CAD45614.1
   #    score  bias  c-Evalue  i-Evalue hmmfrom  hmm to    alifrom  ali to    envfrom  env to     acc
 ---   ------ ----- --------- --------- ------- -------    ------- -------    ------- -------    ----
   1 !   28.6   0.0   2.3e-08     1e-06      13     157 ..      46     191 ..      40     201 .. 0.73

  Alignments for each domain:
  == domain 1    score: 28.6 bits;  conditional E-value: 2.3e-08
  Csnk1e-aln  13 rkigsgsfgdiylganiasgeevaikl....ecvktkhpqlhieskfykmmqggvgipsik.wcgaegdyn..vmvmellgpsledlfnfcsr..kfsl 102
                 + +g+gsfg + l     sg+  a+k+    ++vk k+ +  ++    k +   +  p +     +  d     mv+e++  s  ++f    r  +fs 
    ZK909.2d  46 KTLGTGSFGRVMLVKHKQSGNYYAMKIldkqKVVKLKQVEHTLNE---KRILQAIDFPFLVnMTFSFKDNSnlYMVLEFI--SGGEMFSHLRRigRFSE 139
                 5689*******************9996222234444444443333...44445677776431333334444014666665..66788988887668*** PP

  Csnk1e-aln 103 ktvllladqmisrieyihsknfihrdvkpdnflmglgkkgnlvyiidfglakkyr 157
                     + a q++   ey+hs ++i+rd+kp+n+l+     g  + i dfg+ak+ +
    ZK909.2d 140 PHSRFYAAQIVLAFEYLHSLDLIYRDLKPENLLIDS--TG-YLKITDFGFAKRVK 191
                 ********************************9863..45.5689*******976 PP

>> C44C8.6b  CE33566	WBGene00007007	locus:mak-2	status:Confirmed	UniProt:Q965G5	protein_id:CCD67275.1
   #    score  bias  c-Evalue  i-Evalue hmmfrom  hmm to    alifrom  ali to    envfrom  env to     acc
 ---   ------ ----- --------- --------- ------- -------    ------- -------    ------- -------    ----
   1 !   28.9   0.0   1.8e-08   8.1e-07       3     180 ..       6     192 ..       4     235 .. 0.74

  Alignments for each domain:
  == domain 1    score: 28.9 bits;  conditional E-value: 1.8e-08
  Csnk1e-aln   3 lrvgnkyrlgrki.gsgsfgdiylganiasgeevaiklecvktkhpqlhieskfykmmqgg.vgipsikwcgaeg.dynvmvmell.gpsl.edlfnfc 96 
                   v + yr+ rk+ g g  g++       sg++ a+k+    t++ +  +e +      g  v +  +     +g d  ++vme + g  l + + +  
    C44C8.6b   6 YPVTQDYRISRKVlGVGINGKVVECEHRQSGDKFALKVLR-DTQKARREVELHVMASGHGHvVSVHDVYKNSYNGvDCLLVVMENMkGGELfNRIQERG 103
                 568899*****96589999*****************9853.4555555555444333333213444443333333266778888652444414455566 PP

  Csnk1e-aln  97 srkfslktvllladqmisrieyihsknfihrdvkpdnflmglgkkgnlvyiidfglakkyrda.....rthqhipyrenknltgtarya 180
                  + f+ +    + +++ s + ++h   + hrd+kp+n+l         + + dfg+akk+ ++     +t  + py     + gt +y 
    C44C8.6b 104 QKAFTEREAAGIVNEICSAVAHLHRMSIAHRDLKPENLLYVTTASNAALKLTDFGFAKKTDESepqglKTACFTPYYCAPEVLGTEKYD 192
                 778999**********************************999999999**********987622222456666776666666666664 PP

>> ZK909.2f  CE31758	WBGene00002189	locus:kin-1	status:Confirmed	UniProt:P21137	protein_id:CAD45617.1
   #    score  bias  c-Evalue  i-Evalue hmmfrom  hmm to    alifrom  ali to    envfrom  env to     acc
 ---   ------ ----- --------- --------- ------- -------    ------- -------    ------- -------    ----
   1 !   28.5   0.0   2.4e-08     1e-06      13     157 ..      67     212 ..      61     222 .. 0.73

  Alignments for each domain:
  == domain 1    score: 28.5 bits;  conditional E-value: 2.4e-08
  Csnk1e-aln  13 rkigsgsfgdiylganiasgeevaikl....ecvktkhpqlhieskfykmmqggvgipsik.wcgaegdyn..vmvmellgpsledlfnfcsr..kfsl 102
                 + +g+gsfg + l     sg+  a+k+    ++vk k+ +  ++    k +   +  p +     +  d     mv+e++  s  ++f    r  +fs 
    ZK909.2f  67 KTLGTGSFGRVMLVKHKQSGNYYAMKIldkqKVVKLKQVEHTLNE---KRILQAIDFPFLVnMTFSFKDNSnlYMVLEFI--SGGEMFSHLRRigRFSE 160
                 5689*******************9996222234444444443333...44445677776431333334444014666665..66788988887668*** PP

  Csnk1e-aln 103 ktvllladqmisrieyihsknfihrdvkpdnflmglgkkgnlvyiidfglakkyr 157
                     + a q++   ey+hs ++i+rd+kp+n+l+     g  + i dfg+ak+ +
    ZK909.2f 161 PHSRFYAAQIVLAFEYLHSLDLIYRDLKPENLLIDS--TG-YLKITDFGFAKRVK 212
                 ********************************9863..45.5689*******976 PP

>> ZK909.2b  CE15475	WBGene00002189	locus:kin-1	cAMP-dependant protein kinase	status:Confirmed	UniProt:P21137	protein_id
   #    score  bias  c-Evalue  i-Evalue hmmfrom  hmm to    alifrom  ali to    envfrom  env to     acc
 ---   ------ ----- --------- --------- ------- -------    ------- -------    ------- -------    ----
   1 !   28.5   0.0   2.4e-08   1.1e-06      13     157 ..      56     201 ..      50     211 .. 0.73

  Alignments for each domain:
  == domain 1    score: 28.5 bits;  conditional E-value: 2.4e-08
  Csnk1e-aln  13 rkigsgsfgdiylganiasgeevaikl....ecvktkhpqlhieskfykmmqggvgipsik.wcgaegdyn..vmvmellgpsledlfnfcsr..kfsl 102
                 + +g+gsfg + l     sg+  a+k+    ++vk k+ +  ++    k +   +  p +     +  d     mv+e++  s  ++f    r  +fs 
    ZK909.2b  56 KTLGTGSFGRVMLVKHKQSGNYYAMKIldkqKVVKLKQVEHTLNE---KRILQAIDFPFLVnMTFSFKDNSnlYMVLEFI--SGGEMFSHLRRigRFSE 149
                 5689*******************9996222234444444443333...44445677776431333334444014666665..66788988887668*** PP

  Csnk1e-aln 103 ktvllladqmisrieyihsknfihrdvkpdnflmglgkkgnlvyiidfglakkyr 157
                     + a q++   ey+hs ++i+rd+kp+n+l+     g  + i dfg+ak+ +
    ZK909.2b 150 PHSRFYAAQIVLAFEYLHSLDLIYRDLKPENLLIDS--TG-YLKITDFGFAKRVK 201
                 ********************************9863..45.5689*******976 PP

>> H01G02.2  CE35567	WBGene00010349	locus:dyf-18	serine\/threonine kinase (2 domains)	status:Partially_confirmed	UniProt
   #    score  bias  c-Evalue  i-Evalue hmmfrom  hmm to    alifrom  ali to    envfrom  env to     acc
 ---   ------ ----- --------- --------- ------- -------    ------- -------    ------- -------    ----
   1 !   28.7   0.0   2.1e-08   9.2e-07      68     158 ..      67     154 ..       6     182 .. 0.71

  Alignments for each domain:
  == domain 1    score: 28.7 bits;  conditional E-value: 2.1e-08
  Csnk1e-aln  68 ikwcgaegdynvmvmellgpsledlfnfcsrkfslktvllladqmisrieyihsknfihrdvkpdnflmglgkkgnlvyiidfglakkyrd 158
                 +  c    d   +v e +  +l d+++  +r  + +       q++s i y+hsk+++hrd+kp+n+l+      n+v i dfg a  y  
    H01G02.2  67 LLDCFPSADLMSIVTEEVPYTLGDIIKDKTRPKTEQFNRWYYTQILSGIAYLHSKEIMHRDIKPENILVT---SRNVVKIADFGQACFYMP 154
                 5556666677777777777777777777777777777777789************************986...679********9987754 PP

>> ZK909.2h  CE31760	WBGene00002189	locus:kin-1	status:Confirmed	UniProt:P21137	protein_id:CAD45619.1
   #    score  bias  c-Evalue  i-Evalue hmmfrom  hmm to    alifrom  ali to    envfrom  env to     acc
 ---   ------ ----- --------- --------- ------- -------    ------- -------    ------- -------    ----
   1 !   28.4   0.0   2.5e-08   1.1e-06      13     157 ..      78     223 ..      72     233 .. 0.73

  Alignments for each domain:
  == domain 1    score: 28.4 bits;  conditional E-value: 2.5e-08
  Csnk1e-aln  13 rkigsgsfgdiylganiasgeevaikl....ecvktkhpqlhieskfykmmqggvgipsik.wcgaegdyn..vmvmellgpsledlfnfcsr..kfsl 102
                 + +g+gsfg + l     sg+  a+k+    ++vk k+ +  ++    k +   +  p +     +  d     mv+e++  s  ++f    r  +fs 
    ZK909.2h  78 KTLGTGSFGRVMLVKHKQSGNYYAMKIldkqKVVKLKQVEHTLNE---KRILQAIDFPFLVnMTFSFKDNSnlYMVLEFI--SGGEMFSHLRRigRFSE 171
                 5689******************99996222234444444443333...44445677776431333334444014666665..66788988887668*** PP

  Csnk1e-aln 103 ktvllladqmisrieyihsknfihrdvkpdnflmglgkkgnlvyiidfglakkyr 157
                     + a q++   ey+hs ++i+rd+kp+n+l+     g  + i dfg+ak+ +
    ZK909.2h 172 PHSRFYAAQIVLAFEYLHSLDLIYRDLKPENLLIDS--TG-YLKITDFGFAKRVK 223
                 ********************************9863..45.5689*******976 PP

>> ZK909.2k  CE31763	WBGene00002189	locus:kin-1	status:Confirmed	UniProt:P21137	protein_id:CAD45622.1
   #    score  bias  c-Evalue  i-Evalue hmmfrom  hmm to    alifrom  ali to    envfrom  env to     acc
 ---   ------ ----- --------- --------- ------- -------    ------- -------    ------- -------    ----
   1 !   28.4   0.0   2.6e-08   1.2e-06      13     157 ..      67     212 ..      61     222 .. 0.73

  Alignments for each domain:
  == domain 1    score: 28.4 bits;  conditional E-value: 2.6e-08
  Csnk1e-aln  13 rkigsgsfgdiylganiasgeevaikl....ecvktkhpqlhieskfykmmqggvgipsik.wcgaegdyn..vmvmellgpsledlfnfcsr..kfsl 102
                 + +g+gsfg + l     sg+  a+k+    ++vk k+ +  ++    k +   +  p +     +  d     mv+e++  s  ++f    r  +fs 
    ZK909.2k  67 KTLGTGSFGRVMLVKHKQSGNYYAMKIldkqKVVKLKQVEHTLNE---KRILQAIDFPFLVnMTFSFKDNSnlYMVLEFI--SGGEMFSHLRRigRFSE 160
                 5689******************99996222234444444443333...44445677776431333334444014666665..66788988887668*** PP

  Csnk1e-aln 103 ktvllladqmisrieyihsknfihrdvkpdnflmglgkkgnlvyiidfglakkyr 157
                     + a q++   ey+hs ++i+rd+kp+n+l+     g  + i dfg+ak+ +
    ZK909.2k 161 PHSRFYAAQIVLAFEYLHSLDLIYRDLKPENLLIDS--TG-YLKITDFGFAKRVK 212
                 ********************************9863..45.5689*******976 PP

>> ZK909.2l  CE31764	WBGene00002189	locus:kin-1	status:Confirmed	UniProt:P21137	protein_id:CAD45623.1
   #    score  bias  c-Evalue  i-Evalue hmmfrom  hmm to    alifrom  ali to    envfrom  env to     acc
 ---   ------ ----- --------- --------- ------- -------    ------- -------    ------- -------    ----
   1 !   28.4   0.0   2.6e-08   1.2e-06      13     157 ..      85     230 ..      79     240 .. 0.73

  Alignments for each domain:
  == domain 1    score: 28.4 bits;  conditional E-value: 2.6e-08
  Csnk1e-aln  13 rkigsgsfgdiylganiasgeevaikl....ecvktkhpqlhieskfykmmqggvgipsik.wcgaegdyn..vmvmellgpsledlfnfcsr..kfsl 102
                 + +g+gsfg + l     sg+  a+k+    ++vk k+ +  ++    k +   +  p +     +  d     mv+e++  s  ++f    r  +fs 
    ZK909.2l  85 KTLGTGSFGRVMLVKHKQSGNYYAMKIldkqKVVKLKQVEHTLNE---KRILQAIDFPFLVnMTFSFKDNSnlYMVLEFI--SGGEMFSHLRRigRFSE 178
                 5689******************99996222234444444443333...44445677776431333334444014666665..66788988887668*** PP

  Csnk1e-aln 103 ktvllladqmisrieyihsknfihrdvkpdnflmglgkkgnlvyiidfglakkyr 157
                     + a q++   ey+hs ++i+rd+kp+n+l+     g  + i dfg+ak+ +
    ZK909.2l 179 PHSRFYAAQIVLAFEYLHSLDLIYRDLKPENLLIDS--TG-YLKITDFGFAKRVK 230
                 ********************************9863..45.5689*******976 PP

>> ZK909.2j  CE31762	WBGene00002189	locus:kin-1	status:Confirmed	UniProt:P21137	protein_id:CAD45621.1
   #    score  bias  c-Evalue  i-Evalue hmmfrom  hmm to    alifrom  ali to    envfrom  env to     acc
 ---   ------ ----- --------- --------- ------- -------    ------- -------    ------- -------    ----
   1 !   28.3   0.0   2.8e-08   1.2e-06      13     157 ..      78     223 ..      72     233 .. 0.73

  Alignments for each domain:
  == domain 1    score: 28.3 bits;  conditional E-value: 2.8e-08
  Csnk1e-aln  13 rkigsgsfgdiylganiasgeevaikl....ecvktkhpqlhieskfykmmqggvgipsik.wcgaegdyn..vmvmellgpsledlfnfcsr..kfsl 102
                 + +g+gsfg + l     sg+  a+k+    ++vk k+ +  ++    k +   +  p +     +  d     mv+e++  s  ++f    r  +fs 
    ZK909.2j  78 KTLGTGSFGRVMLVKHKQSGNYYAMKIldkqKVVKLKQVEHTLNE---KRILQAIDFPFLVnMTFSFKDNSnlYMVLEFI--SGGEMFSHLRRigRFSE 171
                 5689******************99996222234444444443333...44445677776431333334444014666665..66788988887668*** PP

  Csnk1e-aln 103 ktvllladqmisrieyihsknfihrdvkpdnflmglgkkgnlvyiidfglakkyr 157
                     + a q++   ey+hs ++i+rd+kp+n+l+     g  + i dfg+ak+ +
    ZK909.2j 172 PHSRFYAAQIVLAFEYLHSLDLIYRDLKPENLLIDS--TG-YLKITDFGFAKRVK 223
                 ********************************9863..45.5689*******976 PP

>> ZK909.2e  CE31757	WBGene00002189	locus:kin-1	status:Confirmed	UniProt:P21137	protein_id:CAD45616.1
   #    score  bias  c-Evalue  i-Evalue hmmfrom  hmm to    alifrom  ali to    envfrom  env to     acc
 ---   ------ ----- --------- --------- ------- -------    ------- -------    ------- -------    ----
   1 !   28.2   0.0   2.9e-08   1.3e-06      13     157 ..      85     230 ..      79     240 .. 0.73

  Alignments for each domain:
  == domain 1    score: 28.2 bits;  conditional E-value: 2.9e-08
  Csnk1e-aln  13 rkigsgsfgdiylganiasgeevaikl....ecvktkhpqlhieskfykmmqggvgipsik.wcgaegdyn..vmvmellgpsledlfnfcsr..kfsl 102
                 + +g+gsfg + l     sg+  a+k+    ++vk k+ +  ++    k +   +  p +     +  d     mv+e++  s  ++f    r  +fs 
    ZK909.2e  85 KTLGTGSFGRVMLVKHKQSGNYYAMKIldkqKVVKLKQVEHTLNE---KRILQAIDFPFLVnMTFSFKDNSnlYMVLEFI--SGGEMFSHLRRigRFSE 178
                 5689******************99996222234444444443333...44445677776431333334444014666665..66788988887668*** PP

  Csnk1e-aln 103 ktvllladqmisrieyihsknfihrdvkpdnflmglgkkgnlvyiidfglakkyr 157
                     + a q++   ey+hs ++i+rd+kp+n+l+     g  + i dfg+ak+ +
    ZK909.2e 179 PHSRFYAAQIVLAFEYLHSLDLIYRDLKPENLLIDS--TG-YLKITDFGFAKRVK 230
                 ********************************9863..45.5689*******976 PP

>> T17E9.1b  CE32936	WBGene00002201	locus:kin-18	status:Confirmed	UniProt:P46549	protein_id:CCD63181.1
   #    score  bias  c-Evalue  i-Evalue hmmfrom  hmm to    alifrom  ali to    envfrom  env to     acc
 ---   ------ ----- --------- --------- ------- -------    ------- -------    ------- -------    ----
   1 !   28.2   0.0   2.8e-08   1.3e-06       8     162 ..      29     184 ..      25     196 .. 0.81

  Alignments for each domain:
  == domain 1    score: 28.2 bits;  conditional E-value: 2.8e-08
  Csnk1e-aln   8 kyrlgrkigsgsfgdiylganiasgeevaiklecvktkhpqlhi.....eskfykmmqggvgipsikwcgaegdynvmvmellgpsledlfnfcsrkfs 101
                 +y+  r ig gsfg +y++ +    + vaik      k+   +      e  f + +     i   k c  +     +vme    s  d+ +   + + 
    T17E9.1b  29 RYQDLREIGHGSFGAVYFAYDKKNEQTVAIKKMNFSGKQAVEKWndilkEVSFLNTVVH-PHIVDYKACFLKDTTCWLVMEYCIGSAADIVDVLRKGMR 126
                 68888*************************98877776654444000003344333322.24667799****99*******************999999 PP

  Csnk1e-aln 102 lktvllladqmisrieyihsknfihrdvkpdnflmglgkkgnlvyiidfglakkyrdarth 162
                    +  ++ q +  ++y+hs + ihrd+k  n+l+       +v + dfg a     a+t 
    T17E9.1b 127 EVEIAAICSQTLDALRYLHSLKRIHRDIKAGNILLS---DHAIVKLADFGSASLVDPAQTF 184
                 9999999**************************986...5678999999998877777776 PP

>> C04G6.1c  CE36972	WBGene00003402	locus:mpk-2	status:Confirmed	UniProt:Q6ABN8	protein_id:CCD63051.1
   #    score  bias  c-Evalue  i-Evalue hmmfrom  hmm to    alifrom  ali to    envfrom  env to     acc
 ---   ------ ----- --------- --------- ------- -------    ------- -------    ------- -------    ----
   1 !   28.1   0.0   3.3e-08   1.4e-06      14     162 ..      27     178 ..      18     199 .. 0.68

  Alignments for each domain:
  == domain 1    score: 28.1 bits;  conditional E-value: 3.3e-08
  Csnk1e-aln  14 kigsgsfgdiylganiasgeevaik.lecvktkhpqlhi...eskfykmmqggvgipsikwc...gaegdynvmvmellgpsledlfnfcsrkfsl.kt 104
                 ++g+g++g +  + +    ++vaik +    t h   +    e ++ + +     i  +      ga g    +vm+l+   l +++   sr+  + + 
    C04G6.1c  27 NVGAGAYGVVCKAMDTRNKKQVAIKkIPRAFTAHTLAKRslrEVRILRELLHENIIAVLDMFtaeGAHGKDIYLVMDLMETDLHQILH--SRQTLMeQH 123
                 566666666666666666666666523344455543332001333333333333344444440115666667899****999999875..665555145 PP

  Csnk1e-aln 105 vllladqmisrieyihsknfihrdvkpdnflmglgkkgnlvyiidfglakkyrdarth 162
                    +  q++  ++y+hs  +ihrd+kp n+l+       l+ i dfg+a+ y  a t 
    C04G6.1c 124 FQYFFYQLLRGLKYLHSAGIIHRDLKPSNLLLN---GDCLLRIADFGMARAYASASTV 178
                 667889************************985...45799************99885 PP

>> C04G6.1a  CE31290	WBGene00003402	locus:mpk-2	Ser\/Thr protein kinase	status:Confirmed	UniProt:Q17642	protein_id:CCD63
   #    score  bias  c-Evalue  i-Evalue hmmfrom  hmm to    alifrom  ali to    envfrom  env to     acc
 ---   ------ ----- --------- --------- ------- -------    ------- -------    ------- -------    ----
   1 !   27.9   0.0   3.6e-08   1.6e-06      14     162 ..      62     213 ..      53     234 .. 0.68

  Alignments for each domain:
  == domain 1    score: 27.9 bits;  conditional E-value: 3.6e-08
  Csnk1e-aln  14 kigsgsfgdiylganiasgeevaik.lecvktkhpqlhi...eskfykmmqggvgipsikwc...gaegdynvmvmellgpsledlfnfcsrkfsl.kt 104
                 ++g+g++g +  + +    ++vaik +    t h   +    e ++ + +     i  +      ga g    +vm+l+   l +++   sr+  + + 
    C04G6.1a  62 NVGAGAYGVVCKAMDTRNKKQVAIKkIPRAFTAHTLAKRslrEVRILRELLHENIIAVLDMFtaeGAHGKDIYLVMDLMETDLHQILH--SRQTLMeQH 158
                 566666666666666666666666523344455543332001333333333333344444440115666667899****999999875..665555145 PP

  Csnk1e-aln 105 vllladqmisrieyihsknfihrdvkpdnflmglgkkgnlvyiidfglakkyrdarth 162
                    +  q++  ++y+hs  +ihrd+kp n+l+       l+ i dfg+a+ y  a t 
    C04G6.1a 159 FQYFFYQLLRGLKYLHSAGIIHRDLKPSNLLLN---GDCLLRIADFGMARAYASASTV 213
                 667889************************985...45799************99885 PP

>> C44C8.6a  CE17545	WBGene00007007	locus:mak-2	protein kinase	status:Partially_confirmed	UniProt:Q9TZ16	protein_id:CCD6
   #    score  bias  c-Evalue  i-Evalue hmmfrom  hmm to    alifrom  ali to    envfrom  env to     acc
 ---   ------ ----- --------- --------- ------- -------    ------- -------    ------- -------    ----
   1 !   28.2   0.0     3e-08   1.3e-06       3     180 ..      83     269 ..      81     312 .. 0.74

  Alignments for each domain:
  == domain 1    score: 28.2 bits;  conditional E-value: 3e-08
  Csnk1e-aln   3 lrvgnkyrlgrki.gsgsfgdiylganiasgeevaiklecvktkhpqlhieskfykmmqgg.vgipsikwcgaeg.dynvmvmell.gpsl.edlfnfc 96 
                   v + yr+ rk+ g g  g++       sg++ a+k+    t++ +  +e +      g  v +  +     +g d  ++vme + g  l + + +  
    C44C8.6a  83 YPVTQDYRISRKVlGVGINGKVVECEHRQSGDKFALKVLR-DTQKARREVELHVMASGHGHvVSVHDVYKNSYNGvDCLLVVMENMkGGELfNRIQERG 180
                 568899*****96589999*****************9853.4555555555444333333213444443333333266778888652444414455566 PP

  Csnk1e-aln  97 srkfslktvllladqmisrieyihsknfihrdvkpdnflmglgkkgnlvyiidfglakkyrda.....rthqhipyrenknltgtarya 180
                  + f+ +    + +++ s + ++h   + hrd+kp+n+l         + + dfg+akk+ ++     +t  + py     + gt +y 
    C44C8.6a 181 QKAFTEREAAGIVNEICSAVAHLHRMSIAHRDLKPENLLYVTTASNAALKLTDFGFAKKTDESepqglKTACFTPYYCAPEVLGTEKYD 269
                 778999**********************************999999999**********987622222455666776666666666664 PP

>> F46C3.1  CE18695	WBGene00003970	locus:pek-1	eukaryotic translation initiation factor 2 alpha kinase PEK	status:Confir
   #    score  bias  c-Evalue  i-Evalue hmmfrom  hmm to    alifrom  ali to    envfrom  env to     acc
 ---   ------ ----- --------- --------- ------- -------    ------- -------    ------- -------    ----
   1 ?    0.3   0.0       8.9     4e+02       4      42 ..     599     637 ..     596     647 .. 0.89
   2 !   25.5   0.0   1.9e-07   8.6e-06      77     159 ..     879     966 ..     872    1017 .. 0.70

  Alignments for each domain:
  == domain 1    score: 0.3 bits;  conditional E-value: 8.9
  Csnk1e-aln   4 rvgnkyrlgrkigsgsfgdiylganiasgeevaiklecv 42 
                 r  n + + + ig g fg ++ +  i+  +e a+k  +v
     F46C3.1 599 RFANEFEVKKVIGHGGFGVVFRAQSITDMNEYAVKRIAV 637
                 788999****************************97665 PP

  == domain 2    score: 25.5 bits;  conditional E-value: 1.9e-07
  Csnk1e-aln  77 ynvmvmellg.psledlfnfcsrkfs..lktvllladqmisrieyihsknfihrdvkpdnflmglgk.kg.nlvyiidfglakkyrda 159
                 y  +vm+l    +led +       s  l t+     q+ s +ey+h k fihrd+kp n ++ l   +g +++ i d+gla k+  a
     F46C3.1 879 YLYIVMQLCAeKTLEDWIRRSKTMESrpLFTMKNWIKQLASGLEYLHNKGFIHRDLKPGNVFFSLDStHGhQILKIGDLGLATKTDGA 966
                 5566777765246777765443332222667777789***********************99999652452577889*****998765 PP

>> Y38F1A.10b  CE35656	WBGene00003144	locus:max-2	status:Partially_confirmed	UniProt:Q9XWL8	protein_id:CAA21637.2
   #    score  bias  c-Evalue  i-Evalue hmmfrom  hmm to    alifrom  ali to    envfrom  env to     acc
 ---   ------ ----- --------- --------- ------- -------    ------- -------    ------- -------    ----
   1 !   27.6   0.1   4.6e-08   2.1e-06       8     141 ..     155     289 ..     152     315 .. 0.83

  Alignments for each domain:
  == domain 1    score: 27.6 bits;  conditional E-value: 4.6e-08
  Csnk1e-aln   8 kyrlgrkigsgsfgdiylganiasgeevaiklecvkt..khpqlhieskfykmmqggvgipsikwcgaegdynvmvmell.gpsledlfnfcsrkfslk 103
                 ky + ++ig g+ g ++++    s + va+k  + kt  k+  l  e k  k  +    +  i     + d   +vm+ l g  l d+       +   
  Y38F1A.10b 155 KYEMKKQIGVGASGTVFVANVAGSTDVVAVKRMAFKTqpKKEMLLTEIKVMKQYRHPNLVNYIESYLVDADDLWVVMDYLeGGNLTDVVVK--TELDEG 251
                 99**************997777789999********944567789999999999999999***9999999988889986648999998754..445555 PP

  Csnk1e-aln 104 tvllladqmisrieyihsknfihrdvkpdnflmglgkk 141
                  +  + ++ +  ++++h + ++hrd+k dn l+g+   
  Y38F1A.10b 252 QIAAVLQECLKALHFLHRHSIVHRDIKSDNVLLGMNGE 289
                 566666789999********************998654 PP

>> K07A9.2  CE25046	WBGene00000553	locus:cmk-1	ser\/thr protein kinase	status:Confirmed	UniProt:Q9TXJ0	protein_id:CCD718
   #    score  bias  c-Evalue  i-Evalue hmmfrom  hmm to    alifrom  ali to    envfrom  env to     acc
 ---   ------ ----- --------- --------- ------- -------    ------- -------    ------- -------    ----
   1 !   27.7   0.1   4.2e-08   1.9e-06       6     156 ..      19     172 ..      15     180 .. 0.82

  Alignments for each domain:
  == domain 1    score: 27.7 bits;  conditional E-value: 4.2e-08
  Csnk1e-aln   6 gnkyrlgrkigsgsfgdiylgan.iasgeevaikl...ecvktkhpqlhieskfykmmqggvgipsikwcgaegdynvmvmellgpsledlfnfcsrk. 99 
                  +ky +   +g+g+f++++l+     +g+  a+k    +++k k   l  e k  + ++    i  +     e ++  +vmel+     +lf+    k 
     K07A9.2  19 REKYDFRDVLGTGAFSKVFLAESkSDAGQMYAVKCidkKALKGKEESLENEIKVLRKLRHN-NIVQLFDTYDEKQFVYLVMELVTG--GELFDRIVAKg 114
                 679999999**********9865156788888774332788999999****9999998876.56677778899**********865..36676666551 PP

  Csnk1e-aln 100 .fslktvllladqmisrieyihsknfihrdvkpdnflmglgkkgnlvyiidfglakky 156
                  ++ +    l  q++  + ++h +  +hrd+kp+n+l         + i dfgl+k  
     K07A9.2 115 sYTEQDASNLIRQVLEAVGFMHDNGVVHRDLKPENLLYYNQDEDSKIMISDFGLSKTE 172
                 15556788999*******************************************9965 PP

>> ZK909.2c  CE31755	WBGene00002189	locus:kin-1	status:Partially_confirmed	UniProt:P21137	protein_id:CAD45613.1
   #    score  bias  c-Evalue  i-Evalue hmmfrom  hmm to    alifrom  ali to    envfrom  env to     acc
 ---   ------ ----- --------- --------- ------- -------    ------- -------    ------- -------    ----
   1 !   27.4   0.0   5.2e-08   2.3e-06      13     157 ..     280     425 ..     274     435 .. 0.72

  Alignments for each domain:
  == domain 1    score: 27.4 bits;  conditional E-value: 5.2e-08
  Csnk1e-aln  13 rkigsgsfgdiylganiasgeevaikl....ecvktkhpqlhieskfykmmqggvgipsik.wcgaegdyn..vmvmellgpsledlfnfcsr..kfsl 102
                 + +g+gsfg + l     sg+  a+k+    ++vk k+ +  ++    k +   +  p +     +  d     mv+e++  s  ++f    r  +fs 
    ZK909.2c 280 KTLGTGSFGRVMLVKHKQSGNYYAMKIldkqKVVKLKQVEHTLNE---KRILQAIDFPFLVnMTFSFKDNSnlYMVLEFI--SGGEMFSHLRRigRFSE 373
                 56899*****************99996222234444444443333...44445677776431333334444014666665..66788988887668*** PP

  Csnk1e-aln 103 ktvllladqmisrieyihsknfihrdvkpdnflmglgkkgnlvyiidfglakkyr 157
                     + a q++   ey+hs ++i+rd+kp+n+l+     g  + i dfg+ak+ +
    ZK909.2c 374 PHSRFYAAQIVLAFEYLHSLDLIYRDLKPENLLIDS--TG-YLKITDFGFAKRVK 425
                 ********************************9863..45.5689*******976 PP

>> F19C6.1  CE01554	WBGene00001708	locus:grk-1	G protein-coupled receptor kinase	status:Partially_confirmed	UniProt:Q095
   #    score  bias  c-Evalue  i-Evalue hmmfrom  hmm to    alifrom  ali to    envfrom  env to     acc
 ---   ------ ----- --------- --------- ------- -------    ------- -------    ------- -------    ----
   1 !   27.2   0.2   5.8e-08   2.6e-06       8     160 ..     202     357 ..     194     454 .. 0.83

  Alignments for each domain:
  == domain 1    score: 27.2 bits;  conditional E-value: 5.8e-08
  Csnk1e-aln   8 kyrlgrkigsgsfgdiylganiasgeevaik.lec..vktkhpq.lhieskfykmmqggvgipsikwcgaegdynvmvmell.gpsle.dlfnfcsrkf 100
                  +rl r +g g fg++      asg+  a+k le   vk +h + l ++ k      +   + s+ ++    d   +v+ l+ g  l+  l+n+    f
     F19C6.1 202 TFRLYRVLGKGGFGEVCACQVRASGKMYALKkLEKkrVKKRHAEtLSLNEKQILQRINSPFVVSLAYAYETKDALCLVLTLMnGGDLKfHLYNLMPGGF 300
                 58**************************99547752266666532566665544444555677999999999999999999855566548********* PP

  Csnk1e-aln 101 slktvllladqmisrieyihsknfihrdvkpdnflmglgkkgnlvyiidfglakkyrdar 160
                   k v + a ++   ++++hs  +++rd+kp+n+l+     g  v i d+gla + +d  
     F19C6.1 301 DEKRVQFYAAEITLGLQHLHSERILYRDLKPENILLD--DFG-HVRISDLGLAVEIKDNE 357
                 **********************************975..333.58999999999888865 PP

>> F42G8.3b  CE34862	WBGene00004056	locus:pmk-2	status:Partially_confirmed	UniProt:Q8MXI4	protein_id:CCD61403.1
   #    score  bias  c-Evalue  i-Evalue hmmfrom  hmm to    alifrom  ali to    envfrom  env to     acc
 ---   ------ ----- --------- --------- ------- -------    ------- -------    ------- -------    ----
   1 !   27.3   0.0   5.5e-08   2.5e-06      16     166 ..      56     209 ..      47     224 .. 0.65

  Alignments for each domain:
  == domain 1    score: 27.3 bits;  conditional E-value: 5.5e-08
  Csnk1e-aln  16 gsgsfgdiylganiasgeevaikle...cvktkhpq.lhieskfykmmqggvgipsikwcgaegd....ynvm.vmellgpsledlfnfcsrkfslktv 105
                 g g++g +  +    +g+ vaik        t h +  + e k+ + +q    +  i     + d     nv  v  l+g  l++++++  ++++   +
    F42G8.3b  56 GEGAYGVVCTAEYEPTGDRVAIKKFfrpFQSTIHAKrTYRELKLLRTLQHDNVLEMIDVFTPDPDasslNNVYfVSVLMGSDLQNIMKI--QRLTDEQI 152
                 55555555555555566666666421112334444313456666666666666666665554444111145541455677777777664..67888999 PP

  Csnk1e-aln 106 llladqmisrieyihsknfihrdvkpdnflmglgkkgnlvyiidfglakkyrdarthqhip 166
                  ll  q++  ++yihs  +ihrd+kp n+ +        v i+dfgla+  +da  + ++ 
    F42G8.3b 153 QLLIYQVLRGLKYIHSAGIIHRDLKPSNIAVN--E-RCEVKILDFGLARA-QDAEMTGYVA 209
                 9***************************8764..4.45699*******85.5666666655 PP

>> K07C11.2  CE21025	WBGene00000098	locus:air-1	protein kinase	status:Confirmed	UniProt:Q21271	protein_id:CCD64757.1
   #    score  bias  c-Evalue  i-Evalue hmmfrom  hmm to    alifrom  ali to    envfrom  env to     acc
 ---   ------ ----- --------- --------- ------- -------    ------- -------    ------- -------    ----
   1 !   27.1   0.1   6.4e-08   2.8e-06       9     151 ..      44     189 ..      40     206 .. 0.77

  Alignments for each domain:
  == domain 1    score: 27.1 bits;  conditional E-value: 6.4e-08
  Csnk1e-aln   9 yrlgrkigsgsfgdiylganiasgeevaiklecvktkhpqlhieskfykm..mqggvgipsik.wcgaegdynvmvmellgpsledlfnfcsrkfslkt 104
                 + +gr +g g fg+++++ +  +   +a+k+   kt+  ql +  ++ +   +q  +  p i    g   d + + + l   s  +lfn    +   k 
    K07C11.2  44 FDVGRPLGKGKFGNVFISREKKTKRIIALKV-LFKTQLLQLGVSHQLKREieIQYHLRHPNILtLYGYFHDDKRVFVILDYASRGELFNVLQSQPGHKV 141
                 779********************99999998.58*********998887522678888999852456555555444557788999*****999888888 PP

  Csnk1e-aln 105 vlllad....qmisrieyihsknfihrdvkpdnflmglgkkgnlvyiidfg 151
                   ++a     q+   ++y hsk  ihrd+kp+n+l+    k nl  + dfg
    K07C11.2 142 NEVIAGrfvrQLANALHYCHSKGVIHRDIKPENLLLD--SKLNLK-LADFG 189
                 77777511116667789****************9964..556653.45666 PP

>> C44H4.6  CE08727	WBGene00008095	glycogen synthase kinase (CDC2\/CDKX subfamily)	status:Partially_confirmed	UniProt:Q9
   #    score  bias  c-Evalue  i-Evalue hmmfrom  hmm to    alifrom  ali to    envfrom  env to     acc
 ---   ------ ----- --------- --------- ------- -------    ------- -------    ------- -------    ----
   1 !   26.6   0.1   8.8e-08   3.9e-06      14     166 ..      42     195 ..      31     221 .. 0.72

  Alignments for each domain:
  == domain 1    score: 26.6 bits;  conditional E-value: 8.8e-08
  Csnk1e-aln  14 kigsgsfgdiylganiasgeevaiklecvktkhpqlhieskfykmmqggvgipsikwcg.aegdynvmvmellgpsledl...fnfcsrkfslktvlll 108
                  ig+gsfg +y +      e +aik   v  +      e  + + m+    i  + +    + +   +vme++   l  +   f    +++   ++ l 
     C44H4.6  42 LIGTGSFGAVYKAVLRENDEPIAIKKIKVDDRFKS--RELTIMHEMDHPNIIRLLYYYVmQQENCLNFVMEFMPKDLAYVhrqFAHNDKQMPAYSIKLY 138
                 69999******999999999999998777665544..34445555666555655554430444445579**99988865422277778889999999** PP

  Csnk1e-aln 109 adqmisrieyihsknfihrdvkpdnflmglgkkgnlvyiidfglakkyrdarth.qhip 166
                   q++  i ++h +n++hrd+kp n+l+       ++ i dfg ak+  +   +  +i 
     C44H4.6 139 MFQLLRGIGFLHLHNIVHRDIKPKNLLVD--ESNGILKICDFGSAKRLEKNEPNiTYIC 195
                 **************************986..4556889********9876554314454 PP

>> Y38F1A.10a  CE40478	WBGene00003144	locus:max-2	Eukaryotic protein kinase domain	status:Confirmed	UniProt:Q19KC5	prote
   #    score  bias  c-Evalue  i-Evalue hmmfrom  hmm to    alifrom  ali to    envfrom  env to     acc
 ---   ------ ----- --------- --------- ------- -------    ------- -------    ------- -------    ----
   1 !   26.6   0.1   8.8e-08   3.9e-06       8     141 ..     327     461 ..     324     487 .. 0.83

  Alignments for each domain:
  == domain 1    score: 26.6 bits;  conditional E-value: 8.8e-08
  Csnk1e-aln   8 kyrlgrkigsgsfgdiylganiasgeevaiklecvkt..khpqlhieskfykmmqggvgipsikwcgaegdynvmvmell.gpsledlfnfcsrkfslk 103
                 ky + ++ig g+ g ++++    s + va+k  + kt  k+  l  e k  k  +    +  i     + d   +vm+ l g  l d+       +   
  Y38F1A.10a 327 KYEMKKQIGVGASGTVFVANVAGSTDVVAVKRMAFKTqpKKEMLLTEIKVMKQYRHPNLVNYIESYLVDADDLWVVMDYLeGGNLTDVVVK--TELDEG 423
                 99**************997777789999********944567789999999999999999***9999999988889986648999998754..445555 PP

  Csnk1e-aln 104 tvllladqmisrieyihsknfihrdvkpdnflmglgkk 141
                  +  + ++ +  ++++h + ++hrd+k dn l+g+   
  Y38F1A.10a 424 QIAAVLQECLKALHFLHRHSIVHRDIKSDNVLLGMNGE 461
                 566666789999********************998654 PP

>> Y38F1A.10c  CE42477	WBGene00003144	locus:max-2	status:Partially_confirmed	UniProt:B1V8J5	protein_id:CAQ35064.1
   #    score  bias  c-Evalue  i-Evalue hmmfrom  hmm to    alifrom  ali to    envfrom  env to     acc
 ---   ------ ----- --------- --------- ------- -------    ------- -------    ------- -------    ----
   1 !   26.4   0.1     1e-07   4.5e-06       8     141 ..     375     509 ..     372     535 .. 0.83

  Alignments for each domain:
  == domain 1    score: 26.4 bits;  conditional E-value: 1e-07
  Csnk1e-aln   8 kyrlgrkigsgsfgdiylganiasgeevaiklecvkt..khpqlhieskfykmmqggvgipsikwcgaegdynvmvmell.gpsledlfnfcsrkfslk 103
                 ky + ++ig g+ g ++++    s + va+k  + kt  k+  l  e k  k  +    +  i     + d   +vm+ l g  l d+       +   
  Y38F1A.10c 375 KYEMKKQIGVGASGTVFVANVAGSTDVVAVKRMAFKTqpKKEMLLTEIKVMKQYRHPNLVNYIESYLVDADDLWVVMDYLeGGNLTDVVVK--TELDEG 471
                 99**************997777789999********944567789999999999999999***9999999988889986648999998754..445555 PP

  Csnk1e-aln 104 tvllladqmisrieyihsknfihrdvkpdnflmglgkk 141
                  +  + ++ +  ++++h + ++hrd+k dn l+g+   
  Y38F1A.10c 472 QIAAVLQECLKALHFLHRHSIVHRDIKSDNVLLGMNGE 509
                 566666789999********************998654 PP

>> B0496.3a  CE44329	WBGene00006814	locus:unc-82	ser\/thr protein kinase	status:Confirmed	UniProt:D1MN50	protein_id:CCD6
   #    score  bias  c-Evalue  i-Evalue hmmfrom  hmm to    alifrom  ali to    envfrom  env to     acc
 ---   ------ ----- --------- --------- ------- -------    ------- -------    ------- -------    ----
   1 !   25.7   0.1   1.7e-07   7.4e-06       8     160 ..      57     210 ..      52     271 .. 0.77

  Alignments for each domain:
  == domain 1    score: 25.7 bits;  conditional E-value: 1.7e-07
  Csnk1e-aln   8 kyrlgrkigsgsfgdiylganiasgeevaikl...ecvktkhpqlhieskfykmmq.ggvgipsikwcgaegdynvmvmellgpsledlfnfcsrkfsl 102
                 ++ + +k+gsg++g++ l+ +     eva+kl    ++ +k   + i   +  m   +   i  i  +  + d  ++vme    s  +l++++sr  sl
    B0496.3a  57 RFEITKKLGSGTYGKVSLAYDHKFDREVAVKLikkSAIESKADLVRIRREIRIMSAlNHPNIIQIYEVFENKDKIILVMEY--SSGGELYDYVSRCGSL 153
                 67789************************98844357888998889988776654313456777888888999999***98..5677999999999999 PP

  Csnk1e-aln 103 kt..vllladqmisrieyihsknfihrdvkpdnflmglgkkgnlvyiidfglakkyrdar 160
                        +  q+ s + y h +   hrd+k +n+l+    + n   i dfgl++ + d  
    B0496.3a 154 PEaeARRIFRQITSAVLYCHKHRVAHRDLKLENILLD---QNNNAKIADFGLSNYFADKN 210
                 7511567899************************986...5677899*****99888764 PP

>> B0496.3b  CE44280	WBGene00006814	locus:unc-82	status:Confirmed	UniProt:D1MN51	protein_id:CCD62059.1
   #    score  bias  c-Evalue  i-Evalue hmmfrom  hmm to    alifrom  ali to    envfrom  env to     acc
 ---   ------ ----- --------- --------- ------- -------    ------- -------    ------- -------    ----
   1 !   25.6   0.1   1.8e-07   8.1e-06       8     160 ..      57     210 ..      52     271 .. 0.77

  Alignments for each domain:
  == domain 1    score: 25.6 bits;  conditional E-value: 1.8e-07
  Csnk1e-aln   8 kyrlgrkigsgsfgdiylganiasgeevaikl...ecvktkhpqlhieskfykmmq.ggvgipsikwcgaegdynvmvmellgpsledlfnfcsrkfsl 102
                 ++ + +k+gsg++g++ l+ +     eva+kl    ++ +k   + i   +  m   +   i  i  +  + d  ++vme    s  +l++++sr  sl
    B0496.3b  57 RFEITKKLGSGTYGKVSLAYDHKFDREVAVKLikkSAIESKADLVRIRREIRIMSAlNHPNIIQIYEVFENKDKIILVMEY--SSGGELYDYVSRCGSL 153
                 67789************************98844357888998889988776654313456777888888999999***98..5677999999999999 PP

  Csnk1e-aln 103 kt..vllladqmisrieyihsknfihrdvkpdnflmglgkkgnlvyiidfglakkyrdar 160
                        +  q+ s + y h +   hrd+k +n+l+    + n   i dfgl++ + d  
    B0496.3b 154 PEaeARRIFRQITSAVLYCHKHRVAHRDLKLENILLD---QNNNAKIADFGLSNYFADKN 210
                 7511567899************************986...5677899*****99888764 PP

>> B0496.3e  CE44360	WBGene00006814	locus:unc-82	status:Confirmed	UniProt:D1MN52	protein_id:CCD62055.1
   #    score  bias  c-Evalue  i-Evalue hmmfrom  hmm to    alifrom  ali to    envfrom  env to     acc
 ---   ------ ----- --------- --------- ------- -------    ------- -------    ------- -------    ----
   1 !   25.4   0.1   2.2e-07   9.6e-06       8     160 ..     296     449 ..     291     510 .. 0.77

  Alignments for each domain:
  == domain 1    score: 25.4 bits;  conditional E-value: 2.2e-07
  Csnk1e-aln   8 kyrlgrkigsgsfgdiylganiasgeevaikl...ecvktkhpqlhieskfykmmq.ggvgipsikwcgaegdynvmvmellgpsledlfnfcsrkfsl 102
                 ++ + +k+gsg++g++ l+ +     eva+kl    ++ +k   + i   +  m   +   i  i  +  + d  ++vme    s  +l++++sr  sl
    B0496.3e 296 RFEITKKLGSGTYGKVSLAYDHKFDREVAVKLikkSAIESKADLVRIRREIRIMSAlNHPNIIQIYEVFENKDKIILVMEY--SSGGELYDYVSRCGSL 392
                 67789************************98844357888998889988776654313456777888888999999***98..5677999999999999 PP

  Csnk1e-aln 103 kt..vllladqmisrieyihsknfihrdvkpdnflmglgkkgnlvyiidfglakkyrdar 160
                        +  q+ s + y h +   hrd+k +n+l+    + n   i dfgl++ + d  
    B0496.3e 393 PEaeARRIFRQITSAVLYCHKHRVAHRDLKLENILLD---QNNNAKIADFGLSNYFADKN 449
                 7511567899************************986...5677899*****99888764 PP

>> B0496.3d  CE44346	WBGene00006814	locus:unc-82	status:Confirmed	UniProt:D1MN54	protein_id:CCD62054.1
   #    score  bias  c-Evalue  i-Evalue hmmfrom  hmm to    alifrom  ali to    envfrom  env to     acc
 ---   ------ ----- --------- --------- ------- -------    ------- -------    ------- -------    ----
   1 !   25.6   0.1   1.8e-07   7.9e-06       8     160 ..      57     210 ..      52     271 .. 0.77

  Alignments for each domain:
  == domain 1    score: 25.6 bits;  conditional E-value: 1.8e-07
  Csnk1e-aln   8 kyrlgrkigsgsfgdiylganiasgeevaikl...ecvktkhpqlhieskfykmmq.ggvgipsikwcgaegdynvmvmellgpsledlfnfcsrkfsl 102
                 ++ + +k+gsg++g++ l+ +     eva+kl    ++ +k   + i   +  m   +   i  i  +  + d  ++vme    s  +l++++sr  sl
    B0496.3d  57 RFEITKKLGSGTYGKVSLAYDHKFDREVAVKLikkSAIESKADLVRIRREIRIMSAlNHPNIIQIYEVFENKDKIILVMEY--SSGGELYDYVSRCGSL 153
                 67789************************98844357888998889988776654313456777888888999999***98..5677999999999999 PP

  Csnk1e-aln 103 kt..vllladqmisrieyihsknfihrdvkpdnflmglgkkgnlvyiidfglakkyrdar 160
                        +  q+ s + y h +   hrd+k +n+l+    + n   i dfgl++ + d  
    B0496.3d 154 PEaeARRIFRQITSAVLYCHKHRVAHRDLKLENILLD---QNNNAKIADFGLSNYFADKN 210
                 7511567899************************986...5677899*****99888764 PP

>> F15A2.6b  CE40646	WBGene00004719	locus:sad-1	status:Partially_confirmed	UniProt:Q19469	protein_id:CAM33501.1
   #    score  bias  c-Evalue  i-Evalue hmmfrom  hmm to    alifrom  ali to    envfrom  env to     acc
 ---   ------ ----- --------- --------- ------- -------    ------- -------    ------- -------    ----
   1 !   27.0   0.1   6.6e-08   2.9e-06       9     156 ..      47     194 ..      41     257 .. 0.68

  Alignments for each domain:
  == domain 1    score: 27.0 bits;  conditional E-value: 6.6e-08
  Csnk1e-aln   9 yrlgrkigsgsfgdiylganiasgeevaiklec.vktkhpqlhieskfykmmqggvgipsikw...cgaegdynvmvmellgpsledlfnfcsrkfsl. 102
                 y+l + +g g  g ++ g+   +g +vaik+    k     l+   +   +m+  +  p +     +  +  y  +++e    s  +lf++  rk  l 
    F15A2.6b  47 YKLEKTLGKGQTGLVKTGTHCITGRKVAIKIVNkEKLSESVLQKVEREIAIMK-LIEHPHVLHlydVYENKKYLYLLLE--HVSGGELFDYLVRKGRLm 142
                 9999**************************85413444444433233333333.2334443320003333444444444..557789999999997663 PP

  Csnk1e-aln 103 .ktvllladqmisrieyihsknfihrdvkpdnflmglgkkgnlvyiidfglakky 156
                  k    +  q+is +++ h++n+ hrd+kp+n+l+      n + + dfg+a   
    F15A2.6b 143 sKEARKFFRQIISALDFCHAHNICHRDLKPENLLLD---ERNNIKVADFGMASLQ 194
                 37788899*************************975...45678899***99754 PP

>> B0496.3f  CE44278	WBGene00006814	locus:unc-82	status:Confirmed	UniProt:D1MN53	protein_id:CCD62061.1
   #    score  bias  c-Evalue  i-Evalue hmmfrom  hmm to    alifrom  ali to    envfrom  env to     acc
 ---   ------ ----- --------- --------- ------- -------    ------- -------    ------- -------    ----
   1 !   25.6   0.1   1.8e-07   7.8e-06       8     160 ..      57     210 ..      52     271 .. 0.77

  Alignments for each domain:
  == domain 1    score: 25.6 bits;  conditional E-value: 1.8e-07
  Csnk1e-aln   8 kyrlgrkigsgsfgdiylganiasgeevaikl...ecvktkhpqlhieskfykmmq.ggvgipsikwcgaegdynvmvmellgpsledlfnfcsrkfsl 102
                 ++ + +k+gsg++g++ l+ +     eva+kl    ++ +k   + i   +  m   +   i  i  +  + d  ++vme    s  +l++++sr  sl
    B0496.3f  57 RFEITKKLGSGTYGKVSLAYDHKFDREVAVKLikkSAIESKADLVRIRREIRIMSAlNHPNIIQIYEVFENKDKIILVMEY--SSGGELYDYVSRCGSL 153
                 67789************************98844357888998889988776654313456777888888999999***98..5677999999999999 PP

  Csnk1e-aln 103 kt..vllladqmisrieyihsknfihrdvkpdnflmglgkkgnlvyiidfglakkyrdar 160
                        +  q+ s + y h +   hrd+k +n+l+    + n   i dfgl++ + d  
    B0496.3f 154 PEaeARRIFRQITSAVLYCHKHRVAHRDLKLENILLD---QNNNAKIADFGLSNYFADKN 210
                 7511567899************************986...5677899*****99888764 PP

>> K08H2.5  CE06163	WBGene00010692	serine\/threonine kinase	status:Partially_confirmed	UniProt:Q21373	protein_id:CAA9415
   #    score  bias  c-Evalue  i-Evalue hmmfrom  hmm to    alifrom  ali to    envfrom  env to     acc
 ---   ------ ----- --------- --------- ------- -------    ------- -------    ------- -------    ----
   1 !   26.5   0.0     1e-07   4.4e-06      79     202 ..     100     225 ..      89     248 .. 0.82

  Alignments for each domain:
  == domain 1    score: 26.5 bits;  conditional E-value: 1e-07
  Csnk1e-aln  79 vmvmellgpsledlfnfc.srkfslktvllladqmisrieyihsknfihrdvkpdnflmglgkk.gnlvyiidfglakkyrdarthqhipyrenknlt. 174
                  +vm   g sl d+ +    +kfs   vl +   +   ++ ihs  +ihrd++ +n l+           +id+g+ kk+r+ r  +++  r ++ +  
     K08H2.5 100 CLVMTKEGDSLGDVCKRNdPKKFSPTNVLKIMLSVGKSLQTIHSLGYIHRDIHWNNVLFAKTITpASPCKLIDYGVGKKFRNRRG-NYVKNRPQRDVNf 197
                 689999999**99987652689*********999999*********************987755167799***********9776.5677777666651 PP

  Csnk1e-aln 175 gtaryasinthlgieqsrrddleslgyv 202
                   + + s n  +g     +dd+ sl ++
     K08H2.5 198 KECGHVSWNVMMGGVPNLKDDFSSLMFL 225
                 4567889999999999999999998776 PP

>> W06B3.2d  CE38984	WBGene00004859	locus:sma-5	status:Partially_confirmed	UniProt:Q4A1S7	protein_id:CAJ21562.1
   #    score  bias  c-Evalue  i-Evalue hmmfrom  hmm to    alifrom  ali to    envfrom  env to     acc
 ---   ------ ----- --------- --------- ------- -------    ------- -------    ------- -------    ----
   1 !   26.2   0.0   1.2e-07   5.4e-06       5     160 ..      29     188 ..      26     211 .. 0.79

  Alignments for each domain:
  == domain 1    score: 26.2 bits;  conditional E-value: 1.2e-07
  Csnk1e-aln   5 vgnkyrlgrkigsgsfgdiylganiasgeevaiklecvktkhpqlh....ieskfykmmqggvgips..i.kwcgaegdynvmvmellgpsledlfnfc 96 
                   + y   ++igsg+fg +  + + +s ++vaik  +  +  p l      e +  + ++    +p   i +  g  g    +vm+l+   l  ++   
    W06B3.2d  29 AAETYEPTQNIGSGAFGIVCEAVETSSNQKVAIKKVAHASATPTLArrtlREIRVLRYINHPNIVPLrdIfRTKGPLGIDVFLVMDLMQNNLHHIIYGN 127
                 5677888999************************9999999998862222366777777766666641132445666666679************9999 PP

  Csnk1e-aln  97 srkfslktvllladqmisrieyihsknfihrdvkpdnflmglgkkgnlvyiidfglakkyrdar 160
                    +  + +  +  q++  +ey+h+  + hrd+kp n+l+   + g l  i dfg+ak   ++ 
    W06B3.2d 128 EDPLEEHYINAFLGQLLRGLEYLHAACIAHRDLKPSNLLVN--QDGTL-RIADFGMAKCADNSS 188
                 9999999999999*************************975..56665.79******9765443 PP

>> F46G11.3  CE04586	WBGene00018516	locus:tag-257	serine\/threonine-protein kinase	status:Partially_confirmed	UniProt:Q2
   #    score  bias  c-Evalue  i-Evalue hmmfrom  hmm to    alifrom  ali to    envfrom  env to     acc
 ---   ------ ----- --------- --------- ------- -------    ------- -------    ------- -------    ----
   1 !   26.0   0.0   1.4e-07   6.1e-06       6     155 ..      36     188 ..      33     293 .. 0.62

  Alignments for each domain:
  == domain 1    score: 26.0 bits;  conditional E-value: 1.4e-07
  Csnk1e-aln   6 gnkyrlgrkigsgsfgdiylganiasgeevaiklecvktkhpqlhies..kfykmmqggvgipsikwcgaeg.dynv......mvmellgpsledlfnf 95 
                 gn+yr+ + i+ g fg ++l++n   g++va+k+   +       i+    + k +q    i     + ae    n       + me    s+ d++ +
    F46G11.3  36 GNNYRVEKVIAKGGFGTVFLATNT-KGKQVAVKIMLSHDAAATKDIDNeiDMMKKLQHENIIQLFD-ASAESrSSNRsvkeykISMEYCKFSIADVL-L 131
                 9*******************9995.799****9988776666655554005566667665554433.334431233201111146888888998876.4 PP

  Csnk1e-aln  96 csrkfslktvllladqmisrieyihsknfihrdvkpdnflmglgkkgnlvyiidfglakk 155
                   +  s+  v+ +       + y+hs   ihrd+k +n+l+    k   + + dfg a  
    F46G11.3 132 KYKEVSIDFVVRIIYFTTRALVYLHSVGAIHRDIKAENLLINGNGK---LKLCDFGSATT 188
                 5678899999999988999999*****************9853333...24567776643 PP

>> F15A2.6a  CE28218	WBGene00004719	locus:sad-1	serine\/threonine kinase (KIN1\/SNF1\/Nim1 subfamily)	status:Confirmed	U
   #    score  bias  c-Evalue  i-Evalue hmmfrom  hmm to    alifrom  ali to    envfrom  env to     acc
 ---   ------ ----- --------- --------- ------- -------    ------- -------    ------- -------    ----
   1 !   26.8   0.1   7.7e-08   3.4e-06       9     156 ..      47     194 ..      41     257 .. 0.68

  Alignments for each domain:
  == domain 1    score: 26.8 bits;  conditional E-value: 7.7e-08
  Csnk1e-aln   9 yrlgrkigsgsfgdiylganiasgeevaiklec.vktkhpqlhieskfykmmqggvgipsikw...cgaegdynvmvmellgpsledlfnfcsrkfsl. 102
                 y+l + +g g  g ++ g+   +g +vaik+    k     l+   +   +m+  +  p +     +  +  y  +++e    s  +lf++  rk  l 
    F15A2.6a  47 YKLEKTLGKGQTGLVKTGTHCITGRKVAIKIVNkEKLSESVLQKVEREIAIMK-LIEHPHVLHlydVYENKKYLYLLLE--HVSGGELFDYLVRKGRLm 142
                 9999**************************85413444444433233333333.2334443320003333444444444..557789999999997663 PP

  Csnk1e-aln 103 .ktvllladqmisrieyihsknfihrdvkpdnflmglgkkgnlvyiidfglakky 156
                  k    +  q+is +++ h++n+ hrd+kp+n+l+      n + + dfg+a   
    F15A2.6a 143 sKEARKFFRQIISALDFCHAHNICHRDLKPENLLLD---ERNNIKVADFGMASLQ 194
                 37788899*************************975...45678899***99754 PP

>> F18H3.5a  CE18608	WBGene00000406	locus:cdk-4	serine\/threonine kinase (CDC2\/CDKX subfamily)	status:Confirmed	UniProt
   #    score  bias  c-Evalue  i-Evalue hmmfrom  hmm to    alifrom  ali to    envfrom  env to     acc
 ---   ------ ----- --------- --------- ------- -------    ------- -------    ------- -------    ----
   1 !   25.7   0.1   1.7e-07   7.4e-06      79     162 ..     120     200 ..      34     224 .. 0.66

  Alignments for each domain:
  == domain 1    score: 25.7 bits;  conditional E-value: 1.7e-07
  Csnk1e-aln  79 vmvmellgpsledlfnfcsrkfslktvllladqmisrieyihsknfihrdvkpdnflmglgkkgnlvyiidfglakkyrdarth 162
                  m+me     l  ++    r    +    ++ q++  ++++h++ +ihrd+kp+n+l+    + + v + dfgl+k+y ++ + 
    F18H3.5a 120 NMIMERCDWDLHTFLRNIPRGVPEQQAKHVTAQIVRALDFLHTHSIIHRDLKPQNILLN---RDQTVKLADFGLSKEYSNTTAF 200
                 37788888888888888888888888889999************************986...56789999********987654 PP

>> B0285.1c  CE44020	WBGene00007135	locus:cdtl-7	status:Partially_confirmed	UniProt:C8JQR0	protein_id:CBB15981.1
   #    score  bias  c-Evalue  i-Evalue hmmfrom  hmm to    alifrom  ali to    envfrom  env to     acc
 ---   ------ ----- --------- --------- ------- -------    ------- -------    ------- -------    ----
   1 !   24.5   0.1     4e-07   1.8e-05       9     158 ..     311     471 ..     307     502 .. 0.70

  Alignments for each domain:
  == domain 1    score: 24.5 bits;  conditional E-value: 4e-07
  Csnk1e-aln   9 yrlgrkigsgsfgdiylganiasgeevaik...lecvktkhpqlhi.eskfykmmqg.......gvgipsi..kwcgaegdynvmvmellgpsledlfn 94 
                 y +  +ig g++g++y + n  +ge+va+k   le  k   p   i e k+ + +          + i  i             +v+e +   l  l++
    B0285.1c 311 YTMLDQIGEGTYGQVYKAVNNLTGEQVALKrvrLENEKEGFPITAIrEIKILRQLHHknivrlmDIVIDDIsmDELKRTRANFYLVFEYVDHDLIGLLE 409
                 777789**********************86444888888888766634455444332121112222333330033333333446899999999999988 PP

  Csnk1e-aln  95 fcs.rkfslktvllladqmisrieyihsknfihrdvkpdnflmglgkkgnlvyiidfglakkyrd 158
                       f    +  l  q++  + yih   f+hrd+k  n+l+   +kg+l  i d+gla+ + +
    B0285.1c 410 SKElVDFNKDQICSLFKQLLEGLAYIHNTGFLHRDIKCSNILV--NNKGEL-KIADLGLARLWEK 471
                 66525799999******************************97..589998.699****986543 PP

>> B0285.1a  CE31401	WBGene00007135	locus:cdtl-7	serine\/threonine kinase (CDC2\/CDKX subfamily)	status:Partially_confir
   #    score  bias  c-Evalue  i-Evalue hmmfrom  hmm to    alifrom  ali to    envfrom  env to     acc
 ---   ------ ----- --------- --------- ------- -------    ------- -------    ------- -------    ----
   1 !   24.5   0.1     4e-07   1.8e-05       9     158 ..     311     471 ..     307     502 .. 0.70

  Alignments for each domain:
  == domain 1    score: 24.5 bits;  conditional E-value: 4e-07
  Csnk1e-aln   9 yrlgrkigsgsfgdiylganiasgeevaik...lecvktkhpqlhi.eskfykmmqg.......gvgipsi..kwcgaegdynvmvmellgpsledlfn 94 
                 y +  +ig g++g++y + n  +ge+va+k   le  k   p   i e k+ + +          + i  i             +v+e +   l  l++
    B0285.1a 311 YTMLDQIGEGTYGQVYKAVNNLTGEQVALKrvrLENEKEGFPITAIrEIKILRQLHHknivrlmDIVIDDIsmDELKRTRANFYLVFEYVDHDLIGLLE 409
                 777789**********************86444888888888766634455444332121112222333330033333333446899999999999988 PP

  Csnk1e-aln  95 fcs.rkfslktvllladqmisrieyihsknfihrdvkpdnflmglgkkgnlvyiidfglakkyrd 158
                       f    +  l  q++  + yih   f+hrd+k  n+l+   +kg+l  i d+gla+ + +
    B0285.1a 410 SKElVDFNKDQICSLFKQLLEGLAYIHNTGFLHRDIKCSNILV--NNKGEL-KIADLGLARLWEK 471
                 66525799999******************************97..589998.699****986543 PP

>> B0285.1b  CE44061	WBGene00007135	locus:cdtl-7	status:Partially_confirmed	UniProt:C8JQQ9	protein_id:CBB15978.1
   #    score  bias  c-Evalue  i-Evalue hmmfrom  hmm to    alifrom  ali to    envfrom  env to     acc
 ---   ------ ----- --------- --------- ------- -------    ------- -------    ------- -------    ----
   1 !   24.5   0.1     4e-07   1.8e-05       9     158 ..     311     471 ..     307     502 .. 0.70

  Alignments for each domain:
  == domain 1    score: 24.5 bits;  conditional E-value: 4e-07
  Csnk1e-aln   9 yrlgrkigsgsfgdiylganiasgeevaik...lecvktkhpqlhi.eskfykmmqg.......gvgipsi..kwcgaegdynvmvmellgpsledlfn 94 
                 y +  +ig g++g++y + n  +ge+va+k   le  k   p   i e k+ + +          + i  i             +v+e +   l  l++
    B0285.1b 311 YTMLDQIGEGTYGQVYKAVNNLTGEQVALKrvrLENEKEGFPITAIrEIKILRQLHHknivrlmDIVIDDIsmDELKRTRANFYLVFEYVDHDLIGLLE 409
                 777789**********************86444888888888766634455444332121112222333330033333333446899999999999988 PP

  Csnk1e-aln  95 fcs.rkfslktvllladqmisrieyihsknfihrdvkpdnflmglgkkgnlvyiidfglakkyrd 158
                       f    +  l  q++  + yih   f+hrd+k  n+l+   +kg+l  i d+gla+ + +
[truncated: 403,288 more chars]
