# Supplementary material for: Potential Conservation of Circadian Clock Proteins in the phylum Nematoda as Revealed by Bioinformatic Searches
Source: PLoS One. 2014 Nov 14;9(11):e112871. doi: 10.1371/journal.pone.0112871 (PMC4232591; doi:10.1371/journal.pone.0112871)
Supplement: File S1 — HMM profiles used in this work and HMMsearch results. (ZIP) [file pone.0112871.s007.zip › HMMs-CE/Mamiferos/Csnk1d-aln.fasta.hmm.res]

# hmmsearch :: search profile(s) against a sequence database
# HMMER 3.0 (March 2010); http://hmmer.org/
# Copyright (C) 2010 Howard Hughes Medical Institute.
# Freely distributed under the GNU General Public License (GPLv3).
# - - - - - - - - - - - - - - - - - - - - - - - - - - - - - - - - - - - -
# query HMM file:                  Csnk1d-aln.fasta.hmm
# target sequence database:        ../../../../ProteomasGus/wormpep229
# Max sensitivity mode:            on [all heuristic filters off]
# - - - - - - - - - - - - - - - - - - - - - - - - - - - - - - - - - - - -

Query:       Csnk1d-aln  [M=415]
Scores for complete sequences (score includes all domains):
   --- full sequence ---   --- best 1 domain ---    -#dom-
    E-value  score  bias    E-value  score  bias    exp  N  Sequence    Description
    ------- ------ -----    ------- ------ -----   ---- --  --------    -----------
   1.4e-172  574.7   1.9   1.6e-172  574.5   1.3    1.0  1  F46F2.2b    CE39502	WBGene00002203	locus:kin-20	casein kinas
     2e-172  574.2   1.3   2.5e-172  573.9   0.9    1.0  1  F46F2.2d    CE38359	WBGene00002203	locus:kin-20	casein kinas
   2.1e-172  574.1   1.8   2.7e-172  573.8   1.2    1.0  1  F46F2.2c    CE38358	WBGene00002203	locus:kin-20	casein kinas
   3.3e-172  573.5   1.9   3.8e-172  573.3   1.3    1.0  1  F46F2.2a    CE38356	WBGene00002203	locus:kin-20	casein kinas
   5.4e-157  523.4   1.6   6.9e-157  523.0   1.1    1.0  1  C03C10.1    CE00872	WBGene00002202	locus:kin-19	casein Kinas
   1.5e-110  370.4   0.4   1.9e-110  370.1   0.3    1.0  1  Y106G6E.6   CE29604	WBGene00013709	locus:csnk-1	casein kinas
    9.2e-47  160.3   0.2    1.8e-46  159.3   0.2    1.4  1  R90.1       CE06325	WBGene00011283	casein Kinase I	status:Pa
      2e-44  152.6   1.8    2.4e-25   89.7   0.2    2.3  2  H05L14.1    CE16168	WBGene00010366	casein kinase	status:Part
    2.5e-42  145.7   6.6    9.8e-24   84.4   1.8    2.5  2  T05A7.6     CE04892	WBGene00020223	casein kinase	status:Part
    2.5e-41  142.4   3.8    1.2e-23   84.1   0.6    2.2  2  F59A6.4     CE01982	WBGene00019086	Protein kinase	status:Par
    1.4e-38  133.3   0.1    1.8e-38  133.0   0.1    1.0  1  F41G3.5     CE44056	WBGene00018301	protein kinase	status:Con
    1.1e-36  127.1   0.0    1.6e-36  126.5   0.0    1.2  1  W03G9.5     CE14562	WBGene00021016	protein kinase	status:Par
    1.4e-36  126.8   0.3    1.6e-36  126.5   0.2    1.0  1  T05C12.1    CE02312	WBGene00011466	serine\/threonine kinase	
    1.3e-35  123.6   0.0    1.6e-35  123.2   0.0    1.0  1  W01B6.2     CE03754	WBGene00012169	serine\/threonine kinase	
    1.8e-35  123.1   0.0    2.3e-35  122.7   0.0    1.0  1  Y66D12A.20  CE28799	WBGene00004960	locus:spe-6	status:Confir
    1.3e-34  120.2   0.4    1.8e-34  119.8   0.2    1.0  1  C27D8.1     CE18539	WBGene00007777	serine\/threonine kinase	
    3.5e-34  118.8   0.1    4.4e-34  118.5   0.1    1.0  1  Y39G8C.2    CE20236	WBGene00012731	protein kinase	status:Par
    2.3e-32  112.9   0.0    2.8e-32  112.6   0.0    1.0  1  ZC581.2     CE44067	WBGene00022632	ser\/thr-protein kinase	s
    2.3e-32  112.9   0.0    2.8e-32  112.5   0.0    1.0  1  M05D6.1     CE03499	WBGene00010874	serine\/threonine kinase	
    2.3e-32  112.9   0.0    2.9e-32  112.5   0.0    1.0  1  F35C11.3    CE02210	WBGene00009402	serine\/threonine kinase	
    2.6e-32  112.7   0.7    3.1e-32  112.4   0.5    1.0  1  F53C3.1     CE35938	WBGene00018745	protein kinase	status:Par
    2.8e-32  112.6   0.4    3.7e-32  112.2   0.2    1.1  1  C08F8.6     CE05253	WBGene00007448	serine\/threonine kinase	
    8.8e-32  110.9   0.0    1.1e-31  110.6   0.0    1.1  1  T09B4.7     CE45627	WBGene00020381	status:Confirmed	UniProt:
      2e-31  109.8   0.0    2.6e-31  109.4   0.0    1.0  1  K11C4.1     CE12108	WBGene00019642	serine\/threonine-protein
    3.6e-31  108.9   0.0    4.6e-31  108.6   0.0    1.1  1  F54H5.2     CE01965	WBGene00018839	status:Partially_confirme
    8.7e-31  107.6   0.0    1.3e-30  107.1   0.0    1.1  1  C56C10.6    CE29490	WBGene00016963	Casein kinase	status:Part
    2.4e-30  106.2   0.6    3.3e-30  105.8   0.4    1.0  1  B0218.5     CE06688	WBGene00015049	ser\/thr kinase	status:Pa
    5.9e-30  104.9   0.0      8e-30  104.5   0.0    1.1  1  ZK666.8     CE43359	WBGene00014048	serine\/threonine kinase	
    6.4e-30  104.8   0.2    8.7e-30  104.4   0.1    1.1  1  M04F3.3     CE39108	WBGene00019769	protein kinase	status:Par
    6.5e-30  104.8   0.1    6.5e-30  104.8   0.0    1.3  1  T19D12.5    CE04980	WBGene00020580	casein kinase I	status:Pa
    1.5e-29  103.6   0.5    1.9e-29  103.3   0.3    1.0  1  F36H12.9    CE09980	WBGene00018123	status:Partially_confirme
    2.1e-29  103.1   0.0    2.5e-29  102.9   0.0    1.0  1  ZK596.2     CE06632	WBGene00014007	serine\/threonine kinase	
    2.3e-29  103.0   0.0    2.9e-29  102.6   0.0    1.0  1  C04G2.2     CE05212	WBGene00007305	serine\/threonine kinase	
    2.4e-29  102.9   0.0    3.3e-29  102.5   0.0    1.1  1  C14A4.13    CE02142	WBGene00007563	serine\/threonine kinase	
    3.7e-29  102.3   0.2      5e-29  101.9   0.2    1.1  1  W09C3.1     CE39114	WBGene00021109	serine\/threonine protein
    5.5e-29  101.7   0.0      7e-29  101.4   0.0    1.1  1  W06F12.3    CE16557	WBGene00012307	serine\/threonine kinase	
    6.4e-29  101.5   0.1    8.1e-29  101.2   0.1    1.1  1  C09D4.3     CE27672	WBGene00015634	SER\/THR protein kinase	s
      1e-28  100.9   0.5    1.2e-28  100.6   0.3    1.1  1  R13H9.6     CE07450	WBGene00020072	status:Partially_confirme
    1.2e-28  100.7   0.0    1.5e-28  100.3   0.0    1.0  1  D2045.5     CE00935	WBGene00008423	serine\/threonine kinase	
    1.4e-28  100.4   0.2    1.8e-28  100.0   0.2    1.0  1  C03C10.2    CE44177	WBGene00007269	serine\/threonine kinase	
    1.5e-28  100.3   1.8    1.8e-28  100.0   1.3    1.0  1  F38E1.3     CE04522	WBGene00018178	serine \/threonine-protei
    1.7e-28  100.1   0.1    3.2e-28   99.2   0.0    1.4  1  F32B6.10    CE40505	WBGene00009324	serine\/threonine kinase	
    2.5e-28   99.5   0.0      3e-28   99.3   0.0    1.1  1  ZK354.2a    CE15314	WBGene00022705	protein kinase	status:Con
    2.9e-28   99.4   0.0    4.2e-28   98.8   0.0    1.2  1  ZK354.2b    CE31749	WBGene00022705	status:Confirmed	UniProt:
    3.2e-28   99.2   0.1      4e-28   98.9   0.1    1.0  1  C50F4.10    CE33984	WBGene00008235	serine\/threonine kinase	
    2.3e-27   96.4   0.1    3.3e-27   95.9   0.1    1.2  1  T11F8.4     CE35006	WBGene00020435	protein kinase	status:Par
    4.5e-27   95.4   0.0    5.5e-27   95.1   0.0    1.0  1  R13H9.5     CE07449	WBGene00020071	status:Confirmed	UniProt:
    4.7e-27   95.4   0.0    5.7e-27   95.1   0.0    1.0  1  F36H12.8    CE09979	WBGene00018122	locus:ttbk-2	status:Confi
    9.6e-27   94.3   0.0    1.3e-26   93.9   0.0    1.0  1  C39H7.1     CE06942	WBGene00016541	casein kinase	status:Conf
    1.8e-26   93.5   0.0    2.4e-26   93.0   0.0    1.1  1  Y38H8A.3    CE18365	WBGene00012637	serine\/threonine kinase	
    2.2e-26   93.2   0.0    2.8e-26   92.8   0.0    1.1  1  Y65B4A.9    CE22732	WBGene00022032	status:Partially_confirme
    6.4e-26   91.6   2.1    8.5e-26   91.2   1.5    1.1  1  Y47G6A.13   CE22097	WBGene00021639	protein kinase	status:Par
    6.7e-26   91.6   0.0    8.6e-26   91.2   0.0    1.0  1  C09B9.4     CE06796	WBGene00015629	ser\/thr protein kinase	s
      8e-26   91.3   0.7      1e-25   90.9   0.5    1.1  1  K06H7.8     CE25045	WBGene00019459	status:Partially_confirme
      1e-25   90.9   0.0    7.3e-25   88.2   0.0    1.9  2  T15B12.2    CE38547	WBGene00020531	Protein kinase\/Aldehyde 
    3.6e-25   89.1   1.0    4.6e-25   88.8   0.7    1.0  1  C53A5.4     CE08953	WBGene00007049	locus:tag-191	serine\/thr
    8.7e-25   87.9   0.1    1.1e-24   87.6   0.1    1.0  1  C45G9.1     CE24851	WBGene00016673	Protein kinase	status:Pre
    5.1e-24   85.3   0.2    6.7e-24   85.0   0.2    1.1  1  ZC373.3b    CE44223	WBGene00013868	status:Partially_confirme
    6.2e-24   85.1   0.2    8.2e-24   84.7   0.1    1.1  1  ZC373.3a    CE02376	WBGene00013868	serine\/threonine kinase	
    1.4e-23   83.9   0.1    2.1e-23   83.3   0.0    1.2  1  Y69F12A.1   CE24572	WBGene00022102	protein kinase	status:Con
    2.8e-23   82.9   0.1    3.8e-23   82.5   0.1    1.1  1  B0207.7     CE07685	WBGene00015030	serine\/threonine-protein
    9.8e-23   81.1   0.0    1.3e-22   80.8   0.0    1.2  1  ZK507.1     CE24727	WBGene00013978	serine\/threonine kinase	
    2.4e-22   79.8   0.4    2.7e-22   79.7   0.3    1.0  1  C25H3.1     CE02499	WBGene00016111	status:Confirmed	UniProt:
    6.9e-22   78.4   0.0    9.6e-22   77.9   0.0    1.1  1  ZK354.6     CE15320	WBGene00022707	protein kinase	status:Par
    1.8e-20   73.6   0.1    2.4e-20   73.3   0.0    1.0  1  C38C3.4b    CE35255	WBGene00016513	status:Partially_confirme
    4.5e-20   72.4   0.1    5.8e-20   72.0   0.1    1.0  1  F33D11.7    CE09897	WBGene00018004	protein kinase	status:Par
    7.2e-20   71.7   0.1    8.9e-20   71.4   0.1    1.0  1  C34B2.3     CE34266	WBGene00016388	protein kinase	status:Con
      2e-19   70.3   0.5    2.4e-19   70.0   0.3    1.0  1  F16B12.5    CE43159	WBGene00008881	serine\/threonine kinase	
    1.5e-18   67.4   0.4    6.6e-09   35.6   0.0    2.1  2  Y71F9AL.2   CE25557	WBGene00022108	protein kinase	status:Par
    3.7e-18   66.1   0.0    4.5e-18   65.8   0.0    1.1  1  M7.7        CE03487	WBGene00010883	serine\/threonine kinase	
    1.6e-17   64.0   0.9    2.9e-17   63.1   0.0    1.7  1  R10D12.10   CE40993	WBGene00011191	serine\/threonine kinase	
    6.5e-17   62.0   0.1    6.9e-17   61.9   0.1    1.0  1  C55B7.10    CE43955	WBGene00016946	casein kinase	status:Conf
    8.9e-16   58.2   0.0    3.6e-14   52.9   0.0    2.2  1  ZK507.3     CE34146	WBGene00013979	Protein kinase domain	sta
    1.3e-15   57.7   0.0      2e-10   40.6   0.0    2.2  2  C54G4.1a    CE32338	WBGene00008311	locus:rskn-2	Protein kina
    1.4e-14   54.2   0.4    1.9e-08   34.1   0.0    2.5  2  C49C8.1     CE08836	WBGene00016765	serine\/threonine-protein
      3e-14   53.2   0.1    6.6e-14   52.0   0.1    1.4  1  C05C12.1    CE02965	WBGene00007335	serine\/threonine kinase	
    3.3e-14   53.0   0.0    9.4e-07   28.5   0.0    2.3  2  DC2.7a      CE44458	WBGene00017083	locus:kin-33	protein kina
    3.7e-14   52.9   2.1    5.5e-14   52.3   0.0    2.3  1  F28B12.3    CE02704	WBGene00017895	locus:vrk-1	Protein kinas
    7.2e-14   51.9   0.1    1.1e-13   51.4   0.0    1.2  1  D2024.1     CE04290	WBGene00017050	status:Partially_confirme
    1.7e-12   47.4   0.0    2.4e-12   46.9   0.0    1.2  1  F22H10.1    CE35505	WBGene00017725	protein kinase	status:Par
    2.1e-12   47.1   0.2    2.1e-12   47.1   0.1    1.7  1  ZC373.4     CE02377	WBGene00013869	calcium\/calmodulin depen
    2.5e-12   46.8   0.0    3.3e-12   46.5   0.0    1.2  1  F39F10.3    CE07205	WBGene00018203	serine\/threonine-protein
    1.2e-11   44.7   0.1    2.3e-11   43.7   0.1    1.4  1  B0495.2     CE01761	WBGene00015203	CDC2	status:Partially_con
    1.4e-11   44.4   0.0    1.8e-11   44.0   0.0    1.1  1  F26A1.4     CE02685	WBGene00017803	Casein kinase	status:Conf
      2e-11   43.8   0.1      3e-11   43.3   0.1    1.2  1  M04C9.5a    CE40815	WBGene00001121	locus:dyf-5	serine\/threo
    2.2e-11   43.8   0.1    3.2e-11   43.2   0.1    1.2  1  M04C9.5b    CE46107	WBGene00001121	locus:dyf-5	status:Confir
    4.3e-11   42.8   0.1    5.3e-11   42.5   0.0    1.1  1  F47F2.1c    CE31171	WBGene00018569	status:Confirmed	UniProt:
    5.4e-11   42.5   0.1    7.8e-11   41.9   0.0    1.1  1  C09B8.7c    CE33559	WBGene00003911	locus:pak-1	status:Confir
      6e-11   42.3   0.0    9.5e-11   41.7   0.0    1.2  1  Y106G6A.1   CE19294	WBGene00013694	serine\/threonine kinase	
    6.2e-11   42.3   0.1    9.2e-11   41.7   0.0    1.1  1  C09B8.7b    CE06792	WBGene00003911	locus:pak-1	status:Confir
    6.3e-11   42.2   0.1    9.2e-11   41.7   0.0    1.1  1  C09B8.7a    CE27670	WBGene00003911	locus:pak-1	Serine\/threo
    6.7e-11   42.1   0.0    8.9e-11   41.7   0.0    1.1  1  F47F2.1b    CE37114	WBGene00018569	status:Confirmed	UniProt:
      1e-10   41.6   0.4    1.5e-10   41.0   0.3    1.1  1  ZK622.1     CE05098	WBGene00022780	tyrosine-protein kinase	s
    1.3e-10   41.2   0.0    1.7e-10   40.8   0.0    1.1  1  F22F1.2     CE04444	WBGene00017714	ser\/thr protein kinase	s
    2.4e-10   40.3   0.0    0.00037   19.9   0.0    2.3  2  T01H8.1d    CE38217	WBGene00011352	locus:rskn-1	status:Confi
    2.5e-10   40.3   0.0    0.00037   19.9   0.0    2.2  2  T01H8.1b    CE34494	WBGene00011352	locus:rskn-1	Protein kina
    2.7e-10   40.1   0.0    0.00039   19.9   0.0    2.2  2  T01H8.1c    CE34495	WBGene00011352	locus:rskn-1	status:Parti
      3e-10   40.0   0.0    0.00042   19.8   0.0    2.3  2  T01H8.1a    CE34493	WBGene00011352	locus:rskn-1	Protein kina
    3.3e-10   39.9   0.0    0.00043   19.7   0.0    2.3  2  T01H8.1e    CE41000	WBGene00011352	locus:rskn-1	status:Confi
    3.5e-10   39.8   0.1    3.5e-10   39.8   0.1    2.5  1  W03G1.6b    CE40474	WBGene00021012	locus:pig-1	status:Partia
    3.5e-10   39.8   0.1    3.5e-10   39.8   0.1    2.5  1  W03G1.6a    CE40473	WBGene00021012	locus:pig-1	protein kinas
      5e-10   39.3   0.0    5.7e-10   39.1   0.0    1.0  1  Y73B6A.2    CE22961	WBGene00022229	protein kinase	status:Con
      1e-09   38.3   0.0    1.3e-09   37.9   0.0    1.1  1  K04C1.5     CE06089	WBGene00010555	serine\/threonine kinase	
      1e-09   38.3   0.5      1e-09   38.3   0.3    2.8  1  H39E23.1e   CE44733	WBGene00003916	locus:par-1	status:Partia
    1.2e-09   38.1   0.0    1.6e-09   37.6   0.0    1.1  1  K11E8.1k    CE28060	WBGene00006779	locus:unc-43	Ca2+\/calmod
    1.2e-09   38.1   0.0    1.6e-09   37.6   0.0    1.1  1  K11E8.1l    CE28061	WBGene00006779	locus:unc-43	Ca2+\/calmod
    1.2e-09   38.0   0.1    2.4e-09   37.1   0.1    1.4  1  T19A5.2c    CE30181	WBGene00001526	locus:gck-1	status:Partia
    1.2e-09   38.0   0.6    1.2e-09   38.0   0.4    2.6  1  H39E23.1g   CE45263	WBGene00003916	locus:par-1	status:Partia
    1.3e-09   37.9   0.6    1.3e-09   37.9   0.4    2.6  1  H39E23.1c   CE40085	WBGene00003916	locus:par-1	status:Partia
    1.4e-09   37.8   0.6    1.4e-09   37.8   0.4    2.7  1  H39E23.1b   CE27768	WBGene00003916	locus:par-1	status:Partia
    1.4e-09   37.8   0.6    1.4e-09   37.8   0.4    2.6  1  H39E23.1f   CE45159	WBGene00003916	locus:par-1	status:Partia
    1.5e-09   37.7   0.5    1.5e-09   37.7   0.3    2.8  1  H39E23.1a   CE23838	WBGene00003916	locus:par-1	serine\/threo
    1.5e-09   37.7   0.5    1.5e-09   37.7   0.3    2.8  1  H39E23.1j   CE46555	WBGene00003916	locus:par-1	status:Partia
    1.5e-09   37.7   0.5    1.5e-09   37.7   0.3    2.7  1  H39E23.1d   CE44808	WBGene00003916	locus:par-1	status:Partia
    1.6e-09   37.6   0.0    2.2e-09   37.1   0.0    1.1  1  K11E8.1i    CE28059	WBGene00006779	locus:unc-43	calcium\/cal
    2.8e-09   36.8   0.0    5.2e-09   35.9   0.0    1.4  1  K11E8.1f    CE28056	WBGene00006779	locus:unc-43	Ca2+\/calmod
    2.9e-09   36.8   0.0    4.5e-09   36.1   0.0    1.2  1  K11E8.1d    CE28054	WBGene00006779	locus:unc-43	Ca2+\/calmod
    2.9e-09   36.7   0.0    5.2e-09   35.9   0.0    1.3  1  K11E8.1g    CE28057	WBGene00006779	locus:unc-43	Ca2+\/calmod
      3e-09   36.7   0.0    5.5e-09   35.8   0.0    1.4  1  K11E8.1e    CE28055	WBGene00006779	locus:unc-43	Ca2+\/calmod
    3.1e-09   36.7   0.0    6.3e-09   35.7   0.0    1.4  1  K11E8.1h    CE28058	WBGene00006779	locus:unc-43	Ca2+\/calmod
    3.4e-09   36.5   0.0    3.6e-09   36.4   0.0    1.1  1  E02H4.6     CE05552	WBGene00008464	serine\/threonine kinase	
    4.4e-09   36.2   0.0    8.6e-09   35.2   0.0    1.4  1  K11E8.1r    CE45912	WBGene00006779	locus:unc-43	status:Parti
    4.6e-09   36.1   0.2    1.3e-08   34.6   0.0    1.7  1  T25E12.4c   CE42507	WBGene00012019	locus:dkf-2	status:Partia
    4.6e-09   36.1   0.1      6e-09   35.7   0.0    1.1  1  R02C2.1     CE33150	WBGene00019814	protein kinase	status:Con
    4.6e-09   36.1   0.3    1.2e-08   34.7   0.0    1.6  1  T25E12.4d   CE46242	WBGene00012019	locus:dkf-2	status:Partia
    5.5e-09   35.8   0.2    1.3e-08   34.6   0.1    1.5  1  PAR2.3a     CE39167	WBGene00019801	locus:aak-1	Protein kinas
    5.7e-09   35.8   0.1    1.4e-08   34.5   0.0    1.5  1  C01C4.3a    CE03889	WBGene00015293	status:Confirmed	UniProt:
      6e-09   35.7   0.1    1.8e-08   34.1   0.0    1.6  1  C01C4.3b    CE30846	WBGene00015293	serine\/threonine protein
    6.1e-09   35.7   0.3    1.7e-08   34.2   0.0    1.8  1  T25E12.4a   CE42484	WBGene00012019	locus:dkf-2	Phorbol ester
    6.3e-09   35.7   0.4    8.2e-09   35.3   0.3    1.1  1  F16B12.7    CE34174	WBGene00008883	serine\/threonine kinase	
    6.5e-09   35.6   0.0    7.3e-09   35.4   0.0    1.2  1  F47F2.1a    CE27166	WBGene00018569	protein kinase	status:Con
    6.9e-09   35.5   0.1    1.2e-08   34.7   0.1    1.3  1  B0414.7a    CE07737	WBGene00003472	locus:mtk-1	protein kinas
    6.9e-09   35.5   0.1    1.2e-08   34.7   0.1    1.3  1  B0414.7b    CE27573	WBGene00003472	locus:mtk-1	status:Partia
    1.2e-08   34.7   0.1    1.9e-08   34.1   0.1    1.2  1  T08D2.7     CE28251	WBGene00011612	Forkhead-associated (FHA)
    1.3e-08   34.6   0.1    2.3e-08   33.8   0.1    1.3  1  T04C10.1    CE33442	WBGene00003149	locus:mbk-1	serine\/threo
    1.4e-08   34.5   0.1    2.3e-08   33.8   0.1    1.2  1  C56G2.5     CE44964	WBGene00016980	Protein kinase	status:Par
    1.5e-08   34.4   0.2      3e-08   33.4   0.1    1.4  1  T19A5.2d    CE37048	WBGene00001526	locus:gck-1	status:Partia
    1.6e-08   34.3   0.2      3e-08   33.4   0.1    1.4  1  T19A5.2a    CE07510	WBGene00001526	locus:gck-1	serine\/threo
    1.6e-08   34.3   0.2      3e-08   33.4   0.1    1.4  1  T19A5.2b    CE28674	WBGene00001526	locus:gck-1	status:Partia
    1.8e-08   34.1   0.1    2.4e-08   33.8   0.1    1.1  1  F39F10.2    CE07204	WBGene00018202	serine\/threonine-protein
    2.3e-08   33.8   0.5    6.8e-08   32.3   0.2    1.8  1  T01C8.1c    CE07458	WBGene00020142	locus:aak-2	status:Confir
    2.7e-08   33.5   0.5    8.2e-08   32.0   0.2    1.8  1  T01C8.1a    CE31222	WBGene00020142	locus:aak-2	ser\/thr-prot
    2.8e-08   33.5   0.5    8.2e-08   32.0   0.2    1.8  1  T01C8.1b    CE31223	WBGene00020142	locus:aak-2	status:Confir
    2.9e-08   33.5   1.1    4.2e-08   32.9   0.8    1.1  1  ZC581.7     CE28168	WBGene00022634	protein-tyrosine kinase	s
    3.1e-08   33.4   0.1    5.6e-08   32.5   0.1    1.3  1  F57B9.8     CE29411	WBGene00018999	putative protein tyrosine
    3.1e-08   33.4   0.3    7.2e-08   32.2   0.2    1.5  1  Y39G10AL.3  CE30320	WBGene00000408	locus:cdk-7	status:Confir
    6.4e-08   32.3   0.0    8.7e-08   31.9   0.0    1.1  1  H01G02.2    CE35567	WBGene00010349	locus:dyf-18	serine\/thre
    6.7e-08   32.3   0.0      1e-07   31.7   0.0    1.3  1  W04B5.5     CE20142	WBGene00021022	protein kinase	status:Con
    9.4e-08   31.8   0.0    1.2e-07   31.4   0.0    1.1  1  R02C2.2     CE39025	WBGene00019815	locus:kin-34	protein kina
      1e-07   31.7   0.0    1.5e-07   31.1   0.0    1.2  1  F31E3.2b    CE30774	WBGene00017950	status:Confirmed	UniProt:
      1e-07   31.6   0.3    2.1e-07   30.6   0.2    1.4  1  B0205.7     CE17321	WBGene00002191	locus:kin-3	casein kinase
    1.1e-07   31.6   0.0    1.5e-07   31.1   0.0    1.2  1  F31E3.2a    CE30773	WBGene00017950	Protein kinase	status:Par
    1.2e-07   31.4   2.7    1.2e-07   31.4   0.1    1.9  1  F13B9.5     CE25854	WBGene00002239	locus:ksr-1	status:Confir
    1.3e-07   31.3   0.1    1.9e-07   30.8   0.0    1.2  1  F42G8.4     CE29318	WBGene00004057	locus:pmk-3	protein kinas
    1.4e-07   31.2   0.3    2.7e-07   30.3   0.2    1.4  1  F59E12.2    CE28571	WBGene00006988	locus:zyg-1	status:Confir
    1.4e-07   31.2   0.1    2.2e-07   30.6   0.1    1.4  1  ZC581.1     CE15235	WBGene00022631	locus:nekl-2	ser\/thr-pro
    1.4e-07   31.2   0.0      2e-07   30.7   0.0    1.2  1  DC2.7c      CE46760	WBGene00017083	locus:kin-33	status:Parti
    1.7e-07   31.0   0.0    2.3e-07   30.5   0.0    1.1  1  C04G6.1b    CE32111	WBGene00003402	locus:mpk-2	status:Confir
    2.2e-07   30.6   0.2    9.6e-07   28.5   0.2    1.9  1  D1044.8     CE39141	WBGene00017033	locus:nekl-4	status:Parti
    2.3e-07   30.5   0.0    4.8e-07   29.4   0.0    1.4  1  C04G6.1a    CE31290	WBGene00003402	locus:mpk-2	Ser\/Thr prot
    2.4e-07   30.4   0.0    3.6e-07   29.9   0.0    1.1  1  Y92H12A.1   CE39993	WBGene00005077	locus:src-1	status:Confir
    2.5e-07   30.4   0.4    2.5e-07   30.4   0.3    2.3  1  ZC504.3     CE40176	WBGene00013917	serine\/threonine kinase 
    3.6e-07   29.9   0.1    8.3e-07   28.7   0.1    1.6  1  B0496.3a    CE44329	WBGene00006814	locus:unc-82	ser\/thr pro
    3.8e-07   29.8   0.1    5.8e-07   29.2   0.1    1.2  1  Y60A3A.12   CE27297	WBGene00000499	locus:chk-2	status:Confir
    3.8e-07   29.8   0.2      8e-07   28.7   0.1    1.5  1  F32D8.1     CE41398	WBGene00009326	calcium\/calmodulin depen
    3.9e-07   29.8   0.1    8.3e-07   28.7   0.1    1.5  1  B0496.3h    CE44339	WBGene00006814	locus:unc-82	status:Confi
    3.9e-07   29.7   0.1    8.4e-07   28.7   0.1    1.5  1  B0496.3g    CE44297	WBGene00006814	locus:unc-82	status:Confi
      4e-07   29.7   0.1    8.9e-07   28.6   0.1    1.6  1  B0496.3d    CE44346	WBGene00006814	locus:unc-82	status:Confi
    4.1e-07   29.7   0.1    9.1e-07   28.5   0.1    1.5  1  B0496.3b    CE44280	WBGene00006814	locus:unc-82	status:Confi
    4.2e-07   29.7   0.1    8.8e-07   28.6   0.1    1.5  1  B0496.3f    CE44278	WBGene00006814	locus:unc-82	status:Confi
    4.3e-07   29.6   0.0    4.3e-07   29.6   0.0    1.4  1  C04G6.1c    CE36972	WBGene00003402	locus:mpk-2	status:Confir
    4.6e-07   29.5   1.6    1.1e-06   28.3   0.0    2.2  1  B0496.3e    CE44360	WBGene00006814	locus:unc-82	status:Confi
    5.3e-07   29.3   0.1    7.5e-07   28.8   0.0    1.1  1  T17E9.1b    CE32936	WBGene00002201	locus:kin-18	status:Confi
    6.1e-07   29.1   0.0      9e-07   28.5   0.0    1.2  1  Y39H10A.7a  CE26076	WBGene00000498	locus:chk-1	status:Confir
    6.2e-07   29.1   0.1    6.2e-07   29.1   0.1    1.7  1  F15A2.6b    CE40646	WBGene00004719	locus:sad-1	status:Partia
    7.2e-07   28.9   0.1    7.2e-07   28.9   0.1    1.8  1  F15A2.6a    CE28218	WBGene00004719	locus:sad-1	serine\/threo
    7.3e-07   28.9   0.0    1.2e-06   28.1   0.0    1.4  1  B0207.4     CE24761	WBGene00000099	locus:air-2	protein kinas
    8.1e-07   28.7   0.1    1.3e-06   28.0   0.1    1.2  1  W09C5.5     CE20167	WBGene00012352	locus:dkf-1	Phorbol ester
    8.7e-07   28.6   0.1    2.6e-06   27.1   0.0    1.7  1  F46C3.1     CE18695	WBGene00003970	locus:pek-1	eukaryotic tr
    1.1e-06   28.2   0.0    1.4e-06   27.9   0.0    1.1  1  C44C10.7    CE05414	WBGene00008088	serine\/threonine kinase	
    1.2e-06   28.1   0.0    1.7e-06   27.6   0.0    1.1  1  K08H2.5     CE06163	WBGene00010692	serine\/threonine kinase	
    1.4e-06   27.9   0.3    2.2e-06   27.3   0.2    1.2  1  C36B7.2     CE04173	WBGene00016465	CDC2\/CDC28 subfamily of 
    1.6e-06   27.7   0.1    2.3e-06   27.2   0.1    1.1  1  ZK909.2g    CE31759	WBGene00002189	locus:kin-1	status:Confir
    1.7e-06   27.7   0.1    2.4e-06   27.1   0.1    1.1  1  ZK909.2m    CE31765	WBGene00002189	locus:kin-1	status:Confir
    1.7e-06   27.7   0.2    2.5e-06   27.1   0.2    1.2  1  K07A9.2     CE25046	WBGene00000553	locus:cmk-1	ser\/thr prot
    1.8e-06   27.6   0.1    2.6e-06   27.0   0.1    1.1  1  ZK909.2a    CE15473	WBGene00002189	locus:kin-1	Protein kinas
    1.8e-06   27.6   0.1    2.6e-06   27.0   0.1    1.1  1  ZK909.2i    CE31761	WBGene00002189	locus:kin-1	status:Confir
    1.9e-06   27.5   0.1    2.8e-06   26.9   0.1    1.1  1  ZK909.2d    CE31756	WBGene00002189	locus:kin-1	status:Confir
    1.9e-06   27.5   0.1    5.4e-06   26.0   0.1    1.8  1  ZK524.4     CE18454	WBGene00013994	serine\/threonine kinase	
    1.9e-06   27.5   0.1    2.9e-06   26.9   0.1    1.1  1  ZK909.2f    CE31758	WBGene00002189	locus:kin-1	status:Confir
      2e-06   27.4   0.1      3e-06   26.8   0.1    1.1  1  ZK909.2b    CE15475	WBGene00002189	locus:kin-1	cAMP-dependan
      2e-06   27.4   0.1    2.9e-06   26.9   0.1    1.1  1  ZK909.2h    CE31760	WBGene00002189	locus:kin-1	status:Confir
    2.1e-06   27.4   0.1    2.8e-06   26.9   0.1    1.2  1  F43C1.2a    CE01583	WBGene00003401	locus:mpk-1	serine\/threo
    2.1e-06   27.3   0.1    3.1e-06   26.8   0.1    1.1  1  ZK909.2k    CE31763	WBGene00002189	locus:kin-1	status:Confir
    2.1e-06   27.3   0.1    3.2e-06   26.7   0.1    1.1  1  ZK909.2l    CE31764	WBGene00002189	locus:kin-1	status:Confir
    2.2e-06   27.2   0.1    3.3e-06   26.7   0.1    1.1  1  ZK909.2j    CE31762	WBGene00002189	locus:kin-1	status:Confir
    2.3e-06   27.2   0.1    3.5e-06   26.6   0.1    1.1  1  ZK909.2e    CE31757	WBGene00002189	locus:kin-1	status:Confir
    2.5e-06   27.1   0.1      4e-06   26.4   0.1    1.3  1  F43C1.2b    CE24971	WBGene00003401	locus:mpk-1	serine\/threo
    2.8e-06   26.9   0.1    5.2e-06   26.0   0.0    1.3  1  T17E9.1a    CE01405	WBGene00002201	locus:kin-18	status:Confi
    3.1e-06   26.8   0.0    6.5e-06   25.7   0.0    1.5  1  C10C6.1b    CE44446	WBGene00002192	locus:kin-4	status:Confir
    3.2e-06   26.7   0.0      5e-06   26.1   0.0    1.2  1  Y39H10A.7b  CE33867	WBGene00000498	locus:chk-1	status:Confir
    3.2e-06   26.7   0.0    8.3e-06   25.4   0.0    1.5  1  W06F12.1c   CE29478	WBGene00003048	locus:lit-1	status:Confir
    3.5e-06   26.6   0.0      9e-06   25.3   0.0    1.5  1  W06F12.1e   CE37161	WBGene00003048	locus:lit-1	status:Confir
    3.6e-06   26.6   0.0    9.2e-06   25.2   0.0    1.5  1  W06F12.1b   CE29477	WBGene00003048	locus:lit-1	status:Confir
    3.6e-06   26.6   0.0    7.7e-06   25.5   0.0    1.5  1  C10C6.1a    CE39132	WBGene00002192	locus:kin-4	serine\/threo
    3.7e-06   26.5   0.3    5.6e-06   25.9   0.2    1.2  1  B0478.1b    CE30123	WBGene00002178	locus:jnk-1	status:Confir
    3.8e-06   26.5   2.5    7.3e-06   25.5   0.0    2.2  1  ZK617.1a    CE33017	WBGene00006759	locus:unc-22	Fibronectin 
    3.8e-06   26.5   0.0    6.9e-06   25.6   0.0    1.3  1  ZK617.1e    CE44668	WBGene00006759	locus:unc-22	status:Parti
    3.9e-06   26.5   0.0    7.1e-06   25.6   0.0    1.3  1  ZK617.1c    CE40796	WBGene00006759	locus:unc-22	status:Parti
      4e-06   26.4   0.0    5.1e-06   26.1   0.0    1.1  1  F42G8.3b    CE34862	WBGene00004056	locus:pmk-2	status:Partia
    4.2e-06   26.3   2.5    7.7e-06   25.5   0.0    2.2  1  ZK617.1b    CE33018	WBGene00006759	locus:unc-22	Fibronectin 
    4.3e-06   26.3   0.1    6.9e-06   25.6   0.1    1.3  1  C44H4.6     CE08727	WBGene00008095	glycogen synthase kinase 
    4.4e-06   26.3   0.2    4.4e-06   26.3   0.1    2.1  2  F53G12.6    CE29331	WBGene00004962	locus:spe-8	protein-tyros
    4.5e-06   26.3   0.0    9.3e-06   25.2   0.0    1.4  1  C10C6.1c    CE44487	WBGene00002192	locus:kin-4	status:Partia
    4.6e-06   26.2   0.0    9.5e-06   25.2   0.0    1.4  1  C10C6.1d    CE44504	WBGene00002192	locus:kin-4	status:Partia
    4.6e-06   26.2   0.1    6.9e-06   25.6   0.1    1.1  1  F21A3.5     CE44026	WBGene00008995	status:Partially_confirme
      5e-06   26.1   0.0    6.4e-06   25.8   0.0    1.2  1  K03E5.3     CE36652	WBGene00019362	locus:cdk-2	protein kinas
    5.9e-06   25.9   0.2    1.5e-05   24.5   0.2    1.5  1  F49C5.4     CE42460	WBGene00009867	serine\/threonine kinase 
    5.9e-06   25.9   0.0    1.4e-05   24.6   0.0    1.5  1  W06F12.1d   CE37160	WBGene00003048	locus:lit-1	status:Confir
    6.1e-06   25.8   0.3    9.3e-06   25.2   0.2    1.2  1  B0478.1a    CE27574	WBGene00002178	locus:jnk-1	MAP kinase	st
    6.2e-06   25.8   0.1    6.2e-06   25.8   0.1    1.5  1  ZK909.2c    CE31755	WBGene00002189	locus:kin-1	status:Partia
    6.5e-06   25.7   0.0    1.5e-05   24.5   0.0    1.5  1  W06F12.1a   CE29476	WBGene00003048	locus:lit-1	serine\/threo
    7.1e-06   25.6   0.0    1.4e-05   24.6   0.0    1.5  1  F18H3.5a    CE18608	WBGene00000406	locus:cdk-4	serine\/threo
    7.2e-06   25.6   0.0    9.5e-06   25.2   0.0    1.2  1  C07G1.3a    CE06779	WBGene00003961	locus:pct-1	ser\/thr prot
    7.3e-06   25.6   0.0    1.2e-05   24.8   0.0    1.4  1  C07G1.3c    CE32571	WBGene00003961	locus:pct-1	status:Confir
    7.5e-06   25.5   0.0    1.1e-05   25.0   0.0    1.2  1  W06B3.2d    CE38984	WBGene00004859	locus:sma-5	status:Partia
    7.5e-06   25.5   0.0    7.5e-06   25.5   0.0    2.3  1  ZK617.1d    CE44671	WBGene00006759	locus:unc-22	status:Parti
    7.8e-06   25.5   0.0    1.3e-05   24.7   0.0    1.3  1  W06B3.2b    CE31630	WBGene00004859	locus:sma-5	status:Partia
    7.9e-06   25.4   0.0    1.3e-05   24.7   0.0    1.3  1  C07G1.3b    CE29073	WBGene00003961	locus:pct-1	status:Confir
    7.9e-06   25.4   0.3    1.3e-05   24.7   0.2    1.3  1  ZC416.4     CE34622	WBGene00002188	locus:kgb-2	protein kinas
    8.3e-06   25.4   0.4    1.4e-05   24.7   0.3    1.3  1  Y43D4A.6    CE21879	WBGene00012792	status:Partially_confirme
    8.5e-06   25.3   0.0    1.4e-05   24.7   0.0    1.3  1  W06B3.2a    CE31629	WBGene00004859	locus:sma-5	serine\/threo
    8.6e-06   25.3   0.0    1.4e-05   24.6   0.0    1.3  1  W06B3.2c    CE39526	WBGene00004859	locus:sma-5	status:Partia
    1.1e-05   25.0   0.9      2e-05   24.1   0.6    1.4  1  F49E11.1a   CE05897	WBGene00003150	locus:mbk-2	serine\/threo
    1.2e-05   24.8   0.9    1.7e-05   24.3   0.6    1.1  1  F49E11.1d   CE39735	WBGene00003150	locus:mbk-2	status:Confir
    1.3e-05   24.8   0.0    1.8e-05   24.3   0.0    1.1  1  K07C11.2    CE21025	WBGene00000098	locus:air-1	protein kinas
    1.3e-05   24.7   0.0    2.2e-05   24.0   0.0    1.4  1  DC2.7b      CE27899	WBGene00017083	locus:kin-33	status:Confi
    1.3e-05   24.7   0.0    1.9e-05   24.2   0.0    1.1  1  C41C4.4b    CE45635	WBGene00002147	locus:ire-1	status:Partia
    1.4e-05   24.6   0.0    2.7e-05   23.7   0.0    1.4  1  F18H3.5b    CE28918	WBGene00000406	locus:cdk-4	serine\/threo
    1.5e-05   24.6   0.1    2.2e-05   24.0   0.0    1.2  1  R11G1.4b    CE39616	WBGene00004727	locus:sax-1	status:Confir
    1.5e-05   24.6   0.1    2.2e-05   24.0   0.0    1.2  1  R11G1.4a    CE39615	WBGene00004727	locus:sax-1	protein kinas
    1.9e-05   24.2   0.1    1.9e-05   24.2   0.0    1.5  1  T13H10.1    CE06444	WBGene00002193	locus:kin-5	Src homology 
    1.9e-05   24.2   0.4    2.1e-05   24.0   0.3    1.1  1  T07F12.4    CE28650	WBGene00020324	Serine\/Threonine protein
    1.9e-05   24.2   0.0    2.6e-05   23.7   0.0    1.2  1  F55A8.2f    CE37242	WBGene00001173	locus:pkg-1	status:Confir
    1.9e-05   24.2   0.9    1.9e-05   24.2   0.6    1.4  1  F49E11.1e   CE39938	WBGene00003150	locus:mbk-2	status:Confir
      2e-05   24.1   0.1    9.1e-05   21.9   0.0    2.0  1  C09G4.2a    CE31156	WBGene00015650	locus:pkg-2	cAMP-dependan
    2.1e-05   24.1   0.4    4.2e-05   23.0   0.3    1.4  1  Y18D10A.5   CE21401	WBGene00001746	locus:gsk-3	Eukaryotic pr
    2.2e-05   23.9   0.0      4e-05   23.1   0.0    1.4  1  F49B2.5     CE24991	WBGene00005078	locus:src-2	Src homology 
    2.3e-05   23.9   0.0    3.4e-05   23.4   0.0    1.2  1  R02C2.6     CE33152	WBGene00019817	status:Partially_confirme
    2.3e-05   23.9   0.1     0.0001   21.8   0.0    2.0  1  C09G4.2c    CE31158	WBGene00015650	locus:pkg-2	status:Confir
    2.4e-05   23.9   0.8    4.4e-05   23.0   0.6    1.4  1  F49E11.1c   CE23751	WBGene00003150	locus:mbk-2	status:Confir
    2.5e-05   23.8   0.8    4.6e-05   22.9   0.6    1.4  1  F49E11.1b   CE19878	WBGene00003150	locus:mbk-2	serine\/threo
    2.6e-05   23.7   0.1      4e-05   23.1   0.1    1.2  1  C35E7.10a   CE17523	WBGene00016462	protein kinase	status:Con
    2.6e-05   23.7   0.0    4.1e-05   23.1   0.0    1.2  1  C41C4.4a    CE35836	WBGene00002147	locus:ire-1	serine\/threo
    2.7e-05   23.7   0.1    4.2e-05   23.0   0.1    1.2  1  C55C3.4     CE06991	WBGene00016954	tyrosine-protein kinase	s
    3.5e-05   23.3   0.1    4.8e-05   22.9   0.1    1.2  1  W10G6.2a    CE39527	WBGene00004789	locus:sgk-1	Protein kinas
    3.6e-05   23.3   0.1      5e-05   22.8   0.1    1.3  1  W10G6.2b    CE39528	WBGene00004789	locus:sgk-1	status:Confir
    3.6e-05   23.3   0.0    5.7e-05   22.6   0.0    1.3  1  F55A8.2b    CE19898	WBGene00001173	locus:pkg-1	cyclic-GMP-de
    3.6e-05   23.3   0.0      6e-05   22.6   0.0    1.2  1  ZC404.9     CE07599	WBGene00022603	locus:gck-2	serine\/threo
    3.6e-05   23.3   0.0    5.8e-05   22.6   0.0    1.3  1  F55A8.2e    CE37241	WBGene00001173	locus:pkg-1	status:Confir
    3.7e-05   23.3   0.1    5.7e-05   22.6   0.1    1.3  1  C05D10.2c   CE30422	WBGene00015478	status:Confirmed	UniProt:
    3.7e-05   23.2   0.1    0.00019   20.9   0.1    2.2  1  B0285.1a    CE31401	WBGene00007135	locus:cdtl-7	serine\/thre
    3.7e-05   23.2   0.0    5.9e-05   22.6   0.0    1.3  1  F55A8.2c    CE31541	WBGene00001173	locus:pkg-1	status:Confir
    3.7e-05   23.2   0.1    0.00019   20.9   0.1    2.2  1  B0285.1c    CE44020	WBGene00007135	locus:cdtl-7	status:Parti
    3.8e-05   23.2   0.3    6.9e-05   22.3   0.2    1.3  1  T07A9.3     CE29466	WBGene00002187	locus:kgb-1	protein kinas
    3.9e-05   23.2   0.1     0.0002   20.8   0.1    2.1  1  B0285.1b    CE44061	WBGene00007135	locus:cdtl-7	status:Parti
    3.9e-05   23.2   0.0    6.5e-05   22.4   0.0    1.2  1  C34G6.5     CE26909	WBGene00016421	ser\/thr-protein kinase	s
      4e-05   23.1   0.0    6.3e-05   22.5   0.0    1.3  1  F55A8.2a    CE19897	WBGene00001173	locus:pkg-1	cyclic-GMP-de
    4.4e-05   23.0   0.1    8.2e-05   22.1   0.1    1.5  1  F46G11.3    CE04586	WBGene00018516	locus:tag-257	serine\/thr
    4.5e-05   22.9   0.1    7.7e-05   22.2   0.1    1.3  1  Y38F1A.10b  CE35656	WBGene00003144	locus:max-2	status:Partia
      5e-05   22.8   0.1    9.4e-05   21.9   0.0    1.5  1  C05D10.2a   CE29020	WBGene00015478	status:Confirmed	UniProt:
    5.1e-05   22.8   0.1    7.8e-05   22.2   0.1    1.2  1  B0218.3     CE06686	WBGene00004055	locus:pmk-1	ser\/thr kina
    5.2e-05   22.7   0.0    6.7e-05   22.4   0.0    1.2  1  C44C8.6b    CE33566	WBGene00007007	locus:mak-2	status:Confir
    5.3e-05   22.7   0.0    5.9e-05   22.6   0.0    1.1  1  C09G4.2d    CE32576	WBGene00015650	locus:pkg-2	status:Confir
    5.4e-05   22.7   0.0    7.2e-05   22.3   0.0    1.1  1  C09G4.2b    CE31157	WBGene00015650	locus:pkg-2	status:Confir
    6.1e-05   22.5   1.0    0.00015   21.3   0.0    1.9  1  C10H11.9    CE08098	WBGene00002694	locus:let-502	Rho-associa
    6.2e-05   22.5   0.0    8.4e-05   22.1   0.0    1.2  1  M03C11.1    CE03492	WBGene00010838	cAMP-dependant protein ki
    6.4e-05   22.5   0.1     0.0001   21.8   0.1    1.3  1  C07A9.3d    CE46199	WBGene00006579	locus:tlk-1	status:Confir
    6.5e-05   22.4   0.1     0.0001   21.8   0.1    1.3  1  C07A9.3c    CE39220	WBGene00006579	locus:tlk-1	status:Confir
    6.9e-05   22.3   0.1    0.00013   21.4   0.1    1.3  1  Y73B6A.5a   CE25585	WBGene00003030	locus:lin-45	protein kina
    7.3e-05   22.3   0.1    0.00012   21.6   0.1    1.3  1  C07A9.3a    CE36353	WBGene00006579	locus:tlk-1	serine\/threo
    7.3e-05   22.3   0.1    0.00012   21.6   0.1    1.3  1  C07A9.3b    CE36354	WBGene00006579	locus:tlk-1	status:Confir
    7.5e-05   22.2   0.1    0.00011   21.6   0.1    1.2  1  F42G10.2    CE10328	WBGene00003368	locus:mkk-4	serine\/threo
    7.8e-05   22.2   0.1    7.8e-05   22.2   0.1    1.6  1  B0464.5b    CE20457	WBGene00004980	locus:spk-1	Eukaryotic pr
      8e-05   22.1   0.0    0.00013   21.4   0.0    1.2  1  R166.5a     CE40867	WBGene00011304	locus:mnk-1	serine\/threo
      8e-05   22.1   0.0    0.00013   21.4   0.0    1.3  1  R166.5b     CE40868	WBGene00011304	locus:mnk-1	status:Partia
    8.2e-05   22.1   0.0    0.00011   21.7   0.0    1.2  1  C44C8.6a    CE17545	WBGene00007007	locus:mak-2	protein kinas
    8.2e-05   22.1   0.1    0.00013   21.4   0.1    1.3  1  B0464.5a    CE36580	WBGene00004980	locus:spk-1	serine\/threo
    8.8e-05   22.0   0.2    0.00015   21.2   0.1    1.2  1  Y38F1A.10a  CE40478	WBGene00003144	locus:max-2	Eukaryotic pr
    9.3e-05   21.9   0.1    9.3e-05   21.9   0.1    1.6  1  B0464.5c    CE36373	WBGene00004980	locus:spk-1	Eukaryotic pr
    9.6e-05   21.9   0.0    0.00019   20.9   0.0    1.4  1  M79.1c      CE31572	WBGene00000018	locus:abl-1	status:Partia
    9.8e-05   21.8   0.0    0.00019   20.9   0.0    1.4  1  M79.1b      CE31571	WBGene00000018	locus:abl-1	status:Partia
    9.9e-05   21.8   0.0    0.00019   20.9   0.0    1.4  1  M79.1a      CE31570	WBGene00000018	locus:abl-1	Src homology 
     0.0001   21.7   0.1    0.00025   20.5   0.0    1.6  1  T20F10.1    CE13844	WBGene00007047	locus:wts-1	Protein kinas
    0.00011   21.7   0.0    0.00016   21.2   0.0    1.2  1  R03D7.5     CE35899	WBGene00010991	serine\/threonine kinase	
    0.00013   21.5   0.0    0.00018   21.0   0.0    1.1  1  C17C3.11    CE34696	WBGene00015893	status:Partially_confirme
    0.00014   21.3   0.0    0.00017   21.0   0.0    1.1  1  Y38E10A.8   CE46550	WBGene00012586	status:Partially_confirme
    0.00015   21.2   0.0    0.00021   20.8   0.0    1.2  1  ZC123.4c    CE37593	WBGene00022519	status:Partially_confirme
    0.00015   21.2   0.0    0.00032   20.2   0.0    1.4  1  C30F8.4b    CE30493	WBGene00002213	locus:kin-32	status:Confi
    0.00015   21.2   0.0    0.00022   20.7   0.0    1.2  1  F23C8.8     CE20717	WBGene00017737	protein kinase	status:Con
    0.00017   21.1   0.0    0.00026   20.4   0.0    1.3  1  F19C6.1     CE01554	WBGene00001708	locus:grk-1	G protein-cou
    0.00017   21.1   0.2    0.00023   20.6   0.2    1.2  1  Y38F1A.10d  CE46596	WBGene00003144	locus:max-2	status:Partia
    0.00017   21.1   0.4    0.00025   20.5   0.2    1.1  1  C24A8.4     CE27082	WBGene00016038	locus:cst-2	status:Partia
    0.00017   21.1   0.2    0.00017   21.1   0.1    1.5  1  Y38F1A.10c  CE42477	WBGene00003144	locus:max-2	status:Partia
    0.00018   21.0   0.0    0.00036   20.0   0.0    1.4  1  C30F8.4a    CE25798	WBGene00002213	locus:kin-32	protein kina
    0.00019   20.9   0.1    0.00027   20.4   0.1    1.2  1  H25P06.2a   CE37838	WBGene00000410	locus:cdk-9	serine\/threo
     0.0002   20.8   0.0    0.00026   20.5   0.0    1.1  1  E02D9.1d    CE31336	WBGene00017098	status:Confirmed	UniProt:
    0.00021   20.8   0.2    0.00033   20.1   0.2    1.2  1  K07F5.4     CE44912	WBGene00002206	locus:kin-24	tyrosine-pro
    0.00021   20.7   0.0    0.00033   20.1   0.0    1.2  1  ZC123.4a    CE40321	WBGene00022519	protein kinase	status:Con
    0.00022   20.7   0.1    0.00031   20.2   0.1    1.2  1  H25P06.2b   CE37839	WBGene00000410	locus:cdk-9	serine\/threo
    0.00022   20.7   0.3    0.00034   20.0   0.2    1.2  1  F14H12.4a   CE39916	WBGene00017472	locus:cst-1	protein kinas
    0.00022   20.7   0.3    0.00035   20.0   0.2    1.2  1  F14H12.4b   CE39917	WBGene00017472	locus:cst-1	status:Confir
    0.00022   20.7   0.4    0.00035   20.0   0.3    1.2  1  C18H7.4     CE40909	WBGene00015994	protein kinase	status:Con
    0.00023   20.6   0.0    0.00035   20.0   0.0    1.2  1  ZC123.4b    CE40322	WBGene00022519	status:Partially_confirme
    0.00023   20.6   0.1     0.0004   19.8   0.1    1.3  1  Y69E1A.3    CE44526	WBGene00013475	Eukaryotic protein kinase
    0.00024   20.6   0.8    0.00035   20.0   0.5    1.2  1  R05H5.4     CE02291	WBGene00011039	tyrosine-protein kinase (
    0.00026   20.4   1.5     0.0003   20.3   0.2    1.6  1  Y48G1C.2    CE34405	WBGene00000812	locus:csk-1	status:Confir
    0.00031   20.2   0.0    0.00055   19.4   0.0    1.4  1  C45B11.1a   CE40445	WBGene00006443	locus:pak-2	serine\/threo
    0.00032   20.1   0.0    0.00047   19.6   0.0    1.2  1  T05G5.3     CE00315	WBGene00000405	locus:cdk-1	serine\/threo
    0.00037   19.9   0.1    0.00037   19.9   0.1    2.2  1  H42K12.1a   CE28739	WBGene00003965	locus:pdk-1	protein kinas
    0.00037   19.9   0.4    0.00053   19.4   0.3    1.1  1  Y59A8B.14b  CE46046	WBGene00003919	locus:par-4	status:Confir
    0.00039   19.9   0.2    0.00039   19.9   0.1    2.2  1  H42K12.1b   CE28740	WBGene00003965	locus:pdk-1	status:Confir
    0.00039   19.9   0.0    0.00054   19.4   0.0    1.2  1  C45B11.1b   CE40446	WBGene00006443	locus:pak-2	P21-Rho-bindi
     0.0004   19.8   0.5     0.0011   18.3   0.4    1.7  1  F58H12.1    CE28479	WBGene00002210	locus:kin-29	serine\/thre
    0.00041   19.8   0.0     0.0017   17.7   0.0    1.9  1  C24G6.2b    CE17458	WBGene00016059	protein kinase	status:Con
    0.00049   19.5   0.6     0.0015   17.9   0.4    1.7  1  Y42A5A.4c   CE45413	WBGene00012779	status:Partially_confirme
    0.00049   19.5   0.2      0.001   18.5   0.1    1.5  1  F01D4.3     CE40324	WBGene00008487	tyrosine-protein kinase (
    0.00051   19.5   0.2     0.0012   18.3   0.1    1.5  1  W06H8.8f    CE36726	WBGene00006436	locus:ttn-1	status:Partia
    0.00051   19.5   0.2     0.0012   18.3   0.1    1.5  1  W06H8.8e    CE36725	WBGene00006436	locus:ttn-1	status:Partia
    0.00051   19.5   0.2     0.0012   18.3   0.1    1.5  1  W06H8.8g    CE36727	WBGene00006436	locus:ttn-1	status:Partia
    0.00053   19.4   0.1    0.00077   18.9   0.1    1.2  1  T06C10.6    CE04904	WBGene00002208	locus:kin-26	tyosine-prot
    0.00053   19.4   0.1    0.00097   18.6   0.0    1.3  1  T25B9.5     CE06504	WBGene00012011	Src homology domain 2, pr
    0.00057   19.3   0.4    0.00085   18.8   0.3    1.2  1  Y59A8B.14c  CE46081	WBGene00003919	locus:par-4	status:Confir
    0.00058   19.3   0.4    0.00086   18.7   0.3    1.2  1  Y59A8B.14a  CE27410	WBGene00003919	locus:par-4	serine-threon
    0.00066   19.1   0.0    0.00087   18.7   0.0    1.2  1  K08A8.1b    CE34335	WBGene00003185	locus:mek-1	status:Partia
    0.00067   19.1   0.5     0.0019   17.6   0.4    1.7  1  Y42A5A.4a   CE20258	WBGene00012779	Eukaryotic protein kinase
    0.00072   19.0   0.2     0.0012   18.3   0.1    1.3  1  W02B3.2     CE32946	WBGene00001709	locus:grk-2	G-protein cou
    0.00076   18.9   0.1     0.0012   18.2   0.1    1.3  1  C35E7.10b   CE17524	WBGene00016462	protein kinase	status:Par
    0.00079   18.9   0.0     0.0011   18.4   0.0    1.2  1  F42G8.3a    CE31695	WBGene00004056	locus:pmk-2	protein kinas
    0.00086   18.7   0.0     0.0014   18.1   0.0    1.2  1  K12C11.4    CE40262	WBGene00003400	locus:dapk-1	ankyrin and 
    0.00088   18.7   0.0     0.0012   18.3   0.0    1.2  1  K08A8.1a    CE30816	WBGene00003185	locus:mek-1	Map kinase ki
    0.00088   18.7   0.0     0.0013   18.1   0.0    1.2  1  E02D9.1a    CE27902	WBGene00017098	protein kinase	status:Par
    0.00089   18.7   0.7     0.0026   17.1   0.5    1.7  1  Y42A5A.4b   CE45389	WBGene00012779	status:Partially_confirme
    0.00092   18.6   2.4     0.0052   16.1   1.7    1.9  1  VZC374L.1   CE16527	WBGene00012162	serine\/threonine kinase	
    0.00093   18.6   0.1     0.0017   17.7   0.1    1.4  1  ZK593.9     CE06630	WBGene00014005	tyrosine-protein kinase	s
    0.00095   18.6   0.2     0.0013   18.1   0.1    1.1  1  T04B2.2a    CE03609	WBGene00001487	locus:frk-1	status:Confir
    0.00099   18.5   0.3    0.00099   18.5   0.2    1.8  1  T25B9.4     CE06503	WBGene00012010	Src homology domain 2, pr
      0.001   18.5   0.0     0.0016   17.8   0.0    1.3  1  F09C12.2    CE32359	WBGene00017277	Ser\/Thr protein kinase	s
     0.0011   18.4   0.0     0.0013   18.2   0.0    1.2  1  K08F8.1e    CE37258	WBGene00010681	status:Confirmed	UniProt:
     0.0011   18.4   0.2     0.0017   17.8   0.1    1.2  1  T04B2.2b    CE44686	WBGene00001487	locus:frk-1	Src homology 
     0.0011   18.4   0.0     0.0017   17.7   0.0    1.2  1  F28C10.3    CE45606	WBGene00017898	protein kinase	status:Par
     0.0011   18.3   0.1     0.0024   17.3   0.1    1.4  1  T27E9.3     CE21213	WBGene00000407	locus:cdk-5	serine\/threo
     0.0011   18.3   0.0     0.0016   17.9   0.0    1.2  1  R04A9.7     CE41149	WBGene00044281	status:Partially_confirme
     0.0013   18.2   0.1     0.0013   18.2   0.1    2.5  1  F22D6.5b    CE45514	WBGene00004186	locus:prpf-4	status:Parti
     0.0013   18.2   0.0     0.0027   17.1   0.0    1.5  1  C09D1.1c    CE34252	WBGene00006820	locus:unc-89	protein kina
     0.0013   18.2   0.0     0.0027   17.1   0.0    1.5  1  C09D1.1d    CE37701	WBGene00006820	locus:unc-89	status:Confi
     0.0013   18.1   0.0     0.0033   16.8   0.0    1.7  1  F25F2.1a    CE41396	WBGene00009115	serine\/threonine kinase	
     0.0013   18.1   0.0     0.0033   16.8   0.0    1.7  1  F25F2.1b    CE41397	WBGene00009115	status:Partially_confirme
     0.0013   18.1   0.1     0.0013   18.1   0.1    2.4  1  F22D6.5a    CE05686	WBGene00004186	locus:prpf-4	serine\/thre
     0.0013   18.1   0.0     0.0027   17.1   0.0    1.5  1  Y47G6A.5b   CE33228	WBGene00021635	status:Partially_confirme
     0.0014   18.0   0.0     0.0017   17.7   0.0    1.2  1  K08F8.1b    CE32906	WBGene00010681	status:Confirmed	UniProt:
     0.0014   18.0   0.0     0.0018   17.7   0.0    1.2  1  K08F8.1d    CE37257	WBGene00010681	status:Confirmed	UniProt:
     0.0015   17.9   0.1     0.0024   17.3   0.1    1.3  1  ZK20.2      CE43398	WBGene00002194	locus:kin-6	status:Partia
     0.0015   17.9   0.0     0.0031   16.9   0.0    1.5  1  Y47G6A.5a   CE41053	WBGene00021635	tyrosine kinase	status:Pa
     0.0015   17.9   0.1     0.0021   17.5   0.1    1.1  1  Y52D3.1a    CE19223	WBGene00013132	locus:strd-1	serine\/thre
     0.0016   17.8   0.0     0.0021   17.5   0.0    1.0  1  F59E12.3    CE36493	WBGene00019119	status:Confirmed	UniProt:
     0.0017   17.7   0.0     0.0088   15.4   0.0    1.9  1  Y106G6D.4   CE36225	WBGene00013701	serine\/threonine kinase	
     0.0018   17.6   0.0     0.0052   16.2   0.0    1.7  1  C24G6.2a    CE17457	WBGene00016059	protein kinase	status:Con
     0.0019   17.6   0.2     0.0033   16.8   0.2    1.3  1  ZK1067.1b   CE42891	WBGene00002299	locus:let-23	status:Confi
     0.0019   17.6   0.0     0.0032   16.9   0.0    1.3  1  R06A10.4    CE12518	WBGene00019911	protein kinase	status:Con
      0.002   17.5   0.2     0.0036   16.7   0.2    1.3  1  ZK1067.1c   CE42910	WBGene00002299	locus:let-23	status:Parti
     0.0021   17.5   0.2     0.0036   16.7   0.2    1.3  1  ZK1067.1a   CE03840	WBGene00002299	locus:let-23	tyrosine-pro
     0.0022   17.4   0.0     0.0041   16.5   0.0    1.3  1  Y39G10AR.3  CE37063	WBGene00021461	locus:nekl-1	status:Parti
     0.0023   17.4   0.1     0.0032   16.9   0.1    1.1  1  F23C8.7     CE20716	WBGene00017736	protein kinase	status:Par
     0.0023   17.3   0.0     0.0033   16.8   0.0    1.2  1  K08F8.1c    CE35895	WBGene00010681	status:Confirmed	UniProt:
     0.0023   17.3   0.0      0.003   16.9   0.0    1.1  1  D2045.7     CE37761	WBGene00008424	serine\/threonine kinase	
     0.0023   17.3   0.0     0.0041   16.5   0.0    1.3  1  F22B3.8     CE44460	WBGene00009039	tyrosine-protein kinase	s
     0.0023   17.3   0.0      0.004   16.5   0.0    1.3  1  F09A5.2     CE09274	WBGene00008599	tyrosine-protein kinase	s
     0.0024   17.2   0.2     0.0035   16.7   0.1    1.2  1  B0545.1b    CE17354	WBGene00006599	locus:tpa-1	protein kinas
     0.0025   17.2   0.0     0.0076   15.6   0.0    1.8  1  C05H8.1a    CE33594	WBGene00000518	locus:ckk-1	status:Confir
     0.0025   17.2   0.0      0.004   16.5   0.0    1.3  1  F26A1.3     CE02684	WBGene00017802	Protein kinase	status:Par
     0.0027   17.1   0.2       0.03   13.7   0.0    2.0  2  F56H11.6    CE16145	WBGene00010176	casein kinase	status:Pred
     0.0028   17.0   0.7     0.0043   16.4   0.5    1.2  1  T06C10.3    CE04901	WBGene00020289	status:Partially_confirme
     0.0029   17.0   0.1     0.0038   16.6   0.1    1.2  1  F28H6.1b    CE29298	WBGene00000103	locus:akt-2	PH (pleckstri
     0.0029   17.0   0.0      0.004   16.5   0.0    1.2  1  K08F8.1a    CE03467	WBGene00010681	ribosomal S6 kinase	statu
     0.0032   16.9   0.1     0.0048   16.3   0.0    1.3  1  R03G5.2     CE31210	WBGene00004758	locus:sek-1	SER\/THR-prot
     0.0032   16.8   0.2     0.0051   16.2   0.1    1.3  1  Y105C5A.24  CE36218	WBGene00013643	status:Partially_confirme
     0.0033   16.8   0.5       0.23   10.7   0.0    2.8  2  C01C7.1b    CE43742	WBGene00000186	locus:ark-1	status:Partia
     0.0034   16.8   0.0     0.0092   15.3   0.0    1.7  1  B0302.1a    CE33506	WBGene00002207	locus:kin-25	protein tyro
     0.0034   16.8   0.5       0.23   10.7   0.0    2.8  2  C01C7.1a    CE26967	WBGene00000186	locus:ark-1	Src homology 
     0.0034   16.8   0.0     0.0034   16.8   0.0    2.8  1  C46C2.1b    CE37332	WBGene00006941	locus:wnk-1	serine\/threo
     0.0034   16.8   0.0     0.0034   16.8   0.0    2.8  1  C46C2.1e    CE46553	WBGene00006941	locus:wnk-1	status:Partia
     0.0034   16.8   0.0     0.0034   16.8   0.0    2.8  1  C46C2.1h    CE46797	WBGene00006941	locus:wnk-1	status:Partia
     0.0034   16.8   0.0     0.0034   16.8   0.0    2.8  1  C46C2.1k    CE46763	WBGene00006941	locus:wnk-1	status:Partia
     0.0034   16.8   0.2     0.0049   16.2   0.1    1.2  1  B0545.1a    CE17353	WBGene00006599	locus:tpa-1	protein kinas
     0.0034   16.8   0.1      0.004   16.6   0.1    1.1  1  F19H6.1     CE31484	WBGene00008956	locus:nekl-3	serine\/thre
     0.0034   16.8   0.3     0.0057   16.0   0.2    1.2  1  E01H11.1a   CE30927	WBGene00004033	locus:pkc-2	status:Confir
     0.0034   16.8   0.1     0.0045   16.4   0.1    1.1  1  F28H6.1a    CE18646	WBGene00000103	locus:akt-2	PH (pleckstri
     0.0034   16.8   0.3     0.0057   16.0   0.2    1.2  1  E01H11.1b   CE30928	WBGene00004033	locus:pkc-2	status:Confir
     0.0036   16.7   0.0      0.006   15.9   0.0    1.2  1  F39H11.3    CE32409	WBGene00000409	locus:cdk-8	serine\/threo
     0.0037   16.7   0.0     0.0037   16.7   0.0    2.7  1  C46C2.1c    CE46706	WBGene00006941	locus:wnk-1	status:Partia
     0.0037   16.7   0.0     0.0037   16.7   0.0    2.7  1  C46C2.1f    CE46627	WBGene00006941	locus:wnk-1	status:Partia
     0.0037   16.7   0.0     0.0037   16.7   0.0    2.7  1  C46C2.1i    CE46749	WBGene00006941	locus:wnk-1	status:Partia
     0.0037   16.7   0.0     0.0037   16.7   0.0    2.7  1  C46C2.1l    CE46557	WBGene00006941	locus:wnk-1	status:Partia
     0.0037   16.7   0.0     0.0075   15.6   0.0    1.4  1  F20B6.8a    CE04430	WBGene00001994	locus:hpk-1	serine\/threo
     0.0037   16.6   0.3     0.0063   15.9   0.2    1.2  1  E01H11.1d   CE41783	WBGene00004033	locus:pkc-2	status:Confir
     0.0038   16.6   0.0       0.01   15.2   0.0    1.7  1  C05H8.1b    CE37082	WBGene00000518	locus:ckk-1	status:Partia
     0.0038   16.6   0.0     0.0038   16.6   0.0    2.7  1  C46C2.1a    CE37331	WBGene00006941	locus:wnk-1	serine\/threo
     0.0038   16.6   0.0     0.0038   16.6   0.0    2.7  1  C46C2.1d    CE46603	WBGene00006941	locus:wnk-1	status:Partia
     0.0038   16.6   0.0     0.0038   16.6   0.0    2.7  1  C46C2.1g    CE46722	WBGene00006941	locus:wnk-1	status:Partia
     0.0038   16.6   0.0     0.0038   16.6   0.0    2.7  1  C46C2.1j    CE46831	WBGene00006941	locus:wnk-1	status:Partia
     0.0038   16.6   0.0     0.0038   16.6   0.0    2.7  1  C46C2.1m    CE46636	WBGene00006941	locus:wnk-1	status:Partia
     0.0041   16.5   0.1     0.0056   16.1   0.0    1.1  1  C25A8.5     CE08385	WBGene00016085	protein-tyrosine kinase	s
     0.0041   16.5   0.0     0.0063   15.9   0.0    1.2  1  F20B6.8c    CE30962	WBGene00001994	locus:hpk-1	status:Partia
     0.0046   16.3   0.0       0.16   11.2   0.0    2.2  2  C01G6.8b    CE24774	WBGene00000289	locus:cam-1	protein tyros
     0.0047   16.3   0.0     0.0079   15.6   0.0    1.2  1  F20B6.8b    CE30961	WBGene00001994	locus:hpk-1	status:Partia
     0.0047   16.3   0.5      0.043   13.1   0.0    2.1  2  C08H9.5     CE45789	WBGene00003862	locus:old-1	tyrosine-prot
     0.0048   16.3   0.0     0.0085   15.5   0.0    1.4  1  W08D2.8     CE35637	WBGene00002204	locus:kin-21	tyrosine-pro
     0.0049   16.2   0.0       0.01   15.2   0.0    1.4  1  F17E5.1a    CE27131	WBGene00002991	locus:lin-2	MAGUK protein
     0.0049   16.2   0.0       0.17   11.2   0.0    2.2  2  C01G6.8a    CE32563	WBGene00000289	locus:cam-1	protein tyros
     0.0052   16.2   0.0     0.0091   15.4   0.0    1.4  1  Y50D7A.3a   CE32982	WBGene00021753	status:Partially_confirme
     0.0057   16.0   0.3     0.0094   15.3   0.2    1.2  1  E01H11.1c   CE30929	WBGene00004033	locus:pkc-2	Protein kinas
     0.0059   16.0   0.1     0.0059   16.0   0.1    1.6  1  Y79H2A.11   CE31133	WBGene00006993	locus:zyg-8	status:Confir
      0.006   16.0   0.1     0.0099   15.2   0.1    1.3  1  R13F6.6c    CE45943	WBGene00006971	locus:zak-1	status:Confir
      0.006   16.0   0.1     0.0085   15.5   0.1    1.1  1  E02H4.3b    CE31463	WBGene00006517	locus:tag-172	status:Part
     0.0063   15.9   0.3      0.011   15.0   0.2    1.3  1  T14E8.1c    CE37148	WBGene00020504	status:Confirmed	UniProt:
     0.0063   15.9   0.3      0.011   15.0   0.2    1.3  1  T14E8.1b    CE29341	WBGene00020504	status:Confirmed	UniProt:
     0.0065   15.8   0.0     0.0095   15.3   0.0    1.2  1  M176.6b     CE30290	WBGene00002199	locus:kin-15	tyrosine-pro
     0.0066   15.8   0.0     0.0066   15.8   0.0    2.0  1  Y60A3A.1    CE24516	WBGene00006786	locus:unc-51	serine\/thre
     0.0068   15.8   0.1      0.011   15.1   0.0    1.2  1  C36B7.1     CE04172	WBGene00016464	CDC2\/CDC28 subfamily of 
     0.0069   15.8   0.3      0.012   14.9   0.2    1.3  1  T14E8.1a    CE28667	WBGene00020504	protein-tyrosine kinase	s
     0.0073   15.7   0.0      0.011   15.1   0.0    1.2  1  M176.7      CE12472	WBGene00002200	locus:kin-16	tyrosine-pro
     0.0078   15.6   0.0      0.012   14.9   0.0    1.3  1  B0523.1     CE33023	WBGene00002212	locus:kin-31	Tyrosine kin
      0.008   15.5   0.0      0.012   15.0   0.0    1.2  1  M176.6a     CE12470	WBGene00002199	locus:kin-15	tyrosine-pro
      0.008   15.5   0.0      0.008   15.5   0.0    1.9  1  B0302.1b    CE33548	WBGene00002207	locus:kin-25	status:Parti
      0.008   15.5   0.0      0.011   15.1   0.0    1.1  1  F52B5.2     CE24993	WBGene00009921	serine\/threonine kinase 
     0.0094   15.3   0.0      0.013   14.9   0.0    1.1  1  Y73B3A.16   CE32275	WBGene00022218	status:Partially_confirme
     0.0098   15.2   0.0      0.018   14.4   0.0    1.3  1  C09D1.1f    CE37703	WBGene00006820	locus:unc-89	status:Parti
     0.0099   15.2   0.1      0.016   14.6   0.0    1.3  1  C14B9.4a    CE26649	WBGene00004042	locus:plk-1	Protein kinas
  ------ inclusion threshold ------
      0.011   15.1   0.0      0.019   14.3   0.0    1.3  1  C09D1.1b    CE34251	WBGene00006820	locus:unc-89	status:Parti
      0.011   15.1   0.0      0.019   14.3   0.0    1.3  1  B0252.1     CE45538	WBGene00015087	Tyrosine-protein kinase	s
      0.012   15.0   0.0      0.023   14.0   0.0    1.4  1  F35G12.3b   CE00972	WBGene00004762	locus:sel-5	serine\/threo
      0.015   14.7   0.1      0.031   13.6   0.0    1.4  1  ZC449.3b    CE31262	WBGene00022613	status:Confirmed	UniProt:
      0.015   14.6   0.1      0.025   13.9   0.0    1.3  1  ZC449.3a    CE29622	WBGene00022613	map kinase kinase, 3beta-
      0.015   14.6   0.1      0.023   14.1   0.0    1.4  1  W02B12.12a  CE21239	WBGene00012207	serine\/threonine kinase	
      0.017   14.4   0.3      0.026   13.9   0.2    1.4  1  W02B12.12b  CE37051	WBGene00012207	status:Partially_confirme
      0.018   14.4   0.1      0.018   14.4   0.1    2.0  1  ZC504.4d    CE32767	WBGene00003247	locus:mig-15	status:Parti
      0.018   14.4   0.1      0.018   14.4   0.1    2.1  1  ZC504.4b    CE25673	WBGene00003247	locus:mig-15	status:Parti
      0.018   14.4   0.1      0.018   14.4   0.1    2.0  1  ZC504.4a    CE25672	WBGene00003247	locus:mig-15	serine\/thre
      0.018   14.4   0.1      0.018   14.4   0.1    2.0  1  ZC504.4c    CE28273	WBGene00003247	locus:mig-15	status:Parti
      0.018   14.3   0.1      0.025   13.9   0.1    1.1  1  C06E8.3b    CE29028	WBGene00004182	locus:prk-1	status:Confir
       0.02   14.3   0.1      0.031   13.6   0.0    1.3  1  C14B9.4b    CE30602	WBGene00004042	locus:plk-1	status:Confir
      0.022   14.1   0.0      0.037   13.4   0.0    1.3  1  C16A11.10   CE43584	WBGene00185089	status:Confirmed	UniProt:
      0.023   14.0   0.0      0.038   13.3   0.0    1.3  1  F35C8.3     CE24941	WBGene00002177	locus:jkk-1	status:Confir
      0.027   13.8   0.1       0.04   13.2   0.1    1.2  1  F21F3.2     CE09532	WBGene00017672	ser\/thr-protein kinase	s
      0.027   13.8   0.0      0.041   13.2   0.0    1.2  1  Y47D3A.16   CE22045	WBGene00012929	locus:rsks-1	ribosomal pr
      0.028   13.8   0.1      0.058   12.7   0.0    1.4  1  F46F6.2a    CE31703	WBGene00009793	locus:pkn-1	Protein kinas
      0.028   13.8   0.1       0.05   12.9   0.1    1.3  1  K08B12.5    CE30818	WBGene00006437	locus:mrck-1	serine\/thre
      0.028   13.7   0.0      0.053   12.8   0.0    1.4  1  F35G12.3a   CE00971	WBGene00004762	locus:sel-5	serine\/threo
       0.03   13.6   0.0       0.04   13.2   0.0    1.1  1  C49C3.10b   CE44547	WBGene00008200	status:Confirmed	UniProt:
      0.032   13.6   0.0       0.06   12.7   0.0    1.6  1  B0511.4     CE17343	WBGene00015230	locus:tag-344	protein kin
      0.032   13.6   0.1      0.032   13.6   0.1    2.4  2  E02H4.3a    CE31462	WBGene00006517	locus:tag-172	serine\/thr
      0.033   13.5   0.1      0.066   12.5   0.0    1.4  1  F46F6.2b    CE43258	WBGene00009793	locus:pkn-1	status:Partia
      0.036   13.4   0.0      0.053   12.9   0.0    1.2  1  F11D5.3b    CE27951	WBGene00017381	locus:ddr-2	status:Partia
      0.037   13.3   0.0       0.42    9.9   0.0    2.0  1  K09E4.1     CE19994	WBGene00010719	status:Confirmed	UniProt:
      0.038   13.3   0.0      0.051   12.9   0.0    1.1  1  C49C3.10a   CE23605	WBGene00008200	serine\/threonine kinase 
      0.038   13.3   0.0      0.045   13.1   0.0    1.2  1  C03B1.5     CE37605	WBGene00015376	protein kinase	status:Con
      0.038   13.3   0.0      0.055   12.8   0.0    1.2  1  F11D5.3a    CE27950	WBGene00017381	locus:ddr-2	tyrosine kina
       0.04   13.3   0.0      0.077   12.3   0.0    1.4  1  R107.4a     CE31817	WBGene00011299	locus:ikke-1	tyrosine-pro
      0.042   13.2   0.1      0.042   13.2   0.0    1.6  1  F59A6.1     CE44901	WBGene00003822	locus:nsy-1	Protein kinas
      0.045   13.1   0.0       0.09   12.1   0.0    1.4  1  R107.4d     CE37846	WBGene00011299	locus:ikke-1	status:Parti
      0.045   13.1   0.1      0.075   12.3   0.1    1.3  1  F35H8.7     CE09940	WBGene00006938	locus:wee-1.1	serine\/thr
      0.046   13.0   0.0       0.09   12.1   0.0    1.4  1  R107.4c     CE31819	WBGene00011299	locus:ikke-1	status:Confi
      0.047   13.0   0.0       0.09   12.1   0.0    1.4  1  R107.4b     CE31818	WBGene00011299	locus:ikke-1	status:Confi
      0.049   12.9   0.0        0.1   11.9   0.0    1.6  1  F11E6.8b    CE43537	WBGene00008711	status:Partially_confirme
      0.052   12.9   0.3      0.098   12.0   0.2    1.4  1  Y4C6A.1     CE36748	WBGene00021151	protein kinase	status:Par
      0.053   12.8   0.0      0.053   12.8   0.0    1.8  1  C04A11.3    CE07905	WBGene00007287	locus:gck-4	serine\/threo
      0.053   12.8   0.1      0.064   12.6   0.1    1.2  1  R151.4a     CE00747	WBGene00020108	status:Partially_confirme
      0.057   12.7   0.0      0.091   12.1   0.0    1.4  1  W01B6.5     CE35632	WBGene00012172	tyrosine-protein kinase	s
       0.06   12.7   0.1       0.13   11.6   0.0    1.5  1  Y53C12A.1   CE14884	WBGene00006940	locus:wee-1.3	serine\/thr
      0.061   12.6   0.0      0.082   12.2   0.0    1.1  1  Y111B2A.27  CE35058	WBGene00013744	status:Predicted	UniProt:
      0.068   12.5   0.1       0.11   11.8   0.1    1.3  1  F26E4.5     CE32638	WBGene00009160	Src homology domain 2, ty
      0.071   12.4   0.2       0.34   10.2   0.0    2.2  1  Y81G3A.3b   CE44294	WBGene00013591	locus:gcn-2	status:Partia
      0.071   12.4   0.0       0.14   11.5   0.0    1.5  1  F11E6.8a    CE19788	WBGene00008711	Eukaryotic protein kinase
      0.074   12.4   0.0       0.13   11.5   0.0    1.3  1  C01G6.8c    CE39126	WBGene00000289	locus:cam-1	status:Confir
      0.074   12.4   0.2       0.34   10.2   0.0    2.1  1  Y81G3A.3a   CE23118	WBGene00013591	locus:gcn-2	Eukaryotic pr
      0.076   12.3   0.1       0.11   11.8   0.1    1.1  1  C06E8.3c    CE30484	WBGene00004182	locus:prk-1	status:Confir
       0.08   12.2   0.1       0.13   11.5   0.1    1.3  1  F52F12.3    CE24994	WBGene00003396	locus:mom-4	tyrosine-prot
      0.083   12.2   0.0       0.16   11.3   0.0    1.4  1  F58A3.2b    CE35726	WBGene00001184	locus:egl-15	status:Confi
      0.089   12.1   0.0       0.17   11.2   0.0    1.4  1  F58A3.2a    CE28238	WBGene00001184	locus:egl-15	IG (immunogl
      0.094   12.0   1.1       0.12   11.6   0.0    1.6  1  R06C7.8     CE06251	WBGene00000275	locus:bub-1	Eukaryotic pr
        0.1   11.9   0.0       0.18   11.1   0.0    1.5  1  ZK938.5     CE03838	WBGene00003863	locus:old-2	tyrosine-prot
        0.1   11.9   0.2       0.17   11.1   0.1    1.3  1  F57F5.5b    CE46445	WBGene00004032	locus:pkc-1	status:Partia
        0.1   11.9   0.6       0.22   10.8   0.0    1.8  1  Y71F9B.7    CE22877	WBGene00004043	locus:plk-2	status:Confir
       0.11   11.8   0.2       0.46    9.7   0.1    1.8  1  K02E10.7    CE31194	WBGene00019321	protein kinase	status:Par
       0.11   11.8   0.0       0.21   10.9   0.0    1.3  1  F58A3.2e    CE35727	WBGene00001184	locus:egl-15	status:Parti
       0.11   11.8   0.0       0.22   10.8   0.0    1.4  1  F58D5.4c    CE42786	WBGene00002240	locus:ksr-2	status:Confir
       0.12   11.7   0.0       0.22   10.8   0.0    1.3  1  F58A3.2d    CE31549	WBGene00001184	locus:egl-15	status:Parti
       0.12   11.6   0.2       0.22   10.8   0.1    1.3  1  F57F5.5a    CE29092	WBGene00004032	locus:pkc-1	Phorbol ester
       0.13   11.6   0.0       0.23   10.7   0.0    1.3  1  F58A3.2c    CE41325	WBGene00001184	locus:egl-15	status:Parti
       0.13   11.5   0.0       0.25   10.6   0.0    1.4  1  F59F3.5     CE43265	WBGene00006897	locus:ver-4	IG (immunoglo
       0.13   11.5   0.0       0.28   10.5   0.0    1.5  1  F58D5.4a    CE31017	WBGene00002240	locus:ksr-2	status:Confir
       0.14   11.5   0.0       0.25   10.6   0.0    1.4  1  F58D5.4b    CE31018	WBGene00002240	locus:ksr-2	status:Confir
       0.17   11.2   0.9       0.52    9.6   0.6    1.9  1  R09D1.12    CE45605	WBGene00011168	tyrosine-protein kinase (
       0.22   10.8   1.6       0.24   10.7   0.1    1.7  1  C06E8.3a    CE29027	WBGene00004182	locus:prk-1	Protein kinas
       0.28   10.5   0.3        1.3    8.2   0.0    2.2  1  Y59A8B.23c  CE46529	WBGene00013355	locus:gck-3	status:Confir
        0.3   10.4   0.1       0.34   10.2   0.1    1.0  1  K11E8.1b    CE28052	WBGene00006779	locus:unc-43	calcium\/cal
        0.3   10.4   0.1       0.42    9.9   0.1    1.1  1  CE7X_3.1    CE32170	WBGene00008349	status:Predicted	UniProt:
        0.3   10.4   0.1       0.57    9.4   0.0    1.3  1  Y52D5A.2    CE36750	WBGene00021793	protein kinase	status:Pre
       0.31   10.3   0.0       0.58    9.4   0.0    1.4  1  K11D12.10b  CE30384	WBGene00003374	locus:mlk-1	status:Partia
       0.32   10.3   0.2       0.66    9.2   0.0    1.7  1  W04G5.6     CE45457	WBGene00002205	locus:kin-23	status:Parti
       0.35   10.1   0.0       0.63    9.3   0.0    1.3  1  K11D12.10a  CE30383	WBGene00003374	locus:mlk-1	status:Partia
       0.36   10.1   0.3        1.5    8.0   0.0    2.2  1  Y59A8B.23a  CE38123	WBGene00013355	locus:gck-3	status:Confir
       0.38   10.0   0.1       0.78    9.0   0.0    1.5  1  C27D6.11    CE38691	WBGene00044388	status:Partially_confirme
       0.41    9.9   0.3        1.8    7.8   0.0    1.9  1  Y59A8B.23b  CE43021	WBGene00013355	locus:gck-3	status:Confir
       0.42    9.9   0.0        0.6    9.4   0.0    1.3  1  Y116A8C.24  CE23332	WBGene00013801	status:Partially_confirme
       0.46    9.7   0.1       0.63    9.3   0.0    1.2  1  C12D8.10b   CE05274	WBGene00000102	locus:akt-1	PH (pleckstri
       0.47    9.7   0.1       0.66    9.2   0.1    1.2  1  C12D8.10a   CE15612	WBGene00000102	locus:akt-1	PH (pleckstri
        0.5    9.6   0.0       0.87    8.8   0.0    1.3  1  F59F5.3     CE31552	WBGene00010342	tyrosine-protein kinase	s
        0.5    9.6   0.0       0.75    9.0   0.0    1.4  1  Y116A8C.38a CE33848	WBGene00013811	status:Partially_confirme
       0.51    9.6   3.7       0.93    8.7   2.6    1.3  1  C17G10.4c   CE08288	WBGene00000383	locus:cdc-14	status:Confi
       0.54    9.5   0.0       0.76    9.0   0.0    1.3  1  Y116A8C.38b CE46753	WBGene00013811	status:Partially_confirme
       0.55    9.5   0.0          1    8.6   0.0    1.4  1  F59A3.8     CE30549	WBGene00019081	protein kinase	status:Par
       0.62    9.3   0.0        1.9    7.7   0.0    1.8  1  Y111B2A.1   CE34107	WBGene00013727	status:Confirmed	UniProt:
       0.77    9.0   0.0        1.1    8.5   0.0    1.3  1  Y106G6E.1   CE20405	WBGene00013705	Helix-loop-helix DNA-bind
       0.79    9.0   4.3        1.4    8.2   3.0    1.3  1  C17G10.4a   CE30868	WBGene00000383	locus:cdc-14	status:Confi
       0.79    9.0   4.3        1.4    8.1   3.0    1.3  1  C17G10.4d   CE06845	WBGene00000383	locus:cdc-14	status:Confi
       0.84    8.9   2.2        1.5    8.1   1.6    1.4  1  C17G10.4e   CE36916	WBGene00000383	locus:cdc-14	status:Confi
       0.86    8.8   0.0        1.3    8.2   0.0    1.2  1  Y51B9A.9    CE19219	WBGene00013091	serine\/threonine kinase	
       0.89    8.8   3.7        1.6    8.0   2.6    1.3  1  C17G10.4b   CE08287	WBGene00000383	locus:cdc-14	status:Confi
       0.91    8.8   0.0        1.9    7.7   0.0    1.5  1  T27C10.6    CE41939	WBGene00003068	locus:lrk-1	Dictyostelium
       0.94    8.7   0.3        1.7    7.9   0.2    1.4  1  F22B5.7     CE20707	WBGene00006994	locus:zyg-9	elongation fa
       0.96    8.7   0.0        2.3    7.4   0.0    1.6  1  F33E2.2c    CE36155	WBGene00001008	locus:dlk-1	status:Confir
          1    8.6   0.0        1.5    8.1   0.0    1.2  1  K02F6.8     CE11670	WBGene00019342	status:Predicted	UniProt:
        1.1    8.6   0.0        1.5    8.1   0.0    1.2  1  K02F6.5     CE36875	WBGene00019339	status:Partially_confirme
        1.1    8.6   0.0        2.1    7.6   0.0    1.5  1  F08F1.1a    CE09248	WBGene00002195	locus:kin-9	protein-tyosi
        1.1    8.5   0.1        1.7    7.8   0.0    1.2  1  F09E5.1     CE02604	WBGene00004034	locus:pkc-3	Protein kinas
        1.1    8.5   0.0        1.5    8.0   0.0    1.3  1  C36B1.10    CE05377	WBGene00007977	locus:gska-3	serine\/thre
        1.2    8.4   0.0          2    7.7   0.0    1.3  1  F41E6.8     CE10258	WBGene00018289	status:Predicted	UniProt:
        1.3    8.3   0.1        2.3    7.4   0.0    1.4  1  C28A5.6     CE43230	WBGene00007791	serine\/threonine kinase	
        1.3    8.2   0.0        1.6    8.0   0.0    1.1  1  M01B2.8     CE16269	WBGene00010801	status:Partially_confirme
        1.3    8.2   0.0          2    7.6   0.0    1.2  1  F35C8.2     CE45636	WBGene00018035	status:Partially_confirme
        1.4    8.1   0.1        2.1    7.6   0.1    1.4  1  Y38H8A.4    CE18366	WBGene00012638	serine\/threonine kinase	
        1.4    8.1   0.0        2.6    7.3   0.0    1.4  1  F08F1.1c    CE46045	WBGene00002195	locus:kin-9	status:Partia
        1.5    8.0   0.0        2.9    7.1   0.0    1.4  1  F08F1.1b    CE29751	WBGene00002195	locus:kin-9	status:Partia
        1.6    8.0   0.1        2.7    7.2   0.0    1.4  1  R11E3.1     CE37268	WBGene00020003	protein kinase	status:Par
        1.6    8.0   0.0          4    6.7   0.0    1.6  1  F33E2.2d    CE23702	WBGene00001008	locus:dlk-1	status:Partia
        1.7    7.9   0.0        2.5    7.3   0.0    1.2  1  T17A3.8     CE31609	WBGene00006895	locus:ver-2	protein kinas
        1.8    7.8   0.0        4.3    6.5   0.0    1.6  1  F33E2.2b    CE36154	WBGene00001008	locus:dlk-1	status:Partia
        1.8    7.8   0.0        4.4    6.5   0.0    1.6  1  F33E2.2a    CE36153	WBGene00001008	locus:dlk-1	Eukaryotic pr
        1.9    7.7   0.1          3    7.0   0.1    1.2  1  C18H7.1     CE27718	WBGene00015993	status:Confirmed	UniProt:
          2    7.6   0.1        3.6    6.8   0.0    1.3  1  F53B6.2b    CE32429	WBGene00009958	thrombospondin like	statu
          2    7.6   0.0        3.5    6.8   0.0    1.3  1  F59F3.1     CE03437	WBGene00006896	locus:ver-3	IG (immunoglo
        2.5    7.3   0.0        3.6    6.8   0.0    1.2  1  C32D5.2     CE01842	WBGene00004860	locus:sma-6	Activin recep
        2.7    7.2   0.0        3.6    6.8   0.0    1.1  1  Y54E10BL.6  CE25437	WBGene00003186	locus:mek-2	protein kinas
        2.9    7.1   0.0        4.7    6.4   0.0    1.2  1  C05D2.1c    CE32114	WBGene00000900	locus:daf-4	status:Confir
        3.1    7.0   0.0        4.7    6.4   0.0    1.2  1  EEED8.9     CE28904	WBGene00017137	locus:pink-1	status:Confi
        3.2    7.0   0.1        8.1    5.6   0.1    1.6  1  Y50D4B.6    CE37685	WBGene00021745	status:Confirmed	UniProt:
        3.3    6.9   0.1        5.8    6.1   0.0    1.3  1  F53B6.2a    CE36859	WBGene00009958	thrombospondin like	statu
        3.3    6.9   0.1         10    5.3   0.0    1.7  1  Y55D5A.5a   CE27499	WBGene00000898	locus:daf-2	status:Confir
        3.5    6.9   0.3         16    4.7   0.1    1.9  2  F58E6.12    CE42529	WBGene00077696	status:Partially_confirme
        3.5    6.8   0.1        5.4    6.2   0.1    1.2  1  K09B11.5b   CE39749	WBGene00010712	status:Confirmed	UniProt:
        3.5    6.8   0.1         53    3.0   0.0    2.1  2  R09D1.13    CE03554	WBGene00011169	tyrosine-protein kinase (
        3.6    6.8   0.1        5.1    6.3   0.1    1.3  1  F22D6.1     CE05682	WBGene00002198	locus:kin-14	Src homology
        3.6    6.8   3.9       0.63    9.3   0.1    1.6  1  F45H7.4     CE31517	WBGene00004183	locus:prk-2	serine\/threo
        3.8    6.7   0.0        6.2    6.0   0.0    1.2  1  C05D2.1a    CE16827	WBGene00000900	locus:daf-4	status:Confir
        3.8    6.7   0.0        6.2    6.0   0.0    1.2  1  Y7A9A.1     CE28151	WBGene00012416	gamma-glutamyltranspeptid
        3.9    6.7   0.0        5.2    6.3   0.0    1.2  1  ZK355.7     CE38764	WBGene00044369	status:Predicted	UniProt:
          4    6.7   0.2         24    4.1   0.0    2.0  1  F52E1.4a    CE35321	WBGene00001534	locus:gcy-7	guanylate cyc
        4.1    6.6   0.0        4.9    6.4   0.0    1.1  1  F54B8.1     CE16103	WBGene00010016	status:Partially_confirme
        4.2    6.6   0.1        6.7    5.9   0.1    1.2  1  K09B11.5a   CE19992	WBGene00010712	Eukaryotic protein kinase
        4.5    6.5   0.0        5.1    6.3   0.0    1.0  1  F11D5.6     CE35463	WBGene00017383	status:Partially_confirme
        4.5    6.5   0.2         26    4.0   0.0    2.0  1  F52E1.4b    CE35322	WBGene00001534	locus:gcy-7	status:Partia
        4.6    6.4   0.0         47    3.1   0.0    2.1  2  F08B1.2     CE27920	WBGene00001538	locus:gcy-12	guanylate cy
        6.1    6.1   0.0        9.1    5.5   0.0    1.2  1  F32A11.2    CE17738	WBGene00001998	locus:hpr-17	status:Confi
        6.3    6.0   0.0         14    4.9   0.0    1.6  1  F09G2.1     CE30744	WBGene00017310	tyrosine protein kinase	s
        6.5    6.0   0.5        7.9    5.7   0.4    1.0  1  C27A7.8a    CE40022	WBGene00007758	status:Confirmed	UniProt:
        6.8    5.9   0.1         14    4.9   0.0    1.4  1  K09C6.1     CE33145	WBGene00019555	status:Partially_confirme
          7    5.9   0.6         17    4.6   0.2    1.6  1  W03F8.2     CE35040	WBGene00020992	protein kinase	status:Par
        7.8    5.7   0.1         12    5.1   0.0    1.2  1  F35C8.1     CE45672	WBGene00018034	status:Partially_confirme
        8.1    5.6   0.1         13    5.0   0.1    1.3  1  F42H10.3    CE37108	WBGene00018367	status:Partially_confirme
          9    5.5   0.0         12    5.1   0.0    1.3  1  W04G5.10    CE27218	WBGene00012270	status:Partially_confirme
        9.9    5.4   0.5         12    5.0   0.4    1.0  1  C27A7.8b    CE34711	WBGene00007758	status:Confirmed	UniProt:


Domain annotation for each sequence (and alignments):
>> F46F2.2b  CE39502	WBGene00002203	locus:kin-20	casein kinase I (epsilon\/delta)	status:Partially_confirmed	UniProt:Q20
   #    score  bias  c-Evalue  i-Evalue hmmfrom  hmm to    alifrom  ali to    envfrom  env to     acc
 ---   ------ ----- --------- --------- ------- -------    ------- -------    ------- -------    ----
   1 !  574.5   1.3  3.7e-174  1.6e-172       1     295 [.      67     360 ..      67     363 .] 0.99

  Alignments for each domain:
  == domain 1    score: 574.5 bits;  conditional E-value: 3.7e-174
  Csnk1d-aln   1 melrvgnryrlgrkigsgsfgdiylgtdiaageevaiklecvktkhpqlhieskiykmmqggvgiptikwcgaegdynvmvmellgpsledlfnfcsrk 99 
                 melrvgnr+rlgrkigsgsfgdiylg +i + eeva+klecvk+khpqlhies++y++m gg+gip i+wcg egdynvmvmellgpsledlfnfc rk
    F46F2.2b  67 MELRVGNRFRLGRKIGSGSFGDIYLGQNIQTNEEVAVKLECVKSKHPQLHIESRLYRIMLGGIGIPEIRWCGQEGDYNVMVMELLGPSLEDLFNFCQRK 165
                 89************************************************************************************************* PP

  Csnk1d-aln 100 fslktvllladqmisrieyihsknfihrdvkpdnflmglgkkgnlvyiidfglakkyrdarthqhipyrenknltgtaryasinthlgieqsrrddles 198
                 fslktvllladqm+sr+e+ih +++ihrd+kpdnflmglgk+gnlvyiidfglak+yrd++ hqhi yrenknltgtaryasinth gieqsrrdd+es
    F46F2.2b 166 FSLKTVLLLADQMLSRVEFIHCRDYIHRDIKPDNFLMGLGKRGNLVYIIDFGLAKRYRDSK-HQHIAYRENKNLTGTARYASINTHRGIEQSRRDDIES 263
                 ***********************************************************86.************************************* PP

  Csnk1d-aln 199 lgyvlmyfnlgslpwqglkaatkrqkyerisekkmstpievlckgypsefatylnfcrslrfddkpdysylrqlfrnlfhrqgfsydyvfdwnmlkf 295
                 lgyv+myfn g+lpwqglka tkrqkye isekk+st ++ lc gyp  fa yln+crsl f+++pdy ylr+lfr lfhrq f ydyvfdwn  kf
    F46F2.2b 264 LGYVFMYFNRGTLPWQGLKAVTKRQKYELISEKKISTRVDDLCAGYPEAFAQYLNYCRSLGFEEQPDYGYLRNLFRTLFHRQQFCYDYVFDWNTYKF 360
                 ************************************************************************************************9 PP

>> F46F2.2d  CE38359	WBGene00002203	locus:kin-20	casein kinase I (epsilon\/delta)	status:Confirmed	UniProt:Q20471	protei
   #    score  bias  c-Evalue  i-Evalue hmmfrom  hmm to    alifrom  ali to    envfrom  env to     acc
 ---   ------ ----- --------- --------- ------- -------    ------- -------    ------- -------    ----
   1 !  573.9   0.9  5.7e-174  2.5e-172       1     296 [.     183     477 ..     183     479 .. 0.99

  Alignments for each domain:
  == domain 1    score: 573.9 bits;  conditional E-value: 5.7e-174
  Csnk1d-aln   1 melrvgnryrlgrkigsgsfgdiylgtdiaageevaiklecvktkhpqlhieskiykmmqggvgiptikwcgaegdynvmvmellgpsledlfnfcsrk 99 
                 melrvgnr+rlgrkigsgsfgdiylg +i + eeva+klecvk+khpqlhies++y++m gg+gip i+wcg egdynvmvmellgpsledlfnfc rk
    F46F2.2d 183 MELRVGNRFRLGRKIGSGSFGDIYLGQNIQTNEEVAVKLECVKSKHPQLHIESRLYRIMLGGIGIPEIRWCGQEGDYNVMVMELLGPSLEDLFNFCQRK 281
                 89************************************************************************************************* PP

  Csnk1d-aln 100 fslktvllladqmisrieyihsknfihrdvkpdnflmglgkkgnlvyiidfglakkyrdarthqhipyrenknltgtaryasinthlgieqsrrddles 198
                 fslktvllladqm+sr+e+ih +++ihrd+kpdnflmglgk+gnlvyiidfglak+yrd++ hqhi yrenknltgtaryasinth gieqsrrdd+es
    F46F2.2d 282 FSLKTVLLLADQMLSRVEFIHCRDYIHRDIKPDNFLMGLGKRGNLVYIIDFGLAKRYRDSK-HQHIAYRENKNLTGTARYASINTHRGIEQSRRDDIES 379
                 ***********************************************************86.************************************* PP

  Csnk1d-aln 199 lgyvlmyfnlgslpwqglkaatkrqkyerisekkmstpievlckgypsefatylnfcrslrfddkpdysylrqlfrnlfhrqgfsydyvfdwnmlkfg 296
                 lgyv+myfn g+lpwqglka tkrqkye isekk+st ++ lc gyp  fa yln+crsl f+++pdy ylr+lfr lfhrq f ydyvfdwn  kf 
    F46F2.2d 380 LGYVFMYFNRGTLPWQGLKAVTKRQKYELISEKKISTRVDDLCAGYPEAFAQYLNYCRSLGFEEQPDYGYLRNLFRTLFHRQQFCYDYVFDWNTYKFD 477
                 ************************************************************************************************95 PP

>> F46F2.2c  CE38358	WBGene00002203	locus:kin-20	casein kinase I (epsilon\/delta)	status:Confirmed	UniProt:Q20471	protei
   #    score  bias  c-Evalue  i-Evalue hmmfrom  hmm to    alifrom  ali to    envfrom  env to     acc
 ---   ------ ----- --------- --------- ------- -------    ------- -------    ------- -------    ----
   1 !  573.8   1.2  6.1e-174  2.7e-172       1     296 [.     183     477 ..     183     490 .. 0.99

  Alignments for each domain:
  == domain 1    score: 573.8 bits;  conditional E-value: 6.1e-174
  Csnk1d-aln   1 melrvgnryrlgrkigsgsfgdiylgtdiaageevaiklecvktkhpqlhieskiykmmqggvgiptikwcgaegdynvmvmellgpsledlfnfcsrk 99 
                 melrvgnr+rlgrkigsgsfgdiylg +i + eeva+klecvk+khpqlhies++y++m gg+gip i+wcg egdynvmvmellgpsledlfnfc rk
    F46F2.2c 183 MELRVGNRFRLGRKIGSGSFGDIYLGQNIQTNEEVAVKLECVKSKHPQLHIESRLYRIMLGGIGIPEIRWCGQEGDYNVMVMELLGPSLEDLFNFCQRK 281
                 89************************************************************************************************* PP

  Csnk1d-aln 100 fslktvllladqmisrieyihsknfihrdvkpdnflmglgkkgnlvyiidfglakkyrdarthqhipyrenknltgtaryasinthlgieqsrrddles 198
                 fslktvllladqm+sr+e+ih +++ihrd+kpdnflmglgk+gnlvyiidfglak+yrd++ hqhi yrenknltgtaryasinth gieqsrrdd+es
    F46F2.2c 282 FSLKTVLLLADQMLSRVEFIHCRDYIHRDIKPDNFLMGLGKRGNLVYIIDFGLAKRYRDSK-HQHIAYRENKNLTGTARYASINTHRGIEQSRRDDIES 379
                 ***********************************************************86.************************************* PP

  Csnk1d-aln 199 lgyvlmyfnlgslpwqglkaatkrqkyerisekkmstpievlckgypsefatylnfcrslrfddkpdysylrqlfrnlfhrqgfsydyvfdwnmlkfg 296
                 lgyv+myfn g+lpwqglka tkrqkye isekk+st ++ lc gyp  fa yln+crsl f+++pdy ylr+lfr lfhrq f ydyvfdwn  kf 
    F46F2.2c 380 LGYVFMYFNRGTLPWQGLKAVTKRQKYELISEKKISTRVDDLCAGYPEAFAQYLNYCRSLGFEEQPDYGYLRNLFRTLFHRQQFCYDYVFDWNTYKFY 477
                 ************************************************************************************************95 PP

>> F46F2.2a  CE38356	WBGene00002203	locus:kin-20	casein kinase I (epsilon\/delta)	status:Confirmed	UniProt:Q20471	protei
   #    score  bias  c-Evalue  i-Evalue hmmfrom  hmm to    alifrom  ali to    envfrom  env to     acc
 ---   ------ ----- --------- --------- ------- -------    ------- -------    ------- -------    ----
   1 !  573.3   1.3  8.8e-174  3.8e-172       1     295 [.     183     476 ..     183     479 .] 0.99

  Alignments for each domain:
  == domain 1    score: 573.3 bits;  conditional E-value: 8.8e-174
  Csnk1d-aln   1 melrvgnryrlgrkigsgsfgdiylgtdiaageevaiklecvktkhpqlhieskiykmmqggvgiptikwcgaegdynvmvmellgpsledlfnfcsrk 99 
                 melrvgnr+rlgrkigsgsfgdiylg +i + eeva+klecvk+khpqlhies++y++m gg+gip i+wcg egdynvmvmellgpsledlfnfc rk
    F46F2.2a 183 MELRVGNRFRLGRKIGSGSFGDIYLGQNIQTNEEVAVKLECVKSKHPQLHIESRLYRIMLGGIGIPEIRWCGQEGDYNVMVMELLGPSLEDLFNFCQRK 281
                 89************************************************************************************************* PP

  Csnk1d-aln 100 fslktvllladqmisrieyihsknfihrdvkpdnflmglgkkgnlvyiidfglakkyrdarthqhipyrenknltgtaryasinthlgieqsrrddles 198
                 fslktvllladqm+sr+e+ih +++ihrd+kpdnflmglgk+gnlvyiidfglak+yrd++ hqhi yrenknltgtaryasinth gieqsrrdd+es
    F46F2.2a 282 FSLKTVLLLADQMLSRVEFIHCRDYIHRDIKPDNFLMGLGKRGNLVYIIDFGLAKRYRDSK-HQHIAYRENKNLTGTARYASINTHRGIEQSRRDDIES 379
                 ***********************************************************86.************************************* PP

  Csnk1d-aln 199 lgyvlmyfnlgslpwqglkaatkrqkyerisekkmstpievlckgypsefatylnfcrslrfddkpdysylrqlfrnlfhrqgfsydyvfdwnmlkf 295
                 lgyv+myfn g+lpwqglka tkrqkye isekk+st ++ lc gyp  fa yln+crsl f+++pdy ylr+lfr lfhrq f ydyvfdwn  kf
    F46F2.2a 380 LGYVFMYFNRGTLPWQGLKAVTKRQKYELISEKKISTRVDDLCAGYPEAFAQYLNYCRSLGFEEQPDYGYLRNLFRTLFHRQQFCYDYVFDWNTYKF 476
                 ************************************************************************************************9 PP

>> C03C10.1  CE00872	WBGene00002202	locus:kin-19	casein Kinase I	status:Confirmed	UniProt:P42168	protein_id:CAA84685.1
   #    score  bias  c-Evalue  i-Evalue hmmfrom  hmm to    alifrom  ali to    envfrom  env to     acc
 ---   ------ ----- --------- --------- ------- -------    ------- -------    ------- -------    ----
   1 !  523.0   1.1  1.6e-158  6.9e-157       4     299 ..      11     306 ..       8     311 .. 0.98

  Alignments for each domain:
  == domain 1    score: 523.0 bits;  conditional E-value: 1.6e-158
  Csnk1d-aln   4 rvgnryrlgrkigsgsfgdiylgtdiaageevaiklecvktkhpqlhieskiykmmqggvgiptikwcgaegdynvmvmellgpsledlfnfcsrkfsl 102
                  v+++y+l rkigsgsfgdiy+  +++ geevaikle  +++hpql  esk+y+++qggvgip i+w g+e +ynv+vm+llgpsledlfnfcsr+f++
    C03C10.1  11 IVATKYKLIRKIGSGSFGDIYVSINVTNGEEVAIKLESNRARHPQLLYESKVYRILQGGVGIPHIRWYGTEREYNVLVMDLLGPSLEDLFNFCSRRFTM 109
                 5889*********************************************************************************************** PP

  Csnk1d-aln 103 ktvllladqmisrieyihsknfihrdvkpdnflmglgkkgnlvyiidfglakkyrdarthqhipyrenknltgtaryasinthlgieqsrrddleslgy 201
                 ktvl+ladqmi riey+h knfihrd+kpdnflmg+g++ n +++idfglakkyrd+rt  hipyre+knltgtaryasin+hlgieqsrrdd+eslgy
    C03C10.1 110 KTVLMLADQMIGRIEYVHVKNFIHRDIKPDNFLMGIGRHCNKLFLIDFGLAKKYRDSRTRTHIPYREDKNLTGTARYASINAHLGIEQSRRDDMESLGY 208
                 *************************************************************************************************** PP

  Csnk1d-aln 202 vlmyfnlgslpwqglkaatkrqkyerisekkmstpievlckgypsefatylnfcrslrfddkpdysylrqlfrnlfhrqgfsydyvfdwnmlkfgasr 299
                 vlmyfn g+lpwqglkaatk+qkye+isekkm+t +e lckg+p+ef  yl + r lrfd+ pdy ylrqlfr lf      ydy fdw mlk  a +
    C03C10.1 209 VLMYFNRGTLPWQGLKAATKKQKYEKISEKKMTTSVEHLCKGFPAEFPMYLSYTRGLRFDESPDYMYLRQLFRILFRTLNHQYDYTFDWTMLKQKAQQ 306
                 *********************************************************************************************98865 PP

>> Y106G6E.6  CE29604	WBGene00013709	locus:csnk-1	casein kinase like	status:Confirmed	UniProt:Q8WQ99	protein_id:CAB60309
   #    score  bias  c-Evalue  i-Evalue hmmfrom  hmm to    alifrom  ali to    envfrom  env to     acc
 ---   ------ ----- --------- --------- ------- -------    ------- -------    ------- -------    ----
   1 !  370.1   0.3  4.4e-112  1.9e-110       3     323 ..      22     349 ..      21     397 .. 0.89

  Alignments for each domain:
  == domain 1    score: 370.1 bits;  conditional E-value: 4.4e-112
  Csnk1d-aln   3 lrvgnryrlgrkigsgsfgdiylgtdiaageevaiklecvktkhpqlhieskiykmmqggvgiptikwcgaegdynvmvmellgpsledlfnfcsrkfs 101
                 l vg ++++g+kig g+fg++ lg ++   e vaikle +k+k pqlh+e + yk++    g+p +++ g  g yn +vmellg sledlf++c r+fs
   Y106G6E.6  22 LMVGPNFKVGKKIGCGNFGELRLGKNLYNNEHVAIKLEPMKSKAPQLHLEYRFYKLLGQAEGLPQVHYFGPCGKYNALVMELLGHSLEDLFDLCDRHFS 120
                 5689999******************************************************************************************** PP

  Csnk1d-aln 102 lktvllladqmisrieyihsknfihrdvkpdnflmgl..gkkgnlvyiidfglakkyrdarthqhipyrenknltgtaryasinthlgieqsrrddles 198
                 lktv ++a q+i riey+h+k +i+rdvkp+nfl+g    +k  +++iidfglak y d+ t +hi yre k ltgtary sinthlg eqsrrddle+
   Y106G6E.6 121 LKTVAMVAMQLIRRIEYVHTKHLIYRDVKPENFLIGRysTRKQHVLHIIDFGLAKEYIDCDTGKHIAYREHKSLTGTARYMSINTHLGKEQSRRDDLEA 219
                 ************************************63378999******************************************************* PP

  Csnk1d-aln 199 lgyvlmyfnlgslpwqglkaatkrqkyerisekkmstpievlckgypsefatylnfcrslrfddkpdysylrqlfrnlfhrqgfsydyvfdw.....nm 292
                 lg+++myf  gslpwqglka t +++y++i + k  t +evlc g+p efa yl ++r l f + pdy +  +lf+ ++ r g +ydy fdw     n+
   Y106G6E.6 220 LGHMFMYFLRGSLPWQGLKADTLKERYQKIGDTKRQTAVEVLCEGFPDEFAQYLRYARRLDFFETPDYDFCYNLFKSVLDRLGATYDYEFDWtpklnNV 318
                 ********************************************************************************************3322111 PP

  Csnk1d-aln 293 lk.fgasraaddaererrdreerlrhsrnpat 323
                     g+  +++  + +r dr e l+ s+  a 
   Y106G6E.6 319 STpSGSLHTSESKDVKRTDRGE-LKVSQAAAH 349
                 1112333334444444555544.555555554 PP

>> R90.1  CE06325	WBGene00011283	casein Kinase I	status:Partially_confirmed	UniProt:Q22033	protein_id:CAA99911.1
   #    score  bias  c-Evalue  i-Evalue hmmfrom  hmm to    alifrom  ali to    envfrom  env to     acc
 ---   ------ ----- --------- --------- ------- -------    ------- -------    ------- -------    ----
   1 !  159.3   0.2   4.2e-48   1.8e-46       5     292 ..      16     299 ..      12     334 .. 0.91

  Alignments for each domain:
  == domain 1    score: 159.3 bits;  conditional E-value: 4.2e-48
  Csnk1d-aln   5 vgnryrlgrkigsgsfgdiylgtdiaa.geevaiklecvktkhpqlhieskiykmmqggvgiptikwcgaegdynvmvmellgpsledlfnfc.srkfs 101
                 + +r +++ kig g fg+iy  td+    e vaik+e  k+ +  l++e  + + +qg         cg +  +n +vm l g  l dl   +  + f 
       R90.1  16 IRERWKIKAKIGGGGFGEIYEATDVQNhHERVAIKVESSKATKQVLKMEVAVLRRLQGKKHACKFYGCGRNDKFNYLVMSLQGKNLADLRREApKQCFN 114
                 678999*******************862578**********************************************************97761567** PP

  Csnk1d-aln 102 lktvllladqmisrieyihsknfihrdvkpdnflmglgkkg.nlvyiidfglakkyrdarthqhipyrenknltgtaryasinthlgieqsrrddlesl 199
                 l t + +  q++  i  ihs  f+hrdvkp nf mg   +    vy++dfgla++y +a+     p r    + gt rya++ +h   e  r+ddl sl
       R90.1 115 LSTAVRVGIQILNGIREIHSIGFLHRDVKPSNFAMGRTSQTmRNVYMLDFGLARQYLNAKGEIRSP-RSAAGFRGTVRYAAVTAHKNKEMGRQDDLWSL 212
                 ************************************87664278*****************99988.78899*************************** PP

  Csnk1d-aln 200 gyvlmyfnlgslpwqglkaatkrqkyerisekkmstpievlckgypsefatylnfcrslrfddkpdysylrqlfrnlfhrqgfsydyvfdwnm 292
                  y+l  f  g lpw+ +k        + + + k  + + vl    p e+  ++   + l + d pdy yl  l+ ++   + +s+d  +dw++
       R90.1 213 FYMLTEFLQGQLPWRKIKDK------DEVGKMKEEADLVVLLDDCPHEMHLFVAHLKVLGYADTPDYVYLESLLNKIVAENEISWDEPYDWEL 299
                 **************988854......4566677788999****************************************************97 PP

>> H05L14.1  CE16168	WBGene00010366	casein kinase	status:Partially_confirmed	UniProt:O18107	protein_id:CAB16921.1
   #    score  bias  c-Evalue  i-Evalue hmmfrom  hmm to    alifrom  ali to    envfrom  env to     acc
 ---   ------ ----- --------- --------- ------- -------    ------- -------    ------- -------    ----
   1 !   61.9   0.1   1.5e-18   6.7e-17     107     283 ..     224     399 ..     182     409 .. 0.88
   2 !   89.7   0.2   5.5e-27   2.4e-25      13     270 ..     465     737 ..     455     751 .. 0.71

  Alignments for each domain:
  == domain 1    score: 61.9 bits;  conditional E-value: 1.5e-18
  Csnk1d-aln 107 lladqmisrieyihsknfihrdvkpdnflmglgkkgnlvyiidfglakkyrdarthqhipyrenknltgtaryasinthlgieqsrrddleslgyvlmy 205
                  +a q +  i+y+h   f+ r++kp  f +gl      +y+ d+ l + + d  t++  p r   +  gtaryasi      +q r+dd+e+  y  m 
    H05L14.1 224 NVALQTLDAIQYLHQAGFLNRNIKPASFSVGLNEEETKIYMTDYRLVRTHIDPSTKKVRPARTGLKYGGTARYASIAGLKKKDQGRKDDVEAWIY--MI 320
                 57889999***********************************************************************************8655..67 PP

  Csnk1d-aln 206 fnlgslpwqglkaatkrqkyerisekkmstpievlckgy...psefatylnfcrslrfddkpdysylrqlfrnlfhrqgfs 283
                 ++l   p +gl       + + + + k      vl ++y   p ef   ++++    +d  pdy+ ++++ +n+ + +g  
    H05L14.1 321 YDLI-DPENGLSWRKS-PRCNMMIKEKENFKYHVLPHTYdkvPEEFKKLVDLVHGYSYDSLPDYAAFKEIVQNVGKSKGHD 399
                 7775.49999976554.455555555567788999988866699*****************************99888865 PP

  == domain 2    score: 89.7 bits;  conditional E-value: 5.5e-27
  Csnk1d-aln  13 rkigsgsfgdiylgt.diaag...eevaiklecvktkhpqlh..ieskiy.......kmmqggvgiptikwc....gaegdynvmvmellgpsledlfn 94 
                 r +gsg fgd+y    d a g      a+k e    k+  l+  +e ++        k  +g v    + +       e   + +vm l+gpsl+d   
    H05L14.1 465 RLLGSGGFGDVYKVFdDKAKGpkkTHYALKTESEGGKKAMLRlkVEMQVMitisdarKKSKGDVNRHFVDFIdrgkSEELKCKYIVMSLVGPSLDD--- 560
                 5566666666665431344442222356666665555544330033222111111114445666655554431111234556789**********9... PP

  Csnk1d-aln  95 fcsrkfsl.....ktvllladqmisrieyihsknfihrdvkpdnflmglgkkgnlvyiidfglakkyrdarthqhipyrenknltgtaryasinthlgi 188
                  c rkf +      t  ++a q +  i  +h   ++hrd+kp nf +g+g k   v+++dfg+ + y d +t+qh   r++ ++ gt ryas    l +
    H05L14.1 561 -CRRKFGVnlsntSTPYIIAIQTLESIRDLHNLGYLHRDIKPANFAVGVGAKESTVFMLDFGIGRSYLDPKTKQHRAPRKKVKFLGTLRYASRACMLEV 658
                 .5555543111116889********************************************************************************** PP

  Csnk1d-aln 189 eqsrrddleslgyvlmyfnlgslpwqglkaatkrqkyerisekkmstpievlckgypsefatylnfcrslrfddkpdysylr 270
                 +q r+ddle    + m f++   p +g+    +r++ +    k++    +      p  +   + +  sl+f+  p+y+ l 
    H05L14.1 659 DQGRKDDLECW--IYMVFDIF-DPKNGVSWKKQRDRVKIREAKQLFFDGKAQYDYAPISLRPIIIYINSLQFQTTPEYANLV 737
                 *********86..55777775.488888877777776655566677777777777788888899999999999999998764 PP

>> T05A7.6  CE04892	WBGene00020223	casein kinase	status:Partially_confirmed	UniProt:Q22203	protein_id:CCD69224.1
   #    score  bias  c-Evalue  i-Evalue hmmfrom  hmm to    alifrom  ali to    envfrom  env to     acc
 ---   ------ ----- --------- --------- ------- -------    ------- -------    ------- -------    ----
   1 !   62.4   0.1   1.1e-18   4.9e-17      20     216 ..     114     313 ..      94     399 .. 0.78
   2 !   84.4   1.8   2.2e-25   9.8e-24      15     290 ..     446     732 ..     434     753 .. 0.73

  Alignments for each domain:
  == domain 1    score: 62.4 bits;  conditional E-value: 1.1e-18
  Csnk1d-aln  20 fgdiylgtdiaageevaiklecvktkhpq.lhieskiykmmq....ggvgiptikwcgaegd.ynvmvmellgpsledlfnfcs.rkfslktvllladq 111
                   d+yl  d  +g++  +k+     k+pq l+ e+ + + ++        i  i++     d  + +++   g +l+++++ ++  ++s+   +++  q
     T05A7.6 114 DYDVYLVKDTESGDDYRMKV---ARKDPQiLKTEAALLRRLEkipgDKCFISMIEYGSIVKDkVEFLIVSPYGATLNEIMKKATmGQLSMDCSFVVGLQ 209
                 24899999999999998884...5677773567776655443111045668899998876662578899999****999986652699*********** PP

  Csnk1d-aln 112 misrieyihsknfihrdvkpdnflmglgkkgnlvyiidfglakkyrdarthqhipyrenknltgtaryasinthlgieqsrrddleslgyvlmyf.nlg 209
                 m+  i+ +hs  +ihr++ p  f  glg     +++ df  a+k+ + +  +h+  r n ++ g  r+a    +   +q r+ddles  y l+y+ + g
     T05A7.6 210 MLRAIQNLHSIGYIHRNISPASFHCGLGMDEPTLFLQDFRQARKFEENK--KHVTARTNVKMYGCGRFANRACQGSKDQGRKDDLESWVYTLFYLmDNG 306
                 *********************************************9875..7899**************************************96379* PP

  Csnk1d-aln 210 slpwqgl 216
                 sl w+  
     T05A7.6 307 SLSWKRE 313
                 ****854 PP

  == domain 2    score: 84.4 bits;  conditional E-value: 2.2e-25
  Csnk1d-aln  15 igsgsfgdiylgt..diaageevaiklecvktkhpqlhieskiykmmqggvgiptikw......c...gae.gdynvmvmellgpsledlf.nfcsrkf 100
                 +gsg fgd+y       a+ +  a+k e  + ++  l+++ ++  mm+        k+      +    +e    + +vm l+gpsled+  ++    f
     T05A7.6 446 LGSGGFGDVYKVHreSQASNKCYALKTESEEGEKRYLRLKVEVTVMMKTAEKKKDNKFknfiefVdrgKCEqLKCKFVVMGLVGPSLEDIRrKYLLASF 544
                 566666666643211334444556666666666666666666666666554333222210111021101220245679***********96368999** PP

  Csnk1d-aln 101 slktvllladqmisrieyihsknfihrdvkpdnflmglgkkgnlvyiidfglakkyrdarthqhipyrenknltgtaryasinthlgieqsrrddlesl 199
                 s +t + +a q ++ +  +hs  ++hrd+kp n+ +gl  + + vy++dfg+ak y d     +i  ++  ++ gt rya     +  eq r+ddle+ 
     T05A7.6 545 SKHTSFNVAIQTVTALRDLHSLGYLHRDIKPANYAVGLDEREDTVYMLDFGIAKLYVDENGVHKIKRKKV-KFLGTLRYACRACMMQQEQGRKDDLETW 642
                 **********************************************************999888875555.567************************9 PP

  Csnk1d-aln 200 gyvlmyf..nlgslpwqglkaatkrqkyerisekkmstpievlckgypsefatylnfcrslrfddkpdysylrqlfrnlfhrqgfsydyvfdw 290
                  y+++ +  +   +pw+ l       k     +  ++t  +    +    +   + ++  +++d  pdysy+ ++++      g      +dw
     T05A7.6 643 IYLVFDLmdEAHGMPWRALCDPREILKS---KNTFFATFDNFQFSNILKRLKDLVVYVDDMQYDTTPDYSYILNFLKTTANDVGAKITKKLDW 732
                 98765431145679**999766544443...344456666666667777788888889999**********9999998888888888888887 PP

>> F59A6.4  CE01982	WBGene00019086	Protein kinase	status:Partially_confirmed	UniProt:Q21026	protein_id:CCD70464.1
   #    score  bias  c-Evalue  i-Evalue hmmfrom  hmm to    alifrom  ali to    envfrom  env to     acc
 ---   ------ ----- --------- --------- ------- -------    ------- -------    ------- -------    ----
   1 !   58.9   0.1   1.2e-17   5.4e-16      21     215 ..     119     316 ..      99     387 .. 0.83
   2 !   84.1   0.6   2.7e-25   1.2e-23      79     290 ..     516     726 ..     437     747 .. 0.82

  Alignments for each domain:
  == domain 1    score: 58.9 bits;  conditional E-value: 1.2e-17
  Csnk1d-aln  21 gdiylgtdiaageevaiklecvktkhpqlhieskiykmmq...g.gvgiptikwcgaegd.ynvmvmellgpsledlfn.fcsrkfslktvllladqmi 113
                  d+y+  d+ a ee  +k+   +     l+ie+ + + ++   g    +  +++     d  + +v+   g +l+++++      +s+   +++  qm+
     F59A6.4 119 HDVYVVKDVEADEEYRMKVA--RKDLQILKIEAALLRRLEkipGdKCFVSLVEYGNVSKDkLEFLVVSSYGSTLQEILKkTINGPLSMDCSFVVGLQML 215
                 58999999999999988854..444556788887776554111313446667777766552689999*******99876156788************** PP

  Csnk1d-aln 114 srieyihsknfihrdvkpdnflmglgkkgnlvyiidfglakkyrdarthqhipyrenknltgtaryasinthlgieqsrrddleslgyvlmyf.nlgsl 211
                   i+ +hs  ++hr+++p  f  glg     +y+ df   +k+ + +  +h+  r   ++ g  r+a    +   +q r+ddles  y l+y+ + gsl
     F59A6.4 216 RAIQNLHSLGYVHRNINPSAFNCGLGMDETSLYLQDFRQVRKFEENK--KHVTARSTVKMFGCGRFANRACQNSKDQGRKDDLESWIYTLFYLiDHGSL 312
                 *******************************************9875..7899**************************************96489*** PP

  Csnk1d-aln 212 pwqg 215
                  w+ 
     F59A6.4 313 SWKN 316
                 **85 PP

  == domain 2    score: 84.1 bits;  conditional E-value: 2.7e-25
  Csnk1d-aln  79 vmvmellgpsledlf.nfcsrkfslktvllladqmisrieyihsknfihrdvkpdnflmglgkkgnlvyiidfglakkyrdarthqhipyrenknltgt 176
                  +vm l+gpsled+  ++    fs +t + +a q ++ ++ +hs  ++hrd+kp n+ +gl  + + vy++dfg+ak y d     ++  r++ ++ gt
     F59A6.4 516 YVVMGLVGPSLEDIRrKYLLGSFSKHTSFNVAIQTVTALQDLHSIGYLHRDIKPANYAVGLEDREDTVYMLDFGIAKLYVDENGEHKV-KRKKVKFLGT 613
                 579**********96368999************************************************************9876665.56666778** PP

  Csnk1d-aln 177 aryasinthlgieqsrrddleslgyvlmyf..nlgslpwqglkaatk..rqkyerisekkmstpievlckgypsefatylnfcrslrfddkpdysylrq 271
                  rya     +  eq r+ddle+  y+++ +  +   +pw+ l +     + k e  ++   s  +          +   + ++  ++++  pdy y+ +
     F59A6.4 614 LRYACRACMMQQEQGRKDDLETWIYLVFDLmdESHGMPWRSLCSPKEilKSKNEFFTNFDSS-SVSATL----KRLKGLVSYVDNMQYETTPDYDYIIN 707
                 **********************999875541134569****987655113444444444333.333333....34556677788899999999999999 PP

  Csnk1d-aln 272 lfrnlfhrqgfsydyvfdw 290
                 +++      g      +dw
     F59A6.4 708 FLKTTATEAGAKISKKLDW 726
                 9988888888887777777 PP

>> F41G3.5  CE44056	WBGene00018301	protein kinase	status:Confirmed	UniProt:Q20288	protein_id:CCD71052.1
   #    score  bias  c-Evalue  i-Evalue hmmfrom  hmm to    alifrom  ali to    envfrom  env to     acc
 ---   ------ ----- --------- --------- ------- -------    ------- -------    ------- -------    ----
   1 !  133.0   0.1   4.2e-40   1.8e-38       9     302 ..      28     324 ..      23     330 .. 0.84

  Alignments for each domain:
  == domain 1    score: 133.0 bits;  conditional E-value: 4.2e-40
  Csnk1d-aln   9 yrlgrkigsgsfgdiylgtdiaageevaiklecvktkhpqlhieskiykmmqg..gvgiptikwcgaegdynvmvmellgpsledlfnfc.srkfslkt 104
                 y++ r i++g+fg +y    i      a+kle   ++  +l++e+ + + +          + +cg    +n ++m l+g  l +l   c  rkfs +t
     F41G3.5  28 YKVVRFIAKGAFGAVYQVDHI-NTLPFALKLESRSSETRNLKMEAVVLRSLLPirSPYFCRVFFCGKAEKFNFLIMTLVGKNLSELRANCpNRKFSRRT 125
                 7888999********986666.56789*******************99987641144567789***********************877747******* PP

  Csnk1d-aln 105 vllladqmisrieyihsknfihrdvkpdnflmglgkkgnlvyiidfglakky.rdarthqhipyrenknltgtaryasinthlgieqsrrddleslgyv 202
                  l +  qmi  i+ +hs  fihrd+kp nf + l +  +lv ++dfg+++ky  d  t+   p    + + gt rya + th g +  r++dle++ yv
     F41G3.5 126 GLQIGIQMINAIQQLHSIGFIHRDIKPANFCINLDNPHQLV-MVDFGMCRKYlNDGGTQLRHPRWSVHGFRGTVRYAPLATHYGRDSCRKEDLETIFYV 223
                 ************************************99999.58********45788888999999********************************* PP

  Csnk1d-aln 203 lmyfnlgslpwqglkaatkrqkyerisekkmstpievlckgypsefatylnfcrslrfddkpdysylrqlfr....nlfhrqgfsydyvfdwnmlkfga 297
                 l+ + +g+lpw  +    + ++ ++++    +t +  +  g p ++   l +   lrf d pdy+ +r l+     n  h   f ++  +  +  k   
     F41G3.5 224 LVELLVGTLPWMTMEEHIHVEHSKQVA---RTTGLREFLSGCPKQLVHILLYIDNLRFYDAPDYALIRGLLSfaleNCQHNGSFEWEEEMKMERKKDED 319
                 ************999877766665554...5789999999****************************9975111144555555554444444444444 PP

  Csnk1d-aln 298 sraad 302
                  r+ d
     F41G3.5 320 MRSKD 324
                 44444 PP

>> W03G9.5  CE14562	WBGene00021016	protein kinase	status:Partially_confirmed	UniProt:O44751	protein_id:CCD70129.1
   #    score  bias  c-Evalue  i-Evalue hmmfrom  hmm to    alifrom  ali to    envfrom  env to     acc
 ---   ------ ----- --------- --------- ------- -------    ------- -------    ------- -------    ----
   1 !  126.5   0.0   3.8e-38   1.6e-36       5     291 ..      14     303 ..      10     311 .. 0.85

  Alignments for each domain:
  == domain 1    score: 126.5 bits;  conditional E-value: 3.8e-38
  Csnk1d-aln   5 vgnryrlgrkigsgsfgdiylgtdi.aageevaiklec.vktkhpqlhieskiykmmqggvgiptikwc..gaegdynvmvmellgpsledlf.nfcsr 98 
                 ++ +y   rk+g+g  g iy  + + + g   a k e  v  ++p l +e ki   ++    i  ++    g   +y+ +vm llgpsl+ +   + + 
     W03G9.5  14 INRKYLAFRKLGEGGCGVIYEVAMVkCPGRRFACKAETtVFDEDPTLPMEHKIISKLNEKNSIHCVELIdkGQSDNYQFIVMTLLGPSLDAIRaTLPTN 112
                 456677789**********98777625799*****996377899**********9999999999988753388899**************996257899 PP

  Csnk1d-aln  99 kfslktvllladqmisrieyihsknfihrdvkpdnflmg.lgk.kgnlvyiidfglakky..rdarthqhipyrenk...nltgtaryasinthlgieq 190
                 kfs  + l++  q +  i+ ih   f+hrdvkp nf +g lg  k  lv+++dfg++++y  +d      +  r+ +    + gt ry+s+ ++   eq
     W03G9.5 113 KFSTFSTLVMGIQALDSIKEIHDIGFVHRDVKPANFAIGaLGTpKQRLVHVLDFGISRQYlvKDGE-NGGLRIRKPRrivPFRGTLRYCSVAAQERKEQ 210
                 ************************************99866754999*************433433.2344445444111568**************** PP

  Csnk1d-aln 191 srrddleslgyvlmyfnlgslpwqglkaatkrqkyerisekkmstpievlckgypsefatylnfcrslrfddkpdysylrqlfrnlfhrqgfsydyvfd 289
                  r ddl sl y+++ f  gslpw g+    k      i    m   +  l +g  se a + +    lr++ +pdy+ lr+l+ n+f r+ f  +   d
     W03G9.5 211 GRHDDLWSLFYMIVEFVKGSLPWTGIMEEEKV-----I---VMKEDVTELFNGLESECAMFAQHLSVLRYQTNPDYALLRDLLMNIFVRRNFNAQMKVD 301
                 *************************9755442.....3...3556677899************************************************ PP

  Csnk1d-aln 290 wn 291
                 w+
     W03G9.5 302 WE 303
                 *7 PP

>> T05C12.1  CE02312	WBGene00011466	serine\/threonine kinase	status:Partially_confirmed	UniProt:Q22223	protein_id:CAA913
   #    score  bias  c-Evalue  i-Evalue hmmfrom  hmm to    alifrom  ali to    envfrom  env to     acc
 ---   ------ ----- --------- --------- ------- -------    ------- -------    ------- -------    ----
   1 !  126.5   0.2   3.7e-38   1.6e-36      11     274 ..      48     306 ..      40     325 .] 0.89

  Alignments for each domain:
  == domain 1    score: 126.5 bits;  conditional E-value: 3.7e-38
  Csnk1d-aln  11 lgrkigsgsfgdiylgtdiaageevaiklecvktkhpq.lhieskiykmmqggvgiptikwcgaegdynvmvmellgpsledlfnfc.srkfslktvll 107
                 +++ i+ g fg++y   +  + eeva+k+e   t++ q + +esk+   m g    p + + g    yn +vm++lg  + d+ ++   +k+s+ + + 
    T05C12.1  48 VEKMIAGGGFGQVYRARNTETQEEVAVKVERATTNDSQrMILESKVLDDMLGSKHFPNVYYIGPYHSYNFIVMQMLGKNIGDIRKMMpNKKISILSSVR 146
                 56788999**************************99883556*****************************************98763789******** PP

  Csnk1d-aln 108 ladqmisrieyihsknfihrdvkpdnflmglgkkgnlvyiidfglakkyrdarthqhipyrenknltgtaryasinthlgieqsrrddleslgyvlmyf 206
                 +  q+i  +  +hsk ++hrd+kp n  +gl  k + vy++dfg+++k+r+         r    + gt+ry+s   h   eq   ddl  l y l  +
    T05C12.1 147 IGIQIIEALSLLHSKGWLHRDLKPTNCCLGLDEKRKTVYLVDFGMSRKFRNDNGSLR-ESRTYCGFRGTTRYCSYRMHDRREQGPVDDLWCLYYSLGEL 244
                 **************************************************9876544.567788899******************************** PP

  Csnk1d-aln 207 nlgslpwqglkaatkrqkyerisekkmstpievlckgypsefatylnfcrslrfddkpdysylrqlfr 274
                   g lpw+ + +a    + ++i +       e + ++ ps+fa++    r lr  + pdy+ +++++ 
    T05C12.1 245 IEGCLPWRDIESADEMAHVKKILK------HEDIFHSMPSKFASFGRNLRRLRPANTPDYTKFQNILA 306
                 ************987776666643......477889************************98877654 PP

>> W01B6.2  CE03754	WBGene00012169	serine\/threonine kinase	status:Partially_confirmed	UniProt:Q23103	protein_id:CAA9262
   #    score  bias  c-Evalue  i-Evalue hmmfrom  hmm to    alifrom  ali to    envfrom  env to     acc
 ---   ------ ----- --------- --------- ------- -------    ------- -------    ------- -------    ----
   1 !  123.2   0.0   3.8e-37   1.6e-35       9     291 ..      24     316 ..      17     321 .. 0.87

  Alignments for each domain:
  == domain 1    score: 123.2 bits;  conditional E-value: 3.8e-37
  Csnk1d-aln   9 yrlgrkigsgsfgdiylgtdiaageeva.iklecvktkh.pqlhieskiykmmq..ggv.giptikwcgaegdynvmvmellgpsledlf..nf.csrk 99 
                  ++g++i +g fg +y+ t i+  ++va +k e  + +    +++e+ i + ++  g v  ip ++ c     y  mvm llg  l  l   n+ +   
     W01B6.2  24 WKIGKTIDEGGFGKVYIATSISDPKKVAaLKAESNEIEGgSAIKLEAMILNKLNanGPVpHIPVVHLCAKRKLYCYMVMTLLGRNLRKLKstNLvVNNG 122
                 68899******************999853899999887526799***99876641255546999**********************9985225525778 PP

  Csnk1d-aln 100 fslktvllladqmisrieyihsknfihrdvkpdnflmgl...gkkgnlvyiidfglakkyr..darthqhipyre..nknltgtaryasinthlgieqs 191
                 fs  t   +  q +  ++y+h + fihrdvkp+nfl+g      +  +v+i+dfgla+ +    ar  + i  r     ++ gt ry+s n hl  eq 
     W01B6.2 123 FSRGTWSRIGIQCLYALKYVHDNGFIHRDVKPQNFLLGNetdSERARIVHILDFGLARPFAvfHARENKWIARRArgTAEFRGTLRYTSPNVHLRKEQG 221
                 **************************************822246789***********9864489******98651167899***************** PP

  Csnk1d-aln 192 rrddleslgyvlmyfnlg.slpwqglkaatkrqkyerisekkmstpievlckgypsefatylnfcrslrfddkpdysylrqlfrnlfhrqgfsydyvfd 289
                 r dd+ sl yv++ +n g +lpwq         + er+ + k+  p +v+  + p+ +   +    sl + ++pdy  + + f +++  + ++    +d
     W01B6.2 222 RVDDVWSLLYVIIELNGGkALPWQT-----DS-QRERVEQMKLNLPAKVVMSNMPACMDKVMPHLASLDYYQRPDYHMIFKCFWQVMENEKITPSSKYD 314
                 ****************99569**95.....33.3599999*******************************************9999999888888888 PP

  Csnk1d-aln 290 wn 291
                 w+
     W01B6.2 315 WE 316
                 86 PP

>> Y66D12A.20  CE28799	WBGene00004960	locus:spe-6	status:Confirmed	UniProt:Q95PZ9	protein_id:CAC70138.1
   #    score  bias  c-Evalue  i-Evalue hmmfrom  hmm to    alifrom  ali to    envfrom  env to     acc
 ---   ------ ----- --------- --------- ------- -------    ------- -------    ------- -------    ----
   1 !  122.7   0.0   5.3e-37   2.3e-35       7     284 ..      24     303 ..      18     319 .. 0.88

  Alignments for each domain:
  == domain 1    score: 122.7 bits;  conditional E-value: 5.3e-37
  Csnk1d-aln   7 nryrlgrkigsgsfgdiylgtdiaageevaiklecvkt.khpqlhieskiykmmqggvgiptikwcgaegdynvmvmellgpsledlfnf.csrkfslk 103
                 ++ ++ r+i+sg f+d+y+ +d  + e+ a+k e  +   +p l+++  +    +g  g p    +g    y   +m+l+gp l  l      rkfsl 
  Y66D12A.20  24 HKWKVLRNIYSGPFSDVYVVADTVTNEKYAMKCERQEGnSRPVLKLDVMVLMATKGLRGFPNFVAAGRTDVYRYCIMQLVGPDLGRLRRTrPERKFSLP 122
                 5778899***************************9875168**********99**********************************875268****** PP

  Csnk1d-aln 104 tvllladqmisrieyihsknfihrdvkpdnflmglgkkgnlvyiidfglakkyrdarthqhipyrenknltgtaryasinthlgieqsrrddleslgyv 202
                 t l +  q + r+e +h   ++ rdvk  nf +g+g +   vyi+dfg+a+k+ d    + ip r    l gt +y+++ +h   +q  rddles  y+
  Y66D12A.20 123 TALQILGQTLRRLEDLHNCGWLCRDVKAPNFCIGVGENESTVYILDFGFARKFVDKE-GKIIPPRTAAALMGTFQYCAVSAHSHKDQCARDDLESWFYM 220
                 ******************************************************976.578************************************** PP

  Csnk1d-aln 203 lmyfnlgslpwqglkaatkrqkyerisekkmstpievl....ckgypsefatylnfcrslrfddkpdysylrqlfrnlfhrqgfsy 284
                  + +  g lpw  +       ++++i e k++   e l      g p +f   l +     + d+p+y  l +l+ +       + 
  Y66D12A.20 221 GIELLKGPLPWANIDGHK---NHKQIGEAKVAIRSEPLrsefFEGVPKQFNEILTILDQTSYFDRPNYKKLGDLLSQAATEHQVTL 303
                 ***********9998754...4556777777555444411126899************************9999877665555555 PP

>> C27D8.1  CE18539	WBGene00007777	serine\/threonine kinase	status:Confirmed	UniProt:Q93288	protein_id:CAB05633.1
   #    score  bias  c-Evalue  i-Evalue hmmfrom  hmm to    alifrom  ali to    envfrom  env to     acc
 ---   ------ ----- --------- --------- ------- -------    ------- -------    ------- -------    ----
   1 !  119.8   0.2     4e-36   1.8e-34       6     294 ..      21     313 ..      17     320 .. 0.88

  Alignments for each domain:
  == domain 1    score: 119.8 bits;  conditional E-value: 4e-36
  Csnk1d-aln   6 gnryrlgrkigsgsfgdiylgtdiaageevaikle..cvktkhpqlhieskiykmmqggvgiptikwcgae..gdynvmvmellgpsledlfn.fcsrk 99 
                 +++y + r +g+g fg +yl  d  + ++ a+k+e    k kh +l++e  i k++  g     i   g +    +  +vmel+g sl dl      + 
     C27D8.1  21 KANYTVVRLLGEGGFGAVYLVQDNKSKKQSAMKVErkIEKRKHSKLKMEIAILKLVGSGKHFTQIVDRGKKdkEGFFFLVMELVGKSLADLKAdRPDKV 119
                 567889999************************98435699*********************99988886511457899************76156778 PP

  Csnk1d-aln 100 fslktvllladqmisrieyihsknfihrdvkpdnflmglgkkgnlvyiidfglakkyrdarthqhipyrenknltgtaryasinthlgieqsrrddles 198
                 fs+ t l ++ q +  +e +h   fihrd+kp+n+  gl  k   +yi+dfg+a+ky +++   + p re   + gt r+a i  h   e   +dd es
     C27D8.1 120 FSFATGLGVSCQCLEAVEELHKTGFIHRDLKPQNYACGLDEKRHNIYILDFGIARKYLNTKNELKTP-RETVGFKGTVRFAPIACHRNTEMGPKDDCES 217
                 *************************************************************999998.9****************************** PP

  Csnk1d-aln 199 lgyvlmyfnlgs.lpwqgl..kaatkrqkyerisekkmstpievlckgypsefatylnfcrslrfddkpdysylrqlfrnlfhrqgfsydyvfdwnmlk 294
                   y+l+ + + s lpw+ l  k    ++k e   +k+ s    +    y s+   y        ++d+ dy ++ + + +  +   +  d  +dw++ k
     C27D8.1 218 WFYLLLDLIVPSgLPWRKLsdKHEVLKEKEECRKDKRSSLFAGLRQTDYLSKVLDY---IDGRAYQDRVDYQFIYKNLAEACKVCNLDIDSPYDWELQK 313
                 *****99888655****993344556777777777777777777778888876555...567789********99999999999999999999999876 PP

>> Y39G8C.2  CE20236	WBGene00012731	protein kinase	status:Partially_confirmed	UniProt:Q9BHK8	protein_id:CAC35855.1
   #    score  bias  c-Evalue  i-Evalue hmmfrom  hmm to    alifrom  ali to    envfrom  env to     acc
 ---   ------ ----- --------- --------- ------- -------    ------- -------    ------- -------    ----
   1 !  118.5   0.1   9.9e-36   4.4e-34       7     219 ..      22     239 ..      16     264 .. 0.89

  Alignments for each domain:
  == domain 1    score: 118.5 bits;  conditional E-value: 9.9e-36
  Csnk1d-aln   7 nryrlgrkigsgsfgdiylgtdiaageevaikle..cvktkhpqlhieskiykmmqggvgiptikwcgae..gdynvmvmellgpsledlfnf.csrkf 100
                 ++y ++r +g+g fg +yl  d  + +  a+k+e    k kh +l++e  i k++  g     i   g +    y  +vmel+g sl dl n  + r f
    Y39G8C.2  22 ANYVVSRLLGEGGFGAVYLVKDTKTNKTFAMKVEqkMEKRKHSKLKMEIAILKLVGAGKHFTQIVDRGKKdkEGYFFLVMELVGKSLGDLKNErAERVF 120
                 56788999************************99334699*********************999888864115699**************99626799* PP

  Csnk1d-aln 101 slktvllladqmisrieyihsknfihrdvkpdnflmglgkkgnlvyiidfglakkyrdarthqhipyrenknltgtaryasinthlgieqsrrddlesl 199
                 s+ t l +a q +  +e +h   fihrd+kp+n+  gl  k   +yi+dfg+a+ky +++   + p re   + gt r+a +  h   e   rdd es 
    Y39G8C.2 121 SFGTGLGVASQCLEAVEDLHRTGFIHRDLKPQNYACGLDEKRHNIYILDFGIARKYLNTKNELKTP-REAVGFKGTVRFAPLACHRFTELGPRDDCESW 218
                 ************************************************************999998.9******************************* PP

  Csnk1d-aln 200 gyvlmyfnlg.slpwqglkaa 219
                  y+l+ + l   lpw+ ++  
    Y39G8C.2 219 FYLLLDLILPrGLPWRKMNEK 239
                 *****9999537***987543 PP

>> ZC581.2  CE44067	WBGene00022632	ser\/thr-protein kinase	status:Partially_confirmed	UniProt:O01773	protein_id:CCD64903
   #    score  bias  c-Evalue  i-Evalue hmmfrom  hmm to    alifrom  ali to    envfrom  env to     acc
 ---   ------ ----- --------- --------- ------- -------    ------- -------    ------- -------    ----
   1 !  112.6   0.0   6.4e-34   2.8e-32      11     291 ..      50     329 ..      41     341 .. 0.85

  Alignments for each domain:
  == domain 1    score: 112.6 bits;  conditional E-value: 6.4e-34
  Csnk1d-aln  11 lgrkigsgsfgdiylgtdiaageevaiklecvktk.hp..qlhieskiykmmqggvgiptikwcgaegdynvmvmellgpsledlfnfc.srkfslktv 105
                 ++  ig g fg+iy g+d +  e+v ik+e v  k +p  ++ +e k+   +qg   +p +   g   + n +vm+llgp + dl +    +++s  tv
     ZC581.2  50 VKGLIGRGGFGQIYYGSDATFPEDVVIKIEPVVLKgRPrrRMILEQKVLYRLQGRPHVPIMCASGHTEQLNFIVMQLLGPNIGDLKKRSpVKRLSQTTV 148
                 5667999***********************98777334225778*****************************************987626789***** PP

  Csnk1d-aln 106 llladqmisrieyihsknfihrdvkpdnflmglgkkgnlv.yiidfglakkyrdarthqhipyrenknltgtaryasinthlgieqsrrddleslgyvl 203
                   +  q i+ +  +hs  +ihrdvkp n+ +g+ +    v  ++d+g+ +++++    +    r +  + gt ry+s+  h g eq+  dd+ s+ y  
     ZC581.2 149 ARIMIQGIAALRDVHSLGYIHRDVKPANMCFGVTQSTRHVlKLVDYGMVRRFKNVDGTRR-KQRYKPGFRGTLRYSSVRVHDGKEQTPVDDFVSMAYSG 246
                 *********************************9987655279**********9865443.345567899***************************** PP

  Csnk1d-aln 204 myfnlgslpwqglkaatkrqkyerisekkmstpievlckgypsefatylnfcrslrfddkpdysylrqlfrnlfhrqgfsydyvfdwn 291
                   + l  lpw+ + +   rq   ++  +   +p  +l   y s f+  +     lr +d pd+s l++l+ ++   + +   y +d n
     ZC581.2 247 AELLLVNLPWKLVSTDDIRQT--KVDFNTPNSPYLLLTGPYFSVFCGAI---FNLRSEDEPDHSSLQNLLCDMTRGKSLREAYDWDEN 329
                 ***********9988877775..67777888999999999988887654...57999*************999776665555555544 PP

>> M05D6.1  CE03499	WBGene00010874	serine\/threonine kinase	status:Confirmed	UniProt:Q21521	protein_id:CAA91411.1
   #    score  bias  c-Evalue  i-Evalue hmmfrom  hmm to    alifrom  ali to    envfrom  env to     acc
 ---   ------ ----- --------- --------- ------- -------    ------- -------    ------- -------    ----
   1 !  112.5   0.0   6.5e-34   2.8e-32       4     310 ..      15     316 ..      12     332 .. 0.82

  Alignments for each domain:
  == domain 1    score: 112.5 bits;  conditional E-value: 6.5e-34
  Csnk1d-aln   4 rvgnryrlgrkigsgsfgdiylgtdiaageevaiklec.vktkhpq.lhieskiykmmqggvgiptikwcgaegdynvmvmellgpsledlf.nfcsrk 99 
                 ++++++ +++k+g+g+ g+++l   i      a+k+e  +k k+ + l++e  + k +q    +  +   g    y  mvm +lg  + d+   +  rk
     M05D6.1  15 KIKDQFTVKKKLGEGACGQVFLVDLIQGKGSAAMKVEPlMKNKEDEiLKMEVYVLKKLQNSRHVCRLLGSGKTETYTYMVMSVLGKEIGDVRrRLPQRK 113
                 68889999**************98888888999****6257776543899****************************************9725889** PP

  Csnk1d-aln 100 fslktvllladqmisrieyihsknfihrdvkpdnflmglgkkgnlvyiidfglakkyrdarthqhipyre..nkn.ltgtaryasinthlgieqsrrdd 195
                 +s  + + +  q++  ++ +h   f+hrdvkp n+ +g+ k+ ++vyi dfgl+++     +  ++  re  nk  + gt ry+s+n hl  eq r dd
     M05D6.1 114 MSAPSTVRVFIQLVKALQDMHEAGFVHRDVKPSNMALGV-KNEQVVYIFDFGLSRQIMLPDASGKLKLREprNKSmFRGTVRYCSLNVHLHKEQGRHDD 211
                 ***99999999***********************98887.67899**********98755555555555511554357********************* PP

  Csnk1d-aln 196 leslgyvlmyfnlgslpwqglkaatkrqkyerisekkmstpievlckgypsefatylnfcrslrfddkpdy.sylrqlfrnlfhrqgfsydyvfdwnml 293
                 l    y ++     +lpw+g        k e  + k  +t +  lckg p  f       r l + + p y s++ +l  +l   +g      f+wn+ 
     M05D6.1 212 LYGALYAMIETATSTLPWKGK------PKKETSALKEKTTDV-QLCKGCPKSFLEIATTLRKLTYKETPPYgSFMEKLKADL--PKGVKMTDPFEWNLK 301
                 *******************94......344555555556666.59************************9956777777777..46889999999*974 PP

  Csnk1d-aln 294 kfgasraaddaererrd 310
                   ga    ++ ++  r+
     M05D6.1 302 --GALDENNNGNKSDRE 316
                 ..443333333333333 PP

>> F35C11.3  CE02210	WBGene00009402	serine\/threonine kinase	status:Predicted	UniProt:Q20018	protein_id:CAA90241.1
   #    score  bias  c-Evalue  i-Evalue hmmfrom  hmm to    alifrom  ali to    envfrom  env to     acc
 ---   ------ ----- --------- --------- ------- -------    ------- -------    ------- -------    ----
   1 !  112.5   0.0   6.6e-34   2.9e-32       4     310 ..      15     316 ..      12     331 .. 0.82

  Alignments for each domain:
  == domain 1    score: 112.5 bits;  conditional E-value: 6.6e-34
  Csnk1d-aln   4 rvgnryrlgrkigsgsfgdiylgtdiaageevaiklec.vktkhpq.lhieskiykmmqggvgiptikwcgaegdynvmvmellgpsledlf.nfcsrk 99 
                 ++++++ +++k+g+g+ g+++l   i      a+k+e  +k k+ + l++e  + k +q    +  +   g    y  mvm +lg  + d+   +  rk
    F35C11.3  15 KIKDQFTVKKKLGEGACGQVFLVDLIQGKGSAAMKVEPlMKNKEDEiLKMEVYVLKKLQNSRHVCRLLGSGKTETYTYMVMSVLGKEIGDVRrRLPQRK 113
                 68889999**************98888888999****6257776543899****************************************9725889** PP

  Csnk1d-aln 100 fslktvllladqmisrieyihsknfihrdvkpdnflmglgkkgnlvyiidfglakkyrdarthqhipyre..nkn.ltgtaryasinthlgieqsrrdd 195
                 +s  + + +  q++  ++ +h   f+hrdvkp n+ +g+ k+ ++vyi dfgl+++     +  ++  re  nk  + gt ry+s+n hl  eq r dd
    F35C11.3 114 MSAPSTVRVFIQLVKALQDMHEAGFVHRDVKPSNMALGV-KNEQVVYIFDFGLSRQIMLPDASGKLKLREprNKSmFRGTVRYCSLNVHLHKEQGRHDD 211
                 ***99999999***********************98887.67899**********98755555555555511554357********************* PP

  Csnk1d-aln 196 leslgyvlmyfnlgslpwqglkaatkrqkyerisekkmstpievlckgypsefatylnfcrslrfddkpdy.sylrqlfrnlfhrqgfsydyvfdwnml 293
                 l    y ++     +lpw+g        k e  + k  +t +  lckg p  f       r l + + p y s++ +l  +l   +g      f+wn+ 
    F35C11.3 212 LYGALYAMIETATSTLPWKGK------PKKETSALKEKTTDV-QLCKGCPKSFLEIATTLRKLTYKETPPYgSFMEKLKADL--PKGVKMTDPFEWNLK 301
                 *******************94......344555555556666.59************************9956777777777..46889999999*974 PP

  Csnk1d-aln 294 kfgasraaddaererrd 310
                   ga    ++ ++  r+
    F35C11.3 302 --GALDENNNGNKSDRE 316
                 ..443333333333333 PP

>> F53C3.1  CE35938	WBGene00018745	protein kinase	status:Partially_confirmed	UniProt:Q9TXU0	protein_id:CCD67670.1
   #    score  bias  c-Evalue  i-Evalue hmmfrom  hmm to    alifrom  ali to    envfrom  env to     acc
 ---   ------ ----- --------- --------- ------- -------    ------- -------    ------- -------    ----
   1 !  112.4   0.5     7e-34   3.1e-32       7     298 ..      22     317 ..      17     328 .] 0.89

  Alignments for each domain:
  == domain 1    score: 112.4 bits;  conditional E-value: 7e-34
  Csnk1d-aln   7 nryrlgrkigsgsfgdiylgtdiaageevaiklecv..ktkhpqlhieskiykmmqggvgiptikwcgae..gdynvmvmellgpsledlfnf.csrkf 100
                 + y + r +g+g fg +yl  +  + ++ a+k+e      kh +l++e  i k++        i+  g +    y  +vm+l+g sl  l +    + f
     F53C3.1  22 ATYTVVRLLGEGGFGAVYLVEQAKTKKQFAMKVEKKmdTRKHSKLKMEIAILKLVGTCKHFTKIEDRGKKdkEGYFFIVMQLVGKSLSGLKKErPNQIF 120
                 567888999************************96421469*****************9*****9998751146999*************86516788* PP

  Csnk1d-aln 101 slktvllladqmisrieyihsknfihrdvkpdnflmglgkkgnlvyiidfglakkyrdarthqhipyrenknltgtaryasinthlgieqsrrddlesl 199
                 ++ t + +  q +  +e +h + fihrd+kp+n+  g      l+yi+dfg+a+ky + +   + p re   + gt r+a +  h   e   +dd es 
     F53C3.1 121 TFGTGMGVGSQCLEAVEELHKQGFIHRDLKPQNYASGQDDERHLIYILDFGIARKYLNDKKEMKTP-RESVAFKGTIRFAPLSCHRYTEMGPKDDCESW 218
                 **********************************************************99999988.9******************************* PP

  Csnk1d-aln 200 gyvlmyfnl.gslpwqglkaatkrqkyerisekkmstpievlckgyp..sefatylnfcrslrfddkpdysylrqlfrnlfhrqgfsydyvfdwnmlkf 295
                  y+l+ + l g lpw+  k         +i e+        l kg p  se+   l++  s  ++d+ dy ++ + + +     g   +  +dw+m k 
     F53C3.1 219 FYLLIDLILeGGLPWRHCKVKNEVL---KIKENTRKDNRAALYKGIPqtSELNKILDYIDSRAYQDRIDYKFIYKALGEACSNAGCDINAPYDWEMPKE 314
                 *****9887699****999866555...5666666677788999998668**********************************************886 PP

  Csnk1d-aln 296 gas 298
                  + 
     F53C3.1 315 ISG 317
                 544 PP

>> C08F8.6  CE05253	WBGene00007448	serine\/threonine kinase	status:Partially_confirmed	UniProt:Q17825	protein_id:CAA9742
   #    score  bias  c-Evalue  i-Evalue hmmfrom  hmm to    alifrom  ali to    envfrom  env to     acc
 ---   ------ ----- --------- --------- ------- -------    ------- -------    ------- -------    ----
   1 !  112.2   0.2   8.5e-34   3.7e-32       7     293 ..      14     301 ..       6     332 .. 0.86

  Alignments for each domain:
  == domain 1    score: 112.2 bits;  conditional E-value: 8.5e-34
  Csnk1d-aln   7 nryrlgrkigsgsfgdiylgtdiaageevaiklecvktkhpqlhieskiykmmq..ggvgiptikwcgaegdynvmvmellgpsledlfnfc.srkfsl 102
                 ++ ++++k+g+g+fg +y  ++   g+  a+k+e    k   l++e  + + ++  gg     i+  g   ++n +vm ++g sl dl  +  ++kfs+
     C08F8.6  14 KKWQIDKKLGEGAFGAVYKCSN-PKGDLFALKVEGKDEKIQLLKMEVYVLNELKkaGGRHFCNIEDKGQVDNFNYVVMTFVGLSLADLRAISpTKKFSM 111
                 467889************9876.689********************9998876434889999**************************99864799*** PP

  Csnk1d-aln 103 ktvllladqmisrieyihsknfihrdvkpdnflmglgkkgnl..vyiidfglakkyrdarthqhipyrenknltgtaryasinthlgieqsrrddlesl 199
                  t + +a q +  +e +h   ++hrdvkp n+ +g     +l  vy++dfg+a+k+       + p r+   + gt +ya +  h g e  r+dd e+ 
     C08F8.6 112 GTAISIARQSLEALEDMHNIGYLHRDVKPGNYTIGRAEVNELrkVYVLDFGMARKFAHEDGTIKKP-RNVAGFRGTVKYAPVSCHAGRELCRQDDCETW 209
                 ************************************998877669***********8777666666.7778899************************* PP

  Csnk1d-aln 200 gyvlmyfnlgslpwqglkaatkrqkyerisekkmstpievlckgypsefatylnfcrslrfddkpdysylrqlfrnlfhrqgfsydyvfdwnml 293
                  y+++ +  gslpw+ +       + +r   ++     + +  g p e+   l+     +f d p+y  +  l+r+ ++  g s +y +dw+  
     C08F8.6 210 LYMVVELTKGSLPWRNMTEIQDVGNEKRAI-RRDPIVKKKMFGGCPREYLDILEAIDKGQFFDEPNYERIYYLLREAMKNTG-STEYPYDWEQS 301
                 ***************998766655544443.44444446677899********************************99888.78999999754 PP

>> T09B4.7  CE45627	WBGene00020381	status:Confirmed	UniProt:O02157	protein_id:CCD71996.1
   #    score  bias  c-Evalue  i-Evalue hmmfrom  hmm to    alifrom  ali to    envfrom  env to     acc
 ---   ------ ----- --------- --------- ------- -------    ------- -------    ------- -------    ----
   1 !  110.6   0.0   2.5e-33   1.1e-31       6     276 ..      58     319 ..      53     354 .. 0.87

  Alignments for each domain:
  == domain 1    score: 110.6 bits;  conditional E-value: 2.5e-33
  Csnk1d-aln   6 gnryrlgrkigsgsfgdiylgtdiaageevaiklecvktkhpqlhieskiykm.mqggvgiptikwcgaegdynvmvmellgpsledl.fnfcsrkfsl 102
                 g++y+lg  +g+g +g ++l  d    +++ i ++  k  + ql+ie  + k  mqg       ++c    d +  ++ llg  l  l  ++  rkfs+
     T09B4.7  58 GKKYKLGPVLGDGGYGTVFLSQD----DDIKIAVKTEKFSKSQLKIEIVVLKAaMQGNC----KHFCE-LVDCEKTLITLLGKDLHKLrCELPGRKFSI 147
                 68999999**********99987....56666666779999*******99985377754....45665.468888999********99457999***** PP

  Csnk1d-aln 103 ktvllladqmisrieyihsknfihrdvkpdnflmglg..kkgnlvyiidfglakkyrdarthqhipyrenknltgtaryasinthlgieqsrrddlesl 199
                 +t l +  q +   e +h   f+ rdvkp nf  g+   ++   +++ dfgla+ky d    q ip r++    gt+ry s+n+h  ++  rrddles 
     T09B4.7 148 NTALRIGIQTLKACEELHRIGFVSRDVKPGNFAPGVKsnRQSRTIFMYDFGLARKYIDK-NNQVIPTRKEVGWRGTTRYGSLNAHKRLDLGRRDDLESW 245
                 *********************************99852267889*************95.689************************************ PP

  Csnk1d-aln 200 gyvlmyfnlgslpwqglkaatkrqkyerisekkmstpievlckgypsefatylnfcrslrfddkpdysylrqlfrnl 276
                  y l+ +  g+lpw+ +     r   +r  e    t    +    ps++   + ++ s  f+  pdy  + +l+ + 
     T09B4.7 246 FYGLVEMTRGTLPWRNV---VDRSSVQRAKEASRNTGRTQFLFETPSQYDKIFTIVDSYAFESAPDYKQINKLLVEA 319
                 **************876...5677777777777788877788899***********************999987654 PP

>> K11C4.1  CE12108	WBGene00019642	serine\/threonine-protein kinase	status:Confirmed	UniProt:Q94277	protein_id:CCD72899.
   #    score  bias  c-Evalue  i-Evalue hmmfrom  hmm to    alifrom  ali to    envfrom  env to     acc
 ---   ------ ----- --------- --------- ------- -------    ------- -------    ------- -------    ----
   1 !  109.4   0.0   5.9e-33   2.6e-31       7     286 ..      17     301 ..      12     307 .. 0.86

  Alignments for each domain:
  == domain 1    score: 109.4 bits;  conditional E-value: 5.9e-33
  Csnk1d-aln   7 nryrlgrkigsgsfgdiylgtdiaageevaiklecvktkhpqlhieskiykm..mqggvgiptikwcgaegdynvmvmellgpsledlfnfc.srkfsl 102
                 nr+ + +k+g+g+fg +y   d  ag e a+k e    k p l++e  + +   m+g   + t+   g   ++n +vm++lg sl+d  +     +++l
     K11C4.1  17 NRFTVFKKLGEGTFGAVYAVRD-DAGAEHALKAELATEKIPLLKLELYVMQKlsMKGPKHMATLIDKGRHENFNYIVMKFLGKSLQDAKKTGpDGHLTL 114
                 7889999***********9998.578999*****************8876532599*******************************99876256899* PP

  Csnk1d-aln 103 ktvllladqmisrieyihsknfihrdvkpdnflmglgkkgnl..vyiidfglakkyrdarthqhipyrenknltgtaryasinthlgieqsrrddlesl 199
                  + +  + q +  +e +h   f+hrdvkp nf +g    g+l  ++++dfgl++k+ d r     p r+     gt rya i +h   e  r+dd+es 
     K11C4.1 115 GSAIGASIQCLEALEELHWCGFLHRDVKPGNFCLGRAELGELrkIFVLDFGLCRKFVDDRNVMLQPRRK-APYRGTPRYAPIASHNRAEHGRKDDVESW 212
                 ****************************************9866799*************999888775.5789************************* PP

  Csnk1d-aln 200 gyvlmyfnlgslpwqglkaatkrqkyerisekkmstpievlckgyp.sefatylnfcrslrfddkpdysylrqlfrnlfhr...qgfsydy 286
                  y+l+ f   +lpw+ ++   +    ++  + ++   +  l  g p  e+   +n    l f   p+y  +   ++ l++    q f yd+
     K11C4.1 213 FYMLVDFTNAALPWKVVNEIPQVGEMKK--NSRFDPLVTQLLAGCPvDEYRLIMNHIDGLSFFMEPNYGLIYSTLKRLMQTrniQEFPYDW 301
                 ***************9988765555444..4556666667777777368999***************999888877777541235666665 PP

>> F54H5.2  CE01965	WBGene00018839	status:Partially_confirmed	UniProt:P91332	protein_id:CCD68187.1
   #    score  bias  c-Evalue  i-Evalue hmmfrom  hmm to    alifrom  ali to    envfrom  env to     acc
 ---   ------ ----- --------- --------- ------- -------    ------- -------    ------- -------    ----
   1 !  108.6   0.0   1.1e-32   4.6e-31       5     292 ..      27     316 ..      24     362 .. 0.88

  Alignments for each domain:
  == domain 1    score: 108.6 bits;  conditional E-value: 1.1e-32
  Csnk1d-aln   5 vgnryrlgrkigsgsfgdiylgtdiaageevaiklecvktk.hpqlhieskiykmmqggvgiptikwcgaegdynvmvmellgpsledlfnfcsrkfsl 102
                 vg   ++ rk+g+g  g +yl  ++    e a+k e   +     l++e  i k + g   +    ++    d+  ++m llg sl+ + +  +r++++
     F54H5.2  27 VGCSWQVIRKLGEGGCGSVYLVKNLEDETEAAMKAESNGAAgGCVLKLEVAILKKLSGKPHVCQFLFAARLTDFTYVIMTLLGESLNKIVKRIARQITV 125
                 566778899***************************9876516789***************************************************** PP

  Csnk1d-aln 103 ktvllladqmisrieyihsknfihrdvkpdnflmglgkkgn...lvyiidfglakkyrdarthq..hipy...renknltgtaryasinthlgieqsrr 193
                  + + +a +++  ++ ih   fihrd+kp n+ +g   + +   + +++dfgla+++  +++ q  ++     re   + gt+ry+si  h   eq r 
     F54H5.2 126 SSQVRIAANVLFCLKQIHDIGFIHRDLKPANMALGYKTNNDecrFFHVLDFGLARQFVVSQSDQpsKLMMrrpRERSLFRGTTRYCSIRMHDRAEQGRV 224
                 *******************************8888754332222789**********99998883323332226777889******************* PP

  Csnk1d-aln 194 ddleslgyvlmyfnlgslpwqglkaatkrqkyerisekkmstpievlckgypsefatylnfcrslrfddkpdysylrqlfrnlfhrqgfsydyvfdwnm 292
                 ddl s+ y+l  +  g lpw   +   kr     + e k     ev+ ++ p ef    ++ rsl +  +pdy  +  l+  ++ +  fs++  fdw+m
     F54H5.2 225 DDLWSILYLLAEL-RGPLPWSSQN--DKR----VVGEMKRLHSDEVVLQNSPMEFLEIAKYLRSLTYFHRPDYHKIFMLLISIMSKGKFSWNDPFDWEM 316
                 ********99887.59****8643..233....46788888889******************************************************9 PP

>> C56C10.6  CE29490	WBGene00016963	Casein kinase	status:Partially_confirmed	UniProt:Q18882	protein_id:CCD68176.1
   #    score  bias  c-Evalue  i-Evalue hmmfrom  hmm to    alifrom  ali to    envfrom  env to     acc
 ---   ------ ----- --------- --------- ------- -------    ------- -------    ------- -------    ----
   1 !  107.1   0.0   2.9e-32   1.3e-30       5     292 ..      20     309 ..      17     326 .. 0.88

  Alignments for each domain:
  == domain 1    score: 107.1 bits;  conditional E-value: 2.9e-32
  Csnk1d-aln   5 vgnryrlgrkigsgsfgdiylgtdiaageevaiklecvktk.hpqlhieskiykmmqggvgiptikwcgaegdynvmvmellgpsledlfnfcsrkfsl 102
                 vg   ++ rk+g+g  g +yl  ++    e a+k e   +     l++e  i k + g   +    ++    d+  ++m llg sl+ + +  +r++++
    C56C10.6  20 VGCSWQVIRKLGEGGCGSVYLVKNLEDETEAAMKAESNGAAgGCVLKLEVAILKKLSGKPHVCQFLFAARLTDFTYVIMTLLGESLNKIVKRIARQITV 118
                 566778899***************************9876516789***************************************************** PP

  Csnk1d-aln 103 ktvllladqmisrieyihsknfihrdvkpdnflmglgkkgn...lvyiidfglakkyrdarthq..hipy...renknltgtaryasinthlgieqsrr 193
                  + + +a +++  ++ ih   fihrd+kp n+ +g   + +   + +++dfgla+++  +++ q  ++     re   + gt+ry+si  h   eq r 
    C56C10.6 119 SSQVRIAANVLFCLKQIHDIGFIHRDLKPANMALGYKTNNDecrFFHVLDFGLARQFVVSQSDQpsKLMMrrpRERSLFRGTTRYCSIRMHDRAEQGRV 217
                 *******************************8888754332222789**********99998883323332226777889******************* PP

  Csnk1d-aln 194 ddleslgyvlmyfnlgslpwqglkaatkrqkyerisekkmstpievlckgypsefatylnfcrslrfddkpdysylrqlfrnlfhrqgfsydyvfdwnm 292
                 ddl s+ y+l  +  g lpw     + kr     + e k     ev+ ++ p ef    ++ rsl +  +pdy  +  l+  ++ +  f+++  fdw+m
    C56C10.6 218 DDLWSMVYLLAEL-RGPLPWSSQ--SDKR----VVGEMKRLHSDEVVLQNSPMEFLEIAKYLRSLTYFHRPDYHKIFMLLISVMSKGKFAWNDPFDWEM 309
                 ********99887.59****863..3344....46788888889******************************************************9 PP

>> B0218.5  CE06688	WBGene00015049	ser\/thr kinase	status:Partially_confirmed	UniProt:Q17448	protein_id:CCD61387.1
   #    score  bias  c-Evalue  i-Evalue hmmfrom  hmm to    alifrom  ali to    envfrom  env to     acc
 ---   ------ ----- --------- --------- ------- -------    ------- -------    ------- -------    ----
   1 !  105.8   0.4   7.4e-32   3.3e-30       6     270 ..      21     293 ..      17     313 .. 0.85

  Alignments for each domain:
  == domain 1    score: 105.8 bits;  conditional E-value: 7.4e-32
  Csnk1d-aln   6 gnryrlgrkigsgsfgdiylgtdiaageevaiklecvktkhpqlhieskiyk...mmqggvgiptikwcgaegdynvmvmellgpsledl.fnfcsrkf 100
                 ++ry++   +g+g +g +y    ++  e+ aik e   + +  l+++ ++ k    +q       i  +  +  +n +vm+l+g  l dl ++ +  +f
     B0218.5  21 KDRYKVLALLGKGGYGAVYSVLRLSDMEKFAIKCENAAACRKALYMDCNVLKgaaKIQSRHFCTVIDQAAVKNRFNFIVMKLIGKNLWDLrMDTAECRF 119
                 5789999999*************************************999873334566666677777788999***************95678889** PP

  Csnk1d-aln 101 slktvllladqmisrieyihsknfihrdvkpdnflmglgk..kgnlvyiidfglakkyrdarthqhipyrenknltgtaryasinthlgieqsrrddle 197
                 +  t l  a q +  ie +h   f+hrd+kp nf +g         ++++dfgl++ +      +    r + ++ gt+rya in+ l i+  r+dd+e
     B0218.5 120 TKGTSLKAASQCLISIEELHRFGFLHRDIKPGNFAVGRKEsnEHHTIFMLDFGLCREFVKRGEGRLRTQRAKSQFRGTTRYAPINSMLEIDTGRKDDIE 218
                 ************************************976511456899**********9888888888999999************************* PP

  Csnk1d-aln 198 slgyvlmyfnlgslpwqglkaatkrqkyerisekkmstpievlckgy....psefatylnfcrslrfddkpdysylr 270
                 s  y++  +  g lpw+ +ka+  r+k  +  +k + t  e+++  +      ef   l+++  l f   pdy ++ 
     B0218.5 219 SWLYMVAEWTSGGLPWRKFKAT-EREKVLKY-KKDVRTDKEIMADLFyncpLKEFERILKYVDELDFYSEPDYKFVY 293
                 *******************975.55554443.455556666555432111157********************9875 PP

>> ZK666.8  CE43359	WBGene00014048	serine\/threonine kinase	status:Confirmed	UniProt:Q23566	protein_id:CAA88987.2
   #    score  bias  c-Evalue  i-Evalue hmmfrom  hmm to    alifrom  ali to    envfrom  env to     acc
 ---   ------ ----- --------- --------- ------- -------    ------- -------    ------- -------    ----
   1 !  104.5   0.0   1.8e-31     8e-30       6     218 ..      90     306 ..      85     317 .. 0.89

  Alignments for each domain:
  == domain 1    score: 104.5 bits;  conditional E-value: 1.8e-31
  Csnk1d-aln   6 gnryrlgrkigsgsfgdiylgtdiaageevaiklecv..ktkh.pqlhieskiykmmqggvgiptikwcgaegdynvmvmellgpsledlfnfc.srkf 100
                  +r +++  ig+g +g+iyl  d+   eevaik e +  k k   ++ +e  +   +qg   +p i   g   ++n +v++ll   l d+  +  +rk+
     ZK666.8  90 RKRWHIEGIIGKGGYGEIYLAIDMKLAEEVAIKAEPLvrKGKIaRRMILEQAVLVKLQGKPHVPWIFGSGHTENFNFIVLQLLSANLGDIRRMSpTRKL 188
                 5677788889*************************76224454146778999**************************************998648*** PP

  Csnk1d-aln 101 slktvllladqmisrieyihsknfihrdvkpdnflmglgkkgnlv.yiidfglakkyrdarthqhipyrenknltgtaryasinthlgieqsrrddles 198
                 s  +v  +a q i+ +  +h   ++hrd+kp n+ +g+  k   v  ++dfgl ++y+d        +r +  + gt ry s   h  +eq+  dd+ s
     ZK666.8 189 SKSSVGRIAVQAIAALRDLHDVGYLHRDIKPGNMCFGITSKTRHVlMLLDFGLVRRYKDPDGE-WRTHRVKAGFRGTQRYVSTRVHRRLEQTPTDDMVS 286
                 **************************************98887651679**********9765.45789999*************************** PP

  Csnk1d-aln 199 lgyvlmyfnlgslpwqglka 218
                 l y l+ +  g lpw+ +  
     ZK666.8 287 LLYTLIELLAGELPWRNIEN 306
                 ***************98865 PP

>> M04F3.3  CE39108	WBGene00019769	protein kinase	status:Partially_confirmed	UniProt:Q95Y99	protein_id:CCD64226.1
   #    score  bias  c-Evalue  i-Evalue hmmfrom  hmm to    alifrom  ali to    envfrom  env to     acc
 ---   ------ ----- --------- --------- ------- -------    ------- -------    ------- -------    ----
   1 !  104.4   0.1     2e-31   8.7e-30      13     272 ..      37     293 ..      26     335 .. 0.89

  Alignments for each domain:
  == domain 1    score: 104.4 bits;  conditional E-value: 2e-31
  Csnk1d-aln  13 rkigsgsfgdiylgtdiaageevaiklecvktkhpqlhieskiykmmqggvgiptikwcgaegdynvmvmellgpsledlfnfcsrkfslktvllladq 111
                 r++g g+fg +y  ++ ++ +e a+k+e + + +  l+ie +i   mq       i   g   dy  +vm l gp l+ + ++   +f   t++ ++ +
     M04F3.3  37 RELGRGAFGTVYHVSNKSTKQEAALKIERMTAGDNLLKIEREIMVAMQHEPTAIHIYDDGIYKDYRYIVMTLCGPDLQKIAELMNNNFNQDTIIRVCIR 135
                 78999********************************************999999999***************************************** PP

  Csnk1d-aln 112 misrieyihsknfihrdvkpdnflmglgkkgnlvyiidfglakkyrdarthqhipy...renknltgtaryasinthlgieqsrrddleslgyvlmyfn 207
                  +  i+ +h   +ihrd+kp nf + +  +   vy+ d+g+a+ky    + ++      r+  ++ gt ry+s+n h   e sr ddl s  ++lm + 
     M04F3.3 136 TLLAIKTMHEYTYIHRDLKPCNFAVDFNPNSLHVYLFDYGMARKYATKDSGNKWQLrrpRNPAQFRGTVRYCSLNMHKRKELSRVDDLWSWFFMLMEM- 233
                 *********************************************766655555550015556689***************************99987. PP

  Csnk1d-aln 208 lgslpwqglkaatkrqkyerisekkmstpievlck.gypsefatylnfcrslrfddkpdysylrql 272
                    lpw         +  eri   k     e l k ++ s f   +++  s+++ d+pdy  + ++
     M04F3.3 234 YAPLPWTSS------NIPERIEALKEDHLNEYLSKdSFLSSFLPLVEYLNSVQYADRPDYMKIYDI 293
                 578***654......455777777777778889884699*********************877654 PP

>> T19D12.5  CE04980	WBGene00020580	casein kinase I	status:Partially_confirmed	UniProt:Q22573	protein_id:CCD71844.1
   #    score  bias  c-Evalue  i-Evalue hmmfrom  hmm to    alifrom  ali to    envfrom  env to     acc
 ---   ------ ----- --------- --------- ------- -------    ------- -------    ------- -------    ----
   1 !  104.8   0.0   1.5e-31   6.5e-30       8     219 ..      61     276 ..      54     297 .. 0.87

  Alignments for each domain:
  == domain 1    score: 104.8 bits;  conditional E-value: 1.5e-31
  Csnk1d-aln   8 ryrlgrkigsgsfgdiylgtdiaageevaiklecvktk...hpqlhieskiykmmqggvgiptikwcgaegdynvmvmellgpsledlfnfc.srkfsl 102
                 r  ++  ig+g +g+iyl  d+  geevaik+e  k +     ++ +e ++   mqg   +p i   g    yn ++m++l   + d+ +    +k+s 
    T19D12.5  61 RWLIEGLIGKGGYGEIYLALDVVRGEEVAIKVEPKKRRgklAKRMILEQHVLAKMQGKPHVPMIYGSGHAEKYNFIIMQILSINVGDIKKSSpNKKLSQ 159
                 556667799************************99876222356789****************************************987652789*** PP

  Csnk1d-aln 103 ktvllladqmisrieyihsknfihrdvkpdnflmglgkkgn.lvyiidfglakkyrdarthqhipyrenknltgtaryasinthlgieqsrrddleslg 200
                  +v  +  q+i+ ++ +h   ++hrdvkp n+ +g+  +    + ++dfgl ++y+        p r    + gt+ry si  h   eqs  ddl s+ 
    T19D12.5 160 CSVGRIIHQVIAALQDLHETGYVHRDVKPANMCFGIFPHSRhTLILLDFGLVRRYKMESGEWREP-RLRAGFRGTTRYVSIRVHRRCEQSPYDDLVSVM 257
                 ***********************************987665155678********9988777766.677899*************************** PP

  Csnk1d-aln 201 yvlmyfnlgslpwqglkaa 219
                 y    +  g lpw+ l  +
    T19D12.5 258 YTAYELLAGELPWKHLEKS 276
                 ***99*********99755 PP

>> F36H12.9  CE09980	WBGene00018123	status:Partially_confirmed	UniProt:O76711	protein_id:CCD70666.1
   #    score  bias  c-Evalue  i-Evalue hmmfrom  hmm to    alifrom  ali to    envfrom  env to     acc
 ---   ------ ----- --------- --------- ------- -------    ------- -------    ------- -------    ----
   1 !  103.3   0.3   4.2e-31   1.9e-29       6     269 ..      21     293 ..      16     314 .. 0.84

  Alignments for each domain:
  == domain 1    score: 103.3 bits;  conditional E-value: 4.2e-31
  Csnk1d-aln   6 gnryrlgrkigsgsfgdiylgtdiaageevaiklecvktkhpqlhieskiykmmqggvgiptikwcg......aegdynvmvmellgpsledlfn.fcs 97 
                 +++y++   +g+g +g +y    ++  e+ aik e   + +  l ++ +   +m+g   i + ++c        +  +n +vm+l+g  l dl +    
    F36H12.9  21 KDKYKVIALLGKGGYGAVYSVLRLSDMEKFAIKCEKATAGKKVLLMDCN---VMKGATQIKSRHFCTvldranVKDRFNFIVMKLIGKNLWDLRQdRGD 116
                 6789999999************************999999999999876...5889999999999972222113567999*************761678 PP

  Csnk1d-aln  98 rkfslktvllladqmisrieyihsknfihrdvkpdnflmglgk..kgnlvyiidfglakky.rdarthqhipyrenknltgtaryasinthlgieqsrr 193
                  kf++ t l  a q +  ie++hs  ++hrd+kp nf  g        +++++dfgl++ y + a  ++    r    + gt+rya + + l  +qsr+
    F36H12.9 117 GKFTMGTSLKAASQCLVSIEHLHSFGYLHRDIKPGNFAAGRKEsnEHHVIFMLDFGLCREYvKRAEGKDLRAARTTAPFRGTTRYAPLASMLQQDQSRK 215
                 9**************************************97541145689**********9445677777789999*********************** PP

  Csnk1d-aln 194 ddleslgyvlmyfnlgslpwqglkaatkrq..kyerisekkmstpievlckgypsefatylnfcrslrfddkpdysyl 269
                 dd+es  y+++ +  g lpw+ lka  + +  +y++    k     + l  +   ef+  l++  +l +   pdy ++
    F36H12.9 216 DDIESWLYMVVEWTSGGLPWRKLKAHDREKvlQYKQDLRTKPDILDDFLFLCPKKEFTRILKYLDTLGYYAVPDYKFI 293
                 ************************9865441145555555555555677777789********************987 PP

>> ZK596.2  CE06632	WBGene00014007	serine\/threonine kinase	status:Confirmed	UniProt:Q23546	protein_id:CAA93431.1
   #    score  bias  c-Evalue  i-Evalue hmmfrom  hmm to    alifrom  ali to    envfrom  env to     acc
 ---   ------ ----- --------- --------- ------- -------    ------- -------    ------- -------    ----
   1 !  102.9   0.0   5.6e-31   2.5e-29      11     290 ..      21     304 ..      12     305 .] 0.81

  Alignments for each domain:
  == domain 1    score: 102.9 bits;  conditional E-value: 5.6e-31
  Csnk1d-aln  11 lgrkigsgsfgdiylgtdiaa.geevaiklecvktkhpqlhieskiyk..mmqggvgiptikwc...gaegdynvmvmellgpsledlfnfc.srkfsl 102
                 + +k+g+g+fg +yl ++      e a+k+e+       l++e  +      q  vg   ++ +        +n mvm l+g sl+dl + +   kfs+
     ZK596.2  21 ILKKLGEGAFGAVYLVSQKEKpKVEYALKVEAESDPLGLLKMEVAVLLevKKQKIVGRHFLELAdrgNLPQKFNYMVMTLVGKSLQDLRKTApFNKFSM 119
                 5678899999999988776541568899999888888888888776531134666776666554111335689***************9876268**** PP

  Csnk1d-aln 103 ktvllladqmisrieyihsknfihrdvkpdnflmglgkkgnl..vyiidfglakkyrdarthqhipyrenknltgtaryasinthlgieqsrrddlesl 199
                  t + +a q +  +e +h   f+hrd+kp n+ +g     +l  vy++dfg+a+k+         p r    + gt +ya +  h+  eq r+dd+es 
     ZK596.2 120 GTAISVARQSLEAVEDLHNIGFLHRDIKPGNYTIGRKEMHELrkVYMLDFGMARKFAREDGTLRNP-RARAGFRGTVKYAPLACHIQREQCRKDDIESW 217
                 ***********************************9988776669**********96555444445.777899************************** PP

  Csnk1d-aln 200 gyvlmyfnlgslpwqglkaatkrqkyerisekkmstpievlckgypsefatylnfcrslrfddkpdysylrqlfrnlfhrqgfsydyvfdw 290
                  y+++ +  g lpw+ l  +     ++   +   +t +  l  g p ef+  + +    +f d p+y+ + +l+ + +     s ++ +dw
     ZK596.2 218 LYMVVEMTCGRLPWRNLTESDDVGVFK---KECKTTRLRCLFGGCPREFTEVFPILDKGKFFDAPEYTTIYELLEKAMVN-TKSNEFPYDW 304
                 ***************997776666555...4455799*******************************999998765543.3455555555 PP

>> C04G2.2  CE05212	WBGene00007305	serine\/threonine kinase	status:Partially_confirmed	UniProt:Q17631	protein_id:CAA9467
   #    score  bias  c-Evalue  i-Evalue hmmfrom  hmm to    alifrom  ali to    envfrom  env to     acc
 ---   ------ ----- --------- --------- ------- -------    ------- -------    ------- -------    ----
   1 !  102.6   0.0   6.7e-31   2.9e-29       8     292 ..      26     314 ..      17     328 .. 0.84

  Alignments for each domain:
  == domain 1    score: 102.6 bits;  conditional E-value: 6.7e-31
  Csnk1d-aln   8 ryrlgrkigsgsfgdiylgtdiaageevaiklecvktkh.pqlhieskiykmmqgg...vgiptikwcgaegdynvmvmellgpsledlfnfc.srkfs 101
                  y +++++ +g fg++yl  d  +g+  a+k e    +    +++e+ i + ++ g   + +p +   g    y  mvm llg  l+ l n     +f+
     C04G2.2  26 SYTIEKSLDEGGFGQVYLVRD-NSGKRFALKAESNDMEGgSAIKLEALILRKLNDGesvIHVPKLLLSGKRKKYCYMVMTLLGKNLKCLKNKRpKERFT 123
                 477889999**********99.579*********988752689*****998887663446789999************************9861568** PP

  Csnk1d-aln 102 lktvllladqmisrieyihsknfihrdvkpdnflmglg...kkgnlvyiidfglakkyr....darthqhipyrenknltgtaryasinthlgieqsrr 193
                   t   +  q +  ++y+h   f+hrd+kp+nf+mg      +  +v+i+dfgla+ +      ++t      r   ++ gt ry+s n h+  eq r 
     C04G2.2 124 RGTWSRIGIQCLYGLKYMHDCGFVHRDIKPQNFMMGNEddkERARIVHILDFGLARSFAkfseSSKTWSARRARGTAEFRGTLRYTSPNVHFRKEQGRV 222
                 ************************************8622246789********98664111146888888999999********************** PP

  Csnk1d-aln 194 ddleslgyvlmyfnlgslpwqglkaatkrqkyerisekkm.stpievlckgypsefatylnfcrslrfddkpdysylrqlfrnlfhrqgfsydyvfdwn 291
                 dd+ sl +vl+ +n g lpwq +      qk e +   km  t  +v+  + p  ++  +   r+l    +pdy  + + + +++  +g +    fdw+
     C04G2.2 223 DDIWSLLFVLIELN-GGLPWQNV------QKREEVEAMKMiMTDQDVML-NMPPCMCDIIPHFRTLDCYMRPDYLLVFKALWQVMLNEGQTTSSRFDWE 313
                 *************9.77****86......45555555555156667766.5677788889999***********9998888888999999999999997 PP

  Csnk1d-aln 292 m 292
                  
     C04G2.2 314 T 314
                 5 PP

>> C14A4.13  CE02142	WBGene00007563	serine\/threonine kinase	status:Partially_confirmed	UniProt:Q17960	protein_id:CAA901
   #    score  bias  c-Evalue  i-Evalue hmmfrom  hmm to    alifrom  ali to    envfrom  env to     acc
 ---   ------ ----- --------- --------- ------- -------    ------- -------    ------- -------    ----
   1 !  102.5   0.0   7.5e-31   3.3e-29      44     291 ..      61     304 ..      19     311 .. 0.80

  Alignments for each domain:
  == domain 1    score: 102.5 bits;  conditional E-value: 7.5e-31
  Csnk1d-aln  44 tkhpqlhieskiykmmqggvgiptik..wcgaegdynvmvmellgpsledlfnfc.srkfslktvllladqmisrieyihsknfihrdvkpdnflmg.l 138
                   h +l+ e  +  +++       i     g+e ++n +vm l+gpsl dl + +  + f+l t  + a q    +  i+   +ihrdvkp nf +g l
    C14A4.13  61 IDHNNLKTEWDLMTLLKDNKSKHNIIgvELGSERNFNYIVMHLVGPSLSDLRKTVpNKTFTLFTTAVCAIQCFDSLVEIQRIGYIHRDVKPSNFAIGvL 159
                 44555555555555555444433332113699*******************98762567*************************************945 PP

  Csnk1d-aln 139 g.kkgnlvyiidfglakkyrdarthqhipyrenknltgtaryasinthlgieqsrrddleslgyvlmyfnlgslpwqgl.kaatkrqkyerisekkmst 235
                 g    +lvy++dfgl+++  + +     p r +  + gt  y+s+n h  +e  r dd+ sl y+++ f l  lpw+ + k  tk+ k          t
    C14A4.13 160 GsEEEKLVYVLDFGLCRNMFNKQKELRKP-RMKAPFRGTILYCSLNIHQRMEPGRHDDFWSLLYMMIEFHLSDLPWENMsKEDTKKAK---------ET 248
                 624678***********999988887777.677899****************************************987244555444.........45 PP

  Csnk1d-aln 236 pievlckgypsefatylnfcrslrfddkpdysylrqlfrnlfhrqgfsydyvfdwn 291
                  ++ l    p ef     +  +l +   pdy  lr+++ +++  + f+ d  +dw+
    C14A4.13 249 KLDGLLARCPPEFRMIRCYLLTLTYSKEPDYVKLREVLCQIMTSKKFTPDMPLDWQ 304
                 667788889**********************************************6 PP

>> W09C3.1  CE39114	WBGene00021109	serine\/threonine protein kinase	status:Partially_confirmed	UniProt:Q3S1L3	protein_id
   #    score  bias  c-Evalue  i-Evalue hmmfrom  hmm to    alifrom  ali to    envfrom  env to     acc
 ---   ------ ----- --------- --------- ------- -------    ------- -------    ------- -------    ----
   1 !  101.9   0.2   1.1e-30     5e-29      13     272 ..      37     293 ..      27     335 .. 0.89

  Alignments for each domain:
  == domain 1    score: 101.9 bits;  conditional E-value: 1.1e-30
  Csnk1d-aln  13 rkigsgsfgdiylgtdiaageevaiklecvktkhpqlhieskiykmmqggvgiptikwcgaegdynvmvmellgpsledlfnfcsrkfslktvllladq 111
                 r++g g+fg +y  ++ ++ +e a+k+e + + +  l+ e +i   mq       i   g   dy  +vm l gp l+ + ++   +f   t++ ++ +
     W09C3.1  37 RELGRGAFGTVYHVSNKSTKQEAALKIEKMTAGDNLLKFEREIMVAMQHEPTAIHIYDDGIYKDYRYIVMTLCGPDLQKIAELMNNNFNQDTIIRVCIR 135
                 78999********************************************999999999***************************************** PP

  Csnk1d-aln 112 misrieyihsknfihrdvkpdnflmglgkkgnlvyiidfglakkyrdarthqhipy...renknltgtaryasinthlgieqsrrddleslgyvlmyfn 207
                  +  i+ +h   +ihrd+kp nf + +  +   vy+ d+g+a+ky    + ++      r+  ++ gt ry+s+n h   e sr ddl s  ++lm + 
     W09C3.1 136 TLLAIKTMHEYTYIHRDLKPCNFAVDFNPNSLHVYLFDYGMARKYATKDSGNKWQLrrpRNPAQFRGTVRYCSLNMHKRKELSRVDDLWSWFFMLMEM- 233
                 *********************************************766655555550015556689***************************99987. PP

  Csnk1d-aln 208 lgslpwqglkaatkrqkyerisekkmstpievlck.gypsefatylnfcrslrfddkpdysylrql 272
                    lpw         +  eri   k     e l k ++ s f   +++  s+++ d+pdy  + ++
     W09C3.1 234 YAPLPWTSS------NIPERIEALKEDHLNEYLSKdSFLSSFLPLVEYLNSVQYADRPDYMKIYDI 293
                 578***654......455777777777778889884699*********************877654 PP

>> W06F12.3  CE16557	WBGene00012307	serine\/threonine kinase	status:Partially_confirmed	UniProt:O45897	protein_id:CAB058
   #    score  bias  c-Evalue  i-Evalue hmmfrom  hmm to    alifrom  ali to    envfrom  env to     acc
 ---   ------ ----- --------- --------- ------- -------    ------- -------    ------- -------    ----
   1 !  101.4   0.0   1.6e-30     7e-29       9     216 ..      38     244 ..      31     266 .. 0.94

  Alignments for each domain:
  == domain 1    score: 101.4 bits;  conditional E-value: 1.6e-30
  Csnk1d-aln   9 yrlgrkigsgsfgdiylgtdiaageevaiklecvktkhpqlhieskiykmmqggvgiptikwcgaegdynvmvmellgpsledlfnfc.srkfslktvl 106
                 +++++ +g g fg+i+   d+ +   va+k+e    +  ++ +e +i   +     ip +++ g  g yn +vm+llg  + dl +f   r fs  t  
    W06F12.3  38 FQVEKMVGGGGFGQIFRAVDMETKLVVAVKVEPKSVESGRIVLELHILVELAHSPHIPKVHYSGEIGGYNFIVMQLLGSNITDLRKFQkGRCFSAETTA 136
                 567788999******************************************************************************73699******* PP

  Csnk1d-aln 107 lladqmisrieyihsknfihrdvkpdnflmglgkkgnlvyiidfglakkyrdarthqhipyrenknltgtaryasinthlgieqsrrddleslgyvlmy 205
                  +  q +  ++ ih   +ihrd+kp n+ +g+g +  ++yi+dfg+a++ r        p r    + gt+ry s+ +h   eq   dd+  l + l+ 
    W06F12.3 137 RVGIQCLEGLKQIHELGYIHRDIKPSNICVGIGEHKRVLYIVDFGMARQIRFPS-GAFRPERPYASFRGTTRYVSLAAHERKEQGFADDIWCLFFSLLE 234
                 **************************************************9765.567899999*********************************99 PP

  Csnk1d-aln 206 fnlgslpwqgl 216
                 +  g lpw+ +
    W06F12.3 235 LAEG-LPWKNV 244
                 8866.999875 PP

>> C09D4.3  CE27672	WBGene00015634	SER\/THR protein kinase	status:Confirmed	UniProt:O01733	protein_id:CCD63888.1
   #    score  bias  c-Evalue  i-Evalue hmmfrom  hmm to    alifrom  ali to    envfrom  env to     acc
 ---   ------ ----- --------- --------- ------- -------    ------- -------    ------- -------    ----
   1 !  101.2   0.1   1.9e-30   8.1e-29       5     291 ..      84     368 ..      80     382 .. 0.86

  Alignments for each domain:
  == domain 1    score: 101.2 bits;  conditional E-value: 1.9e-30
  Csnk1d-aln   5 vgnryrlgrkigsgsfgdiylgtdiaageevaiklecvktkhpqlhieskiykmmqggvgip.tikwcgaegdynvmvmellgpsledlf.nfcsrkfs 101
                  g+r+ l +k+g+g++g ++l   i  g  vaik e   t    + i+  +      gv     i +     +yn m++ +lg  l  l  +  +r f+
     C09D4.3  84 KGDRFILRQKLGDGAMGHVFLS--IFGGRSVAIKAEKYSTGMLPMEIKVLLSIRRHNGVHFCdIIDYGTIRREYNYMIISILGKDLYRLRaEQPTRSFT 180
                 57899999***********995..99**********999887777777766666777887651567888899**************999625789**** PP

  Csnk1d-aln 102 lktvllladqmisrieyihsknfihrdvkpdnflmglgkkgn..lvyiidfglakkyrdarthqhipyrenknltgtaryasinthlgieqsrrddles 198
                 l+t   +a + i  ie +h   ++ rdvkp nf  g   +g+   +++ dfglakk+ d r  +++  r +    gt ry s+++h  ++  rrdd+e 
     C09D4.3 181 LNTTTKIALETIEAIEELHNIGYLSRDVKPSNFAPGQRDNGQhkTIFMFDFGLAKKFID-RDNKKLKSRGEVGWRGTVRYGSLQAHKRMDLGRRDDVEC 278
                 ************************************999886336899*********99.7788999******************************** PP

  Csnk1d-aln 199 lgyvlmyfnlgslpwqglkaatkrqkyerisekkmstpievlckgypsefatylnfcrslrfddkpdysylrqlfrnlfhrqgfsydyvfdwn 291
                   y+l+ + +g lpw+ +   t   +  ++s ++ s    ++ +  p +f t +++     f+ +p+y +l+ l+ ++   + +     +dw+
     C09D4.3 279 WFYMLIEMLVGELPWRHMSDRTLVGQ-SKLSIRNESR--RLFFNRTPRQFETIMDMIDGYSFEIRPEYRHLKALINEIRMENMIPDRCKWDWQ 368
                 *****************998886543.5667666665..4678899***************************99887666655555566665 PP

>> R13H9.6  CE07450	WBGene00020072	status:Partially_confirmed	UniProt:Q966G1	protein_id:CCD62527.1
   #    score  bias  c-Evalue  i-Evalue hmmfrom  hmm to    alifrom  ali to    envfrom  env to     acc
 ---   ------ ----- --------- --------- ------- -------    ------- -------    ------- -------    ----
   1 !  100.6   0.3   2.8e-30   1.2e-28       6     269 ..      21     293 ..      16     314 .. 0.83

  Alignments for each domain:
  == domain 1    score: 100.6 bits;  conditional E-value: 2.8e-30
  Csnk1d-aln   6 gnryrlgrkigsgsfgdiylgtdiaageevaiklecvktkhpqlhieskiykmmqggvgip.....t.ikwcgaegdynvmvmellgpsledlfn.fcs 97 
                 +++y++   +g+g +g +y    ++  e+ aik e   + +  l ++ ++ k   g   i      t +  +  +  +n +vm+l+g  l dl +    
     R13H9.6  21 KDKYKVIALLGKGGYGAVYSVLRLSDMEKFAIKCEKATAGKKVLLMDCNVMK---GATQIKsrhfsTvLDRANVKDRFNFIVMKLIGKNLWDLRQdRGD 116
                 6789999999*************************99999999999988755...55444400011313456677889***************761678 PP

  Csnk1d-aln  98 rkfslktvllladqmisrieyihsknfihrdvkpdnflmglgk..kgnlvyiidfglakky.rdarthqhipyrenknltgtaryasinthlgieqsrr 193
                  kf++ t l  a q +  ie++hs  ++hrd+kp nf  g        +++++dfgl++ y + a  ++    r    + gt+rya + + l  +qsr+
     R13H9.6 117 GKFTMGTSLKAASQCLVSIEHLHSFGYLHRDIKPGNFAAGRKEsnEHHVIFMLDFGLCREYvKRAEGKDLRAARTTAPFRGTTRYAPLASMLQQDQSRK 215
                 9**************************************97541145689**********9445677777789999*********************** PP

  Csnk1d-aln 194 ddleslgyvlmyfnlgslpwqglkaatkrq..kyerisekkmstpievlckgypsefatylnfcrslrfddkpdysyl 269
                 dd+es  y+++ +  g lpw+ lka  + +  +y++    k     + l  +   ef+  l++  +l +   pdy ++
     R13H9.6 216 DDIESWLYMVVEWTSGGLPWRKLKAHDREKvlQYKQDLRTKPDILDDFLFLCPKKEFTRILKYLDTLGYYAVPDYKFI 293
                 ************************9865441145555555555555677777789********************987 PP

>> D2045.5  CE00935	WBGene00008423	serine\/threonine kinase	status:Partially_confirmed	UniProt:Q18984	protein_id:CAA8469
   #    score  bias  c-Evalue  i-Evalue hmmfrom  hmm to    alifrom  ali to    envfrom  env to     acc
 ---   ------ ----- --------- --------- ------- -------    ------- -------    ------- -------    ----
   1 !  100.3   0.0   3.4e-30   1.5e-28       5     297 ..      13     305 ..      10     330 .. 0.90

  Alignments for each domain:
  == domain 1    score: 100.3 bits;  conditional E-value: 3.4e-30
  Csnk1d-aln   5 vgnryrlgrkigsgsfgdiylgtdiaagee.vaiklecvktkhpqlhieskiykmmqggvgiptikwcgaegdynvmvmellgpsledl.fnfcsrkfs 101
                 +++r ++  k+g+g +g ++   d++  +   a+k+e   +    l++e+++ k +        +  +g    y  mvm llg  l     +  + +f 
     D2045.5  13 IAKRWKIVEKLGEGGMGAVFKVRDLTRFQTyAAMKVEGDVSDGGVLKLEAHVLKSLAPLPFCARLMDAGDRKSYCFMVMTLLGKDLMAHkRDANTPRFC 111
                 578899999***************9986652789**********************999889999999***************99876515677889** PP

  Csnk1d-aln 102 lktvllladqmisrieyihsknfihrdvkpdnflmgl.gkkgnlvyiidfglakkyrdarthqhipyrenkn....ltgtaryasinthlgieqsrrdd 195
                  +t l la   +  i+ ih   f hrd+kp n + g+ g   + vy+id+g+ +++   r       r  +     + gt ry+s+n h   eq r dd
     D2045.5 112 EQTTLRLAMATLFAIKQIHEVGFTHRDIKPGNCVTGVhGSDAKNVYLIDYGMVRQFTAKRENGETALRRARSgeqlFRGTPRYCSMNVHNRKEQGRVDD 210
                 ************************************8688999**************999999988887553222268********************* PP

  Csnk1d-aln 196 leslgyvlmyfnlgslpwqglkaatkrqkyerisekkmstpievlckgypsefatylnfcrslrfddkpdysylrqlfrnlfhrqgfsydyvfdwnmlk 294
                 l s  y+l+ +  g lpw+ l         + i + k++  +e l kg p efa   ++  +l +  +pdy  l       f+r   s+   f+w++ k
     D2045.5 211 LWSWLYMLIELHCG-LPWRRLTD------EKEIMDAKIACSMETLLKGCPKEFANIHKYLETLEYKSRPDYFGLWSECFAGFKRVRGSFFGRFEWELGK 302
                 ********999887.9**99854......346999*************************************99988888999999999999***9988 PP

  Csnk1d-aln 295 fga 297
                  g 
     D2045.5 303 GGG 305
                 765 PP

>> C03C10.2  CE44177	WBGene00007269	serine\/threonine kinase	status:Partially_confirmed	UniProt:P42169	protein_id:CAA846
   #    score  bias  c-Evalue  i-Evalue hmmfrom  hmm to    alifrom  ali to    envfrom  env to     acc
 ---   ------ ----- --------- --------- ------- -------    ------- -------    ------- -------    ----
   1 !  100.0   0.2   4.1e-30   1.8e-28       7     217 ..      48     262 ..      44     277 .. 0.90

  Alignments for each domain:
  == domain 1    score: 100.0 bits;  conditional E-value: 4.1e-30
  Csnk1d-aln   7 nryrlgrkigsgsfgdiylgtdiaageevaiklec...vktkhpqlhieskiykmmqggvgiptikwcgaegdynvmvmellgpsledlfnfcs.rkfs 101
                 nr  ++  ig+g +g+i++  d+   +e a+k+e     +    ++ +e ++   mqg   ipt+   g + ++n ++m+ll   + d+ +     ++s
    C03C10.2  48 NRWSIEGVIGNGGYGQIFMVMDVKKNDERAMKIEPklrAEVITKRMIMEQQVLMKMQGKTHIPTMYASGFNDQFNFIIMQLLSMNVGDFRKRSPlGRLS 146
                 77888889*************************963222344567899****************************************8776542689* PP

  Csnk1d-aln 102 lktvllladqmisrieyihsknfihrdvkpdnflmglgk.kgnlvyiidfglakkyrdarthqhipyrenknltgtaryasinthlgieqsrrddlesl 199
                   tv  +a q +  ++ ih   ++hrdvkp n+ +g+   +  ++y++dfgl ++++   +   ip+r n  + gt ry s+  h  +eq+  dd  s+
    C03C10.2 147 KETVGRIAYQTLNALKDIHDMGYVHRDVKPANICFGVHAqNRHILYLLDFGLVRRFKT-ESGVCIPWRINAGFKGTERYVSVRVHEKLEQTPWDDAFSV 244
                 ************************************975156799***********86.56789*********************************** PP

  Csnk1d-aln 200 gyvlmyfnlgslpwqglk 217
                  y    + +g lpw+ l 
    C03C10.2 245 LYTAYELVVGELPWRYLE 262
                 **************9886 PP

>> F38E1.3  CE04522	WBGene00018178	serine \/threonine-protein kinase	status:Confirmed	UniProt:Q20160	protein_id:CCD63656
   #    score  bias  c-Evalue  i-Evalue hmmfrom  hmm to    alifrom  ali to    envfrom  env to     acc
 ---   ------ ----- --------- --------- ------- -------    ------- -------    ------- -------    ----
   1 !  100.0   1.3   4.2e-30   1.8e-28       7     290 ..      23     309 ..      17     310 .] 0.85

  Alignments for each domain:
  == domain 1    score: 100.0 bits;  conditional E-value: 4.2e-30
  Csnk1d-aln   7 nryrlgrkigsgsfgdiylgtdiaageevaiklecvktkhp.qlhieskiykmmqggvgip...tikwcga..egdynvmvmellgpsledlfnfcsrk 99 
                 ++y +++ +g+g fg +y   d  +g+  a+k+e  + k+p +l++e  i k++           i   g   +  +  +vmel g sl dl     + 
     F38E1.3  23 ANYVIDKLLGEGGFGAVYKVKDSKTGNFYAMKVEKKQEKKPsKLKMEIMILKLVCNERQTShftKIIDRGKkdKEGFFFLVMELAGSSLADLKRNRGKA 121
                 567788999**************************999988579********9865544330003333333113347799******************* PP

  Csnk1d-aln 100 fslktvllladqmisrieyihsknfihrdvkpdnflmglgkkgnlvyiidfglakkyrdarthqhipyrenknltgtaryasinthlgieqsrrddles 198
                 f+  t l +++q +   e +h + fihrd+kp nf  g   k   +yi+dfg++++  + + + + p r    + gt ++as+  h gie   +dd es
     F38E1.3 122 FTCPTGLSVSQQCLEACEDLHKHGFIHRDLKPANFACGADDKQHTIYILDFGISRRIINNQNKLKTP-RVTIRFKGTLKFASLSCHKGIEMGWKDDCES 219
                 ************************************************************9999999.778889************************* PP

  Csnk1d-aln 199 lgyvlmyfnlg.slpwqgl..kaatkrqkyerisekkmstpievlckgypsefatylnfcrslrfddkpdysylrqlfrnlfhrqgfsydyvfdw 290
                   y+l+ + +   l w+g   k +  + k e   +k m   i+  c     e+   + +   l+++d+ dy y+ + + +     g   d  +dw
     F38E1.3 220 WFYMLLDLIVPfGLVWRGAndKDTVCKLKEEARGKKEMFQGIK--CG---VELNKIIVYIDKLQYQDHVDYQYIYKTLVDACDTCGGNMDAPYDW 309
                 ****99877643799**98334556677778888888888775..54...577777888889*************99999999999999999999 PP

>> F32B6.10  CE40505	WBGene00009324	serine\/threonine kinase	status:Partially_confirmed	UniProt:Q9XVP6	protein_id:CAB030
   #    score  bias  c-Evalue  i-Evalue hmmfrom  hmm to    alifrom  ali to    envfrom  env to     acc
 ---   ------ ----- --------- --------- ------- -------    ------- -------    ------- -------    ----
   1 !   99.2   0.0   7.3e-30   3.2e-28      11     226 ..      88     313 ..      81     355 .. 0.87

  Alignments for each domain:
  == domain 1    score: 99.2 bits;  conditional E-value: 7.3e-30
  Csnk1d-aln  11 lgrkigsgsfgdiylgtdiaageevaiklecvktkhpqlhieskiykmmqggvgiptikwc...gaegdynvmvmellgpsledlfnfc.srkfslktv 105
                 ++++ig+g+f+ i++g  +   +  a+k+e+  t    +  e  + +++     +p i  c     + d n +vm llg  l dl   c  r+f   t 
    F32B6.10  88 ITHQIGEGTFAKIFVGRSLPFDQYYAVKIEVRLTSMDFIDHEVTVMRLLSYPNELPHIPKCvffSKQKDLNFFVMTLLGENLRDLKLKCpDRRFLRGTW 186
                 67899*********************************************999999998883335789*****************88884699999999 PP

  Csnk1d-aln 106 llladqmisrieyihsknfihrdvkpdnflmglg...kkgnlvyiidfglakkyrda..rthqhipyrenknltgtaryasinthlgieqsrrddlesl 199
                   l  q++  ++ +h k fihrd+kp+n+lmg     k+  +v++idfgl++++  +  ++    p r + ++ g+  ++s n+hlg +  r+ddl sl
    F32B6.10 187 SRLGIQILYALKLMHEKGFIHRDIKPENLLMGAAddrKRSRIVHVIDFGLTRQWAWSkeKAFYARPLRTKVQFRGSLNFTSSNAHLGYKLGRKDDLWSL 285
                 ********************************864448899***********9876511566678********************************** PP

  Csnk1d-aln 200 gyvlmyfnlgslpwqglkaa..tkrqkye 226
                  + l+ +n   lpw g+k      rqk +
    F32B6.10 286 LFTLVDLN-DRLPWHGVKDHmiLARQKMN 313
                 ******99.68******975114677765 PP

>> ZK354.2a  CE15314	WBGene00022705	protein kinase	status:Confirmed	UniProt:P91571	protein_id:CCD70678.1
   #    score  bias  c-Evalue  i-Evalue hmmfrom  hmm to    alifrom  ali to    envfrom  env to     acc
 ---   ------ ----- --------- --------- ------- -------    ------- -------    ------- -------    ----
   1 !   99.3   0.0   6.9e-30     3e-28       7     220 ..      19     241 ..      13     304 .. 0.85

  Alignments for each domain:
  == domain 1    score: 99.3 bits;  conditional E-value: 6.9e-30
  Csnk1d-aln   7 nryrlgrkigsgsfgdiylgtdiaageevaiklecvktkhpqlhieskiykmmqg.gvgiptikwcgaeg.dynvmvmellgpsledlfnfc..srkfs 101
                   y++++ +++g+fg iy     + g+  a+k e+++ k   l+  s +   +        ti+  g+    +  +vm l g  l dl+      rkfs
    ZK354.2a  19 GTYEVTKPLATGTFGSIYKAKRESDGKFFAVKCEALNMKSSLLRQMSVVLASIHYpSPFFTTIEERGTVPnRFLFIVMPLYGENLFDLMMNTnkDRKFS 117
                 467889999**********************************999998877765155678999999865157889***********975441279*** PP

  Csnk1d-aln 102 lktvllladqmisrieyihsknfihrdvkpdnflmglgkkgn..lvyiidfglakkyrdarthqhipyrenkn...ltgtaryasinthlgieqsrrdd 195
                 + t l la+q ++ i  +h + fihrd+kp  f +g    g+   vy++dfgl+k+ r a+  +    +  kn     g  +yas+ +h g +   +dd
    ZK354.2a 118 MATGLHLAEQTLTAIRDLHRNGFIHRDIKPSHFCIGREVDGQhhQVYLLDFGLCKRPRFAKKNDEAEEQMRKNaihYRGVVKYASVHAHQGKNLGYKDD 216
                 ************************************988775227****************999887766666222579******************** PP

  Csnk1d-aln 196 leslgyvlmyfnlgslpwqglkaat 220
                 +es  y+++ f lg+lpw  l+  +
    ZK354.2a 217 MESWWYMVLEFFLGALPWALLNKES 241
                 ******************9886544 PP

>> ZK354.2b  CE31749	WBGene00022705	status:Confirmed	UniProt:Q8MPS7	protein_id:CCD70679.1
   #    score  bias  c-Evalue  i-Evalue hmmfrom  hmm to    alifrom  ali to    envfrom  env to     acc
 ---   ------ ----- --------- --------- ------- -------    ------- -------    ------- -------    ----
   1 !   98.8   0.0   9.6e-30   4.2e-28       8     220 ..      20     241 ..      13     303 .. 0.85

  Alignments for each domain:
  == domain 1    score: 98.8 bits;  conditional E-value: 9.6e-30
  Csnk1d-aln   8 ryrlgrkigsgsfgdiylgtdiaageevaiklecvktkhpqlhieskiykmmqg.gvgiptikwcgaeg.dynvmvmellgpsledlfnfc..srkfsl 102
                  y++++ +++g+fg iy     + g+  a+k e+++ k   l+  s +   +        ti+  g+    +  +vm l g  l dl+      rkfs+
    ZK354.2b  20 TYEVTKPLATGTFGSIYKAKRESDGKFFAVKCEALNMKSSLLRQMSVVLASIHYpSPFFTTIEERGTVPnRFLFIVMPLYGENLFDLMMNTnkDRKFSM 118
                 67889999**********************************999998877765155678999999865157889***********975441279**** PP

  Csnk1d-aln 103 ktvllladqmisrieyihsknfihrdvkpdnflmglgkkgn..lvyiidfglakkyrdarthqhipyrenkn...ltgtaryasinthlgieqsrrddl 196
                  t l la+q ++ i  +h + fihrd+kp  f +g    g+   vy++dfgl+k+ r a+  +    +  kn     g  +yas+ +h g +   +dd+
    ZK354.2b 119 ATGLHLAEQTLTAIRDLHRNGFIHRDIKPSHFCIGREVDGQhhQVYLLDFGLCKRPRFAKKNDEAEEQMRKNaihYRGVVKYASVHAHQGKNLGYKDDM 217
                 ***********************************988775227****************999887766666222579********************* PP

  Csnk1d-aln 197 eslgyvlmyfnlgslpwqglkaat 220
                 es  y+++ f lg+lpw  l+  +
    ZK354.2b 218 ESWWYMVLEFFLGALPWALLNKES 241
                 *****************9886544 PP

>> C50F4.10  CE33984	WBGene00008235	serine\/threonine kinase	status:Confirmed	UniProt:Q18738	protein_id:CAA94735.2
   #    score  bias  c-Evalue  i-Evalue hmmfrom  hmm to    alifrom  ali to    envfrom  env to     acc
 ---   ------ ----- --------- --------- ------- -------    ------- -------    ------- -------    ----
   1 !   98.9   0.1   9.1e-30     4e-28       9     279 ..      19     296 ..      14     309 .. 0.81

  Alignments for each domain:
  == domain 1    score: 98.9 bits;  conditional E-value: 9.1e-30
  Csnk1d-aln   9 yrlgrkigsgsfgdiylg...tdiaageevaiklecvktkhpqlhieskiykmm..qggvgiptikwcgaegdynvmvmellgpsledlfnf.csrkfs 101
                   +++ki++g f  iy+    ++++  ++ a+k e  ++    l++e+ + + +  +g      i+  g       +vm ++g +l d ++   s  +s
    C50F4.10  19 WTIEKKIAQGDFNFIYMCngsSNMSNYKQFALKCESAQSPLQMLKVEAFVLQTIakRGSRHFCDIEDIGKFQGIHYIVMHMIGRALVDYMKTsMSGAIS 117
                 56789999*****999952224677888999999999999999*****9988653357888999999999999999************987526899** PP

  Csnk1d-aln 102 lktvllladqmisrieyihsknfihrdvkpdnflmglgkkgnl..vyiidfglakkyrdarthqhipyrenknltgtaryasinthlgieqsrrddles 198
                 ++  l +  q+i  +e +h   fihrd+kp n+ +g   + +l  +y++ fg++++y d++ +   p r+n ++ gt ryas+n h   e  r+ddles
    C50F4.10 118 VNCALSVGIQLIEALEDLHNCGFIHRDLKPSNICFGRKDRNELgkLYLLSFGISRRYLDSKNQMRKP-RDNVEFRGTVRYASLNCHQLQELNRKDDLES 215
                 ************************************9999887557**************9877776.9****************************** PP

  Csnk1d-aln 199 lgyvlmyfnlgslpwqglkaatkrqkyerisekkmstpievlckgypsefatylnfcrslrfddkpdysylrqlfrnlfhr 279
                   yv++ +  g lpw+gl   +   + ++ s +  +  + + + +   e+   + +  s  +   pdy  + +++r  + r
    C50F4.10 216 AFYVIVEMITGQLPWKGLPDGAAVARVKQQSRHPSAIALFLRAPCPMEELREVMILIDSYNYFTAPDYVNICNILRRAMRR 296
                 ******************754444444444444433333333333345677777788888888888888888888777666 PP

>> T11F8.4  CE35006	WBGene00020435	protein kinase	status:Partially_confirmed	UniProt:O44192	protein_id:CCD61595.1
   #    score  bias  c-Evalue  i-Evalue hmmfrom  hmm to    alifrom  ali to    envfrom  env to     acc
 ---   ------ ----- --------- --------- ------- -------    ------- -------    ------- -------    ----
   1 !   95.9   0.1   7.5e-29   3.3e-27       1     278 [.      14     288 ..      14     327 .. 0.85

  Alignments for each domain:
  == domain 1    score: 95.9 bits;  conditional E-value: 7.5e-29
  Csnk1d-aln   1 melrvgnryrlgrkigsgsfgdiylgtdiaageevaiklecvkt.khpqlhieskiykmmqggvgiptikwcgaegdynvmvmellgpsledlfnfcsr 98 
                 m++ v n+ +  + +gsg+fg +    +i  g + a+k+e  +  ++  l+ e ++ + + g      +   g e dy  +vm l g  l+ ++n+   
     T11F8.4  14 MNVPVRNKWHPVKVLGSGAFGKVVHVVNIVDGSDGAMKMEKYQEgNESVLKGEVEVLRALSGQKNAIQLLDSGLEPDYRFIVMTLCGMDLQKVYNLLKG 112
                 5667889999999***************************87651678899************99999999**************************** PP

  Csnk1d-aln  99 kfslktvllladqmisrieyihsknfihrdvkpdnflmglgkkgnlvyiidfglakkyrdarthqhipy..renknltgtaryasinthlgieqsrrdd 195
                 +fs  tvl +a + +  ++ +h   +ihrd+kp n  +       l+++idfg+ +ky      +++    r+   + gt ry+s   hl  eq r dd
     T11F8.4 113 QFSDSTVLRVAIRSLHAVKALHEACYIHRDLKPCNVTLDYNEYSPLIFLIDFGMGRKYAKIDEGEYVIRrpRDACRFRGTIRYCSPRMHLRREQGRVDD 211
                 **********************************************************99988888765125777899********************* PP

  Csnk1d-aln 196 leslgyvlmyfnlgslpwqglkaatkrqkyerisekkmstpievlckgypsefatylnfcrslrfddkpdysylrqlfrnlfh 278
                 l +  y+++ +++  lpw  +     r  + ++ +   +   + l k     f   ++  ++lr+ d+p+y  + +l+ +++ 
     T11F8.4 212 LYAWLYMIVELKV-ELPWSEVVHP-DRIEFLKLEKFDAAMASNPLTK----SFEPIMDHLKTLRYPDRPNYLMIYELLAKMMS 288
                 **99999888876.6***987654.4444444443333334444555....567789999**********9998888776654 PP

>> R13H9.5  CE07449	WBGene00020071	status:Confirmed	UniProt:Q966G2	protein_id:CCD62526.1
   #    score  bias  c-Evalue  i-Evalue hmmfrom  hmm to    alifrom  ali to    envfrom  env to     acc
 ---   ------ ----- --------- --------- ------- -------    ------- -------    ------- -------    ----
   1 !   95.1   0.0   1.3e-28   5.5e-27       7     275 ..      18     286 ..      14     303 .. 0.80

  Alignments for each domain:
  == domain 1    score: 95.1 bits;  conditional E-value: 1.3e-28
  Csnk1d-aln   7 nryrlgrkigsgsfgdiylgtdiaageevaiklecvktkhpqlhieskiykmm..qggvgiptikwcgaegdynvmvmellgpsledlfnfcs.rkfsl 102
                 +r  +++k+g+g  g +yl td     + a+k+e +      l++e  +   +  +g      i+  g  g +n +vm l+g sl+dl +  + + +sl
     R13H9.5  18 ERWSITKKLGEGGCGAVYLCTDA--TGKYALKVEGISEAMQVLKMEVLVLGELtkRGSRHFCKIEDKGRYGSFNYVVMTLVGKSLQDLRKGTAqQCLSL 114
                 688899***************94..4578*****************9987543226788999**************************987661568** PP

  Csnk1d-aln 103 ktvllladqmisrieyihsknfihrdvkpdnflmglgkkgnl..vyiidfglakkyrdarthqhipyrenknltgtaryasinthlgieqsrrddlesl 199
                    l +  q +  +e +h   ++hrdvkp n+ +g     +l  vyi+dfg+a+k+ d       p r    + gt rya i  h   e  r+dd+e  
     R13H9.5 115 ACSLSVGIQSLEALEDLHNIGYLHRDVKPGNYTIGRAELNELrkVYILDFGMARKFTDNNGVIRKP-RAAAGFRGTVRYAPIACHKNQELGRKDDVEVW 212
                 ************************************998877669**************9999888.78899*************************** PP

  Csnk1d-aln 200 gyvlmyfnlgslpwqglkaatkrqkyerisekkmstpievlckgyp.sefatylnfcrslrfddkpdysylrqlfrn 275
                  y+ + + +g +pw+ +      +   +  +    tp ++++   p  e+   ++++ s  +   p+y+   +l+++
     R13H9.5 213 LYMQVELTVGRVPWKEITDM---NAVGQAKQTIRNTPEKMFVFPCPaNELKEIMKMVDSWDYFADPNYADCYRLMKQ 286
                 **************876432...222222233334444444444431355555566666665555666555555555 PP

>> F36H12.8  CE09979	WBGene00018122	locus:ttbk-2	status:Confirmed	UniProt:O76712	protein_id:CCD70665.1
   #    score  bias  c-Evalue  i-Evalue hmmfrom  hmm to    alifrom  ali to    envfrom  env to     acc
 ---   ------ ----- --------- --------- ------- -------    ------- -------    ------- -------    ----
   1 !   95.1   0.0   1.3e-28   5.7e-27       7     276 ..      18     287 ..      14     303 .. 0.80

  Alignments for each domain:
  == domain 1    score: 95.1 bits;  conditional E-value: 1.3e-28
  Csnk1d-aln   7 nryrlgrkigsgsfgdiylgtdiaageevaiklecvktkhpqlhieskiykmm..qggvgiptikwcgaegdynvmvmellgpsledlfnfcs.rkfsl 102
                 +r  +++k+g+g  g +yl td     + a+k+e +      l++e  +   +  +g      i+  g  g +n +vm l+g sl+dl +  + + +sl
    F36H12.8  18 ERWSITKKLGEGGCGAVYLCTDA--TGKYALKVEGISEAMQVLKMEVLVLGELtkRGSRHFCKIEDKGRYGSFNYVVMTLVGKSLQDLRKGTAqQCLSL 114
                 688899***************94..4578*****************9987543226788999**************************987661568** PP

  Csnk1d-aln 103 ktvllladqmisrieyihsknfihrdvkpdnflmglgkkgnl..vyiidfglakkyrdarthqhipyrenknltgtaryasinthlgieqsrrddlesl 199
                    l +  q +  +e +h   ++hrdvkp n+ +g     +l  vyi+dfg+a+k+ d       p r    + gt rya i  h   e  r+dd+e  
    F36H12.8 115 ACSLSVGIQSLEALEDLHNIGYLHRDVKPGNYTIGRAELNELrkVYILDFGMARKFTDNNGVIRKP-RAAAGFRGTVRYAPIACHKNQELGRKDDVEVW 212
                 ************************************998877669**************9999888.78899*************************** PP

  Csnk1d-aln 200 gyvlmyfnlgslpwqglkaatkrqkyerisekkmstpievlckgyp.sefatylnfcrslrfddkpdysylrqlfrnl 276
                  y+ + + +g +pw+ +      +   +  +    tp ++++   p  e+   ++++ s  +   p+y+   +l+++ 
    F36H12.8 213 LYMQVELTVGRVPWKEITDM---NAVGQAKQAIRNTPEKMFVFPCPaNELKEIMKMVDSWDYFADPNYADCYRLMKQT 287
                 **************876432...2222222333334444444444313555556666666665566666555555555 PP

>> C39H7.1  CE06942	WBGene00016541	casein kinase	status:Confirmed	UniProt:Q18553	protein_id:CCD62218.1
   #    score  bias  c-Evalue  i-Evalue hmmfrom  hmm to    alifrom  ali to    envfrom  env to     acc
 ---   ------ ----- --------- --------- ------- -------    ------- -------    ------- -------    ----
   1 !   93.9   0.0   2.9e-28   1.3e-26       7     291 ..      15     298 ..      11     301 .. 0.90

  Alignments for each domain:
  == domain 1    score: 93.9 bits;  conditional E-value: 2.9e-28
  Csnk1d-aln   7 nryrlgrkigsgsfgdiylgtdiaageevaiklecvktkhpqlhieskiykmm..qggvgiptikwcgaegdynvmvmellgpsledlfnf.csrkfsl 102
                 +r  +++k+g+g fg +y   d  a  + a+k+e  + +   l++e  + + +  +g      i+  g  g++n +vm l+g sl+dl +  +  ++s+
     C39H7.1  15 ERWSIEKKLGEGGFGAVYRVFD--ATGKYAMKVEGANEQIQVLKLEVSVLNELskRGNRHFCKIEDKGRFGNFNYVVMTLVGKSLQDLNKAgVGGHMSM 111
                 6788999***********9888..45678*****************8887654225778999**************************876256899** PP

  Csnk1d-aln 103 ktvllladqmisrieyihsknfihrdvkpdnflmglgkkgnl..vyiidfglakkyrdarthqhipyrenknltgtaryasinthlgieqsrrddlesl 199
                    + +  q +  +e +h   ++hrdvkp n+ +g     ++  vyi+dfg+++k+         p r+   + gt +ya i  hl  e  r+ddle+ 
     C39H7.1 112 GCSIGIGIQSLEALEDLHNIGYLHRDVKPGNYTIGRPELNEIrkVYILDFGMCRKFTGNDGTIRKP-RQAAGFRGTVKYAPISCHLQRELCRKDDLETW 209
                 ***********************************987665444************9988887777.78899*************************** PP

  Csnk1d-aln 200 gyvlmyfnlgslpwqglkaatkrqkyerisekkmstpievlckgypsefatylnfcrslrfddkpdysylrqlfrnlfhrqgfsydyvfdwn 291
                  y+ + +  g++pwq +    +  + ++   +++ t     c   p +f   + ++ ++++ d p+y  +  ++r+ +   g   +  +dw+
     C39H7.1 210 MYMQVELSHGTIPWQHISDMNQVGQAKQAIRNNLGTLFPPPC---PQQFQDIMRMVDAMKYYDAPNYQAIYGMMRQAYGACGSNENAPYDWE 298
                 *****************9999888888877888888766555...99*****************************9999999999999995 PP

>> Y38H8A.3  CE18365	WBGene00012637	serine\/threonine kinase	status:Confirmed	UniProt:O62426	protein_id:CAA16345.1
   #    score  bias  c-Evalue  i-Evalue hmmfrom  hmm to    alifrom  ali to    envfrom  env to     acc
 ---   ------ ----- --------- --------- ------- -------    ------- -------    ------- -------    ----
   1 !   93.0   0.0   5.5e-28   2.4e-26       7     291 ..      15     298 ..      11     301 .. 0.87

  Alignments for each domain:
  == domain 1    score: 93.0 bits;  conditional E-value: 5.5e-28
  Csnk1d-aln   7 nryrlgrkigsgsfgdiylgtdiaageevaiklecvktkhpqlhieskiy.kmm.qggvgiptikwcgaegdynvmvmellgpsledlfnf.csrkfsl 102
                 +r  +++k+g+g fg +y   d  a  + a+k+e  + +   l++e  +  k+  +g      i+  g  g++n +vm l+g sl+dl +  +  ++s+
    Y38H8A.3  15 ERWSIEKKLGEGGFGAVYRVFD--ATGKYAMKVEGANEQIQVLKLEVSVLnKLSkRGNRHFCKIEDKGRFGNFNYVVMTLVGKSLQDLNKAgVGGHMSM 111
                 6788999***********9988..45678****************97665166524667899**************************876256899** PP

  Csnk1d-aln 103 ktvllladqmisrieyihsknfihrdvkpdnflmglgkkgnl..vyiidfglakkyrdarthqhipyrenknltgtaryasinthlgieqsrrddlesl 199
                    + +  q +  +e +h   ++hrdvkp n+ +g     ++  vyi+dfg+++k+         p r+   + gt +ya i  hl  e  r+ddle+ 
    Y38H8A.3 112 GCSIGIGIQSLEALEDLHNIGYLHRDVKPGNYTIGRPELNEIrkVYILDFGMCRKFTGNDGTIRKP-RQAAGFRGTVKYAPISCHLQRELCRKDDLETW 209
                 ***********************************987665444************9988887777.78899*************************** PP

  Csnk1d-aln 200 gyvlmyfnlgslpwqglkaatkrqkyerisekkmstpievlckgypsefatylnfcrslrfddkpdysylrqlfrnlfhrqgfsydyvfdwn 291
                  y+ + +  g++pwq +    +  + ++   +++ +    +    p +f   + ++ ++++ d p+y  +  ++r+ +   g   +  +dw+
    Y38H8A.3 210 MYMQVELSHGTIPWQYISDMNQVGQAKQAIRNNLGSL---FPPPCPHQFQDIMRMVDAMKYYDAPNYQAIYGMMRQAYGACGSNENAPYDWE 298
                 ****************998877666555555555544...4456699****************************99999999999999995 PP

>> Y65B4A.9  CE22732	WBGene00022032	status:Partially_confirmed	UniProt:Q9BL55	protein_id:CCD71926.1
   #    score  bias  c-Evalue  i-Evalue hmmfrom  hmm to    alifrom  ali to    envfrom  env to     acc
 ---   ------ ----- --------- --------- ------- -------    ------- -------    ------- -------    ----
   1 !   92.8   0.0   6.4e-28   2.8e-26       8     219 ..      20     240 ..      13     290 .. 0.85

  Alignments for each domain:
  == domain 1    score: 92.8 bits;  conditional E-value: 6.4e-28
  Csnk1d-aln   8 ryrlgrkigsgsfgdiylgtdiaageevaiklecvktkhpqlhieskiykmmqggvg.iptikwcgae.gdynvmvmellgpsledlf.nf.csrkfsl 102
                  y++++ +++g+fg iy     + g+  a+k e+++ k   l+  s +   +         i+  g+    +  +vm l g  l +l+ n    rkfs+
    Y65B4A.9  20 TYEVTKPLATGTFGSIYKVKRESDGKFFAVKCEALNMKSSLLRQMSVVLASIHHPSPfFTNIEERGTVpNRFLFIVMPLYGENLYELMmNTnKDRKFSM 118
                 678899999**********************************99999887776655156688888761567889*********98862431479**** PP

  Csnk1d-aln 103 ktvllladqmisrieyihsknfihrdvkpdnflmglgkkgn..lvyiidfglakkyrdarthqhipyrenkn...ltgtaryasinthlgieqsrrddl 196
                  t l la+q ++ i  +h + fihrd+kp  f +g    g+   vy++dfgl+k+ r  +  +    +  kn     g  +yas+ +h g +   +dd+
    Y65B4A.9 119 ATGLHLAEQTLAAIRDLHRNGFIHRDIKPSHFCIGREIDGQhhQVYLLDFGLCKRPRFVKKNDEAEEQMRKNaihYRGVVKYASVHAHQGKNLGYKDDM 217
                 ***********************************887775227*************99999888766666622257********************** PP

  Csnk1d-aln 197 eslgyvlmyfnlgslpwqglkaa 219
                 es  y+++ f lg+lpw  l+  
    Y65B4A.9 218 ESWWYMVLEFFLGALPWALLNKE 240
                 *****************987654 PP

>> Y47G6A.13  CE22097	WBGene00021639	protein kinase	status:Partially_confirmed	UniProt:Q9N3T7	protein_id:CCD72558.1
   #    score  bias  c-Evalue  i-Evalue hmmfrom  hmm to    alifrom  ali to    envfrom  env to     acc
 ---   ------ ----- --------- --------- ------- -------    ------- -------    ------- -------    ----
   1 !   91.2   1.5   1.9e-27   8.5e-26       7     317 ..      23     333 ..      19     360 .. 0.82

  Alignments for each domain:
  == domain 1    score: 91.2 bits;  conditional E-value: 1.9e-27
  Csnk1d-aln   7 nryrlgrkigsgsfgdiylgtdia.ageevaiklecvktk.hpqlhieskiykmmqggvgiptikwcgaegdynvmvmellgpsledlfnfcsrkfslk 103
                 ++ r++  +g+g+ g +y   d    g   a+k+e    + +  l++e ++   +     +  +   g    y  mv  l g  l  l     r f   
   Y47G6A.13  23 DKWRIKALLGKGACGVVYKVEDKNrKGYCAAMKVEYDSEEfDRTLQLEVNVLSKLTDSRDVLKLIDYGKRKLYRYMVTTLCGKDLMALRMKIQRGFNDA 121
                 566777777777788887777654257777888887655414567888888777777777777777789999*************************** PP

  Csnk1d-aln 104 tvllladqmisrieyihsknfihrdvkpdnflmgl..gkkgnlvyiidfglakkyr...darthqhipyrenknltgtaryasinthlgieqsrrddle 197
                 t + +a   +  ++ +h   ++hrdvkp n++     g+   ++ +idfg+a+ +    d   ++  p r    l gt ry+s+n h   eq r ddl 
   Y47G6A.13 122 TAMRVAVFTLYGLKQLHEAGYVHRDVKPGNIMTAAnkGRDARVMLLIDFGMARTFVmagDDGKKKLRPMRRRIPLRGTIRYCSMNVHERKEQGRCDDLV 220
                 ******************************987542266778999********99722244556778******************************** PP

  Csnk1d-aln 198 slgyvlmyfnlgslpwqglkaatkrqkyerisekkmstpievlckgypsefatylnfcrslrfddkpdysylrqlfrnlfhrqgfsydyvfdwnmlkfg 296
                 ++ y ++y+ lg lpw  lk        e +s kk st    l    p e+ + +++ r+l + d+p+y  + +l+   + r  + +   ++w+   + 
   Y47G6A.13 221 AMIYSIVYLTLG-LPWSNLKDE-----KEIMSMKK-STKDLALFEDLPDELKSIFEYLRTLSYADRPNYEKIYNLLMAAITRLKINFLDPYEWEDDEME 312
                 ***********9.9****9853.....46666665.77777899*******************************************9999**988877 PP

  Csnk1d-aln 297 asraaddaererrdreerlrh 317
                     a+  e+e+ ++e++ + 
   Y47G6A.13 313 RMAKAEKEEKEKEEKEKKEKE 333
                 666666666666666655444 PP

>> C09B9.4  CE06796	WBGene00015629	ser\/thr protein kinase	status:Confirmed	UniProt:Q17853	protein_id:CCD63829.1
   #    score  bias  c-Evalue  i-Evalue hmmfrom  hmm to    alifrom  ali to    envfrom  env to     acc
 ---   ------ ----- --------- --------- ------- -------    ------- -------    ------- -------    ----
   1 !   91.2   0.0     2e-27   8.6e-26       9     290 ..      29     310 ..      21     316 .. 0.84

  Alignments for each domain:
  == domain 1    score: 91.2 bits;  conditional E-value: 2e-27
  Csnk1d-aln   9 yrlgrkigsgsfgdiylgtdiaageevaiklec.vktkhpqlhieskiykmmqggvgiptikwcgaegdynvmvmellgpsledlfnfc.srkfslktv 105
                 y++  +i++g f+ ++l      g   a+k+e   k  +p l+++  + + +    g p++  +g   +++ +vm+l+gp l  l++f+  ++f+  tv
     C09B9.4  29 YKMCDSIATGPFSSVFLVEK--DGIPYAMKVESqSKCLRPVLKLDHAVLRALGHQSGFPSLTSAGRTENFKYVVMQLVGPDLSMLLEFApQQRFTSSTV 125
                 67777888888888888654..57788999997358899*************************************************93468****** PP

  Csnk1d-aln 106 llladqmisrieyihsknfihrdvkpdnflmglgkkgnlvyiidfglakkyrdarthqhipyrenknltgtaryasinthlgieqsrrddleslgyvlm 204
                   +a q + r+  +h   ++ rdvk +nf +glg    +vy++dfgl++ky +    + +  r      gt  ya + +    +qs  dd+e   y+++
     C09B9.4 126 YKIALQTLDRLRVLHEAGWLNRDVKAQNFAVGLGEESSIVYMLDFGLTRKYLEHNGSRSL-LRPHGPSVGTFPYAPLASLGFCDQSPIDDIEGWLYMIV 223
                 ****************************************************99888776.68888999********987778**************** PP

  Csnk1d-aln 205 yfnlgslpwqglkaatkrqkyerisekkmst....pievlckgypsefatylnfcrslrfddkpdysylrqlfrnlfhrqgfsydyvfdw 290
                 ++  g lpw   k a +  k   + e km          l  g p  +a  ++        + pdy  + ++   +   + +     fdw
     C09B9.4 224 HLLKGGLPWHNSKRALNLPK---VREWKMYCrrpgGKHYLFAGIPKGWADIFDVIVNTAPHETPDYNKIANMVLSIARNELIDLTAPFDW 310
                 **********9999877655...4455554311114567788888888888888888888888888877777776666666666666666 PP

>> K06H7.8  CE25045	WBGene00019459	status:Partially_confirmed	UniProt:P34516	protein_id:CCD64455.1
   #    score  bias  c-Evalue  i-Evalue hmmfrom  hmm to    alifrom  ali to    envfrom  env to     acc
 ---   ------ ----- --------- --------- ------- -------    ------- -------    ------- -------    ----
   1 !   90.9   0.5   2.4e-27     1e-25       4     291 ..      15     301 ..      12     313 .. 0.87

  Alignments for each domain:
  == domain 1    score: 90.9 bits;  conditional E-value: 2.4e-27
  Csnk1d-aln   4 rvgnryrlgrkigsgsfgdiylgtdia.ageevaiklecvktkh.pqlhieskiykmmqggvgiptikwcgaegdynvmvmellgpsledlfnfcsrkf 100
                  vg+ry++ +k+g+g  g ++   d +  g+  a+k+e         l++e +i   +     +      g +  y  mvm llg sl+ l++     +
     K06H7.8  15 VVGKRYKVVQKLGEGGCGSVFKVEDTSeKGQHYALKVEFKSQDAgNILKMEVQILSQLISKKHVAKCVASGKKERYSYMVMTLLGESLDSLLKKHGPFL 113
                 6899*****************9999863799*******87665415689*****999999999999999999999************************ PP

  Csnk1d-aln 101 slktvllladqmisrieyihsknfihrdvkpdnflmglgkkgnlvy..iidfglakkyrdarth..qhipyrenknltgtaryasinthlgieqsrrdd 195
                  + t + +   ++  i+ +h   ++hrd+kp n  mg     +  y  ++dfgla++y        +    re+  + gtary+s+  h   eq r dd
     K06H7.8 114 NVSTQVRIGICILFGIKQVHDIGYLHRDLKPANVAMGCKGSADERYflVLDFGLARQYIADEDDglKMRRPREKTYFRGTARYCSVAMHDRYEQGRVDD 212
                 ************************************98655544442379********6443321133445899999********************** PP

  Csnk1d-aln 196 leslgyvlmyfnlgslpwqglkaatkrqkyerisekkmstpievlckgypsefatylnfcrslrfddkpdysylrqlfrnlfhrqgfsydyvfdwn 291
                 l +l y+l  +    l w  +       k   i e k     evl    p ++ ++++ +rs  f  +pdy  l +l+ ++++   + +   + w+
     K06H7.8 213 LWALVYILAEMR-CRLAWHDVDD-----KV-EIGEMKRKIHDEVLFAKSPVQMLSFVKTVRSTLFYHRPDYEKLFKLLEDVMKCANYKWSDPYHWE 301
                 ********9886.5799*98764.....43.49999999999**************************************9999888887777775 PP

>> T15B12.2  CE38547	WBGene00020531	Protein kinase\/Aldehyde dehydrogenase	status:Partially_confirmed	UniProt:Q22518	pro
   #    score  bias  c-Evalue  i-Evalue hmmfrom  hmm to    alifrom  ali to    envfrom  env to     acc
 ---   ------ ----- --------- --------- ------- -------    ------- -------    ------- -------    ----
   1 !   88.2   0.0   1.7e-26   7.3e-25      11     214 ..      53     268 ..      42     273 .. 0.86
   2 ?    0.9   0.0         5   2.2e+02     242     290 ..     271     321 ..     268     368 .. 0.76

  Alignments for each domain:
  == domain 1    score: 88.2 bits;  conditional E-value: 1.7e-26
  Csnk1d-aln  11 lgrkigsgsfgdiylgtdiaa.geevaiklecvktkhpqlhieskiykmmqggvgi..ptikwc.....gaegdynvmvmellgpsledlfnfcsrkfs 101
                 ++ +igsg fgd+y   d      e a+k e+  +++ +l ie  i k ++        + ++c     g   dy  +vm l+gpsle +  +  r+++
    T15B12.2  53 VQAHIGSGGFGDVYRVYDEPNpKMEYAMKTEVHGAQQRRLSIEKSILKEIDTYTTThkKSRHFCelidsGQTKDYSWIVMTLIGPSLESVRRMLKRQYT 151
                 56789*********99887651679***********************9987655411455677555557889************************** PP

  Csnk1d-aln 102 lktvllladqmisrieyihsknfihrdvkpdnflmglgkk.gnlvyiidfglakk.yrdarthqhipyrenknltgtaryasinthlgieqsrrddles 198
                    v+ +a q++  +e +h   fihrd+kp n+  g   +   ++y++dfg++++ ++ ++ h+    re   + gt +++s   h   +q r+dd+e+
    T15B12.2 152 KSCVINMALQILDAVEVMHEVGFIHRDLKPANICTGTPPQdDHVLYVLDFGISRRvFKSSKCHELRNKRERVPFFGTRKFSSRACHQEKDQGRKDDMET 250
                 ************************************976516688*******98748999*************************************** PP

  Csnk1d-aln 199 lgyvlm..yfnlgslpwq 214
                   y ++  + n   l w+
    T15B12.2 251 YLYTILdlFHNERGLSWK 268
                 999774226677778886 PP

  == domain 2    score: 0.9 bits;  conditional E-value: 5
  Csnk1d-aln 242 kgypsefatylnfcrslrfddkpdysylrqlfrnlfhrqg..fsydyvfdw 290
                 k  ps +   + + r l+f+d  dy  + + +r   ++     s d  +dw
    T15B12.2 271 KIIPSGIDNIIVYLRGLKFEDPVDYRQIENELRTAGKKMApsDSSDETMDW 321
                 667899999999*************99998888776665411355666666 PP

>> C53A5.4  CE08953	WBGene00007049	locus:tag-191	serine\/threonine kinase	status:Confirmed	UniProt:O17693	protein_id:CAB
   #    score  bias  c-Evalue  i-Evalue hmmfrom  hmm to    alifrom  ali to    envfrom  env to     acc
 ---   ------ ----- --------- --------- ------- -------    ------- -------    ------- -------    ----
   1 !   88.8   0.7   1.1e-26   4.6e-25       4     290 ..      15     301 ..      12     308 .. 0.83

  Alignments for each domain:
  == domain 1    score: 88.8 bits;  conditional E-value: 1.1e-26
  Csnk1d-aln   4 rvgnryrlgrkigsgsfgdiylgtdiaa.geevaiklecvktkh..pqlhieskiykmmqggvgiptikwcgaegdynvmvmellgpsledlfnfcsrk 99 
                  vg++yr+ +++g+g  g +y   di    ++ a+k+e     +    l++e +i   +     +      g +  y  +vm llg sle l++     
     C53A5.4  15 VVGKKYRVIQQLGQGGCGSVYKVEDIEDkTKQYAMKVEFNSNANagNVLKMEVQILTHLVSKNHVAKCMASGKKDRYSYVVMTLLGESLESLMKKHGPF 113
                 6899**********************8626789***9987655411579999999999999999999999999999*********************** PP

  Csnk1d-aln 100 fslktvllladqmisrieyihsknfihrdvkpdnflmglgkkg..n..lvyiidfglakkyrdart.hqhi.pyrenknltgtaryasinthlgieqsr 192
                 f + t + +   ++  i+ ih   fihrd+kp n  +g   kg  +     ++dfgla++y   +   +++   re+  + gt+ry+s+  h   eq r
     C53A5.4 114 FNVSTQMRIGICLLFGIKQIHDIGFIHRDLKPANVALGN--KGspDerYFIVLDFGLARQYITDKEdGKKMrRPREKALFRGTSRYCSVAMHDRFEQGR 210
                 **********************************87664..441231134467********75554144441446777789****************** PP

  Csnk1d-aln 193 rddleslgyvlmyfnlgslpwqglkaatkrqkyerisekkmstpievlckgypsefatylnfcrslrfddkpdysylrqlfrnlfhrqgfsydyvfdw 290
                  ddl +l y+l  +    l w  l       k e i e k     + l    p ++  +++++r+ +f  +pdy  l +l+ + ++   + +   + w
     C53A5.4 211 VDDLWALIYMLAELR-CQLAWSDLDD-----KVE-IGEMKRHVADQNLFAKSPIQMLEFVKIVRATQFYHRPDYEKLFNLLNDAMKSAKYKWSDPYHW 301
                 *********998876.5799*99974.....444.77777777777777778**************************99999888877777666666 PP

>> C45G9.1  CE24851	WBGene00016673	Protein kinase	status:Predicted	UniProt:Q09503	protein_id:CCD67390.1
   #    score  bias  c-Evalue  i-Evalue hmmfrom  hmm to    alifrom  ali to    envfrom  env to     acc
 ---   ------ ----- --------- --------- ------- -------    ------- -------    ------- -------    ----
   1 !   87.6   0.1   2.5e-26   1.1e-24      64     291 ..      17     249 ..       2     256 .. 0.86

  Alignments for each domain:
  == domain 1    score: 87.6 bits;  conditional E-value: 2.5e-26
  Csnk1d-aln  64 giptikwcgaegdynvmvmellgpsledl..fnfcsrk.fslktvllladqmisrieyihsknfihrdvkpdnflmglgk...kgnlvyiidfglakky 156
                  ip ++  g + ++  mvm llg  l+dl   nf+  k fs  t   +  q +  ++y+h + fihr+v+ +n+++g  k   + ++++i+dfgl + +
     C45G9.1  17 HIPNLNLYGKKMNFSYMVMTLLGRNLQDLesTNFVVNKgFSRGTWSRVGIQWVYALKYVHYNGFIHRNVNTQNLFLGNEKdseRAKIIHILDFGLGRPF 115
                 5899999*********************95569986655**************************************988333467999*******987 PP

  Csnk1d-aln 157 r..darthqhip..yrenknltgtaryasinthlgieqsrrddleslgyvlmyfnlg.slpwqglkaatkrqkyerisekkmstpievlckgypsefat 250
                     ar  + i    r   ++ g+ ryas n hl  eq r dd+ sl yv++ +n g +lpwq      +r + e++  k   tp +v+    p+ +  
     C45G9.1 116 AryHARENKWIVriARHSAEFRGSFRYASPNVHLRKEQGRVDDVWSLPYVIIELNGGkALPWQT---DYRRGRVEQM--KLNLTPKDVMS-DMPACMDK 208
                 42368988888633589999***********************************99569**96...4456555544..34458998876.689***** PP

  Csnk1d-aln 251 ylnfcrslrfddkpdysylrqlfrnlfhrqgfsydyvfdwn 291
                  +    sl + ++pd   + + f +++  + ++    fdw+
     C45G9.1 209 LMPHLASLNYYQRPDDHMIFKCFWQVMENEKITPSSKFDWE 249
                 *************************9999999999999996 PP

>> ZC373.3b  CE44223	WBGene00013868	status:Partially_confirmed	UniProt:D0VWM6	protein_id:CBH29674.1
   #    score  bias  c-Evalue  i-Evalue hmmfrom  hmm to    alifrom  ali to    envfrom  env to     acc
 ---   ------ ----- --------- --------- ------- -------    ------- -------    ------- -------    ----
   1 !   85.0   0.2   1.5e-25   6.7e-24       3     205 ..       9     216 ..       7     229 .. 0.88

  Alignments for each domain:
  == domain 1    score: 85.0 bits;  conditional E-value: 1.5e-25
  Csnk1d-aln   3 lrvgnryrlgrkigsgsfgdiylgtdiaagee...vaiklecvktkhpq...lhieskiykmmqggvgiptikwcgaegdynvmvmellgpsledlfnf 95 
                  r+++ry+l +k+gsgsfg+++  td   g+    v i  + v    p+      e + +k       ipt+    +   +nv+vm   g  l ++ + 
    ZC373.3b   9 NRIAKRYKLIHKVGSGSFGEVWQATDKLEGNVakiVKIINKYVGGSGPRdilYDNEIEFFKYCHDAPNIPTLFHHFSHVGFNVLVMSEEGQNLREVAKR 107
                 5899**********************9998751114444566767777532134577889*************************************** PP

  Csnk1d-aln  96 csrkfslktvllladqmisrieyihsknfihrdvkpdnflmglgkkgnlvyiidfglakkyrdarthqhipyrenknltgtaryasinthlgieqsrrd 194
                     fsl+ ++ +a q+ s + +ih k fihrd+k +n l+ l +k   + +idfg a +++d    +   + +  + t    + sin  lgi  ++ d
    ZC373.3b 108 SPGSFSLNNLIRIAYQIGSTLCFIHDKSFIHRDLKAENVLVSLKNKVCKMVLIDFGNAVRFKDVNGNELPEFNDGFDYTHC-THKSINVLLGISHTQND 205
                 ****************************************************************99887777777777765.678************** PP

  Csnk1d-aln 195 dleslgyvlmy 205
                 d  sl y+l+ 
    ZC373.3b 206 DWASLVYLLLE 216
                 *******9975 PP

>> ZC373.3a  CE02376	WBGene00013868	serine\/threonine kinase	status:Partially_confirmed	UniProt:Q23259	protein_id:CAA889
   #    score  bias  c-Evalue  i-Evalue hmmfrom  hmm to    alifrom  ali to    envfrom  env to     acc
 ---   ------ ----- --------- --------- ------- -------    ------- -------    ------- -------    ----
   1 !   84.7   0.1   1.9e-25   8.2e-24       3     205 ..      30     237 ..      28     249 .. 0.88

  Alignments for each domain:
  == domain 1    score: 84.7 bits;  conditional E-value: 1.9e-25
  Csnk1d-aln   3 lrvgnryrlgrkigsgsfgdiylgtdiaagee...vaiklecvktkhpq...lhieskiykmmqggvgiptikwcgaegdynvmvmellgpsledlfnf 95 
                  r+++ry+l +k+gsgsfg+++  td   g+    v i  + v    p+      e + +k       ipt+    +   +nv+vm   g  l ++ + 
    ZC373.3a  30 NRIAKRYKLIHKVGSGSFGEVWQATDKLEGNVakiVKIINKYVGGSGPRdilYDNEIEFFKYCHDAPNIPTLFHHFSHVGFNVLVMSEEGQNLREVAKR 128
                 5899**********************9998751114444566767777532134577889*************************************** PP

  Csnk1d-aln  96 csrkfslktvllladqmisrieyihsknfihrdvkpdnflmglgkkgnlvyiidfglakkyrdarthqhipyrenknltgtaryasinthlgieqsrrd 194
                     fsl+ ++ +a q+ s + +ih k fihrd+k +n l+ l +k   + +idfg a +++d    +   + +  + t    + sin  lgi  ++ d
    ZC373.3a 129 SPGSFSLNNLIRIAYQIGSTLCFIHDKSFIHRDLKAENVLVSLKNKVCKMVLIDFGNAVRFKDVNGNELPEFNDGFDYTHC-THKSINVLLGISHTQND 226
                 ****************************************************************99887777777777765.678************** PP

  Csnk1d-aln 195 dleslgyvlmy 205
                 d  sl y+l+ 
    ZC373.3a 227 DWASLVYLLLE 237
                 *******9975 PP

>> Y69F12A.1  CE24572	WBGene00022102	protein kinase	status:Confirmed	UniProt:Q9N4Q0	protein_id:CCD72348.1
   #    score  bias  c-Evalue  i-Evalue hmmfrom  hmm to    alifrom  ali to    envfrom  env to     acc
 ---   ------ ----- --------- --------- ------- -------    ------- -------    ------- -------    ----
   1 !   83.3   0.0   4.8e-25   2.1e-23       6     268 ..      67     336 ..      63     350 .. 0.79

  Alignments for each domain:
  == domain 1    score: 83.3 bits;  conditional E-value: 4.8e-25
  Csnk1d-aln   6 gnryrlgrkigsgsfgdiylgtdiaageevaiklecvktkhpqlhieskiykm...mqggvgiptikwcgaegdynvmvmellgpsledlfn.fcsrkf 100
                 ++ y+l+ ++g+gsfg ++  t  +     a+k e v+ k+  l  e+ +      ++    +  +     +  +  +v++l+g  l d+   +  +k+
   Y69F12A.1  67 TETYELTSELGQGSFGAVFGVTRKSDKRHFAMKCESVNMKRAILPHEAGVLLAlnhLKSPHFLEMVDHGIVNNRFLFVVLKLVGMNLWDMRAhLPDKKY 165
                 56789999************************************999998755011455666777777788889999************97616789** PP

  Csnk1d-aln 101 slktvllladqmisrieyihsknfihrdvkpdnflmglgkkg..nlvyiidfglakkyrdarthqhipyrenknltgtaryasinthlgieqsrrddle 197
                 +l t l +a+q ++ +  +h   f+hrd+kp nf +g         v+++dfgl++k          p + +  + gt+rya++ +h   eqsr+dd+e
   Y69F12A.1 166 TLTTTLRIAEQTLAGLRDLHRVGFLHRDIKPPNFAIGREEDDtyHTVFLLDFGLCRKIAMKGKDLRTPRK-ECAFRGTTRYAALAAHDNKEQSRKDDIE 263
                 *************************************987652267***********9887777777755.56899*********************** PP

  Csnk1d-aln 198 slgyvlmyfnlgslpwqglkaatkrqkyeri..sekkmstpievlck.gypsefatylnfcrslrfddkpdysy 268
                 s  y++  + +  +pw+ ++ +  r++   +    +   t  + l + +   ++++ l +   l +   pdy +
   Y69F12A.1 264 SWWYMIAEMIVFDIPWKQFRGTD-RDNVRGMkwRLRADETYFKFLFRkCCYEQMSAILLYLDQLSYSSIPDYDF 336
                 ****************9988644.43333220022333444444443023333455555566666666666665 PP

>> B0207.7  CE07685	WBGene00015030	serine\/threonine-protein kinase	status:Partially_confirmed	UniProt:O01429	protein_id
   #    score  bias  c-Evalue  i-Evalue hmmfrom  hmm to    alifrom  ali to    envfrom  env to     acc
 ---   ------ ----- --------- --------- ------- -------    ------- -------    ------- -------    ----
   1 !   82.5   0.1   8.6e-25   3.8e-23       6     280 ..      18     291 ..      14     303 .. 0.84

  Alignments for each domain:
  == domain 1    score: 82.5 bits;  conditional E-value: 8.6e-25
  Csnk1d-aln   6 gnryrlgrkigsgsfgdiylgtdiaageevaiklecvktkh.pqlhieskiykmmqggvgip...ti.kwcgaegdynvmvmellgpsledlfnfc.sr 98 
                  +++++ +k+gsg fg +y       g ++a+k e v t+    l+ e++i +++q   g     t  +    + + n+m m l    +  l  +   +
     B0207.7  18 ISQFEIIKKLGSGGFGAVYQVR--KNGFDMALKTEFVDTESdDTLKNEAHILRLLQWSPGFCrlyTAkRLTWNKQQVNIMAMSLCARPISRLRRMMpDK 114
                 56778889**********9865..5899***********862579***********887765112442556678899************9999876267 PP

  Csnk1d-aln  99 kfslktvllladqmisrieyihsknfihrdvkpdnflmglgkkgnlvyiidfglakkyrd....arthqhipyrenknltgtaryasinthlgieqsrr 193
                 +fs  t   l+ q++  +  +h+  +ihrdvk  n   g       + + d+g+++ky +    + t +h   r+   + gt+ y+s  +h   +q rr
     B0207.7 115 HFSKSTAARLSVQLLEALRDMHASGIIHRDVKGSNC--GWHASSRRILLFDLGFSRKYLEldpsTNTMRHRAARKTPGFMGTSNYCSTYAHDECDQGRR 211
                 79********************************96..777778888999********75333367899****************************** PP

  Csnk1d-aln 194 ddleslgyvlmyfnlgslpwqglkaatkrqkyerisekkmstpievlckgypsefatylnfcrslrfddkpdysylrqlfrnlfhrq 280
                 ddl +  y  + + lgslpw+    +    k ++   kk       l    p e+a   +  r l+fd  pdy  + + f++++ r 
     B0207.7 212 DDLWAWLYSTVEMFLGSLPWNNEDKTILVSKMKKKIGKK-------LFFKCPREIALMYEHIRQLKFDSTPDYQMMLNHFQQMYARL 291
                 ********************9866555555544333333.......33345*****************************9999885 PP

>> ZK507.1  CE24727	WBGene00013978	serine\/threonine kinase	status:Partially_confirmed	UniProt:P34633	protein_id:CAA8236
   #    score  bias  c-Evalue  i-Evalue hmmfrom  hmm to    alifrom  ali to    envfrom  env to     acc
 ---   ------ ----- --------- --------- ------- -------    ------- -------    ------- -------    ----
   1 !   80.8   0.0   2.9e-24   1.3e-22      77     219 ..      64     207 ..      13     242 .. 0.87

  Alignments for each domain:
  == domain 1    score: 80.8 bits;  conditional E-value: 2.9e-24
  Csnk1d-aln  77 ynvmvmellgpsledl.fnfcsrkfslktvllladqmisrieyihsknfihrdvkpdnflmglgkkgnlvyiidfglakkyrdarthqhipyrenknlt 174
                 ++ +vm ++gpsle+l +++    +   t+l    q +  i   h   f+hrd+kp n+ +g g k + +y++dfgla+kyr     q  p r + ++ 
     ZK507.1  64 WKWIVMTIVGPSLEELkMKYKPSDIPPSTILQCGLQTMKAIHDFHQIGFLHRDIKPANYCIGYGSKSETIYVLDFGLARKYRLPN-GQVRPPRPKTKMI 161
                 5678***********95689999999********************************************************876.57789999999** PP

  Csnk1d-aln 175 gtaryasinthlgieqsrrddleslgyvlmyf.nlgslpwqglkaa 219
                 gt ry+s  +h   e  rrdd es  ++++ + +   + w+gl   
     ZK507.1 162 GTPRYCSRASHRCEELGRRDDYESWFFMFIDLvDTTLIDWKGLTRP 207
                 ************************8877665414455689999633 PP

>> C25H3.1  CE02499	WBGene00016111	status:Confirmed	UniProt:Q18189	protein_id:CCD65057.1
   #    score  bias  c-Evalue  i-Evalue hmmfrom  hmm to    alifrom  ali to    envfrom  env to     acc
 ---   ------ ----- --------- --------- ------- -------    ------- -------    ------- -------    ----
   1 !   79.7   0.3   6.3e-24   2.7e-22       4     198 ..      14     211 .]      11     211 .] 0.92

  Alignments for each domain:
  == domain 1    score: 79.7 bits;  conditional E-value: 6.3e-24
  Csnk1d-aln   4 rvgnryrlgrkigsgsfgdiylgtdiaageevaiklecvktkhpqlhieskiykmmqg..gvgiptikwcgaegdynvmvmellgpsledlfnfcsrkf 100
                 +v n+y++++ +g gs+g ++   ++ +g+  a+k e    k+p l  e k+ k +       +  ++  g  g  + ++m++l   ++++f++    +
     C25H3.1  14 KVCNKYKVTKLLGGGSYGCVHEVIELKTGDRYAMKSEYSSMKKPILLNELKVMKAIYTfsSQHVLKVRDMGVHGSTKFIIMQMLEKNMDEVFELLGGSM 112
                 899***************************************************987511566888999****************************** PP

  Csnk1d-aln 101 slktvllladqmisrieyihsknfihrdvkpdnflmgl..gkkgnlvyiidfglakkyrdarthqhipyrenknltgtaryasinthlgieqsrrddle 197
                 +l+t +  + q +  +e++h   f+hrd+kp+n+ +    g+    +yiid+g++k++ d       p +   ++ gt  +a i +h   e sr  dle
     C25H3.1 113 TLNTAVATSYQCLEGLEFMHWAGFLHRDIKPNNYCLDAnsGQGLRTIYIIDYGICKRFVDNNNVIRQPRK-ITKFRGTLDFAPIVSHELREHSRGSDLE 210
                 **********************************986522566678***************999999965.55689**********************9 PP

  Csnk1d-aln 198 s 198
                 s
     C25H3.1 211 S 211
                 8 PP

>> ZK354.6  CE15320	WBGene00022707	protein kinase	status:Partially_confirmed	UniProt:P91566	protein_id:CCD70683.1
   #    score  bias  c-Evalue  i-Evalue hmmfrom  hmm to    alifrom  ali to    envfrom  env to     acc
 ---   ------ ----- --------- --------- ------- -------    ------- -------    ------- -------    ----
   1 !   77.9   0.0   2.2e-23   9.6e-22       6     272 ..      66     328 ..      62     346 .. 0.87

  Alignments for each domain:
  == domain 1    score: 77.9 bits;  conditional E-value: 2.2e-23
  Csnk1d-aln   6 gnryrlgrkigsgsfgdiylgtdiaageevaiklecvktkhpqlhieskiykmmqggvgipti....kwcgaegdynvmvmellgpsledlfnfc.srk 99 
                 + r++++  ig g f++iy   d    e+ aik+e       ++++e  +   ++g +gip i    kw   +     +vm+l+g  l d+      ++
     ZK354.6  66 SGRFEVKGIIGGGGFAQIYKAWDKVRKEDCAIKVEHESQDIRRMKLEITVLLALRGSMGIPEIlaqgKWQHEDNKSHYIVMQLVGRNLSDVRRALpHKR 164
                 66778888999**************************************************99777789999999999************987551667 PP

  Csnk1d-aln 100 fslktvllladqmisrieyihsknfihrdvkpdnflmglgkkgnlvyiidfglakkyrdarthqhipyrenknltgtaryasinthlgieqsrrddles 198
                 ++ +t+     q++  +  +h   f+hrd+kp n  +g       +y+id+gl+++y d       p r    l gt ry s+++h   +   ++dl +
     ZK354.6 165 ITERTLYRAMIQVLKALSLVHGAGFLHRDLKPSNCCIGAI-DCTRIYLIDYGLTRQYLDKGGIVRKP-RAGVGLRGTVRYMSLDAHARQDLGPKNDLVA 261
                 88888888889**************************976.56789*************99988888.88899************************** PP

  Csnk1d-aln 199 lgyvlmyfnlgslpwqglkaatkrqkyerisekkmstpievlckgypsefatylnfcrslrfddkpdysylrql 272
                 + y  +    g lpw   k+      +e i + k +   + lc   p   +   ++  sl +   pdy  l  l
     ZK354.6 262 FLYTTIECGDGYLPWSHEKT------HENIIKLKQAHIGDKLCTKQPVM-TKAAEYIESLNYHSIPDYEKLLAL 328
                 ***************87765......56666666666667777777753.444567788888888888877666 PP

>> C38C3.4b  CE35255	WBGene00016513	status:Partially_confirmed	UniProt:Q7KQ32	protein_id:CCD67020.1
   #    score  bias  c-Evalue  i-Evalue hmmfrom  hmm to    alifrom  ali to    envfrom  env to     acc
 ---   ------ ----- --------- --------- ------- -------    ------- -------    ------- -------    ----
   1 !   73.3   0.0   5.5e-22   2.4e-20       8     205 ..      35     241 ..      29     249 .. 0.85

  Alignments for each domain:
  == domain 1    score: 73.3 bits;  conditional E-value: 5.5e-22
  Csnk1d-aln   8 ryrlgrkigsgsfgdiylgtdiaageevaiklecvktkhpqlhie.skiykmmqggvg..iptikwcgaegdynvmvmellgpsledl.fnfcsrkfsl 102
                  y +g+k+++g +g +y     + g+  a kle  +++   l  + s + k  + g    +  i     e  ++ ++m llg  l +l f f   +fsl
    C38C3.4b  35 VYAVGKKVAQGRYGAVYEVLRRSDGKPFACKLEICEAHSHGLDQDySVMTKAAKRGAEnlVRMIDRGKIEEHFKFIIMPLLGENLMNLrFLFEDGRFSL 133
                 58899****************************999888777766255667777665433678888999****************99879999****** PP

  Csnk1d-aln 103 ktvllladqmisrieyihsknfihrdvkpdnflmg....lgkkgn..lvyiidfglakkyrdarthqhipyrenknltgtaryasinthlgieqsrrdd 195
                  t l la   i  i+ +h   ++hrd+k  nf +     l ++ +   + +id+g+++ ++d     + p   + ++ gt ryas+ +h g eqs +dd
    C38C3.4b 134 STGLRLALFAIQPIQSLHQLGYVHRDIKASNFCIAdpqmLHQNPEalKLCLIDYGICRSFKDKSGELKTPR-TDIKFRGTNRYASLAAHYGDEQSAKDD 231
                 ********************************9863332344333214679*************9999995.566689********************* PP

  Csnk1d-aln 196 leslgyvlmy 205
                 +es  y+++ 
    C38C3.4b 232 MESWFYMMIE 241
                 ****998865 PP

>> F33D11.7  CE09897	WBGene00018004	protein kinase	status:Partially_confirmed	UniProt:O44777	protein_id:CCD66440.1
   #    score  bias  c-Evalue  i-Evalue hmmfrom  hmm to    alifrom  ali to    envfrom  env to     acc
 ---   ------ ----- --------- --------- ------- -------    ------- -------    ------- -------    ----
   1 !   72.0   0.1   1.3e-21   5.8e-20       9     290 ..      42     330 ..      36     338 .. 0.81

  Alignments for each domain:
  == domain 1    score: 72.0 bits;  conditional E-value: 1.3e-21
  Csnk1d-aln   9 yrlgrkigs.gsfgdiylgtdiaageevaikl....ecvktkhpqlhieskiykmmqggvgiptikwcgaegdynvmvmellgpsledlf.nfcsrkfs 101
                  ++ + i+s + f  iy+   +   +  a+k+    e++k  + +l +   + k  q       +   g e +yn + + l g sl  l  n    k++
    F33D11.7  42 WKVVKAIQSdKGFNTIYVAEHVQKKKLAAVKVerktEAIKMLQFELFVLLTVEKKNQCKQ-FCKLFEKGNEKEYNWIAITLCGKSLRALRkNQPKGKLT 139
                 555555554256888888888776666666551111566666667777777777777654.45555679*******************96377788*** PP

  Csnk1d-aln 102 lktvllladqmisrieyihsknfihrdvkpdnflmglgkkgn.....lvyiidfglakkyrdarthqhipyrenknltgtaryasinthlgieqsrrdd 195
                 +   l +a+q +  +e +h   fihr+v p  f +g     n      +yi+dfg+a++y +     + p     +  g+ r+    +   +e sr +d
    F33D11.7 140 VACGLSVAQQCLKGLEELHRMGFIHRNVAPSVFAIGRYTGDNqsdmrNIYILDFGFAHQYMNKDGTLKPPSAHPWKYVGSLRHMPRAAFSKVEFSRMED 238
                 ***********************************97544432222259************************************************** PP

  Csnk1d-aln 196 leslgyvlmyfnlgslpwqglkaatkrqkyerisekkmstpievlckgypsefatylnfcrslrfddkpdysylrqlfrnlfhrqgfsydyvfdw 290
                 le   y+ + +  g lpw  lk       y+++  + +   +  +  g p ef   ++++  l f d p+y  +  l+ n +   g   ++ +dw
    F33D11.7 239 LEMWFYMSVELVKGCLPWAHLKKPKEVHDYQKLCRNGLQ--MREMLGGLPPEFFDIMQMVDKLSFTDTPNYKEIYGLLTNAILFSGK-NEFPYDW 330
                 *********************************998775..4456679****************************99996554442.2333344 PP

>> C34B2.3  CE34266	WBGene00016388	protein kinase	status:Confirmed	UniProt:O44950	protein_id:CCD62121.1
   #    score  bias  c-Evalue  i-Evalue hmmfrom  hmm to    alifrom  ali to    envfrom  env to     acc
 ---   ------ ----- --------- --------- ------- -------    ------- -------    ------- -------    ----
   1 !   71.4   0.1     2e-21   8.9e-20      18     290 ..      52     331 ..      36     341 .. 0.80

  Alignments for each domain:
  == domain 1    score: 71.4 bits;  conditional E-value: 2e-21
  Csnk1d-aln  18 gsfgdiylgtdiaage.....evaiklecvktkhpqlhieskiykmmqggvgiptikwcgaegdynvmvmellgpsledlf.nfcsrkfslktvlllad 110
                 + f  iy+   +   +     +v  k e++k  + +l +   + k  q       +   g e +yn + + l g sl  l  n  + k+++   l +a+
     C34B2.3  52 KGFNTIYVAEHVQKKKkmaavKVERKTEAIKMLQFELFVLLTVEKKNQCKQ-FCKLFEKGNEKEYNWIAITLCGKSLRALRkNQPTGKLTVACGLSVAQ 149
                 456777776666544400000344455667777777777777777777654.44555679*******************96388999************ PP

  Csnk1d-aln 111 qmisrieyihsknfihrdvkpdnflmglgkkgn...l..vyiidfglakkyrdarthqhipyrenknltgtaryasinthlgieqsrrddleslgyvlm 204
                 q +  +e +h   fihr+v p  f +g     n   l  +yi+dfg+a++y       + p     +  g+ r+    ++  +e sr +dle   y+ +
     C34B2.3 150 QCLKGLEELHRMGFIHRNVAPSVFAIGRYTGDNqsdLrnIYILDFGFAHQYMIKDGTLKPPSAHPWKYVGSLRHMPRAAYSKVEFSRMEDLEMWFYMSV 248
                 **************************97544332223459***********999999999*************************************** PP

  Csnk1d-aln 205 yfnlgslpwqglkaatkrqkyerisekkmstpievlckgypsefatylnfcrslrfddkpdysylrqlfrnlfhrqgfsydyvfdw 290
                  +  g lpw  lk       y+++  + +   +  +  g p ef   ++++  l f d p+y+ +  l+ n +   g   ++ +dw
     C34B2.3 249 ELVKGCLPWAHLKKPKEVHDYQKLCRNGLQ--MREMLGGLPPEFVDIMQIVDKLSFTDTPNYTEIYGLLTNAILFSGK-NEFPYDW 331
                 ************************998775..4456689*****************************9996554442.2333444 PP

>> F16B12.5  CE43159	WBGene00008881	serine\/threonine kinase	status:Partially_confirmed	UniProt:Q93521	protein_id:CAB029
   #    score  bias  c-Evalue  i-Evalue hmmfrom  hmm to    alifrom  ali to    envfrom  env to     acc
 ---   ------ ----- --------- --------- ------- -------    ------- -------    ------- -------    ----
   1 !   70.0   0.3   5.5e-21   2.4e-19     112     273 ..       1     162 [.       1     168 [. 0.83

  Alignments for each domain:
  == domain 1    score: 70.0 bits;  conditional E-value: 5.5e-21
  Csnk1d-aln 112 misrieyihsknfihrdvkpdnflmglgkkgnlvyiidfglakkyrdart.hqhipyrenknltgtaryasinthl..gieqsrrddleslgyvlmyfn 207
                 mi  +  ih + ++h d+kp nf +gl  k n + +idfgla  + d r  h+ +  r      gt  y s n h      ++rrdd+esl y l  + 
    F16B12.5   1 MIDLLHTIHDRGIVHCDIKPANFAFGLNEKKNQLNLIDFGLAESFLDDRGnHREVHNRH--YRKGTYVYMSANQHHeqCFGNTRRDDMESLVYSLRKIL 97 
                 7888899***************************************9996266666555..557999******9962257899************9887 PP

  Csnk1d-aln 208 lgslpwqglkaatkrqkyer.isekkmstpievlckgypsefatylnfcrslrfddkpdysylrqlf 273
                   ++ w+  ++  + + +      k+       lc   p      l+ cr l f d p+y  ++qlf
    F16B12.5  98 DLTMCWKEGRSVNNDDTHRNyFNLKQGNQKSCSLCGIQPI--NDMLQSCRMLEFKDEPNYEAVKQLF 162
                 7789998777666555544404556666677789999985..589*********************9 PP

>> Y71F9AL.2  CE25557	WBGene00022108	protein kinase	status:Partially_confirmed	UniProt:Q9N4H2	protein_id:CCD73498.1
   #    score  bias  c-Evalue  i-Evalue hmmfrom  hmm to    alifrom  ali to    envfrom  env to     acc
 ---   ------ ----- --------- --------- ------- -------    ------- -------    ------- -------    ----
   1 !   35.6   0.0   1.5e-10   6.6e-09       5     157 ..      39     197 ..      36     217 .. 0.85
   2 !   29.8   0.1   8.3e-09   3.6e-07     170     292 ..     283     407 ..     268     422 .. 0.77

  Alignments for each domain:
  == domain 1    score: 35.6 bits;  conditional E-value: 1.5e-10
  Csnk1d-aln   5 vgnryrlgrkigsgsfgdiylgtdiaageevaiklecvktk.hpqlhieskiykmmqggvgiptikwcgaegdynvmvmellgpsledlfnfcs..rkf 100
                 v n y+l +ki +g fg+++  t        a+kle    +    +++e ++   +      p++   g    y+ +v+ellg  l+ l    +    +
   Y71F9AL.2  39 VVNGYKLVKKIDEGGFGQVFKVTKDD-KTFYAMKLESNFLEgGSAIKLELNVLSQLPKNSVFPALVCGGRRARYQFLVLELLGDNLKVLKSQSTnpEVW 136
                 78999**************9888644.456899**98765515789999999999999999****99999*****************998776522579 PP

  Csnk1d-aln 101 slktvllladqmisrieyihsknfihrdvkpdnflmglgkkgnl....vyiidfglakkyr 157
                 s  t   +  q +  i+ +h   f+hrd+kp nf +g+    ++    + + dfgla+k+ 
   Y71F9AL.2 137 SDGTWSRVGIQCLFAIKVMHDAGFVHRDIKPSNFAIGFSATSEIrsrrILLFDFGLARKFV 197
                 999**********************************998665433338999******985 PP

  == domain 2    score: 29.8 bits;  conditional E-value: 8.3e-09
  Csnk1d-aln 170 nknltgtaryasinthlgieqsrrddleslgyvlmyfnlgslpwqglkaatkrqkye......r.isekkmstpievlckgypsefatylnfcrslrfd 261
                   ++ gt +yas n+h+ ie  r dd+ sl y++    +  lpw g   +   ++y+      r  s+ k  t ++   +    e+     + ++ ++ 
   Y71F9AL.2 283 RTDFRGTHQYASPNAHMLIELGRHDDIWSLMYMVAE-SFVELPWTGCEETE-VEHYKnqstilRlFSDEKNPTRLNADMRRQLDEIY---SMLKASKYY 376
                 56788**************************98765.6779*****97643.33333011111224777777777776666666654...555778999 PP

  Csnk1d-aln 262 dkpdysylrqlfrnlfhrqgfsydyvfdwnm 292
                 d p+y  + q+f++ + +   ++d  fdw++
   Y71F9AL.2 377 DSPNYDAVYQFFKDSMAKAKVTWDTPFDWEI 407
                 *****************************86 PP

>> M7.7  CE03487	WBGene00010883	serine\/threonine kinase	status:Partially_confirmed	UniProt:Q21590	protein_id:CAA92744.1
   #    score  bias  c-Evalue  i-Evalue hmmfrom  hmm to    alifrom  ali to    envfrom  env to     acc
 ---   ------ ----- --------- --------- ------- -------    ------- -------    ------- -------    ----
   1 !   65.8   0.0     1e-19   4.5e-18      13     233 ..      24     247 ..      15     298 .. 0.77

  Alignments for each domain:
  == domain 1    score: 65.8 bits;  conditional E-value: 1e-19
  Csnk1d-aln  13 rkigsgsfgdiylgtdia.ageevaiklecvktkhpqlhieskiykmmqggv.......giptikwcgaeg..dynvmvmellgpsledlfnfc.srkf 100
                 + ++ g fg+i+  +    + e+  +k+e  ++    l+ e    k ++            p +++ g  g   +  + me  g  l dl +     +f
        M7.7  24 KMLSGGGFGQIFEASIYGsSNEKSVVKVEGQNAMFQLLYNECSCLKSLNTAFnpnnlpgASPFLRFHGYGGidGFRWLAMERCGENLSDLRKDTpLGRF 122
                 5555566666665544430344455666666666666666666666665543222112124667776665532588899***********87551689* PP

  Csnk1d-aln 101 slktvllladqmisrieyihsknfihrdvkpdnflmglgkkgnlvyiidfglakkyrdarthqhipyrenknltgtaryasinthlgieqsrrddlesl 199
                 s+ t l++  ++i  ++ +hs  ++hrdvkp n  + l  +   +y++dfg++k y +         r    + gt ry s+n h   + sr dd+ s 
        M7.7 123 SVTTSLFIFYKFIEALQMMHSIGWLHRDVKPANVCVDLKSRR-HLYLLDFGMSKIYVEKDGTL-KARRTSAPFRGTLRYVSVNIHRRQDASRWDDIWSA 219
                 *************************************97665.56***********9876554.46789999*************************** PP

  Csnk1d-aln 200 gyvlmyfnlgslpwqglkaatkrqkyerisekkm 233
                  y+     +g lpw+ +  a k +      ekk+
        M7.7 220 FYIATENMVGHLPWRRMGDAMKVE------EKKV 247
                 ***************999988754......4444 PP

>> R10D12.10  CE40993	WBGene00011191	serine\/threonine kinase	status:Partially_confirmed	UniProt:Q9XVK4	protein_id:CAB03
   #    score  bias  c-Evalue  i-Evalue hmmfrom  hmm to    alifrom  ali to    envfrom  env to     acc
 ---   ------ ----- --------- --------- ------- -------    ------- -------    ------- -------    ----
   1 !   63.1   0.0   6.5e-19   2.9e-17      25     283 ..      43     297 ..      22     310 .. 0.83

  Alignments for each domain:
  == domain 1    score: 63.1 bits;  conditional E-value: 6.5e-19
  Csnk1d-aln  25 lgtdiaageevaiklecvktkhpqlhieskiykmmqggvgiptikwcgaegdynvmvmellgpsledlfnfcsrkfslktvllladqmisrieyihskn 123
                    d     e a+k+e +     +  ie  + + ++       i      gdy   vm l gp+l  +  +   kfs  t+l l+ + +  i+ +h + 
   R10D12.10  43 RVIDSEGKIEAAMKVEKLSKDSKKRSIEKDVLEALRDSPHSAHIIEQLLIGDYRFTVMTLSGPTLGIIKHIMDNKFSDSTILRLSMRTLMAIKDLHEHG 141
                 44455555688999999998889999999999999988888888888889************************************************* PP

  Csnk1d-aln 124 fihrdvkpdnflmglgkkgnlvyiidfglakkyrdarthqhi..pyrenknltgtaryasinthlgieqsrrddleslgyvlmyfnlgslpwqglkaat 220
                 fihrd+ p n+ +   k    + ++dfg a+++      + +    r++  + g+ +y+s   h   eq r ddl s  yv++ +    lpw     +t
   R10D12.10 142 FIHRDLEPFNIALSPYKSSRNILLLDFGEARQFARNDNGKWMlrKPRDKAPFRGSDQYCSPRMHNHEEQGRVDDLWSWLYVFVELR-AFLPWT---DST 236
                 ********************************96544444431145788889****************************988775.579**7...589 PP

  Csnk1d-aln 221 krqkyerisekkmstpievlckgypsefatylnfcrslrfddkpdysylrqlfrnlfhrqgfs 283
                  r ky  +    +     +    + + f+  + + r  ++ d+pdy  + +++   +   g  
   R10D12.10 237 SRFKYGPLKRELLDDL--LASDPFITTFCPIVTLLREGKYADRPDYGKIYEILAAKMTSMGVK 297
                 99***99977766543..3456788999999***************99888777666666655 PP

>> C55B7.10  CE43955	WBGene00016946	casein kinase	status:Confirmed	UniProt:Q966M1	protein_id:CCD68100.1
   #    score  bias  c-Evalue  i-Evalue hmmfrom  hmm to    alifrom  ali to    envfrom  env to     acc
 ---   ------ ----- --------- --------- ------- -------    ------- -------    ------- -------    ----
   1 !   61.9   0.1   1.6e-18   6.9e-17     148     277 ..       2     127 ..       1     164 [. 0.87

  Alignments for each domain:
  == domain 1    score: 61.9 bits;  conditional E-value: 1.6e-18
  Csnk1d-aln 148 idfglakkyrdarthqhipyrenknltgtaryasinthlgieqsrrddleslgyvlmyfnlgslpwqglkaatkrqkyerisekkmstpievlckgyps 246
                  dfgla+ky d    q ip r++    gt+ry s+n+h  ++  rrddles  y l+ +  g+lpw+ +     r   +r  e    t    +    ps
    C55B7.10   2 YDFGLARKYIDK-NNQVIPTRKEVGWRGTTRYGSLNAHKRLDLGRRDDLESWFYGLVEMTRGTLPWRNV---VDRSSVQRAKEASHNTGRTQFLFETPS 96 
                 69********95.689**************************************************876...5677777777877888887888899** PP

  Csnk1d-aln 247 efatylnfcrslrfddkpdysylrqlfrnlf 277
                 ++   + ++ s  f+  pdy  + +l+ +  
    C55B7.10  97 QYDKIFTIVDSYAFESAPDYKQINKLLVEAR 127
                 *********************9999876554 PP

>> ZK507.3  CE34146	WBGene00013979	Protein kinase domain	status:Partially_confirmed	UniProt:P34635	protein_id:CAA82368.3
   #    score  bias  c-Evalue  i-Evalue hmmfrom  hmm to    alifrom  ali to    envfrom  env to     acc
 ---   ------ ----- --------- --------- ------- -------    ------- -------    ------- -------    ----
   1 !   52.9   0.0   8.3e-16   3.6e-14      74     157 ..     103     187 ..      53     259 .. 0.87

  Alignments for each domain:
  == domain 1    score: 52.9 bits;  conditional E-value: 8.3e-16
  Csnk1d-aln  74 egdynvmvmellgpsledl.fnfcsrkfslktvllladqmisrieyihsknfihrdvkpdnflmglgkkgnlvyiidfglakkyr 157
                    ++ +vm ++gpsle+l +++    +   t+l    q +  i   h   f+hrd+kp n+ +g g k + +y++dfgla+kyr
     ZK507.3 103 SPVWKWIVMTIVGPSLEELkMKYKPSDIPPSTILQCGLQTMKAIHDFHQIGFLHRDIKPANYCIGYGSKSETIYVLDFGLARKYR 187
                 5556789***********95689999999*******************************************************9 PP

>> C54G4.1a  CE32338	WBGene00008311	locus:rskn-2	Protein kinase C terminal domain	status:Partially_confirmed	UniProt:Q18
   #    score  bias  c-Evalue  i-Evalue hmmfrom  hmm to    alifrom  ali to    envfrom  env to     acc
 ---   ------ ----- --------- --------- ------- -------    ------- -------    ------- -------    ----
   1 !   15.0   0.0   0.00026     0.011      80     156 ..      97     170 ..      13     247 .. 0.83
   2 !   40.6   0.0   4.6e-12     2e-10      15     215 ..     388     593 ..     376     614 .. 0.81

  Alignments for each domain:
  == domain 1    score: 15.0 bits;  conditional E-value: 0.00026
  Csnk1d-aln  80 mvmellgpsledlfnfcsr.kfslktvllladqmisrieyihsknfihrdvkpdnflmglgkkgnlvyiidfglakky 156
                 +vme +    e +  +csr +f l +  ++  +++  i+ +h ++ i+rd+k +n+l+     g  v + dfgl+k +
    C54G4.1a  97 IVMEYVRG-GELFTHLCSRgHFDLEAARFVIAELVVAIDSLHQRKVIYRDLKLENILLD--EEG-HVKLTDFGLSKLF 170
                 56665533.2334468**9679*******999************************975..455.57899****9976 PP

  == domain 2    score: 40.6 bits;  conditional E-value: 4.6e-12
  Csnk1d-aln  15 igsgsfgdiylgtdiaageevaiklecvktkhpqlhieskiykmmqggvgiptikwcgaegdynvmvmell.gpsledlfnfcsrkfslktvllladqm 112
                 +g+g+f+ +     +  g + a+k+   k    q + e++i +m+qg   i  ++ + ++  +  +vme+l g  l + +     +f+      +  q+
    C54G4.1a 388 LGKGAFSVVRRCERVVDGAQFAVKIVSQKF-ASQAQREARILEMVQGHPNIVQLHDVHSDPLHFYLVMEILtGNELLERIRKL-ERFTESEAADIMRQL 484
                 577888888889999999999*99977665.579999********************************98344554444443.3577777777888** PP

  Csnk1d-aln 113 isrieyihsknfihrdvkpdnflmglgkkgnlvyiidfglakkyrdarthqhipyrenknltg..taryasint.hlgieq...srrddleslgyvlmy 205
                 +s ++y+h k ++hrd+kp+n+l+        + ++dfg+a+   ++  +q    +  +++t   t +ya+ +   +g  q     + dl slg vl+ 
    C54G4.1a 485 VSAVKYLHDKRIVHRDLKPENILFESIDSSARLRLVDFGFARLLPNSMEQQLKSVQVLRKMTPcfTLQYAAPEVlDVGDSQpeyNEQCDLWSLGVVLFT 583
                 *************************9999999************99999998888888888753378999876425565441115677999******99 PP

  Csnk1d-aln 206 fnlgslpwqg 215
                 +  g +p+  
    C54G4.1a 584 MLSGQVPFHA 593
                 9999999865 PP

>> C49C8.1  CE08836	WBGene00016765	serine\/threonine-protein kinase	status:Partially_confirmed	UniProt:Q18707	protein_id
   #    score  bias  c-Evalue  i-Evalue hmmfrom  hmm to    alifrom  ali to    envfrom  env to     acc
 ---   ------ ----- --------- --------- ------- -------    ------- -------    ------- -------    ----
   1 !   34.1   0.0   4.2e-10   1.9e-08       7     157 ..      25     181 ..      20     198 .. 0.84
   2 !   17.4   0.0   4.9e-05    0.0021     169     215 ..     270     315 ..     253     330 .. 0.86

  Alignments for each domain:
  == domain 1    score: 34.1 bits;  conditional E-value: 4.2e-10
  Csnk1d-aln   7 nryrlgrkigsgsfgdiylgtdiaageevaiklec.vktkhpqlhieskiykmmqggvgiptikwcgaegdynvmvmellgpsledlfnfcs..rkfsl 102
                 n y++  ki +g fg+++  t        a+kle   +     +++e ++   +      p +   g    y  +v+ellg  l+ l         fs 
     C49C8.1  25 NDYEIVSKIDEGGFGQVFKVTKDH-KTFYAMKLESnFQVGGSAIKLEINVLSQLPKNTVFPELICGGKRPRYHFLVLELLGDNLKALKAQSPnpSVFSD 122
                 678888999999999999877644.456799999734677788999999999999999999999889999****************98776412689** PP

  Csnk1d-aln 103 ktvllladqmisrieyihsknfihrdvkpdnflmglgk....kgnlvyiidfglakkyr 157
                  t   +  q +  ++ +h   f+hrd+kp nf +g       +   v + dfgla+k+ 
     C49C8.1 123 GTWSRIGIQCLYAMKMMHDSGFVHRDIKPSNFAIGYSTasesRSRRVLLFDFGLARKFV 181
                 ***********************************97522225678***********85 PP

  == domain 2    score: 17.4 bits;  conditional E-value: 4.9e-05
  Csnk1d-aln 169 enknltgtaryasinthlgieqsrrddleslgyvlmyfnlgslpwqg 215
                    ++ gt +yas n+hl +e  r dd+ sl y++  f +  lpw  
     C49C8.1 270 PHTDFRGTFQYASPNAHLQLELGRHDDIWSLMYMVAEFFV-ELPWTS 315
                 556788****************************999965.699975 PP

>> C05C12.1  CE02965	WBGene00007335	serine\/threonine kinase	status:Partially_confirmed	UniProt:Q17651	protein_id:CAA927
   #    score  bias  c-Evalue  i-Evalue hmmfrom  hmm to    alifrom  ali to    envfrom  env to     acc
 ---   ------ ----- --------- --------- ------- -------    ------- -------    ------- -------    ----
   1 !   52.0   0.1   1.5e-15   6.6e-14       9     295 ..      25     318 ..      19     334 .. 0.76

  Alignments for each domain:
  == domain 1    score: 52.0 bits;  conditional E-value: 1.5e-15
  Csnk1d-aln   9 yrlgrkigsgsfgdiylgtdiaageevaiklecvktkhpqlhieskiykmm....qggvgiptikwcgaegdynvmvmellgpsledl.fnfcsrkfsl 102
                 y++  +ig+g++g+++  +  a  ++ a+k+e  +       i  +i  mm    +g    p  +  g e  + ++vm llg  l+ l ++ c  k   
    C05C12.1  25 YQVVESIGEGAYGQVFKVSKNA--KKYAMKVEPNRLDGGPASITKEIEVMMelnnRGAKFFPIFETGGREPKFHMVVMTLLGENLQVLrMKGCNPKACT 121
                 5667788888889888776544..67899999999999888999999999844434777899************************9856789988765 PP

  Csnk1d-aln 103 .ktvllladqmisrieyihsknfihrdvkpdnflmglgkk...gnlvyiidfglakky.rdar...thqh..ipyrenk....nltgtaryasinthlg 187
                   t   +  q +  ++ +h   ++h d+kp nf+ g         + y+idfg+++k+ r  +     q+    +r +k     l gt +y+s ++h  
    C05C12.1 122 pGTWSRIGIQCLFVVKQMHDCGILHHDLKPTNFVWGQSDEaltCRVFYLIDFGISRKFiRHVKgtpINQQngFEFRTEKkkvhSLVGTPKYTSPKAHAM 220
                 268889999***************************98762225789*********985544422223331256776552333599************* PP

  Csnk1d-aln 188 ieqsrrddleslgyvlmyfnlgslpwqglkaatkrqkyerisekkmstpievlckgypsefatylnfcrslrfddkpdysylrqlfrnlfhrqgfsydy 286
                  +  r ddl sl y++  + +  lpw+ l a    +     s+ k       +      ++ t l  c    f+  p+y  +   f+++f + g s+  
    C05C12.1 221 ADLGRGDDLWSLMYMIAEL-VKPLPWEILEAKMLENTK-LKSKLKDH-----FGMDGFGKIETMLHAC---TFNSFPNYEMIYLAFKEVFNKSGVSWLD 309
                 **************88765.678******986543321.12222222.....2233334677888888...58889*********************99 PP

  Csnk1d-aln 287 vfdwnmlkf 295
                  +dw+  ++
    C05C12.1 310 PYDWEGKNM 318
                 ****75544 PP

>> DC2.7a  CE44458	WBGene00017083	locus:kin-33	protein kinase	status:Partially_confirmed	UniProt:Q9UAW6	protein_id:CCD68
   #    score  bias  c-Evalue  i-Evalue hmmfrom  hmm to    alifrom  ali to    envfrom  env to     acc
 ---   ------ ----- --------- --------- ------- -------    ------- -------    ------- -------    ----
   1 !   22.2   0.0   1.7e-06   7.6e-05     110     157 ..     130     180 ..     119     253 .. 0.72
   2 !   28.5   0.0   2.2e-08   9.4e-07      15     214 ..     337     537 ..     326     555 .. 0.63

  Alignments for each domain:
  == domain 1    score: 22.2 bits;  conditional E-value: 1.7e-06
  Csnk1d-aln 110 dqmisrieyihsknfihrdvkpdnflmglgkkgnlv....yiidfglakkyr 157
                  q+is +++ih ++++hrd+k +n+l+    k nlv     i dfgla  y 
      DC2.7a 130 KQLISGLKFIHEHEIVHRDIKLENLLLM-KSKSNLVpdtlKIADFGLATEYM 180
                 79**********************9985.5677887444479*******996 PP

  == domain 2    score: 28.5 bits;  conditional E-value: 2.2e-08
  Csnk1d-aln  15 igsgsfgdiyl.gtdiaageevaik.lecvktkhpqlhieskiykmmqggvgip....tikwcgaeg..dynvmvmellgpsledlfnfcsrkfslktv 105
                 +g+g+fg + l   +   ge va+k +e+   +  q+ ++ k   ++   +  p     i++       ++  ++me       dlf+  s  + l + 
      DC2.7a 337 LGKGTFGKVLLiELESLPGEAVAMKeIEASGEHVEQITLNVKKEYILTKRLSAPghenVIRFLSIRTmpEHYFLIMEYAD--GGDLFDKISSEYRLTSS 433
                 56666666654144556677777663455545555666655544444333333322225666554431155667777654..46999999999888765 PP

  Csnk1d-aln 106 ll..ladqmisrieyihsknfihrdvkpdnflmglgkkgnlvyiidfglakkyrdarthqhipyrenknltgtaryasinthlgieqsr..rddleslg 200
                        q+i+ + yihsk   hrd+kp+n+++   k g ++ i dfgl   +        +         gt +ya+ +  +g  q r    d+ s g
      DC2.7a 434 QAhgYFKQLIAGLRYIHSKGVTHRDIKPENLML--TKAG-VLKITDFGLGTLHIIKGEESLM-----DTRCGTPQYAAPEVLVGN-QYRgpPVDIWSAG 523
                 5411679***********************875..5555.668******8654322222222.....334688999988888875.4441146888899 PP

  Csnk1d-aln 201 yvlmyfnlgslpwq 214
                  vl+ +  g  pw+
      DC2.7a 524 VVLINMLTGHSPWK 537
                 99999888999986 PP

>> F28B12.3  CE02704	WBGene00017895	locus:vrk-1	Protein kinase	status:Confirmed	UniProt:Q19848	protein_id:CCD61237.1
   #    score  bias  c-Evalue  i-Evalue hmmfrom  hmm to    alifrom  ali to    envfrom  env to     acc
 ---   ------ ----- --------- --------- ------- -------    ------- -------    ------- -------    ----
   1 !   52.3   0.0   1.3e-15   5.5e-14      78     220 ..     117     255 ..      27     320 .. 0.81

  Alignments for each domain:
  == domain 1    score: 52.3 bits;  conditional E-value: 1.3e-15
  Csnk1d-aln  78 nvmvmellgpsledlfnfcsrkfslktvllladqmisrieyihsknfihrdvkpdnflmglgkkgnlvyiidfglakkyrdarthqhipyren.knltg 175
                   m++     sle + +     +++k  l +a  ++  +ey+h  ++ h dvk  n+l+          ++dfgla++     t + +   ++ +   g
    F28B12.3 117 RYMIIPKYATSLEAVRETNGGTLAMKDSLTVASCILDALEYLHESDYAHADVKAANILLEKQGVYSTAVLVDFGLAHR-----TTNNVDKPDKkRAHNG 210
                 5678888899999999999999***********************************9876666677889******75.....444444444404578* PP

  Csnk1d-aln 176 taryasinthlgieqsrrddleslgyvlmyfnlgslpwqglkaat 220
                 t+ ++s ++h g + s r d+e l y lm +  g+lpw  l ++ 
    F28B12.3 211 TCIFTSTDAHRGNNPSFRGDIEILAYNLMMWATGTLPWMALESSP 255
                 ***************************************998764 PP

>> D2024.1  CE04290	WBGene00017050	status:Partially_confirmed	UniProt:Q18976	protein_id:CCD63354.1
   #    score  bias  c-Evalue  i-Evalue hmmfrom  hmm to    alifrom  ali to    envfrom  env to     acc
 ---   ------ ----- --------- --------- ------- -------    ------- -------    ------- -------    ----
   1 !   51.4   0.0   2.4e-15   1.1e-13       9     292 ..      25     312 ..      18     334 .. 0.76

  Alignments for each domain:
  == domain 1    score: 51.4 bits;  conditional E-value: 2.4e-15
  Csnk1d-aln   9 yrlgrkigsgsfgdiylgtdiaageevaiklecvktkhpqlhieskiykmm....qggvgiptikwcgaegdynvmvmellgpsledl.fnfcsrkfsl 102
                 y++  +ig+g++g+++  +  a  ++ a+k+e  +       i  +i  mm    +g    p  +  g e  + ++vm llg  l+ l ++ c  k   
     D2024.1  25 YQVVESIGDGAYGQVFKVSKNA--KKYAMKVEPNRLDGGPASITKEIEVMMelnnRGAKFFPIFETGGREPKFHMVVMTLLGENLQVLrMKGCNPKACT 121
                 5667788888888888776544..67899999999999889999999999844434777899************************9856789988765 PP

  Csnk1d-aln 103 .ktvllladqmisrieyihsknfihrdvkpdnflmglgkk...gnlvyiidfglakky.rdar...thqh..ipyr.enkn...ltgtaryasinthlg 187
                   t   +  q +  ++ +h   f+h d+kp nf+ g         + y+idfg++ k+ r  +     q+    +r enk+   l gt +y+s ++h  
     D2024.1 122 pGTWSRIGIQCLFVVKQMHDCGFLHHDLKPANFVWGQSDEvltSRVFYLIDFGISSKFiRHIKgtpINQQngFEFRtENKKvhsLVGTPKYTSPKAHAM 220
                 268889999***************************98753326899*******99974444421134441245555787533389************* PP

  Csnk1d-aln 188 ieqsrrddleslgyvlmyfnlgslpwqglkaatkrqkyerisekkmstpievlckgypsefatylnfcrslrfddkpdysylrqlfrnlfhrqgfsydy 286
                  +  r dd+ sl y++  + +  lpw+ l a    +k +  s+ k    i+ +      ++ t l+ c    f   p+y  +   f+++f + g s+  
     D2024.1 221 ADLGRGDDFWSLMYMIAEL-VKPLPWEILEAKML-EKTKLKSKLKDLYGIDAFG-----KIETMLQACT---FHSFPNYEMIYHAFKDVFTKSGASW-- 307
                 **************88765.678*****998654.3444445555555565554.....4678888775...7777999999999999999999985.. PP

  Csnk1d-aln 287 vfdwnm 292
                  +d  +
     D2024.1 308 -YDHSI 312
                 .34444 PP

>> F22H10.1  CE35505	WBGene00017725	protein kinase	status:Partially_confirmed	UniProt:Q94193	protein_id:CCD69879.1
   #    score  bias  c-Evalue  i-Evalue hmmfrom  hmm to    alifrom  ali to    envfrom  env to     acc
 ---   ------ ----- --------- --------- ------- -------    ------- -------    ------- -------    ----
   1 !   46.9   0.0   5.5e-14   2.4e-12      83     206 ..       2     124 ..       1     136 [. 0.89

  Alignments for each domain:
  == domain 1    score: 46.9 bits;  conditional E-value: 5.5e-14
  Csnk1d-aln  83 ellgpsledlfnfcsrkfslktvllladqmisrieyihsknfihrdvkpdnflmglgkkgnlvyiidfglakkyrdarthqhipyrenknltgtaryas 181
                  + g  l d+ +    ++s++ ++ +a  +   + yih + fihrd+k dn ++ + +    + +idfg a + +d    q   +++  + +  +   s
    F22H10.1   2 SMEGCNLRDIGKQTPGRLSFNNLMRVAYTLGNTLCYIHDRGFIHRDLKADNVVVTFSNEVCTLKLIDFGKAIRIKDQNGNQLPGHQDGIDYSR-CSQHS 99 
                 566888999999999999**********************************************************99998766666666655.55679 PP

  Csnk1d-aln 182 inthlgieqsrrddleslgyvlmyf 206
                 +n  lgi  ++ dd  sl y+lm +
    F22H10.1 100 VNVILGIAPTQNDDWSSLVYLLMKM 124
                 **********************975 PP

>> ZC373.4  CE02377	WBGene00013869	calcium\/calmodulin dependent protein kinase	status:Partially_confirmed	UniProt:Q2326
   #    score  bias  c-Evalue  i-Evalue hmmfrom  hmm to    alifrom  ali to    envfrom  env to     acc
 ---   ------ ----- --------- --------- ------- -------    ------- -------    ------- -------    ----
   1 !   47.1   0.1   4.7e-14   2.1e-12       5     159 ..      41     197 ..      37     212 .. 0.85

  Alignments for each domain:
  == domain 1    score: 47.1 bits;  conditional E-value: 4.7e-14
  Csnk1d-aln   5 vgnryrlgrkigsgsfgdiylgtdiaageevaiklecvktkhpqlhieskiykmmqggv.giptikwc.gaegdynvmvmell.gpsledlfnfcsrkf 100
                  ++ y++++ +g+g fg +y   +  +g+e a k+  ++ +  +  +e ++  + q     i  i  +  +  +  v++me++ g  l d     s  +
     ZC373.4  41 FDTLYQVTKLLGDGKFGKVYCVIEKETGKEFAAKFIKIRKEADRAEVEREVSILTQLRHpRIAQIYDAfYTTTNDVVLIMEIVrGGELFDRVAEESYVL 139
                 56678899999***************************999999999999988888543156666433134455568999986589999999999**** PP

  Csnk1d-aln 101 slktvllladqmisrieyihsknfihrdvkpdnflmglgkkgnlvyiidfglakkyrda 159
                 s  +v+++  q+   i+yih +n++h dvkp+n +m +   gn + +idfgla++y  +
     ZC373.4 140 SELAVVMIICQLCEAIDYIHKQNILHLDVKPEN-IMCVSLTGNRIKLIDFGLARHYDGT 197
                 *9******************************9.5899*****************9765 PP

>> F39F10.3  CE07205	WBGene00018203	serine\/threonine-protein kinase	status:Partially_confirmed	UniProt:Q20192	protein_i
   #    score  bias  c-Evalue  i-Evalue hmmfrom  hmm to    alifrom  ali to    envfrom  env to     acc
 ---   ------ ----- --------- --------- ------- -------    ------- -------    ------- -------    ----
   1 !   46.5   0.0   7.5e-14   3.3e-12       6     164 ..       7     169 ..       2     216 .. 0.85

  Alignments for each domain:
  == domain 1    score: 46.5 bits;  conditional E-value: 7.5e-14
  Csnk1d-aln   6 gnryrlgrkigsgsfgdiylgtdiaageevaikl...ecvktkhpqlhieskiykmmqggvgiptikwcgaegdynvmvmellgpsledlfn.fcsrkf 100
                  ++y l++ +g+g +g+++l  d    e    kl   e    ++     e+   + + g  g+p +   g+   +n +vm+ll   le ++     +kf
    F39F10.3   7 VDHYTLEKLLGKGMYGEVHLCKDDRNNEARVAKLilkEHNGIRDKSWAHETLALNAVAGVNGVPRMFATGSTDYHNWIVMDLLSDDLEVIICrNENKKF 105
                 5789999999***********9999888776666222444455666677888889999999*****999999999*************9875145789* PP

  Csnk1d-aln 101 slktvllladqmisrieyihsknfihrdvkpdnflmglgkkgnlvyiidfglakkyrdarthqh 164
                 +  t   +  q++  ++ ihsk ++h d+kp+n+++    +   + ++dfg a++++d    + 
    F39F10.3 106 AKATGYQILWQVVKILKDIHSKGIVHGDIKPNNLMVSHSSNMFQLVLVDFGCARRFKDVNGNRT 169
                 ***********************************999999888899***********876654 PP

>> B0495.2  CE01761	WBGene00015203	CDC2	status:Partially_confirmed	UniProt:Q09437	protein_id:CCD61471.1
   #    score  bias  c-Evalue  i-Evalue hmmfrom  hmm to    alifrom  ali to    envfrom  env to     acc
 ---   ------ ----- --------- --------- ------- -------    ------- -------    ------- -------    ----
   1 !   43.7   0.1   5.2e-13   2.3e-11       6     160 ..     353     513 ..     348     542 .. 0.75

  Alignments for each domain:
  == domain 1    score: 43.7 bits;  conditional E-value: 5.2e-13
  Csnk1d-aln   6 gnryrlgrkigsgsfgdiylgtdiaageevaik.lecvktkhpq.lhieskiykmmqggv..giptik..wcgaegdynvmvmellgpsledlfnfcsr 98 
                  ++y+  +++ +g+fg +y g d  + e va+k l+  k k+   +    +i  +++ g    i  +k    g++ d   m me++   ++ l++  sr
     B0495.2 353 IDEYECVNRVDEGTFGVVYRGKDKRTDEIVALKrLKMEKEKEGFpITALREINMLLKAGNhpNIVNVKeiLLGSNMDKIYMAMEFVEHDMKSLLDTMSR 451
                 56788889999********************973444444443212333467777777752245555533479**************999999998887 PP

  Csnk1d-aln  99 ...kfslktvllladqmisrieyihsknfihrdvkpdnflmglgkkgnlvyiidfglakkyrdar 160
                    +fs+     l +q++s ie++h   ++hrd+k  n+lm   +kg  + i dfgla+ y d  
     B0495.2 452 rnkRFSIGEQKTLLQQLLSGIEHMHKLWILHRDLKTSNLLMS--HKGI-LKIADFGLAREYGDPL 513
                 3436***99999****************************96..6775.689*********9953 PP

>> F26A1.4  CE02685	WBGene00017803	Casein kinase	status:Confirmed	UniProt:Q19794	protein_id:CCD66796.1
   #    score  bias  c-Evalue  i-Evalue hmmfrom  hmm to    alifrom  ali to    envfrom  env to     acc
 ---   ------ ----- --------- --------- ------- -------    ------- -------    ------- -------    ----
   1 !   44.0   0.0   4.2e-13   1.8e-11     111     269 ..       3     152 ..       1     161 [. 0.78

  Alignments for each domain:
  == domain 1    score: 44.0 bits;  conditional E-value: 4.2e-13
  Csnk1d-aln 111 qmisrieyihsknfihrdvkpdnflmglgkkgnlvyiidfglakkyrdarthqhipyrenknltgtaryasinthlgieqsrrddleslgyvlmyfnlg 209
                 q++  +  +h  +f+hrd+kp n  +g       +y+id+ l+++y d       p r    l gt ry s+++h   +   ++dl s+ y  +    g
     F26A1.4   3 QVLKALALVHRAEFLHRDIKPPNCCIGATD-CTRIYLIDYVLTRQYLDKCGTVRNP-RPGLGLRGTMRYMSLDAHARQDLGPKNDLVSFLYTTIECGDG 99 
                 67778889*******************865.6779*************99888877.8899************************************** PP

  Csnk1d-aln 210 slpwqglkaatkrqkyerisekkmstpievlckgypsefatylnfcrslrfddkpdysyl 269
                  lpw   k+  +  k       k +   e lc   p  ++   ++  sl +   pdy  l
     F26A1.4 100 CLPWSYEKSEENCIKL------KQAHIGEKLCIKKPL-MTKAAEYIESLNYHSIPDYEKL 152
                 ****988876544333......223333455555553.2333445566666777777665 PP

>> M04C9.5a  CE40815	WBGene00001121	locus:dyf-5	serine\/threonine kinase (CDC2\/CDKX subfamily)	status:Confirmed	UniProt
   #    score  bias  c-Evalue  i-Evalue hmmfrom  hmm to    alifrom  ali to    envfrom  env to     acc
 ---   ------ ----- --------- --------- ------- -------    ------- -------    ------- -------    ----
   1 !   43.3   0.1   6.8e-13     3e-11       3     158 ..       5     159 ..       3     184 .. 0.86

  Alignments for each domain:
  == domain 1    score: 43.3 bits;  conditional E-value: 6.8e-13
  Csnk1d-aln   3 lrvgnryrlgrkigsgsfgdiylgtdiaageevaiklecvktkhpqlhi...eskiykmmqggvgiptikwcgaegdynvmvmellgpsledlfnfcsr 98 
                 +++++ry +++++g+g+fg+++l   i +g+ vaik    k    +  +   e k  k ++    i  ++ +  e d   +v+e++   l +l++   r
    M04C9.5a   5 VKLADRYLMTKRLGDGTFGEVMLAKKIDTGDRVAIKRMKKKFYSWEEAMslrEVKSLKKLNH-PNIIKLREVIRENDILYFVFEFMQENLYELMKDRDR 102
                 57899*******************************87777655444441125555555554.46778899999************************* PP

  Csnk1d-aln  99 kfslktvllladqmisrieyihsknfihrdvkpdnflmglgkkgnlvyiidfglakkyrd 158
                  f    +  +  q++  + ++h + f hrd+kp+n++   g   +lv i dfgla+  r 
    M04C9.5a 103 YFPESVIRNIIYQVLQGLAFMHKNGFFHRDMKPENIM-CNG--TELVKIADFGLAREIRS 159
                 ***********************************75.444..68**********99885 PP

>> M04C9.5b  CE46107	WBGene00001121	locus:dyf-5	status:Confirmed	UniProt:B3WFY8	protein_id:CAQ76489.2
   #    score  bias  c-Evalue  i-Evalue hmmfrom  hmm to    alifrom  ali to    envfrom  env to     acc
 ---   ------ ----- --------- --------- ------- -------    ------- -------    ------- -------    ----
   1 !   43.2   0.1   7.4e-13   3.2e-11       3     158 ..       5     159 ..       3     184 .. 0.86

  Alignments for each domain:
  == domain 1    score: 43.2 bits;  conditional E-value: 7.4e-13
  Csnk1d-aln   3 lrvgnryrlgrkigsgsfgdiylgtdiaageevaiklecvktkhpqlhi...eskiykmmqggvgiptikwcgaegdynvmvmellgpsledlfnfcsr 98 
                 +++++ry +++++g+g+fg+++l   i +g+ vaik    k    +  +   e k  k ++    i  ++ +  e d   +v+e++   l +l++   r
    M04C9.5b   5 VKLADRYLMTKRLGDGTFGEVMLAKKIDTGDRVAIKRMKKKFYSWEEAMslrEVKSLKKLNH-PNIIKLREVIRENDILYFVFEFMQENLYELMKDRDR 102
                 57899*******************************87777655444441125555555554.46778899999************************* PP

  Csnk1d-aln  99 kfslktvllladqmisrieyihsknfihrdvkpdnflmglgkkgnlvyiidfglakkyrd 158
                  f    +  +  q++  + ++h + f hrd+kp+n++   g   +lv i dfgla+  r 
    M04C9.5b 103 YFPESVIRNIIYQVLQGLAFMHKNGFFHRDMKPENIM-CNG--TELVKIADFGLAREIRS 159
                 ***********************************75.444..68**********99885 PP

>> F47F2.1c  CE31171	WBGene00018569	status:Confirmed	UniProt:Q8MQ39	protein_id:CCD71419.1
   #    score  bias  c-Evalue  i-Evalue hmmfrom  hmm to    alifrom  ali to    envfrom  env to     acc
 ---   ------ ----- --------- --------- ------- -------    ------- -------    ------- -------    ----
   1 !   42.5   0.0   1.2e-12   5.3e-11      13     159 ..      21     168 ..      12     230 .. 0.79

  Alignments for each domain:
  == domain 1    score: 42.5 bits;  conditional E-value: 1.2e-12
  Csnk1d-aln  13 rkigsgsfgdiylgtdiaageevaiklecvk....tkhpqlhieskiykmmqggvgiptikwcgaegdyn..vmvmellgpsledlfnfcsrkfslktv 105
                  +ig+g+fg + l  d  +g   a+k+  ++     ++   h+  +   ++q       +k   +e d n   m+me++       +  +sr fs    
    F47F2.1c  21 ITIGKGTFGRVELARDKITGAHYALKVLNIRrvvdMRQT-QHVHNEKRVLLQLKHP-FIVKMYASEKDSNhlYMIMEFVPGGEMFSYLRASRSFSNSMA 117
                 46899********************97544311113333.4555554445554332.245777888888733588888754433334458********* PP

  Csnk1d-aln 106 llladqmisrieyihsknfihrdvkpdnflmglgkkgnlvyiidfglakkyrda 159
                  + a +++  +eyihs  +++rd+kp+n++  l k g  + + dfg+ak  rd 
    F47F2.1c 118 RFYASEIVCALEYIHSLGIVYRDLKPENLM--LSKEGH-IKMADFGFAKELRDR 168
                 ****************************87..578886.5789*********94 PP

>> C09B8.7c  CE33559	WBGene00003911	locus:pak-1	status:Confirmed	UniProt:Q17850	protein_id:CCD63806.1
   #    score  bias  c-Evalue  i-Evalue hmmfrom  hmm to    alifrom  ali to    envfrom  env to     acc
 ---   ------ ----- --------- --------- ------- -------    ------- -------    ------- -------    ----
   1 !   41.9   0.0   1.8e-12   7.8e-11       7     154 ..     244     388 ..     238     417 .. 0.80

  Alignments for each domain:
  == domain 1    score: 41.9 bits;  conditional E-value: 1.8e-12
  Csnk1d-aln   7 nryrlgrkigsgsfgdiylgtdiaageevaiklecvktkhpqlhieskiykmmqgg.vgiptikwcgaegdynvmvmell.gpsledlfnfcsrkfslk 103
                  +yr+  kigsg+ g +y   +i++  evaik   +k +  +  i  +i  m +     i          d   +vme l g sl d+   c     + 
    C09B8.7c 244 RKYRKVDKIGSGASGSVYTAIEISTEAEVAIKQMNLKDQPKKELIINEILVMRENKhANIVNYLDSYLVCDELWVVMEYLaGGSLTDVVTECQMEDGI- 341
                 5899999******************************9988877888887766543134444444455688888899965499*********877665. PP

  Csnk1d-aln 104 tvllladqmisrieyihsknfihrdvkpdnflmglgkkgnlvyiidfglak 154
                  +  ++ +++  +e++hs+  ihrd+k dn+l+g+      v + dfg++ 
    C09B8.7c 342 -IAAVCREVLQALEFLHSRHVIHRDIKSDNILLGMDG---SVKLTDFGFCA 388
                 .6667899************************99864...35667888654 PP

>> Y106G6A.1  CE19294	WBGene00013694	serine\/threonine kinase	status:Confirmed	UniProt:Q9XWQ5	protein_id:CAA21594.1
   #    score  bias  c-Evalue  i-Evalue hmmfrom  hmm to    alifrom  ali to    envfrom  env to     acc
 ---   ------ ----- --------- --------- ------- -------    ------- -------    ------- -------    ----
   1 !   41.7   0.0   2.2e-12   9.5e-11       6     214 ..     154     356 ..     150     361 .. 0.74

  Alignments for each domain:
  == domain 1    score: 41.7 bits;  conditional E-value: 2.2e-12
  Csnk1d-aln   6 gnryrlgrkigsgsfgdiylgtdiaageevaiklecvktkhpqlhieskiykmmqggvgiptikwc...gaegdynvmvmell.gpsledlfnfcsrkf 100
                   ry lg+ ig g++g +yl      g   a+k+   + +h     + +  +m++  v i    +        d   ++me +   sl    ++ +r  
   Y106G6A.1 154 PRRYSLGKLIGRGTLGSVYLAEGK-KGGTYAVKIISKHGRHLPQEADVEYLRMLRH-VRIVEYLYIiepSKSNDIH-ILMEYMhTGSL---QEYIARTG 246
                 5789999************98665.5667899999988888766777777777765.5555444441103334444.45665514455...45666666 PP

  Csnk1d-aln 101 slk..tvllladqmisrieyihsknfihrdvkpdnflmglgkkgnlvyiidfglakkyrdarthqhipyrenknltgtaryasinthlgieqs.rrddl 196
                  l+   v   a q++  +e++hskn+ih+d+kp n+l+   ++  l+ i dfg ++     r       re +    t +y+     lg   s rr d+
   Y106G6A.1 247 PLHheLVKAYAKQILEGLEFLHSKNIIHQDLKPANLLLKNTHRERLIKIADFGSSRFSSLKRE------REGQ-QGRTPKYTDPGVSLGRHVSgRRSDI 338
                 665115667899*****************************************8754433332......3333.3457889998999998765499*** PP

  Csnk1d-aln 197 eslgyvlmyfnlgslpwq 214
                  slg +++ +  g  pw 
   Y106G6A.1 339 WSLGVIIIEMYTGVYPWS 356
                 *****************5 PP

>> C09B8.7b  CE06792	WBGene00003911	locus:pak-1	status:Confirmed	UniProt:Q17850	protein_id:CCD63805.1
   #    score  bias  c-Evalue  i-Evalue hmmfrom  hmm to    alifrom  ali to    envfrom  env to     acc
 ---   ------ ----- --------- --------- ------- -------    ------- -------    ------- -------    ----
   1 !   41.7   0.0   2.1e-12   9.2e-11       7     154 ..     290     434 ..     284     463 .. 0.80

  Alignments for each domain:
  == domain 1    score: 41.7 bits;  conditional E-value: 2.1e-12
  Csnk1d-aln   7 nryrlgrkigsgsfgdiylgtdiaageevaiklecvktkhpqlhieskiykmmqgg.vgiptikwcgaegdynvmvmell.gpsledlfnfcsrkfslk 103
                  +yr+  kigsg+ g +y   +i++  evaik   +k +  +  i  +i  m +     i          d   +vme l g sl d+   c     + 
    C09B8.7b 290 RKYRKVDKIGSGASGSVYTAIEISTEAEVAIKQMNLKDQPKKELIINEILVMRENKhANIVNYLDSYLVCDELWVVMEYLaGGSLTDVVTECQMEDGI- 387
                 5899999******************************9988877888887766543134444444455688888899965499*********877665. PP

  Csnk1d-aln 104 tvllladqmisrieyihsknfihrdvkpdnflmglgkkgnlvyiidfglak 154
                  +  ++ +++  +e++hs+  ihrd+k dn+l+g+      v + dfg++ 
    C09B8.7b 388 -IAAVCREVLQALEFLHSRHVIHRDIKSDNILLGMDG---SVKLTDFGFCA 434
                 .6667899************************99864...35667888654 PP

>> C09B8.7a  CE27670	WBGene00003911	locus:pak-1	Serine\/threonine protein kinase	status:Confirmed	UniProt:Q17850	protein
   #    score  bias  c-Evalue  i-Evalue hmmfrom  hmm to    alifrom  ali to    envfrom  env to     acc
 ---   ------ ----- --------- --------- ------- -------    ------- -------    ------- -------    ----
   1 !   41.7   0.0   2.1e-12   9.2e-11       7     154 ..     293     437 ..     287     466 .. 0.80

  Alignments for each domain:
  == domain 1    score: 41.7 bits;  conditional E-value: 2.1e-12
  Csnk1d-aln   7 nryrlgrkigsgsfgdiylgtdiaageevaiklecvktkhpqlhieskiykmmqgg.vgiptikwcgaegdynvmvmell.gpsledlfnfcsrkfslk 103
                  +yr+  kigsg+ g +y   +i++  evaik   +k +  +  i  +i  m +     i          d   +vme l g sl d+   c     + 
    C09B8.7a 293 RKYRKVDKIGSGASGSVYTAIEISTEAEVAIKQMNLKDQPKKELIINEILVMRENKhANIVNYLDSYLVCDELWVVMEYLaGGSLTDVVTECQMEDGI- 390
                 5899999******************************9988877888887766543134444444455688888899965499*********877665. PP

  Csnk1d-aln 104 tvllladqmisrieyihsknfihrdvkpdnflmglgkkgnlvyiidfglak 154
                  +  ++ +++  +e++hs+  ihrd+k dn+l+g+      v + dfg++ 
    C09B8.7a 391 -IAAVCREVLQALEFLHSRHVIHRDIKSDNILLGMDG---SVKLTDFGFCA 437
                 .6667899************************99864...35667888654 PP

>> F47F2.1b  CE37114	WBGene00018569	status:Confirmed	UniProt:Q7JP68	protein_id:CCD71418.1
   #    score  bias  c-Evalue  i-Evalue hmmfrom  hmm to    alifrom  ali to    envfrom  env to     acc
 ---   ------ ----- --------- --------- ------- -------    ------- -------    ------- -------    ----
   1 !   41.7   0.0     2e-12   8.9e-11      13     159 ..      94     241 ..      85     291 .. 0.78

  Alignments for each domain:
  == domain 1    score: 41.7 bits;  conditional E-value: 2e-12
  Csnk1d-aln  13 rkigsgsfgdiylgtdiaageevaiklecvk....tkhpqlhieskiykmmqggvgiptikwcgaegdyn..vmvmellgpsledlfnfcsrkfslktv 105
                  +ig+g+fg + l  d  +g   a+k+  ++     ++   h+  +   ++q       +k   +e d n   m+me++       +  +sr fs    
    F47F2.1b  94 ITIGKGTFGRVELARDKITGAHYALKVLNIRrvvdMRQT-QHVHNEKRVLLQLKHP-FIVKMYASEKDSNhlYMIMEFVPGGEMFSYLRASRSFSNSMA 190
                 46899********************97544311113333.4555554445554332.245777888888733588888754433334458********* PP

  Csnk1d-aln 106 llladqmisrieyihsknfihrdvkpdnflmglgkkgnlvyiidfglakkyrda 159
                  + a +++  +eyihs  +++rd+kp+n++  l k g  + + dfg+ak  rd 
    F47F2.1b 191 RFYASEIVCALEYIHSLGIVYRDLKPENLM--LSKEGH-IKMADFGFAKELRDR 241
                 ****************************87..578886.5789*********94 PP

>> ZK622.1  CE05098	WBGene00022780	tyrosine-protein kinase	status:Confirmed	UniProt:Q23554	protein_id:CCD68003.1
   #    score  bias  c-Evalue  i-Evalue hmmfrom  hmm to    alifrom  ali to    envfrom  env to     acc
 ---   ------ ----- --------- --------- ------- -------    ------- -------    ------- -------    ----
   1 !   41.0   0.3   3.3e-12   1.5e-10       7     226 ..     136     357 ..     132     368 .. 0.78

  Alignments for each domain:
  == domain 1    score: 41.0 bits;  conditional E-value: 3.3e-12
  Csnk1d-aln   7 nryrlgrkigsgsfgdiylgtdiaagee..vaiklecvktkhp......qlhieskiykmmqggvgiptikwcgaegdynvmvmellgp.sledlfnfc 96 
                 ++ +lg+ +g+g+fg +y  +  + ge+  va+k++  + k        ++  e++i +  q    +     c  e +  ++vmel    +l+ +++  
     ZK622.1 136 DQIKLGKMLGEGAFGGVYKAAFYCKGEKrmVAVKVNKGNEKIStramieDVCKEARIMRQYQHPNVVCFFGVC-VEKEPIMLVMELASQgALDSFLKNE 233
                 57899*********************97558888865554433100011334455566666665555555555.57788899****9862566666777 PP

  Csnk1d-aln  97 srkfslktvllladqmisrieyihsknfihrdvkpdnflmglgkkgnlvyiidfglakkyrdarthqhipyrenknltgtaryasinthlgieqsrrdd 195
                   + sl+  l  + +    +ey+h +  ihrdv   nflm      n+v i dfgl+k+  d   + ++   + k      r+ + +  +    + + d
     ZK622.1 234 KNNVSLRDKLKYSFDASKGLEYLHQHGCIHRDVAARNFLMH----KNVVKITDFGLSKQLSDLAHKYKLKDIQAK---LPIRWLAPEVIVTATYTFKSD 325
                 889***********999***********************5....69**************98655555444433...3578888888899999999** PP

  Csnk1d-aln 196 leslgyvlm.yfnlgslpwqglkaatkrqkye 226
                 + s+g +l   f  g++p+ g+k a  +qk +
     ZK622.1 326 VYSFGILLWeIFMDGAIPYPGMKLAEVKQKVK 357
                 *****998636888***********9999965 PP

>> F22F1.2  CE04444	WBGene00017714	ser\/thr protein kinase	status:Partially_confirmed	UniProt:Q19742	protein_id:CCD62511
   #    score  bias  c-Evalue  i-Evalue hmmfrom  hmm to    alifrom  ali to    envfrom  env to     acc
 ---   ------ ----- --------- --------- ------- -------    ------- -------    ------- -------    ----
   1 !   40.8   0.0   3.9e-12   1.7e-10       7     167 ..       9     175 ..       5     218 .. 0.84

  Alignments for each domain:
  == domain 1    score: 40.8 bits;  conditional E-value: 3.9e-12
  Csnk1d-aln   7 nryrlgrkigsgsfgdiylgtdiaageevaikl...ecvktkhpqlhieskiykmmqggvgiptikwcgaegdynvmvmellgpsledlfnfcsrk... 99 
                 ++y l++k+g+gs+gd+y+  d    +   ikl   e    ++   + e+     +    gi  +   ga   +n +vme   p l+dl n++ r+   
     F22F1.2   9 DNYILEKKLGEGSYGDVYFCRDERNNKWSVIKLihkEINGVRDETWRRETFALTALAEVRGISRMYDYGATDIHNYIVME---PLLDDLTNIARRNgik 104
                 568899*******************99999998444566677788889999999999999*******************9...6688888888774444 PP

  Csnk1d-aln 100 .fslktvllladqmisrieyihsknfihrdvkpdnflmglgkkgnlvyiidfglakkyrdarthqh..ipy 167
                  fs  t + +  q++  ++ +hs  + h d+k dn+++   +k  ++ ++dfgl++ ++d    +   ip+
     F22F1.2 105 gFSKSTGFHILWQLVKILQDVHSFGIAHGDIKADNLMISGSNKTFMLSLVDFGLSRSFKDHNGNRTppIPF 175
                 59*********************************************************987655422555 PP

>> T01H8.1d  CE38217	WBGene00011352	locus:rskn-1	status:Confirmed	UniProt:Q21734	protein_id:CAI70409.1
   #    score  bias  c-Evalue  i-Evalue hmmfrom  hmm to    alifrom  ali to    envfrom  env to     acc
 ---   ------ ----- --------- --------- ------- -------    ------- -------    ------- -------    ----
   1 !   18.1   0.1     3e-05    0.0013      91     217 ..     171     289 ..      82     310 .. 0.74
   2 !   19.9   0.0   8.4e-06   0.00037      89     160 ..     515     586 ..     495     659 .. 0.73

  Alignments for each domain:
  == domain 1    score: 18.1 bits;  conditional E-value: 3e-05
  Csnk1d-aln  91 dlfnfcsrk..fslktvllladqmisrieyihsknfihrdvkpdnflmglgkkgnlvyiidfglakkyrdarthqhipyrenknltgtaryasinthlg 187
                 dlf   s+   f+   v +   ++   +e++hs  +++rd+kp+n+l+     g  + + dfgl+k   d+  +          + gt  y + +    
    T01H8.1d 171 DLFTRLSKEvmFTEDDVKFYLAELTLALEHLHSLGIVYRDLKPENILLDA--DG-HIKVTDFGLSKEAIDSEKK-------TYSFCGTVEYMAPEVINR 259
                 5666666542244555666556677789******************9764..45.47899******99998654.......44789*****99999888 PP

  Csnk1d-aln 188 ieqsrrddleslgyvlmyfnlgslpwqglk 217
                    s   d+ slg +++ +  g lp+qg  
    T01H8.1d 260 RGHSMAADFWSLGVLMFEMLTGHLPFQGRD 289
                 999**********877778889*****964 PP

  == domain 2    score: 19.9 bits;  conditional E-value: 8.4e-06
  Csnk1d-aln  89 ledlfnfcsrkfslktvllladqmisrieyihsknfihrdvkpdnflmglgkkg.nlvyiidfglakkyrdar 160
                 l+ l n  s   s k v  +  +++  ++y+hs++  hrd+   n+l+ l       + i+dfg+ak+ r   
    T01H8.1d 515 LDKLVNKKSL-GSEKEVAAIMANLLNAVQYLHSQQVAHRDLTAANILFALKDGDpSSLRIVDFGFAKQSRAEN 586
                 3444444333.36788888889999************************9553325689********998655 PP

>> T01H8.1b  CE34494	WBGene00011352	locus:rskn-1	Protein kinase C terminal domain	status:Partially_confirmed	UniProt:Q21
   #    score  bias  c-Evalue  i-Evalue hmmfrom  hmm to    alifrom  ali to    envfrom  env to     acc
 ---   ------ ----- --------- --------- ------- -------    ------- -------    ------- -------    ----
   1 !   18.1   0.1     3e-05    0.0013      91     217 ..     133     251 ..      44     272 .. 0.74
   2 !   19.9   0.0   8.5e-06   0.00037      89     160 ..     477     548 ..     457     620 .. 0.74

  Alignments for each domain:
  == domain 1    score: 18.1 bits;  conditional E-value: 3e-05
  Csnk1d-aln  91 dlfnfcsrk..fslktvllladqmisrieyihsknfihrdvkpdnflmglgkkgnlvyiidfglakkyrdarthqhipyrenknltgtaryasinthlg 187
                 dlf   s+   f+   v +   ++   +e++hs  +++rd+kp+n+l+     g  + + dfgl+k   d+  +          + gt  y + +    
    T01H8.1b 133 DLFTRLSKEvmFTEDDVKFYLAELTLALEHLHSLGIVYRDLKPENILLDA--DG-HIKVTDFGLSKEAIDSEKK-------TYSFCGTVEYMAPEVINR 221
                 5666666542244555666556677789******************9764..45.47899******99998654.......44789*****99999888 PP

  Csnk1d-aln 188 ieqsrrddleslgyvlmyfnlgslpwqglk 217
                    s   d+ slg +++ +  g lp+qg  
    T01H8.1b 222 RGHSMAADFWSLGVLMFEMLTGHLPFQGRD 251
                 999**********877778889*****964 PP

  == domain 2    score: 19.9 bits;  conditional E-value: 8.5e-06
  Csnk1d-aln  89 ledlfnfcsrkfslktvllladqmisrieyihsknfihrdvkpdnflmglgkkg.nlvyiidfglakkyrdar 160
                 l+ l n  s   s k v  +  +++  ++y+hs++  hrd+   n+l+ l       + i+dfg+ak+ r   
    T01H8.1b 477 LDKLVNKKSL-GSEKEVAAIMANLLNAVQYLHSQQVAHRDLTAANILFALKDGDpSSLRIVDFGFAKQSRAEN 548
                 3444444333.36788888889999************************9553325689********998655 PP

>> T01H8.1c  CE34495	WBGene00011352	locus:rskn-1	status:Partially_confirmed	UniProt:Q21734	protein_id:CAE17938.1
   #    score  bias  c-Evalue  i-Evalue hmmfrom  hmm to    alifrom  ali to    envfrom  env to     acc
 ---   ------ ----- --------- --------- ------- -------    ------- -------    ------- -------    ----
   1 !   18.1   0.1   3.1e-05    0.0014      91     217 ..     151     269 ..      62     290 .. 0.74
   2 !   19.9   0.0   8.8e-06   0.00039      89     160 ..     495     566 ..     475     638 .. 0.74

  Alignments for each domain:
  == domain 1    score: 18.1 bits;  conditional E-value: 3.1e-05
  Csnk1d-aln  91 dlfnfcsrk..fslktvllladqmisrieyihsknfihrdvkpdnflmglgkkgnlvyiidfglakkyrdarthqhipyrenknltgtaryasinthlg 187
                 dlf   s+   f+   v +   ++   +e++hs  +++rd+kp+n+l+     g  + + dfgl+k   d+  +          + gt  y + +    
    T01H8.1c 151 DLFTRLSKEvmFTEDDVKFYLAELTLALEHLHSLGIVYRDLKPENILLDA--DG-HIKVTDFGLSKEAIDSEKK-------TYSFCGTVEYMAPEVINR 239
                 5666666542244555666556677789******************9764..45.47899******99998654.......44789*****99999888 PP

  Csnk1d-aln 188 ieqsrrddleslgyvlmyfnlgslpwqglk 217
                    s   d+ slg +++ +  g lp+qg  
    T01H8.1c 240 RGHSMAADFWSLGVLMFEMLTGHLPFQGRD 269
                 999**********877778889*****964 PP

  == domain 2    score: 19.9 bits;  conditional E-value: 8.8e-06
  Csnk1d-aln  89 ledlfnfcsrkfslktvllladqmisrieyihsknfihrdvkpdnflmglgkkg.nlvyiidfglakkyrdar 160
                 l+ l n  s   s k v  +  +++  ++y+hs++  hrd+   n+l+ l       + i+dfg+ak+ r   
    T01H8.1c 495 LDKLVNKKSL-GSEKEVAAIMANLLNAVQYLHSQQVAHRDLTAANILFALKDGDpSSLRIVDFGFAKQSRAEN 566
                 3444444333.36788888889999************************9553325689********998655 PP

>> T01H8.1a  CE34493	WBGene00011352	locus:rskn-1	Protein kinase C terminal domain	status:Partially_confirmed	UniProt:Q21
   #    score  bias  c-Evalue  i-Evalue hmmfrom  hmm to    alifrom  ali to    envfrom  env to     acc
 ---   ------ ----- --------- --------- ------- -------    ------- -------    ------- -------    ----
   1 !   18.0   0.1   3.4e-05    0.0015      91     217 ..     190     308 ..     101     329 .. 0.74
   2 !   19.8   0.0   9.5e-06   0.00042      89     160 ..     534     605 ..     514     677 .. 0.74

  Alignments for each domain:
  == domain 1    score: 18.0 bits;  conditional E-value: 3.4e-05
  Csnk1d-aln  91 dlfnfcsrk..fslktvllladqmisrieyihsknfihrdvkpdnflmglgkkgnlvyiidfglakkyrdarthqhipyrenknltgtaryasinthlg 187
                 dlf   s+   f+   v +   ++   +e++hs  +++rd+kp+n+l+     g  + + dfgl+k   d+  +          + gt  y + +    
    T01H8.1a 190 DLFTRLSKEvmFTEDDVKFYLAELTLALEHLHSLGIVYRDLKPENILLDA--DG-HIKVTDFGLSKEAIDSEKK-------TYSFCGTVEYMAPEVINR 278
                 5666666542244555666556677789******************9764..45.47899******99998654.......44789*****99999888 PP

  Csnk1d-aln 188 ieqsrrddleslgyvlmyfnlgslpwqglk 217
                    s   d+ slg +++ +  g lp+qg  
    T01H8.1a 279 RGHSMAADFWSLGVLMFEMLTGHLPFQGRD 308
                 999**********877778889*****964 PP

  == domain 2    score: 19.8 bits;  conditional E-value: 9.5e-06
  Csnk1d-aln  89 ledlfnfcsrkfslktvllladqmisrieyihsknfihrdvkpdnflmglgkkg.nlvyiidfglakkyrdar 160
                 l+ l n  s   s k v  +  +++  ++y+hs++  hrd+   n+l+ l       + i+dfg+ak+ r   
    T01H8.1a 534 LDKLVNKKSL-GSEKEVAAIMANLLNAVQYLHSQQVAHRDLTAANILFALKDGDpSSLRIVDFGFAKQSRAEN 605
                 3444444333.36788888889999************************9553325689********998655 PP

>> T01H8.1e  CE41000	WBGene00011352	locus:rskn-1	status:Confirmed	UniProt:A5JYU0	protein_id:CAN86896.1
   #    score  bias  c-Evalue  i-Evalue hmmfrom  hmm to    alifrom  ali to    envfrom  env to     acc
 ---   ------ ----- --------- --------- ------- -------    ------- -------    ------- -------    ----
   1 !   17.9   0.1   3.5e-05    0.0015      91     217 ..     184     302 ..      95     323 .. 0.74
   2 !   19.7   0.0   9.9e-06   0.00043      89     160 ..     528     599 ..     508     671 .. 0.74

  Alignments for each domain:
  == domain 1    score: 17.9 bits;  conditional E-value: 3.5e-05
  Csnk1d-aln  91 dlfnfcsrk..fslktvllladqmisrieyihsknfihrdvkpdnflmglgkkgnlvyiidfglakkyrdarthqhipyrenknltgtaryasinthlg 187
                 dlf   s+   f+   v +   ++   +e++hs  +++rd+kp+n+l+     g  + + dfgl+k   d+  +          + gt  y + +    
    T01H8.1e 184 DLFTRLSKEvmFTEDDVKFYLAELTLALEHLHSLGIVYRDLKPENILLDA--DG-HIKVTDFGLSKEAIDSEKK-------TYSFCGTVEYMAPEVINR 272
                 5666666542244555665556677789******************9764..45.47899******99998654.......44789*****99999888 PP

  Csnk1d-aln 188 ieqsrrddleslgyvlmyfnlgslpwqglk 217
                    s   d+ slg +++ +  g lp+qg  
    T01H8.1e 273 RGHSMAADFWSLGVLMFEMLTGHLPFQGRD 302
                 999**********877778889*****964 PP

  == domain 2    score: 19.7 bits;  conditional E-value: 9.9e-06
  Csnk1d-aln  89 ledlfnfcsrkfslktvllladqmisrieyihsknfihrdvkpdnflmglgkkg.nlvyiidfglakkyrdar 160
                 l+ l n  s   s k v  +  +++  ++y+hs++  hrd+   n+l+ l       + i+dfg+ak+ r   
    T01H8.1e 528 LDKLVNKKSL-GSEKEVAAIMANLLNAVQYLHSQQVAHRDLTAANILFALKDGDpSSLRIVDFGFAKQSRAEN 599
                 3444444333.36788888889999************************9553325689********998655 PP

>> W03G1.6b  CE40474	WBGene00021012	locus:pig-1	status:Partially_confirmed	UniProt:A7WK48	protein_id:CCD69088.1
   #    score  bias  c-Evalue  i-Evalue hmmfrom  hmm to    alifrom  ali to    envfrom  env to     acc
 ---   ------ ----- --------- --------- ------- -------    ------- -------    ------- -------    ----
   1 !   39.8   0.1   7.9e-12   3.5e-10       9     214 ..      11     212 ..       5     226 .. 0.80

  Alignments for each domain:
  == domain 1    score: 39.8 bits;  conditional E-value: 7.9e-12
  Csnk1d-aln   9 yrlgrkigsgsfgdiylgtdiaageevaiklecvkt...khpqlhieskiykmmqggvgiptikwcgaegdynvmvmellgpsledlfnfcsrkfslkt 104
                 y +  ++gsg fg + l t + + ++vaik+   k      p+++ e    + +         ++  +e d   +vme    s  ++f++  rk  l  
    W03G1.6b  11 YAVHDELGSGGFGKVRLATHLLTNQKVAIKIIDKKQlghDLPRVQTEMDALRNLSHQNICRLYHYIETE-DKFFIVMEYC--SGGEMFDYIVRKERLEE 106
                 56677899**********************976654211457777777777777665555555666666.5667899985..6679********99976 PP

  Csnk1d-aln 105 ..vllladqmisrieyihsknfihrdvkpdnflmglgkkgnlvyiidfglakkyrdarthqhipyrenknltgtaryasinthlgieq.srrddleslg 200
                      +  q++s i ++hs+ + hrd+kp+n+l+        + +idfgl+ k    r  +h    +     g+  ya+ +   g++      d+ s+g
    W03G1.6b 107 seARHFFRQLVSAIAFVHSQGYAHRDLKPENLLLTEDL---HLKLIDFGLCAKTEKGRIDKH----NLDTCCGSPAYAAPELIQGLQYkGNEADVWSMG 198
                 22567899************************987543...45789********99999988....4567899999***99999998515678999*** PP

  Csnk1d-aln 201 yvlmyfnlgslpwq 214
                  +l  + +g+lp++
    W03G1.6b 199 ILLYTLLVGALPFE 212
                 99999999**9987 PP

>> W03G1.6a  CE40473	WBGene00021012	locus:pig-1	protein kinase	status:Confirmed	UniProt:A7WK47	protein_id:CCD69087.1
   #    score  bias  c-Evalue  i-Evalue hmmfrom  hmm to    alifrom  ali to    envfrom  env to     acc
 ---   ------ ----- --------- --------- ------- -------    ------- -------    ------- -------    ----
   1 !   39.8   0.1     8e-12   3.5e-10       9     214 ..      11     212 ..       5     226 .. 0.80

  Alignments for each domain:
  == domain 1    score: 39.8 bits;  conditional E-value: 8e-12
  Csnk1d-aln   9 yrlgrkigsgsfgdiylgtdiaageevaiklecvkt...khpqlhieskiykmmqggvgiptikwcgaegdynvmvmellgpsledlfnfcsrkfslkt 104
                 y +  ++gsg fg + l t + + ++vaik+   k      p+++ e    + +         ++  +e d   +vme    s  ++f++  rk  l  
    W03G1.6a  11 YAVHDELGSGGFGKVRLATHLLTNQKVAIKIIDKKQlghDLPRVQTEMDALRNLSHQNICRLYHYIETE-DKFFIVMEYC--SGGEMFDYIVRKERLEE 106
                 56677899**********************976654211457777777777777665555555666666.5667899985..6679********99976 PP

  Csnk1d-aln 105 ..vllladqmisrieyihsknfihrdvkpdnflmglgkkgnlvyiidfglakkyrdarthqhipyrenknltgtaryasinthlgieq.srrddleslg 200
                      +  q++s i ++hs+ + hrd+kp+n+l+        + +idfgl+ k    r  +h    +     g+  ya+ +   g++      d+ s+g
    W03G1.6a 107 seARHFFRQLVSAIAFVHSQGYAHRDLKPENLLLTEDL---HLKLIDFGLCAKTEKGRIDKH----NLDTCCGSPAYAAPELIQGLQYkGNEADVWSMG 198
                 22567899************************987543...45789********99999988....4567899999***99999998515678999*** PP

  Csnk1d-aln 201 yvlmyfnlgslpwq 214
                  +l  + +g+lp++
    W03G1.6a 199 ILLYTLLVGALPFE 212
                 99999999**9987 PP

>> Y73B6A.2  CE22961	WBGene00022229	protein kinase	status:Confirmed	UniProt:Q9N4E5	protein_id:CCD62346.1
   #    score  bias  c-Evalue  i-Evalue hmmfrom  hmm to    alifrom  ali to    envfrom  env to     acc
 ---   ------ ----- --------- --------- ------- -------    ------- -------    ------- -------    ----
   1 !   39.1   0.0   1.3e-11   5.7e-10       7     159 ..      18     177 ..      13     199 .] 0.77

  Alignments for each domain:
  == domain 1    score: 39.1 bits;  conditional E-value: 1.3e-11
  Csnk1d-aln   7 nryrlgrkigsgsfgdiylgtdiaageevaiklecvktkhpqlhieski.ykmm.qggvgiptikwcgaegdynvmvmellgpsledlfnfcsrkfslk 103
                 n y ++ ++g+gsfg i+  +       + i+   ++ k   ++ e+ +  k+   g    pt k +g +     +vm+llg sl+dl  +     sl 
    Y73B6A.2  18 NGYTITGRVGQGSFGPIFSVSKNHKDYALKIQPRKINGKPSTVQKEASLlLKLNpHGDKYFPTFKMAGENVKCAFIVMNLLGRSLKDLRLMSPNPDSLT 116
                 6678888999999999998887766666666666777788888888665156653577889***************************99998888885 PP

  Csnk1d-aln 104 ..tvllladqmisrieyihsknfihrdvkpdnflmgl...gkkgnlvyiidfglakkyrda 159
                   t   +  q +  ++ +h    +h dvkp n+++g      k  + y+idf +a+k+   
    Y73B6A.2 117 pgTWSRIGIQCLYVLKQLHDGAVVHGDVKPTNYVLGNptdCLKSRIFYLIDFAIAQKFIVN 177
                 43888999****************************73224699*************9643 PP

>> K04C1.5  CE06089	WBGene00010555	serine\/threonine kinase	status:Confirmed	UniProt:Q21204	protein_id:CAA94212.1
   #    score  bias  c-Evalue  i-Evalue hmmfrom  hmm to    alifrom  ali to    envfrom  env to     acc
 ---   ------ ----- --------- --------- ------- -------    ------- -------    ------- -------    ----
   1 !   37.9   0.0     3e-11   1.3e-09      46     205 ..      10     172 ..       6     200 .. 0.72

  Alignments for each domain:
  == domain 1    score: 37.9 bits;  conditional E-value: 3e-11
  Csnk1d-aln  46 hpqlhieskiykmmqggvgiptikwcgaegdynvmvmellgpsledlfnf.csrkfslktvllladqmisrieyihsknfihrdvkpdnflmglgkkgn 143
                 +p+++ e    k + g  g+p ++      +  v+vm+     le++ +     k+s + v+ la +++s +e+ih k  +h+d+k dn ++g  k gn
     K04C1.5  10 EPNFYQEIDFLKHLAGINGVPVVHKHFQYEQKRVLVMDKYLENLEQFRKRkEDEKLSPRVVIKLAFRLVSILEHIHRKGVVHQDIKLDNVVFGA-KVGN 107
                 577888889999999********9999999999****9876666665443134579999********************************994.4444 PP

  Csnk1d-aln 144 l..vyiidfglakkyrdarthqhi..pyrenknltgtaryasinthlgieqsrrddleslgyvlmy 205
                    + +id+g+a   +     + +        ++  ++ yas     g++    ddl+ l ++l++
     K04C1.5 108 KldIVLIDYGIAAFTKPKPPRDLVdgALHCTTDF-SSSVYASPGLVQGLKGDPVDDLQMLSFMLLW 172
                 3123468****96444333332220022322222.3455666666667777777777777776665 PP

>> H39E23.1e  CE44733	WBGene00003916	locus:par-1	status:Partially_confirmed	UniProt:D5MCT2	protein_id:CBL43447.1
   #    score  bias  c-Evalue  i-Evalue hmmfrom  hmm to    alifrom  ali to    envfrom  env to     acc
 ---   ------ ----- --------- --------- ------- -------    ------- -------    ------- -------    ----
   1 !   38.3   0.3   2.3e-11     1e-09       7     223 ..     104     313 ..      98     339 .. 0.69

  Alignments for each domain:
  == domain 1    score: 38.3 bits;  conditional E-value: 2.3e-11
  Csnk1d-aln   7 nryrlgrkigsgsfgdiylgtdiaageevaiklecvktkhp....qlhieskiykmmqggvgiptikwcgaegdynvmvmellgpsledlfnfcsr..k 99 
                  +y+l ++ig+g+f+ + l   + +g evaik+    + +p    +l  e ki k ++    +   +   +e     +v+e    s  ++f++     +
   H39E23.1e 104 GKYKLLKTIGKGNFAKVKLAKHVITGHEVAIKIIDKTALNPsslqKLFREVKIMKQLDHPNIVKLYQVMETEQTLY-LVLEY--ASGGEVFDYLVAhgR 199
                 589999**************************97655555533325788999999888877777666666665543.44444..444555555544014 PP

  Csnk1d-aln 100 fslktvllladqmisrieyihsknfihrdvkpdnflmglgkkgnlvyiidfglakkyrdarthqhipyrenknltgtaryasinthlgieqs.rrddle 197
                 +  k       q++s ++y+hskn+ihrd+k +n+l+        + i dfg+++ +            +   + g+  ya+ +   g +      d+ 
   H39E23.1e 200 MKEKEARAKFRQIVSAVQYLHSKNIIHRDLKAENLLLDQ--DM-NIKIADFGFSNTFSLGN--------KLDTFCGSPPYAAPELFSGKKYDgPEVDVW 287
                 55566677778************************9754..34.47899***998876443........234567888888888888776541456888 PP

  Csnk1d-aln 198 slgyvlmyfnlgslpwqglkaatkrq 223
                 slg +l  +  gslp++g +    r+
   H39E23.1e 288 SLGVILYTLVSGSLPFDGQNLKELRE 313
                 88888888888888887754444443 PP

>> K11E8.1k  CE28060	WBGene00006779	locus:unc-43	Ca2+\/calmodulin-dependent protein kinase	status:Confirmed	UniProt:O623
   #    score  bias  c-Evalue  i-Evalue hmmfrom  hmm to    alifrom  ali to    envfrom  env to     acc
 ---   ------ ----- --------- --------- ------- -------    ------- -------    ------- -------    ----
   1 !   37.6   0.0   3.6e-11   1.6e-09       5     160 ..       8     166 ..       4     172 .. 0.81

  Alignments for each domain:
  == domain 1    score: 37.6 bits;  conditional E-value: 3.6e-11
  Csnk1d-aln   5 vgnryrlgrkigsgsfgdiylgtdiaageevaiklecvkt....khpqlhieskiykmmqggvgiptikwcgaegdynvmvmellgpsledlf.nfcsr 98 
                  +++y ++ ++g+g+f+ +      ++g e a k+   k        +l  e++i + +q    i  ++    e  +  +v++l+     +lf ++++r
    K11E8.1k   8 FSDNYDVKEELGKGAFSVVRRCVHKTTGLEFAAKIINTKKlsarDFQKLEREARICRKLQHP-NIVRLHDSIQEESFHYLVFDLVTGG--ELFeDIVAR 103
                 66788899999999999999999999999999998666541221345799999**9999976.5777888889999999999998543..333145678 PP

  Csnk1d-aln  99 kf.slktvllladqmisrieyihsknfihrdvkpdnflmglgkkgnlvyiidfglakkyrdar 160
                  f s        +q++  i y hs+ ++hrd+kp+n+l+    kg  v + dfgla    d+ 
    K11E8.1k 104 EFySEADASHCIQQILESIAYCHSNGIVHRDLKPENLLLASKAKGAAVKLADFGLAIEVNDSE 166
                 87255567788899******************************************9988875 PP

>> K11E8.1l  CE28061	WBGene00006779	locus:unc-43	Ca2+\/calmodulin-dependent protein kinase	status:Confirmed	UniProt:O623
   #    score  bias  c-Evalue  i-Evalue hmmfrom  hmm to    alifrom  ali to    envfrom  env to     acc
 ---   ------ ----- --------- --------- ------- -------    ------- -------    ------- -------    ----
   1 !   37.6   0.0   3.6e-11   1.6e-09       5     160 ..       8     166 ..       4     172 .. 0.81

  Alignments for each domain:
  == domain 1    score: 37.6 bits;  conditional E-value: 3.6e-11
  Csnk1d-aln   5 vgnryrlgrkigsgsfgdiylgtdiaageevaiklecvkt....khpqlhieskiykmmqggvgiptikwcgaegdynvmvmellgpsledlf.nfcsr 98 
                  +++y ++ ++g+g+f+ +      ++g e a k+   k        +l  e++i + +q    i  ++    e  +  +v++l+     +lf ++++r
    K11E8.1l   8 FSDNYDVKEELGKGAFSVVRRCVHKTTGLEFAAKIINTKKlsarDFQKLEREARICRKLQHP-NIVRLHDSIQEESFHYLVFDLVTGG--ELFeDIVAR 103
                 66788899999999999999999999999999998666541221345799999**9999976.5777888889999999999998543..333145678 PP

  Csnk1d-aln  99 kf.slktvllladqmisrieyihsknfihrdvkpdnflmglgkkgnlvyiidfglakkyrdar 160
                  f s        +q++  i y hs+ ++hrd+kp+n+l+    kg  v + dfgla    d+ 
    K11E8.1l 104 EFySEADASHCIQQILESIAYCHSNGIVHRDLKPENLLLASKAKGAAVKLADFGLAIEVNDSE 166
                 87255567788899******************************************9988875 PP

>> T19A5.2c  CE30181	WBGene00001526	locus:gck-1	status:Partially_confirmed	UniProt:Q95ZN5	protein_id:CCD72152.1
   #    score  bias  c-Evalue  i-Evalue hmmfrom  hmm to    alifrom  ali to    envfrom  env to     acc
 ---   ------ ----- --------- --------- ------- -------    ------- -------    ------- -------    ----
   1 !   37.1   0.1   5.4e-11   2.4e-09      11     155 ..      34     177 ..      26     192 .. 0.83

  Alignments for each domain:
  == domain 1    score: 37.1 bits;  conditional E-value: 5.4e-11
  Csnk1d-aln  11 lgrkigsgsfgdiylgtdiaageevaiklecvktkhpql.hieskiykmmqggvgiptikwcga..egdynvmvmellg.psledlfnfcsrkfslktv 105
                 ++ +ig gsfg++y g d  +g  vaik+  ++  + ++  i+ +i  + q      t k+ g+  +g    ++me lg  s  dl +  s k+    +
    T19A5.2c  34 KQERIGRGSFGEVYKGIDNRTGRVVAIKIIDLEQAEDEIeDIQQEIQVLSQCDSQYVT-KYFGSflKGSKLWIIMEYLGgGSALDLTK--SGKLDESHI 129
                 56789***********************877766555542799999999999888776.5555434899999****997257778865..778877788 PP

  Csnk1d-aln 106 llladqmisrieyihsknfihrdvkpdnflmglgkkgnlvyiidfglakk 155
                  ++  +++  +ey+hs   ihrd+k  n l+   ++   v i d+g+ak 
    T19A5.2c 130 AVILREILKGLEYLHSERKIHRDIKGANVLL--DRQTAAVKICDYGVAKP 177
                 888899**********************995..689999*********95 PP

>> H39E23.1g  CE45263	WBGene00003916	locus:par-1	status:Partially_confirmed	UniProt:E0AHE2	protein_id:CBW44387.1
   #    score  bias  c-Evalue  i-Evalue hmmfrom  hmm to    alifrom  ali to    envfrom  env to     acc
 ---   ------ ----- --------- --------- ------- -------    ------- -------    ------- -------    ----
   1 !   38.0   0.4   2.8e-11   1.2e-09       7     223 ..      17     226 ..      12     252 .. 0.69

  Alignments for each domain:
  == domain 1    score: 38.0 bits;  conditional E-value: 2.8e-11
  Csnk1d-aln   7 nryrlgrkigsgsfgdiylgtdiaageevaiklecvktkhp....qlhieskiykmmqggvgiptikwcgaegdynvmvmellgpsledlfnfcsr..k 99 
                  +y+l ++ig+g+f+ + l   + +g evaik+    + +p    +l  e ki k ++    +   +   +e     +v+e    s  ++f++     +
   H39E23.1g  17 GKYKLLKTIGKGNFAKVKLAKHVITGHEVAIKIIDKTALNPsslqKLFREVKIMKQLDHPNIVKLYQVMETEQTLY-LVLEY--ASGGEVFDYLVAhgR 112
                 589999**************************97655555533325788999999888877777666666665543.44444..444555555544014 PP

  Csnk1d-aln 100 fslktvllladqmisrieyihsknfihrdvkpdnflmglgkkgnlvyiidfglakkyrdarthqhipyrenknltgtaryasinthlgieqs.rrddle 197
                 +  k       q++s ++y+hskn+ihrd+k +n+l+        + i dfg+++ +            +   + g+  ya+ +   g +      d+ 
   H39E23.1g 113 MKEKEARAKFRQIVSAVQYLHSKNIIHRDLKAENLLLDQ--DM-NIKIADFGFSNTFSLGN--------KLDTFCGSPPYAAPELFSGKKYDgPEVDVW 200
                 55566677778************************9754..34.47899***998876443........234567888888888888776541456888 PP

  Csnk1d-aln 198 slgyvlmyfnlgslpwqglkaatkrq 223
                 slg +l  +  gslp++g +    r+
   H39E23.1g 201 SLGVILYTLVSGSLPFDGQNLKELRE 226
                 88888888888888887754444443 PP

>> H39E23.1c  CE40085	WBGene00003916	locus:par-1	status:Partially_confirmed	UniProt:Q9TW45	protein_id:CAJ85756.1
   #    score  bias  c-Evalue  i-Evalue hmmfrom  hmm to    alifrom  ali to    envfrom  env to     acc
 ---   ------ ----- --------- --------- ------- -------    ------- -------    ------- -------    ----
   1 !   37.9   0.4   2.9e-11   1.3e-09       7     223 ..      38     247 ..      33     273 .. 0.69

  Alignments for each domain:
  == domain 1    score: 37.9 bits;  conditional E-value: 2.9e-11
  Csnk1d-aln   7 nryrlgrkigsgsfgdiylgtdiaageevaiklecvktkhp....qlhieskiykmmqggvgiptikwcgaegdynvmvmellgpsledlfnfcsr..k 99 
                  +y+l ++ig+g+f+ + l   + +g evaik+    + +p    +l  e ki k ++    +   +   +e     +v+e    s  ++f++     +
   H39E23.1c  38 GKYKLLKTIGKGNFAKVKLAKHVITGHEVAIKIIDKTALNPsslqKLFREVKIMKQLDHPNIVKLYQVMETEQTLY-LVLEY--ASGGEVFDYLVAhgR 133
                 589999**************************97655555533325788999999888877777666666665543.44444..444555555544014 PP

  Csnk1d-aln 100 fslktvllladqmisrieyihsknfihrdvkpdnflmglgkkgnlvyiidfglakkyrdarthqhipyrenknltgtaryasinthlgieqs.rrddle 197
                 +  k       q++s ++y+hskn+ihrd+k +n+l+        + i dfg+++ +            +   + g+  ya+ +   g +      d+ 
   H39E23.1c 134 MKEKEARAKFRQIVSAVQYLHSKNIIHRDLKAENLLLDQ--DM-NIKIADFGFSNTFSLGN--------KLDTFCGSPPYAAPELFSGKKYDgPEVDVW 221
                 55566677778************************9754..34.47899***998876443........234567888888888888776541456888 PP

  Csnk1d-aln 198 slgyvlmyfnlgslpwqglkaatkrq 223
                 slg +l  +  gslp++g +    r+
   H39E23.1c 222 SLGVILYTLVSGSLPFDGQNLKELRE 247
                 88888888888888887754444443 PP

>> H39E23.1b  CE27768	WBGene00003916	locus:par-1	status:Partially_confirmed	UniProt:Q9TW45	protein_id:CAB54262.2
   #    score  bias  c-Evalue  i-Evalue hmmfrom  hmm to    alifrom  ali to    envfrom  env to     acc
 ---   ------ ----- --------- --------- ------- -------    ------- -------    ------- -------    ----
   1 !   37.8   0.4   3.1e-11   1.4e-09       7     223 ..     120     329 ..     115     355 .. 0.69

  Alignments for each domain:
  == domain 1    score: 37.8 bits;  conditional E-value: 3.1e-11
  Csnk1d-aln   7 nryrlgrkigsgsfgdiylgtdiaageevaiklecvktkhp....qlhieskiykmmqggvgiptikwcgaegdynvmvmellgpsledlfnfcsr..k 99 
                  +y+l ++ig+g+f+ + l   + +g evaik+    + +p    +l  e ki k ++    +   +   +e     +v+e    s  ++f++     +
   H39E23.1b 120 GKYKLLKTIGKGNFAKVKLAKHVITGHEVAIKIIDKTALNPsslqKLFREVKIMKQLDHPNIVKLYQVMETEQTLY-LVLEY--ASGGEVFDYLVAhgR 215
                 589999**************************97655555533325788999999888877777666666665543.44444..444555555544014 PP

  Csnk1d-aln 100 fslktvllladqmisrieyihsknfihrdvkpdnflmglgkkgnlvyiidfglakkyrdarthqhipyrenknltgtaryasinthlgieqs.rrddle 197
                 +  k       q++s ++y+hskn+ihrd+k +n+l+        + i dfg+++ +            +   + g+  ya+ +   g +      d+ 
   H39E23.1b 216 MKEKEARAKFRQIVSAVQYLHSKNIIHRDLKAENLLLDQ--DM-NIKIADFGFSNTFSLGN--------KLDTFCGSPPYAAPELFSGKKYDgPEVDVW 303
                 55566677778************************9754..34.47899***998876433........234567888888888888776541456888 PP

  Csnk1d-aln 198 slgyvlmyfnlgslpwqglkaatkrq 223
                 slg +l  +  gslp++g +    r+
   H39E23.1b 304 SLGVILYTLVSGSLPFDGQNLKELRE 329
                 88888888888888887754444443 PP

>> H39E23.1f  CE45159	WBGene00003916	locus:par-1	status:Partially_confirmed	UniProt:D9N143	protein_id:CBO24859.1
   #    score  bias  c-Evalue  i-Evalue hmmfrom  hmm to    alifrom  ali to    envfrom  env to     acc
 ---   ------ ----- --------- --------- ------- -------    ------- -------    ------- -------    ----
   1 !   37.8   0.4   3.1e-11   1.4e-09       7     223 ..      79     288 ..      74     314 .. 0.69

  Alignments for each domain:
  == domain 1    score: 37.8 bits;  conditional E-value: 3.1e-11
  Csnk1d-aln   7 nryrlgrkigsgsfgdiylgtdiaageevaiklecvktkhp....qlhieskiykmmqggvgiptikwcgaegdynvmvmellgpsledlfnfcsr..k 99 
                  +y+l ++ig+g+f+ + l   + +g evaik+    + +p    +l  e ki k ++    +   +   +e     +v+e    s  ++f++     +
   H39E23.1f  79 GKYKLLKTIGKGNFAKVKLAKHVITGHEVAIKIIDKTALNPsslqKLFREVKIMKQLDHPNIVKLYQVMETEQTLY-LVLEY--ASGGEVFDYLVAhgR 174
                 589999**************************97655555533325788999999888877777666666665543.44444..444555555544014 PP

  Csnk1d-aln 100 fslktvllladqmisrieyihsknfihrdvkpdnflmglgkkgnlvyiidfglakkyrdarthqhipyrenknltgtaryasinthlgieqs.rrddle 197
                 +  k       q++s ++y+hskn+ihrd+k +n+l+        + i dfg+++ +            +   + g+  ya+ +   g +      d+ 
   H39E23.1f 175 MKEKEARAKFRQIVSAVQYLHSKNIIHRDLKAENLLLDQ--DM-NIKIADFGFSNTFSLGN--------KLDTFCGSPPYAAPELFSGKKYDgPEVDVW 262
                 55566677778************************9754..34.47899***998876433........234567888888888888776541456888 PP

  Csnk1d-aln 198 slgyvlmyfnlgslpwqglkaatkrq 223
                 slg +l  +  gslp++g +    r+
   H39E23.1f 263 SLGVILYTLVSGSLPFDGQNLKELRE 288
                 88888888888888887754444443 PP

>> H39E23.1a  CE23838	WBGene00003916	locus:par-1	serine\/threonine kinase (KIN1\/SNF1\/Nim1 subfamily)	status:Confirmed	
   #    score  bias  c-Evalue  i-Evalue hmmfrom  hmm to    alifrom  ali to    envfrom  env to     acc
 ---   ------ ----- --------- --------- ------- -------    ------- -------    ------- -------    ----
   1 !   37.7   0.3   3.4e-11   1.5e-09       7     223 ..     168     377 ..     163     403 .. 0.69

  Alignments for each domain:
  == domain 1    score: 37.7 bits;  conditional E-value: 3.4e-11
  Csnk1d-aln   7 nryrlgrkigsgsfgdiylgtdiaageevaiklecvktkhp....qlhieskiykmmqggvgiptikwcgaegdynvmvmellgpsledlfnfcsr..k 99 
                  +y+l ++ig+g+f+ + l   + +g evaik+    + +p    +l  e ki k ++    +   +   +e     +v+e    s  ++f++     +
   H39E23.1a 168 GKYKLLKTIGKGNFAKVKLAKHVITGHEVAIKIIDKTALNPsslqKLFREVKIMKQLDHPNIVKLYQVMETEQTLY-LVLEY--ASGGEVFDYLVAhgR 263
                 589999**************************97655555533325788999999888877777666666665543.44444..444555555544014 PP

  Csnk1d-aln 100 fslktvllladqmisrieyihsknfihrdvkpdnflmglgkkgnlvyiidfglakkyrdarthqhipyrenknltgtaryasinthlgieqs.rrddle 197
                 +  k       q++s ++y+hskn+ihrd+k +n+l+        + i dfg+++ +            +   + g+  ya+ +   g +      d+ 
   H39E23.1a 264 MKEKEARAKFRQIVSAVQYLHSKNIIHRDLKAENLLLDQ--DM-NIKIADFGFSNTFSLGN--------KLDTFCGSPPYAAPELFSGKKYDgPEVDVW 351
                 55566677778************************9754..34.47899***998876433........234567888888888887776541456888 PP

  Csnk1d-aln 198 slgyvlmyfnlgslpwqglkaatkrq 223
                 slg +l  +  gslp++g +    r+
   H39E23.1a 352 SLGVILYTLVSGSLPFDGQNLKELRE 377
                 88888888888888887754444443 PP

>> H39E23.1j  CE46555	WBGene00003916	locus:par-1	status:Partially_confirmed
   #    score  bias  c-Evalue  i-Evalue hmmfrom  hmm to    alifrom  ali to    envfrom  env to     acc
 ---   ------ ----- --------- --------- ------- -------    ------- -------    ------- -------    ----
   1 !   37.7   0.3   3.4e-11   1.5e-09       7     223 ..     168     377 ..     163     403 .. 0.69

  Alignments for each domain:
  == domain 1    score: 37.7 bits;  conditional E-value: 3.4e-11
  Csnk1d-aln   7 nryrlgrkigsgsfgdiylgtdiaageevaiklecvktkhp....qlhieskiykmmqggvgiptikwcgaegdynvmvmellgpsledlfnfcsr..k 99 
                  +y+l ++ig+g+f+ + l   + +g evaik+    + +p    +l  e ki k ++    +   +   +e     +v+e    s  ++f++     +
   H39E23.1j 168 GKYKLLKTIGKGNFAKVKLAKHVITGHEVAIKIIDKTALNPsslqKLFREVKIMKQLDHPNIVKLYQVMETEQTLY-LVLEY--ASGGEVFDYLVAhgR 263
                 589999**************************97655555533325788999999888877777666666665543.44444..444555555544014 PP

  Csnk1d-aln 100 fslktvllladqmisrieyihsknfihrdvkpdnflmglgkkgnlvyiidfglakkyrdarthqhipyrenknltgtaryasinthlgieqs.rrddle 197
                 +  k       q++s ++y+hskn+ihrd+k +n+l+        + i dfg+++ +            +   + g+  ya+ +   g +      d+ 
   H39E23.1j 264 MKEKEARAKFRQIVSAVQYLHSKNIIHRDLKAENLLLDQ--DM-NIKIADFGFSNTFSLGN--------KLDTFCGSPPYAAPELFSGKKYDgPEVDVW 351
                 55566677778************************9754..34.47899***998876433........234567888888888887776541456888 PP

  Csnk1d-aln 198 slgyvlmyfnlgslpwqglkaatkrq 223
                 slg +l  +  gslp++g +    r+
   H39E23.1j 352 SLGVILYTLVSGSLPFDGQNLKELRE 377
                 88888888888888887754444443 PP

>> H39E23.1d  CE44808	WBGene00003916	locus:par-1	status:Partially_confirmed	UniProt:Q9TW45	protein_id:CAQ16148.2
   #    score  bias  c-Evalue  i-Evalue hmmfrom  hmm to    alifrom  ali to    envfrom  env to     acc
 ---   ------ ----- --------- --------- ------- -------    ------- -------    ------- -------    ----
   1 !   37.7   0.3   3.5e-11   1.5e-09       7     223 ..     104     313 ..      99     339 .. 0.69

  Alignments for each domain:
  == domain 1    score: 37.7 bits;  conditional E-value: 3.5e-11
  Csnk1d-aln   7 nryrlgrkigsgsfgdiylgtdiaageevaiklecvktkhp....qlhieskiykmmqggvgiptikwcgaegdynvmvmellgpsledlfnfcsr..k 99 
                  +y+l ++ig+g+f+ + l   + +g evaik+    + +p    +l  e ki k ++    +   +   +e     +v+e    s  ++f++     +
   H39E23.1d 104 GKYKLLKTIGKGNFAKVKLAKHVITGHEVAIKIIDKTALNPsslqKLFREVKIMKQLDHPNIVKLYQVMETEQTLY-LVLEY--ASGGEVFDYLVAhgR 199
                 589999**************************97655555533325788999999888877777666666665543.44444..444555555544014 PP

  Csnk1d-aln 100 fslktvllladqmisrieyihsknfihrdvkpdnflmglgkkgnlvyiidfglakkyrdarthqhipyrenknltgtaryasinthlgieqs.rrddle 197
                 +  k       q++s ++y+hskn+ihrd+k +n+l+        + i dfg+++ +            +   + g+  ya+ +   g +      d+ 
   H39E23.1d 200 MKEKEARAKFRQIVSAVQYLHSKNIIHRDLKAENLLLDQ--DM-NIKIADFGFSNTFSLGN--------KLDTFCGSPPYAAPELFSGKKYDgPEVDVW 287
                 55566677778************************9754..34.47899***998876433........234567888888888887776541456888 PP

  Csnk1d-aln 198 slgyvlmyfnlgslpwqglkaatkrq 223
                 slg +l  +  gslp++g +    r+
   H39E23.1d 288 SLGVILYTLVSGSLPFDGQNLKELRE 313
                 88888888888888887754444443 PP

>> K11E8.1i  CE28059	WBGene00006779	locus:unc-43	calcium\/calmodulin dependent protein kinase	status:Confirmed	UniProt:O
   #    score  bias  c-Evalue  i-Evalue hmmfrom  hmm to    alifrom  ali to    envfrom  env to     acc
 ---   ------ ----- --------- --------- ------- -------    ------- -------    ------- -------    ----
   1 !   37.1   0.0   5.1e-11   2.2e-09       5     160 ..       8     166 ..       4     172 .. 0.81

  Alignments for each domain:
  == domain 1    score: 37.1 bits;  conditional E-value: 5.1e-11
  Csnk1d-aln   5 vgnryrlgrkigsgsfgdiylgtdiaageevaiklecvkt....khpqlhieskiykmmqggvgiptikwcgaegdynvmvmellgpsledlf.nfcsr 98 
                  +++y ++ ++g+g+f+ +      ++g e a k+   k        +l  e++i + +q    i  ++    e  +  +v++l+     +lf ++++r
    K11E8.1i   8 FSDNYDVKEELGKGAFSVVRRCVHKTTGLEFAAKIINTKKlsarDFQKLEREARICRKLQHP-NIVRLHDSIQEESFHYLVFDLVTGG--ELFeDIVAR 103
                 567888999999999999999999999999999986665412113457999999*9999976.5777888889999999999998543..333145678 PP

  Csnk1d-aln  99 kf.slktvllladqmisrieyihsknfihrdvkpdnflmglgkkgnlvyiidfglakkyrdar 160
                  f s        +q++  i y hs+ ++hrd+kp+n+l+    kg  v + dfgla    d+ 
    K11E8.1i 104 EFySEADASHCIQQILESIAYCHSNGIVHRDLKPENLLLASKAKGAAVKLADFGLAIEVNDSE 166
                 87255567788899******************************************9988875 PP

>> K11E8.1f  CE28056	WBGene00006779	locus:unc-43	Ca2+\/calmodulin-dependent protein kinase	status:Confirmed	UniProt:O623
   #    score  bias  c-Evalue  i-Evalue hmmfrom  hmm to    alifrom  ali to    envfrom  env to     acc
 ---   ------ ----- --------- --------- ------- -------    ------- -------    ------- -------    ----
   1 !   35.9   0.0   1.2e-10   5.2e-09       5     160 ..       8     166 ..       4     172 .. 0.80

  Alignments for each domain:
  == domain 1    score: 35.9 bits;  conditional E-value: 1.2e-10
  Csnk1d-aln   5 vgnryrlgrkigsgsfgdiylgtdiaageevaiklecvkt....khpqlhieskiykmmqggvgiptikwcgaegdynvmvmellgpsledlf.nfcsr 98 
                  +++y ++ ++g+g+f+ +      ++g e a k+   k        +l  e++i + +q    i  ++    e  +  +v++l+     +lf ++++r
    K11E8.1f   8 FSDNYDVKEELGKGAFSVVRRCVHKTTGLEFAAKIINTKKlsarDFQKLEREARICRKLQHP-NIVRLHDSIQEESFHYLVFDLVTGG--ELFeDIVAR 103
                 56788899999999999999999999999999998666541211345789999999999976.5777888889999999999998543..333145678 PP

  Csnk1d-aln  99 kf.slktvllladqmisrieyihsknfihrdvkpdnflmglgkkgnlvyiidfglakkyrdar 160
                  f s        +q++  i y hs+ ++hrd+kp+n+l+    kg  v + dfgla    d+ 
    K11E8.1f 104 EFySEADASHCIQQILESIAYCHSNGIVHRDLKPENLLLASKAKGAAVKLADFGLAIEVNDSE 166
                 87255567788899******************************************9988875 PP

>> K11E8.1d  CE28054	WBGene00006779	locus:unc-43	Ca2+\/calmodulin-dependent protein kinase	status:Confirmed	UniProt:O623
   #    score  bias  c-Evalue  i-Evalue hmmfrom  hmm to    alifrom  ali to    envfrom  env to     acc
 ---   ------ ----- --------- --------- ------- -------    ------- -------    ------- -------    ----
   1 !   36.1   0.0     1e-10   4.5e-09       5     160 ..       8     166 ..       4     172 .. 0.80

  Alignments for each domain:
  == domain 1    score: 36.1 bits;  conditional E-value: 1e-10
  Csnk1d-aln   5 vgnryrlgrkigsgsfgdiylgtdiaageevaiklecvkt....khpqlhieskiykmmqggvgiptikwcgaegdynvmvmellgpsledlf.nfcsr 98 
                  +++y ++ ++g+g+f+ +      ++g e a k+   k        +l  e++i + +q    i  ++    e  +  +v++l+     +lf ++++r
    K11E8.1d   8 FSDNYDVKEELGKGAFSVVRRCVHKTTGLEFAAKIINTKKlsarDFQKLEREARICRKLQHP-NIVRLHDSIQEESFHYLVFDLVTGG--ELFeDIVAR 103
                 56788899999999999999999999999999998666541211345789999999999976.5777888889999999999998543..333145678 PP

  Csnk1d-aln  99 kf.slktvllladqmisrieyihsknfihrdvkpdnflmglgkkgnlvyiidfglakkyrdar 160
                  f s        +q++  i y hs+ ++hrd+kp+n+l+    kg  v + dfgla    d+ 
    K11E8.1d 104 EFySEADASHCIQQILESIAYCHSNGIVHRDLKPENLLLASKAKGAAVKLADFGLAIEVNDSE 166
                 87255567788899******************************************9988875 PP

>> K11E8.1g  CE28057	WBGene00006779	locus:unc-43	Ca2+\/calmodulin-dependent protein kinase	status:Confirmed	UniProt:O623
   #    score  bias  c-Evalue  i-Evalue hmmfrom  hmm to    alifrom  ali to    envfrom  env to     acc
 ---   ------ ----- --------- --------- ------- -------    ------- -------    ------- -------    ----
   1 !   35.9   0.0   1.2e-10   5.2e-09       5     160 ..       8     166 ..       4     172 .. 0.80

  Alignments for each domain:
  == domain 1    score: 35.9 bits;  conditional E-value: 1.2e-10
  Csnk1d-aln   5 vgnryrlgrkigsgsfgdiylgtdiaageevaiklecvkt....khpqlhieskiykmmqggvgiptikwcgaegdynvmvmellgpsledlf.nfcsr 98 
                  +++y ++ ++g+g+f+ +      ++g e a k+   k        +l  e++i + +q    i  ++    e  +  +v++l+     +lf ++++r
    K11E8.1g   8 FSDNYDVKEELGKGAFSVVRRCVHKTTGLEFAAKIINTKKlsarDFQKLEREARICRKLQHP-NIVRLHDSIQEESFHYLVFDLVTGG--ELFeDIVAR 103
                 56788899999999999999999999999999998666541211345789999999999976.5777888889999999999998543..333145678 PP

  Csnk1d-aln  99 kf.slktvllladqmisrieyihsknfihrdvkpdnflmglgkkgnlvyiidfglakkyrdar 160
                  f s        +q++  i y hs+ ++hrd+kp+n+l+    kg  v + dfgla    d+ 
    K11E8.1g 104 EFySEADASHCIQQILESIAYCHSNGIVHRDLKPENLLLASKAKGAAVKLADFGLAIEVNDSE 166
                 87255567788899******************************************9988875 PP

>> K11E8.1e  CE28055	WBGene00006779	locus:unc-43	Ca2+\/calmodulin-dependent protein kinase	status:Confirmed	UniProt:O623
   #    score  bias  c-Evalue  i-Evalue hmmfrom  hmm to    alifrom  ali to    envfrom  env to     acc
 ---   ------ ----- --------- --------- ------- -------    ------- -------    ------- -------    ----
   1 !   35.8   0.0   1.3e-10   5.5e-09       5     160 ..       8     166 ..       4     172 .. 0.80

  Alignments for each domain:
  == domain 1    score: 35.8 bits;  conditional E-value: 1.3e-10
  Csnk1d-aln   5 vgnryrlgrkigsgsfgdiylgtdiaageevaiklecvkt....khpqlhieskiykmmqggvgiptikwcgaegdynvmvmellgpsledlf.nfcsr 98 
                  +++y ++ ++g+g+f+ +      ++g e a k+   k        +l  e++i + +q    i  ++    e  +  +v++l+     +lf ++++r
    K11E8.1e   8 FSDNYDVKEELGKGAFSVVRRCVHKTTGLEFAAKIINTKKlsarDFQKLEREARICRKLQHP-NIVRLHDSIQEESFHYLVFDLVTGG--ELFeDIVAR 103
                 56788899999999999999999999999999998666541211345789999999999976.5777888889999999999998543..333145678 PP

  Csnk1d-aln  99 kf.slktvllladqmisrieyihsknfihrdvkpdnflmglgkkgnlvyiidfglakkyrdar 160
                  f s        +q++  i y hs+ ++hrd+kp+n+l+    kg  v + dfgla    d+ 
    K11E8.1e 104 EFySEADASHCIQQILESIAYCHSNGIVHRDLKPENLLLASKAKGAAVKLADFGLAIEVNDSE 166
                 87255567778899******************************************9988875 PP

>> K11E8.1h  CE28058	WBGene00006779	locus:unc-43	Ca2+\/calmodulin-dependent protein kinase	status:Confirmed	UniProt:O623
   #    score  bias  c-Evalue  i-Evalue hmmfrom  hmm to    alifrom  ali to    envfrom  env to     acc
 ---   ------ ----- --------- --------- ------- -------    ------- -------    ------- -------    ----
   1 !   35.7   0.0   1.4e-10   6.3e-09       5     160 ..       8     166 ..       4     172 .. 0.80

  Alignments for each domain:
  == domain 1    score: 35.7 bits;  conditional E-value: 1.4e-10
  Csnk1d-aln   5 vgnryrlgrkigsgsfgdiylgtdiaageevaiklecvkt....khpqlhieskiykmmqggvgiptikwcgaegdynvmvmellgpsledlf.nfcsr 98 
                  +++y ++ ++g+g+f+ +      ++g e a k+   k        +l  e++i + +q    i  ++    e  +  +v++l+     +lf ++++r
    K11E8.1h   8 FSDNYDVKEELGKGAFSVVRRCVHKTTGLEFAAKIINTKKlsarDFQKLEREARICRKLQHP-NIVRLHDSIQEESFHYLVFDLVTGG--ELFeDIVAR 103
                 56788899999999999999999999999999998666541211345789999999999976.5777888889999999999998543..333145678 PP

  Csnk1d-aln  99 kf.slktvllladqmisrieyihsknfihrdvkpdnflmglgkkgnlvyiidfglakkyrdar 160
                  f s        +q++  i y hs+ ++hrd+kp+n+l+    kg  v + dfgla    d+ 
    K11E8.1h 104 EFySEADASHCIQQILESIAYCHSNGIVHRDLKPENLLLASKAKGAAVKLADFGLAIEVNDSE 166
                 77255567778899******************************************9988875 PP

>> E02H4.6  CE05552	WBGene00008464	serine\/threonine kinase	status:Partially_confirmed	UniProt:Q19043	protein_id:CAA9421
   #    score  bias  c-Evalue  i-Evalue hmmfrom  hmm to    alifrom  ali to    envfrom  env to     acc
 ---   ------ ----- --------- --------- ------- -------    ------- -------    ------- -------    ----
   1 !   36.4   0.0   8.3e-11   3.6e-09      45     153 ..      56     166 ..       8     240 .. 0.86

  Alignments for each domain:
  == domain 1    score: 36.4 bits;  conditional E-value: 8.3e-11
  Csnk1d-aln  45 khpqlhieskiykmmqggvgiptikwcgaegdynvmvmellgpsledlfnfcs.rkfslktvllladqmisrieyihsknfihrdvkpdnflm.glgkk 141
                  +pq + e    + ++g +g+p i      g   vm+m+    +le++   c  r++s   ++ +a +++  +e ih k  ihrd+k  n ++   g+ 
     E02H4.6  56 DDPQTYNEFDFLNHLRGTIGVPNIIQHFQVGRERVMMMDKYLATLEQFRTRCDdRRISDLNIIKIAVRLVNVLEAIHQKGVIHRDLKTTNVMIrSRGQS 154
                 4699999999999************999*********************9995499**********************************987245666 PP

  Csnk1d-aln 142 gnlvyiidfgla 153
                    + +id+gl+
     E02H4.6 155 EVNLVLIDYGLS 166
                 5555689***97 PP

>> K11E8.1r  CE45912	WBGene00006779	locus:unc-43	status:Partially_confirmed	protein_id:CCA65655.1
   #    score  bias  c-Evalue  i-Evalue hmmfrom  hmm to    alifrom  ali to    envfrom  env to     acc
 ---   ------ ----- --------- --------- ------- -------    ------- -------    ------- -------    ----
   1 !   35.2   0.0     2e-10   8.6e-09       5     160 ..     118     276 ..     114     282 .. 0.80

  Alignments for each domain:
  == domain 1    score: 35.2 bits;  conditional E-value: 2e-10
  Csnk1d-aln   5 vgnryrlgrkigsgsfgdiylgtdiaageevaiklecvkt....khpqlhieskiykmmqggvgiptikwcgaegdynvmvmellgpsledlf.nfcsr 98 
                  +++y ++ ++g+g+f+ +      ++g e a k+   k        +l  e++i + +q    i  ++    e  +  +v++l+     +lf ++++r
    K11E8.1r 118 FSDNYDVKEELGKGAFSVVRRCVHKTTGLEFAAKIINTKKlsarDFQKLEREARICRKLQHP-NIVRLHDSIQEESFHYLVFDLVTGG--ELFeDIVAR 213
                 56788889999999999999999999999999998666541211345789999999999976.5777888889999999999998543..333145678 PP

  Csnk1d-aln  99 kf.slktvllladqmisrieyihsknfihrdvkpdnflmglgkkgnlvyiidfglakkyrdar 160
                  f s        +q++  i y hs+ ++hrd+kp+n+l+    kg  v + dfgla    d+ 
    K11E8.1r 214 EFySEADASHCIQQILESIAYCHSNGIVHRDLKPENLLLASKAKGAAVKLADFGLAIEVNDSE 276
                 77255567778899******************************************9988875 PP

>> T25E12.4c  CE42507	WBGene00012019	locus:dkf-2	status:Partially_confirmed	UniProt:O45818	protein_id:CAQ35077.1
   #    score  bias  c-Evalue  i-Evalue hmmfrom  hmm to    alifrom  ali to    envfrom  env to     acc
 ---   ------ ----- --------- --------- ------- -------    ------- -------    ------- -------    ----
   1 !   34.6   0.0   2.9e-10   1.3e-08      13     154 ..     576     721 ..     566     732 .. 0.83

  Alignments for each domain:
  == domain 1    score: 34.6 bits;  conditional E-value: 2.9e-10
  Csnk1d-aln  13 rkigsgsfgdiylgtdiaageevaikl.ecvk...tkhpqlhieskiykmmqggvgiptikwcgaegdynvmvme.llgpsledlfnfcsrkfslktvl 106
                   +gsg fg +y g     g+ va+kl + +k    k+  l+ e +i + ++    +  ++   +  d   +vme l g  le ++     ++s +t  
   T25E12.4c 576 EVLGSGQFGTVYGGIHRRNGQHVAVKLiDKLKfppNKEDLLRAEVQILEKVDHPGVVHFMQMLET-TDRIFVVMEkLKGDMLEMILSSEKGRLSERTTQ 673
                 5689*********************9733344222577789999999887766544556666555.5666666662679999*99999999******** PP

  Csnk1d-aln 107 lladqmisrieyihsknfihrdvkpdnflmglgkkgnlvyiidfglak 154
                 +l  q++  + y+h  n++h d+kp+n+l+        v + dfg+a+
   T25E12.4c 674 FLVAQILEALRYLHHLNIVHCDLKPENILLNSNSDFPQVKLCDFGFAR 721
                 *********************************************997 PP

>> R02C2.1  CE33150	WBGene00019814	protein kinase	status:Confirmed	UniProt:O44547	protein_id:CCD68551.1
   #    score  bias  c-Evalue  i-Evalue hmmfrom  hmm to    alifrom  ali to    envfrom  env to     acc
 ---   ------ ----- --------- --------- ------- -------    ------- -------    ------- -------    ----
   1 !   35.7   0.0   1.4e-10     6e-09       7     214 ..      16     229 ..      11     250 .. 0.69

  Alignments for each domain:
  == domain 1    score: 35.7 bits;  conditional E-value: 1.4e-10
  Csnk1d-aln   7 nryrlgrkigsgsfgdiylgtdi.aageevaiklecvktkhp.qlhieskiykmmq..ggvg....iptikwcgaegdynvmvmellgpsledlfnfc. 96 
                 ++y++  ++ +gsfg+++l         +va+k  +v  k   +l    k yk+ +    +g    i  +k   +   +  +vme       dlf+   
     R02C2.1  16 KEYKVVEHLCKGSFGQVHLCELTrNPSVKVAVKEVAVSGKSRkNLTAVQKEYKIHRrlSKIGhenvIQMMKMIET-PKFYSLVMEYADG--GDLFDELk 111
                 67888999999******9976441456788999888877754145555555555441122331111444454444.4566789998643..45555431 PP

  Csnk1d-aln  97 .srkfslktvllladqmisrieyihsknfihrdvkpdnflmglgkkgn...lvyiidfglakkyrdarthqhipyrenknltgtaryasinthlgieq. 190
                    kfs k       q+i  +++ih + ++hrd+k +n+l+      +    + i dfgla kyr     + i   e+    g+  ya+ +   g +  
     R02C2.1 112 eQEKFSRKDAHSYFKQLIKGLKFIHEQGIVHRDIKLENLLLVYSESEDdpgTLKITDFGLATKYRKD--GEEIMLSED---CGSKPYAAPEVCTGNDYr 205
                 1679************************************99876543222689***********75..455666665...577778877777776641 PP

  Csnk1d-aln 191 srrddleslgyvlmyfnlgslpwq 214
                     d+ s g vlm + +g   w+
     R02C2.1 206 GPPVDIWSAGVVLMTMLVGEHSWK 229
                 345678888888888888887776 PP

>> T25E12.4d  CE46242	WBGene00012019	locus:dkf-2	status:Partially_confirmed	protein_id:CCD31159.1
   #    score  bias  c-Evalue  i-Evalue hmmfrom  hmm to    alifrom  ali to    envfrom  env to     acc
 ---   ------ ----- --------- --------- ------- -------    ------- -------    ------- -------    ----
   1 !   34.7   0.0   2.8e-10   1.2e-08      13     154 ..     552     697 ..     542     708 .. 0.83

  Alignments for each domain:
  == domain 1    score: 34.7 bits;  conditional E-value: 2.8e-10
  Csnk1d-aln  13 rkigsgsfgdiylgtdiaageevaikl.ecvk...tkhpqlhieskiykmmqggvgiptikwcgaegdynvmvme.llgpsledlfnfcsrkfslktvl 106
                   +gsg fg +y g     g+ va+kl + +k    k+  l+ e +i + ++    +  ++   +  d   +vme l g  le ++     ++s +t  
   T25E12.4d 552 EVLGSGQFGTVYGGIHRRNGQHVAVKLiDKLKfppNKEDLLRAEVQILEKVDHPGVVHFMQMLET-TDRIFVVMEkLKGDMLEMILSSEKGRLSERTTQ 649
                 5689*********************9733344222577789999999887766544556666555.5666666662679999*99999999******** PP

  Csnk1d-aln 107 lladqmisrieyihsknfihrdvkpdnflmglgkkgnlvyiidfglak 154
                 +l  q++  + y+h  n++h d+kp+n+l+        v + dfg+a+
   T25E12.4d 650 FLVAQILEALRYLHHLNIVHCDLKPENILLNSNSDFPQVKLCDFGFAR 697
                 *********************************************997 PP

>> PAR2.3a  CE39167	WBGene00019801	locus:aak-1	Protein kinase	status:Confirmed	UniProt:P45894	protein_id:CCD72533.1
   #    score  bias  c-Evalue  i-Evalue hmmfrom  hmm to    alifrom  ali to    envfrom  env to     acc
 ---   ------ ----- --------- --------- ------- -------    ------- -------    ------- -------    ----
   1 !   34.6   0.1   2.9e-10   1.3e-08      10     158 ..      25     174 ..      18     180 .. 0.72

  Alignments for each domain:
  == domain 1    score: 34.6 bits;  conditional E-value: 2.9e-10
  Csnk1d-aln  10 rlgrkigsgsfgdiylgtdiaageevaiklec.vktk..hpqlhieskiykmmqggv.gip.tikwcgaegdynvmvmellgpsledlfnfcsrkfsl. 102
                  ++ +ig+g+fg +  gt i +g +vaik+    + k      +   +i ++ +     i    +   +  d   +vmel+     +lf + +rk +l 
     PAR2.3a  25 VIKETIGKGAFGAVKRGTHIQTGYDVAIKILNrGRMKglGTVNKTRNEIDNLQKLTHpHITrLFRVISTPSD-IFLVMELVS--GGELFSYITRKGALp 120
                 567889***********************7531333310233333444444433222022203455555555.4689***85..579********8763 PP

  Csnk1d-aln 103 .ktvllladqmisrieyihsknfihrdvkpdnflmglgkkgnlvyiidfglakkyrd 158
                  +      +q+is + y h + ++hrd+kp+n+l+   k+   + i dfgl++   d
     PAR2.3a 121 iRESRRYFQQIISGVSYCHNHMIVHRDLKPENLLLDANKN---IKIADFGLSNYMTD 174
                 26678899**************************998775...6899***9876655 PP

>> C01C4.3a  CE03889	WBGene00015293	status:Confirmed	UniProt:Q11090	protein_id:CCD62364.1
   #    score  bias  c-Evalue  i-Evalue hmmfrom  hmm to    alifrom  ali to    envfrom  env to     acc
 ---   ------ ----- --------- --------- ------- -------    ------- -------    ------- -------    ----
   1 !   34.5   0.0   3.2e-10   1.4e-08     112     217 ..     122     222 ..     114     242 .. 0.86

  Alignments for each domain:
  == domain 1    score: 34.5 bits;  conditional E-value: 3.2e-10
  Csnk1d-aln 112 misrieyihsknfihrdvkpdnflmglgkkgnlvyiidfglakkyrdarthqhipyrenknltgtaryasinthlgieqsrrddleslgyvlmyfnlgs 210
                 ++s ie++h  n++hr++k +n+l+   +    v + dfgl++k     t +++ y +n   +     + +n +l +++s   d+ +lg +++y   g 
    C01C4.3a 122 VLSAIEFMHDENLVHRNLKAENILIFDANDYSKVKVTDFGLTRKVD--TTVKYLEYVNNYHAAEL-CDTVVNEKLVVNKS--TDIWALGIIFFYCMKGK 215
                 789***************************************9974..47788888877765544.45789999999987..69*************** PP

  Csnk1d-aln 211 lpwqglk 217
                 +pwq   
    C01C4.3a 216 FPWQKAS 222
                 ****755 PP

>> C01C4.3b  CE30846	WBGene00015293	serine\/threonine protein kinase	status:Partially_confirmed	UniProt:Q11090	protein_i
   #    score  bias  c-Evalue  i-Evalue hmmfrom  hmm to    alifrom  ali to    envfrom  env to     acc
 ---   ------ ----- --------- --------- ------- -------    ------- -------    ------- -------    ----
   1 !   34.1   0.0   4.2e-10   1.8e-08     112     217 ..     235     335 ..     227     354 .. 0.86

  Alignments for each domain:
  == domain 1    score: 34.1 bits;  conditional E-value: 4.2e-10
  Csnk1d-aln 112 misrieyihsknfihrdvkpdnflmglgkkgnlvyiidfglakkyrdarthqhipyrenknltgtaryasinthlgieqsrrddleslgyvlmyfnlgs 210
                 ++s ie++h  n++hr++k +n+l+   +    v + dfgl++k     t +++ y +n   +     + +n +l +++s   d+ +lg +++y   g 
    C01C4.3b 235 VLSAIEFMHDENLVHRNLKAENILIFDANDYSKVKVTDFGLTRKVD--TTVKYLEYVNNYHAAEL-CDTVVNEKLVVNKS--TDIWALGIIFFYCMKGK 328
                 789***************************************9974..47788888877765544.45789999999987..69*************** PP

  Csnk1d-aln 211 lpwqglk 217
                 +pwq   
    C01C4.3b 329 FPWQKAS 335
                 ****755 PP

>> T25E12.4a  CE42484	WBGene00012019	locus:dkf-2	Phorbol esters\/diacylglycerol binding domain (C1 domain) (2 domains), 
   #    score  bias  c-Evalue  i-Evalue hmmfrom  hmm to    alifrom  ali to    envfrom  env to     acc
 ---   ------ ----- --------- --------- ------- -------    ------- -------    ------- -------    ----
   1 !   34.2   0.0     4e-10   1.7e-08      13     154 ..     774     919 ..     764     930 .. 0.83

  Alignments for each domain:
  == domain 1    score: 34.2 bits;  conditional E-value: 4e-10
  Csnk1d-aln  13 rkigsgsfgdiylgtdiaageevaikl.ecvk...tkhpqlhieskiykmmqggvgiptikwcgaegdynvmvme.llgpsledlfnfcsrkfslktvl 106
                   +gsg fg +y g     g+ va+kl + +k    k+  l+ e +i + ++    +  ++   +  d   +vme l g  le ++     ++s +t  
   T25E12.4a 774 EVLGSGQFGTVYGGIHRRNGQHVAVKLiDKLKfppNKEDLLRAEVQILEKVDHPGVVHFMQMLET-TDRIFVVMEkLKGDMLEMILSSEKGRLSERTTQ 871
                 5689*********************9733344222577789999999887766544556666555.5666666662679999*99999999******** PP

  Csnk1d-aln 107 lladqmisrieyihsknfihrdvkpdnflmglgkkgnlvyiidfglak 154
                 +l  q++  + y+h  n++h d+kp+n+l+        v + dfg+a+
   T25E12.4a 872 FLVAQILEALRYLHHLNIVHCDLKPENILLNSNSDFPQVKLCDFGFAR 919
                 *********************************************997 PP

>> F16B12.7  CE34174	WBGene00008883	serine\/threonine kinase	status:Partially_confirmed	UniProt:Q93522	protein_id:CAB029
   #    score  bias  c-Evalue  i-Evalue hmmfrom  hmm to    alifrom  ali to    envfrom  env to     acc
 ---   ------ ----- --------- --------- ------- -------    ------- -------    ------- -------    ----
   1 !   35.3   0.3   1.9e-10   8.2e-09       5     215 ..       8     227 ..       4     239 .. 0.70

  Alignments for each domain:
  == domain 1    score: 35.3 bits;  conditional E-value: 1.9e-10
  Csnk1d-aln   5 vgnryrlgrkigsgsfgdiylgtdiaa.geevaikl.ecvk..tkhpqlhieskiykmmqg.g....vgiptikwcgaegdynvmvmellgpsledlfn 94 
                 v ++y ++  ig+gs+g i    d+    +e  ikl + v+   ++  ++ e  +++ ++  g     g p          y  +v+   g  l+d+ +
    F16B12.7   8 VVKEYYVSYLIGEGSYGSIVAVNDMEElNKEKVIKLvKFVHgsQREKSFKTELSVFRKLDSlGnskrNGFPQFCENFQVDGYYAIVLSDEGDNLNDIRK 106
                 566677777777777777777777753245555665233431123334455555555443212111135554332223344666788888999999977 PP

  Csnk1d-aln  95 fc.srkfslktvllladqmisrieyihsknfihrdvkpdnflmglg.kkgnlvyiidfglakkyrdarthqhipyrenknltgtaryasinthlgieqs 191
                       f  k v  +   +   +  +hs  f h d++ +n+++ +   k n + +idfgl+k+++  +  + i  +  k l    r +s n   g +  
    F16B12.7 107 RNkNLVFNRKNVATVGCAVSRSLSTLHSIGFFHADLHEQNLMVPVPiDKINPIKLIDFGLSKRFKTRKRRNCI-DKTYKVLLADERRCSFNIACGGDYR 204
                 5514568889998888877777999*****************99863799**************976666665.57899999***************** PP

  Csnk1d-aln 192 rrddleslgyvlmyfnlgslpwqg 215
                 + dd+esl y+l+ ++lg   ++ 
    F16B12.7 205 KSDDFESLFYILL-IDLGLSCYRE 227
                 **********997.5676655555 PP

>> F47F2.1a  CE27166	WBGene00018569	protein kinase	status:Confirmed	UniProt:Q95ZT2	protein_id:CCD71417.1
   #    score  bias  c-Evalue  i-Evalue hmmfrom  hmm to    alifrom  ali to    envfrom  env to     acc
 ---   ------ ----- --------- --------- ------- -------    ------- -------    ------- -------    ----
   1 !   35.4   0.0   1.7e-10   7.3e-09      69     159 ..      24     113 ..       7     177 .. 0.84

  Alignments for each domain:
  == domain 1    score: 35.4 bits;  conditional E-value: 1.7e-10
  Csnk1d-aln  69 kwcgaegdyn..vmvmellgpsledlfnfcsrkfslktvllladqmisrieyihsknfihrdvkpdnflmglgkkgnlvyiidfglakkyrda 159
                 k   +e d n   m+me++       +  +sr fs     + a +++  +eyihs  +++rd+kp+n++  l k g  + + dfg+ak  rd 
    F47F2.1a  24 KMYASEKDSNhlYMIMEFVPGGEMFSYLRASRSFSNSMARFYASEIVCALEYIHSLGIVYRDLKPENLM--LSKEGH-IKMADFGFAKELRDR 113
                 555667776622578887744433334458*************************************87..578886.5789*********94 PP

>> B0414.7a  CE07737	WBGene00003472	locus:mtk-1	protein kinase	status:Partially_confirmed	UniProt:O01837	protein_id:CCD6
   #    score  bias  c-Evalue  i-Evalue hmmfrom  hmm to    alifrom  ali to    envfrom  env to     acc
 ---   ------ ----- --------- --------- ------- -------    ------- -------    ------- -------    ----
   1 !   34.7   0.1   2.8e-10   1.2e-08      12     155 ..    1128    1266 ..    1118    1288 .. 0.80

  Alignments for each domain:
  == domain 1    score: 34.7 bits;  conditional E-value: 2.8e-10
  Csnk1d-aln   12 grkigsgsfgdiylgtdiaageevaiklecvktkhpqlhieskiykmmqggvgiptikwcgaegdynvmvmellgpsledlfnfcsrkfslktvlll 108 
                    +i+sgsfg ++   di +   +a k+  ++ +  +  ies+i  +    +    +k+ g + +   +++ +   s   l  +c  k+ lk v   
    B0414.7a 1128 LDHIASGSFGSVHRAMDIDSHRVIAAKVMRIQRE-NHKAIESEINIFR-QLIHENLVKYYGVQVEDSDVIIFMEYCSQGTLERICHGKMDLKMVRQY 1222
                  56899**********************9888654.3446777775444.4577789999998765544444455568888999************** PP

  Csnk1d-aln  109 adqmisrieyihsknfihrdvkpdnflmglgkkgnlvyiidfglakk 155 
                  ++ ++  ++y+hs+++ihrd+kp n+++    k  ++ + dfg + +
    B0414.7a 1223 TNSLLRAVQYLHSHKIIHRDIKPANIFLD---KCTVLKLGDFGCSSR 1266
                  *************************9864...566666777776655 PP

>> B0414.7b  CE27573	WBGene00003472	locus:mtk-1	status:Partially_confirmed	UniProt:Q960A2	protein_id:CCD61902.1
   #    score  bias  c-Evalue  i-Evalue hmmfrom  hmm to    alifrom  ali to    envfrom  env to     acc
 ---   ------ ----- --------- --------- ------- -------    ------- -------    ------- -------    ----
   1 !   34.7   0.1   2.8e-10   1.2e-08      12     155 ..    1128    1266 ..    1118    1288 .. 0.80

  Alignments for each domain:
  == domain 1    score: 34.7 bits;  conditional E-value: 2.8e-10
  Csnk1d-aln   12 grkigsgsfgdiylgtdiaageevaiklecvktkhpqlhieskiykmmqggvgiptikwcgaegdynvmvmellgpsledlfnfcsrkfslktvlll 108 
                    +i+sgsfg ++   di +   +a k+  ++ +  +  ies+i  +    +    +k+ g + +   +++ +   s   l  +c  k+ lk v   
    B0414.7b 1128 LDHIASGSFGSVHRAMDIDSHRVIAAKVMRIQRE-NHKAIESEINIFR-QLIHENLVKYYGVQVEDSDVIIFMEYCSQGTLERICHGKMDLKMVRQY 1222
                  56899**********************9888654.3446777775444.4577789999998765544444455568888999************** PP

  Csnk1d-aln  109 adqmisrieyihsknfihrdvkpdnflmglgkkgnlvyiidfglakk 155 
                  ++ ++  ++y+hs+++ihrd+kp n+++    k  ++ + dfg + +
    B0414.7b 1223 TNSLLRAVQYLHSHKIIHRDIKPANIFLD---KCTVLKLGDFGCSSR 1266
                  *************************9864...566666777776655 PP

>> T08D2.7  CE28251	WBGene00011612	Forkhead-associated (FHA) domain \; Eukaryotic protein kinase domain	status:Partially
   #    score  bias  c-Evalue  i-Evalue hmmfrom  hmm to    alifrom  ali to    envfrom  env to     acc
 ---   ------ ----- --------- --------- ------- -------    ------- -------    ------- -------    ----
   1 !   34.1   0.1   4.3e-10   1.9e-08       6     203 ..     165     367 ..     162     382 .. 0.71

  Alignments for each domain:
  == domain 1    score: 34.1 bits;  conditional E-value: 4.3e-10
  Csnk1d-aln   6 gnryrlgrk.igsgsfgdiylgtdiaageevaik.......lecvktkhpqlhieskiykmmq.ggvgiptikwcgaegdynvmvmellgps..ledlf 93 
                 +n+y+++ + +g+g fg + lg   +    vaik         c ++      i+ ++  m +     i +i  c +   y  mv+e +g    +  l 
     T08D2.7 165 TNKYHVTSHlLGKGGFGKVLLGYKKSDRSVVAIKqlntqfsTRCSRAIAKTRDIQNEVEVMKKlSHPNIVAIYDCITVAKYSYMVIEYVGGGefFSKLV 263
                 567766544168999******99999999999984332222357665555555555555554413458999*****************98642256777 PP

  Csnk1d-aln  94 nfcsrkfslktvl..lladqmisrieyihsknfihrdvkpdnflmglgkkgnlvyiidfglakkyrd.arthqhipyrenknltgtaryas..inthlg 187
                 +    ++ l   l   +a q+i  + y+hs  + hrd+kp+n+l        ++ + dfg+ak+  +  +th            gt  y++  i +  g
     T08D2.7 264 DSKYNQMGLGESLgkYFAFQLIDAVLYLHSVGICHRDIKPENILCSNKAERCILKLTDFGMAKNSVNrMKTHC-----------GTPSYCApeIVANQG 351
                 77777777776664479*****************************999999**********98643134444...........444443222555556 PP

  Csnk1d-aln 188 ieqsrrddleslgyvl 203
                 +e + + d+ slg vl
     T08D2.7 352 VEYTPKVDIWSLGCVL 367
                 6666666666666665 PP

>> T04C10.1  CE33442	WBGene00003149	locus:mbk-1	serine\/threonine kinase (2 domains)	status:Confirmed	UniProt:Q8WQL7	pro
   #    score  bias  c-Evalue  i-Evalue hmmfrom  hmm to    alifrom  ali to    envfrom  env to     acc
 ---   ------ ----- --------- --------- ------- -------    ------- -------    ------- -------    ----
   1 !   33.8   0.1   5.2e-10   2.3e-08      13     179 ..     332     508 ..     323     535 .. 0.78

  Alignments for each domain:
  == domain 1    score: 33.8 bits;  conditional E-value: 5.2e-10
  Csnk1d-aln  13 rkigsgsfgdiylgtdiaageevaikl.ecvktkhpqlhieskiykmmqg.....gvgiptikwcgaegdynvmvmellgpsledlfnfcs.rkfslkt 104
                 + +g+gsfg+++   d    eevaik+ +  kt   q +ie ++ ++ +         i t+k       +  +v+ell   l dl++  s r  sl+ 
    T04C10.1 332 TPVGKGSFGQVTKAYDTLNKEEVAIKIiKNKKTFFDQAQIEIHLLELTNAhdkdnKYNIVTLKGHFVHRAHLCLVFELLSYNLYDLLKNTSfRGVSLNL 430
                 56899*********************7356789999******999987651111157899999999999999*************986555399***** PP

  Csnk1d-aln 105 vllladqmisrieyihskn..fihrdvkpdnflmglgkkgnlvyiidfglakkyrdarthqhip...yrenknltgtary 179
                    +a+q+   + ++ s +  +ih d+kp+n l+   k+ + + +idfg + +    r +q+i    yr    l g a  
    T04C10.1 431 ARKFAQQLGKTLLFLSSPElsIIHCDLKPENVLLVNAKRSQ-IRVIDFGSSCQ-TGHRIYQYIQsrfYRSPEVLLGIAYD 508
                 ****************975227***********98887765.789****8765.45677777752224444555554443 PP

>> C56G2.5  CE44964	WBGene00016980	Protein kinase	status:Partially_confirmed	UniProt:Q09516	protein_id:CCD83377.1
   #    score  bias  c-Evalue  i-Evalue hmmfrom  hmm to    alifrom  ali to    envfrom  env to     acc
 ---   ------ ----- --------- --------- ------- -------    ------- -------    ------- -------    ----
   1 !   33.8   0.1   5.2e-10   2.3e-08       7     156 ..     408     555 ..     402     564 .. 0.79

  Alignments for each domain:
  == domain 1    score: 33.8 bits;  conditional E-value: 5.2e-10
  Csnk1d-aln   7 nryrlgrkigsgsfgdiylgtdiaageevaiklecvktkhpqlh.ieskiykmmqggvgiptikwcgaegdynvmvmellgp.sledlfnfcsrkfslk 103
                 + yrl  +ig g+fg + lg  i      aik+     +   +   e +i k++     i ++     e d   +v+e+     l   +   +  f+ k
     C56G2.5 408 DSYRLISEIGVGAFGTVKLGQRIHDNMYCAIKIIEKDPRTRSFDtPELHILKVLHHPF-ICSLIASFIEKDALYLVLEFCEAgDLHTHLSRTAHGFTKK 505
                 579999**************************86554444333314667788887765.555556778999999999987541455556666668**** PP

  Csnk1d-aln 104 tvllladqmisrieyihsknfihrdvkpdnflmglgkkgnlvyiidfglakky 156
                  v ++a  ++  +ey+h k + hrd+k +n++  l + g  + iidfgl+k+ 
     C56G2.5 506 QVTFFAASIVLAVEYLHEKLYCHRDLKTENMM--LTREGV-LKIIDFGLCKRL 555
                 ******************************65..667775.589******986 PP

>> T19A5.2d  CE37048	WBGene00001526	locus:gck-1	status:Partially_confirmed	UniProt:Q6ABW4	protein_id:CCD72153.1
   #    score  bias  c-Evalue  i-Evalue hmmfrom  hmm to    alifrom  ali to    envfrom  env to     acc
 ---   ------ ----- --------- --------- ------- -------    ------- -------    ------- -------    ----
   1 !   33.4   0.1   6.8e-10     3e-08      11     156 ..      21     164 ..      14     175 .. 0.81

  Alignments for each domain:
  == domain 1    score: 33.4 bits;  conditional E-value: 6.8e-10
  Csnk1d-aln  11 lgrkigsgsfgdiylgtdiaageevaiklecvktkhpql.hieskiykmmqggvgiptikwcga..egdynvmvmellg.psledlfnfcsrkfslktv 105
                 ++ +ig gsfg++y g d  +g  vaik+  ++  + ++  i+ +i  + q      t k+ g+  +g    ++me lg  s  dl +  s k+    +
    T19A5.2d  21 KQERIGRGSFGEVYKGIDNRTGRVVAIKIIDLEQAEDEIeDIQQEIQVLSQCDSQYVT-KYFGSflKGSKLWIIMEYLGgGSALDLTK--SGKLDESHI 116
                 56789***********************877766555542799999999999888776.5555434899999****997257778865..778877788 PP

  Csnk1d-aln 106 llladqmisrieyihsknfihrdvkpdnflmglgkkgnlvyiidfglakky 156
                  ++  +++  +ey+hs   ihrd+k  n l+    +g+ v + dfg+a + 
    T19A5.2d 117 AVILREILKGLEYLHSERKIHRDIKAANVLVS--EHGD-VKVADFGVAGQL 164
                 888899***********************975..5565.789999999765 PP

>> T19A5.2a  CE07510	WBGene00001526	locus:gck-1	serine\/threonine kinase	status:Partially_confirmed	UniProt:Q22553	prote
   #    score  bias  c-Evalue  i-Evalue hmmfrom  hmm to    alifrom  ali to    envfrom  env to     acc
 ---   ------ ----- --------- --------- ------- -------    ------- -------    ------- -------    ----
   1 !   33.4   0.1   6.9e-10     3e-08      11     156 ..      36     179 ..      28     190 .. 0.81

  Alignments for each domain:
  == domain 1    score: 33.4 bits;  conditional E-value: 6.9e-10
  Csnk1d-aln  11 lgrkigsgsfgdiylgtdiaageevaiklecvktkhpql.hieskiykmmqggvgiptikwcga..egdynvmvmellg.psledlfnfcsrkfslktv 105
                 ++ +ig gsfg++y g d  +g  vaik+  ++  + ++  i+ +i  + q      t k+ g+  +g    ++me lg  s  dl +  s k+    +
    T19A5.2a  36 KQERIGRGSFGEVYKGIDNRTGRVVAIKIIDLEQAEDEIeDIQQEIQVLSQCDSQYVT-KYFGSflKGSKLWIIMEYLGgGSALDLTK--SGKLDESHI 131
                 56789***********************877766555542799999999999888776.5555434899999****997257778865..778877788 PP

  Csnk1d-aln 106 llladqmisrieyihsknfihrdvkpdnflmglgkkgnlvyiidfglakky 156
                  ++  +++  +ey+hs   ihrd+k  n l+    +g+ v + dfg+a + 
    T19A5.2a 132 AVILREILKGLEYLHSERKIHRDIKAANVLVS--EHGD-VKVADFGVAGQL 179
                 888899***********************975..5565.789999999765 PP

>> T19A5.2b  CE28674	WBGene00001526	locus:gck-1	status:Partially_confirmed	UniProt:Q95ZN6	protein_id:CCD72151.1
   #    score  bias  c-Evalue  i-Evalue hmmfrom  hmm to    alifrom  ali to    envfrom  env to     acc
 ---   ------ ----- --------- --------- ------- -------    ------- -------    ------- -------    ----
   1 !   33.4   0.1   6.9e-10     3e-08      11     156 ..      34     177 ..      26     188 .. 0.81

  Alignments for each domain:
  == domain 1    score: 33.4 bits;  conditional E-value: 6.9e-10
  Csnk1d-aln  11 lgrkigsgsfgdiylgtdiaageevaiklecvktkhpql.hieskiykmmqggvgiptikwcga..egdynvmvmellg.psledlfnfcsrkfslktv 105
                 ++ +ig gsfg++y g d  +g  vaik+  ++  + ++  i+ +i  + q      t k+ g+  +g    ++me lg  s  dl +  s k+    +
    T19A5.2b  34 KQERIGRGSFGEVYKGIDNRTGRVVAIKIIDLEQAEDEIeDIQQEIQVLSQCDSQYVT-KYFGSflKGSKLWIIMEYLGgGSALDLTK--SGKLDESHI 129
                 56789***********************877766555542799999999999888776.5555434899999****997257778865..778877788 PP

  Csnk1d-aln 106 llladqmisrieyihsknfihrdvkpdnflmglgkkgnlvyiidfglakky 156
                  ++  +++  +ey+hs   ihrd+k  n l+    +g+ v + dfg+a + 
    T19A5.2b 130 AVILREILKGLEYLHSERKIHRDIKAANVLVS--EHGD-VKVADFGVAGQL 177
                 888899***********************975..5565.789999999765 PP

>> F39F10.2  CE07204	WBGene00018202	serine\/threonine-protein kinase	status:Partially_confirmed	UniProt:Q20193	protein_i
   #    score  bias  c-Evalue  i-Evalue hmmfrom  hmm to    alifrom  ali to    envfrom  env to     acc
 ---   ------ ----- --------- --------- ------- -------    ------- -------    ------- -------    ----
   1 !   33.8   0.1   5.4e-10   2.4e-08       7     218 ..       8     221 ..       3     245 .. 0.75

  Alignments for each domain:
  == domain 1    score: 33.8 bits;  conditional E-value: 5.4e-10
  Csnk1d-aln   7 nryrlgrkigsgsfgdiylgtdiaageevaiklecvk...tkhpqlhieskiykmmqggvgiptikwcgaegdynvmvmellgpsledlfnfc.srkfs 101
                  +y lg+ +g gsfg + l  d  + e   +kl   +    ++   + e+     +    g+  +   g+   +n +vme l   l  +     ++ fs
    F39F10.2   8 GNYTLGKVLGRGSFGSVQLAQDKRSNEMRVMKLIRKErdgHRDETWRRETFTLTALSDVSGVTKMFEYGSTETHNWIVMEQLSDDLITIVRRNeTKMFS 106
                 46899********************9999988854331103344556677777778889999999999**9************9999988766155699 PP

  Csnk1d-aln 102 lktvllladqmisrieyihsknfihrdvkpdnflmglgkkgnlvyiidfglakkyrdarthqhipyrenknltgtaryasinthlgieqsrrddleslg 200
                   t   +  q++  ++ ih+  ++h d+k dn+++   ++   + ++d+gl+  ++d    +  p     n      ++  +t  g      +dl  + 
    F39F10.2 107 KPTSYQIMWQLVKILQDIHAIGIVHTDIKADNLMVSYKNRVRKLVLVDYGLSCWFKDHNQNRTPPA-PFDNRCMHLIHTPAKTATGHPHMEAEDLVQVA 204
                 99**************************************99999*********999876655443.33333333444444555555555566666666 PP

  Csnk1d-aln 201 yvlmyfnlgslpwqglka 218
                 y+   +    +pw+ + a
    F39F10.2 205 YLSCSLH-QFMPWKDVEA 221
                 6544433.3456666655 PP

>> T01C8.1c  CE07458	WBGene00020142	locus:aak-2	status:Confirmed	UniProt:Q95ZQ4	protein_id:CCD68835.1
   #    score  bias  c-Evalue  i-Evalue hmmfrom  hmm to    alifrom  ali to    envfrom  env to     acc
 ---   ------ ----- --------- --------- ------- -------    ------- -------    ------- -------    ----
   1 !   32.3   0.2   1.5e-09   6.8e-08       8     158 ..      24     175 ..      17     187 .. 0.78

  Alignments for each domain:
  == domain 1    score: 32.3 bits;  conditional E-value: 1.5e-09
  Csnk1d-aln   8 ryrlgrkigsgsfgdiylgtdiaageevaiklecvktkhpqlhieskiykmmqggv..gipt.ikwcgaeg..dynvmvmellgpsledlfnfcsrkfs 101
                 +y l+ ++g g+fg + +g   ++  +va+k+   + k   l +  ki + +q       p  i+            m+me +  s  +lf++  ++  
    T01C8.1c  24 HYILKETLGVGTFGKVKVGIHETTQYKVAVKIL-NRQKIKSLDVVGKIRREIQNLSlfRHPHiIRLYQVIStpSDIFMIMEHV--SGGELFDYIVKHGR 119
                 577889999**********************85.4667778999999999998754113443145444333003345777765..6789********** PP

  Csnk1d-aln 102 lktvl..lladqmisrieyihsknfihrdvkpdnflmglgkkgnlvyiidfglakkyrd 158
                 lkt     + +q+is ++y h +  +hrd+kp+n+l+      n v i dfgl++   d
    T01C8.1c 120 LKTAEarRFFQQIISGVDYCHRHMVVHRDLKPENLLLD---EQNNVKIADFGLSNIMTD 175
                 **975226789************************985...67889*******987665 PP

>> T01C8.1a  CE31222	WBGene00020142	locus:aak-2	ser\/thr-protein kinase	status:Confirmed	UniProt:Q95ZQ4	protein_id:CCD68
   #    score  bias  c-Evalue  i-Evalue hmmfrom  hmm to    alifrom  ali to    envfrom  env to     acc
 ---   ------ ----- --------- --------- ------- -------    ------- -------    ------- -------    ----
   1 !   32.0   0.2   1.9e-09   8.2e-08       8     158 ..      86     237 ..      79     249 .. 0.78

  Alignments for each domain:
  == domain 1    score: 32.0 bits;  conditional E-value: 1.9e-09
  Csnk1d-aln   8 ryrlgrkigsgsfgdiylgtdiaageevaiklecvktkhpqlhieskiykmmqggv..gipt.ikwcgaeg..dynvmvmellgpsledlfnfcsrkfs 101
                 +y l+ ++g g+fg + +g   ++  +va+k+   + k   l +  ki + +q       p  i+            m+me +  s  +lf++  ++  
    T01C8.1a  86 HYILKETLGVGTFGKVKVGIHETTQYKVAVKIL-NRQKIKSLDVVGKIRREIQNLSlfRHPHiIRLYQVIStpSDIFMIMEHV--SGGELFDYIVKHGR 181
                 577889999**********************85.4667778999999999998754113443145444333003345777765..6789********** PP

  Csnk1d-aln 102 lktvl..lladqmisrieyihsknfihrdvkpdnflmglgkkgnlvyiidfglakkyrd 158
                 lkt     + +q+is ++y h +  +hrd+kp+n+l+      n v i dfgl++   d
    T01C8.1a 182 LKTAEarRFFQQIISGVDYCHRHMVVHRDLKPENLLLD---EQNNVKIADFGLSNIMTD 237
                 **975226789************************985...67889*******987665 PP

>> T01C8.1b  CE31223	WBGene00020142	locus:aak-2	status:Confirmed	UniProt:Q95ZQ4	protein_id:CCD68834.1
   #    score  bias  c-Evalue  i-Evalue hmmfrom  hmm to    alifrom  ali to    envfrom  env to     acc
 ---   ------ ----- --------- --------- ------- -------    ------- -------    ------- -------    ----
   1 !   32.0   0.2   1.9e-09   8.2e-08       8     158 ..      86     237 ..      79     249 .. 0.78

  Alignments for each domain:
  == domain 1    score: 32.0 bits;  conditional E-value: 1.9e-09
  Csnk1d-aln   8 ryrlgrkigsgsfgdiylgtdiaageevaiklecvktkhpqlhieskiykmmqggv..gipt.ikwcgaeg..dynvmvmellgpsledlfnfcsrkfs 101
                 +y l+ ++g g+fg + +g   ++  +va+k+   + k   l +  ki + +q       p  i+            m+me +  s  +lf++  ++  
    T01C8.1b  86 HYILKETLGVGTFGKVKVGIHETTQYKVAVKIL-NRQKIKSLDVVGKIRREIQNLSlfRHPHiIRLYQVIStpSDIFMIMEHV--SGGELFDYIVKHGR 181
                 577889999**********************85.4667778999999999998754113443145444333003345777765..6789********** PP

  Csnk1d-aln 102 lktvl..lladqmisrieyihsknfihrdvkpdnflmglgkkgnlvyiidfglakkyrd 158
                 lkt     + +q+is ++y h +  +hrd+kp+n+l+      n v i dfgl++   d
    T01C8.1b 182 LKTAEarRFFQQIISGVDYCHRHMVVHRDLKPENLLLD---EQNNVKIADFGLSNIMTD 237
                 **975226789************************985...67889*******987665 PP

>> ZC581.7  CE28168	WBGene00022634	protein-tyrosine kinase	status:Confirmed	UniProt:O01774	protein_id:CCD64901.1
   #    score  bias  c-Evalue  i-Evalue hmmfrom  hmm to    alifrom  ali to    envfrom  env to     acc
 ---   ------ ----- --------- --------- ------- -------    ------- -------    ------- -------    ----
   1 !   32.9   0.8   9.5e-10   4.2e-08       9     154 ..     120     265 ..     113     273 .. 0.87

  Alignments for each domain:
  == domain 1    score: 32.9 bits;  conditional E-value: 9.5e-10
  Csnk1d-aln   9 yrlgrkigsgsfgdiylgtdiaageevaik.lecvktkhpqlhieskiykmmqggvgiptikwcgaegdy..nvmvmell.gpsledlfnfcsrkfslk 103
                 +  ++k+gsg++g +ylg       ++a+k l+     +  l    k  ++mq       +k+ g   d    ++v+el  g s+ed +     k+s k
     ZC581.7 120 VDFKKKLGSGAYGTVYLGRLTKNNTKIAVKkLDTEGNDEESLAEMMKEARVMQLYDHPNIVKFYGYIVDDipYLLVLELCnGGSVEDKLVEKGAKLSTK 218
                 567899**************999999999637888888888998899999***998888899999876642258899996599**************** PP

  Csnk1d-aln 104 tvllladqmisrieyihsknfihrdvkpdnflmglgkkgnlvyiidfglak 154
                 t ++ +      iey+h k+ ihrd+   n l+      ++v i dfg+++
     ZC581.7 219 TRIMYTYHAACGIEYLHKKKCIHRDIAARNCLIH----KEIVKIADFGMCR 265
                 ******************************9984....4799999999876 PP

>> F57B9.8  CE29411	WBGene00018999	putative protein tyrosine kinase	status:Partially_confirmed	UniProt:Q20933	protein_id
   #    score  bias  c-Evalue  i-Evalue hmmfrom  hmm to    alifrom  ali to    envfrom  env to     acc
 ---   ------ ----- --------- --------- ------- -------    ------- -------    ------- -------    ----
   1 !   32.5   0.1   1.3e-09   5.6e-08      10     153 ..     116     260 ..     110     275 .. 0.72

  Alignments for each domain:
  == domain 1    score: 32.5 bits;  conditional E-value: 1.3e-09
  Csnk1d-aln  10 rlgrkigsgsfgdiylgtdia..ageevaiklecv.ktkhpqlhieskiykmmqggvgiptikwcgaeg.d.ynvmvmell.gpsledlfnfcsrkfsl 102
                  +++ +g+g+fg++ lgt     +  +vaik+  + k  + q++      ++m+g      +k  g    d   ++vmel+ g +l+  ++        
     F57B9.8 116 TMTKVLGEGAFGEVKLGTLKMgsTTVDVAIKVAKLeKVTKEQIKEIITEARLMRGFDHKNVVKCYGVAAiDePLLVVMELVpGGALDKYLQKN-SSVQW 213
                 5678899**********9765114557788775442445555555555578999999999999877443240456799*98455666554443.34445 PP

  Csnk1d-aln 103 ktvllladqmisrieyihsknfihrdvkpdnflmglgkkgnlvyiidfgla 153
                    l +  q+ + + yihskn+ihrd+   n+l g g       + dfgl+
     F57B9.8 214 PEKLDIIAQVAAGLAYIHSKNIIHRDIAARNILYGKGV----AKVSDFGLS 260
                 556777889************************99774....456677776 PP

>> Y39G10AL.3  CE30320	WBGene00000408	locus:cdk-7	status:Confirmed	UniProt:Q9Y0G1	protein_id:CCD69307.1
   #    score  bias  c-Evalue  i-Evalue hmmfrom  hmm to    alifrom  ali to    envfrom  env to     acc
 ---   ------ ----- --------- --------- ------- -------    ------- -------    ------- -------    ----
   1 !   32.2   0.2   1.6e-09   7.2e-08       7     175 ..       3     179 ..       1     189 [. 0.72

  Alignments for each domain:
  == domain 1    score: 32.2 bits;  conditional E-value: 1.6e-09
  Csnk1d-aln   7 nryrlgrkigsgsfgdiylgtdiaageevaiklecvktkh......pqlhi.eskiykmmqggvgiptikwcgaegdynvmvmellgpsledlfnfcsr 98 
                  ry   +++g+g f+++yl  d+ +ge vaik   + +++       +  i e k+ k +     i      g       +v++++   le +++    
  Y39G10AL.3   3 RRYDTIKHLGEGQFANVYLAQDLESGECVAIKKIKLGSREeakdgiNRTAIrEIKLLKEIHHDNIIGLRDVIGHRTS-IQLVFDFMDTDLEHVIKDKEI 100
                 67888999**********************97543333220000112333335677777776655555555565555.45899**********998888 PP

  Csnk1d-aln  99 kfslktvllladqmisrieyihsknfihrdvkpdnflmglgkkgnlvyiidfglakkyrd...arthqhip..yrenknltg 175
                  +    +  ++ qm+  +e++h + ++hrd+kp+n+lm    k   v + dfgla+ +       thq +   yr    l g
  Y39G10AL.3 101 ILMPAHIKNITMQMLLGLEFLHVHWILHRDLKPNNLLMN---KMGRVKLTDFGLARFFGSpnrNYTHQVVTrwYRAPELLFG 179
                 8888889999***************************95...44468999*****988542114577776433666555555 PP

>> H01G02.2  CE35567	WBGene00010349	locus:dyf-18	serine\/threonine kinase (2 domains)	status:Partially_confirmed	UniProt
   #    score  bias  c-Evalue  i-Evalue hmmfrom  hmm to    alifrom  ali to    envfrom  env to     acc
 ---   ------ ----- --------- --------- ------- -------    ------- -------    ------- -------    ----
   1 !   31.9   0.0     2e-09   8.7e-08       8     157 ..       7     153 ..       3     178 .. 0.83

  Alignments for each domain:
  == domain 1    score: 31.9 bits;  conditional E-value: 2e-09
  Csnk1d-aln   8 ryrlgrkigsgsfgdiylgtdiaageevaiklecvk.tkhpqlhieskiykmmqggvgiptikwcgaegdynvmvmellgpsledlfnfcsrkfslktv 105
                 ry+  +  g g+fg + +  d  + + vaik   v    +  l  e    + +     i  +  c    d   +v e +  +l d+++  +r  + +  
    H01G02.2   7 RYETIQVAGRGAFGLVVIARDTLTSKRVAIKRIMVPnVSKVSLAREISCLRNLHH-RNILKLLDCFPSADLMSIVTEEVPYTLGDIIKDKTRPKTEQFN 104
                 5556667788999999999999999999999877741445566666655555554.5677888899999999999999999999999999999999999 PP

  Csnk1d-aln 106 llladqmisrieyihsknfihrdvkpdnflmglgkkgnlvyiidfglakkyr 157
                      q++s i y+hsk+++hrd+kp+n+l+      n+v i dfg a  y 
    H01G02.2 105 RWYYTQILSGIAYLHSKEIMHRDIKPENILVT---SRNVVKIADFGQACFYM 153
                 9999*************************986...679********998875 PP

>> W04B5.5  CE20142	WBGene00021022	protein kinase	status:Confirmed	UniProt:Q9UA62	protein_id:CCD68653.1
   #    score  bias  c-Evalue  i-Evalue hmmfrom  hmm to    alifrom  ali to    envfrom  env to     acc
 ---   ------ ----- --------- --------- ------- -------    ------- -------    ------- -------    ----
   1 !   31.7   0.0   2.3e-09     1e-07       8     215 ..      25     250 ..      19     262 .. 0.71

  Alignments for each domain:
  == domain 1    score: 31.7 bits;  conditional E-value: 2.3e-09
  Csnk1d-aln   8 ryrlgrkigsgsfgdiylgtdia....ageevaikle....cvktk.hpqlhieskiykmm....qggvgiptik..wcgaegdynvmvmellgpsled 91 
                  y +++++g+gsf+ +yl            eva+k+      +k k  p +h e +   ++    +   gi t+   +  +e  y v+     g     
     W04B5.5  25 DYSVEKEVGEGSFSTVYLARRKEpkndENPEVALKIClkrlILKNKmVPYIHREKEALALIsreeNAHPGIVTLYatFQDSESLYFVLEYAKYGDLCTL 123
                 567777788888888887754331111334677665211113444424777877765555411113455666664114455555666665566665555 PP

  Csnk1d-aln  92 lfnfcsrkfslktvllladqmisrieyihsknfihrdvkpdnflmglgkkgnlvyiidfglakkyrdarthqhipyrenk......nltgtaryasint 184
                 + +    kf +      a +++s +e+ih   +ihrdvk dn+l+   k    + + dfg +k   d +  q  p  e++       + gta + + + 
     W04B5.5 124 MQKQPDSKFNVADSRYYAANLLSALEHIHKLGIIHRDVKADNLLV---KSDGRIMLTDFGSSKFLSDYQKIQENPVEEEQptgrrsSFVGTAFFVTPEL 219
                 55667789999999****************************987...556668899***********9999999988753332236899****99999 PP

  Csnk1d-aln 185 hlgieqsrrddleslgyvlmyfnlgslpwqg 215
                   g e s   dl ++   l  f  g  p++ 
     W04B5.5 220 LTGSEMSPSSDLWAFSVTLYLFLTGIYPFND 250
                 99************99999999999999875 PP

>> R02C2.2  CE39025	WBGene00019815	locus:kin-34	protein kinase	status:Partially_confirmed	UniProt:O44546	protein_id:CCD6
   #    score  bias  c-Evalue  i-Evalue hmmfrom  hmm to    alifrom  ali to    envfrom  env to     acc
 ---   ------ ----- --------- --------- ------- -------    ------- -------    ------- -------    ----
   1 !   31.4   0.0   2.8e-09   1.2e-07      11     215 ..      27     229 ..      18     248 .. 0.73

  Alignments for each domain:
  == domain 1    score: 31.4 bits;  conditional E-value: 2.8e-09
  Csnk1d-aln  11 lgrkigsgsfgdiylgtdiaageevaiklecvktkhpqlhieskiykm.mqgg.vgi.ptikwcgaegdynvmvmellgpsledlfnfcs..rkfslkt 104
                 + + +g+gsfg++ l ++    e +a     v t + + +i++   ++ +q    g    i+  g e d +   m l      dl++  +    fsl  
     R02C2.2  27 VLKPLGQGSFGQVALVSNRRYPEMLAALKRIVITGQDREYIDAIRKEItIQESlTGHeNVIQVLGKESDAQFCYMFLEYADGGDLYEKITsgCSFSLEE 125
                 5567888999999999999999998888888888888888876332221333313432578999999999888888877777777765431246***** PP

  Csnk1d-aln 105 vllladqmisrieyihsknfihrdvkpdnflmglgkkgnlvyiidfglakkyrdarthqhipyrenknltgtaryasinthlgieq.srrddleslgyv 202
                       q++  ++++h ++  hrd+kp+n+++   + g l  i dfgla  yr   +          +  g+  y + + + g +    + d+ s g v
     R02C2.2 126 AHSYFKQLVNGLKFLHCRDVAHRDIKPENLML--THSGHL-KIADFGLATWYRYKGAELIFE-----QRCGSVEYVAPEIYTGAQYrGPQIDIWSAGVV 216
                 *****************************875..567776.79*********9765544332.....23677778777777776531345677788888 PP

  Csnk1d-aln 203 lmyfnlgslpwqg 215
                 l+ +    lpw+ 
     R02C2.2 217 LLAMLTRQLPWEF 229
                 8888888888865 PP

>> F31E3.2b  CE30774	WBGene00017950	status:Confirmed	UniProt:Q8MYQ1	protein_id:CCD63403.1
   #    score  bias  c-Evalue  i-Evalue hmmfrom  hmm to    alifrom  ali to    envfrom  env to     acc
 ---   ------ ----- --------- --------- ------- -------    ------- -------    ------- -------    ----
   1 !   31.1   0.0   3.4e-09   1.5e-07       8     213 ..     125     327 ..     118     348 .. 0.73

  Alignments for each domain:
  == domain 1    score: 31.1 bits;  conditional E-value: 3.4e-09
  Csnk1d-aln   8 ryrlgrkigsgsfgdiylgtdiaage.evaikle....cv.ktkhpqlhieskiykmmqggvgipti..kwcgaegdynvmvmellgpsledlfnfcsr 98 
                  + l+r++g gsfg +y  + i   e + aik++     + k    q++ e+ i +++     i      w      y   +++    s  dlf    +
    F31E3.2b 125 SFVLERQLGRGSFGVVYCASAIHDSErKFAIKMQekreIIsKRAVLQVKREASIQRLLPSHPFIARTysTWQTRTHLYS--LLQYPTGSTGDLFSVWRQ 221
                 467899****************988736899985222133134455778899999999887666543114555555555..456677899*****9999 PP

  Csnk1d-aln  99 kfslk..tvllladqmisrieyihsknfihrdvkpdnflmglgkkgnlvyiidfglakkyrdarthqhipyrenknltgtaryasinthlgieqsrrdd 195
                 + sl   ++ l+  ++ s i+++h ++ i+rdvk +n ++   + g    +idfglakk ++  +           + gt +y s +   g   s   d
    F31E3.2b 222 RGSLSeaAIRLIGAELASAIDFLHQNDVIYRDVKLENVVLD--QWGH-ALLIDFGLAKKLKQGSSTG--------TICGTLQYMSPDVASGGTYSHYVD 309
                 887752278899*************************9864..5555.4689*******99876554........446777777777777777777777 PP

  Csnk1d-aln 196 leslgyvlmyfnlgslpw 213
                   slg +l  +  g  p+
    F31E3.2b 310 WWSLGVLLHILLTGIYPY 327
                 777776666666666665 PP

>> B0205.7  CE17321	WBGene00002191	locus:kin-3	casein kinase	status:Confirmed	UniProt:P18334	protein_id:CCD61302.1
   #    score  bias  c-Evalue  i-Evalue hmmfrom  hmm to    alifrom  ali to    envfrom  env to     acc
 ---   ------ ----- --------- --------- ------- -------    ------- -------    ------- -------    ----
   1 !   30.6   0.2   4.8e-09   2.1e-07       7     157 ..      36     182 ..      30     192 .. 0.79

  Alignments for each domain:
  == domain 1    score: 30.6 bits;  conditional E-value: 4.8e-09
  Csnk1d-aln   7 nryrlgrkigsgsfgdiylgtdiaageevaik.lecvktkhpqlhieskiykmmqggvgiptikwcgae..gdynvmvmellgps.ledlfnfcsrkfs 101
                 + y+l rk+g g +++++ g  +++ e+v +k l+ vk k  +++ e ki + ++gg  i t+  +  +       +++e +  s +++l+    + +s
     B0205.7  36 DDYQLVRKLGRGKYSEVFEGFKMSTDEKVVVKiLKPVKKK--KIKREIKILENLRGGTNIITLLDVVKDpiSRTPALIFEHVNNSdFKQLY----QTLS 128
                 57999**************************934566665..677899************9998776651134556777777665244444....4555 PP

  Csnk1d-aln 102 lktvllladqmisrieyihsknfihrdvkpdnflmglgkkgnlvyiidfglakkyr 157
                    +     +++  +++ hs+ ++hrdvkp n ++   k+   + +id+gla  y 
     B0205.7 129 DYDIRYYLYELLKALDFCHSQGIMHRDVKPHNVMIDAEKRE--LRLIDWGLAEFYH 182
                 5556666678999*******************999887764..5789*****9986 PP

>> F31E3.2a  CE30773	WBGene00017950	Protein kinase	status:Partially_confirmed	UniProt:Q8MYQ1	protein_id:CCD63402.1
   #    score  bias  c-Evalue  i-Evalue hmmfrom  hmm to    alifrom  ali to    envfrom  env to     acc
 ---   ------ ----- --------- --------- ------- -------    ------- -------    ------- -------    ----
   1 !   31.1   0.0   3.5e-09   1.5e-07       8     213 ..     125     327 ..     118     348 .. 0.73

  Alignments for each domain:
  == domain 1    score: 31.1 bits;  conditional E-value: 3.5e-09
  Csnk1d-aln   8 ryrlgrkigsgsfgdiylgtdiaage.evaikle....cv.ktkhpqlhieskiykmmqggvgipti..kwcgaegdynvmvmellgpsledlfnfcsr 98 
                  + l+r++g gsfg +y  + i   e + aik++     + k    q++ e+ i +++     i      w      y   +++    s  dlf    +
    F31E3.2a 125 SFVLERQLGRGSFGVVYCASAIHDSErKFAIKMQekreIIsKRAVLQVKREASIQRLLPSHPFIARTysTWQTRTHLYS--LLQYPTGSTGDLFSVWRQ 221
                 467899****************988736899985222133134455778899999999887666543114555555555..456677899*****9999 PP

  Csnk1d-aln  99 kfslk..tvllladqmisrieyihsknfihrdvkpdnflmglgkkgnlvyiidfglakkyrdarthqhipyrenknltgtaryasinthlgieqsrrdd 195
                 + sl   ++ l+  ++ s i+++h ++ i+rdvk +n ++   + g    +idfglakk ++  +           + gt +y s +   g   s   d
    F31E3.2a 222 RGSLSeaAIRLIGAELASAIDFLHQNDVIYRDVKLENVVLD--QWGH-ALLIDFGLAKKLKQGSSTG--------TICGTLQYMSPDVASGGTYSHYVD 309
                 887752278899*************************9864..5555.4689*******99876554........446777777777777777777777 PP

  Csnk1d-aln 196 leslgyvlmyfnlgslpw 213
                   slg +l  +  g  p+
    F31E3.2a 310 WWSLGVLLHILLTGIYPY 327
                 777776666666666665 PP

>> F13B9.5  CE25854	WBGene00002239	locus:ksr-1	status:Confirmed	UniProt:Q19380	protein_id:CCD69410.1
   #    score  bias  c-Evalue  i-Evalue hmmfrom  hmm to    alifrom  ali to    envfrom  env to     acc
 ---   ------ ----- --------- --------- ------- -------    ------- -------    ------- -------    ----
   1 !   31.4   0.1   2.8e-09   1.2e-07      44     174 ..     515     643 ..     474     693 .. 0.79

  Alignments for each domain:
  == domain 1    score: 31.4 bits;  conditional E-value: 2.8e-09
  Csnk1d-aln  44 tkhpqlhieskiykmmqggvgiptikwcgaegdynvmvmell..gpsledlfnfcsrkfslktvllladqmisrieyihsknfihrdvkpdnflmglgk 140
                  k  ++++e   yk  +       + +  ++g+y  mvm l     sl  l+  +  k+ l t   +a+q+   + y+h+k+++h+d++  n+l+    
     F13B9.5 515 KKAEEFKLEVSAYKNTRHDNIALFLGYFMSDGQYG-MVMSLSkgSQSLYTLLHVVREKLDLATTRKIAQQICQAVSYLHTKKILHKDLRSKNILLE--- 609
                 45566677777777776666556677778899996.55655421679**********************************************985... PP

  Csnk1d-aln 141 kgnlvyiidfglakkyrdarthqhipyrenknlt 174
                   n v i dfg+    r a  +q+  y   k  t
     F13B9.5 610 SKNKVVITDFGILSMKRLAHPKQKSGYLTSKFWT 643
                 457799**************99999998877655 PP

>> F42G8.4  CE29318	WBGene00004057	locus:pmk-3	protein kinase	status:Confirmed	UniProt:O44514	protein_id:CCD61404.1
   #    score  bias  c-Evalue  i-Evalue hmmfrom  hmm to    alifrom  ali to    envfrom  env to     acc
 ---   ------ ----- --------- --------- ------- -------    ------- -------    ------- -------    ----
   1 !   30.8   0.0   4.4e-09   1.9e-07      50     165 ..     166     288 ..     121     296 .. 0.71

  Alignments for each domain:
  == domain 1    score: 30.8 bits;  conditional E-value: 4.4e-09
  Csnk1d-aln  50 hieskiykmmqggvgiptik..wcgaegdyn.v.mvmellgpsledlf....nfcsrkfslktvllladqmisrieyihsknfihrdvkpdnflmglgk 140
                   e+k+ ++m+    i ++       e d+  v +v e+ g sl +++    ++  r ++   + ++  q+i  ++yihs n+ihrd+kp n+   l  
     F42G8.4 166 FRETKLLQLMRHDNIICALDiyTPDEENDFRdVyVVTEFAGRSLYQILkqqrDYGRRVLTDEHIKFIIYQIIRALKYIHSANIIHRDLKPGNLA--LTD 262
                 55677777777666665544103445667642325679999998877622225778888999999***************************75..667 PP

  Csnk1d-aln 141 kgnlvyiidfglakky..rdarthqhi 165
                   +l  i+dfgla+    +d+   q++
     F42G8.4 263 DSDL-MILDFGLARSLekKDTSLTQYV 288
                 7776.699*****97511455555555 PP

>> F59E12.2  CE28571	WBGene00006988	locus:zyg-1	status:Confirmed	UniProt:Q9GT24	protein_id:CCD64966.1
   #    score  bias  c-Evalue  i-Evalue hmmfrom  hmm to    alifrom  ali to    envfrom  env to     acc
 ---   ------ ----- --------- --------- ------- -------    ------- -------    ------- -------    ----
   1 !   30.3   0.2   6.1e-09   2.7e-07       9     155 ..      13     159 ..       8     170 .. 0.77

  Alignments for each domain:
  == domain 1    score: 30.3 bits;  conditional E-value: 6.1e-09
  Csnk1d-aln   9 yrlgrkigsgsfgdiylgtdiaageevaiklecvktkhpqlhieskiykmmqggvgiptikwcgaegdynvmvmell.gpsledlfnfcsrkfslktvl 106
                 y   ++ig+g fg +y  ++   ge+vaik    k  + ++  e +  k ++    +        e  y  +vmel  g sl+         +   t +
    F59E12.2  13 YSHLKEIGKGGFGVVYA-AQRENGEKVAIKRIDKKVPKNRVWTEIQTMKELKKSKYVVEFYEDFVEDGYTYIVMELCeGGSLQAYVREH-GALDDATAV 109
                 55568899*****9986.56789*******8776666666777777777777777777777778999*********7477887665544.445566777 PP

  Csnk1d-aln 107 lladqmisrieyihsknfihrdvkpdnflmglgk.kgnlvyiidfglakk 155
                  +  q+is + ++h  n ihrd+   n ++   k k   v + dfgla  
    F59E12.2 110 HVLRQLISAVSFMHRVNVIHRDLSAGNVFIKDSKkKKMTVKLGDFGLATT 159
                 8889********************9997776665055668999****976 PP

>> ZC581.1  CE15235	WBGene00022631	locus:nekl-2	ser\/thr-protein kinase	status:Confirmed	UniProt:O01775	protein_id:CCD64
   #    score  bias  c-Evalue  i-Evalue hmmfrom  hmm to    alifrom  ali to    envfrom  env to     acc
 ---   ------ ----- --------- --------- ------- -------    ------- -------    ------- -------    ----
   1 !   30.6   0.1     5e-09   2.2e-07       9     156 ..       4     163 ..       1     203 [. 0.78

  Alignments for each domain:
  == domain 1    score: 30.6 bits;  conditional E-value: 5e-09
  Csnk1d-aln   9 yrlgrkigsgsfgdiyl..gtdiaageevaiklecvk..tkhpq..lhieskiykmmqggvgiptikwcgaegdynvmvmellgpsledlfn....... 94 
                 y++ r +g g+fg  +l  g + a+ ++v ikl   +  t++ +  ++ e ++ k +q  + i  i     + +  +++    g +le l+n       
     ZC581.1   4 YEKVRVVGRGAFGVCWLcrGKNDASHQKVIIKLINTHgmTEKEEnsIQSEVNLLKKVQHPLIIGYIDSFIMDNQLGIVMQYAEGGTLERLINdqraikd 102
                 667788899999987764477889999999999654322444440145555678999999999999999888888887777889999999983322221 PP

  Csnk1d-aln  95 .fcsrkfslktvllladqmisrieyihsknfihrdvkpdnflmglgkkgnlvyiidfglakky 156
                       f  ktvl    q++  ++++h kn++hrd+kp+n+lm       ++ + dfg++k  
     ZC581.1 103 sNMREYFPEKTVLDYFTQILIALNHMHQKNIVHRDLKPQNILMNRR--KTVLKLSDFGISKEL 163
                 112235889**********************************754..4678899***99975 PP

>> DC2.7c  CE46760	WBGene00017083	locus:kin-33	status:Partially_confirmed	UniProt:Q59DM0	protein_id:CCD68545.1
   #    score  bias  c-Evalue  i-Evalue hmmfrom  hmm to    alifrom  ali to    envfrom  env to     acc
 ---   ------ ----- --------- --------- ------- -------    ------- -------    ------- -------    ----
   1 !   30.7   0.0   4.7e-09     2e-07      13     214 ..      22     224 ..      13     243 .. 0.64

  Alignments for each domain:
  == domain 1    score: 30.7 bits;  conditional E-value: 4.7e-09
  Csnk1d-aln  13 rkigsgsfgdiyl.gtdiaageevaik.lecvktkhpqlhieskiykmmqggvgip....tikwcgaeg..dynvmvmellgpsledlfnfcsrkfslk 103
                   +g+g+fg + l   +   ge va+k +e+   +  q+ ++ k   ++   +  p     i++       ++  ++me       dlf+  s  + l 
      DC2.7c  22 GLLGKGTFGKVLLiELESLPGEAVAMKeIEASGEHVEQITLNVKKEYILTKRLSAPghenVIRFLSIRTmpEHYFLIMEYAD--GGDLFDKISSEYRLT 118
                 5566777777654145666677777763455555556666665544444444433322225676654431156667777654..469999999999887 PP

  Csnk1d-aln 104 tvll..ladqmisrieyihsknfihrdvkpdnflmglgkkgnlvyiidfglakkyrdarthqhipyrenknltgtaryasinthlgieqsr..rddles 198
                 +        q+i+ + yihsk   hrd+kp+n+++   k g ++ i dfgl   +        +         gt +ya+ +  +g  q r    d+ s
      DC2.7c 119 SSQAhgYFKQLIAGLRYIHSKGVTHRDIKPENLML--TKAG-VLKITDFGLGTLHIIKGEESLM-----DTRCGTPQYAAPEVLVGN-QYRgpPVDIWS 208
                 765411679***********************875..5555.668******8654332222222.....334789999998888885.44411468889 PP

  Csnk1d-aln 199 lgyvlmyfnlgslpwq 214
                  g vl+ +  g  pw+
      DC2.7c 209 AGVVLINMLTGHSPWK 224
                 9999999999999996 PP

>> C04G6.1b  CE32111	WBGene00003402	locus:mpk-2	status:Confirmed	UniProt:Q8IG56	protein_id:CCD63050.1
   #    score  bias  c-Evalue  i-Evalue hmmfrom  hmm to    alifrom  ali to    envfrom  env to     acc
 ---   ------ ----- --------- --------- ------- -------    ------- -------    ------- -------    ----
   1 !   30.5   0.0   5.3e-09   2.3e-07      12     162 ..      60     213 ..      52     232 .. 0.73

  Alignments for each domain:
  == domain 1    score: 30.5 bits;  conditional E-value: 5.3e-09
  Csnk1d-aln  12 grkigsgsfgdiylgtdiaageevaikl.ecvktkhp...qlhieskiykmmqggvgiptikwcgaeg...dynvmvmellgpsledlfnfcsrkfsl. 102
                 + ++g+g++g +    d    ++vaik      t h    +   e +i + +     i  +    aeg       +vm+l+   l +++   sr+  + 
    C04G6.1b  60 EENVGAGAYGVVCKAMDTRNKKQVAIKKiPRAFTAHTlakRSLREVRILRELLHENIIAVLDMFTAEGahgKDIYLVMDLMETDLHQILH--SRQTLMe 156
                 56778888888888888888888888641344444441113345677777666666666666655555110556799****999999875..6655541 PP

  Csnk1d-aln 103 ktvllladqmisrieyihsknfihrdvkpdnflmglgkkgnlvyiidfglakkyrdarth 162
                 +    +  q++  ++y+hs  +ihrd+kp n+l+       l+ i dfg+a+ y  a t 
    C04G6.1b 157 QHFQYFFYQLLRGLKYLHSAGIIHRDLKPSNLLLN---GDCLLRIADFGMARAYASASTV 213
                 55677899************************985...45799***********999885 PP

>> D1044.8  CE39141	WBGene00017033	locus:nekl-4	status:Partially_confirmed	UniProt:P84199	protein_id:CCD68375.1
   #    score  bias  c-Evalue  i-Evalue hmmfrom  hmm to    alifrom  ali to    envfrom  env to     acc
 ---   ------ ----- --------- --------- ------- -------    ------- -------    ------- -------    ----
   1 !   28.5   0.2   2.2e-08   9.6e-07      73     155 ..     531     615 ..     503     621 .. 0.80

  Alignments for each domain:
  == domain 1    score: 28.5 bits;  conditional E-value: 2.2e-08
  Csnk1d-aln  73 aegdynvmvmell.gpsledlfnfcsrk...fslktvllladqmisrieyihs.knfihrdvkpdnflmglgkkgnlvyiidfglakk 155
                  e     +vm+l+ g sl dl+     k   f  k +  +  qm+  + y+h  k+++hrd+kp+n++m        v i dfglak+
     D1044.8 531 VENHRLYIVMDLIqGCSLRDLIITMKEKkgnFEEKKIWAMVVQMMLALRYLHKeKQIVHRDLKPNNIMMTTDE---RVVITDFGLAKQ 615
                 5556667899987599****98766544355999******************648899***********8765...699*******97 PP

>> C04G6.1a  CE31290	WBGene00003402	locus:mpk-2	Ser\/Thr protein kinase	status:Confirmed	UniProt:Q17642	protein_id:CCD63
   #    score  bias  c-Evalue  i-Evalue hmmfrom  hmm to    alifrom  ali to    envfrom  env to     acc
 ---   ------ ----- --------- --------- ------- -------    ------- -------    ------- -------    ----
   1 !   29.4   0.0   1.1e-08   4.8e-07      12     162 ..      60     213 ..      53     232 .. 0.72

  Alignments for each domain:
  == domain 1    score: 29.4 bits;  conditional E-value: 1.1e-08
  Csnk1d-aln  12 grkigsgsfgdiylgtdiaageevaikl.ecvktkhp...qlhieskiykmmqggvgiptikwcgaeg...dynvmvmellgpsledlfnfcsrkfsl. 102
                 + ++g+g++g +    d    ++vaik      t h    +   e +i + +     i  +    aeg       +vm+l+   l +++   sr+  + 
    C04G6.1a  60 EENVGAGAYGVVCKAMDTRNKKQVAIKKiPRAFTAHTlakRSLREVRILRELLHENIIAVLDMFTAEGahgKDIYLVMDLMETDLHQILH--SRQTLMe 156
                 56777888888888888888888888641334444431113345677777666666666666655555110566799****999999875..6655541 PP

  Csnk1d-aln 103 ktvllladqmisrieyihsknfihrdvkpdnflmglgkkgnlvyiidfglakkyrdarth 162
                 +    +  q++  ++y+hs  +ihrd+kp n+l+       l+ i dfg+a+ y  a t 
    C04G6.1a 157 QHFQYFFYQLLRGLKYLHSAGIIHRDLKPSNLLLN---GDCLLRIADFGMARAYASASTV 213
                 55677899************************985...45799***********999885 PP

>> Y92H12A.1  CE39993	WBGene00005077	locus:src-1	status:Confirmed	UniProt:Q8T6F8	protein_id:CCD71465.1
   #    score  bias  c-Evalue  i-Evalue hmmfrom  hmm to    alifrom  ali to    envfrom  env to     acc
 ---   ------ ----- --------- --------- ------- -------    ------- -------    ------- -------    ----
   1 !   29.9   0.0   8.1e-09   3.6e-07       7     158 ..     260     412 ..     256     436 .. 0.89

  Alignments for each domain:
  == domain 1    score: 29.9 bits;  conditional E-value: 8.1e-09
  Csnk1d-aln   7 nryrlgrkigsgsfgdiylgtdiaageevaiklecvktkhpqlhi.eskiykmmqggvgiptikwcgaegdynvmvmellgpsledlfnfcsrkfslkt 104
                 n+ +l+rk+g+g+fg+++ g       evaik     t  p+  + e++i k  +    +     c  e  + ++   ++  sl + +      + +++
   Y92H12A.1 260 NQLHLKRKLGDGNFGEVWYGKWRG-IVEVAIKTMKPGTMSPEAFLqEAQIMKQCDHPNLVKLYAVCTREEPFYIITEYMINGSLLQYLRTDGSTLGIQA 357
                 67899***************8654.578*****9999****98764899******999999***************99*********99999******* PP

  Csnk1d-aln 105 vllladqmisrieyihsknfihrdvkpdnflmglgkkgn.lvyiidfglakkyrd 158
                 ++ +a q+   + y+  ++++hrd+   n l+g    g  +v + dfgla+k  +
   Y92H12A.1 358 LVDMAAQIANGMMYLEERKLVHRDLAARNVLVGDKISGVpVVKVADFGLARKLME 412
                 *********************************999986378999******9754 PP

>> ZC504.3  CE40176	WBGene00013917	serine\/threonine kinase (CDC2\/CDKX subfamily)	status:Partially_confirmed	UniProt:Q2
   #    score  bias  c-Evalue  i-Evalue hmmfrom  hmm to    alifrom  ali to    envfrom  env to     acc
 ---   ------ ----- --------- --------- ------- -------    ------- -------    ------- -------    ----
   1 !   30.4   0.3   5.6e-09   2.5e-07       9     161 ..     304     462 ..     298     470 .. 0.75

  Alignments for each domain:
  == domain 1    score: 30.4 bits;  conditional E-value: 5.6e-09
  Csnk1d-aln   9 yrlgrkigsgsfgdiylgtdiaageevaiklecvktkhpqlhie..skiykmmqggv..giptik..wcgaegdynvmvmellgpsledlfn.fcsrkf 100
                 y + + i++g++g+++ g +  + e va+k   ++ ++  + i    +i  +++ g    i  +k   +g+      m me +   ++ l++ + sr+ 
     ZC504.3 304 YVILNVIAEGTYGEVFRGKNTRTDEVVALKRFKMEKEKEGFPITalREINMLLKAGAheNIVNVKeiLVGSTKTEVYMAMEYVEHDVKSLIDkMRSRNQ 402
                 5566779999******************97544444443333331146777788776224556653346777777889*****9988888752567777 PP

  Csnk1d-aln 101 slkt..vllladqmisrieyihsknfihrdvkpdnflmglgkkgnlvyiidfglakkyrdart 161
                  +kt     l  q++s ie++h   ++hrd+k  n+l+    +  ++ i dfgla+ y +ar 
     ZC504.3 403 RFKTgqQKTLMSQLLSGIEHMHKLWILHRDLKTSNLLIS---HSGILKIADFGLAREYGEARD 462
                 77762257899*************************986...456789************996 PP

>> B0496.3a  CE44329	WBGene00006814	locus:unc-82	ser\/thr protein kinase	status:Confirmed	UniProt:D1MN50	protein_id:CCD6
   #    score  bias  c-Evalue  i-Evalue hmmfrom  hmm to    alifrom  ali to    envfrom  env to     acc
 ---   ------ ----- --------- --------- ------- -------    ------- -------    ------- -------    ----
   1 !   28.7   0.1   1.9e-08   8.3e-07       6     160 ..      55     210 ..      51     273 .. 0.78

  Alignments for each domain:
  == domain 1    score: 28.7 bits;  conditional E-value: 1.9e-08
  Csnk1d-aln   6 gnryrlgrkigsgsfgdiylgtdiaageevaikl...ecvktkhpqlhieskiykmmq.ggvgiptikwcgaegdynvmvmellgpsledlfnfcsrkf 100
                 ++r+++++k+gsg++g + l  d     eva+kl    ++++k   ++i  +i  m       i  i  +  + d  ++vme    s  +l++++sr  
    B0496.3a  55 KHRFEITKKLGSGTYGKVSLAYDHKFDREVAVKLikkSAIESKADLVRIRREIRIMSAlNHPNIIQIYEVFENKDKIILVMEY--SSGGELYDYVSRCG 151
                 5688999************************988443578999999999998877654134567777778888999999**98..56789999999999 PP

  Csnk1d-aln 101 slkt..vllladqmisrieyihsknfihrdvkpdnflmglgkkgnlvyiidfglakkyrdar 160
                 sl       +  q+ s + y h +   hrd+k +n+l+    + n   i dfgl++ + d  
    B0496.3a 152 SLPEaeARRIFRQITSAVLYCHKHRVAHRDLKLENILLD---QNNNAKIADFGLSNYFADKN 210
                 997511567889************************986...5677899*****99988864 PP

>> Y60A3A.12  CE27297	WBGene00000499	locus:chk-2	status:Confirmed	UniProt:Q9U1Y5	protein_id:CAB60407.2
   #    score  bias  c-Evalue  i-Evalue hmmfrom  hmm to    alifrom  ali to    envfrom  env to     acc
 ---   ------ ----- --------- --------- ------- -------    ------- -------    ------- -------    ----
   1 !   29.2   0.1   1.3e-08   5.8e-07      11     158 ..     172     331 ..     163     380 .. 0.68

  Alignments for each domain:
  == domain 1    score: 29.2 bits;  conditional E-value: 1.3e-08
  Csnk1d-aln  11 lgrkigsgsfgdiylgtdiaageevaik.......lecvkt..khpqlhieskiykmmqggvgiptikwcgaegdynvmvmellgps..ledlfnfcsr 98 
                  ++++g+g fg + lg   +    vaik         c ++  k  +++ e ++ k +     +    w      y  mv+e +g    +  + +    
   Y60A3A.12 172 TSHSLGKGGFGKVLLGYKKSDRSVVAIKqlntqfsTRCSRAiaKTRDIRNEVEVMKKLSHPNIVAIYDWITV-AKYSYMVIEYVGGGefFSKVVDSKYN 269
                 356789999999999999999999999843222222466542255666677777777777777777788765.689******99864224555555555 PP

  Csnk1d-aln  99 kfslktvl..lladqmisrieyihsknfihrdvkpdnflmglgkkgnlvyiidfglakkyrd 158
                 ++ l   l   +a q+i  i y+hs  + hrd+kp+n+l        ++ + dfg+ak+  +
   Y60A3A.12 270 RMGLGESLgkYFAFQLIDAILYLHSVGICHRDIKPENILCSDKAERCILKLTDFGMAKNSVN 331
                 6666665544789***************************99999999*********97543 PP

>> F32D8.1  CE41398	WBGene00009326	calcium\/calmodulin dependent protein kinase	status:Partially_confirmed	UniProt:Q1996
   #    score  bias  c-Evalue  i-Evalue hmmfrom  hmm to    alifrom  ali to    envfrom  env to     acc
 ---   ------ ----- --------- --------- ------- -------    ------- -------    ------- -------    ----
   1 !   28.7   0.1   1.8e-08     8e-07       5     155 ..      67     216 ..      64     271 .. 0.72

  Alignments for each domain:
  == domain 1    score: 28.7 bits;  conditional E-value: 1.8e-08
  Csnk1d-aln   5 vgnryrlgrkigsgsfgdiylgtdiaageevaikl...ecvktkhpqlhieskiykmmqggvgiptikwcgaegdynvmvmellgpsledlfnfcsrkf 100
                 ++++y++g  ig+g+f+ ++l      g + a+k     +++ k   +  e ++  ++q    i  i    +e +y ++ +e       dl++   ++ 
     F32D8.1  67 IEKQYEIGAIIGKGNFSSVHLTRRKEDGTKCALKQvekRAMRGKCFFVDNEVEMLSLIQHDHIISIIDAFSTENQYFIV-FEH--AQYGDLYETIRKNG 162
                 678999999**************999***9999852214566777777788899999****************999765.443..45667777766654 PP

  Csnk1d-aln 101 slk..tvllladqmisrieyihsknfihrdvkpdnflmglgkkgnlvyiidfglakk 155
                  +      +++ q+ s ++y+h +n +hrdvkp+n+l+    k   v + dfgla +
     F32D8.1 163 RIEepDAAIITLQVASALNYLHERNVVHRDVKPENLLLV--DK-FSVKLCDFGLACH 216
                 443115788899***********************9974..33.458899***9954 PP

>> B0496.3h  CE44339	WBGene00006814	locus:unc-82	status:Confirmed	UniProt:D1MN56	protein_id:CCD62060.1
   #    score  bias  c-Evalue  i-Evalue hmmfrom  hmm to    alifrom  ali to    envfrom  env to     acc
 ---   ------ ----- --------- --------- ------- -------    ------- -------    ------- -------    ----
   1 !   28.7   0.1   1.9e-08   8.3e-07       6     160 ..      55     210 ..      51     273 .. 0.78

  Alignments for each domain:
  == domain 1    score: 28.7 bits;  conditional E-value: 1.9e-08
  Csnk1d-aln   6 gnryrlgrkigsgsfgdiylgtdiaageevaikl...ecvktkhpqlhieskiykmmq.ggvgiptikwcgaegdynvmvmellgpsledlfnfcsrkf 100
                 ++r+++++k+gsg++g + l  d     eva+kl    ++++k   ++i  +i  m       i  i  +  + d  ++vme    s  +l++++sr  
    B0496.3h  55 KHRFEITKKLGSGTYGKVSLAYDHKFDREVAVKLikkSAIESKADLVRIRREIRIMSAlNHPNIIQIYEVFENKDKIILVMEY--SSGGELYDYVSRCG 151
                 5688999************************988443578999999999998877654134567777778888999999**98..56789999999999 PP

  Csnk1d-aln 101 slkt..vllladqmisrieyihsknfihrdvkpdnflmglgkkgnlvyiidfglakkyrdar 160
                 sl       +  q+ s + y h +   hrd+k +n+l+    + n   i dfgl++ + d  
    B0496.3h 152 SLPEaeARRIFRQITSAVLYCHKHRVAHRDLKLENILLD---QNNNAKIADFGLSNYFADKN 210
                 997511567889************************986...5677899*****99988864 PP

>> B0496.3g  CE44297	WBGene00006814	locus:unc-82	status:Confirmed	UniProt:D1MN55	protein_id:CCD62056.1
   #    score  bias  c-Evalue  i-Evalue hmmfrom  hmm to    alifrom  ali to    envfrom  env to     acc
 ---   ------ ----- --------- --------- ------- -------    ------- -------    ------- -------    ----
   1 !   28.7   0.1   1.9e-08   8.4e-07       6     160 ..      55     210 ..      51     273 .. 0.78

  Alignments for each domain:
  == domain 1    score: 28.7 bits;  conditional E-value: 1.9e-08
  Csnk1d-aln   6 gnryrlgrkigsgsfgdiylgtdiaageevaikl...ecvktkhpqlhieskiykmmq.ggvgiptikwcgaegdynvmvmellgpsledlfnfcsrkf 100
                 ++r+++++k+gsg++g + l  d     eva+kl    ++++k   ++i  +i  m       i  i  +  + d  ++vme    s  +l++++sr  
    B0496.3g  55 KHRFEITKKLGSGTYGKVSLAYDHKFDREVAVKLikkSAIESKADLVRIRREIRIMSAlNHPNIIQIYEVFENKDKIILVMEY--SSGGELYDYVSRCG 151
                 5688999************************988443578999999999998877654134567777778888999999**98..56789999999999 PP

  Csnk1d-aln 101 slkt..vllladqmisrieyihsknfihrdvkpdnflmglgkkgnlvyiidfglakkyrdar 160
                 sl       +  q+ s + y h +   hrd+k +n+l+    + n   i dfgl++ + d  
    B0496.3g 152 SLPEaeARRIFRQITSAVLYCHKHRVAHRDLKLENILLD---QNNNAKIADFGLSNYFADKN 210
                 997511567889************************986...5677899*****99988864 PP

>> B0496.3d  CE44346	WBGene00006814	locus:unc-82	status:Confirmed	UniProt:D1MN54	protein_id:CCD62054.1
   #    score  bias  c-Evalue  i-Evalue hmmfrom  hmm to    alifrom  ali to    envfrom  env to     acc
 ---   ------ ----- --------- --------- ------- -------    ------- -------    ------- -------    ----
   1 !   28.6   0.1     2e-08   8.9e-07       6     160 ..      55     210 ..      51     273 .. 0.78

  Alignments for each domain:
  == domain 1    score: 28.6 bits;  conditional E-value: 2e-08
  Csnk1d-aln   6 gnryrlgrkigsgsfgdiylgtdiaageevaikl...ecvktkhpqlhieskiykmmq.ggvgiptikwcgaegdynvmvmellgpsledlfnfcsrkf 100
                 ++r+++++k+gsg++g + l  d     eva+kl    ++++k   ++i  +i  m       i  i  +  + d  ++vme    s  +l++++sr  
    B0496.3d  55 KHRFEITKKLGSGTYGKVSLAYDHKFDREVAVKLikkSAIESKADLVRIRREIRIMSAlNHPNIIQIYEVFENKDKIILVMEY--SSGGELYDYVSRCG 151
                 5688999************************988443578999999999998877654134567777778888999999**98..56789999999999 PP

  Csnk1d-aln 101 slkt..vllladqmisrieyihsknfihrdvkpdnflmglgkkgnlvyiidfglakkyrdar 160
                 sl       +  q+ s + y h +   hrd+k +n+l+    + n   i dfgl++ + d  
    B0496.3d 152 SLPEaeARRIFRQITSAVLYCHKHRVAHRDLKLENILLD---QNNNAKIADFGLSNYFADKN 210
                 997511567889************************986...5677899*****99988864 PP

>> B0496.3b  CE44280	WBGene00006814	locus:unc-82	status:Confirmed	UniProt:D1MN51	protein_id:CCD62059.1
   #    score  bias  c-Evalue  i-Evalue hmmfrom  hmm to    alifrom  ali to    envfrom  env to     acc
 ---   ------ ----- --------- --------- ------- -------    ------- -------    ------- -------    ----
   1 !   28.5   0.1   2.1e-08   9.1e-07       6     160 ..      55     210 ..      51     273 .. 0.78

  Alignments for each domain:
  == domain 1    score: 28.5 bits;  conditional E-value: 2.1e-08
  Csnk1d-aln   6 gnryrlgrkigsgsfgdiylgtdiaageevaikl...ecvktkhpqlhieskiykmmq.ggvgiptikwcgaegdynvmvmellgpsledlfnfcsrkf 100
                 ++r+++++k+gsg++g + l  d     eva+kl    ++++k   ++i  +i  m       i  i  +  + d  ++vme    s  +l++++sr  
    B0496.3b  55 KHRFEITKKLGSGTYGKVSLAYDHKFDREVAVKLikkSAIESKADLVRIRREIRIMSAlNHPNIIQIYEVFENKDKIILVMEY--SSGGELYDYVSRCG 151
                 5688999************************988443578999999999998877654134567777778888999999**98..56789999999999 PP

  Csnk1d-aln 101 slkt..vllladqmisrieyihsknfihrdvkpdnflmglgkkgnlvyiidfglakkyrdar 160
                 sl       +  q+ s + y h +   hrd+k +n+l+    + n   i dfgl++ + d  
    B0496.3b 152 SLPEaeARRIFRQITSAVLYCHKHRVAHRDLKLENILLD---QNNNAKIADFGLSNYFADKN 210
                 997511567889************************986...5677899*****99988864 PP

>> B0496.3f  CE44278	WBGene00006814	locus:unc-82	status:Confirmed	UniProt:D1MN53	protein_id:CCD62061.1
   #    score  bias  c-Evalue  i-Evalue hmmfrom  hmm to    alifrom  ali to    envfrom  env to     acc
 ---   ------ ----- --------- --------- ------- -------    ------- -------    ------- -------    ----
   1 !   28.6   0.1     2e-08   8.8e-07       6     160 ..      55     210 ..      51     273 .. 0.78

  Alignments for each domain:
  == domain 1    score: 28.6 bits;  conditional E-value: 2e-08
  Csnk1d-aln   6 gnryrlgrkigsgsfgdiylgtdiaageevaikl...ecvktkhpqlhieskiykmmq.ggvgiptikwcgaegdynvmvmellgpsledlfnfcsrkf 100
                 ++r+++++k+gsg++g + l  d     eva+kl    ++++k   ++i  +i  m       i  i  +  + d  ++vme    s  +l++++sr  
    B0496.3f  55 KHRFEITKKLGSGTYGKVSLAYDHKFDREVAVKLikkSAIESKADLVRIRREIRIMSAlNHPNIIQIYEVFENKDKIILVMEY--SSGGELYDYVSRCG 151
                 5688999************************988443578999999999998877654134567777778888999999**98..56789999999999 PP

  Csnk1d-aln 101 slkt..vllladqmisrieyihsknfihrdvkpdnflmglgkkgnlvyiidfglakkyrdar 160
                 sl       +  q+ s + y h +   hrd+k +n+l+    + n   i dfgl++ + d  
    B0496.3f 152 SLPEaeARRIFRQITSAVLYCHKHRVAHRDLKLENILLD---QNNNAKIADFGLSNYFADKN 210
                 997511567889************************986...5677899*****99988864 PP

>> C04G6.1c  CE36972	WBGene00003402	locus:mpk-2	status:Confirmed	UniProt:Q6ABN8	protein_id:CCD63051.1
   #    score  bias  c-Evalue  i-Evalue hmmfrom  hmm to    alifrom  ali to    envfrom  env to     acc
 ---   ------ ----- --------- --------- ------- -------    ------- -------    ------- -------    ----
   1 !   29.6   0.0   9.9e-09   4.3e-07      12     162 ..      25     178 ..      18     197 .. 0.72

  Alignments for each domain:
  == domain 1    score: 29.6 bits;  conditional E-value: 9.9e-09
  Csnk1d-aln  12 grkigsgsfgdiylgtdiaageevaikl.ecvktkhp...qlhieskiykmmqggvgiptikwcgaeg...dynvmvmellgpsledlfnfcsrkfsl. 102
                 + ++g+g++g +    d    ++vaik      t h    +   e +i + +     i  +    aeg       +vm+l+   l +++   sr+  + 
    C04G6.1c  25 EENVGAGAYGVVCKAMDTRNKKQVAIKKiPRAFTAHTlakRSLREVRILRELLHENIIAVLDMFTAEGahgKDIYLVMDLMETDLHQILH--SRQTLMe 121
                 56778888888888888888888888641334444431113345677777666666666666655555110566799****999999875..6655541 PP

  Csnk1d-aln 103 ktvllladqmisrieyihsknfihrdvkpdnflmglgkkgnlvyiidfglakkyrdarth 162
                 +    +  q++  ++y+hs  +ihrd+kp n+l+       l+ i dfg+a+ y  a t 
    C04G6.1c 122 QHFQYFFYQLLRGLKYLHSAGIIHRDLKPSNLLLN---GDCLLRIADFGMARAYASASTV 178
                 55677899************************985...45799***********999885 PP

>> B0496.3e  CE44360	WBGene00006814	locus:unc-82	status:Confirmed	UniProt:D1MN52	protein_id:CCD62055.1
   #    score  bias  c-Evalue  i-Evalue hmmfrom  hmm to    alifrom  ali to    envfrom  env to     acc
 ---   ------ ----- --------- --------- ------- -------    ------- -------    ------- -------    ----
   1 !   28.3   0.0   2.5e-08   1.1e-06       6     160 ..     294     449 ..     290     511 .. 0.78

  Alignments for each domain:
  == domain 1    score: 28.3 bits;  conditional E-value: 2.5e-08
  Csnk1d-aln   6 gnryrlgrkigsgsfgdiylgtdiaageevaikl...ecvktkhpqlhieskiykmmq.ggvgiptikwcgaegdynvmvmellgpsledlfnfcsrkf 100
                 ++r+++++k+gsg++g + l  d     eva+kl    ++++k   ++i  +i  m       i  i  +  + d  ++vme    s  +l++++sr  
    B0496.3e 294 KHRFEITKKLGSGTYGKVSLAYDHKFDREVAVKLikkSAIESKADLVRIRREIRIMSAlNHPNIIQIYEVFENKDKIILVMEY--SSGGELYDYVSRCG 390
                 5688999************************988443578999999999998877654134567777778888999999**98..56789999999999 PP

  Csnk1d-aln 101 slkt..vllladqmisrieyihsknfihrdvkpdnflmglgkkgnlvyiidfglakkyrdar 160
                 sl       +  q+ s + y h +   hrd+k +n+l+    + n   i dfgl++ + d  
    B0496.3e 391 SLPEaeARRIFRQITSAVLYCHKHRVAHRDLKLENILLD---QNNNAKIADFGLSNYFADKN 449
                 997511567889************************986...5677899*****99988864 PP

>> T17E9.1b  CE32936	WBGene00002201	locus:kin-18	status:Confirmed	UniProt:P46549	protein_id:CCD63181.1
   #    score  bias  c-Evalue  i-Evalue hmmfrom  hmm to    alifrom  ali to    envfrom  env to     acc
 ---   ------ ----- --------- --------- ------- -------    ------- -------    ------- -------    ----
   1 !   28.8   0.0   1.7e-08   7.5e-07       7     165 ..      28     187 ..      23     195 .. 0.82

  Alignments for each domain:
  == domain 1    score: 28.8 bits;  conditional E-value: 1.7e-08
  Csnk1d-aln   7 nryrlgrkigsgsfgdiylgtdiaageevaiklecvktkhpqlhieskiyk..mmqggvgipti...kwcgaegdynvmvmellgpsledlfnfcsrkf 100
                 +ry+  r+ig gsfg +y+  d    + vaik      k+   + +  + +  +++  v  p i   k c  +     +vme    s  d+ +   + +
    T17E9.1b  28 QRYQDLREIGHGSFGAVYFAYDKKNEQTVAIKKMNFSGKQAVEKWNDILKEvsFLN-TVVHPHIvdyKACFLKDTTCWLVMEYCIGSAADIVDVLRKGM 125
                 789999**************************999988887655554333211344.44444443338999999999*****************99999 PP

  Csnk1d-aln 101 slktvllladqmisrieyihsknfihrdvkpdnflmglgkkgnlvyiidfglakkyrdarthqhi 165
                     +  ++ q +  + y+hs + ihrd+k  n+l+       +v + dfg a     a+t    
    T17E9.1b 126 REVEIAAICSQTLDALRYLHSLKRIHRDIKAGNILLS---DHAIVKLADFGSASLVDPAQTFIGT 187
                 9999999***************************986...5679999999999887777776655 PP

>> Y39H10A.7a  CE26076	WBGene00000498	locus:chk-1	status:Confirmed	UniProt:Q9N3Z3	protein_id:CCD73287.1
   #    score  bias  c-Evalue  i-Evalue hmmfrom  hmm to    alifrom  ali to    envfrom  env to     acc
 ---   ------ ----- --------- --------- ------- -------    ------- -------    ------- -------    ----
   1 !   28.5   0.0   2.1e-08     9e-07       9     218 ..      24     233 ..      18     247 .. 0.68

  Alignments for each domain:
  == domain 1    score: 28.5 bits;  conditional E-value: 2.1e-08
  Csnk1d-aln   9 yrlgrkigsgsfgdiylgtdiaageeva.iklecvktkhpql.hieskiykmmq...ggvgi.ptikwcgaegdynvmvmellgpsledlfnfcsrkfs 101
                 yr+ +++g+g+fg++ l  +    e  a +k   +  k  ++     k y ++q     vg    i+  g   d +   + l      +lf+       
  Y39H10A.7a  24 YRVVQTLGEGAFGEVLLIVNTKNPEVAAaMKKINIANKSKDFiDNIRKEY-LLQkrvSAVGHdNVIRMIGMRNDPQFYYLFLEYADGGELFDKIEPDCG 121
                 67778888888888888777666554331332222222222202222333.233111345542468888888887777777777777778887777777 PP

  Csnk1d-aln 102 lktvl..lladqmisrieyihsknfihrdvkpdnflmglgkkgnlvyiidfglakkyrdarthqhipyrenknltgtaryasinthlgieq.srrddle 197
                 +  v+  +   q+i  +++ih ++ +hrd+kp+n+l+       ++ i dfg+a  yr+    + +         gt  ya+ +   g +      d+ 
  Y39H10A.7a 122 MSPVFaqFYFKQLICGLKFIHDNDVVHRDIKPENLLLTG---THVLKISDFGMATLYRNKGEERLLD-----LSCGTIPYAAPELCAGKKYrGPPVDVW 212
                 76665225679************************9863...4678999*********987665554.....457999999988888865413457999 PP

  Csnk1d-aln 198 slgyvlmyfnlgslpwqglka 218
                 s g vl+ +  g lpw+    
  Y39H10A.7a 213 SSGIVLIAMLTGELPWDRASD 233
                 999999999999999986544 PP

>> F15A2.6b  CE40646	WBGene00004719	locus:sad-1	status:Partially_confirmed	UniProt:Q19469	protein_id:CAM33501.1
   #    score  bias  c-Evalue  i-Evalue hmmfrom  hmm to    alifrom  ali to    envfrom  env to     acc
 ---   ------ ----- --------- --------- ------- -------    ------- -------    ------- -------    ----
   1 !   29.1   0.1   1.4e-08   6.2e-07       8     154 ..      46     192 ..      40     256 .. 0.73

  Alignments for each domain:
  == domain 1    score: 29.1 bits;  conditional E-value: 1.4e-08
  Csnk1d-aln   8 ryrlgrkigsgsfgdiylgtdiaageevaiklec.vktkhpql.hiesk..iykmmqggvgiptikwcgaegdynvmvmellgpsledlfnfcsrkfsl 102
                  y+l++++g+g  g +  gt   +g +vaik+    k  +  l ++e +  i k+++    +  +  +  +  y  +++e    s  +lf++  rk  l
    F15A2.6b  46 PYKLEKTLGKGQTGLVKTGTHCITGRKVAIKIVNkEKLSESVLqKVEREiaIMKLIEHPHVL-HLYDVYENKKYLYLLLE--HVSGGELFDYLVRKGRL 141
                 58999**************************8541344444442344440044444433222.22233334445555544..55778999999999766 PP

  Csnk1d-aln 103 ..ktvllladqmisrieyihsknfihrdvkpdnflmglgkkgnlvyiidfglak 154
                   k    +  q+is +++ h++n+ hrd+kp+n+l+      n + + dfg+a 
    F15A2.6b 142 msKEARKFFRQIISALDFCHAHNICHRDLKPENLLLD---ERNNIKVADFGMAS 192
                 336788899*************************975...45678899***986 PP

>> F15A2.6a  CE28218	WBGene00004719	locus:sad-1	serine\/threonine kinase (KIN1\/SNF1\/Nim1 subfamily)	status:Confirmed	U
   #    score  bias  c-Evalue  i-Evalue hmmfrom  hmm to    alifrom  ali to    envfrom  env to     acc
 ---   ------ ----- --------- --------- ------- -------    ------- -------    ------- -------    ----
   1 !   28.9   0.1   1.6e-08   7.2e-07       8     154 ..      46     192 ..      40     256 .. 0.73

  Alignments for each domain:
  == domain 1    score: 28.9 bits;  conditional E-value: 1.6e-08
  Csnk1d-aln   8 ryrlgrkigsgsfgdiylgtdiaageevaiklec.vktkhpql.hiesk..iykmmqggvgiptikwcgaegdynvmvmellgpsledlfnfcsrkfsl 102
                  y+l++++g+g  g +  gt   +g +vaik+    k  +  l ++e +  i k+++    +  +  +  +  y  +++e    s  +lf++  rk  l
    F15A2.6a  46 PYKLEKTLGKGQTGLVKTGTHCITGRKVAIKIVNkEKLSESVLqKVEREiaIMKLIEHPHVL-HLYDVYENKKYLYLLLE--HVSGGELFDYLVRKGRL 141
                 58999**************************8541344444442344440044444433222.22233334445555544..55778999999999766 PP

  Csnk1d-aln 103 ..ktvllladqmisrieyihsknfihrdvkpdnflmglgkkgnlvyiidfglak 154
                   k    +  q+is +++ h++n+ hrd+kp+n+l+      n + + dfg+a 
    F15A2.6a 142 msKEARKFFRQIISALDFCHAHNICHRDLKPENLLLD---ERNNIKVADFGMAS 192
                 336788899*************************975...45678899***986 PP

>> B0207.4  CE24761	WBGene00000099	locus:air-2	protein kinase	status:Confirmed	UniProt:O01427	protein_id:CCD61317.1
   #    score  bias  c-Evalue  i-Evalue hmmfrom  hmm to    alifrom  ali to    envfrom  env to     acc
 ---   ------ ----- --------- --------- ------- -------    ------- -------    ------- -------    ----
   1 !   28.1   0.0   2.8e-08   1.2e-06       7     212 ..      28     225 ..      24     246 .. 0.67

  Alignments for each domain:
  == domain 1    score: 28.1 bits;  conditional E-value: 2.8e-08
  Csnk1d-aln   7 nryrlgrkigsgsfgdiylgtdiaageevaiklecvktk......hpqlhieskiykmmqggvgiptik.wcgaegdynvmvmellgpsledlfn.fcs 97 
                 n +++gr +g+g fg +yl    +    vaik+   k++      + ql  e +i   ++    i     +  a+  y   v+e   p  e   +  +s
     B0207.4  28 NDFEIGRPLGKGKFGSVYLARTKTGHFHVAIKVLF-KSQlisggvEHQLEREIEIQSHLNHPNIIKLYTyFWDAKKIYL--VLEY-APGGEMYKQlTVS 122
                 66788999999999999999999988999999743.3330111113455555555444443333322221123444444..4443.3443333331479 PP

  Csnk1d-aln  98 rkfslktvllladqmisrieyihsknfihrdvkpdnflmglgkkgnlvyiidfglakkyrdarthqhipyrenknltgtaryasinthlgieqsrrddl 196
                 ++fs  t      ++   + y h kn ihrd+kp+n+l+g   +g+l  i dfg +          h p  + + + gt  y   +   g + s   dl
     B0207.4 123 KRFSEPTAAKYMYEIADALSYCHRKNVIHRDIKPENLLIG--SQGEL-KIGDFGWS---------VHAPSNKRQTMCGTMDYLPPEMVNGADHSDAVDL 209
                 99************************************86..67877.58888875.........4667777777777777777777777777777777 PP

  Csnk1d-aln 197 eslgyvlmyfnlgslp 212
                  ++g +   f +g  p
     B0207.4 210 WAIGVLCYEFLVGKPP 225
                 7777666666666655 PP

>> W09C5.5  CE20167	WBGene00012352	locus:dkf-1	Phorbol esters\/diacylglycerol binding domain (C1 domain) \; Eukaryotic p
   #    score  bias  c-Evalue  i-Evalue hmmfrom  hmm to    alifrom  ali to    envfrom  env to     acc
 ---   ------ ----- --------- --------- ------- -------    ------- -------    ------- -------    ----
   1 !   28.0   0.1   3.1e-08   1.3e-06      11     154 ..     428     578 ..     418     590 .. 0.76

  Alignments for each domain:
  == domain 1    score: 28.0 bits;  conditional E-value: 3.1e-08
  Csnk1d-aln  11 lgrkigsgsfgdiylgtdiaageevaiklecvk...tk.hpqlhieskiykmmqg.gvgiptikwcgaegdynvmvmell.gpsledlfnfcsrkfslk 103
                  ++++gsg fg +y   +  +g+eva+k+   +    k      + +++  + q    gi  +++     d   +vme + g  le ++     ++  +
     W09C5.5 428 SDKTLGSGQFGTVYSAIQRHSGKEVAVKVISKErfsKKgSGAESMRAEVAILQQTcHPGIVCLEFMCETKDKIFVVMEKMnGDMLEMILSQELGRLNSR 526
                 46789**********************98543211022133344555555555541469*****98888899889998653889999887766666666 PP

  Csnk1d-aln 104 tvllladqmisrieyihsknfihrdvkpdnflm.glgkkgnlvyiidfglak 154
                 +  +l  q++  ++y+h + + h d+kp+n l+  +g +     i dfg a+
     W09C5.5 527 ATKFLLVQILCALKYLHDQGIAHCDLKPENVLLsDMGSNFPQTKICDFGYAR 578
                 666666799*********************987359999999*******997 PP

>> F46C3.1  CE18695	WBGene00003970	locus:pek-1	eukaryotic translation initiation factor 2 alpha kinase PEK	status:Confir
   #    score  bias  c-Evalue  i-Evalue hmmfrom  hmm to    alifrom  ali to    envfrom  env to     acc
 ---   ------ ----- --------- --------- ------- -------    ------- -------    ------- -------    ----
   1 !   27.1   0.0   5.8e-08   2.6e-06      77     159 ..     879     966 ..     848    1018 .. 0.73

  Alignments for each domain:
  == domain 1    score: 27.1 bits;  conditional E-value: 5.8e-08
  Csnk1d-aln  77 ynvmvmellg.psledlfnfcsrkfs..lktvllladqmisrieyihsknfihrdvkpdnflmglgk.kg.nlvyiidfglakkyrda 159
                 y  +vm+l    +led +       s  l t+     q+ s +ey+h k fihrd+kp n ++ l   +g +++ i d+gla k   a
     F46C3.1 879 YLYIVMQLCAeKTLEDWIRRSKTMESrpLFTMKNWIKQLASGLEYLHNKGFIHRDLKPGNVFFSLDStHGhQILKIGDLGLATKTDGA 966
                 6667777765246777776543333222667777889***********************99999652452577889*****997665 PP

>> C44C10.7  CE05414	WBGene00008088	serine\/threonine kinase	status:Predicted	UniProt:Q18615	protein_id:CAA93637.1
   #    score  bias  c-Evalue  i-Evalue hmmfrom  hmm to    alifrom  ali to    envfrom  env to     acc
 ---   ------ ----- --------- --------- ------- -------    ------- -------    ------- -------    ----
   1 !   27.9   0.0   3.3e-08   1.4e-06      15     199 ..      57     251 ..      45     275 .. 0.70

  Alignments for each domain:
  == domain 1    score: 27.9 bits;  conditional E-value: 3.3e-08
  Csnk1d-aln  15 igsgsfgdiylgtdiaag.eevaiklecv..ktkhpqlhieskiykmmqggvgiptikwcgaegdy......nvmvmellgpsledlf.nfcsrkfslk 103
                 +g g+fg +y   d+    +++aik   +   t++   ++e  + + ++    +   ++    g++        +vm   g  +++++    s +fs  
    C44C10.7  57 LGGGAFGTVYSCVDVDDRlNQLAIKAMDLstVTRENSYKLELMVLQRVETLSEVEQTRFSKLIGNFiqdsslGFFVMHKEGECVDEVWmRNKSGRFSAS 155
                 55566666666666654324556654332003455555666666666666555555555554444322111146789999999988752567999**** PP

  Csnk1d-aln 104 tvllladqmisrieyihsknfihrdvkpdnflmglgk.kgnlvyiidfglakkyrdarthqh.ipyrenknltgtaryasinthlgieqsrrddlesl 199
                  vl +   m   +  +h   fihrd +  n+l+         v i+dfg+ +++ + r h    p r+   + g + ++s+n h+g     +dd+ s+
    C44C10.7 156 NVLKIVHCMAHGLRSLHKIGFIHRDCHAGNILFASRLtPTAPVKIVDFGIGRRFANRRGHPIpSPSRDID-FLG-CEHCSVNVHVGGIPGPKDDFLSM 251
                 *******************************99865415678****************997413455544.444.5789******9888889988665 PP

>> K08H2.5  CE06163	WBGene00010692	serine\/threonine kinase	status:Partially_confirmed	UniProt:Q21373	protein_id:CAA9415
   #    score  bias  c-Evalue  i-Evalue hmmfrom  hmm to    alifrom  ali to    envfrom  env to     acc
 ---   ------ ----- --------- --------- ------- -------    ------- -------    ------- -------    ----
   1 !   27.6   0.0   3.9e-08   1.7e-06      79     202 ..     100     225 ..      83     248 .. 0.81

  Alignments for each domain:
  == domain 1    score: 27.6 bits;  conditional E-value: 3.9e-08
  Csnk1d-aln  79 vmvmellgpsledlfnfc.srkfslktvllladqmisrieyihsknfihrdvkpdnflmglgkk.gnlvyiidfglakkyrdarthqhipyrenknlt. 174
                  +vm   g sl d+ +    +kfs   vl +   +   ++ ihs  +ihrd++ +n l+           +id+g+ kk+r+ r   ++  r ++++  
     K08H2.5 100 CLVMTKEGDSLGDVCKRNdPKKFSPTNVLKIMLSVGKSLQTIHSLGYIHRDIHWNNVLFAKTITpASPCKLIDYGVGKKFRNRRGN-YVKNRPQRDVNf 197
                 689999999**99987652689*********999999*********************987755167799***********98864.566666655541 PP

  Csnk1d-aln 175 gtaryasinthlgieqsrrddleslgyv 202
                   + + s n  +g     +dd+ sl ++
     K08H2.5 198 KECGHVSWNVMMGGVPNLKDDFSSLMFL 225
                 3466889999999999999999998775 PP

>> C36B7.2  CE04173	WBGene00016465	CDC2\/CDC28 subfamily of ser\/thr protein kinases	status:Partially_confirmed	UniProt:
   #    score  bias  c-Evalue  i-Evalue hmmfrom  hmm to    alifrom  ali to    envfrom  env to     acc
 ---   ------ ----- --------- --------- ------- -------    ------- -------    ------- -------    ----
   1 !   27.3   0.2   4.9e-08   2.2e-06       4     170 ..     190     362 ..     187     374 .. 0.82

  Alignments for each domain:
  == domain 1    score: 27.3 bits;  conditional E-value: 4.9e-08
  Csnk1d-aln   4 rvgnryrlgrkigsgsfgdiylgtdiaageevaiklecvktkhpqlhieskiykmmqggvgiptikwcgaegdynv......mvmellgpsledlf.nf 95 
                 ++g ry +++ ig+g++g +   td  + ++vai++  v    p+++ e+++  m    +       c    dynv      +v +l+  s++  + + 
     C36B7.2 190 HIGYRYTIDKVIGQGCYGVVGEATDGKTKQKVAIRM--VSKLAPRIYRETEMI-MYISSIDPDHTFDCVRMLDYNVfrgfhyVVTDLFDTSVKKYIkEH 285
                 68899****************************987..777899999999876.444556655566799999999844433347778888877665145 PP

  Csnk1d-aln  96 csrkfslktvllladqmisrieyihsknfihrdvkpdnflmglgkkgnlvyiidfgl...akkyrdarthqhipyren 170
                     ++l  v  +  +++  + ++h +n++h d+kp+n+++ l +  n v + dfgl   ak y d    q + yr  
     C36B7.2 286 HPNGIALENVAAMGRKILKGLVFLHEHNIVHGDLKPENIMLNLAN-PNDVKLGDFGLsrfAKPYHDHVQCQSMFYRAP 362
                 6677899************************************86.6889******8555789999999999999975 PP

>> ZK909.2g  CE31759	WBGene00002189	locus:kin-1	status:Confirmed	UniProt:P21137	protein_id:CAD45618.1
   #    score  bias  c-Evalue  i-Evalue hmmfrom  hmm to    alifrom  ali to    envfrom  env to     acc
 ---   ------ ----- --------- --------- ------- -------    ------- -------    ------- -------    ----
   1 !   27.2   0.1   5.3e-08   2.3e-06      12     157 ..      39     185 ..      30     194 .. 0.71

  Alignments for each domain:
  == domain 1    score: 27.2 bits;  conditional E-value: 5.3e-08
  Csnk1d-aln  12 grkigsgsfgdiylgtdiaageevaikl....ecvktkhpqlhieskiykmmqggvgipti...kwcgaegdynvmvmellgpsledlfnfcsr..kfs 101
                  +++g+gsfg ++l     +g+  a+k+    ++vk k+ +  ++ k  +++q  +  p +    +   +     mv+e++  s  ++f    r  +fs
    ZK909.2g  39 IKTLGTGSFGRVMLVKHKQSGNYYAMKIldkqKVVKLKQVEHTLNEK--RILQ-AIDFPFLvnmTFSFKDNSNLYMVLEFI--SGGEMFSHLRRigRFS 132
                 56789999999999999999999999863222445555544444333..3333.455554310033333333344666665..567888888775579* PP

  Csnk1d-aln 102 lktvllladqmisrieyihsknfihrdvkpdnflmglgkkgnlvyiidfglakkyr 157
                      + a q++   ey+hs ++i+rd+kp+n+l+     g  + i dfg+ak+ +
    ZK909.2g 133 EPHSRFYAAQIVLAFEYLHSLDLIYRDLKPENLLIDS--TG-YLKITDFGFAKRVK 185
                 99*******************************9863..45.5689*******875 PP

>> ZK909.2m  CE31765	WBGene00002189	locus:kin-1	status:Confirmed	UniProt:P21137	protein_id:CAD45615.1
   #    score  bias  c-Evalue  i-Evalue hmmfrom  hmm to    alifrom  ali to    envfrom  env to     acc
 ---   ------ ----- --------- --------- ------- -------    ------- -------    ------- -------    ----
   1 !   27.1   0.1   5.5e-08   2.4e-06      12     157 ..      45     191 ..      36     200 .. 0.71

  Alignments for each domain:
  == domain 1    score: 27.1 bits;  conditional E-value: 5.5e-08
  Csnk1d-aln  12 grkigsgsfgdiylgtdiaageevaikl....ecvktkhpqlhieskiykmmqggvgipti...kwcgaegdynvmvmellgpsledlfnfcsr..kfs 101
                  +++g+gsfg ++l     +g+  a+k+    ++vk k+ +  ++ k  +++q  +  p +    +   +     mv+e++  s  ++f    r  +fs
    ZK909.2m  45 IKTLGTGSFGRVMLVKHKQSGNYYAMKIldkqKVVKLKQVEHTLNEK--RILQ-AIDFPFLvnmTFSFKDNSNLYMVLEFI--SGGEMFSHLRRigRFS 138
                 56789999999999999999999999863222445555544444333..3333.455554310033333333344666665..567888888775579* PP

  Csnk1d-aln 102 lktvllladqmisrieyihsknfihrdvkpdnflmglgkkgnlvyiidfglakkyr 157
                      + a q++   ey+hs ++i+rd+kp+n+l+     g  + i dfg+ak+ +
    ZK909.2m 139 EPHSRFYAAQIVLAFEYLHSLDLIYRDLKPENLLIDS--TG-YLKITDFGFAKRVK 191
                 99*******************************9863..45.5689*******875 PP

>> K07A9.2  CE25046	WBGene00000553	locus:cmk-1	ser\/thr protein kinase	status:Confirmed	UniProt:Q9TXJ0	protein_id:CCD718
   #    score  bias  c-Evalue  i-Evalue hmmfrom  hmm to    alifrom  ali to    envfrom  env to     acc
 ---   ------ ----- --------- --------- ------- -------    ------- -------    ------- -------    ----
   1 !   27.1   0.2   5.7e-08   2.5e-06       5     155 ..      18     171 ..      15     177 .. 0.82

  Alignments for each domain:
  == domain 1    score: 27.1 bits;  conditional E-value: 5.7e-08
  Csnk1d-aln   5 vgnryrlgrkigsgsfgdiylgt.diaageevaikl...ecvktkhpqlhieskiykmmqggvgiptikwcgaegdynvmvmellgpsledlfnfcsrk 99 
                 + ++y     +g+g+f+ ++l      ag+  a+k    +++k k+  l  e k+ + ++    i  +     e ++  +vmel+     +lf+    k
     K07A9.2  18 IREKYDFRDVLGTGAFSKVFLAEsKSDAGQMYAVKCidkKALKGKEESLENEIKVLRKLRHN-NIVQLFDTYDEKQFVYLVMELVTG--GELFDRIVAK 113
                 5677888889999******99861567999988874333788999999******99999876.566666778899*********865..3667666655 PP

  Csnk1d-aln 100 ..fslktvllladqmisrieyihsknfihrdvkpdnflmglgkkgnlvyiidfglakk 155
                   ++ +    l  q++  + ++h +  +hrd+kp+n+l         + i dfgl+k 
     K07A9.2 114 gsYTEQDASNLIRQVLEAVGFMHDNGVVHRDLKPENLLYYNQDEDSKIMISDFGLSKT 171
                 115557788999*******************************************985 PP

>> ZK909.2a  CE15473	WBGene00002189	locus:kin-1	Protein kinase C terminal domain	status:Confirmed	UniProt:P21137	protein
   #    score  bias  c-Evalue  i-Evalue hmmfrom  hmm to    alifrom  ali to    envfrom  env to     acc
 ---   ------ ----- --------- --------- ------- -------    ------- -------    ------- -------    ----
   1 !   27.0   0.1   5.9e-08   2.6e-06      12     157 ..      55     201 ..      46     210 .. 0.71

  Alignments for each domain:
  == domain 1    score: 27.0 bits;  conditional E-value: 5.9e-08
  Csnk1d-aln  12 grkigsgsfgdiylgtdiaageevaikl....ecvktkhpqlhieskiykmmqggvgipti...kwcgaegdynvmvmellgpsledlfnfcsr..kfs 101
                  +++g+gsfg ++l     +g+  a+k+    ++vk k+ +  ++ k  +++q  +  p +    +   +     mv+e++  s  ++f    r  +fs
    ZK909.2a  55 IKTLGTGSFGRVMLVKHKQSGNYYAMKIldkqKVVKLKQVEHTLNEK--RILQ-AIDFPFLvnmTFSFKDNSNLYMVLEFI--SGGEMFSHLRRigRFS 148
                 56789999999999999999999999863222445555544444333..3333.455554310033333333344666665..567888888775579* PP

  Csnk1d-aln 102 lktvllladqmisrieyihsknfihrdvkpdnflmglgkkgnlvyiidfglakkyr 157
                      + a q++   ey+hs ++i+rd+kp+n+l+     g  + i dfg+ak+ +
    ZK909.2a 149 EPHSRFYAAQIVLAFEYLHSLDLIYRDLKPENLLIDS--TG-YLKITDFGFAKRVK 201
                 99*******************************9863..45.5689*******875 PP

>> ZK909.2i  CE31761	WBGene00002189	locus:kin-1	status:Confirmed	UniProt:P21137	protein_id:CAD45620.1
   #    score  bias  c-Evalue  i-Evalue hmmfrom  hmm to    alifrom  ali to    envfrom  env to     acc
 ---   ------ ----- --------- --------- ------- -------    ------- -------    ------- -------    ----
   1 !   27.0   0.1   5.9e-08   2.6e-06      12     157 ..      39     185 ..      30     194 .. 0.71

  Alignments for each domain:
  == domain 1    score: 27.0 bits;  conditional E-value: 5.9e-08
  Csnk1d-aln  12 grkigsgsfgdiylgtdiaageevaikl....ecvktkhpqlhieskiykmmqggvgipti...kwcgaegdynvmvmellgpsledlfnfcsr..kfs 101
                  +++g+gsfg ++l     +g+  a+k+    ++vk k+ +  ++ k  +++q  +  p +    +   +     mv+e++  s  ++f    r  +fs
    ZK909.2i  39 IKTLGTGSFGRVMLVKHKQSGNYYAMKIldkqKVVKLKQVEHTLNEK--RILQ-AIDFPFLvnmTFSFKDNSNLYMVLEFI--SGGEMFSHLRRigRFS 132
                 56789999999999999999999999863222445555544444333..3333.455554310033333333344666665..567888888775579* PP

  Csnk1d-aln 102 lktvllladqmisrieyihsknfihrdvkpdnflmglgkkgnlvyiidfglakkyr 157
                      + a q++   ey+hs ++i+rd+kp+n+l+     g  + i dfg+ak+ +
    ZK909.2i 133 EPHSRFYAAQIVLAFEYLHSLDLIYRDLKPENLLIDS--TG-YLKITDFGFAKRVK 185
                 99*******************************9863..45.5689*******875 PP

>> ZK909.2d  CE31756	WBGene00002189	locus:kin-1	status:Confirmed	UniProt:P21137	protein_id:CAD45614.1
   #    score  bias  c-Evalue  i-Evalue hmmfrom  hmm to    alifrom  ali to    envfrom  env to     acc
 ---   ------ ----- --------- --------- ------- -------    ------- -------    ------- -------    ----
   1 !   26.9   0.1   6.4e-08   2.8e-06      13     157 ..      46     191 ..      37     200 .. 0.70

  Alignments for each domain:
  == domain 1    score: 26.9 bits;  conditional E-value: 6.4e-08
  Csnk1d-aln  13 rkigsgsfgdiylgtdiaageevaikl....ecvktkhpqlhieskiykmmqggvgipti...kwcgaegdynvmvmellgpsledlfnfcsr..kfsl 102
                 +++g+gsfg ++l     +g+  a+k+    ++vk k+ +  ++ k  +++q  +  p +    +   +     mv+e++  s  ++f    r  +fs 
    ZK909.2d  46 KTLGTGSFGRVMLVKHKQSGNYYAMKIldkqKVVKLKQVEHTLNEK--RILQ-AIDFPFLvnmTFSFKDNSNLYMVLEFI--SGGEMFSHLRRigRFSE 139
                 6789999999999999999999999863222345555544444332..3333.455554310033333333344666665..567888888775579*9 PP

  Csnk1d-aln 103 ktvllladqmisrieyihsknfihrdvkpdnflmglgkkgnlvyiidfglakkyr 157
                     + a q++   ey+hs ++i+rd+kp+n+l+     g  + i dfg+ak+ +
    ZK909.2d 140 PHSRFYAAQIVLAFEYLHSLDLIYRDLKPENLLIDS--TG-YLKITDFGFAKRVK 191
                 9*******************************9863..45.5689*******875 PP

>> ZK524.4  CE18454	WBGene00013994	serine\/threonine kinase	status:Partially_confirmed	UniProt:Q22855	protein_id:CAA9814
   #    score  bias  c-Evalue  i-Evalue hmmfrom  hmm to    alifrom  ali to    envfrom  env to     acc
 ---   ------ ----- --------- --------- ------- -------    ------- -------    ------- -------    ----
   1 !   26.0   0.1   1.2e-07   5.4e-06       4     214 ..      22     226 ..      19     249 .. 0.70

  Alignments for each domain:
  == domain 1    score: 26.0 bits;  conditional E-value: 1.2e-07
  Csnk1d-aln   4 rvgnryrlgrkigsgsfgdiylgtdiaageevaiklecvktk.....hpqlhieskiykmmqggvgiptikwcgaegdynvmvmellgpsledlfnfcs 97 
                 r++  y l+++ig+g f+ + l   + +ge va+k+   ktk       q+  e +  k++q    +   +   ++     +++el    l d++    
     ZK524.4  22 RIAGLYDLEKTIGQGHFAVVKLAKHVFTGEMVAVKII-DKTKmdeasTSQIMKEVRCMKLVQHANIVRLYEVLDTQTK-IFLILELGDYDLHDFIIKHE 118
                 7788899***************************973.3444111115678888888888888765555555544443.45677777777777666555 PP

  Csnk1d-aln  98 rkfslktvllladqmisrieyihsknfihrdvkpdnflmglgkkgnlvyiidfglakkyrdarthqhipyrenknltgtaryasinthlgie.qsrrdd 195
                 +            q+++ i+y h    +hrd+kp+n ++    k  +v + dfg+++ y            + +   g+  y++ +  lg   ++   d
     ZK524.4 119 KGVCESLAQQYFCQIMTAIDYCHQLHVVHRDLKPENVVF--FEKLGMVKLTDFGFSNSYEPGE--------QLNTSCGSLAYSAPEILLGDSyDAPAVD 207
                 55555555666779999*******************875..4566799*******99997432........2333455555666666666441334456 PP

  Csnk1d-aln 196 leslgyvlmyfnlgslpwq 214
                 + slg +l  +  g lp+q
     ZK524.4 208 VWSLGVILYMLVCGRLPFQ 226
                 6666666666666666665 PP

>> ZK909.2f  CE31758	WBGene00002189	locus:kin-1	status:Confirmed	UniProt:P21137	protein_id:CAD45617.1
   #    score  bias  c-Evalue  i-Evalue hmmfrom  hmm to    alifrom  ali to    envfrom  env to     acc
 ---   ------ ----- --------- --------- ------- -------    ------- -------    ------- -------    ----
   1 !   26.9   0.1   6.5e-08   2.9e-06      13     157 ..      67     212 ..      58     221 .. 0.70

  Alignments for each domain:
  == domain 1    score: 26.9 bits;  conditional E-value: 6.5e-08
  Csnk1d-aln  13 rkigsgsfgdiylgtdiaageevaikl....ecvktkhpqlhieskiykmmqggvgipti...kwcgaegdynvmvmellgpsledlfnfcsr..kfsl 102
                 +++g+gsfg ++l     +g+  a+k+    ++vk k+ +  ++ k  +++q  +  p +    +   +     mv+e++  s  ++f    r  +fs 
    ZK909.2f  67 KTLGTGSFGRVMLVKHKQSGNYYAMKIldkqKVVKLKQVEHTLNEK--RILQ-AIDFPFLvnmTFSFKDNSNLYMVLEFI--SGGEMFSHLRRigRFSE 160
                 6789999999999999999999999863222345555544444332..3333.455554310033333333344666665..567888888775579*9 PP

  Csnk1d-aln 103 ktvllladqmisrieyihsknfihrdvkpdnflmglgkkgnlvyiidfglakkyr 157
                     + a q++   ey+hs ++i+rd+kp+n+l+     g  + i dfg+ak+ +
    ZK909.2f 161 PHSRFYAAQIVLAFEYLHSLDLIYRDLKPENLLIDS--TG-YLKITDFGFAKRVK 212
                 9*******************************9863..45.5689*******875 PP

>> ZK909.2b  CE15475	WBGene00002189	locus:kin-1	cAMP-dependant protein kinase	status:Confirmed	UniProt:P21137	protein_id
   #    score  bias  c-Evalue  i-Evalue hmmfrom  hmm to    alifrom  ali to    envfrom  env to     acc
 ---   ------ ----- --------- --------- ------- -------    ------- -------    ------- -------    ----
   1 !   26.8   0.1   6.7e-08     3e-06      13     157 ..      56     201 ..      47     210 .. 0.70

  Alignments for each domain:
  == domain 1    score: 26.8 bits;  conditional E-value: 6.7e-08
  Csnk1d-aln  13 rkigsgsfgdiylgtdiaageevaikl....ecvktkhpqlhieskiykmmqggvgipti...kwcgaegdynvmvmellgpsledlfnfcsr..kfsl 102
                 +++g+gsfg ++l     +g+  a+k+    ++vk k+ +  ++ k  +++q  +  p +    +   +     mv+e++  s  ++f    r  +fs 
    ZK909.2b  56 KTLGTGSFGRVMLVKHKQSGNYYAMKIldkqKVVKLKQVEHTLNEK--RILQ-AIDFPFLvnmTFSFKDNSNLYMVLEFI--SGGEMFSHLRRigRFSE 149
                 6789999999999999999999999863222345555544444332..3333.455554310033333333344666665..567888888775579*9 PP

  Csnk1d-aln 103 ktvllladqmisrieyihsknfihrdvkpdnflmglgkkgnlvyiidfglakkyr 157
                     + a q++   ey+hs ++i+rd+kp+n+l+     g  + i dfg+ak+ +
    ZK909.2b 150 PHSRFYAAQIVLAFEYLHSLDLIYRDLKPENLLIDS--TG-YLKITDFGFAKRVK 201
                 9*******************************9863..45.5689*******875 PP

>> ZK909.2h  CE31760	WBGene00002189	locus:kin-1	status:Confirmed	UniProt:P21137	protein_id:CAD45619.1
   #    score  bias  c-Evalue  i-Evalue hmmfrom  hmm to    alifrom  ali to    envfrom  env to     acc
 ---   ------ ----- --------- --------- ------- -------    ------- -------    ------- -------    ----
   1 !   26.9   0.1   6.7e-08   2.9e-06      12     157 ..      77     223 ..      68     232 .. 0.70

  Alignments for each domain:
  == domain 1    score: 26.9 bits;  conditional E-value: 6.7e-08
  Csnk1d-aln  12 grkigsgsfgdiylgtdiaageevaikl....ecvktkhpqlhieskiykmmqggvgipti...kwcgaegdynvmvmellgpsledlfnfcsr..kfs 101
                  +++g+gsfg ++l     +g+  a+k+    ++vk k+ +  ++ k  +++q  +  p +    +   +     mv+e++  s  ++f    r  +fs
    ZK909.2h  77 IKTLGTGSFGRVMLVKHKQSGNYYAMKIldkqKVVKLKQVEHTLNEK--RILQ-AIDFPFLvnmTFSFKDNSNLYMVLEFI--SGGEMFSHLRRigRFS 170
                 56789999999999999999999999863222445555544444332..3333.455554310033333333344666665..567888888775579* PP

  Csnk1d-aln 102 lktvllladqmisrieyihsknfihrdvkpdnflmglgkkgnlvyiidfglakkyr 157
                      + a q++   ey+hs ++i+rd+kp+n+l+     g  + i dfg+ak+ +
    ZK909.2h 171 EPHSRFYAAQIVLAFEYLHSLDLIYRDLKPENLLIDS--TG-YLKITDFGFAKRVK 223
                 99*******************************9863..45.5689*******875 PP

>> F43C1.2a  CE01583	WBGene00003401	locus:mpk-1	serine\/threonine kinase (CDC2\/CDC28 subfamily)	status:Confirmed	UniPro
   #    score  bias  c-Evalue  i-Evalue hmmfrom  hmm to    alifrom  ali to    envfrom  env to     acc
 ---   ------ ----- --------- --------- ------- -------    ------- -------    ------- -------    ----
   1 !   26.9   0.1   6.4e-08   2.8e-06      12     155 ..      31     176 ..      21     190 .. 0.60

  Alignments for each domain:
  == domain 1    score: 26.9 bits;  conditional E-value: 6.4e-08
  Csnk1d-aln  12 grkigsgsfgdiylgtdiaageevaiklec.v..ktkhpqlhieskiykmmqggvgiptikwcgaegdynvmvmellgpsle.dlfnfc.srkfslktv 105
                    ig+g++g +    d  + + vaik       +t   +   e ki + ++    i   +   +e    +  + ++   +e dl+++  ++k+s   v
    F43C1.2a  31 LSYIGEGAYGMVASALDTITRDRVAIKKISpFehQTFCQRTLREIKILNRFKHENIINIQEIIRSETVDSLKDIYIVQCLMEtDLYKLLkTQKLSNDHV 129
                 555666666666666666666666665432111122222233455665555544444333333333322222222222222226776542789****** PP

  Csnk1d-aln 106 llladqmisrieyihsknfihrdvkpdnflmglgkkgnlvyiidfglakk 155
                   +  q++  ++yihs n +hrd+kp n+l+        + i dfgla+ 
    F43C1.2a 130 CYFLYQILRGLKYIHSANVLHRDLKPSNLLLNTTC---DLKICDFGLARV 176
                 *****************************986543...45799****975 PP

>> ZK909.2k  CE31763	WBGene00002189	locus:kin-1	status:Confirmed	UniProt:P21137	protein_id:CAD45622.1
   #    score  bias  c-Evalue  i-Evalue hmmfrom  hmm to    alifrom  ali to    envfrom  env to     acc
 ---   ------ ----- --------- --------- ------- -------    ------- -------    ------- -------    ----
   1 !   26.8   0.1   7.2e-08   3.1e-06      13     157 ..      67     212 ..      58     221 .. 0.70

  Alignments for each domain:
  == domain 1    score: 26.8 bits;  conditional E-value: 7.2e-08
  Csnk1d-aln  13 rkigsgsfgdiylgtdiaageevaikl....ecvktkhpqlhieskiykmmqggvgipti...kwcgaegdynvmvmellgpsledlfnfcsr..kfsl 102
                 +++g+gsfg ++l     +g+  a+k+    ++vk k+ +  ++ k  +++q  +  p +    +   +     mv+e++  s  ++f    r  +fs 
    ZK909.2k  67 KTLGTGSFGRVMLVKHKQSGNYYAMKIldkqKVVKLKQVEHTLNEK--RILQ-AIDFPFLvnmTFSFKDNSNLYMVLEFI--SGGEMFSHLRRigRFSE 160
                 6789999999999999999999999863222345555544444332..3333.455554310033333333344666665..567888888775579*9 PP

  Csnk1d-aln 103 ktvllladqmisrieyihsknfihrdvkpdnflmglgkkgnlvyiidfglakkyr 157
                     + a q++   ey+hs ++i+rd+kp+n+l+     g  + i dfg+ak+ +
    ZK909.2k 161 PHSRFYAAQIVLAFEYLHSLDLIYRDLKPENLLIDS--TG-YLKITDFGFAKRVK 212
                 9*******************************9863..45.5689*******875 PP

>> ZK909.2l  CE31764	WBGene00002189	locus:kin-1	status:Confirmed	UniProt:P21137	protein_id:CAD45623.1
   #    score  bias  c-Evalue  i-Evalue hmmfrom  hmm to    alifrom  ali to    envfrom  env to     acc
 ---   ------ ----- --------- --------- ------- -------    ------- -------    ------- -------    ----
   1 !   26.7   0.1   7.3e-08   3.2e-06      13     157 ..      85     230 ..      76     239 .. 0.70

  Alignments for each domain:
  == domain 1    score: 26.7 bits;  conditional E-value: 7.3e-08
  Csnk1d-aln  13 rkigsgsfgdiylgtdiaageevaikl....ecvktkhpqlhieskiykmmqggvgipti...kwcgaegdynvmvmellgpsledlfnfcsr..kfsl 102
                 +++g+gsfg ++l     +g+  a+k+    ++vk k+ +  ++ k  +++q  +  p +    +   +     mv+e++  s  ++f    r  +fs 
    ZK909.2l  85 KTLGTGSFGRVMLVKHKQSGNYYAMKIldkqKVVKLKQVEHTLNEK--RILQ-AIDFPFLvnmTFSFKDNSNLYMVLEFI--SGGEMFSHLRRigRFSE 178
                 6789999999999999999999999863222345555544444332..3333.455554310033333333344666665..567888888775579*9 PP

  Csnk1d-aln 103 ktvllladqmisrieyihsknfihrdvkpdnflmglgkkgnlvyiidfglakkyr 157
                     + a q++   ey+hs ++i+rd+kp+n+l+     g  + i dfg+ak+ +
    ZK909.2l 179 PHSRFYAAQIVLAFEYLHSLDLIYRDLKPENLLIDS--TG-YLKITDFGFAKRVK 230
                 9*******************************9863..45.5689*******875 PP

>> ZK909.2j  CE31762	WBGene00002189	locus:kin-1	status:Confirmed	UniProt:P21137	protein_id:CAD45621.1
   #    score  bias  c-Evalue  i-Evalue hmmfrom  hmm to    alifrom  ali to    envfrom  env to     acc
 ---   ------ ----- --------- --------- ------- -------    ------- -------    ------- -------    ----
   1 !   26.7   0.1   7.6e-08   3.3e-06      13     157 ..      78     223 ..      69     232 .. 0.70

  Alignments for each domain:
  == domain 1    score: 26.7 bits;  conditional E-value: 7.6e-08
  Csnk1d-aln  13 rkigsgsfgdiylgtdiaageevaikl....ecvktkhpqlhieskiykmmqggvgipti...kwcgaegdynvmvmellgpsledlfnfcsr..kfsl 102
                 +++g+gsfg ++l     +g+  a+k+    ++vk k+ +  ++ k  +++q  +  p +    +   +     mv+e++  s  ++f    r  +fs 
    ZK909.2j  78 KTLGTGSFGRVMLVKHKQSGNYYAMKIldkqKVVKLKQVEHTLNEK--RILQ-AIDFPFLvnmTFSFKDNSNLYMVLEFI--SGGEMFSHLRRigRFSE 171
                 6789999999999999999999999863222345555544444332..3333.455554310033333333344666665..567888888775579*9 PP

  Csnk1d-aln 103 ktvllladqmisrieyihsknfihrdvkpdnflmglgkkgnlvyiidfglakkyr 157
                     + a q++   ey+hs ++i+rd+kp+n+l+     g  + i dfg+ak+ +
    ZK909.2j 172 PHSRFYAAQIVLAFEYLHSLDLIYRDLKPENLLIDS--TG-YLKITDFGFAKRVK 223
                 9*******************************9863..45.5689*******875 PP

>> ZK909.2e  CE31757	WBGene00002189	locus:kin-1	status:Confirmed	UniProt:P21137	protein_id:CAD45616.1
   #    score  bias  c-Evalue  i-Evalue hmmfrom  hmm to    alifrom  ali to    envfrom  env to     acc
 ---   ------ ----- --------- --------- ------- -------    ------- -------    ------- -------    ----
   1 !   26.6   0.1   7.9e-08   3.5e-06      13     157 ..      85     230 ..      76     239 .. 0.70

  Alignments for each domain:
  == domain 1    score: 26.6 bits;  conditional E-value: 7.9e-08
  Csnk1d-aln  13 rkigsgsfgdiylgtdiaageevaikl....ecvktkhpqlhieskiykmmqggvgipti...kwcgaegdynvmvmellgpsledlfnfcsr..kfsl 102
                 +++g+gsfg ++l     +g+  a+k+    ++vk k+ +  ++ k  +++q  +  p +    +   +     mv+e++  s  ++f    r  +fs 
    ZK909.2e  85 KTLGTGSFGRVMLVKHKQSGNYYAMKIldkqKVVKLKQVEHTLNEK--RILQ-AIDFPFLvnmTFSFKDNSNLYMVLEFI--SGGEMFSHLRRigRFSE 178
                 6789999999999999999999999863222345555544444332..3333.455554310033333333344666665..567888888775579*9 PP

  Csnk1d-aln 103 ktvllladqmisrieyihsknfihrdvkpdnflmglgkkgnlvyiidfglakkyr 157
                     + a q++   ey+hs ++i+rd+kp+n+l+     g  + i dfg+ak+ +
    ZK909.2e 179 PHSRFYAAQIVLAFEYLHSLDLIYRDLKPENLLIDS--TG-YLKITDFGFAKRVK 230
                 9*******************************9863..45.5689*******875 PP

>> F43C1.2b  CE24971	WBGene00003401	locus:mpk-1	serine\/threonine kinase (CDC2\/CDC28 subfamily)	status:Partially_confir
   #    score  bias  c-Evalue  i-Evalue hmmfrom  hmm to    alifrom  ali to    envfrom  env to     acc
 ---   ------ ----- --------- --------- ------- -------    ------- -------    ------- -------    ----
   1 !   26.4   0.1   9.1e-08     4e-06      90     155 ..     181     244 ..      89     257 .. 0.61

  Alignments for each domain:
  == domain 1    score: 26.4 bits;  conditional E-value: 9.1e-08
  Csnk1d-aln  90 edlfnfc.srkfslktvllladqmisrieyihsknfihrdvkpdnflmglgkkgnlvyiidfglakk 155
                  dl+++  ++k+s   v  +  q++  ++yihs n +hrd+kp n+l+        + i dfgla+ 
    F43C1.2b 181 TDLYKLLkTQKLSNDHVCYFLYQILRGLKYIHSANVLHRDLKPSNLLLNTTC---DLKICDFGLARV 244
                 36776542789***********************************986543...45799****975 PP

>> T17E9.1a  CE01405	WBGene00002201	locus:kin-18	status:Confirmed	UniProt:P46549	protein_id:CCD63180.1
   #    score  bias  c-Evalue  i-Evalue hmmfrom  hmm to    alifrom  ali to    envfrom  env to     acc
 ---   ------ ----- --------- --------- ------- -------    ------- -------    ------- -------    ----
   1 !   26.0   0.0   1.2e-07   5.2e-06       7     164 ..      28     186 ..      23     194 .. 0.82

  Alignments for each domain:
  == domain 1    score: 26.0 bits;  conditional E-value: 1.2e-07
  Csnk1d-aln   7 nryrlgrkigsgsfgdiylgtdiaageevaiklecvktkhpqlhieskiyk..mmqggvgipti...kwcgaegdynvmvmellgpsledlfnfcsrkf 100
                 +ry+  r+ig gsfg +y+  d    + vaik      k+   + +  + +  +++  v  p i   k c  +     +vme    s  d+ +   + +
    T17E9.1a  28 QRYQDLREIGHGSFGAVYFAYDKKNEQTVAIKKMNFSGKQAVEKWNDILKEvsFLN-TVVHPHIvdyKACFLKDTTCWLVMEYCIGSAADIVDVLRKGM 125
                 689999**************************999988887655554333211344.44444443338999999999*****************99999 PP

  Csnk1d-aln 101 slktvllladqmisrieyihsknfihrdvkpdnflmglgkkgnlvyiidfglakkyrdarthqh 164
                     +  ++ q +  + y+hs + ihrd+k  n+l+       +v + dfg a     a+t   
    T17E9.1a 126 REVEIAAICSQTLDALRYLHSLKRIHRDIKAGNILLS---DHAIVKLADFGSASLVDPAQTFIG 186
                 9999999***************************986...567999999999988777777655 PP

>> C10C6.1b  CE44446	WBGene00002192	locus:kin-4	status:Confirmed	UniProt:D3KFW7	protein_id:CBJ25054.1
   #    score  bias  c-Evalue  i-Evalue hmmfrom  hmm to    alifrom  ali to    envfrom  env to     acc
 ---   ------ ----- --------- --------- ------- -------    ------- -------    ------- -------    ----
   1 !   25.7   0.0   1.5e-07   6.5e-06      77     215 ..     442     586 ..     369     597 .. 0.73

  Alignments for each domain:
  == domain 1    score: 25.7 bits;  conditional E-value: 1.5e-07
  Csnk1d-aln  77 ynvmvmell.gpsledlfnfcsrkfslktvllladqmisrieyihsknfihrdvkpdnflmglgkkgnlvyiidfglakkyrdarth......qhi... 165
                 y  m+me + g     l++  +  + +  v l   + i  iey+hs  ++hrd+kpdn+l+     g  + + dfgl+k     rt       + +   
    C10C6.1b 442 YLCMLMEYVeGGDCAALLK-SAGTLPVELVRLYVAETILAIEYLHSYGIVHRDLKPDNLLITAM--G-HIKLTDFGLSKIGLMNRTTlvaegyDAVvet 536
                 6666666652333344443.44556777888888899999*******************98643..3.3678899999987666664111111222111 PP

  Csnk1d-aln 166 pyrenknltgtaryasinthlgieqsrrddleslgyvlmyfnlgslpwqg 215
                    ++k+l gt  y + +  l     +  d  +lg +l  f +g +p+ g
    C10C6.1b 537 QQFQDKQLCGTPEYIAPEVILRRGYGKPVDWWALGIILYEFLVGIVPFFG 586
                 23468999999999999999999999999999999999999999999877 PP

>> Y39H10A.7b  CE33867	WBGene00000498	locus:chk-1	status:Confirmed	UniProt:Q9N3Z3	protein_id:CCD73288.1
   #    score  bias  c-Evalue  i-Evalue hmmfrom  hmm to    alifrom  ali to    envfrom  env to     acc
 ---   ------ ----- --------- --------- ------- -------    ------- -------    ------- -------    ----
   1 !   26.1   0.0   1.1e-07     5e-06     110     218 ..      40     141 ..      31     156 .. 0.81

  Alignments for each domain:
  == domain 1    score: 26.1 bits;  conditional E-value: 1.1e-07
  Csnk1d-aln 110 dqmisrieyihsknfihrdvkpdnflmglgkkgnlvyiidfglakkyrdarthqhipyrenknltgtaryasinthlgieq.srrddleslgyvlmyfn 207
                  q+i  +++ih ++ +hrd+kp+n+l+       ++ i dfg+a  yr+    + +         gt  ya+ +   g +      d+ s g vl+ + 
  Y39H10A.7b  40 KQLICGLKFIHDNDVVHRDIKPENLLLTG---THVLKISDFGMATLYRNKGEERLLD-----LSCGTIPYAAPELCAGKKYrGPPVDVWSSGIVLIAML 130
                 699**********************9863...4678999*********987665554.....4579999999888888654134579999999999999 PP

  Csnk1d-aln 208 lgslpwqglka 218
                  g lpw+    
  Y39H10A.7b 131 TGELPWDRASD 141
                 99999986544 PP

>> W06F12.1c  CE29478	WBGene00003048	locus:lit-1	status:Confirmed	UniProt:Q9U9Y8	protein_id:CAD18878.1
   #    score  bias  c-Evalue  i-Evalue hmmfrom  hmm to    alifrom  ali to    envfrom  env to     acc
 ---   ------ ----- --------- --------- ------- -------    ------- -------    ------- -------    ----
   1 !   25.4   0.0   1.9e-07   8.3e-06     105     180 ..     146     224 ..     120     232 .. 0.80

  Alignments for each domain:
  == domain 1    score: 25.4 bits;  conditional E-value: 1.9e-07
  Csnk1d-aln 105 vllladqmisrieyihsknfihrdvkpdnflmglgkkgnlvyiidfglakky..rd..arthqhip..yrenknltgtarya 180
                 v ++  q++  ++y+h+ n++hrd+kp n+l+       ++ i dfgla+ +  rd    th+ +   yr    l g+ ry+
   W06F12.1c 146 VKVFVYQILRGLKYLHTANILHRDIKPGNLLVN---SNCILKICDFGLARTWdqRDrlNMTHEVVTqyYRAPELLMGARRYT 224
                 66778899999*******************985...567889*******976334422568887744489999999999997 PP

>> W06F12.1e  CE37161	WBGene00003048	locus:lit-1	status:Confirmed	UniProt:Q9U9Y8	protein_id:CAH10803.1
   #    score  bias  c-Evalue  i-Evalue hmmfrom  hmm to    alifrom  ali to    envfrom  env to     acc
 ---   ------ ----- --------- --------- ------- -------    ------- -------    ------- -------    ----
   1 !   25.3   0.0     2e-07     9e-06     105     180 ..     163     241 ..     138     249 .. 0.80

  Alignments for each domain:
  == domain 1    score: 25.3 bits;  conditional E-value: 2e-07
  Csnk1d-aln 105 vllladqmisrieyihsknfihrdvkpdnflmglgkkgnlvyiidfglakky..rd..arthqhip..yrenknltgtarya 180
                 v ++  q++  ++y+h+ n++hrd+kp n+l+       ++ i dfgla+ +  rd    th+ +   yr    l g+ ry+
   W06F12.1e 163 VKVFVYQILRGLKYLHTANILHRDIKPGNLLVN---SNCILKICDFGLARTWdqRDrlNMTHEVVTqyYRAPELLMGARRYT 241
                 66778899999*******************985...567889*******976334422568887744489999999999997 PP

>> W06F12.1b  CE29477	WBGene00003048	locus:lit-1	status:Confirmed	UniProt:Q9U9Y8	protein_id:CAB60300.2
   #    score  bias  c-Evalue  i-Evalue hmmfrom  hmm to    alifrom  ali to    envfrom  env to     acc
 ---   ------ ----- --------- --------- ------- -------    ------- -------    ------- -------    ----
   1 !   25.2   0.0   2.1e-07   9.2e-06     105     180 ..     171     249 ..     146     257 .. 0.80

  Alignments for each domain:
  == domain 1    score: 25.2 bits;  conditional E-value: 2.1e-07
  Csnk1d-aln 105 vllladqmisrieyihsknfihrdvkpdnflmglgkkgnlvyiidfglakky..rd..arthqhip..yrenknltgtarya 180
                 v ++  q++  ++y+h+ n++hrd+kp n+l+       ++ i dfgla+ +  rd    th+ +   yr    l g+ ry+
   W06F12.1b 171 VKVFVYQILRGLKYLHTANILHRDIKPGNLLVN---SNCILKICDFGLARTWdqRDrlNMTHEVVTqyYRAPELLMGARRYT 249
                 66778899999*******************985...567889*******976334422568887744489999999999997 PP

>> C10C6.1a  CE39132	WBGene00002192	locus:kin-4	serine\/threonine kinase	status:Confirmed	UniProt:P90744	protein_id:CAB0
   #    score  bias  c-Evalue  i-Evalue hmmfrom  hmm to    alifrom  ali to    envfrom  env to     acc
 ---   ------ ----- --------- --------- ------- -------    ------- -------    ------- -------    ----
   1 !   25.5   0.0   1.8e-07   7.7e-06      77     215 ..     625     769 ..     552     779 .. 0.73

  Alignments for each domain:
  == domain 1    score: 25.5 bits;  conditional E-value: 1.8e-07
  Csnk1d-aln  77 ynvmvmell.gpsledlfnfcsrkfslktvllladqmisrieyihsknfihrdvkpdnflmglgkkgnlvyiidfglakkyrdarth......qhi... 165
                 y  m+me + g     l++  +  + +  v l   + i  iey+hs  ++hrd+kpdn+l+     g  + + dfgl+k     rt       + +   
    C10C6.1a 625 YLCMLMEYVeGGDCAALLK-SAGTLPVELVRLYVAETILAIEYLHSYGIVHRDLKPDNLLITAM--G-HIKLTDFGLSKIGLMNRTTlvaegyDAVvet 719
                 6666666652333344433.44556777888888899999*******************98643..3.3678899999987666664111111222111 PP

  Csnk1d-aln 166 pyrenknltgtaryasinthlgieqsrrddleslgyvlmyfnlgslpwqg 215
                    ++k+l gt  y + +  l     +  d  +lg +l  f +g +p+ g
    C10C6.1a 720 QQFQDKQLCGTPEYIAPEVILRRGYGKPVDWWALGIILYEFLVGIVPFFG 769
                 23468999999999999999999999999999999999999999999877 PP

>> B0478.1b  CE30123	WBGene00002178	locus:jnk-1	status:Confirmed	UniProt:Q8WQG9	protein_id:CCD62005.1
   #    score  bias  c-Evalue  i-Evalue hmmfrom  hmm to    alifrom  ali to    envfrom  env to     acc
 ---   ------ ----- --------- --------- ------- -------    ------- -------    ------- -------    ----
   1 !   25.9   0.2   1.3e-07   5.6e-06       4     158 ..      23     180 ..      20     194 .. 0.70

  Alignments for each domain:
  == domain 1    score: 25.9 bits;  conditional E-value: 1.3e-07
  Csnk1d-aln   4 rvgnryrlgrkigsgsfgdiylgtdiaageevaiklec....vktkhpqlhieskiykmmqgg..vgi...ptikwcgaegdynvmvmellgpsledlf 93 
                  v +ry+  r igsg+ g +    d    e+vaik         t+  + + e k+  +++    +gi    t +    e +   +vmel+   l +++
    B0478.1b  23 VVLKRYQNLRLIGSGAQGIVCSAFDTVRNEQVAIKKLSrpfqNVTHAKRAYRELKLMSLVNHKniIGIlncFTPQKKLDEFNDLYIVMELMDANLCQVI 121
                 57789999999*********9************985431211123334455566666655443112321003333333444444689****99988877 PP

  Csnk1d-aln  94 nfcsrkfslktvllladqmisrieyihsknfihrdvkpdnflmglgkkgnlvyiidfglakkyrd 158
                 ++    +    +  l  qm+  i ++hs  +ihrd+kp n+++   +    + i+dfgla+   +
    B0478.1b 122 QM---DLDHERLSYLLYQMLCGIRHLHSAGIIHRDLKPSNIVV---RSDCTLKILDFGLARTAIE 180
                 66...555566667778***********************987...4566789*******87655 PP

>> ZK617.1a  CE33017	WBGene00006759	locus:unc-22	Fibronectin type III domain (31 domains), IG (immunoglobulin) superfami
   #    score  bias  c-Evalue  i-Evalue hmmfrom  hmm to    alifrom  ali to    envfrom  env to     acc
 ---   ------ ----- --------- --------- ------- -------    ------- -------    ------- -------    ----
   1 !   25.5   0.0   1.7e-07   7.3e-06       5     206 ..    5938    6131 ..    5934    6146 .. 0.77

  Alignments for each domain:
  == domain 1    score: 25.5 bits;  conditional E-value: 1.7e-07
  Csnk1d-aln    5 vgnryrlgrkigsgsfgdiylgtdiaageevaiklecvktkhpqlhieskiykmmqggvgipt.ikwcgaegdynvmvmellgpsledlfnfcs... 97  
                  v ++y +  ++g+g+fg ++  t+ a+g++ a k+     +  +  +  +i  m    +  pt ++   a  d n mvm     s  +lf+ ++   
    ZK617.1a 5938 VLDHYDIHEELGTGAFGVVHRVTERATGNNFAAKFVMTPHESDKETVRKEIQTMS--VLRHPTlVNLHDAFEDDNEMVMIYEFMSGGELFEKVAdeh 6032
                  6678899999************************977777777777777776664..4567773567889999999999877777778887664222 PP

  Csnk1d-aln   98 rkfslktvllladqmisrieyihsknfihrdvkpdnflmglgkkgnlvyiidfglakkyrdarthqhipyrenknltgtaryasinthlgieqsrrd 194 
                   k+s    +    q+   + ++h +n++h d+kp+n+ m   k+ n + +idfgl+ +          p +  k  tgta +a+ +   g       
    ZK617.1a 6033 NKMSEDEAVEYMRQVCKGLCHMHENNYVHLDLKPENI-MFTTKRSNELKLIDFGLTAHL--------DPKQSVKVTTGTAEFAAPEVAEGKPVGYYT 6120
                  79999999999*************************7.5578999**********7543........255666777777777777777776666666 PP

  Csnk1d-aln  195 dleslgyvlmyf 206 
                  d+ s+g vl y+
    ZK617.1a 6121 DMWSVG-VLSYI 6131
                  666666.44454 PP

>> ZK617.1e  CE44668	WBGene00006759	locus:unc-22	status:Partially_confirmed	UniProt:Q23551	protein_id:CBK19525.1
   #    score  bias  c-Evalue  i-Evalue hmmfrom  hmm to    alifrom  ali to    envfrom  env to     acc
 ---   ------ ----- --------- --------- ------- -------    ------- -------    ------- -------    ----
   1 !   25.6   0.0   1.6e-07   6.9e-06       5     206 ..    5534    5727 ..    5530    5742 .. 0.77

  Alignments for each domain:
  == domain 1    score: 25.6 bits;  conditional E-value: 1.6e-07
  Csnk1d-aln    5 vgnryrlgrkigsgsfgdiylgtdiaageevaiklecvktkhpqlhieskiykmmqggvgipt.ikwcgaegdynvmvmellgpsledlfnfcs... 97  
                  v ++y +  ++g+g+fg ++  t+ a+g++ a k+     +  +  +  +i  m    +  pt ++   a  d n mvm     s  +lf+ ++   
    ZK617.1e 5534 VLDHYDIHEELGTGAFGVVHRVTERATGNNFAAKFVMTPHESDKETVRKEIQTMS--VLRHPTlVNLHDAFEDDNEMVMIYEFMSGGELFEKVAdeh 5628
                  6678899999************************977777777777777776664..4567773567889999999999877777778887664222 PP

  Csnk1d-aln   98 rkfslktvllladqmisrieyihsknfihrdvkpdnflmglgkkgnlvyiidfglakkyrdarthqhipyrenknltgtaryasinthlgieqsrrd 194 
                   k+s    +    q+   + ++h +n++h d+kp+n+ m   k+ n + +idfgl+ +          p +  k  tgta +a+ +   g       
    ZK617.1e 5629 NKMSEDEAVEYMRQVCKGLCHMHENNYVHLDLKPENI-MFTTKRSNELKLIDFGLTAHL--------DPKQSVKVTTGTAEFAAPEVAEGKPVGYYT 5716
                  79999999999*************************7.5578999**********7543........255666777777777777777776666666 PP

  Csnk1d-aln  195 dleslgyvlmyf 206 
                  d+ s+g vl y+
    ZK617.1e 5717 DMWSVG-VLSYI 5727
                  666666.44454 PP

>> ZK617.1c  CE40796	WBGene00006759	locus:unc-22	status:Partially_confirmed	UniProt:Q23551	protein_id:CAM35841.1
   #    score  bias  c-Evalue  i-Evalue hmmfrom  hmm to    alifrom  ali to    envfrom  env to     acc
 ---   ------ ----- --------- --------- ------- -------    ------- -------    ------- -------    ----
   1 !   25.6   0.0   1.6e-07   7.1e-06       5     206 ..    5728    5921 ..    5724    5936 .. 0.77

  Alignments for each domain:
  == domain 1    score: 25.6 bits;  conditional E-value: 1.6e-07
  Csnk1d-aln    5 vgnryrlgrkigsgsfgdiylgtdiaageevaiklecvktkhpqlhieskiykmmqggvgipt.ikwcgaegdynvmvmellgpsledlfnfcs... 97  
                  v ++y +  ++g+g+fg ++  t+ a+g++ a k+     +  +  +  +i  m    +  pt ++   a  d n mvm     s  +lf+ ++   
    ZK617.1c 5728 VLDHYDIHEELGTGAFGVVHRVTERATGNNFAAKFVMTPHESDKETVRKEIQTMS--VLRHPTlVNLHDAFEDDNEMVMIYEFMSGGELFEKVAdeh 5822
                  6678899999************************977777777777777776664..4567773567889999999999877777778887664222 PP

  Csnk1d-aln   98 rkfslktvllladqmisrieyihsknfihrdvkpdnflmglgkkgnlvyiidfglakkyrdarthqhipyrenknltgtaryasinthlgieqsrrd 194 
                   k+s    +    q+   + ++h +n++h d+kp+n+ m   k+ n + +idfgl+ +          p +  k  tgta +a+ +   g       
    ZK617.1c 5823 NKMSEDEAVEYMRQVCKGLCHMHENNYVHLDLKPENI-MFTTKRSNELKLIDFGLTAHL--------DPKQSVKVTTGTAEFAAPEVAEGKPVGYYT 5910
                  79999999999*************************7.5578999**********7543........255666777777777777777776666666 PP

  Csnk1d-aln  195 dleslgyvlmyf 206 
                  d+ s+g vl y+
    ZK617.1c 5911 DMWSVG-VLSYI 5921
                  666666.44454 PP

>> F42G8.3b  CE34862	WBGene00004056	locus:pmk-2	status:Partially_confirmed	UniProt:Q8MXI4	protein_id:CCD61403.1
   #    score  bias  c-Evalue  i-Evalue hmmfrom  hmm to    alifrom  ali to    envfrom  env to     acc
 ---   ------ ----- --------- --------- ------- -------    ------- -------    ------- -------    ----
   1 !   26.1   0.0   1.2e-07   5.1e-06      78     160 ..     126     203 ..      46     215 .. 0.71

  Alignments for each domain:
  == domain 1    score: 26.1 bits;  conditional E-value: 1.2e-07
  Csnk1d-aln  78 nvm.vmellgpsledlfnfcsrkfslktvllladqmisrieyihsknfihrdvkpdnflmglgkkgnlvyiidfglakkyrdar 160
                 nv  v  l+g  l++++++  ++++   + ll  q++  ++yihs  +ihrd+kp n+ +        v i+dfgla+  +da 
    F42G8.3b 126 NVYfVSVLMGSDLQNIMKI--QRLTDEQIQLLIYQVLRGLKYIHSAGIIHRDLKPSNIAVN--E-RCEVKILDFGLARA-QDAE 203
                 4431445667777777654..678889999***************************8764..4.45699******985.4554 PP

>> ZK617.1b  CE33018	WBGene00006759	locus:unc-22	Fibronectin type III domain (31 domains), IG (immunoglobulin) superfami
   #    score  bias  c-Evalue  i-Evalue hmmfrom  hmm to    alifrom  ali to    envfrom  env to     acc
 ---   ------ ----- --------- --------- ------- -------    ------- -------    ------- -------    ----
   1 !   25.5   0.0   1.8e-07   7.7e-06       5     206 ..    6257    6450 ..    6253    6465 .. 0.77

  Alignments for each domain:
  == domain 1    score: 25.5 bits;  conditional E-value: 1.8e-07
  Csnk1d-aln    5 vgnryrlgrkigsgsfgdiylgtdiaageevaiklecvktkhpqlhieskiykmmqggvgipt.ikwcgaegdynvmvmellgpsledlfnfcs... 97  
                  v ++y +  ++g+g+fg ++  t+ a+g++ a k+     +  +  +  +i  m    +  pt ++   a  d n mvm     s  +lf+ ++   
    ZK617.1b 6257 VLDHYDIHEELGTGAFGVVHRVTERATGNNFAAKFVMTPHESDKETVRKEIQTMS--VLRHPTlVNLHDAFEDDNEMVMIYEFMSGGELFEKVAdeh 6351
                  6678899999************************977777777777777776664..4567773567889999999999877777778887664222 PP
[truncated: 404,184 more chars]
