# Supplementary material for: Potential Conservation of Circadian Clock Proteins in the phylum Nematoda as Revealed by Bioinformatic Searches
Source: PLoS One. 2014 Nov 14;9(11):e112871. doi: 10.1371/journal.pone.0112871 (PMC4232591; doi:10.1371/journal.pone.0112871)
Supplement: File S1 — HMM profiles used in this work and HMMsearch results. (ZIP) [file pone.0112871.s007.zip › HMMs-CE/Mamiferos/Csnk1a1-aln.fasta.hmm.res]

# hmmsearch :: search profile(s) against a sequence database
# HMMER 3.0 (March 2010); http://hmmer.org/
# Copyright (C) 2010 Howard Hughes Medical Institute.
# Freely distributed under the GNU General Public License (GPLv3).
# - - - - - - - - - - - - - - - - - - - - - - - - - - - - - - - - - - - -
# query HMM file:                  Csnk1a1-aln.fasta.hmm
# target sequence database:        ../../../../ProteomasGus/wormpep229
# Max sensitivity mode:            on [all heuristic filters off]
# - - - - - - - - - - - - - - - - - - - - - - - - - - - - - - - - - - - -

Query:       Csnk1a1-aln  [M=336]
Scores for complete sequences (score includes all domains):
   --- full sequence ---   --- best 1 domain ---    -#dom-
    E-value  score  bias    E-value  score  bias    exp  N  Sequence    Description
    ------- ------ -----    ------- ------ -----   ---- --  --------    -----------
   4.3e-204  677.3   0.7     5e-204  677.1   0.5    1.0  1  C03C10.1    CE00872	WBGene00002202	locus:kin-19	casein Kinas
   3.7e-148  493.4   2.7   4.8e-148  493.0   1.9    1.1  1  F46F2.2b    CE39502	WBGene00002203	locus:kin-20	casein kinas
   4.5e-148  493.1   2.1   6.1e-148  492.7   1.4    1.1  1  F46F2.2c    CE38358	WBGene00002203	locus:kin-20	casein kinas
     9e-148  492.1   2.8   1.1e-147  491.8   1.9    1.1  1  F46F2.2a    CE38356	WBGene00002203	locus:kin-20	casein kinas
   9.8e-148  492.0   2.5   1.3e-147  491.6   1.8    1.1  1  F46F2.2d    CE38359	WBGene00002203	locus:kin-20	casein kinas
   6.2e-110  367.7   0.3   8.1e-110  367.3   0.2    1.0  1  Y106G6E.6   CE29604	WBGene00013709	locus:csnk-1	casein kinas
    2.1e-47  162.1   0.9    9.8e-28   97.5   0.2    2.3  2  H05L14.1    CE16168	WBGene00010366	casein kinase	status:Part
    2.6e-44  152.0   0.3    3.6e-44  151.5   0.2    1.2  1  R90.1       CE06325	WBGene00011283	casein Kinase I	status:Pa
    2.8e-42  145.3   8.6      1e-22   81.0   2.7    2.5  2  T05A7.6     CE04892	WBGene00020223	casein kinase	status:Part
    2.5e-39  135.6   0.1    3.3e-39  135.2   0.1    1.0  1  F41G3.5     CE44056	WBGene00018301	protein kinase	status:Con
    2.9e-38  132.1  13.4    9.2e-23   81.1   1.4    2.8  2  F59A6.4     CE01982	WBGene00019086	Protein kinase	status:Par
    2.1e-34  119.4   0.0    3.3e-34  118.8   0.0    1.2  1  C56C10.6    CE29490	WBGene00016963	Casein kinase	status:Part
    3.9e-34  118.5   0.1    4.9e-34  118.2   0.1    1.0  1  C27D8.1     CE18539	WBGene00007777	serine\/threonine kinase	
    5.5e-34  118.0   0.0    8.2e-34  117.5   0.0    1.2  1  W03G9.5     CE14562	WBGene00021016	protein kinase	status:Par
      6e-34  117.9   1.0    7.8e-34  117.5   0.7    1.0  1  B0218.5     CE06688	WBGene00015049	ser\/thr kinase	status:Pa
    6.6e-34  117.8   0.0    9.1e-34  117.3   0.0    1.1  1  F54H5.2     CE01965	WBGene00018839	status:Partially_confirme
    2.4e-33  115.9   0.3    3.1e-33  115.6   0.2    1.0  1  T05C12.1    CE02312	WBGene00011466	serine\/threonine kinase	
    8.4e-33  114.2   0.7    1.1e-32  113.7   0.5    1.1  1  R13H9.6     CE07450	WBGene00020072	status:Partially_confirme
    8.4e-33  114.1   0.8    1.1e-32  113.7   0.5    1.1  1  F36H12.9    CE09980	WBGene00018123	status:Partially_confirme
    9.3e-33  114.0   0.0    1.1e-32  113.8   0.0    1.0  1  Y66D12A.20  CE28799	WBGene00004960	locus:spe-6	status:Confir
    1.4e-32  113.4   0.0    1.9e-32  113.0   0.0    1.0  1  K11C4.1     CE12108	WBGene00019642	serine\/threonine-protein
    4.4e-32  111.8   0.3    5.8e-32  111.4   0.2    1.1  1  C08F8.6     CE05253	WBGene00007448	serine\/threonine kinase	
    8.4e-32  110.9   0.1    1.1e-31  110.5   0.1    1.0  1  Y39G8C.2    CE20236	WBGene00012731	protein kinase	status:Par
    1.5e-31  110.0   0.5    2.8e-31  109.1   0.3    1.4  1  W09C3.1     CE39114	WBGene00021109	serine\/threonine protein
    2.3e-31  109.4   0.0    3.1e-31  109.0   0.0    1.1  1  T19D12.5    CE04980	WBGene00020580	casein kinase I	status:Pa
    2.7e-31  109.2   0.0    3.9e-31  108.7   0.0    1.1  1  C14A4.13    CE02142	WBGene00007563	serine\/threonine kinase	
    2.8e-31  109.1   0.0    4.1e-31  108.6   0.0    1.1  1  ZK666.8     CE43359	WBGene00014048	serine\/threonine kinase	
      3e-31  109.0   0.0    3.9e-31  108.7   0.0    1.0  1  W01B6.2     CE03754	WBGene00012169	serine\/threonine kinase	
    3.9e-31  108.7   0.1    5.8e-31  108.1   0.1    1.1  1  T11F8.4     CE35006	WBGene00020435	protein kinase	status:Par
    5.1e-31  108.3   0.0    6.4e-31  108.0   0.0    1.1  1  D2045.5     CE00935	WBGene00008423	serine\/threonine kinase	
    9.2e-31  107.4   0.1    1.6e-30  106.6   0.1    1.3  1  F32B6.10    CE40505	WBGene00009324	serine\/threonine kinase	
    1.1e-30  107.2   0.5      2e-30  106.3   0.4    1.4  1  M04F3.3     CE39108	WBGene00019769	protein kinase	status:Par
    1.5e-30  106.7   0.0    1.9e-30  106.4   0.0    1.0  1  ZK596.2     CE06632	WBGene00014007	serine\/threonine kinase	
    1.7e-30  106.5   0.0    2.3e-30  106.1   0.0    1.1  1  T09B4.7     CE45627	WBGene00020381	status:Confirmed	UniProt:
    2.1e-30  106.3   0.0    2.7e-30  105.9   0.0    1.1  1  W06F12.3    CE16557	WBGene00012307	serine\/threonine kinase	
    2.5e-30  106.0   0.0    3.1e-27   95.8   0.1    2.1  2  T15B12.2    CE38547	WBGene00020531	Protein kinase\/Aldehyde 
    2.7e-30  105.9   0.2    3.5e-30  105.5   0.2    1.0  1  K06H7.8     CE25045	WBGene00019459	status:Partially_confirme
    5.2e-30  105.0   0.3    6.7e-30  104.6   0.2    1.0  1  F53C3.1     CE35938	WBGene00018745	protein kinase	status:Par
    8.4e-30  104.3   0.0    1.1e-29  103.9   0.0    1.1  1  ZC581.2     CE44067	WBGene00022632	ser\/thr-protein kinase	s
    9.3e-29  100.8   0.1    1.2e-28  100.4   0.0    1.1  1  C50F4.10    CE33984	WBGene00008235	serine\/threonine kinase	
    1.2e-28  100.5   0.3    1.5e-28  100.2   0.2    1.1  1  C09D4.3     CE27672	WBGene00015634	SER\/THR protein kinase	s
    1.4e-28  100.3   0.1    1.9e-28   99.8   0.1    1.0  1  C04G2.2     CE05212	WBGene00007305	serine\/threonine kinase	
    3.9e-28   98.8   0.9    4.7e-28   98.5   0.7    1.0  1  F38E1.3     CE04522	WBGene00018178	serine \/threonine-protei
    5.1e-28   98.4   0.2    6.5e-28   98.1   0.1    1.0  1  C53A5.4     CE08953	WBGene00007049	locus:tag-191	serine\/thr
    1.7e-27   96.7   0.0    2.2e-27   96.3   0.0    1.0  1  C09B9.4     CE06796	WBGene00015629	ser\/thr protein kinase	s
    2.4e-27   96.2   0.1    3.4e-27   95.7   0.1    1.1  1  ZK354.6     CE15320	WBGene00022707	protein kinase	status:Par
    2.6e-27   96.1   0.0    3.8e-27   95.5   0.0    1.2  1  ZK354.2a    CE15314	WBGene00022705	protein kinase	status:Con
    3.5e-27   95.7   0.0    5.3e-27   95.1   0.0    1.2  1  ZK354.2b    CE31749	WBGene00022705	status:Confirmed	UniProt:
      1e-26   94.2   0.1    1.3e-26   93.8   0.0    1.0  1  F35C11.3    CE02210	WBGene00009402	serine\/threonine kinase	
      1e-26   94.2   0.1    1.3e-26   93.8   0.0    1.0  1  M05D6.1     CE03499	WBGene00010874	serine\/threonine kinase	
    2.3e-26   93.0   0.0    3.5e-26   92.4   0.0    1.2  1  Y65B4A.9    CE22732	WBGene00022032	status:Partially_confirme
    2.9e-26   92.6   0.2      4e-26   92.2   0.2    1.1  1  ZC373.3b    CE44223	WBGene00013868	status:Partially_confirme
    3.6e-26   92.4   0.2      5e-26   91.9   0.2    1.1  1  ZC373.3a    CE02376	WBGene00013868	serine\/threonine kinase	
    6.7e-26   91.5   0.1    8.5e-26   91.1   0.0    1.0  1  C38C3.4b    CE35255	WBGene00016513	status:Partially_confirme
      3e-25   89.3   0.4    3.9e-25   88.9   0.3    1.0  1  C03C10.2    CE44177	WBGene00007269	serine\/threonine kinase	
    3.2e-25   89.2   0.0    4.3e-25   88.8   0.0    1.1  1  Y69F12A.1   CE24572	WBGene00022102	protein kinase	status:Con
    1.4e-24   87.1   0.3    1.6e-24   86.9   0.2    1.0  1  C25H3.1     CE02499	WBGene00016111	status:Confirmed	UniProt:
    3.3e-24   85.9   1.6    4.7e-24   85.4   1.1    1.2  1  Y47G6A.13   CE22097	WBGene00021639	protein kinase	status:Par
    8.4e-24   84.5   0.0    1.1e-23   84.2   0.0    1.0  1  C39H7.1     CE06942	WBGene00016541	casein kinase	status:Conf
      9e-24   84.5   0.0    1.2e-23   84.0   0.0    1.1  1  Y38H8A.3    CE18365	WBGene00012637	serine\/threonine kinase	
    1.2e-23   84.0   0.1    1.5e-23   83.7   0.0    1.1  1  B0207.7     CE07685	WBGene00015030	serine\/threonine-protein
      3e-23   82.7   0.0    4.7e-23   82.1   0.0    1.4  1  ZK507.1     CE24727	WBGene00013978	serine\/threonine kinase	
    4.6e-23   82.1   0.1    6.1e-23   81.7   0.1    1.0  1  F33D11.7    CE09897	WBGene00018004	protein kinase	status:Par
    1.9e-22   80.1   0.1    2.5e-22   79.7   0.1    1.0  1  C34B2.3     CE34266	WBGene00016388	protein kinase	status:Con
    7.5e-22   78.1   0.0    8.6e-22   78.0   0.0    1.1  1  F36H12.8    CE09979	WBGene00018122	locus:ttbk-2	status:Confi
    7.7e-22   78.1   0.0    9.2e-22   77.9   0.0    1.0  1  R13H9.5     CE07449	WBGene00020071	status:Confirmed	UniProt:
    1.1e-21   77.6   0.2    1.4e-21   77.3   0.1    1.0  1  C45G9.1     CE24851	WBGene00016673	Protein kinase	status:Pre
    1.7e-20   73.7   0.6    1.9e-20   73.5   0.4    1.0  1  F16B12.5    CE43159	WBGene00008881	serine\/threonine kinase	
    2.8e-20   73.0   0.2    1.9e-12   47.2   0.0    2.2  2  Y71F9AL.2   CE25557	WBGene00022108	protein kinase	status:Par
    3.9e-20   72.5   0.0    4.8e-20   72.2   0.0    1.1  1  M7.7        CE03487	WBGene00010883	serine\/threonine kinase	
    1.1e-19   71.0   0.3    4.8e-13   49.2   0.0    2.1  2  C54G4.1a    CE32338	WBGene00008311	locus:rskn-2	Protein kina
    1.7e-17   63.9   0.1    5.8e-11   42.4   0.0    2.2  2  C49C8.1     CE08836	WBGene00016765	serine\/threonine-protein
    2.1e-17   63.5   0.1    5.3e-15   55.6   0.0    2.1  1  ZK507.3     CE34146	WBGene00013979	Protein kinase domain	sta
    2.2e-16   60.1   0.0    2.5e-16   60.0   0.0    1.1  1  C55B7.10    CE43955	WBGene00016946	casein kinase	status:Conf
    1.2e-15   57.7   0.0    1.8e-15   57.2   0.0    1.2  1  R10D12.10   CE40993	WBGene00011191	serine\/threonine kinase	
    1.5e-15   57.4   0.0    2.1e-15   57.0   0.0    1.2  1  F39F10.3    CE07205	WBGene00018203	serine\/threonine-protein
      2e-15   57.0   0.0    4.8e-15   55.8   0.0    1.6  1  F28B12.3    CE02704	WBGene00017895	locus:vrk-1	Protein kinas
    1.8e-14   53.9   0.8    4.4e-14   52.6   0.6    1.7  1  H39E23.1g   CE45263	WBGene00003916	locus:par-1	status:Partia
    1.9e-14   53.8   0.9      4e-14   52.7   0.6    1.6  1  H39E23.1e   CE44733	WBGene00003916	locus:par-1	status:Partia
    1.9e-14   53.8   0.9    4.7e-14   52.5   0.6    1.7  1  H39E23.1c   CE40085	WBGene00003916	locus:par-1	status:Partia
    2.1e-14   53.7   0.9      5e-14   52.4   0.6    1.7  1  H39E23.1f   CE45159	WBGene00003916	locus:par-1	status:Partia
    2.1e-14   53.7   0.9      5e-14   52.4   0.6    1.7  1  H39E23.1b   CE27768	WBGene00003916	locus:par-1	status:Partia
    2.3e-14   53.5   0.9    5.6e-14   52.3   0.6    1.7  1  H39E23.1a   CE23838	WBGene00003916	locus:par-1	serine\/threo
    2.4e-14   53.5   0.9    5.6e-14   52.3   0.6    1.7  1  H39E23.1j   CE46555	WBGene00003916	locus:par-1	status:Partia
    2.5e-14   53.4   0.9    5.7e-14   52.2   0.6    1.7  1  H39E23.1d   CE44808	WBGene00003916	locus:par-1	status:Partia
    5.5e-14   52.3   0.2    8.4e-14   51.7   0.1    1.4  1  F22H10.1    CE35505	WBGene00017725	protein kinase	status:Par
    6.8e-14   52.0   0.2    1.2e-13   51.1   0.2    1.3  1  ZC373.4     CE02377	WBGene00013869	calcium\/calmodulin depen
    7.5e-14   51.8   0.0      1e-13   51.4   0.0    1.1  1  C05C12.1    CE02965	WBGene00007335	serine\/threonine kinase	
    9.2e-14   51.6   0.0    1.1e-13   51.3   0.0    1.1  1  F26A1.4     CE02685	WBGene00017803	Casein kinase	status:Conf
    9.9e-14   51.4   0.0    9.2e-07   28.5   0.0    2.6  2  DC2.7a      CE44458	WBGene00017083	locus:kin-33	protein kina
    1.8e-13   50.6   0.0    2.8e-13   50.0   0.0    1.2  1  C09B8.7c    CE33559	WBGene00003911	locus:pak-1	status:Confir
    2.1e-13   50.4   0.0    2.9e-13   49.9   0.0    1.2  1  D2024.1     CE04290	WBGene00017050	status:Partially_confirme
    2.1e-13   50.4   0.0    3.2e-13   49.8   0.0    1.2  1  C09B8.7b    CE06792	WBGene00003911	locus:pak-1	status:Confir
    2.1e-13   50.4   0.0    3.3e-13   49.7   0.0    1.2  1  C09B8.7a    CE27670	WBGene00003911	locus:pak-1	Serine\/threo
    2.9e-13   49.9   0.1    3.9e-13   49.5   0.1    1.1  1  F39F10.2    CE07204	WBGene00018202	serine\/threonine-protein
    1.2e-12   47.9   0.0    1.5e-12   47.5   0.0    1.1  1  F22F1.2     CE04444	WBGene00017714	ser\/thr protein kinase	s
    1.2e-12   47.8   0.1    2.2e-12   47.0   0.1    1.4  1  W03G1.6a    CE40473	WBGene00021012	locus:pig-1	protein kinas
    1.2e-12   47.8   0.1    2.1e-12   47.1   0.1    1.3  1  W03G1.6b    CE40474	WBGene00021012	locus:pig-1	status:Partia
    1.8e-12   47.3   0.0    2.1e-12   47.1   0.0    1.1  1  E02H4.6     CE05552	WBGene00008464	serine\/threonine kinase	
    2.1e-12   47.1   0.1    4.2e-12   46.1   0.0    1.4  1  T25E12.4d   CE46242	WBGene00012019	locus:dkf-2	status:Partia
    2.2e-12   47.0   0.1    4.4e-12   46.0   0.0    1.4  1  T25E12.4c   CE42507	WBGene00012019	locus:dkf-2	status:Partia
    3.2e-12   46.5   0.1      6e-12   45.6   0.0    1.4  1  T25E12.4a   CE42484	WBGene00012019	locus:dkf-2	Phorbol ester
    7.1e-12   45.3   0.0    9.3e-12   45.0   0.0    1.1  1  K04C1.5     CE06089	WBGene00010555	serine\/threonine kinase	
    1.1e-11   44.7   0.0    1.8e-11   44.0   0.0    1.2  1  Y106G6A.1   CE19294	WBGene00013694	serine\/threonine kinase	
    1.3e-11   44.5   0.2    1.8e-11   44.0   0.2    1.2  1  M04C9.5a    CE40815	WBGene00001121	locus:dyf-5	serine\/threo
    1.3e-11   44.4   0.2    1.9e-11   43.9   0.2    1.2  1  M04C9.5b    CE46107	WBGene00001121	locus:dyf-5	status:Confir
    2.2e-11   43.7   0.0    3.5e-11   43.0   0.0    1.2  1  W09C5.5     CE20167	WBGene00012352	locus:dkf-1	Phorbol ester
    2.4e-11   43.6   0.0    2.7e-11   43.4   0.0    1.0  1  Y73B6A.2    CE22961	WBGene00022229	protein kinase	status:Con
    3.2e-11   43.2   0.0    4.9e-11   42.6   0.0    1.2  1  Y39H10A.7a  CE26076	WBGene00000498	locus:chk-1	status:Confir
      4e-11   42.9   0.7    4.9e-06   26.2   0.1    2.2  2  T01H8.1b    CE34494	WBGene00011352	locus:rskn-1	Protein kina
    4.1e-11   42.8   0.7    4.9e-06   26.1   0.1    2.2  2  T01H8.1d    CE38217	WBGene00011352	locus:rskn-1	status:Confi
    4.3e-11   42.8   0.7    5.1e-06   26.1   0.1    2.2  2  T01H8.1c    CE34495	WBGene00011352	locus:rskn-1	status:Parti
    5.1e-11   42.5   0.7    5.6e-06   26.0   0.1    2.2  2  T01H8.1a    CE34493	WBGene00011352	locus:rskn-1	Protein kina
    5.5e-11   42.4   0.7    5.9e-06   25.9   0.1    2.2  2  T01H8.1e    CE41000	WBGene00011352	locus:rskn-1	status:Confi
    5.9e-11   42.3   0.4    7.8e-11   41.9   0.3    1.1  1  Y39G10AL.3  CE30320	WBGene00000408	locus:cdk-7	status:Confir
    9.3e-11   41.7   0.0    1.2e-10   41.2   0.0    1.1  1  K11E8.1k    CE28060	WBGene00006779	locus:unc-43	Ca2+\/calmod
    9.3e-11   41.7   0.0    1.2e-10   41.2   0.0    1.1  1  K11E8.1l    CE28061	WBGene00006779	locus:unc-43	Ca2+\/calmod
      1e-10   41.5   0.2    2.2e-10   40.5   0.1    1.5  1  B0414.7b    CE27573	WBGene00003472	locus:mtk-1	status:Partia
      1e-10   41.5   0.2    2.2e-10   40.5   0.1    1.5  1  B0414.7a    CE07737	WBGene00003472	locus:mtk-1	protein kinas
    1.2e-10   41.3   0.1    1.7e-10   40.8   0.0    1.1  1  F47F2.1c    CE31171	WBGene00018569	status:Confirmed	UniProt:
    1.3e-10   41.2   0.0    1.8e-10   40.7   0.0    1.1  1  K11E8.1i    CE28059	WBGene00006779	locus:unc-43	calcium\/cal
    1.6e-10   40.9   0.0      2e-10   40.6   0.0    1.1  1  R02C2.1     CE33150	WBGene00019814	protein kinase	status:Con
    1.9e-10   40.7   0.1    2.8e-10   40.1   0.0    1.1  1  F47F2.1b    CE37114	WBGene00018569	status:Confirmed	UniProt:
    2.5e-10   40.3   0.0    3.6e-10   39.7   0.0    1.1  1  K11E8.1d    CE28054	WBGene00006779	locus:unc-43	Ca2+\/calmod
    2.8e-10   40.1   0.0    4.2e-10   39.5   0.0    1.2  1  K11E8.1f    CE28056	WBGene00006779	locus:unc-43	Ca2+\/calmod
    2.9e-10   40.1   0.0    4.2e-10   39.5   0.0    1.2  1  K11E8.1g    CE28057	WBGene00006779	locus:unc-43	Ca2+\/calmod
      3e-10   40.0   0.2    4.6e-10   39.4   0.1    1.2  1  C56G2.5     CE44964	WBGene00016980	Protein kinase	status:Par
      3e-10   40.0   0.0    4.4e-10   39.4   0.0    1.2  1  K11E8.1e    CE28055	WBGene00006779	locus:unc-43	Ca2+\/calmod
    3.2e-10   39.9   0.5    4.8e-10   39.3   0.4    1.2  1  ZC581.7     CE28168	WBGene00022634	protein-tyrosine kinase	s
    3.4e-10   39.8   0.0    5.1e-10   39.3   0.0    1.2  1  K11E8.1h    CE28058	WBGene00006779	locus:unc-43	Ca2+\/calmod
    3.8e-10   39.7   0.3    5.7e-10   39.1   0.2    1.1  1  ZK622.1     CE05098	WBGene00022780	tyrosine-protein kinase	s
    4.2e-10   39.5   0.0    6.7e-10   38.9   0.0    1.2  1  K11E8.1r    CE45912	WBGene00006779	locus:unc-43	status:Parti
    4.6e-10   39.4   0.2    6.1e-10   39.0   0.1    1.2  1  ZC581.1     CE15235	WBGene00022631	locus:nekl-2	ser\/thr-pro
      5e-10   39.3   0.7    7.3e-10   38.7   0.5    1.2  1  F16B12.7    CE34174	WBGene00008883	serine\/threonine kinase	
    5.6e-10   39.1   0.9    1.4e-09   37.8   0.4    1.7  1  T01C8.1c    CE07458	WBGene00020142	locus:aak-2	status:Confir
    7.6e-10   38.7   0.9    1.6e-09   37.6   0.4    1.7  1  T01C8.1a    CE31222	WBGene00020142	locus:aak-2	ser\/thr-prot
    7.6e-10   38.7   1.9    6.7e-09   35.6   1.2    2.2  1  C01C4.3a    CE03889	WBGene00015293	status:Confirmed	UniProt:
    7.6e-10   38.7   0.9    1.6e-09   37.6   0.4    1.7  1  T01C8.1b    CE31223	WBGene00020142	locus:aak-2	status:Confir
    8.6e-10   38.5   0.0    1.2e-09   38.0   0.0    1.2  1  F31E3.2b    CE30774	WBGene00017950	status:Confirmed	UniProt:
    8.8e-10   38.5   0.0    1.3e-09   37.9   0.0    1.2  1  F31E3.2a    CE30773	WBGene00017950	Protein kinase	status:Par
    1.3e-09   37.9   0.5    1.7e-09   37.5   0.3    1.2  1  C44H4.6     CE08727	WBGene00008095	glycogen synthase kinase 
    1.3e-09   37.9   0.1    1.8e-09   37.4   0.1    1.1  1  K07A9.2     CE25046	WBGene00000553	locus:cmk-1	ser\/thr prot
    1.7e-09   37.5   0.1    2.6e-09   36.9   0.1    1.1  1  Y38F1A.10b  CE35656	WBGene00003144	locus:max-2	status:Partia
    1.8e-09   37.4   0.4    2.6e-09   36.9   0.3    1.1  1  B0478.1b    CE30123	WBGene00002178	locus:jnk-1	status:Confir
      2e-09   37.3   0.0    3.1e-09   36.7   0.0    1.1  1  R166.5a     CE40867	WBGene00011304	locus:mnk-1	serine\/threo
      2e-09   37.3   0.0    3.1e-09   36.7   0.0    1.1  1  R166.5b     CE40868	WBGene00011304	locus:mnk-1	status:Partia
    2.3e-09   37.1   0.0    3.3e-09   36.6   0.0    1.1  1  T17E9.1b    CE32936	WBGene00002201	locus:kin-18	status:Confi
    2.6e-09   36.9   0.1    4.1e-09   36.2   0.1    1.2  1  F59E12.2    CE28571	WBGene00006988	locus:zyg-1	status:Confir
    2.8e-09   36.8   0.3    4.2e-09   36.2   0.2    1.1  1  B0478.1a    CE27574	WBGene00002178	locus:jnk-1	MAP kinase	st
    3.1e-09   36.7   0.1    4.9e-09   36.0   0.1    1.2  1  Y38F1A.10a  CE40478	WBGene00003144	locus:max-2	Eukaryotic pr
    3.5e-09   36.5   0.1    5.6e-09   35.8   0.1    1.2  1  Y38F1A.10c  CE42477	WBGene00003144	locus:max-2	status:Partia
    5.9e-09   35.7   0.0    8.1e-09   35.3   0.0    1.2  1  B0207.4     CE24761	WBGene00000099	locus:air-2	protein kinas
    6.1e-09   35.7   0.2    9.9e-09   35.0   0.1    1.2  1  B0495.2     CE01761	WBGene00015203	CDC2	status:Partially_con
    9.7e-09   35.0   0.0    2.1e-08   33.9   0.0    1.5  1  T17E9.1a    CE01405	WBGene00002201	locus:kin-18	status:Confi
      1e-08   34.9   0.2    1.7e-08   34.2   0.1    1.2  1  F15A2.6b    CE40646	WBGene00004719	locus:sad-1	status:Partia
    1.2e-08   34.7   0.2      2e-08   34.0   0.1    1.2  1  F15A2.6a    CE28218	WBGene00004719	locus:sad-1	serine\/threo
    1.3e-08   34.6   0.0    1.8e-08   34.1   0.0    1.1  1  F42G8.3b    CE34862	WBGene00004056	locus:pmk-2	status:Partia
    1.3e-08   34.6   0.0    1.8e-08   34.1   0.0    1.1  1  R02C2.2     CE39025	WBGene00019815	locus:kin-34	protein kina
    1.4e-08   34.5   0.0      3e-06   26.8   0.0    2.2  2  F46C3.1     CE18695	WBGene00003970	locus:pek-1	eukaryotic tr
    1.5e-08   34.4   1.0    2.1e-08   34.0   0.7    1.2  1  Y43D4A.6    CE21879	WBGene00012792	status:Partially_confirme
    1.5e-08   34.4   0.1    2.6e-08   33.6   0.1    1.3  1  ZK524.4     CE18454	WBGene00013994	serine\/threonine kinase	
    1.5e-08   34.4   0.1    7.9e-08   32.1   0.0    1.8  1  C01C4.3b    CE30846	WBGene00015293	serine\/threonine protein
    2.1e-08   33.9   0.3    3.6e-08   33.2   0.2    1.3  1  ZK909.2g    CE31759	WBGene00002189	locus:kin-1	status:Confir
    2.2e-08   33.9   0.6    2.8e-08   33.5   0.4    1.1  1  Y18D10A.5   CE21401	WBGene00001746	locus:gsk-3	Eukaryotic pr
    2.2e-08   33.9   0.3      4e-08   33.0   0.2    1.3  1  ZK909.2i    CE31761	WBGene00002189	locus:kin-1	status:Confir
    2.2e-08   33.9   0.3    3.7e-08   33.1   0.2    1.3  1  ZK909.2m    CE31765	WBGene00002189	locus:kin-1	status:Confir
    2.3e-08   33.8   0.3    4.1e-08   33.0   0.2    1.3  1  ZK909.2d    CE31756	WBGene00002189	locus:kin-1	status:Confir
    2.3e-08   33.8   0.3      4e-08   33.0   0.2    1.3  1  ZK909.2a    CE15473	WBGene00002189	locus:kin-1	Protein kinas
    2.4e-08   33.7   0.3    4.4e-08   32.9   0.2    1.3  1  ZK909.2b    CE15475	WBGene00002189	locus:kin-1	cAMP-dependan
    2.5e-08   33.7   0.3    4.3e-08   32.9   0.2    1.3  1  ZK909.2f    CE31758	WBGene00002189	locus:kin-1	status:Confir
    2.5e-08   33.7   0.3    4.7e-08   32.8   0.2    1.3  1  ZK909.2k    CE31763	WBGene00002189	locus:kin-1	status:Confir
    2.7e-08   33.6   0.3    4.5e-08   32.8   0.2    1.3  1  ZK909.2h    CE31760	WBGene00002189	locus:kin-1	status:Confir
    2.7e-08   33.5   0.3      5e-08   32.7   0.2    1.3  1  ZK909.2j    CE31762	WBGene00002189	locus:kin-1	status:Confir
    2.8e-08   33.5   0.3    4.7e-08   32.8   0.2    1.2  1  ZK909.2l    CE31764	WBGene00002189	locus:kin-1	status:Confir
    2.9e-08   33.5   0.3    5.2e-08   32.6   0.2    1.3  1  ZK909.2e    CE31757	WBGene00002189	locus:kin-1	status:Confir
    2.9e-08   33.4   0.0    4.1e-08   33.0   0.0    1.1  1  F47F2.1a    CE27166	WBGene00018569	protein kinase	status:Con
    3.6e-08   33.2   0.2    5.3e-08   32.6   0.1    1.1  1  F42G8.4     CE29318	WBGene00004057	locus:pmk-3	protein kinas
    3.8e-08   33.1   0.0    5.7e-08   32.5   0.0    1.2  1  C04G6.1b    CE32111	WBGene00003402	locus:mpk-2	status:Confir
    4.7e-08   32.8   0.4    7.7e-08   32.1   0.3    1.2  1  B0496.3h    CE44339	WBGene00006814	locus:unc-82	status:Confi
    4.7e-08   32.8   0.4    7.7e-08   32.1   0.3    1.2  1  B0496.3g    CE44297	WBGene00006814	locus:unc-82	status:Confi
    4.7e-08   32.8   0.4    7.7e-08   32.1   0.3    1.2  1  B0496.3a    CE44329	WBGene00006814	locus:unc-82	ser\/thr pro
    4.9e-08   32.7   0.4    8.1e-08   32.0   0.3    1.2  1  B0496.3f    CE44278	WBGene00006814	locus:unc-82	status:Confi
      5e-08   32.7   0.4    8.2e-08   32.0   0.3    1.2  1  B0496.3d    CE44346	WBGene00006814	locus:unc-82	status:Confi
    5.1e-08   32.7   0.4    8.3e-08   32.0   0.3    1.2  1  B0496.3b    CE44280	WBGene00006814	locus:unc-82	status:Confi
    5.1e-08   32.7   2.7    1.1e-07   31.6   0.9    2.2  1  D1044.8     CE39141	WBGene00017033	locus:nekl-4	status:Parti
      6e-08   32.4   0.4    9.8e-08   31.7   0.3    1.2  1  B0496.3e    CE44360	WBGene00006814	locus:unc-82	status:Confi
    6.1e-08   32.4   0.4      1e-07   31.7   0.3    1.2  1  ZK909.2c    CE31755	WBGene00002189	locus:kin-1	status:Partia
    6.2e-08   32.4   0.0    8.9e-08   31.9   0.0    1.2  1  R03D7.5     CE35899	WBGene00010991	serine\/threonine kinase	
      7e-08   32.2   0.0      1e-07   31.6   0.0    1.2  1  C04G6.1c    CE36972	WBGene00003402	locus:mpk-2	status:Confir
    7.3e-08   32.1   1.4    2.1e-07   30.6   0.9    1.6  1  B0205.7     CE17321	WBGene00002191	locus:kin-3	casein kinase
    7.6e-08   32.1   0.0    1.1e-07   31.5   0.0    1.2  1  W06B3.2d    CE38984	WBGene00004859	locus:sma-5	status:Partia
    7.7e-08   32.1   0.0    1.2e-07   31.5   0.0    1.2  1  C04G6.1a    CE31290	WBGene00003402	locus:mpk-2	Ser\/Thr prot
    7.9e-08   32.0   0.1    1.6e-07   31.0   0.0    1.5  1  Y38E10A.8   CE46550	WBGene00012586	status:Partially_confirme
    8.1e-08   32.0   0.1      1e-07   31.6   0.0    1.1  1  Y38F1A.10d  CE46596	WBGene00003144	locus:max-2	status:Partia
    8.9e-08   31.9   0.0    1.3e-07   31.3   0.0    1.2  1  W06B3.2b    CE31630	WBGene00004859	locus:sma-5	status:Partia
    9.4e-08   31.8   0.0    1.4e-07   31.2   0.0    1.2  1  W06B3.2a    CE31629	WBGene00004859	locus:sma-5	serine\/threo
    9.4e-08   31.8   0.1    1.4e-07   31.2   0.1    1.2  1  T27E9.3     CE21213	WBGene00000407	locus:cdk-5	serine\/threo
    9.8e-08   31.7   0.1    1.5e-07   31.1   0.1    1.3  1  F32D8.1     CE41398	WBGene00009326	calcium\/calmodulin depen
    9.8e-08   31.7   0.0    1.5e-07   31.2   0.0    1.2  1  W06B3.2c    CE39526	WBGene00004859	locus:sma-5	status:Partia
    1.2e-07   31.5   0.0    2.9e-07   30.2   0.0    1.7  1  W04B5.5     CE20142	WBGene00021022	protein kinase	status:Con
    1.3e-07   31.3   0.0    1.9e-07   30.8   0.0    1.1  1  F42G8.3a    CE31695	WBGene00004056	locus:pmk-2	protein kinas
    1.3e-07   31.3   0.5    5.1e-07   29.4   0.3    1.9  1  B0285.1c    CE44020	WBGene00007135	locus:cdtl-7	status:Parti
    1.4e-07   31.2   0.0    1.9e-07   30.8   0.0    1.1  1  C45B11.1b   CE40446	WBGene00006443	locus:pak-2	P21-Rho-bindi
    1.4e-07   31.2   0.0    1.9e-07   30.8   0.0    1.1  1  C45B11.1a   CE40445	WBGene00006443	locus:pak-2	serine\/threo
    1.4e-07   31.2   0.0      2e-07   30.7   0.0    1.2  1  DC2.7c      CE46760	WBGene00017083	locus:kin-33	status:Parti
    1.5e-07   31.2   0.5    5.1e-07   29.4   0.3    1.8  1  B0285.1b    CE44061	WBGene00007135	locus:cdtl-7	status:Parti
    1.5e-07   31.1   0.0    2.2e-07   30.6   0.0    1.2  1  C44C10.7    CE05414	WBGene00008088	serine\/threonine kinase	
    1.6e-07   31.1   0.1    2.2e-07   30.6   0.1    1.1  1  R11G1.4b    CE39616	WBGene00004727	locus:sax-1	status:Confir
    1.6e-07   31.1   0.1    2.2e-07   30.6   0.1    1.1  1  R11G1.4a    CE39615	WBGene00004727	locus:sax-1	protein kinas
    1.7e-07   30.9   3.0    2.6e-07   30.4   2.0    1.1  1  F49E11.1d   CE39735	WBGene00003150	locus:mbk-2	status:Confir
    1.9e-07   30.8   3.0    2.9e-07   30.2   2.0    1.1  1  F49E11.1e   CE39938	WBGene00003150	locus:mbk-2	status:Confir
    1.9e-07   30.8   0.0    3.2e-07   30.1   0.0    1.3  1  K03E5.3     CE36652	WBGene00019362	locus:cdk-2	protein kinas
    1.9e-07   30.8   3.0    2.9e-07   30.2   2.0    1.1  1  F49E11.1a   CE05897	WBGene00003150	locus:mbk-2	serine\/threo
    2.2e-07   30.6   0.4    4.4e-07   29.6   0.3    1.4  1  F22D6.5b    CE45514	WBGene00004186	locus:prpf-4	status:Parti
    2.3e-07   30.5   0.4    4.7e-07   29.5   0.3    1.4  1  F22D6.5a    CE05686	WBGene00004186	locus:prpf-4	serine\/thre
    2.6e-07   30.4   0.2    4.3e-07   29.6   0.1    1.3  1  PAR2.3a     CE39167	WBGene00019801	locus:aak-1	Protein kinas
    2.7e-07   30.3   0.1    4.4e-07   29.6   0.1    1.3  1  ZC504.3     CE40176	WBGene00013917	serine\/threonine kinase 
    2.8e-07   30.2   0.0    5.9e-07   29.2   0.0    1.5  1  K08H2.5     CE06163	WBGene00010692	serine\/threonine kinase	
    3.1e-07   30.1   0.0      5e-07   29.4   0.0    1.2  1  C34G6.5     CE26909	WBGene00016421	ser\/thr-protein kinase	s
    3.5e-07   29.9   2.0    5.1e-07   29.4   0.3    1.9  1  B0285.1a    CE31401	WBGene00007135	locus:cdtl-7	serine\/thre
      4e-07   29.7   0.0    5.8e-07   29.2   0.0    1.2  1  M03C11.1    CE03492	WBGene00010838	cAMP-dependant protein ki
      4e-07   29.7   0.0    6.7e-07   29.0   0.0    1.2  1  ZC404.9     CE07599	WBGene00022603	locus:gck-2	serine\/threo
    4.2e-07   29.7   2.9    6.8e-07   29.0   2.0    1.2  1  F49E11.1c   CE23751	WBGene00003150	locus:mbk-2	status:Confir
    4.3e-07   29.6   2.9    7.1e-07   28.9   2.0    1.2  1  F49E11.1b   CE19878	WBGene00003150	locus:mbk-2	serine\/threo
    4.3e-07   29.6   0.0      6e-07   29.1   0.0    1.1  1  C44C8.6b    CE33566	WBGene00007007	locus:mak-2	status:Confir
    4.6e-07   29.5   0.3    1.2e-06   28.1   0.2    1.6  1  F18H3.5a    CE18608	WBGene00000406	locus:cdk-4	serine\/threo
    5.7e-07   29.2   0.7    8.4e-07   28.7   0.5    1.2  1  C36B7.2     CE04173	WBGene00016465	CDC2\/CDC28 subfamily of 
    6.2e-07   29.1   0.0      9e-07   28.6   0.0    1.1  1  C44C8.6a    CE17545	WBGene00007007	locus:mak-2	protein kinas
    6.4e-07   29.1   0.1    9.7e-07   28.5   0.1    1.2  1  C05D10.2c   CE30422	WBGene00015478	status:Confirmed	UniProt:
    6.4e-07   29.0   0.2    6.4e-07   29.0   0.1    1.9  1  T04C10.1    CE33442	WBGene00003149	locus:mbk-1	serine\/threo
    6.9e-07   28.9   0.8    1.1e-06   28.3   0.5    1.4  1  ZC416.4     CE34622	WBGene00002188	locus:kgb-2	protein kinas
      8e-07   28.7   0.0    1.2e-06   28.1   0.0    1.2  1  B0218.3     CE06686	WBGene00004055	locus:pmk-1	ser\/thr kina
      8e-07   28.7   0.5    1.2e-06   28.2   0.3    1.2  1  Y42A5A.4c   CE45413	WBGene00012779	status:Partially_confirme
    9.2e-07   28.5   0.1    1.9e-06   27.5   0.1    1.4  1  C05D10.2a   CE29020	WBGene00015478	status:Confirmed	UniProt:
    1.1e-06   28.3   0.0    2.3e-06   27.2   0.0    1.4  1  W06F12.1c   CE29478	WBGene00003048	locus:lit-1	status:Confir
    1.2e-06   28.2   0.0    2.5e-06   27.1   0.0    1.5  1  W06F12.1e   CE37161	WBGene00003048	locus:lit-1	status:Confir
    1.2e-06   28.2   0.0    2.6e-06   27.1   0.0    1.5  1  W06F12.1b   CE29477	WBGene00003048	locus:lit-1	status:Confir
    1.3e-06   28.0   0.5    1.9e-06   27.5   0.3    1.2  1  Y42A5A.4b   CE45389	WBGene00012779	status:Partially_confirme
    1.4e-06   28.0   0.0    1.9e-06   27.5   0.0    1.1  1  C07G1.3a    CE06779	WBGene00003961	locus:pct-1	ser\/thr prot
    1.5e-06   27.9   0.4    3.1e-06   26.8   0.3    1.4  1  B0464.5b    CE20457	WBGene00004980	locus:spk-1	Eukaryotic pr
    1.5e-06   27.8   0.0    2.6e-06   27.0   0.0    1.3  1  F49B2.5     CE24991	WBGene00005078	locus:src-2	Src homology 
    1.6e-06   27.7   0.4    3.9e-06   26.5   0.2    1.5  1  B0464.5c    CE36373	WBGene00004980	locus:spk-1	Eukaryotic pr
    1.7e-06   27.7   0.2    4.7e-06   26.2   0.2    1.7  1  F18H3.5b    CE28918	WBGene00000406	locus:cdk-4	serine\/threo
    1.7e-06   27.6   0.0    2.5e-06   27.1   0.0    1.2  1  C07G1.3c    CE32571	WBGene00003961	locus:pct-1	status:Confir
    1.9e-06   27.5   0.0    3.8e-06   26.5   0.0    1.4  1  W06F12.1d   CE37160	WBGene00003048	locus:lit-1	status:Confir
    1.9e-06   27.5   0.0    2.7e-06   27.0   0.0    1.2  1  C07G1.3b    CE29073	WBGene00003961	locus:pct-1	status:Confir
    1.9e-06   27.5   0.6    3.6e-06   26.6   0.5    1.4  1  T07A9.3     CE29466	WBGene00002187	locus:kgb-1	protein kinas
    2.1e-06   27.4   0.0    4.2e-06   26.4   0.0    1.4  1  W06F12.1a   CE29476	WBGene00003048	locus:lit-1	serine\/threo
    2.1e-06   27.4   0.0      4e-06   26.4   0.0    1.4  1  C10C6.1b    CE44446	WBGene00002192	locus:kin-4	status:Confir
    2.3e-06   27.3   0.1    3.6e-06   26.6   0.0    1.3  1  F46G11.3    CE04586	WBGene00018516	locus:tag-257	serine\/thr
    2.4e-06   27.2   0.8    3.2e-06   26.8   0.5    1.2  1  Y42A5A.4a   CE20258	WBGene00012779	Eukaryotic protein kinase
    2.4e-06   27.2   0.1    4.8e-06   26.2   0.1    1.5  1  Y60A3A.12   CE27297	WBGene00000499	locus:chk-2	status:Confir
    2.6e-06   27.1   0.0    4.8e-06   26.2   0.0    1.4  1  C10C6.1a    CE39132	WBGene00002192	locus:kin-4	serine\/threo
    2.7e-06   27.0   0.4    6.1e-06   25.8   0.2    1.4  1  B0464.5a    CE36580	WBGene00004980	locus:spk-1	serine\/threo
      3e-06   26.9   0.1    4.6e-06   26.2   0.1    1.2  1  F43C1.2a    CE01583	WBGene00003401	locus:mpk-1	serine\/threo
    3.1e-06   26.8   0.4    8.7e-06   25.3   0.3    1.6  1  F49C5.4     CE42460	WBGene00009867	serine\/threonine kinase 
    3.2e-06   26.8   0.0    5.8e-06   25.9   0.0    1.3  1  C10C6.1c    CE44487	WBGene00002192	locus:kin-4	status:Partia
    3.2e-06   26.7   0.1    5.5e-06   26.0   0.1    1.4  1  T20F10.1    CE13844	WBGene00007047	locus:wts-1	Protein kinas
    3.3e-06   26.7   0.0    5.9e-06   25.9   0.0    1.3  1  C10C6.1d    CE44504	WBGene00002192	locus:kin-4	status:Partia
    3.6e-06   26.6   0.4    5.2e-06   26.1   0.3    1.1  1  E02H4.3b    CE31463	WBGene00006517	locus:tag-172	status:Part
    3.6e-06   26.6   0.1    6.7e-06   25.7   0.1    1.3  1  F19C6.1     CE01554	WBGene00001708	locus:grk-1	G protein-cou
    3.7e-06   26.6   0.1    5.6e-06   26.0   0.0    1.1  1  ZC123.4a    CE40321	WBGene00022519	protein kinase	status:Con
    3.7e-06   26.5   0.2    5.7e-06   25.9   0.1    1.2  1  C24A8.4     CE27082	WBGene00016038	locus:cst-2	status:Partia
      4e-06   26.4   0.0    8.3e-06   25.4   0.0    1.6  1  T08D2.7     CE28251	WBGene00011612	Forkhead-associated (FHA)
      4e-06   26.4   0.2    7.6e-06   25.5   0.1    1.4  1  W02B3.2     CE32946	WBGene00001709	locus:grk-2	G-protein cou
      4e-06   26.4   0.0      6e-06   25.9   0.0    1.2  1  Y39H10A.7b  CE33867	WBGene00000498	locus:chk-1	status:Confir
    4.1e-06   26.4   0.1    6.8e-06   25.7   0.1    1.3  1  F43C1.2b    CE24971	WBGene00003401	locus:mpk-1	serine\/threo
    4.8e-06   26.2   0.2    8.6e-06   25.3   0.1    1.3  1  H42K12.1a   CE28739	WBGene00003965	locus:pdk-1	protein kinas
    4.9e-06   26.2   0.1    8.1e-06   25.4   0.1    1.2  1  T19A5.2c    CE30181	WBGene00001526	locus:gck-1	status:Partia
    4.9e-06   26.1   0.2    8.7e-06   25.3   0.1    1.3  1  H42K12.1b   CE28740	WBGene00003965	locus:pdk-1	status:Confir
    5.2e-06   26.1   0.2    8.2e-06   25.4   0.1    1.2  1  F14H12.4a   CE39916	WBGene00017472	locus:cst-1	protein kinas
    5.2e-06   26.1   0.2    8.2e-06   25.4   0.1    1.2  1  F14H12.4b   CE39917	WBGene00017472	locus:cst-1	status:Confir
    6.3e-06   25.8   0.0    1.5e-05   24.6   0.0    1.5  1  H25P06.2b   CE37839	WBGene00000410	locus:cdk-9	serine\/threo
    6.4e-06   25.8   0.2    9.1e-06   25.3   0.1    1.1  1  K07C11.2    CE21025	WBGene00000098	locus:air-1	protein kinas
    6.4e-06   25.8   0.0    9.2e-06   25.3   0.0    1.2  1  K08F8.1b    CE32906	WBGene00010681	status:Confirmed	UniProt:
    6.6e-06   25.7   0.0    9.4e-06   25.2   0.0    1.2  1  K08F8.1d    CE37257	WBGene00010681	status:Confirmed	UniProt:
      7e-06   25.6   0.0    1.3e-05   24.8   0.0    1.3  1  H25P06.2a   CE37838	WBGene00000410	locus:cdk-9	serine\/threo
    7.5e-06   25.5   0.4    1.3e-05   24.8   0.3    1.3  1  W10G6.2a    CE39527	WBGene00004789	locus:sgk-1	Protein kinas
    7.7e-06   25.5   0.4    1.4e-05   24.7   0.3    1.3  1  W10G6.2b    CE39528	WBGene00004789	locus:sgk-1	status:Confir
    9.4e-06   25.2   0.1    1.4e-05   24.6   0.1    1.2  1  F13B9.5     CE25854	WBGene00002239	locus:ksr-1	status:Confir
    9.6e-06   25.2   0.1    3.3e-05   23.4   0.1    1.8  1  H01G02.2    CE35567	WBGene00010349	locus:dyf-18	serine\/thre
    1.1e-05   25.0   0.0    1.6e-05   24.4   0.0    1.2  1  C41C4.4b    CE45635	WBGene00002147	locus:ire-1	status:Partia
    1.2e-05   24.9   0.1    1.6e-05   24.5   0.1    1.1  1  C06E8.3b    CE29028	WBGene00004182	locus:prk-1	status:Confir
    1.2e-05   24.8   0.1    1.7e-05   24.3   0.1    1.1  1  T05G5.3     CE00315	WBGene00000405	locus:cdk-1	serine\/threo
    1.3e-05   24.7   0.4    2.2e-05   24.0   0.2    1.2  1  E02H4.3a    CE31462	WBGene00006517	locus:tag-172	serine\/thr
    1.4e-05   24.7   0.3    1.9e-05   24.2   0.2    1.1  1  F19H6.1     CE31484	WBGene00008956	locus:nekl-3	serine\/thre
    1.6e-05   24.5   0.0    2.4e-05   23.9   0.0    1.2  1  K08F8.1a    CE03467	WBGene00010681	ribosomal S6 kinase	statu
    1.6e-05   24.4   0.1    2.4e-05   23.9   0.1    1.1  1  F28C10.3    CE45606	WBGene00017898	protein kinase	status:Par
    1.8e-05   24.3   0.1    3.2e-05   23.5   0.1    1.3  1  C10H11.9    CE08098	WBGene00002694	locus:let-502	Rho-associa
    1.8e-05   24.3   0.1    2.7e-05   23.7   0.1    1.2  1  F21A3.5     CE44026	WBGene00008995	status:Partially_confirme
      2e-05   24.2   0.4    3.1e-05   23.5   0.3    1.2  1  C18H7.4     CE40909	WBGene00015994	protein kinase	status:Con
      2e-05   24.1   0.2    3.2e-05   23.4   0.1    1.2  1  T19A5.2d    CE37048	WBGene00001526	locus:gck-1	status:Partia
    2.2e-05   24.0   0.2    3.5e-05   23.3   0.1    1.2  1  T19A5.2b    CE28674	WBGene00001526	locus:gck-1	status:Partia
    2.2e-05   24.0   0.2    3.6e-05   23.3   0.1    1.2  1  T19A5.2a    CE07510	WBGene00001526	locus:gck-1	serine\/threo
    2.2e-05   24.0   0.0    3.3e-05   23.4   0.0    1.2  1  F23C8.7     CE20716	WBGene00017736	protein kinase	status:Par
    2.3e-05   24.0   0.0    3.5e-05   23.4   0.0    1.2  1  C41C4.4a    CE35836	WBGene00002147	locus:ire-1	serine\/threo
    2.6e-05   23.8   0.0      6e-05   22.6   0.0    1.8  1  DC2.7b      CE27899	WBGene00017083	locus:kin-33	status:Confi
    2.7e-05   23.7   0.5    4.8e-05   22.9   0.4    1.3  1  B0545.1b    CE17354	WBGene00006599	locus:tpa-1	protein kinas
    2.8e-05   23.7   0.2    4.6e-05   22.9   0.2    1.2  1  Y79H2A.11   CE31133	WBGene00006993	locus:zyg-8	status:Confir
    2.9e-05   23.6   0.2    4.4e-05   23.0   0.2    1.2  1  R05H5.4     CE02291	WBGene00011039	tyrosine-protein kinase (
    3.1e-05   23.5   0.0    4.5e-05   23.0   0.0    1.3  1  F55A8.2f    CE37242	WBGene00001173	locus:pkg-1	status:Confir
    3.1e-05   23.5   0.0    4.9e-05   22.9   0.0    1.2  1  F57B9.8     CE29411	WBGene00018999	putative protein tyrosine
    3.2e-05   23.5   0.1    6.5e-05   22.5   0.1    1.4  1  T13H10.1    CE06444	WBGene00002193	locus:kin-5	Src homology 
    3.4e-05   23.4   0.2    5.5e-05   22.7   0.1    1.2  1  T25B9.4     CE06503	WBGene00012010	Src homology domain 2, pr
    3.9e-05   23.2   0.5      7e-05   22.3   0.4    1.3  1  B0545.1a    CE17353	WBGene00006599	locus:tpa-1	protein kinas
    4.3e-05   23.0   0.0    7.3e-05   22.3   0.0    1.3  1  F09C12.2    CE32359	WBGene00017277	Ser\/Thr protein kinase	s
      5e-05   22.8   0.1    7.2e-05   22.3   0.1    1.2  1  C06E8.3c    CE30484	WBGene00004182	locus:prk-1	status:Confir
      5e-05   22.8   0.5    7.2e-05   22.3   0.4    1.2  1  Y105C5A.24  CE36218	WBGene00013643	status:Partially_confirme
    5.1e-05   22.8   0.0    9.3e-05   21.9   0.0    1.4  1  F55A8.2b    CE19898	WBGene00001173	locus:pkg-1	cyclic-GMP-de
    5.1e-05   22.8   0.0       0.03   13.7   0.0    2.2  2  C05H8.1a    CE33594	WBGene00000518	locus:ckk-1	status:Confir
    5.2e-05   22.8   0.0    9.5e-05   21.9   0.0    1.4  1  F55A8.2e    CE37241	WBGene00001173	locus:pkg-1	status:Confir
    5.2e-05   22.8   0.0    9.6e-05   21.9   0.0    1.4  1  F55A8.2c    CE31541	WBGene00001173	locus:pkg-1	status:Confir
    5.6e-05   22.7   0.0     0.0001   21.8   0.0    1.4  1  F55A8.2a    CE19897	WBGene00001173	locus:pkg-1	cyclic-GMP-de
    5.7e-05   22.6   0.0     0.0001   21.8   0.0    1.4  1  C09G4.2a    CE31156	WBGene00015650	locus:pkg-2	cAMP-dependan
    5.8e-05   22.6   0.1    6.6e-05   22.4   0.0    1.0  1  K11E8.1b    CE28052	WBGene00006779	locus:unc-43	calcium\/cal
    6.3e-05   22.5   0.0    0.00014   21.3   0.0    1.5  1  Y47G6A.5b   CE33228	WBGene00021635	status:Partially_confirme
    6.7e-05   22.4   0.0    0.00011   21.7   0.0    1.3  1  C09G4.2c    CE31158	WBGene00015650	locus:pkg-2	status:Confir
    7.1e-05   22.3   0.1    0.00016   21.2   0.1    1.5  1  F57F5.5b    CE46445	WBGene00004032	locus:pkc-1	status:Partia
    7.3e-05   22.3   0.0    0.00012   21.6   0.0    1.3  1  C09G4.2b    CE31157	WBGene00015650	locus:pkg-2	status:Confir
    7.4e-05   22.3   0.0    0.00016   21.1   0.0    1.5  1  Y47G6A.5a   CE41053	WBGene00021635	tyrosine kinase	status:Pa
    8.7e-05   22.0   0.0    0.00013   21.5   0.0    1.2  1  C25A8.5     CE08385	WBGene00016085	protein-tyrosine kinase	s
    8.8e-05   22.0   0.0    0.00011   21.7   0.0    1.2  1  K08F8.1e    CE37258	WBGene00010681	status:Confirmed	UniProt:
    9.2e-05   22.0   0.0    0.00016   21.2   0.0    1.3  1  C30F8.4b    CE30493	WBGene00002213	locus:kin-32	status:Confi
    9.3e-05   21.9   0.2     0.0002   20.8   0.1    1.5  1  F57F5.5a    CE29092	WBGene00004032	locus:pkc-1	Phorbol ester
    9.4e-05   21.9   0.1      0.041   13.3   0.0    2.2  2  C05H8.1b    CE37082	WBGene00000518	locus:ckk-1	status:Partia
    9.5e-05   21.9   0.0    0.00014   21.3   0.0    1.3  1  C09G4.2d    CE32576	WBGene00015650	locus:pkg-2	status:Confir
     0.0001   21.8   0.0    0.00018   21.0   0.0    1.3  1  C30F8.4a    CE25798	WBGene00002213	locus:kin-32	protein kina
    0.00011   21.7   0.1    0.00044   19.7   0.0    2.1  1  R02C2.6     CE33152	WBGene00019817	status:Partially_confirme
    0.00011   21.7   0.1    0.00017   21.1   0.1    1.2  1  C06E8.3a    CE29027	WBGene00004182	locus:prk-1	Protein kinas
    0.00012   21.5   0.0    0.00037   20.0   0.0    1.8  1  R06A10.4    CE12518	WBGene00019911	protein kinase	status:Con
    0.00013   21.4   0.1    0.00023   20.7   0.1    1.3  1  F23C8.8     CE20717	WBGene00017737	protein kinase	status:Con
    0.00015   21.3   0.1      0.002   17.6   0.0    2.1  2  C24G6.2b    CE17458	WBGene00016059	protein kinase	status:Con
    0.00017   21.1   0.1    0.00078   18.9   0.0    1.9  1  ZC449.3a    CE29622	WBGene00022613	map kinase kinase, 3beta-
    0.00017   21.1   0.1    0.00027   20.4   0.1    1.2  1  C35E7.10a   CE17523	WBGene00016462	protein kinase	status:Con
    0.00018   21.0   0.1    0.00027   20.4   0.1    1.2  1  C55C3.4     CE06991	WBGene00016954	tyrosine-protein kinase	s
     0.0002   20.9   0.1    0.00029   20.3   0.1    1.3  1  R04A9.7     CE41149	WBGene00044281	status:Partially_confirme
    0.00021   20.8   0.1    0.00098   18.6   0.0    1.9  1  ZC449.3b    CE31262	WBGene00022613	status:Confirmed	UniProt:
    0.00021   20.8   0.1    0.00034   20.1   0.1    1.2  1  F53G12.6    CE29331	WBGene00004962	locus:spe-8	protein-tyros
    0.00024   20.6   0.0    0.00032   20.2   0.0    1.2  1  K08F8.1c    CE35895	WBGene00010681	status:Confirmed	UniProt:
    0.00024   20.6   0.6    0.00047   19.6   0.1    1.6  1  F45H7.4     CE31517	WBGene00004183	locus:prk-2	serine\/threo
    0.00025   20.5   0.0    0.00036   20.0   0.0    1.2  1  K07F5.4     CE44912	WBGene00002206	locus:kin-24	tyrosine-pro
    0.00028   20.4   0.4    0.00064   19.2   0.3    1.5  1  Y73B6A.5a   CE25585	WBGene00003030	locus:lin-45	protein kina
    0.00028   20.3   0.1    0.00042   19.8   0.1    1.1  1  T04B2.2a    CE03609	WBGene00001487	locus:frk-1	status:Confir
    0.00032   20.2   0.0       0.11   11.8   0.0    2.1  2  C16A11.10   CE43584	WBGene00185089	status:Confirmed	UniProt:
    0.00033   20.1   0.1    0.00053   19.5   0.1    1.2  1  T04B2.2b    CE44686	WBGene00001487	locus:frk-1	Src homology 
    0.00035   20.1   0.0    0.00055   19.4   0.0    1.2  1  Y69E1A.3    CE44526	WBGene00013475	Eukaryotic protein kinase
    0.00037   20.0   0.1      0.001   18.5   0.0    1.7  1  ZC123.4c    CE37593	WBGene00022519	status:Partially_confirme
    0.00037   20.0   0.1     0.0005   19.5   0.1    1.1  1  F42G10.2    CE10328	WBGene00003368	locus:mkk-4	serine\/threo
    0.00037   20.0   0.1     0.0014   18.1   0.1    2.0  1  F25F2.1a    CE41396	WBGene00009115	serine\/threonine kinase	
    0.00038   19.9   0.4    0.00071   19.0   0.3    1.3  1  K08B12.5    CE30818	WBGene00006437	locus:mrck-1	serine\/thre
    0.00038   19.9   0.2     0.0015   17.9   0.1    2.0  1  F25F2.1b    CE41397	WBGene00009115	status:Partially_confirme
    0.00043   19.8   0.0    0.00072   19.0   0.0    1.2  1  ZK617.1e    CE44668	WBGene00006759	locus:unc-22	status:Parti
    0.00044   19.7   0.0    0.00075   19.0   0.0    1.2  1  ZK617.1c    CE40796	WBGene00006759	locus:unc-22	status:Parti
    0.00045   19.7   0.4    0.00076   18.9   0.3    1.2  1  F58H12.1    CE28479	WBGene00002210	locus:kin-29	serine\/thre
    0.00045   19.7   0.4     0.0007   19.1   0.3    1.2  1  Y59A8B.14b  CE46046	WBGene00003919	locus:par-4	status:Confir
    0.00046   19.7   0.0    0.00077   18.9   0.0    1.2  1  ZK617.1a    CE33017	WBGene00006759	locus:unc-22	Fibronectin 
    0.00047   19.6   0.0    0.00079   18.9   0.0    1.2  1  ZK617.1d    CE44671	WBGene00006759	locus:unc-22	status:Parti
    0.00048   19.6   0.0    0.00071   19.0   0.0    1.1  1  Y92H12A.1   CE39993	WBGene00005077	locus:src-1	status:Confir
    0.00048   19.6   0.0    0.00081   18.9   0.0    1.2  1  ZK617.1b    CE33018	WBGene00006759	locus:unc-22	Fibronectin 
    0.00058   19.3   0.0     0.0056   16.1   0.0    2.3  1  C24G6.2a    CE17457	WBGene00016059	protein kinase	status:Con
    0.00061   19.3   0.0     0.0011   18.4   0.0    1.3  1  C46C2.1b    CE37332	WBGene00006941	locus:wnk-1	serine\/threo
    0.00061   19.3   0.0     0.0011   18.4   0.0    1.3  1  C46C2.1e    CE46553	WBGene00006941	locus:wnk-1	status:Partia
    0.00061   19.3   0.0     0.0011   18.4   0.0    1.3  1  C46C2.1h    CE46797	WBGene00006941	locus:wnk-1	status:Partia
    0.00061   19.3   0.0     0.0011   18.4   0.0    1.3  1  C46C2.1k    CE46763	WBGene00006941	locus:wnk-1	status:Partia
    0.00064   19.2   0.1     0.0011   18.5   0.0    1.3  1  C35E7.10b   CE17524	WBGene00016462	protein kinase	status:Par
    0.00066   19.1   0.0     0.0012   18.3   0.0    1.3  1  C46C2.1c    CE46706	WBGene00006941	locus:wnk-1	status:Partia
    0.00066   19.1   0.0     0.0012   18.3   0.0    1.3  1  C46C2.1f    CE46627	WBGene00006941	locus:wnk-1	status:Partia
    0.00066   19.1   0.0     0.0012   18.3   0.0    1.3  1  C46C2.1i    CE46749	WBGene00006941	locus:wnk-1	status:Partia
    0.00066   19.1   0.0     0.0012   18.3   0.0    1.3  1  C46C2.1l    CE46557	WBGene00006941	locus:wnk-1	status:Partia
    0.00068   19.1   0.0     0.0012   18.3   0.0    1.3  1  F17E5.1a    CE27131	WBGene00002991	locus:lin-2	MAGUK protein
    0.00069   19.1   0.0     0.0013   18.2   0.0    1.3  1  C46C2.1a    CE37331	WBGene00006941	locus:wnk-1	serine\/threo
    0.00069   19.1   0.0     0.0013   18.2   0.0    1.3  1  C46C2.1d    CE46603	WBGene00006941	locus:wnk-1	status:Partia
    0.00069   19.1   0.0     0.0013   18.2   0.0    1.3  1  C46C2.1g    CE46722	WBGene00006941	locus:wnk-1	status:Partia
    0.00069   19.1   0.0     0.0013   18.2   0.0    1.3  1  C46C2.1j    CE46831	WBGene00006941	locus:wnk-1	status:Partia
    0.00069   19.1   0.0     0.0013   18.2   0.0    1.3  1  C46C2.1m    CE46636	WBGene00006941	locus:wnk-1	status:Partia
    0.00069   19.1   0.1     0.0018   17.7   0.0    1.6  1  ZC123.4b    CE40322	WBGene00022519	status:Partially_confirme
    0.00072   19.0   0.4     0.0011   18.4   0.2    1.2  1  Y59A8B.14c  CE46081	WBGene00003919	locus:par-4	status:Confir
    0.00072   19.0   0.4     0.0012   18.3   0.2    1.2  1  Y59A8B.14a  CE27410	WBGene00003919	locus:par-4	serine-threon
    0.00081   18.9   0.0     0.0017   17.8   0.0    1.5  1  Y50D7A.3a   CE32982	WBGene00021753	status:Partially_confirme
    0.00085   18.8   0.2    0.00085   18.8   0.1    2.3  1  C07A9.3d    CE46199	WBGene00006579	locus:tlk-1	status:Confir
    0.00085   18.8   0.1     0.0013   18.2   0.1    1.3  1  Y52D3.1a    CE19223	WBGene00013132	locus:strd-1	serine\/thre
    0.00086   18.8   0.0     0.0012   18.3   0.0    1.1  1  C17C3.11    CE34696	WBGene00015893	status:Partially_confirme
    0.00086   18.8   0.2    0.00086   18.8   0.1    2.3  1  C07A9.3c    CE39220	WBGene00006579	locus:tlk-1	status:Confir
    0.00089   18.7   0.1     0.0014   18.1   0.0    1.2  1  ZK593.9     CE06630	WBGene00014005	tyrosine-protein kinase	s
    0.00096   18.6   0.2    0.00096   18.6   0.1    2.3  1  C07A9.3a    CE36353	WBGene00006579	locus:tlk-1	serine\/threo
    0.00097   18.6   0.2    0.00097   18.6   0.1    2.3  1  C07A9.3b    CE36354	WBGene00006579	locus:tlk-1	status:Confir
    0.00098   18.6   0.0     0.0015   18.0   0.0    1.2  1  T25B9.5     CE06504	WBGene00012011	Src homology domain 2, pr
      0.001   18.5   0.0     0.0016   17.9   0.0    1.2  1  T06C10.6    CE04904	WBGene00002208	locus:kin-26	tyosine-prot
     0.0011   18.4   0.0     0.0018   17.7   0.0    1.3  1  W08D2.8     CE35637	WBGene00002204	locus:kin-21	tyrosine-pro
     0.0012   18.3   0.0      0.002   17.5   0.0    1.3  1  F22D6.1     CE05682	WBGene00002198	locus:kin-14	Src homology
     0.0021   17.5   0.2     0.0029   17.0   0.1    1.2  1  F26E4.5     CE32638	WBGene00009160	Src homology domain 2, ty
     0.0021   17.5   0.0     0.0027   17.1   0.0    1.3  1  D2045.7     CE37761	WBGene00008424	serine\/threonine kinase	
     0.0025   17.3   0.8      0.006   16.0   0.6    1.5  1  W02B12.12b  CE37051	WBGene00012207	status:Partially_confirme
     0.0026   17.2   0.8     0.0063   15.9   0.6    1.5  1  W02B12.12a  CE21239	WBGene00012207	serine\/threonine kinase	
     0.0027   17.2   0.0     0.0048   16.3   0.0    1.3  1  M79.1c      CE31572	WBGene00000018	locus:abl-1	status:Partia
     0.0027   17.1   0.0     0.0048   16.3   0.0    1.3  1  M79.1b      CE31571	WBGene00000018	locus:abl-1	status:Partia
     0.0027   17.1   0.0     0.0049   16.3   0.0    1.3  1  M79.1a      CE31570	WBGene00000018	locus:abl-1	Src homology 
     0.0027   17.1   0.1     0.0043   16.5   0.0    1.2  1  Y47D3A.16   CE22045	WBGene00012929	locus:rsks-1	ribosomal pr
     0.0028   17.1   0.1     0.0051   16.2   0.1    1.3  1  Y39G10AR.3  CE37063	WBGene00021461	locus:nekl-1	status:Parti
     0.0031   16.9   0.0     0.0048   16.3   0.0    1.2  1  E02D9.1d    CE31336	WBGene00017098	status:Confirmed	UniProt:
     0.0033   16.8   0.1      0.005   16.3   0.0    1.2  1  K09B11.5b   CE39749	WBGene00010712	status:Confirmed	UniProt:
     0.0038   16.7   0.0     0.0068   15.8   0.0    1.4  1  Y60A3A.1    CE24516	WBGene00006786	locus:unc-51	serine\/thre
     0.0041   16.5   0.1     0.0076   15.7   0.1    1.4  1  F52F12.3    CE24994	WBGene00003396	locus:mom-4	tyrosine-prot
     0.0042   16.5   0.1     0.0064   15.9   0.1    1.2  1  K09B11.5a   CE19992	WBGene00010712	Eukaryotic protein kinase
     0.0046   16.4   0.1      0.011   15.1   0.1    1.6  1  W06H8.8f    CE36726	WBGene00006436	locus:ttn-1	status:Partia
     0.0046   16.4   0.1      0.011   15.1   0.1    1.6  1  W06H8.8e    CE36725	WBGene00006436	locus:ttn-1	status:Partia
     0.0046   16.4   0.1      0.011   15.1   0.1    1.6  1  W06H8.8g    CE36727	WBGene00006436	locus:ttn-1	status:Partia
     0.0049   16.3   0.0      0.008   15.6   0.0    1.2  1  F20B6.8c    CE30962	WBGene00001994	locus:hpk-1	status:Partia
     0.0053   16.2   0.1     0.0095   15.3   0.0    1.3  1  F01D4.3     CE40324	WBGene00008487	tyrosine-protein kinase (
     0.0057   16.1   0.3      0.013   14.9   0.2    1.6  1  R06C7.8     CE06251	WBGene00000275	locus:bub-1	Eukaryotic pr
     0.0059   16.0   0.2       0.66    9.3   0.0    2.6  2  F58A3.2a    CE28238	WBGene00001184	locus:egl-15	IG (immunogl
     0.0059   16.0   0.0     0.0097   15.3   0.0    1.2  1  F20B6.8a    CE04430	WBGene00001994	locus:hpk-1	serine\/threo
     0.0062   15.9   0.4      0.013   14.8   0.3    1.5  1  F35H8.7     CE09940	WBGene00006938	locus:wee-1.1	serine\/thr
     0.0062   15.9   0.0       0.01   15.2   0.0    1.2  1  F20B6.8b    CE30961	WBGene00001994	locus:hpk-1	status:Partia
     0.0063   15.9   0.0      0.009   15.4   0.0    1.2  1  F52B5.2     CE24993	WBGene00009921	serine\/threonine kinase 
     0.0064   15.9   0.1       0.01   15.2   0.0    1.2  1  B0302.1b    CE33548	WBGene00002207	locus:kin-25	status:Parti
     0.0069   15.8   0.2       0.76    9.1   0.0    2.6  2  F58A3.2e    CE35727	WBGene00001184	locus:egl-15	status:Parti
     0.0071   15.8   0.1      0.011   15.2   0.1    1.2  1  K08A8.1b    CE34335	WBGene00003185	locus:mek-1	status:Partia
     0.0074   15.7   0.1      0.012   15.0   0.0    1.2  1  B0302.1a    CE33506	WBGene00002207	locus:kin-25	protein tyro
     0.0076   15.7   0.1      0.013   14.9   0.1    1.3  1  F59A6.1     CE44901	WBGene00003822	locus:nsy-1	Protein kinas
     0.0076   15.7   0.2      0.011   15.1   0.1    1.2  1  F28H6.1b    CE29298	WBGene00000103	locus:akt-2	PH (pleckstri
     0.0077   15.6   0.2        0.8    9.0   0.0    2.6  2  F58A3.2d    CE31549	WBGene00001184	locus:egl-15	status:Parti
     0.0078   15.6   0.1       0.62    9.4   0.0    2.2  2  F58A3.2b    CE35726	WBGene00001184	locus:egl-15	status:Confi
     0.0081   15.6   0.3      0.013   14.9   0.2    1.2  1  Y48G1C.2    CE34405	WBGene00000812	locus:csk-1	status:Confir
     0.0089   15.4   0.1      0.013   14.8   0.1    1.2  1  Y4C6A.1     CE36748	WBGene00021151	protein kinase	status:Par
      0.009   15.4   0.2       0.85    8.9   0.0    2.6  2  F58A3.2c    CE41325	WBGene00001184	locus:egl-15	status:Parti
     0.0091   15.4   0.2      0.013   14.9   0.1    1.2  1  F28H6.1a    CE18646	WBGene00000103	locus:akt-2	PH (pleckstri
     0.0093   15.4   0.1      0.014   14.8   0.1    1.2  1  K08A8.1a    CE30816	WBGene00003185	locus:mek-1	Map kinase ki
  ------ inclusion threshold ------
       0.01   15.2   0.3       0.02   14.3   0.2    1.3  1  C03B1.5     CE37605	WBGene00015376	protein kinase	status:Con
      0.011   15.1   0.0      0.018   14.4   0.0    1.2  1  K12C11.4    CE40262	WBGene00003400	locus:dapk-1	ankyrin and 
      0.013   14.9   0.0      0.023   14.1   0.0    1.3  1  Y106G6D.4   CE36225	WBGene00013701	serine\/threonine kinase	
      0.013   14.9   0.0      0.027   13.9   0.0    1.6  1  F26A1.3     CE02684	WBGene00017802	Protein kinase	status:Par
      0.015   14.7   0.0      0.024   14.0   0.0    1.3  1  E02D9.1a    CE27902	WBGene00017098	protein kinase	status:Par
      0.015   14.6   0.2      0.022   14.2   0.1    1.2  1  C36B7.1     CE04172	WBGene00016464	CDC2\/CDC28 subfamily of 
      0.016   14.6   0.0      0.025   14.0   0.0    1.2  1  F56H11.6    CE16145	WBGene00010176	casein kinase	status:Pred
      0.017   14.5   0.2      0.042   13.2   0.0    1.7  1  F22B3.8     CE44460	WBGene00009039	tyrosine-protein kinase	s
      0.017   14.5   0.9      0.047   13.1   0.6    1.7  1  F58D5.4c    CE42786	WBGene00002240	locus:ksr-2	status:Confir
      0.018   14.5   0.2      0.031   13.6   0.2    1.3  1  C14B9.4a    CE26649	WBGene00004042	locus:plk-1	Protein kinas
      0.018   14.5   0.3      0.022   14.2   0.2    1.1  1  T07F12.4    CE28650	WBGene00020324	Serine\/Threonine protein
      0.018   14.4   0.2      0.033   13.6   0.1    1.4  1  T06C10.3    CE04901	WBGene00020289	status:Partially_confirme
      0.019   14.4   0.2      0.024   14.0   0.1    1.3  1  R03G5.2     CE31210	WBGene00004758	locus:sek-1	SER\/THR-prot
      0.019   14.3   0.1       0.03   13.7   0.0    1.4  1  Y116A8C.24  CE23332	WBGene00013801	status:Partially_confirme
      0.022   14.2   0.9      0.059   12.7   0.6    1.7  1  F58D5.4b    CE31018	WBGene00002240	locus:ksr-2	status:Confir
      0.023   14.1   0.1      0.041   13.3   0.1    1.3  1  ZC504.4d    CE32767	WBGene00003247	locus:mig-15	status:Parti
      0.024   14.0   0.0       0.04   13.3   0.0    1.5  1  Y116A8C.38a CE33848	WBGene00013811	status:Partially_confirme
      0.024   14.0   0.1      0.041   13.2   0.1    1.3  1  ZC504.4b    CE25673	WBGene00003247	locus:mig-15	status:Parti
      0.024   14.0   0.1      0.042   13.2   0.1    1.3  1  ZC504.4a    CE25672	WBGene00003247	locus:mig-15	serine\/thre
      0.024   14.0   0.1      0.042   13.2   0.1    1.3  1  ZC504.4c    CE28273	WBGene00003247	locus:mig-15	status:Parti
      0.026   13.9   0.0        0.8    9.0   0.0    2.2  2  T21G5.1     CE13888	WBGene00020659	tyrosine-protein kinase	s
      0.026   13.9   0.9      0.068   12.5   0.6    1.6  1  F58D5.4a    CE31017	WBGene00002240	locus:ksr-2	status:Confir
      0.026   13.9   0.0      0.041   13.3   0.0    1.4  1  Y116A8C.38b CE46753	WBGene00013811	status:Partially_confirme
       0.03   13.7   0.3      0.089   12.1   0.0    1.7  1  C09D1.1c    CE34252	WBGene00006820	locus:unc-89	protein kina
       0.03   13.7   0.3      0.089   12.1   0.0    1.7  1  C09D1.1d    CE37701	WBGene00006820	locus:unc-89	status:Confi
       0.03   13.7   0.0      0.056   12.8   0.0    1.4  1  Y53C12A.1   CE14884	WBGene00006940	locus:wee-1.3	serine\/thr
      0.032   13.6   0.0      0.055   12.8   0.0    1.3  1  ZK20.2      CE43398	WBGene00002194	locus:kin-6	status:Partia
      0.034   13.5   0.0      0.038   13.4   0.0    1.0  1  F59E12.3    CE36493	WBGene00019119	status:Confirmed	UniProt:
      0.034   13.5   0.3        1.9    7.8   0.0    3.0  2  Y81G3A.3a   CE23118	WBGene00013591	locus:gcn-2	Eukaryotic pr
      0.034   13.5   0.3        1.9    7.8   0.0    3.0  2  Y81G3A.3b   CE44294	WBGene00013591	locus:gcn-2	status:Partia
      0.038   13.4   0.0      0.071   12.5   0.0    1.4  1  C04A11.3    CE07905	WBGene00007287	locus:gck-4	serine\/threo
      0.041   13.2   0.7      0.086   12.2   0.5    1.4  1  T14E8.1c    CE37148	WBGene00020504	status:Confirmed	UniProt:
      0.042   13.2   0.7      0.087   12.2   0.5    1.4  1  T14E8.1b    CE29341	WBGene00020504	status:Confirmed	UniProt:
      0.044   13.2   0.2      0.068   12.5   0.1    1.1  1  C12D8.10a   CE15612	WBGene00000102	locus:akt-1	PH (pleckstri
      0.045   13.1   0.0      0.069   12.5   0.0    1.2  1  K11D12.10b  CE30384	WBGene00003374	locus:mlk-1	status:Partia
      0.046   13.1   0.7      0.093   12.1   0.5    1.4  1  T14E8.1a    CE28667	WBGene00020504	protein-tyrosine kinase	s
      0.049   13.0   0.0      0.076   12.4   0.0    1.2  1  K11D12.10a  CE30383	WBGene00003374	locus:mlk-1	status:Partia
      0.054   12.9   0.0      0.082   12.3   0.0    1.2  1  C49C3.10b   CE44547	WBGene00008200	status:Confirmed	UniProt:
      0.055   12.8   0.1      0.055   12.8   0.0    1.8  1  F39H11.3    CE32409	WBGene00000409	locus:cdk-8	serine\/threo
      0.065   12.6   0.1       0.12   11.8   0.0    1.3  1  W01B6.5     CE35632	WBGene00012172	tyrosine-protein kinase	s
      0.066   12.6   0.1       0.11   11.9   0.0    1.4  1  B0523.1     CE33023	WBGene00002212	locus:kin-31	Tyrosine kin
      0.066   12.6   0.0       0.12   11.8   0.0    1.5  1  Y111B2A.1   CE34107	WBGene00013727	status:Confirmed	UniProt:
      0.066   12.6   0.2       0.12   11.8   0.2    1.3  1  C14B9.4b    CE30602	WBGene00004042	locus:plk-1	status:Confir
      0.067   12.6   0.0        0.1   11.9   0.0    1.2  1  C49C3.10a   CE23605	WBGene00008200	serine\/threonine kinase 
      0.068   12.5   0.1       0.11   11.9   0.1    1.3  1  F21F3.2     CE09532	WBGene00017672	ser\/thr-protein kinase	s
      0.069   12.5   0.0       0.12   11.7   0.0    1.3  1  C28A5.6     CE43230	WBGene00007791	serine\/threonine kinase	
      0.069   12.5   0.0       0.11   11.8   0.0    1.3  1  F35G12.3b   CE00972	WBGene00004762	locus:sel-5	serine\/threo
      0.081   12.3   0.0       0.14   11.5   0.0    1.4  1  F09A5.2     CE09274	WBGene00008599	tyrosine-protein kinase	s
      0.086   12.2   0.0       0.16   11.3   0.0    1.3  1  B0252.1     CE45538	WBGene00015087	Tyrosine-protein kinase	s
      0.089   12.1   0.4       0.15   11.4   0.3    1.3  1  ZK1067.1b   CE42891	WBGene00002299	locus:let-23	status:Confi
      0.095   12.1   0.4       0.16   11.3   0.3    1.3  1  ZK1067.1a   CE03840	WBGene00002299	locus:let-23	tyrosine-pro
      0.095   12.0   0.4       0.17   11.3   0.3    1.3  1  ZK1067.1c   CE42910	WBGene00002299	locus:let-23	status:Parti
      0.097   12.0   0.0       0.13   11.6   0.0    1.1  1  Y73B3A.16   CE32275	WBGene00022218	status:Partially_confirme
        0.1   11.9   0.4       0.16   11.3   0.3    1.2  1  VZC374L.1   CE16527	WBGene00012162	serine\/threonine kinase	
       0.11   11.9   0.1       0.32   10.3   0.0    1.7  1  Y59A8B.23c  CE46529	WBGene00013355	locus:gck-3	status:Confir
       0.12   11.7   1.1        0.5    9.7   0.8    1.9  1  E01H11.1a   CE30927	WBGene00004033	locus:pkc-2	status:Confir
       0.12   11.7   1.1        0.5    9.7   0.8    1.9  1  E01H11.1b   CE30928	WBGene00004033	locus:pkc-2	status:Confir
       0.13   11.7   0.0       0.35   10.2   0.0    1.7  1  K09E4.1     CE19994	WBGene00010719	status:Confirmed	UniProt:
       0.13   11.6   0.0       0.18   11.1   0.0    1.3  1  F35C8.3     CE24941	WBGene00002177	locus:jkk-1	status:Confir
       0.13   11.6   0.1       0.38   10.1   0.1    1.7  1  Y59A8B.23a  CE38123	WBGene00013355	locus:gck-3	status:Confir
       0.14   11.5   1.1       0.55    9.5   0.7    1.9  1  E01H11.1d   CE41783	WBGene00004033	locus:pkc-2	status:Confir
       0.15   11.4   0.1        0.4   10.0   0.0    1.7  1  F59F5.3     CE31552	WBGene00010342	tyrosine-protein kinase	s
       0.15   11.4   0.0       0.23   10.8   0.0    1.3  1  F35G12.3a   CE00971	WBGene00004762	locus:sel-5	serine\/threo
       0.16   11.3   0.1       0.33   10.3   0.0    1.6  1  Y106G6E.1   CE20405	WBGene00013705	Helix-loop-helix DNA-bind
       0.18   11.2   0.0       0.69    9.2   0.0    1.9  1  C01G6.8b    CE24774	WBGene00000289	locus:cam-1	protein tyros
       0.19   11.1   0.2        1.8    7.8   0.1    2.1  2  K02E10.7    CE31194	WBGene00019321	protein kinase	status:Par
       0.19   11.1   0.0       0.71    9.2   0.0    1.9  1  C01G6.8a    CE32563	WBGene00000289	locus:cam-1	protein tyros
        0.2   11.0   0.0       0.38   10.1   0.0    1.4  1  F08F1.1a    CE09248	WBGene00002195	locus:kin-9	protein-tyosi
       0.21   10.9   0.0       0.34   10.2   0.0    1.4  1  F11E6.8b    CE43537	WBGene00008711	status:Partially_confirme
       0.22   10.8   0.0       0.55    9.5   0.0    1.6  1  C01G6.8c    CE39126	WBGene00000289	locus:cam-1	status:Confir
       0.22   10.8   0.1       0.36   10.1   0.1    1.3  1  Y71F9B.7    CE22877	WBGene00004043	locus:plk-2	status:Confir
       0.23   10.8   1.0       0.78    9.0   0.7    1.8  1  E01H11.1c   CE30929	WBGene00004033	locus:pkc-2	Protein kinas
       0.23   10.8   0.0       0.57    9.5   0.0    1.6  1  C09D1.1f    CE37703	WBGene00006820	locus:unc-89	status:Parti
       0.24   10.7   0.0       0.42    9.9   0.0    1.3  1  Y7A9A.1     CE28151	WBGene00012416	gamma-glutamyltranspeptid
       0.25   10.7   0.1       0.53    9.6   0.0    1.5  1  R107.4a     CE31817	WBGene00011299	locus:ikke-1	tyrosine-pro
       0.25   10.7   0.0       0.28   10.5   0.0    1.0  1  C38C3.4a    CE30257	WBGene00016513	protein kinase	status:Con
       0.25   10.7   0.0       0.62    9.4   0.0    1.6  1  C09D1.1b    CE34251	WBGene00006820	locus:unc-89	status:Parti
       0.26   10.6   0.0       0.45    9.8   0.0    1.4  1  F11E6.8a    CE19788	WBGene00008711	Eukaryotic protein kinase
       0.26   10.6   0.0       0.49    9.7   0.0    1.3  1  F08F1.1c    CE46045	WBGene00002195	locus:kin-9	status:Partia
       0.27   10.6   0.1       0.41   10.0   0.0    1.3  1  C36B1.10    CE05377	WBGene00007977	locus:gska-3	serine\/thre
       0.27   10.5   0.1       0.53    9.6   0.1    1.4  1  F46F6.2a    CE31703	WBGene00009793	locus:pkn-1	Protein kinas
       0.27   10.5   0.0       0.42    9.9   0.0    1.2  1  CE7X_3.1    CE32170	WBGene00008349	status:Predicted	UniProt:
       0.28   10.5   0.0       0.52    9.6   0.0    1.3  1  F08F1.1b    CE29751	WBGene00002195	locus:kin-9	status:Partia
       0.29   10.5   0.0       0.67    9.3   0.0    1.5  1  R107.4d     CE37846	WBGene00011299	locus:ikke-1	status:Parti
       0.29   10.5   0.0       0.66    9.3   0.0    1.5  1  R107.4c     CE31819	WBGene00011299	locus:ikke-1	status:Confi
       0.29   10.5   0.0       0.46    9.8   0.0    1.2  1  EEED8.9     CE28904	WBGene00017137	locus:pink-1	status:Confi
       0.29   10.5   0.0       0.67    9.3   0.0    1.5  1  R107.4b     CE31818	WBGene00011299	locus:ikke-1	status:Confi
        0.3   10.4   0.0       0.63    9.4   0.0    1.5  1  F11D5.3b    CE27951	WBGene00017381	locus:ddr-2	status:Partia
       0.31   10.3   0.1        0.6    9.4   0.1    1.3  1  F46F6.2b    CE43258	WBGene00009793	locus:pkn-1	status:Partia
       0.32   10.3   0.0       0.68    9.2   0.0    1.5  1  F11D5.3a    CE27950	WBGene00017381	locus:ddr-2	tyrosine kina
       0.33   10.3   0.0       0.52    9.6   0.0    1.2  1  R13F6.6c    CE45943	WBGene00006971	locus:zak-1	status:Confir
       0.55    9.5   0.2       0.83    9.0   0.2    1.4  1  B0511.4     CE17343	WBGene00015230	locus:tag-344	protein kin
       0.56    9.5   0.5        1.2    8.5   0.0    1.7  1  F09E5.1     CE02604	WBGene00004034	locus:pkc-3	Protein kinas
       0.59    9.4   0.1       0.84    8.9   0.1    1.2  1  R151.4a     CE00747	WBGene00020108	status:Partially_confirme
       0.64    9.3   0.2        1.1    8.6   0.1    1.3  1  C12D8.10b   CE05274	WBGene00000102	locus:akt-1	PH (pleckstri
       0.67    9.3   0.0        1.3    8.3   0.0    1.4  1  M176.6b     CE30290	WBGene00002199	locus:kin-15	tyrosine-pro
        0.8    9.0   0.0        1.6    8.0   0.0    1.4  1  M176.6a     CE12470	WBGene00002199	locus:kin-15	tyrosine-pro
       0.99    8.7   0.0        1.8    7.9   0.0    1.3  1  K09C6.1     CE33145	WBGene00019555	status:Partially_confirme
          1    8.7   0.0        1.6    8.1   0.0    1.2  1  C01C7.1b    CE43742	WBGene00000186	locus:ark-1	status:Partia
          1    8.6   0.0        1.6    8.0   0.0    1.2  1  C01C7.1a    CE26967	WBGene00000186	locus:ark-1	Src homology 
          1    8.6   0.0          3    7.1   0.0    1.8  1  C34F11.5    CE04165	WBGene00016416	tyrosine-protein kinase	s
        1.2    8.4   0.1        2.1    7.6   0.1    1.4  1  R11E3.1     CE37268	WBGene00020003	protein kinase	status:Par
        1.4    8.2   0.0          3    7.1   0.0    1.5  1  F59A3.8     CE30549	WBGene00019081	protein kinase	status:Par
        1.4    8.2   0.0        2.7    7.3   0.0    1.3  1  Y59A8B.23b  CE43021	WBGene00013355	locus:gck-3	status:Confir
        1.7    7.9   0.1        2.9    7.2   0.1    1.3  1  K06H7.7     CE42010	WBGene00019458	status:Partially_confirme
        1.7    7.9   0.0        3.1    7.1   0.0    1.3  1  Y52D5A.2    CE36750	WBGene00021793	protein kinase	status:Pre
        1.9    7.8   0.1        4.1    6.7   0.0    1.5  1  F33E2.2c    CE36155	WBGene00001008	locus:dlk-1	status:Confir
        2.3    7.5   0.0        3.7    6.8   0.0    1.3  1  C55C3.8     CE44712	WBGene00044501	status:Partially_confirme
        2.3    7.5   0.0        3.6    6.9   0.0    1.2  1  F35C8.2     CE45636	WBGene00018035	status:Partially_confirme
        2.6    7.3   0.0        3.5    6.9   0.0    1.2  1  Y54E10BL.6  CE25437	WBGene00003186	locus:mek-2	protein kinas
        2.9    7.2   0.0        4.1    6.7   0.0    1.1  1  M04F3.1     CE12414	WBGene00019767	locus:rpa-2	status:Confir
        3.2    7.0   0.1        6.3    6.1   0.1    1.4  1  C32D5.2     CE01842	WBGene00004860	locus:sma-6	Activin recep
        3.5    6.9   0.1          7    5.9   0.0    1.5  1  F33E2.2d    CE23702	WBGene00001008	locus:dlk-1	status:Partia
        3.5    6.9   0.1        5.5    6.2   0.0    1.4  1  F28C10.4    CE45539	WBGene00017899	status:Partially_confirme
        3.9    6.7   0.1        7.7    5.8   0.0    1.4  1  F33E2.2b    CE36154	WBGene00001008	locus:dlk-1	status:Partia
        3.9    6.7   0.1        7.8    5.8   0.0    1.4  1  F33E2.2a    CE36153	WBGene00001008	locus:dlk-1	Eukaryotic pr
        4.4    6.6   0.0          7    5.9   0.0    1.3  1  C05D2.1c    CE32114	WBGene00000900	locus:daf-4	status:Confir
        4.5    6.5   0.0        4.6    6.5   0.0    1.2  1  C05D10.2b   CE30421	WBGene00015478	status:Confirmed	UniProt:
        4.5    6.5   0.1        6.9    5.9   0.0    1.4  1  C27D6.11    CE38691	WBGene00044388	status:Partially_confirme
        4.7    6.5   0.1          6    6.1   0.0    1.2  1  T19C3.6     CE32726	WBGene00020564	status:Partially_confirme
          5    6.4   0.1         10    5.4   0.1    1.4  1  C08H9.5     CE45789	WBGene00003862	locus:old-1	tyrosine-prot
        5.6    6.2   0.1        8.7    5.6   0.0    1.2  1  Y51B9A.9    CE19219	WBGene00013091	serine\/threonine kinase	
        5.6    6.2   0.0         15    4.8   0.0    1.6  1  F29C4.1a    CE17719	WBGene00000897	locus:daf-1	status:Confir
        5.6    6.2   0.0        6.9    5.9   0.0    1.1  1  B0250.2     CE18479	WBGene00007119	locus:calf-1	status:Confi
        5.7    6.2   0.0        9.4    5.5   0.0    1.2  1  M176.7      CE12472	WBGene00002200	locus:kin-16	tyrosine-pro
        5.9    6.2   0.0        9.8    5.4   0.0    1.3  1  C05D2.1a    CE16827	WBGene00000900	locus:daf-4	status:Confir
        5.9    6.2   0.0        7.7    5.8   0.0    1.2  1  F28H6.2     CE42597	WBGene00009231	locus:ceh-89	status:Confi
          6    6.1   0.1         19    4.5   0.0    1.8  1  D1073.1b    CE40381	WBGene00017039	locus:trk-1	status:Partia
        6.8    6.0   0.0         16    4.7   0.0    1.5  1  F29C4.1b    CE31492	WBGene00000897	locus:daf-1	protein kinas
          7    5.9   0.0         11    5.3   0.0    1.2  1  K06B4.15    CE44743	WBGene00077450	status:Confirmed	UniProt:
        7.3    5.9   0.1         12    5.1   0.1    1.3  1  F09B12.6    CE26710	WBGene00001468	locus:flr-4	protein kinas
        7.3    5.9   0.5         16    4.7   0.3    1.6  1  W04G5.6     CE45457	WBGene00002205	locus:kin-23	status:Parti
        7.4    5.8   0.1         11    5.2   0.0    1.2  1  C44C1.2     CE30126	WBGene00016642	status:Confirmed	UniProt:
        7.6    5.8   0.0        9.2    5.5   0.0    1.1  1  Y111B2A.27  CE35058	WBGene00013744	status:Predicted	UniProt:
        7.8    5.8   0.0         15    4.9   0.0    1.3  1  D1043.1     CE32842	WBGene00008361	status:Partially_confirme
        8.1    5.7   0.0         11    5.3   0.0    1.2  1  C55B6.5     CE45521	WBGene00016941	status:Partially_confirme
        8.3    5.7   0.0         16    4.7   0.0    1.4  1  C16B8.1     CE44782	WBGene00003007	locus:lin-18	protein tyro
        8.5    5.6   0.1         16    4.7   0.1    1.4  1  C23H5.7     CE17439	WBGene00016026	locus:cng-4	cyclic nucleo
        9.4    5.5   0.0         17    4.6   0.0    1.4  1  Y38H8A.4    CE18366	WBGene00012638	serine\/threonine kinase	
        9.7    5.5   0.0         14    5.0   0.0    1.2  1  Y48G9A.9a   CE27280	WBGene00021702	status:Confirmed	UniProt:
        9.8    5.4   0.0        9.7    5.5   0.0    1.0  1  F27B10.1    CE30769	WBGene00017850	status:Confirmed	UniProt:
        9.9    5.4   0.1         14    4.9   0.0    1.2  1  Y48G9A.9b   CE22773	WBGene00021702	status:Partially_confirme


Domain annotation for each sequence (and alignments):
>> C03C10.1  CE00872	WBGene00002202	locus:kin-19	casein Kinase I	status:Confirmed	UniProt:P42168	protein_id:CAA84685.1
   #    score  bias  c-Evalue  i-Evalue hmmfrom  hmm to    alifrom  ali to    envfrom  env to     acc
 ---   ------ ----- --------- --------- ------- -------    ------- -------    ------- -------    ----
   1 !  677.1   0.5  1.1e-205    5e-204       7     321 ..       6     319 ..       1     328 [. 0.96

  Alignments for each domain:
  == domain 1    score: 677.1 bits;  conditional E-value: 1.1e-205
  Csnk1a1-aln   7 skaefivggkyklvrkigsgsfgdiylainitngeevavklesqkarhpqllyesklykilqggvgiphirwygqekdynvlvmdllgpsledlfnfc 104
                  s  +fiv  kykl+rkigsgsfgdiy++in+tngeeva+kles++arhpqllyesk+y+ilqggvgiphirwyg e++ynvlvmdllgpsledlfnfc
     C03C10.1   6 SVKDFIVATKYKLIRKIGSGSFGDIYVSINVTNGEEVAIKLESNRARHPQLLYESKVYRILQGGVGIPHIRWYGTEREYNVLVMDLLGPSLEDLFNFC 103
                  5679********************************************************************************************** PP

  Csnk1a1-aln 105 srrftmktvlmladqmisrieyvhtknfihrdikpdnflmgigrhcnklflidfglakkyrdnrtrqhipyredknltgtaryasinahlgieqsrrd 202
                  srrftmktvlmladqmi rieyvh knfihrdikpdnflmgigrhcnklflidfglakkyrd+rtr hipyredknltgtaryasinahlgieqsrrd
     C03C10.1 104 SRRFTMKTVLMLADQMIGRIEYVHVKNFIHRDIKPDNFLMGIGRHCNKLFLIDFGLAKKYRDSRTRTHIPYREDKNLTGTARYASINAHLGIEQSRRD 201
                  ************************************************************************************************** PP

  Csnk1a1-aln 203 dmeslgyvlmyfnrtslpwqglkaatkkqkyekisekkmstpvevlckgfpaefamylnycrglrfeeapdymylrqlfrilfrtlnhqydytfdwtm 300
                  dmeslgyvlmyfnr +lpwqglkaatkkqkyekisekkm+t ve lckgfpaef myl y rglrf+e+pdymylrqlfrilfrtlnhqydytfdwtm
     C03C10.1 202 DMESLGYVLMYFNRGTLPWQGLKAATKKQKYEKISEKKMTTSVEHLCKGFPAEFPMYLSYTRGLRFDESPDYMYLRQLFRILFRTLNHQYDYTFDWTM 299
                  ************************************************************************************************** PP

  Csnk1a1-aln 301 lkqkaaqqaasssgqgqqaqt 321
                  lkqka qq+ ss   g ++ t
     C03C10.1 300 LKQKA-QQSQSSGVPGTNTTT 319
                  ****7.555555545544433 PP

>> F46F2.2b  CE39502	WBGene00002203	locus:kin-20	casein kinase I (epsilon\/delta)	status:Partially_confirmed	UniProt:Q20
   #    score  bias  c-Evalue  i-Evalue hmmfrom  hmm to    alifrom  ali to    envfrom  env to     acc
 ---   ------ ----- --------- --------- ------- -------    ------- -------    ------- -------    ----
   1 !  493.0   1.9  1.1e-149  4.8e-148       8     302 ..      66     359 ..      60     363 .] 0.98

  Alignments for each domain:
  == domain 1    score: 493.0 bits;  conditional E-value: 1.1e-149
  Csnk1a1-aln   8 kaefivggkyklvrkigsgsfgdiylainitngeevavklesqkarhpqllyesklykilqggvgiphirwygqekdynvlvmdllgpsledlfnfcs 105
                    e+ vg +++l rkigsgsfgdiyl  ni   eevavkle  k++hpql  es+ly+i+ gg+gip irw gqe dynv+vm+llgpsledlfnfc 
     F46F2.2b  66 EMELRVGNRFRLGRKIGSGSFGDIYLGQNIQTNEEVAVKLECVKSKHPQLHIESRLYRIMLGGIGIPEIRWCGQEGDYNVMVMELLGPSLEDLFNFCQ 163
                  45789********************************************************************************************* PP

  Csnk1a1-aln 106 rrftmktvlmladqmisrieyvhtknfihrdikpdnflmgigrhcnklflidfglakkyrdnrtrqhipyredknltgtaryasinahlgieqsrrdd 203
                  r+f++ktvl+ladqm+sr+e++h +++ihrdikpdnflmg+g+  n +++idfglak+yrd++ +qhi yre+knltgtaryasin+h gieqsrrdd
     F46F2.2b 164 RKFSLKTVLLLADQMLSRVEFIHCRDYIHRDIKPDNFLMGLGKRGNLVYIIDFGLAKRYRDSK-HQHIAYRENKNLTGTARYASINTHRGIEQSRRDD 260
                  *************************************************************97.79******************************** PP

  Csnk1a1-aln 204 meslgyvlmyfnrtslpwqglkaatkkqkyekisekkmstpvevlckgfpaefamylnycrglrfeeapdymylrqlfrilfrtlnhqydytfdwtml 301
                  +eslgyv+myfnr +lpwqglka tk+qkye isekk+st v+ lc g+p  fa ylnycr l fee pdy ylr+lfr lf+  +  ydy fdw   
     F46F2.2b 261 IESLGYVFMYFNRGTLPWQGLKAVTKRQKYELISEKKISTRVDDLCAGYPEAFAQYLNYCRSLGFEEQPDYGYLRNLFRTLFHRQQFCYDYVFDWNTY 358
                  ***********************************************************************************************987 PP

  Csnk1a1-aln 302 k 302
                  k
     F46F2.2b 359 K 359
                  7 PP

>> F46F2.2c  CE38358	WBGene00002203	locus:kin-20	casein kinase I (epsilon\/delta)	status:Confirmed	UniProt:Q20471	protei
   #    score  bias  c-Evalue  i-Evalue hmmfrom  hmm to    alifrom  ali to    envfrom  env to     acc
 ---   ------ ----- --------- --------- ------- -------    ------- -------    ------- -------    ----
   1 !  492.7   1.4  1.4e-149  6.1e-148       8     303 ..     182     476 ..     177     493 .. 0.97

  Alignments for each domain:
  == domain 1    score: 492.7 bits;  conditional E-value: 1.4e-149
  Csnk1a1-aln   8 kaefivggkyklvrkigsgsfgdiylainitngeevavklesqkarhpqllyesklykilqggvgiphirwygqekdynvlvmdllgpsledlfnfcs 105
                    e+ vg +++l rkigsgsfgdiyl  ni   eevavkle  k++hpql  es+ly+i+ gg+gip irw gqe dynv+vm+llgpsledlfnfc 
     F46F2.2c 182 EMELRVGNRFRLGRKIGSGSFGDIYLGQNIQTNEEVAVKLECVKSKHPQLHIESRLYRIMLGGIGIPEIRWCGQEGDYNVMVMELLGPSLEDLFNFCQ 279
                  45789********************************************************************************************* PP

  Csnk1a1-aln 106 rrftmktvlmladqmisrieyvhtknfihrdikpdnflmgigrhcnklflidfglakkyrdnrtrqhipyredknltgtaryasinahlgieqsrrdd 203
                  r+f++ktvl+ladqm+sr+e++h +++ihrdikpdnflmg+g+  n +++idfglak+yrd++ +qhi yre+knltgtaryasin+h gieqsrrdd
     F46F2.2c 280 RKFSLKTVLLLADQMLSRVEFIHCRDYIHRDIKPDNFLMGLGKRGNLVYIIDFGLAKRYRDSK-HQHIAYRENKNLTGTARYASINTHRGIEQSRRDD 376
                  *************************************************************97.79******************************** PP

  Csnk1a1-aln 204 meslgyvlmyfnrtslpwqglkaatkkqkyekisekkmstpvevlckgfpaefamylnycrglrfeeapdymylrqlfrilfrtlnhqydytfdwtml 301
                  +eslgyv+myfnr +lpwqglka tk+qkye isekk+st v+ lc g+p  fa ylnycr l fee pdy ylr+lfr lf+  +  ydy fdw   
     F46F2.2c 377 IESLGYVFMYFNRGTLPWQGLKAVTKRQKYELISEKKISTRVDDLCAGYPEAFAQYLNYCRSLGFEEQPDYGYLRNLFRTLFHRQQFCYDYVFDWNTY 474
                  ***********************************************************************************************988 PP

  Csnk1a1-aln 302 kq 303
                  k 
     F46F2.2c 475 KF 476
                  75 PP

>> F46F2.2a  CE38356	WBGene00002203	locus:kin-20	casein kinase I (epsilon\/delta)	status:Confirmed	UniProt:Q20471	protei
   #    score  bias  c-Evalue  i-Evalue hmmfrom  hmm to    alifrom  ali to    envfrom  env to     acc
 ---   ------ ----- --------- --------- ------- -------    ------- -------    ------- -------    ----
   1 !  491.8   1.9  2.5e-149  1.1e-147       8     302 ..     182     475 ..     177     479 .] 0.98

  Alignments for each domain:
  == domain 1    score: 491.8 bits;  conditional E-value: 2.5e-149
  Csnk1a1-aln   8 kaefivggkyklvrkigsgsfgdiylainitngeevavklesqkarhpqllyesklykilqggvgiphirwygqekdynvlvmdllgpsledlfnfcs 105
                    e+ vg +++l rkigsgsfgdiyl  ni   eevavkle  k++hpql  es+ly+i+ gg+gip irw gqe dynv+vm+llgpsledlfnfc 
     F46F2.2a 182 EMELRVGNRFRLGRKIGSGSFGDIYLGQNIQTNEEVAVKLECVKSKHPQLHIESRLYRIMLGGIGIPEIRWCGQEGDYNVMVMELLGPSLEDLFNFCQ 279
                  45789********************************************************************************************* PP

  Csnk1a1-aln 106 rrftmktvlmladqmisrieyvhtknfihrdikpdnflmgigrhcnklflidfglakkyrdnrtrqhipyredknltgtaryasinahlgieqsrrdd 203
                  r+f++ktvl+ladqm+sr+e++h +++ihrdikpdnflmg+g+  n +++idfglak+yrd++ +qhi yre+knltgtaryasin+h gieqsrrdd
     F46F2.2a 280 RKFSLKTVLLLADQMLSRVEFIHCRDYIHRDIKPDNFLMGLGKRGNLVYIIDFGLAKRYRDSK-HQHIAYRENKNLTGTARYASINTHRGIEQSRRDD 376
                  *************************************************************97.79******************************** PP

  Csnk1a1-aln 204 meslgyvlmyfnrtslpwqglkaatkkqkyekisekkmstpvevlckgfpaefamylnycrglrfeeapdymylrqlfrilfrtlnhqydytfdwtml 301
                  +eslgyv+myfnr +lpwqglka tk+qkye isekk+st v+ lc g+p  fa ylnycr l fee pdy ylr+lfr lf+  +  ydy fdw   
     F46F2.2a 377 IESLGYVFMYFNRGTLPWQGLKAVTKRQKYELISEKKISTRVDDLCAGYPEAFAQYLNYCRSLGFEEQPDYGYLRNLFRTLFHRQQFCYDYVFDWNTY 474
                  ***********************************************************************************************987 PP

  Csnk1a1-aln 302 k 302
                  k
     F46F2.2a 475 K 475
                  7 PP

>> F46F2.2d  CE38359	WBGene00002203	locus:kin-20	casein kinase I (epsilon\/delta)	status:Confirmed	UniProt:Q20471	protei
   #    score  bias  c-Evalue  i-Evalue hmmfrom  hmm to    alifrom  ali to    envfrom  env to     acc
 ---   ------ ----- --------- --------- ------- -------    ------- -------    ------- -------    ----
   1 !  491.6   1.8  2.9e-149  1.3e-147       8     302 ..     182     475 ..     177     478 .. 0.98

  Alignments for each domain:
  == domain 1    score: 491.6 bits;  conditional E-value: 2.9e-149
  Csnk1a1-aln   8 kaefivggkyklvrkigsgsfgdiylainitngeevavklesqkarhpqllyesklykilqggvgiphirwygqekdynvlvmdllgpsledlfnfcs 105
                    e+ vg +++l rkigsgsfgdiyl  ni   eevavkle  k++hpql  es+ly+i+ gg+gip irw gqe dynv+vm+llgpsledlfnfc 
     F46F2.2d 182 EMELRVGNRFRLGRKIGSGSFGDIYLGQNIQTNEEVAVKLECVKSKHPQLHIESRLYRIMLGGIGIPEIRWCGQEGDYNVMVMELLGPSLEDLFNFCQ 279
                  45789********************************************************************************************* PP

  Csnk1a1-aln 106 rrftmktvlmladqmisrieyvhtknfihrdikpdnflmgigrhcnklflidfglakkyrdnrtrqhipyredknltgtaryasinahlgieqsrrdd 203
                  r+f++ktvl+ladqm+sr+e++h +++ihrdikpdnflmg+g+  n +++idfglak+yrd++ +qhi yre+knltgtaryasin+h gieqsrrdd
     F46F2.2d 280 RKFSLKTVLLLADQMLSRVEFIHCRDYIHRDIKPDNFLMGLGKRGNLVYIIDFGLAKRYRDSK-HQHIAYRENKNLTGTARYASINTHRGIEQSRRDD 376
                  *************************************************************97.79******************************** PP

  Csnk1a1-aln 204 meslgyvlmyfnrtslpwqglkaatkkqkyekisekkmstpvevlckgfpaefamylnycrglrfeeapdymylrqlfrilfrtlnhqydytfdwtml 301
                  +eslgyv+myfnr +lpwqglka tk+qkye isekk+st v+ lc g+p  fa ylnycr l fee pdy ylr+lfr lf+  +  ydy fdw   
     F46F2.2d 377 IESLGYVFMYFNRGTLPWQGLKAVTKRQKYELISEKKISTRVDDLCAGYPEAFAQYLNYCRSLGFEEQPDYGYLRNLFRTLFHRQQFCYDYVFDWNTY 474
                  ***********************************************************************************************987 PP

  Csnk1a1-aln 302 k 302
                  k
     F46F2.2d 475 K 475
                  6 PP

>> Y106G6E.6  CE29604	WBGene00013709	locus:csnk-1	casein kinase like	status:Confirmed	UniProt:Q8WQ99	protein_id:CAB60309
   #    score  bias  c-Evalue  i-Evalue hmmfrom  hmm to    alifrom  ali to    envfrom  env to     acc
 ---   ------ ----- --------- --------- ------- -------    ------- -------    ------- -------    ----
   1 !  367.3   0.2  1.8e-111  8.1e-110       2     300 ..      13     313 ..      12     343 .. 0.96

  Alignments for each domain:
  == domain 1    score: 367.3 bits;  conditional E-value: 1.8e-111
  Csnk1a1-aln   2 asssgskaefivggkyklvrkigsgsfgdiylainitngeevavklesqkarhpqllyesklykilqggvgiphirwygqekdynvlvmdllgpsled 99 
                  as++ s+  ++vg ++k+ +kig g fg++ l  n+ n e va+kle  k++ pql  e ++yk+l    g+p+++++g    yn lvm+llg sled
    Y106G6E.6  13 ASTTNSQGVLMVGPNFKVGKKIGCGNFGELRLGKNLYNNEHVAIKLEPMKSKAPQLHLEYRFYKLLGQAEGLPQVHYFGPCGKYNALVMELLGHSLED 110
                  788899999***************************************************************************************** PP

  Csnk1a1-aln 100 lfnfcsrrftmktvlmladqmisrieyvhtknfihrdikpdnflmgi..grhcnklflidfglakkyrdnrtrqhipyredknltgtaryasinahlg 195
                  lf++c r+f++ktv m+a q+i rieyvhtk +i+rd+kp+nfl+g    r+   l +idfglak y d  t +hi yre k ltgtary sin+hlg
    Y106G6E.6 111 LFDLCDRHFSLKTVAMVAMQLIRRIEYVHTKHLIYRDVKPENFLIGRysTRKQHVLHIIDFGLAKEYIDCDTGKHIAYREHKSLTGTARYMSINTHLG 208
                  ********************************************9953367788899***************************************** PP

  Csnk1a1-aln 196 ieqsrrddmeslgyvlmyfnrtslpwqglkaatkkqkyekisekkmstpvevlckgfpaefamylnycrglrfeeapdymylrqlfrilfrtlnhqyd 293
                   eqsrrdd+e+lg+++myf r slpwqglka t k++y+ki + k  t vevlc gfp efa yl y+r l f e+pdy +  +lf+ ++  l   yd
    Y106G6E.6 209 KEQSRRDDLEALGHMFMYFLRGSLPWQGLKADTLKERYQKIGDTKRQTAVEVLCEGFPDEFAQYLRYARRLDFFETPDYDFCYNLFKSVLDRLGATYD 306
                  ************************************************************************************************** PP

  Csnk1a1-aln 294 ytfdwtm 300
                  y fdwt 
    Y106G6E.6 307 YEFDWTP 313
                  *****95 PP

>> H05L14.1  CE16168	WBGene00010366	casein kinase	status:Partially_confirmed	UniProt:O18107	protein_id:CAB16921.1
   #    score  bias  c-Evalue  i-Evalue hmmfrom  hmm to    alifrom  ali to    envfrom  env to     acc
 ---   ------ ----- --------- --------- ------- -------    ------- -------    ------- -------    ----
   1 !   62.9   0.0   7.4e-19   3.3e-17      80     317 ..     190     428 ..     114     443 .. 0.75
   2 !   97.5   0.2   2.2e-29   9.8e-28      11     277 ..     453     736 ..     449     752 .. 0.75

  Alignments for each domain:
  == domain 1    score: 62.9 bits;  conditional E-value: 7.4e-19
  Csnk1a1-aln  80 gqekdynvlvmdllgpsledlfnfcsrrftmktvlmladqmisrieyvhtknfihrdikpdnflmgigrhcnklflidfglakkyrdnrtrqhipyre 177
                   q +  n  ++  +   + +++ +  + +t+   + +a q +  i+y+h   f+ r+ikp  f +g+     k+++ d+ l + + d  t++  p r 
     H05L14.1 190 CQTQHLNYWIISPFSLQILEILRI-VKALTVPCAFNVALQTLDAIQYLHQAGFLNRNIKPASFSVGLNEEETKIYMTDYRLVRTHIDPSTKKVRPART 286
                  555555555555554444444443.467888899999************************************************************* PP

  Csnk1a1-aln 178 dknltgtaryasinahlgieqsrrddmeslgyvlmyfnrtslpwqglkaatkkqkyekisekkmstpvevlck...gfpaefamylnycrglrfeeap 272
                    +  gtaryasi      +q r+dd+e+  y++  +     p +gl      +    i ek       vl +    +p ef   ++ ++g  ++  p
     H05L14.1 287 GLKYGGTARYASIAGLKKKDQGRKDDVEAWIYMIYDL---IDPENGLSWRKSPRCNMMIKEK-ENFKYHVLPHtydKVPEEFKKLVDLVHGYSYDSLP 380
                  ****************************987765443...3467777654444444444444.4455566654111579******************* PP

  Csnk1a1-aln 273 dymylrqlfrilfrtlnhqydytfdw....tmlkqkaaqqaasssgqgq 317
                  dy  ++++++ + ++  h+   t dw    t ++q  a ++a+    g+
     H05L14.1 381 DYAAFKEIVQNVGKSKGHDM-TTCDWvgkiTPVNQEIAIKTAAEKSTGN 428
                  ************99999986.3667733325667777766666555555 PP

  == domain 2    score: 97.5 bits;  conditional E-value: 2.2e-29
  Csnk1a1-aln  11 fivggky..klvrkigsgsfgdiylaini.tng...eevavklesqkarhpqlly..e.......sklykilqggvgiphirwygq....ekdynvlv 89 
                  +i  g+y  k+vr +gsg fgd+y   +  ++g      a+k es+  ++  l    e       s   k  +g v    + +  +    e   + +v
     H05L14.1 453 VITNGQYawKVVRLLGSGGFGDVYKVFDDkAKGpkkTHYALKTESEGGKKAMLRLkvEmqvmitiSDARKKSKGDVNRHFVDFIDRgkseELKCKYIV 550
                  5667776559**************99864145522256899***98666654433003111111155567788999988887765411114456789* PP

  Csnk1a1-aln  90 mdllgpsledlf.nfcsrrftmktvlmladqmisrieyvhtknfihrdikpdnflmgigrhcnklflidfglakkyrdnrtrqhipyredknltgtar 186
                  m l+gpsl+d   +f        t  ++a q +  i  +h   ++hrdikp nf +g+g +   +f++dfg+ + y d +t+qh   r+  ++ gt r
     H05L14.1 551 MSLVGPSLDDCRrKFGVNLSNTSTPYIIAIQTLESIRDLHNLGYLHRDIKPANFAVGVGAKESTVFMLDFGIGRSYLDPKTKQHRAPRKKVKFLGTLR 648
                  **********6425666666778999************************************************************************ PP

  Csnk1a1-aln 187 yasinahlgieqsrrddmeslgyvlmyfnrtslpwqglkaatkkqkyekise.kkmstpvevlckgfpaefamylnycrglrfeeapdymyl 277
                  yas  + l ++q r+dd+e   y+   f+    p +g+    k++   ki e k++    +      p  +   + y   l+f+ +p+y  l
     H05L14.1 649 YASRACMLEVDQGRKDDLECWIYM--VFDI-FDPKNGVSWK-KQRDRVKIREaKQLFFDGKAQYDYAPISLRPIIIYINSLQFQTTPEYANL 736
                  *******************97765..4443.3466666433.23334466552445566666777777777777888888888888888765 PP

>> R90.1  CE06325	WBGene00011283	casein Kinase I	status:Partially_confirmed	UniProt:Q22033	protein_id:CAA99911.1
   #    score  bias  c-Evalue  i-Evalue hmmfrom  hmm to    alifrom  ali to    envfrom  env to     acc
 ---   ------ ----- --------- --------- ------- -------    ------- -------    ------- -------    ----
   1 !  151.5   0.2     8e-46   3.6e-44      11     313 ..      14     313 ..       1     337 [. 0.85

  Alignments for each domain:
  == domain 1    score: 151.5 bits;  conditional E-value: 8e-46
  Csnk1a1-aln  11 fivggkyklvrkigsgsfgdiylainitng.eevavklesqkarhpqllyesklykilqggvgiphirwygqekdynvlvmdllgpsledlfnfc.sr 106
                   ++  ++k+  kig g fg+iy a ++ n  e va+k+es ka +  l  e  + + lqg     +    g++  +n lvm l g  l dl   +  +
        R90.1  14 QVIRERWKIKAKIGGGGFGEIYEATDVQNHhERVAIKVESSKATKQVLKMEVAVLRRLQGKKHACKFYGCGRNDKFNYLVMSLQGKNLADLRREApKQ 111
                  4667799********************996367****************************9999988899999*****************9766156 PP

  Csnk1a1-aln 107 rftmktvlmladqmisrieyvhtknfihrdikpdnflmgig.rhcnklflidfglakkyrdnrtrqhipyredknltgtaryasinahlgieqsrrdd 203
                   f + t + +  q++  i  +h+  f+hrd+kp nf mg   +   +++++dfgla++y +++     p r    + gt rya++ ah   e  r+dd
        R90.1 112 CFNLSTAVRVGIQILNGIREIHSIGFLHRDVKPSNFAMGRTsQTMRNVYMLDFGLARQYLNAKGEIRSP-RSAAGFRGTVRYAAVTAHKNKEMGRQDD 208
                  7**************************************761556789************999998888.78899*********************** PP

  Csnk1a1-aln 204 meslgyvlmyfnrtslpwqglkaatkkqkyekisekkmstpvevlckgfpaefamylnycrglrfeeapdymylrqlfrilfrtlnhqydytfdwtml 301
                  + sl y+l  f +  lpw+ +k    k+    + + k  + + vl    p e+ +++ + + l + ++pdy+yl  l+  ++   +  +d  +dw + 
        R90.1 209 LWSLFYMLTEFLQGQLPWRKIKD---KDE---VGKMKEEADLVVLLDDCPHEMHLFVAHLKVLGYADTPDYVYLESLLNKIVAENEISWDEPYDWELG 300
                  ******************98874...333...44455567889***********************************99999999999999999885 PP

  Csnk1a1-aln 302 kqk.aaqqaasss 313
                   ++ a++q   + 
        R90.1 301 YDNmATRQKQQAN 313
                  4441333433333 PP

>> T05A7.6  CE04892	WBGene00020223	casein kinase	status:Partially_confirmed	UniProt:Q22203	protein_id:CCD69224.1
   #    score  bias  c-Evalue  i-Evalue hmmfrom  hmm to    alifrom  ali to    envfrom  env to     acc
 ---   ------ ----- --------- --------- ------- -------    ------- -------    ------- -------    ----
   1 !   66.0   0.1   8.1e-20   3.7e-18      28     282 ..     114     368 ..      88     387 .. 0.77
   2 !   81.0   2.7   2.3e-24     1e-22      16     308 ..     439     743 ..     425     756 .. 0.77

  Alignments for each domain:
  == domain 1    score: 66.0 bits;  conditional E-value: 8.1e-20
  Csnk1a1-aln  28 fgdiylainitngeevavklesqkarhpqlly.es....klykilqggvgiphirwygqekd.ynvlvmdllgpsledlfnfcs.rrftmktvlmlad 118
                    d+yl  +   g++  +k+     + pq+l  e+    +l ki      i  i +    kd  + l++   g +l+++++ ++  +++m   +++  
      T05A7.6 114 DYDVYLVKDTESGDDYRMKVAR---KDPQILKtEAallrRLEKIPGDKCFISMIEYGSIVKDkVEFLIVSPYGATLNEIMKKATmGQLSMDCSFVVGL 208
                  3589999999999998888754...356666424411115566666667788888777778735789999********9987652689********** PP

  Csnk1a1-aln 119 qmisrieyvhtknfihrdikpdnflmgigrhcnklflidfglakkyrdnrtrqhipyredknltgtaryasinahlgieqsrrddmeslgyvlmyf.n 215
                  qm+  i+ +h+  +ihr+i p  f  g+g     lfl df  a+k+ +n+  +h+  r + ++ g  r+a   ++   +q r+dd+es  y l+y+ +
      T05A7.6 209 QMLRAIQNLHSIGYIHRNISPASFHCGLGMDEPTLFLQDFRQARKFEENK--KHVTARTNVKMYGCGRFANRACQGSKDQGRKDDLESWVYTLFYLmD 304
                  **********************************************9985..8**********************9******************9636 PP

  Csnk1a1-aln 216 rtslpwqglkaatkkqkyekisekkmstpvevlckgfpaefamylnycrglrfeeapdymylrqlfr 282
                    sl w+  + +       +  +  m+   +      p ++   l    g  f  apdy  +r+ + 
      T05A7.6 305 NGSLSWKRENNSLVV---IQQKDAFMAGNGKDQFTHAPRDLVPLLSVINGYEFSSAPDYEVFRNCLE 368
                  78****876544322...2222345666666667778999999999999999999999988887655 PP

  == domain 2    score: 81.0 bits;  conditional E-value: 2.3e-24
  Csnk1a1-aln  16 kyklvrkigsgsfgdiylainitn..geevavklesqkarhpqllyesklykilqgg......vgiphirwygqek....dynvlvmdllgpsledlf 101
                   +k+v  +gsg fgd+y     ++   +  a+k es+   +  l  + ++  +++             i +  + k      + +vm l+gpsled+ 
      T05A7.6 439 GWKVVNLLGSGGFGDVYKVHRESQasNKCYALKTESEEGEKRYLRLKVEVTVMMKTAekkkdnKFKNFIEFVDRGKceqlKCKFVVMGLVGPSLEDIR 536
                  4899*************98765541145679999999765555444444333333320001112334555544433111256789***********96 PP

  Csnk1a1-aln 102 .nfcsrrftmktvlmladqmisrieyvhtknfihrdikpdnflmgigrhcnklflidfglakkyrdnrtrqhipyredknltgtaryasinahlgieq 198
                   ++    f+ +t + +a q ++ +  +h+  ++hrdikp n+ +g+    + ++++dfg+ak y d+   ++i  r+  ++ gt rya   + +  eq
      T05A7.6 537 rKYLLASFSKHTSFNVAIQTVTALRDLHSLGYLHRDIKPANYAVGLDEREDTVYMLDFGIAKLYVDENGVHKIK-RKKVKFLGTLRYACRACMMQQEQ 633
                  3689999***********************************************************99877775.6666678**************** PP

  Csnk1a1-aln 199 srrddmeslgyvlmyf..nrtslpwqglkaatkkqkyekisekkmstpvevlckgfpaefamylnycrglrfeeapdymylrqlfrilfrtlnhqydy 294
                   r+dd+e+  y+++ +  +   +pw+ l          k  +  ++t  +     +   +   + y+  ++++ +pdy y+ ++++     +  +   
      T05A7.6 634 GRKDDLETWIYLVFDLmdEAHGMPWRALCDPRE---ILKSKNTFFATFDNFQFSNILKRLKDLVVYVDDMQYDTTPDYSYILNFLKTTANDVGAKITK 728
                  ********999876542245689**99876544...44555566777777778888888888999999********************999******* PP

  Csnk1a1-aln 295 tfdwt.mlkqkaaqq 308
                   +dw   lkqk  + 
      T05A7.6 729 KLDWMgKLKQKEFDS 743
                  ****63689987654 PP

>> F41G3.5  CE44056	WBGene00018301	protein kinase	status:Confirmed	UniProt:Q20288	protein_id:CCD71052.1
   #    score  bias  c-Evalue  i-Evalue hmmfrom  hmm to    alifrom  ali to    envfrom  env to     acc
 ---   ------ ----- --------- --------- ------- -------    ------- -------    ------- -------    ----
   1 !  135.2   0.1   7.4e-41   3.3e-39      16     299 ..      27     307 ..      22     325 .. 0.86

  Alignments for each domain:
  == domain 1    score: 135.2 bits;  conditional E-value: 7.4e-41
  Csnk1a1-aln  16 kyklvrkigsgsfgdiylainitngeevavklesqkarhpqllyesklykilqggvg..iphirwygqekdynvlvmdllgpsledlfnfc.srrftm 110
                   yk+vr i  g+fg +y  ++  n    a+kles+ +   +l  e+ + + l          + + g+   +n l+m l+g  l +l   c  r+f+ 
      F41G3.5  27 DYKVVRFIAKGAFGAVYQ-VDHINTLPFALKLESRSSETRNLKMEAVVLRSLLPIRSpyFCRVFFCGKAEKFNFLIMTLVGKNLSELRANCpNRKFSR 123
                  59***************7.56669999*******************998877654331155667889********************88774699*** PP

  Csnk1a1-aln 111 ktvlmladqmisrieyvhtknfihrdikpdnflmgigrhcnklflidfglakkyr.dnrtrqhipyredknltgtaryasinahlgieqsrrddmesl 207
                  +t l +  qmi  i+ +h+  fihrdikp nf + +     +l+++dfg+++ky  d  t+   p    + + gt rya + +h g +  r++d+e++
      F41G3.5 124 RTGLQIGIQMINAIQQLHSIGFIHRDIKPANFCINLDN-PHQLVMVDFGMCRKYLnDGGTQLRHPRWSVHGFRGTVRYAPLATHYGRDSCRKEDLETI 220
                  **********************************9975.679************6256677788999999**************************** PP

  Csnk1a1-aln 208 gyvlmyfnrtslpwqglkaatkkqkyekisekkmstpvevlckgfpaefamylnycrglrfeeapdymylrqlfrilfrtlnhqydytfdwt 299
                   yvl+ +   +lpw  +    + ++ ++++    +t +  +  g p ++   l y   lrf +apdy  +r l+   +   n q++ +f+w 
      F41G3.5 221 FYVLVELLVGTLPWMTMEEHIHVEHSKQVA---RTTGLREFLSGCPKQLVHILLYIDNLRFYDAPDYALIRGLLSFAL--ENCQHNGSFEWE 307
                  ***************999877766655554...5788888999******************************87555..566666677774 PP

>> F59A6.4  CE01982	WBGene00019086	Protein kinase	status:Partially_confirmed	UniProt:Q21026	protein_id:CCD70464.1
   #    score  bias  c-Evalue  i-Evalue hmmfrom  hmm to    alifrom  ali to    envfrom  env to     acc
 ---   ------ ----- --------- --------- ------- -------    ------- -------    ------- -------    ----
   1 !   58.7   0.1   1.3e-17     6e-16      29     281 ..     119     371 ..      93     388 .. 0.75
   2 !   81.1   1.4     2e-24   9.2e-23      17     304 ..     434     733 ..     428     748 .. 0.74

  Alignments for each domain:
  == domain 1    score: 58.7 bits;  conditional E-value: 1.3e-17
  Csnk1a1-aln  29 gdiylainitngeevavklesqkarhpqllyes....klykilqggvgiphirwygq.ekd.ynvlvmdllgpsledlfn.fcsrrftmktvlmladq 119
                   d+y+  ++   ee  +k+  +  +   l  e+    +l ki         +  yg+  kd  + lv+   g +l+++++      ++m   +++  q
      F59A6.4 119 HDVYVVKDVEADEEYRMKVARKDLQI--LKIEAallrRLEKIPGDKC-FVSLVEYGNvSKDkLEFLVVSSYGSTLQEILKkTINGPLSMDCSFVVGLQ 213
                  58888888888888888876554432..2234400104445444444.44444555426663589**********99876156778************ PP

  Csnk1a1-aln 120 misrieyvhtknfihrdikpdnflmgigrhcnklflidfglakkyrdnrtrqhipyredknltgtaryasinahlgieqsrrddmeslgyvlmyf.nr 216
                  m+  i+ +h+  ++hr+i+p  f  g+g     l+l df   +k+ +n+  +h+  r   ++ g  r+a   ++   +q r+dd+es  y l+y+ ++
      F59A6.4 214 MLRAIQNLHSLGYVHRNINPSAFNCGLGMDETSLYLQDFRQVRKFEENK--KHVTARSTVKMFGCGRFANRACQNSKDQGRKDDLESWIYTLFYLiDH 309
                  *********************************************9985..8*****************************************96378 PP

  Csnk1a1-aln 217 tslpwqglkaatkkqkyekisekkmstpvevlckgfpaefamylnycrglrfeeapdymylrqlf 281
                   sl w+     +  q   +  +  m+   +      p  +a  l  + g  f  ap+y  +++l+
      F59A6.4 310 GSLSWKNE---ADSQIVVQQKDLFMTGDGKEQFSRAPRGLAPLLSKVNGYEFTSAPEYDSFKNLI 371
                  9****753...344444444555566665555666677777777777777777777777666665 PP

  == domain 2    score: 81.1 bits;  conditional E-value: 2e-24
  Csnk1a1-aln  17 yklvrkigsgsfgdiylainitn..geevavklesqk..arhpqllyeskl.ykilqg...gvgiphirwygqek....dynvlvmdllgpsledlf. 101
                  +k++  +gsg fgd+y     ++   +  a+k es+    r+ +l  e  +  k  +          i +  + k      + +vm l+gpsled+  
      F59A6.4 434 WKVINLLGSGGFGDVYKVHRESQpiTKCYALKTESEEgeKRYLRLKIEVTVmMKTAEKkkeNKFKNFIEFVDRGKceqlKCKYVVMGLVGPSLEDIRr 531
                  688889999999999987654331134566777776511556666666543133332211022234455544333111145679***********963 PP

  Csnk1a1-aln 102 nfcsrrftmktvlmladqmisrieyvhtknfihrdikpdnflmgigrhcnklflidfglakkyrdnrtrqhipyredknltgtaryasinahlgieqs 199
                  ++    f+ +t + +a q ++ ++ +h+  ++hrdikp n+ +g+    + ++++dfg+ak y d+    h   r+  ++ gt rya   + +  eq 
      F59A6.4 532 KYLLGSFSKHTSFNVAIQTVTALQDLHSIGYLHRDIKPANYAVGLEDREDTVYMLDFGIAKLYVDENGE-HKVKRKKVKFLGTLRYACRACMMQQEQG 628
                  688999***********************************************************9875.66677778889***************** PP

  Csnk1a1-aln 200 rrddmeslgyvlmyf..nrtslpwqglkaatk..kqkyekisekkmstpvevlckgfpaefamylnycrglrfeeapdymylrqlfrilfrtlnhqyd 293
                  r+dd+e+  y+++ +  +   +pw+ l +     k k e  ++   s+ v    k +       + y+  +++e +pdy y+ ++++        +  
      F59A6.4 629 RKDDLETWIYLVFDLmdESHGMPWRSLCSPKEilKSKNEFFTNFD-SSSVSATLKRL----KGLVSYVDNMQYETTPDYDYIINFLKTTATEAGAKIS 721
                  *******999887661144569*****876542266666666554.44555555554....456789999************9999988888888888 PP

  Csnk1a1-aln 294 ytfdwt.mlkqk 304
                    +dw   lk+k
      F59A6.4 722 KKLDWIgKLKNK 733
                  888885245655 PP

>> C56C10.6  CE29490	WBGene00016963	Casein kinase	status:Partially_confirmed	UniProt:Q18882	protein_id:CCD68176.1
   #    score  bias  c-Evalue  i-Evalue hmmfrom  hmm to    alifrom  ali to    envfrom  env to     acc
 ---   ------ ----- --------- --------- ------- -------    ------- -------    ------- -------    ----
   1 !  118.8   0.0   7.4e-36   3.3e-34      12     320 ..      19     330 ..      14     350 .. 0.83

  Alignments for each domain:
  == domain 1    score: 118.8 bits;  conditional E-value: 7.4e-36
  Csnk1a1-aln  12 ivggkyklvrkigsgsfgdiylainitngeevavklesqkarhpq.llyesklykilqggvgiphirwygqekdynvlvmdllgpsledlfnfcsrrf 108
                  ivg  ++++rk+g g  g +yl  n+ +  e a+k es+ a     l  e  + k l g   + +  +  +  d+  ++m llg sl+ +++  +r++
     C56C10.6  19 IVGCSWQVIRKLGEGGCGSVYLVKNLEDETEAAMKAESNGAAGGCvLKLEVAILKKLSGKPHVCQFLFAARLTDFTYVIMTLLGESLNKIVKRIARQI 116
                  9*************************************99877651567999999999999999999999**************************** PP

  Csnk1a1-aln 109 tmktvlmladqmisrieyvhtknfihrdikpdnflmgigr...hcnklflidfglakkyrdnrtrq..hipy...redknltgtaryasinahlgieq 198
                  t+ + + +a +++  ++ +h   fihrd+kp n+ +g       c  + ++dfgla+++  +++ q  ++     re   + gt+ry+si  h   eq
     C56C10.6 117 TVSSQVRIAANVLFCLKQIHDIGFIHRDLKPANMALGYKTnndECRFFHVLDFGLARQFVVSQSDQpsKLMMrrpRERSLFRGTTRYCSIRMHDRAEQ 214
                  **********************************9998641226778889********988777762222221226777789**************** PP

  Csnk1a1-aln 199 srrddmeslgyvlmyfnrtslpwqglkaatkkqkyekisekkmstpvevlckgfpaefamylnycrglrfeeapdymylrqlfrilfrtlnhqydytf 296
                   r dd+ s+ y+l  + r  lpw              + e k     ev+ +  p ef    +y r l +   pdy  +  l+  ++   +  ++  f
     C56C10.6 215 GRVDDLWSMVYLLAEL-RGPLPWSSQS------DKRVVGEMKRLHSDEVVLQNSPMEFLEIAKYLRSLTYFHRPDYHKIFMLLISVMSKGKFAWNDPF 305
                  ***********98876.99****7532......23457888888899*****************************999999988888899999**** PP

  Csnk1a1-aln 297 dwtmlkqkaaqq.aasssgqgqqaq 320
                  dw m    +  + + s s     aq
     C56C10.6 306 DWEMPISTTPSKsTPSKSVTKSPAQ 330
                  ***9665554440344444443344 PP

>> C27D8.1  CE18539	WBGene00007777	serine\/threonine kinase	status:Confirmed	UniProt:Q93288	protein_id:CAB05633.1
   #    score  bias  c-Evalue  i-Evalue hmmfrom  hmm to    alifrom  ali to    envfrom  env to     acc
 ---   ------ ----- --------- --------- ------- -------    ------- -------    ------- -------    ----
   1 !  118.2   0.1   1.1e-35   4.9e-34      15     309 ..      22     320 ..      15     326 .. 0.85

  Alignments for each domain:
  == domain 1    score: 118.2 bits;  conditional E-value: 1.1e-35
  Csnk1a1-aln  15 gkyklvrkigsgsfgdiylainitngeevavklesq..karhpqllyesklykilqggvgiphirwygqe..kdynvlvmdllgpsledlfn.fcsrr 107
                   +y +vr +g g fg +yl  +    ++ a+k+e +  k +h +l  e  + k++  g    +i   g++    +  lvm+l+g sl dl      + 
      C27D8.1  22 ANYTVVRLLGEGGFGAVYLVQDNKSKKQSAMKVERKieKRKHSKLKMEIAILKLVGSGKHFTQIVDRGKKdkEGFFFLVMELVGKSLADLKAdRPDKV 119
                  5799***************************9997433999***********************8888641145889*************75167899 PP

  Csnk1a1-aln 108 ftmktvlmladqmisrieyvhtknfihrdikpdnflmgigrhcnklflidfglakkyrdnrtrqhipyredknltgtaryasinahlgieqsrrddme 205
                  f++ t l ++ q +  +e +h   fihrd+kp+n+  g+  +  +++++dfg+a+ky + +   + p re   + gt r+a i +h   e   +dd e
      C27D8.1 120 FSFATGLGVSCQCLEAVEELHKTGFIHRDLKPQNYACGLDEKRHNIYILDFGIARKYLNTKNELKTP-RETVGFKGTVRFAPIACHRNTEMGPKDDCE 216
                  **********************************************************999988888.9***************************** PP

  Csnk1a1-aln 206 slgyvlmyfn.rtslpwqgl..kaatkkqkyekisekkmstpvevlckgfpaefamylnycrglrfeeapdymylrqlfrilfrtlnhqydytfdwtm 300
                  s  y+l+ +   + lpw+ l  k    k+k e   +k+ s    +        ++  l+y  g  +++  dy ++ + +    +  n + d  +dw +
      C27D8.1 217 SWFYLLLDLIvPSGLPWRKLsdKHEVLKEKEECRKDKRSSLFAGLRQT---DYLSKVLDYIDGRAYQDRVDYQFIYKNLAEACKVCNLDIDSPYDWEL 311
                  *****997651677****993334455666665555555544443333...3467789***************************************9 PP

  Csnk1a1-aln 301 lkqkaaqqa 309
                   k   + + 
      C27D8.1 312 QKPEKTSKE 320
                  996544433 PP

>> W03G9.5  CE14562	WBGene00021016	protein kinase	status:Partially_confirmed	UniProt:O44751	protein_id:CCD70129.1
   #    score  bias  c-Evalue  i-Evalue hmmfrom  hmm to    alifrom  ali to    envfrom  env to     acc
 ---   ------ ----- --------- --------- ------- -------    ------- -------    ------- -------    ----
   1 !  117.5   0.0   1.8e-35   8.2e-34      10     299 ..      11     303 ..       4     317 .. 0.85

  Alignments for each domain:
  == domain 1    score: 117.5 bits;  conditional E-value: 1.8e-35
  Csnk1a1-aln  10 efivggkyklvrkigsgsfgdiy.lainitngeevavklesqk.arhpqllyesklykilqggvgiphirw..ygqekdynvlvmdllgpsledlf.n 102
                    ++  ky   rk+g g  g iy +a+    g   a k e+      p l  e k+   l+    i  +     gq  +y+ +vm llgpsl+ +   
      W03G9.5  11 ASVINRKYLAFRKLGEGGCGVIYeVAMVKCPGRRFACKAETTVfDEDPTLPMEHKIISKLNEKNSIHCVELidKGQSDNYQFIVMTLLGPSLDAIRaT 108
                  567889*****************55777789*********9862678**********999988888766652279******************99625 PP

  Csnk1a1-aln 103 fcsrrftmktvlmladqmisrieyvhtknfihrdikpdnflmg.igrhcnkl.flidfglakky..rd..nr.trqhipyredknltgtaryasinah 193
                  + + +f+  + l++  q +  i+ +h   f+hrd+kp nf +g +g   ++l  ++dfg++++y  +d  n   r   p r    + gt ry+s+ a+
      W03G9.5 109 LPTNKFSTFSTLVMGIQALDSIKEIHDIGFVHRDVKPANFAIGaLGTPKQRLvHVLDFGISRQYlvKDgeNGgLRIRKP-RRIVPFRGTLRYCSVAAQ 205
                  77899*9999999999************************9994677777762579*******9432311221233333.4445678*********** PP

  Csnk1a1-aln 194 lgieqsrrddmeslgyvlmyfnrtslpwqglkaatkkqkyekisekkmstpvevlckgfpaefamylnycrglrfeeapdymylrqlfrilfrtlnhq 291
                     eq r+dd+ sl y+++ f + slpw g+         ek+    m   v  l +g+ +e am+ ++   lr++  pdy  lr+l+  +f   n +
      W03G9.5 206 ERKEQGRHDDLWSLFYMIVEFVKGSLPWTGIMEE------EKVI--VMKEDVTELFNGLESECAMFAQHLSVLRYQTNPDYALLRDLLMNIFVRRNFN 295
                  ******************************9654......4443..466788999*********************************9999999999 PP

  Csnk1a1-aln 292 ydytfdwt 299
                   +  +dw 
      W03G9.5 296 AQMKVDWE 303
                  99999995 PP

>> B0218.5  CE06688	WBGene00015049	ser\/thr kinase	status:Partially_confirmed	UniProt:Q17448	protein_id:CCD61387.1
   #    score  bias  c-Evalue  i-Evalue hmmfrom  hmm to    alifrom  ali to    envfrom  env to     acc
 ---   ------ ----- --------- --------- ------- -------    ------- -------    ------- -------    ----
   1 !  117.5   0.7   1.7e-35   7.8e-34      15     277 ..      22     292 ..       9     306 .. 0.84

  Alignments for each domain:
  == domain 1    score: 117.5 bits;  conditional E-value: 1.7e-35
  Csnk1a1-aln  15 gkyklvrkigsgsfgdiylainitngeevavklesqkarhpqllyesklyk...ilqggvgiphirwygqekdynvlvmdllgpsledl.fnfcsrrf 108
                   +yk++  +g g +g +y  + +++ e+ a+k e   a    l  + ++ k    +q       i     ++ +n +vm l+g  l dl ++ +  rf
      B0218.5  22 DRYKVLALLGKGGYGAVYSVLRLSDMEKFAIKCENAAACRKALYMDCNVLKgaaKIQSRHFCTVIDQAAVKNRFNFIVMKLIGKNLWDLrMDTAECRF 119
                  58**********************************9999999999887662223455555566777777889***************95678899** PP

  Csnk1a1-aln 109 tmktvlmladqmisrieyvhtknfihrdikpdnflmgigr..hcnklflidfglakkyrdnrtrqhipyredknltgtaryasinahlgieqsrrddm 204
                  t  t l  a q +  ie +h   f+hrdikp nf +g         +f++dfgl++ +      +    r   ++ gt+rya in+ l i+  r+dd+
      B0218.5 120 TKGTSLKAASQCLISIEELHRFGFLHRDIKPGNFAVGRKEsnEHHTIFMLDFGLCREFVKRGEGRLRTQRAKSQFRGTTRYAPINSMLEIDTGRKDDI 217
                  **********************************9997541134579***********998888888999999************************* PP

  Csnk1a1-aln 205 eslgyvlmyfnrtslpwqglkaatkkq..kyekisekkmstpvevlckgfpaefamylnycrglrfeeapdymyl 277
                  es  y++  +    lpw+ +ka+ + +  ky+k          +++ +    ef   l+y+  l f   pdy ++
      B0218.5 218 ESWLYMVAEWTSGGLPWRKFKATEREKvlKYKKDVRTDKEIMADLFYNCPLKEFERILKYVDELDFYSEPDYKFV 292
                  *********************8754332255554444444444444444557********************886 PP

>> F54H5.2  CE01965	WBGene00018839	status:Partially_confirmed	UniProt:P91332	protein_id:CCD68187.1
   #    score  bias  c-Evalue  i-Evalue hmmfrom  hmm to    alifrom  ali to    envfrom  env to     acc
 ---   ------ ----- --------- --------- ------- -------    ------- -------    ------- -------    ----
   1 !  117.3   0.0     2e-35   9.1e-34      12     309 ..      26     325 ..      20     352 .. 0.84

  Alignments for each domain:
  == domain 1    score: 117.3 bits;  conditional E-value: 2e-35
  Csnk1a1-aln  12 ivggkyklvrkigsgsfgdiylainitngeevavklesqkarhpq.llyesklykilqggvgiphirwygqekdynvlvmdllgpsledlfnfcsrrf 108
                  ivg  ++++rk+g g  g +yl  n+ +  e a+k es+ a     l  e  + k l g   + +  +  +  d+  ++m llg sl+ +++  +r++
      F54H5.2  26 IVGCSWQVIRKLGEGGCGSVYLVKNLEDETEAAMKAESNGAAGGCvLKLEVAILKKLSGKPHVCQFLFAARLTDFTYVIMTLLGESLNKIVKRIARQI 123
                  9*************************************99877651567999999999999999999999**************************** PP

  Csnk1a1-aln 109 tmktvlmladqmisrieyvhtknfihrdikpdnflmgigr...hcnklflidfglakkyrdnrtrq..hipy...redknltgtaryasinahlgieq 198
                  t+ + + +a +++  ++ +h   fihrd+kp n+ +g       c  + ++dfgla+++  +++ q  ++     re   + gt+ry+si  h   eq
      F54H5.2 124 TVSSQVRIAANVLFCLKQIHDIGFIHRDLKPANMALGYKTnndECRFFHVLDFGLARQFVVSQSDQpsKLMMrrpRERSLFRGTTRYCSIRMHDRAEQ 221
                  **********************************9998641226778889********988777762222221226777789**************** PP

  Csnk1a1-aln 199 srrddmeslgyvlmyfnrtslpwqglkaatkkqkyekisekkmstpvevlckgfpaefamylnycrglrfeeapdymylrqlfrilfrtlnhqydytf 296
                   r dd+ s+ y+l  + r  lpw   +          + e k     ev+ +  p ef    +y r l +   pdy  +  l+  ++   +  ++  f
      F54H5.2 222 GRVDDLWSILYLLAEL-RGPLPWSSQN------DKRVVGEMKRLHSDEVVLQNSPMEFLEIAKYLRSLTYFHRPDYHKIFMLLISIMSKGKFSWNDPF 312
                  ***********98876.99****7532......33467888888999*****************************99999888888888999999** PP

  Csnk1a1-aln 297 dwtmlkqkaaqqa 309
                  dw m       ++
      F54H5.2 313 DWEMPISTPPSKS 325
                  **99665554444 PP

>> T05C12.1  CE02312	WBGene00011466	serine\/threonine kinase	status:Partially_confirmed	UniProt:Q22223	protein_id:CAA913
   #    score  bias  c-Evalue  i-Evalue hmmfrom  hmm to    alifrom  ali to    envfrom  env to     acc
 ---   ------ ----- --------- --------- ------- -------    ------- -------    ------- -------    ----
   1 !  115.6   0.2   6.9e-35   3.1e-33      21     295 ..      50     319 ..      37     324 .. 0.89

  Alignments for each domain:
  == domain 1    score: 115.6 bits;  conditional E-value: 6.9e-35
  Csnk1a1-aln  21 rkigsgsfgdiylainitngeevavklesqkarhpq.llyesklykilqggvgiphirwygqekdynvlvmdllgpsledlfnfc.srrftmktvlml 116
                  + i  g fg++y a n    eevavk+e   +   q ++ esk+   + g    p + + g  + yn +vm++lg  + d+ ++   +++++ + + +
     T05C12.1  50 KMIAGGGFGQVYRARNTETQEEVAVKVERATTNDSQrMILESKVLDDMLGSKHFPNVYYIGPYHSYNFIVMQMLGKNIGDIRKMMpNKKISILSSVRI 147
                  558899**********************999888763789*****************************************987626889999999** PP

  Csnk1a1-aln 117 adqmisrieyvhtknfihrdikpdnflmgigrhcnklflidfglakkyrdnrtrqhipyredknltgtaryasinahlgieqsrrddmeslgyvlmyf 214
                    q+i  +  +h+k ++hrd+kp n  +g+  + + ++l+dfg+++k+r++        r    + gt+ry+s   h   eq   dd+  l y l  +
     T05C12.1 148 GIQIIEALSLLHSKGWLHRDLKPTNCCLGLDEKRKTVYLVDFGMSRKFRNDNGSL-RESRTYCGFRGTTRYCSYRMHDRREQGPVDDLWCLYYSLGEL 244
                  *************************************************876543.4456777899******************************** PP

  Csnk1a1-aln 215 nrtslpwqglkaatkkqkyekisekkmstpvevlckgfpaefamylnycrglrfeeapdymylrqlfrilfrtlnhqydyt 295
                      lpw+ + +a    + +ki +       e + + +p++fa +    r lr  ++pdy  +++++   ++ ++ + ++ 
     T05C12.1 245 IEGCLPWRDIESADEMAHVKKILK------HEDIFHSMPSKFASFGRNLRRLRPANTPDYTKFQNILAYCVKFVDDNAEFE 319
                  *************99888888764......4778899************************99998877766666555444 PP

>> R13H9.6  CE07450	WBGene00020072	status:Partially_confirmed	UniProt:Q966G1	protein_id:CCD62527.1
   #    score  bias  c-Evalue  i-Evalue hmmfrom  hmm to    alifrom  ali to    envfrom  env to     acc
 ---   ------ ----- --------- --------- ------- -------    ------- -------    ------- -------    ----
   1 !  113.7   0.5   2.5e-34   1.1e-32      15     277 ..      22     293 ..      14     312 .. 0.84

  Alignments for each domain:
  == domain 1    score: 113.7 bits;  conditional E-value: 2.5e-34
  Csnk1a1-aln  15 gkyklvrkigsgsfgdiylainitngeevavklesqkarhpqllyesklykilqg..gvgiphirwygqekd.ynvlvmdllgpsledlfn.fcsrrf 108
                   kyk++  +g g +g +y  + +++ e+ a+k e   a +  ll + ++ k            +    + kd +n +vm l+g  l dl +     +f
      R13H9.6  22 DKYKVIALLGKGGYGAVYSVLRLSDMEKFAIKCEKATAGKKVLLMDCNVMKGATQikSRHFSTVLDRANVKDrFNFIVMKLIGKNLWDLRQdRGDGKF 119
                  69********************************************9987743220012223333344556559***************7616788** PP

  Csnk1a1-aln 109 tmktvlmladqmisrieyvhtknfihrdikpdnflmgigrhcn..klflidfglakkyrdn.rtrqhipyredknltgtaryasinahlgieqsrrdd 203
                  tm t l  a q +  ie++h+  ++hrdikp nf  g     +   +f++dfgl++ y      ++    r    + gt+rya + + l  +qsr+dd
      R13H9.6 120 TMGTSLKAASQCLVSIEHLHSFGYLHRDIKPGNFAAGRKESNEhhVIFMLDFGLCREYVKRaEGKDLRAARTTAPFRGTTRYAPLASMLQQDQSRKDD 217
                  ***********************************997554332269***********7651456677899999************************ PP

  Csnk1a1-aln 204 meslgyvlmyfnrtslpwqglkaatkkq..kyekisekkmstpvevlckgfpaefamylnycrglrfeeapdymyl 277
                  +es  y+++ +    lpw+ lka  + +  +y++    k     + l      ef+  l+y   l +   pdy ++
      R13H9.6 218 IESWLYMVVEWTSGGLPWRKLKAHDREKvlQYKQDLRTKPDILDDFLFLCPKKEFTRILKYLDTLGYYAVPDYKFI 293
                  ***********************876542256666666666666777777789********************886 PP

>> F36H12.9  CE09980	WBGene00018123	status:Partially_confirmed	UniProt:O76711	protein_id:CCD70666.1
   #    score  bias  c-Evalue  i-Evalue hmmfrom  hmm to    alifrom  ali to    envfrom  env to     acc
 ---   ------ ----- --------- --------- ------- -------    ------- -------    ------- -------    ----
   1 !  113.7   0.5   2.5e-34   1.1e-32      15     277 ..      22     293 ..      14     312 .. 0.84

  Alignments for each domain:
  == domain 1    score: 113.7 bits;  conditional E-value: 2.5e-34
  Csnk1a1-aln  15 gkyklvrkigsgsfgdiylainitngeevavklesqkarhpqllyesklykilqggv..giphirwygqekd.ynvlvmdllgpsledlfn.fcsrrf 108
                   kyk++  +g g +g +y  + +++ e+ a+k e   a +  ll + ++ k            +    + kd +n +vm l+g  l dl +     +f
     F36H12.9  22 DKYKVIALLGKGGYGAVYSVLRLSDMEKFAIKCEKATAGKKVLLMDCNVMKGATQIKsrHFCTVLDRANVKDrFNFIVMKLIGKNLWDLRQdRGDGKF 119
                  69********************************************9987743322100222233334555549***************7616788** PP

  Csnk1a1-aln 109 tmktvlmladqmisrieyvhtknfihrdikpdnflmgigrhcn..klflidfglakkyrdn.rtrqhipyredknltgtaryasinahlgieqsrrdd 203
                  tm t l  a q +  ie++h+  ++hrdikp nf  g     +   +f++dfgl++ y      ++    r    + gt+rya + + l  +qsr+dd
     F36H12.9 120 TMGTSLKAASQCLVSIEHLHSFGYLHRDIKPGNFAAGRKESNEhhVIFMLDFGLCREYVKRaEGKDLRAARTTAPFRGTTRYAPLASMLQQDQSRKDD 217
                  ***********************************997554332269***********7651456677899999************************ PP

  Csnk1a1-aln 204 meslgyvlmyfnrtslpwqglkaatkkq..kyekisekkmstpvevlckgfpaefamylnycrglrfeeapdymyl 277
                  +es  y+++ +    lpw+ lka  + +  +y++    k     + l      ef+  l+y   l +   pdy ++
     F36H12.9 218 IESWLYMVVEWTSGGLPWRKLKAHDREKvlQYKQDLRTKPDILDDFLFLCPKKEFTRILKYLDTLGYYAVPDYKFI 293
                  ***********************876542256666666666666777777789********************886 PP

>> Y66D12A.20  CE28799	WBGene00004960	locus:spe-6	status:Confirmed	UniProt:Q95PZ9	protein_id:CAC70138.1
   #    score  bias  c-Evalue  i-Evalue hmmfrom  hmm to    alifrom  ali to    envfrom  env to     acc
 ---   ------ ----- --------- --------- ------- -------    ------- -------    ------- -------    ----
   1 !  113.8   0.0   2.5e-34   1.1e-32      15     309 ..      24     319 ..       7     346 .. 0.83

  Alignments for each domain:
  == domain 1    score: 113.8 bits;  conditional E-value: 2.5e-34
  Csnk1a1-aln  15 gkyklvrkigsgsfgdiylainitngeevavklesqkar.hpqllyesklykilqggvgiphirwygqekdynvlvmdllgpsledlfnf.csrrftm 110
                   k+k++r+i sg f d+y+  +    e+ a+k e q     p l  +  +    +g  g p     g+   y   +m+l+gp l  l      r+f++
   Y66D12A.20  24 HKWKVLRNIYSGPFSDVYVVADTVTNEKYAMKCERQEGNsRPVLKLDVMVLMATKGLRGFPNFVAAGRTDVYRYCIMQLVGPDLGRLRRTrPERKFSL 121
                  699****************9999999**********9752788889999999999********************************87626899*** PP

  Csnk1a1-aln 111 ktvlmladqmisrieyvhtknfihrdikpdnflmgigrhcnklflidfglakkyrdnrtrqhipyredknltgtaryasinahlgieqsrrddmeslg 208
                   t l +  q + r+e +h   ++ rd+k  nf +g+g     ++++dfg+a+k+ d+   + ip r    l gt +y+++ ah   +q  rdd+es  
   Y66D12A.20 122 PTALQILGQTLRRLEDLHNCGWLCRDVKAPNFCIGVGENESTVYILDFGFARKFVDKEG-KIIPPRTAAALMGTFQYCAVSAHSHKDQCARDDLESWF 218
                  *******************************************************9876.579*********************************** PP

  Csnk1a1-aln 209 yvlmyfnrtslpwqglkaatkkqkyekisekkmstpvevl....ckgfpaefamylnycrglrfeeapdymylrqlfrilfrtlnhqydytfdwtmlk 302
                  y+ + + +  lpw  +       ++++i e k++   e l      g+p +f   l       + + p+y  l +l+       +      +dw    
   Y66D12A.20 219 YMGIELLKGPLPWANIDGHK---NHKQIGEAKVAIRSEPLrsefFEGVPKQFNEILTILDQTSYFDRPNYKKLGDLLSQAATEHQVTLKEPLDWQNN- 312
                  *************9998654...3456777776655554411126899***********999999*****999999876554444444556777643. PP

  Csnk1a1-aln 303 qkaaqqa 309
                  ++  q+a
   Y66D12A.20 313 ERMQQKA 319
                  2233333 PP

>> K11C4.1  CE12108	WBGene00019642	serine\/threonine-protein kinase	status:Confirmed	UniProt:Q94277	protein_id:CCD72899.
   #    score  bias  c-Evalue  i-Evalue hmmfrom  hmm to    alifrom  ali to    envfrom  env to     acc
 ---   ------ ----- --------- --------- ------- -------    ------- -------    ------- -------    ----
   1 !  113.0   0.0   4.3e-34   1.9e-32      16     298 ..      18     301 ..      13     306 .. 0.88

  Alignments for each domain:
  == domain 1    score: 113.0 bits;  conditional E-value: 4.3e-34
  Csnk1a1-aln  16 kyklvrkigsgsfgdiylainitngeevavklesqkarhpqllyesklyki..lqggvgiphirwygqekdynvlvmdllgpsledlfnfc.srrftm 110
                  ++ + +k+g g+fg +y a+    g e a+k e    + p l  e  + +   ++g   +  +   g+  ++n +vm +lg sl+d  +     ++t+
      K11C4.1  18 RFTVFKKLGEGTFGAVY-AVRDDAGAEHALKAELATEKIPLLKLELYVMQKlsMKGPKHMATLIDKGRHENFNYIVMKFLGKSLQDAKKTGpDGHLTL 114
                  577899**********9.778899****************99888766554124677888889999********************9987625789** PP

  Csnk1a1-aln 111 ktvlmladqmisrieyvhtknfihrdikpdnflmgigr..hcnklflidfglakkyrdnrtrqhipyredknltgtaryasinahlgieqsrrddmes 206
                   + +  + q +  +e +h   f+hrd+kp nf +g        k+f++dfgl++k+ d+r     p r+     gt rya i +h   e+ r+dd+es
      K11C4.1 115 GSAIGASIQCLEALEELHWCGFLHRDVKPGNFCLGRAElgELRKIFVLDFGLCRKFVDDRNVMLQPRRK-APYRGTPRYAPIASHNRAEHGRKDDVES 211
                  **********************************988622467******************99999776.5689************************ PP

  Csnk1a1-aln 207 lgyvlmyfnrtslpwqglkaatkkqkyekisekkmstpvevlckgfpa.efamylnycrglrfeeapdymylrqlfrilfrtlnhqydytfdw 298
                    y+l+ f  ++lpw+ ++   +    +k s  ++   v  l  g p  e+ + +n+  gl f   p+y  +   ++ l++t n q ++ +dw
      K11C4.1 212 WFYMLVDFTNAALPWKVVNEIPQVGEMKKNS--RFDPLVTQLLAGCPVdEYRLIMNHIDGLSFFMEPNYGLIYSTLKRLMQTRNIQ-EFPYDW 301
                  ****************999888777666655..67778899999999648***********************999*9****9988.677888 PP

>> C08F8.6  CE05253	WBGene00007448	serine\/threonine kinase	status:Partially_confirmed	UniProt:Q17825	protein_id:CAA9742
   #    score  bias  c-Evalue  i-Evalue hmmfrom  hmm to    alifrom  ali to    envfrom  env to     acc
 ---   ------ ----- --------- --------- ------- -------    ------- -------    ------- -------    ----
   1 !  111.4   0.2   1.3e-33   5.8e-32      16     321 ..      15     323 ..       2     338 .. 0.84

  Alignments for each domain:
  == domain 1    score: 111.4 bits;  conditional E-value: 1.3e-33
  Csnk1a1-aln  16 kyklvrkigsgsfgdiylainitngeevavklesqkarhpqllyesklykilq..ggvgiphirwygqekdynvlvmdllgpsledlfnfc.srrftm 110
                  k+++ +k+g g+fg +y + n  +g+  a+k+e +  +   l  e  + + l+  gg     i   gq  ++n +vm ++g sl dl  +  +++f+m
      C08F8.6  15 KWQIDKKLGEGAFGAVYKCSN-PKGDLFALKVEGKDEKIQLLKMEVYVLNELKkaGGRHFCNIEDKGQVDNFNYVVMTFVGLSLADLRAISpTKKFSM 111
                  567889***********9988.68*********99888777778887777665348888999*************************99863799*** PP

  Csnk1a1-aln 111 ktvlmladqmisrieyvhtknfihrdikpdnflmgigr..hcnklflidfglakkyrdnrtrqhipyredknltgtaryasinahlgieqsrrddmes 206
                   t + +a q +  +e +h   ++hrd+kp n+ +g        k++++dfg+a+k+  +    + p r+   + gt +ya + +h g e  r+dd e+
      C08F8.6 112 GTAISIARQSLEALEDMHNIGYLHRDVKPGNYTIGRAEvnELRKVYVLDFGMARKFAHEDGTIKKP-RNVAGFRGTVKYAPVSCHAGRELCRQDDCET 208
                  ********************************9997651145699***********9999888888.788999************************* PP

  Csnk1a1-aln 207 lgyvlmyfnrtslpwqglkaatkkqkyekisekkmstpvevlckgfpaefamylnycrglrfeeapdymylrqlfrilfr.tlnhqydytfdwtmlkq 303
                    y+++ + + slpw+ +    +    ek + ++     + +  g p e+   l+     +f + p+y  +  l+r  ++ t   +y y ++ +++k+
      C08F8.6 209 WLYMVVELTKGSLPWRNMTEI-QDVGNEKRAIRRDPIVKKKMFGGCPREYLDILEAIDKGQFFDEPNYERIYYLLREAMKnTGSTEYPYDWEQSLMKK 305
                  ****************98765.4556788888888888888999**********99988899999******999998776255667777777777887 PP

  Csnk1a1-aln 304 kaaqqaasssgqgqqaqt 321
                     +q     g  +q++ 
      C08F8.6 306 TKEEQEKKKKGVVDQTEK 323
                  777777777666666544 PP

>> Y39G8C.2  CE20236	WBGene00012731	protein kinase	status:Partially_confirmed	UniProt:Q9BHK8	protein_id:CAC35855.1
   #    score  bias  c-Evalue  i-Evalue hmmfrom  hmm to    alifrom  ali to    envfrom  env to     acc
 ---   ------ ----- --------- --------- ------- -------    ------- -------    ------- -------    ----
   1 !  110.5   0.1   2.4e-33   1.1e-31      16     239 ..      23     253 ..      14     261 .. 0.87

  Alignments for each domain:
  == domain 1    score: 110.5 bits;  conditional E-value: 2.4e-33
  Csnk1a1-aln  16 kyklvrkigsgsfgdiylainitngeevavklesq..karhpqllyesklykilqggvgiphirwygqe..kdynvlvmdllgpsledlfnf.csrrf 108
                  +y + r +g g fg +yl  +    +  a+k+e +  k +h +l  e  + k++  g    +i   g++    y  lvm+l+g sl dl n  + r f
     Y39G8C.2  23 NYVVSRLLGEGGFGAVYLVKDTKTNKTFAMKVEQKmeKRKHSKLKMEIAILKLVGAGKHFTQIVDRGKKdkEGYFFLVMELVGKSLGDLKNErAERVF 120
                  4778899**************9999999*99997433899***********************88886421469***************997256779 PP

  Csnk1a1-aln 109 tmktvlmladqmisrieyvhtknfihrdikpdnflmgigrhcnklflidfglakkyrdnrtrqhipyredknltgtaryasinahlgieqsrrddmes 206
                  ++ t l +a q +  +e +h   fihrd+kp+n+  g+  +  +++++dfg+a+ky + +   + p re   + gt r+a + +h   e   rdd es
     Y39G8C.2 121 SFGTGLGVASQCLEAVEDLHRTGFIHRDLKPQNYACGLDEKRHNIYILDFGIARKYLNTKNELKTP-REAVGFKGTVRFAPLACHRFTELGPRDDCES 217
                  *********************************************************999988888.9****************************** PP

  Csnk1a1-aln 207 lgyvlmyfn.rtslpwqgl..kaatkkqkyekisek 239
                    y+l+ +     lpw+ +  k    k+k e   ek
     Y39G8C.2 218 WFYLLLDLIlPRGLPWRKMneKGEVLKEKEECRKEK 253
                  ***9987541578***98722344556665555555 PP

>> W09C3.1  CE39114	WBGene00021109	serine\/threonine protein kinase	status:Partially_confirmed	UniProt:Q3S1L3	protein_id
   #    score  bias  c-Evalue  i-Evalue hmmfrom  hmm to    alifrom  ali to    envfrom  env to     acc
 ---   ------ ----- --------- --------- ------- -------    ------- -------    ------- -------    ----
   1 !  109.1   0.3   6.3e-33   2.8e-31      18     284 ..      34     297 ..      21     324 .. 0.87

  Alignments for each domain:
  == domain 1    score: 109.1 bits;  conditional E-value: 6.3e-33
  Csnk1a1-aln  18 klvrkigsgsfgdiylainitngeevavklesqkarhpqllyesklykilqggvgiphirwygqekdynvlvmdllgpsledlfnfcsrrftmktvlm 115
                    +r +g g+fg +y   n +  +e a+k+e   a    l +e ++   +q      hi   g  kdy  +vm l gp l+ + ++    f   t++ 
      W09C3.1  34 LTIRELGRGAFGTVYHVSNKSTKQEAALKIEKMTAGDNLLKFEREIMVAMQHEPTAIHIYDDGIYKDYRYIVMTLCGPDLQKIAELMNNNFNQDTIIR 131
                  458*********************************************************************************************** PP

  Csnk1a1-aln 116 ladqmisrieyvhtknfihrdikpdnflmgigrhcnklflidfglakkyrdnrtrqhipyredkn...ltgtaryasinahlgieqsrrddmeslgyv 210
                  ++ + +  i+ +h   +ihrd+kp nf +       +++l d+g+a+ky  + + ++   r  +n   + gt ry+s+n h   e sr dd+ s  ++
      W09C3.1 132 VCIRTLLAIKTMHEYTYIHRDLKPCNFAVDFNPNSLHVYLFDYGMARKYATKDSGNKWQLRRPRNpaqFRGTVRYCSLNMHKRKELSRVDDLWSWFFM 229
                  *************************************************877666555555544422289**************************** PP

  Csnk1a1-aln 211 lmyfnrtslpwqglkaatkkqkyekisekkmstpvevlck.gfpaefamylnycrglrfeeapdymylrqlfril 284
                  lm +  + lpw   +     ++ e + e +     e l k  f + f   ++y   +++ + pdym + +++   
      W09C3.1 230 LMEMY-APLPWTSSNI---PERIEALKEDH---LNEYLSKdSFLSSFLPLVEYLNSVQYADRPDYMKIYDILYAK 297
                  *9875.78***76543...34455555555...56778774699**********************887665444 PP

>> T19D12.5  CE04980	WBGene00020580	casein kinase I	status:Partially_confirmed	UniProt:Q22573	protein_id:CCD71844.1
   #    score  bias  c-Evalue  i-Evalue hmmfrom  hmm to    alifrom  ali to    envfrom  env to     acc
 ---   ------ ----- --------- --------- ------- -------    ------- -------    ------- -------    ----
   1 !  109.0   0.0     7e-33   3.1e-31      22     228 ..      67     277 ..      59     296 .. 0.89

  Alignments for each domain:
  == domain 1    score: 109.0 bits;  conditional E-value: 7e-33
  Csnk1a1-aln  22 kigsgsfgdiylainitngeevavklesqkar...hpqllyesklykilqggvgiphirwygqekdynvlvmdllgpsledlfnfc.srrftmktvlm 115
                   ig g +g+iyla+++  geeva+k+e +k r     +++ e ++   +qg   +p i   g+   yn ++m++l   + d+ +    ++++  +v  
     T19D12.5  67 LIGKGGYGEIYLALDVVRGEEVAIKVEPKKRRgklAKRMILEQHVLAKMQGKPHVPMIYGSGHAEKYNFIIMQILSINVGDIKKSSpNKKLSQCSVGR 164
                  59***************************9983333578999999999*********************************98765268899999*** PP

  Csnk1a1-aln 116 ladqmisrieyvhtknfihrdikpdnflmgigrhcn.klflidfglakkyrdnrtrqhipyredknltgtaryasinahlgieqsrrddmeslgyvlm 212
                  +  q+i+ ++ +h   ++hrd+kp n+ +gi  h    l+l+dfgl ++y+ +      p r    + gt+ry si  h   eqs  dd+ s+ y   
     T19D12.5 165 IIHQVIAALQDLHETGYVHRDVKPANMCFGIFPHSRhTLILLDFGLVRRYKMESGEWREP-RLRAGFRGTTRYVSIRVHRRCEQSPYDDLVSVMYTAY 261
                  *******************************9998626899**********998887777.6677899****************************** PP

  Csnk1a1-aln 213 yfnrtslpwqglkaat 228
                   +    lpw+ l  + 
     T19D12.5 262 ELLAGELPWKHLEKSE 277
                  **********997654 PP

>> C14A4.13  CE02142	WBGene00007563	serine\/threonine kinase	status:Partially_confirmed	UniProt:Q17960	protein_id:CAA901
   #    score  bias  c-Evalue  i-Evalue hmmfrom  hmm to    alifrom  ali to    envfrom  env to     acc
 ---   ------ ----- --------- --------- ------- -------    ------- -------    ------- -------    ----
   1 !  108.7   0.0   8.6e-33   3.9e-31       8     299 ..      17     304 ..      12     329 .. 0.86

  Alignments for each domain:
  == domain 1    score: 108.7 bits;  conditional E-value: 8.6e-33
  Csnk1a1-aln   8 kaefivggkyklvrkigsgsfgdiylainitn.geevavklesqkarhpqllyesklykilqggvgiphir..wygqekdynvlvmdllgpsledlfn 102
                  k   i+ g++  v+ ig g++g +y  +         a k e     h +l  e  l  +l+       i     g e+++n +vm l+gpsl dl +
     C14A4.13  17 KLSTIINGQFMAVQMIGKGAYGVVYEVVRRNSpNTRFACKAEL-AIDHNNLKTEWDLMTLLKDNKSKHNIIgvELGSERNFNYIVMHLVGPSLSDLRK 113
                  667799*******************998765413457777775.5789*************99988877752257*********************87 PP

  Csnk1a1-aln 103 fc.srrftmktvlmladqmisrieyvhtknfihrdikpdnflmgi.grhcnkl.flidfglakkyrdnrtrqhipyredknltgtaryasinahlgie 197
                   +  + ft+ t  + a q    +  ++   +ihrd+kp nf +g+ g   +kl +++dfgl+++  +++     p r    + gt  y+s+n h  +e
     C14A4.13 114 TVpNKTFTLFTTAVCAIQCFDSLVEIQRIGYIHRDVKPSNFAIGVlGSEEEKLvYVLDFGLCRNMFNKQKELRKP-RMKAPFRGTILYCSLNIHQRME 210
                  652789**************99999999****************7588888873789*****9987666555555.788899**************** PP

  Csnk1a1-aln 198 qsrrddmeslgyvlmyfnrtslpwqgl.kaatkkqkyekisekkmstpvevlckgfpaefamylnycrglrfeeapdymylrqlfrilfrtlnhqydy 294
                    r+dd+ sl y+++ f  + lpw+ + k  tkk k            ++ l    p ef m   y   l + + pdy+ lr+++  ++ + +   d 
     C14A4.13 211 PGRHDDFWSLLYMMIEFHLSDLPWENMsKEDTKKAKET---------KLDGLLARCPPEFRMIRCYLLTLTYSKEPDYVKLREVLCQIMTSKKFTPDM 299
                  ************************98734556665543.........34567777899**************************99999999999999 PP

  Csnk1a1-aln 295 tfdwt 299
                   +dw 
     C14A4.13 300 PLDWQ 304
                  99996 PP

>> ZK666.8  CE43359	WBGene00014048	serine\/threonine kinase	status:Confirmed	UniProt:Q23566	protein_id:CAA88987.2
   #    score  bias  c-Evalue  i-Evalue hmmfrom  hmm to    alifrom  ali to    envfrom  env to     acc
 ---   ------ ----- --------- --------- ------- -------    ------- -------    ------- -------    ----
   1 !  108.6   0.0   9.1e-33   4.1e-31      22     227 ..      98     307 ..      89     319 .. 0.87

  Alignments for each domain:
  == domain 1    score: 108.6 bits;  conditional E-value: 9.1e-33
  Csnk1a1-aln  22 kigsgsfgdiylainitngeevavkles..qkarh.pqllyesklykilqggvgiphirwygqekdynvlvmdllgpsledlfnfc.srrftmktvlm 115
                   ig g +g+iylai++   eeva+k e   +k +   +++ e  +   lqg   +p i   g+  ++n +v++ll   l d+  +  +r+++  +v  
      ZK666.8  98 IIGKGGYGEIYLAIDMKLAEEVAIKAEPlvRKGKIaRRMILEQAVLVKLQGKPHVPWIFGSGHTENFNFIVLQLLSANLGDIRRMSpTRKLSKSSVGR 195
                  69***********************995224544314577788888889***99****99**********************999736778888999* PP

  Csnk1a1-aln 116 ladqmisrieyvhtknfihrdikpdnflmgigrhcnk.lflidfglakkyrdnrtrqhipyredknltgtaryasinahlgieqsrrddmeslgyvlm 212
                  +a q i+ +  +h   ++hrdikp n+ +gi  +  + l+l+dfgl ++y+d    +   +r    + gt ry s   h  +eq+  ddm sl y l+
      ZK666.8 196 IAVQAIAALRDLHDVGYLHRDIKPGNMCFGITSKTRHvLMLLDFGLVRRYKDPDG-EWRTHRVKAGFRGTQRYVSTRVHRRLEQTPTDDMVSLLYTLI 292
                  *******************************9877652789**********9876.456789999********************************* PP

  Csnk1a1-aln 213 yfnrtslpwqglkaa 227
                   +    lpw+ +  +
      ZK666.8 293 ELLAGELPWRNIENS 307
                  *********998754 PP

>> W01B6.2  CE03754	WBGene00012169	serine\/threonine kinase	status:Partially_confirmed	UniProt:Q23103	protein_id:CAA9262
   #    score  bias  c-Evalue  i-Evalue hmmfrom  hmm to    alifrom  ali to    envfrom  env to     acc
 ---   ------ ----- --------- --------- ------- -------    ------- -------    ------- -------    ----
   1 !  108.7   0.0   8.7e-33   3.9e-31      15     286 ..      22     303 ..      11     322 .. 0.81

  Alignments for each domain:
  == domain 1    score: 108.7 bits;  conditional E-value: 8.7e-33
  Csnk1a1-aln  15 gkyklvrkigsgsfgdiylainitngeeva.vklesqkarhp.qllyesklykilqggvgiphi...rwygqekdynvlvmdllgpsledlf..nf.c 104
                  g +k+ + i  g fg +y+a  i++ ++va +k es+       +  e+ + + l+    +phi   +   + k y  +vm llg  l  l   n+ +
      W01B6.2  22 GDWKIGKTIDEGGFGKVYIATSISDPKKVAaLKAESNEIEGGsAIKLEAMILNKLNANGPVPHIpvvHLCAKRKLYCYMVMTLLGRNLRKLKstNLvV 119
                  78999*********************9996379***9987651566788888888777777776222677899***************9985225425 PP

  Csnk1a1-aln 105 srrftmktvlmladqmisrieyvhtknfihrdikpdnflmgigrhcnk...lflidfglakkyr..dnrtrqhipy..redknltgtaryasinahlg 195
                     f+  t   +  q +  ++yvh + fihrd+kp+nfl+g     ++   + ++dfgla+ +    +r  + i    r   ++ gt ry+s n hl 
      W01B6.2 120 NNGFSRGTWSRIGIQCLYALKYVHDNGFIHRDVKPQNFLLGNETDSERariVHILDFGLARPFAvfHARENKWIARraRGTAEFRGTLRYTSPNVHLR 217
                  678**************************************98777642226789******997224555566765114567899************* PP

  Csnk1a1-aln 196 ieqsrrddmeslgyvlmyfnr.tslpwqglkaatkkqkyekisekkmstpvevlckgfpaefamylnycrglrfeeapdymylrqlfrilfr 286
                   eq r dd+ sl yv++ +n   +lpwq         + e++ + k+  p +v+   +pa +   + +   l + + pdy  + + f  ++ 
      W01B6.2 218 KEQGRVDDVWSLLYVIIELNGgKALPWQT-----DS-QRERVEQMKLNLPAKVVMSNMPACMDKVMPHLASLDYYQRPDYHMIFKCFWQVME 303
                  *******************97368***95.....33.45899999***********************************887776655544 PP

>> T11F8.4  CE35006	WBGene00020435	protein kinase	status:Partially_confirmed	UniProt:O44192	protein_id:CCD61595.1
   #    score  bias  c-Evalue  i-Evalue hmmfrom  hmm to    alifrom  ali to    envfrom  env to     acc
 ---   ------ ----- --------- --------- ------- -------    ------- -------    ------- -------    ----
   1 !  108.1   0.1   1.3e-32   5.8e-31      13     307 ..      18     309 ..      11     331 .. 0.87

  Alignments for each domain:
  == domain 1    score: 108.1 bits;  conditional E-value: 1.3e-32
  Csnk1a1-aln  13 vggkyklvrkigsgsfgdiylainitngeevavkles.qkarhpqllyesklykilqggvgiphirwygqekdynvlvmdllgpsledlfnfcsrrft 109
                  v  k++ v+ +gsg+fg +   +ni +g + a+k+e  q      l  e ++ + l g     ++   g e dy  +vm l g  l+ ++n+   +f+
      T11F8.4  18 VRNKWHPVKVLGSGAFGKVVHVVNIVDGSDGAMKMEKyQEGNESVLKGEVEVLRALSGQKNAIQLLDSGLEPDYRFIVMTLCGMDLQKVYNLLKGQFS 115
                  6678999****************************97366677777889************999********************************** PP

  Csnk1a1-aln 110 mktvlmladqmisrieyvhtknfihrdikpdnflmgigrhcnklflidfglakkyrdnrtrqhipy..redknltgtaryasinahlgieqsrrddme 205
                    tvl +a + +  ++ +h   +ihrd+kp n+ +    +   +flidfg+ +ky      +++    r+   + gt ry+s   hl  eq r dd+ 
      T11F8.4 116 DSTVLRVAIRSLHAVKALHEACYIHRDLKPCNVTLDYNEYSPLIFLIDFGMGRKYAKIDEGEYVIRrpRDACRFRGTIRYCSPRMHLRREQGRVDDLY 213
                  *******************************************************98776666554115667899*********************** PP

  Csnk1a1-aln 206 slgyvlmyfnrtslpwqglkaatkkqkyekisekkmstpvevlckgfpaefamylnycrglrfeeapdymylrqlfrilfrtlnhqydytfdwtmlkq 303
                  +  y+++ + +  lpw  +    +   + k+ +   +   + l k f       +++ + lr+ + p+y+ + +l+  ++  ln ++   +d+ ++++
      T11F8.4 214 AWLYMIVEL-KVELPWSEVVHPDR-IEFLKLEKFDAAMASNPLTKSFE----PIMDHLKTLRYPDRPNYLMIYELLAKMMSDLNAKHTDPMDYDVFRK 305
                  *99998877.689***99876543.44444444444444455677764....567899***********************************99998 PP

  Csnk1a1-aln 304 kaaq 307
                  k   
      T11F8.4 306 KNEV 309
                  8654 PP

>> D2045.5  CE00935	WBGene00008423	serine\/threonine kinase	status:Partially_confirmed	UniProt:Q18984	protein_id:CAA8469
   #    score  bias  c-Evalue  i-Evalue hmmfrom  hmm to    alifrom  ali to    envfrom  env to     acc
 ---   ------ ----- --------- --------- ------- -------    ------- -------    ------- -------    ----
   1 !  108.0   0.0   1.4e-32   6.4e-31      12     301 ..      12     301 ..       5     332 .. 0.88

  Alignments for each domain:
  == domain 1    score: 108.0 bits;  conditional E-value: 1.4e-32
  Csnk1a1-aln  12 ivggkyklvrkigsgsfgdiylainitngee.vavklesqkarhpqllyesklykilqggvgiphirwygqekdynvlvmdllgpsledl.fnfcsrr 107
                  i+  ++k+v k+g g +g ++   ++t  +   a+k+e + +    l  e+++ k l        +   g+ k y  +vm llg  l     +  + r
      D2045.5  12 IIAKRWKIVEKLGEGGMGAVFKVRDLTRFQTyAAMKVEGDVSDGGVLKLEAHVLKSLAPLPFCARLMDAGDRKSYCFMVMTLLGKDLMAHkRDANTPR 109
                  78899**********************97762689**********************99999999999****************9987651567789* PP

  Csnk1a1-aln 108 ftmktvlmladqmisrieyvhtknfihrdikpdnflmgi.grhcnklflidfglakkyrdnrtrqhipyre....dknltgtaryasinahlgieqsr 200
                  f  +t l la   +  i+ +h   f hrdikp n + g+ g  +++++lid+g+ +++  +r       r     ++ + gt ry+s+n h   eq r
      D2045.5 110 FCEQTTLRLAMATLFAIKQIHEVGFTHRDIKPGNCVTGVhGSDAKNVYLIDYGMVRQFTAKRENGETALRRarsgEQLFRGTPRYCSMNVHNRKEQGR 207
                  **************************************96889999************9999888777765111144578****************** PP

  Csnk1a1-aln 201 rddmeslgyvlmyfnrtslpwqglkaatkkqkyekisekkmstpvevlckgfpaefamylnycrglrfeeapdymylrqlfrilfrtlnhqydytfdw 298
                   dd+ s  y+l+ +    lpw+ l         + i + k++  +e l kg p efa   +y   l ++  pdy+ l       f+ +   +   f+w
      D2045.5 208 VDDLWSWLYMLIELH-CGLPWRRLTD------EKEIMDAKIACSMETLLKGCPKEFANIHKYLETLEYKSRPDYFGLWSECFAGFKRVRGSFFGRFEW 298
                  **********99985.78***99854......3469999***********************************999877777777777777777777 PP

  Csnk1a1-aln 299 tml 301
                   + 
      D2045.5 299 ELG 301
                  765 PP

>> F32B6.10  CE40505	WBGene00009324	serine\/threonine kinase	status:Partially_confirmed	UniProt:Q9XVP6	protein_id:CAB030
   #    score  bias  c-Evalue  i-Evalue hmmfrom  hmm to    alifrom  ali to    envfrom  env to     acc
 ---   ------ ----- --------- --------- ------- -------    ------- -------    ------- -------    ----
   1 !  106.6   0.1   3.6e-32   1.6e-30      15     234 ..      84     313 ..      77     367 .. 0.84

  Alignments for each domain:
  == domain 1    score: 106.6 bits;  conditional E-value: 3.6e-32
  Csnk1a1-aln  15 gkyklvrkigsgsfgdiylainitngeevavklesqkarhpqllyesklykilqggvgiphi...rwygqekdynvlvmdllgpsledlfnfc.srrf 108
                  g + + ++ig g+f  i++   +   +  avk+e + +    + +e  + ++l     +phi    ++ ++kd n +vm llg  l dl   c  rrf
     F32B6.10  84 GDWMITHQIGEGTFAKIFVGRSLPFDQYYAVKIEVRLTSMDFIDHEVTVMRLLSYPNELPHIpkcVFFSKQKDLNFFVMTLLGENLRDLKLKCpDRRF 181
                  6788899***********************************************99999998443589*********************88884699* PP

  Csnk1a1-aln 109 tmktvlmladqmisrieyvhtknfihrdikpdnflmgig..rhcn.klflidfglakkyrdnrtr..qhipyredknltgtaryasinahlgieqsrr 201
                     t   l  q++  ++ +h k fihrdikp+n+lmg    r+    + +idfgl++++  ++ +     p r   ++ g+  ++s nahlg +  r+
     F32B6.10 182 LRGTWSRLGIQILYALKLMHEKGFIHRDIKPENLLMGAAddRKRSrIVHVIDFGLTRQWAWSKEKafYARPLRTKVQFRGSLNFTSSNAHLGYKLGRK 279
                  *************************************9733433314689*******9876655511678**************************** PP

  Csnk1a1-aln 202 ddmeslgyvlmyfnrtslpwqglkaat..kkqkye 234
                  dd+ sl + l+ +n   lpw+g+k      +qk +
     F32B6.10 280 DDLWSLLFTLVDLND-RLPWHGVKDHMilARQKMN 313
                  *************96.6******975311455543 PP

>> M04F3.3  CE39108	WBGene00019769	protein kinase	status:Partially_confirmed	UniProt:Q95Y99	protein_id:CCD64226.1
   #    score  bias  c-Evalue  i-Evalue hmmfrom  hmm to    alifrom  ali to    envfrom  env to     acc
 ---   ------ ----- --------- --------- ------- -------    ------- -------    ------- -------    ----
   1 !  106.3   0.4   4.4e-32     2e-30      19     284 ..      35     297 ..      23     324 .. 0.88

  Alignments for each domain:
  == domain 1    score: 106.3 bits;  conditional E-value: 4.4e-32
  Csnk1a1-aln  19 lvrkigsgsfgdiylainitngeevavklesqkarhpqllyesklykilqggvgiphirwygqekdynvlvmdllgpsledlfnfcsrrftmktvlml 116
                   +r +g g+fg +y   n +  +e a+k+e   a    l  e ++   +q      hi   g  kdy  +vm l gp l+ + ++    f   t++ +
      M04F3.3  35 TIRELGRGAFGTVYHVSNKSTKQEAALKIERMTAGDNLLKIEREIMVAMQHEPTAIHIYDDGIYKDYRYIVMTLCGPDLQKIAELMNNNFNQDTIIRV 132
                  589*********************************************************************************************** PP

  Csnk1a1-aln 117 adqmisrieyvhtknfihrdikpdnflmgigrhcnklflidfglakkyrdnrtrqhipyredkn...ltgtaryasinahlgieqsrrddmeslgyvl 211
                  + + +  i+ +h   +ihrd+kp nf +       +++l d+g+a+ky  + + ++   r  +n   + gt ry+s+n h   e sr dd+ s  ++l
      M04F3.3 133 CIRTLLAIKTMHEYTYIHRDLKPCNFAVDFNPNSLHVYLFDYGMARKYATKDSGNKWQLRRPRNpaqFRGTVRYCSLNMHKRKELSRVDDLWSWFFML 230
                  ************************************************877666555555544422289***************************** PP

  Csnk1a1-aln 212 myfnrtslpwqglkaatkkqkyekisekkmstpvevlck.gfpaefamylnycrglrfeeapdymylrqlfril 284
                  m +  + lpw   +     ++ e + e +     e l k  f + f   ++y   +++ + pdym + +++   
      M04F3.3 231 MEMY-APLPWTSSNI---PERIEALKEDH---LNEYLSKdSFLSSFLPLVEYLNSVQYADRPDYMKIYDILYAK 297
                  9875.78***76543...34455555555...56778774699**********************887665444 PP

>> ZK596.2  CE06632	WBGene00014007	serine\/threonine kinase	status:Confirmed	UniProt:Q23546	protein_id:CAA93431.1
   #    score  bias  c-Evalue  i-Evalue hmmfrom  hmm to    alifrom  ali to    envfrom  env to     acc
 ---   ------ ----- --------- --------- ------- -------    ------- -------    ------- -------    ----
   1 !  106.4   0.0   4.2e-32   1.9e-30      14     297 ..      16     303 ..      11     305 .] 0.80

  Alignments for each domain:
  == domain 1    score: 106.4 bits;  conditional E-value: 4.2e-32
  Csnk1a1-aln  14 ggkyklvrkigsgsfgdiylainitn.geevavklesqkarhpqllyesk.lykil.qggvgiphirwy..gq.ekdynvlvmdllgpsledlfnfc. 104
                   gk+ +++k+g g+fg +yl  +  +   e a+k+e++      l  e   l  +  q  vg   +     g+  + +n +vm l+g sl+dl + + 
      ZK596.2  16 CGKWTILKKLGEGAFGAVYLVSQKEKpKVEYALKVEAESDPLGLLKMEVAvLLEVKkQKIVGRHFLELAdrGNlPQKFNYMVMTLVGKSLQDLRKTAp 113
                  59******************987765156999999998876666655543133333144555555444311332578****************98762 PP

  Csnk1a1-aln 105 srrftmktvlmladqmisrieyvhtknfihrdikpdnflmgigr..hcnklflidfglakkyrdnrtrqhipyredknltgtaryasinahlgieqsr 200
                    +f+m t + +a q +  +e +h   f+hrdikp n+ +g        k++++dfg+a+k+  +      p r    + gt +ya + +h+  eq r
      ZK596.2 114 FNKFSMGTAISVARQSLEAVEDLHNIGFLHRDIKPGNYTIGRKEmhELRKVYMLDFGMARKFAREDGTLRNP-RARAGFRGTVKYAPLACHIQREQCR 210
                  589***********************************998754214679***********97666655556.6678899****************** PP

  Csnk1a1-aln 201 rddmeslgyvlmyfnrtslpwqglkaatkkqkyekisekkmstpvevlckgfpaefamylnycrglrfeeapdymylrqlfr.ilfrtlnhqydytfd 297
                  +dd+es  y+++ +    lpw+ l  +     ++k      +t +  l  g p ef+  +      +f +ap+y  + +l+   ++ t   ++   +d
      ZK596.2 211 KDDIESWLYMVVEMTCGRLPWRNLTESDDVGVFKKE---CKTTRLRCLFGGCPREFTEVFPILDKGKFFDAPEYTTIYELLEkAMVNTKSNEF--PYD 303
                  ***********************9888877777663...447999************9999999999*******9998877414455544443..334 PP

>> T09B4.7  CE45627	WBGene00020381	status:Confirmed	UniProt:O02157	protein_id:CCD71996.1
   #    score  bias  c-Evalue  i-Evalue hmmfrom  hmm to    alifrom  ali to    envfrom  env to     acc
 ---   ------ ----- --------- --------- ------- -------    ------- -------    ------- -------    ----
   1 !  106.1   0.0   5.1e-32   2.3e-30      14     281 ..      58     316 ..      48     338 .. 0.87

  Alignments for each domain:
  == domain 1    score: 106.1 bits;  conditional E-value: 5.1e-32
  Csnk1a1-aln  14 ggkyklvrkigsgsfgdiylainitngeevavklesqkarhpqllyesklykilqggvgiphirwygqekdynvlvmdllgpsledl.fnfcsrrftm 110
                  g kykl   +g g +g ++l+      +++ + ++++k  + ql  e  + k    g      + + +  d +  ++ llg  l  l  ++  r+f++
      T09B4.7  58 GKKYKLGPVLGDGGYGTVFLSQ----DDDIKIAVKTEKFSKSQLKIEIVVLKAAMQGN----CKHFCELVDCEKTLITLLGKDLHKLrCELPGRKFSI 147
                  789***************9975....455666666778999******98888655553....4667777888888999*******99457899***** PP

  Csnk1a1-aln 111 ktvlmladqmisrieyvhtknfihrdikpdnflmgi..grhcnklflidfglakkyrdnrtrqhipyredknltgtaryasinahlgieqsrrddmes 206
                  +t l +  q +   e +h   f+ rd+kp nf  g+   r+   +f+ dfgla+ky d+   q ip r++    gt+ry s+nah  ++  rrdd+es
      T09B4.7 148 NTALRIGIQTLKACEELHRIGFVSRDVKPGNFAPGVksNRQSRTIFMYDFGLARKYIDK-NNQVIPTRKEVGWRGTTRYGSLNAHKRLDLGRRDDLES 244
                  *********************************99844588999************996.579*********************************** PP

  Csnk1a1-aln 207 lgyvlmyfnrtslpwqglkaatkkqkyekisekkmstpvevlckgfpaefamylnycrglrfeeapdymylrqlf 281
                    y l+ + r +lpw+ +   +  q+ +  s +   t    +    p+++   +  +    fe apdy  + +l+
      T09B4.7 245 WFYGLVEMTRGTLPWRNVVDRSSVQRAKEASRNTGRT---QFLFETPSQYDKIFTIVDSYAFESAPDYKQINKLL 316
                  ****************999888888877777655444...4555789*********************9888775 PP

>> W06F12.3  CE16557	WBGene00012307	serine\/threonine kinase	status:Partially_confirmed	UniProt:O45897	protein_id:CAB058
   #    score  bias  c-Evalue  i-Evalue hmmfrom  hmm to    alifrom  ali to    envfrom  env to     acc
 ---   ------ ----- --------- --------- ------- -------    ------- -------    ------- -------    ----
   1 !  105.9   0.0     6e-32   2.7e-30      17     224 ..      38     244 ..      27     266 .. 0.91

  Alignments for each domain:
  == domain 1    score: 105.9 bits;  conditional E-value: 6e-32
  Csnk1a1-aln  17 yklvrkigsgsfgdiylainitngeevavklesqkarhpqllyesklykilqggvgiphirwygqekdynvlvmdllgpsledlfnfcs.rrftmktv 113
                  +++ + +g g fg+i+ a+++     vavk+e +     +++ e ++   l     ip++++ g+   yn +vm+llg  + dl +f   r f+  t 
     W06F12.3  38 FQVEKMVGGGGFGQIFRAVDMETKLVVAVKVEPKSVESGRIVLELHILVELAHSPHIPKVHYSGEIGGYNFIVMQLLGSNITDLRKFQKgRCFSAETT 135
                  5566789********************************************************************************75277****** PP

  Csnk1a1-aln 114 lmladqmisrieyvhtknfihrdikpdnflmgigrhcnklflidfglakkyrdnrtrqhipyredknltgtaryasinahlgieqsrrddmeslgyvl 211
                    +  q +  ++ +h   +ihrdikp n+ +gig h   l+++dfg+a++ r        p r    + gt+ry s+ ah   eq   dd+  l + l
     W06F12.3 136 ARVGIQCLEGLKQIHELGYIHRDIKPSNICVGIGEHKRVLYIVDFGMARQIRFPS-GAFRPERPYASFRGTTRYVSLAAHERKEQGFADDIWCLFFSL 232
                  **************************************************99764.457788888899*****************************9 PP

  Csnk1a1-aln 212 myfnrtslpwqgl 224
                  + +    lpw+ +
     W06F12.3 233 LELAE-GLPWKNV 244
                  99875.7999875 PP

>> T15B12.2  CE38547	WBGene00020531	Protein kinase\/Aldehyde dehydrogenase	status:Partially_confirmed	UniProt:Q22518	pro
   #    score  bias  c-Evalue  i-Evalue hmmfrom  hmm to    alifrom  ali to    envfrom  env to     acc
 ---   ------ ----- --------- --------- ------- -------    ------- -------    ------- -------    ----
   1 !   95.8   0.1   6.9e-29   3.1e-27      21     222 ..      55     268 ..      45     274 .. 0.85
   2 ?    8.4   0.0     0.027       1.2     251     304 ..     272     327 ..     268     355 .. 0.74

  Alignments for each domain:
  == domain 1    score: 95.8 bits;  conditional E-value: 6.9e-29
  Csnk1a1-aln  21 rkigsgsfgdiylainitnge.evavklesqkarhpqllyesklykilqggv.giphirwy......gqekdynvlvmdllgpsledlfnfcsrrftm 110
                   +igsg fgd+y   +  n + e a+k e + a++ +l  e  + k ++       + r +      gq kdy  +vm l+gpsle +  +  r++t 
     T15B12.2  55 AHIGSGGFGDVYRVYDEPNPKmEYAMKTEVHGAQQRRLSIEKSILKEIDTYTtTHKKSRHFcelidsGQTKDYSWIVMTLIGPSLESVRRMLKRQYTK 152
                  57*************99996549**************9999888776665440333444433334449****************************** PP

  Csnk1a1-aln 111 ktvlmladqmisrieyvhtknfihrdikpdnflmgigrhc.nklflidfglakk.yrdnrtrqhipyredknltgtaryasinahlgieqsrrddmes 206
                    v+ +a q++  +e +h   fihrd+kp n+  g   +    l+++dfg++++ ++ ++ ++    re   + gt +++s  +h   +q r+ddme+
     T15B12.2 153 SCVINMALQILDAVEVMHEVGFIHRDLKPANICTGTPPQDdHVLYVLDFGISRRvFKSSKCHELRNKRERVPFFGTRKFSSRACHQEKDQGRKDDMET 250
                  ***********************************97655156899*****9874788899999999******************************* PP

  Csnk1a1-aln 207 lgyvl..myfnrtslpwq 222
                    y +  ++ n   l w+
     T15B12.2 251 YLYTIldLFHNERGLSWK 268
                  999772347788899997 PP

  == domain 2    score: 8.4 bits;  conditional E-value: 0.027
  Csnk1a1-aln 251 gfpaefamylnycrglrfeeapdymylrqlfrilfrtln..hqydytfdwtmlkqk 304
                   +p+ +   + y rgl+fe+  dy  + + +r   + +      d t+dwt   ++
     T15B12.2 272 IIPSGIDNIIVYLRGLKFEDPVDYRQIENELRTAGKKMApsDSSDETMDWTGKLEQ 327
                  56777777889*********************9998875226789*****953333 PP

>> K06H7.8  CE25045	WBGene00019459	status:Partially_confirmed	UniProt:P34516	protein_id:CCD64455.1
   #    score  bias  c-Evalue  i-Evalue hmmfrom  hmm to    alifrom  ali to    envfrom  env to     acc
 ---   ------ ----- --------- --------- ------- -------    ------- -------    ------- -------    ----
   1 !  105.5   0.2   7.9e-32   3.5e-30      12     319 ..      15     321 ..       8     332 .. 0.86

  Alignments for each domain:
  == domain 1    score: 105.5 bits;  conditional E-value: 7.9e-32
  Csnk1a1-aln  12 ivggkyklvrkigsgsfgdiylainit.ngeevavklesqkarhpq.llyesklykilqggvgiphirwygqekdynvlvmdllgpsledlfnfcsrr 107
                  +vg +yk+v+k+g g  g ++   + + +g+  a+k+e +     + l  e ++   l     + +    g++  y  +vm llg sl+ l++     
      K06H7.8  15 VVGKRYKVVQKLGEGGCGSVFKVEDTSeKGQHYALKVEFKSQDAGNiLKMEVQILSQLISKKHVAKCVASGKKERYSYMVMTLLGESLDSLLKKHGPF 112
                  89******************9887765279999*99996655555515578999999999999999999***************************** PP

  Csnk1a1-aln 108 ftmktvlmladqmisrieyvhtknfihrdikpdnflmgi.grhcnklfl.idfglakkyrdnr..trqhipyredknltgtaryasinahlgieqsrr 201
                  + + t + +   ++  i+ vh   ++hrd+kp n+ mg  g   ++ fl +dfgla++y  +     +    re   + gtary+s+  h   eq r 
      K06H7.8 113 LNVSTQVRIGICILFGIKQVHDIGYLHRDLKPANVAMGCkGSADERYFLvLDFGLARQYIADEddGLKMRRPREKTYFRGTARYCSVAMHDRYEQGRV 210
                  **************************************8355556777636********643311334445589999********************* PP

  Csnk1a1-aln 202 ddmeslgyvlmyfnrtslpwqglkaatkkqkyekisekkmstpvevlckgfpaefamylnycrglrfeeapdymylrqlfrilfrtlnhqydytfdwt 299
                  dd+ +l y+l  + r  l w+ +       k   i e k     evl    p ++  +++ +r   f   pdy  l +l+  +++  n+++   + w 
      K06H7.8 211 DDLWALVYILAEM-RCRLAWHDVDD-----KV-EIGEMKRKIHDEVLFAKSPVQMLSFVKTVRSTLFYHRPDYEKLFKLLEDVMKCANYKWSDPYHWE 301
                  *********9875.999***98753.....33.599999999******************************************************** PP

  Csnk1a1-aln 300 mlkqkaaqqaasssgqgqqa 319
                    k+k         g g++ 
      K06H7.8 302 PEKKKNPASQGNKFGLGKKG 321
                  99999776666666776665 PP

>> F53C3.1  CE35938	WBGene00018745	protein kinase	status:Partially_confirmed	UniProt:Q9TXU0	protein_id:CCD67670.1
   #    score  bias  c-Evalue  i-Evalue hmmfrom  hmm to    alifrom  ali to    envfrom  env to     acc
 ---   ------ ----- --------- --------- ------- -------    ------- -------    ------- -------    ----
   1 !  104.6   0.2   1.5e-31   6.7e-30      16     303 ..      23     314 ..      13     326 .. 0.88

  Alignments for each domain:
  == domain 1    score: 104.6 bits;  conditional E-value: 1.5e-31
  Csnk1a1-aln  16 kyklvrkigsgsfgdiylainitngeevavklesq..karhpqllyesklykilqggvgiphirwygqe..kdynvlvmdllgpsledlfnf.csrrf 108
                   y +vr +g g fg +yl  +    ++ a+k+e +    +h +l  e  + k++       +i   g++    y  +vm+l+g sl  l +    + f
      F53C3.1  23 TYTVVRLLGEGGFGAVYLVEQAKTKKQFAMKVEKKmdTRKHSKLKMEIAILKLVGTCKHFTKIEDRGKKdkEGYFFIVMQLVGKSLSGLKKErPNQIF 120
                  699*****************************986224689**********************998864214699**************86516788* PP

  Csnk1a1-aln 109 tmktvlmladqmisrieyvhtknfihrdikpdnflmgigrhcnklflidfglakkyrdnrtrqhipyredknltgtaryasinahlgieqsrrddmes 206
                  t+ t + +  q +  +e +h + fihrd+kp+n+  g       ++++dfg+a+ky +++   + p re   + gt r+a + +h   e   +dd es
      F53C3.1 121 TFGTGMGVGSQCLEAVEELHKQGFIHRDLKPQNYASGQDDERHLIYILDFGIARKYLNDKKEMKTP-RESVAFKGTIRFAPLSCHRYTEMGPKDDCES 217
                  ***************************************99999*************999888887.9****************************** PP

  Csnk1a1-aln 207 lgyvlmyf.nrtslpwqglkaatkkqkyekisekkmstpvevlckgfp..aefamylnycrglrfeeapdymylrqlfrilfrtlnhqydytfdwtml 301
                    y+l+ +     lpw+  k    k+   ki e+        l kg+p  +e+   l+y     +++  dy ++ + +         + +  +dw m 
      F53C3.1 218 WFYLLIDLiLEGGLPWRHCKV---KNEVLKIKENTRKDNRAALYKGIPqtSELNKILDYIDSRAYQDRIDYKFIYKALGEACSNAGCDINAPYDWEMP 312
                  ****997615789***99886...667788999999999999*****95558999*****************99988887777777788888888887 PP

  Csnk1a1-aln 302 kq 303
                  k+
      F53C3.1 313 KE 314
                  76 PP

>> ZC581.2  CE44067	WBGene00022632	ser\/thr-protein kinase	status:Partially_confirmed	UniProt:O01773	protein_id:CCD64903
   #    score  bias  c-Evalue  i-Evalue hmmfrom  hmm to    alifrom  ali to    envfrom  env to     acc
 ---   ------ ----- --------- --------- ------- -------    ------- -------    ------- -------    ----
   1 !  103.9   0.0   2.5e-31   1.1e-29      12     294 ..      43     326 ..      33     337 .. 0.85

  Alignments for each domain:
  == domain 1    score: 103.9 bits;  conditional E-value: 2.5e-31
  Csnk1a1-aln  12 ivggkyklvrkigsgsfgdiylainitngeevavklesq..kar.hpqllyesklykilqggvgiphirwygqekdynvlvmdllgpsledlfnfc.s 105
                  +  gk+ +   ig g fg+iy   + t  e+v +k+e    k r   +++ e k+   lqg   +p +   g+  + n +vm+llgp + dl +    
      ZC581.2  43 MFRGKFMVKGLIGRGGFGQIYYGSDATFPEDVVIKIEPVvlKGRpRRRMILEQKVLYRLQGRPHVPIMCASGHTEQLNFIVMQLLGPNIGDLKKRSpV 140
                  56799999999**************************752255523468889998888**********************************976527 PP

  Csnk1a1-aln 106 rrftmktvlmladqmisrieyvhtknfihrdikpdnflmgigrhcnk.lflidfglakkyrd.nrtrqhipyredknltgtaryasinahlgieqsrr 201
                  +r++  tv  +  q i+ +  vh+  +ihrd+kp n+ +g+ +   + l l+d+g+ +++++ + tr++  y+    + gt ry+s+  h g eq+  
      ZC581.2 141 KRLSQTTVARIMIQGIAALRDVHSLGYIHRDVKPANMCFGVTQSTRHvLKLVDYGMVRRFKNvDGTRRKQRYK--PGFRGTLRYSSVRVHDGKEQTPV 236
                  9****************************************9887662569*********9835688887776..5789******************* PP

  Csnk1a1-aln 202 ddmeslgyvlmyfnrtslpwqglkaatkkqkyekisekkmstpvevlckgfpaefamylnycrglrfeeapdymylrqlfrilfrt..lnhqydy 294
                  dd+ s+ y    +    lpw+ +   t   +  k+  +   +p  +l       f+++      lr e+ pd+  l++l+  + r   l   yd+
      ZC581.2 237 DDFVSMAYSGAELLLVNLPWKLVS--TDDIRQTKVDFNTPNSPYLLLTGP---YFSVFCGAIFNLRSEDEPDHSSLQNLLCDMTRGksLREAYDW 326
                  ********************9765..555666788877777887776654...4888888889999*******9999999888775114444444 PP

>> C50F4.10  CE33984	WBGene00008235	serine\/threonine kinase	status:Confirmed	UniProt:Q18738	protein_id:CAA94735.2
   #    score  bias  c-Evalue  i-Evalue hmmfrom  hmm to    alifrom  ali to    envfrom  env to     acc
 ---   ------ ----- --------- --------- ------- -------    ------- -------    ------- -------    ----
   1 !  100.4   0.0   2.8e-30   1.2e-28      16     298 ..      18     306 ..      12     311 .. 0.82

  Alignments for each domain:
  == domain 1    score: 100.4 bits;  conditional E-value: 2.8e-30
  Csnk1a1-aln  16 kyklvrkigsgsfgdiyla...initngeevavklesqkarhpqllyesklyk.il.qggvgiphirwygqekdynvlvmdllgpsledlfnf.csrr 107
                  k+ + +ki  g f  iy++    n++n ++ a+k es ++    l  e+ + + i  +g      i   g+ +    +vm ++g +l d ++   s  
     C50F4.10  18 KWTIEKKIAQGDFNFIYMCngsSNMSNYKQFALKCESAQSPLQMLKVEAFVLQtIAkRGSRHFCDIEDIGKFQGIHYIVMHMIGRALVDYMKTsMSGA 115
                  667889***********963336999***********9999989989987655154246678999************************987526889 PP

  Csnk1a1-aln 108 ftmktvlmladqmisrieyvhtknfihrdikpdnflmgigr..hcnklflidfglakkyrdnrtrqhipyredknltgtaryasinahlgieqsrrdd 203
                  ++++  l +  q+i  +e +h   fihrd+kp n+ +g        kl+l+ fg++++y d++ +   p r++ ++ gt ryas+n+h   e  r+dd
     C50F4.10 116 ISVNCALSVGIQLIEALEDLHNCGFIHRDLKPSNICFGRKDrnELGKLYLLSFGISRRYLDSKNQMRKP-RDNVEFRGTVRYASLNCHQLQELNRKDD 212
                  9**********************************99975411456****************9877777.9999************************ PP

  Csnk1a1-aln 204 meslgyvlmyfnrtslpwqglkaatkkqkyekisekkmstpvevlckgfpa.efamylnycrglrfeeapdymylrqlfrilfrtlnhqydytfdw 298
                  +es  yv++ +    lpw+gl   +   + ++ s +  +     l    p  e+   +       +  apdy+ + +++r  +r    q ++ +dw
     C50F4.10 213 LESAFYVIVEMITGQLPWKGLPDGAAVARVKQQSRHPSAIA-LFLRAPCPMeELREVMILIDSYNYFTAPDYVNICNILRRAMRRS-PQPEHPYDW 306
                  *********************87776666666665544433.34444445415666667788889999999999998888777653.344444444 PP

>> C09D4.3  CE27672	WBGene00015634	SER\/THR protein kinase	status:Confirmed	UniProt:O01733	protein_id:CCD63888.1
   #    score  bias  c-Evalue  i-Evalue hmmfrom  hmm to    alifrom  ali to    envfrom  env to     acc
 ---   ------ ----- --------- --------- ------- -------    ------- -------    ------- -------    ----
   1 !  100.2   0.2   3.4e-30   1.5e-28      14     300 ..      85     369 ..      75     404 .. 0.82

  Alignments for each domain:
  == domain 1    score: 100.2 bits;  conditional E-value: 3.4e-30
  Csnk1a1-aln  14 ggkyklvrkigsgsfgdiylainitngeevavklesqkarhpqllyesk..lykilqggvgiphirwygq.ekdynvlvmdllgpsledlf.nfcsrr 107
                  g ++ l +k+g g++g ++l+i    g  va+k e   +    l  e k  l    + gv    i  yg   ++yn +++ +lg  l  l  +  +r 
      C09D4.3  85 GDRFILRQKLGDGAMGHVFLSI--FGGRSVAIKAEKYST--GMLPMEIKvlLSIRRHNGVHFCDIIDYGTiRREYNYMIISILGKDLYRLRaEQPTRS 178
                  7889999************975..799*****9986655..555566661033445689999999999973689*************99962578999 PP

  Csnk1a1-aln 108 ftmktvlmladqmisrieyvhtknfihrdikpdnflmgi...grhcnklflidfglakkyrdnrtrqhipyredknltgtaryasinahlgieqsrrd 202
                  ft++t   +a + i  ie +h   ++ rd+kp nf  g    g+h + +f+ dfglakk+ d r  +++  r +    gt ry s++ah  ++  rrd
      C09D4.3 179 FTLNTTTKIALETIEAIEELHNIGYLSRDVKPSNFAPGQrdnGQH-KTIFMFDFGLAKKFID-RDNKKLKSRGEVGWRGTVRYGSLQAHKRMDLGRRD 274
                  ***********************************9996222444.579***********98.566788999************************** PP

  Csnk1a1-aln 203 dmeslgyvlmyfnrtslpwqglkaatkkqkyekisekkmstpvevlckgfpaefamylnycrglrfeeapdymylrqlfrilfrtlnhqyd.ytfdwt 299
                  d+e   y+l+ +    lpw+ +   t      k+s ++ s    ++ +  p +f   ++   g  fe  p+y +l+ l+  + r  n   d   +dw 
      C09D4.3 275 DVECWFYMLIEMLVGELPWRHMSDRTLVG-QSKLSIRNESR--RLFFNRTPRQFETIMDMIDGYSFEIRPEYRHLKALINEI-RMENMIPDrCKWDWQ 368
                  *********************99988754.46888887776..4678899**************************998643.444444441346666 PP

  Csnk1a1-aln 300 m 300
                  +
      C09D4.3 369 V 369
                  5 PP

>> C04G2.2  CE05212	WBGene00007305	serine\/threonine kinase	status:Partially_confirmed	UniProt:Q17631	protein_id:CAA9467
   #    score  bias  c-Evalue  i-Evalue hmmfrom  hmm to    alifrom  ali to    envfrom  env to     acc
 ---   ------ ----- --------- --------- ------- -------    ------- -------    ------- -------    ----
   1 !   99.8   0.1   4.2e-30   1.9e-28      15     298 ..      25     312 ..      15     317 .. 0.79

  Alignments for each domain:
  == domain 1    score: 99.8 bits;  conditional E-value: 4.2e-30
  Csnk1a1-aln  15 gkyklvrkigsgsfgdiylainitngeevavklesqkarhp.qllyesklykilqgg...vgiphirwygqekdynvlvmdllgpsledlfnfc.srr 107
                  g y + + +  g fg++yl  +   g+  a+k es+       +  e+ + + l+ g   + +p++   g+ k y  +vm llg  l+ l n     r
      C04G2.2  25 GSYTIEKSLDEGGFGQVYLVRD-NSGKRFALKAESNDMEGGsAIKLEALILRKLNDGesvIHVPKLLLSGKRKKYCYMVMTLLGKNLKCLKNKRpKER 121
                  779999999**********765.78**********9987651566788777777766233456778899**********************986267* PP

  Csnk1a1-aln 108 ftmktvlmladqmisrieyvhtknfihrdikpdnflmgigrhcn...klflidfglakkyr....dnrtrqhipyredknltgtaryasinahlgieq 198
                  ft  t   +  q +  ++y+h   f+hrdikp+nf+mg     +    + ++dfgla+ +      ++t      r   ++ gt ry+s n h+  eq
      C04G2.2 122 FTRGTWSRIGIQCLYGLKYMHDCGFVHRDIKPQNFMMGNEDDKErarIVHILDFGLARSFAkfseSSKTWSARRARGTAEFRGTLRYTSPNVHFRKEQ 219
                  **************************************97655411146789****987641111467888888899999****************** PP

  Csnk1a1-aln 199 srrddmeslgyvlmyfnrtslpwqglkaatkkqkyekisekkmstpvevlckgfpaefamylnycrglrfeeapdymyl.rqlfrilfrtlnhqydyt 295
                   r dd+ sl +vl+ +n   lpwq +      qk e +   km    + +   +p  ++  + + r l     pdy+ + + l+++++    +     
      C04G2.2 220 GRVDDIWSLLFVLIELNG-GLPWQNV------QKREEVEAMKMIMTDQDVMLNMPPCMCDIIPHFRTLDCYMRPDYLLVfKALWQVMLNE-GQTTSSR 309
                  ****************95.7****86......6777777777765444444567777888899999999999999986515566655433.2333445 PP

  Csnk1a1-aln 296 fdw 298
                  fdw
      C04G2.2 310 FDW 312
                  666 PP

>> F38E1.3  CE04522	WBGene00018178	serine \/threonine-protein kinase	status:Confirmed	UniProt:Q20160	protein_id:CCD63656
   #    score  bias  c-Evalue  i-Evalue hmmfrom  hmm to    alifrom  ali to    envfrom  env to     acc
 ---   ------ ----- --------- --------- ------- -------    ------- -------    ------- -------    ----
   1 !   98.5   0.7   1.1e-29   4.7e-28      16     298 ..      24     309 ..      14     310 .] 0.85

  Alignments for each domain:
  == domain 1    score: 98.5 bits;  conditional E-value: 1.1e-29
  Csnk1a1-aln  16 kyklvrkigsgsfgdiylainitngeevavklesqkarhp.qllyesklykilqggvgiphirw...ygq..ekdynvlvmdllgpsledlfnfcsrr 107
                  +y + + +g g fg +y   +   g+  a+k+e ++ ++p +l  e  + k++       h       g+  +  +  lvm+l g sl dl     + 
      F38E1.3  24 NYVIDKLLGEGGFGAVYKVKDSKTGNFYAMKVEKKQEKKPsKLKMEIMILKLVCNERQTSHFTKiidRGKkdKEGFFFLVMELAGSSLADLKRNRGKA 121
                  46666779*************************999999834668999999998887777754311134311334789******************** PP

  Csnk1a1-aln 108 ftmktvlmladqmisrieyvhtknfihrdikpdnflmgigrhcnklflidfglakkyrdnrtrqhipyredknltgtaryasinahlgieqsrrddme 205
                  ft  t l +++q +   e +h + fihrd+kp nf  g   +   ++++dfg++++  +n+ + + p r    + gt ++as+ +h gie   +dd e
      F38E1.3 122 FTCPTGLSVSQQCLEACEDLHKHGFIHRDLKPANFACGADDKQHTIYILDFGISRRIINNQNKLKTP-RVTIRFKGTLKFASLSCHKGIEMGWKDDCE 218
                  ***************************************************************9999.6778899*********************** PP

  Csnk1a1-aln 206 slgyvlmyf.nrtslpwqgl..kaatkkqkyekisekkmstpvevlckgfpaefamylnycrglrfeeapdymylrqlfrilfrtlnhqydytfdw 298
                  s  y+l+ +     l w+g   k +  k k e   +k m   ++  c     e+   + y   l++++  dy y+ + +     t   + d  +dw
      F38E1.3 219 SWFYMLLDLiVPFGLVWRGAndKDTVCKLKEEARGKKEMFQGIK--C---GVELNKIIVYIDKLQYQDHVDYQYIYKTLVDACDTCGGNMDAPYDW 309
                  ****9997615689****97334556677777777777766554..4...468899999999************9988888888888888888888 PP

>> C53A5.4  CE08953	WBGene00007049	locus:tag-191	serine\/threonine kinase	status:Confirmed	UniProt:O17693	protein_id:CAB
   #    score  bias  c-Evalue  i-Evalue hmmfrom  hmm to    alifrom  ali to    envfrom  env to     acc
 ---   ------ ----- --------- --------- ------- -------    ------- -------    ------- -------    ----
   1 !   98.1   0.1   1.5e-29   6.5e-28       8     305 ..      11     308 ..       6     330 .. 0.84

  Alignments for each domain:
  == domain 1    score: 98.1 bits;  conditional E-value: 1.5e-29
  Csnk1a1-aln   8 kaefivggkyklvrkigsgsfgdiylainitn.geevavkle..sqkarhpqllyesklykilqggvgiphirwygqekdynvlvmdllgpsledlfn 102
                  k  ++vg ky++++++g g  g +y   +i +  ++ a+k+e  s+      l  e ++   l     + +    g++  y  +vm llg sle l++
      C53A5.4  11 KIGVVVGKKYRVIQQLGQGGCGSVYKVEDIEDkTKQYAMKVEfnSNANAGNVLKMEVQILTHLVSKNHVAKCMASGKKDRYSYVVMTLLGESLESLMK 108
                  56789**********************999762567788887214444455666788888888888888888999*999******************* PP

  Csnk1a1-aln 103 fcsrrftmktvlmladqmisrieyvhtknfihrdikpdnflmgi.grhcnklfl.idfglakkyrdnrt..rqhipyredknltgtaryasinahlgi 196
                       f + t + +   ++  i+ +h   fihrd+kp n+ +g  g   ++ f+ +dfgla++y  ++   ++    re   + gt+ry+s+  h   
      C53A5.4 109 KHGPFFNVSTQMRIGICLLFGIKQIHDIGFIHRDLKPANVALGNkGSPDERYFIvLDFGLARQYITDKEdgKKMRRPREKALFRGTSRYCSVAMHDRF 206
                  ****************************************9996255556666426********76554114445557878889************** PP

  Csnk1a1-aln 197 eqsrrddmeslgyvlmyfnrtslpwqglkaatkkqkyekisekkmstpvevlckgfpaefamylnycrglrfeeapdymylrqlfrilfrtlnhqydy 294
                  eq r dd+ +l y+l  + r  l w  l       k   i e k     + l    p ++  +++ +r  +f   pdy  l +l+   +++ ++++  
      C53A5.4 207 EQGRVDDLWALIYMLAEL-RCQLAWSDLDD-----KV-EIGEMKRHVADQNLFAKSPIQMLEFVKIVRATQFYHRPDYEKLFNLLNDAMKSAKYKWSD 297
                  *************99876.899***99964.....44.478888888888888889*************************99999999999999999 PP

  Csnk1a1-aln 295 tfdwtmlkqka 305
                   + w   k+k 
      C53A5.4 298 PYHWEPEKRKK 308
                  99998777664 PP

>> C09B9.4  CE06796	WBGene00015629	ser\/thr protein kinase	status:Confirmed	UniProt:Q17853	protein_id:CCD63829.1
   #    score  bias  c-Evalue  i-Evalue hmmfrom  hmm to    alifrom  ali to    envfrom  env to     acc
 ---   ------ ----- --------- --------- ------- -------    ------- -------    ------- -------    ----
   1 !   96.3   0.0     5e-29   2.2e-27      16     299 ..      28     311 ..      20     316 .. 0.87

  Alignments for each domain:
  == domain 1    score: 96.3 bits;  conditional E-value: 5e-29
  Csnk1a1-aln  16 kyklvrkigsgsfgdiylainitngeevavklesq.karhpqllyesklykilqggvgiphirwygqekdynvlvmdllgpsledlfnfc.srrftmk 111
                   yk+   i +g f  ++l     +g   a+k+esq k+  p l  +  + + l    g p +   g+  +++ +vm+l+gp l  l++f+  +rft  
      C09B9.4  28 VYKMCDSIATGPFSSVFLVE--KDGIPYAMKVESQsKCLRPVLKLDHAVLRALGHQSGFPSLTSAGRTENFKYVVMQLVGPDLSMLLEFApQQRFTSS 123
                  59***************975..6999********967889*************************************************83579**** PP

  Csnk1a1-aln 112 tvlmladqmisrieyvhtknfihrdikpdnflmgigrhcnklflidfglakkyrdnrtrqhipyredknltgtaryasinahlgieqsrrddmeslgy 209
                  tv  +a q + r+  +h   ++ rd+k +nf +g+g     ++++dfgl++ky +    + +  r      gt  ya + +    +qs  dd+e   y
      C09B9.4 124 TVYKIALQTLDRLRVLHEAGWLNRDVKAQNFAVGLGEESSIVYMLDFGLTRKYLEHNGSRSL-LRPHGPSVGTFPYAPLASLGFCDQSPIDDIEGWLY 220
                  *****************************************************987765544.6888999********97766689************ PP

  Csnk1a1-aln 210 vlmyfnrtslpwqglkaatkkqkyekisekkmst....pvevlckgfpaefamylnycrglrfeeapdymylrqlfrilfrtlnhqydytfdwt 299
                  +++++ +  lpw+  k a +     k+ e km          l  g+p  +a  ++        e+pdy  + +++  + r    +    fdw 
      C09B9.4 221 MIVHLLKGGLPWHNSKRALNL---PKVREWKMYCrrpgGKHYLFAGIPKGWADIFDVIVNTAPHETPDYNKIANMVLSIARNELIDLTAPFDWQ 311
                  *************99998764...55666666542211467899999*999999999999999999**99998887666665555555557875 PP

>> ZK354.6  CE15320	WBGene00022707	protein kinase	status:Partially_confirmed	UniProt:P91566	protein_id:CCD70683.1
   #    score  bias  c-Evalue  i-Evalue hmmfrom  hmm to    alifrom  ali to    envfrom  env to     acc
 ---   ------ ----- --------- --------- ------- -------    ------- -------    ------- -------    ----
   1 !   95.7   0.1   7.5e-29   3.4e-27      12     274 ..      64     322 ..      58     331 .. 0.83

  Alignments for each domain:
  == domain 1    score: 95.7 bits;  conditional E-value: 7.5e-29
  Csnk1a1-aln  12 ivggkyklvrkigsgsfgdiylainitngeevavklesqkarhpqllyesklykilqggvgiphi....rwygqekdynvlvmdllgpsledlfn.fc 104
                  ++ g++ +   ig g f +iy a +    e+ a+k+e +     ++  e  +   l+g +gip i    +w  +++    +vm+l+g  l d+   + 
      ZK354.6  64 VISGRFEVKGIIGGGGFAQIYKAWDKVRKEDCAIKVEHESQDIRRMKLEITVLLALRGSMGIPEIlaqgKWQHEDNKSHYIVMQLVGRNLSDVRRaLP 161
                  6889999999************************998666666666778899999*********9555557777777889************975277 PP

  Csnk1a1-aln 105 srrftmktvlmladqmisrieyvhtknfihrdikpdnflmgigrhcnklflidfglakkyrdnrtrqhipyredknltgtaryasinahlgieqsrrd 202
                   +r+t +t+     q++  +  vh   f+hrd+kp n  +g    c +++lid+gl+++y d+      p r    l gt ry s++ah   +   ++
      ZK354.6 162 HKRITERTLYRAMIQVLKALSLVHGAGFLHRDLKPSNCCIGA-IDCTRIYLIDYGLTRQYLDKGGIVRKP-RAGVGLRGTVRYMSLDAHARQDLGPKN 257
                  89************************************9995.68*****************99988888.8899*********************** PP

  Csnk1a1-aln 203 dmeslgyvlmyfnrtslpwqglkaatk..kqkyekisekkmstpvevlckgfpaefamylnycrglrfeeapdy 274
                  d+ ++ y  +      lpw   k+  +  k k  +i + k+ t   v+ k   ae+   lny         pdy
      ZK354.6 258 DLVAFLYTTIECGDGYLPWSHEKTHENiiKLKQAHIGD-KLCTKQPVMTKA--AEYIESLNY------HSIPDY 322
                  *******************9887654411344444443.455666666553..555555555......444444 PP

>> ZK354.2a  CE15314	WBGene00022705	protein kinase	status:Confirmed	UniProt:P91571	protein_id:CCD70678.1
   #    score  bias  c-Evalue  i-Evalue hmmfrom  hmm to    alifrom  ali to    envfrom  env to     acc
 ---   ------ ----- --------- --------- ------- -------    ------- -------    ------- -------    ----
   1 !   95.5   0.0   8.5e-29   3.8e-27      14     227 ..      18     240 ..       8     277 .. 0.85

  Alignments for each domain:
  == domain 1    score: 95.5 bits;  conditional E-value: 8.5e-29
  Csnk1a1-aln  14 ggkyklvrkigsgsfgdiylainitngeevavklesqkarhpqllyesk.lykilqggvgiphirwygqe.kdynvlvmdllgpsledlfnfc..srr 107
                   g y + + + +g+fg iy a   ++g+  avk e+ + +   l   s  l  i         i   g   + +  +vm l g  l dl+      r+
     ZK354.2a  18 NGTYEVTKPLATGTFGSIYKAKRESDGKFFAVKCEALNMKSSLLRQMSVvLASIHYPSPFFTTIEERGTVpNRFLFIVMPLYGENLFDLMMNTnkDRK 115
                  589**********************************9999888777751556777777788899888762567889***********9754412699 PP

  Csnk1a1-aln 108 ftmktvlmladqmisrieyvhtknfihrdikpdnflmg..igrhcnklflidfglakkyrdnrtrqhipyredkn...ltgtaryasinahlgieqsr 200
                  f+m t l la+q ++ i  +h + fihrdikp  f +g  +  +  +++l+dfgl+k+ r ++  +    +  kn     g  +yas+ ah g +   
     ZK354.2a 116 FSMATGLHLAEQTLTAIRDLHRNGFIHRDIKPSHFCIGreVDGQHHQVYLLDFGLCKRPRFAKKNDEAEEQMRKNaihYRGVVKYASVHAHQGKNLGY 213
                  ***********************************988333334469***********99988888777766666222579***************** PP

  Csnk1a1-aln 201 rddmeslgyvlmyfnrtslpwqglkaa 227
                  +ddmes  y+++ f   +lpw  l+  
     ZK354.2a 214 KDDMESWWYMVLEFFLGALPWALLNKE 240
                  *********************987654 PP

>> ZK354.2b  CE31749	WBGene00022705	status:Confirmed	UniProt:Q8MPS7	protein_id:CCD70679.1
   #    score  bias  c-Evalue  i-Evalue hmmfrom  hmm to    alifrom  ali to    envfrom  env to     acc
 ---   ------ ----- --------- --------- ------- -------    ------- -------    ------- -------    ----
   1 !   95.1   0.0   1.2e-28   5.3e-27      14     227 ..      18     240 ..       8     276 .. 0.85

  Alignments for each domain:
  == domain 1    score: 95.1 bits;  conditional E-value: 1.2e-28
  Csnk1a1-aln  14 ggkyklvrkigsgsfgdiylainitngeevavklesqkarhpqllyesk.lykilqggvgiphirwygqe.kdynvlvmdllgpsledlfnfc..srr 107
                   g y + + + +g+fg iy a   ++g+  avk e+ + +   l   s  l  i         i   g   + +  +vm l g  l dl+      r+
     ZK354.2b  18 NGTYEVTKPLATGTFGSIYKAKRESDGKFFAVKCEALNMKSSLLRQMSVvLASIHYPSPFFTTIEERGTVpNRFLFIVMPLYGENLFDLMMNTnkDRK 115
                  589**********************************9999888777751556777777788899888762567889***********9754412699 PP

  Csnk1a1-aln 108 ftmktvlmladqmisrieyvhtknfihrdikpdnflmg..igrhcnklflidfglakkyrdnrtrqhipyredkn...ltgtaryasinahlgieqsr 200
                  f+m t l la+q ++ i  +h + fihrdikp  f +g  +  +  +++l+dfgl+k+ r ++  +    +  kn     g  +yas+ ah g +   
     ZK354.2b 116 FSMATGLHLAEQTLTAIRDLHRNGFIHRDIKPSHFCIGreVDGQHHQVYLLDFGLCKRPRFAKKNDEAEEQMRKNaihYRGVVKYASVHAHQGKNLGY 213
                  ***********************************988333334469***********99988888777766666222579***************** PP

  Csnk1a1-aln 201 rddmeslgyvlmyfnrtslpwqglkaa 227
                  +ddmes  y+++ f   +lpw  l+  
     ZK354.2b 214 KDDMESWWYMVLEFFLGALPWALLNKE 240
                  *********************987654 PP

>> F35C11.3  CE02210	WBGene00009402	serine\/threonine kinase	status:Predicted	UniProt:Q20018	protein_id:CAA90241.1
   #    score  bias  c-Evalue  i-Evalue hmmfrom  hmm to    alifrom  ali to    envfrom  env to     acc
 ---   ------ ----- --------- --------- ------- -------    ------- -------    ------- -------    ----
   1 !   93.8   0.0   2.9e-28   1.3e-26      16     275 ..      19     276 ..      10     303 .. 0.86

  Alignments for each domain:
  == domain 1    score: 93.8 bits;  conditional E-value: 2.9e-28
  Csnk1a1-aln  16 kyklvrkigsgsfgdiylainitngeevavkles.qkarhpqll.yesklykilqggvgiphirwygqekdynvlvmdllgpsledlfn.fcsrrftm 110
                  ++ + +k+g g+ g+++l   i      a+k+e   k +  ++l  e  + k lq    +  +   g+   y  +vm +lg  + d+   +  r+++ 
     F35C11.3  19 QFTVKKKLGEGACGQVFLVDLIQGKGSAAMKVEPlMKNKEDEILkMEVYVLKKLQNSRHVCRLLGSGKTETYTYMVMSVLGKEIGDVRRrLPQRKMSA 116
                  567789************98888888999****7346666555426888999**********************************975277889999 PP

  Csnk1a1-aln 111 ktvlmladqmisrieyvhtknfihrdikpdnflmgigrhcnklflidfglakkyrdnrtrqhipyredkn...ltgtaryasinahlgieqsrrddme 205
                   + + +  q++  ++ +h   f+hrd+kp n+ +g+    + +++ dfgl+++     +  ++  re +n   + gt ry+s+n hl  eq r+dd+ 
     F35C11.3 117 PSTVRVFIQLVKALQDMHEAGFVHRDVKPSNMALGVKNE-QVVYIFDFGLSRQIMLPDASGKLKLREPRNksmFRGTVRYCSLNVHLHKEQGRHDDLY 213
                  88899999***********************99999654.678999*******9988888888888888722246*********************** PP

  Csnk1a1-aln 206 slgyvlmyfnrtslpwqglkaatkkqkyekisekkmstpvevlckgfpaefamylnycrglrfeeapdym 275
                     y ++    ++lpw+g      k k e  + k  +t v+ lckg p  f       r l ++e+p y 
     F35C11.3 214 GALYAMIETATSTLPWKG------KPKKETSALKEKTTDVQ-LCKGCPKSFLEIATTLRKLTYKETPPYG 276
                  ****************99......44556666666677775.9************************995 PP

>> M05D6.1  CE03499	WBGene00010874	serine\/threonine kinase	status:Confirmed	UniProt:Q21521	protein_id:CAA91411.1
   #    score  bias  c-Evalue  i-Evalue hmmfrom  hmm to    alifrom  ali to    envfrom  env to     acc
 ---   ------ ----- --------- --------- ------- -------    ------- -------    ------- -------    ----
   1 !   93.8   0.0   2.9e-28   1.3e-26      16     275 ..      19     276 ..      10     303 .. 0.86

  Alignments for each domain:
  == domain 1    score: 93.8 bits;  conditional E-value: 2.9e-28
  Csnk1a1-aln  16 kyklvrkigsgsfgdiylainitngeevavkles.qkarhpqll.yesklykilqggvgiphirwygqekdynvlvmdllgpsledlfn.fcsrrftm 110
                  ++ + +k+g g+ g+++l   i      a+k+e   k +  ++l  e  + k lq    +  +   g+   y  +vm +lg  + d+   +  r+++ 
      M05D6.1  19 QFTVKKKLGEGACGQVFLVDLIQGKGSAAMKVEPlMKNKEDEILkMEVYVLKKLQNSRHVCRLLGSGKTETYTYMVMSVLGKEIGDVRRrLPQRKMSA 116
                  567789************98888888999****7346666555426888999**********************************975277889999 PP

  Csnk1a1-aln 111 ktvlmladqmisrieyvhtknfihrdikpdnflmgigrhcnklflidfglakkyrdnrtrqhipyredkn...ltgtaryasinahlgieqsrrddme 205
                   + + +  q++  ++ +h   f+hrd+kp n+ +g+    + +++ dfgl+++     +  ++  re +n   + gt ry+s+n hl  eq r+dd+ 
      M05D6.1 117 PSTVRVFIQLVKALQDMHEAGFVHRDVKPSNMALGVKNE-QVVYIFDFGLSRQIMLPDASGKLKLREPRNksmFRGTVRYCSLNVHLHKEQGRHDDLY 213
                  88899999***********************99999654.678999*******9988888888888888722246*********************** PP

  Csnk1a1-aln 206 slgyvlmyfnrtslpwqglkaatkkqkyekisekkmstpvevlckgfpaefamylnycrglrfeeapdym 275
                     y ++    ++lpw+g      k k e  + k  +t v+ lckg p  f       r l ++e+p y 
      M05D6.1 214 GALYAMIETATSTLPWKG------KPKKETSALKEKTTDVQ-LCKGCPKSFLEIATTLRKLTYKETPPYG 276
                  ****************99......44556666666677775.9************************995 PP

>> Y65B4A.9  CE22732	WBGene00022032	status:Partially_confirmed	UniProt:Q9BL55	protein_id:CCD71926.1
   #    score  bias  c-Evalue  i-Evalue hmmfrom  hmm to    alifrom  ali to    envfrom  env to     acc
 ---   ------ ----- --------- --------- ------- -------    ------- -------    ------- -------    ----
   1 !   92.4   0.0   7.8e-28   3.5e-26      14     226 ..      18     239 ..       7     271 .. 0.85

  Alignments for each domain:
  == domain 1    score: 92.4 bits;  conditional E-value: 7.8e-28
  Csnk1a1-aln  14 ggkyklvrkigsgsfgdiylainitngeevavklesqkarhpqllyesk.lykilqggvgiphirwygqe.kdynvlvmdllgpsledlf.nf.csrr 107
                   g y + + + +g+fg iy     ++g+  avk e+ + +   l   s  l  i +       i   g   + +  +vm l g  l +l+ n    r+
     Y65B4A.9  18 NGTYEVTKPLATGTFGSIYKVKRESDGKFFAVKCEALNMKSSLLRQMSVvLASIHHPSPFFTNIEERGTVpNRFLFIVMPLYGENLYELMmNTnKDRK 115
                  589**********************************9999888877752567778888899999999862567889*********988624314699 PP

  Csnk1a1-aln 108 ftmktvlmladqmisrieyvhtknfihrdikpdnflmg..igrhcnklflidfglakkyrdnrtrqhipyredkn...ltgtaryasinahlgieqsr 200
                  f+m t l la+q ++ i  +h + fihrdikp  f +g  i  +  +++l+dfgl+k+ r  +  +    +  kn     g  +yas+ ah g +   
     Y65B4A.9 116 FSMATGLHLAEQTLAAIRDLHRNGFIHRDIKPSHFCIGreIDGQHHQVYLLDFGLCKRPRFVKKNDEAEEQMRKNaihYRGVVKYASVHAHQGKNLGY 213
                  ***********************************998555555679***********99887777776666665222679***************** PP

  Csnk1a1-aln 201 rddmeslgyvlmyfnrtslpwqglka 226
                  +ddmes  y+++ f   +lpw  l+ 
     Y65B4A.9 214 KDDMESWWYMVLEFFLGALPWALLNK 239
                  *********************98765 PP

>> ZC373.3b  CE44223	WBGene00013868	status:Partially_confirmed	UniProt:D0VWM6	protein_id:CBH29674.1
   #    score  bias  c-Evalue  i-Evalue hmmfrom  hmm to    alifrom  ali to    envfrom  env to     acc
 ---   ------ ----- --------- --------- ------- -------    ------- -------    ------- -------    ----
   1 !   92.2   0.2     9e-28     4e-26      14     214 ..      12     217 ..       6     238 .. 0.87

  Alignments for each domain:
  == domain 1    score: 92.2 bits;  conditional E-value: 9e-28
  Csnk1a1-aln  14 ggkyklvrkigsgsfgdiylainitngeev.avklesqka..rhp.qllyes..klykilqggvgiphirwygqekdynvlvmdllgpsledlfnfcs 105
                    +ykl++k+gsgsfg+++ a +  +g+    vk+  +      p ++ly+   +++k  +    ip +  +     +nvlvm   g  l ++ +   
     ZC373.3b  12 AKRYKLIHKVGSGSFGEVWQATDKLEGNVAkIVKIINKYVggSGPrDILYDNeiEFFKYCHDAPNIPTLFHHFSHVGFNVLVMSEEGQNLREVAKRSP 109
                  679*******************99999865246776654311334268997612579***************************************** PP

  Csnk1a1-aln 106 rrftmktvlmladqmisrieyvhtknfihrdikpdnflmgigrhcnklflidfglakkyrdnrtrqhipyredknltgtaryasinahlgieqsrrdd 203
                    f+++ ++ +a q+ s + ++h k fihrd+k +n+l+ +  ++ k++lidfg a +++d    + +p  +d      + + sin  lgi +++ dd
     ZC373.3b 110 GSFSLNNLIRIAYQIGSTLCFIHDKSFIHRDLKAENVLVSLKNKVCKMVLIDFGNAVRFKDVNGNE-LPEFNDGFDYTHCTHKSINVLLGISHTQNDD 206
                  *************************************************************98765.6666666666667789*************** PP

  Csnk1a1-aln 204 meslgyvlmyf 214
                    sl y+l+ +
     ZC373.3b 207 WASLVYLLLEM 217
                  ******99865 PP

>> ZC373.3a  CE02376	WBGene00013868	serine\/threonine kinase	status:Partially_confirmed	UniProt:Q23259	protein_id:CAA889
   #    score  bias  c-Evalue  i-Evalue hmmfrom  hmm to    alifrom  ali to    envfrom  env to     acc
 ---   ------ ----- --------- --------- ------- -------    ------- -------    ------- -------    ----
   1 !   91.9   0.2   1.1e-27     5e-26      14     214 ..      33     238 ..      27     259 .. 0.87

  Alignments for each domain:
  == domain 1    score: 91.9 bits;  conditional E-value: 1.1e-27
  Csnk1a1-aln  14 ggkyklvrkigsgsfgdiylainitngeev.avklesqka..rhp.qllyes..klykilqggvgiphirwygqekdynvlvmdllgpsledlfnfcs 105
                    +ykl++k+gsgsfg+++ a +  +g+    vk+  +      p ++ly+   +++k  +    ip +  +     +nvlvm   g  l ++ +   
     ZC373.3a  33 AKRYKLIHKVGSGSFGEVWQATDKLEGNVAkIVKIINKYVggSGPrDILYDNeiEFFKYCHDAPNIPTLFHHFSHVGFNVLVMSEEGQNLREVAKRSP 130
                  679*******************99999865246776654311334268997612579***************************************** PP

  Csnk1a1-aln 106 rrftmktvlmladqmisrieyvhtknfihrdikpdnflmgigrhcnklflidfglakkyrdnrtrqhipyredknltgtaryasinahlgieqsrrdd 203
                    f+++ ++ +a q+ s + ++h k fihrd+k +n+l+ +  ++ k++lidfg a +++d    + +p  +d      + + sin  lgi +++ dd
     ZC373.3a 131 GSFSLNNLIRIAYQIGSTLCFIHDKSFIHRDLKAENVLVSLKNKVCKMVLIDFGNAVRFKDVNGNE-LPEFNDGFDYTHCTHKSINVLLGISHTQNDD 227
                  *************************************************************98765.6666666666667789*************** PP

  Csnk1a1-aln 204 meslgyvlmyf 214
                    sl y+l+ +
     ZC373.3a 228 WASLVYLLLEM 238
                  ******99865 PP

>> C38C3.4b  CE35255	WBGene00016513	status:Partially_confirmed	UniProt:Q7KQ32	protein_id:CCD67020.1
   #    score  bias  c-Evalue  i-Evalue hmmfrom  hmm to    alifrom  ali to    envfrom  env to     acc
 ---   ------ ----- --------- --------- ------- -------    ------- -------    ------- -------    ----
   1 !   91.1   0.0   1.9e-27   8.5e-26      15     212 ..      34     240 ..      20     249 .. 0.84

  Alignments for each domain:
  == domain 1    score: 91.1 bits;  conditional E-value: 1.9e-27
  Csnk1a1-aln  15 gkyklvrkigsgsfgdiylainitngeevavklesqkarhpqllye.sklykilqggv.giph.irwygqekdynvlvmdllgpsledl.fnfcsrrf 108
                    y + +k+  g +g +y  +  ++g+  a kle   a+   l  + s + k  + g   +   i     e  ++ ++m llg  l +l f f   rf
     C38C3.4b  34 SVYAVGKKVAQGRYGAVYEVLRRSDGKPFACKLEICEAHSHGLDQDySVMTKAAKRGAeNLVRmIDRGKIEEHFKFIIMPLLGENLMNLrFLFEDGRF 131
                  348899*****************************99987777654256667766554145440444456899*************99879999**** PP

  Csnk1a1-aln 109 tmktvlmladqmisrieyvhtknfihrdikpdnflmgigr..hcn....klflidfglakkyrdnrtrqhipyredknltgtaryasinahlgieqsr 200
                  ++ t l la   i  i+ +h   ++hrdik  nf +   +  h n    kl lid+g+++ ++d+    + p r d ++ gt ryas+ ah g eqs 
     C38C3.4b 132 SLSTGLRLALFAIQPIQSLHQLGYVHRDIKASNFCIADPQmlHQNpealKLCLIDYGICRSFKDKSGELKTP-RTDIKFRGTNRYASLAAHYGDEQSA 228
                  **********************************998765225558888****************9999988.889999******************* PP

  Csnk1a1-aln 201 rddmeslgyvlm 212
                  +ddmes  y+++
     C38C3.4b 229 KDDMESWFYMMI 240
                  *******99876 PP

>> C03C10.2  CE44177	WBGene00007269	serine\/threonine kinase	status:Partially_confirmed	UniProt:P42169	protein_id:CAA846
   #    score  bias  c-Evalue  i-Evalue hmmfrom  hmm to    alifrom  ali to    envfrom  env to     acc
 ---   ------ ----- --------- --------- ------- -------    ------- -------    ------- -------    ----
   1 !   88.9   0.3   8.7e-27   3.9e-25      21     226 ..      54     263 ..      43     283 .. 0.88

  Alignments for each domain:
  == domain 1    score: 88.9 bits;  conditional E-value: 8.7e-27
  Csnk1a1-aln  21 rkigsgsfgdiylainitngeevavklesq...karhpqllyesklykilqggvgiphirwygqekdynvlvmdllgpsledlfnfcs.rrftmktvl 114
                    ig g +g+i++ +++ + +e a+k+e +        +++ e ++   +qg   ip +   g + ++n ++m+ll   + d+ +     r++  tv 
     C03C10.2  54 GVIGNGGYGQIFMVMDVKKNDERAMKIEPKlraEVITKRMIMEQQVLMKMQGKTHIPTMYASGFNDQFNFIIMQLLSMNVGDFRKRSPlGRLSKETVG 151
                  579*************************8631133467899*****999*********************************877654279******* PP

  Csnk1a1-aln 115 mladqmisrieyvhtknfihrdikpdnflmgigrhc.nklflidfglakkyrdnrtrqhipyredknltgtaryasinahlgieqsrrddmeslgyvl 211
                   +a q +  ++ +h   ++hrd+kp n+ +g+  +    l+l+dfgl ++++ +     ip+r +  + gt ry s+  h  +eq+  dd  s+ y  
     C03C10.2 152 RIAYQTLNALKDIHDMGYVHRDVKPANICFGVHAQNrHILYLLDFGLVRRFKTES-GVCIPWRINAGFKGTERYVSVRVHEKLEQTPWDDAFSVLYTA 248
                  *******************************9765414589**********9875.578*************************************** PP

  Csnk1a1-aln 212 myfnrtslpwqglka 226
                    +    lpw+ l  
     C03C10.2 249 YELVVGELPWRYLED 263
                  **********98875 PP

>> Y69F12A.1  CE24572	WBGene00022102	protein kinase	status:Confirmed	UniProt:Q9N4Q0	protein_id:CCD72348.1
   #    score  bias  c-Evalue  i-Evalue hmmfrom  hmm to    alifrom  ali to    envfrom  env to     acc
 ---   ------ ----- --------- --------- ------- -------    ------- -------    ------- -------    ----
   1 !   88.8   0.0   9.7e-27   4.3e-25      16     277 ..      69     337 ..      59     358 .. 0.81

  Alignments for each domain:
  == domain 1    score: 88.8 bits;  conditional E-value: 9.7e-27
  Csnk1a1-aln  16 kyklvrkigsgsfgdiylainitngeevavklesqkarhpqllyesklykilqggvgiphirw...yg.qekdynvlvmdllgpsledlfn.fcsrrf 108
                   y l   +g gsfg ++     ++    a+k es + +   l +e+ +   l+  +  ph      +g  ++ +  +v+ l+g  l d+   +  +++
    Y69F12A.1  69 TYELTSELGQGSFGAVFGVTRKSDKRHFAMKCESVNMKRAILPHEAGVLLALNH-LKSPHFLEmvdHGiVNNRFLFVVLKLVGMNLWDMRAhLPDKKY 165
                  699******************************************999877764.55666543011331456677899**********97616789** PP

  Csnk1a1-aln 109 tmktvlmladqmisrieyvhtknfihrdikpdnflmgigrh..cnklflidfglakkyrdnrtrqhipyredknltgtaryasinahlgieqsrrddm 204
                  t+ t l +a+q ++ +  +h   f+hrdikp nf +g         +fl+dfgl++k   +      p r++  + gt+rya++ ah   eqsr+dd+
    Y69F12A.1 166 TLTTTLRIAEQTLAGLRDLHRVGFLHRDIKPPNFAIGREEDdtYHTVFLLDFGLCRKIAMKGKDLRTP-RKECAFRGTTRYAALAAHDNKEQSRKDDI 262
                  **********************************9886543115689**********98776666666.6678899********************** PP

  Csnk1a1-aln 205 eslgyvlmyfnrtslpwqglkaatkkq.kyekisekkmstpvevlckg.fpaefamylnycrglrfeeapdymyl 277
                  es  y++  +    +pw+ ++ + + + +  k   +   t  + l +     +++  l y   l +   pdy ++
    Y69F12A.1 263 ESWWYMIAEMIVFDIPWKQFRGTDRDNvRGMKWRLRADETYFKFLFRKcCYEQMSAILLYLDQLSYSSIPDYDFV 337
                  ******************999876654144555666666777766544044456667777778888888887665 PP

>> C25H3.1  CE02499	WBGene00016111	status:Confirmed	UniProt:Q18189	protein_id:CCD65057.1
   #    score  bias  c-Evalue  i-Evalue hmmfrom  hmm to    alifrom  ali to    envfrom  env to     acc
 ---   ------ ----- --------- --------- ------- -------    ------- -------    ------- -------    ----
   1 !   86.9   0.2   3.6e-26   1.6e-24      13     206 ..      15     211 .]       2     211 .] 0.92

  Alignments for each domain:
  == domain 1    score: 86.9 bits;  conditional E-value: 3.6e-26
  Csnk1a1-aln  13 vggkyklvrkigsgsfgdiylainitngeevavklesqkarhpqllyesklykilqg..gvgiphirwygqekdynvlvmdllgpsledlfnfcsrrf 108
                  v  kyk+ + +g gs+g ++  i++  g+  a+k e    ++p ll e k+ k +       + ++r  g     + ++m++l   ++++f++    +
      C25H3.1  15 VCNKYKVTKLLGGGSYGCVHEVIELKTGDRYAMKSEYSSMKKPILLNELKVMKAIYTfsSQHVLKVRDMGVHGSTKFIIMQMLEKNMDEVFELLGGSM 112
                  7789*************************************************8865115678999******************************** PP

  Csnk1a1-aln 109 tmktvlmladqmisrieyvhtknfihrdikpdnflmg..igrhcnklflidfglakkyrdnrtrqhipyredknltgtaryasinahlgieqsrrddm 204
                  t++t +  + q +  +e++h   f+hrdikp+n+ +    g+    +++id+g++k++ dn      p +   ++ gt  +a i +h   e+sr  d+
      C25H3.1 113 TLNTAVATSYQCLEGLEFMHWAGFLHRDIKPNNYCLDanSGQGLRTIYIIDYGICKRFVDNNNVIRQPRKIT-KFRGTLDFAPIVSHELREHSRGSDL 209
                  **********************************98622589999*****************9999996655.578*********************9 PP

  Csnk1a1-aln 205 es 206
                  es
      C25H3.1 210 ES 211
                  97 PP

>> Y47G6A.13  CE22097	WBGene00021639	protein kinase	status:Partially_confirmed	UniProt:Q9N3T7	protein_id:CCD72558.1
   #    score  bias  c-Evalue  i-Evalue hmmfrom  hmm to    alifrom  ali to    envfrom  env to     acc
 ---   ------ ----- --------- --------- ------- -------    ------- -------    ------- -------    ----
   1 !   85.4   1.1   1.1e-25   4.7e-24      13     298 ..      21     306 ..       7     336 .. 0.84

  Alignments for each domain:
  == domain 1    score: 85.4 bits;  conditional E-value: 1.1e-25
  Csnk1a1-aln  13 vggkyklvrkigsgsfgdiylain.itngeevavklesqkarhpq.llyesklykilqggvgiphirwygqekdynvlvmdllgpsledlfnfcsrrf 108
                  +  k+++   +g g+ g +y   +   +g   a+k+e +     + l  e ++   l     + ++  yg+ k y  +v  l g  l  l     r f
    Y47G6A.13  21 IIDKWRIKALLGKGACGVVYKVEDkNRKGYCAAMKVEYDSEEFDRtLQLEVNVLSKLTDSRDVLKLIDYGKRKLYRYMVTTLCGKDLMALRMKIQRGF 118
                  44688899999********9876514578899999998877765416679999999999999999********************************* PP

  Csnk1a1-aln 109 tmktvlmladqmisrieyvhtknfihrdikpdnflmg..igrhcnklflidfglakkyr...dnrtrqhipyredknltgtaryasinahlgieqsrr 201
                     t + +a   +  ++ +h   ++hrd+kp n++     gr +  ++lidfg+a+ +    d+  ++  p r    l gt ry+s+n h   eq r 
    Y47G6A.13 119 NDATAMRVAVFTLYGLKQLHEAGYVHRDVKPGNIMTAanKGRDARVMLLIDFGMARTFVmagDDGKKKLRPMRRRIPLRGTIRYCSMNVHERKEQGRC 216
                  *********************************997522699**************98534488899999**************************** PP

  Csnk1a1-aln 202 ddmeslgyvlmyfnrtslpwqglkaatkkqkyekisekkmstpvevlckgfpaefamylnycrglrfeeapdymylrqlfrilfrtlnhqydytfdw 298
                  dd+ ++ y ++y+    lpw  lk        e +s k  st    l   +p e+   ++y r l + + p+y  + +l+   +  l+ ++   ++w
    Y47G6A.13 217 DDLVAMIYSIVYLT-LGLPWSNLKD-----EKEIMSMK-KSTKDLALFEDLPDELKSIFEYLRTLSYADRPNYEKIYNLLMAAITRLKINFLDPYEW 306
                  ************96.68****9975.....34555555.577788899*************************999888877666666555555555 PP

>> C39H7.1  CE06942	WBGene00016541	casein kinase	status:Confirmed	UniProt:Q18553	protein_id:CCD62218.1
   #    score  bias  c-Evalue  i-Evalue hmmfrom  hmm to    alifrom  ali to    envfrom  env to     acc
 ---   ------ ----- --------- --------- ------- -------    ------- -------    ------- -------    ----
   1 !   84.2   0.0   2.5e-25   1.1e-23      17     298 ..      17     297 ..      13     300 .. 0.85

  Alignments for each domain:
  == domain 1    score: 84.2 bits;  conditional E-value: 2.5e-25
  Csnk1a1-aln  17 yklvrkigsgsfgdiylainitngeevavklesqkarhpqllyesk.lykil.qggvgiphirwygqekdynvlvmdllgpsledlfnf.csrrftmk 111
                  + + +k+g g fg +y   + t   + a+k+e  + +   l  e   l  +  +g     +i   g+  ++n +vm l+g sl+dl +  +  +++m 
      C39H7.1  17 WSIEKKLGEGGFGAVYRVFDATG--KYAMKVEGANEQIQVLKLEVSvLNELSkRGNRHFCKIEDKGRFGNFNYVVMTLVGKSLQDLNKAgVGGHMSMG 112
                  56779************999885..679999999888877777755055554246778999*************************8862567899** PP

  Csnk1a1-aln 112 tvlmladqmisrieyvhtknfihrdikpdnflmgigr..hcnklflidfglakkyrdnrtrqhipyredknltgtaryasinahlgieqsrrddmesl 207
                    + +  q +  +e +h   ++hrd+kp n+ +g        k++++dfg+++k+  n      p r+   + gt +ya i +hl  e  r+dd+e+ 
      C39H7.1 113 CSIGIGIQSLEALEDLHNIGYLHRDVKPGNYTIGRPElnEIRKVYILDFGMCRKFTGNDGTIRKP-RQAAGFRGTVKYAPISCHLQRELCRKDDLETW 209
                  *******************************99976422678****************9998888.778899************************** PP

  Csnk1a1-aln 208 gyvlmyfnrtslpwqglkaatkkqkyekisekkmstpvevlckgfpaefamylnycrglrfeeapdymylrqlfrilfrtlnhqydytfdw 298
                   y+ + + + ++pwq +    +  + ++   +++ t     c   p +f   +  +  +++ +ap+y  +  ++r  + +   + +  +dw
      C39H7.1 210 MYMQVELSHGTIPWQHISDMNQVGQAKQAIRNNLGTLFPPPC---PQQFQDIMRMVDAMKYYDAPNYQAIYGMMRQAYGACGSNENAPYDW 297
                  *****************9988887777777777887655555...8999999999999999999999988888888877777666666666 PP

>> Y38H8A.3  CE18365	WBGene00012637	serine\/threonine kinase	status:Confirmed	UniProt:O62426	protein_id:CAA16345.1
   #    score  bias  c-Evalue  i-Evalue hmmfrom  hmm to    alifrom  ali to    envfrom  env to     acc
 ---   ------ ----- --------- --------- ------- -------    ------- -------    ------- -------    ----
   1 !   84.0   0.0   2.7e-25   1.2e-23      17     298 ..      17     297 ..      13     300 .. 0.82

  Alignments for each domain:
  == domain 1    score: 84.0 bits;  conditional E-value: 2.7e-25
  Csnk1a1-aln  17 yklvrkigsgsfgdiylainitngeevavklesqkarhpqllye.sklykilq.ggvgiphirwygqekdynvlvmdllgpsledlfnf.csrrftmk 111
                  + + +k+g g fg +y   + t   + a+k+e  + +   l  e s l k+ + g     +i   g+  ++n +vm l+g sl+dl +  +  +++m 
     Y38H8A.3  17 WSIEKKLGEGGFGAVYRVFDATG--KYAMKVEGANEQIQVLKLEvSVLNKLSKrGNRHFCKIEDKGRFGNFNYVVMTLVGKSLQDLNKAgVGGHMSMG 112
                  56779************999885..67899999888777776662677887652667899**************************8862567899** PP

  Csnk1a1-aln 112 tvlmladqmisrieyvhtknfihrdikpdnflmgigr..hcnklflidfglakkyrdnrtrqhipyredknltgtaryasinahlgieqsrrddmesl 207
                    + +  q +  +e +h   ++hrd+kp n+ +g        k++++dfg+++k+  n      p r+   + gt +ya i +hl  e  r+dd+e+ 
     Y38H8A.3 113 CSIGIGIQSLEALEDLHNIGYLHRDVKPGNYTIGRPElnEIRKVYILDFGMCRKFTGNDGTIRKP-RQAAGFRGTVKYAPISCHLQRELCRKDDLETW 209
                  *******************************99976422678****************9998888.778899************************** PP

  Csnk1a1-aln 208 gyvlmyfnrtslpwqglkaatkkqkyekisekkmstpvevlckgfpaefamylnycrglrfeeapdymylrqlfrilfrtlnhqydytfdw 298
                   y+ + + + ++pwq +    +  + ++   +++ +   ++    p +f   +  +  +++ +ap+y  +  ++r  + +   + +  +dw
     Y38H8A.3 210 MYMQVELSHGTIPWQYISDMNQVGQAKQAIRNNLGS---LFPPPCPHQFQDIMRMVDAMKYYDAPNYQAIYGMMRQAYGACGSNENAPYDW 297
                  ***************998777655554444444443...3444558888888888888888888888887777777776666666666666 PP

>> B0207.7  CE07685	WBGene00015030	serine\/threonine-protein kinase	status:Partially_confirmed	UniProt:O01429	protein_id
   #    score  bias  c-Evalue  i-Evalue hmmfrom  hmm to    alifrom  ali to    envfrom  env to     acc
 ---   ------ ----- --------- --------- ------- -------    ------- -------    ------- -------    ----
   1 !   83.7   0.0   3.4e-25   1.5e-23       3     288 ..       4     291 ..       1     302 [. 0.83

  Alignments for each domain:
  == domain 1    score: 83.7 bits;  conditional E-value: 3.4e-25
  Csnk1a1-aln   3 sssgskaefivg...gkyklvrkigsgsfgdiylainitngeevavklesqkarh.pqllyesklykilqggvgiphi....rwygqekdynvlvmdl 92 
                  sss +k +f  g    ++ +++k+gsg fg +y      ng ++a+k e   +     l  e+++ ++lq   g   +    r   ++++ n++ m l
      B0207.7   4 SSSIAKPDFRTGeviSQFEIIKKLGSGGFGAVYQVR--KNGFDMALKTEFVDTESdDTLKNEAHILRLLQWSPGFCRLytakRLTWNKQQVNIMAMSL 99 
                  788889999876333689***************865..7**********9877651567789********999987653333555567789******* PP

  Csnk1a1-aln  93 lgpsledlfnfc.srrftmktvlmladqmisrieyvhtknfihrdikpdnflmgigrhcnklflidfglakkyrd....nrtrqhipyredknltgta 185
                      +  l  +   ++f+  t   l+ q++  +  +h+  +ihrd+k  n   g      +++l d+g+++ky +      t +h   r+   + gt+
      B0207.7 100 CARPISRLRRMMpDKHFSKSTAARLSVQLLEALRDMHASGIIHRDVKGSNC--GWHASSRRILLFDLGFSRKYLEldpsTNTMRHRAARKTPGFMGTS 195
                  **999999887626889999*****************************95..77777889************75333357899************** PP

  Csnk1a1-aln 186 ryasinahlgieqsrrddmeslgyvlmyfnrtslpwqglkaatkkqkyekisekkmstpvevlckgfpaefamylnycrglrfeeapdymylrqlfri 283
                   y+s  ah   +q rrdd+ +  y  + +   slpw+    +    k +k   kk+           p e+a+  ++ r l+f+ +pdy  + + f+ 
      B0207.7 196 NYCSTYAHDECDQGRRDDLWAWLYSTVEMFLGSLPWNNEDKTILVSKMKKKIGKKL-------FFKCPREIALMYEHIRQLKFDSTPDYQMMLNHFQQ 286
                  ************************9999999*****98776666666555444543.......33459*********************998888888 PP

  Csnk1a1-aln 284 lfrtl 288
                  ++  l
      B0207.7 287 MYARL 291
                  77666 PP

>> ZK507.1  CE24727	WBGene00013978	serine\/threonine kinase	status:Partially_confirmed	UniProt:P34633	protein_id:CAA8236
   #    score  bias  c-Evalue  i-Evalue hmmfrom  hmm to    alifrom  ali to    envfrom  env to     acc
 ---   ------ ----- --------- --------- ------- -------    ------- -------    ------- -------    ----
   1 !   82.1   0.0   1.1e-24   4.7e-23      78     232 ..      57     215 ..       8     240 .. 0.87

  Alignments for each domain:
  == domain 1    score: 82.1 bits;  conditional E-value: 1.1e-24
  Csnk1a1-aln  78 wygqekdynvlvmdllgpsledl.fnfcsrrftmktvlmladqmisrieyvhtknfihrdikpdnflmgigrhcnklflidfglakkyrdnrtrqhip 174
                   +gq   ++ +vm ++gpsle+l +++    +   t+l    q +  i   h   f+hrdikp n+ +g g + + ++++dfgla+kyr     q  p
      ZK507.1  57 DFGQSPVWKWIVMTIVGPSLEELkMKYKPSDIPPSTILQCGLQTMKAIHDFHQIGFLHRDIKPANYCIGYGSKSETIYVLDFGLARKYRLPN-GQVRP 153
                  5899999999************95688999999********************************************************876.57789 PP

  Csnk1a1-aln 175 yredknltgtaryasinahlgieqsrrddmeslgyvlmyfnr.tslpwqglk...aatkkqk 232
                   r   ++ gt ry+s  +h   e  rrdd es  ++++ +   t + w+gl    a +kkq 
      ZK507.1 154 PRPKTKMIGTPRYCSRASHRCEELGRRDDYESWFFMFIDLVDtTLIDWKGLTrpdAYAKKQE 215
                  999999***************************99988765505569***963325556654 PP

>> F33D11.7  CE09897	WBGene00018004	protein kinase	status:Partially_confirmed	UniProt:O44777	protein_id:CCD66440.1
   #    score  bias  c-Evalue  i-Evalue hmmfrom  hmm to    alifrom  ali to    envfrom  env to     acc
 ---   ------ ----- --------- --------- ------- -------    ------- -------    ------- -------    ----
   1 !   81.7   0.1   1.4e-24   6.1e-23      13     297 ..      38     329 ..      31     337 .. 0.85

  Alignments for each domain:
  == domain 1    score: 81.7 bits;  conditional E-value: 1.4e-24
  Csnk1a1-aln  13 vggkyklvrkigsg.sfgdiylainitngeevavklesqkarhpqllyeskly.kilqgg..vgiphirwygqekdynvlvmdllgpsledlf.nfcs 105
                  +g ++k+v+ i s   f  iy+a  + + +  avk+e +      l +e  +   + +        ++   g+ek+yn + + l g sl  l  n   
     F33D11.7  38 IGKNWKVVKAIQSDkGFNTIYVAEHVQKKKLAAVKVERKTEAIKMLQFELFVLlTVEKKNqcKQFCKLFEKGNEKEYNWIAITLCGKSLRALRkNQPK 135
                  78899******99636*********************98888888888864430343333003455666679*******************9636778 PP

  Csnk1a1-aln 106 rrftmktvlmladqmisrieyvhtknfihrdikpdnflmgigrhcn.......klflidfglakkyrdnrtrqhipyredknltgtaryasinahlgi 196
                   ++t+   l +a+q +  +e +h   fihr++ p  f +g   +         +++++dfg+a++y ++    + p     +  g+ r+    a   +
     F33D11.7 136 GKLTVACGLSVAQQCLKGLEELHRMGFIHRNVAPSVFAIGR--YTGdnqsdmrNIYILDFGFAHQYMNKDGTLKPPSAHPWKYVGSLRHMPRAAFSKV 231
                  89*********************************997664..443346777789******************************************* PP

  Csnk1a1-aln 197 eqsrrddmeslgyvlmyfnrtslpwqglkaatkkqkyekisekkmstpvevlckgfpaefamylnycrglrfeeapdymylrqlf..rilfrtlnhqy 292
                  e sr +d+e   y+ + + +  lpw  lk     + y+k+  + +      +  g+p ef   ++ +  l f ++p+y  +  l+   ilf   n   
     F33D11.7 232 EFSRMEDLEMWFYMSVELVKGCLPWAHLKKPKEVHDYQKLCRNGLQM--REMLGGLPPEFFDIMQMVDKLSFTDTPNYKEIYGLLtnAILFSGKNE-- 325
                  ****************************************9988764..45568************************888777622578876653.. PP

  Csnk1a1-aln 293 dytfd 297
                   + +d
     F33D11.7 326 -FPYD 329
                  .3334 PP

>> C34B2.3  CE34266	WBGene00016388	protein kinase	status:Confirmed	UniProt:O44950	protein_id:CCD62121.1
   #    score  bias  c-Evalue  i-Evalue hmmfrom  hmm to    alifrom  ali to    envfrom  env to     acc
 ---   ------ ----- --------- --------- ------- -------    ------- -------    ------- -------    ----
   1 !   79.7   0.1   5.5e-24   2.5e-22      13     298 ..      38     331 ..      31     344 .. 0.84

  Alignments for each domain:
  == domain 1    score: 79.7 bits;  conditional E-value: 5.5e-24
  Csnk1a1-aln  13 vggkyklvrkigsg.sfgdiylainitngeev.avklesqkarhpqllyeskl.ykilqgg..vgiphirwygqekdynvlvmdllgpsledlf.nfc 104
                  +g ++k+v+ i s   f  iy+a  + + +++ avk+e +      l +e  +   + +        ++   g+ek+yn + + l g sl  l  n  
      C34B2.3  38 IGKNWKVVKAIQSDkGFNTIYVAEHVQKKKKMaAVKVERKTEAIKMLQFELFVlLTVEKKNqcKQFCKLFEKGNEKEYNWIAITLCGKSLRALRkNQP 135
                  78899******99636**********98876527999988877777778754303333333003455666679*******************963788 PP

  Csnk1a1-aln 105 srrftmktvlmladqmisrieyvhtknfihrdikpdnflmgigrhcn.......klflidfglakkyrdnrtrqhipyredknltgtaryasinahlg 195
                  + ++t+   l +a+q +  +e +h   fihr++ p  f +g  r+         +++++dfg+a++y  +    + p     +  g+ r+    a+  
      C34B2.3 136 TGKLTVACGLSVAQQCLKGLEELHRMGFIHRNVAPSVFAIG--RYTGdnqsdlrNIYILDFGFAHQYMIKDGTLKPPSAHPWKYVGSLRHMPRAAYSK 231
                  99**********************************99766..4443347777789************9999999*********************** PP

  Csnk1a1-aln 196 ieqsrrddmeslgyvlmyfnrtslpwqglkaatkkqkyekisekkmstpvevlckgfpaefamylnycrglrfeeapdymylrqlf..rilfrtlnhq 291
                  +e sr +d+e   y+ + + +  lpw  lk     + y+k+  + +      +  g+p ef   ++ +  l f ++p+y  +  l+   ilf   n  
      C34B2.3 232 VEFSRMEDLEMWFYMSVELVKGCLPWAHLKKPKEVHDYQKLCRNGLQM--REMLGGLPPEFVDIMQIVDKLSFTDTPNYTEIYGLLtnAILFSGKNE- 326
                  *****************************************9988764..45568************************988877622588876663. PP

  Csnk1a1-aln 292 ydytfdw 298
                    + +dw
      C34B2.3 327 --FPYDW 331
                  ..33344 PP

>> F36H12.8  CE09979	WBGene00018122	locus:ttbk-2	status:Confirmed	UniProt:O76712	protein_id:CCD70665.1
   #    score  bias  c-Evalue  i-Evalue hmmfrom  hmm to    alifrom  ali to    envfrom  env to     acc
 ---   ------ ----- --------- --------- ------- -------    ------- -------    ------- -------    ----
   1 !   78.0   0.0   1.9e-23   8.6e-22      16     226 ..      19     231 ..      15     300 .. 0.83

  Alignments for each domain:
  == domain 1    score: 78.0 bits;  conditional E-value: 1.9e-23
  Csnk1a1-aln  16 kyklvrkigsgsfgdiylainitngeevavklesqkarhpqllyesklykil..qggvgiphirwygqekdynvlvmdllgpsledlfnfcsr.rftm 110
                  ++ + +k+g g  g +yl+ + t     a+k+e        l  e  +   l  +g     +i   g+   +n +vm l+g sl+dl +  ++  +++
     F36H12.8  19 RWSITKKLGEGGCGAVYLCTDATGK--YALKVEGISEAMQVLKMEVLVLGELtkRGSRHFCKIEDKGRYGSFNYVVMTLVGKSLQDLRKGTAQqCLSL 114
                  567899*************999865..56676665555444545544333221167888999*************************98766516789 PP

  Csnk1a1-aln 111 ktvlmladqmisrieyvhtknfihrdikpdnflmgigr..hcnklflidfglakkyrdnrtrqhipyredknltgtaryasinahlgieqsrrddmes 206
                     l +  q +  +e +h   ++hrd+kp n+ +g        k++++dfg+a+k+ dn      p r    + gt rya i +h   e  r+dd+e 
     F36H12.8 115 ACSLSVGIQSLEALEDLHNIGYLHRDVKPGNYTIGRAElnELRKVYILDFGMARKFTDNNGVIRKP-RAAAGFRGTVRYAPIACHKNQELGRKDDVEV 211
                  999*****************************999875225669****************999988.778899************************* PP

  Csnk1a1-aln 207 lgyvlmyfnrtslpwqglka 226
                    y+ + +    +pw+ +  
     F36H12.8 212 WLYMQVELTVGRVPWKEITD 231
                  ***************98653 PP

>> R13H9.5  CE07449	WBGene00020071	status:Confirmed	UniProt:Q966G2	protein_id:CCD62526.1
   #    score  bias  c-Evalue  i-Evalue hmmfrom  hmm to    alifrom  ali to    envfrom  env to     acc
 ---   ------ ----- --------- --------- ------- -------    ------- -------    ------- -------    ----
   1 !   77.9   0.0     2e-23   9.2e-22      16     226 ..      19     231 ..      15     287 .. 0.83

  Alignments for each domain:
  == domain 1    score: 77.9 bits;  conditional E-value: 2e-23
  Csnk1a1-aln  16 kyklvrkigsgsfgdiylainitngeevavklesqkarhpqllyesklykil..qggvgiphirwygqekdynvlvmdllgpsledlfnfcsr.rftm 110
                  ++ + +k+g g  g +yl+ + t     a+k+e        l  e  +   l  +g     +i   g+   +n +vm l+g sl+dl +  ++  +++
      R13H9.5  19 RWSITKKLGEGGCGAVYLCTDATGK--YALKVEGISEAMQVLKMEVLVLGELtkRGSRHFCKIEDKGRYGSFNYVVMTLVGKSLQDLRKGTAQqCLSL 114
                  567899*************999865..56676665555444545544333221167888999*************************98766516789 PP

  Csnk1a1-aln 111 ktvlmladqmisrieyvhtknfihrdikpdnflmgigr..hcnklflidfglakkyrdnrtrqhipyredknltgtaryasinahlgieqsrrddmes 206
                     l +  q +  +e +h   ++hrd+kp n+ +g        k++++dfg+a+k+ dn      p r    + gt rya i +h   e  r+dd+e 
      R13H9.5 115 ACSLSVGIQSLEALEDLHNIGYLHRDVKPGNYTIGRAElnELRKVYILDFGMARKFTDNNGVIRKP-RAAAGFRGTVRYAPIACHKNQELGRKDDVEV 211
                  999*****************************999875225669****************999988.778899************************* PP

  Csnk1a1-aln 207 lgyvlmyfnrtslpwqglka 226
                    y+ + +    +pw+ +  
      R13H9.5 212 WLYMQVELTVGRVPWKEITD 231
                  ***************98653 PP

>> C45G9.1  CE24851	WBGene00016673	Protein kinase	status:Predicted	UniProt:Q09503	protein_id:CCD67390.1
   #    score  bias  c-Evalue  i-Evalue hmmfrom  hmm to    alifrom  ali to    envfrom  env to     acc
 ---   ------ ----- --------- --------- ------- -------    ------- -------    ------- -------    ----
   1 !   77.3   0.1   3.1e-23   1.4e-21      72     273 ..      17     223 ..       2     252 .. 0.74

  Alignments for each domain:
  == domain 1    score: 77.3 bits;  conditional E-value: 3.1e-23
  Csnk1a1-aln  72 giphirwygqekdynvlvmdllgpsledl..fnfc.srrftmktvlmladqmisrieyvhtknfihrdikpdnflmgigrhcnk...lflidfglakk 163
                   ip +  yg++ ++  +vm llg  l+dl   nf+  + f+  t   +  q +  ++yvh + fihr+++ +n+++g  +  ++   + ++dfgl + 
      C45G9.1  17 HIPNLNLYGKKMNFSYMVMTLLGRNLQDLesTNFVvNKGFSRGTWSRVGIQWVYALKYVHYNGFIHRNVNTQNLFLGNEKDSERakiIHILDFGLGRP 114
                  588899**********************955588625679999**********************************99987752226788****998 PP

  Csnk1a1-aln 164 yrdnrtrqh..i..pyredknltgtaryasinahlgieqsrrddmeslgyvlmyfnr.tslpwqglkaatkkqkyekisekkmstpvevlckgfpaef 256
                  +   ++r+   i    r   ++ g+ ryas n hl  eq r dd+ sl yv++ +n   +lpwq      ++ + e++  k   tp +v+   +pa +
      C45G9.1 115 FARYHARENkwIvrIARHSAEFRGSFRYASPNVHLRKEQGRVDDVWSLPYVIIELNGgKALPWQTDY---RRGRVEQM--KLNLTPKDVMS-DMPACM 206
                  765555543113113588999**********************************97368***9643...33333332..22335555543.456666 PP

  Csnk1a1-aln 257 amylnycrglrfeeapd 273
                     + +   l + + pd
      C45G9.1 207 DKLMPHLASLNYYQRPD 223
                  66666666666555554 PP

>> F16B12.5  CE43159	WBGene00008881	serine\/threonine kinase	status:Partially_confirmed	UniProt:Q93521	protein_id:CAB029
   #    score  bias  c-Evalue  i-Evalue hmmfrom  hmm to    alifrom  ali to    envfrom  env to     acc
 ---   ------ ----- --------- --------- ------- -------    ------- -------    ------- -------    ----
   1 !   73.5   0.4   4.3e-22   1.9e-20     120     283 ..       1     164 [.       1     188 [. 0.86

  Alignments for each domain:
  == domain 1    score: 73.5 bits;  conditional E-value: 4.3e-22
  Csnk1a1-aln 120 misrieyvhtknfihrdikpdnflmgigrhcnklflidfglakkyrdnrtrqhipyredknltgtaryasinahl..gieqsrrddmeslgyvlmyfn 215
                  mi  +  +h + ++h dikp nf +g+  + n+l lidfgla  + d+r  +h   ++ +   gt  y s n h      ++rrddmesl y l  + 
     F16B12.5   1 MIDLLHTIHDRGIVHCDIKPANFAFGLNEKKNQLNLIDFGLAESFLDDRG-NHREVHNRHYRKGTYVYMSANQHHeqCFGNTRRDDMESLVYSLRKIL 97 
                  77788899****************************************97.577788888999*********9972257899**************** PP

  Csnk1a1-aln 216 rtslpwqglkaatkkqkyekise.kkmstpvevlckgfpaefamylnycrglrfeeapdymylrqlfri 283
                    ++ w+  ++  + + + +  + k+       lc   p +    l+ cr l f++ p+y  ++qlf +
     F16B12.5  98 DLTMCWKEGRSVNNDDTHRNYFNlKQGNQKSCSLCGIQPIN--DMLQSCRMLEFKDEPNYEAVKQLFVL 164
                  ******98888777776665554155666777899877765..56899******************954 PP

>> Y71F9AL.2  CE25557	WBGene00022108	protein kinase	status:Partially_confirmed	UniProt:Q9N4H2	protein_id:CCD73498.1
   #    score  bias  c-Evalue  i-Evalue hmmfrom  hmm to    alifrom  ali to    envfrom  env to     acc
 ---   ------ ----- --------- --------- ------- -------    ------- -------    ------- -------    ----
   1 !   47.2   0.0   4.2e-14   1.9e-12      14     178 ..      40     210 ..      28     228 .. 0.83
   2 !   23.5   0.0   6.9e-07   3.1e-05     179     300 ..     284     407 ..     269     418 .. 0.72

  Alignments for each domain:
  == domain 1    score: 47.2 bits;  conditional E-value: 4.2e-14
  Csnk1a1-aln  14 ggkyklvrkigsgsfgdiylainitngeevavklesqkarh.pqllyesklykilqggvgiphirwygqekdynvlvmdllgpsledlfnfcsr..rf 108
                     yklv+ki  g fg+++      +    a+kles+       +  e ++   l      p +   g+   y+ lv++llg  l+ l    +    +
    Y71F9AL.2  40 VNGYKLVKKIDEGGFGQVFKV-TKDDKTFYAMKLESNFLEGgSAIKLELNVLSQLPKNSVFPALVCGGRRARYQFLVLELLGDNLKVLKSQSTNpeVW 136
                  456**************9864.44556678******987651566789899999999999**************************998776642157 PP

  Csnk1a1-aln 109 tmktvlmladqmisrieyvhtknfihrdikpdnflmgigrhcn....klflidfglakkyrdnrtrqhipyred 178
                  +  t   +  q +  i+ +h   f+hrdikp nf +g     +    +++l dfgla+k+  +  +  +  ++d
    Y71F9AL.2 137 SDGTWSRVGIQCLFAIKVMHDAGFVHRDIKPSNFAIGFSATSEirsrRILLFDFGLARKFVRKLPQASVSVKKD 210
                  77899999*****************************99876555659***********987766666666655 PP

  == domain 2    score: 23.5 bits;  conditional E-value: 6.9e-07
  Csnk1a1-aln 179 knltgtaryasinahlgieqsrrddmeslgyvlmyfnrtslpwqglkaatkkqkyeki.......sekkmstpvevlckgfpaefamylnycrglrfe 269
                   ++ gt +yas nah+ ie  r+dd+ sl y++       lpw g    t  ++y++        s+ k  t ++     +  ++       +  ++ 
    Y71F9AL.2 284 TDFRGTHQYASPNAHMLIELGRHDDIWSLMYMVAE-SFVELPWTGCEE-TEVEHYKNQstilrlfSDEKNPTRLNAD---MRRQLDEIYSMLKASKYY 376
                  5678*************************998754.5689*****975.4445555440001111344444433333...333333334456778899 PP

  Csnk1a1-aln 270 eapdymylrqlfrilfrtlnhqydytfdwtm 300
                  ++p+y  + q+f+  +   +  +d  fdw +
    Y71F9AL.2 377 DSPNYDAVYQFFKDSMAKAKVTWDTPFDWEI 407
                  9999999999999999999999999999975 PP

>> M7.7  CE03487	WBGene00010883	serine\/threonine kinase	status:Partially_confirmed	UniProt:Q21590	protein_id:CAA92744.1
   #    score  bias  c-Evalue  i-Evalue hmmfrom  hmm to    alifrom  ali to    envfrom  env to     acc
 ---   ------ ----- --------- --------- ------- -------    ------- -------    ------- -------    ----
   1 !   72.2   0.0   1.1e-21   4.8e-20      17     246 ..      20     252 ..      14     328 .. 0.82

  Alignments for each domain:
  == domain 1    score: 72.2 bits;  conditional E-value: 1.1e-21
  Csnk1a1-aln  17 yklvrkigsgsfgdiyla.initngeevavklesqkarhpqllyesklykilqggv.......giphirw..ygqekdynvlvmdllgpsledlfnfc 104
                  + l + +  g fg+i+ a i  +  e+  vk+e q+a    l  e    k l+            p +r+  yg    +  l m+  g  l dl +  
         M7.7  20 FVLQKMLSGGGFGQIFEAsIYGSSNEKSVVKVEGQNAMFQLLYNECSCLKSLNTAFnpnnlpgASPFLRFhgYGGIDGFRWLAMERCGENLSDLRKDT 117
                  55666778899*****8736667788899********98666668888999887652222222357888744677889****************8755 PP

  Csnk1a1-aln 105 .srrftmktvlmladqmisrieyvhtknfihrdikpdnflmgigrhcnklflidfglakkyrdnrtrqhipyredknltgtaryasinahlgieqsrr 201
                     rf++ t l++  ++i  ++++h+  ++hrd+kp n+ + +     +l+l+dfg++k y ++        r    + gt ry s+n h   + sr 
         M7.7 118 pLGRFSVTTSLFIFYKFIEALQMMHSIGWLHRDVKPANVCVDLKS-RRHLYLLDFGMSKIYVEKDGT-LKARRTSAPFRGTLRYVSVNIHRRQDASRW 213
                  168************************************999854.578************987655.456789999********************* PP

  Csnk1a1-aln 202 ddmeslgyvlmyfnrtslpwqglkaatkkqkyekisekkmstpve 246
                  dd+ s  y+        lpw+ +  a k      + ekk+s+ + 
         M7.7 214 DDIWSAFYIATENMVGHLPWRRMGDAMK------VEEKKVSSDLS 252
                  ***********9999******9988875......44555555555 PP

>> C54G4.1a  CE32338	WBGene00008311	locus:rskn-2	Protein kinase C terminal domain	status:Partially_confirmed	UniProt:Q18
   #    score  bias  c-Evalue  i-Evalue hmmfrom  hmm to    alifrom  ali to    envfrom  env to     acc
 ---   ------ ----- --------- --------- ------- -------    ------- -------    ------- -------    ----
   1 !   19.7   0.1   9.7e-06   0.00044      17     164 ..      17     170 ..       8     183 .. 0.64
   2 !   49.2   0.0   1.1e-14   4.8e-13      16     220 ..     377     590 ..     370     607 .. 0.79

  Alignments for each domain:
  == domain 1    score: 19.7 bits;  conditional E-value: 9.7e-06
  Csnk1a1-aln  17 yklvrkigsgsfgdiylainitngeev...avk.lesqkarhpqllyeskl..ykilqggvgiphir..wygqekdynv.lvmdllgpsledlfnfcs 105
                  + l+r +g g++g ++l  ++   +     a+k l   +    q   e  +   ++l+   g p +   +y  + d ++ +vm+ +    e +  +cs
     C54G4.1a  17 FALLRVLGKGAYGKVFLVRKVGGKDHNtiyAMKvLRKTRVLTKQKTLEHTMaeRQVLERLRGTPFLVnlFYAFQTDTKLhIVMEYVRG-GELFTHLCS 113
                  5666777777777777766665433320112231122222222322222221134555555555542225666666654277887644.4556679** PP

  Csnk1a1-aln 106 r.rftmktvlmladqmisrieyvhtknfihrdikpdnflmgigrhcnklflidfglakky 164
                  r +f + +  ++  +++  i+ +h +++i+rd+k +n+l+    h+    l dfgl+k +
     C54G4.1a 114 RgHFDLEAARFVIAELVVAIDSLHQRKVIYRDLKLENILLDEEGHV---KLTDFGLSKLF 170
                  96699****99999**************************998886...48999999865 PP

  == domain 2    score: 49.2 bits;  conditional E-value: 1.1e-14
  Csnk1a1-aln  16 kyklvrk....igsgsfgdiylainitngeevavklesqkarhpqllyesklykilqggvgiphirwygqekdynvlvmdll.gpsledlfnfcsrrf 108
                  kykl +     +g g+f  +  +  + +g + avk+ sqk    q   e+++  ++qg   i +++    +  +  lvm++l g  l + +     rf
     C54G4.1a 377 KYKLDKSdaglLGKGAFSVVRRCERVVDGAQFAVKIVSQKFA-SQAQREARILEMVQGHPNIVQLHDVHSDPLHFYLVMEILtGNELLERIRK-LERF 472
                  66665432333799**************************75.68889*****************99999999999****9834444443333.469* PP

  Csnk1a1-aln 109 tmktvlmladqmisrieyvhtknfihrdikpdnflmgigrhcnklflidfglakkyrdnrtrqhipyredknltg..taryasina.hlgieq...sr 200
                  t      +  q++s ++y+h k ++hrd+kp+n+l+       +l l+dfg+a+   ++  +q    +  +++t   t +ya+ +   +g  q     
     C54G4.1a 473 TESEAADIMRQLVSAVKYLHDKRIVHRDLKPENILFESIDSSARLRLVDFGFARLLPNSMEQQLKSVQVLRKMTPcfTLQYAAPEVlDVGDSQpeyNE 570
                  *************************************999*************999888888877777777666423677776553234443311144 PP

  Csnk1a1-aln 201 rddmeslgyvlmyfnrtslp 220
                  + d+ slg vl+ +    +p
     C54G4.1a 571 QCDLWSLGVVLFTMLSGQVP 590
                  55777777777766555555 PP

>> C49C8.1  CE08836	WBGene00016765	serine\/threonine-protein kinase	status:Partially_confirmed	UniProt:Q18707	protein_id
   #    score  bias  c-Evalue  i-Evalue hmmfrom  hmm to    alifrom  ali to    envfrom  env to     acc
 ---   ------ ----- --------- --------- ------- -------    ------- -------    ------- -------    ----
   1 !   42.4   0.0   1.3e-12   5.8e-11      16     167 ..      26     183 ..      11     201 .. 0.85
   2 !   19.2   0.0   1.4e-05   0.00062     176     223 ..     269     315 ..     250     329 .. 0.83

  Alignments for each domain:
  == domain 1    score: 42.4 bits;  conditional E-value: 1.3e-12
  Csnk1a1-aln  16 kyklvrkigsgsfgdiylainitngeevavklesq.karhpqllyesklykilqggvgiphirwygqekdynvlvmdllgpsledlfnfcs..rrftm 110
                   y +v ki  g fg+++           a+kles+ +     +  e ++   l      p +   g+   y  lv++llg  l+ l         f+ 
      C49C8.1  26 DYEIVSKIDEGGFGQVFKVT-KDHKTFYAMKLESNfQVGGSAIKLEINVLSQLPKNTVFPELICGGKRPRYHFLVLELLGDNLKALKAQSPnpSVFSD 122
                  699************98654.4555678******834556778899999999999999***************************9887651257999 PP

  Csnk1a1-aln 111 ktvlmladqmisrieyvhtknfihrdikpdnflmgigrhcn....klflidfglakkyrdn 167
                   t   +  q +  ++++h   f+hrdikp nf +g     +    +++l dfgla+k+  +
      C49C8.1 123 GTWSRIGIQCLYAMKMMHDSGFVHRDIKPSNFAIGYSTASEsrsrRVLLFDFGLARKFVKK 183
                  9**********************************987655555599**********9654 PP

  == domain 2    score: 19.2 bits;  conditional E-value: 1.4e-05
  Csnk1a1-aln 176 redknltgtaryasinahlgieqsrrddmeslgyvlmyfnrtslpwqg 223
                  r   ++ gt +yas nahl +e  r+dd+ sl y++  f    lpw  
      C49C8.1 269 RPHTDFRGTFQYASPNAHLQLELGRHDDIWSLMYMVAEFF-VELPWTS 315
                  5566788***************************999885.6799975 PP

>> ZK507.3  CE34146	WBGene00013979	Protein kinase domain	status:Partially_confirmed	UniProt:P34635	protein_id:CAA82368.3
   #    score  bias  c-Evalue  i-Evalue hmmfrom  hmm to    alifrom  ali to    envfrom  env to     acc
 ---   ------ ----- --------- --------- ------- -------    ------- -------    ------- -------    ----
   1 !   55.6   0.0   1.2e-16   5.3e-15      17     225 ..      25     231 ..      17     263 .. 0.74

  Alignments for each domain:
  == domain 1    score: 55.6 bits;  conditional E-value: 1.2e-16
  Csnk1a1-aln  17 yklvrkigsgsfgdiylainit......ngeevavklesqka.rhp.qllyeskl...yki..lqggvgiphirwygqekdynvlvmdllgpsledl. 100
                  +k++  +g g +g +   i++       + +e a+k e + a +h  +l  e ++   y     q     p +  +gq   ++ +vm ++gpsle+l 
      ZK507.3  25 WKVIVELGKGGYGTVNKVIKVNeegfaiDDKEYAMKTEQKFAsKHSsRLKIERNVmasYSKcdAQCKEHFPELIDFGQSPVWKWIVMTIVGPSLEELk 122
                  6788888999999888888775211111356888888877552555145455554122222124677789999***********************95 PP

  Csnk1a1-aln 101 fnfcsrrftmktvlmladqmisrieyvhtknfihrdikpdnflmgigrhcnklflidfglakkyrdnrtrqhipyredknltgtaryasinahlgieq 198
                  +++    +   t+l    q +  i   h   f+hrdikp n+ +g g + + ++++dfgla+kyr                     y+s  +h   e 
      ZK507.3 123 MKYKPSDIPPSTILQCGLQTMKAIHDFHQIGFLHRDIKPANYCIGYGSKSETIYVLDFGLARKYRLP-----------------EWYCSRASHRCEEL 203
                  688999999*******************************************************942.................24666667777777 PP

  Csnk1a1-aln 199 srrddmeslgyvlmyfnr.tslpwqglk 225
                   rrdd es  ++++ +   t + w+gl 
      ZK507.3 204 GRRDDYESWFFMFIDLVDtTLIDWKGLT 231
                  7777777777666654430444677774 PP

>> C55B7.10  CE43955	WBGene00016946	casein kinase	status:Confirmed	UniProt:Q966M1	protein_id:CCD68100.1
   #    score  bias  c-Evalue  i-Evalue hmmfrom  hmm to    alifrom  ali to    envfrom  env to     acc
 ---   ------ ----- --------- --------- ------- -------    ------- -------    ------- -------    ----
   1 !   60.0   0.0   5.5e-18   2.5e-16     156     281 ..       2     123 ..       1     154 [. 0.88

  Alignments for each domain:
  == domain 1    score: 60.0 bits;  conditional E-value: 5.5e-18
  Csnk1a1-aln 156 idfglakkyrdnrtrqhipyredknltgtaryasinahlgieqsrrddmeslgyvlmyfnrtslpwqglkaatkkqkyekisekkmstpvevlckgfp 253
                   dfgla+ky d+   q ip r++    gt+ry s+nah  ++  rrdd+es  y l+ + r +lpw+ +   +  q+ +  s +   t    +    p
     C55B7.10   2 YDFGLARKYIDK-NNQVIPTRKEVGWRGTTRYGSLNAHKRLDLGRRDDLESWFYGLVEMTRGTLPWRNVVDRSSVQRAKEASHNTGRT---QFLFETP 95 
                  69*******996.579***************************************************999888888877777665544...4556789 PP

  Csnk1a1-aln 254 aefamylnycrglrfeeapdymylrqlf 281
                  +++   +  +    fe apdy  + +l+
     C55B7.10  96 SQYDKIFTIVDSYAFESAPDYKQINKLL 123
                  *********************9888775 PP

>> R10D12.10  CE40993	WBGene00011191	serine\/threonine kinase	status:Partially_confirmed	UniProt:Q9XVK4	protein_id:CAB03
   #    score  bias  c-Evalue  i-Evalue hmmfrom  hmm to    alifrom  ali to    envfrom  env to     acc
 ---   ------ ----- --------- --------- ------- -------    ------- -------    ------- -------    ----
   1 !   57.2   0.0   3.9e-17   1.8e-15      20     234 ..      30     242 ..      13     321 .. 0.80

  Alignments for each domain:
  == domain 1    score: 57.2 bits;  conditional E-value: 3.9e-17
  Csnk1a1-aln  20 vrkigsgsfgdiylainitngeevavklesqkarhpqllyesklykilqggvgiphirwygqekdynvlvmdllgpsledlfnfcsrrftmktvlmla 117
                  +  i  g +  +   i+     e a+k+e       +   e  +   l+      hi       dy   vm l gp+l  +  +   +f+  t+l l+
    R10D12.10  30 IGEIAKGDLSTVSRVIDSEGKIEAAMKVEKLSKDSKKRSIEKDVLEALRDSPHSAHIIEQLLIGDYRFTVMTLSGPTLGIIKHIMDNKFSDSTILRLS 127
                  4556666666666677766677889999988777778888888999999999999999999999********************************** PP

  Csnk1a1-aln 118 dqmisrieyvhtknfihrdikpdnflmgigrhcnklflidfglakkyrdnrtrqhi..pyredknltgtaryasinahlgieqsrrddmeslgyvlmy 213
                   + +  i+ +h + fihrd+ p n+ +   +   +++l+dfg a+++  n   + +    r+   + g+ +y+s   h   eq r dd+ s  yv++ 
    R10D12.10 128 MRTLMAIKDLHEHGFIHRDLEPFNIALSPYKSSRNILLLDFGEARQFARNDNGKWMlrKPRDKAPFRGSDQYCSPRMHNHEEQGRVDDLWSWLYVFVE 225
                  **********************************************966555444311345555699****************************987 PP

  Csnk1a1-aln 214 fnrtslpwqglkaatkkqkye 234
                  + r+ lpw     +t + ky 
    R10D12.10 226 L-RAFLPWTD---STSRFKYG 242
                  6.899***75...45555555 PP

>> F39F10.3  CE07205	WBGene00018203	serine\/threonine-protein kinase	status:Partially_confirmed	UniProt:Q20192	protein_i
   #    score  bias  c-Evalue  i-Evalue hmmfrom  hmm to    alifrom  ali to    envfrom  env to     acc
 ---   ------ ----- --------- --------- ------- -------    ------- -------    ------- -------    ----
   1 !   57.0   0.0   4.7e-17   2.1e-15      16     174 ..       9     171 ..       4     240 .. 0.83

  Alignments for each domain:
  == domain 1    score: 57.0 bits;  conditional E-value: 4.7e-17
  Csnk1a1-aln  16 kyklvrkigsgsfgdiylainitngeevavkl...esqkarhpqllyesklykilqggvgiphirwygqekdynvlvmdllgpsledlfn.fcsrrft 109
                  +y l + +g g +g+++l+ +  n e    kl   e +  r     +e+   + + g  g+p +   g    +n +vmdll   le ++     ++f+
     F39F10.3   9 HYTLEKLLGKGMYGEVHLCKDDRNNEARVAKLilkEHNGIRDKSWAHETLALNAVAGVNGVPRMFATGSTDYHNWIVMDLLSDDLEVIICrNENKKFA 106
                  6889999**************999998777764446777899999****99*****************99999*************9875145789** PP

  Csnk1a1-aln 110 mktvlmladqmisrieyvhtknfihrdikpdnflmgigrhcnklflidfglakkyrdnrtrqhip 174
                    t   +  q++  ++ +h+k ++h dikp+n+++       +l+l+dfg a++++d    +  p
     F39F10.3 107 KATGYQILWQVVKILKDIHSKGIVHGDIKPNNLMVSHSSNMFQLVLVDFGCARRFKDVNGNRTPP 171
                  ********************************************************976655544 PP

>> F28B12.3  CE02704	WBGene00017895	locus:vrk-1	Protein kinase	status:Confirmed	UniProt:Q19848	protein_id:CCD61237.1
   #    score  bias  c-Evalue  i-Evalue hmmfrom  hmm to    alifrom  ali to    envfrom  env to     acc
 ---   ------ ----- --------- --------- ------- -------    ------- -------    ------- -------    ----
   1 !   55.8   0.0   1.1e-16   4.8e-15      82     230 ..     114     257 ..      25     267 .. 0.82

  Alignments for each domain:
  == domain 1    score: 55.8 bits;  conditional E-value: 1.1e-16
  Csnk1a1-aln  82 ekdynvlvmdllgpsledlfnfcsrrftmktvlmladqmisrieyvhtknfihrdikpdnflmgigrhcnklflidfglakkyrdnrtrqhipyredk 179
                  ek    +++     sle + +     ++mk  l +a  ++  +ey+h  ++ h d+k  n+l+         +l+dfgla++  +n  +   p  + +
     F28B12.3 114 EK-MRYMIIPKYATSLEAVRETNGGTLAMKDSLTVASCILDALEYLHESDYAHADVKAANILLEKQGVYSTAVLVDFGLAHRTTNNVDK---PD-KKR 206
                  33.445667778899999999999***************************************999999999********988777654...32.345 PP

  Csnk1a1-aln 180 nltgtaryasinahlgieqsrrddmeslgyvlmyfnrtslpwqglkaatkk 230
                     gt+ ++s +ah g + s r d+e l y lm +   +lpw  l ++  k
     F28B12.3 207 AHNGTCIFTSTDAHRGNNPSFRGDIEILAYNLMMWATGTLPWMALESSPEK 257
                  678*****************************************9887655 PP

>> H39E23.1g  CE45263	WBGene00003916	locus:par-1	status:Partially_confirmed	UniProt:E0AHE2	protein_id:CBW44387.1
   #    score  bias  c-Evalue  i-Evalue hmmfrom  hmm to    alifrom  ali to    envfrom  env to     acc
 ---   ------ ----- --------- --------- ------- -------    ------- -------    ------- -------    ----
   1 !   52.6   0.6   9.8e-16   4.4e-14      11     162 ..      13     164 ..       1     251 [. 0.76

  Alignments for each domain:
  == domain 1    score: 52.6 bits;  conditional E-value: 9.8e-16
  Csnk1a1-aln  11 fivggkyklvrkigsgsfgdiylainitngeevavklesqkarhpqllye.sklykilqggvgiph.irwygqekdynvlvmdllgpsledlfnfcsr 106
                   +  gkykl++ ig g f  + la  +  g eva+k+  + a  p  l +  +  ki++  +  p  ++ y      + l + l   s  ++f++   
    H39E23.1g  13 DVHVGKYKLLKTIGKGNFAKVKLAKHVITGHEVAIKIIDKTALNPSSLQKlFREVKIMKQ-LDHPNiVKLYQVMETEQTLYLVLEYASGGEVFDYLVA 109
                  45679**************************************99766431233444443.3344414666666666777777788888899998777 PP

  Csnk1a1-aln 107 rftmkt..vlmladqmisrieyvhtknfihrdikpdnflmgigrhcnklflidfglak 162
                  +  mk         q++s ++y+h+kn+ihrd+k +n+l+        + + dfg+++
    H39E23.1g 110 HGRMKEkeARAKFRQIVSAVQYLHSKNIIHRDLKAENLLLDQDMN---IKIADFGFSN 164
                  66665500556667************************9865432...4456666655 PP

>> H39E23.1e  CE44733	WBGene00003916	locus:par-1	status:Partially_confirmed	UniProt:D5MCT2	protein_id:CBL43447.1
   #    score  bias  c-Evalue  i-Evalue hmmfrom  hmm to    alifrom  ali to    envfrom  env to     acc
 ---   ------ ----- --------- --------- ------- -------    ------- -------    ------- -------    ----
   1 !   52.7   0.6     9e-16     4e-14      11     162 ..     100     251 ..      88     338 .. 0.76

  Alignments for each domain:
  == domain 1    score: 52.7 bits;  conditional E-value: 9e-16
  Csnk1a1-aln  11 fivggkyklvrkigsgsfgdiylainitngeevavklesqkarhpqllye.sklykilqggvgiph.irwygqekdynvlvmdllgpsledlfnfcsr 106
                   +  gkykl++ ig g f  + la  +  g eva+k+  + a  p  l +  +  ki++  +  p  ++ y      + l + l   s  ++f++   
    H39E23.1e 100 DVHVGKYKLLKTIGKGNFAKVKLAKHVITGHEVAIKIIDKTALNPSSLQKlFREVKIMKQ-LDHPNiVKLYQVMETEQTLYLVLEYASGGEVFDYLVA 196
                  45679**************************************99766431233444443.3344414666666666777777788888899998777 PP

  Csnk1a1-aln 107 rftmkt..vlmladqmisrieyvhtknfihrdikpdnflmgigrhcnklflidfglak 162
                  +  mk         q++s ++y+h+kn+ihrd+k +n+l+        + + dfg+++
    H39E23.1e 197 HGRMKEkeARAKFRQIVSAVQYLHSKNIIHRDLKAENLLLDQDMN---IKIADFGFSN 251
                  66665500556667************************9865432...4456666655 PP

>> H39E23.1c  CE40085	WBGene00003916	locus:par-1	status:Partially_confirmed	UniProt:Q9TW45	protein_id:CAJ85756.1
   #    score  bias  c-Evalue  i-Evalue hmmfrom  hmm to    alifrom  ali to    envfrom  env to     acc
 ---   ------ ----- --------- --------- ------- -------    ------- -------    ------- -------    ----
   1 !   52.5   0.6   1.1e-15   4.7e-14      11     162 ..      34     185 ..      22     272 .. 0.76

  Alignments for each domain:
  == domain 1    score: 52.5 bits;  conditional E-value: 1.1e-15
  Csnk1a1-aln  11 fivggkyklvrkigsgsfgdiylainitngeevavklesqkarhpqllye.sklykilqggvgiph.irwygqekdynvlvmdllgpsledlfnfcsr 106
                   +  gkykl++ ig g f  + la  +  g eva+k+  + a  p  l +  +  ki++  +  p  ++ y      + l + l   s  ++f++   
    H39E23.1c  34 DVHVGKYKLLKTIGKGNFAKVKLAKHVITGHEVAIKIIDKTALNPSSLQKlFREVKIMKQ-LDHPNiVKLYQVMETEQTLYLVLEYASGGEVFDYLVA 130
                  45679**************************************99766431233444443.3344414666666666777777788888899998777 PP

  Csnk1a1-aln 107 rftmkt..vlmladqmisrieyvhtknfihrdikpdnflmgigrhcnklflidfglak 162
                  +  mk         q++s ++y+h+kn+ihrd+k +n+l+        + + dfg+++
    H39E23.1c 131 HGRMKEkeARAKFRQIVSAVQYLHSKNIIHRDLKAENLLLDQDMN---IKIADFGFSN 185
                  66665500556667************************9865432...4456666655 PP

>> H39E23.1f  CE45159	WBGene00003916	locus:par-1	status:Partially_confirmed	UniProt:D9N143	protein_id:CBO24859.1
   #    score  bias  c-Evalue  i-Evalue hmmfrom  hmm to    alifrom  ali to    envfrom  env to     acc
 ---   ------ ----- --------- --------- ------- -------    ------- -------    ------- -------    ----
   1 !   52.4   0.6   1.1e-15     5e-14      11     162 ..      75     226 ..      63     313 .. 0.76

  Alignments for each domain:
  == domain 1    score: 52.4 bits;  conditional E-value: 1.1e-15
  Csnk1a1-aln  11 fivggkyklvrkigsgsfgdiylainitngeevavklesqkarhpqllye.sklykilqggvgiph.irwygqekdynvlvmdllgpsledlfnfcsr 106
                   +  gkykl++ ig g f  + la  +  g eva+k+  + a  p  l +  +  ki++  +  p  ++ y      + l + l   s  ++f++   
    H39E23.1f  75 DVHVGKYKLLKTIGKGNFAKVKLAKHVITGHEVAIKIIDKTALNPSSLQKlFREVKIMKQ-LDHPNiVKLYQVMETEQTLYLVLEYASGGEVFDYLVA 171
                  45679**************************************99766431233444443.3344414666666666777777788888899998777 PP

  Csnk1a1-aln 107 rftmkt..vlmladqmisrieyvhtknfihrdikpdnflmgigrhcnklflidfglak 162
                  +  mk         q++s ++y+h+kn+ihrd+k +n+l+        + + dfg+++
    H39E23.1f 172 HGRMKEkeARAKFRQIVSAVQYLHSKNIIHRDLKAENLLLDQDMN---IKIADFGFSN 226
                  66665500556667************************9865432...4456666655 PP

>> H39E23.1b  CE27768	WBGene00003916	locus:par-1	status:Partially_confirmed	UniProt:Q9TW45	protein_id:CAB54262.2
   #    score  bias  c-Evalue  i-Evalue hmmfrom  hmm to    alifrom  ali to    envfrom  env to     acc
 ---   ------ ----- --------- --------- ------- -------    ------- -------    ------- -------    ----
   1 !   52.4   0.6   1.1e-15     5e-14      11     162 ..     116     267 ..     104     354 .. 0.76

  Alignments for each domain:
  == domain 1    score: 52.4 bits;  conditional E-value: 1.1e-15
  Csnk1a1-aln  11 fivggkyklvrkigsgsfgdiylainitngeevavklesqkarhpqllye.sklykilqggvgiph.irwygqekdynvlvmdllgpsledlfnfcsr 106
                   +  gkykl++ ig g f  + la  +  g eva+k+  + a  p  l +  +  ki++  +  p  ++ y      + l + l   s  ++f++   
    H39E23.1b 116 DVHVGKYKLLKTIGKGNFAKVKLAKHVITGHEVAIKIIDKTALNPSSLQKlFREVKIMKQ-LDHPNiVKLYQVMETEQTLYLVLEYASGGEVFDYLVA 212
                  45679**************************************99766431233444443.3344414666666666777777788888899998777 PP

  Csnk1a1-aln 107 rftmkt..vlmladqmisrieyvhtknfihrdikpdnflmgigrhcnklflidfglak 162
                  +  mk         q++s ++y+h+kn+ihrd+k +n+l+        + + dfg+++
    H39E23.1b 213 HGRMKEkeARAKFRQIVSAVQYLHSKNIIHRDLKAENLLLDQDMN---IKIADFGFSN 267
                  66665500556667************************9865432...4456666655 PP

>> H39E23.1a  CE23838	WBGene00003916	locus:par-1	serine\/threonine kinase (KIN1\/SNF1\/Nim1 subfamily)	status:Confirmed	
   #    score  bias  c-Evalue  i-Evalue hmmfrom  hmm to    alifrom  ali to    envfrom  env to     acc
 ---   ------ ----- --------- --------- ------- -------    ------- -------    ------- -------    ----
   1 !   52.3   0.6   1.2e-15   5.6e-14      11     162 ..     164     315 ..     152     402 .. 0.76

  Alignments for each domain:
  == domain 1    score: 52.3 bits;  conditional E-value: 1.2e-15
  Csnk1a1-aln  11 fivggkyklvrkigsgsfgdiylainitngeevavklesqkarhpqllye.sklykilqggvgiph.irwygqekdynvlvmdllgpsledlfnfcsr 106
                   +  gkykl++ ig g f  + la  +  g eva+k+  + a  p  l +  +  ki++  +  p  ++ y      + l + l   s  ++f++   
    H39E23.1a 164 DVHVGKYKLLKTIGKGNFAKVKLAKHVITGHEVAIKIIDKTALNPSSLQKlFREVKIMKQ-LDHPNiVKLYQVMETEQTLYLVLEYASGGEVFDYLVA 260
                  45679**************************************99766431233444443.3344414666666666777777788888899998777 PP

  Csnk1a1-aln 107 rftmkt..vlmladqmisrieyvhtknfihrdikpdnflmgigrhcnklflidfglak 162
                  +  mk         q++s ++y+h+kn+ihrd+k +n+l+        + + dfg+++
    H39E23.1a 261 HGRMKEkeARAKFRQIVSAVQYLHSKNIIHRDLKAENLLLDQDMN---IKIADFGFSN 315
                  66665500556667************************9865432...4456666655 PP

>> H39E23.1j  CE46555	WBGene00003916	locus:par-1	status:Partially_confirmed
   #    score  bias  c-Evalue  i-Evalue hmmfrom  hmm to    alifrom  ali to    envfrom  env to     acc
 ---   ------ ----- --------- --------- ------- -------    ------- -------    ------- -------    ----
   1 !   52.3   0.6   1.3e-15   5.6e-14      11     162 ..     164     315 ..     152     402 .. 0.76

  Alignments for each domain:
  == domain 1    score: 52.3 bits;  conditional E-value: 1.3e-15
  Csnk1a1-aln  11 fivggkyklvrkigsgsfgdiylainitngeevavklesqkarhpqllye.sklykilqggvgiph.irwygqekdynvlvmdllgpsledlfnfcsr 106
                   +  gkykl++ ig g f  + la  +  g eva+k+  + a  p  l +  +  ki++  +  p  ++ y      + l + l   s  ++f++   
    H39E23.1j 164 DVHVGKYKLLKTIGKGNFAKVKLAKHVITGHEVAIKIIDKTALNPSSLQKlFREVKIMKQ-LDHPNiVKLYQVMETEQTLYLVLEYASGGEVFDYLVA 260
                  45679**************************************99766431233444443.3344414666666666777777788888899998777 PP

  Csnk1a1-aln 107 rftmkt..vlmladqmisrieyvhtknfihrdikpdnflmgigrhcnklflidfglak 162
                  +  mk         q++s ++y+h+kn+ihrd+k +n+l+        + + dfg+++
    H39E23.1j 261 HGRMKEkeARAKFRQIVSAVQYLHSKNIIHRDLKAENLLLDQDMN---IKIADFGFSN 315
                  66665500556667************************9865432...4456666655 PP

>> H39E23.1d  CE44808	WBGene00003916	locus:par-1	status:Partially_confirmed	UniProt:Q9TW45	protein_id:CAQ16148.2
   #    score  bias  c-Evalue  i-Evalue hmmfrom  hmm to    alifrom  ali to    envfrom  env to     acc
 ---   ------ ----- --------- --------- ------- -------    ------- -------    ------- -------    ----
   1 !   52.2   0.6   1.3e-15   5.7e-14      11     162 ..     100     251 ..      88     338 .. 0.76

  Alignments for each domain:
  == domain 1    score: 52.2 bits;  conditional E-value: 1.3e-15
  Csnk1a1-aln  11 fivggkyklvrkigsgsfgdiylainitngeevavklesqkarhpqllye.sklykilqggvgiph.irwygqekdynvlvmdllgpsledlfnfcsr 106
                   +  gkykl++ ig g f  + la  +  g eva+k+  + a  p  l +  +  ki++  +  p  ++ y      + l + l   s  ++f++   
    H39E23.1d 100 DVHVGKYKLLKTIGKGNFAKVKLAKHVITGHEVAIKIIDKTALNPSSLQKlFREVKIMKQ-LDHPNiVKLYQVMETEQTLYLVLEYASGGEVFDYLVA 196
                  45679**************************************99766431233444443.3344414666666666777777788888899998777 PP

  Csnk1a1-aln 107 rftmkt..vlmladqmisrieyvhtknfihrdikpdnflmgigrhcnklflidfglak 162
                  +  mk         q++s ++y+h+kn+ihrd+k +n+l+        + + dfg+++
    H39E23.1d 197 HGRMKEkeARAKFRQIVSAVQYLHSKNIIHRDLKAENLLLDQDMN---IKIADFGFSN 251
                  66665500556667************************9865432...4456666655 PP

>> F22H10.1  CE35505	WBGene00017725	protein kinase	status:Partially_confirmed	UniProt:Q94193	protein_id:CCD69879.1
   #    score  bias  c-Evalue  i-Evalue hmmfrom  hmm to    alifrom  ali to    envfrom  env to     acc
 ---   ------ ----- --------- --------- ------- -------    ------- -------    ------- -------    ----
   1 !   51.7   0.1   1.9e-15   8.4e-14      91     215 ..       2     125 ..       1     157 [. 0.90

  Alignments for each domain:
  == domain 1    score: 51.7 bits;  conditional E-value: 1.9e-15
  Csnk1a1-aln  91 dllgpsledlfnfcsrrftmktvlmladqmisrieyvhtknfihrdikpdnflmgigrhcnklflidfglakkyrdnrtrqhipyredknltgtarya 188
                   + g  l d+ +    r++++ ++ +a  +   + y+h + fihrd+k dn+++     +  l lidfg a + +d+   q +p ++d      +   
     F22H10.1   2 SMEGCNLRDIGKQTPGRLSFNNLMRVAYTLGNTLCYIHDRGFIHRDLKADNVVVTFSNEVCTLKLIDFGKAIRIKDQNGNQ-LPGHQDGIDYSRCSQH 98 
                  5678889999999999999999999***************************************************99887.6777777777778889 PP

  Csnk1a1-aln 189 sinahlgieqsrrddmeslgyvlmyfn 215
                  s+n  lgi  ++ dd  sl y+lm + 
     F22H10.1  99 SVNVILGIAPTQNDDWSSLVYLLMKMR 125
                  ************************875 PP

>> ZC373.4  CE02377	WBGene00013869	calcium\/calmodulin dependent protein kinase	status:Partially_confirmed	UniProt:Q2326
   #    score  bias  c-Evalue  i-Evalue hmmfrom  hmm to    alifrom  ali to    envfrom  env to     acc
 ---   ------ ----- --------- --------- ------- -------    ------- -------    ------- -------    ----
   1 !   51.1   0.2   2.8e-15   1.2e-13      15     167 ..      43     197 ..      33     232 .. 0.82

  Alignments for each domain:
  == domain 1    score: 51.1 bits;  conditional E-value: 2.8e-15
  Csnk1a1-aln  15 gkyklvrkigsgsfgdiylainitngeevavklesqk..arhpqllyesk.lykilqggvgiphirwygqekdynvlvmdll.gpsledlfnfcsrrf 108
                    y++ + +g g fg +y  i+   g+e a k+   +  a   ++  e   l ++ +  +   +  +y   +d  vl+m+++ g  l d +   s  +
      ZC373.4  43 TLYQVTKLLGDGKFGKVYCVIEKETGKEFAAKFIKIRkeADRAEVEREVSiLTQLRHPRIAQIYDAFYTTTNDV-VLIMEIVrGGELFDRVAEESYVL 139
                  56999999**********************99765430145555555544044444556666666789888885.88888764899999999999999 PP

  Csnk1a1-aln 109 tmktvlmladqmisrieyvhtknfihrdikpdnflmgigrhcnklflidfglakkyrdn 167
                  +  +v+m+  q+   i+y+h +n++h d+kp+n +m +    n++ lidfgla++y   
      ZC373.4 140 SELAVVMIICQLCEAIDYIHKQNILHLDVKPEN-IMCVSLTGNRIKLIDFGLARHYDGT 197
                  99******************************9.589******************9765 PP

>> C05C12.1  CE02965	WBGene00007335	serine\/threonine kinase	status:Partially_confirmed	UniProt:Q17651	protein_id:CAA927
   #    score  bias  c-Evalue  i-Evalue hmmfrom  hmm to    alifrom  ali to    envfrom  env to     acc
 ---   ------ ----- --------- --------- ------- -------    ------- -------    ------- -------    ----
   1 !   51.4   0.0   2.3e-15     1e-13      17     228 ..      25     252 ..      11     296 .. 0.80

  Alignments for each domain:
  == domain 1    score: 51.4 bits;  conditional E-value: 2.3e-15
  Csnk1a1-aln  17 yklvrkigsgsfgdiylainitngeevavklesqkarh.p.qllyesklykil..qggvgiphirwygqekdynvlvmdllgpsledl.fnfcs.rrf 108
                  y++v  ig g++g+++      n ++ a+k+e ++    p  +  e ++   l  +g    p     g+e  + ++vm llg  l+ l ++ c  +  
     C05C12.1  25 YQVVESIGEGAYGQVFKVS--KNAKKYAMKVEPNRLDGgPaSITKEIEVMMELnnRGAKFFPIFETGGREPKFHMVVMTLLGENLQVLrMKGCNpKAC 120
                  999************9764..6899999999998865324145566665554422466778999999*******************984567872557 PP

  Csnk1a1-aln 109 tmktvlmladqmisrieyvhtknfihrdikpdnflmgigr...hcnklflidfglakky.rdnr...trqh..ipyredk....nltgtaryasinah 193
                  t  t   +  q +  ++ +h   ++h+d+kp nf+ g       c  ++lidfg+++k+ r  +     q+    +r +k     l gt +y+s +ah
     C05C12.1 121 TPGTWSRIGIQCLFVVKQMHDCGILHHDLKPTNFVWGQSDealTCRVFYLIDFGISRKFiRHVKgtpINQQngFEFRTEKkkvhSLVGTPKYTSPKAH 218
                  8899999******************************8752226999**********984333321123331256776662333589*********** PP

  Csnk1a1-aln 194 lgieqsrrddmeslgyvlmyfnrtslpwqglkaat 228
                     +  r dd+ sl y++  + +  lpw+ l a  
     C05C12.1 219 AMADLGRGDDLWSLMYMIAELVK-PLPWEILEAKM 252
                  ****************9998876.79**9998864 PP

>> F26A1.4  CE02685	WBGene00017803	Casein kinase	status:Confirmed	UniProt:Q19794	protein_id:CCD66796.1
   #    score  bias  c-Evalue  i-Evalue hmmfrom  hmm to    alifrom  ali to    envfrom  env to     acc
 ---   ------ ----- --------- --------- ------- -------    ------- -------    ------- -------    ----
   1 !   51.3   0.0   2.5e-15   1.1e-13     119     250 ..       3     126 ..       1     158 [. 0.78

  Alignments for each domain:
  == domain 1    score: 51.3 bits;  conditional E-value: 2.5e-15
  Csnk1a1-aln 119 qmisrieyvhtknfihrdikpdnflmgigrhcnklflidfglakkyrdnrtrqhipyredknltgtaryasinahlgieqsrrddmeslgyvlmyfnr 216
                  q++  +  vh  +f+hrdikp n  +g    c +++lid+ l+++y d+      p r    l gt ry s++ah   +   ++d+ s+ y  +    
      F26A1.4   3 QVLKALALVHRAEFLHRDIKPPNCCIGA-TDCTRIYLIDYVLTRQYLDKCGTVRNP-RPGLGLRGTMRYMSLDAHARQDLGPKNDLVSFLYTTIECGD 98 
                  77788899****************9996.58*****************99888777.8899************************************* PP

  Csnk1a1-aln 217 tslpwqglkaatk..kqkyekisekkmstpvevlck 250
                    lpw   k+  +  k k  +i ek        lc 
      F26A1.4  99 GCLPWSYEKSEENciKLKQAHIGEK--------LCI 126
                  *****98887544115555556555........332 PP

>> DC2.7a  CE44458	WBGene00017083	locus:kin-33	protein kinase	status:Partially_confirmed	UniProt:Q9UAW6	protein_id:CCD68
   #    score  bias  c-Evalue  i-Evalue hmmfrom  hmm to    alifrom  ali to    envfrom  env to     acc
 ---   ------ ----- --------- --------- ------- -------    ------- -------    ------- -------    ----
   1 !   20.3   0.0   6.4e-06   0.00029     117     222 ..     129     233 ..      18     255 .. 0.75
   2 !   28.5   0.0   2.1e-08   9.2e-07      14     162 ..     328     481 ..     315     549 .. 0.72

  Alignments for each domain:
  == domain 1    score: 20.3 bits;  conditional E-value: 6.4e-06
  Csnk1a1-aln 117 adqmisrieyvhtknfihrdikpdnflmgigrhcn....klflidfglakkyrdnrtrqhipyredknltgtaryasinahlgi.eqsrrddmeslgy 209
                    q+is ++++h ++++hrdik +n+l+   +  n     l + dfgla  y  +     +      +  g+  ya+ + +     +    d+ s g 
       DC2.7a 129 FKQLISGLKFIHEHEIVHRDIKLENLLLMKSKS-NlvpdTLKIADFGLATEYMVDGEELMLV-----DNCGSPPYAAPEVYSKQgHRGPPTDVWSSGV 220
                  579**********************99866654.223438999********98655433322.....2345555555443322102223356666777 PP

  Csnk1a1-aln 210 vlmyfnrtslpwq 222
                  +lm +  + lpw+
       DC2.7a 221 ILMAMLTAGLPWD 233
                  7777777777776 PP

  == domain 2    score: 28.5 bits;  conditional E-value: 2.1e-08
  Csnk1a1-aln  14 ggkyklvrkigsgsfgdiyl.ainitngeevavk.lesqkarhpqllyesklykilqggvgip.h...irwygqek..dynvlvmdllgpsledlfnf 103
                    ky+++  +g g+fg + l  ++   ge va+k +e+   +  q+  + k   il   +  p h   ir+       ++  l+m+       dlf+ 
       DC2.7a 328 TEKYQVLGLLGKGTFGKVLLiELESLPGEAVAMKeIEASGEHVEQITLNVKKEYILTKRLSAPgHenvIRFLSIRTmpEHYFLIMEYAD--GGDLFDK 423
                  579**************9772578889******94566666667898888888888877777642444898876542266778888754..4688888 PP

  Csnk1a1-aln 104 csr..rftmktvlmladqmisrieyvhtknfihrdikpdnflmgigrhcnklflidfglak 162
                   s   r+t         q+i+ + y+h+k + hrdikp+n+++    ++  l + dfgl  
       DC2.7a 424 ISSeyRLTSSQAHGYFKQLIAGLRYIHSKGVTHRDIKPENLMLT---KAGVLKITDFGLGT 481
                  7752266777788899************************9875...44567777888764 PP

>> C09B8.7c  CE33559	WBGene00003911	locus:pak-1	status:Confirmed	UniProt:Q17850	protein_id:CCD63806.1
   #    score  bias  c-Evalue  i-Evalue hmmfrom  hmm to    alifrom  ali to    envfrom  env to     acc
 ---   ------ ----- --------- --------- ------- -------    ------- -------    ------- -------    ----
   1 !   50.0   0.0   6.2e-15   2.8e-13      16     164 ..     245     390 ..     236     417 .. 0.79

  Alignments for each domain:
  == domain 1    score: 50.0 bits;  conditional E-value: 6.2e-15
  Csnk1a1-aln  16 kyklvrkigsgsfgdiylainitngeevavklesqkarhpq.ll.yesklykilqggvgiphirwygqekdynvlvmdllgpsledlfnfcsrrftmk 111
                  ky+ v kigsg+ g +y ai+i+   eva+k    k +  + l+  e  + +  +    + ++  y    +  v++  l g sl d++  c       
     C09B8.7c 245 KYRKVDKIGSGASGSVYTAIEISTEAEVAIKQMNLKDQPKKeLIiNEILVMRENKHANIVNYLDSYLVCDELWVVMEYLAGGSLTDVVTECQMEDG-- 340
                  9******************************8887766443143044445555666667788999998888888877889***********86655.. PP

  Csnk1a1-aln 112 tvlmladqmisrieyvhtknfihrdikpdnflmgigrhcnklflidfglakky 164
                   +  ++ +++  +e++h++ +ihrdik dn+l+g+      + l dfg++ + 
     C09B8.7c 341 IIAAVCREVLQALEFLHSRHVIHRDIKSDNILLGMDGS---VKLTDFGFCAQL 390
                  456678899*************************9764...457788876544 PP

>> D2024.1  CE04290	WBGene00017050	status:Partially_confirmed	UniProt:Q18976	protein_id:CCD63354.1
   #    score  bias  c-Evalue  i-Evalue hmmfrom  hmm to    alifrom  ali to    envfrom  env to     acc
 ---   ------ ----- --------- --------- ------- -------    ------- -------    ------- -------    ----
   1 !   49.9   0.0   6.6e-15   2.9e-13      17     229 ..      25     253 ..       6     273 .. 0.77

  Alignments for each domain:
  == domain 1    score: 49.9 bits;  conditional E-value: 6.6e-15
  Csnk1a1-aln  17 yklvrkigsgsfgdiylainitngeevavklesqkarh.p.qllyesklykil..qggvgiphirwygqekdynvlvmdllgpsledl.fnfcs.rrf 108
                  y++v  ig g++g+++      n ++ a+k+e ++    p  +  e ++   l  +g    p     g+e  + ++vm llg  l+ l ++ c  +  
      D2024.1  25 YQVVESIGDGAYGQVFKVS--KNAKKYAMKVEPNRLDGgPaSITKEIEVMMELnnRGAKFFPIFETGGREPKFHMVVMTLLGENLQVLrMKGCNpKAC 120
                  99*************9764..6899999999998865324145566665554422466778999999*******************984567872557 PP

  Csnk1a1-aln 109 tmktvlmladqmisrieyvhtknfihrdikpdnflmgigrhcn...klflidfglakky.rdnr...trqh..ipyr.edk...nltgtaryasinah 193
                  t  t   +  q +  ++ +h   f+h+d+kp nf+ g    +     ++lidfg++ k+ r  +     q+    +r e+k    l gt +y+s +ah
      D2024.1 121 TPGTWSRIGIQCLFVVKQMHDCGFLHHDLKPANFVWGQSDEVLtsrVFYLIDFGISSKFiRHIKgtpINQQngFEFRtENKkvhSLVGTPKYTSPKAH 218
                  8899999******************************9876532225679*****99983332211123331144553444222589*********** PP

  Csnk1a1-aln 194 lgieqsrrddmeslgyvlmyfnrtslpwqglkaatk 229
                     +  r dd+ sl y++  + +  lpw+ l a   
      D2024.1 219 AMADLGRGDDFWSLMYMIAELVK-PLPWEILEAKML 253
                  ****************9998876.79***9998653 PP

>> C09B8.7b  CE06792	WBGene00003911	locus:pak-1	status:Confirmed	UniProt:Q17850	protein_id:CCD63805.1
   #    score  bias  c-Evalue  i-Evalue hmmfrom  hmm to    alifrom  ali to    envfrom  env to     acc
 ---   ------ ----- --------- --------- ------- -------    ------- -------    ------- -------    ----
   1 !   49.8   0.0   7.2e-15   3.2e-13      16     164 ..     291     436 ..     282     463 .. 0.79

  Alignments for each domain:
  == domain 1    score: 49.8 bits;  conditional E-value: 7.2e-15
  Csnk1a1-aln  16 kyklvrkigsgsfgdiylainitngeevavklesqkarhpq.ll.yesklykilqggvgiphirwygqekdynvlvmdllgpsledlfnfcsrrftmk 111
                  ky+ v kigsg+ g +y ai+i+   eva+k    k +  + l+  e  + +  +    + ++  y    +  v++  l g sl d++  c       
     C09B8.7b 291 KYRKVDKIGSGASGSVYTAIEISTEAEVAIKQMNLKDQPKKeLIiNEILVMRENKHANIVNYLDSYLVCDELWVVMEYLAGGSLTDVVTECQMEDG-- 386
                  9******************************8887766443143044445555666667788999998888888877889***********86655.. PP

  Csnk1a1-aln 112 tvlmladqmisrieyvhtknfihrdikpdnflmgigrhcnklflidfglakky 164
                   +  ++ +++  +e++h++ +ihrdik dn+l+g+      + l dfg++ + 
     C09B8.7b 387 IIAAVCREVLQALEFLHSRHVIHRDIKSDNILLGMDGS---VKLTDFGFCAQL 436
                  456678899*************************9764...457788876544 PP

>> C09B8.7a  CE27670	WBGene00003911	locus:pak-1	Serine\/threonine protein kinase	status:Confirmed	UniProt:Q17850	protein
   #    score  bias  c-Evalue  i-Evalue hmmfrom  hmm to    alifrom  ali to    envfrom  env to     acc
 ---   ------ ----- --------- --------- ------- -------    ------- -------    ------- -------    ----
   1 !   49.7   0.0   7.3e-15   3.3e-13      16     164 ..     294     439 ..     285     466 .. 0.79

  Alignments for each domain:
  == domain 1    score: 49.7 bits;  conditional E-value: 7.3e-15
  Csnk1a1-aln  16 kyklvrkigsgsfgdiylainitngeevavklesqkarhpq.ll.yesklykilqggvgiphirwygqekdynvlvmdllgpsledlfnfcsrrftmk 111
                  ky+ v kigsg+ g +y ai+i+   eva+k    k +  + l+  e  + +  +    + ++  y    +  v++  l g sl d++  c       
     C09B8.7a 294 KYRKVDKIGSGASGSVYTAIEISTEAEVAIKQMNLKDQPKKeLIiNEILVMRENKHANIVNYLDSYLVCDELWVVMEYLAGGSLTDVVTECQMEDG-- 389
                  9******************************8887766443143044445555666667788999998888888877889***********86655.. PP

  Csnk1a1-aln 112 tvlmladqmisrieyvhtknfihrdikpdnflmgigrhcnklflidfglakky 164
                   +  ++ +++  +e++h++ +ihrdik dn+l+g+      + l dfg++ + 
     C09B8.7a 390 IIAAVCREVLQALEFLHSRHVIHRDIKSDNILLGMDGS---VKLTDFGFCAQL 439
                  456678899*************************9764...457788876544 PP

>> F39F10.2  CE07204	WBGene00018202	serine\/threonine-protein kinase	status:Partially_confirmed	UniProt:Q20193	protein_i
   #    score  bias  c-Evalue  i-Evalue hmmfrom  hmm to    alifrom  ali to    envfrom  env to     acc
 ---   ------ ----- --------- --------- ------- -------    ------- -------    ------- -------    ----
   1 !   49.5   0.1   8.8e-15   3.9e-13      15     227 ..       8     222 ..       3     245 .. 0.75

  Alignments for each domain:
  == domain 1    score: 49.5 bits;  conditional E-value: 8.8e-15
  Csnk1a1-aln  15 gkyklvrkigsgsfgdiylainitngeevavkl.esqkarhpq..llyesklykilqggvgiphirwygqekdynvlvmdllgpsledlfnfc.srrf 108
                  g+y l + +g gsfg + la +    e   +kl   ++  h +     e+     l    g+ ++  yg    +n +vm+ l   l  ++    ++ f
     F39F10.2   8 GNYTLGKVLGRGSFGSVQLAQDKRSNEMRVMKLiRKERDGHRDetWRRETFTLTALSDVSGVTKMFEYGSTETHNWIVMEQLSDDLITIVRRNeTKMF 105
                  89*******************998888877787333344455500555666667899999**********************9999888765515678 PP

  Csnk1a1-aln 109 tmktvlmladqmisrieyvhtknfihrdikpdnflmgigrhcnklflidfglakkyrdnrtrqhipyredknltgtaryasinahlgieqsrrddmes 206
                  +  t   +  q++  ++ +h+  ++h dik dn+++     + kl+l+d+gl+  ++d    +  p   d+       ++  ++  g  +   +d+  
     F39F10.2 106 SKPTSYQIMWQLVKILQDIHAIGIVHTDIKADNLMVSYKNRVRKLVLVDYGLSCWFKDHNQNRTPPAPFDNRCM-HLIHTPAKTATGHPHMEAEDLVQ 202
                  88899*************************************************99998776666655554333.33334444445555556667777 PP

  Csnk1a1-aln 207 lgyvlmyfnrtslpwqglkaa 227
                  + y+   +    +pw+ + a 
     F39F10.2 203 VAYLSCSLH-QFMPWKDVEAP 222
                  777665554.45777777653 PP

>> F22F1.2  CE04444	WBGene00017714	ser\/thr protein kinase	status:Partially_confirmed	UniProt:Q19742	protein_id:CCD62511
   #    score  bias  c-Evalue  i-Evalue hmmfrom  hmm to    alifrom  ali to    envfrom  env to     acc
 ---   ------ ----- --------- --------- ------- -------    ------- -------    ------- -------    ----
   1 !   47.5   0.0   3.4e-14   1.5e-12      16     194 ..      10     196 ..       5     238 .. 0.80

  Alignments for each domain:
  == domain 1    score: 47.5 bits;  conditional E-value: 3.4e-14
  Csnk1a1-aln  16 kyklvrkigsgsfgdiylainitngeevavkl...esqkarhpqllyesklykilqggvgiphirwygqekdynvlvmdllgpsledlfnfcsrr... 107
                  +y l +k+g gs+gd+y++ +  n +   +kl   e +  r      e+     l    gi  +  yg    +n +vm+   p l+dl n++ r    
      F22F1.2  10 NYILEKKLGEGSYGDVYFCRDERNNKWSVIKLihkEINGVRDETWRRETFALTALAEVRGISRMYDYGATDIHNYIVME---PLLDDLTNIARRNgik 104
                  68999********************99999984334556789999999999999***********************97...7789999987764444 PP

  Csnk1a1-aln 108 .ftmktvlmladqmisrieyvhtknfihrdikpdnflmgigrhcnklflidfglakkyrdnrtrqh..ipyred.knltgt.aryasinahl 194
                   f+  t + +  q++  ++ vh+  + h dik dn+++    +   l l+dfgl++ ++d    +   ip+     nl  t ar a  + h+
      F22F1.2 105 gFSKSTGFHILWQLVKILQDVHSFGIAHGDIKADNLMISGSNKTFMLSLVDFGLSRSFKDHNGNRTppIPFPSGcINLIHTpARTANGKPHM 196
                  48899999******************************99999****************976544312666443145554435555555555 PP

>> W03G1.6a  CE40473	WBGene00021012	locus:pig-1	protein kinase	status:Confirmed	UniProt:A7WK47	protein_id:CCD69087.1
   #    score  bias  c-Evalue  i-Evalue hmmfrom  hmm to    alifrom  ali to    envfrom  env to     acc
 ---   ------ ----- --------- --------- ------- -------    ------- -------    ------- -------    ----
   1 !   47.0   0.1   4.8e-14   2.2e-12      12     221 ..       6     211 ..       1     227 [. 0.77

  Alignments for each domain:
  == domain 1    score: 47.0 bits;  conditional E-value: 4.8e-14
  Csnk1a1-aln  12 ivggkyklvrkigsgsfgdiylainitngeevavklesqkar.h..pqllyesklykilqggvgiphirwygqekdynvlvmdllgpsledlfnfcsr 106
                  ++ g y +   +gsg fg + la  +   ++va+k+  +k   h  p++  e    + l     i  +  y +  d   +vm+    s  ++f++  r
     W03G1.6a   6 VLQGFYAVHDELGSGGFGKVRLATHLLTNQKVAIKIIDKKQLgHdlPRVQTEMDALRNLS-HQNICRLYHYIETEDKFFIVMEYC--SGGEMFDYIVR 100
                  4568899999*************************9888864133366666666666664.46899999999999*******986..56789999988 PP

  Csnk1a1-aln 107 rftm..ktvlmladqmisrieyvhtknfihrdikpdnflmgigrhcnklflidfglakkyrdnrtrqhipyredknltgtaryasinahlgieq.srr 201
                  +  +       +  q++s i +vh++ + hrd+kp+n+l+    h   l lidfgl+ k    r  +h          g+  ya+ +   g++     
     W03G1.6a 101 KERLeeSEARHFFRQLVSAIAFVHSQGYAHRDLKPENLLLTEDLH---LKLIDFGLCAKTEKGRIDKHNL----DTCCGSPAYAAPELIQGLQYkGNE 191
                  6555115677899***************************98887...779********99999888843....345666677776666666541345 PP

  Csnk1a1-aln 202 ddmeslgyvlmyfnrtslpw 221
                   d+ s+g +l  +   +lp+
     W03G1.6a 192 ADVWSMGILLYTLLVGALPF 211
                  56666666666555555655 PP

>> W03G1.6b  CE40474	WBGene00021012	locus:pig-1	status:Partially_confirmed	UniProt:A7WK48	protein_id:CCD69088.1
   #    score  bias  c-Evalue  i-Evalue hmmfrom  hmm to    alifrom  ali to    envfrom  env to     acc
 ---   ------ ----- --------- --------- ------- -------    ------- -------    ------- -------    ----
   1 !   47.1   0.1   4.8e-14   2.1e-12      12     221 ..       6     211 ..       1     227 [. 0.77

  Alignments for each domain:
  == domain 1    score: 47.1 bits;  conditional E-value: 4.8e-14
  Csnk1a1-aln  12 ivggkyklvrkigsgsfgdiylainitngeevavklesqkar.h..pqllyesklykilqggvgiphirwygqekdynvlvmdllgpsledlfnfcsr 106
                  ++ g y +   +gsg fg + la  +   ++va+k+  +k   h  p++  e    + l     i  +  y +  d   +vm+    s  ++f++  r
     W03G1.6b   6 VLQGFYAVHDELGSGGFGKVRLATHLLTNQKVAIKIIDKKQLgHdlPRVQTEMDALRNLS-HQNICRLYHYIETEDKFFIVMEYC--SGGEMFDYIVR 100
                  4568899999*************************9888864133366666666666664.46899999999999*******986..56789999988 PP

  Csnk1a1-aln 107 rftm..ktvlmladqmisrieyvhtknfihrdikpdnflmgigrhcnklflidfglakkyrdnrtrqhipyredknltgtaryasinahlgieq.srr 201
                  +  +       +  q++s i +vh++ + hrd+kp+n+l+    h   l lidfgl+ k    r  +h          g+  ya+ +   g++     
     W03G1.6b 101 KERLeeSEARHFFRQLVSAIAFVHSQGYAHRDLKPENLLLTEDLH---LKLIDFGLCAKTEKGRIDKHNL----DTCCGSPAYAAPELIQGLQYkGNE 191
                  6555115677899***************************98887...779********99999888843....345666677776666666541345 PP

  Csnk1a1-aln 202 ddmeslgyvlmyfnrtslpw 221
                   d+ s+g +l  +   +lp+
     W03G1.6b 192 ADVWSMGILLYTLLVGALPF 211
                  56666666666555555655 PP

>> E02H4.6  CE05552	WBGene00008464	serine\/threonine kinase	status:Partially_confirmed	UniProt:Q19043	protein_id:CAA9421
   #    score  bias  c-Evalue  i-Evalue hmmfrom  hmm to    alifrom  ali to    envfrom  env to     acc
 ---   ------ ----- --------- --------- ------- -------    ------- -------    ------- -------    ----
   1 !   47.1   0.0   4.8e-14   2.1e-12      13     162 ..       8     167 ..       3     242 .. 0.85

  Alignments for each domain:
  == domain 1    score: 47.1 bits;  conditional E-value: 4.8e-14
  Csnk1a1-aln  13 vggkyklvrkigsgsfgdiylainitngeevavkl........esqkarhpqllyesklykilqggvgiphirwygqekdynvlvmdllgpsledlfn 102
                  + g+yk+   ig g +g i+  ++  +     vk+          q    pq   e  + + l+g +g+p i  + q     v++md    +le++  
      E02H4.6   8 LLGRYKIRFDIGPGRIGRIFAVLDQQDQSRSRVKVikvlpmvaGEQFLDDPQTYNEFDFLNHLRGTIGVPNIIQHFQVGRERVMMMDKYLATLEQFRT 105
                  5699*****************999998887777652222222235677899999999****************************************9 PP

  Csnk1a1-aln 103 fcs.rrftmktvlmladqmisrieyvhtknfihrdikpdnflm.gigrhcnklflidfglak 162
                   c  rr++   ++ +a +++  +e +h k +ihrd+k  n+++   g+   +l+lid+gl+ 
      E02H4.6 106 RCDdRRISDLNIIKIAVRLVNVLEAIHQKGVIHRDLKTTNVMIrSRGQSEVNLVLIDYGLST 167
                  99648899999*****************************877257888999*******974 PP

>> T25E12.4d  CE46242	WBGene00012019	locus:dkf-2	status:Partially_confirmed	protein_id:CCD31159.1
   #    score  bias  c-Evalue  i-Evalue hmmfrom  hmm to    alifrom  ali to    envfrom  env to     acc
 ---   ------ ----- --------- --------- ------- -------    ------- -------    ------- -------    ----
   1 !   46.1   0.0   9.5e-14   4.2e-12      23     167 ..     554     702 ..     537     714 .. 0.80

  Alignments for each domain:
  == domain 1    score: 46.1 bits;  conditional E-value: 9.5e-14
  Csnk1a1-aln  23 igsgsfgdiylainitngeevavklesqkarhp...qll.yesklykilqggvgiphirwygqekdynvlvmd.llgpsledlfnfcsrrftmktvlm 115
                  +gsg fg +y  i   ng+ vavkl  +    p   +ll  e ++   +    g+ h     +  d   +vm+ l g  le ++     r++ +t  +
    T25E12.4d 554 LGSGQFGTVYGGIHRRNGQHVAVKLIDKLKFPPnkeDLLrAEVQILEKV-DHPGVVHFMQMLETTDRIFVVMEkLKGDMLEMILSSEKGRLSERTTQF 650
                  7***********************9765444332212331344433322.234667777777788888888873669999****************** PP

  Csnk1a1-aln 116 ladqmisrieyvhtknfihrdikpdnflmgigrhcnklflidfglakkyrdn 167
                  l  q++  + y+h  n++h d+kp+n+l+       ++ l dfg+a+   ++
    T25E12.4d 651 LVAQILEALRYLHHLNIVHCDLKPENILLNSNSDFPQVKLCDFGFARIIGEK 702
                  *********************************************9876655 PP

>> T25E12.4c  CE42507	WBGene00012019	locus:dkf-2	status:Partially_confirmed	UniProt:O45818	protein_id:CAQ35077.1
   #    score  bias  c-Evalue  i-Evalue hmmfrom  hmm to    alifrom  ali to    envfrom  env to     acc
 ---   ------ ----- --------- --------- ------- -------    ------- -------    ------- -------    ----
   1 !   46.0   0.0   9.9e-14   4.4e-12      23     167 ..     578     726 ..     561     738 .. 0.80

  Alignments for each domain:
  == domain 1    score: 46.0 bits;  conditional E-value: 9.9e-14
  Csnk1a1-aln  23 igsgsfgdiylainitngeevavklesqkarhp...qll.yesklykilqggvgiphirwygqekdynvlvmd.llgpsledlfnfcsrrftmktvlm 115
                  +gsg fg +y  i   ng+ vavkl  +    p   +ll  e ++   +    g+ h     +  d   +vm+ l g  le ++     r++ +t  +
    T25E12.4c 578 LGSGQFGTVYGGIHRRNGQHVAVKLIDKLKFPPnkeDLLrAEVQILEKV-DHPGVVHFMQMLETTDRIFVVMEkLKGDMLEMILSSEKGRLSERTTQF 674
                  7***********************9765444332212331344433322.234667777777788888888873669999****************** PP

  Csnk1a1-aln 116 ladqmisrieyvhtknfihrdikpdnflmgigrhcnklflidfglakkyrdn 167
                  l  q++  + y+h  n++h d+kp+n+l+       ++ l dfg+a+   ++
    T25E12.4c 675 LVAQILEALRYLHHLNIVHCDLKPENILLNSNSDFPQVKLCDFGFARIIGEK 726
                  *********************************************9876655 PP

>> T25E12.4a  CE42484	WBGene00012019	locus:dkf-2	Phorbol esters\/diacylglycerol binding domain (C1 domain) (2 domains), 
   #    score  bias  c-Evalue  i-Evalue hmmfrom  hmm to    alifrom  ali to    envfrom  env to     acc
 ---   ------ ----- --------- --------- ------- -------    ------- -------    ------- -------    ----
   1 !   45.6   0.0   1.3e-13     6e-12      23     167 ..     776     924 ..     759     936 .. 0.80

  Alignments for each domain:
  == domain 1    score: 45.6 bits;  conditional E-value: 1.3e-13
  Csnk1a1-aln  23 igsgsfgdiylainitngeevavklesqkarhp...qll.yesklykilqggvgiphirwygqekdynvlvmd.llgpsledlfnfcsrrftmktvlm 115
                  +gsg fg +y  i   ng+ vavkl  +    p   +ll  e ++   +    g+ h     +  d   +vm+ l g  le ++     r++ +t  +
    T25E12.4a 776 LGSGQFGTVYGGIHRRNGQHVAVKLIDKLKFPPnkeDLLrAEVQILEKV-DHPGVVHFMQMLETTDRIFVVMEkLKGDMLEMILSSEKGRLSERTTQF 872
                  7***********************9765444332212331344433322.234667777777788888888873669999****************** PP

  Csnk1a1-aln 116 ladqmisrieyvhtknfihrdikpdnflmgigrhcnklflidfglakkyrdn 167
                  l  q++  + y+h  n++h d+kp+n+l+       ++ l dfg+a+   ++
    T25E12.4a 873 LVAQILEALRYLHHLNIVHCDLKPENILLNSNSDFPQVKLCDFGFARIIGEK 924
                  *********************************************9876655 PP

>> K04C1.5  CE06089	WBGene00010555	serine\/threonine kinase	status:Confirmed	UniProt:Q21204	protein_id:CAA94212.1
   #    score  bias  c-Evalue  i-Evalue hmmfrom  hmm to    alifrom  ali to    envfrom  env to     acc
 ---   ------ ----- --------- --------- ------- -------    ------- -------    ------- -------    ----
   1 !   45.0   0.0   2.1e-13   9.3e-12      54     216 ..      10     175 ..       4     201 .. 0.77

  Alignments for each domain:
  == domain 1    score: 45.0 bits;  conditional E-value: 2.1e-13
  Csnk1a1-aln  54 hpqllyesklykilqggvgiphirwygqekdynvlvmdllgpsledlfnfc.srrftmktvlmladqmisrieyvhtknfihrdikpdnflmgigrhc 150
                   p++  e  + k l g  g+p ++ + q  +  vlvmd     le++ +     +++ + v+ la +++s +e++h k ++h+dik dn+++g  +  
      K04C1.5  10 EPNFYQEIDFLKHLAGINGVPVVHKHFQYEQKRVLVMDKYLENLEQFRKRKeDEKLSPRVVIKLAFRLVSILEHIHRKGVVHQDIKLDNVVFGA-KVG 106
                  57788889999***************************9876666655433145688899*******************************995.445 PP

  Csnk1a1-aln 151 nkl..flidfglakkyrdnrtrqhipyred.knltgtaryasinahlgieqsrrddmeslgyvlmyfnr 216
                  nkl  +lid+g+a   + +  r+ +           ++ yas     g++    dd++ l ++l++  +
      K04C1.5 107 NKLdiVLIDYGIAAFTKPKPPRDLVDGALHcTTDFSSSVYASPGLVQGLKGDPVDDLQMLSFMLLWASK 175
                  5543389******98888888877654433023334566777777777777888999999999887655 PP

>> Y106G6A.1  CE19294	WBGene00013694	serine\/threonine kinase	status:Confirmed	UniProt:Q9XWQ5	protein_id:CAA21594.1
   #    score  bias  c-Evalue  i-Evalue hmmfrom  hmm to    alifrom  ali to    envfrom  env to     acc
 ---   ------ ----- --------- --------- ------- -------    ------- -------    ------- -------    ----
   1 !   44.0   0.0     4e-13   1.8e-11      15     221 ..     155     355 ..     143     360 .. 0.76

  Alignments for each domain:
  == domain 1    score: 44.0 bits;  conditional E-value: 4e-13
  Csnk1a1-aln  15 gkyklvrkigsgsfgdiylainitngeevavklesqkarhpqllyesklykilqggvgiph..irwygqekdynvlvmdllgpsledlfnfcsrrftm 110
                   +y l + ig g++g +yla    +g   avk+ s++ rh     + +  ++l+    + +  i    + +d  +l+  +   sl++ +      +  
    Y106G6A.1 155 RRYSLGKLIGRGTLGSVYLAEG-KKGGTYAVKIISKHGRHLPQEADVEYLRMLRHVRIVEYlyIIEPSKSNDIHILMEYMHTGSLQEYIART-GPLHH 250
                  589999*************976.677889***********7777788888888875444440044556667777777777778887765543.34566 PP

  Csnk1a1-aln 111 ktvlmladqmisrieyvhtknfihrdikpdnflmgigrhcnklf.lidfglakkyrdnrtrqhipyredknltgtaryasinahlgieqs.rrddmes 206
                    v   a q++  +e++h+kn+ih+d+kp n+l+    h ++l+ + dfg ++    +r r+    r       t +y+     lg   s rr d+ s
    Y106G6A.1 251 ELVKAYAKQILEGLEFLHSKNIIHQDLKPANLLLKNT-HRERLIkIADFGSSRFSSLKREREGQQGR-------TPKYTDPGVSLGRHVSgRRSDIWS 340
                  7788999*************************99865.6666651669**98877777766554444.......56677667777766543999**** PP

  Csnk1a1-aln 207 lgyvlmyfnrtslpw 221
                  lg +++ +     pw
    Y106G6A.1 341 LGVIIIEMYTGVYPW 355
                  ***999998888998 PP

>> M04C9.5a  CE40815	WBGene00001121	locus:dyf-5	serine\/threonine kinase (CDC2\/CDKX subfamily)	status:Confirmed	UniProt
   #    score  bias  c-Evalue  i-Evalue hmmfrom  hmm to    alifrom  ali to    envfrom  env to     acc
 ---   ------ ----- --------- --------- ------- -------    ------- -------    ------- -------    ----
   1 !   44.0   0.2     4e-13   1.8e-11      14     166 ..       8     159 ..       2     185 .. 0.88

  Alignments for each domain:
  == domain 1    score: 44.0 bits;  conditional E-value: 4e-13
  Csnk1a1-aln  14 ggkyklvrkigsgsfgdiylainitngeevavklesqkar...hpqllyesklykilqggvgiphirwygqekdynvlvmdllgpsledlfnfcsrrf 108
                    +y + +++g g+fg++ la +i  g+ va+k   +k         l e k  k l+    i ++r   +e+d   +v++++   l +l++   r f
     M04C9.5a   8 ADRYLMTKRLGDGTFGEVMLAKKIDTGDRVAIKRMKKKFYsweEAMSLREVKSLKKLNHP-NIIKLREVIRENDILYFVFEFMQENLYELMKDRDRYF 104
                  5689999**************************999986511145678899988888765.68899******************************** PP

  Csnk1a1-aln 109 tmktvlmladqmisrieyvhtknfihrdikpdnflmgigrhcnklflidfglakkyrd 166
                      +  +  q++  + ++h + f hrd+kp+n+ m  g    k  + dfgla+  r 
     M04C9.5a 105 PESVIRNIIYQVLQGLAFMHKNGFFHRDMKPENI-MCNGTELVK--IADFGLAREIRS 159
                  *********************************6.566665544..67*****99886 PP

>> M04C9.5b  CE46107	WBGene00001121	locus:dyf-5	status:Confirmed	UniProt:B3WFY8	protein_id:CAQ76489.2
   #    score  bias  c-Evalue  i-Evalue hmmfrom  hmm to    alifrom  ali to    envfrom  env to     acc
 ---   ------ ----- --------- --------- ------- -------    ------- -------    ------- -------    ----
   1 !   43.9   0.2   4.4e-13   1.9e-11      14     166 ..       8     159 ..       2     185 .. 0.88

  Alignments for each domain:
  == domain 1    score: 43.9 bits;  conditional E-value: 4.4e-13
  Csnk1a1-aln  14 ggkyklvrkigsgsfgdiylainitngeevavklesqkar...hpqllyesklykilqggvgiphirwygqekdynvlvmdllgpsledlfnfcsrrf 108
                    +y + +++g g+fg++ la +i  g+ va+k   +k         l e k  k l+    i ++r   +e+d   +v++++   l +l++   r f
     M04C9.5b   8 ADRYLMTKRLGDGTFGEVMLAKKIDTGDRVAIKRMKKKFYsweEAMSLREVKSLKKLNHP-NIIKLREVIRENDILYFVFEFMQENLYELMKDRDRYF 104
                  5689999**************************999986511145678899988888765.68899******************************** PP

  Csnk1a1-aln 109 tmktvlmladqmisrieyvhtknfihrdikpdnflmgigrhcnklflidfglakkyrd 166
                      +  +  q++  + ++h + f hrd+kp+n+ m  g    k  + dfgla+  r 
     M04C9.5b 105 PESVIRNIIYQVLQGLAFMHKNGFFHRDMKPENI-MCNGTELVK--IADFGLAREIRS 159
                  *********************************6.566665544..67*****99886 PP

>> W09C5.5  CE20167	WBGene00012352	locus:dkf-1	Phorbol esters\/diacylglycerol binding domain (C1 domain) \; Eukaryotic p
   #    score  bias  c-Evalue  i-Evalue hmmfrom  hmm to    alifrom  ali to    envfrom  env to     acc
 ---   ------ ----- --------- --------- ------- -------    ------- -------    ------- -------    ----
   1 !   43.0   0.0   7.9e-13   3.5e-11      21     170 ..     430     586 ..     417     592 .. 0.83

  Alignments for each domain:
  == domain 1    score: 43.0 bits;  conditional E-value: 7.9e-13
  Csnk1a1-aln  21 rkigsgsfgdiylainitngeevavklesqkarhpq.llyeskl..ykilqggv..giphirwygqekdynvlvmdll.gpsledlfnfcsrrftmkt 112
                  + +gsg fg +y ai+   g+evavk+ s+     +    es      ilq     gi  + +  + kd   +vm+ + g  le ++     r+  ++
      W09C5.5 430 KTLGSGQFGTVYSAIQRHSGKEVAVKVISKERFSKKgSGAESMRaeVAILQQTChpGIVCLEFMCETKDKIFVVMEKMnGDMLEMILSQELGRLNSRA 527
                  568************************986543322134555431256888764449**************999985538999*99999999*****9 PP

  Csnk1a1-aln 113 vlmladqmisrieyvhtknfihrdikpdnflm.gigrhcnklflidfglakkyrdnrtr 170
                    +l  q++  ++y+h + + h d+kp+n+l+  +g    +  + dfg a+   +++ r
      W09C5.5 528 TKFLLVQILCALKYLHDQGIAHCDLKPENVLLsDMGSNFPQTKICDFGYARFIPESQFR 586
                  9999*************************987369**************9877666655 PP

>> Y73B6A.2  CE22961	WBGene00022229	protein kinase	status:Confirmed	UniProt:Q9N4E5	protein_id:CCD62346.1
   #    score  bias  c-Evalue  i-Evalue hmmfrom  hmm to    alifrom  ali to    envfrom  env to     acc
 ---   ------ ----- --------- --------- ------- -------    ------- -------    ------- -------    ----
   1 !   43.4   0.0     6e-13   2.7e-11      17     184 ..      20     197 ..       8     199 .] 0.78

  Alignments for each domain:
  == domain 1    score: 43.4 bits;  conditional E-value: 6e-13
  Csnk1a1-aln  17 yklvrkigsgsfgdiylainitngeevavklesqkar.hpqll.yesk.lykil.qggvgiphirwygqekdynvlvmdllgpsledlfnfcs..rrf 108
                  y +  ++g gsfg i+      n ++ a+k++ +k   +p  +  e+  l k+  +g    p  +  g++     +vm+llg sl+dl  +      +
     Y73B6A.2  20 YTITGRVGQGSFGPIFSVS--KNHKDYALKIQPRKINgKPSTVqKEASlLLKLNpHGDKYFPTFKMAGENVKCAFIVMNLLGRSLKDLRLMSPnpDSL 115
                  888999*********9764..69999******99975356554155551566653577889**************************97665411679 PP

  Csnk1a1-aln 109 tmktvlmladqmisrieyvhtknfihrdikpdnflmgigrhcnk...lflidfglakkyrdnrtr...qhipyredknltgt 184
                  t  t   +  q +  ++ +h   ++h d+kp n+++g    c k   ++lidf +a+k+  n           r+ k l gt
     Y73B6A.2 116 TPGTWSRIGIQCLYVLKQLHDGAVVHGDVKPTNYVLGNPTDCLKsriFYLIDFAIAQKFIVNTGNgfeYNTEKRKSKILCGT 197
                  999***************************************86444689********987754411023344555555555 PP

>> Y39H10A.7a  CE26076	WBGene00000498	locus:chk-1	status:Confirmed	UniProt:Q9N3Z3	protein_id:CCD73287.1
   #    score  bias  c-Evalue  i-Evalue hmmfrom  hmm to    alifrom  ali to    envfrom  env to     acc
 ---   ------ ----- --------- --------- ------- -------    ------- -------    ------- -------    ----
   1 !   42.6   0.0   1.1e-12   4.9e-11      16     222 ..      23     229 ..      10     247 .. 0.75

  Alignments for each domain:
  == domain 1    score: 42.6 bits;  conditional E-value: 1.1e-12
  Csnk1a1-aln  16 kyklvrkigsgsfgdiylainitngeevavklesqkarh.pqllyesklykilqggvg.iph...irwygqekdynvlvmdllgpsledlfnfcsrrf 108
                   y++v+ +g g+fg++ l +n  n e  a   + + a +  +++ + +   +lq  v  + h   ir  g  +d +   + l      +lf+      
   Y39H10A.7a  23 LYRVVQTLGEGAFGEVLLIVNTKNPEVAAAMKKINIANKsKDFIDNIRKEYLLQKRVSaVGHdnvIRMIGMRNDPQFYYLFLEYADGGELFDKIEPDC 120
                  599******************999987665444444444044555555555666544313333359********99999999999999********** PP

  Csnk1a1-aln 109 tmktvl..mladqmisrieyvhtknfihrdikpdnflmgigrhcnklflidfglakkyrdnrtrqhipyredknltgtaryasinahlgieq.srrdd 203
                   m  v+  +   q+i  ++++h ++++hrdikp+n+l+  g h+ k  + dfg+a  yr++   + +         gt  ya+ +   g +      d
   Y39H10A.7a 121 GMSPVFaqFYFKQLICGLKFIHDNDVVHRDIKPENLLLT-GTHVLK--ISDFGMATLYRNKGEERLL-----DLSCGTIPYAAPELCAGKKYrGPPVD 210
                  **9997335689***********************9985.899865..68*********87654443.....23467777777666666543133456 PP

  Csnk1a1-aln 204 meslgyvlmyfnrtslpwq 222
                  + s g vl+ +    lpw+
   Y39H10A.7a 211 VWSSGIVLIAMLTGELPWD 229
                  7777777777777777776 PP

>> T01H8.1b  CE34494	WBGene00011352	locus:rskn-1	Protein kinase C terminal domain	status:Partially_confirmed	UniProt:Q21
   #    score  bias  c-Evalue  i-Evalue hmmfrom  hmm to    alifrom  ali to    envfrom  env to     acc
 ---   ------ ----- --------- --------- ------- -------    ------- -------    ------- -------    ----
   1 !   26.2   0.1   1.1e-07   4.9e-06      16     225 ..      46     251 ..      38     272 .. 0.78
   2 !   15.0   0.0   0.00026     0.012     109     168 ..     488     548 ..     394     562 .. 0.81

  Alignments for each domain:
  == domain 1    score: 26.2 bits;  conditional E-value: 1.1e-07
  Csnk1a1-aln  16 kyklvrkigsgsfgdiylainit...ngeevavklesqkarhpqllyesklykilqggvgiphi...rwygqekdynvlvmdllgpsledlfnfcsrr 107
                  ++ l++ +g gsfg ++l  ++     g   a+k+  + + + +    +kl + +   +  p i   ++  q      l++d+l     dlf   s+ 
     T01H8.1b  46 QFELLKVLGQGSFGKVFLVRKVRgrdSGHVYAMKVLKKATLKVRDRQRTKLERNILAHISHPFIvklHYAFQTEGKLYLILDFLRG--GDLFTRLSKE 141
                  5789999***********99986222567778888776666666777888888888888877763213445666667799999976..699*999985 PP

  Csnk1a1-aln 108 ..ftmktvlmladqmisrieyvhtknfihrdikpdnflmgigrhcnklflidfglakkyrdnrtrqhipyredknltgtaryasinahlgieqsrrdd 203
                    ft   v +   ++   +e++h+  +++rd+kp+n+l+    h +   + dfgl+k   d+  +          + gt  y + +      +s   d
     T01H8.1b 142 vmFTEDDVKFYLAELTLALEHLHSLGIVYRDLKPENILLDADGHIK---VTDFGLSKEAIDSEKKT-------YSFCGTVEYMAPEVINRRGHSMAAD 229
                  448999999988889999**********************999975...79*******99987654.......3578999998888888888899999 PP

  Csnk1a1-aln 204 meslgyvlmyfnrtslpwqglk 225
                  + slg +++ +    lp+qg  
     T01H8.1b 230 FWSLGVLMFEMLTGHLPFQGRD 251
                  9999977666777789999864 PP

  == domain 2    score: 15.0 bits;  conditional E-value: 0.00026
  Csnk1a1-aln 109 tmktvlmladqmisrieyvhtknfihrdikpdnflmgigr.hcnklflidfglakkyrdnr 168
                  + k v  +  +++  ++y+h++++ hrd+   n+l+ +       l ++dfg+ak+ r + 
     T01H8.1b 488 SEKEVAAIMANLLNAVQYLHSQQVAHRDLTAANILFALKDgDPSSLRIVDFGFAKQSRAEN 548
                  45677777788999**********************9965267899*********999765 PP

>> T01H8.1d  CE38217	WBGene00011352	locus:rskn-1	status:Confirmed	UniProt:Q21734	protein_id:CAI70409.1
   #    score  bias  c-Evalue  i-Evalue hmmfrom  hmm to    alifrom  ali to    envfrom  env to     acc
 ---   ------ ----- --------- --------- ------- -------    ------- -------    ------- -------    ----
   1 !   26.1   0.1   1.1e-07   4.9e-06      16     225 ..      84     289 ..      76     310 .. 0.78
   2 !   15.0   0.0   0.00026     0.012     109     168 ..     526     586 ..     432     600 .. 0.81

  Alignments for each domain:
  == domain 1    score: 26.1 bits;  conditional E-value: 1.1e-07
  Csnk1a1-aln  16 kyklvrkigsgsfgdiylainit...ngeevavklesqkarhpqllyesklykilqggvgiphi...rwygqekdynvlvmdllgpsledlfnfcsrr 107
                  ++ l++ +g gsfg ++l  ++     g   a+k+  + + + +    +kl + +   +  p i   ++  q      l++d+l     dlf   s+ 
     T01H8.1d  84 QFELLKVLGQGSFGKVFLVRKVRgrdSGHVYAMKVLKKATLKVRDRQRTKLERNILAHISHPFIvklHYAFQTEGKLYLILDFLRG--GDLFTRLSKE 179
                  5789999***********99986222567778888776666666777888888888888877763213445666667799999976..699*999985 PP

  Csnk1a1-aln 108 ..ftmktvlmladqmisrieyvhtknfihrdikpdnflmgigrhcnklflidfglakkyrdnrtrqhipyredknltgtaryasinahlgieqsrrdd 203
                    ft   v +   ++   +e++h+  +++rd+kp+n+l+    h +   + dfgl+k   d+  +          + gt  y + +      +s   d
     T01H8.1d 180 vmFTEDDVKFYLAELTLALEHLHSLGIVYRDLKPENILLDADGHIK---VTDFGLSKEAIDSEKKT-------YSFCGTVEYMAPEVINRRGHSMAAD 267
                  448999999988889999**********************999975...79*******99987654.......3578999998888888888899999 PP

  Csnk1a1-aln 204 meslgyvlmyfnrtslpwqglk 225
                  + slg +++ +    lp+qg  
     T01H8.1d 268 FWSLGVLMFEMLTGHLPFQGRD 289
                  9999977666777789999864 PP

  == domain 2    score: 15.0 bits;  conditional E-value: 0.00026
  Csnk1a1-aln 109 tmktvlmladqmisrieyvhtknfihrdikpdnflmgigr.hcnklflidfglakkyrdnr 168
                  + k v  +  +++  ++y+h++++ hrd+   n+l+ +       l ++dfg+ak+ r + 
     T01H8.1d 526 SEKEVAAIMANLLNAVQYLHSQQVAHRDLTAANILFALKDgDPSSLRIVDFGFAKQSRAEN 586
                  45677777788999**********************9965267899*********999765 PP

>> T01H8.1c  CE34495	WBGene00011352	locus:rskn-1	status:Partially_confirmed	UniProt:Q21734	protein_id:CAE17938.1
   #    score  bias  c-Evalue  i-Evalue hmmfrom  hmm to    alifrom  ali to    envfrom  env to     acc
 ---   ------ ----- --------- --------- ------- -------    ------- -------    ------- -------    ----
   1 !   26.1   0.1   1.1e-07   5.1e-06      16     225 ..      64     269 ..      56     290 .. 0.78
   2 !   15.0   0.0   0.00027     0.012     109     168 ..     506     566 ..     412     580 .. 0.81

  Alignments for each domain:
  == domain 1    score: 26.1 bits;  conditional E-value: 1.1e-07
  Csnk1a1-aln  16 kyklvrkigsgsfgdiylainit...ngeevavklesqkarhpqllyesklykilqggvgiphi...rwygqekdynvlvmdllgpsledlfnfcsrr 107
                  ++ l++ +g gsfg ++l  ++     g   a+k+  + + + +    +kl + +   +  p i   ++  q      l++d+l     dlf   s+ 
     T01H8.1c  64 QFELLKVLGQGSFGKVFLVRKVRgrdSGHVYAMKVLKKATLKVRDRQRTKLERNILAHISHPFIvklHYAFQTEGKLYLILDFLRG--GDLFTRLSKE 159
                  5789999***********99986222567778888776666666777888888888888877763213445666667799999976..699*999985 PP

  Csnk1a1-aln 108 ..ftmktvlmladqmisrieyvhtknfihrdikpdnflmgigrhcnklflidfglakkyrdnrtrqhipyredknltgtaryasinahlgieqsrrdd 203
                    ft   v +   ++   +e++h+  +++rd+kp+n+l+    h +   + dfgl+k   d+  +          + gt  y + +      +s   d
     T01H8.1c 160 vmFTEDDVKFYLAELTLALEHLHSLGIVYRDLKPENILLDADGHIK---VTDFGLSKEAIDSEKKT-------YSFCGTVEYMAPEVINRRGHSMAAD 247
                  448999999988889999**********************999975...79*******99987654.......3578999998888888888899999 PP

  Csnk1a1-aln 204 meslgyvlmyfnrtslpwqglk 225
                  + slg +++ +    lp+qg  
     T01H8.1c 248 FWSLGVLMFEMLTGHLPFQGRD 269
                  9999977666777789999864 PP

  == domain 2    score: 15.0 bits;  conditional E-value: 0.00027
  Csnk1a1-aln 109 tmktvlmladqmisrieyvhtknfihrdikpdnflmgigr.hcnklflidfglakkyrdnr 168
                  + k v  +  +++  ++y+h++++ hrd+   n+l+ +       l ++dfg+ak+ r + 
     T01H8.1c 506 SEKEVAAIMANLLNAVQYLHSQQVAHRDLTAANILFALKDgDPSSLRIVDFGFAKQSRAEN 566
                  45677777788999**********************9965267899*********999765 PP

>> T01H8.1a  CE34493	WBGene00011352	locus:rskn-1	Protein kinase C terminal domain	status:Partially_confirmed	UniProt:Q21
   #    score  bias  c-Evalue  i-Evalue hmmfrom  hmm to    alifrom  ali to    envfrom  env to     acc
 ---   ------ ----- --------- --------- ------- -------    ------- -------    ------- -------    ----
   1 !   26.0   0.1   1.2e-07   5.6e-06      16     225 ..     103     308 ..      95     329 .. 0.78
   2 !   14.9   0.0   0.00029     0.013     109     168 ..     545     605 ..     451     619 .. 0.81

  Alignments for each domain:
  == domain 1    score: 26.0 bits;  conditional E-value: 1.2e-07
  Csnk1a1-aln  16 kyklvrkigsgsfgdiylainit...ngeevavklesqkarhpqllyesklykilqggvgiphi...rwygqekdynvlvmdllgpsledlfnfcsrr 107
                  ++ l++ +g gsfg ++l  ++     g   a+k+  + + + +    +kl + +   +  p i   ++  q      l++d+l     dlf   s+ 
     T01H8.1a 103 QFELLKVLGQGSFGKVFLVRKVRgrdSGHVYAMKVLKKATLKVRDRQRTKLERNILAHISHPFIvklHYAFQTEGKLYLILDFLRG--GDLFTRLSKE 198
                  5789999***********99986222567778888776666666777888888888888877763213445666667799999976..699*999985 PP

  Csnk1a1-aln 108 ..ftmktvlmladqmisrieyvhtknfihrdikpdnflmgigrhcnklflidfglakkyrdnrtrqhipyredknltgtaryasinahlgieqsrrdd 203
                    ft   v +   ++   +e++h+  +++rd+kp+n+l+    h +   + dfgl+k   d+  +          + gt  y + +      +s   d
     T01H8.1a 199 vmFTEDDVKFYLAELTLALEHLHSLGIVYRDLKPENILLDADGHIK---VTDFGLSKEAIDSEKKT-------YSFCGTVEYMAPEVINRRGHSMAAD 286
                  448999999988889999**********************999975...79*******99987654.......3578999998888888888899999 PP

  Csnk1a1-aln 204 meslgyvlmyfnrtslpwqglk 225
                  + slg +++ +    lp+qg  
     T01H8.1a 287 FWSLGVLMFEMLTGHLPFQGRD 308
                  9999977666777789999864 PP

  == domain 2    score: 14.9 bits;  conditional E-value: 0.00029
  Csnk1a1-aln 109 tmktvlmladqmisrieyvhtknfihrdikpdnflmgigr.hcnklflidfglakkyrdnr 168
                  + k v  +  +++  ++y+h++++ hrd+   n+l+ +       l ++dfg+ak+ r + 
     T01H8.1a 545 SEKEVAAIMANLLNAVQYLHSQQVAHRDLTAANILFALKDgDPSSLRIVDFGFAKQSRAEN 605
                  45677777788999**********************9965267899*********999765 PP

>> T01H8.1e  CE41000	WBGene00011352	locus:rskn-1	status:Confirmed	UniProt:A5JYU0	protein_id:CAN86896.1
   #    score  bias  c-Evalue  i-Evalue hmmfrom  hmm to    alifrom  ali to    envfrom  env to     acc
 ---   ------ ----- --------- --------- ------- -------    ------- -------    ------- -------    ----
   1 !   25.9   0.1   1.3e-07   5.9e-06      16     225 ..      97     302 ..      89     323 .. 0.78
   2 !   14.8   0.0    0.0003     0.013     109     168 ..     539     599 ..     445     613 .. 0.81

  Alignments for each domain:
  == domain 1    score: 25.9 bits;  conditional E-value: 1.3e-07
  Csnk1a1-aln  16 kyklvrkigsgsfgdiylainit...ngeevavklesqkarhpqllyesklykilqggvgiphi...rwygqekdynvlvmdllgpsledlfnfcsrr 107
                  ++ l++ +g gsfg ++l  ++     g   a+k+  + + + +    +kl + +   +  p i   ++  q      l++d+l     dlf   s+ 
     T01H8.1e  97 QFELLKVLGQGSFGKVFLVRKVRgrdSGHVYAMKVLKKATLKVRDRQRTKLERNILAHISHPFIvklHYAFQTEGKLYLILDFLRG--GDLFTRLSKE 192
                  5789999***********99986222567778888776666666777888888888888877763213445666667799999976..699*999985 PP

  Csnk1a1-aln 108 ..ftmktvlmladqmisrieyvhtknfihrdikpdnflmgigrhcnklflidfglakkyrdnrtrqhipyredknltgtaryasinahlgieqsrrdd 203
                    ft   v +   ++   +e++h+  +++rd+kp+n+l+    h +   + dfgl+k   d+  +          + gt  y + +      +s   d
     T01H8.1e 193 vmFTEDDVKFYLAELTLALEHLHSLGIVYRDLKPENILLDADGHIK---VTDFGLSKEAIDSEKKT-------YSFCGTVEYMAPEVINRRGHSMAAD 280
                  448999999988889999**********************999975...79*******99987654.......3578999998888888888899999 PP

  Csnk1a1-aln 204 meslgyvlmyfnrtslpwqglk 225
                  + slg +++ +    lp+qg  
     T01H8.1e 281 FWSLGVLMFEMLTGHLPFQGRD 302
                  9999977666777789999864 PP

  == domain 2    score: 14.8 bits;  conditional E-value: 0.0003
  Csnk1a1-aln 109 tmktvlmladqmisrieyvhtknfihrdikpdnflmgigr.hcnklflidfglakkyrdnr 168
                  + k v  +  +++  ++y+h++++ hrd+   n+l+ +       l ++dfg+ak+ r + 
     T01H8.1e 539 SEKEVAAIMANLLNAVQYLHSQQVAHRDLTAANILFALKDgDPSSLRIVDFGFAKQSRAEN 599
                  45677777788999**********************9965267899*********999765 PP

>> Y39G10AL.3  CE30320	WBGene00000408	locus:cdk-7	status:Confirmed	UniProt:Q9Y0G1	protein_id:CCD69307.1
   #    score  bias  c-Evalue  i-Evalue hmmfrom  hmm to    alifrom  ali to    envfrom  env to     acc
 ---   ------ ----- --------- --------- ------- -------    ------- -------    ------- -------    ----
   1 !   41.9   0.3   1.7e-12   7.8e-11      16     172 ..       4     164 ..       1     187 [. 0.76

  Alignments for each domain:
  == domain 1    score: 41.9 bits;  conditional E-value: 1.7e-12
  Csnk1a1-aln  16 kyklvrkigsgsfgdiylainitngeevavk...lesqk.ar...hpqllyesklykilqggvgiphirwygqekdynvlvmdllgpsledlfnfcsr 106
                  +y  ++++g g f ++yla ++  ge va+k   l s+  a+       + e kl k ++    i  +r     +    lv+d++   le +++    
   Y39G10AL.3   4 RYDTIKHLGEGQFANVYLAQDLESGECVAIKkikLGSREeAKdgiNRTAIREIKLLKEIHHDNIIG-LRDVIGHRTSIQLVFDFMDTDLEHVIKDKEI 100
                  7999*************************8632255543122111456788999999888776555.5554455666779************998888 PP

  Csnk1a1-aln 107 rftmktvlmladqmisrieyvhtknfihrdikpdnflmgigrhcnklflidfglakkyrd.nrtrqh 172
                   +    +  ++ qm+  +e++h + ++hrd+kp+n+lm    +  ++ l dfgla+ +   nr   h
   Y39G10AL.3 101 ILMPAHIKNITMQMLLGLEFLHVHWILHRDLKPNNLLMN---KMGRVKLTDFGLARFFGSpNRNYTH 164
                  777788889999**************************6...4556889******988532454433 PP

>> K11E8.1k  CE28060	WBGene00006779	locus:unc-43	Ca2+\/calmodulin-dependent protein kinase	status:Confirmed	UniProt:O623
   #    score  bias  c-Evalue  i-Evalue hmmfrom  hmm to    alifrom  ali to    envfrom  env to     acc
 ---   ------ ----- --------- --------- ------- -------    ------- -------    ------- -------    ----
   1 !   41.2   0.0   2.8e-12   1.2e-10      15     167 ..      10     165 ..       3     171 .. 0.83

  Alignments for each domain:
  == domain 1    score: 41.2 bits;  conditional E-value: 2.8e-12
  Csnk1a1-aln  15 gkyklvrkigsgsfgdiylainitngeevavklesqk...arhpqll.yesklykilqggvgiphirwygqekdynvlvmdllgpsledlf.nfcsrr 107
                   +y +   +g g+f  +  ++  t g e a k+   k   ar  q l  e+++ + lq    i  ++   qe  +  lv+dl+     +lf ++++r 
     K11E8.1k  10 DNYDVKEELGKGAFSVVRRCVHKTTGLEFAAKIINTKklsARDFQKLeREARICRKLQHP-NIVRLHDSIQEESFHYLVFDLVTGG--ELFeDIVARE 104
                  56888899***********************98665535578777552799******976.688889999************9543..3441467888 PP

  Csnk1a1-aln 108 ftmkt.vlmladqmisrieyvhtknfihrdikpdnflmgigrhcnklflidfglakkyrdn 167
                  f   +      +q++  i y h++ ++hrd+kp+n+l+    +   + l dfgla    d+
     K11E8.1k 105 FYSEAdASHCIQQILESIAYCHSNGIVHRDLKPENLLLASKAKGAAVKLADFGLAIEVNDS 165
                  877651566789999****************************************988886 PP

>> K11E8.1l  CE28061	WBGene00006779	locus:unc-43	Ca2+\/calmodulin-dependent protein kinase	status:Confirmed	UniProt:O623
   #    score  bias  c-Evalue  i-Evalue hmmfrom  hmm to    alifrom  ali to    envfrom  env to     acc
 ---   ------ ----- --------- --------- ------- -------    ------- -------    ------- -------    ----
   1 !   41.2   0.0   2.8e-12   1.2e-10      15     167 ..      10     165 ..       3     171 .. 0.83

  Alignments for each domain:
  == domain 1    score: 41.2 bits;  conditional E-value: 2.8e-12
  Csnk1a1-aln  15 gkyklvrkigsgsfgdiylainitngeevavklesqk...arhpqll.yesklykilqggvgiphirwygqekdynvlvmdllgpsledlf.nfcsrr 107
                   +y +   +g g+f  +  ++  t g e a k+   k   ar  q l  e+++ + lq    i  ++   qe  +  lv+dl+     +lf ++++r 
     K11E8.1l  10 DNYDVKEELGKGAFSVVRRCVHKTTGLEFAAKIINTKklsARDFQKLeREARICRKLQHP-NIVRLHDSIQEESFHYLVFDLVTGG--ELFeDIVARE 104
                  56888899***********************98665535578777552799******976.688889999************9543..3441467888 PP

  Csnk1a1-aln 108 ftmkt.vlmladqmisrieyvhtknfihrdikpdnflmgigrhcnklflidfglakkyrdn 167
                  f   +      +q++  i y h++ ++hrd+kp+n+l+    +   + l dfgla    d+
     K11E8.1l 105 FYSEAdASHCIQQILESIAYCHSNGIVHRDLKPENLLLASKAKGAAVKLADFGLAIEVNDS 165
                  877651566789999****************************************988886 PP

>> B0414.7b  CE27573	WBGene00003472	locus:mtk-1	status:Partially_confirmed	UniProt:Q960A2	protein_id:CCD61902.1
   #    score  bias  c-Evalue  i-Evalue hmmfrom  hmm to    alifrom  ali to    envfrom  env to     acc
 ---   ------ ----- --------- --------- ------- -------    ------- -------    ------- -------    ----
   1 !   40.5   0.1   4.8e-12   2.2e-10      17     167 ..    1125    1270 ..    1115    1288 .. 0.83

  Alignments for each domain:
  == domain 1    score: 40.5 bits;  conditional E-value: 4.8e-12
  Csnk1a1-aln   17 yklvrkigsgsfgdiylainitngeevavkl.esqkarhpqllyesklykilqggvgiphirwyg.qekdynvlvmdllgpsledlfnfcsrrftm 110 
                   + l+ +i sgsfg ++ a++i     +a k+   q+  h  +  e ++++ l   +    +++yg q  d +v++  +   s   l  +c  ++ +
     B0414.7b 1125 WALLDHIASGSFGSVHRAMDIDSHRVIAAKVmRIQRENHKAIESEINIFRQL---IHENLVKYYGvQVEDSDVII-FMEYCSQGTLERICHGKMDL 1216
                   678899**********************997256888888877666666555...6678899**94455666655.455678889999******** PP

  Csnk1a1-aln  111 ktvlmladqmisrieyvhtknfihrdikpdnflmgigrhcnklflidfglakkyrdn 167 
                   k v   ++ ++  ++y+h++++ihrdikp n+++    +c  l l dfg + +  ++
     B0414.7b 1217 KMVRQYTNSLLRAVQYLHSHKIIHRDIKPANIFLD---KCTVLKLGDFGCSSRLVES 1270
                   *******************************9885...8999999999998776655 PP

>> B0414.7a  CE07737	WBGene00003472	locus:mtk-1	protein kinase	status:Partially_confirmed	UniProt:O01837	protein_id:CCD6
   #    score  bias  c-Evalue  i-Evalue hmmfrom  hmm to    alifrom  ali to    envfrom  env to     acc
 ---   ------ ----- --------- --------- ------- -------    ------- -------    ------- -------    ----
   1 !   40.5   0.1   4.8e-12   2.2e-10      17     167 ..    1125    1270 ..    1115    1288 .. 0.83

  Alignments for each domain:
  == domain 1    score: 40.5 bits;  conditional E-value: 4.8e-12
  Csnk1a1-aln   17 yklvrkigsgsfgdiylainitngeevavkl.esqkarhpqllyesklykilqggvgiphirwyg.qekdynvlvmdllgpsledlfnfcsrrftm 110 
                   + l+ +i sgsfg ++ a++i     +a k+   q+  h  +  e ++++ l   +    +++yg q  d +v++  +   s   l  +c  ++ +
     B0414.7a 1125 WALLDHIASGSFGSVHRAMDIDSHRVIAAKVmRIQRENHKAIESEINIFRQL---IHENLVKYYGvQVEDSDVII-FMEYCSQGTLERICHGKMDL 1216
                   678899**********************997256888888877666666555...6678899**94455666655.455678889999******** PP

  Csnk1a1-aln  111 ktvlmladqmisrieyvhtknfihrdikpdnflmgigrhcnklflidfglakkyrdn 167 
                   k v   ++ ++  ++y+h++++ihrdikp n+++    +c  l l dfg + +  ++
     B0414.7a 1217 KMVRQYTNSLLRAVQYLHSHKIIHRDIKPANIFLD---KCTVLKLGDFGCSSRLVES 1270
                   *******************************9885...8999999999998776655 PP

>> F47F2.1c  CE31171	WBGene00018569	status:Confirmed	UniProt:Q8MQ39	protein_id:CCD71419.1
   #    score  bias  c-Evalue  i-Evalue hmmfrom  hmm to    alifrom  ali to    envfrom  env to     acc
 ---   ------ ----- --------- --------- ------- -------    ------- -------    ------- -------    ----
   1 !   40.8   0.0   3.9e-12   1.7e-10      20     167 ..      20     168 ..       7     184 .. 0.80

  Alignments for each domain:
  == domain 1    score: 40.8 bits;  conditional E-value: 3.9e-12
  Csnk1a1-aln  20 vrkigsgsfgdiylainitngeevavkles.qk...arhpqllyesklykilqggvgiph.irwygqekdynvlvmdllgpsledlfnf..csrrftm 110
                  +  ig g+fg + la +   g   a+k+   ++    r+ q +++ k   +lq  +  p  ++ y  ekd n l m +      ++f +  +sr f+ 
     F47F2.1c  20 IITIGKGTFGRVELARDKITGAHYALKVLNiRRvvdMRQTQHVHNEKRV-LLQ--LKHPFiVKMYASEKDSNHLYMIMEFVPGGEMFSYlrASRSFSN 114
                  5579*************999*****997541332115666766665532.334..445552589********998877655556677763479***** PP

  Csnk1a1-aln 111 ktvlmladqmisrieyvhtknfihrdikpdnflmgigrhcnklflidfglakkyrdn 167
                      + a +++  +ey+h+  +++rd+kp+n+++    h +   + dfg+ak  rd 
     F47F2.1c 115 SMARFYASEIVCALEYIHSLGIVYRDLKPENLMLSKEGHIK---MADFGFAKELRDR 168
                  *********************************99988864...79*********95 PP

>> K11E8.1i  CE28059	WBGene00006779	locus:unc-43	calcium\/calmodulin dependent protein kinase	status:Confirmed	UniProt:O
   #    score  bias  c-Evalue  i-Evalue hmmfrom  hmm to    alifrom  ali to    envfrom  env to     acc
 ---   ------ ----- --------- --------- ------- -------    ------- -------    ------- -------    ----
   1 !   40.7   0.0     4e-12   1.8e-10      16     167 ..      11     165 ..       3     171 .. 0.83

  Alignments for each domain:
  == domain 1    score: 40.7 bits;  conditional E-value: 4e-12
  Csnk1a1-aln  16 kyklvrkigsgsfgdiylainitngeevavklesqk...arhpqll.yesklykilqggvgiphirwygqekdynvlvmdllgpsledlf.nfcsrrf 108
                  +y +   +g g+f  +  ++  t g e a k+   k   ar  q l  e+++ + lq    i  ++   qe  +  lv+dl+     +lf ++++r f
     K11E8.1i  11 NYDVKEELGKGAFSVVRRCVHKTTGLEFAAKIINTKklsARDFQKLeREARICRKLQHP-NIVRLHDSIQEESFHYLVFDLVTGG--ELFeDIVAREF 105
                  6888899***********************98665535578777552799******976.688889999************9543..34414678888 PP

  Csnk1a1-aln 109 tmkt.vlmladqmisrieyvhtknfihrdikpdnflmgigrhcnklflidfglakkyrdn 167
                     +      +q++  i y h++ ++hrd+kp+n+l+    +   + l dfgla    d+
     K11E8.1i 106 YSEAdASHCIQQILESIAYCHSNGIVHRDLKPENLLLASKAKGAAVKLADFGLAIEVNDS 165
                  77651566789999****************************************988886 PP

>> R02C2.1  CE33150	WBGene00019814	protein kinase	status:Confirmed	UniProt:O44547	protein_id:CCD68551.1
   #    score  bias  c-Evalue  i-Evalue hmmfrom  hmm to    alifrom  ali to    envfrom  env to     acc
 ---   ------ ----- --------- --------- ------- -------    ------- -------    ------- -------    ----
   1 !   40.6   0.0   4.5e-12     2e-10      16     168 ..      17     179 ..      14     247 .. 0.70

  Alignments for each domain:
  == domain 1    score: 40.6 bits;  conditional E-value: 4.5e-12
  Csnk1a1-aln  16 kyklvrkigsgsfgdiylainitn.geevavkle..sqkarhpqllyesklykilqggvgiph......irwygqekdynvlvmdll.gpsledlfnf 103
                   yk+v ++  gsfg+++l+    n   +vavk    s k+r+ +l    k yki +    i h      ++       +  lvm+   g    dlf+ 
      R02C2.1  17 EYKVVEHLCKGSFGQVHLCELTRNpSVKVAVKEVavSGKSRK-NLTAVQKEYKIHRRLSKIGHenviqmMKMIETP-KFYSLVMEYAdGG---DLFDE 109
                  6*****************866555245788885411445554.466667888887766666652221103333333.4566888875244...55554 PP

  Csnk1a1-aln 104 c..srrftmktvlmladqmisrieyvhtknfihrdikpdnflmgigrhcn...klflidfglakkyrdnr 168
                       +f+ k       q+i  ++++h + ++hrdik +n+l+      +    l + dfgla kyr + 
      R02C2.1 110 LkeQEKFSRKDAHSYFKQLIKGLKFIHEQGIVHRDIKLENLLLVYSESEDdpgTLKITDFGLATKYRKDG 179
                  311579************************************98877654444899***********764 PP

>> F47F2.1b  CE37114	WBGene00018569	status:Confirmed	UniProt:Q7JP68	protein_id:CCD71418.1
   #    score  bias  c-Evalue  i-Evalue hmmfrom  hmm to    alifrom  ali to    envfrom  env to     acc
 ---   ------ ----- --------- --------- ------- -------    ------- -------    ------- -------    ----
   1 !   40.1   0.0   6.3e-12   2.8e-10      20     167 ..      93     241 ..      80     255 .. 0.80

  Alignments for each domain:
  == domain 1    score: 40.1 bits;  conditional E-value: 6.3e-12
  Csnk1a1-aln  20 vrkigsgsfgdiylainitngeevavkles.qk...arhpqllyesklykilqggvgiph.irwygqekdynvlvmdllgpsledlfnf..csrrftm 110
                  +  ig g+fg + la +   g   a+k+   ++    r+ q +++ k   +lq  +  p  ++ y  ekd n l m +      ++f +  +sr f+ 
     F47F2.1b  93 IITIGKGTFGRVELARDKITGAHYALKVLNiRRvvdMRQTQHVHNEKRV-LLQ--LKHPFiVKMYASEKDSNHLYMIMEFVPGGEMFSYlrASRSFSN 187
                  5579*************999*****997541332115666766665532.334..445552589********998877655556677763479***** PP

  Csnk1a1-aln 111 ktvlmladqmisrieyvhtknfihrdikpdnflmgigrhcnklflidfglakkyrdn 167
                      + a +++  +ey+h+  +++rd+kp+n+++    h +   + dfg+ak  rd 
     F47F2.1b 188 SMARFYASEIVCALEYIHSLGIVYRDLKPENLMLSKEGHIK---MADFGFAKELRDR 241
                  *********************************99988864...79*********95 PP

>> K11E8.1d  CE28054	WBGene00006779	locus:unc-43	Ca2+\/calmodulin-dependent protein kinase	status:Confirmed	UniProt:O623
   #    score  bias  c-Evalue  i-Evalue hmmfrom  hmm to    alifrom  ali to    envfrom  env to     acc
 ---   ------ ----- --------- --------- ------- -------    ------- -------    ------- -------    ----
   1 !   39.7   0.0   8.1e-12   3.6e-10      16     167 ..      11     165 ..       3     171 .. 0.83

  Alignments for each domain:
  == domain 1    score: 39.7 bits;  conditional E-value: 8.1e-12
  Csnk1a1-aln  16 kyklvrkigsgsfgdiylainitngeevavklesqk...arhpqll.yesklykilqggvgiphirwygqekdynvlvmdllgpsledlf.nfcsrrf 108
                  +y +   +g g+f  +  ++  t g e a k+   k   ar  q l  e+++ + lq    i  ++   qe  +  lv+dl+     +lf ++++r f
     K11E8.1d  11 NYDVKEELGKGAFSVVRRCVHKTTGLEFAAKIINTKklsARDFQKLeREARICRKLQHP-NIVRLHDSIQEESFHYLVFDLVTGG--ELFeDIVAREF 105
                  6888899***********************98665535578777552799******976.688889999************9543..34414678888 PP

  Csnk1a1-aln 109 tmkt.vlmladqmisrieyvhtknfihrdikpdnflmgigrhcnklflidfglakkyrdn 167
                     +      +q++  i y h++ ++hrd+kp+n+l+    +   + l dfgla    d+
     K11E8.1d 106 YSEAdASHCIQQILESIAYCHSNGIVHRDLKPENLLLASKAKGAAVKLADFGLAIEVNDS 165
                  77651566789999****************************************988886 PP

>> K11E8.1f  CE28056	WBGene00006779	locus:unc-43	Ca2+\/calmodulin-dependent protein kinase	status:Confirmed	UniProt:O623
   #    score  bias  c-Evalue  i-Evalue hmmfrom  hmm to    alifrom  ali to    envfrom  env to     acc
 ---   ------ ----- --------- --------- ------- -------    ------- -------    ------- -------    ----
   1 !   39.5   0.0   9.4e-12   4.2e-10      16     167 ..      11     165 ..       3     171 .. 0.83

  Alignments for each domain:
  == domain 1    score: 39.5 bits;  conditional E-value: 9.4e-12
  Csnk1a1-aln  16 kyklvrkigsgsfgdiylainitngeevavklesqk...arhpqll.yesklykilqggvgiphirwygqekdynvlvmdllgpsledlf.nfcsrrf 108
                  +y +   +g g+f  +  ++  t g e a k+   k   ar  q l  e+++ + lq    i  ++   qe  +  lv+dl+     +lf ++++r f
     K11E8.1f  11 NYDVKEELGKGAFSVVRRCVHKTTGLEFAAKIINTKklsARDFQKLeREARICRKLQHP-NIVRLHDSIQEESFHYLVFDLVTGG--ELFeDIVAREF 105
                  6888899***********************98665535578777552799******976.688889999************9543..34414678888 PP

  Csnk1a1-aln 109 tmkt.vlmladqmisrieyvhtknfihrdikpdnflmgigrhcnklflidfglakkyrdn 167
                     +      +q++  i y h++ ++hrd+kp+n+l+    +   + l dfgla    d+
     K11E8.1f 106 YSEAdASHCIQQILESIAYCHSNGIVHRDLKPENLLLASKAKGAAVKLADFGLAIEVNDS 165
                  77651566789999****************************************988886 PP

>> K11E8.1g  CE28057	WBGene00006779	locus:unc-43	Ca2+\/calmodulin-dependent protein kinase	status:Confirmed	UniProt:O623
   #    score  bias  c-Evalue  i-Evalue hmmfrom  hmm to    alifrom  ali to    envfrom  env to     acc
 ---   ------ ----- --------- --------- ------- -------    ------- -------    ------- -------    ----
   1 !   39.5   0.0   9.4e-12   4.2e-10      16     167 ..      11     165 ..       3     171 .. 0.83

  Alignments for each domain:
  == domain 1    score: 39.5 bits;  conditional E-value: 9.4e-12
  Csnk1a1-aln  16 kyklvrkigsgsfgdiylainitngeevavklesqk...arhpqll.yesklykilqggvgiphirwygqekdynvlvmdllgpsledlf.nfcsrrf 108
                  +y +   +g g+f  +  ++  t g e a k+   k   ar  q l  e+++ + lq    i  ++   qe  +  lv+dl+     +lf ++++r f
     K11E8.1g  11 NYDVKEELGKGAFSVVRRCVHKTTGLEFAAKIINTKklsARDFQKLeREARICRKLQHP-NIVRLHDSIQEESFHYLVFDLVTGG--ELFeDIVAREF 105
                  6888899***********************98665535578777552799******976.688889999************9543..34414678888 PP

  Csnk1a1-aln 109 tmkt.vlmladqmisrieyvhtknfihrdikpdnflmgigrhcnklflidfglakkyrdn 167
                     +      +q++  i y h++ ++hrd+kp+n+l+    +   + l dfgla    d+
     K11E8.1g 106 YSEAdASHCIQQILESIAYCHSNGIVHRDLKPENLLLASKAKGAAVKLADFGLAIEVNDS 165
                  77651566789999****************************************988886 PP

>> C56G2.5  CE44964	WBGene00016980	Protein kinase	status:Partially_confirmed	UniProt:Q09516	protein_id:CCD83377.1
   #    score  bias  c-Evalue  i-Evalue hmmfrom  hmm to    alifrom  ali to    envfrom  env to     acc
 ---   ------ ----- --------- --------- ------- -------    ------- -------    ------- -------    ----
   1 !   39.4   0.1     1e-11   4.6e-10      16     165 ..     409     556 ..     396     566 .. 0.84

  Alignments for each domain:
  == domain 1    score: 39.4 bits;  conditional E-value: 1e-11
  Csnk1a1-aln  16 kyklvrkigsgsfgdiylainitngeevavklesqkarhpql.lyesklykilqggvgiphirwygqekdynvlvmdllgp.sledlfnfcsrrftmk 111
                   y+l+  ig g+fg + l   i +    a+k+  +  r   +   e ++ k+l+       i  +  ekd   lv+++     l   +   ++ ft k
      C56G2.5 409 SYRLISEIGVGAFGTVKLGQRIHDNMYCAIKIIEKDPRTRSFdTPELHILKVLHHPFICSLIASF-IEKDALYLVLEFCEAgDLHTHLSRTAHGFTKK 505
                  69*****************************9998888776625689999***998877777665.7999999999987541466666666678**** PP

  Csnk1a1-aln 112 tvlmladqmisrieyvhtknfihrdikpdnflmgigrhcnklflidfglakkyr 165
                   v ++a  ++  +ey+h k + hrd+k +n+++   r    l +idfgl+k+  
      C56G2.5 506 QVTFFAASIVLAVEYLHEKLYCHRDLKTENMMLT--RE-GVLKIIDFGLCKRLS 556
                  ******************************8764..44.46899******9864 PP

>> K11E8.1e  CE28055	WBGene00006779	locus:unc-43	Ca2+\/calmodulin-dependent protein kinase	status:Confirmed	UniProt:O623
   #    score  bias  c-Evalue  i-Evalue hmmfrom  hmm to    alifrom  ali to    envfrom  env to     acc
 ---   ------ ----- --------- --------- ------- -------    ------- -------    ------- -------    ----
   1 !   39.4   0.0   9.9e-12   4.4e-10      16     167 ..      11     165 ..       3     171 .. 0.83

  Alignments for each domain:
  == domain 1    score: 39.4 bits;  conditional E-value: 9.9e-12
  Csnk1a1-aln  16 kyklvrkigsgsfgdiylainitngeevavklesqk...arhpqll.yesklykilqggvgiphirwygqekdynvlvmdllgpsledlf.nfcsrrf 108
                  +y +   +g g+f  +  ++  t g e a k+   k   ar  q l  e+++ + lq    i  ++   qe  +  lv+dl+     +lf ++++r f
     K11E8.1e  11 NYDVKEELGKGAFSVVRRCVHKTTGLEFAAKIINTKklsARDFQKLeREARICRKLQHP-NIVRLHDSIQEESFHYLVFDLVTGG--ELFeDIVAREF 105
                  6888899***********************98665535578777552799******976.688889999************9543..34414678888 PP

  Csnk1a1-aln 109 tmkt.vlmladqmisrieyvhtknfihrdikpdnflmgigrhcnklflidfglakkyrdn 167
                     +      +q++  i y h++ ++hrd+kp+n+l+    +   + l dfgla    d+
     K11E8.1e 106 YSEAdASHCIQQILESIAYCHSNGIVHRDLKPENLLLASKAKGAAVKLADFGLAIEVNDS 165
                  77651566789999****************************************988886 PP

>> ZC581.7  CE28168	WBGene00022634	protein-tyrosine kinase	status:Confirmed	UniProt:O01774	protein_id:CCD64901.1
   #    score  bias  c-Evalue  i-Evalue hmmfrom  hmm to    alifrom  ali to    envfrom  env to     acc
 ---   ------ ----- --------- --------- ------- -------    ------- -------    ------- -------    ----
   1 !   39.3   0.4   1.1e-11   4.8e-10      19     159 ..     122     262 ..     107     276 .. 0.80

  Alignments for each domain:
  == domain 1    score: 39.3 bits;  conditional E-value: 1.1e-11
  Csnk1a1-aln  19 lvrkigsgsfgdiylainitngeevavk.lesqkarhpqllyesklykilqggvgiphirwygqekdy..nvlvmdll.gpsledlfnfcsrrftmkt 112
                  + +k+gsg++g +yl     n  ++avk l+++      l    k  +++q       +++yg   d    +lv++l  g s+ed +     +++ kt
      ZC581.7 122 FKKKLGSGAYGTVYLGRLTKNNTKIAVKkLDTEGNDEESLAEMMKEARVMQLYDHPNIVKFYGYIVDDipYLLVLELCnGGSVEDKLVEKGAKLSTKT 219
                  5689*************999******9736666666666666678888888776666779999876642257899986499******99********* PP

  Csnk1a1-aln 113 vlmladqmisrieyvhtknfihrdikpdnflmgigrhcnklflidfg 159
                   +m + +    iey+h k+ ihrdi   n l+    h + + + dfg
      ZC581.7 220 RIMYTYHAACGIEYLHKKKCIHRDIAARNCLI----HKEIVKIADFG 262
                  *****************************996....33344445555 PP

>> K11E8.1h  CE28058	WBGene00006779	locus:unc-43	Ca2+\/calmodulin-dependent protein kinase	status:Confirmed	UniProt:O623
   #    score  bias  c-Evalue  i-Evalue hmmfrom  hmm to    alifrom  ali to    envfrom  env to     acc
 ---   ------ ----- --------- --------- ------- -------    ------- -------    ------- -------    ----
   1 !   39.3   0.0   1.1e-11   5.1e-10      16     167 ..      11     165 ..       3     171 .. 0.83

  Alignments for each domain:
  == domain 1    score: 39.3 bits;  conditional E-value: 1.1e-11
  Csnk1a1-aln  16 kyklvrkigsgsfgdiylainitngeevavklesqk...arhpqll.yesklykilqggvgiphirwygqekdynvlvmdllgpsledlf.nfcsrrf 108
                  +y +   +g g+f  +  ++  t g e a k+   k   ar  q l  e+++ + lq    i  ++   qe  +  lv+dl+     +lf ++++r f
     K11E8.1h  11 NYDVKEELGKGAFSVVRRCVHKTTGLEFAAKIINTKklsARDFQKLeREARICRKLQHP-NIVRLHDSIQEESFHYLVFDLVTGG--ELFeDIVAREF 105
                  6888899***********************98665535578777552799******976.688889999************9543..34414678888 PP

  Csnk1a1-aln 109 tmkt.vlmladqmisrieyvhtknfihrdikpdnflmgigrhcnklflidfglakkyrdn 167
                     +      +q++  i y h++ ++hrd+kp+n+l+    +   + l dfgla    d+
     K11E8.1h 106 YSEAdASHCIQQILESIAYCHSNGIVHRDLKPENLLLASKAKGAAVKLADFGLAIEVNDS 165
                  77651566789999****************************************988886 PP

>> ZK622.1  CE05098	WBGene00022780	tyrosine-protein kinase	status:Confirmed	UniProt:Q23554	protein_id:CCD68003.1
   #    score  bias  c-Evalue  i-Evalue hmmfrom  hmm to    alifrom  ali to    envfrom  env to     acc
 ---   ------ ----- --------- --------- ------- -------    ------- -------    ------- -------    ----
   1 !   39.1   0.2   1.3e-11   5.7e-10      16     234 ..     137     357 ..     130     369 .. 0.79

  Alignments for each domain:
  == domain 1    score: 39.1 bits;  conditional E-value: 1.3e-11
  Csnk1a1-aln  16 kyklvrkigsgsfgdiylainitngee..vavkle......sqkarhpqllyesklykilqggvgiphirwyg..qekdynvlvmdllgp.sledlfn 102
                  + kl + +g g+fg +y a    +ge+  vavk++      s +a   ++  e    +i++       + ++g   ek+  +lvm+l    +l+ +++
      ZK622.1 137 QIKLGKMLGEGAFGGVYKAAFYCKGEKrmVAVKVNkgnekiSTRAMIEDVCKE---ARIMRQYQHPNVVCFFGvcVEKEPIMLVMELASQgALDSFLK 231
                  5689999******************9755888887221111223333344444...455554444444556653369**********98625666666 PP

  Csnk1a1-aln 103 fcsrrftmktvlmladqmisrieyvhtknfihrdikpdnflmgigrhcnklflidfglakkyrdnrtrqhipyredknltgtaryasinahlgieqsr 200
                       ++++  l  + +    +ey+h +  ihrd+   nflm    h n + + dfgl+k+  d   + +    +d +     r+ + +  +    + 
      ZK622.1 232 NEKNNVSLRDKLKYSFDASKGLEYLHQHGCIHRDVAARNFLM----HKNVVKITDFGLSKQLSDLAHKYK---LKDIQAKLPIRWLAPEVIVTATYTF 322
                  7778899999**99999999*********************9....899999**********99865554...456667778899999999999999* PP

  Csnk1a1-aln 201 rddmeslgyvlm.yfnrtslpwqglkaatkkqkye 234
                  + d+ s+g +l   f   ++p+ g+k a  kqk +
      ZK622.1 323 KSDVYSFGILLWeIFMDGAIPYPGMKLAEVKQKVK 357
                  ********9986368999**************975 PP

>> K11E8.1r  CE45912	WBGene00006779	locus:unc-43	status:Partially_confirmed	protein_id:CCA65655.1
   #    score  bias  c-Evalue  i-Evalue hmmfrom  hmm to    alifrom  ali to    envfrom  env to     acc
 ---   ------ ----- --------- --------- ------- -------    ------- -------    ------- -------    ----
   1 !   38.9   0.0   1.5e-11   6.7e-10      15     167 ..     120     275 ..     112     281 .. 0.83

  Alignments for each domain:
  == domain 1    score: 38.9 bits;  conditional E-value: 1.5e-11
  Csnk1a1-aln  15 gkyklvrkigsgsfgdiylainitngeevavklesqk...arhpqll.yesklykilqggvgiphirwygqekdynvlvmdllgpsledlf.nfcsrr 107
                   +y +   +g g+f  +  ++  t g e a k+   k   ar  q l  e+++ + lq    i  ++   qe  +  lv+dl+     +lf ++++r 
     K11E8.1r 120 DNYDVKEELGKGAFSVVRRCVHKTTGLEFAAKIINTKklsARDFQKLeREARICRKLQHP-NIVRLHDSIQEESFHYLVFDLVTGG--ELFeDIVARE 214
                  56888899***********************98665535578777552799******976.688889999************9543..3441467888 PP

  Csnk1a1-aln 108 ftmkt.vlmladqmisrieyvhtknfihrdikpdnflmgigrhcnklflidfglakkyrdn 167
                  f   +      +q++  i y h++ ++hrd+kp+n+l+    +   + l dfgla    d+
     K11E8.1r 215 FYSEAdASHCIQQILESIAYCHSNGIVHRDLKPENLLLASKAKGAAVKLADFGLAIEVNDS 275
                  877651566789999****************************************988886 PP

>> ZC581.1  CE15235	WBGene00022631	locus:nekl-2	ser\/thr-protein kinase	status:Confirmed	UniProt:O01775	protein_id:CCD64
   #    score  bias  c-Evalue  i-Evalue hmmfrom  hmm to    alifrom  ali to    envfrom  env to     acc
 ---   ------ ----- --------- --------- ------- -------    ------- -------    ------- -------    ----
   1 !   39.0   0.1   1.4e-11   6.1e-10      16     167 ..       3     166 ..       1     245 [. 0.76

  Alignments for each domain:
  == domain 1    score: 39.0 bits;  conditional E-value: 1.4e-11
  Csnk1a1-aln  16 kyklvrkigsgsfgdiyla..initngeevavklesqka....rhpqllyesklykilqggvgiphirwygqekdynvlvmdllgpsledlfn..... 102
                  +y  vr +g g+fg  +l+   n +  ++v +kl   +         +  e +l k +q  + i +i  +  +++  +++    g +le l+n     
      ZC581.1   3 NYEKVRVVGRGAFGVCWLCrgKNDASHQKVIIKLINTHGmtekEENSIQSEVNLLKKVQHPLIIGYIDSFIMDNQLGIVMQYAEGGTLERLINdqrai 100
                  6999*************972257778899****9776541111456688999**********************9999888899*******9933322 PP

  Csnk1a1-aln 103 ...fcsrrftmktvlmladqmisrieyvhtknfihrdikpdnflmgigrhcnklflidfglakkyrdn 167
                          f  ktvl    q++  ++++h kn++hrd+kp+n+lm   r    l l dfg++k    +
      ZC581.1 101 kdsNMREYFPEKTVLDYFTQILIALNHMHQKNIVHRDLKPQNILMN--RRKTVLKLSDFGISKELGTK 166
                  21112235889*********************************97..666678899****9986544 PP

>> F16B12.7  CE34174	WBGene00008883	serine\/threonine kinase	status:Partially_confirmed	UniProt:Q93522	protein_id:CAB029
   #    score  bias  c-Evalue  i-Evalue hmmfrom  hmm to    alifrom  ali to    envfrom  env to     acc
 ---   ------ ----- --------- --------- ------- -------    ------- -------    ------- -------    ----
   1 !   38.7   0.5   1.6e-11   7.3e-10      16     212 ..      11     217 ..       4     233 .. 0.79

  Alignments for each domain:
  == domain 1    score: 38.7 bits;  conditional E-value: 1.6e-11
  Csnk1a1-aln  16 kyklvrkigsgsfgdiylaini..tngeeva..vklesqkarhpqllyesklykilqg.....gvgiphirwygqekdynvlvmdllgpsledlfnfc 104
                   y +   ig gs+g i    ++   n e+v   vk+     r   +  e  +++ l+        g p+     q   y  +v+   g  l+d+ +  
     F16B12.7  11 EYYVSYLIGEGSYGSIVAVNDMeeLNKEKVIklVKFVHGSQREKSFKTELSVFRKLDSlgnskRNGFPQFCENFQVDGYYAIVLSDEGDNLNDIRKRN 108
                  566777899*****997654442256777743366665666666666666666655432111246999999999999****************98765 PP

  Csnk1a1-aln 105 s.rrftmktvlmladqmisrieyvhtknfihrdikpdnflmgig.rhcnklflidfglakkyrdnrtrqhipyredknltgtaryasinahlgieqsr 200
                      f  k v  +   +   +  +h+  f h d++ +n+++ +   + n + lidfgl+k+++  + r+ i  +  k l    r +s n   g +  +
     F16B12.7 109 KnLVFNRKNVATVGCAVSRSLSTLHSIGFFHADLHEQNLMVPVPiDKINPIKLIDFGLSKRFKTRKRRNCI-DKTYKVLLADERRCSFNIACGGDYRK 205
                  41568888888888777777999*****************99973579**************987776666.5778999999**************** PP

  Csnk1a1-aln 201 rddmeslgyvlm 212
                   dd+esl y+l+
     F16B12.7 206 SDDFESLFYILL 217
                  **********97 PP

>> T01C8.1c  CE07458	WBGene00020142	locus:aak-2	status:Confirmed	UniProt:Q95ZQ4	protein_id:CCD68835.1
   #    score  bias  c-Evalue  i-Evalue hmmfrom  hmm to    alifrom  ali to    envfrom  env to     acc
 ---   ------ ----- --------- --------- ------- -------    ------- -------    ------- -------    ----
   1 !   37.8   0.4   3.2e-11   1.4e-09      12     166 ..      20     175 ..      10     186 .. 0.81

  Alignments for each domain:
  == domain 1    score: 37.8 bits;  conditional E-value: 3.2e-11
  Csnk1a1-aln  12 ivggkyklvrkigsgsfgdiylainitngeevavk.lesqkarhpqllyesklykilqg..gvgiph.irwygqekdynvlvmdllgpsledlfnfcs 105
                  i  g+y l   +g g+fg + + i  t   +vavk l+ qk +  +++   k+ + +q       ph ir y        + m +   s  +lf++  
     T01C8.1c  20 IKIGHYILKETLGVGTFGKVKVGIHETTQYKVAVKiLNRQKIKSLDVV--GKIRREIQNlsLFRHPHiIRLYQVISTPSDIFMIMEHVSGGELFDYIV 115
                  45689******************************4577888776665..56666666511456788458898888888888888889999******9 PP

  Csnk1a1-aln 106 rrftmktv..lmladqmisrieyvhtknfihrdikpdnflmgigrhcnklflidfglakkyrd 166
                  ++  +kt     + +q+is ++y h + ++hrd+kp+n+l+      n++ + dfgl++   d
     T01C8.1c 116 KHGRLKTAeaRRFFQQIISGVDYCHRHMVVHRDLKPENLLLD---EQNNVKIADFGLSNIMTD 175
                  999999972246889*************************96...568888999999876655 PP

>> T01C8.1a  CE31222	WBGene00020142	locus:aak-2	ser\/thr-protein kinase	status:Confirmed	UniProt:Q95ZQ4	protein_id:CCD68
   #    score  bias  c-Evalue  i-Evalue hmmfrom  hmm to    alifrom  ali to    envfrom  env to     acc
 ---   ------ ----- --------- --------- ------- -------    ------- -------    ------- -------    ----
   1 !   37.6   0.4   3.6e-11   1.6e-09      12     166 ..      82     237 ..      71     248 .. 0.81

  Alignments for each domain:
  == domain 1    score: 37.6 bits;  conditional E-value: 3.6e-11
  Csnk1a1-aln  12 ivggkyklvrkigsgsfgdiylainitngeevavk.lesqkarhpqllyesklykilqg..gvgiph.irwygqekdynvlvmdllgpsledlfnfcs 105
                  i  g+y l   +g g+fg + + i  t   +vavk l+ qk +  +++   k+ + +q       ph ir y        + m +   s  +lf++  
     T01C8.1a  82 IKIGHYILKETLGVGTFGKVKVGIHETTQYKVAVKiLNRQKIKSLDVV--GKIRREIQNlsLFRHPHiIRLYQVISTPSDIFMIMEHVSGGELFDYIV 177
                  45689******************************4577888776665..56666666511456788458898888888888888889999******9 PP

  Csnk1a1-aln 106 rrftmktv..lmladqmisrieyvhtknfihrdikpdnflmgigrhcnklflidfglakkyrd 166
                  ++  +kt     + +q+is ++y h + ++hrd+kp+n+l+      n++ + dfgl++   d
     T01C8.1a 178 KHGRLKTAeaRRFFQQIISGVDYCHRHMVVHRDLKPENLLLD---EQNNVKIADFGLSNIMTD 237
                  999999972246889*************************96...568888999999876655 PP

>> C01C4.3a  CE03889	WBGene00015293	status:Confirmed	UniProt:Q11090	protein_id:CCD62364.1
   #    score  bias  c-Evalue  i-Evalue hmmfrom  hmm to    alifrom  ali to    envfrom  env to     acc
 ---   ------ ----- --------- --------- ------- -------    ------- -------    ------- -------    ----
   1 !   35.6   1.2   1.5e-10   6.7e-09     119     331 ..     121     329 ..     112     334 .. 0.71

  Alignments for each domain:
  == domain 1    score: 35.6 bits;  conditional E-value: 1.5e-10
  Csnk1a1-aln 119 qmisrieyvhtknfihrdikpdnflmgigrhcnklflidfglakkyrdnrtrqhipyredknltgtaryasinahlgieqsrrddmeslgyvlmyfnr 216
                   ++s ie++h  n++hr++k +n+l+       k+ + dfgl++k   + t +++ y ++   +     + +n +l +++s   d+ +lg +++y  +
     C01C4.3a 121 AVLSAIEFMHDENLVHRNLKAENILIFDANDYSKVKVTDFGLTRKV--DTTVKYLEYVNNYHAAE-LCDTVVNEKLVVNKS--TDIWALGIIFFYCMK 213
                  5789***************************************997..45677777776554443.345678999999887..69************* PP

  Csnk1a1-aln 217 tslpwqglkaatkkq.kyekisekkmstpvevlckgfp..aefamyl.nycrglrfeeapdymylrqlf..rilfrtlnh.qydytfdwtmlkqkaaq 307
                    +pwq      k    +e+            l k f   +e a+ l +     rf++      +r+ +    l+++++  + dy +       k+ q
     C01C4.3a 214 GKFPWQKASIMCKPYwEWEQWL----KRKNPALPKKFNpfSEKALKLfKKSLTPRFKDRWTAKDMRKCLakEKLLKSVKRpEEDY-YVMIDTASKSRQ 306
                  ******7666555421333333....33333455555322466665514556679998777777776552234666665514454.444455678999 PP

  Csnk1a1-aln 308 qaasssgqgqqaqtptgkqtdktk 331
                   a+sssg+ q+  +p++ q +  k
     C01C4.3a 307 TATSSSGEPQDPSAPAAEQRK-QK 329
                  999999999999999987654.34 PP

>> T01C8.1b  CE31223	WBGene00020142	locus:aak-2	status:Confirmed	UniProt:Q95ZQ4	protein_id:CCD68834.1
   #    score  bias  c-Evalue  i-Evalue hmmfrom  hmm to    alifrom  ali to    envfrom  env to     acc
 ---   ------ ----- --------- --------- ------- -------    ------- -------    ------- -------    ----
   1 !   37.6   0.4   3.6e-11   1.6e-09      12     166 ..      82     237 ..      71     248 .. 0.81

  Alignments for each domain:
  == domain 1    score: 37.6 bits;  conditional E-value: 3.6e-11
  Csnk1a1-aln  12 ivggkyklvrkigsgsfgdiylainitngeevavk.lesqkarhpqllyesklykilqg..gvgiph.irwygqekdynvlvmdllgpsledlfnfcs 105
                  i  g+y l   +g g+fg + + i  t   +vavk l+ qk +  +++   k+ + +q       ph ir y        + m +   s  +lf++  
     T01C8.1b  82 IKIGHYILKETLGVGTFGKVKVGIHETTQYKVAVKiLNRQKIKSLDVV--GKIRREIQNlsLFRHPHiIRLYQVISTPSDIFMIMEHVSGGELFDYIV 177
                  45689******************************4577888776665..56666666511456788458898888888888888889999******9 PP

  Csnk1a1-aln 106 rrftmktv..lmladqmisrieyvhtknfihrdikpdnflmgigrhcnklflidfglakkyrd 166
                  ++  +kt     + +q+is ++y h + ++hrd+kp+n+l+      n++ + dfgl++   d
     T01C8.1b 178 KHGRLKTAeaRRFFQQIISGVDYCHRHMVVHRDLKPENLLLD---EQNNVKIADFGLSNIMTD 237
                  999999972246889*************************96...568888999999876655 PP

>> F31E3.2b  CE30774	WBGene00017950	status:Confirmed	UniProt:Q8MYQ1	protein_id:CCD63403.1
   #    score  bias  c-Evalue  i-Evalue hmmfrom  hmm to    alifrom  ali to    envfrom  env to     acc
 ---   ------ ----- --------- --------- ------- -------    ------- -------    ------- -------    ----
   1 !   38.0   0.0   2.7e-11   1.2e-09      16     169 ..     125     283 ..     117     337 .. 0.76

  Alignments for each domain:
  == domain 1    score: 38.0 bits;  conditional E-value: 2.7e-11
  Csnk1a1-aln  16 kyklvrkigsgsfgdiylainitnge.evavklesqk.....arhpqllyesklykilqggvgiphi..rwygqekdynvlvmdllgpsledlfnfcs 105
                   + l r++g gsfg +y a  i + e + a+k++ ++         q+  e+ + ++l     i      w  + + y   +++    s  dlf +  
     F31E3.2b 125 SFVLERQLGRGSFGVVYCASAIHDSErKFAIKMQEKReiiskRAVLQVKREASIQRLLPSHPFIARTysTWQTRTHLYS--LLQYPTGSTGDLFSVWR 220
                  57789******************99835899998764221103345777888899999887666554114554444454..556678899******99 PP

  Csnk1a1-aln 106 rrftmk..tvlmladqmisrieyvhtknfihrdikpdnflmgigrhcnklflidfglakkyrdnrt 169
                  +r ++   ++ ++  ++ s i+++h +++i+rd+k +n+++    h    +lidfglakk ++  +
     F31E3.2b 221 QRGSLSeaAIRLIGAELASAIDFLHQNDVIYRDVKLENVVLDQWGH---ALLIDFGLAKKLKQGSS 283
                  9977642267788999***********************9987766...58*********987654 PP

>> F31E3.2a  CE30773	WBGene00017950	Protein kinase	status:Partially_confirmed	UniProt:Q8MYQ1	protein_id:CCD63402.1
   #    score  bias  c-Evalue  i-Evalue hmmfrom  hmm to    alifrom  ali to    envfrom  env to     acc
 ---   ------ ----- --------- --------- ------- -------    ------- -------    ------- -------    ----
   1 !   37.9   0.0   2.8e-11   1.3e-09      16     169 ..     125     283 ..     117     337 .. 0.76

  Alignments for each domain:
  == domain 1    score: 37.9 bits;  conditional E-value: 2.8e-11
  Csnk1a1-aln  16 kyklvrkigsgsfgdiylainitnge.evavklesqk.....arhpqllyesklykilqggvgiphi..rwygqekdynvlvmdllgpsledlfnfcs 105
                   + l r++g gsfg +y a  i + e + a+k++ ++         q+  e+ + ++l     i      w  + + y   +++    s  dlf +  
     F31E3.2a 125 SFVLERQLGRGSFGVVYCASAIHDSErKFAIKMQEKReiiskRAVLQVKREASIQRLLPSHPFIARTysTWQTRTHLYS--LLQYPTGSTGDLFSVWR 220
                  57789******************99835899998764221103345777888899999887666554114554444454..556678899******99 PP

  Csnk1a1-aln 106 rrftmk..tvlmladqmisrieyvhtknfihrdikpdnflmgigrhcnklflidfglakkyrdnrt 169
                  +r ++   ++ ++  ++ s i+++h +++i+rd+k +n+++    h    +lidfglakk ++  +
     F31E3.2a 221 QRGSLSeaAIRLIGAELASAIDFLHQNDVIYRDVKLENVVLDQWGH---ALLIDFGLAKKLKQGSS 283
                  9977642267788999***********************9987766...58*********987654 PP

>> C44H4.6  CE08727	WBGene00008095	glycogen synthase kinase (CDC2\/CDKX subfamily)	status:Partially_confirmed	UniProt:Q9
   #    score  bias  c-Evalue  i-Evalue hmmfrom  hmm to    alifrom  ali to    envfrom  env to     acc
 ---   ------ ----- --------- --------- ------- -------    ------- -------    ------- -------    ----
   1 !   37.5   0.3   3.9e-11   1.7e-09       5     168 ..      25     188 ..      20     217 .. 0.74

  Alignments for each domain:
  == domain 1    score: 37.5 bits;  conditional E-value: 3.9e-11
  Csnk1a1-aln   5 sgskaefivggkyklvrkigsgsfgdiylainitngeevavklesqkarhpqllyesklykilqggvgiphirwyg.qekdynvlvmdllgpsledl. 100
                  +gsk +  v  ++  ++ ig+gsfg +y a+   n e +a+k      r      e  + + ++    i  + +y  q+ +   +vm+++   l  + 
      C44H4.6  25 TGSKLDREVEIQFTNLQLIGTGSFGAVYKAVLRENDEPIAIKKIKVDDRFKS--RELTIMHEMDHPNIIRLLYYYVmQQENCLNFVMEFMPKDLAYVh 120
                  68888889999999999***********************986555444332..23333333444444444555542334444579999998886552 PP

  Csnk1a1-aln 101 ..fnfcsrrftmktvlmladqmisrieyvhtknfihrdikpdnflmgigrhcnklflidfglakkyrdnr 168
                    f    +++   ++ +   q++  i ++h +n++hrdikp n+l+        l + dfg ak+   n 
      C44H4.6 121 rqFAHNDKQMPAYSIKLYMFQLLRGIGFLHLHNIVHRDIKPKNLLVDESNG--ILKICDFGSAKRLEKNE 188
                  22666677788888999999*************************875544..46678******987765 PP

>> K07A9.2  CE25046	WBGene00000553	locus:cmk-1	ser\/thr protein kinase	status:Confirmed	UniProt:Q9TXJ0	protein_id:CCD718
   #    score  bias  c-Evalue  i-Evalue hmmfrom  hmm to    alifrom  ali to    envfrom  env to     acc
 ---   ------ ----- --------- --------- ------- -------    ------- -------    ------- -------    ----
   1 !   37.4   0.1   4.1e-11   1.8e-09       9     163 ..      14     171 ..       7     177 .. 0.81

  Alignments for each domain:
  == domain 1    score: 37.4 bits;  conditional E-value: 4.1e-11
  Csnk1a1-aln   9 aefivggkyklvrkigsgsfgdiylainit.ngeevavklesqka...rhpqllyesklykilqggvgiphirwygqekdynvlvmdll.gpsledlf 101
                   +  +  ky +   +g+g+f  ++la   +  g+  avk   +ka   +   l  e k+ + l+    +     y +ek++  lvm+l+ g  l d +
      K07A9.2  14 PNATIREKYDFRDVLGTGAFSKVFLAESKSdAGQMYAVKCIDKKAlkgKEESLENEIKVLRKLRHNNIVQLFDTY-DEKQFVYLVMELVtGGELFDRI 110
                  55667789999999************8765168899***988887222456688888988888877666555555.79*********98344555543 PP

  Csnk1a1-aln 102 nfcsrrftmktvlmladqmisrieyvhtknfihrdikpdnflmgigrhcnklflidfglakk 163
                   ++   +t +    l  q++  + ++h + ++hrd+kp+n+l        k+++ dfgl+k 
      K07A9.2 111 -VAKGSYTEQDASNLIRQVLEAVGFMHDNGVVHRDLKPENLLYYNQDEDSKIMISDFGLSKT 171
                  .455679****************************************************985 PP

>> Y38F1A.10b  CE35656	WBGene00003144	locus:max-2	status:Partially_confirmed	UniProt:Q9XWL8	protein_id:CAA21637.2
   #    score  bias  c-Evalue  i-Evalue hmmfrom  hmm to    alifrom  ali to    envfrom  env to     acc
 ---   ------ ----- --------- --------- ------- -------    ------- -------    ------- -------    ----
   1 !   36.9   0.1   5.7e-11   2.6e-09      15     149 ..     154     289 ..     151     317 .. 0.85

  Alignments for each domain:
  == domain 1    score: 36.9 bits;  conditional E-value: 5.7e-11
  Csnk1a1-aln  15 gkyklvrkigsgsfgdiylainitngeevavklesqka..rhpqllyesklykilqggvgiphirwygqekdynvlvmdll.gpsledlfnfcsrrft 109
                  gky + ++ig g+ g +++a      + vavk  + k+  ++  ll e k+ k  +    + +i  y  + d   +vmd l g  l d++      + 
   Y38F1A.10b 154 GKYEMKKQIGVGASGTVFVANVAGSTDVVAVKRMAFKTqpKKEMLLTEIKVMKQYRHPNLVNYIESYLVDADDLWVVMDYLeGGNLTDVVV--KTELD 249
                  9*******************98899999****9998872256789***************************9999***775889999875..44566 PP

  Csnk1a1-aln 110 mktvlmladqmisrieyvhtknfihrdikpdnflmgigrh 149
                     +  + ++ +  + ++h + ++hrdik dn+l+g+   
   Y38F1A.10b 250 EGQIAAVLQECLKALHFLHRHSIVHRDIKSDNVLLGMNGE 289
                  66667777889999**********************9654 PP

>> B0478.1b  CE30123	WBGene00002178	locus:jnk-1	status:Confirmed	UniProt:Q8WQG9	protein_id:CCD62005.1
   #    score  bias  c-Evalue  i-Evalue hmmfrom  hmm to    alifrom  ali to    envfrom  env to     acc
 ---   ------ ----- --------- --------- ------- -------    ------- -------    ------- -------    ----
   1 !   36.9   0.3   5.8e-11   2.6e-09       8     163 ..      19     177 ..      13     189 .. 0.80

  Alignments for each domain:
  == domain 1    score: 36.9 bits;  conditional E-value: 5.8e-11
  Csnk1a1-aln   8 kaefivggkyklvrkigsgsfgdiylainitngeevavkles...qkarhpqlly.esklykilqggvgiphirwygqek...dyn..vlvmdllgps 96 
                   a+++v  +y+ +r igsg+ g +  a +    e+va+k  s   q+  h +  y e kl  +++    i  +  +  +k   ++n   +vm+l+   
     B0478.1b  19 EAQMVVLKRYQNLRLIGSGAQGIVCSAFDTVRNEQVAIKKLSrpfQNVTHAKRAYrELKLMSLVNHKNIIGILNCFTPQKkldEFNdlYIVMELMDAN 116
                  6899999*******************************977645588999998885789999998877676666665444133466334699999988 PP

  Csnk1a1-aln  97 ledlfnfcsrrftmktvlmladqmisrieyvhtknfihrdikpdnflmgigrhcnklflidfglakk 163
                  l +++++    +    +  l  qm+  i ++h+  +ihrd+kp n+++   r    l ++dfgla+ 
     B0478.1b 117 LCQVIQM---DLDHERLSYLLYQMLCGIRHLHSAGIIHRDLKPSNIVV---RSDCTLKILDFGLART 177
                  8777665...566667777889***********************975...444468999****985 PP

>> R166.5a  CE40867	WBGene00011304	locus:mnk-1	serine\/threonine kinase	status:Partially_confirmed	UniProt:Q22005	protei
   #    score  bias  c-Evalue  i-Evalue hmmfrom  hmm to    alifrom  ali to    envfrom  env to     acc
 ---   ------ ----- --------- --------- ------- -------    ------- -------    ------- -------    ----
   1 !   36.7   0.0   6.8e-11   3.1e-09      16     224 ..     199     420 ..     188     424 .. 0.73

  Alignments for each domain:
  == domain 1    score: 36.7 bits;  conditional E-value: 6.8e-11
  Csnk1a1-aln  16 kyklv.rkigsgsfgdiylainitngeevavkl.esqkarhp..qllyesklykilqggvgiph.irwygqekdynvlvmdll.gpsledlfnfcsrr 107
                   ykl   ++gsg++g +  +  i  g e avk+ + q   h   ++l e +++k  +    i + + w+ +e ++ +++  +  gp l+ +++   + 
      R166.5a 199 YYKLTdEHLGSGAYGSVTTCKSIKSGVEYAVKIvDKQGETHSrkRILREVNIFKTCKDHPNIVQlLDWFEDETNFYLVMEKMRgGPLLQHILQ--RKY 294
                  578872479***********************83455556642279**********99988866268**999998754444443677777654..677 PP

  Csnk1a1-aln 108 ftmktvlmladqmisrieyvhtknfihrdikpdnflmgigrhcnklflidfglakkyrdnrtrqhipy...red.knltgtaryas...inahlg..i 196
                  ft      ++ ++   ++++h + + hrd+kp+n+l     h+  + l d+ la +   ++ r+ +       d     g+a + +   ++a++g  +
      R166.5a 295 FTEEEARRVTKDISLALKFMHDRGIAHRDVKPENVLCTDPNHVSPVKLCDLDLASQRPPQHERHPLSQvasEPDlASPVGSAEFMApevVDAYVGdsL 392
                  9999999999999999**************************************98766665554332100222123456676653233667776444 PP

  Csnk1a1-aln 197 eqsrrddmeslgyvlmyfnrtslpwqgl 224
                  +  ++ d  slg +l  +     p+qg+
      R166.5a 393 KYDKKCDTWSLGVILYIMLAGYAPFQGM 420
                  5666777777777776666666777765 PP

>> R166.5b  CE40868	WBGene00011304	locus:mnk-1	status:Partially_confirmed	UniProt:Q8I113	protein_id:CAD59152.2
   #    score  bias  c-Evalue  i-Evalue hmmfrom  hmm to    alifrom  ali to    envfrom  env to     acc
 ---   ------ ----- --------- --------- ------- -------    ------- -------    ------- -------    ----
   1 !   36.7   0.0   6.9e-11   3.1e-09      16     224 ..     201     422 ..     190     426 .. 0.73

  Alignments for each domain:
  == domain 1    score: 36.7 bits;  conditional E-value: 6.9e-11
  Csnk1a1-aln  16 kyklv.rkigsgsfgdiylainitngeevavkl.esqkarhp..qllyesklykilqggvgiph.irwygqekdynvlvmdll.gpsledlfnfcsrr 107
                   ykl   ++gsg++g +  +  i  g e avk+ + q   h   ++l e +++k  +    i + + w+ +e ++ +++  +  gp l+ +++   + 
      R166.5b 201 YYKLTdEHLGSGAYGSVTTCKSIKSGVEYAVKIvDKQGETHSrkRILREVNIFKTCKDHPNIVQlLDWFEDETNFYLVMEKMRgGPLLQHILQ--RKY 296
                  578872479***********************83455556642279**********99988866268**999998754444443677777654..677 PP

  Csnk1a1-aln 108 ftmktvlmladqmisrieyvhtknfihrdikpdnflmgigrhcnklflidfglakkyrdnrtrqhipy...red.knltgtaryas...inahlg..i 196
                  ft      ++ ++   ++++h + + hrd+kp+n+l     h+  + l d+ la +   ++ r+ +       d     g+a + +   ++a++g  +
      R166.5b 297 FTEEEARRVTKDISLALKFMHDRGIAHRDVKPENVLCTDPNHVSPVKLCDLDLASQRPPQHERHPLSQvasEPDlASPVGSAEFMApevVDAYVGdsL 394
                  9999999999999999**************************************98766665554332100222123456676653233667776444 PP

  Csnk1a1-aln 197 eqsrrddmeslgyvlmyfnrtslpwqgl 224
                  +  ++ d  slg +l  +     p+qg+
      R166.5b 395 KYDKKCDTWSLGVILYIMLAGYAPFQGM 422
                  5666777777777776666666777765 PP

>> T17E9.1b  CE32936	WBGene00002201	locus:kin-18	status:Confirmed	UniProt:P46549	protein_id:CCD63181.1
   #    score  bias  c-Evalue  i-Evalue hmmfrom  hmm to    alifrom  ali to    envfrom  env to     acc
 ---   ------ ----- --------- --------- ------- -------    ------- -------    ------- -------    ----
   1 !   36.6   0.0   7.3e-11   3.3e-09      16     159 ..      29     173 ..      26     189 .. 0.82

  Alignments for each domain:
  == domain 1    score: 36.6 bits;  conditional E-value: 7.3e-11
  Csnk1a1-aln  16 kyklvrkigsgsfgdiylainitngeevavklesqkarhpqllyesklyki.lqggvgiphirwygq..ekdyn.vlvmdllgpsledlfnfcsrrft 109
                  +y+ +r ig gsfg +y+a +  n + va+k      ++    ++  l  + +   v  phi  y     kd    lvm+    s  d++++  + + 
     T17E9.1b  29 RYQDLREIGHGSFGAVYFAYDKKNEQTVAIKKMNFSGKQAVEKWNDILKEVsFLNTVVHPHIVDYKAcfLKDTTcWLVMEYCIGSAADIVDVLRKGMR 126
                  79999**************************9988888887778777776634567889***999752257865269**************9988888 PP

  Csnk1a1-aln 110 mktvlmladqmisrieyvhtknfihrdikpdnflmgigrhcnklflidfg 159
                     +  ++ q +  + y+h+ + ihrdik  n+l+    h+  + l dfg
     T17E9.1b 127 EVEIAAICSQTLDALRYLHSLKRIHRDIKAGNILLSD--HA-IVKLADFG 173
                  88888999*************************9853..32.33455666 PP

>> F59E12.2  CE28571	WBGene00006988	locus:zyg-1	status:Confirmed	UniProt:Q9GT24	protein_id:CCD64966.1
   #    score  bias  c-Evalue  i-Evalue hmmfrom  hmm to    alifrom  ali to    envfrom  env to     acc
 ---   ------ ----- --------- --------- ------- -------    ------- -------    ------- -------    ----
   1 !   36.2   0.1   9.3e-11   4.1e-09      16     163 ..      12     159 ..       2     173 .. 0.83

  Alignments for each domain:
  == domain 1    score: 36.2 bits;  conditional E-value: 9.3e-11
  Csnk1a1-aln  16 kyklvrkigsgsfgdiylainitngeevavklesqkarhpqllyesklykilqggvgiphirwygqekdynvlvmdll.gpsledlfnfcsrrftmkt 112
                   y  ++ ig g fg +y a +  nge+va+k   +k  + ++  e +  k l+    +        e  y  +vm+l  g sl+  +      +   t
     F59E12.2  12 AYSHLKEIGKGGFGVVYAA-QRENGEKVAIKRIDKKVPKNRVWTEIQTMKELKKSKYVVEFYEDFVEDGYTYIVMELCeGGSLQAYVREH-GALDDAT 107
                  578899**********976.679******************************999887777777899********97477887766554.4566677 PP

  Csnk1a1-aln 113 vlmladqmisrieyvhtknfihrdikpdnflmgi.grhcnklflidfglakk 163
                   + +  q+is + ++h  n+ihrd+   n+++    ++   + l dfgla  
     F59E12.2 108 AVHVLRQLISAVSFMHRVNVIHRDLSAGNVFIKDsKKKKMTVKLGDFGLATT 159
                  777889********************9997665505566678899****976 PP

>> B0478.1a  CE27574	WBGene00002178	locus:jnk-1	MAP kinase	status:Confirmed	UniProt:Q8WQG9	protein_id:CCD62004.1
   #    score  bias  c-Evalue  i-Evalue hmmfrom  hmm to    alifrom  ali to    envfrom  env to     acc
 ---   ------ ----- --------- --------- ------- -------    ------- -------    ------- -------    ----
   1 !   36.2   0.2   9.3e-11   4.2e-09       8     163 ..     110     268 ..     104     279 .. 0.80

  Alignments for each domain:
  == domain 1    score: 36.2 bits;  conditional E-value: 9.3e-11
  Csnk1a1-aln   8 kaefivggkyklvrkigsgsfgdiylainitngeevavkles...qkarhpqlly.esklykilqggvgiphirwygqek...dyn..vlvmdllgps 96 
                   a+++v  +y+ +r igsg+ g +  a +    e+va+k  s   q+  h +  y e kl  +++    i  +  +  +k   ++n   +vm+l+   
     B0478.1a 110 EAQMVVLKRYQNLRLIGSGAQGIVCSAFDTVRNEQVAIKKLSrpfQNVTHAKRAYrELKLMSLVNHKNIIGILNCFTPQKkldEFNdlYIVMELMDAN 207
                  6899999*******************************977645588999998885789999998877676666665444133466334699999988 PP

  Csnk1a1-aln  97 ledlfnfcsrrftmktvlmladqmisrieyvhtknfihrdikpdnflmgigrhcnklflidfglakk 163
                  l +++++    +    +  l  qm+  i ++h+  +ihrd+kp n+++   r    l ++dfgla+ 
     B0478.1a 208 LCQVIQM---DLDHERLSYLLYQMLCGIRHLHSAGIIHRDLKPSNIVV---RSDCTLKILDFGLART 268
                  8777665...566667777889***********************975...444468999****985 PP

>> Y38F1A.10a  CE40478	WBGene00003144	locus:max-2	Eukaryotic protein kinase domain	status:Confirmed	UniProt:Q19KC5	prote
   #    score  bias  c-Evalue  i-Evalue hmmfrom  hmm to    alifrom  ali to    envfrom  env to     acc
 ---   ------ ----- --------- --------- ------- -------    ------- -------    ------- -------    ----
   1 !   36.0   0.1   1.1e-10   4.9e-09      15     149 ..     326     461 ..     323     488 .. 0.85

  Alignments for each domain:
  == domain 1    score: 36.0 bits;  conditional E-value: 1.1e-10
  Csnk1a1-aln  15 gkyklvrkigsgsfgdiylainitngeevavklesqka..rhpqllyesklykilqggvgiphirwygqekdynvlvmdll.gpsledlfnfcsrrft 109
                  gky + ++ig g+ g +++a      + vavk  + k+  ++  ll e k+ k  +    + +i  y  + d   +vmd l g  l d++      + 
   Y38F1A.10a 326 GKYEMKKQIGVGASGTVFVANVAGSTDVVAVKRMAFKTqpKKEMLLTEIKVMKQYRHPNLVNYIESYLVDADDLWVVMDYLeGGNLTDVVV--KTELD 421
                  9*******************98899999****9998872256789***************************9999***775889999875..44566 PP

  Csnk1a1-aln 110 mktvlmladqmisrieyvhtknfihrdikpdnflmgigrh 149
                     +  + ++ +  + ++h + ++hrdik dn+l+g+   
   Y38F1A.10a 422 EGQIAAVLQECLKALHFLHRHSIVHRDIKSDNVLLGMNGE 461
                  66667777889999**********************9654 PP

>> Y38F1A.10c  CE42477	WBGene00003144	locus:max-2	status:Partially_confirmed	UniProt:B1V8J5	protein_id:CAQ35064.1
   #    score  bias  c-Evalue  i-Evalue hmmfrom  hmm to    alifrom  ali to    envfrom  env to     acc
 ---   ------ ----- --------- --------- ------- -------    ------- -------    ------- -------    ----
   1 !   35.8   0.1   1.3e-10   5.6e-09      15     149 ..     374     509 ..     371     536 .. 0.85

  Alignments for each domain:
  == domain 1    score: 35.8 bits;  conditional E-value: 1.3e-10
  Csnk1a1-aln  15 gkyklvrkigsgsfgdiylainitngeevavklesqka..rhpqllyesklykilqggvgiphirwygqekdynvlvmdll.gpsledlfnfcsrrft 109
                  gky + ++ig g+ g +++a      + vavk  + k+  ++  ll e k+ k  +    + +i  y  + d   +vmd l g  l d++      + 
   Y38F1A.10c 374 GKYEMKKQIGVGASGTVFVANVAGSTDVVAVKRMAFKTqpKKEMLLTEIKVMKQYRHPNLVNYIESYLVDADDLWVVMDYLeGGNLTDVVV--KTELD 469
                  9*******************98899999****9998872256789***************************9999***775889999875..44566 PP

  Csnk1a1-aln 110 mktvlmladqmisrieyvhtknfihrdikpdnflmgigrh 149
                     +  + ++ +  + ++h + ++hrdik dn+l+g+   
   Y38F1A.10c 470 EGQIAAVLQECLKALHFLHRHSIVHRDIKSDNVLLGMNGE 509
                  66667777889999**********************9654 PP

>> B0207.4  CE24761	WBGene00000099	locus:air-2	protein kinase	status:Confirmed	UniProt:O01427	protein_id:CCD61317.1
   #    score  bias  c-Evalue  i-Evalue hmmfrom  hmm to    alifrom  ali to    envfrom  env to     acc
 ---   ------ ----- --------- --------- ------- -------    ------- -------    ------- -------    ----
   1 !   35.3   0.0   1.8e-10   8.1e-09      17     147 ..      30     164 ..      19     207 .. 0.74

  Alignments for each domain:
  == domain 1    score: 35.3 bits;  conditional E-value: 1.8e-10
  Csnk1a1-aln  17 yklvrkigsgsfgdiylainitngeevavkl..esqkar...hpqllyesklykilqggvgiphirwy.gqekdynvlvmdllgpsledlfnfcsrrf 108
                  + + r +g g fg +yla   t    va+k+  +sq        ql  e ++   l+    i    ++   +k y vl     g   ++l   +s+rf
      B0207.4  30 FEIGRPLGKGKFGSVYLARTKTGHFHVAIKVlfKSQLISggvEHQLEREIEIQSHLNHPNIIKLYTYFwDAKKIYLVLEYAPGGEMYKQL--TVSKRF 125
                  667899**********************99633566543111457777777766666655554444431344555555554444444444..479*** PP

  Csnk1a1-aln 109 tmktvlmladqmisrieyvhtknfihrdikpdnflmgig 147
                  +  t      ++   + y h kn+ihrdikp+n+l+g  
      B0207.4 126 SEPTAAKYMYEIADALSYCHRKNVIHRDIKPENLLIGSQ 164
                  ***********************************9854 PP

>> B0495.2  CE01761	WBGene00015203	CDC2	status:Partially_confirmed	UniProt:Q09437	protein_id:CCD61471.1
   #    score  bias  c-Evalue  i-Evalue hmmfrom  hmm to    alifrom  ali to    envfrom  env to     acc
 ---   ------ ----- --------- --------- ------- -------    ------- -------    ------- -------    ----
   1 !   35.0   0.1   2.2e-10   9.9e-09      16     168 ..     355     513 ..     351     544 .. 0.77

  Alignments for each domain:
  == domain 1    score: 35.0 bits;  conditional E-value: 2.2e-10
  Csnk1a1-aln  16 kyklvrkigsgsfgdiylainitngeevavk...lesqkarhpql.lyesklykilqggv..giphir..wygqekdynvlvmdllgpsledlfnfcs 105
                   y  v ++  g+fg +y   +    e va+k   +e +k   p   l e  +  +l+ g    i  ++    g + d   + m+++   ++ l++  s
      B0495.2 355 EYECVNRVDEGTFGVVYRGKDKRTDEIVALKrlkMEKEKEGFPITaLRE--INMLLKAGNhpNIVNVKeiLLGSNMDKIYMAMEFVEHDMKSLLDTMS 450
                  6999************************975422677777777541334..444555553113444442257999***9*******999999999888 PP

  Csnk1a1-aln 106 r...rftmktvlmladqmisrieyvhtknfihrdikpdnflmgigrhcnklflidfglakkyrdnr 168
                  r   rf++     l +q++s ie++h   ++hrd+k  n+lm    h   l + dfgla+ y d  
      B0495.2 451 RrnkRFSIGEQKTLLQQLLSGIEHMHKLWILHRDLKTSNLLMS---HKGILKIADFGLAREYGDPL 513
                  733369999999******************************6...888999**********9964 PP

>> T17E9.1a  CE01405	WBGene00002201	locus:kin-18	status:Confirmed	UniProt:P46549	protein_id:CCD63180.1
   #    score  bias  c-Evalue  i-Evalue hmmfrom  hmm to    alifrom  ali to    envfrom  env to     acc
 ---   ------ ----- --------- --------- ------- -------    ------- -------    ------- -------    ----
   1 !   33.9   0.0   4.7e-10   2.1e-08      16     159 ..      29     173 ..      26     189 .. 0.82

  Alignments for each domain:
  == domain 1    score: 33.9 bits;  conditional E-value: 4.7e-10
  Csnk1a1-aln  16 kyklvrkigsgsfgdiylainitngeevavklesqkarhpqllyesklyki.lqggvgiphirwygq..ekdyn.vlvmdllgpsledlfnfcsrrft 109
                  +y+ +r ig gsfg +y+a +  n + va+k      ++    ++  l  + +   v  phi  y     kd    lvm+    s  d++++  + + 
     T17E9.1a  29 RYQDLREIGHGSFGAVYFAYDKKNEQTVAIKKMNFSGKQAVEKWNDILKEVsFLNTVVHPHIVDYKAcfLKDTTcWLVMEYCIGSAADIVDVLRKGMR 126
                  79999**************************9988888887778777776634567889***999752257865269**************9988888 PP

  Csnk1a1-aln 110 mktvlmladqmisrieyvhtknfihrdikpdnflmgigrhcnklflidfg 159
                     +  ++ q +  + y+h+ + ihrdik  n+l+    h+  + l dfg
     T17E9.1a 127 EVEIAAICSQTLDALRYLHSLKRIHRDIKAGNILLSD--HA-IVKLADFG 173
                  88888999*************************9853..32.23455665 PP

>> F15A2.6b  CE40646	WBGene00004719	locus:sad-1	status:Partially_confirmed	UniProt:Q19469	protein_id:CAM33501.1
   #    score  bias  c-Evalue  i-Evalue hmmfrom  hmm to    alifrom  ali to    envfrom  env to     acc
 ---   ------ ----- --------- --------- ------- -------    ------- -------    ------- -------    ----
   1 !   34.2   0.1   3.8e-10   1.7e-08      13     161 ..      43     191 ..      33     198 .. 0.78

  Alignments for each domain:
  == domain 1    score: 34.2 bits;  conditional E-value: 3.8e-10
  Csnk1a1-aln  13 vggkyklvrkigsgsfgdiylainitngeevavklesqkarhpqllyesklykilqggvgiphi.rwygqekdynvlvmdllgpsledlfnfcsr..r 107
                    g ykl + +g g  g +        g +va+k+  +      +l + +    +   +  ph+ + y    + + l + l   s  +lf++  r  r
     F15A2.6b  43 YCGPYKLEKTLGKGQTGLVKTGTHCITGRKVAIKIVNKEKLSESVLQKVEREIAIMKLIEHPHVlHLYDVYENKKYLYLLLEHVSGGELFDYLVRkgR 140
                  5699******************************9888777777776665555555667778862345544444444444555567788888877446 PP

  Csnk1a1-aln 108 ftmktvlmladqmisrieyvhtknfihrdikpdnflmgigrhcnklflidfgla 161
                  +  k    +  q+is +++ h++n+ hrd+kp+n+l+      n++ + dfg+a
     F15A2.6b 141 LMSKEARKFFRQIISALDFCHAHNICHRDLKPENLLLD---ERNNIKVADFGMA 191
                  77899999****************************96...4578888999988 PP

>> F15A2.6a  CE28218	WBGene00004719	locus:sad-1	serine\/threonine kinase (KIN1\/SNF1\/Nim1 subfamily)	status:Confirmed	U
   #    score  bias  c-Evalue  i-Evalue hmmfrom  hmm to    alifrom  ali to    envfrom  env to     acc
 ---   ------ ----- --------- --------- ------- -------    ------- -------    ------- -------    ----
   1 !   34.0   0.1   4.4e-10     2e-08      13     161 ..      43     191 ..      33     198 .. 0.78

  Alignments for each domain:
  == domain 1    score: 34.0 bits;  conditional E-value: 4.4e-10
  Csnk1a1-aln  13 vggkyklvrkigsgsfgdiylainitngeevavklesqkarhpqllyesklykilqggvgiphi.rwygqekdynvlvmdllgpsledlfnfcsr..r 107
                    g ykl + +g g  g +        g +va+k+  +      +l + +    +   +  ph+ + y    + + l + l   s  +lf++  r  r
     F15A2.6a  43 YCGPYKLEKTLGKGQTGLVKTGTHCITGRKVAIKIVNKEKLSESVLQKVEREIAIMKLIEHPHVlHLYDVYENKKYLYLLLEHVSGGELFDYLVRkgR 140
                  5699******************************9888777777776665555555667778862345544444444444555567788888877446 PP

  Csnk1a1-aln 108 ftmktvlmladqmisrieyvhtknfihrdikpdnflmgigrhcnklflidfgla 161
                  +  k    +  q+is +++ h++n+ hrd+kp+n+l+      n++ + dfg+a
     F15A2.6a 141 LMSKEARKFFRQIISALDFCHAHNICHRDLKPENLLLD---ERNNIKVADFGMA 191
                  77899999****************************96...4578888999988 PP

>> F42G8.3b  CE34862	WBGene00004056	locus:pmk-2	status:Partially_confirmed	UniProt:Q8MXI4	protein_id:CCD61403.1
   #    score  bias  c-Evalue  i-Evalue hmmfrom  hmm to    alifrom  ali to    envfrom  env to     acc
 ---   ------ ----- --------- --------- ------- -------    ------- -------    ------- -------    ----
   1 !   34.1   0.0   4.1e-10   1.8e-08       8     164 ..      40     200 ..      36     215 .. 0.82

  Alignments for each domain:
  == domain 1    score: 34.1 bits;  conditional E-value: 4.1e-10
  Csnk1a1-aln   8 kaefivggkyklvrkigsgsfgdiylainitngeevavkl...esqkarhpqlly.esklykilqggvgiphirwygqekdy....nvl.vmdllgps 96 
                  k+++++   y+ ++ +g g++g +  a     g+ va+k      q + h +  y e kl + lq    +  i  +  + d     nv  v  l+g  
     F42G8.3b  40 KTKWVLPQWYNSLKPLGEGAYGVVCTAEYEPTGDRVAIKKffrPFQSTIHAKRTYrELKLLRTLQHDNVLEMIDVFTPDPDAsslnNVYfVSVLMGSD 137
                  67778888899999************************96222468999999888578******************9998862222554245566777 PP

  Csnk1a1-aln  97 ledlfnfcsrrftmktvlmladqmisrieyvhtknfihrdikpdnflmgigrhcnklflidfglakky 164
                  l++++++  +r+t   + +l  q++  ++y+h+  +ihrd+kp n+   +   c+ + ++dfgla+  
     F42G8.3b 138 LQNIMKI--QRLTDEQIQLLIYQVLRGLKYIHSAGIIHRDLKPSNI--AVNERCE-VKILDFGLARAQ 200
                  7777654..89**********************************7..5678886.5678****9865 PP

>> R02C2.2  CE39025	WBGene00019815	locus:kin-34	protein kinase	status:Partially_confirmed	UniProt:O44546	protein_id:CCD6
   #    score  bias  c-Evalue  i-Evalue hmmfrom  hmm to    alifrom  ali to    envfrom  env to     acc
 ---   ------ ----- --------- --------- ------- -------    ------- -------    ------- -------    ----
   1 !   34.1   0.0   4.1e-10   1.8e-08      17     222 ..      25     228 ..      22     257 .. 0.75

  Alignments for each domain:
  == domain 1    score: 34.1 bits;  conditional E-value: 4.1e-10
  Csnk1a1-aln  17 yklvrkigsgsfgdiylainitngeeva.vklesqkarhpqll....yesklykilqggvgiphirwygqekdynvlvmdllgpsledlfnfcs..rr 107
                  y +++ +g gsfg++ l  n    e +a +k      +  + +     e  +   l g      i+  g+e d +   m l      dl++  +    
      R02C2.2  25 YEVLKPLGQGSFGQVALVSNRRYPEMLAaLKRIVITGQDREYIdairKEITIQESLTGHE--NVIQVLGKESDAQFCYMFLEYADGGDLYEKITsgCS 120
                  7888999************99999987623433333333333200003334444444433..348899********9999999998999875431257 PP

  Csnk1a1-aln 108 ftmktvlmladqmisrieyvhtknfihrdikpdnflmgigrhcnklflidfglakkyrdnrtrqhipyredknltgtaryasinahlgieq.srrddm 204
                  f++        q++  ++++h +++ hrdikp+n+++    h  +l + dfgla  yr + +          +  g+  y + + + g +    + d+
      R02C2.2 121 FSLEEAHSYFKQLVNGLKFLHCRDVAHRDIKPENLMLT---HSGHLKIADFGLATWYRYKGAELIFE-----QRCGSVEYVAPEIYTGAQYrGPQIDI 210
                  99********************************9985...888899***********876654433.....35788889888888887641446788 PP

  Csnk1a1-aln 205 eslgyvlmyfnrtslpwq 222
                   s g vl+ +    lpw+
      R02C2.2 211 WSAGVVLLAMLTRQLPWE 228
                  899999998888889996 PP

>> F46C3.1  CE18695	WBGene00003970	locus:pek-1	eukaryotic translation initiation factor 2 alpha kinase PEK	status:Confir
   #    score  bias  c-Evalue  i-Evalue hmmfrom  hmm to    alifrom  ali to    envfrom  env to     acc
 ---   ------ ----- --------- --------- ------- -------    ------- -------    ------- -------    ----
   1 ?    5.3   0.0      0.23        10      17      54 ..     604     645 ..     591     669 .. 0.77
   2 !   26.8   0.0   6.7e-08     3e-06      87     167 ..     881     966 ..     870    1020 .. 0.63

  Alignments for each domain:
  == domain 1    score: 5.3 bits;  conditional E-value: 0.23
  Csnk1a1-aln  17 yklvrkigsgsfgdiylainitngeevavkl....esqkarh 54 
                  + + + ig g fg ++ a  it+ +e avk     + +kar 
      F46C3.1 604 FEVKKVIGHGGFGVVFRAQSITDMNEYAVKRiavaDNDKARN 645
                  5666779**********************9522224556664 PP

  == domain 2    score: 26.8 bits;  conditional E-value: 6.7e-08
  Csnk1a1-aln  87 vlvmdllg.psledlfn....fcsr.rftmktvlmladqmisrieyvhtknfihrdikpdnflmgig.rhcnklfli.dfglakkyrdn 167
                   +vm+l    +led +     + sr  ftmk       q+ s +ey+h k fihrd+kp n+++ +   h  +++ i d+gla k   +
      F46C3.1 881 YIVMQLCAeKTLEDWIRrsktMESRpLFTMKN---WIKQLASGLEYLHNKGFIHRDLKPGNVFFSLDsTHGHQILKIgDLGLATKTDGA 966
                  56666654145666554111122332366665...4589**********************999885268888877669****997543 PP

>> Y43D4A.6  CE21879	WBGene00012792	status:Partially_confirmed	UniProt:Q9NF25	protein_id:CAB60347.1
   #    score  bias  c-Evalue  i-Evalue hmmfrom  hmm to    alifrom  ali to    envfrom  env to     acc
 ---   ------ ----- --------- --------- ------- -------    ------- -------    ------- -------    ----
   1 !   34.0   0.7   4.6e-10   2.1e-08      16     164 ..       5     154 ..       1     165 [. 0.76

  Alignments for each domain:
  == domain 1    score: 34.0 bits;  conditional E-value: 4.6e-10
  Csnk1a1-aln  16 kyklvrkigsgsfgdiylainitnge.evavk.lesqkarhpqllyesklykilqggvgiphirwygqekdynvlvmdllgpsledlfnfcsrr..ft 109
                  ++k ++ ig g+fg+++la ++ n   +va+k ++   a +  l    + y i +       ++ yg   d +   +     +  dlf+       + 
     Y43D4A.6   5 QFKPIKSIGKGAFGQVFLAEKLNNPRiKVAMKkINIFGAPKEFLEQIQQEYYIQKNMKHKNIVKMYGMSMDTEFCYLFQEFVTGGDLFEKIDFEngMP 102
                  78999*****************997537887624555555555555667788888877888899***9988776555444444556666655440055 PP

  Csnk1a1-aln 110 mktvlmladqmisrieyvhtknfihrdikpdnflmgigrhcnklflidfglakky 164
                  ++ v     q++s ++y+h   ++hrdikpdn+l+      + l + dfgl+ ++
     Y43D4A.6 103 VNQVKGYLKQLMSGLKYIHGCGIVHRDIKPDNLLIN---SSDALKIADFGLSTRF 154
                  67888899**************************86...4678899999999876 PP

>> ZK524.4  CE18454	WBGene00013994	serine\/threonine kinase	status:Partially_confirmed	UniProt:Q22855	protein_id:CAA9814
   #    score  bias  c-Evalue  i-Evalue hmmfrom  hmm to    alifrom  ali to    envfrom  env to     acc
 ---   ------ ----- --------- --------- ------- -------    ------- -------    ------- -------    ----
   1 !   33.6   0.1   5.9e-10   2.6e-08      13     165 ..      23     176 ..      13     246 .. 0.79

  Alignments for each domain:
  == domain 1    score: 33.6 bits;  conditional E-value: 5.9e-10
  Csnk1a1-aln  13 vggkyklvrkigsgsfgdiylainitngeevavkl....esqkarhpqllyesklykilqggvgiphirwyg..qekdynvlvmdllgpsledlfnfc 104
                  + g y l + ig g f  + la  +  ge vavk+    + + a   q++ e +  k++q    i  +r y   + +    l+++l    l d++   
      ZK524.4  23 IAGLYDLEKTIGQGHFAVVKLAKHVFTGEMVAVKIidktKMDEASTSQIMKEVRCMKLVQHAN-I--VRLYEvlDTQTKIFLILELGDYDLHDFIIKH 117
                  7899*****************************98322234568899*************864.3..4444311334445577777777777777767 PP

  Csnk1a1-aln 105 srrftmktvlmladqmisrieyvhtknfihrdikpdnflmgigrhcnklflidfglakkyr 165
                   + +          q+++ i+y h   ++hrd+kp+n+++    +   + l dfg+++ y 
      ZK524.4 118 EKGVCESLAQQYFCQIMTAIDYCHQLHVVHRDLKPENVVFF--EKLGMVKLTDFGFSNSYE 176
                  77777777777888999********************8764..445556678888888775 PP

>> C01C4.3b  CE30846	WBGene00015293	serine\/threonine protein kinase	status:Partially_confirmed	UniProt:Q11090	protein_i
   #    score  bias  c-Evalue  i-Evalue hmmfrom  hmm to    alifrom  ali to    envfrom  env to     acc
 ---   ------ ----- --------- --------- ------- -------    ------- -------    ------- -------    ----
   1 !   32.1   0.0   1.8e-09   7.9e-08     119     226 ..     234     336 ..     223     353 .. 0.84

  Alignments for each domain:
  == domain 1    score: 32.1 bits;  conditional E-value: 1.8e-09
  Csnk1a1-aln 119 qmisrieyvhtknfihrdikpdnflmgigrhcnklflidfglakkyrdnrtrqhipyredknltgtaryasinahlgieqsrrddmeslgyvlmyfnr 216
                   ++s ie++h  n++hr++k +n+l+       k+ + dfgl++k   + t +++ y ++   +     + +n +l +++s   d+ +lg +++y  +
     C01C4.3b 234 AVLSAIEFMHDENLVHRNLKAENILIFDANDYSKVKVTDFGLTRKV--DTTVKYLEYVNNYHAAE-LCDTVVNEKLVVNKS--TDIWALGIIFFYCMK 326
                  5789***************************************997..45677777776554443.345678999999887..69************* PP

  Csnk1a1-aln 217 tslpwqglka 226
                    +pwq    
     C01C4.3b 327 GKFPWQKASI 336
                  ******7554 PP

>> ZK909.2g  CE31759	WBGene00002189	locus:kin-1	status:Confirmed	UniProt:P21137	protein_id:CAD45618.1
   #    score  bias  c-Evalue  i-Evalue hmmfrom  hmm to    alifrom  ali to    envfrom  env to     acc
 ---   ------ ----- --------- --------- ------- -------    ------- -------    ------- -------    ----
   1 !   33.2   0.2     8e-10   3.6e-08      18     165 ..      37     185 ..      31     194 .. 0.84

  Alignments for each domain:
  == domain 1    score: 33.2 bits;  conditional E-value: 8e-10
  Csnk1a1-aln  18 klvrkigsgsfgdiylainitngeevavk.lesqkarh.pqllyesklykilqggvgiphirw.ygqekdynvlvmdllgpsledlfnfcsr..rftm 110
                    ++ +g+gsfg + l      g+  a+k l+ qk  +  q+ +  +  +ilq  +  p +       kd   l m l   s  ++f    r  rf+ 
     ZK909.2g  37 DRIKTLGTGSFGRVMLVKHKQSGNYYAMKiLDKQKVVKlKQVEHTLNEKRILQ-AIDFPFLVNmTFSFKDNSNLYMVLEFISGGEMFSHLRRigRFSE 133
                  567899**********************9557888765155656666667887.588998755055779999999*99999*******9988779*** PP

  Csnk1a1-aln 111 ktvlmladqmisrieyvhtknfihrdikpdnflmgigrhcnklflidfglakkyr 165
                      + a q++   ey+h+ ++i+rd+kp+n+l+        l + dfg+ak+ +
     ZK909.2g 134 PHSRFYAAQIVLAFEYLHSLDLIYRDLKPENLLIDST---GYLKITDFGFAKRVK 185
                  *********************************9754...568899*****9876 PP

>> Y18D10A.5  CE21401	WBGene00001746	locus:gsk-3	Eukaryotic protein kinase domain	status:Confirmed	UniProt:Q9U2Q9	protei
   #    score  bias  c-Evalue  i-Evalue hmmfrom  hmm to    alifrom  ali to    envfrom  env to     acc
 ---   ------ ----- --------- --------- ------- -------    ------- -------    ------- -------    ----
   1 !   33.5   0.4   6.3e-10   2.8e-08      16     167 ..      35     190 ..      20     220 .. 0.70

  Alignments for each domain:
  == domain 1    score: 33.5 bits;  conditional E-value: 6.3e-10
  Csnk1a1-aln  16 kyklvrkigsgsfgdiylainitngeevavklesqkarhpqllyesklykilq..ggvgiphirwy.gqekd..ynvlvmdllgpsledlfnfcsr.. 106
                   y   + ig gsfg ++la   t  e va+k   q  r  +   e ++ + l+    v + +  +  g++kd  y  l+++ +  ++  +    s+  
    Y18D10A.5  35 SYYDQKVIGNGSFGVVFLAKLSTTNEMVAIKKVLQDKRFKNR--ELQIMRKLNhpNIVKLKYFFYSsGEKKDelYLNLILEYVPETVYRVARHYSKqr 130
                  5666788************************98888877653..334443333012344444444335555555666777777777766665555421 PP

  Csnk1a1-aln 107 .rftmktvlmladqmisrieyvhtknfihrdikpdnflmgigrhcnklflidfglakkyrdn 167
                   ++ m  v +   q++  + y+h+  + hrdikp+n+l+        l l dfg ak    n
    Y18D10A.5 131 qQIPMIYVKLYMYQLLRSLAYIHSIGICHRDIKPQNLLID--PESGVLKLCDFGSAKYLVRN 190
                  146788999999*************************965..567778899***99975433 PP

>> ZK909.2i  CE31761	WBGene00002189	locus:kin-1	status:Confirmed	UniProt:P21137	protein_id:CAD45620.1
   #    score  bias  c-Evalue  i-Evalue hmmfrom  hmm to    alifrom  ali to    envfrom  env to     acc
 ---   ------ ----- --------- --------- ------- -------    ------- -------    ------- -------    ----
   1 !   33.0   0.2   8.9e-10     4e-08      18     165 ..      37     185 ..      31     194 .. 0.84

  Alignments for each domain:
  == domain 1    score: 33.0 bits;  conditional E-value: 8.9e-10
  Csnk1a1-aln  18 klvrkigsgsfgdiylainitngeevavk.lesqkarh.pqllyesklykilqggvgiphirw.ygqekdynvlvmdllgpsledlfnfcsr..rftm 110
                    ++ +g+gsfg + l      g+  a+k l+ qk  +  q+ +  +  +ilq  +  p +       kd   l m l   s  ++f    r  rf+ 
     ZK909.2i  37 DRIKTLGTGSFGRVMLVKHKQSGNYYAMKiLDKQKVVKlKQVEHTLNEKRILQ-AIDFPFLVNmTFSFKDNSNLYMVLEFISGGEMFSHLRRigRFSE 133
                  567899**********************9557888765155656666667887.588998755055779999999*99999*******9988779*** PP

  Csnk1a1-aln 111 ktvlmladqmisrieyvhtknfihrdikpdnflmgigrhcnklflidfglakkyr 165
                      + a q++   ey+h+ ++i+rd+kp+n+l+        l + dfg+ak+ +
     ZK909.2i 134 PHSRFYAAQIVLAFEYLHSLDLIYRDLKPENLLIDST---GYLKITDFGFAKRVK 185
                  *********************************9754...568899*****9876 PP

>> ZK909.2m  CE31765	WBGene00002189	locus:kin-1	status:Confirmed	UniProt:P21137	protein_id:CAD45615.1
   #    score  bias  c-Evalue  i-Evalue hmmfrom  hmm to    alifrom  ali to    envfrom  env to     acc
 ---   ------ ----- --------- --------- ------- -------    ------- -------    ------- -------    ----
   1 !   33.1   0.2   8.3e-10   3.7e-08      18     165 ..      43     191 ..      37     200 .. 0.84

  Alignments for each domain:
  == domain 1    score: 33.1 bits;  conditional E-value: 8.3e-10
  Csnk1a1-aln  18 klvrkigsgsfgdiylainitngeevavk.lesqkarh.pqllyesklykilqggvgiphirw.ygqekdynvlvmdllgpsledlfnfcsr..rftm 110
                    ++ +g+gsfg + l      g+  a+k l+ qk  +  q+ +  +  +ilq  +  p +       kd   l m l   s  ++f    r  rf+ 
     ZK909.2m  43 DRIKTLGTGSFGRVMLVKHKQSGNYYAMKiLDKQKVVKlKQVEHTLNEKRILQ-AIDFPFLVNmTFSFKDNSNLYMVLEFISGGEMFSHLRRigRFSE 139
                  567899**********************9557888765155656666667887.588998755055779999999*99999*******9988779*** PP

  Csnk1a1-aln 111 ktvlmladqmisrieyvhtknfihrdikpdnflmgigrhcnklflidfglakkyr 165
                      + a q++   ey+h+ ++i+rd+kp+n+l+        l + dfg+ak+ +
     ZK909.2m 140 PHSRFYAAQIVLAFEYLHSLDLIYRDLKPENLLIDST---GYLKITDFGFAKRVK 191
                  *********************************9754...568899*****9876 PP

>> ZK909.2d  CE31756	WBGene00002189	locus:kin-1	status:Confirmed	UniProt:P21137	protein_id:CAD45614.1
   #    score  bias  c-Evalue  i-Evalue hmmfrom  hmm to    alifrom  ali to    envfrom  env to     acc
 ---   ------ ----- --------- --------- ------- -------    ------- -------    ------- -------    ----
   1 !   33.0   0.2   9.2e-10   4.1e-08      18     165 ..      43     191 ..      37     200 .. 0.84

  Alignments for each domain:
  == domain 1    score: 33.0 bits;  conditional E-value: 9.2e-10
  Csnk1a1-aln  18 klvrkigsgsfgdiylainitngeevavk.lesqkarh.pqllyesklykilqggvgiphirw.ygqekdynvlvmdllgpsledlfnfcsr..rftm 110
                    ++ +g+gsfg + l      g+  a+k l+ qk  +  q+ +  +  +ilq  +  p +       kd   l m l   s  ++f    r  rf+ 
     ZK909.2d  43 DRIKTLGTGSFGRVMLVKHKQSGNYYAMKiLDKQKVVKlKQVEHTLNEKRILQ-AIDFPFLVNmTFSFKDNSNLYMVLEFISGGEMFSHLRRigRFSE 139
                  567899**********************9557888765155656666667887.588998755055779999999*99999*******9988779*** PP

  Csnk1a1-aln 111 ktvlmladqmisrieyvhtknfihrdikpdnflmgigrhcnklflidfglakkyr 165
                      + a q++   ey+h+ ++i+rd+kp+n+l+        l + dfg+ak+ +
     ZK909.2d 140 PHSRFYAAQIVLAFEYLHSLDLIYRDLKPENLLIDST---GYLKITDFGFAKRVK 191
                  *********************************9754...568899*****9876 PP

>> ZK909.2a  CE15473	WBGene00002189	locus:kin-1	Protein kinase C terminal domain	status:Confirmed	UniProt:P21137	protein
   #    score  bias  c-Evalue  i-Evalue hmmfrom  hmm to    alifrom  ali to    envfrom  env to     acc
 ---   ------ ----- --------- --------- ------- -------    ------- -------    ------- -------    ----
   1 !   33.0   0.2   8.9e-10     4e-08      18     165 ..      53     201 ..      47     210 .. 0.84

  Alignments for each domain:
  == domain 1    score: 33.0 bits;  conditional E-value: 8.9e-10
  Csnk1a1-aln  18 klvrkigsgsfgdiylainitngeevavk.lesqkarh.pqllyesklykilqggvgiphirw.ygqekdynvlvmdllgpsledlfnfcsr..rftm 110
                    ++ +g+gsfg + l      g+  a+k l+ qk  +  q+ +  +  +ilq  +  p +       kd   l m l   s  ++f    r  rf+ 
     ZK909.2a  53 DRIKTLGTGSFGRVMLVKHKQSGNYYAMKiLDKQKVVKlKQVEHTLNEKRILQ-AIDFPFLVNmTFSFKDNSNLYMVLEFISGGEMFSHLRRigRFSE 149
                  567899**********************9557888765155656666667887.588998755055779999999*99999*******9988779*** PP

  Csnk1a1-aln 111 ktvlmladqmisrieyvhtknfihrdikpdnflmgigrhcnklflidfglakkyr 165
                      + a q++   ey+h+ ++i+rd+kp+n+l+        l + dfg+ak+ +
     ZK909.2a 150 PHSRFYAAQIVLAFEYLHSLDLIYRDLKPENLLIDST---GYLKITDFGFAKRVK 201
                  *********************************9754...568899*****9876 PP

>> ZK909.2b  CE15475	WBGene00002189	locus:kin-1	cAMP-dependant protein kinase	status:Confirmed	UniProt:P21137	protein_id
   #    score  bias  c-Evalue  i-Evalue hmmfrom  hmm to    alifrom  ali to    envfrom  env to     acc
 ---   ------ ----- --------- --------- ------- -------    ------- -------    ------- -------    ----
   1 !   32.9   0.2   9.8e-10   4.4e-08      18     165 ..      53     201 ..      47     210 .. 0.84

  Alignments for each domain:
  == domain 1    score: 32.9 bits;  conditional E-value: 9.8e-10
  Csnk1a1-aln  18 klvrkigsgsfgdiylainitngeevavk.lesqkarh.pqllyesklykilqggvgiphirw.ygqekdynvlvmdllgpsledlfnfcsr..rftm 110
                    ++ +g+gsfg + l      g+  a+k l+ qk  +  q+ +  +  +ilq  +  p +       kd   l m l   s  ++f    r  rf+ 
     ZK909.2b  53 DRIKTLGTGSFGRVMLVKHKQSGNYYAMKiLDKQKVVKlKQVEHTLNEKRILQ-AIDFPFLVNmTFSFKDNSNLYMVLEFISGGEMFSHLRRigRFSE 149
                  567899**********************9557888765155656666667887.588998755055779999999*99999*******9988779*** PP

  Csnk1a1-aln 111 ktvlmladqmisrieyvhtknfihrdikpdnflmgigrhcnklflidfglakkyr 165
                      + a q++   ey+h+ ++i+rd+kp+n+l+        l + dfg+ak+ +
     ZK909.2b 150 PHSRFYAAQIVLAFEYLHSLDLIYRDLKPENLLIDST---GYLKITDFGFAKRVK 201
                  *********************************9754...568899*****9876 PP

>> ZK909.2f  CE31758	WBGene00002189	locus:kin-1	status:Confirmed	UniProt:P21137	protein_id:CAD45617.1
   #    score  bias  c-Evalue  i-Evalue hmmfrom  hmm to    alifrom  ali to    envfrom  env to     acc
 ---   ------ ----- --------- --------- ------- -------    ------- -------    ------- -------    ----
   1 !   32.9   0.2   9.5e-10   4.3e-08      18     165 ..      64     212 ..      58     221 .. 0.84

  Alignments for each domain:
  == domain 1    score: 32.9 bits;  conditional E-value: 9.5e-10
  Csnk1a1-aln  18 klvrkigsgsfgdiylainitngeevavk.lesqkarh.pqllyesklykilqggvgiphirw.ygqekdynvlvmdllgpsledlfnfcsr..rftm 110
                    ++ +g+gsfg + l      g+  a+k l+ qk  +  q+ +  +  +ilq  +  p +       kd   l m l   s  ++f    r  rf+ 
     ZK909.2f  64 DRIKTLGTGSFGRVMLVKHKQSGNYYAMKiLDKQKVVKlKQVEHTLNEKRILQ-AIDFPFLVNmTFSFKDNSNLYMVLEFISGGEMFSHLRRigRFSE 160
                  567899**********************9557888765155656666667887.588998755055779999999*99999*******9988779*** PP

  Csnk1a1-aln 111 ktvlmladqmisrieyvhtknfihrdikpdnflmgigrhcnklflidfglakkyr 165
                      + a q++   ey+h+ ++i+rd+kp+n+l+        l + dfg+ak+ +
     ZK909.2f 161 PHSRFYAAQIVLAFEYLHSLDLIYRDLKPENLLIDST---GYLKITDFGFAKRVK 212
                  *********************************9754...568899*****9876 PP

>> ZK909.2k  CE31763	WBGene00002189	locus:kin-1	status:Confirmed	UniProt:P21137	protein_id:CAD45622.1
   #    score  bias  c-Evalue  i-Evalue hmmfrom  hmm to    alifrom  ali to    envfrom  env to     acc
 ---   ------ ----- --------- --------- ------- -------    ------- -------    ------- -------    ----
   1 !   32.8   0.2     1e-09   4.7e-08      18     165 ..      64     212 ..      58     221 .. 0.84

  Alignments for each domain:
  == domain 1    score: 32.8 bits;  conditional E-value: 1e-09
  Csnk1a1-aln  18 klvrkigsgsfgdiylainitngeevavk.lesqkarh.pqllyesklykilqggvgiphirw.ygqekdynvlvmdllgpsledlfnfcsr..rftm 110
                    ++ +g+gsfg + l      g+  a+k l+ qk  +  q+ +  +  +ilq  +  p +       kd   l m l   s  ++f    r  rf+ 
     ZK909.2k  64 DRIKTLGTGSFGRVMLVKHKQSGNYYAMKiLDKQKVVKlKQVEHTLNEKRILQ-AIDFPFLVNmTFSFKDNSNLYMVLEFISGGEMFSHLRRigRFSE 160
                  567899**********************9557888765155656666667887.588998755055779999999*99999*******9988779*** PP

  Csnk1a1-aln 111 ktvlmladqmisrieyvhtknfihrdikpdnflmgigrhcnklflidfglakkyr 165
                      + a q++   ey+h+ ++i+rd+kp+n+l+        l + dfg+ak+ +
     ZK909.2k 161 PHSRFYAAQIVLAFEYLHSLDLIYRDLKPENLLIDST---GYLKITDFGFAKRVK 212
                  *********************************9754...568899*****9876 PP

>> ZK909.2h  CE31760	WBGene00002189	locus:kin-1	status:Confirmed	UniProt:P21137	protein_id:CAD45619.1
   #    score  bias  c-Evalue  i-Evalue hmmfrom  hmm to    alifrom  ali to    envfrom  env to     acc
 ---   ------ ----- --------- --------- ------- -------    ------- -------    ------- -------    ----
   1 !   32.8   0.2     1e-09   4.5e-08      18     165 ..      75     223 ..      69     232 .. 0.84

  Alignments for each domain:
  == domain 1    score: 32.8 bits;  conditional E-value: 1e-09
  Csnk1a1-aln  18 klvrkigsgsfgdiylainitngeevavk.lesqkarh.pqllyesklykilqggvgiphirw.ygqekdynvlvmdllgpsledlfnfcsr..rftm 110
                    ++ +g+gsfg + l      g+  a+k l+ qk  +  q+ +  +  +ilq  +  p +       kd   l m l   s  ++f    r  rf+ 
     ZK909.2h  75 DRIKTLGTGSFGRVMLVKHKQSGNYYAMKiLDKQKVVKlKQVEHTLNEKRILQ-AIDFPFLVNmTFSFKDNSNLYMVLEFISGGEMFSHLRRigRFSE 171
                  567899**********************9557888765155656666667887.588998755055779999999*99999*******9988779*** PP

  Csnk1a1-aln 111 ktvlmladqmisrieyvhtknfihrdikpdnflmgigrhcnklflidfglakkyr 165
                      + a q++   ey+h+ ++i+rd+kp+n+l+        l + dfg+ak+ +
     ZK909.2h 172 PHSRFYAAQIVLAFEYLHSLDLIYRDLKPENLLIDST---GYLKITDFGFAKRVK 223
                  *********************************9754...568899*****9876 PP

>> ZK909.2j  CE31762	WBGene00002189	locus:kin-1	status:Confirmed	UniProt:P21137	protein_id:CAD45621.1
   #    score  bias  c-Evalue  i-Evalue hmmfrom  hmm to    alifrom  ali to    envfrom  env to     acc
 ---   ------ ----- --------- --------- ------- -------    ------- -------    ------- -------    ----
   1 !   32.7   0.2   1.1e-09     5e-08      18     165 ..      75     223 ..      69     232 .. 0.84

  Alignments for each domain:
  == domain 1    score: 32.7 bits;  conditional E-value: 1.1e-09
  Csnk1a1-aln  18 klvrkigsgsfgdiylainitngeevavk.lesqkarh.pqllyesklykilqggvgiphirw.ygqekdynvlvmdllgpsledlfnfcsr..rftm 110
                    ++ +g+gsfg + l      g+  a+k l+ qk  +  q+ +  +  +ilq  +  p +       kd   l m l   s  ++f    r  rf+ 
     ZK909.2j  75 DRIKTLGTGSFGRVMLVKHKQSGNYYAMKiLDKQKVVKlKQVEHTLNEKRILQ-AIDFPFLVNmTFSFKDNSNLYMVLEFISGGEMFSHLRRigRFSE 171
                  567899**********************9557888765155656666667887.588998755055779999999*99999*******9988779*** PP

  Csnk1a1-aln 111 ktvlmladqmisrieyvhtknfihrdikpdnflmgigrhcnklflidfglakkyr 165
                      + a q++   ey+h+ ++i+rd+kp+n+l+        l + dfg+ak+ +
     ZK909.2j 172 PHSRFYAAQIVLAFEYLHSLDLIYRDLKPENLLIDST---GYLKITDFGFAKRVK 223
                  *********************************9754...568899*****9876 PP

>> ZK909.2l  CE31764	WBGene00002189	locus:kin-1	status:Confirmed	UniProt:P21137	protein_id:CAD45623.1
   #    score  bias  c-Evalue  i-Evalue hmmfrom  hmm to    alifrom  ali to    envfrom  env to     acc
 ---   ------ ----- --------- --------- ------- -------    ------- -------    ------- -------    ----
   1 !   32.8   0.2   1.1e-09   4.7e-08      18     165 ..      82     230 ..      76     239 .. 0.84

  Alignments for each domain:
  == domain 1    score: 32.8 bits;  conditional E-value: 1.1e-09
  Csnk1a1-aln  18 klvrkigsgsfgdiylainitngeevavk.lesqkarh.pqllyesklykilqggvgiphirw.ygqekdynvlvmdllgpsledlfnfcsr..rftm 110
                    ++ +g+gsfg + l      g+  a+k l+ qk  +  q+ +  +  +ilq  +  p +       kd   l m l   s  ++f    r  rf+ 
     ZK909.2l  82 DRIKTLGTGSFGRVMLVKHKQSGNYYAMKiLDKQKVVKlKQVEHTLNEKRILQ-AIDFPFLVNmTFSFKDNSNLYMVLEFISGGEMFSHLRRigRFSE 178
                  567899**********************9557888765155656666667887.588998755055779999999*99999*******9988779*** PP

  Csnk1a1-aln 111 ktvlmladqmisrieyvhtknfihrdikpdnflmgigrhcnklflidfglakkyr 165
                      + a q++   ey+h+ ++i+rd+kp+n+l+        l + dfg+ak+ +
     ZK909.2l 179 PHSRFYAAQIVLAFEYLHSLDLIYRDLKPENLLIDST---GYLKITDFGFAKRVK 230
                  *********************************9754...568899*****9876 PP

>> ZK909.2e  CE31757	WBGene00002189	locus:kin-1	status:Confirmed	UniProt:P21137	protein_id:CAD45616.1
   #    score  bias  c-Evalue  i-Evalue hmmfrom  hmm to    alifrom  ali to    envfrom  env to     acc
 ---   ------ ----- --------- --------- ------- -------    ------- -------    ------- -------    ----
   1 !   32.6   0.2   1.2e-09   5.2e-08      18     165 ..      82     230 ..      76     239 .. 0.84

  Alignments for each domain:
  == domain 1    score: 32.6 bits;  conditional E-value: 1.2e-09
  Csnk1a1-aln  18 klvrkigsgsfgdiylainitngeevavk.lesqkarh.pqllyesklykilqggvgiphirw.ygqekdynvlvmdllgpsledlfnfcsr..rftm 110
                    ++ +g+gsfg + l      g+  a+k l+ qk  +  q+ +  +  +ilq  +  p +       kd   l m l   s  ++f    r  rf+ 
     ZK909.2e  82 DRIKTLGTGSFGRVMLVKHKQSGNYYAMKiLDKQKVVKlKQVEHTLNEKRILQ-AIDFPFLVNmTFSFKDNSNLYMVLEFISGGEMFSHLRRigRFSE 178
                  567899**********************9557888765155656666667887.588998755055779999999*99999*******9988779*** PP

  Csnk1a1-aln 111 ktvlmladqmisrieyvhtknfihrdikpdnflmgigrhcnklflidfglakkyr 165
                      + a q++   ey+h+ ++i+rd+kp+n+l+        l + dfg+ak+ +
     ZK909.2e 179 PHSRFYAAQIVLAFEYLHSLDLIYRDLKPENLLIDST---GYLKITDFGFAKRVK 230
                  *********************************9754...568899*****9876 PP

>> F47F2.1a  CE27166	WBGene00018569	protein kinase	status:Confirmed	UniProt:Q95ZT2	protein_id:CCD71417.1
   #    score  bias  c-Evalue  i-Evalue hmmfrom  hmm to    alifrom  ali to    envfrom  env to     acc
 ---   ------ ----- --------- --------- ------- -------    ------- -------    ------- -------    ----
   1 !   33.0   0.0   9.1e-10   4.1e-08      76     167 ..      23     113 ..      10     130 .. 0.86

  Alignments for each domain:
  == domain 1    score: 33.0 bits;  conditional E-value: 9.1e-10
  Csnk1a1-aln  76 irwygqekdynvlvmdllgpsledlfnf..csrrftmktvlmladqmisrieyvhtknfihrdikpdnflmgigrhcnklflidfglakkyrdn 167
                  ++ y  ekd n l m +      ++f +  +sr f+     + a +++  +ey+h+  +++rd+kp+n+++    h +   + dfg+ak  rd 
     F47F2.1a  23 VKMYASEKDSNHLYMIMEFVPGGEMFSYlrASRSFSNSMARFYASEIVCALEYIHSLGIVYRDLKPENLMLSKEGHIK---MADFGFAKELRDR 113
                  589********998877655556677763479**************************************99988864...79*********95 PP

>> F42G8.4  CE29318	WBGene00004057	locus:pmk-3	protein kinase	status:Confirmed	UniProt:O44514	protein_id:CCD61404.1
   #    score  bias  c-Evalue  i-Evalue hmmfrom  hmm to    alifrom  ali to    envfrom  env to     acc
 ---   ------ ----- --------- --------- ------- -------    ------- -------    ------- -------    ----
   1 !   32.6   0.1   1.2e-09   5.3e-08      22     169 ..     123     282 ..     117     299 .. 0.72

  Alignments for each domain:
  == domain 1    score: 32.6 bits;  conditional E-value: 1.2e-09
  Csnk1a1-aln  22 kigsgsfgdiylainitn.g..eevavklesq...karhp.qllyesklykilqggvgiphirwyg..qekdyn.v.lvmdllgpsledlf....nfc 104
                   +g gsfg++  +  +   g    va+k   +     +h  +++ e+kl ++++    i  +  y   +e+d+  v +v ++ g sl +++    ++ 
      F42G8.4 123 YLGGGSFGNVIKTSAVCRdGlrRYVAIKKMREpffDPHHArRIFRETKLLQLMRHDNIICALDIYTpdEENDFRdVyVVTEFAGRSLYQILkqqrDYG 220
                  57889999887776665414224577765443111334442467799*******99999999988633677874342567899999988773322577 PP

  Csnk1a1-aln 105 srrftmktvlmladqmisrieyvhtknfihrdikpdnflmgigrhcnklflidfglakkyrdnrt 169
                   r +t   + ++  q+i  ++y+h+ n+ihrd+kp n+ +       +l+++dfgla+    + t
      F42G8.4 221 RRVLTDEHIKFIIYQIIRALKYIHSANIIHRDLKPGNLALT---DDSDLMILDFGLARSLEKKDT 282
                  8889999******************************9876...45689********97654433 PP

>> C04G6.1b  CE32111	WBGene00003402	locus:mpk-2	status:Confirmed	UniProt:Q8IG56	protein_id:CCD63050.1
   #    score  bias  c-Evalue  i-Evalue hmmfrom  hmm to    alifrom  ali to    envfrom  env to     acc
 ---   ------ ----- --------- --------- ------- -------    ------- -------    ------- -------    ----
   1 !   32.5   0.0   1.3e-09   5.7e-08      14     176 ..      54     214 ..      40     237 .. 0.75

  Alignments for each domain:
  == domain 1    score: 32.5 bits;  conditional E-value: 1.3e-09
  Csnk1a1-aln  14 ggkyklvrkigsgsfgdiylainitngeevavklesqk.arh...pqllyesklykilqggvgiphirwygqe...kdynvlvmdllgpsledlfnfc 104
                  g  y    ++g+g++g +  a++  n ++va+k   +  + h    + l e ++ + l     i  +  +  e        lvmdl+   l +++   
     C04G6.1b  54 GTPYLAEENVGAGAYGVVCKAMDTRNKKQVAIKKIPRAfTAHtlaKRSLREVRILRELLHENIIAVLDMFTAEgahGKDIYLVMDLMETDLHQIL--H 149
                  4556666789**********************97554313331114567788877777667777777777666221233469******9999886..4 PP

  Csnk1a1-aln 105 srrftmktvl.mladqmisrieyvhtknfihrdikpdnflmgigrhcnklflidfglakkyrdnrtrqhipyr 176
                  sr+  m   +  +  q++  ++y+h+  +ihrd+kp n+l+     c  l + dfg+a+ y  + t      r
     C04G6.1b 150 SRQTLMEQHFqYFFYQLLRGLKYLHSAGIIHRDLKPSNLLLN--GDC-LLRIADFGMARAYASASTV-----R 214
                  888888765416789************************986..355.47789********987763.....4 PP

>> B0496.3h  CE44339	WBGene00006814	locus:unc-82	status:Confirmed	UniProt:D1MN56	protein_id:CCD62060.1
   #    score  bias  c-Evalue  i-Evalue hmmfrom  hmm to    alifrom  ali to    envfrom  env to     acc
 ---   ------ ----- --------- --------- ------- -------    ------- -------    ------- -------    ----
   1 !   32.1   0.3   1.7e-09   7.7e-08      16     167 ..      57     209 ..      51     218 .. 0.77

  Alignments for each domain:
  == domain 1    score: 32.1 bits;  conditional E-value: 1.7e-09
  Csnk1a1-aln  16 kyklvrkigsgsfgdiylainitngeevavklesqkar..hpqllyesklykilqggvgiphirwy..gqekdynvlvmdllgpsledlfnfcsrrft 109
                  ++ + +k+gsg++g + la +     evavkl  + a   + +l+   +  +i+        i+ y   ++kd  +lvm+    s  +l++++sr  +
     B0496.3h  57 RFEITKKLGSGTYGKVSLAYDHKFDREVAVKLIKKSAIesKADLVRIRREIRIMSALNHPNIIQIYevFENKDKIILVMEYS--SGGELYDYVSRCGS 152
                  57899***************************8777651145677767777777654433334455115899*******974..55677777777666 PP

  Csnk1a1-aln 110 m..ktvlmladqmisrieyvhtknfihrdikpdnflmgigrhcnklflidfglakkyrdn 167
                  +       +  q+ s + y h + + hrd+k +n+l+      n+  + dfgl++ + d+
     B0496.3h 153 LpeAEARRIFRQITSAVLYCHKHRVAHRDLKLENILLDQ---NNNAKIADFGLSNYFADK 209
                  51144567889*************************974...5677789****9988886 PP

>> B0496.3g  CE44297	WBGene00006814	locus:unc-82	status:Confirmed	UniProt:D1MN55	protein_id:CCD62056.1
   #    score  bias  c-Evalue  i-Evalue hmmfrom  hmm to    alifrom  ali to    envfrom  env to     acc
 ---   ------ ----- --------- --------- ------- -------    ------- -------    ------- -------    ----
   1 !   32.1   0.3   1.7e-09   7.7e-08      16     167 ..      57     209 ..      51     218 .. 0.77

  Alignments for each domain:
  == domain 1    score: 32.1 bits;  conditional E-value: 1.7e-09
  Csnk1a1-aln  16 kyklvrkigsgsfgdiylainitngeevavklesqkar..hpqllyesklykilqggvgiphirwy..gqekdynvlvmdllgpsledlfnfcsrrft 109
                  ++ + +k+gsg++g + la +     evavkl  + a   + +l+   +  +i+        i+ y   ++kd  +lvm+    s  +l++++sr  +
     B0496.3g  57 RFEITKKLGSGTYGKVSLAYDHKFDREVAVKLIKKSAIesKADLVRIRREIRIMSALNHPNIIQIYevFENKDKIILVMEYS--SGGELYDYVSRCGS 152
                  57899***************************8777651145677767777777654433334455115899*******974..55677777777666 PP

  Csnk1a1-aln 110 m..ktvlmladqmisrieyvhtknfihrdikpdnflmgigrhcnklflidfglakkyrdn 167
                  +       +  q+ s + y h + + hrd+k +n+l+      n+  + dfgl++ + d+
     B0496.3g 153 LpeAEARRIFRQITSAVLYCHKHRVAHRDLKLENILLDQ---NNNAKIADFGLSNYFADK 209
                  51144567889*************************974...5677789****9988886 PP

>> B0496.3a  CE44329	WBGene00006814	locus:unc-82	ser\/thr protein kinase	status:Confirmed	UniProt:D1MN50	protein_id:CCD6
   #    score  bias  c-Evalue  i-Evalue hmmfrom  hmm to    alifrom  ali to    envfrom  env to     acc
 ---   ------ ----- --------- --------- ------- -------    ------- -------    ------- -------    ----
   1 !   32.1   0.3   1.7e-09   7.7e-08      16     167 ..      57     209 ..      51     218 .. 0.77

  Alignments for each domain:
  == domain 1    score: 32.1 bits;  conditional E-value: 1.7e-09
  Csnk1a1-aln  16 kyklvrkigsgsfgdiylainitngeevavklesqkar..hpqllyesklykilqggvgiphirwy..gqekdynvlvmdllgpsledlfnfcsrrft 109
                  ++ + +k+gsg++g + la +     evavkl  + a   + +l+   +  +i+        i+ y   ++kd  +lvm+    s  +l++++sr  +
     B0496.3a  57 RFEITKKLGSGTYGKVSLAYDHKFDREVAVKLIKKSAIesKADLVRIRREIRIMSALNHPNIIQIYevFENKDKIILVMEYS--SGGELYDYVSRCGS 152
                  57899***************************8777651145677767777777654433334455115899*******974..55677777777666 PP

  Csnk1a1-aln 110 m..ktvlmladqmisrieyvhtknfihrdikpdnflmgigrhcnklflidfglakkyrdn 167
                  +       +  q+ s + y h + + hrd+k +n+l+      n+  + dfgl++ + d+
     B0496.3a 153 LpeAEARRIFRQITSAVLYCHKHRVAHRDLKLENILLDQ---NNNAKIADFGLSNYFADK 209
                  51144567889*************************974...5677789****9988886 PP

>> B0496.3f  CE44278	WBGene00006814	locus:unc-82	status:Confirmed	UniProt:D1MN53	protein_id:CCD62061.1
   #    score  bias  c-Evalue  i-Evalue hmmfrom  hmm to    alifrom  ali to    envfrom  env to     acc
 ---   ------ ----- --------- --------- ------- -------    ------- -------    ------- -------    ----
   1 !   32.0   0.3   1.8e-09   8.1e-08      16     167 ..      57     209 ..      51     218 .. 0.77

  Alignments for each domain:
  == domain 1    score: 32.0 bits;  conditional E-value: 1.8e-09
  Csnk1a1-aln  16 kyklvrkigsgsfgdiylainitngeevavklesqkar..hpqllyesklykilqggvgiphirwy..gqekdynvlvmdllgpsledlfnfcsrrft 109
                  ++ + +k+gsg++g + la +     evavkl  + a   + +l+   +  +i+        i+ y   ++kd  +lvm+    s  +l++++sr  +
     B0496.3f  57 RFEITKKLGSGTYGKVSLAYDHKFDREVAVKLIKKSAIesKADLVRIRREIRIMSALNHPNIIQIYevFENKDKIILVMEYS--SGGELYDYVSRCGS 152
                  57899***************************8777651145677767777777654433334455115899*******974..55677777777666 PP

  Csnk1a1-aln 110 m..ktvlmladqmisrieyvhtknfihrdikpdnflmgigrhcnklflidfglakkyrdn 167
                  +       +  q+ s + y h + + hrd+k +n+l+      n+  + dfgl++ + d+
     B0496.3f 153 LpeAEARRIFRQITSAVLYCHKHRVAHRDLKLENILLDQ---NNNAKIADFGLSNYFADK 209
                  51144567889*************************974...5677789****9988886 PP

>> B0496.3d  CE44346	WBGene00006814	locus:unc-82	status:Confirmed	UniProt:D1MN54	protein_id:CCD62054.1
   #    score  bias  c-Evalue  i-Evalue hmmfrom  hmm to    alifrom  ali to    envfrom  env to     acc
 ---   ------ ----- --------- --------- ------- -------    ------- -------    ------- -------    ----
   1 !   32.0   0.3   1.8e-09   8.2e-08      16     167 ..      57     209 ..      51     218 .. 0.77

  Alignments for each domain:
  == domain 1    score: 32.0 bits;  conditional E-value: 1.8e-09
  Csnk1a1-aln  16 kyklvrkigsgsfgdiylainitngeevavklesqkar..hpqllyesklykilqggvgiphirwy..gqekdynvlvmdllgpsledlfnfcsrrft 109
                  ++ + +k+gsg++g + la +     evavkl  + a   + +l+   +  +i+        i+ y   ++kd  +lvm+    s  +l++++sr  +
     B0496.3d  57 RFEITKKLGSGTYGKVSLAYDHKFDREVAVKLIKKSAIesKADLVRIRREIRIMSALNHPNIIQIYevFENKDKIILVMEYS--SGGELYDYVSRCGS 152
                  57899***************************8777651145677767777777654433334455115899*******974..55677777777666 PP

  Csnk1a1-aln 110 m..ktvlmladqmisrieyvhtknfihrdikpdnflmgigrhcnklflidfglakkyrdn 167
                  +       +  q+ s + y h + + hrd+k +n+l+      n+  + dfgl++ + d+
     B0496.3d 153 LpeAEARRIFRQITSAVLYCHKHRVAHRDLKLENILLDQ---NNNAKIADFGLSNYFADK 209
                  51144567889*************************974...5677789****9988886 PP

>> B0496.3b  CE44280	WBGene00006814	locus:unc-82	status:Confirmed	UniProt:D1MN51	protein_id:CCD62059.1
   #    score  bias  c-Evalue  i-Evalue hmmfrom  hmm to    alifrom  ali to    envfrom  env to     acc
 ---   ------ ----- --------- --------- ------- -------    ------- -------    ------- -------    ----
   1 !   32.0   0.3   1.9e-09   8.3e-08      16     167 ..      57     209 ..      51     218 .. 0.77

  Alignments for each domain:
  == domain 1    score: 32.0 bits;  conditional E-value: 1.9e-09
  Csnk1a1-aln  16 kyklvrkigsgsfgdiylainitngeevavklesqkar..hpqllyesklykilqggvgiphirwy..gqekdynvlvmdllgpsledlfnfcsrrft 109
                  ++ + +k+gsg++g + la +     evavkl  + a   + +l+   +  +i+        i+ y   ++kd  +lvm+    s  +l++++sr  +
     B0496.3b  57 RFEITKKLGSGTYGKVSLAYDHKFDREVAVKLIKKSAIesKADLVRIRREIRIMSALNHPNIIQIYevFENKDKIILVMEYS--SGGELYDYVSRCGS 152
                  57899***************************8777651145677767777777654433334455115899*******974..55677777777666 PP

  Csnk1a1-aln 110 m..ktvlmladqmisrieyvhtknfihrdikpdnflmgigrhcnklflidfglakkyrdn 167
                  +       +  q+ s + y h + + hrd+k +n+l+      n+  + dfgl++ + d+
     B0496.3b 153 LpeAEARRIFRQITSAVLYCHKHRVAHRDLKLENILLDQ---NNNAKIADFGLSNYFADK 209
                  51144567889*************************974...5677789****9988886 PP

>> D1044.8  CE39141	WBGene00017033	locus:nekl-4	status:Partially_confirmed	UniProt:P84199	protein_id:CCD68375.1
   #    score  bias  c-Evalue  i-Evalue hmmfrom  hmm to    alifrom  ali to    envfrom  env to     acc
 ---   ------ ----- --------- --------- ------- -------    ------- -------    ------- -------    ----
   1 !   31.6   0.9   2.4e-09   1.1e-07      15     163 ..     451     615 ..     443     623 .. 0.69

  Alignments for each domain:
  == domain 1    score: 31.6 bits;  conditional E-value: 2.4e-09
  Csnk1a1-aln  15 gkyklvrkigsgsfgdiylainitn.geevavklesqkarhpqlly..es.k.....l..ykilqggvgiphirwygq...ekdynvlvmdll.gpsl 97 
                  g y l+ ++g+g+fg +y   + ++   e   kl + k      l   es k     +   ki++  +  p i  y +   e+    +vmdl+ g sl
      D1044.8 451 GEYELLDQLGAGAFGCVYTVRKKAQsHSENPAKLLALKEIFMTNLNdrESdKsfgdmIseVKIIKQQLRHPNIVRYRRifvENHRLYIVMDLIqGCSL 548
                  7899999999999999998765543134555555555444333332111211111111224677777777777666542227777789***97699** PP

  Csnk1a1-aln  98 edlfnfcsrr...ftmktvlmladqmisrieyvht.knfihrdikpdnflmgigrhcnklflidfglakk 163
                   dl+     +   f  k +  +  qm+  + y+h  k+++hrd+kp+n++m      +++++ dfglak+
      D1044.8 549 RDLIITMKEKkgnFEEKKIWAMVVQMMLALRYLHKeKQIVHRDLKPNNIMMTTD---ERVVITDFGLAKQ 615
                  **98765432234999*****************9648899***********876...57899******97 PP

>> B0496.3e  CE44360	WBGene00006814	locus:unc-82	status:Confirmed	UniProt:D1MN52	protein_id:CCD62055.1
   #    score  bias  c-Evalue  i-Evalue hmmfrom  hmm to    alifrom  ali to    envfrom  env to     acc
 ---   ------ ----- --------- --------- ------- -------    ------- -------    ------- -------    ----
   1 !   31.7   0.3   2.2e-09   9.8e-08      16     167 ..     296     448 ..     290     457 .. 0.77

  Alignments for each domain:
  == domain 1    score: 31.7 bits;  conditional E-value: 2.2e-09
  Csnk1a1-aln  16 kyklvrkigsgsfgdiylainitngeevavklesqkar..hpqllyesklykilqggvgiphirwy..gqekdynvlvmdllgpsledlfnfcsrrft 109
                  ++ + +k+gsg++g + la +     evavkl  + a   + +l+   +  +i+        i+ y   ++kd  +lvm+    s  +l++++sr  +
     B0496.3e 296 RFEITKKLGSGTYGKVSLAYDHKFDREVAVKLIKKSAIesKADLVRIRREIRIMSALNHPNIIQIYevFENKDKIILVMEYS--SGGELYDYVSRCGS 391
                  57899***************************8777651145677767777777654433334455115899*******974..55677777777666 PP

  Csnk1a1-aln 110 m..ktvlmladqmisrieyvhtknfihrdikpdnflmgigrhcnklflidfglakkyrdn 167
                  +       +  q+ s + y h + + hrd+k +n+l+      n+  + dfgl++ + d+
     B0496.3e 392 LpeAEARRIFRQITSAVLYCHKHRVAHRDLKLENILLDQ---NNNAKIADFGLSNYFADK 448
                  51144567889*************************974...5677789****9988886 PP

>> ZK909.2c  CE31755	WBGene00002189	locus:kin-1	status:Partially_confirmed	UniProt:P21137	protein_id:CAD45613.1
   #    score  bias  c-Evalue  i-Evalue hmmfrom  hmm to    alifrom  ali to    envfrom  env to     acc
 ---   ------ ----- --------- --------- ------- -------    ------- -------    ------- -------    ----
   1 !   31.7   0.3   2.3e-09     1e-07      18     165 ..     277     425 ..     272     433 .. 0.84

  Alignments for each domain:
  == domain 1    score: 31.7 bits;  conditional E-value: 2.3e-09
  Csnk1a1-aln  18 klvrkigsgsfgdiylainitngeevavk.lesqkarh.pqllyesklykilqggvgiphirw.ygqekdynvlvmdllgpsledlfnfcsr..rftm 110
                    ++ +g+gsfg + l      g+  a+k l+ qk  +  q+ +  +  +ilq  +  p +       kd   l m l   s  ++f    r  rf+ 
     ZK909.2c 277 DRIKTLGTGSFGRVMLVKHKQSGNYYAMKiLDKQKVVKlKQVEHTLNEKRILQ-AIDFPFLVNmTFSFKDNSNLYMVLEFISGGEMFSHLRRigRFSE 373
                  567899**********************9557888765155656666667887.588998755055779999999*99999*******9988779*** PP

  Csnk1a1-aln 111 ktvlmladqmisrieyvhtknfihrdikpdnflmgigrhcnklflidfglakkyr 165
                      + a q++   ey+h+ ++i+rd+kp+n+l+        l + dfg+ak+ +
     ZK909.2c 374 PHSRFYAAQIVLAFEYLHSLDLIYRDLKPENLLIDST---GYLKITDFGFAKRVK 425
                  *********************************9754...568899*****9876 PP

>> R03D7.5  CE35899	WBGene00010991	serine\/threonine kinase	status:Partially_confirmed	UniProt:Q09595	protein_id:CAA8685
   #    score  bias  c-Evalue  i-Evalue hmmfrom  hmm to    alifrom  ali to    envfrom  env to     acc
 ---   ------ ----- --------- --------- ------- -------    ------- -------    ------- -------    ----
   1 !   31.9   0.0     2e-09   8.9e-08      21     168 ..      24     176 ..       8     205 .. 0.74

  Alignments for each domain:
  == domain 1    score: 31.9 bits;  conditional E-value: 2e-09
  Csnk1a1-aln  21 rkigsgsfgdiylainitnge.evavkl..esqkarh......pqllyesklykilqggvgiphirwy...gqekdynvlvmdllgpsledlfnfcsr 106
                  +  gsg f ++y    i+  e evavk       +rh      p++   skl++     +    + +y    ++k  n lv+d l   l  l +    
      R03D7.5  24 KLCGSGRFSNVYCGQMISPIEkEVAVKNvwSDTETRHlatseyPEIQILSKLFHPAISNL----LYFYsrnANDKVINCLVLDYLPQDLARLRDQG-V 116
                  5579*********9999875449***9622334556622111133333344433333332....3344111567889*********9999998875.5 PP

  Csnk1a1-aln 107 rftmktvlmladqmisrieyvhtknfihrdikpdnflmgigrhcnklflidfglakkyrdnr 168
                  +f +    + + q+   i ++ +kn++h dikp+n++m   r + +l l dfg a++   n 
      R03D7.5 117 KFDVLDAKLYTFQLFCAISHLTSKNIVHMDIKPQNVVM--DRMAGRLKLADFGNARRLETNE 176
                  788888888999************************99..5999***********9987664 PP

>> C04G6.1c  CE36972	WBGene00003402	locus:mpk-2	status:Confirmed	UniProt:Q6ABN8	protein_id:CCD63051.1
   #    score  bias  c-Evalue  i-Evalue hmmfrom  hmm to    alifrom  ali to    envfrom  env to     acc
 ---   ------ ----- --------- --------- ------- -------    ------- -------    ------- -------    ----
   1 !   31.6   0.0   2.3e-09     1e-07      14     176 ..      19     179 ..       5     201 .. 0.75

  Alignments for each domain:
  == domain 1    score: 31.6 bits;  conditional E-value: 2.3e-09
  Csnk1a1-aln  14 ggkyklvrkigsgsfgdiylainitngeevavklesqk.arh...pqllyesklykilqggvgiphirwygqe...kdynvlvmdllgpsledlfnfc 104
                  g  y    ++g+g++g +  a++  n ++va+k   +  + h    + l e ++ + l     i  +  +  e        lvmdl+   l +++   
     C04G6.1c  19 GTPYLAEENVGAGAYGVVCKAMDTRNKKQVAIKKIPRAfTAHtlaKRSLREVRILRELLHENIIAVLDMFTAEgahGKDIYLVMDLMETDLHQIL--H 114
                  4556666789**********************97554313331114567788877777667777777777666221233469******9999886..4 PP

  Csnk1a1-aln 105 srrftmktvl.mladqmisrieyvhtknfihrdikpdnflmgigrhcnklflidfglakkyrdnrtrqhipyr 176
                  sr+  m   +  +  q++  ++y+h+  +ihrd+kp n+l+     c  l + dfg+a+ y  + t      r
     C04G6.1c 115 SRQTLMEQHFqYFFYQLLRGLKYLHSAGIIHRDLKPSNLLLN--GDC-LLRIADFGMARAYASASTV-----R 179
                  888888765416789************************986..355.47789********987763.....3 PP

>> B0205.7  CE17321	WBGene00002191	locus:kin-3	casein kinase	status:Confirmed	UniProt:P18334	protein_id:CCD61302.1
   #    score  bias  c-Evalue  i-Evalue hmmfrom  hmm to    alifrom  ali to    envfrom  env to     acc
 ---   ------ ----- --------- --------- ------- -------    ------- -------    ------- -------    ----
   1 !   30.6   0.9   4.7e-09   2.1e-07      16     166 ..      37     183 ..      26     196 .. 0.76

  Alignments for each domain:
  == domain 1    score: 30.6 bits;  conditional E-value: 4.7e-09
  Csnk1a1-aln  16 kyklvrkigsgsfgdiylainitngeevavklesqkarhpqllyesklykilqggvgiphirwygqe..kdynvlvmdllgps.ledlfnfcsrrftm 110
                   y+lvrk+g g + +++   +++  e+v vk+     ++ ++  e k+   l+gg  i  +    ++       l+++ +  s +++l++  s     
      B0205.7  37 DYQLVRKLGRGKYSEVFEGFKMSTDEKVVVKILK-PVKKKKIKREIKILENLRGGTNIITLLDVVKDpiSRTPALIFEHVNNSdFKQLYQTLS----D 129
                  69*****************************864.56778999************99966654444311223445555554441455555444....4 PP

  Csnk1a1-aln 111 ktvlmladqmisrieyvhtknfihrdikpdnflmgigrhcnklflidfglakkyrd 166
                    +     +++  +++ h++ ++hrd+kp n+++       +l lid+gla  y+ 
      B0205.7 130 YDIRYYLYELLKALDFCHSQGIMHRDVKPHNVMIDAE--KRELRLIDWGLAEFYHP 183
                  4455555689999******************987655..57899*******99964 PP

>> W06B3.2d  CE38984	WBGene00004859	locus:sma-5	status:Partially_confirmed	UniProt:Q4A1S7	protein_id:CAJ21562.1
   #    score  bias  c-Evalue  i-Evalue hmmfrom  hmm to    alifrom  ali to    envfrom  env to     acc
 ---   ------ ----- --------- --------- ------- -------    ------- -------    ------- -------    ----
   1 !   31.5   0.0   2.5e-09   1.1e-07      17     173 ..      33     192 ..      28     237 .. 0.83

  Alignments for each domain:
  == domain 1    score: 31.5 bits;  conditional E-value: 2.5e-09
  Csnk1a1-aln  17 yklvrkigsgsfgdiylainitngeevavklesqkarhpql....lyesklykilqggvgiph..i.rwygqekdynvlvmdllgpsledlfnfcsrr 107
                  y   ++igsg+fg +  a++ +  ++va+k  ++ +  p l    l e ++ + ++    +p   i r  g       lvmdl+   l  ++      
     W06B3.2d  33 YEPTQNIGSGAFGIVCEAVETSSNQKVAIKKVAHASATPTLarrtLREIRVLRYINHPNIVPLrdIfRTKGPLGIDVFLVMDLMQNNLHHIIYGNEDP 130
                  677789************************9999999998744446777888877776666641122444544445669*************999999 PP

  Csnk1a1-aln 108 ftmktvlmladqmisrieyvhtknfihrdikpdnflmgigrhcnklflidfglakkyrdnrtrqhi 173
                  +  + +  +  q++  +ey+h+  + hrd+kp n+l+        l + dfg+ak   dn +++h 
     W06B3.2d 131 LEEHYINAFLGQLLRGLEYLHAACIAHRDLKPSNLLVNQ---DGTLRIADFGMAKC-ADNSSKKHD 192
                  ***********************************9865...457999*****975.688888774 PP

>> C04G6.1a  CE31290	WBGene00003402	locus:mpk-2	Ser\/Thr protein kinase	status:Confirmed	UniProt:Q17642	protein_id:CCD63
   #    score  bias  c-Evalue  i-Evalue hmmfrom  hmm to    alifrom  ali to    envfrom  env to     acc
 ---   ------ ----- --------- --------- ------- -------    ------- -------    ------- -------    ----
   1 !   31.5   0.0   2.6e-09   1.2e-07      14     176 ..      54     214 ..      40     236 .. 0.75

  Alignments for each domain:
  == domain 1    score: 31.5 bits;  conditional E-value: 2.6e-09
  Csnk1a1-aln  14 ggkyklvrkigsgsfgdiylainitngeevavklesqk.arh...pqllyesklykilqggvgiphirwygqe...kdynvlvmdllgpsledlfnfc 104
                  g  y    ++g+g++g +  a++  n ++va+k   +  + h    + l e ++ + l     i  +  +  e        lvmdl+   l +++   
     C04G6.1a  54 GTPYLAEENVGAGAYGVVCKAMDTRNKKQVAIKKIPRAfTAHtlaKRSLREVRILRELLHENIIAVLDMFTAEgahGKDIYLVMDLMETDLHQIL--H 149
                  4556666789**********************97554313331114567788877777667777777777666221233469******9999886..4 PP

  Csnk1a1-aln 105 srrftmktvl.mladqmisrieyvhtknfihrdikpdnflmgigrhcnklflidfglakkyrdnrtrqhipyr 176
                  sr+  m   +  +  q++  ++y+h+  +ihrd+kp n+l+     c  l + dfg+a+ y  + t      r
     C04G6.1a 150 SRQTLMEQHFqYFFYQLLRGLKYLHSAGIIHRDLKPSNLLLN--GDC-LLRIADFGMARAYASASTV-----R 214
                  888888765416789************************986..355.47789********987763.....3 PP

>> Y38E10A.8  CE46550	WBGene00012586	status:Partially_confirmed	UniProt:Q9NAK3	protein_id:CAB54399.1
   #    score  bias  c-Evalue  i-Evalue hmmfrom  hmm to    alifrom  ali to    envfrom  env to     acc
 ---   ------ ----- --------- --------- ------- -------    ------- -------    ------- -------    ----
   1 !   31.0   0.0   3.6e-09   1.6e-07       9     165 ..      10     175 ..       5     227 .. 0.70

  Alignments for each domain:
  == domain 1    score: 31.0 bits;  conditional E-value: 3.6e-09
  Csnk1a1-aln   9 aefivggkyklvrkigsgsfgdiylainitngeevavk.lesqkarhpqllyesklykil...qggvgiphirwygqek...dynvlvmdllg.psle 98 
                  +e +  g+y +v  +g gsfg ++ a    + e  avk l+ + a  p+   e      +    g +    + w  ++     +  + m+l    +l+
    Y38E10A.8  10 CEDVFQGRYDVVDVLGQGSFGIVFQAQRKNDRELRAVKrLDLDSATLPRAAREVTTITSIgrhSGYIFFDEVFWKEHKTgsaGHMYICMELCEqNTLK 107
                  567889********************999999999997689999*****9999765544412145566677888766541114566889998625688 PP

  Csnk1a1-aln  99 dlfnfcsrrftmktvlm..ladqmisrieyvhtknfihrdikpdnflmgigrhcnklflidfglakkyr 165
                  d ++      +   +lm     q+   ++++h++nfihrd+kpd f+     + +kl + dfgl+ +  
    Y38E10A.8 108 DWIKGNRTARSRPWMLMkdWIKQLACALDHLHSNNFIHRDLKPDVFFAR-DSQFKKLKIGDFGLTTRAI 175
                  877533222222233331135699999******************9865.566799********87643 PP

>> Y38F1A.10d  CE46596	WBGene00003144	locus:max-2	status:Partially_confirmed
   #    score  bias  c-Evalue  i-Evalue hmmfrom  hmm to    alifrom  ali to    envfrom  env to     acc
 ---   ------ ----- --------- --------- ------- -------    ------- -------    ------- -------    ----
   1 !   31.6   0.0   2.3e-09     1e-07      21     149 ..       3     132 ..       1     162 [. 0.84

  Alignments for each domain:
  == domain 1    score: 31.6 bits;  conditional E-value: 2.3e-09
  Csnk1a1-aln  21 rkigsgsfgdiylainitngeevavklesqka..rhpqllyesklykilqggvgiphirwygqekdynvlvmdll.gpsledlfnfcsrrftmktvlm 115
                  ++ig g+ g +++a      + vavk  + k+  ++  ll e k+ k  +    + +i  y  + d   +vmd l g  l d++      +    +  
   Y38F1A.10d   3 KQIGVGASGTVFVANVAGSTDVVAVKRMAFKTqpKKEMLLTEIKVMKQYRHPNLVNYIESYLVDADDLWVVMDYLeGGNLTDVVV--KTELDEGQIAA 98 
                  68************98899999****9998872256789***************************9999***775889999875..44566666677 PP

  Csnk1a1-aln 116 ladqmisrieyvhtknfihrdikpdnflmgigrh 149
                  + ++ +  + ++h + ++hrdik dn+l+g+   
   Y38F1A.10d  99 VLQECLKALHFLHRHSIVHRDIKSDNVLLGMNGE 132
                  77889999**********************9654 PP

>> W06B3.2b  CE31630	WBGene00004859	locus:sma-5	status:Partially_confirmed	UniProt:Q8MMA0	protein_id:CAD44158.1
   #    score  bias  c-Evalue  i-Evalue hmmfrom  hmm to    alifrom  ali to    envfrom  env to     acc
 ---   ------ ----- --------- --------- ------- -------    ------- -------    ------- -------    ----
   1 !   31.3   0.0     3e-09   1.3e-07      17     173 ..      82     241 ..      77     286 .. 0.83

  Alignments for each domain:
  == domain 1    score: 31.3 bits;  conditional E-value: 3e-09
  Csnk1a1-aln  17 yklvrkigsgsfgdiylainitngeevavklesqkarhpql....lyesklykilqggvgiph..i.rwygqekdynvlvmdllgpsledlfnfcsrr 107
                  y   ++igsg+fg +  a++ +  ++va+k  ++ +  p l    l e ++ + ++    +p   i r  g       lvmdl+   l  ++      
     W06B3.2b  82 YEPTQNIGSGAFGIVCEAVETSSNQKVAIKKVAHASATPTLarrtLREIRVLRYINHPNIVPLrdIfRTKGPLGIDVFLVMDLMQNNLHHIIYGNEDP 179
                  677789************************9999999998744446777888877776666641122444544445669*************999999 PP

  Csnk1a1-aln 108 ftmktvlmladqmisrieyvhtknfihrdikpdnflmgigrhcnklflidfglakkyrdnrtrqhi 173
                  +  + +  +  q++  +ey+h+  + hrd+kp n+l+        l + dfg+ak   dn +++h 
     W06B3.2b 180 LEEHYINAFLGQLLRGLEYLHAACIAHRDLKPSNLLVNQ---DGTLRIADFGMAKC-ADNSSKKHD 241
                  ***********************************9865...457999*****975.688888774 PP

>> W06B3.2a  CE31629	WBGene00004859	locus:sma-5	serine\/threonine kinase (CDC2\/CDC28 subfamily)	status:Partially_confir
   #    score  bias  c-Evalue  i-Evalue hmmfrom  hmm to    alifrom  ali to    envfrom  env to     acc
 ---   ------ ----- --------- --------- ------- -------    ------- -------    ------- -------    ----
   1 !   31.2   0.0   3.1e-09   1.4e-07      17     173 ..      82     241 ..      77     285 .. 0.83

  Alignments for each domain:
  == domain 1    score: 31.2 bits;  conditional E-value: 3.1e-09
  Csnk1a1-aln  17 yklvrkigsgsfgdiylainitngeevavklesqkarhpql....lyesklykilqggvgiph..i.rwygqekdynvlvmdllgpsledlfnfcsrr 107
                  y   ++igsg+fg +  a++ +  ++va+k  ++ +  p l    l e ++ + ++    +p   i r  g       lvmdl+   l  ++      
     W06B3.2a  82 YEPTQNIGSGAFGIVCEAVETSSNQKVAIKKVAHASATPTLarrtLREIRVLRYINHPNIVPLrdIfRTKGPLGIDVFLVMDLMQNNLHHIIYGNEDP 179
                  677789************************9999999998744446777888877776666641122444544445669*************999999 PP

  Csnk1a1-aln 108 ftmktvlmladqmisrieyvhtknfihrdikpdnflmgigrhcnklflidfglakkyrdnrtrqhi 173
                  +  + +  +  q++  +ey+h+  + hrd+kp n+l+        l + dfg+ak   dn +++h 
     W06B3.2a 180 LEEHYINAFLGQLLRGLEYLHAACIAHRDLKPSNLLVNQ---DGTLRIADFGMAKC-ADNSSKKHD 241
                  ***********************************9865...457999*****975.688888774 PP

>> T27E9.3  CE21213	WBGene00000407	locus:cdk-5	serine\/threonine kinase (CDC2\/CDKX subfamily)	status:Confirmed	UniProt:
   #    score  bias  c-Evalue  i-Evalue hmmfrom  hmm to    alifrom  ali to    envfrom  env to     acc
 ---   ------ ----- --------- --------- ------- -------    ------- -------    ------- -------    ----
   1 !   31.2   0.1   3.1e-09   1.4e-07      17     164 ..       4     151 ..       2     159 .. 0.80

  Alignments for each domain:
  == domain 1    score: 31.2 bits;  conditional E-value: 3.1e-09
  Csnk1a1-aln  17 yklvrkigsgsfgdiylainitngeevavk...lesqkarhpq.llyesklykilqggvgiphirwygqekdyn..vlvmdllgpsledlfnfcsrrf 108
                  y  + kig g++g ++ a n   ge va+k   l+ +    p   l e     il+       +r y   +  n   lv++     l+ +f+     +
      T27E9.3   4 YDKMEKIGEGTYGTVFKARNKNSGEIVALKrvrLDDDDEGVPSsALREI---CILRELKHRNVVRLYDVVHSENklTLVFEYCDQDLKKFFDSLNGYM 98 
                  77889**********************9772225555554443134444...456666666778888766655522689999**************** PP

  Csnk1a1-aln 109 tmktvlmladqmisrieyvhtknfihrdikpdnflmgigrhcnklflidfglakky 164
                    +t   l  q++  + + h++ ++hrd+kp+n+l+        l l dfgla+ +
      T27E9.3  99 DAQTARSLMLQLLRGLSFCHAHHVLHRDLKPQNLLINTN---GTLKLADFGLARAF 151
                  ***********************************9754...57899*****9875 PP

>> F32D8.1  CE41398	WBGene00009326	calcium\/calmodulin dependent protein kinase	status:Partially_confirmed	UniProt:Q1996
   #    score  bias  c-Evalue  i-Evalue hmmfrom  hmm to    alifrom  ali to    envfrom  env to     acc
 ---   ------ ----- --------- --------- ------- -------    ------- -------    ------- -------    ----
   1 !   31.1   0.1   3.3e-09   1.5e-07      16     162 ..      70     215 ..      63     261 .. 0.84

  Alignments for each domain:
  == domain 1    score: 31.1 bits;  conditional E-value: 3.3e-09
  Csnk1a1-aln  16 kyklvrkigsgsfgdiylainitngeevavklesqkarhpqlly...esklykilqggvgiphirwygqekdynvlvmdllgpsledlfnfcsr..rf 108
                  +y +   ig g f  ++l+    +g + a+k   ++a   + ++   e ++  ++q    i  i  +  e++y ++          dl++   +  r+
      F32D8.1  70 QYEIGAIIGKGNFSSVHLTRRKEDGTKCALKQVEKRAMRGKCFFvdnEVEMLSLIQHDHIISIIDAFSTENQYFIVFEH---AQYGDLYETIRKngRI 164
                  6888889************************888888777766533377889999******************877654...4556666665542266 PP

  Csnk1a1-aln 109 tmktvlmladqmisrieyvhtknfihrdikpdnflmgigrhcnklflidfglak 162
                        +++ q+ s ++y+h +n++hrd+kp+n+l+ + +   k  l dfgla 
      F32D8.1 165 EEPDAAIITLQVASALNYLHERNVVHRDVKPENLLL-VDKFSVK--LCDFGLAC 215
                  6677889999***********************987.5666655..67999985 PP

>> W06B3.2c  CE39526	WBGene00004859	locus:sma-5	status:Partially_confirmed	UniProt:Q2PJ67	protein_id:CAJ55255.1
   #    score  bias  c-Evalue  i-Evalue hmmfrom  hmm to    alifrom  ali to    envfrom  env to     acc
 ---   ------ ----- --------- --------- ------- -------    ------- -------    ------- -------    ----
   1 !   31.2   0.0   3.3e-09   1.5e-07      17     173 ..     105     264 ..     100     308 .. 0.83

  Alignments for each domain:
  == domain 1    score: 31.2 bits;  conditional E-value: 3.3e-09
  Csnk1a1-aln  17 yklvrkigsgsfgdiylainitngeevavklesqkarhpql....lyesklykilqggvgiph..i.rwygqekdynvlvmdllgpsledlfnfcsrr 107
                  y   ++igsg+fg +  a++ +  ++va+k  ++ +  p l    l e ++ + ++    +p   i r  g       lvmdl+   l  ++      
     W06B3.2c 105 YEPTQNIGSGAFGIVCEAVETSSNQKVAIKKVAHASATPTLarrtLREIRVLRYINHPNIVPLrdIfRTKGPLGIDVFLVMDLMQNNLHHIIYGNEDP 202
                  667789************************9999999998744446777888877776666641122444544445669*************999999 PP

  Csnk1a1-aln 108 ftmktvlmladqmisrieyvhtknfihrdikpdnflmgigrhcnklflidfglakkyrdnrtrqhi 173
                  +  + +  +  q++  +ey+h+  + hrd+kp n+l+        l + dfg+ak   dn +++h 
     W06B3.2c 203 LEEHYINAFLGQLLRGLEYLHAACIAHRDLKPSNLLVNQ---DGTLRIADFGMAKC-ADNSSKKHD 264
                  ***********************************9865...457999*****975.688888774 PP

>> W04B5.5  CE20142	WBGene00021022	protein kinase	status:Confirmed	UniProt:Q9UA62	protein_id:CCD68653.1
   #    score  bias  c-Evalue  i-Evalue hmmfrom  hmm to    alifrom  ali to    envfrom  env to     acc
 ---   ------ ----- --------- --------- ------- -------    ------- -------    ------- -------    ----
   1 !   30.2   0.0   6.4e-09   2.9e-07      16     214 ..      25     241 ..      14     254 .. 0.69

  Alignments for each domain:
  == domain 1    score: 30.2 bits;  conditional E-value: 6.4e-09
  Csnk1a1-aln  16 kyklvrkigsgsfgdiylaini..tnge..evavklesq....k.arhpqllyesk.lykilqggvgiphi.rwygqekdynvlvmdllgpsledlfn 102
                   y + + +g gsf  +yla      n e  eva+k+  +    k    p +  e + l  i +     p i   y   +d + l + l      dl  
      W04B5.5  25 DYSVEKEVGEGSFSTVYLARRKepKNDEnpEVALKICLKrlilKnKMVPYIHREKEaLALISREENAHPGIvTLYATFQDSESLYFVLEYAKYGDLCT 122
                  688889999********997542245553478888665411112133455555554244555566666655256777777777777666666677666 PP

  Csnk1a1-aln 103 fcsr....rftmktvlmladqmisrieyvhtknfihrdikpdnflmgigrhcnklflidfglakkyrdnrtrqhipyredk......nltgtaryasi 190
                  +  +    +f +      a +++s +e++h   +ihrd+k dn+l+       +++l dfg +k   d +  q  p  e++       + gta + + 
      W04B5.5 123 LMQKqpdsKFNVADSRYYAANLLSALEHIHKLGIIHRDVKADNLLVK---SDGRIMLTDFGSSKFLSDYQKIQENPVEEEQptgrrsSFVGTAFFVTP 217
                  65542222799999999***************************985...456899********9999999999999887622222245677777777 PP

  Csnk1a1-aln 191 nahlgieqsrrddmeslgyvlmyf 214
                  +   g e s   d+ ++   l  f
      W04B5.5 218 ELLTGSEMSPSSDLWAFSVTLYLF 241
                  777777777777777776666555 PP

>> F42G8.3a  CE31695	WBGene00004056	locus:pmk-2	protein kinase	status:Partially_confirmed	UniProt:Q8MXI4	protein_id:CCD6
   #    score  bias  c-Evalue  i-Evalue hmmfrom  hmm to    alifrom  ali to    envfrom  env to     acc
 ---   ------ ----- --------- --------- ------- -------    ------- -------    ------- -------    ----
   1 !   30.8   0.0   4.2e-09   1.9e-07       8     163 ..      40     216 ..      36     232 .. 0.80

  Alignments for each domain:
  == domain 1    score: 30.8 bits;  conditional E-value: 4.2e-09
  Csnk1a1-aln   8 kaefivggkyklvrkigsgsfgdiylainitngeevavkl...esqkarhpqlly.esklykilqggvgiphirwygqekdy....nvl.vmdllgps 96 
                  k+++++   y+ ++ +g g++g +  a     g+ va+k      q + h +  y e kl + lq    +  i  +  + d     nv  v  l+g  
     F42G8.3a  40 KTKWVLPQWYNSLKPLGEGAYGVVCTAEYEPTGDRVAIKKffrPFQSTIHAKRTYrELKLLRTLQHDNVLEMIDVFTPDPDAsslnNVYfVSVLMGSD 137
                  67778888899999************************96222468999999888578******************9998862222554245566777 PP

  Csnk1a1-aln  97 ledlfnfcsrrftmktvlmladqmisrieyvhtknfihrdikpdnflmgigrhcn...............klf.lidfglakk 163
                  l++++++  +r+t   + +l  q++  ++y+h+  +ihrd+kp n+   +   c+                +f ++dfgla+ 
     F42G8.3a 138 LQNIMKI--QRLTDEQIQLLIYQVLRGLKYIHSAGIIHRDLKPSNIA--VNERCEvkvflsfsqlsflilSFFkILDFGLARA 216
                  7777654..89**********************************75..6677777788888888888774442568888875 PP

>> B0285.1c  CE44020	WBGene00007135	locus:cdtl-7	status:Partially_confirmed	UniProt:C8JQR0	protein_id:CBB15981.1
   #    score  bias  c-Evalue  i-Evalue hmmfrom  hmm to    alifrom  ali to    envfrom  env to     acc
 ---   ------ ----- --------- --------- ------- -------    ------- -------    ------- -------    ----
   1 !   29.4   0.3   1.1e-08   5.1e-07      16     165 ..     310     470 ..     299     501 .. 0.74

  Alignments for each domain:
  == domain 1    score: 29.4 bits;  conditional E-value: 1.1e-08
  Csnk1a1-aln  16 kyklvrkigsgsfgdiylainitngeeva...vklesqkarhpq.llyesklykilqg.......gvgiphirwyg..qekdynvlvmdllgpsledl 100
                  +y ++ +ig g++g++y a+n   ge+va   v+le +k   p   + e k+ + l+         + i  i      + +    lv++ +   l  l
     B0285.1c 310 HYTMLDQIGEGTYGQVYKAVNNLTGEQVAlkrVRLENEKEGFPItAIREIKILRQLHHknivrlmDIVIDDISMDElkRTRANFYLVFEYVDHDLIGL 407
                  699999**********************9444569****99985246677776655431111111345566655441133445579999999999999 PP

  Csnk1a1-aln 101 fnfcs.rrftmktvlmladqmisrieyvhtknfihrdikpdnflmgigrhcnklflidfglakkyr 165
                  ++      f    +  l  q++  + y+h   f+hrdik  n+l+       +l + d+gla+ + 
     B0285.1c 408 LESKElVDFNKDQICSLFKQLLEGLAYIHNTGFLHRDIKCSNILVN---NKGELKIADLGLARLWE 470
                  8876525799999******************************986...44578889999998664 PP

>> C45B11.1b  CE40446	WBGene00006443	locus:pak-2	P21-Rho-binding domain \; Eukaryotic protein kinase domain	status:Confi
   #    score  bias  c-Evalue  i-Evalue hmmfrom  hmm to    alifrom  ali to    envfrom  env to     acc
 ---   ------ ----- --------- --------- ------- -------    ------- -------    ------- -------    ----
   1 !   30.8   0.0   4.3e-09   1.9e-07      21     163 ..     233     372 ..     217     413 .. 0.78

  Alignments for each domain:
  == domain 1    score: 30.8 bits;  conditional E-value: 4.3e-09
  Csnk1a1-aln  21 rkigsgsfgdiylainitngeevavk.lesqkarhpqllye.sklykilqggvgiphirwygqe..kdynvlvmdll.gpsledlfnfcsrrftmktv 113
                  ++ig gs g +  a +i+  + vavk ++ +k +  +ll++   + +  q       +r++      d   +vm+++ g sl d++   + r+t   +
    C45B11.1b 233 KQIGEGSTGVVEAAYKISTKQIVAVKrMNLRKQQRRELLFNeVSILRQYQH---PNIVRFFSSHlvDDELWVVMEFMeGGSLTDIV--TATRMTEPQI 325
                  78***********************94566777777777750444455554...44456665542134445677765499****97..5789****** PP

  Csnk1a1-aln 114 lmladqmisrieyvhtknfihrdikpdnflmgigrhcnklflidfglakk 163
                    ++ q++  ++++h++++ihrdik d +l+        + l dfg++ +
    C45B11.1b 326 ATISRQVLGALDFLHARKVIHRDIKSDSILLKRD---GTVKLTDFGFCGQ 372
                  ****************************998533...3455677776655 PP

>> C45B11.1a  CE40445	WBGene00006443	locus:pak-2	serine\/threonine kinase (PAK\/STE20 subfamily)	status:Confirmed	UniPro
   #    score  bias  c-Evalue  i-Evalue hmmfrom  hmm to    alifrom  ali to    envfrom  env to     acc
 ---   ------ ----- --------- --------- ------- -------    ------- -------    ------- -------    ----
   1 !   30.8   0.0   4.3e-09   1.9e-07      21     163 ..     235     374 ..     219     415 .. 0.78

  Alignments for each domain:
  == domain 1    score: 30.8 bits;  conditional E-value: 4.3e-09
  Csnk1a1-aln  21 rkigsgsfgdiylainitngeevavk.lesqkarhpqllye.sklykilqggvgiphirwygqe..kdynvlvmdll.gpsledlfnfcsrrftmktv 113
                  ++ig gs g +  a +i+  + vavk ++ +k +  +ll++   + +  q       +r++      d   +vm+++ g sl d++   + r+t   +
    C45B11.1a 235 KQIGEGSTGVVEAAYKISTKQIVAVKrMNLRKQQRRELLFNeVSILRQYQH---PNIVRFFSSHlvDDELWVVMEFMeGGSLTDIV--TATRMTEPQI 327
                  78***********************94566777777777750444455554...44456665542134445677765499****97..5789****** PP

  Csnk1a1-aln 114 lmladqmisrieyvhtknfihrdikpdnflmgigrhcnklflidfglakk 163
                    ++ q++  ++++h++++ihrdik d +l+        + l dfg++ +
    C45B11.1a 328 ATISRQVLGALDFLHARKVIHRDIKSDSILLKRD---GTVKLTDFGFCGQ 374
                  ****************************998533...3455677776655 PP

>> DC2.7c  CE46760	WBGene00017083	locus:kin-33	status:Partially_confirmed	UniProt:Q59DM0	protein_id:CCD68545.1
   #    score  bias  c-Evalue  i-Evalue hmmfrom  hmm to    alifrom  ali to    envfrom  env to     acc
 ---   ------ ----- --------- --------- ------- -------    ------- -------    ------- -------    ----
   1 !   30.7   0.0   4.5e-09     2e-07      14     162 ..      15     168 ..       2     237 .. 0.71

  Alignments for each domain:
  == domain 1    score: 30.7 bits;  conditional E-value: 4.5e-09
  Csnk1a1-aln  14 ggkyklvrkigsgsfgdiyl.ainitngeevavk.lesqkarhpqllyesklykilqggvgip.h...irwygqek..dynvlvmdllgpsledlfnf 103
                    ky+++  +g g+fg + l  ++   ge va+k +e+   +  q+  + k   il   +  p h   ir+       ++  l+m+       dlf+ 
       DC2.7c  15 TEKYQVLGLLGKGTFGKVLLiELESLPGEAVAMKeIEASGEHVEQITLNVKKEYILTKRLSAPgHenvIRFLSIRTmpEHYFLIMEYAD--GGDLFDK 110
                  579**************9772578889******94566666667898888888888877777642444898876542267778888754..4688888 PP

  Csnk1a1-aln 104 csr..rftmktvlmladqmisrieyvhtknfihrdikpdnflmgigrhcnklflidfglak 162
                   s   r+t         q+i+ + y+h+k + hrdikp+n+++    ++  l + dfgl  
       DC2.7c 111 ISSeyRLTSSQAHGYFKQLIAGLRYIHSKGVTHRDIKPENLMLT---KAGVLKITDFGLGT 168
                  7752266777788899************************9875...44567778888865 PP

>> B0285.1b  CE44061	WBGene00007135	locus:cdtl-7	status:Partially_confirmed	UniProt:C8JQQ9	protein_id:CBB15978.1
   #    score  bias  c-Evalue  i-Evalue hmmfrom  hmm to    alifrom  ali to    envfrom  env to     acc
 ---   ------ ----- --------- --------- ------- -------    ------- -------    ------- -------    ----
   1 !   29.4   0.3   1.1e-08   5.1e-07      16     165 ..     310     470 ..     299     501 .. 0.74

  Alignments for each domain:
  == domain 1    score: 29.4 bits;  conditional E-value: 1.1e-08
  Csnk1a1-aln  16 kyklvrkigsgsfgdiylainitngeeva...vklesqkarhpq.llyesklykilqg.......gvgiphirwyg..qekdynvlvmdllgpsledl 100
                  +y ++ +ig g++g++y a+n   ge+va   v+le +k   p   + e k+ + l+         + i  i      + +    lv++ +   l  l
     B0285.1b 310 HYTMLDQIGEGTYGQVYKAVNNLTGEQVAlkrVRLENEKEGFPItAIREIKILRQLHHknivrlmDIVIDDISMDElkRTRANFYLVFEYVDHDLIGL 407
                  699999**********************9444569****99985246677776655431111111345566655441133445579999999999999 PP

  Csnk1a1-aln 101 fnfcs.rrftmktvlmladqmisrieyvhtknfihrdikpdnflmgigrhcnklflidfglakkyr 165
                  ++      f    +  l  q++  + y+h   f+hrdik  n+l+       +l + d+gla+ + 
     B0285.1b 408 LESKElVDFNKDQICSLFKQLLEGLAYIHNTGFLHRDIKCSNILVN---NKGELKIADLGLARLWE 470
                  8876525799999******************************986...44578889999998664 PP

>> C44C10.7  CE05414	WBGene00008088	serine\/threonine kinase	status:Predicted	UniProt:Q18615	protein_id:CAA93637.1
   #    score  bias  c-Evalue  i-Evalue hmmfrom  hmm to    alifrom  ali to    envfrom  env to     acc
 ---   ------ ----- --------- --------- ------- -------    ------- -------    ------- -------    ----
   1 !   30.6   0.0   4.8e-09   2.2e-07      12     208 ..      43     252 ..      32     282 .. 0.75

  Alignments for each domain:
  == domain 1    score: 30.6 bits;  conditional E-value: 4.8e-09
  Csnk1a1-aln  12 ivgg...kyklvrkigsgsfgdiylainitng.eevavkle..sqkarhpqllyesklykilqggvgiphirw......ygqekdynvlvmdllgpsl 97 
                  ivg    +y ++  +g g+fg +y ++++ +  +++a+k    s  +r      e  + + ++    + + r+      + q+     +vm   g  +
     C44C10.7  43 IVGDnvrNYEIISVLGGGAFGTVYSCVDVDDRlNQLAIKAMdlSTVTRENSYKLELMVLQRVETLSEVEQTRFsklignFIQDSSLGFFVMHKEGECV 140
                  55542226999******************8753788998752244555555555544444444444454444322222277999999*********** PP

  Csnk1a1-aln  98 edlf.nfcsrrftmktvlmladqmisrieyvhtknfihrdikpdnflmgigrh.cnklflidfglakkyrdnrtrqhipy.redknltgtaryasina 192
                  ++++    s rf+   vl +   m   +  +h   fihrd +  n+l+         + ++dfg+ +++ + r +  ip    d ++ g   ++s+n 
     C44C10.7 141 DEVWmRNKSGRFSASNVLKIVHCMAHGLRSLHKIGFIHRDCHAGNILFASRLTpTAPVKIVDFGIGRRFANRRGHP-IPSpSRDIDFLGC-EHCSVNV 236
                  9986257899************************************99865441567899*********8777654.5541567777775.689**** PP

  Csnk1a1-aln 193 hlgieqsrrddmeslg 208
                  h+g     +dd+ s+ 
     C44C10.7 237 HVGGIPGPKDDFLSMV 252
                  **99889999987654 PP

>> R11G1.4b  CE39616	WBGene00004727	locus:sax-1	status:Confirmed	UniProt:Q2L6W9	protein_id:CCD62664.1
   #    score  bias  c-Evalue  i-Evalue hmmfrom  hmm to    alifrom  ali to    envfrom  env to     acc
 ---   ------ ----- --------- --------- ------- -------    ------- -------    ------- -------    ----
   1 !   30.6   0.1   4.9e-09   2.2e-07      17     166 ..      87     237 ..      78     249 .. 0.74

  Alignments for each domain:
  == domain 1    score: 30.6 bits;  conditional E-value: 4.9e-09
  Csnk1a1-aln  17 yklvrkigsgsfgdiylainitngeevavkl..esqkarhpqllyesklykilqggvgiphirwygqekdynv..lvmdllgpsledlfnfcsrr..f 108
[truncated: 419,296 more chars]
