# Supplementary material for: Potential Conservation of Circadian Clock Proteins in the phylum Nematoda as Revealed by Bioinformatic Searches
Source: PLoS One. 2014 Nov 14;9(11):e112871. doi: 10.1371/journal.pone.0112871 (PMC4232591; doi:10.1371/journal.pone.0112871)
Supplement: File S1 — HMM profiles used in this work and HMMsearch results. (ZIP) [file pone.0112871.s007.zip › HMMs-CE/Mamiferos/Cry2-aln.fasta.hmm.res]

# hmmsearch :: search profile(s) against a sequence database
# HMMER 3.0 (March 2010); http://hmmer.org/
# Copyright (C) 2010 Howard Hughes Medical Institute.
# Freely distributed under the GNU General Public License (GPLv3).
# - - - - - - - - - - - - - - - - - - - - - - - - - - - - - - - - - - - -
# query HMM file:                  Cry2-aln.fasta.hmm
# target sequence database:        ../../../../ProteomasGus/wormpep229
# Max sensitivity mode:            on [all heuristic filters off]
# - - - - - - - - - - - - - - - - - - - - - - - - - - - - - - - - - - - -

Query:       Cry2-aln  [M=593]
Scores for complete sequences (score includes all domains):
   --- full sequence ---   --- best 1 domain ---    -#dom-
    E-value  score  bias    E-value  score  bias    exp  N  Sequence   Description
    ------- ------ -----    ------- ------ -----   ---- --  --------   -----------
  ------ inclusion threshold ------
        1.8    7.4   2.0         10    4.9   0.0    2.1  2  F54B11.7   CE05931	WBGene00010030	status:Partially_confirmed
        2.3    7.0   1.3        2.9    6.7   0.9    1.1  1  C39D10.5   CE27105	WBGene00016532	status:Confirmed	UniProt:Q
        3.4    6.4   0.3        6.5    5.5   0.2    1.4  1  T09A12.4d  CE37723	WBGene00003656	locus:nhr-66	status:Partia
        3.9    6.3   0.3        7.4    5.3   0.2    1.3  1  T09A12.4c  CE31063	WBGene00003656	locus:nhr-66	status:Partia
          4    6.2   0.0         14    4.5   0.0    1.7  2  H24K24.4   CE36942	WBGene00019241	RNA-binding protein	status
        4.3    6.1   0.4        6.9    5.5   0.2    1.3  1  Y67D8C.6   CE22778	WBGene00022070	status:Partially_confirmed
        4.9    5.9   2.5        3.6    6.4   0.4    1.6  2  F21G4.2    CE09548	WBGene00003410	locus:mrp-4	multidrug resi
        6.1    5.6   0.0        9.9    4.9   0.0    1.2  1  T10B5.6    CE18236	WBGene00020392	locus:knl-3	status:Partial
        8.7    5.1   0.1        8.5    5.1   0.0    1.0  1  C34C6.8    CE08568	WBGene00000432	locus:ceh-7	Homeobox domai
        9.6    5.0   0.1         10    4.9   0.1    1.0  1  F53G12.13  CE40458	WBGene00045049	status:Confirmed	UniProt:A


Domain annotation for each sequence (and alignments):
>> F54B11.7  CE05931	WBGene00010030	status:Partially_confirmed	UniProt:Q20742	protein_id:CAA94139.1
   #    score  bias  c-Evalue  i-Evalue hmmfrom  hmm to    alifrom  ali to    envfrom  env to     acc
 ---   ------ ----- --------- --------- ------- -------    ------- -------    ------- -------    ----
   1 ?    1.1   0.6     0.058   1.5e+02     531     582 ..      54     104 ..      44     115 .. 0.82
   2 ?    4.9   0.0    0.0039        10     483     530 ..     126     171 ..     121     210 .. 0.66

  Alignments for each domain:
  == domain 1    score: 1.1 bits;  conditional E-value: 0.058
  Cry2-aln 531 epvaepsssqagsvssagprplpsgpaspkrkleaaeeppgeelskrarvae 582
               + v+ep+  +  svs + p + p+ pa pk  l  ++    +el     ++e
  F54B11.7  54 SDVTEPAKKKHNSVSPTTPPAKPKEPA-PKTSLSKSDSGSADELKYSNLLVE 104
               5799*******************9997.999999999999999876665555 PP

  == domain 2    score: 4.9 bits;  conditional E-value: 0.0039
  Cry2-aln 483 vdyprpivnhaetsrlniermkqiyqqlsryrglcllasvpscvedls 530
               v+  +  v + et+ ln e++ ++y  +   rg+  +    + v+++ 
  F54B11.7 126 VNNTKNAVSKIETTALNAEKLDEVYGMIHEMRGILYVI--ATKVDEIH 171
               5566788999***********************86543..33444443 PP

>> C39D10.5  CE27105	WBGene00016532	status:Confirmed	UniProt:Q18526	protein_id:CCD63855.1
   #    score  bias  c-Evalue  i-Evalue hmmfrom  hmm to    alifrom  ali to    envfrom  env to     acc
 ---   ------ ----- --------- --------- ------- -------    ------- -------    ------- -------    ----
   1 ?    6.7   0.9    0.0011       2.9     528     580 ..      59     109 ..      44     122 .. 0.78

  Alignments for each domain:
  == domain 1    score: 6.7 bits;  conditional E-value: 0.0011
  Cry2-aln 528 dlsepvaepsssqagsvssagprplpsgpaspkrkleaaeeppgeelskrarv 580
                ls++v ep s+q   vss+ p p ++ + s krk  + +    +el k+++ 
  C39D10.5  59 PLSQAVPEPDSTQPEVVSSTQPDPSAQLTGSRKRKSSSPK--KWDELHKKSNH 109
               599***********************99999999976544..45677777654 PP

>> T09A12.4d  CE37723	WBGene00003656	locus:nhr-66	status:Partially_confirmed	UniProt:Q5W611	protein_id:CCD63565.1
   #    score  bias  c-Evalue  i-Evalue hmmfrom  hmm to    alifrom  ali to    envfrom  env to     acc
 ---   ------ ----- --------- --------- ------- -------    ------- -------    ------- -------    ----
   1 ?    5.5   0.2    0.0025       6.5     508     558 ..      22      72 ..      18      95 .. 0.87

  Alignments for each domain:
  == domain 1    score: 5.5 bits;  conditional E-value: 0.0025
   Cry2-aln 508 qqlsryrglcllasvpscvedlsepvaepsssqagsvssagprplpsgpas 558
                 q++r  g+ ll +v s     s++ +eps+sqa +v sa + p ps  +s
  T09A12.4d  22 LQFARLDGFNLLPAVGSPAIPSSSSCSEPSTSQASTVVSAPTLPPPSPLTS 72 
                5899*********************************99988777765554 PP

>> T09A12.4c  CE31063	WBGene00003656	locus:nhr-66	status:Partially_confirmed	UniProt:Q8MXH2	protein_id:CCD63564.1
   #    score  bias  c-Evalue  i-Evalue hmmfrom  hmm to    alifrom  ali to    envfrom  env to     acc
 ---   ------ ----- --------- --------- ------- -------    ------- -------    ------- -------    ----
   1 ?    5.3   0.2    0.0029       7.4     508     558 ..      96     146 ..      92     168 .. 0.87

  Alignments for each domain:
  == domain 1    score: 5.3 bits;  conditional E-value: 0.0029
   Cry2-aln 508 qqlsryrglcllasvpscvedlsepvaepsssqagsvssagprplpsgpas 558
                 q++r  g+ ll +v s     s++ +eps+sqa +v sa + p ps  +s
  T09A12.4c  96 LQFARLDGFNLLPAVGSPAIPSSSSCSEPSTSQASTVVSAPTLPPPSPLTS 146
                5899*********************************99988777765554 PP

>> H24K24.4  CE36942	WBGene00019241	RNA-binding protein	status:Partially_confirmed	UniProt:Q9N5L0	protein_id:CCD72437.1
   #    score  bias  c-Evalue  i-Evalue hmmfrom  hmm to    alifrom  ali to    envfrom  env to     acc
 ---   ------ ----- --------- --------- ------- -------    ------- -------    ------- -------    ----
   1 ?    4.5   0.0    0.0053        14     459     491 ..      62      94 ..      48     104 .. 0.87
   2 ?   -1.8   0.0      0.43   1.1e+03      87     110 ..     572     597 ..     561     600 .. 0.72

  Alignments for each domain:
  == domain 1    score: 4.5 bits;  conditional E-value: 0.0053
  Cry2-aln 459 psryiyepwnapesiqkaakciigvdyprpivn 491
                s y y  +++pe  qka + + g dy + i+ 
  H24K24.4  62 MSDYAYVTFETPEDAQKAINLVDGYDYKKFILS 94 
               689************************998865 PP

  == domain 2    score: -1.8 bits;  conditional E-value: 0.43
  Cry2-aln  87 klnsrlf.vvrgqpadvfprl.fkew 110
               k     f v r qp d+fp+  ++ew
  H24K24.4 572 KYTGDAFsVTRVQPVDMFPQTnHMEW 597
               555444427799*******8636788 PP

>> Y67D8C.6  CE22778	WBGene00022070	status:Partially_confirmed	UniProt:Q9GUN7	protein_id:CCD74095.1
   #    score  bias  c-Evalue  i-Evalue hmmfrom  hmm to    alifrom  ali to    envfrom  env to     acc
 ---   ------ ----- --------- --------- ------- -------    ------- -------    ------- -------    ----
   1 ?    5.5   0.2    0.0027       6.9     519     570 ..      60     116 ..      51     134 .. 0.74

  Alignments for each domain:
  == domain 1    score: 5.5 bits;  conditional E-value: 0.0027
  Cry2-aln 519 lasvpscvedlsepvaepsssqa.g...svs.sagprplpsgpaspkrkleaaeepp 570
               +   p +ve+l +pv e++s +a g   s+s +  +  lp+g  s kr + ++ e  
  Y67D8C.6  60 VVMAPDAVEELDDPVPESTSEEAaGpsaSMSlKRSAEDLPDGEPSTKRPISSTMEGS 116
               556799***********999876342112331234567999*99***9988776655 PP

>> F21G4.2  CE09548	WBGene00003410	locus:mrp-4	multidrug resistance-associated protein	status:Partially_confirmed	UniPro
   #    score  bias  c-Evalue  i-Evalue hmmfrom  hmm to    alifrom  ali to    envfrom  env to     acc
 ---   ------ ----- --------- --------- ------- -------    ------- -------    ------- -------    ----
   1 ?    6.4   0.4    0.0014       3.6     383     436 ..     137     195 ..      73     228 .. 0.83
   2 ?   -2.6   0.0      0.73   1.9e+03     129     164 ..    1506    1545 ..    1498    1547 .. 0.71

  Alignments for each domain:
  == domain 1    score: 6.4 bits;  conditional E-value: 0.0014
  Cry2-aln 383 fltrgdlwvswes.gvrvfdellldadfsvn.agswmwls...csaffqqffhcycpvg 436
               ++t g l++sw    +  + ell   +  vn a +w w+    c aff  ff c     
   F21G4.2 137 IVTSGGLFISWLVfTISAIPELLYWIQQIVNpAEAWNWIDyprCIAFFIWFFCCAFETY 195
               6899*******7537999*******9999996789***95555*********9976555 PP

  == domain 2    score: -2.6 bits;  conditional E-value: 0.73
  Cry2-aln  129 daaimkmake....agvevvtenshtlydldriielngqk 164 
                da i k  +e    a v  ++    t+ d drii ln  k
   F21G4.2 1506 DALIQKTIREefanATVLTIAHRLNTIMDYDRIIVLNDGK 1545
                55555555543322566667778899**********9766 PP

>> T10B5.6  CE18236	WBGene00020392	locus:knl-3	status:Partially_confirmed	UniProt:O76406	protein_id:CCD74226.1
   #    score  bias  c-Evalue  i-Evalue hmmfrom  hmm to    alifrom  ali to    envfrom  env to     acc
 ---   ------ ----- --------- --------- ------- -------    ------- -------    ------- -------    ----
   1 ?    4.9   0.0    0.0039       9.9     342     367 ..     311     336 ..     305     338 .. 0.90

  Alignments for each domain:
  == domain 1    score: 4.9 bits;  conditional E-value: 0.0039
  Cry2-aln 342 npealakwaegktgfpwidaimtqlr 367
               + eala+  e k gf  ida+m++++
   T10B5.6 311 EEEALARREEIKQGFERIDALMSKIK 336
               579*******************9875 PP

>> C34C6.8  CE08568	WBGene00000432	locus:ceh-7	Homeobox domain	status:Confirmed	UniProt:P20270	protein_id:CAA91264.1
   #    score  bias  c-Evalue  i-Evalue hmmfrom  hmm to    alifrom  ali to    envfrom  env to     acc
 ---   ------ ----- --------- --------- ------- -------    ------- -------    ------- -------    ----
   1 ?    5.1   0.0    0.0033       8.5      42      92 ..      24      76 ..       5      83 .. 0.72

  Alignments for each domain:
  == domain 1    score: 5.1 bits;  conditional E-value: 0.0033
  Cry2-aln 42 aavrgarcvrcvyildpwfaasssvginrwrfllq..sledldtslrklnsrl 92
                 r++ +v  +y+l+ +fa s  vg + +  l +  sl++ ++++   n r+
   C34C6.8 24 PRRRTTFTVEQLYLLEMYFAQSQYVGCDERERLARilSLDEYQVKIWFQNRRI 76
              4567888999****************987766544126666666665555554 PP

>> F53G12.13  CE40458	WBGene00045049	status:Confirmed	UniProt:A0A9S4	protein_id:CCD71710.1
   #    score  bias  c-Evalue  i-Evalue hmmfrom  hmm to    alifrom  ali to    envfrom  env to     acc
 ---   ------ ----- --------- --------- ------- -------    ------- -------    ------- -------    ----
   1 ?    4.9   0.1     0.004        10     409     468 ..      16      70 ..       4      76 .. 0.78

  Alignments for each domain:
  == domain 1    score: 4.9 bits;  conditional E-value: 0.004
   Cry2-aln 409 fsvnagswmwlscsaffqqffhcycpvgfgrrtdpsgdyirrylpklkgfpsryiyepwn 468
                f vn  s  wl c af       y p+    r     ++++   p+l +f +r   e w 
  F53G12.13  16 FDVNEPS--WLDCKAFAVLAQFKYTPLQNEARVK---QFMKDRTPNLMTFVTRMKEEFWS 70 
                5666666..6788888777777899*99888864...79999999999999999988885 PP


Internal pipeline statistics summary:
-------------------------------------
Query model(s):                            1  (593 nodes)
Target sequences:                      25547  (11210993 residues)
Passed MSV filter:                     25547  (1); expected 25547.0 (1)
Passed bias filter:                    25547  (1); expected 25547.0 (1)
Passed Vit filter:                     25547  (1); expected 25547.0 (1)
Passed Fwd filter:                     25547  (1); expected 25547.0 (1)
Initial search space (Z):              25547  [actual number of targets]
Domain search space  (domZ):              10  [number of targets reported over threshold]
# CPU time: 100.79u 0.02s 00:01:40.81 Elapsed: 00:00:26.64
# Mc/sec: 249.55
//
