# Supplementary material for: Potential Conservation of Circadian Clock Proteins in the phylum Nematoda as Revealed by Bioinformatic Searches
Source: PLoS One. 2014 Nov 14;9(11):e112871. doi: 10.1371/journal.pone.0112871 (PMC4232591; doi:10.1371/journal.pone.0112871)
Supplement: File S1 — HMM profiles used in this work and HMMsearch results. (ZIP) [file pone.0112871.s007.zip › HMMs-CE/Mamiferos/Cry1-aln.fasta.hmm.res]

# hmmsearch :: search profile(s) against a sequence database
# HMMER 3.0 (March 2010); http://hmmer.org/
# Copyright (C) 2010 Howard Hughes Medical Institute.
# Freely distributed under the GNU General Public License (GPLv3).
# - - - - - - - - - - - - - - - - - - - - - - - - - - - - - - - - - - - -
# query HMM file:                  Cry1-aln.fasta.hmm
# target sequence database:        ../../../../ProteomasGus/wormpep229
# Max sensitivity mode:            on [all heuristic filters off]
# - - - - - - - - - - - - - - - - - - - - - - - - - - - - - - - - - - - -

Query:       Cry1-aln  [M=587]
Scores for complete sequences (score includes all domains):
   --- full sequence ---   --- best 1 domain ---    -#dom-
    E-value  score  bias    E-value  score  bias    exp  N  Sequence   Description
    ------- ------ -----    ------- ------ -----   ---- --  --------   -----------
  ------ inclusion threshold ------
       0.23   10.4   0.1       0.37    9.7   0.1    1.2  1  T23D8.8    CE31068	WBGene00000476	locus:cfi-1	ARID DNA-bindi
        1.7    7.5   0.0        2.4    7.0   0.0    1.1  1  Y113G7A.10 CE40399	WBGene00013747	locus:spe-19	status:Partia
        1.8    7.4   0.0        2.4    7.0   0.0    1.1  1  C10B5.1    CE30722	WBGene00015670	status:Partially_confirmed
        3.1    6.6   0.0        4.5    6.1   0.0    1.1  1  Y71F9AL.16 CE25554	WBGene00000199	locus:arx-1	actin	status:C
        4.9    6.0   0.0        6.7    5.6   0.0    1.2  1  F54B11.7   CE05931	WBGene00010030	status:Partially_confirmed
        6.1    5.7   0.1        9.4    5.1   0.0    1.1  1  F58B3.5b   CE44702	WBGene00003415	locus:mars-1	status:Partia
        7.5    5.4   0.0        8.7    5.2   0.0    1.1  1  Y51A2A.6   CE20277	WBGene00013062	status:Predicted	UniProt:Q
        8.5    5.2   0.1         14    4.5   0.0    1.2  1  F58B3.5a   CE06007	WBGene00003415	locus:mars-1	methionyl-tRN
        8.7    5.2   0.0        9.9    5.0   0.0    1.1  1  T04B2.8    CE37847	WBGene00044018	status:Partially_confirmed
        8.7    5.2   0.0         11    4.8   0.0    1.1  1  R90.5c     CE45305	WBGene00011287	locus:glb-24	status:Confir
        9.6    5.0   0.1         16    4.3   0.1    1.3  1  T08G3.7    CE42974	WBGene00011619	Ank repeat, BRCA1 C Termin
        9.8    5.0   0.0         11    4.8   0.0    1.1  1  F16G10.3   CE44896	WBGene00017518	status:Partially_confirmed


Domain annotation for each sequence (and alignments):
>> T23D8.8  CE31068	WBGene00000476	locus:cfi-1	ARID DNA-binding protein	status:Confirmed	UniProt:O02326	protein_id:CAD36
   #    score  bias  c-Evalue  i-Evalue hmmfrom  hmm to    alifrom  ali to    envfrom  env to     acc
 ---   ------ ----- --------- --------- ------- -------    ------- -------    ------- -------    ----
   1 ?    9.7   0.1   0.00017      0.37     458     529 ..     342     409 ..     330     452 .. 0.74

  Alignments for each domain:
  == domain 1    score: 9.7 bits;  conditional E-value: 0.00017
  Cry1-aln 458 akcligvnypkpmvnhaeasrlniermkqiyqqlsryrglgllasvpsnpngnggllgyspgenipgcsssg 529
               a  l g  y    +   ea + n+er ++  qq    + lgl a     +ngngg +  s  e++ + +s+ 
   T23D8.8 342 ASGLFGTSYGAEQMAILEAHQRNLERAQRAVQQQVARQSLGLTAC----SNGNGGNIHNSGRESTSSNDSDI 409
               6778999999999999***********998888888899**9885....68999999999888887766654 PP

>> Y113G7A.10  CE40399	WBGene00013747	locus:spe-19	status:Partially_confirmed	UniProt:Q9U2Y6	protein_id:CAB60482.3
   #    score  bias  c-Evalue  i-Evalue hmmfrom  hmm to    alifrom  ali to    envfrom  env to     acc
 ---   ------ ----- --------- --------- ------- -------    ------- -------    ------- -------    ----
   1 ?    7.0   0.0    0.0011       2.4     183     237 ..      52     105 ..      35     120 .. 0.84

  Alignments for each domain:
  == domain 1    score: 7.0 bits;  conditional E-value: 0.0011
    Cry1-aln 183 sddhdekygvpsleelgfdtdglssavwpggetealtrlerhlerkawvanferp 237
                 +  h+ k g p+   + f t+g  sa w g  +     le h++ k++   f+ p
  Y113G7A.10  52 NITHESKTGPPAC-VMFFGTNGTHSATWQGHVSSFALPLECHINSKSYTHCFKSP 105
                 4568888887776.578**************9999999***********999988 PP

>> C10B5.1  CE30722	WBGene00015670	status:Partially_confirmed	UniProt:O16318	protein_id:CCD64079.1
   #    score  bias  c-Evalue  i-Evalue hmmfrom  hmm to    alifrom  ali to    envfrom  env to     acc
 ---   ------ ----- --------- --------- ------- -------    ------- -------    ------- -------    ----
   1 ?    7.0   0.0    0.0011       2.4     286     347 ..     124     187 ..     117     210 .. 0.79

  Alignments for each domain:
  == domain 1    score: 7.0 bits;  conditional E-value: 0.0011
  Cry1-aln 286 lygqllwreffyta..atnnprfdkmegnpicvqipwdknpealakwaegrtgfpwidaimtql 347
                y +l w e+   +  + +n  +d  + np+c+ +  +k+ e l    +gr  + + d  m + 
   C10B5.1 124 RYAKLCWTEIKDESipTKSNRILDEADVNPMCMLVGEEKENEVLIGMEDGRLAICYGDNGMFEC 187
               58899999987654214567779*****************************999999877654 PP

>> Y71F9AL.16  CE25554	WBGene00000199	locus:arx-1	actin	status:Confirmed	UniProt:Q9N4I0	protein_id:CCD73510.1
   #    score  bias  c-Evalue  i-Evalue hmmfrom  hmm to    alifrom  ali to    envfrom  env to     acc
 ---   ------ ----- --------- --------- ------- -------    ------- -------    ------- -------    ----
   1 ?    6.1   0.0    0.0021       4.5     532     584 ..     329     382 ..     305     384 .. 0.83

  Alignments for each domain:
  == domain 1    score: 6.1 bits;  conditional E-value: 0.0021
    Cry1-aln 532 sqgsgil.hyahgdsqqakllkqgrsslgtglsggkrpsqeedtqsigpkvqrq 584
                 s gs +   +a++  ++ k l +gr +++++lsgg+   +  d q i++k+qr 
  Y71F9AL.16 329 SGGSTMFkDFARKLQRDVKRLSDGRLQMSETLSGGRLKPKPIDVQVISHKMQRY 382
                 556655414667777788999*******************************96 PP

>> F54B11.7  CE05931	WBGene00010030	status:Partially_confirmed	UniProt:Q20742	protein_id:CAA94139.1
   #    score  bias  c-Evalue  i-Evalue hmmfrom  hmm to    alifrom  ali to    envfrom  env to     acc
 ---   ------ ----- --------- --------- ------- -------    ------- -------    ------- -------    ----
   1 ?    5.6   0.0    0.0031       6.7     463     503 ..     125     165 ..     116     229 .. 0.71

  Alignments for each domain:
  == domain 1    score: 5.6 bits;  conditional E-value: 0.0031
  Cry1-aln 463 gvnypkpmvnhaeasrlniermkqiyqqlsryrglgllasv 503
                vn  k  v + e++ ln e++ ++y  +   rg+  + + 
  F54B11.7 125 DVNNTKNAVSKIETTALNAEKLDEVYGMIHEMRGILYVIAT 165
               58999*****************************7554333 PP

>> F58B3.5b  CE44702	WBGene00003415	locus:mars-1	status:Partially_confirmed	UniProt:D3YT55	protein_id:CBK19452.1
   #    score  bias  c-Evalue  i-Evalue hmmfrom  hmm to    alifrom  ali to    envfrom  env to     acc
 ---   ------ ----- --------- --------- ------- -------    ------- -------    ------- -------    ----
   1 ?    5.1   0.0    0.0044       9.4     436     470 ..     280     314 ..     273     329 .. 0.88

  Alignments for each domain:
  == domain 1    score: 5.1 bits;  conditional E-value: 0.0044
  Cry1-aln 436 lrgfpakyiydpwnapegiqkvakcligvnypkpm 470
               l gf  k  y  ++ap g   ++kc++g n+ k  
  F58B3.5b 280 LDGFEKKVFYVWFDAPIGYLSITKCVLGDNWTKWW 314
               789***************************99865 PP

>> Y51A2A.6  CE20277	WBGene00013062	status:Predicted	UniProt:Q9XWP9	protein_id:CAA21601.1
   #    score  bias  c-Evalue  i-Evalue hmmfrom  hmm to    alifrom  ali to    envfrom  env to     acc
 ---   ------ ----- --------- --------- ------- -------    ------- -------    ------- -------    ----
   1 ?    5.2   0.0    0.0041       8.7     499     549 ..      16      66 ..       2      89 .. 0.83

  Alignments for each domain:
  == domain 1    score: 5.2 bits;  conditional E-value: 0.0041
  Cry1-aln 499 llasvpsnpngnggllgyspgenipgcsssgscsqgsgilhyahgdsqqak 549
                 +++  ++ng g   g+s++ +  ++ss  +  +g g  h+ hg   + +
  Y51A2A.6  16 ACTAIFVKNNGGGKNHGFSSASSSSSSSSEEGKKHGHGHHHHNHGRPSRPR 66 
               4556677899********************************999876655 PP

>> F58B3.5a  CE06007	WBGene00003415	locus:mars-1	methionyl-tRNA synthetase	status:Partially_confirmed	UniProt:Q20970	pro
   #    score  bias  c-Evalue  i-Evalue hmmfrom  hmm to    alifrom  ali to    envfrom  env to     acc
 ---   ------ ----- --------- --------- ------- -------    ------- -------    ------- -------    ----
   1 ?    4.5   0.0    0.0064        14     436     470 ..     280     314 ..     273     328 .. 0.88

  Alignments for each domain:
  == domain 1    score: 4.5 bits;  conditional E-value: 0.0064
  Cry1-aln 436 lrgfpakyiydpwnapegiqkvakcligvnypkpm 470
               l gf  k  y  ++ap g   ++kc++g n+ k  
  F58B3.5a 280 LDGFEKKVFYVWFDAPIGYLSITKCVLGDNWTKWW 314
               789***************************99865 PP

>> T04B2.8  CE37847	WBGene00044018	status:Partially_confirmed	UniProt:Q5FC70	protein_id:CAI46584.1
   #    score  bias  c-Evalue  i-Evalue hmmfrom  hmm to    alifrom  ali to    envfrom  env to     acc
 ---   ------ ----- --------- --------- ------- -------    ------- -------    ------- -------    ----
   1 ?    5.0   0.0    0.0046       9.9     178     222 ..      43      86 ..      28      99 .. 0.79

  Alignments for each domain:
  == domain 1    score: 5.0 bits;  conditional E-value: 0.0046
  Cry1-aln 178 cvtplsddhdekygvpsleelgfdtdglssavwpggetealtrle 222
               c  p   d ++    ps e +gfd +   s v+  g te+   l+
   T04B2.8  43 CQDPYGCDSNQG-HSPSRESVGFDINPAMSPVFEKGATESNFDLN 86 
               666666555443.469***********************876665 PP

>> R90.5c  CE45305	WBGene00011287	locus:glb-24	status:Confirmed	UniProt:E1B6T2	protein_id:CBW48433.1
   #    score  bias  c-Evalue  i-Evalue hmmfrom  hmm to    alifrom  ali to    envfrom  env to     acc
 ---   ------ ----- --------- --------- ------- -------    ------- -------    ------- -------    ----
   1 ?    4.8   0.0    0.0052        11     169     232 ..     136     210 ..     109     229 .. 0.70

  Alignments for each domain:
  == domain 1    score: 4.8 bits;  conditional E-value: 0.0052
  Cry1-aln 169 titseviekcvtplsddhde..kygvp.sleelgfdtdglssavwpg.get...ealtrle...rhle.rkawva 232
                +t e+++ ++  l +dh    +y      +   + ++glssavw   g+t    a  r e   +h e r+aw+a
    R90.5c 136 RVTVEILDTVIKNLDNDHARitQYLTEiGKQHRHLKAEGLSSAVWDDlGDTimdCARRRCEavrKHKElRRAWLA 210
               5899999999999999998622343321345566899********853665221233333322256555677776 PP

>> T08G3.7  CE42974	WBGene00011619	Ank repeat, BRCA1 C Terminus (BRCT) domain	status:Partially_confirmed	UniProt:Q9XU47	
   #    score  bias  c-Evalue  i-Evalue hmmfrom  hmm to    alifrom  ali to    envfrom  env to     acc
 ---   ------ ----- --------- --------- ------- -------    ------- -------    ------- -------    ----
   1 ?    4.3   0.1    0.0076        16      56     148 ..     385     475 ..     338     501 .. 0.85

  Alignments for each domain:
  == domain 1    score: 4.3 bits;  conditional E-value: 0.0076
  Cry1-aln  56 lqcledldanlrklnsrlfvirgqpadvfprlfkewnitklsieydsepfgkerdaaikklaseagvevivrishtlydldkiielnggqppl 148
                ++ledl+ n+r+    lf +r   adv   +  e  i  +  e   + + ke d  ++k+a +   e +  +sh + +  ki  + g  + l
   T08G3.7 385 TRVLEDLE-NVRQQRQFLFSVRNFTADVKKVIVGENLIDWFDPENKLKELLKEADQ-LNKFARKLRNESLTEMSHVFDEAAKIEGISGDSQSL 475
               57899*97.89******************************************996.799*****************9999988887777666 PP

>> F16G10.3  CE44896	WBGene00017518	status:Partially_confirmed	UniProt:O76589	protein_id:CCD69609.1
   #    score  bias  c-Evalue  i-Evalue hmmfrom  hmm to    alifrom  ali to    envfrom  env to     acc
 ---   ------ ----- --------- --------- ------- -------    ------- -------    ------- -------    ----
   1 ?    4.8   0.0    0.0053        11     158     226 ..      43     113 ..      39     173 .. 0.84

  Alignments for each domain:
  == domain 1    score: 4.8 bits;  conditional E-value: 0.0053
  Cry1-aln 158 skmeplei..pvetitseviekcvtplsddhdekygvpsleelgfdtdglssavwpggetealtrlerhle 226
               s m+p +     et+t+  ++ c + +  ++ +   +   e    d dg +    p g+t a++ l  + e
  F16G10.3  43 STMDPDDTvtAEETMTTPSMDVCYSDVGTKYANWNSIVLYEVQTVDQDGCTVLKCPAGKTPAVSSLYDKSE 113
               56777653114689******************99999999**********************998876655 PP


Internal pipeline statistics summary:
-------------------------------------
Query model(s):                            1  (587 nodes)
Target sequences:                      25547  (11210993 residues)
Passed MSV filter:                     25547  (1); expected 25547.0 (1)
Passed bias filter:                    25547  (1); expected 25547.0 (1)
Passed Vit filter:                     25547  (1); expected 25547.0 (1)
Passed Fwd filter:                     25547  (1); expected 25547.0 (1)
Initial search space (Z):              25547  [actual number of targets]
Domain search space  (domZ):              12  [number of targets reported over threshold]
# CPU time: 105.47u 0.05s 00:01:45.52 Elapsed: 00:00:28.22
# Mc/sec: 233.20
//
