# Supplementary material for: Potential Conservation of Circadian Clock Proteins in the phylum Nematoda as Revealed by Bioinformatic Searches
Source: PLoS One. 2014 Nov 14;9(11):e112871. doi: 10.1371/journal.pone.0112871 (PMC4232591; doi:10.1371/journal.pone.0112871)
Supplement: File S1 — HMM profiles used in this work and HMMsearch results. (ZIP) [file pone.0112871.s007.zip › HMMs-CE/Mamiferos/Clock-aln.fasta.hmm.res]

# hmmsearch :: search profile(s) against a sequence database
# HMMER 3.0 (March 2010); http://hmmer.org/
# Copyright (C) 2010 Howard Hughes Medical Institute.
# Freely distributed under the GNU General Public License (GPLv3).
# - - - - - - - - - - - - - - - - - - - - - - - - - - - - - - - - - - - -
# query HMM file:                  Clock-aln.fasta.hmm
# target sequence database:        ../../../../ProteomasGus/wormpep229
# Max sensitivity mode:            on [all heuristic filters off]
# - - - - - - - - - - - - - - - - - - - - - - - - - - - - - - - - - - - -

Query:       Clock-aln  [M=849]
Scores for complete sequences (score includes all domains):
   --- full sequence ---   --- best 1 domain ---    -#dom-
    E-value  score  bias    E-value  score  bias    exp  N  Sequence    Description
    ------- ------ -----    ------- ------ -----   ---- --  --------    -----------
    1.5e-17   63.4   0.0      7e-17   61.2   0.0    1.8  1  C25A1.11a   CE08377	WBGene00000095	locus:aha-1	aryl hydrocar
    2.6e-17   62.6   0.0    1.1e-16   60.5   0.0    1.8  1  C25A1.11b   CE44231	WBGene00000095	locus:aha-1	status:Confir
    2.7e-14   52.6   0.1    7.5e-07   28.0   0.0    2.5  2  F38A6.3b    CE42263	WBGene00001851	locus:hif-1	status:Confir
    2.9e-14   52.5   0.1    7.4e-07   28.0   0.0    2.4  2  F38A6.3a    CE38182	WBGene00001851	locus:hif-1	status:Confir
    3.1e-14   52.4   0.1    6.6e-07   28.2   0.0    2.2  2  F38A6.3d    CE38181	WBGene00001851	locus:hif-1	status:Confir
    3.3e-14   52.3   0.2    7.3e-07   28.0   0.0    2.4  2  F38A6.3e    CE46300	WBGene00001851	locus:hif-1	status:Confir
    8.7e-11   41.0   0.3    3.9e-06   25.6   0.0    2.3  2  C15C8.2a    CE30427	WBGene00000521	locus:cky-1	Human ARNT-in
    1.6e-09   36.8   4.5    4.4e-06   25.5   0.0    2.5  2  C15C8.2b    CE41867	WBGene00000521	locus:cky-1	status:Confir
    6.1e-09   34.9   0.1    2.5e-05   22.9   0.0    2.0  2  T01D3.2     CE30446	WBGene00011327	locus:hlh-34	single minde
    2.4e-08   32.9   0.3    0.00013   20.6   0.1    2.8  3  C41G7.5a    CE20561	WBGene00000096	locus:ahr-1	aryl hydrocar
    6.4e-08   31.5   0.1    0.00012   20.7   0.1    2.2  2  C41G7.5b    CE38293	WBGene00000096	locus:ahr-1	status:Confir
      2e-07   29.9   0.1    5.1e-07   28.5   0.0    1.6  1  F38A6.3c    CE32019	WBGene00001851	locus:hif-1	status:Confir
      2e-06   26.6   0.2    2.8e-06   26.1   0.2    1.3  1  W02C12.3h   CE37725	WBGene00020930	locus:hlh-30	status:Confi
    3.3e-06   25.9   0.7    5.6e-06   25.1   0.5    1.4  1  W02C12.3g   CE33716	WBGene00020930	locus:hlh-30	status:Confi
    3.8e-06   25.7   0.6    6.4e-06   24.9   0.4    1.4  1  W02C12.3f   CE33715	WBGene00020930	locus:hlh-30	status:Confi
    3.8e-06   25.6   0.7    5.7e-06   25.1   0.5    1.3  1  W02C12.3e   CE33714	WBGene00020930	locus:hlh-30	status:Confi
    4.1e-06   25.5   0.6    6.9e-06   24.8   0.4    1.4  1  W02C12.3a   CE14416	WBGene00020930	locus:hlh-30	transcriptio
    4.2e-06   25.5   0.7    6.4e-06   24.9   0.5    1.3  1  W02C12.3d   CE33713	WBGene00020930	locus:hlh-30	status:Confi
    6.9e-06   24.8   0.6    6.9e-06   24.8   0.4    2.1  2  W02C12.3b   CE28499	WBGene00020930	locus:hlh-30	status:Confi
    7.5e-06   24.7   0.6    7.5e-06   24.7   0.4    2.1  2  W02C12.3c   CE33712	WBGene00020930	locus:hlh-30	status:Confi
     0.0013   17.3   0.2      0.002   16.6   0.1    1.2  1  Y39A3CR.6   CE29998	WBGene00021446	locus:hlh-33	status:Parti
  ------ inclusion threshold ------
      0.036   12.5   0.0      0.062   11.7   0.0    1.2  1  F48A11.1    CE39155	WBGene00000497	locus:chs-2	status:Confir
      0.043   12.3   0.1      0.043   12.3   0.1    1.9  2  T01E8.2     CE02306	WBGene00004334	locus:ref-1	Helix-loop-he
      0.074   11.5   2.0      0.077   11.4   1.4    1.0  1  B0563.10    CE42436	WBGene00077673	status:Confirmed	UniProt:
      0.074   11.5   1.4      0.099   11.1   1.0    1.1  1  F42G8.4     CE29318	WBGene00004057	locus:pmk-3	protein kinas
       0.11   11.0   0.1       0.15   10.5   0.0    1.1  1  F23F12.6    CE01253	WBGene00004503	locus:rpt-3	status:Confir
       0.12   10.7  11.5       0.14   10.6   8.0    1.0  1  Y45F10D.2   CE16641	WBGene00012883	status:Confirmed	UniProt:
       0.14   10.5   0.3       0.25    9.7   0.2    1.3  1  Y47D3B.7    CE19180	WBGene00004735	locus:sbp-1	Helix-loop-he
       0.34    9.3   0.3       0.49    8.8   0.2    1.1  1  F16D3.2     CE32384	WBGene00004684	locus:rsd-6	status:Confir
       0.48    8.8   2.9       0.64    8.4   2.0    1.3  1  T09B9.4     CE01652	WBGene00011645	status:Partially_confirme
       0.83    8.0   0.1       0.82    8.0   0.1    1.2  1  C15F1.8     CE23551	WBGene00015797	status:Partially_confirme
        0.9    7.9   1.4        1.2    7.4   1.0    1.1  1  W04H10.3b   CE46390	WBGene00003599	locus:nhl-3	status:Partia
       0.98    7.8   1.8        1.7    7.0   1.2    1.3  1  C50F4.11    CE28212	WBGene00003160	locus:mdf-1	status:Confir
          1    7.7   1.4        1.6    7.1   1.0    1.1  1  W04H10.3a   CE46283	WBGene00003599	locus:nhl-3	zinc finger p
        1.1    7.6   3.8        1.6    7.0   2.6    1.1  1  F01G12.6    CE07015	WBGene00017171	status:Partially_confirme
        1.2    7.5   6.6        3.1    6.1   0.1    2.3  2  F47F6.1b    CE37237	WBGene00018572	locus:lin-42	status:Confi
        1.3    7.4   1.7        1.5    7.1   1.2    1.0  1  F14F9.6     CE36823	WBGene00017469	status:Predicted	UniProt:
        1.3    7.4   0.1        1.9    6.8   0.1    1.2  1  F47F6.1c    CE10706	WBGene00018572	locus:lin-42	status:Confi
        1.3    7.3   0.3        1.6    7.1   0.2    1.1  1  T14F9.5     CE33318	WBGene00003018	locus:lin-32	hlh transcri
        1.7    7.0   0.3        1.7    7.0   0.2    1.0  1  T19B10.11   CE16417	WBGene00003509	locus:mxl-1	Helix-loop-he
          2    6.7   0.8          3    6.1   0.5    1.2  1  T09E8.1e    CE31991	WBGene00011647	locus:noca-1	status:Parti
        2.3    6.5   2.6        2.7    6.3   1.8    1.1  1  K06B9.5     CE29504	WBGene00003938	locus:pax-2	paired box tr
        2.5    6.4   0.9        3.8    5.8   0.6    1.3  1  T09E8.1d    CE31990	WBGene00011647	locus:noca-1	status:Confi
        2.8    6.3   0.1        3.6    5.9   0.1    1.1  1  C17C3.8     CE04028	WBGene00001965	locus:hlh-26	status:Confi
        2.8    6.3   0.2        3.7    5.9   0.1    1.2  1  C18A3.8     CE36629	WBGene00001958	locus:hlh-14	helix-loop-h
        3.2    6.1   1.0        6.1    5.1   0.7    1.4  1  T09E8.1b    CE31988	WBGene00011647	locus:noca-1	status:Confi
        3.2    6.1   1.0        6.2    5.1   0.7    1.4  1  T09E8.1f    CE39958	WBGene00011647	locus:noca-1	status:Confi
        3.4    6.0   0.9        6.5    5.0   0.6    1.4  1  T09E8.1a    CE31987	WBGene00011647	locus:noca-1	status:Confi
        3.5    5.9   0.1        3.3    6.0   0.0    1.0  1  ZK228.10    CE38475	WBGene00044215	status:Partially_confirme
        3.6    5.9   1.3        4.4    5.6   0.9    1.1  1  W08E3.4     CE41273	WBGene00012345	status:Confirmed	UniProt:
        3.6    5.9   0.6        5.3    5.3   0.4    1.3  1  F10G7.9b    CE32372	WBGene00017372	status:Confirmed	UniProt:
        4.4    5.6   0.0        4.2    5.7   0.0    1.0  1  T10B9.9     CE31992	WBGene00011678	status:Confirmed	UniProt:
        4.5    5.6   1.7        7.5    4.8   1.2    1.4  1  F56F11.3    CE11280	WBGene00018990	locus:klf-1	zinc finger p
        4.8    5.5   1.3          5    5.4   0.9    1.1  1  C09H10.1    CE39131	WBGene00004455	locus:rpl-42	status:Confi
        5.1    5.4   0.5        7.1    4.9   0.4    1.1  1  C38C3.1     CE33279	WBGene00005691	locus:sru-28	7TM chemorec
        5.2    5.4   0.1        7.2    4.9   0.1    1.1  1  F22H10.6    CE09575	WBGene00017730	status:Partially_confirme
        5.8    5.2   0.6        8.2    4.7   0.4    1.3  1  F53A2.5     CE16097	WBGene00001092	locus:dro-1	Archael histo
        6.8    5.0   0.1         10    4.4   0.1    1.2  1  C32H11.1    CE40442	WBGene00007864	status:Partially_confirme
        6.8    5.0   0.5        6.9    4.9   0.4    1.2  1  B0025.4     CE42780	WBGene00015001	status:Confirmed	UniProt:
          7    4.9   0.5        8.3    4.7   0.3    1.1  1  C28H8.9b    CE32813	WBGene00016200	locus:dpff-1	status:Confi
        7.2    4.9  10.8         10    4.4   7.5    1.1  1  F18A1.2     CE27972	WBGene00003012	locus:lin-26	transcriptio
        7.2    4.9   2.1        8.3    4.7   1.4    1.0  1  M70.2       CE17194	WBGene00019784	status:Predicted	UniProt:
        7.5    4.8   4.0        8.4    4.7   2.8    1.1  1  C04G2.7     CE05215	WBGene00001204	locus:egl-38	Human paired
        7.7    4.8   0.4        7.6    4.8   0.3    1.0  1  B0336.12    CE00780	WBGene00015149	status:Predicted	UniProt:
        8.4    4.7   0.0         11    4.3   0.0    1.1  1  C24B9.7     CE33276	WBGene00005216	locus:srg-59	7TM chemorec
        8.5    4.7   2.9        9.1    4.6   2.0    1.0  1  F49H6.15    CE41572	WBGene00050894	status:Predicted	UniProt:
        8.9    4.6   3.5         19    3.5   0.2    2.1  2  F31A3.2     CE43458	WBGene00001967	locus:hlh-28	status:Parti
        9.1    4.6   0.5          9    4.6   0.3    1.0  1  F28E10.1e   CE44194	WBGene00017900	status:Confirmed	UniProt:
        9.2    4.5   3.2         11    4.2   2.2    1.0  1  F12F6.9     CE05597	WBGene00000702	locus:col-128	collagen	st
        9.3    4.5   4.8         13    4.0   3.3    1.1  1  W09H1.1a    CE35638	WBGene00012372	Dual specificity phosphat
        9.6    4.5   0.0         15    3.9   0.0    1.2  1  C49C3.8b    CE19747	WBGene00008198	status:Confirmed	UniProt:
        9.8    4.4   0.8         21    3.4   0.5    1.3  1  F14A5.1     CE40558	WBGene00008778	locus:nhr-264	Zinc finger
        9.9    4.4   0.2         14    3.9   0.2    1.2  1  F31E8.3     CE01930	WBGene00006380	locus:tab-1	Homeobox	stat
        9.9    4.4   0.4         14    4.0   0.3    1.1  1  C38C3.2     CE08638	WBGene00005690	locus:sru-27	7TM chemorec


Domain annotation for each sequence (and alignments):
>> C25A1.11a  CE08377	WBGene00000095	locus:aha-1	aryl hydrocarbon receptor nuclear translocator	status:Confirmed	UniProt
   #    score  bias  c-Evalue  i-Evalue hmmfrom  hmm to    alifrom  ali to    envfrom  env to     acc
 ---   ------ ----- --------- --------- ------- -------    ------- -------    ------- -------    ----
   1 !   61.2   0.0     2e-19     7e-17      30     170 ..      40     179 ..      15     345 .. 0.69

  Alignments for each domain:
  == domain 1    score: 61.2 bits;  conditional E-value: 2e-19
  Clock-aln  30 dkdkakrvsrnksekkrrdqfnvlikelgsmlpGna...rkmdkstvlqksidflrkhkeitaqsdaseirqdwkptflsneeftqlmlealdGfflaim 126
                +k++  r      e++rr+++   i el+ m+p  a   rk dk t+l+ ++  ++  +  taq ++s     +kp+fl+++e+  l+lea +Gf++ + 
  C25A1.11a  40 NKERFARENHSEIERRRRNKMTHYINELAEMVPQCAslgRKPDKLTILRMAVSHMKGIRGHTAQDETS-----YKPSFLTDQELKHLILEAANGFLFVVC 134
                344444555555679999***************9866669************************9987.....9*********************88776 PP

  Clock-aln 127 .tdGsiiyvsesvtsllehlpsdlvdqsifnfipegehsevykil 170
                   G ++yv++s+t++l+    d +++++ ++i  ++  ++   l
  C25A1.11a 135 cQTGKVLYVADSITPVLNLKQEDWLQRNLNELIHPDDQDKIRDQL 179
                1579*********************99999999766666655444 PP

>> C25A1.11b  CE44231	WBGene00000095	locus:aha-1	status:Confirmed	UniProt:O44711	protein_id:CBH29653.1
   #    score  bias  c-Evalue  i-Evalue hmmfrom  hmm to    alifrom  ali to    envfrom  env to     acc
 ---   ------ ----- --------- --------- ------- -------    ------- -------    ------- -------    ----
   1 !   60.5   0.0   3.3e-19   1.1e-16      30     166 ..      40     175 ..      27     343 .. 0.77

  Alignments for each domain:
  == domain 1    score: 60.5 bits;  conditional E-value: 3.3e-19
  Clock-aln  30 dkdkakrvsrnksekkrrdqfnvlikelgsmlpGna...rkmdkstvlqksidflrkhkeitaqsdaseirqdwkptflsneeftqlmlealdGfflaim 126
                +k++  r      e++rr+++   i el+ m+p  a   rk dk t+l+ ++  ++  +  taq ++s     +kp+fl+++e+  l+lea +Gf++ + 
  C25A1.11b  40 NKERFARENHSEIERRRRNKMTHYINELAEMVPQCAslgRKPDKLTILRMAVSHMKGIRGHTAQDETS-----YKPSFLTDQELKHLILEAANGFLFVVC 134
                444555555556679999***************9866669************************9987.....9*********************88776 PP

  Clock-aln 127 .tdGsiiyvsesvtsllehlpsdlvdqsifnfipegehsev 166
                   G ++yv++s+t++l+    d +++++ ++i  ++  ++
  C25A1.11b 135 cQTGKVLYVADSITPVLNLKQEDWLQRNLNELIHPDDQDKI 175
                1579***************999*999999988866665555 PP

>> F38A6.3b  CE42263	WBGene00001851	locus:hif-1	status:Confirmed	UniProt:Q9TVM0	protein_id:CAB07381.2
   #    score  bias  c-Evalue  i-Evalue hmmfrom  hmm to    alifrom  ali to    envfrom  env to     acc
 ---   ------ ----- --------- --------- ------- -------    ------- -------    ------- -------    ----
   1 !   21.9   0.0   1.5e-07   5.3e-05     105     166 ..      80     142 ..      10     151 .. 0.87
   2 !   28.0   0.0   2.2e-09   7.5e-07     270     376 ..     230     337 ..     220     344 .. 0.93

  Alignments for each domain:
  == domain 1    score: 21.9 bits;  conditional E-value: 1.5e-07
  Clock-aln 105 lsneeftq.lmlealdGfflaimtdGsiiyvsesvtsllehlpsdlvdqsifnfipegehsev 166
                ++ne +t+  + e ldGf++ + +d si+yv+esv+  l+   +dl  +++ +f+   ++ e 
   F38A6.3b  80 ITNEVWTEdTIAECLDGFVMIVDSDSSILYVTESVAMYLGLTQTDLTGRALRDFLHPSDYDEF 142
                568888852578****************************************99987777665 PP

  == domain 2    score: 28.0 bits;  conditional E-value: 2.2e-09
  Clock-aln 270 eepneeftsrhslewkflfldhrappiiGylpfevlGtsGydyyhvddlenlakchehlmqyGkGkscyyrfltkGqqwiwlqthy.yityhqwnsrpef 368
                e p   ft+rh+ + +  f+  +   i+      ++Gts y+  h  d+  ++k  + l   G  ++ yyr+++      w+qt    it+     + ++
   F38A6.3b 230 ESPMGAFTTRHTCDMRITFVSDKFNYILKSELKTLMGTSFYELVHPADMMIVSKSMKELFAKGHIRTPYYRLIAANDTLAWIQTEAtTITHTTKGQKGQY 329
                78999***********************999999**************************************************8626888888999*** PP

  Clock-aln 369 ivcthtvv 376
                ++c h v+
   F38A6.3b 330 VICVHYVL 337
                *****996 PP

>> F38A6.3a  CE38182	WBGene00001851	locus:hif-1	status:Confirmed	UniProt:O45486	protein_id:CAB07380.2
   #    score  bias  c-Evalue  i-Evalue hmmfrom  hmm to    alifrom  ali to    envfrom  env to     acc
 ---   ------ ----- --------- --------- ------- -------    ------- -------    ------- -------    ----
   1 !   21.9   0.0   1.5e-07   5.3e-05     105     166 ..      80     142 ..      10     151 .. 0.87
   2 !   28.0   0.0   2.2e-09   7.4e-07     270     376 ..     230     337 ..     220     344 .. 0.93

  Alignments for each domain:
  == domain 1    score: 21.9 bits;  conditional E-value: 1.5e-07
  Clock-aln 105 lsneeftq.lmlealdGfflaimtdGsiiyvsesvtsllehlpsdlvdqsifnfipegehsev 166
                ++ne +t+  + e ldGf++ + +d si+yv+esv+  l+   +dl  +++ +f+   ++ e 
   F38A6.3a  80 ITNEVWTEdTIAECLDGFVMIVDSDSSILYVTESVAMYLGLTQTDLTGRALRDFLHPSDYDEF 142
                568888852578****************************************99987777665 PP

  == domain 2    score: 28.0 bits;  conditional E-value: 2.2e-09
  Clock-aln 270 eepneeftsrhslewkflfldhrappiiGylpfevlGtsGydyyhvddlenlakchehlmqyGkGkscyyrfltkGqqwiwlqthy.yityhqwnsrpef 368
                e p   ft+rh+ + +  f+  +   i+      ++Gts y+  h  d+  ++k  + l   G  ++ yyr+++      w+qt    it+     + ++
   F38A6.3a 230 ESPMGAFTTRHTCDMRITFVSDKFNYILKSELKTLMGTSFYELVHPADMMIVSKSMKELFAKGHIRTPYYRLIAANDTLAWIQTEAtTITHTTKGQKGQY 329
                78999***********************999999**************************************************8626888888999*** PP

  Clock-aln 369 ivcthtvv 376
                ++c h v+
   F38A6.3a 330 VICVHYVL 337
                *****996 PP

>> F38A6.3d  CE38181	WBGene00001851	locus:hif-1	status:Confirmed	UniProt:Q8I066	protein_id:CAD54168.2
   #    score  bias  c-Evalue  i-Evalue hmmfrom  hmm to    alifrom  ali to    envfrom  env to     acc
 ---   ------ ----- --------- --------- ------- -------    ------- -------    ------- -------    ----
   1 !   22.0   0.0   1.4e-07   4.7e-05     105     167 ..      80     143 ..      10     151 .. 0.87
   2 !   28.2   0.0   1.9e-09   6.6e-07     270     376 ..     230     337 ..     220     344 .. 0.93

  Alignments for each domain:
  == domain 1    score: 22.0 bits;  conditional E-value: 1.4e-07
  Clock-aln 105 lsneeftq.lmlealdGfflaimtdGsiiyvsesvtsllehlpsdlvdqsifnfipegehsevy 167
                ++ne +t+  + e ldGf++ + +d si+yv+esv+  l+   +dl  +++ +f+   ++ e  
   F38A6.3d  80 ITNEVWTEdTIAECLDGFVMIVDSDSSILYVTESVAMYLGLTQTDLTGRALRDFLHPSDYDEFD 143
                568888852578****************************************999877776654 PP

  == domain 2    score: 28.2 bits;  conditional E-value: 1.9e-09
  Clock-aln 270 eepneeftsrhslewkflfldhrappiiGylpfevlGtsGydyyhvddlenlakchehlmqyGkGkscyyrfltkGqqwiwlqthy.yityhqwnsrpef 368
                e p   ft+rh+ + +  f+  +   i+      ++Gts y+  h  d+  ++k  + l   G  ++ yyr+++      w+qt    it+     + ++
   F38A6.3d 230 ESPMGAFTTRHTCDMRITFVSDKFNYILKSELKTLMGTSFYELVHPADMMIVSKSMKELFAKGHIRTPYYRLIAANDTLAWIQTEAtTITHTTKGQKGQY 329
                78999***********************999999**************************************************8626888888999*** PP

  Clock-aln 369 ivcthtvv 376
                ++c h v+
   F38A6.3d 330 VICVHYVL 337
                *****996 PP

>> F38A6.3e  CE46300	WBGene00001851	locus:hif-1	status:Confirmed	protein_id:CCD31138.1
   #    score  bias  c-Evalue  i-Evalue hmmfrom  hmm to    alifrom  ali to    envfrom  env to     acc
 ---   ------ ----- --------- --------- ------- -------    ------- -------    ------- -------    ----
   1 !   21.7   0.0   1.7e-07     6e-05     105     166 ..      72     134 ..      37     143 .. 0.87
   2 !   28.0   0.0   2.1e-09   7.3e-07     270     376 ..     222     329 ..     212     336 .. 0.93

  Alignments for each domain:
  == domain 1    score: 21.7 bits;  conditional E-value: 1.7e-07
  Clock-aln 105 lsneeftq.lmlealdGfflaimtdGsiiyvsesvtsllehlpsdlvdqsifnfipegehsev 166
                ++ne +t+  + e ldGf++ + +d si+yv+esv+  l+   +dl  +++ +f+   ++ e 
   F38A6.3e  72 ITNEVWTEdTIAECLDGFVMIVDSDSSILYVTESVAMYLGLTQTDLTGRALRDFLHPSDYDEF 134
                567878752578****************************************99987777665 PP

  == domain 2    score: 28.0 bits;  conditional E-value: 2.1e-09
  Clock-aln 270 eepneeftsrhslewkflfldhrappiiGylpfevlGtsGydyyhvddlenlakchehlmqyGkGkscyyrfltkGqqwiwlqthy.yityhqwnsrpef 368
                e p   ft+rh+ + +  f+  +   i+      ++Gts y+  h  d+  ++k  + l   G  ++ yyr+++      w+qt    it+     + ++
   F38A6.3e 222 ESPMGAFTTRHTCDMRITFVSDKFNYILKSELKTLMGTSFYELVHPADMMIVSKSMKELFAKGHIRTPYYRLIAANDTLAWIQTEAtTITHTTKGQKGQY 321
                78999***********************999999**************************************************8626888888999*** PP

  Clock-aln 369 ivcthtvv 376
                ++c h v+
   F38A6.3e 322 VICVHYVL 329
                *****996 PP

>> C15C8.2a  CE30427	WBGene00000521	locus:cky-1	Human ARNT-interacting protein like	status:Partially_confirmed	UniProt:Q
   #    score  bias  c-Evalue  i-Evalue hmmfrom  hmm to    alifrom  ali to    envfrom  env to     acc
 ---   ------ ----- --------- --------- ------- -------    ------- -------    ------- -------    ----
   1 !   25.6   0.0   1.1e-08   3.9e-06      36     168 ..      78     213 ..      53     218 .. 0.79
   2 !   13.1   0.1     7e-05     0.024     275     357 ..     304     387 ..     287     411 .. 0.89

  Alignments for each domain:
  == domain 1    score: 25.6 bits;  conditional E-value: 1.1e-08
  Clock-aln  36 rvsrnksekkrrdqfnvlikelgsmlpGnarkmdkstvlq...ksidflrkhkeitaqsdaseirqdwkptflsneeftqlmlealdGfflaimtdGsii 132
                + s   + k+rrdq nv i++l  +lp +    d+   lq       f+rkh+    q+      q  +  + s       + +al Gf+l ++  G i+
   C15C8.2a  78 QRSTRGASKQRRDQINVEIQKLRDLLPLSDLIKDRLFQLQvmsLGCIFIRKHRY--QQTVLQPQLQMLQMQMSSPMPRGIDICKALRGFMLMVTRSGKIL 175
                4455556799*****************99887787665552115567*****95..3444444555566666666667777899**************** PP

  Clock-aln 133 yvsesvtsllehlpsdlvdq..sifnfipegehsevyk 168
                +vs+  +  l+h   +++ q  si++++   +h  v  
   C15C8.2a 176 HVSDNASEYLGHSVEEIMCQgdSIYDLVDGRDHGAVQA 213
                *****************987668*****9999998865 PP

  == domain 2    score: 13.1 bits;  conditional E-value: 7e-05
  Clock-aln 275 eftsrhslewkflfldhrappiiGylpfevlGtsGydyyhvddlenlakchehlmqyGkGks.cyyrfltkGqqwiwlqthyyi 357
                 f+++h l+ kf   d  a   +G+   ++ G s y   h + + ++a+ h+ l q   G      r+ +   +wiwl t + i
   C15C8.2a 304 VFSTQHYLDMKFKEADTMASQHLGFSKEQLKGMSWYGMIHPNHVPEIAHKHRLLCQEKEGSVlALIRLQAANGEWIWLHTVFSI 387
                5999****************************************************99998724679999999*******9987 PP

>> C15C8.2b  CE41867	WBGene00000521	locus:cky-1	status:Confirmed	UniProt:Q2WGN7	protein_id:CAP46770.1
   #    score  bias  c-Evalue  i-Evalue hmmfrom  hmm to    alifrom  ali to    envfrom  env to     acc
 ---   ------ ----- --------- --------- ------- -------    ------- -------    ------- -------    ----
   1 !   25.5   0.0   1.3e-08   4.4e-06      36     168 ..      78     213 ..      54     218 .. 0.79
   2 !   13.0   0.1   7.7e-05     0.026     275     357 ..     304     387 ..     287     411 .. 0.89

  Alignments for each domain:
  == domain 1    score: 25.5 bits;  conditional E-value: 1.3e-08
  Clock-aln  36 rvsrnksekkrrdqfnvlikelgsmlpGnarkmdkstvlq...ksidflrkhkeitaqsdaseirqdwkptflsneeftqlmlealdGfflaimtdGsii 132
                + s   + k+rrdq nv i++l  +lp +    d+   lq       f+rkh+    q+      q  +  + s       + +al Gf+l ++  G i+
   C15C8.2b  78 QRSTRGASKQRRDQINVEIQKLRDLLPLSDLIKDRLFQLQvmsLGCIFIRKHRY--QQTVLQPQLQMLQMQMSSPMPRGIDICKALRGFMLMVTRSGKIL 175
                4455556799*****************99887787665552115567*****95..3444444555566666666667777899**************** PP

  Clock-aln 133 yvsesvtsllehlpsdlvdq..sifnfipegehsevyk 168
                +vs+  +  l+h   +++ q  si++++   +h  v  
   C15C8.2b 176 HVSDNASEYLGHSVEEIMCQgdSIYDLVDGRDHGAVQA 213
                *****************987668*****9999998865 PP

  == domain 2    score: 13.0 bits;  conditional E-value: 7.7e-05
  Clock-aln 275 eftsrhslewkflfldhrappiiGylpfevlGtsGydyyhvddlenlakchehlmqyGkGks.cyyrfltkGqqwiwlqthyyi 357
                 f+++h l+ kf   d  a   +G+   ++ G s y   h + + ++a+ h+ l q   G      r+ +   +wiwl t + i
   C15C8.2b 304 VFSTQHYLDMKFKEADTMASQHLGFSKEQLKGMSWYGMIHPNHVPEIAHKHRLLCQEKEGSVlALIRLQAANGEWIWLHTVFSI 387
                5999****************************************************99998724679999999*******9987 PP

>> T01D3.2  CE30446	WBGene00011327	locus:hlh-34	single minded protein	status:Confirmed	UniProt:P90953	protein_id:CAB0325
   #    score  bias  c-Evalue  i-Evalue hmmfrom  hmm to    alifrom  ali to    envfrom  env to     acc
 ---   ------ ----- --------- --------- ------- -------    ------- -------    ------- -------    ----
   1 !   22.9   0.0   7.3e-08   2.5e-05      38     162 ..      16     137 ..       2     146 .. 0.80
   2 !   10.1   0.0   0.00057       0.2     266     343 ..     207     287 ..     194     319 .. 0.84

  Alignments for each domain:
  == domain 1    score: 22.9 bits;  conditional E-value: 7.3e-08
  Clock-aln  38 srnksekkrrdqfnvlikelgsmlpGnarkmdkstvlqksidflrkhkeitaqsdaseirqdwkptflsneeftqlmlealdGfflaimtdGsiiyvses 137
                   +  +    +f  l  el      + +++dk+t+++ +  +++ h+ i  qs+ +    d+   + s+  +t+  l+ ldGff+ +   G ++y+se+
    T01D3.2  16 QAQQRRQMENYEFSQLANELPLARAISGQHIDKTTMVRLATAYIKLHN-IFGQSQRAYSSADYY--YGSDSLWTNNHLDLLDGFFVILDRRGDVLYISET 112
                222222222345666777777666678899**************9996.899***999999995..789999**************************** PP

  Clock-aln 138 vtsllehlpsdlvdqsifnfipege 162
                ++  l+    ++  ++++++i e++
    T01D3.2 113 ISIYLGLSQVEMTGNAMVDYIHEQD 137
                *****99999999999999999986 PP

  == domain 2    score: 10.1 bits;  conditional E-value: 0.00057
  Clock-aln 266 mctveepneeftsrhslewkflfldhrappiiG...ylpfevlGtsGydyyhvddlenlakchehlmqyGkGkscyyrflt 343
                + tv  p + f    s++    f d +a  ++    y   ++ G s y    + d e ++k h  + + G  k+ yyr++ 
    T01D3.2 207 LSTVTIPSNSFVIITSIDLHITFADEKAHQLLNnpfYPDSNIKGMSLYSLIDISDSEVISKMHFDIFNLGAYKTPYYRMIL 287
                5689999**********************99964434446899***********************************864 PP

>> C41G7.5a  CE20561	WBGene00000096	locus:ahr-1	aryl hydrocarbon (AH) receptor	status:Confirmed	UniProt:O44712	protein_i
   #    score  bias  c-Evalue  i-Evalue hmmfrom  hmm to    alifrom  ali to    envfrom  env to     acc
 ---   ------ ----- --------- --------- ------- -------    ------- -------    ------- -------    ----
   1 ?   -0.2   0.0      0.73   2.5e+02      35      87 ..      19      74 ..      10      83 .. 0.77
   2 !   20.6   0.1   3.8e-07   0.00013     109     173 ..     128     192 ..     120     212 .. 0.88
   3 !    8.3   0.0     0.002      0.68     310     379 ..     320     388 ..     312     412 .. 0.88

  Alignments for each domain:
  == domain 1    score: -0.2 bits;  conditional E-value: 0.73
  Clock-aln 35 krvsrnksekkrrdqfnvlikelgsmlpGna...rkmdkstvlqksidflrkhkei 87
               k+ +     k+ r+++n  +  ++ +lp ++    ++dk +vl+ ++ fl+ +   
   C41G7.5a 19 KQLTNTNPSKRHRERLNGELETVAMLLPYDSstiSRLDKLSVLRLAVSFLQCKAHF 74
               5556666678999*******99**9**9765222689*************976555 PP

  == domain 2    score: 20.6 bits;  conditional E-value: 3.8e-07
  Clock-aln 109 eftqlmlealdGfflaimtdGsiiyvsesvtsllehlpsdlvdqsifnfipegehsevykilsth 173
                +f ++ l++l Gf+l +  +G i y se v + l+   sd++ q ++++i  ++  ++ + l + 
   C41G7.5a 128 NFEEISLKSLGGFILVLNDNGEIYYASENVENYLGFHQSDVLHQPVYDLIHSEDRDDIRQQLDSN 192
                689999********************************************999999988877664 PP

  == domain 3    score: 8.3 bits;  conditional E-value: 0.002
  Clock-aln 310 ydyyhvddlenlakchehlmqyGkGkscyyrfl.tkGqqwiwlqthyyityhqwnsrpefivcthtvvsya 379
                y+  hv+d   +a  h+  ++ G     +yr++ tk ++  ++q+   + y+  ns+pe i  th ++   
   C41G7.5a 320 YNLVHVEDAVCMAEAHKEAIKNGSSGLLVYRLVsTKTRRTYFVQSSCRMFYK--NSKPESIGLTHRLLNEV 388
                8899********************99999*987599**********999996..9**********987655 PP

>> C41G7.5b  CE38293	WBGene00000096	locus:ahr-1	status:Confirmed	UniProt:O44712	protein_id:CAI79126.1
   #    score  bias  c-Evalue  i-Evalue hmmfrom  hmm to    alifrom  ali to    envfrom  env to     acc
 ---   ------ ----- --------- --------- ------- -------    ------- -------    ------- -------    ----
   1 !   20.7   0.1   3.5e-07   0.00012     109     173 ..      86     150 ..      78     170 .. 0.88
   2 !    8.4   0.0    0.0018      0.61     310     379 ..     278     346 ..     270     371 .. 0.88

  Alignments for each domain:
  == domain 1    score: 20.7 bits;  conditional E-value: 3.5e-07
  Clock-aln 109 eftqlmlealdGfflaimtdGsiiyvsesvtsllehlpsdlvdqsifnfipegehsevykilsth 173
                +f ++ l++l Gf+l +  +G i y se v + l+   sd++ q ++++i  ++  ++ + l + 
   C41G7.5b  86 NFEEISLKSLGGFILVLNDNGEIYYASENVENYLGFHQSDVLHQPVYDLIHSEDRDDIRQQLDSN 150
                689999********************************************999999988877664 PP

  == domain 2    score: 8.4 bits;  conditional E-value: 0.0018
  Clock-aln 310 ydyyhvddlenlakchehlmqyGkGkscyyrfl.tkGqqwiwlqthyyityhqwnsrpefivcthtvvsya 379
                y+  hv+d   +a  h+  ++ G     +yr++ tk ++  ++q+   + y+  ns+pe i  th ++   
   C41G7.5b 278 YNLVHVEDAVCMAEAHKEAIKNGSSGLLVYRLVsTKTRRTYFVQSSCRMFYK--NSKPESIGLTHRLLNEV 346
                8899********************99999*987599**********999996..9**********987655 PP

>> F38A6.3c  CE32019	WBGene00001851	locus:hif-1	status:Confirmed	UniProt:Q8I4D0	protein_id:CAD54167.1
   #    score  bias  c-Evalue  i-Evalue hmmfrom  hmm to    alifrom  ali to    envfrom  env to     acc
 ---   ------ ----- --------- --------- ------- -------    ------- -------    ------- -------    ----
   1 !   28.5   0.0   1.5e-09   5.1e-07     270     376 ..      14     121 ..       9     129 .. 0.93

  Alignments for each domain:
  == domain 1    score: 28.5 bits;  conditional E-value: 1.5e-09
  Clock-aln 270 eepneeftsrhslewkflfldhrappiiGylpfevlGtsGydyyhvddlenlakchehlmqyGkGkscyyrfltkGqqwiwlqthy.yityhqwnsrpef 368
                e p   ft+rh+ + +  f+  +   i+      ++Gts y+  h  d+  ++k  + l   G  ++ yyr+++      w+qt    it+     + ++
   F38A6.3c  14 ESPMGAFTTRHTCDMRITFVSDKFNYILKSELKTLMGTSFYELVHPADMMIVSKSMKELFAKGHIRTPYYRLIAANDTLAWIQTEAtTITHTTKGQKGQY 113
                78999***********************999999**************************************************8626888888999*** PP

  Clock-aln 369 ivcthtvv 376
                ++c h v+
   F38A6.3c 114 VICVHYVL 121
                *****996 PP

>> W02C12.3h  CE37725	WBGene00020930	locus:hlh-30	status:Confirmed	UniProt:Q5TYL0	protein_id:CCD70594.1
   #    score  bias  c-Evalue  i-Evalue hmmfrom  hmm to    alifrom  ali to    envfrom  env to     acc
 ---   ------ ----- --------- --------- ------- -------    ------- -------    ------- -------    ----
   1 !   26.1   0.2     8e-09   2.8e-06      27      87 ..      93     159 ..      33     173 .. 0.81

  Alignments for each domain:
  == domain 1    score: 26.1 bits;  conditional E-value: 8e-09
  Clock-aln  27 eeddkdkakrvsrnksekkrrdqfnvlikelgsmlpGnar...kmdkstvlqksidflr...khkei 87 
                e+  +d+ k+   n  e++rr + n  ikelg mlp n+    k++k t+l+ s d++r   k +e 
  W02C12.3h  93 EDYYRDRRKKDIHNMIERRRRYNINDRIKELGQMLPKNTSedmKLNKGTILKASCDYIRvlqKDREQ 159
                55678999999**************************98544489*********9997611155544 PP

>> W02C12.3g  CE33716	WBGene00020930	locus:hlh-30	status:Confirmed	UniProt:Q86MJ1	protein_id:CCD70593.1
   #    score  bias  c-Evalue  i-Evalue hmmfrom  hmm to    alifrom  ali to    envfrom  env to     acc
 ---   ------ ----- --------- --------- ------- -------    ------- -------    ------- -------    ----
   1 !   25.1   0.5   1.6e-08   5.6e-06      27      87 ..     230     296 ..     196     310 .. 0.77

  Alignments for each domain:
  == domain 1    score: 25.1 bits;  conditional E-value: 1.6e-08
  Clock-aln  27 eeddkdkakrvsrnksekkrrdqfnvlikelgsmlpGnar...kmdkstvlqksidflr...khkei 87 
                e+  +d+ k+   n  e++rr + n  ikelg mlp n+    k++k t+l+ s d++r   k +e 
  W02C12.3g 230 EDYYRDRRKKDIHNMIERRRRYNINDRIKELGQMLPKNTSedmKLNKGTILKASCDYIRvlqKDREQ 296
                55678999999**************************98544489*********9997611155444 PP

>> W02C12.3f  CE33715	WBGene00020930	locus:hlh-30	status:Confirmed	UniProt:Q86MJ2	protein_id:CCD70592.1
   #    score  bias  c-Evalue  i-Evalue hmmfrom  hmm to    alifrom  ali to    envfrom  env to     acc
 ---   ------ ----- --------- --------- ------- -------    ------- -------    ------- -------    ----
   1 !   24.9   0.4   1.9e-08   6.4e-06      27      87 ..     205     271 ..     172     284 .. 0.77

  Alignments for each domain:
  == domain 1    score: 24.9 bits;  conditional E-value: 1.9e-08
  Clock-aln  27 eeddkdkakrvsrnksekkrrdqfnvlikelgsmlpGnar...kmdkstvlqksidflr...khkei 87 
                e+  +d+ k+   n  e++rr + n  ikelg mlp n+    k++k t+l+ s d++r   k +e 
  W02C12.3f 205 EDYYRDRRKKDIHNMIERRRRYNINDRIKELGQMLPKNTSedmKLNKGTILKASCDYIRvlqKDREQ 271
                55678999999**************************98544489*********9997611155444 PP

>> W02C12.3e  CE33714	WBGene00020930	locus:hlh-30	status:Confirmed	UniProt:Q86MJ3	protein_id:CCD70591.1
   #    score  bias  c-Evalue  i-Evalue hmmfrom  hmm to    alifrom  ali to    envfrom  env to     acc
 ---   ------ ----- --------- --------- ------- -------    ------- -------    ------- -------    ----
   1 !   25.1   0.5   1.6e-08   5.7e-06      27      87 ..     171     237 ..     137     251 .. 0.77

  Alignments for each domain:
  == domain 1    score: 25.1 bits;  conditional E-value: 1.6e-08
  Clock-aln  27 eeddkdkakrvsrnksekkrrdqfnvlikelgsmlpGnar...kmdkstvlqksidflr...khkei 87 
                e+  +d+ k+   n  e++rr + n  ikelg mlp n+    k++k t+l+ s d++r   k +e 
  W02C12.3e 171 EDYYRDRRKKDIHNMIERRRRYNINDRIKELGQMLPKNTSedmKLNKGTILKASCDYIRvlqKDREQ 237
                55678999999**************************98544489*********9997611155444 PP

>> W02C12.3a  CE14416	WBGene00020930	locus:hlh-30	transcription factor	status:Confirmed	UniProt:P91527	protein_id:CCD705
   #    score  bias  c-Evalue  i-Evalue hmmfrom  hmm to    alifrom  ali to    envfrom  env to     acc
 ---   ------ ----- --------- --------- ------- -------    ------- -------    ------- -------    ----
   1 !   24.8   0.4     2e-08   6.9e-06      27      87 ..     230     296 ..     197     309 .. 0.77

  Alignments for each domain:
  == domain 1    score: 24.8 bits;  conditional E-value: 2e-08
  Clock-aln  27 eeddkdkakrvsrnksekkrrdqfnvlikelgsmlpGnar...kmdkstvlqksidflr...khkei 87 
                e+  +d+ k+   n  e++rr + n  ikelg mlp n+    k++k t+l+ s d++r   k +e 
  W02C12.3a 230 EDYYRDRRKKDIHNMIERRRRYNINDRIKELGQMLPKNTSedmKLNKGTILKASCDYIRvlqKDREQ 296
                556789999999*************************98544489*********9997611155444 PP

>> W02C12.3d  CE33713	WBGene00020930	locus:hlh-30	status:Confirmed	UniProt:Q86MJ4	protein_id:CCD70590.1
   #    score  bias  c-Evalue  i-Evalue hmmfrom  hmm to    alifrom  ali to    envfrom  env to     acc
 ---   ------ ----- --------- --------- ------- -------    ------- -------    ------- -------    ----
   1 !   24.9   0.5   1.8e-08   6.4e-06      27      87 ..     196     262 ..     162     275 .. 0.77

  Alignments for each domain:
  == domain 1    score: 24.9 bits;  conditional E-value: 1.8e-08
  Clock-aln  27 eeddkdkakrvsrnksekkrrdqfnvlikelgsmlpGnar...kmdkstvlqksidflr...khkei 87 
                e+  +d+ k+   n  e++rr + n  ikelg mlp n+    k++k t+l+ s d++r   k +e 
  W02C12.3d 196 EDYYRDRRKKDIHNMIERRRRYNINDRIKELGQMLPKNTSedmKLNKGTILKASCDYIRvlqKDREQ 262
                55678999999**************************98544489*********9997611155444 PP

>> W02C12.3b  CE28499	WBGene00020930	locus:hlh-30	status:Confirmed	UniProt:Q95ZK5	protein_id:CCD70588.1
   #    score  bias  c-Evalue  i-Evalue hmmfrom  hmm to    alifrom  ali to    envfrom  env to     acc
 ---   ------ ----- --------- --------- ------- -------    ------- -------    ------- -------    ----
   1 ?   -3.1   2.4       5.5   1.9e+03     774     790 ..      22      38 ..      16      75 .. 0.62
   2 !   24.8   0.4     2e-08   6.9e-06      27      87 ..     231     297 ..     198     310 .. 0.77

  Alignments for each domain:
  == domain 1    score: -3.1 bits;  conditional E-value: 5.5
  Clock-aln 774 qqpsqaqltqppqqflq 790
                qqp+ aq+ q+pqq  q
  W02C12.3b  22 QQPPGAQQQQQPQQAQQ 38 
                44444444444444433 PP

  == domain 2    score: 24.8 bits;  conditional E-value: 2e-08
  Clock-aln  27 eeddkdkakrvsrnksekkrrdqfnvlikelgsmlpGnar...kmdkstvlqksidflr...khkei 87 
                e+  +d+ k+   n  e++rr + n  ikelg mlp n+    k++k t+l+ s d++r   k +e 
  W02C12.3b 231 EDYYRDRRKKDIHNMIERRRRYNINDRIKELGQMLPKNTSedmKLNKGTILKASCDYIRvlqKDREQ 297
                556789999999*************************98544489*********9997611155444 PP

>> W02C12.3c  CE33712	WBGene00020930	locus:hlh-30	status:Confirmed	UniProt:Q86MJ5	protein_id:CCD70589.1
   #    score  bias  c-Evalue  i-Evalue hmmfrom  hmm to    alifrom  ali to    envfrom  env to     acc
 ---   ------ ----- --------- --------- ------- -------    ------- -------    ------- -------    ----
   1 ?   -3.2   2.4       5.9     2e+03     774     790 ..      22      38 ..      16      75 .. 0.63
   2 !   24.7   0.4   2.2e-08   7.5e-06      27      87 ..     256     322 ..     223     335 .. 0.77

  Alignments for each domain:
  == domain 1    score: -3.2 bits;  conditional E-value: 5.9
  Clock-aln 774 qqpsqaqltqppqqflq 790
                qqp+ aq+ q+pqq  q
  W02C12.3c  22 QQPPGAQQQQQPQQAQQ 38 
                44444444444444433 PP

  == domain 2    score: 24.7 bits;  conditional E-value: 2.2e-08
  Clock-aln  27 eeddkdkakrvsrnksekkrrdqfnvlikelgsmlpGnar...kmdkstvlqksidflr...khkei 87 
                e+  +d+ k+   n  e++rr + n  ikelg mlp n+    k++k t+l+ s d++r   k +e 
  W02C12.3c 256 EDYYRDRRKKDIHNMIERRRRYNINDRIKELGQMLPKNTSedmKLNKGTILKASCDYIRvlqKDREQ 322
                556689999999*************************98544489*********9997611155444 PP

>> Y39A3CR.6  CE29998	WBGene00021446	locus:hlh-33	status:Partially_confirmed	UniProt:Q9N410	protein_id:CCD62167.1
   #    score  bias  c-Evalue  i-Evalue hmmfrom  hmm to    alifrom  ali to    envfrom  env to     acc
 ---   ------ ----- --------- --------- ------- -------    ------- -------    ------- -------    ----
   1 !   16.6   0.1   5.9e-06     0.002      33     107 ..      18      90 ..       6     117 .. 0.81

  Alignments for each domain:
  == domain 1    score: 16.6 bits;  conditional E-value: 5.9e-06
  Clock-aln  33 kakrvsrnksekkrrdqfnvlikelgsmlpGnarkmdkstvlqksidflrkhkeitaqsdaseirqdwkptflsn 107
                  kr +r k ek+rr+++n +i e++++lp + r      v qk  + l k   i +  d+   + d+kp +ls+
  Y39A3CR.6  18 IQKRETRSKHEKRRREEMNEVICEMSTLLPEDIRAHKLRRVDQKPRQ-LDKCFIIGSTVDIIR-NSDYKPPLLSD 90 
                46899****************************99888888888754.677777777777653.46899988886 PP

>> F48A11.1  CE39155	WBGene00000497	locus:chs-2	status:Confirmed	UniProt:O17368	protein_id:CCD71483.1
   #    score  bias  c-Evalue  i-Evalue hmmfrom  hmm to    alifrom  ali to    envfrom  env to     acc
 ---   ------ ----- --------- --------- ------- -------    ------- -------    ------- -------    ----
   1 ?   11.7   0.0   0.00018     0.062     341     457 ..     576     695 ..     563     720 .. 0.79

  Alignments for each domain:
  == domain 1    score: 11.7 bits;  conditional E-value: 0.00018
  Clock-aln 341 fltkGqqwiwl...qthyyityhqwnsrpefivcthtvvs.yaevraerrrelgieeslpeiaadksqdsGsdnrintvslkealerfdhsptpsassrs 436
                f+   q wiwl    + ++it h wn + e +  +  +      + a   + l+ +   ++ a  k++d   d   +  +  e+++++++   ps  s s
   F48A11.1 576 FILTPQTWIWLcwlASQFWITIHLWNPKHERLAKSEKLFIlPYYIGAFVDQSLAFNRRRDDKAKIKAEDLEFDAEDSSLT-YETIPGLQNKTPPSVCSAS 674
                7777899*975222799*************999887654313458888999************99999999987655443.5899*************** PP

  Clock-aln 437 srksshtavsdpsstptkipt 457
                s k     + d +s+   i+ 
   F48A11.1 675 SSKLENGLIRDSASSADAITK 695
                ***999999999887655544 PP

>> T01E8.2  CE02306	WBGene00004334	locus:ref-1	Helix-loop-helix DNA-binding domain (2 domains)	status:Confirmed	UniProt:
   #    score  bias  c-Evalue  i-Evalue hmmfrom  hmm to    alifrom  ali to    envfrom  env to     acc
 ---   ------ ----- --------- --------- ------- -------    ------- -------    ------- -------    ----
   1 ?   12.3   0.1   0.00012     0.043      40      83 ..      17      62 ..      10      97 .. 0.80
   2 ?   -3.2   1.0       5.6   1.9e+03      29      83 ..     164     218 ..     122     232 .. 0.56

  Alignments for each domain:
  == domain 1    score: 12.3 bits;  conditional E-value: 0.00012
  Clock-aln 40 nksekkrrdqfnvlikelgsmlpG..narkmdkstvlqksidflrk 83
                  ekkrrd+ n  ikel  ++    +  km +  vl+++++ + +
    T01E8.2 17 TSQEKKRRDEINAKIKELQLLIQNesDNEKMTQGDVLNRAVEVVSR 62
               3469***************99875115689*********9998765 PP

  == domain 2    score: -3.2 bits;  conditional E-value: 5.6
  Clock-aln  29 ddkdkakrvsrnksekkrrdqfnvlikelgsmlpGnarkmdkstvlqksidflrk 83 
                ++ +k +   r   +    d +  +i e   m   +  km++   l+  i +++ 
    T01E8.2 164 KEVKKNREQDRRDRQGEAFDALKNFIIENKLMTSHQVEKMQRLNTLDIIIAYIQN 218
                2223333333333334444555556667777777777777777777777777753 PP

>> B0563.10  CE42436	WBGene00077673	status:Confirmed	UniProt:B1Q234	protein_id:CCD62258.1
   #    score  bias  c-Evalue  i-Evalue hmmfrom  hmm to    alifrom  ali to    envfrom  env to     acc
 ---   ------ ----- --------- --------- ------- -------    ------- -------    ------- -------    ----
   1 ?   11.4   1.4   0.00022     0.077     739     805 ..      15      87 ..       3      93 .. 0.65

  Alignments for each domain:
  == domain 1    score: 11.4 bits;  conditional E-value: 0.00022
  Clock-aln 739 yptfatqqqqsqtlsvtqqqqqqqqssqeqqltsvqqpsqaqltqppqqflqtsr......llhgnpstqlil 805
                  ++a+qq ++q l+ ++qq  +   +q++ ++++q   + q++q+p +f   s+        hg+  ++l+l
   B0563.10  15 ISIHAQQQWSPQQLAAYRQQYYNWWYNQQRMQQQIQSVQAIQQAQTPSPFFGNSQsdskgnYWHGDDNAKLLL 87 
                67899**************998766555555555555555566777776654443111111556666666666 PP

>> F42G8.4  CE29318	WBGene00004057	locus:pmk-3	protein kinase	status:Confirmed	UniProt:O44514	protein_id:CCD61404.1
   #    score  bias  c-Evalue  i-Evalue hmmfrom  hmm to    alifrom  ali to    envfrom  env to     acc
 ---   ------ ----- --------- --------- ------- -------    ------- -------    ------- -------    ----
   1 ?   11.1   1.0   0.00029     0.099     429     499 ..       4      79 ..       1     105 [. 0.76

  Alignments for each domain:
  == domain 1    score: 11.1 bits;  conditional E-value: 0.00029
  Clock-aln 429 tpsass.rssrksshtavsdpsstptkiptdtstpprqhlpahekmaqr....rssfssqsinsqsvgssltqpvm 499
                 ps+ss   s+   h  vs ps+ ptk + ++s pp    p +  ++qr    +  ++ + i+ qs+ ++  ++++
    F42G8.4   4 VPSSSSlPVSHVRRHEDVSTPSAPPTKRSNNQSQPPESYEPNTWLQQQReqeqQKKLAAENIKKQSIEATGNNEMV 79 
                57777625799999***********************999988776666111145678888888888877666665 PP

>> F23F12.6  CE01253	WBGene00004503	locus:rpt-3	status:Confirmed	UniProt:P46502	protein_id:CCD69926.1
   #    score  bias  c-Evalue  i-Evalue hmmfrom  hmm to    alifrom  ali to    envfrom  env to     acc
 ---   ------ ----- --------- --------- ------- -------    ------- -------    ------- -------    ----
   1 ?   10.5   0.0   0.00042      0.15     516     569 ..      43      95 ..      28     109 .. 0.86

  Alignments for each domain:
  == domain 1    score: 10.5 bits;  conditional E-value: 0.00042
  Clock-aln 516 fsaqlgalqhlkdqleqrtrlieanihrqqeelrkiqeqlqlvhgqglqmflqq 569
                +  ql+ lq + d ++  tr +e ++ + qee+++iq  + lv gq l+   q+
   F23F12.6  43 LERQLAHLQVMEDYIKLETRNLEKELLHAQEEVKRIQS-VPLVIGQFLEAVDQN 95 
                5679********************************96.788888888766555 PP

>> Y45F10D.2  CE16641	WBGene00012883	status:Confirmed	UniProt:O45945	protein_id:CAA16377.1
   #    score  bias  c-Evalue  i-Evalue hmmfrom  hmm to    alifrom  ali to    envfrom  env to     acc
 ---   ------ ----- --------- --------- ------- -------    ------- -------    ------- -------    ----
   1 ?   10.6   8.0   0.00041      0.14     411     504 ..      55     148 ..      29     168 .. 0.71

  Alignments for each domain:
  == domain 1    score: 10.6 bits;  conditional E-value: 0.00041
  Clock-aln 411 rintvslkealerfdhsptpsassrssrksshtavsdpss.tptkiptdtstpprqhlpa.hekmaqrrssfssqsinsqsvgssltqpvmsqaan 504
                 +   slk a++   + p    ssrss   + +a s  ss tpt   +++st p ++ ++ + ++ q+r ++s+ +++++++++s+ +p  + +++
  Y45F10D.2  55 SQMAQSLKSAINS--ALPGYLVSSRSSTPPASSASSSASSmTPTGNGAQASTIPMNQGSStSMPVRQKRQAVSTTTTTASPMSTSSPTPSQQPSTT 148
                4445567776663..567777899999887777666655449999999999999877655156788899999988888777776666555444443 PP

>> Y47D3B.7  CE19180	WBGene00004735	locus:sbp-1	Helix-loop-helix DNA-binding domain	status:Partially_confirmed	UniProt:Q
   #    score  bias  c-Evalue  i-Evalue hmmfrom  hmm to    alifrom  ali to    envfrom  env to     acc
 ---   ------ ----- --------- --------- ------- -------    ------- -------    ------- -------    ----
   1 ?    9.7   0.2   0.00071      0.25      33      82 ..     354     403 ..     329     424 .. 0.83

  Alignments for each domain:
  == domain 1    score: 9.7 bits;  conditional E-value: 0.00071
  Clock-aln  33 kakrvsrnksekkrrdqfnvlikelgsmlpGnarkmdkstvlqksidflr 82 
                + +r++ n  ekk r   n  i++l  +l G+  k+ ks+ l+++i+ + 
   Y47D3B.7 354 TERRTAHNLIEKKYRCSINDRIQQLKVLLCGDEAKLSKSATLRRAIEHIE 403
                4578999***************************************9876 PP

>> F16D3.2  CE32384	WBGene00004684	locus:rsd-6	status:Confirmed	UniProt:Q19491	protein_id:CAB01499.2
   #    score  bias  c-Evalue  i-Evalue hmmfrom  hmm to    alifrom  ali to    envfrom  env to     acc
 ---   ------ ----- --------- --------- ------- -------    ------- -------    ------- -------    ----
   1 ?    8.8   0.2    0.0014      0.49     434     537 ..     256     355 ..     238     379 .. 0.68

  Alignments for each domain:
  == domain 1    score: 8.8 bits;  conditional E-value: 0.0014
  Clock-aln 434 srssrksshtavsdpsstptkiptdtstpprqhlpahe...kmaqrrssfssqsinsqsvgssltqpvmsqaanlpipqgmsqfqfsaqlgalqhlkdql 530
                sr       + +sd s   +  ++++ t  r +  a+        rr   ss  +++q++ s  +++v+s+  +  +++ m +++   +l+ l++l d++
    F16D3.2 256 SRG------SNISDYSQFSSDTNAESNTERRSRPDASSpdlADLARRFNSSSINVQPQPLESVASSDVLSKKIAKAVRKIMKKLNEGEKLS-LENLFDEI 348
                222......23555554444444555554444433333101334566666888889999*************************9999997.68999999 PP

  Clock-aln 531 eqrtrli 537
                e++ +++
    F16D3.2 349 ERKNKIL 355
                9999976 PP

>> T09B9.4  CE01652	WBGene00011645	status:Partially_confirmed	UniProt:Q09350	protein_id:CAA87341.1
   #    score  bias  c-Evalue  i-Evalue hmmfrom  hmm to    alifrom  ali to    envfrom  env to     acc
 ---   ------ ----- --------- --------- ------- -------    ------- -------    ------- -------    ----
   1 ?    8.4   2.0    0.0019      0.64     539     667 ..     297     422 ..     245     520 .. 0.78

  Alignments for each domain:
  == domain 1    score: 8.4 bits;  conditional E-value: 0.0019
  Clock-aln 539 anihrqqeelrkiqeqlqlvhgqglqmflqqsapglnfgsvqlssgnssniqqlapi.nmqgqvvqtnqiqsglntghigtsqhliqqqtlqstssqqsq 637
                  + + +ee rk+q+ l++   +g+  f    +++l  ++ q+  gns n+   +p+ n ++  v+t+  +   nt + +ts     +q+l+ t+  +  
    T09B9.4 297 KRMSQMNEEKRKLQQALEMAYLNGFVDFDDTVEVALHASASQKYNGNSPNVSANSPVvNTNSPAVSTSS-PLVRNTDQQSTSS---YRQQLNETAHLHIE 392
                45667789*******************************************999986256665555543.3334566655543...23456666666666 PP

  Clock-aln 638 qnvlsghsqqtslpsqtqstltaplyntmv 667
                ++ l g  +q    sq++ +   +l + m 
    T09B9.4 393 NKKLVGMCNQERRRSQATEAEVKKLNQRMS 422
                666777777777777766666666655554 PP

>> C15F1.8  CE23551	WBGene00015797	status:Partially_confirmed	UniProt:Q9N5Y0	protein_id:CCD64619.1
   #    score  bias  c-Evalue  i-Evalue hmmfrom  hmm to    alifrom  ali to    envfrom  env to     acc
 ---   ------ ----- --------- --------- ------- -------    ------- -------    ------- -------    ----
   1 ?    8.0   0.1    0.0024      0.82     763     815 ..      32      88 ..       1     128 [. 0.65

  Alignments for each domain:
  == domain 1    score: 8.0 bits;  conditional E-value: 0.0024
  Clock-aln 763 qssqeqq...ltsvqqpsqaqlt.qppqqflqtsrllhgnpstqlilsaafplqqst 815
                +ssqe++    +++q +s+ +l  ++     +t +l+h +p +q+i+s  f ++++ 
    C15F1.8  32 SSSQENEasrASTSQCSSPKNLKmENVTILPKTLKLIHDDPKSQVIVSIQFEIEDTK 88 
                2444433110223333444444404455566999*****************998764 PP

>> W04H10.3b  CE46390	WBGene00003599	locus:nhl-3	status:Partially_confirmed	protein_id:CCD73638.1
   #    score  bias  c-Evalue  i-Evalue hmmfrom  hmm to    alifrom  ali to    envfrom  env to     acc
 ---   ------ ----- --------- --------- ------- -------    ------- -------    ------- -------    ----
   1 ?    7.4   1.0    0.0036       1.2     521     596 ..     100     178 ..      75     197 .. 0.79

  Alignments for each domain:
  == domain 1    score: 7.4 bits;  conditional E-value: 0.0036
  Clock-aln 521 galqhlkdqleqrtrlieanihrqqeelrki.qeqlqlvhgq..glqmflqqsapglnfgsvqlssgnssniqqlapin 596
                +a+q++ + +e+r r++   ++ +++e rk+ ++ql++++++  +lq  l+  +  +   + ql  gns++  q+  i+
  W04H10.3b 100 AAIQEVSNLVENRRRVLIETVRVRRDEKRKVlKDQLEVIQDEkkKLQKELESCKMDIRSMARQLKDGNSDDNWQRRIIE 178
                5799***********9999999888888885389*****99722577777777778888888999***99887776665 PP

>> C50F4.11  CE28212	WBGene00003160	locus:mdf-1	status:Confirmed	UniProt:Q9NGT4	protein_id:CAA94745.2
   #    score  bias  c-Evalue  i-Evalue hmmfrom  hmm to    alifrom  ali to    envfrom  env to     acc
 ---   ------ ----- --------- --------- ------- -------    ------- -------    ------- -------    ----
   1 ?    7.0   1.2    0.0049       1.7     637     815 ..     319     509 ..     295     535 .. 0.74

  Alignments for each domain:
  == domain 1    score: 7.0 bits;  conditional E-value: 0.0049
  Clock-aln 637 qqnvlsghsqqtslpsqt.qstltaplyntmvisqpaagslvqipsslpqnstqsaavttftqdrqirfsqgqqlvtklvtapvacgavmvpstmlmgqv 735
                +  ++  +++ ++   ++ +  l + +++  +i    ag+l +i   +p +s +sa   ++ +     +++ +ql   + +a+  +  vm  st    + 
   C50F4.11 319 RSMIFEERNRTLEFEKKAlHKQLDSTFSEIEAIRIGQAGNLFNIDEKIPSSSDNSAKQLQLIDRITQLITKNNQLEKDFEAATSRMTKVMRESTDCARRN 418
                44455556666666655524578899999999999******************99999988755555678899*************************** PP

  Clock-aln 736 vtayptfatqqqqsqtlsvtqqqqqqqq...........ssqeqqltsvqqpsqaqltqppqqflqtsrllhgnpstqlilsaafplqqst 815
                     +f++++ +sq l   + + ++q             + e+ +++  +  + +lt p+ ++      ++   stq+   a+ plq++ 
   C50F4.11 419 ERLEDAFSSERVRSQDLENEKSRLSEQLelsnnelekvkKQLEESQSQLDEVLSMTLTVPASEPASLPAPTDAGNSTQIFHMASNPLQDAH 509
                **********999999998887776555566666654433333333344444556677788888888888888889999999999999863 PP

>> W04H10.3a  CE46283	WBGene00003599	locus:nhl-3	zinc finger protein	status:Partially_confirmed	protein_id:CCD73637.1
   #    score  bias  c-Evalue  i-Evalue hmmfrom  hmm to    alifrom  ali to    envfrom  env to     acc
 ---   ------ ----- --------- --------- ------- -------    ------- -------    ------- -------    ----
   1 ?    7.1   1.0    0.0045       1.6     521     596 ..     199     277 ..     174     296 .. 0.79

  Alignments for each domain:
  == domain 1    score: 7.1 bits;  conditional E-value: 0.0045
  Clock-aln 521 galqhlkdqleqrtrlieanihrqqeelrki.qeqlqlvhgq..glqmflqqsapglnfgsvqlssgnssniqqlapin 596
                +a+q++ + +e+r r++   ++ +++e rk+ ++ql++++++  +lq  l+  +  +   + ql  gns++  q+  i+
  W04H10.3a 199 AAIQEVSNLVENRRRVLIETVRVRRDEKRKVlKDQLEVIQDEkkKLQKELESCKMDIRSMARQLKDGNSDDNWQRRIIE 277
                5799***********9999999888888885389*****997225777777777788888889999**99887776665 PP

>> F01G12.6  CE07015	WBGene00017171	status:Partially_confirmed	UniProt:Q19101	protein_id:CCD68908.1
   #    score  bias  c-Evalue  i-Evalue hmmfrom  hmm to    alifrom  ali to    envfrom  env to     acc
 ---   ------ ----- --------- --------- ------- -------    ------- -------    ------- -------    ----
   1 ?    7.0   2.6    0.0047       1.6     440     662 ..     198     422 ..     191     445 .. 0.67

  Alignments for each domain:
  == domain 1    score: 7.0 bits;  conditional E-value: 0.0047
  Clock-aln 440 sshtavsdpsstpt.kiptdtstpprqhlpahekmaqrrssfssqsinsqsvgssltqpvmsqaanlpipqgmsqfqfsaqlgalqhlkdqleqrtrlie 538
                  h    dpss+   k +t  + +++q+ +     a+ r +  ++s+   s  ++  +  + +   + +   + ++   a+l  +++   +le + ++  
   F01G12.6 198 YVHVRAFDPSSASIeKESTSEAHSTQQQPSPPLTSARARLAKITASLIGGSTEETDNCISVRELEDQLMGVRIKEADTLAELKEMRQKVMELETQNHVCT 297
                5677778898887624445555555555444444444455555667777777777777777777777777777888999999999999999********* PP

  Clock-aln 539 anihrqqeelrkiqeqlql.v.hgqglqmflqqsapglnfgsvqlssgnssniqqlapinmqg...qvvqtnqiqsglntghigtsqhliqqqtlqstss 633
                 +++rq ee+++++e+ ++ v + ++l+  l+  +  l+    + + g   +i+++   +      q +q++  q +l+ ++   +q+ ++ +++     
   F01G12.6 298 NQLKRQDEEMKRVREDSEVlVkKRKELEDQLKDEKEKLDNKESEFNEG---RINDRLKYSEAMqtiQDLQSSISQLELKKAEKW-TQNQLRGSSVCDLDE 393
                **************9876514144678888888888887766666544...444444444444000444444444444444444.477777777777777 PP

  Clock-aln 634 qqsqqnvlsghsqqtslpsqtqstltapl 662
                + + ++ ++ +  ++sl+s    +l a++
   F01G12.6 394 ESNSHGSICSNVDHLSLASDEMNALLADM 422
                77777778888888899988888887765 PP

>> F47F6.1b  CE37237	WBGene00018572	locus:lin-42	status:Confirmed	UniProt:Q65ZG8	protein_id:CCD71436.1
   #    score  bias  c-Evalue  i-Evalue hmmfrom  hmm to    alifrom  ali to    envfrom  env to     acc
 ---   ------ ----- --------- --------- ------- -------    ------- -------    ------- -------    ----
   1 ?    6.1   0.1     0.009       3.1     276     377 ..     169     273 ..     155     279 .. 0.88
   2 ?    2.9   1.9     0.086        30     706     790 ..     358     445 ..     300     456 .. 0.64

  Alignments for each domain:
  == domain 1    score: 6.1 bits;  conditional E-value: 0.009
  Clock-aln 276 ftsrhslewkflfldhrappiiGylpfevlGtsGydyyhvddlenlakchehlmq.yGk.Gkscy.yrfltkGqqwiwlqthyyityhqwnsrpefivct 372
                f ++hs    +  +d+ + p +G lp +++G s   + +  d++ + + h  l +  Gk  ks    r+++     +  qt +      w  + e++v  
   F47F6.1b 169 FITKHSSTCALTHIDYASIPYLGLLPTDLIGKSLLAFVYSPDVHVVRQAHIDLHNsRGKiVKSIAdLRLVAHNGSILRCQTEWSAYVNPWTRKMELVVAR 268
                7899**********************************************9987524663466543799999999999****9999999*********** PP

  Clock-aln 373 htvvs 377
                h + s
   F47F6.1b 269 HRICS 273
                *9887 PP

  == domain 2    score: 2.9 bits;  conditional E-value: 0.086
  Clock-aln 706 qgqqlvtklvtapvacgav..mvpstmlmgqvvtayptfatqqqqsqtlsvt.qqqqqqqqssqeqqltsvqqpsqaqltqppqqflq 790
                 +qq +   v+a+ a++a+   v +t  + +v +a pt +t+   s t     ++ ++  +s+   + ++ q+ +  ++  ppq +l 
   F47F6.1b 358 TAQQQQKVAVAAAAAAQAAqaAVVATAQIRKVASAPPTTSTDPPLSYTQINClENVHRLLKSQSRPESPAKQDEPFDEKKYPPQTPLT 445
                4444444444444444443114567778889999999999887765543332022222222333333333444444444455554444 PP

>> F14F9.6  CE36823	WBGene00017469	status:Predicted	UniProt:Q9GUC4	protein_id:CCD62734.1
   #    score  bias  c-Evalue  i-Evalue hmmfrom  hmm to    alifrom  ali to    envfrom  env to     acc
 ---   ------ ----- --------- --------- ------- -------    ------- -------    ------- -------    ----
   1 ?    7.1   1.2    0.0045       1.5     584     637 ..      20      72 ..       5      94 .. 0.72

  Alignments for each domain:
  == domain 1    score: 7.1 bits;  conditional E-value: 0.0045
  Clock-aln 584 gnssniqqlapinmqgqvvqtnqiqsglntghigtsqhliqqqt.lqstssqqsq 637
                  ++++q ++ i++q  v++ n+i+s l   ++  sq l++++  l++++++q++
    F14F9.6  20 TMQAQLQTQTEISQQ--VMEDNKIRSALLKQQMEMSQALLEENKrLRAAQGDQPR 72 
                446677888887765..**********************9876416666666443 PP

>> F47F6.1c  CE10706	WBGene00018572	locus:lin-42	status:Confirmed	UniProt:P91313	protein_id:CCD71437.1
   #    score  bias  c-Evalue  i-Evalue hmmfrom  hmm to    alifrom  ali to    envfrom  env to     acc
 ---   ------ ----- --------- --------- ------- -------    ------- -------    ------- -------    ----
   1 ?    6.8   0.1    0.0055       1.9     276     377 ..     169     273 ..     149     278 .. 0.89

  Alignments for each domain:
  == domain 1    score: 6.8 bits;  conditional E-value: 0.0055
  Clock-aln 276 ftsrhslewkflfldhrappiiGylpfevlGtsGydyyhvddlenlakchehlmq.yGk.Gkscy.yrfltkGqqwiwlqthyyityhqwnsrpefivct 372
                f ++hs    +  +d+ + p +G lp +++G s   + +  d++ + + h  l +  Gk  ks    r+++     +  qt +      w  + e++v  
   F47F6.1c 169 FITKHSSTCALTHIDYASIPYLGLLPTDLIGKSLLAFVYSPDVHVVRQAHIDLHNsRGKiVKSIAdLRLVAHNGSILRCQTEWSAYVNPWTRKMELVVAR 268
                7899**********************************************9987524663466543799999999999****9999999*********** PP

  Clock-aln 373 htvvs 377
                h + s
   F47F6.1c 269 HRICS 273
                *9887 PP

>> T14F9.5  CE33318	WBGene00003018	locus:lin-32	hlh transcription factor	status:Confirmed	UniProt:Q10574	protein_id:CCD6
   #    score  bias  c-Evalue  i-Evalue hmmfrom  hmm to    alifrom  ali to    envfrom  env to     acc
 ---   ------ ----- --------- --------- ------- -------    ------- -------    ------- -------    ----
   1 ?    7.1   0.2    0.0045       1.6      33      86 ..      71     126 ..      39     138 .. 0.77

  Alignments for each domain:
  == domain 1    score: 7.1 bits;  conditional E-value: 0.0045
  Clock-aln  33 kakrvsrnksekkrrdqfnvlikelgsmlpG..narkmdkstvlqksidflrkhke 86 
                + +r++ n  e++r + +nv   el  +lp   + +k+ k   lq +  ++    +
    T14F9.5  71 RMRRSAANERERRRMNTLNVAYDELREVLPEidSGKKLSKFETLQMAQKYIECLSQ 126
                58999*************************63368999998888876666555444 PP

>> T19B10.11  CE16417	WBGene00003509	locus:mxl-1	Helix-loop-helix DNA-binding domain	status:Confirmed	UniProt:P90982	pro
   #    score  bias  c-Evalue  i-Evalue hmmfrom  hmm to    alifrom  ali to    envfrom  env to     acc
 ---   ------ ----- --------- --------- ------- -------    ------- -------    ------- -------    ----
   1 ?    7.0   0.2    0.0049       1.7      30     104 ..      25     102 ..       1     112 [. 0.70

  Alignments for each domain:
  == domain 1    score: 7.0 bits;  conditional E-value: 0.0049
  Clock-aln  30 dkdkakrvsrnksekkrrdqfnvlikelgsmlp...Gnarkmdkstvlqksidflrkhkeitaqsdaseirqdwkptf 104
                d ++  r   n  e++rrd+   +   l  ++p   G+  +  ++ +l+k+i+ + k +  +a   +    q+ k + 
  T19B10.11  25 DPKRHAREQHNALERRRRDNIKDMYTSLREVVPdanGERVQASRAVILKKAIESIEKGQSDSATLSVDVAEQESKNAK 102
                4445556778999*********9999999999953344456678899********99988777766655566666655 PP

>> T09E8.1e  CE31991	WBGene00011647	locus:noca-1	status:Partially_confirmed	UniProt:Q8I0Q4	protein_id:CAD54156.1
   #    score  bias  c-Evalue  i-Evalue hmmfrom  hmm to    alifrom  ali to    envfrom  env to     acc
 ---   ------ ----- --------- --------- ------- -------    ------- -------    ------- -------    ----
   1 ?    6.1   0.5    0.0088         3     423     532 ..     121     224 ..      83     272 .. 0.63

  Alignments for each domain:
  == domain 1    score: 6.1 bits;  conditional E-value: 0.0088
  Clock-aln 423 rfdhsptpsassrssrksshtavsdpsstptkiptdtstpprqhlpahekmaqrrssfssqsinsqsvgssltqpvmsqaanlpipqgmsqfqfsaqlga 522
                      tps s  ss kssh   s   st  ++  +  +    +      + ++++s+ s+ +++    + l  +   +  nl      ++  ++  +  
   T09E8.1e 121 EQSSHSTPSQSRHSSSKSSHFNGSSNLSTSEQLRLQEMSDELAN------KDRKVTSLESKLLKAYQRIERLNEEYDGKIKNLMYDSERARDDLTRCVDK 214
                3334469**************99999999888765543332222......23344555555555555555555555555555555555555555555555 PP

  Clock-aln 523 lqhlkdqleq 532
                +q+l ++l++
   T09E8.1e 215 IQQLENELDE 224
                5555555555 PP

>> K06B9.5  CE29504	WBGene00003938	locus:pax-2	paired box transcription factor	status:Partially_confirmed	UniProt:Q21263
   #    score  bias  c-Evalue  i-Evalue hmmfrom  hmm to    alifrom  ali to    envfrom  env to     acc
 ---   ------ ----- --------- --------- ------- -------    ------- -------    ------- -------    ----
   1 ?    6.3   1.8    0.0077       2.7     715     795 ..     203     283 ..     111     315 .. 0.62

  Alignments for each domain:
  == domain 1    score: 6.3 bits;  conditional E-value: 0.0077
  Clock-aln 715 vtapvacgavmvpstmlmgqvvtayptfatqqqqsqtlsvtqqqqqqqqssqeqqltsvqqpsqaqltqppqqflqtsrll 795
                   +v+    +v +  +m+q+ t++ +  +    s + s++q+ + +   +  qq tsvqq  q qlt ++     +sr +
    K06B9.5 203 NVPSVSSINRIVRNKSFMAQLATPTSVTPSVARPSSATSQNQRSPPRGVQQHMQQSTSVQQLQQFQLTSAATVNSLISRPA 283
                223344444455666666666666665555555555555555555544455567777777777777776666555555544 PP

>> T09E8.1d  CE31990	WBGene00011647	locus:noca-1	status:Confirmed	UniProt:Q8I4G1	protein_id:CAD54154.1
   #    score  bias  c-Evalue  i-Evalue hmmfrom  hmm to    alifrom  ali to    envfrom  env to     acc
 ---   ------ ----- --------- --------- ------- -------    ------- -------    ------- -------    ----
   1 ?    5.8   0.6     0.011       3.8     423     531 ..     161     263 ..     123     307 .. 0.62

  Alignments for each domain:
  == domain 1    score: 5.8 bits;  conditional E-value: 0.011
  Clock-aln 423 rfdhsptpsassrssrksshtavsdpsstptkiptdtstpprqhlpahekmaqrrssfssqsinsqsvgssltqpvmsqaanlpipqgmsqfqfsaqlga 522
                      tps s  ss kssh   s   st  ++  +  +    +      + ++++s+ s+ +++    + l  +   +  nl      ++  ++  +  
   T09E8.1d 161 EQSSHSTPSQSRHSSSKSSHFNGSSNLSTSEQLRLQEMSDELAN------KDRKVTSLESKLLKAYQRIERLNEEYDGKIKNLMYDSERARDDLTRCVDK 254
                3334469**************99999999888765543322222......23344555555555555555555555555555555555555555555555 PP

  Clock-aln 523 lqhlkdqle 531
                +q+l ++l+
   T09E8.1d 255 IQQLENELD 263
                555555555 PP

>> C17C3.8  CE04028	WBGene00001965	locus:hlh-26	status:Confirmed	UniProt:Q18053	protein_id:CCD64839.1
   #    score  bias  c-Evalue  i-Evalue hmmfrom  hmm to    alifrom  ali to    envfrom  env to     acc
 ---   ------ ----- --------- --------- ------- -------    ------- -------    ------- -------    ----
   1 ?    5.9   0.1     0.011       3.6      37      81 ..      17      62 ..       8      81 .. 0.83

  Alignments for each domain:
  == domain 1    score: 5.9 bits;  conditional E-value: 0.011
  Clock-aln 37 vsrnksekkrrdqfnvlikelgsmlp.Gnarkmdkstvlqksidfl 81
                 r  +ek+rrd  n l+ e+  ++   ++ k+ k  vl + + +l
    C17C3.8 17 GHRSETEKQRRDDTNDLLNEFKKIVQkSESEKLSKEEVLFRIVKLL 62
               568999***************9988626789*******99888776 PP

>> C18A3.8  CE36629	WBGene00001958	locus:hlh-14	helix-loop-helix transcription factor	status:Partially_confirmed	UniProt
   #    score  bias  c-Evalue  i-Evalue hmmfrom  hmm to    alifrom  ali to    envfrom  env to     acc
 ---   ------ ----- --------- --------- ------- -------    ------- -------    ------- -------    ----
   1 ?    5.9   0.1     0.011       3.7      28      85 ..      96     155 ..      77     193 .. 0.84

  Alignments for each domain:
  == domain 1    score: 5.9 bits;  conditional E-value: 0.011
  Clock-aln  28 eddkdkakrvsrnksekkrrdqfnvlikelgsml.pGn.arkmdkstvlqksidflrkhk 85 
                ++   k ++v+rn  e+kr  q n     l   l p n ++k  k+  l+ ++ ++++ +
    C18A3.8  96 KEAMAKKNQVARNERERKRVHQVNHGFDVLRNRLqPKNhTKKWSKADTLREAVKYIQQLQ 155
                455567889*************99999998776636654789999999999999998765 PP

>> T09E8.1b  CE31988	WBGene00011647	locus:noca-1	status:Confirmed	UniProt:P90906	protein_id:CAB54297.2
   #    score  bias  c-Evalue  i-Evalue hmmfrom  hmm to    alifrom  ali to    envfrom  env to     acc
 ---   ------ ----- --------- --------- ------- -------    ------- -------    ------- -------    ----
   1 ?    5.1   0.7     0.018       6.1     423     460 ..     303     340 ..     266     444 .. 0.61

  Alignments for each domain:
  == domain 1    score: 5.1 bits;  conditional E-value: 0.018
  Clock-aln 423 rfdhsptpsassrssrksshtavsdpsstptkiptdts 460
                      tps s  ss kssh   s   st  ++  +  
   T09E8.1b 303 EQSSHSTPSQSRHSSSKSSHFNGSSNLSTSEQLRLQEM 340
                3334469**************99999999888765543 PP

>> T09E8.1f  CE39958	WBGene00011647	locus:noca-1	status:Confirmed	UniProt:Q27GP5	protein_id:CAJ80827.1
   #    score  bias  c-Evalue  i-Evalue hmmfrom  hmm to    alifrom  ali to    envfrom  env to     acc
 ---   ------ ----- --------- --------- ------- -------    ------- -------    ------- -------    ----
   1 ?    5.1   0.7     0.018       6.2     423     460 ..     305     342 ..     268     446 .. 0.61

  Alignments for each domain:
  == domain 1    score: 5.1 bits;  conditional E-value: 0.018
  Clock-aln 423 rfdhsptpsassrssrksshtavsdpsstptkiptdts 460
                      tps s  ss kssh   s   st  ++  +  
   T09E8.1f 305 EQSSHSTPSQSRHSSSKSSHFNGSSNLSTSEQLRLQEM 342
                3334469**************99999999888765543 PP

>> T09E8.1a  CE31987	WBGene00011647	locus:noca-1	status:Confirmed	UniProt:Q7YSP6	protein_id:CAB54298.2
   #    score  bias  c-Evalue  i-Evalue hmmfrom  hmm to    alifrom  ali to    envfrom  env to     acc
 ---   ------ ----- --------- --------- ------- -------    ------- -------    ------- -------    ----
   1 ?    5.0   0.6     0.019       6.5     423     460 ..     361     398 ..     324     501 .. 0.61

  Alignments for each domain:
  == domain 1    score: 5.0 bits;  conditional E-value: 0.019
  Clock-aln 423 rfdhsptpsassrssrksshtavsdpsstptkiptdts 460
                      tps s  ss kssh   s   st  ++  +  
   T09E8.1a 361 EQSSHSTPSQSRHSSSKSSHFNGSSNLSTSEQLRLQEM 398
                3334469**************99999999888765443 PP

>> ZK228.10  CE38475	WBGene00044215	status:Partially_confirmed	UniProt:Q564T2	protein_id:CAI79262.1
   #    score  bias  c-Evalue  i-Evalue hmmfrom  hmm to    alifrom  ali to    envfrom  env to     acc
 ---   ------ ----- --------- --------- ------- -------    ------- -------    ------- -------    ----
   1 ?    6.0   0.0    0.0096       3.3     526     571 ..      47      92 ..       8      96 .. 0.82

  Alignments for each domain:
  == domain 1    score: 6.0 bits;  conditional E-value: 0.0096
  Clock-aln 526 lkdqleqrtrlieanihrqqeelrkiqeqlqlvhgqglqmflqqsa 571
                l   l++   l+   i  +q e++k+q++l  v+ ++++m++  s+
   ZK228.10  47 LDLSLDEYESLVLKMIAGHQAEIKKLQKKLADVRTKKMHMLIVMSN 92 
                5555666667777889999*********************998776 PP

>> W08E3.4  CE41273	WBGene00012345	status:Confirmed	UniProt:P91915	protein_id:CAB07129.3
   #    score  bias  c-Evalue  i-Evalue hmmfrom  hmm to    alifrom  ali to    envfrom  env to     acc
 ---   ------ ----- --------- --------- ------- -------    ------- -------    ------- -------    ----
   1 ?    5.6   0.9     0.013       4.4     505     559 ..     190     245 ..     135     256 .. 0.77

  Alignments for each domain:
  == domain 1    score: 5.6 bits;  conditional E-value: 0.013
  Clock-aln 505 lpipqgmsq.fqfsaqlgalqhlkdqleqrtrlieanihrqqeelrkiqeqlqlvh 559
                 +i+q+    + + aql   + l d+ + +  ++e +  r+  e++++q++lq  +
    W08E3.4 190 SNITQAKQLkITLDAQLQQRKALVDEYKSKLTVLEGSYMRKSAEVQRLQNELQNAQ 245
                34555544348899*************************************99765 PP

>> F10G7.9b  CE32372	WBGene00017372	status:Confirmed	UniProt:Q8I7L0	protein_id:CCD69213.1
   #    score  bias  c-Evalue  i-Evalue hmmfrom  hmm to    alifrom  ali to    envfrom  env to     acc
 ---   ------ ----- --------- --------- ------- -------    ------- -------    ------- -------    ----
   1 ?    5.3   0.4     0.015       5.3     446     585 ..     251     395 ..     216     500 .. 0.76

  Alignments for each domain:
  == domain 1    score: 5.3 bits;  conditional E-value: 0.015
  Clock-aln 446 sdpsstptkiptdtstpprqhlpahekmaqrrssfssqsinsqsvgssltqpvmsqaanlpipqgmsqfqfsaqlg....alq....hlkdqleqrtrli 537
                 +p+++ t +p++t +pp ++ +++   + +r+ +  q +   s+     ++ +++a   + +++++ +q +a+l+     ++    ++++     t+l 
   F10G7.9b 251 LEPTTSETVVPAETEAPPSEK-SSELSRVDKRAQLD-QLLAEISIKFEEERDKVQNAN-KQGREAVAMAQEAAELAkkaeEMNkkatEMRNACRDATKLG 347
                5899**************999.55555566666664.556666676666666554443.33344444444444443111134311115777778889999 PP

  Clock-aln 538 eanihrqqeelrkiqeqlqlvhgqglqmflqqsapglnfgsvqlssgn 585
                + +++r   e +kiq+++ l++ ++++ +   + p + ++s++l s +
   F10G7.9b 348 KDEMRRILIEKQKIQNEIDLMNIDDMEEMDDDAFPEIIISSIKLESTK 395
                99********************99999999999999999999998765 PP

>> T10B9.9  CE31992	WBGene00011678	status:Confirmed	UniProt:Q09352	protein_id:CAA88608.2
   #    score  bias  c-Evalue  i-Evalue hmmfrom  hmm to    alifrom  ali to    envfrom  env to     acc
 ---   ------ ----- --------- --------- ------- -------    ------- -------    ------- -------    ----
   1 ?    5.7   0.0     0.012       4.2     179     222 ..      22      64 ..       2     114 .. 0.65

  Alignments for each domain:
  == domain 1    score: 5.7 bits;  conditional E-value: 0.012
  Clock-aln 179 sltpeylksknqlefcchllrGtidpkepstyeyvkfiGnfksl 222
                + + e  ksk +le    +lr   d ke     yv +iG    l
    T10B9.9  22 TSSTEVSKSK-ELENLVEVLRCFKDLKESGQRTYVTYIGSQMRL 64 
                3345666665.7***************************75443 PP

>> F56F11.3  CE11280	WBGene00018990	locus:klf-1	zinc finger protein	status:Confirmed	UniProt:Q9TZ64	protein_id:CCD72011.
   #    score  bias  c-Evalue  i-Evalue hmmfrom  hmm to    alifrom  ali to    envfrom  env to     acc
 ---   ------ ----- --------- --------- ------- -------    ------- -------    ------- -------    ----
   1 ?    4.8   1.2     0.022       7.5     449     549 ..     275     374 ..     233     422 .. 0.70

  Alignments for each domain:
  == domain 1    score: 4.8 bits;  conditional E-value: 0.022
  Clock-aln 449 sstptkiptdtstpprqhlpahekmaqrrssfssqsinsqsvgssltqpvmsqaanlpipqgmsqfqfsaqlgalqhlkdqleqrtrlie.anihrqqee 547
                  +pt    + s+   +     e+++  + s+ss s  ++sv+ss+ + v ++  +l+ ++ + ++  sa l+++     q++  +   +   i++q ee
   F56F11.3 275 MDSPTSPCVKRSAMNFDL--RDEPLTVNVESVSSTSDLPSSVSSSVNSFVYQNFDPLEFKRKIDELTASACLAVMPDANGQVDPMAIKTQlDAIKKQMEE 372
                345555555555555444..578899999***********************************************999998865433331345555555 PP

  Clock-aln 548 lr 549
                 +
   F56F11.3 373 HQ 374
                43 PP

>> C09H10.1  CE39131	WBGene00004455	locus:rpl-42	status:Confirmed	UniProt:Q17879	protein_id:CAA90433.3
   #    score  bias  c-Evalue  i-Evalue hmmfrom  hmm to    alifrom  ali to    envfrom  env to     acc
 ---   ------ ----- --------- --------- ------- -------    ------- -------    ------- -------    ----
   1 ?    5.4   0.9     0.014         5     489     567 ..      33     105 ..       8     134 .. 0.68

  Alignments for each domain:
  == domain 1    score: 5.4 bits;  conditional E-value: 0.014
  Clock-aln 489 svgssltqpvmsqaanlpipqgmsqfqfsaqlgalqhlkdqleqrtrlieanihrqqeelrkiqeqlqlvhgqglqmfl 567
                sv +  t++v+  aan     + s        ++ +++ +q+   t ++ a +   +++l+k qe+l  ++ +++qm +
   C09H10.1  33 SVDEDATSQVTAAAANPAQAPSASISG----NSVQNTVAQQVGASTSVVSAPMS--KDDLKKAQEELDKLKWDNIQMEM 105
                334444444443333333222222222....34556778889999999999875..57899999999999999999865 PP

>> C38C3.1  CE33279	WBGene00005691	locus:sru-28	7TM chemoreceptor, sru family	status:Predicted	UniProt:O17080	protein_id
   #    score  bias  c-Evalue  i-Evalue hmmfrom  hmm to    alifrom  ali to    envfrom  env to     acc
 ---   ------ ----- --------- --------- ------- -------    ------- -------    ------- -------    ----
   1 ?    4.9   0.4      0.02       7.1     613     675 ..     221     281 ..     216     286 .. 0.85

  Alignments for each domain:
  == domain 1    score: 4.9 bits;  conditional E-value: 0.02
  Clock-aln 613 tghigtsqhliqqqtlqstssqqsqqnvlsghsqqtslpsqtqstltaplyntmvisqpaags 675
                ++ i +s  l++   l+st++ +++ +    h  ++sl+  t+s + + l+n+m++     +s
    C38C3.1 221 ASLINNSVLLVKLAHLKSTTAAHTRSQ--KSHKAEVSLTVTTVSMICSYLSNSMIVIAAQLNS 281
                6667888889999999*9999877665..7899*********************998877776 PP

>> F22H10.6  CE09575	WBGene00017730	status:Partially_confirmed	UniProt:Q94192	protein_id:CCD69883.1
   #    score  bias  c-Evalue  i-Evalue hmmfrom  hmm to    alifrom  ali to    envfrom  env to     acc
 ---   ------ ----- --------- --------- ------- -------    ------- -------    ------- -------    ----
   1 ?    4.9   0.1     0.021       7.2     205     246 ..      11      53 ..       4      65 .. 0.80

  Alignments for each domain:
  == domain 1    score: 4.9 bits;  conditional E-value: 0.021
  Clock-aln 205 kepstyeyvk.fiGnfkslnsvsssahnGfegtiqrthrpsye 246
                k p + +y++ f  n++s n  sss +  f  ti+r h +s  
   F22H10.6  11 KIPLSSKYMHyFSSNLHSQNFKSSSICGHFSSTIRRYHHVSER 53 
                55666677762668************************98865 PP

>> F53A2.5  CE16097	WBGene00001092	locus:dro-1	Archael histone like	status:Partially_confirmed	UniProt:O45550	protein_id
   #    score  bias  c-Evalue  i-Evalue hmmfrom  hmm to    alifrom  ali to    envfrom  env to     acc
 ---   ------ ----- --------- --------- ------- -------    ------- -------    ------- -------    ----
   1 ?    4.7   0.4     0.024       8.2     442     518 ..      81     156 ..      24     167 .. 0.67

  Alignments for each domain:
  == domain 1    score: 4.7 bits;  conditional E-value: 0.024
  Clock-aln 442 htavsdpsstptkiptdtstpprqhlpahekmaqrrssfssqsinsqsvgssltqpvmsqaanlpipqgmsqfqfsa 518
                  a+ +   tp  + +  s     ++ a++k+ ++ s + +  i  + +   + q+++++a +++i+q +++ q  a
    F53A2.5  81 QKALQNLGFTPDYLEAADSVLDACKVEAEKKLRRKNSRLEKCGIPEEKLY-EMQQELIQKARQQEIEQQLAHQQAQA 156
                34666677788888888888888888888888888888888888777765.46788888888888888887655433 PP

>> C32H11.1  CE40442	WBGene00007864	status:Partially_confirmed	UniProt:Q9XTE4	protein_id:CAB05142.2
   #    score  bias  c-Evalue  i-Evalue hmmfrom  hmm to    alifrom  ali to    envfrom  env to     acc
 ---   ------ ----- --------- --------- ------- -------    ------- -------    ------- -------    ----
   1 ?    4.4   0.1      0.03        10     645     705 ..     435     497 ..     405     505 .. 0.82

  Alignments for each domain:
  == domain 1    score: 4.4 bits;  conditional E-value: 0.03
  Clock-aln 645 sqqtslpsqtqstltaplyntmvisqpaagslvqipsslpqn..stqsaavttftqdrqirfs 705
                  +++++ qt    t  +   +v ++ a+ s+ +ips+ p n  s+ s+ v tft+   +++ 
   C32H11.1 435 GDKMDINYQTFGNYTQGFEVNIVTTKNATKSITDIPSNDPTNapSAISTVVGTFTKGTTLKYE 497
                45678889999999***********************999983345678899***99988876 PP

>> B0025.4  CE42780	WBGene00015001	status:Confirmed	UniProt:Q8WQC3	protein_id:CCD61198.1
   #    score  bias  c-Evalue  i-Evalue hmmfrom  hmm to    alifrom  ali to    envfrom  env to     acc
 ---   ------ ----- --------- --------- ------- -------    ------- -------    ------- -------    ----
   1 ?    4.9   0.4      0.02       6.9     386     457 ..      19      92 ..      10     145 .. 0.84

  Alignments for each domain:
  == domain 1    score: 4.9 bits;  conditional E-value: 0.02
  Clock-aln 386 rrelgieeslpeiaadksqdsGs..dnrintvslkealerfdhsptpsassrssrksshtavsdpsstptkipt 457
                r++  i esl+ ++ +  + +Gs  ++  +   + ++  +f ++p ps s r  +k s+ +v d     +k +t
    B0025.4  19 RKKNDIVESLEALEMQIYNFEGSylEDTAEYGNVIKGWGNFANAPPPSKSGRIDKKFSKRSVRDEERLFSKSST 92 
                666778899998888888888888888888999999999**********************9997665555544 PP

>> C28H8.9b  CE32813	WBGene00016200	locus:dpff-1	status:Confirmed	UniProt:Q8I7L7	protein_id:CCD65971.1
   #    score  bias  c-Evalue  i-Evalue hmmfrom  hmm to    alifrom  ali to    envfrom  env to     acc
 ---   ------ ----- --------- --------- ------- -------    ------- -------    ------- -------    ----
   1 ?    4.7   0.3     0.024       8.3     739     811 ..      31     106 ..      17     144 .. 0.68

  Alignments for each domain:
  == domain 1    score: 4.7 bits;  conditional E-value: 0.024
  Clock-aln 739 yptfatqqqqsqtlsvtqqqqqqqqssqeqqltsvq...qpsqaqltqppqqflqtsrllhgnpstqlilsaafpl 811
                +p + +q  ++q  s  + ++ ++    ++  t vq   +  +  ++qpp + +++s +l+ nps q+ +    p 
   C28H8.9b  31 FPYYEHQTATAQRESRFTTRNVDHMYPSNDPNTVVQfatERWKKSKSQPPSDAVEMSMFLRENPSIQVAIDHLTPQ 106
                67777777777777766666665554444444444411144567899********************988776664 PP

>> F18A1.2  CE27972	WBGene00003012	locus:lin-26	transcription factor	status:Confirmed	UniProt:Q27355	protein_id:CCD62034
   #    score  bias  c-Evalue  i-Evalue hmmfrom  hmm to    alifrom  ali to    envfrom  env to     acc
 ---   ------ ----- --------- --------- ------- -------    ------- -------    ------- -------    ----
   1 ?    4.4   7.5      0.03        10     426     551 ..      53     164 ..      40     191 .. 0.62

  Alignments for each domain:
  == domain 1    score: 4.4 bits;  conditional E-value: 0.03
  Clock-aln 426 hsptpsassrssrksshtavsdpsstptkiptdtstpprqhlpahekmaqrrssfssqsinsqsvgssltqpvmsqaanlpipqgmsqfqfsaqlgalqh 525
                +sp+ +a    s  + ht      stpt i+t    pp+q+   ++ + +  + +s++ ++++s+ + l +   +   +l+ p+++sq+q    l   qh
    F18A1.2  53 ESPSTTA----STAAQHTPPRTAVSTPTSINT--PVPPHQN-KQRHSIDKIAANLSTKKVSPSSIEKQLQRTSHNPLHQLSTPHALSQLQK---LLEEQH 142
                3444444....455555555555556665543..4566666.344566777889999999999*999999999999999999999999773...222233 PP

  Clock-aln 526 lkdqleqrtrlieanihrqqeelrki 551
                  +q++ +    + + +rqq e+++i
    F18A1.2 143 KINQMNIQ----KKEQERQQAEIQRI 164
                22232222....22223333333333 PP

>> M70.2  CE17194	WBGene00019784	status:Predicted	UniProt:O45186	protein_id:CCD66974.1
   #    score  bias  c-Evalue  i-Evalue hmmfrom  hmm to    alifrom  ali to    envfrom  env to     acc
 ---   ------ ----- --------- --------- ------- -------    ------- -------    ------- -------    ----
   1 ?    4.7   1.4     0.024       8.3     559     683 ..      46     165 ..      20     181 .. 0.68

  Alignments for each domain:
  == domain 1    score: 4.7 bits;  conditional E-value: 0.024
  Clock-aln 559 hgqglqmflqqsapglnfgsvqlssgnssniqqlapinmqgqvvqtnqiqsglntghigtsqhliqqqtlqstssqqsqqnvlsghsqqtslpsqtqstl 658
                + ++l++  qq      +g  +l   +s+n  ++a  +++ + v++++++   +t+  g++     +++ ++t +++ +   ++ + q+ +   +t+s l
      M70.2  46 RSEKLELHSQQQFGNRHLGCDELV--KSENR-EKAKSTKKKEKVKSEKMKKATATTGAGSTIDQSSKDPTRTTMASE-RGMTMTQRVQKEKSIKKTNSEL 141
                556677777777777777776665..33333.344444455778999999988888888877777777766666553.3345888899999999999999 PP

  Clock-aln 659 taplyntmvisqpaagslvqipssl 683
                 a+  n +v      ++  q pssl
      M70.2 142 KAAADNQTVTQ-GNDTTTTQGPSSL 165
                99999988754.4444567777775 PP

>> C04G2.7  CE05215	WBGene00001204	locus:egl-38	Human paired box protein like	status:Confirmed	UniProt:Q17627	protein_id
   #    score  bias  c-Evalue  i-Evalue hmmfrom  hmm to    alifrom  ali to    envfrom  env to     acc
 ---   ------ ----- --------- --------- ------- -------    ------- -------    ------- -------    ----
   1 ?    4.7   2.8     0.024       8.4     694     785 ..     121     211 ..      46     231 .. 0.65

  Alignments for each domain:
  == domain 1    score: 4.7 bits;  conditional E-value: 0.024
  Clock-aln 694 ttftqdrqirfsqgqqlvtklvtapvacgavmvpstmlmgqvvtayptfatqqqqsqtlsvtqqqqqqqqssqeqqltsvqqpsqaqltqpp 785
                t f+ + + ++ + q         +v+    +v +  +m+q+ +++ + ++    s + s +q+ + +   +  qq tsvqq  q qlt ++
    C04G2.7 121 TMFAWEIRQKLIEDQIC-GEENVPSVSSINRIVRNKSFMAQLAAPTSVTSSAARPSSATSHHQRSPPRGVQQHMQQSTSVQQLQQLQLTSAA 211
                45555555555544433.33333445555667788888999988888888888888888888887777667777888899998888888654 PP

>> B0336.12  CE00780	WBGene00015149	status:Predicted	UniProt:Q10957	protein_id:CCD61533.1
   #    score  bias  c-Evalue  i-Evalue hmmfrom  hmm to    alifrom  ali to    envfrom  env to     acc
 ---   ------ ----- --------- --------- ------- -------    ------- -------    ------- -------    ----
   1 ?    4.8   0.3     0.022       7.6     504     590 ..       6      92 ..       1      93 [] 0.78

  Alignments for each domain:
  == domain 1    score: 4.8 bits;  conditional E-value: 0.022
  Clock-aln 504 nlpipqgmsqfqfsaqlga.lqhlkdqleqrtrlieanihrqqeelrkiqeqlqlvhgqglqmflqqsapglnfgsvqlssgnssniq 590
                n +i++++ ++q+s +  + l  +k ++e r  + ea+i++     ++ q+  +    ++++m+ ++ +++ +  s  +s  + s++q
   B0336.12   6 NSRINKSL-EVQYSLKADVfLYFIKRRVETRHLIFEAKIEKSGYYQKRSQNGANRNSKKNVKMLREKKEASSATISKIRSNMTASELQ 92 
                55566655.467777666515689***************************************9998888777777777777777766 PP

>> C24B9.7  CE33276	WBGene00005216	locus:srg-59	7TM chemoreceptor, srg family	status:Predicted	UniProt:O76435	protein_id
   #    score  bias  c-Evalue  i-Evalue hmmfrom  hmm to    alifrom  ali to    envfrom  env to     acc
 ---   ------ ----- --------- --------- ------- -------    ------- -------    ------- -------    ----
   1 ?    4.3   0.0     0.032        11     773     816 ..       5      48 ..       1      62 [. 0.82

  Alignments for each domain:
  == domain 1    score: 4.3 bits;  conditional E-value: 0.032
  Clock-aln 773 vqqpsqaqltqppqqflqtsrllhgnpstqlilsaafplqqstf 816
                v+ + +++++ p+ qf+ +++l+ g ps  l+l   f l +s +
    C24B9.7   5 VTTSLESVQPDPAAQFMTATQLIYGVPSITLMLFFLFYLGNSKI 48 
                55666788999************************999998864 PP

>> F49H6.15  CE41572	WBGene00050894	status:Predicted	UniProt:A8DZ51	protein_id:CAP09181.1
   #    score  bias  c-Evalue  i-Evalue hmmfrom  hmm to    alifrom  ali to    envfrom  env to     acc
 ---   ------ ----- --------- --------- ------- -------    ------- -------    ------- -------    ----
   1 ?    4.6   2.0     0.026       9.1     722     788 ..      12      74 ..       6      81 .. 0.47

  Alignments for each domain:
  == domain 1    score: 4.6 bits;  conditional E-value: 0.026
  Clock-aln 722 gavmvpstmlmgq..vvtayptfatqqqqsqtlsvtqqqqqqqqssqeqqltsvqqpsqaqltqppqqf 788
                  v+v++ +  +q  +v  +p    ++ +   +++t+ q++   s+q +q  + +qp q + tqpp q 
   F49H6.15  12 LLVVVTNRGATAQhaIVQGTPSDKCENPS-VNIATTEAQKS---SQQRRQ--QPTQPRQPNPTQPPVQL 74 
                55555554444441134444433333222.33333333333...233333..33466777778888765 PP

>> F31A3.2  CE43458	WBGene00001967	locus:hlh-28	status:Partially_confirmed	UniProt:Q19918	protein_id:CCD70294.1
   #    score  bias  c-Evalue  i-Evalue hmmfrom  hmm to    alifrom  ali to    envfrom  env to     acc
 ---   ------ ----- --------- --------- ------- -------    ------- -------    ------- -------    ----
   1 ?    3.5   0.2     0.056        19      39      63 ..      24      48 ..      15      72 .. 0.72
   2 ?    1.9   0.2      0.17        57      28      84 ..      88     151 ..      68     170 .. 0.72

  Alignments for each domain:
  == domain 1    score: 3.5 bits;  conditional E-value: 0.056
  Clock-aln 39 rnksekkrrdqfnvlikelgsmlpG 63
               +  se+krrd+ n l+ +l +++  
    F31A3.2 24 KSVSERKRRDEINELLENLKTIVQN 48
               5679**************9988743 PP

  == domain 2    score: 1.9 bits;  conditional E-value: 0.17
  Clock-aln  28 eddkdkakrvsrnksekkrrdqfnvlikelgsmlp....Gna...rkmdkstvlqksidflrkh 84 
                e + ++ k+  + k e+ rr + ++   elg  +     Gn+    k+++ tvlq  ++++ + 
    F31A3.2  88 EGNTKEEKQKVKTKREQIRRSKQDICYTELGNFVHknrlGNTeqrNKLERVTVLQIILEYICQM 151
                444444566668899****************998633336653324889999**9999988655 PP

>> F28E10.1e  CE44194	WBGene00017900	status:Confirmed	UniProt:D0VWM0	protein_id:CCD69726.1
   #    score  bias  c-Evalue  i-Evalue hmmfrom  hmm to    alifrom  ali to    envfrom  env to     acc
 ---   ------ ----- --------- --------- ------- -------    ------- -------    ------- -------    ----
   1 ?    4.6   0.3     0.026         9     494     552 ..      18      79 ..       7     105 .. 0.61

  Alignments for each domain:
  == domain 1    score: 4.6 bits;  conditional E-value: 0.026
  Clock-aln 494 ltqpvmsqaanlpipqgmsq..fqfsaqlgalqhlkdqleqrtrli.eanihrqqeelrkiq 552
                +   + ++ an + +   +    q+ a  + +q +k ql++  rl+ e  +   +eel +++
  F28E10.1e  18 SNHAAAQNNANRNTQYIETSldRQIDAGRSEVQDIKSQLQKLNRLVnEMGVSGWEEELTRLR 79 
                44444444444443332222237899999999999999999999883456766677765553 PP

>> F12F6.9  CE05597	WBGene00000702	locus:col-128	collagen	status:Confirmed	UniProt:Q19368	protein_id:CAA97787.1
   #    score  bias  c-Evalue  i-Evalue hmmfrom  hmm to    alifrom  ali to    envfrom  env to     acc
 ---   ------ ----- --------- --------- ------- -------    ------- -------    ------- -------    ----
   1 ?    4.2   2.2     0.033        11     425     466 ..     273     314 ..     247     348 .. 0.76

  Alignments for each domain:
  == domain 1    score: 4.2 bits;  conditional E-value: 0.033
  Clock-aln 425 dhsptpsassrssrksshtavsdpsstptkiptdtstpprqh 466
                  sp  s ss s   +s t+ s+p s  t i td+      +
    F12F6.9 273 RPSPPASPSSTSQPTTSATTTSEPLSPSTTIVTDAPELVTTE 314
                457777888999999******************986544444 PP

>> W09H1.1a  CE35638	WBGene00012372	Dual specificity phosphatase, catalytic domain	status:Partially_confirmed	UniProt:Q9
   #    score  bias  c-Evalue  i-Evalue hmmfrom  hmm to    alifrom  ali to    envfrom  env to     acc
 ---   ------ ----- --------- --------- ------- -------    ------- -------    ------- -------    ----
   1 ?    4.0   3.3     0.038        13     417     485 ..      49     117 ..      25     140 .. 0.80

  Alignments for each domain:
  == domain 1    score: 4.0 bits;  conditional E-value: 0.038
  Clock-aln 417 lkealerfdhsptpsassrssrksshtavsdpsstptkiptdtstpprqhlpahekmaqrrssfssqsi 485
                l + ++ +  sptp+ s  +sr ss  +++   st t +++       +    + k a r ++f     
   W09H1.1a  49 LCKNADTVADSPTPTPSLTASRSSSVISIASTVSTETVVSSGRLIKVAPAKVRQSKSASRWPGFCHSVQ 117
                5566788999*****************************999888888888888899999998876544 PP

>> C49C3.8b  CE19747	WBGene00008198	status:Confirmed	UniProt:D4PHA1	protein_id:CBK55581.1
   #    score  bias  c-Evalue  i-Evalue hmmfrom  hmm to    alifrom  ali to    envfrom  env to     acc
 ---   ------ ----- --------- --------- ------- -------    ------- -------    ------- -------    ----
   1 ?    3.9   0.0     0.042        15     261     326 ..      50     119 ..      41     124 .. 0.72

  Alignments for each domain:
  == domain 1    score: 3.9 bits;  conditional E-value: 0.042
  Clock-aln 261 qfike....mctveepneeftsrhslewkflfldhrappiiGylpfevl...GtsGydyyhvddlenlakche 326
                qf+k+    m  + epn       s  wk  fld+   p+   +p++ +    t  y    ++dle+l k +e
   C49C3.8b  50 QFVKDlnstMNLIFEPNG---CLASYTWKTDFLDYTLNPMELIIPYQSVipsKTVPYRKRRMNDLEDLRKIKE 119
                788872222344445554...556789************88888886541225677888899****9999766 PP

>> F14A5.1  CE40558	WBGene00008778	locus:nhr-264	Zinc finger, C4 type (two domains)	status:Predicted	UniProt:Q19438	prot
   #    score  bias  c-Evalue  i-Evalue hmmfrom  hmm to    alifrom  ali to    envfrom  env to     acc
 ---   ------ ----- --------- --------- ------- -------    ------- -------    ------- -------    ----
   1 ?    3.4   0.5     0.061        21     502     562 ..     115     173 ..      47     200 .. 0.67

  Alignments for each domain:
  == domain 1    score: 3.4 bits;  conditional E-value: 0.061
  Clock-aln 502 aanlpipqgmsqfqfsaqlgalqhlkdqleqrtrlieanihrqqeelrkiqeqlqlvhgqg 562
                  n  i+ gms+  +  + g +++ k++   r r i+ +i+r++  l++i e +++ ++++
    F14A5.1 115 RYNNCIRAGMSKDYI--RRGNVDETKNRKTFRKRTIRNSIRRNKSSLNRISEPVKMDQNST 173
                346667778877544..56889999999999*********************999987764 PP

>> F31E8.3  CE01930	WBGene00006380	locus:tab-1	Homeobox	status:Partially_confirmed	UniProt:Q19937	protein_id:CCD62854.1
   #    score  bias  c-Evalue  i-Evalue hmmfrom  hmm to    alifrom  ali to    envfrom  env to     acc
 ---   ------ ----- --------- --------- ------- -------    ------- -------    ------- -------    ----
   1 ?    3.9   0.2      0.04        14     425     454 ..      29      62 ..      16      89 .. 0.77

  Alignments for each domain:
  == domain 1    score: 3.9 bits;  conditional E-value: 0.04
  Clock-aln 425 dhsptpsass.rssrksshtavsdpss...tptk 454
                + sptp +ss   s kss + +s p +   tpt 
    F31E8.3  29 QTSPTPQSSSdEGSEKSSISVMSVPLTnelTPTI 62 
                579***77762689********999542235554 PP

>> C38C3.2  CE08638	WBGene00005690	locus:sru-27	7TM chemoreceptor, sru family	status:Partially_confirmed	UniProt:O17077	
   #    score  bias  c-Evalue  i-Evalue hmmfrom  hmm to    alifrom  ali to    envfrom  env to     acc
 ---   ------ ----- --------- --------- ------- -------    ------- -------    ------- -------    ----
   1 ?    4.0   0.3      0.04        14     613     671 ..     219     275 ..     214     282 .. 0.84

  Alignments for each domain:
  == domain 1    score: 4.0 bits;  conditional E-value: 0.04
  Clock-aln 613 tghigtsqhliqqqtlqstssqqsqqnvlsghsqqtslpsqtqstltaplyntmvisqp 671
                ++ i +s  l++   l+st++ +++ +    h  ++sl+  t+s + + l+n+m++   
    C38C3.2 219 ASLINNSVLLVKLAHLKSTTAAHTRSQ--KSHKAEVSLTVTTVSMICSYLSNSMIVIAA 275
                666788888999999999999877665..78999********************98765 PP


Internal pipeline statistics summary:
-------------------------------------
Query model(s):                            1  (849 nodes)
Target sequences:                      25547  (11210993 residues)
Passed MSV filter:                     25547  (1); expected 25547.0 (1)
Passed bias filter:                    25547  (1); expected 25547.0 (1)
Passed Vit filter:                     25547  (1); expected 25547.0 (1)
Passed Fwd filter:                     25547  (1); expected 25547.0 (1)
Initial search space (Z):              25547  [actual number of targets]
Domain search space  (domZ):              74  [number of targets reported over threshold]
# CPU time: 184.15u 0.06s 00:03:04.21 Elapsed: 00:00:48.69
# Mc/sec: 195.48
//
