# Supplementary material for: Potential Conservation of Circadian Clock Proteins in the phylum Nematoda as Revealed by Bioinformatic Searches
Source: PLoS One. 2014 Nov 14;9(11):e112871. doi: 10.1371/journal.pone.0112871 (PMC4232591; doi:10.1371/journal.pone.0112871)
Supplement: File S1 — HMM profiles used in this work and HMMsearch results. (ZIP) [file pone.0112871.s007.zip › HMMs-CE/Mamiferos/Ccrn4l-aln.fasta.hmm.res]

# hmmsearch :: search profile(s) against a sequence database
# HMMER 3.0 (March 2010); http://hmmer.org/
# Copyright (C) 2010 Howard Hughes Medical Institute.
# Freely distributed under the GNU General Public License (GPLv3).
# - - - - - - - - - - - - - - - - - - - - - - - - - - - - - - - - - - - -
# query HMM file:                  Ccrn4l-aln.fasta.hmm
# target sequence database:        ../../../../ProteomasGus/wormpep229
# Max sensitivity mode:            on [all heuristic filters off]
# - - - - - - - - - - - - - - - - - - - - - - - - - - - - - - - - - - - -

Query:       Ccrn4l-aln  [M=431]
Scores for complete sequences (score includes all domains):
   --- full sequence ---   --- best 1 domain ---    -#dom-
    E-value  score  bias    E-value  score  bias    exp  N  Sequence    Description
    ------- ------ -----    ------- ------ -----   ---- --  --------    -----------
    3.5e-21   76.0   0.0      9e-18   64.8   0.0    2.4  2  ZC518.3c    CE31745	WBGene00000376	locus:ccr-4	status:Confir
    3.7e-21   76.0   0.0    9.3e-18   64.8   0.0    2.4  2  ZC518.3a    CE31743	WBGene00000376	locus:ccr-4	alcohol dehyd
    3.8e-21   75.9   0.0    9.5e-18   64.7   0.0    2.4  2  ZC518.3b    CE31744	WBGene00000376	locus:ccr-4	status:Confir
      5e-21   75.5   0.0      1e-17   64.7   0.0    2.4  2  ZC518.3d    CE42682	WBGene00000376	locus:ccr-4	status:Partia
    3.3e-20   72.8   0.1      4e-20   72.6   0.1    1.1  1  W02G9.5     CE32223	WBGene00020955	status:Partially_confirme
     0.0028   17.1   0.1      0.019   14.3   0.1    2.4  1  R17.2       CE16315	WBGene00011268	status:Partially_confirme
  ------ inclusion threshold ------
       0.36   10.1   0.0       0.58    9.4   0.0    1.4  1  T27F6.6     CE34214	WBGene00012105	status:Confirmed	UniProt:
       0.64    9.3   0.0       0.96    8.7   0.0    1.2  1  E01A2.1a    CE24869	WBGene00017084	status:Confirmed	UniProt:
       0.67    9.2   0.0         31    3.7   0.0    2.1  2  H34C03.2    CE19500	WBGene00019259	ubiquitin carboxy-termina
        0.7    9.2   0.0        1.1    8.6   0.0    1.2  1  E01A2.1b    CE41889	WBGene00017084	status:Confirmed	UniProt:
          2    7.7   1.5        3.8    6.7   1.0    1.4  1  W10D5.1     CE25156	WBGene00003182	locus:mef-2	MEF-2 protein
        2.3    7.4   0.7        3.5    6.9   0.5    1.2  1  F48D6.2a    CE07259	WBGene00005716	locus:srv-5	7TM chemorece
        2.4    7.4   0.7        3.5    6.8   0.5    1.1  1  F48D6.2b    CE33396	WBGene00005716	locus:srv-5	7TM chemorece
        2.7    7.2   0.1         44    3.2   0.1    2.3  3  F14F9.5     CE35275	WBGene00017468	status:Confirmed	UniProt:
        2.7    7.2   0.0        5.5    6.2   0.0    1.4  1  K03D7.8     CE16222	WBGene00010535	status:Predicted	UniProt:
        3.3    6.9   0.0        4.6    6.5   0.0    1.1  1  W02D3.6     CE14428	WBGene00007057	locus:ant-1.2	ADP, ATP ca
        3.5    6.8   0.7        6.6    5.9   0.2    1.6  2  Y41D4B.21   CE36739	WBGene00021522	locus:nhr-274	status:Part
        3.8    6.7   0.0        4.8    6.4   0.0    1.1  1  F28F8.5     CE09759	WBGene00009223	status:Confirmed	UniProt:
        5.1    6.3   0.1          8    5.7   0.1    1.2  1  T07D1.3     CE04909	WBGene00020302	status:Partially_confirme
        5.7    6.1   0.3        6.2    6.0   0.2    1.0  1  Y39G10AR.20 CE28980	WBGene00021475	status:Confirmed	UniProt:
        6.8    5.9   0.0        9.3    5.5   0.0    1.2  1  C35D10.6    CE01200	WBGene00016443	Aldose reductase	status:C
        7.1    5.8   0.1         14    4.9   0.0    1.4  2  F38E1.7     CE17806	WBGene00003395	locus:mom-2	WNT family pr
        8.7    5.5   0.1        9.7    5.4   0.0    1.0  1  Y18D10A.16  CE21412	WBGene00012483	status:Confirmed	UniProt:
        8.9    5.5   1.9         10    5.3   1.3    1.1  1  C30H6.12    CE43622	WBGene00044238	status:Partially_confirme


Domain annotation for each sequence (and alignments):
>> ZC518.3c  CE31745	WBGene00000376	locus:ccr-4	status:Confirmed	UniProt:Q8I4B4	protein_id:CAD45610.1
   #    score  bias  c-Evalue  i-Evalue hmmfrom  hmm to    alifrom  ali to    envfrom  env to     acc
 ---   ------ ----- --------- --------- ------- -------    ------- -------    ------- -------    ----
   1 !   64.8   0.0   8.5e-21     9e-18     119     248 ..     187     317 ..     179     336 .. 0.85
   2 !    8.6   0.0   0.00099         1     310     338 ..     422     449 ..     411     460 .. 0.84

  Alignments for each domain:
  == domain 1    score: 64.8 bits;  conditional E-value: 8.5e-21
  Ccrn4l-aln 119 htrpprfqrdfvdlrt.dcpsshppirvmqwnilaqalgegkdnfvqcpvealkweerkclileeilayqpdilclqevd..hyfdtfqpllsrlgyqg 214
                 +t pp  +r++v +r  d     ++  v+ +n+l++      +++  cp  al+we rk li++ei +y+ d++ lqev+   +   fqp l +lgy g
    ZC518.3c 187 NTHPPP-ERNWVMIRHaDPERPIATFTVLCYNVLCDKYAT-VNQYSYCPSWALNWEYRKGLIIKEIRTYEADVITLQEVEteQFRTLFQPELKQLGYAG 283
                 566664.78888888515555677889********99875.57899********************************9732455669*********** PP

  Ccrn4l-aln 215 tffpkpwspcldvehnngpdgcalfflqnrfklv 248
                  f  k  +  +  e  +  dgca+f+  ++f++ 
    ZC518.3c 284 IFEAKSRAKTMGEEERKYVDGCAIFWKVDKFDMD 317
                 ******************************9875 PP

  == domain 2    score: 8.6 bits;  conditional E-value: 0.00099
  Ccrn4l-aln 310 nitqgakiplivcgdfnaepteevykhfa 338
                 +itq  ++p+++cgdfn+ p   v+++++
    ZC518.3c 422 QITQ-QQVPVLICGDFNSLPDSGVFEYLS 449
                 5676.48**************99998776 PP

>> ZC518.3a  CE31743	WBGene00000376	locus:ccr-4	alcohol dehydrogenase transcription effector like	status:Confirmed	UniPr
   #    score  bias  c-Evalue  i-Evalue hmmfrom  hmm to    alifrom  ali to    envfrom  env to     acc
 ---   ------ ----- --------- --------- ------- -------    ------- -------    ------- -------    ----
   1 !   64.8   0.0   8.7e-21   9.3e-18     119     248 ..     196     326 ..     188     345 .. 0.85
   2 !    8.6   0.0     0.001       1.1     310     338 ..     431     458 ..     420     469 .. 0.84

  Alignments for each domain:
  == domain 1    score: 64.8 bits;  conditional E-value: 8.7e-21
  Ccrn4l-aln 119 htrpprfqrdfvdlrt.dcpsshppirvmqwnilaqalgegkdnfvqcpvealkweerkclileeilayqpdilclqevd..hyfdtfqpllsrlgyqg 214
                 +t pp  +r++v +r  d     ++  v+ +n+l++      +++  cp  al+we rk li++ei +y+ d++ lqev+   +   fqp l +lgy g
    ZC518.3a 196 NTHPPP-ERNWVMIRHaDPERPIATFTVLCYNVLCDKYAT-VNQYSYCPSWALNWEYRKGLIIKEIRTYEADVITLQEVEteQFRTLFQPELKQLGYAG 292
                 566664.78888888515555677889********99875.57899********************************9732455669*********** PP

  Ccrn4l-aln 215 tffpkpwspcldvehnngpdgcalfflqnrfklv 248
                  f  k  +  +  e  +  dgca+f+  ++f++ 
    ZC518.3a 293 IFEAKSRAKTMGEEERKYVDGCAIFWKVDKFDMD 326
                 ******************************9875 PP

  == domain 2    score: 8.6 bits;  conditional E-value: 0.001
  Ccrn4l-aln 310 nitqgakiplivcgdfnaepteevykhfa 338
                 +itq  ++p+++cgdfn+ p   v+++++
    ZC518.3a 431 QITQ-QQVPVLICGDFNSLPDSGVFEYLS 458
                 5676.48**************99998776 PP

>> ZC518.3b  CE31744	WBGene00000376	locus:ccr-4	status:Confirmed	UniProt:Q9U1P4	protein_id:CAB54512.2
   #    score  bias  c-Evalue  i-Evalue hmmfrom  hmm to    alifrom  ali to    envfrom  env to     acc
 ---   ------ ----- --------- --------- ------- -------    ------- -------    ------- -------    ----
   1 !   64.7   0.0   8.9e-21   9.5e-18     119     248 ..     203     333 ..     195     352 .. 0.85
   2 !    8.5   0.0     0.001       1.1     310     338 ..     438     465 ..     427     476 .. 0.84

  Alignments for each domain:
  == domain 1    score: 64.7 bits;  conditional E-value: 8.9e-21
  Ccrn4l-aln 119 htrpprfqrdfvdlrt.dcpsshppirvmqwnilaqalgegkdnfvqcpvealkweerkclileeilayqpdilclqevd..hyfdtfqpllsrlgyqg 214
                 +t pp  +r++v +r  d     ++  v+ +n+l++      +++  cp  al+we rk li++ei +y+ d++ lqev+   +   fqp l +lgy g
    ZC518.3b 203 NTHPPP-ERNWVMIRHaDPERPIATFTVLCYNVLCDKYAT-VNQYSYCPSWALNWEYRKGLIIKEIRTYEADVITLQEVEteQFRTLFQPELKQLGYAG 299
                 566664.78888888515555677889********99875.57899********************************9732455669*********** PP

  Ccrn4l-aln 215 tffpkpwspcldvehnngpdgcalfflqnrfklv 248
                  f  k  +  +  e  +  dgca+f+  ++f++ 
    ZC518.3b 300 IFEAKSRAKTMGEEERKYVDGCAIFWKVDKFDMD 333
                 ******************************9875 PP

  == domain 2    score: 8.5 bits;  conditional E-value: 0.001
  Ccrn4l-aln 310 nitqgakiplivcgdfnaepteevykhfa 338
                 +itq  ++p+++cgdfn+ p   v+++++
    ZC518.3b 438 QITQ-QQVPVLICGDFNSLPDSGVFEYLS 465
                 5676.48**************99998776 PP

>> ZC518.3d  CE42682	WBGene00000376	locus:ccr-4	status:Partially_confirmed	UniProt:B3GWC3	protein_id:CAQ58128.1
   #    score  bias  c-Evalue  i-Evalue hmmfrom  hmm to    alifrom  ali to    envfrom  env to     acc
 ---   ------ ----- --------- --------- ------- -------    ------- -------    ------- -------    ----
   1 !   64.7   0.0   9.5e-21     1e-17     119     248 ..     267     397 ..     184     416 .. 0.87
   2 !    8.4   0.0    0.0011       1.2     310     338 ..     502     529 ..     491     540 .. 0.84

  Alignments for each domain:
  == domain 1    score: 64.7 bits;  conditional E-value: 9.5e-21
  Ccrn4l-aln 119 htrpprfqrdfvdlrt.dcpsshppirvmqwnilaqalgegkdnfvqcpvealkweerkclileeilayqpdilclqevd..hyfdtfqpllsrlgyqg 214
                 +t pp  +r++v +r  d     ++  v+ +n+l++      +++  cp  al+we rk li++ei +y+ d++ lqev+   +   fqp l +lgy g
    ZC518.3d 267 NTHPPP-ERNWVMIRHaDPERPIATFTVLCYNVLCDKYAT-VNQYSYCPSWALNWEYRKGLIIKEIRTYEADVITLQEVEteQFRTLFQPELKQLGYAG 363
                 466664.78888888515555677889********99875.57899********************************9732455669*********** PP

  Ccrn4l-aln 215 tffpkpwspcldvehnngpdgcalfflqnrfklv 248
                  f  k  +  +  e  +  dgca+f+  ++f++ 
    ZC518.3d 364 IFEAKSRAKTMGEEERKYVDGCAIFWKVDKFDMD 397
                 ******************************9875 PP

  == domain 2    score: 8.4 bits;  conditional E-value: 0.0011
  Ccrn4l-aln 310 nitqgakiplivcgdfnaepteevykhfa 338
                 +itq  ++p+++cgdfn+ p   v+++++
    ZC518.3d 502 QITQ-QQVPVLICGDFNSLPDSGVFEYLS 529
                 5676.48**************99998776 PP

>> W02G9.5  CE32223	WBGene00020955	status:Partially_confirmed	UniProt:O61903	protein_id:CCD74273.1
   #    score  bias  c-Evalue  i-Evalue hmmfrom  hmm to    alifrom  ali to    envfrom  env to     acc
 ---   ------ ----- --------- --------- ------- -------    ------- -------    ------- -------    ----
   1 !   72.6   0.1   3.7e-23     4e-20     132     336 ..      60     268 ..       6     273 .. 0.84

  Alignments for each domain:
  == domain 1    score: 72.6 bits;  conditional E-value: 3.7e-23
  Ccrn4l-aln 132 lrtdcpsshppirvmqwnilaqalgegkd...nfvqcpvealkweerkclileeilayqpdilclqev..dhyfdtfqpllsrlgyqgtffpkpwspcl 225
                  r+  p   +   +  +n+l+q      d     +q   + l we r   +  e+ +++ dil lqev  dh+ + fqpl+ + gy+g +  k  +   
     W02G9.5  60 SRSKIPKISSKFTICSYNVLCQKTIARTDylyRHLQGSAQFLDWEHRWRGLQVELPTFDADILGLQEVqaDHFVEHFQPLMKKYGYEGVYKQKFGT--- 155
                 55556666666778899999997766666222468999*********999999**************9779******************9888544... PP

  Ccrn4l-aln 226 dvehnngpdgcalfflqnrfklvnsanirl.taltlktnqvaiaq..tleckesgrqfciavthlkartgwerfrsaqgcdllqnlqnitqg.ak.i.p 318
                     ++  dgcalf+   +f+lv   ++   ++ t  +n+  iaq  +l+c+ +   + +a thl        ++ aq + l+  + ++ ++ a  + p
     W02G9.5 156 ----QQKDDGCALFYHPAKFELVANQEVNYfISDTAISNRENIAQivALRCRITKELILVANTHLLFNEERGDVKLAQLAILFASIHKMREDfAPmVpP 250
                 ....5667***************999886425667778888888733589*******************999**************9998863322347 PP

  Ccrn4l-aln 319 livcgdfnaepteevykh 336
                 + v gdfn ep  +vy  
     W02G9.5 251 VFVMGDFNIEPNSKVYDF 268
                 99**************76 PP

>> R17.2  CE16315	WBGene00011268	status:Partially_confirmed	UniProt:O18005	protein_id:CAB07271.1
   #    score  bias  c-Evalue  i-Evalue hmmfrom  hmm to    alifrom  ali to    envfrom  env to     acc
 ---   ------ ----- --------- --------- ------- -------    ------- -------    ------- -------    ----
   1 !   14.3   0.1   1.8e-05     0.019     275     421 ..     459     626 ..     300     628 .] 0.77

  Alignments for each domain:
  == domain 1    score: 14.3 bits;  conditional E-value: 1.8e-05
  Ccrn4l-aln 275 esgrqfciavthlkartgwerfrsaqgc.......dllqnlqnitqgakiplivcgdfnaepteevykhfassslnlnsay.....kllsadgq..... 356
                  +g+ +    thl+     e ++  q         ++ ++ +++ +g ++ ++  gdfn+ p   v++ ++   l  + a      k+   d +     
       R17.2 459 RTGKLLVCGNTHLHHNPIDEHVKVLQALtctrkllEIYEETRELNKGIEVLVLFGGDFNSTPNGAVFNLMSMGNLPKEDAVwncdsKITPQDIKidkkm 557
                 456666666777777777676666655400111112233445667888899999999*****9999999998887654442111215544443211111 PP

  Ccrn4l-aln 357 ....seppyttwkirtsgec.rhtldyiwyskhalsvrsaldllteeqigpnrlpsfnypsdhlslvcdf 421
                       p yt +   +  +     ldyiw    a s+r +     e+ i    lps   psdhl ++cd+
       R17.2 558 dcltGTPEYTNYTASSQKDGfVGCLDYIWGV-GATSIRHCPLPSHEKVIKYTALPSPISPSDHLPIICDI 626
                 112245889999887766541578*****75.6888988776778889999******************7 PP

>> T27F6.6  CE34214	WBGene00012105	status:Confirmed	UniProt:O45870	protein_id:CAB04885.2
   #    score  bias  c-Evalue  i-Evalue hmmfrom  hmm to    alifrom  ali to    envfrom  env to     acc
 ---   ------ ----- --------- --------- ------- -------    ------- -------    ------- -------    ----
   1 ?    9.4   0.0   0.00055      0.58     296     338 ..     186     227 ..     164     330 .. 0.85

  Alignments for each domain:
  == domain 1    score: 9.4 bits;  conditional E-value: 0.00055
  Ccrn4l-aln 296 frsaqgcdllqnlqnitqgakiplivcgdfnaepteevykhfa 338
                  r+aq  +l q +++ ++ga++ +iv gd+n ep +  ++ + 
     T27F6.6 186 HRTAQAFELAQFVRHTARGADV-VIVTGDLNMEPCDLGFRLIL 227
                 69*******************9.799********987777554 PP

>> E01A2.1a  CE24869	WBGene00017084	status:Confirmed	UniProt:Q966L2	protein_id:CCD68571.1
   #    score  bias  c-Evalue  i-Evalue hmmfrom  hmm to    alifrom  ali to    envfrom  env to     acc
 ---   ------ ----- --------- --------- ------- -------    ------- -------    ------- -------    ----
   1 ?    8.7   0.0    0.0009      0.96     274     338 ..     165     229 ..     147     242 .. 0.90

  Alignments for each domain:
  == domain 1    score: 8.7 bits;  conditional E-value: 0.0009
  Ccrn4l-aln 274 kesgrqfciavthlkartgwerfrsaqgcdllqnlqnitqgakiplivcgdfnaepteevykhfa 338
                   s+rq+   + h+  +   + +r    c++  +lq+++++ ++ l+v  d    pt++++k f+
    E01A2.1a 165 DFSARQLKTIIDHFDVKPSINHVRLDGCCQVPPELQALANDNDVQLLVHNDPTPFPTNNIFKTFC 229
                 56899999******************************************************997 PP

>> H34C03.2  CE19500	WBGene00019259	ubiquitin carboxy-terminal hydrolase	status:Partially_confirmed	UniProt:Q9TYY8	prote
   #    score  bias  c-Evalue  i-Evalue hmmfrom  hmm to    alifrom  ali to    envfrom  env to     acc
 ---   ------ ----- --------- --------- ------- -------    ------- -------    ------- -------    ----
   1 ?    3.7   0.0     0.029        31     193     222 ..     204     233 ..     198     237 .. 0.89
   2 ?    3.0   0.0     0.049        52     226     253 ..     540     567 ..     531     573 .. 0.90

  Alignments for each domain:
  == domain 1    score: 3.7 bits;  conditional E-value: 0.029
  Ccrn4l-aln 193 lqevdhyfdtfqpllsrlgyqgtffpkpws 222
                  q +d yfdt q ++  +   g ff k  s
    H34C03.2 204 AQSIDSYFDTVQKVVVDVEEDGEFFIKGKS 233
                 699**********************99766 PP

  == domain 2    score: 3.0 bits;  conditional E-value: 0.049
  Ccrn4l-aln 226 dvehnngpdgcalfflqnrfklvnsani 253
                 +veh+    g  lf   nr+klv sa +
    H34C03.2 540 EVEHDLQVKGTRLFVAYNRIKLVRSASL 567
                 79***********************986 PP

>> E01A2.1b  CE41889	WBGene00017084	status:Confirmed	UniProt:A9CZN9	protein_id:CCD68580.1
   #    score  bias  c-Evalue  i-Evalue hmmfrom  hmm to    alifrom  ali to    envfrom  env to     acc
 ---   ------ ----- --------- --------- ------- -------    ------- -------    ------- -------    ----
   1 ?    8.6   0.0     0.001       1.1     274     338 ..     179     243 ..     161     255 .. 0.90

  Alignments for each domain:
  == domain 1    score: 8.6 bits;  conditional E-value: 0.001
  Ccrn4l-aln 274 kesgrqfciavthlkartgwerfrsaqgcdllqnlqnitqgakiplivcgdfnaepteevykhfa 338
                   s+rq+   + h+  +   + +r    c++  +lq+++++ ++ l+v  d    pt++++k f+
    E01A2.1b 179 DFSARQLKTIIDHFDVKPSINHVRLDGCCQVPPELQALANDNDVQLLVHNDPTPFPTNNIFKTFC 243
                 56899999******************************************************997 PP

>> W10D5.1  CE25156	WBGene00003182	locus:mef-2	MEF-2 protein	status:Confirmed	UniProt:Q9U325	protein_id:CAB61037.1
   #    score  bias  c-Evalue  i-Evalue hmmfrom  hmm to    alifrom  ali to    envfrom  env to     acc
 ---   ------ ----- --------- --------- ------- -------    ------- -------    ------- -------    ----
   1 ?    6.7   1.0    0.0036       3.8      26      92 ..     109     175 ..      82     183 .. 0.85

  Alignments for each domain:
  == domain 1    score: 6.7 bits;  conditional E-value: 0.0036
  Ccrn4l-aln  26 kglrrelalpaasareasarllaaasaasaaaksasaavcsmgngtsrlysalaktlnssaasqhpe 92 
                 +++ +++++pa ++ + s++ +a+a++asaaa +a+aa+++  +gts   +a a +l++s a +h +
     W10D5.1 109 TSPVIQITMPAVVNGHSSNNSVASAASASAAAVAAAAAAVAAVEGTSSGAAAAAAALQASNAQRHHN 175
                 4466777888888889999999999999999999999************************999976 PP

>> F48D6.2a  CE07259	WBGene00005716	locus:srv-5	7TM chemoreceptor, srv family	status:Partially_confirmed	UniProt:Q20562	
   #    score  bias  c-Evalue  i-Evalue hmmfrom  hmm to    alifrom  ali to    envfrom  env to     acc
 ---   ------ ----- --------- --------- ------- -------    ------- -------    ------- -------    ----
   1 ?    6.9   0.5    0.0033       3.5     247     298 ..     157     210 ..     153     228 .. 0.85

  Alignments for each domain:
  == domain 1    score: 6.9 bits;  conditional E-value: 0.0033
  Ccrn4l-aln 247 lvnsanirltaltlktnqvaiaqtleckesgr..qfciavthlkartgwerfrs 298
                 ++ s+ irlt  +l t  va ++ + c  +     +c + t +  r  w+r+++
    F48D6.2a 157 MITSSSIRLTNDSLSTALVAYVDGICCLGTCVfcMICYTATCFLIRKNWKRVKT 210
                 6899*********************99987641145667889999*****9875 PP

>> F48D6.2b  CE33396	WBGene00005716	locus:srv-5	7TM chemoreceptor, srv family	status:Partially_confirmed	UniProt:Q5DX32	
   #    score  bias  c-Evalue  i-Evalue hmmfrom  hmm to    alifrom  ali to    envfrom  env to     acc
 ---   ------ ----- --------- --------- ------- -------    ------- -------    ------- -------    ----
   1 ?    6.8   0.5    0.0033       3.5     247     298 ..     161     214 ..     157     232 .. 0.85

  Alignments for each domain:
  == domain 1    score: 6.8 bits;  conditional E-value: 0.0033
  Ccrn4l-aln 247 lvnsanirltaltlktnqvaiaqtleckesgr..qfciavthlkartgwerfrs 298
                 ++ s+ irlt  +l t  va ++ + c  +     +c + t +  r  w+r+++
    F48D6.2b 161 MITSSSIRLTNDSLSTALVAYVDGICCLGTCVfcMICYTATCFLIRKNWKRVKT 214
                 6899*********************99987641145667889999*****9875 PP

>> F14F9.5  CE35275	WBGene00017468	status:Confirmed	UniProt:Q9GUC9	protein_id:CCD62733.1
   #    score  bias  c-Evalue  i-Evalue hmmfrom  hmm to    alifrom  ali to    envfrom  env to     acc
 ---   ------ ----- --------- --------- ------- -------    ------- -------    ------- -------    ----
   1 ?    1.3   0.0      0.16   1.7e+02     177     197 ..      46      66 ..      21      79 .. 0.85
   2 ?   -3.9   0.0       6.1   6.5e+03     316     327 ..     183     194 ..     178     196 .. 0.83
   3 ?    3.2   0.1     0.041        44     402     423 ..     289     313 ..     267     314 .] 0.82

  Alignments for each domain:
  == domain 1    score: 1.3 bits;  conditional E-value: 0.16
  Ccrn4l-aln 177 clileeilayqpdilclqevd 197
                   i + il  +pd++ lqev 
     F14F9.5  46 QKIAKHILMVNPDVVALQEVY 66 
                 568889*************94 PP

  == domain 2    score: -3.9 bits;  conditional E-value: 6.1
  Ccrn4l-aln 316 kiplivcgdfna 327
                 ++p+ + gdfn 
     F14F9.5 183 DVPIFIAGDFNG 194
                 79********95 PP

  == domain 3    score: 3.2 bits;  conditional E-value: 0.041
  Ccrn4l-aln 402 pnrlpsf...nypsdhlslvcdfsf 423
                 p+r+p     +ypsdh+++  d++f
     F14F9.5 289 PQRIPFHsknDYPSDHFAVFADYTF 313
                 77777432227************99 PP

>> K03D7.8  CE16222	WBGene00010535	status:Predicted	UniProt:O45653	protein_id:CAB04555.1
   #    score  bias  c-Evalue  i-Evalue hmmfrom  hmm to    alifrom  ali to    envfrom  env to     acc
 ---   ------ ----- --------- --------- ------- -------    ------- -------    ------- -------    ----
   1 ?    6.2   0.0    0.0051       5.5     197     245 ..     178     230 ..     165     237 .. 0.85

  Alignments for each domain:
  == domain 1    score: 6.2 bits;  conditional E-value: 0.0051
  Ccrn4l-aln 197 dhyfdtfqpllsrlg.yqgtf...fpkpwspcldvehnngpdgcalfflqnrf 245
                 dh  + ++p   rlg y+ t    f +p s c+ v     pd ca    +nr 
     K03D7.8 178 DHTSNMYKPHQRRLGlYNRTNsdeFGRPVSGCVCVRRSVFPDACASGVRKNRT 230
                 8999999*******96655533449********************98888885 PP

>> W02D3.6  CE14428	WBGene00007057	locus:ant-1.2	ADP, ATP carrier protein	status:Confirmed	UniProt:O01813	protein_id:CCD
   #    score  bias  c-Evalue  i-Evalue hmmfrom  hmm to    alifrom  ali to    envfrom  env to     acc
 ---   ------ ----- --------- --------- ------- -------    ------- -------    ------- -------    ----
   1 ?    6.5   0.0    0.0043       4.6     345     382 ..     199     237 ..     190     261 .. 0.78

  Alignments for each domain:
  == domain 1    score: 6.5 bits;  conditional E-value: 0.0043
  Ccrn4l-aln 345 nsaykllsadgqseppyttwkirtsgecrh.tldyiwys 382
                 ++a  l s+dgq    +ttw i   g +    l y w +
     W02D3.6 199 DTAKTLYSTDGQKLNFFTTWAIAQVGTVGSgYLSYPWDT 237
                 678899****************99998754157777754 PP

>> Y41D4B.21  CE36739	WBGene00021522	locus:nhr-274	status:Partially_confirmed	UniProt:Q95Y05	protein_id:CCD66721.1
   #    score  bias  c-Evalue  i-Evalue hmmfrom  hmm to    alifrom  ali to    envfrom  env to     acc
 ---   ------ ----- --------- --------- ------- -------    ------- -------    ------- -------    ----
   1 ?   -2.4   0.0       2.1   2.3e+03      84     118 ..     102     136 ..      63     143 .. 0.71
   2 ?    5.9   0.2    0.0062       6.6     161     203 ..     310     355 ..     304     368 .. 0.81

  Alignments for each domain:
  == domain 1    score: -2.4 bits;  conditional E-value: 2.1
  Ccrn4l-aln  84 ssaasqhpeylvspdpehlepidpkelleecravl 118
                  ++a q+ +++ +  p+  e+i   e++ee   ++
   Y41D4B.21 102 KASAIQRRDVMGPRKPKIKESIVKTEIIEEVPKLI 136
                 35567899999999999999999999999976554 PP

  == domain 2    score: 5.9 bits;  conditional E-value: 0.0062
  Ccrn4l-aln 161 nfvqcpvealkweerkclileeilay.qpdil..clqevdhyfdtf 203
                 n v  p + l+ +e  c +l+ il   q  ++  c++ev h +d  
   Y41D4B.21 310 NCVGYPFKNLQIDEHECAVLKTILLLtQQGVFkhCVNEVKHLYDCC 355
                 778899****************986514445345*********975 PP

>> F28F8.5  CE09759	WBGene00009223	status:Confirmed	UniProt:O18692	protein_id:CAB03011.1
   #    score  bias  c-Evalue  i-Evalue hmmfrom  hmm to    alifrom  ali to    envfrom  env to     acc
 ---   ------ ----- --------- --------- ------- -------    ------- -------    ------- -------    ----
   1 ?    6.4   0.0    0.0046       4.8     308     367 ..      99     158 ..      92     178 .. 0.86

  Alignments for each domain:
  == domain 1    score: 6.4 bits;  conditional E-value: 0.0046
  Ccrn4l-aln 308 lqnitqgakiplivcgdfnaepteevykhfassslnlnsaykllsadgqseppyttwkir 367
                 l+n++  a +p     +   e +e   khf  +s+++n  +  l  + + e py+ + i 
     F28F8.5  99 LTNVSVKAPVPPPSTLNHVKEVAEVCSKHFRDASVDVNNEFTRLGVQWEMEQPYSQYAIE 158
                 566667777777777777789999999***************************999885 PP

>> T07D1.3  CE04909	WBGene00020302	status:Partially_confirmed	UniProt:Q22303	protein_id:CCD67193.1
   #    score  bias  c-Evalue  i-Evalue hmmfrom  hmm to    alifrom  ali to    envfrom  env to     acc
 ---   ------ ----- --------- --------- ------- -------    ------- -------    ------- -------    ----
   1 ?    5.7   0.1    0.0075         8     353     378 ..      79     105 ..      70     112 .. 0.87

  Alignments for each domain:
  == domain 1    score: 5.7 bits;  conditional E-value: 0.0075
  Ccrn4l-aln 353 adgqseppyttwkirtsge.crhtldy 378
                 ++g  +p yt w+ + +ge cr++ dy
     T07D1.3  79 CQGIDDPTYTGWQQKKTGEyCRKSRDY 105
                 578899********9999889**9999 PP

>> Y39G10AR.20  CE28980	WBGene00021475	status:Confirmed	UniProt:Q95XR1	protein_id:CCD69918.1
   #    score  bias  c-Evalue  i-Evalue hmmfrom  hmm to    alifrom  ali to    envfrom  env to     acc
 ---   ------ ----- --------- --------- ------- -------    ------- -------    ------- -------    ----
   1 ?    6.0   0.2    0.0058       6.2      37      92 ..      39      94 ..       2     107 .. 0.47

  Alignments for each domain:
  == domain 1    score: 6.0 bits;  conditional E-value: 0.0058
   Ccrn4l-aln 37 asareasarllaaasaasaaaksasaavcsmgngtsrlysalaktlnssaasqhpe 92
                 a++ +a a    +   a++++  +++++  + +  srl +a+a   +s a+ + pe
  Y39G10AR.20 39 AAQLAADATNEDEEYVAKKSKDIVKETANMVRDSQSRLQKAVADLRESIASGNYPE 94
                 11111111111111222233344444444555566666666666666655555554 PP

>> C35D10.6  CE01200	WBGene00016443	Aldose reductase	status:Confirmed	UniProt:Q18483	protein_id:CCD66777.1
   #    score  bias  c-Evalue  i-Evalue hmmfrom  hmm to    alifrom  ali to    envfrom  env to     acc
 ---   ------ ----- --------- --------- ------- -------    ------- -------    ------- -------    ----
   1 ?    5.5   0.0    0.0088       9.3     139     173 ..     122     162 ..     114     200 .. 0.79

  Alignments for each domain:
  == domain 1    score: 5.5 bits;  conditional E-value: 0.0088
  Ccrn4l-aln 139 shppirvmqwnilaqalgegk......dnfvqcpvealkwe 173
                 + + +rv  wn++++ + egk       nf  c +e lk +
    C35D10.6 122 ANKKLRVESWNVMCEMMAEGKlrsvgvSNFEICHLEELKKD 162
                 35679**************9955555568888888888866 PP

>> F38E1.7  CE17806	WBGene00003395	locus:mom-2	WNT family protein	status:Confirmed	UniProt:Q10459	protein_id:CCD63659.1
   #    score  bias  c-Evalue  i-Evalue hmmfrom  hmm to    alifrom  ali to    envfrom  env to     acc
 ---   ------ ----- --------- --------- ------- -------    ------- -------    ------- -------    ----
   1 ?   -3.7   0.0       5.3   5.6e+03     107     128 ..      66      87 ..      31      92 .. 0.81
   2 ?    4.9   0.0     0.013        14      48     136 ..     249     339 ..     192     345 .. 0.70

  Alignments for each domain:
  == domain 1    score: -3.7 bits;  conditional E-value: 5.3
  Ccrn4l-aln 107 pkelleecravlhtrpprfqrd 128
                  k l+   r+ lht    fqr+
     F38E1.7  66 IKYLISGLRSALHTCEYTFQRE 87 
                 4677888899999999999986 PP

  == domain 2    score: 4.9 bits;  conditional E-value: 0.013
  Ccrn4l-aln  48 aaasaasaaaksasaavcsmgngtsrlysalaktlnssaasqhpeylvspdpehlepidpk..elleecravlhtrpprfqrdfvdlrtdc 136
                  + ++  + + ++ ++ +s  +g+s   + +a+ +++s+   ++e +    + +  +id k  e  e+c  +   r  r  r++vd    c
     F38E1.7 249 YQLAKLVTNNDQKLTVRSSPSAGSSGRSERFARNMDASSKQMRNELIYLDASPNYCAIDVKdrECGENCPNICCGRGWRTTREIVDEPCHC 339
                 233333455556666777888999999999******999888888665544555666665422899*******************987766 PP

>> Y18D10A.16  CE21412	WBGene00012483	status:Confirmed	UniProt:Q9XW18	protein_id:CAA22316.1
   #    score  bias  c-Evalue  i-Evalue hmmfrom  hmm to    alifrom  ali to    envfrom  env to     acc
 ---   ------ ----- --------- --------- ------- -------    ------- -------    ------- -------    ----
   1 ?    5.4   0.0    0.0091       9.7      52     134 ..       9      87 ..       2      93 .. 0.75

  Alignments for each domain:
  == domain 1    score: 5.4 bits;  conditional E-value: 0.0091
  Ccrn4l-aln  52 aasaaaksasaavcsmgngtsrlysalaktlnssaasqhpeylvspdpehlepidpkelleecravlhtrpprfqrdfvdlrt 134
                 ++++ ++   + +   g    rl +al k +++s + q       + +e +++     + ++c avl+      +r +vd+r+
  Y18D10A.16   9 QSQQFEEDEFNEIKKTGVSCDRLRQALKKCIKNSHCVQVQA---RSAKECIDARGDGSVPDKCFAVLQNF-TDCKRSLVDMRS 87 
                 555566667778888999999***********999988654...34567777777778889999999865.456788888876 PP

>> C30H6.12  CE43622	WBGene00044238	status:Partially_confirmed	UniProt:Q564W5	protein_id:CAI79147.3
   #    score  bias  c-Evalue  i-Evalue hmmfrom  hmm to    alifrom  ali to    envfrom  env to     acc
 ---   ------ ----- --------- --------- ------- -------    ------- -------    ------- -------    ----
   1 ?    5.3   1.3    0.0098        10      18      84 ..      74     143 ..      55     176 .. 0.51

  Alignments for each domain:
  == domain 1    score: 5.3 bits;  conditional E-value: 0.0098
  Ccrn4l-aln  18 aakrrlpakg..lrrelalpaasa..reasarllaaasaasaaaksasaavcsmgngtsrlysalaktlns 84 
                 ++k++++ +g  +r +++++++++  ++++++++a+ ++ ++ ++  + + +s g+ ts l + la  +  
    C30H6.12  74 EKKKSKSRSGskKRSSSQKKKTTTttTTKTSQKTAKKKE-AKDVTKEKDRESSEGSPTSILTNDLATCFIG 143
                 222222222221222222222222002222333333332.33344455677899999**999999987643 PP


Internal pipeline statistics summary:
-------------------------------------
Query model(s):                            1  (431 nodes)
Target sequences:                      25547  (11210993 residues)
Passed MSV filter:                     25547  (1); expected 25547.0 (1)
Passed bias filter:                    25547  (1); expected 25547.0 (1)
Passed Vit filter:                     25547  (1); expected 25547.0 (1)
Passed Fwd filter:                     25547  (1); expected 25547.0 (1)
Initial search space (Z):              25547  [actual number of targets]
Domain search space  (domZ):              24  [number of targets reported over threshold]
# CPU time: 85.47u 0.02s 00:01:25.49 Elapsed: 00:00:22.52
# Mc/sec: 214.56
//
