# Supplementary material for: Potential Conservation of Circadian Clock Proteins in the phylum Nematoda as Revealed by Bioinformatic Searches
Source: PLoS One. 2014 Nov 14;9(11):e112871. doi: 10.1371/journal.pone.0112871 (PMC4232591; doi:10.1371/journal.pone.0112871)
Supplement: File S1 — HMM profiles used in this work and HMMsearch results. (ZIP) [file pone.0112871.s007.zip › HMMs-CE/Mamiferos/BMAL2-aln.fasta.hmm.res]

# hmmsearch :: search profile(s) against a sequence database
# HMMER 3.0 (March 2010); http://hmmer.org/
# Copyright (C) 2010 Howard Hughes Medical Institute.
# Freely distributed under the GNU General Public License (GPLv3).
# - - - - - - - - - - - - - - - - - - - - - - - - - - - - - - - - - - - -
# query HMM file:                  BMAL2-aln.fasta.hmm
# target sequence database:        ../../../../ProteomasGus/wormpep229
# Max sensitivity mode:            on [all heuristic filters off]
# - - - - - - - - - - - - - - - - - - - - - - - - - - - - - - - - - - - -

Query:       BMAL2-aln  [M=671]
Scores for complete sequences (score includes all domains):
   --- full sequence ---   --- best 1 domain ---    -#dom-
    E-value  score  bias    E-value  score  bias    exp  N  Sequence    Description
    ------- ------ -----    ------- ------ -----   ---- --  --------    -----------
    5.4e-63  214.0   0.0    7.7e-63  213.5   0.0    1.1  1  C25A1.11a   CE08377	WBGene00000095	locus:aha-1	aryl hydrocar
    1.3e-61  209.4   0.0    1.9e-61  208.9   0.0    1.1  1  C25A1.11b   CE44231	WBGene00000095	locus:aha-1	status:Confir
    8.5e-13   48.1   0.1    2.7e-09   36.5   0.0    2.1  2  F38A6.3d    CE38181	WBGene00001851	locus:hif-1	status:Confir
    1.1e-12   47.8   0.1    3.1e-09   36.4   0.0    2.1  2  F38A6.3a    CE38182	WBGene00001851	locus:hif-1	status:Confir
    1.1e-12   47.8   0.1    3.1e-09   36.3   0.0    2.1  2  F38A6.3b    CE42263	WBGene00001851	locus:hif-1	status:Confir
    5.5e-12   45.5   0.0    1.6e-08   34.0   0.0    2.1  2  F38A6.3e    CE46300	WBGene00001851	locus:hif-1	status:Confir
    2.2e-08   33.5   0.0      3e-08   33.1   0.0    1.1  1  F47F6.1c    CE10706	WBGene00018572	locus:lin-42	status:Confi
    3.4e-08   32.9   0.0    5.7e-08   32.2   0.0    1.3  1  F47F6.1b    CE37237	WBGene00018572	locus:lin-42	status:Confi
    5.1e-08   32.3   0.2     0.0041   16.1   0.0    2.3  2  C41G7.5a    CE20561	WBGene00000096	locus:ahr-1	aryl hydrocar
    5.2e-08   32.3   0.0     0.0034   16.4   0.0    2.2  2  C15C8.2a    CE30427	WBGene00000521	locus:cky-1	Human ARNT-in
    6.4e-08   32.0   0.0     0.0038   16.2   0.0    2.2  2  C15C8.2b    CE41867	WBGene00000521	locus:cky-1	status:Confir
    2.1e-07   30.3   0.0    2.7e-07   29.9   0.0    1.1  1  T01D3.2     CE30446	WBGene00011327	locus:hlh-34	single minde
    8.5e-05   21.7   0.0     0.0037   16.3   0.0    2.3  2  C41G7.5b    CE38293	WBGene00000096	locus:ahr-1	status:Confir
    0.00094   18.2   0.1     0.0012   17.9   0.0    1.2  1  W02C12.3h   CE37725	WBGene00020930	locus:hlh-30	status:Confi
     0.0013   17.8   0.1     0.0017   17.4   0.0    1.2  1  W02C12.3g   CE33716	WBGene00020930	locus:hlh-30	status:Confi
     0.0014   17.6   0.0     0.0019   17.2   0.0    1.1  1  W02C12.3d   CE33713	WBGene00020930	locus:hlh-30	status:Confi
     0.0015   17.6   0.1      0.002   17.2   0.1    1.1  1  W02C12.3e   CE33714	WBGene00020930	locus:hlh-30	status:Confi
     0.0016   17.5   0.0     0.0021   17.1   0.0    1.1  1  W02C12.3a   CE14416	WBGene00020930	locus:hlh-30	transcriptio
     0.0016   17.4   0.1     0.0022   17.0   0.1    1.1  1  W02C12.3f   CE33715	WBGene00020930	locus:hlh-30	status:Confi
     0.0017   17.4   0.1     0.0023   16.9   0.0    1.1  1  W02C12.3c   CE33712	WBGene00020930	locus:hlh-30	status:Confi
     0.0018   17.3   0.1     0.0024   16.9   0.1    1.1  1  W02C12.3b   CE28499	WBGene00020930	locus:hlh-30	status:Confi
     0.0024   16.9   1.3     0.0046   16.0   0.1    1.8  2  Y39A3CR.6   CE29998	WBGene00021446	locus:hlh-33	status:Parti
  ------ inclusion threshold ------
      0.032   13.2   0.1      0.036   13.0   0.1    1.0  1  C43H6.8     CE06959	WBGene00001959	locus:hlh-15	status:Parti
       0.08   11.9   0.1      0.082   11.8   0.0    1.1  1  T14F9.5     CE33318	WBGene00003018	locus:lin-32	hlh transcri
      0.096   11.6   0.3       0.16   10.9   0.2    1.3  1  Y51H7C.6c   CE39055	WBGene00021784	locus:cogc-4	status:Confi
       0.11   11.3   0.2       0.11   11.5   0.1    1.2  1  C44C10.8    CE05415	WBGene00001981	locus:hnd-1	Helix-loop-he
       0.15   11.0   0.1       0.18   10.7   0.1    1.2  1  R03E9.1     CE04784	WBGene00003163	locus:mdl-1	human Max-int
       0.17   10.7   0.4       0.23   10.4   0.3    1.1  1  T24B8.6     CE42887	WBGene00001950	locus:hlh-3	helix-loop-he
       0.18   10.7   0.0       0.26   10.2   0.0    1.1  1  F38A6.3c    CE32019	WBGene00001851	locus:hif-1	status:Confir
       0.19   10.6   0.1       0.19   10.6   0.0    1.2  1  T19B10.11   CE16417	WBGene00003509	locus:mxl-1	Helix-loop-he
       0.34    9.8   0.1       0.42    9.5   0.1    1.1  1  Y54G2A.1    CE26703	WBGene00003008	locus:lin-22	status:Confi
       0.46    9.3   1.9       0.57    9.0   0.1    1.8  2  Y51H7C.6b   CE26152	WBGene00021784	locus:cogc-4	status:Parti
       0.88    8.4   0.6        1.2    7.9   0.1    1.3  1  C17C3.8     CE04028	WBGene00001965	locus:hlh-26	status:Confi
       0.91    8.4   0.1       0.87    8.4   0.0    1.1  1  T12D8.5     CE33832	WBGene00011733	status:Confirmed	UniProt:
       0.93    8.3   1.5        1.2    8.0   0.1    1.7  2  Y51H7C.6a   CE26151	WBGene00021784	locus:cogc-4	status:Parti
        1.1    8.0   0.4        1.4    7.8   0.3    1.1  1  Y69A2AR.29  CE26560	WBGene00003595	locus:ngn-1	status:Confir
        1.2    8.0   1.0        1.5    7.7   0.7    1.1  1  T12A2.7     CE30396	WBGene00020441	status:Confirmed	UniProt:
        1.3    7.9   0.1        1.3    7.8   0.1    1.0  1  K10C2.7     CE34054	WBGene00019622	status:Confirmed	UniProt:
        1.9    7.3   0.4        2.4    6.9   0.3    1.1  1  M05B5.5a    CE06191	WBGene00001949	locus:hlh-2	transcription
        1.9    7.3   0.1          2    7.2   0.0    1.0  1  W02H3.1b    CE43130	WBGene00012217	status:Partially_confirme
          2    7.2   1.4        2.6    6.9   1.0    1.2  1  ZK849.1     CE16747	WBGene00014100	PDZ domain (Also known as
        2.2    7.1   0.2        3.2    6.5   0.1    1.2  1  C34E10.7    CE01187	WBGene00000561	locus:cnd-1	status:Confir
        2.7    6.8   1.9        3.8    6.3   1.1    1.3  1  Y110A7A.11  CE34394	WBGene00022460	locus:use-1	status:Confir
        3.2    6.6   1.6        5.6    5.8   0.1    1.7  2  F31A3.2     CE43458	WBGene00001967	locus:hlh-28	status:Parti
        3.2    6.6   1.6        5.6    5.8   0.1    1.7  2  F31A3.4     CE07161	WBGene00001968	locus:hlh-29	status:Parti
        3.4    6.5   0.0         26    3.5   0.0    2.0  2  ZK666.8     CE43359	WBGene00014048	serine\/threonine kinase	
        3.5    6.4   0.1         13    4.5   0.0    1.9  2  C16A11.2a   CE36978	WBGene00015815	status:Confirmed	UniProt:
        3.9    6.3   1.2        4.8    6.0   0.8    1.0  1  H34I24.3    CE38841	WBGene00044407	status:Partially_confirme
        4.1    6.2   0.8        6.9    5.5   0.2    1.5  1  C01G8.6     CE07807	WBGene00015313	locus:hpo-32	status:Confi
        4.1    6.2   0.4        6.6    5.5   0.3    1.3  1  R03D7.4     CE01611	WBGene00010990	status:Confirmed	UniProt:
        4.2    6.2   0.5        4.7    6.0   0.3    1.1  1  DY3.3       CE43245	WBGene00001960	locus:hlh-16	Helix-loop-h
        4.2    6.2   1.8        7.6    5.3   1.2    1.4  1  ZK484.4a    CE27354	WBGene00022750	status:Partially_confirme
        4.3    6.1   2.0        7.9    5.3   1.4    1.4  1  ZK484.4b    CE27355	WBGene00022750	status:Partially_confirme
        4.3    6.1   0.1         14    4.4   0.0    1.7  2  C08F8.3     CE30596	WBGene00007445	status:Confirmed	UniProt:
        4.4    6.1   0.3        6.6    5.5   0.2    1.1  1  Y73B6BL.4   CE26298	WBGene00022233	status:Partially_confirme
        4.7    6.0   0.2        4.7    6.0   0.1    1.1  1  F38C2.8     CE40561	WBGene00009540	locus:hlh-31	status:Predi
        4.9    6.0   0.0        4.7    6.0   0.0    1.1  1  Y105C5B.29  CE35055	WBGene00013665	locus:hlh-32	status:Confi
        4.9    5.9   0.2        6.5    5.5   0.1    1.1  1  T24H10.7b   CE37851	WBGene00012005	locus:jun-1	status:Confir
          5    5.9   0.1        5.2    5.9   0.0    1.1  1  F38C2.2     CE42757	WBGene00001961	locus:hlh-17	Helix-loop-h
        5.1    5.9   0.2        7.6    5.3   0.1    1.2  1  T24H10.7a   CE37850	WBGene00012005	locus:jun-1	status:Confir
        5.4    5.8   0.1        7.6    5.3   0.0    1.2  1  F12E12.5    CE20674	WBGene00017406	locus:sdz-12	status:Parti
        5.7    5.7   0.1        7.2    5.4   0.1    1.1  1  F54C8.1     CE00187	WBGene00010035	3-hydroxyacyl-CoA dehydro
        6.1    5.6   0.0        7.5    5.3   0.0    1.1  1  W02H3.1a    CE43205	WBGene00012217	status:Partially_confirme
        6.1    5.6   3.3        7.3    5.4   2.3    1.3  1  C15C8.4     CE39472	WBGene00007606	Human alpha-2-macroglobul
        6.4    5.6   0.5         15    4.3   0.3    1.5  1  Y67A10A.3   CE42611	WBGene00013452	status:Partially_confirme
        6.4    5.6   0.7        6.6    5.5   0.5    1.1  1  Y73F8A.13b  CE43832	WBGene00013522	status:Partially_confirme
        6.7    5.5   5.0        8.8    5.1   3.5    1.1  1  F54H12.4    CE00546	WBGene00018844	status:Partially_confirme
          7    5.4   1.4        9.4    5.0   1.0    1.2  1  F23F1.9     CE27997	WBGene00017749	status:Confirmed	UniProt:
        7.3    5.4   0.0         12    4.7   0.0    1.3  1  C05C8.5     CE07923	WBGene00015462	status:Confirmed	UniProt:
        7.8    5.3   0.0        7.7    5.3   0.0    1.2  1  C25D7.7     CE35831	WBGene00004308	locus:rap-2	RAS-related p
        8.6    5.1   0.0         12    4.6   0.0    1.1  1  C08F11.4    CE34524	WBGene00005684	locus:sru-21	status:Parti
          9    5.1   1.5        9.9    4.9   1.0    1.1  1  ZK488.7     CE15363	WBGene00004177	locus:pqn-98	status:Parti
        9.2    5.0   1.5         11    4.8   1.1    1.3  1  F09B9.4     CE37344	WBGene00008603	status:Confirmed	UniProt:
        9.6    5.0   1.4        9.9    4.9   1.0    1.1  1  R11G11.7    CE12752	WBGene00004144	locus:pqn-60	status:Confi
        9.7    5.0   0.6         15    4.3   0.4    1.2  1  K05F6.10    CE41426	WBGene00019421	status:Partially_confirme
        9.9    4.9   0.7         10    4.9   0.5    1.1  1  ZK822.6     CE37868	WBGene00044009	status:Confirmed	UniProt:


Domain annotation for each sequence (and alignments):
>> C25A1.11a  CE08377	WBGene00000095	locus:aha-1	aryl hydrocarbon receptor nuclear translocator	status:Confirmed	UniProt
   #    score  bias  c-Evalue  i-Evalue hmmfrom  hmm to    alifrom  ali to    envfrom  env to     acc
 ---   ------ ----- --------- --------- ------- -------    ------- -------    ------- -------    ----
   1 !  213.5   0.0   2.3e-65   7.7e-63     129     503 ..      29     385 ..       9     395 .. 0.86

  Alignments for each domain:
  == domain 1    score: 213.5 bits;  conditional E-value: 2.3e-65
  BMAL2-aln 129 sgsrled..geqqvkllreahsqtekrrrdkmnnlieelsamipqcnpvarkldkltvlrlavqhlkslkGltnsyvGdnyrPsfiqdnelrhlilktae 226
                + +r+ed  ge++ +  re+hs  e+rrr+km + i+el+ m+pqc  + rk dklt+lr+av h+k ++G t       y+Psf+ d+el+hlil +a+
  C25A1.11a  29 KYARMEDemGENKERFARENHSEIERRRRNKMTHYINELAEMVPQCASLGRKPDKLTILRMAVSHMKGIRGHTAQD-ETSYKPSFLTDQELKHLILEAAN 127
                34567773356777779******************************************************99875.578******************** PP

  BMAL2-aln 227 GflfvvGcerGkilfvsksvskilnydqasltGqslfdflhPkdvakvkeqlsssdispreklidaktglqvhsnfhtgrtrvysGsrrsffcrikscki 326
                Gflfvv c+ Gk+l+v+ s++ +ln  q   + ++l +++hP d  k+++ql  s++s  +k++d k+g  v+ +     trv+   rr f cr++   +
  C25A1.11a 128 GFLFVVCCQTGKVLYVADSITPVLNLKQEDWLQRNLNELIHPDDQDKIRDQLCGSEVSV-NKVLDLKSG-SVKREG--ASTRVHMSCRRGFICRMRVGAL 223
                *********************************************************97.79******9.566554..567888999********98777 PP

  BMAL2-aln 327 svkeeheclsnskkkdhrkfytihctGylrswPpnivGleeerdskkdssnftclvaiGrlhPyivPqnsGeikvkPtefitrfavnGkfvyvdqratai 426
                      +      +   + ++ +hctGy++  Pp+  G+        ++   +clvai rl+   +P  +        +f  r + +Gk+ ++d r + +
  C25A1.11a 224 EPLHRLRNRRPLFQHAGQNYVVMHCTGYIKNAPPQ--GI--------NAPASSCLVAIARLQVASMPVCADPT--STNQFSVRVSEDGKMTFIDARVSDL 311
                54444444444445667899**************7..44........445568*************9887765..4568********************* PP

  BMAL2-aln 427 lGylPqellGtscyeyfhqddhsnltdkhkavlqskekiltdsykfrakdGsfvtlksqwfsftnPwtkeleyivsv 503
                +G    +l+G   ++  h  d   l d   a+l  +        + r+    ++      + f nP++ ++ey+v+ 
  C25A1.11a 312 IGLSSDQLIGRYWWNLAHPADEKTLQDSFVALLSDQPM--RINIRVRTS-TDYIPCTVSAYKFMNPYSEQFEYVVAT 385
                *******************************9976653..334455543.46888888899*************986 PP

>> C25A1.11b  CE44231	WBGene00000095	locus:aha-1	status:Confirmed	UniProt:O44711	protein_id:CBH29653.1
   #    score  bias  c-Evalue  i-Evalue hmmfrom  hmm to    alifrom  ali to    envfrom  env to     acc
 ---   ------ ----- --------- --------- ------- -------    ------- -------    ------- -------    ----
   1 !  208.9   0.0   5.7e-64   1.9e-61     129     503 ..      29     383 ..       9     393 .. 0.86

  Alignments for each domain:
  == domain 1    score: 208.9 bits;  conditional E-value: 5.7e-64
  BMAL2-aln 129 sgsrled..geqqvkllreahsqtekrrrdkmnnlieelsamipqcnpvarkldkltvlrlavqhlkslkGltnsyvGdnyrPsfiqdnelrhlilktae 226
                + +r+ed  ge++ +  re+hs  e+rrr+km + i+el+ m+pqc  + rk dklt+lr+av h+k ++G t       y+Psf+ d+el+hlil +a+
  C25A1.11b  29 KYARMEDemGENKERFARENHSEIERRRRNKMTHYINELAEMVPQCASLGRKPDKLTILRMAVSHMKGIRGHTAQD-ETSYKPSFLTDQELKHLILEAAN 127
                34567773356777779******************************************************99875.578******************** PP

  BMAL2-aln 227 GflfvvGcerGkilfvsksvskilnydqasltGqslfdflhPkdvakvkeqlsssdispreklidaktglqvhsnfhtgrtrvysGsrrsffcrikscki 326
                Gflfvv c+ Gk+l+v+ s++ +ln  q   + ++l +++hP d  k+++ql  s++s  +k++d k+g  v+ +     trv+   rr f cr++   +
  C25A1.11b 128 GFLFVVCCQTGKVLYVADSITPVLNLKQEDWLQRNLNELIHPDDQDKIRDQLCGSEVSV-NKVLDLKSG-SVKREG--ASTRVHMSCRRGFICRMRVGAL 223
                *********************************************************97.79******9.566554..567888999********98777 PP

  BMAL2-aln 327 svkeeheclsnskkkdhrkfytihctGylrswPpnivGleeerdskkdssnftclvaiGrlhPyivPqnsGeikvkPtefitrfavnGkfvyvdqratai 426
                      +      +   + ++ +hctGy++  Pp+  G+        ++   +clvai r+  + v  +         +f  r + +Gk+ ++d r + +
  C25A1.11b 224 EPLHRLRNRRPLFQHAGQNYVVMHCTGYIKNAPPQ--GI--------NAPASSCLVAIARVASMPVCADPTS----TNQFSVRVSEDGKMTFIDARVSDL 309
                54444444444445667899**************7..44........445568********99988887665....458********************* PP

  BMAL2-aln 427 lGylPqellGtscyeyfhqddhsnltdkhkavlqskekiltdsykfrakdGsfvtlksqwfsftnPwtkeleyivsv 503
                +G    +l+G   ++  h  d   l d   a+l  +        + r+    ++      + f nP++ ++ey+v+ 
  C25A1.11b 310 IGLSSDQLIGRYWWNLAHPADEKTLQDSFVALLSDQPM--RINIRVRTS-TDYIPCTVSAYKFMNPYSEQFEYVVAT 383
                *******************************9976653..334455543.46888888899*************986 PP

>> F38A6.3d  CE38181	WBGene00001851	locus:hif-1	status:Confirmed	UniProt:Q8I066	protein_id:CAD54168.2
   #    score  bias  c-Evalue  i-Evalue hmmfrom  hmm to    alifrom  ali to    envfrom  env to     acc
 ---   ------ ----- --------- --------- ------- -------    ------- -------    ------- -------    ----
   1 !   36.5   0.0   8.1e-12   2.7e-09     136     277 ..       5     145 ..       1     168 [. 0.84
   2 !    9.6   0.0    0.0012      0.39     238     475 ..     245     304 ..     230     353 .. 0.52

  Alignments for each domain:
  == domain 1    score: 36.5 bits;  conditional E-value: 8.1e-12
  BMAL2-aln 136 geqqvkllreahsqtekrrrdkmnnlieelsamipqcn.pvarkldkltvlrlavqhlkslkGltnsyvGdnyrPsfiqdnelrhlilktaeGflfvvGc 234
                 +++++  re+     + rr k  ++ ++l   +p ++  +  +ld++++lr+a    +  k   n  + +n      ++      i    +Gf+++v  
   F38A6.3d   5 RKRNMERRRETSRHAARDRRSKESDIFDDLKMCVPIVEeGTVTHLDRIALLRVAATICRLRKTAGN-VLENNLDNEITNEVWTEDTIAECLDGFVMIVDS 103
                344555688999999999****************9876257789**********998887666555.567888888888888999*************98 PP

  BMAL2-aln 235 erGkilfvsksvskilnydqasltGqslfdflhPkdvakvkeq 277
                +   il+v+ sv+  l   q+ ltG++l dflhP d     +q
   F38A6.3d 104 D-SSILYVTESVAMYLGLTQTDLTGRALRDFLHPSDYDEFDKQ 145
                7.57********************************8776665 PP

  == domain 2    score: 9.6 bits;  conditional E-value: 0.0012
  BMAL2-aln 238 kilfvsksvskilnydqasltGqslfdflhPkdvakvkeqlsssdispreklidaktglqvhsnfhtgrtrvysGsrrsffcriksckisvkeeheclsn 337
                +i fvs     il+ +  +l+G s+++++hP d+                                                                  
   F38A6.3d 245 RITFVSDKFNYILKSELKTLMGTSFYELVHPADMMI---------------------------------------------------------------- 280
                556666666666666666666666666666666433................................................................ PP

  BMAL2-aln 338 skkkdhrkfytihctGylrswPpnivGleeerdskkdssnftclvaiGrlhPyivPqnsGeikvkPtefitrfavnGkfvyvdqratailGylPqellGt 437
                                                                                                                    
   F38A6.3d   - ----------------------------------------------------------------------------------------------------   -
                .................................................................................................... PP

  BMAL2-aln 438 scyeyfhqddhsnltdkhkavlqskekiltdsykfrak 475
                             +++  k  l +k  i t  y++ a 
   F38A6.3d 281 -------------VSKSMK-ELFAKGHIRTPYYRLIAA 304
                .............332222.233444444444444443 PP

>> F38A6.3a  CE38182	WBGene00001851	locus:hif-1	status:Confirmed	UniProt:O45486	protein_id:CAB07380.2
   #    score  bias  c-Evalue  i-Evalue hmmfrom  hmm to    alifrom  ali to    envfrom  env to     acc
 ---   ------ ----- --------- --------- ------- -------    ------- -------    ------- -------    ----
   1 !   36.4   0.0   9.2e-12   3.1e-09     136     277 ..       5     145 ..       1     168 [. 0.84
   2 !    9.4   0.0    0.0013      0.44     238     475 ..     245     304 ..     230     353 .. 0.52

  Alignments for each domain:
  == domain 1    score: 36.4 bits;  conditional E-value: 9.2e-12
  BMAL2-aln 136 geqqvkllreahsqtekrrrdkmnnlieelsamipqcn.pvarkldkltvlrlavqhlkslkGltnsyvGdnyrPsfiqdnelrhlilktaeGflfvvGc 234
                 +++++  re+     + rr k  ++ ++l   +p ++  +  +ld++++lr+a    +  k   n  + +n      ++      i    +Gf+++v  
   F38A6.3a   5 RKRNMERRRETSRHAARDRRSKESDIFDDLKMCVPIVEeGTVTHLDRIALLRVAATICRLRKTAGN-VLENNLDNEITNEVWTEDTIAECLDGFVMIVDS 103
                344555688999999999****************9876257789**********998887666555.567888888888888999*************98 PP

  BMAL2-aln 235 erGkilfvsksvskilnydqasltGqslfdflhPkdvakvkeq 277
                +   il+v+ sv+  l   q+ ltG++l dflhP d     +q
   F38A6.3a 104 D-SSILYVTESVAMYLGLTQTDLTGRALRDFLHPSDYDEFDKQ 145
                7.57********************************8776665 PP

  == domain 2    score: 9.4 bits;  conditional E-value: 0.0013
  BMAL2-aln 238 kilfvsksvskilnydqasltGqslfdflhPkdvakvkeqlsssdispreklidaktglqvhsnfhtgrtrvysGsrrsffcriksckisvkeeheclsn 337
                +i fvs     il+ +  +l+G s+++++hP d+                                                                  
   F38A6.3a 245 RITFVSDKFNYILKSELKTLMGTSFYELVHPADMMI---------------------------------------------------------------- 280
                556666666666666666666666666666666433................................................................ PP

  BMAL2-aln 338 skkkdhrkfytihctGylrswPpnivGleeerdskkdssnftclvaiGrlhPyivPqnsGeikvkPtefitrfavnGkfvyvdqratailGylPqellGt 437
                                                                                                                    
   F38A6.3a   - ----------------------------------------------------------------------------------------------------   -
                .................................................................................................... PP

  BMAL2-aln 438 scyeyfhqddhsnltdkhkavlqskekiltdsykfrak 475
                             +++  k  l +k  i t  y++ a 
   F38A6.3a 281 -------------VSKSMK-ELFAKGHIRTPYYRLIAA 304
                .............332222.233444444444444443 PP

>> F38A6.3b  CE42263	WBGene00001851	locus:hif-1	status:Confirmed	UniProt:Q9TVM0	protein_id:CAB07381.2
   #    score  bias  c-Evalue  i-Evalue hmmfrom  hmm to    alifrom  ali to    envfrom  env to     acc
 ---   ------ ----- --------- --------- ------- -------    ------- -------    ------- -------    ----
   1 !   36.3   0.0   9.2e-12   3.1e-09     136     277 ..       5     145 ..       1     168 [. 0.84
   2 !    9.4   0.0    0.0013      0.44     238     475 ..     245     304 ..     230     353 .. 0.52

  Alignments for each domain:
  == domain 1    score: 36.3 bits;  conditional E-value: 9.2e-12
  BMAL2-aln 136 geqqvkllreahsqtekrrrdkmnnlieelsamipqcn.pvarkldkltvlrlavqhlkslkGltnsyvGdnyrPsfiqdnelrhlilktaeGflfvvGc 234
                 +++++  re+     + rr k  ++ ++l   +p ++  +  +ld++++lr+a    +  k   n  + +n      ++      i    +Gf+++v  
   F38A6.3b   5 RKRNMERRRETSRHAARDRRSKESDIFDDLKMCVPIVEeGTVTHLDRIALLRVAATICRLRKTAGN-VLENNLDNEITNEVWTEDTIAECLDGFVMIVDS 103
                344555688999999999****************9876257789**********998887666555.567888888888888999*************98 PP

  BMAL2-aln 235 erGkilfvsksvskilnydqasltGqslfdflhPkdvakvkeq 277
                +   il+v+ sv+  l   q+ ltG++l dflhP d     +q
   F38A6.3b 104 D-SSILYVTESVAMYLGLTQTDLTGRALRDFLHPSDYDEFDKQ 145
                7.57********************************8776665 PP

  == domain 2    score: 9.4 bits;  conditional E-value: 0.0013
  BMAL2-aln 238 kilfvsksvskilnydqasltGqslfdflhPkdvakvkeqlsssdispreklidaktglqvhsnfhtgrtrvysGsrrsffcriksckisvkeeheclsn 337
                +i fvs     il+ +  +l+G s+++++hP d+                                                                  
   F38A6.3b 245 RITFVSDKFNYILKSELKTLMGTSFYELVHPADMMI---------------------------------------------------------------- 280
                556666666666666666666666666666666433................................................................ PP

  BMAL2-aln 338 skkkdhrkfytihctGylrswPpnivGleeerdskkdssnftclvaiGrlhPyivPqnsGeikvkPtefitrfavnGkfvyvdqratailGylPqellGt 437
                                                                                                                    
   F38A6.3b   - ----------------------------------------------------------------------------------------------------   -
                .................................................................................................... PP

  BMAL2-aln 438 scyeyfhqddhsnltdkhkavlqskekiltdsykfrak 475
                             +++  k  l +k  i t  y++ a 
   F38A6.3b 281 -------------VSKSMK-ELFAKGHIRTPYYRLIAA 304
                .............332222.233444444444444443 PP

>> F38A6.3e  CE46300	WBGene00001851	locus:hif-1	status:Confirmed	protein_id:CCD31138.1
   #    score  bias  c-Evalue  i-Evalue hmmfrom  hmm to    alifrom  ali to    envfrom  env to     acc
 ---   ------ ----- --------- --------- ------- -------    ------- -------    ------- -------    ----
   1 !   34.0   0.0   4.9e-11   1.6e-08     144     277 ..       5     137 ..       1     160 [. 0.85
   2 !    9.4   0.0    0.0013      0.43     238     475 ..     237     296 ..     222     345 .. 0.52

  Alignments for each domain:
  == domain 1    score: 34.0 bits;  conditional E-value: 4.9e-11
  BMAL2-aln 144 reahsqtekrrrdkmnnlieelsamipqcn.pvarkldkltvlrlavqhlkslkGltnsyvGdnyrPsfiqdnelrhlilktaeGflfvvGcerGkilfv 242
                re+     + rr k  ++ ++l   +p ++  +  +ld++++lr+a    +  k   n  + +n      ++      i    +Gf+++v  +   il+v
   F38A6.3e   5 RETSRHAARDRRSKESDIFDDLKMCVPIVEeGTVTHLDRIALLRVAATICRLRKTAGN-VLENNLDNEITNEVWTEDTIAECLDGFVMIVDSD-SSILYV 102
                67777788899************9999876257789**********998887666555.567888888888888999*************987.57**** PP

  BMAL2-aln 243 sksvskilnydqasltGqslfdflhPkdvakvkeq 277
                + sv+  l   q+ ltG++l dflhP d     +q
   F38A6.3e 103 TESVAMYLGLTQTDLTGRALRDFLHPSDYDEFDKQ 137
                ****************************8776665 PP

  == domain 2    score: 9.4 bits;  conditional E-value: 0.0013
  BMAL2-aln 238 kilfvsksvskilnydqasltGqslfdflhPkdvakvkeqlsssdispreklidaktglqvhsnfhtgrtrvysGsrrsffcriksckisvkeeheclsn 337
                +i fvs     il+ +  +l+G s+++++hP d+                                                                  
   F38A6.3e 237 RITFVSDKFNYILKSELKTLMGTSFYELVHPADMMI---------------------------------------------------------------- 272
                556666666666666666666666666666666433................................................................ PP

  BMAL2-aln 338 skkkdhrkfytihctGylrswPpnivGleeerdskkdssnftclvaiGrlhPyivPqnsGeikvkPtefitrfavnGkfvyvdqratailGylPqellGt 437
                                                                                                                    
   F38A6.3e   - ----------------------------------------------------------------------------------------------------   -
                .................................................................................................... PP

  BMAL2-aln 438 scyeyfhqddhsnltdkhkavlqskekiltdsykfrak 475
                             +++  k  l +k  i t  y++ a 
   F38A6.3e 273 -------------VSKSMK-ELFAKGHIRTPYYRLIAA 296
                .............332222.233444444444444443 PP

>> F47F6.1c  CE10706	WBGene00018572	locus:lin-42	status:Confirmed	UniProt:P91313	protein_id:CCD71437.1
   #    score  bias  c-Evalue  i-Evalue hmmfrom  hmm to    alifrom  ali to    envfrom  env to     acc
 ---   ------ ----- --------- --------- ------- -------    ------- -------    ------- -------    ----
   1 !   33.1   0.0   8.8e-11     3e-08     405     503 ..     168     268 ..     158     327 .. 0.88

  Alignments for each domain:
  == domain 1    score: 33.1 bits;  conditional E-value: 8.8e-11
  BMAL2-aln 405 efitrfavnGkfvyvdqratailGylPqellGtscyeyfhqddhsnltdkhkavlqskekiltdsykfr..akdGsfvtlksqwfsftnPwtkeleyivs 502
                 fit+ +    + ++d  +   lG lP +l+G s   + +  d   + + h  + +s+ ki+     +r  a +Gs +  +++w ++ nPwt+++e +v+
   F47F6.1c 168 TFITKHSSTCALTHIDYASIPYLGLLPTDLIGKSLLAFVYSPDVHVVRQAHIDLHNSRGKIVKSIADLRlvAHNGSILRCQTEWSAYVNPWTRKMELVVA 267
                69***********************************************************998766664389*************************97 PP

  BMAL2-aln 503 v 503
                 
   F47F6.1c 268 R 268
                3 PP

>> F47F6.1b  CE37237	WBGene00018572	locus:lin-42	status:Confirmed	UniProt:Q65ZG8	protein_id:CCD71436.1
   #    score  bias  c-Evalue  i-Evalue hmmfrom  hmm to    alifrom  ali to    envfrom  env to     acc
 ---   ------ ----- --------- --------- ------- -------    ------- -------    ------- -------    ----
   1 !   32.2   0.0   1.7e-10   5.7e-08     405     502 ..     168     267 ..     158     292 .. 0.88

  Alignments for each domain:
  == domain 1    score: 32.2 bits;  conditional E-value: 1.7e-10
  BMAL2-aln 405 efitrfavnGkfvyvdqratailGylPqellGtscyeyfhqddhsnltdkhkavlqskekiltdsykfr..akdGsfvtlksqwfsftnPwtkeleyivs 502
                 fit+ +    + ++d  +   lG lP +l+G s   + +  d   + + h  + +s+ ki+     +r  a +Gs +  +++w ++ nPwt+++e +v+
   F47F6.1b 168 TFITKHSSTCALTHIDYASIPYLGLLPTDLIGKSLLAFVYSPDVHVVRQAHIDLHNSRGKIVKSIADLRlvAHNGSILRCQTEWSAYVNPWTRKMELVVA 267
                69***********************************************************998766664389*************************97 PP

>> C41G7.5a  CE20561	WBGene00000096	locus:ahr-1	aryl hydrocarbon (AH) receptor	status:Confirmed	UniProt:O44712	protein_i
   #    score  bias  c-Evalue  i-Evalue hmmfrom  hmm to    alifrom  ali to    envfrom  env to     acc
 ---   ------ ----- --------- --------- ------- -------    ------- -------    ------- -------    ----
   1 !   13.7   0.1   6.5e-05     0.022     150     195 ..      26      71 ..       5      82 .. 0.88
   2 !   16.1   0.0   1.2e-05    0.0041     218     280 ..     130     191 ..     124     201 .. 0.90

  Alignments for each domain:
  == domain 1    score: 13.7 bits;  conditional E-value: 6.5e-05
  BMAL2-aln 150 tekrrrdkmnnlieelsamipqcnpvarkldkltvlrlavqhlksl 195
                  kr+r+++n  +e+++ ++p  + +  +ldkl+vlrlav +l++ 
   C41G7.5a  26 PSKRHRERLNGELETVAMLLPYDSSTISRLDKLSVLRLAVSFLQCK 71 
                579***************************************9875 PP

  == domain 2    score: 16.1 bits;  conditional E-value: 1.2e-05
  BMAL2-aln 218 rhlilktaeGflfvvGcerGkilfvsksvskilnydqasltGqslfdflhPkdvakvkeqlss 280
                  + lk+  Gf++v+  + G+i + s  v + l + q+ ++ q ++d++h  d   +++ql s
   C41G7.5a 130 EEISLKSLGGFILVLN-DNGEIYYASENVENYLGFHQSDVLHQPVYDLIHSEDRDDIRQQLDS 191
                567799999**99885.89******************************************87 PP

>> C15C8.2a  CE30427	WBGene00000521	locus:cky-1	Human ARNT-interacting protein like	status:Partially_confirmed	UniProt:Q
   #    score  bias  c-Evalue  i-Evalue hmmfrom  hmm to    alifrom  ali to    envfrom  env to     acc
 ---   ------ ----- --------- --------- ------- -------    ------- -------    ------- -------    ----
   1 !   16.4   0.0     1e-05    0.0034     134     280 ..      68     217 ..      42     223 .. 0.77
   2 !   13.6   0.0   6.8e-05     0.023     388     482 ..     286     381 ..     270     390 .. 0.87

  Alignments for each domain:
  == domain 1    score: 16.4 bits;  conditional E-value: 1e-05
  BMAL2-aln 134 edgeqqvkllreahsqtekrrrdkmnnlieelsamipqcnpvarkldkltvlrlavqhlkslkGltnsyvGdnyrPsfiqdnel.rhl.ilktaeGflfv 231
                 +g + v+  + +     k+rrd++n  i++l  ++p  + +  +l +l v+ l   +++  +    +   +     +     + r + i k+  Gf+++
   C15C8.2a  68 SNGSNLVNGQQRSTRGASKQRRDQINVEIQKLRDLLPLSDLIKDRLFQLQVMSLGCIFIRKHRYQQTVLQPQLQMLQMQMSSPMpRGIdICKALRGFMLM 167
                356666666677777889******************************************9887655555443333332233331333489********9 PP

  BMAL2-aln 232 vGcerGkilfvsksvskilnydqasl..tGqslfdflhPkdvakvkeqlss 280
                v    Gkil+vs   s  l +    +   G s++d++  +d   v+  l+s
   C15C8.2a 168 VT-RSGKILHVSDNASEYLGHSVEEImcQGDSIYDLVDGRDHGAVQAELAS 217
                96.78**************886655511689**********9999999887 PP

  == domain 2    score: 13.6 bits;  conditional E-value: 6.8e-05
  BMAL2-aln 388 hPyivPqnsGeikvkPte.fitrfavnGkfvyvdqratailGylPqellGtscyeyfhqddhsnltdkhkavlqskekiltdsykfrakdGsfvtl 482
                +P i P+n+  +    t  f t+  ++ kf   d  a+  lG+   +l G s y   h +   ++++kh+ + q ke  +    +++a +G ++ l
   C15C8.2a 286 QPLINPENAEGMSTGNTHvFSTQHYLDMKFKEADTMASQHLGFSKEQLKGMSWYGMIHPNHVPEIAHKHRLLCQEKEGSVLALIRLQAANGEWIWL 381
                899999998777776664399********************************************************8887777777777777666 PP

>> C15C8.2b  CE41867	WBGene00000521	locus:cky-1	status:Confirmed	UniProt:Q2WGN7	protein_id:CAP46770.1
   #    score  bias  c-Evalue  i-Evalue hmmfrom  hmm to    alifrom  ali to    envfrom  env to     acc
 ---   ------ ----- --------- --------- ------- -------    ------- -------    ------- -------    ----
   1 !   16.2   0.0   1.1e-05    0.0038     134     280 ..      68     217 ..      42     223 .. 0.77
   2 !   13.5   0.0   7.5e-05     0.025     388     482 ..     286     381 ..     270     390 .. 0.87

  Alignments for each domain:
  == domain 1    score: 16.2 bits;  conditional E-value: 1.1e-05
  BMAL2-aln 134 edgeqqvkllreahsqtekrrrdkmnnlieelsamipqcnpvarkldkltvlrlavqhlkslkGltnsyvGdnyrPsfiqdnel.rhl.ilktaeGflfv 231
                 +g + v+  + +     k+rrd++n  i++l  ++p  + +  +l +l v+ l   +++  +    +   +     +     + r + i k+  Gf+++
   C15C8.2b  68 SNGSNLVNGQQRSTRGASKQRRDQINVEIQKLRDLLPLSDLIKDRLFQLQVMSLGCIFIRKHRYQQTVLQPQLQMLQMQMSSPMpRGIdICKALRGFMLM 167
                356666666677777889******************************************9887655555443333332233331333489********9 PP

  BMAL2-aln 232 vGcerGkilfvsksvskilnydqasl..tGqslfdflhPkdvakvkeqlss 280
                v    Gkil+vs   s  l +    +   G s++d++  +d   v+  l+s
   C15C8.2b 168 VT-RSGKILHVSDNASEYLGHSVEEImcQGDSIYDLVDGRDHGAVQAELAS 217
                96.78**************886655511689**********9999999887 PP

  == domain 2    score: 13.5 bits;  conditional E-value: 7.5e-05
  BMAL2-aln 388 hPyivPqnsGeikvkPte.fitrfavnGkfvyvdqratailGylPqellGtscyeyfhqddhsnltdkhkavlqskekiltdsykfrakdGsfvtl 482
                +P i P+n+  +    t  f t+  ++ kf   d  a+  lG+   +l G s y   h +   ++++kh+ + q ke  +    +++a +G ++ l
   C15C8.2b 286 QPLINPENAEGMSTGNTHvFSTQHYLDMKFKEADTMASQHLGFSKEQLKGMSWYGMIHPNHVPEIAHKHRLLCQEKEGSVLALIRLQAANGEWIWL 381
                899999998777776664399********************************************************8887777777777777666 PP

>> T01D3.2  CE30446	WBGene00011327	locus:hlh-34	single minded protein	status:Confirmed	UniProt:P90953	protein_id:CAB0325
   #    score  bias  c-Evalue  i-Evalue hmmfrom  hmm to    alifrom  ali to    envfrom  env to     acc
 ---   ------ ----- --------- --------- ------- -------    ------- -------    ------- -------    ----
   1 !   29.9   0.0     8e-10   2.7e-07     147     301 ..      14     169 ..       2     177 .. 0.74

  Alignments for each domain:
  == domain 1    score: 29.9 bits;  conditional E-value: 8e-10
  BMAL2-aln 147 hsqtekrrrdkmnnlieelsamipqcnpva.rkldkltvlrlavqhlkslkGltnsyvGdnyrPsfi.qdnelrhlilktaeGflfvvGcerGkilfvsk 244
                +sq ++rr +  n   ++l+  +p  + ++ +++dk t++rla  ++k  + + +s     +   +   d       l   +Gf fv+   rG +l++s 
    T01D3.2  14 KSQAQQRR-QMENYEFSQLANELPLARAISgQHIDKTTMVRLATAYIKLHNIFGQSQRAYSSADYYYgSDSLWTNNHLDLLDGF-FVILDRRGDVLYISE 111
                45554443.3344557999999999988763789***********9998776666655444444443145555566677789*9.677789********* PP

  BMAL2-aln 245 svskilnydqasltGqslfdflhPkdvakvkeqlsssdis.preklidaktglqvhsn 301
                ++s  l   q  +tG+++ d++h +d+      l   d+  p+   +  k++l   +n
    T01D3.2 112 TISIYLGLSQVEMTGNAMVDYIHEQDINCFNSALNYCDLNwPQMCNVRVKSSLTKRAN 169
                ***************************9999999988876355666666766666655 PP

>> C41G7.5b  CE38293	WBGene00000096	locus:ahr-1	status:Confirmed	UniProt:O44712	protein_id:CAI79126.1
   #    score  bias  c-Evalue  i-Evalue hmmfrom  hmm to    alifrom  ali to    envfrom  env to     acc
 ---   ------ ----- --------- --------- ------- -------    ------- -------    ------- -------    ----
   1 ?    2.9   0.0      0.12        41     174     195 ..       8      29 ..       1      40 [. 0.80
   2 !   16.3   0.0   1.1e-05    0.0037     218     280 ..      88     149 ..      82     159 .. 0.90

  Alignments for each domain:
  == domain 1    score: 2.9 bits;  conditional E-value: 0.12
  BMAL2-aln 174 pvarkldkltvlrlavqhlksl 195
                 +  +ldkl+vlrlav +l++ 
   C41G7.5b   8 STISRLDKLSVLRLAVSFLQCK 29 
                56678*************9875 PP

  == domain 2    score: 16.3 bits;  conditional E-value: 1.1e-05
  BMAL2-aln 218 rhlilktaeGflfvvGcerGkilfvsksvskilnydqasltGqslfdflhPkdvakvkeqlss 280
                  + lk+  Gf++v+  + G+i + s  v + l + q+ ++ q ++d++h  d   +++ql s
   C41G7.5b  88 EEISLKSLGGFILVLN-DNGEIYYASENVENYLGFHQSDVLHQPVYDLIHSEDRDDIRQQLDS 149
                567799999**99885.89******************************************87 PP

>> W02C12.3h  CE37725	WBGene00020930	locus:hlh-30	status:Confirmed	UniProt:Q5TYL0	protein_id:CCD70594.1
   #    score  bias  c-Evalue  i-Evalue hmmfrom  hmm to    alifrom  ali to    envfrom  env to     acc
 ---   ------ ----- --------- --------- ------- -------    ------- -------    ------- -------    ----
   1 !   17.9   0.0   3.6e-06    0.0012     142     196 ..     100     154 ..      37     172 .. 0.84

  Alignments for each domain:
  == domain 1    score: 17.9 bits;  conditional E-value: 3.6e-06
  BMAL2-aln 142 llreahsqtekrrrdkmnnlieelsamipqcnpvarkldkltvlrlavqhlkslk 196
                  ++ h+  e+rrr ++n+ i+el+ m+p+ +    kl+k t+l+ +  +++ l+
  W02C12.3h 100 RKKDIHNMIERRRRYNINDRIKELGQMLPKNTSEDMKLNKGTILKASCDYIRVLQ 154
                36789**********************************************9886 PP

>> W02C12.3g  CE33716	WBGene00020930	locus:hlh-30	status:Confirmed	UniProt:Q86MJ1	protein_id:CCD70593.1
   #    score  bias  c-Evalue  i-Evalue hmmfrom  hmm to    alifrom  ali to    envfrom  env to     acc
 ---   ------ ----- --------- --------- ------- -------    ------- -------    ------- -------    ----
   1 !   17.4   0.0     5e-06    0.0017     142     196 ..     237     291 ..     174     307 .. 0.85

  Alignments for each domain:
  == domain 1    score: 17.4 bits;  conditional E-value: 5e-06
  BMAL2-aln 142 llreahsqtekrrrdkmnnlieelsamipqcnpvarkldkltvlrlavqhlkslk 196
                  ++ h+  e+rrr ++n+ i+el+ m+p+ +    kl+k t+l+ +  +++ l+
  W02C12.3g 237 RKKDIHNMIERRRRYNINDRIKELGQMLPKNTSEDMKLNKGTILKASCDYIRVLQ 291
                36789**********************************************9886 PP

>> W02C12.3d  CE33713	WBGene00020930	locus:hlh-30	status:Confirmed	UniProt:Q86MJ4	protein_id:CCD70590.1
   #    score  bias  c-Evalue  i-Evalue hmmfrom  hmm to    alifrom  ali to    envfrom  env to     acc
 ---   ------ ----- --------- --------- ------- -------    ------- -------    ------- -------    ----
   1 !   17.2   0.0   5.6e-06    0.0019     142     196 ..     203     257 ..     141     273 .. 0.85

  Alignments for each domain:
  == domain 1    score: 17.2 bits;  conditional E-value: 5.6e-06
  BMAL2-aln 142 llreahsqtekrrrdkmnnlieelsamipqcnpvarkldkltvlrlavqhlkslk 196
                  ++ h+  e+rrr ++n+ i+el+ m+p+ +    kl+k t+l+ +  +++ l+
  W02C12.3d 203 RKKDIHNMIERRRRYNINDRIKELGQMLPKNTSEDMKLNKGTILKASCDYIRVLQ 257
                36789**********************************************9886 PP

>> W02C12.3e  CE33714	WBGene00020930	locus:hlh-30	status:Confirmed	UniProt:Q86MJ3	protein_id:CCD70591.1
   #    score  bias  c-Evalue  i-Evalue hmmfrom  hmm to    alifrom  ali to    envfrom  env to     acc
 ---   ------ ----- --------- --------- ------- -------    ------- -------    ------- -------    ----
   1 !   17.2   0.1   5.9e-06     0.002     142     196 ..     178     232 ..     129     248 .. 0.85

  Alignments for each domain:
  == domain 1    score: 17.2 bits;  conditional E-value: 5.9e-06
  BMAL2-aln 142 llreahsqtekrrrdkmnnlieelsamipqcnpvarkldkltvlrlavqhlkslk 196
                  ++ h+  e+rrr ++n+ i+el+ m+p+ +    kl+k t+l+ +  +++ l+
  W02C12.3e 178 RKKDIHNMIERRRRYNINDRIKELGQMLPKNTSEDMKLNKGTILKASCDYIRVLQ 232
                36788**********************************************9886 PP

>> W02C12.3a  CE14416	WBGene00020930	locus:hlh-30	transcription factor	status:Confirmed	UniProt:P91527	protein_id:CCD705
   #    score  bias  c-Evalue  i-Evalue hmmfrom  hmm to    alifrom  ali to    envfrom  env to     acc
 ---   ------ ----- --------- --------- ------- -------    ------- -------    ------- -------    ----
   1 !   17.1   0.0   6.3e-06    0.0021     142     196 ..     237     291 ..     176     307 .. 0.85

  Alignments for each domain:
  == domain 1    score: 17.1 bits;  conditional E-value: 6.3e-06
  BMAL2-aln 142 llreahsqtekrrrdkmnnlieelsamipqcnpvarkldkltvlrlavqhlkslk 196
                  ++ h+  e+rrr ++n+ i+el+ m+p+ +    kl+k t+l+ +  +++ l+
  W02C12.3a 237 RKKDIHNMIERRRRYNINDRIKELGQMLPKNTSEDMKLNKGTILKASCDYIRVLQ 291
                36789**********************************************9886 PP

>> W02C12.3f  CE33715	WBGene00020930	locus:hlh-30	status:Confirmed	UniProt:Q86MJ2	protein_id:CCD70592.1
   #    score  bias  c-Evalue  i-Evalue hmmfrom  hmm to    alifrom  ali to    envfrom  env to     acc
 ---   ------ ----- --------- --------- ------- -------    ------- -------    ------- -------    ----
   1 !   17.0   0.1   6.6e-06    0.0022     142     196 ..     212     266 ..     163     282 .. 0.85

  Alignments for each domain:
  == domain 1    score: 17.0 bits;  conditional E-value: 6.6e-06
  BMAL2-aln 142 llreahsqtekrrrdkmnnlieelsamipqcnpvarkldkltvlrlavqhlkslk 196
                  ++ h+  e+rrr ++n+ i+el+ m+p+ +    kl+k t+l+ +  +++ l+
  W02C12.3f 212 RKKDIHNMIERRRRYNINDRIKELGQMLPKNTSEDMKLNKGTILKASCDYIRVLQ 266
                36788**********************************************9886 PP

>> W02C12.3c  CE33712	WBGene00020930	locus:hlh-30	status:Confirmed	UniProt:Q86MJ5	protein_id:CCD70589.1
   #    score  bias  c-Evalue  i-Evalue hmmfrom  hmm to    alifrom  ali to    envfrom  env to     acc
 ---   ------ ----- --------- --------- ------- -------    ------- -------    ------- -------    ----
   1 !   16.9   0.0   6.9e-06    0.0023     142     196 ..     263     317 ..     203     333 .. 0.85

  Alignments for each domain:
  == domain 1    score: 16.9 bits;  conditional E-value: 6.9e-06
  BMAL2-aln 142 llreahsqtekrrrdkmnnlieelsamipqcnpvarkldkltvlrlavqhlkslk 196
                  ++ h+  e+rrr ++n+ i+el+ m+p+ +    kl+k t+l+ +  +++ l+
  W02C12.3c 263 RKKDIHNMIERRRRYNINDRIKELGQMLPKNTSEDMKLNKGTILKASCDYIRVLQ 317
                36789**********************************************9886 PP

>> W02C12.3b  CE28499	WBGene00020930	locus:hlh-30	status:Confirmed	UniProt:Q95ZK5	protein_id:CCD70588.1
   #    score  bias  c-Evalue  i-Evalue hmmfrom  hmm to    alifrom  ali to    envfrom  env to     acc
 ---   ------ ----- --------- --------- ------- -------    ------- -------    ------- -------    ----
   1 !   16.9   0.1   7.2e-06    0.0024     142     196 ..     238     292 ..     189     308 .. 0.85

  Alignments for each domain:
  == domain 1    score: 16.9 bits;  conditional E-value: 7.2e-06
  BMAL2-aln 142 llreahsqtekrrrdkmnnlieelsamipqcnpvarkldkltvlrlavqhlkslk 196
                  ++ h+  e+rrr ++n+ i+el+ m+p+ +    kl+k t+l+ +  +++ l+
  W02C12.3b 238 RKKDIHNMIERRRRYNINDRIKELGQMLPKNTSEDMKLNKGTILKASCDYIRVLQ 292
                36788**********************************************9886 PP

>> Y39A3CR.6  CE29998	WBGene00021446	locus:hlh-33	status:Partially_confirmed	UniProt:Q9N410	protein_id:CCD62167.1
   #    score  bias  c-Evalue  i-Evalue hmmfrom  hmm to    alifrom  ali to    envfrom  env to     acc
 ---   ------ ----- --------- --------- ------- -------    ------- -------    ------- -------    ----
   1 !   16.0   0.1   1.4e-05    0.0046     140     180 ..      17      56 ..       2      99 .. 0.77
   2 ?   -0.7   0.1       1.5   4.9e+02      58     105 ..     261     308 ..     234     336 .. 0.79

  Alignments for each domain:
  == domain 1    score: 16.0 bits;  conditional E-value: 1.4e-05
  BMAL2-aln 140 vkllreahsqtekrrrdkmnnlieelsamipqcnpvarkld 180
                    re+ s+ ekrrr+ mn++i e+s+++p+    a+kl 
  Y39A3CR.6  17 TIQKRETRSKHEKRRREEMNEVICEMSTLLPEDI-RAHKLR 56 
                33479*************************9854.345544 PP

  == domain 2    score: -0.7 bits;  conditional E-value: 1.5
  BMAL2-aln  58 ispvvssrlspatkptalgslsshvtefprkrkgsdsdpsqsgimtek 105
                ++p v+ r +  tk + l+s++  v  +p   ++sd+++++s  + +k
  Y39A3CR.6 261 VKPTVTRRPTVPTKRKRLRSMNVIVESYPLDDEKSDGNSQKSAKIGKK 308
                677788888889999999999999999999999999988777654444 PP

>> C43H6.8  CE06959	WBGene00001959	locus:hlh-15	status:Partially_confirmed	UniProt:Q18590	protein_id:CCD67185.1
   #    score  bias  c-Evalue  i-Evalue hmmfrom  hmm to    alifrom  ali to    envfrom  env to     acc
 ---   ------ ----- --------- --------- ------- -------    ------- -------    ------- -------    ----
   1 ?   13.0   0.1   0.00011     0.036     138     194 ..      28      83 ..       8      88 .. 0.80

  Alignments for each domain:
  == domain 1    score: 13.0 bits;  conditional E-value: 0.00011
  BMAL2-aln 138 qqvkl...lreahsqtekrrrdkmnnlieelsamipqcnpvarkldkltvlrlavqhlks 194
                +       +r+ h+  e+ r + +n   ++l a++p+  pv +kl k+ +lr ++ ++  
    C43H6.8  28 R---AtpkYRNLHATRERIRVESFNMAFSQLRALLPT-LPVEKKLSKIEILRFSIAYISF 83 
                2...134599*************************97.5***************999865 PP

>> T14F9.5  CE33318	WBGene00003018	locus:lin-32	hlh transcription factor	status:Confirmed	UniProt:Q10574	protein_id:CCD6
   #    score  bias  c-Evalue  i-Evalue hmmfrom  hmm to    alifrom  ali to    envfrom  env to     acc
 ---   ------ ----- --------- --------- ------- -------    ------- -------    ------- -------    ----
   1 ?   11.8   0.0   0.00024     0.082     138     198 ..      68     127 ..      30     139 .. 0.81

  Alignments for each domain:
  == domain 1    score: 11.8 bits;  conditional E-value: 0.00024
  BMAL2-aln 138 qqvkllreahsqtekrrrdkmnnlieelsamipqcnpvarkldkltvlrlavqhlkslkGl 198
                q +++ r a +  e+rr + +n   +el  ++p+++   +kl k+  l++a +++ +l  +
    T14F9.5  68 QLLRMRRSAANERERRRMNTLNVAYDELREVLPEID-SGKKLSKFETLQMAQKYIECLSQI 127
                44566778888888888888888899*******987.589***************998754 PP

>> Y51H7C.6c  CE39055	WBGene00021784	locus:cogc-4	status:Confirmed	UniProt:Q95XZ0	protein_id:CCD71792.1
   #    score  bias  c-Evalue  i-Evalue hmmfrom  hmm to    alifrom  ali to    envfrom  env to     acc
 ---   ------ ----- --------- --------- ------- -------    ------- -------    ------- -------    ----
   1 ?   10.9   0.2   0.00047      0.16      34     122 ..     181     268 ..     153     291 .. 0.80

  Alignments for each domain:
  == domain 1    score: 10.9 bits;  conditional E-value: 0.00047
  BMAL2-aln  34 sevkkkleeelkrslkvlieenqcispvvssrlspatkptalgslsshvtefprkrkgsdsdpsqsgimtekvveklsknpltyllstr 122
                   +k++++++++s++vl + ++ +s+++ srl++ +++ ++  ++ ++  fp  ++      ++  +  ++ ++kl+++ l+++   +
  Y51H7C.6c 181 EFKQKDATDSIRHSYEVLSSAKERLSKILKSRLTESVQKGDVAEMQRFIKMFPLIHEPD-EGLQRYSVFLNQKIDKLAEDNLAIVSLLN 268
                4456788999999****************************************998765.55777788888999999999887765544 PP

>> C44C10.8  CE05415	WBGene00001981	locus:hnd-1	Helix-loop-helix DNA-binding domain	status:Confirmed	UniProt:Q18612	prot
   #    score  bias  c-Evalue  i-Evalue hmmfrom  hmm to    alifrom  ali to    envfrom  env to     acc
 ---   ------ ----- --------- --------- ------- -------    ------- -------    ------- -------    ----
   1 ?   11.5   0.1   0.00031      0.11     136     198 ..      17      80 ..       1     171 [. 0.86

  Alignments for each domain:
  == domain 1    score: 11.5 bits;  conditional E-value: 0.00031
  BMAL2-aln 136 geqqvkllreahsqtekrrrdkmnnlieelsamipqcnpvark.ldkltvlrlavqhlkslkGl 198
                + +  k+ +e    +e rr + +n   e l   ip  +   rk l k+  lrla+q++  lk l
   C44C10.8  17 STDSKKSRKEKSREKEHRRAQCINSAFEILQQHIPYLKSEERKsLPKIKTLRLAMQYIDHLKKL 80 
                33334556788888899999999**************999887699**********98877754 PP

>> R03E9.1  CE04784	WBGene00003163	locus:mdl-1	human Max-interacting bHLH-Zip protein	status:Confirmed	UniProt:Q21663	pr
   #    score  bias  c-Evalue  i-Evalue hmmfrom  hmm to    alifrom  ali to    envfrom  env to     acc
 ---   ------ ----- --------- --------- ------- -------    ------- -------    ------- -------    ----
   1 ?   10.7   0.1   0.00055      0.18     135     196 ..      88     148 ..       7     169 .. 0.70

  Alignments for each domain:
  == domain 1    score: 10.7 bits;  conditional E-value: 0.00055
  BMAL2-aln 135 dgeqqvkllreahsqtekrrrdkmnnlieelsamipqcnpvarkldkltvlrlavqhlkslk 196
                 +++  k  r ah+  ek rr ++   +e+l  ++p c   a + ++l++l +a+ h+  l+
    R03E9.1  88 PARKSSKHSRTAHNELEKTRRANLRGCLETLKMLVP-CVSDATRNTTLALLTRARDHIIELQ 148
                345566779**********************86666.6666777899********9997765 PP

>> T24B8.6  CE42887	WBGene00001950	locus:hlh-3	helix-loop-helix protein	status:Confirmed	UniProt:Q22717	protein_id:CAA92
   #    score  bias  c-Evalue  i-Evalue hmmfrom  hmm to    alifrom  ali to    envfrom  env to     acc
 ---   ------ ----- --------- --------- ------- -------    ------- -------    ------- -------    ----
   1 ?   10.4   0.3   0.00068      0.23     121     201 ..      11      88 ..       2      99 .. 0.72

  Alignments for each domain:
  == domain 1    score: 10.4 bits;  conditional E-value: 0.00068
  BMAL2-aln 121 trieisassgsrledgeqqvkllreahsqtekrrrdkmnnlieelsamipqcnpvarkldkltvlrlavqhlkslk...Gltns 201
                t ++i +ss s         k  ++  +  e++r d++n+    l   +p+      kl k+  lr a ++++ l+   G++++
    T24B8.6  11 TSTKIPSSSKSS------VTKQTKQKRNERERKRVDQVNQGFVLLQERVPKAAGNKAKLSKVETLREAARYIQELQkqlGMSST 88 
                344444443332......234456677788999***********************************9888766422266654 PP

>> F38A6.3c  CE32019	WBGene00001851	locus:hif-1	status:Confirmed	UniProt:Q8I4D0	protein_id:CAD54167.1
   #    score  bias  c-Evalue  i-Evalue hmmfrom  hmm to    alifrom  ali to    envfrom  env to     acc
 ---   ------ ----- --------- --------- ------- -------    ------- -------    ------- -------    ----
   1 ?   10.2   0.0   0.00076      0.26     238     477 ..      29      90 ..      15     138 .. 0.51

  Alignments for each domain:
  == domain 1    score: 10.2 bits;  conditional E-value: 0.00076
  BMAL2-aln 238 kilfvsksvskilnydqasltGqslfdflhPkdvakvkeqlsssdispreklidaktglqvhsnfhtgrtrvysGsrrsffcriksckisvkeeheclsn 337
                +i fvs     il+ +  +l+G s+++++hP d+                                                                  
   F38A6.3c  29 RITFVSDKFNYILKSELKTLMGTSFYELVHPADM------------------------------------------------------------------ 62 
                4556666666666666666666666666666664.................................................................. PP

  BMAL2-aln 338 skkkdhrkfytihctGylrswPpnivGleeerdskkdssnftclvaiGrlhPyivPqnsGeikvkPtefitrfavnGkfvyvdqratailGylPqellGt 437
                                                                                                                    
   F38A6.3c   - ----------------------------------------------------------------------------------------------------   -
                .................................................................................................... PP

  BMAL2-aln 438 scyeyfhqddhsnltdkhkavlqskekiltdsykfrakdG 477
                             +++  k  l +k  i t  y++ a + 
   F38A6.3c  63 -----------MIVSKSMK-ELFAKGHIRTPYYRLIAAND 90 
                ...........33332222.23344444444444444444 PP

>> T19B10.11  CE16417	WBGene00003509	locus:mxl-1	Helix-loop-helix DNA-binding domain	status:Confirmed	UniProt:P90982	pro
   #    score  bias  c-Evalue  i-Evalue hmmfrom  hmm to    alifrom  ali to    envfrom  env to     acc
 ---   ------ ----- --------- --------- ------- -------    ------- -------    ------- -------    ----
   1 ?   10.6   0.0   0.00056      0.19     142     192 ..      29      79 ..      10     113 .. 0.87

  Alignments for each domain:
  == domain 1    score: 10.6 bits;  conditional E-value: 0.00056
  BMAL2-aln 142 llreahsqtekrrrdkmnnlieelsamipqcnpvarkldkltvlrlavqhl 192
                  re+h+  e+rrrd+++++ ++l  ++p+ n    +  +  +l+ a++ +
  T19B10.11  29 HAREQHNALERRRRDNIKDMYTSLREVVPDANGERVQASRAVILKKAIESI 79 
                479****************************99999999999999988766 PP

>> Y54G2A.1  CE26703	WBGene00003008	locus:lin-22	status:Confirmed	UniProt:O16853	protein_id:CCD83486.1
   #    score  bias  c-Evalue  i-Evalue hmmfrom  hmm to    alifrom  ali to    envfrom  env to     acc
 ---   ------ ----- --------- --------- ------- -------    ------- -------    ------- -------    ----
   1 ?    9.5   0.1    0.0012      0.42     147     197 ..      26      80 ..       2      90 .. 0.77

  Alignments for each domain:
  == domain 1    score: 9.5 bits;  conditional E-value: 0.0012
  BMAL2-aln 147 hsqtekrrrdkmnnlieelsamipq...cnpv.arkldkltvlrlavqhlkslkG 197
                +  +ek+rr ++n+ +++l  ++ q    n +   k +k  +l +av++l+ l+ 
   Y54G2A.1  26 KPLMEKKRRARINKSLSQLKQILIQdehKNSIqHSKWEKADILEMAVEYLQQLRS 80 
                45689**************999877222233414589*************99875 PP

>> Y51H7C.6b  CE26152	WBGene00021784	locus:cogc-4	status:Partially_confirmed	UniProt:Q95XZ0	protein_id:CCD71791.1
   #    score  bias  c-Evalue  i-Evalue hmmfrom  hmm to    alifrom  ali to    envfrom  env to     acc
 ---   ------ ----- --------- --------- ------- -------    ------- -------    ------- -------    ----
   1 ?    9.0   0.1    0.0017      0.57      34     118 ..     181     264 ..     153     273 .. 0.81
   2 ?   -1.2   0.2       2.2   7.3e+02     101     164 ..     369     434 ..     332     468 .. 0.64

  Alignments for each domain:
  == domain 1    score: 9.0 bits;  conditional E-value: 0.0017
  BMAL2-aln  34 sevkkkleeelkrslkvlieenqcispvvssrlspatkptalgslsshvtefprkrkgsdsdpsqsgimtekvveklsknpltyl 118
                   +k++++++++s++vl + ++ +s+++ srl++ +++ ++  ++ ++  fp  ++      ++  +  ++ ++kl+++ l+++
  Y51H7C.6b 181 EFKQKDATDSIRHSYEVLSSAKERLSKILKSRLTESVQKGDVAEMQRFIKMFPLIHEPD-EGLQRYSVFLNQKIDKLAEDNLAIM 264
                4456788999999****************************************998765.5577778888888999999888766 PP

  == domain 2    score: -1.2 bits;  conditional E-value: 2.2
  BMAL2-aln 101 imtekvveklsknpltyllstrie....isassgsrledgeqqvkllreahsqtekrrrdkmnnliee 164
                i  e  + + s + +  ++s ri+    i + sg    d+e++ +  +e h   +  + +km +l+++
  Y51H7C.6b 369 IASEICMMNTSAEMYWRFVSRRIGknevIRSPSGD--GDDEENEEARQERHRLRKEAKEQKMDQLLNR 434
                44455556666666677777666422223444444..5666666677888888888888999988853 PP

>> C17C3.8  CE04028	WBGene00001965	locus:hlh-26	status:Confirmed	UniProt:Q18053	protein_id:CCD64839.1
   #    score  bias  c-Evalue  i-Evalue hmmfrom  hmm to    alifrom  ali to    envfrom  env to     acc
 ---   ------ ----- --------- --------- ------- -------    ------- -------    ------- -------    ----
   1 ?    7.9   0.1    0.0037       1.2     147     197 ..      19      67 ..       3      80 .. 0.83

  Alignments for each domain:
  == domain 1    score: 7.9 bits;  conditional E-value: 0.0037
  BMAL2-aln 147 hsqtekrrrdkmnnlieelsamipqcnpvarkldkltvlrlavqhlkslkG 197
                 s tek+rrd  n+l++e+  ++++ +  + kl k  vl + v+ l  ++ 
    C17C3.8  19 RSETEKQRRDDTNDLLNEFKKIVQKSE--SEKLSKEEVLFRIVKLLSGIQL 67 
                689****************99887654..7899999999999998877665 PP

>> T12D8.5  CE33832	WBGene00011733	status:Confirmed	UniProt:O45783	protein_id:CAB03345.2
   #    score  bias  c-Evalue  i-Evalue hmmfrom  hmm to    alifrom  ali to    envfrom  env to     acc
 ---   ------ ----- --------- --------- ------- -------    ------- -------    ------- -------    ----
   1 ?    8.4   0.0    0.0026      0.87     558     619 ..      25      86 ..       6     128 .. 0.73

  Alignments for each domain:
  == domain 1    score: 8.4 bits;  conditional E-value: 0.0026
  BMAL2-aln 558 evldlqrlqsssslddssptdllkdshavncrkvskkeliplspseigelea..trqnqsavaa 619
                +v+ +q++  +   ++ s  dl k+++ +++   s+ke + l + ei++ e   + +n+   a+
    T12D8.5  25 KVIYVQKVVPPQ--KQLSEYDLCKEQCRIESETQSNKERVELLKQEIDRAEQllAEHNKHVDAP 86 
                555666665555..667899***************************99885224445544444 PP

>> Y51H7C.6a  CE26151	WBGene00021784	locus:cogc-4	status:Partially_confirmed	UniProt:Q95XZ0	protein_id:CCD71790.1
   #    score  bias  c-Evalue  i-Evalue hmmfrom  hmm to    alifrom  ali to    envfrom  env to     acc
 ---   ------ ----- --------- --------- ------- -------    ------- -------    ------- -------    ----
   1 ?    8.0   0.1    0.0035       1.2      34     118 ..     181     264 ..     153     273 .. 0.82
   2 ?   -1.8   0.1       3.3   1.1e+03     102     164 ..     370     434 ..     333     482 .. 0.62

  Alignments for each domain:
  == domain 1    score: 8.0 bits;  conditional E-value: 0.0035
  BMAL2-aln  34 sevkkkleeelkrslkvlieenqcispvvssrlspatkptalgslsshvtefprkrkgsdsdpsqsgimtekvveklsknpltyl 118
                   +k++++++++s++vl + ++ +s+++ srl++ +++ ++  ++ ++  fp  ++      ++  +  ++ ++kl+++ l+++
  Y51H7C.6a 181 EFKQKDATDSIRHSYEVLSSAKERLSKILKSRLTESVQKGDVAEMQRFIKMFPLIHEPD-EGLQRYSVFLNQKIDKLAEDNLAIM 264
                4456788999999****************************************998765.5577778888888999999888766 PP

  == domain 2    score: -1.8 bits;  conditional E-value: 3.3
  BMAL2-aln 102 mtekvveklsknpltyllstrie....isassgsrledgeqqvkllreahsqtekrrrdkmnnliee 164
                  e  + + s + +  ++s ri+    i + sg    d+e++ +  +e h   +  + +km +l+++
  Y51H7C.6a 370 ASEICMMNTSAEMYWRFVSRRIGknevIRSPSGD--GDDEENEEARQERHRLRKEAKEQKMDQLLNR 434
                4455555666666666777666422223444444..5666666677888888888888999998853 PP

>> Y69A2AR.29  CE26560	WBGene00003595	locus:ngn-1	status:Confirmed	UniProt:Q95XG7	protein_id:CCD74131.1
   #    score  bias  c-Evalue  i-Evalue hmmfrom  hmm to    alifrom  ali to    envfrom  env to     acc
 ---   ------ ----- --------- --------- ------- -------    ------- -------    ------- -------    ----
   1 ?    7.8   0.3    0.0041       1.4     141     195 ..      61     114 ..      16     120 .. 0.81

  Alignments for each domain:
  == domain 1    score: 7.8 bits;  conditional E-value: 0.0041
   BMAL2-aln 141 kllreahsqtekrrrdkmnnlieelsamipqcnpvarkldkltvlrlavqhlksl 195
                 ++ r+  +  e+rr + +n+ +e+l +++p   p   k++k+  lr a +++ sl
  Y69A2AR.29  61 TVRRDKANARERRRMNSLNDALEHLRGILPAL-PDEPKMTKIETLRKAQEYIASL 114
                 234566677788888999*********99976.777899************9998 PP

>> T12A2.7  CE30396	WBGene00020441	status:Confirmed	UniProt:Q22417	protein_id:CCD65213.1
   #    score  bias  c-Evalue  i-Evalue hmmfrom  hmm to    alifrom  ali to    envfrom  env to     acc
 ---   ------ ----- --------- --------- ------- -------    ------- -------    ------- -------    ----
   1 ?    7.7   0.7    0.0044       1.5      95     208 ..      69     189 ..      47     199 .. 0.79

  Alignments for each domain:
  == domain 1    score: 7.7 bits;  conditional E-value: 0.0044
  BMAL2-aln  95 dpsqsgimtekvveklsknpltyllstrieisassgsrledgeqqvkllreahsqtekrrrdkmn.nlieelsam.ipqcnpvark.....ldkltvlrl 187
                d+  ++ m +++     k+ +  l  +r e+ a s+ +  d +   k+lr+a++q e     ++n +l++e +a    q n v          +l   + 
    T12A2.7  69 DAFLTKCMLKEMDRMKKKEEMGKLDMSRCELPAPSAVKGVDRKLWAKVLRNAKAQNEHLLMRQINlELMDEYAAEsYLQRNKVMEDllthaEKELRKTKE 168
                5555667888888888899999****************99*****************9876666647888877651445555544422222567888899 PP

  BMAL2-aln 188 avqhlkslkGltnsyvGdnyr 208
                av+ +++ + +++  +G++++
    T12A2.7 169 AVMEVHANRKMAQLKAGEKVK 189
                999999999999999998765 PP

>> K10C2.7  CE34054	WBGene00019622	status:Confirmed	UniProt:Q967F0	protein_id:CCD72628.1
   #    score  bias  c-Evalue  i-Evalue hmmfrom  hmm to    alifrom  ali to    envfrom  env to     acc
 ---   ------ ----- --------- --------- ------- -------    ------- -------    ------- -------    ----
   1 ?    7.8   0.1    0.0039       1.3     573     640 ..      23      93 ..       9      95 .] 0.84

  Alignments for each domain:
  == domain 1    score: 7.8 bits;  conditional E-value: 0.0039
  BMAL2-aln 573 dssptdllkdshavncrkvskkeliplspseigelea...trqnqsavaahshepllgdgaqldfdalcdn 640
                d      +kd+   +c++v ++  +    s   ++ a   + qn+s+  +  he ll+ +  + + +lc +
    K10C2.7  23 DIVNMAAIKDQLNYECKDVKEQTQFQNCGSSFSKSLAiiqNYQNNSTRQPTLHEELLSLNNVVRWMSLCTK 93 
                55566789*****************9999999999882224578999*************99999999976 PP

>> M05B5.5a  CE06191	WBGene00001949	locus:hlh-2	transcription factor E2-A like	status:Confirmed	UniProt:Q17588	protein_i
   #    score  bias  c-Evalue  i-Evalue hmmfrom  hmm to    alifrom  ali to    envfrom  env to     acc
 ---   ------ ----- --------- --------- ------- -------    ------- -------    ------- -------    ----
   1 ?    6.9   0.3    0.0073       2.4     124     195 ..     280     356 ..     249     372 .. 0.71

  Alignments for each domain:
  == domain 1    score: 6.9 bits;  conditional E-value: 0.0073
  BMAL2-aln 124 eisassgsrledgeqqvkl....lreahsqtekrrrdkmnnlieelsamipqcnp.varkldkltvlrlavqhlksl 195
                    ss+srl d+e          r +++  e+ r   +n   +el+ m  q+n  + r+++kl++l+ av  +  l
   M05B5.5a 280 PTRHSSSSRLSDNESMSDDkdtdRRSQNNARERVRVRDINSAFKELGRMCTQHNQnTERNQTKLGILHNAVSVITQL 356
                5556777777777765544322234444444555556678889*********986267899*********9987665 PP

>> W02H3.1b  CE43130	WBGene00012217	status:Partially_confirmed	UniProt:B6VQ71	protein_id:CAR97853.1
   #    score  bias  c-Evalue  i-Evalue hmmfrom  hmm to    alifrom  ali to    envfrom  env to     acc
 ---   ------ ----- --------- --------- ------- -------    ------- -------    ------- -------    ----
   1 ?    7.2   0.0     0.006         2     100     175 ..       6      81 ..       2     106 .. 0.87

  Alignments for each domain:
  == domain 1    score: 7.2 bits;  conditional E-value: 0.006
  BMAL2-aln 100 gimtekvveklsknpltyllstrieisassgsrledgeqqvkllreahsqtekrrrdkmnnlieelsamipqcnpv 175
                 ++ ++vv ++ + +++ ll   i + +  g+     ++q+k+l  a + t+ r  dk+++ ++e  ++ ++ + v
   W02H3.1b   6 AVLNDEVVSAINNPSVVQLLEHDISLLTLFGTSECRLNKQIKSLAYALDETKNRLTDKLEKELTEWNSLAYDAKEV 81 
                5788999****999*****************999999***********************9999988888777665 PP

>> ZK849.1  CE16747	WBGene00014100	PDZ domain (Also known as DHR or GLGF).	status:Partially_confirmed	UniProt:O18301	pro
   #    score  bias  c-Evalue  i-Evalue hmmfrom  hmm to    alifrom  ali to    envfrom  env to     acc
 ---   ------ ----- --------- --------- ------- -------    ------- -------    ------- -------    ----
   1 ?    6.9   1.0    0.0078       2.6     123     177 ..      77     140 ..      24     169 .. 0.70

  Alignments for each domain:
  == domain 1    score: 6.9 bits;  conditional E-value: 0.0078
  BMAL2-aln 123 ieisassgsrledgeqqvkl.........lreahsqtekrrrdkmnnlieelsamipqcnpvar 177
                 +  a+s + ++d +q+v           l ea+ + ekrr ++m + i+e+s +   +   +r
    ZK849.1  77 HQGDATSRQIFNDMKQEVGDnmeriqehrLVEAKLNVEKRRNERMAKHINEVSKKSVMHLMATR 140
                5555555555555555553333455557799*********************987554433333 PP

>> C34E10.7  CE01187	WBGene00000561	locus:cnd-1	status:Confirmed	UniProt:P46581	protein_id:CCD66651.1
   #    score  bias  c-Evalue  i-Evalue hmmfrom  hmm to    alifrom  ali to    envfrom  env to     acc
 ---   ------ ----- --------- --------- ------- -------    ------- -------    ------- -------    ----
   1 ?    6.5   0.1    0.0096       3.2     144     199 ..      21      75 ..       5      82 .. 0.78

  Alignments for each domain:
  == domain 1    score: 6.5 bits;  conditional E-value: 0.0096
  BMAL2-aln 144 reahsqtekrrrdkmnnlieelsamipqcnpvarkldkltvlrlavqhlkslkGlt 199
                r   +  e+ r + +nn +++l   ip ++   +kl k+  lrla++++ +l+ + 
   C34E10.7  21 RVKANGRERARMHGLNNALDMLREYIPITT-QHQKLSKIETLRLARNYIDALQRML 75 
                344455677888889999999999999655.6789***************999885 PP

>> Y110A7A.11  CE34394	WBGene00022460	locus:use-1	status:Confirmed	UniProt:Q9N598	protein_id:CCD66202.1
   #    score  bias  c-Evalue  i-Evalue hmmfrom  hmm to    alifrom  ali to    envfrom  env to     acc
 ---   ------ ----- --------- --------- ------- -------    ------- -------    ------- -------    ----
   1 ?    6.3   1.1     0.011       3.8      87     148 ..     142     203 ..      66     210 .. 0.77

  Alignments for each domain:
  == domain 1    score: 6.3 bits;  conditional E-value: 0.011
   BMAL2-aln  87 rkrkgsdsdpsqsgimtekvveklsknpltyl.lstrieisassgsrledgeqqvkllreahs 148
                 +k++++d+    +++m++++ve+   n+l+++  s ++ +sa+     ed+e+ + + +e  +
  Y110A7A.11 142 NKHRAQDTSED-QEFMKNELVEEELANSLATMaRSFKTMMSAAGDVIKEDTERAILMAKEVDD 203
                 46666666555.578888888877777766551577888888887888999999999998766 PP

>> F31A3.2  CE43458	WBGene00001967	locus:hlh-28	status:Partially_confirmed	UniProt:Q19918	protein_id:CCD70294.1
   #    score  bias  c-Evalue  i-Evalue hmmfrom  hmm to    alifrom  ali to    envfrom  env to     acc
 ---   ------ ----- --------- --------- ------- -------    ------- -------    ------- -------    ----
   1 ?    5.8   0.1     0.017       5.6     146     188 ..      23      65 ..      11      80 .. 0.84
   2 ?    1.7   0.1      0.28        93      99     192 ..      58     148 ..      47     163 .. 0.63

  Alignments for each domain:
  == domain 1    score: 5.8 bits;  conditional E-value: 0.017
  BMAL2-aln 146 ahsqtekrrrdkmnnlieelsamipqcnpvarkldkltvlrla 188
                 +s  e++rrd +n+l+e+l +++++ +    k+ + t+l ++
    F31A3.2  23 RKSVSERKRRDEINELLENLKTIVQNPSDSNEKISHETILFRV 65 
                567889******************9999999999888887655 PP

  == domain 2    score: 1.7 bits;  conditional E-value: 0.28
  BMAL2-aln  99 sgimtekvveklsknpltyllstrieisassgsrledgeqqvkllreahsqtekrrrdkmnnlieelsamipqc....npvarkldkltvlrlavqhl 192
                 + +  +v e++s   l +  ++ ++i  ++g+  ++++q+vk+ re      + rr k     +el+  + +     +   +kl+++tvl++  +++
    F31A3.2  58 HETILFRVFERVSGVDLETKFNSTVDIPKAEGN-TKEEKQKVKTKRE------QIRRSKQDICYTELGNFVHKNrlgnTEQRNKLERVTVLQIILEYI 148
                345555777888888888888888888888888.5666777776665......445555555556666666554111133456789999998888776 PP

>> F31A3.4  CE07161	WBGene00001968	locus:hlh-29	status:Partially_confirmed	UniProt:Q19917	protein_id:CCD70292.1
   #    score  bias  c-Evalue  i-Evalue hmmfrom  hmm to    alifrom  ali to    envfrom  env to     acc
 ---   ------ ----- --------- --------- ------- -------    ------- -------    ------- -------    ----
   1 ?    5.8   0.1     0.017       5.6     146     188 ..      23      65 ..      11      80 .. 0.84
   2 ?    1.7   0.1      0.28        93      99     192 ..      58     148 ..      47     163 .. 0.63

  Alignments for each domain:
  == domain 1    score: 5.8 bits;  conditional E-value: 0.017
  BMAL2-aln 146 ahsqtekrrrdkmnnlieelsamipqcnpvarkldkltvlrla 188
                 +s  e++rrd +n+l+e+l +++++ +    k+ + t+l ++
    F31A3.4  23 RKSVSERKRRDEINELLENLKTIVQNPSDSNEKISHETILFRV 65 
                567889******************9999999999888887655 PP

  == domain 2    score: 1.7 bits;  conditional E-value: 0.28
  BMAL2-aln  99 sgimtekvveklsknpltyllstrieisassgsrledgeqqvkllreahsqtekrrrdkmnnlieelsamipqc....npvarkldkltvlrlavqhl 192
                 + +  +v e++s   l +  ++ ++i  ++g+  ++++q+vk+ re      + rr k     +el+  + +     +   +kl+++tvl++  +++
    F31A3.4  58 HETILFRVFERVSGVDLETKFNSTVDIPKAEGN-TKEEKQKVKTKRE------QIRRSKQDICYTELGNFVHKNrlgnTEQRNKLERVTVLQIILEYI 148
                345555777888888888888888888888888.5666777776665......445555555556666666554111133456789999998888776 PP

>> ZK666.8  CE43359	WBGene00014048	serine\/threonine kinase	status:Confirmed	UniProt:Q23566	protein_id:CAA88987.2
   #    score  bias  c-Evalue  i-Evalue hmmfrom  hmm to    alifrom  ali to    envfrom  env to     acc
 ---   ------ ----- --------- --------- ------- -------    ------- -------    ------- -------    ----
   1 ?    3.5   0.0     0.078        26     162     209 ..     169     219 ..     160     236 .. 0.77
   2 ?    0.0   0.0       0.9     3e+02     103     193 ..     272     361 ..     255     382 .. 0.75

  Alignments for each domain:
  == domain 1    score: 3.5 bits;  conditional E-value: 0.078
  BMAL2-aln 162 ieelsamipqcnpv..arkldkltvlrlavqhlkslkGltns.yvGdnyrP 209
                ++ lsa + +++ +  +rkl k +v r+avq + +l+ l ++ y+  +++P
    ZK666.8 169 LQLLSANLGDIRRMspTRKLSKSSVGRIAVQAIAALRDLHDVgYLHRDIKP 219
                466777777666652259*******************99875477777776 PP

  == domain 2    score: 0.0 bits;  conditional E-value: 0.9
  BMAL2-aln 103 tekvveklsknpltyllstrieisassgsr..ledgeqqvkllreahsqtekrrrdkmnnlieelsamipqcnpvarkldkltvlrlavqhlk 193
                 ++  e+ + + +++ll t ie+ a +  +  +e+++   k+  e h  +  + ++  ++lie +s ++ + +p++     +t l+ +v++l 
    ZK666.8 272 VHRRLEQTPTDDMVSLLYTLIELLAGELPWrnIENSDAIWKMKDELHHGQIDHFHESSQELIE-FSQLVSRLDPMSEL--PYTTLQASVKKLY 361
                567788899999999********9998776458899999999999988888888888888884.78888888888753..3455555555555 PP

>> C16A11.2a  CE36978	WBGene00015815	status:Confirmed	UniProt:Q6A579	protein_id:CCD62418.1
   #    score  bias  c-Evalue  i-Evalue hmmfrom  hmm to    alifrom  ali to    envfrom  env to     acc
 ---   ------ ----- --------- --------- ------- -------    ------- -------    ------- -------    ----
   1 ?    4.5   0.0      0.04        13     132     185 ..      54     108 ..      46     133 .. 0.77
   2 ?   -1.7   0.0       3.1     1e+03     396     437 ..     360     404 ..     327     451 .. 0.66

  Alignments for each domain:
  == domain 1    score: 4.5 bits;  conditional E-value: 0.04
  BMAL2-aln 132 rledgeqqvkl.lreahsqtekrrrdkmnnlieelsamipqcnpvarkldkltvl 185
                r +d +  v l + e+++q  k r ++ ++lie l a+   ++  ++++  l  l
  C16A11.2a  54 RCDDVDVAVDLlYEESEDQNIKLRTEQSEKLIEALKAVQCPHEIATHQISGLDFL 108
                567777888875678899*******************999999988887666544 PP

  == domain 2    score: -1.7 bits;  conditional E-value: 3.1
  BMAL2-aln 396 sGeik...vkPtefitrfavnGkfvyvdqratailGylPqellGt 437
                +G+++   vk  e +  +a   k+vyv  r    l +     l t
  C16A11.2a 360 NGKMQkycVKQREIVDDWAERMKMVYVTCRDVVALQFRLDRYLKT 404
                454433347888888888888888888888877777666666555 PP

>> H34I24.3  CE38841	WBGene00044407	status:Partially_confirmed	UniProt:Q4R108	protein_id:CCD72020.1
   #    score  bias  c-Evalue  i-Evalue hmmfrom  hmm to    alifrom  ali to    envfrom  env to     acc
 ---   ------ ----- --------- --------- ------- -------    ------- -------    ------- -------    ----
   1 ?    6.0   0.8     0.014       4.8      48     137 ..     130     236 ..      87     249 .. 0.59

  Alignments for each domain:
  == domain 1    score: 6.0 bits;  conditional E-value: 0.014
  BMAL2-aln  48 l........kvlieen..qcispvvssrlspatkptalgslsshvtefp..rkrkgsdsd......psqsgimtekvveklsknpltyllstrieisass 129
                         ++  +e+  ++++++++    + + +t + +l+++vt f      +++dsd      ps+ +i  e+ + + +knpl +  +t++e + +s
   H34I24.3 130 RlghrvggsRIEQSEDflKTVENLIARYKGNIVDSTFFTNLNNYVTTFLinGMEEKQDSDqssikrPSHENIHEEQKIHSTAKNPLLTTKATEVESTKES 229
                02233333355554433367777888888888888888999999988862223444555522333366788999999*********99999999976665 PP

  BMAL2-aln 130 gsrledge 137
                 + +e+ +
   H34I24.3 230 IK-VEEID 236
                54.55544 PP

>> C01G8.6  CE07807	WBGene00015313	locus:hpo-32	status:Confirmed	UniProt:P91017	protein_id:CCD62464.1
   #    score  bias  c-Evalue  i-Evalue hmmfrom  hmm to    alifrom  ali to    envfrom  env to     acc
 ---   ------ ----- --------- --------- ------- -------    ------- -------    ------- -------    ----
   1 ?    5.5   0.2     0.021       6.9     565     633 ..     126     197 ..     115     214 .. 0.79

  Alignments for each domain:
  == domain 1    score: 5.5 bits;  conditional E-value: 0.021
  BMAL2-aln 565 lqsssslddssptdllkdshavncrk..vskkeliplspseigeleatrqnqsavaahs..hepllgdgaqld 633
                + s+s l++s+p + ++++  v +++    +ke      +e+ +  a+++ qs ++++s  +++l ++g+  d
    C01G8.6 126 VTSASGLKESKPMEKMEEKREVRMKSyeQVNKERYGGW-TEVVNWRAAKKPQSVAPSQSstKKTLSNNGTTTD 197
                679999************99998887335678887765.5999**********99887622466777777666 PP

>> R03D7.4  CE01611	WBGene00010990	status:Confirmed	UniProt:Q09413	protein_id:CAA86857.1
   #    score  bias  c-Evalue  i-Evalue hmmfrom  hmm to    alifrom  ali to    envfrom  env to     acc
 ---   ------ ----- --------- --------- ------- -------    ------- -------    ------- -------    ----
   1 ?    5.5   0.3      0.02       6.6     129     213 ..     285     372 ..     257     396 .. 0.83

  Alignments for each domain:
  == domain 1    score: 5.5 bits;  conditional E-value: 0.02
  BMAL2-aln 129 sgsrledgeqqvkllreahsqtekrrrdkmnnlieelsamipqcnpvarkldkltvlrlavqhlkslkG...ltnsyvGdnyrPsfiq 213
                +  ++ + e+   + re  ++   ++++k n+ +e+l++ i + n    +  +  v+ +a   ++s      + +s v   + Ps +q
    R03D7.4 285 EFPKYANREKSGWTWREMYDRLVEKKQKKENDKLEMLTSRIGKSNSAQSQGRQTMVIDMAHTRVRSKSFfntVKDSQVKMSATPSALQ 372
                4556667777777899******99*********************9999999999*******99997532226777777777777777 PP

>> DY3.3  CE43245	WBGene00001960	locus:hlh-16	Helix-loop-helix DNA-binding domain	status:Confirmed	UniProt:O45320	protei
   #    score  bias  c-Evalue  i-Evalue hmmfrom  hmm to    alifrom  ali to    envfrom  env to     acc
 ---   ------ ----- --------- --------- ------- -------    ------- -------    ------- -------    ----
   1 ?    6.0   0.3     0.014       4.7     135     196 ..      33      95 ..      15     116 .. 0.81

  Alignments for each domain:
  == domain 1    score: 6.0 bits;  conditional E-value: 0.014
  BMAL2-aln 135 dgeqqvkllreahsqtekrrrdkmnnlieelsamipqcn.pvarkldkltvlrlavqhlkslk 196
                 +eq+ +llr++ +  e+rr + +n+  e+l   +p  n   +r++ k   l la +++k l 
      DY3.3  33 LNEQEQNLLRNSINSRERRRMHELNDEFETLRECLPYPNeANSRRMSKANTLLLASNWIKQLA 95 
                345666779***********************9999765167899**********99999886 PP

>> ZK484.4a  CE27354	WBGene00022750	status:Partially_confirmed	UniProt:Q95X55	protein_id:CCD65800.1
   #    score  bias  c-Evalue  i-Evalue hmmfrom  hmm to    alifrom  ali to    envfrom  env to     acc
 ---   ------ ----- --------- --------- ------- -------    ------- -------    ------- -------    ----
   1 ?    5.3   1.2     0.022       7.6      93     178 ..     466     548 ..     388     588 .. 0.75

  Alignments for each domain:
  == domain 1    score: 5.3 bits;  conditional E-value: 0.022
  BMAL2-aln  93 dsdpsqsgi.mtekvveklsknpltyllstrieisassgsrledgeqqvkllreahsqtekrrrdkmnnlieelsamipqcnpvark 178
                +s + ++ + ++e++ e++ + p++ l ++  ++  + +s   +   ++  l e+ +q  k+ r+++n+l+e+  + i +++   rk
   ZK484.4a 466 ESTSKRKTVtIKEEIDEEVKQTPMAKLRAS-AKLNGKRCS---KRLSDLVKLSEERTQVTKKARENLNKLLEKANTPIRSVTRPIRK 548
                444444333156777888888888887543.455555554...5566667799********************99988765543333 PP

>> ZK484.4b  CE27355	WBGene00022750	status:Partially_confirmed	UniProt:Q95X56	protein_id:CCD65801.1
   #    score  bias  c-Evalue  i-Evalue hmmfrom  hmm to    alifrom  ali to    envfrom  env to     acc
 ---   ------ ----- --------- --------- ------- -------    ------- -------    ------- -------    ----
   1 ?    5.3   1.4     0.024       7.9      93     178 ..     466     548 ..     388     590 .. 0.75

  Alignments for each domain:
  == domain 1    score: 5.3 bits;  conditional E-value: 0.024
  BMAL2-aln  93 dsdpsqsgi.mtekvveklsknpltyllstrieisassgsrledgeqqvkllreahsqtekrrrdkmnnlieelsamipqcnpvark 178
                +s + ++ + ++e++ e++ + p++ l ++  ++  + +s   +   ++  l e+ +q  k+ r+++n+l+e+  + i +++   rk
   ZK484.4b 466 ESTSKRKTVtIKEEIDEEVKQTPMAKLRAS-AKLNGKRCS---KRLSDLVKLSEERTQVTKKARENLNKLLEKANTPIRSVTRPIRK 548
                444444333156777888888888887543.455555554...5566667799********************99988765543333 PP

>> C08F8.3  CE30596	WBGene00007445	status:Confirmed	UniProt:Q17829	protein_id:CAA97425.2
   #    score  bias  c-Evalue  i-Evalue hmmfrom  hmm to    alifrom  ali to    envfrom  env to     acc
 ---   ------ ----- --------- --------- ------- -------    ------- -------    ------- -------    ----
   1 ?    4.4   0.0     0.043        14     463     506 ..      36      81 ..      30      96 .. 0.79
   2 ?   -1.3   0.0       2.3   7.7e+02      55      97 ..     208     250 ..     155     279 .. 0.64

  Alignments for each domain:
  == domain 1    score: 4.4 bits;  conditional E-value: 0.043
  BMAL2-aln 463 ekiltdsykfrakdGsfvtlksqwfsft.nPwt.keleyivsvntl 506
                + i++ s + r+ dG +v  k +w sf    w    ley+   n +
    C08F8.3  36 NEIYAYSAQIRTGDGCMVMPKIHWNSFEpSDWVsCTLEYVNKANQI 81 
                57999999*******************7356862589999888864 PP

  == domain 2    score: -1.3 bits;  conditional E-value: 2.3
  BMAL2-aln  55 nqcispvvssrlspatkptalgslsshvtefprkrkgsdsdps 97 
                    s+v ++ ++++  + a+ +l     +f r+ k+s s p 
    C08F8.3 208 LTKTSSVAATDVQKKQMKEAIEQLRKDAEQFEREFKDSQSRPV 250
                3344555556666666666666666666666666666666655 PP

>> Y73B6BL.4  CE26298	WBGene00022233	status:Partially_confirmed	UniProt:Q8MXR3	protein_id:CCD74151.1
   #    score  bias  c-Evalue  i-Evalue hmmfrom  hmm to    alifrom  ali to    envfrom  env to     acc
 ---   ------ ----- --------- --------- ------- -------    ------- -------    ------- -------    ----
   1 ?    5.5   0.2      0.02       6.6      26      94 ..      98     165 ..      82     192 .. 0.83

  Alignments for each domain:
  == domain 1    score: 5.5 bits;  conditional E-value: 0.02
  BMAL2-aln  26 klvkaeaesevkkkleeelkrslkvlieenqcispvvssrlspatkptalgslsshvtefprkrkgsds 94 
                 +vk e+++++ +k +e+  +  +v  +++  +++++ s+ s + + t ++ ls h+++fp  r  +  
  Y73B6BL.4  98 DTVKVESKTQIIQKSNENRVSRSEVTAKTRALVKKILISETS-TSRLTRIRDLSEHIMQFPPTRMIAAQ 165
                567888899999999999999999***********9999976.57899*************99876554 PP

>> F38C2.8  CE40561	WBGene00009540	locus:hlh-31	status:Predicted	UniProt:Q86D08	protein_id:CAD89743.2
   #    score  bias  c-Evalue  i-Evalue hmmfrom  hmm to    alifrom  ali to    envfrom  env to     acc
 ---   ------ ----- --------- --------- ------- -------    ------- -------    ------- -------    ----
   1 ?    6.0   0.1     0.014       4.7     146     193 ..      77     126 ..      15     144 .. 0.76

  Alignments for each domain:
  == domain 1    score: 6.0 bits;  conditional E-value: 0.014
  BMAL2-aln 146 ahsqtekr.rrdkmnnlieelsamipqcn.pvarkldkltvlrlavqhlk 193
                  s+  kr r + +n+ +++l a+ip  +    rkl k++ l la +h+ 
    F38C2.8  77 KSSKLLKRcRMHDLNEALDDLRAVIPYAHgGSVRKLSKIATLLLAKNHII 126
                344555552556799999*******98762578*************9974 PP

>> Y105C5B.29  CE35055	WBGene00013665	locus:hlh-32	status:Confirmed	UniProt:Q7YWS9	protein_id:CAE17962.1
   #    score  bias  c-Evalue  i-Evalue hmmfrom  hmm to    alifrom  ali to    envfrom  env to     acc
 ---   ------ ----- --------- --------- ------- -------    ------- -------    ------- -------    ----
   1 ?    6.0   0.0     0.014       4.7     150     193 ..      22      66 ..       5      96 .. 0.84

  Alignments for each domain:
  == domain 1    score: 6.0 bits;  conditional E-value: 0.014
   BMAL2-aln 150 tekrrrdkmnnlieelsamipqcn.pvarkldkltvlrlavqhlk 193
                  e+ r + +n+ +++l a+ip  +    rkl k++ l la +h+ 
  Y105C5B.29  22 RERCRMHDLNEALDDLRAVIPYAHgGSVRKLSKIATLLLAKNHII 66 
                 567778888999999*****98762578*************9974 PP

>> T24H10.7b  CE37851	WBGene00012005	locus:jun-1	status:Confirmed	UniProt:Q5FC74	protein_id:CAI46586.1
   #    score  bias  c-Evalue  i-Evalue hmmfrom  hmm to    alifrom  ali to    envfrom  env to     acc
 ---   ------ ----- --------- --------- ------- -------    ------- -------    ------- -------    ----
   1 ?    5.5   0.1     0.019       6.5      60     194 ..     137     282 ..     115     292 .. 0.63

  Alignments for each domain:
  == domain 1    score: 5.5 bits;  conditional E-value: 0.019
  BMAL2-aln  60 pvvssrlspatkpta.....lgslsshvtefprkrkgsdsdpsqsgimt.ekvveklsknpltyllstrieisassgsr....ledgeqqvkl.lreahs 148
                p++ss+ sp   +ta     + ++++ + +f     +s s p + ++   ++  e  + n + +  s   ++ + s+sr    l+d+e++     r  + 
  T24H10.7b 137 PIISSSNSPDSSTTAvttsqITAFQPLLNNFVSSTTASTSRPDKLNLTPpQQSAEIYAFNGVNSDDS-DGGLDSRSASRcgmaLDDQEKKKLErKRARNR 235
                5666666554444331111167899999999999999999999999886245566666666666554.23333333333221255555433223555666 PP

  BMAL2-aln 149 qtekrrrdkmnnlieelsamipqcnpvarkld.kltvlrlavqhlks 194
                q   + r+k  + i+el   + + +   ++ld +l  l +a +h++ 
  T24H10.7b 236 QAATKCRQKKMDRIKELEEQVLHEKHRGQRLDaELLELNRALEHFRR 282
                76666666666778999999888888888887357788889888874 PP

>> F38C2.2  CE42757	WBGene00001961	locus:hlh-17	Helix-loop-helix DNA-binding domain (2 domains)	status:Confirmed	UniProt
   #    score  bias  c-Evalue  i-Evalue hmmfrom  hmm to    alifrom  ali to    envfrom  env to     acc
 ---   ------ ----- --------- --------- ------- -------    ------- -------    ------- -------    ----
   1 ?    5.9   0.0     0.015       5.2     150     193 ..      22      66 ..      10      89 .. 0.83

  Alignments for each domain:
  == domain 1    score: 5.9 bits;  conditional E-value: 0.015
  BMAL2-aln 150 tekrrrdkmnnlieelsamipqcn.pvarkldkltvlrlavqhlk 193
                 e+ r + +n+ +++l a+ip  +    rkl k++ l la +h+ 
    F38C2.2  22 RERCRMHDLNEALDDLRAVIPYAHgGSVRKLSKIATLLLAKNHII 66 
                567777888999999*****98762578*************9974 PP

>> T24H10.7a  CE37850	WBGene00012005	locus:jun-1	status:Confirmed	UniProt:Q9NAN3	protein_id:CAB76416.2
   #    score  bias  c-Evalue  i-Evalue hmmfrom  hmm to    alifrom  ali to    envfrom  env to     acc
 ---   ------ ----- --------- --------- ------- -------    ------- -------    ------- -------    ----
   1 ?    5.3   0.1     0.023       7.6      60     194 ..     157     302 ..     135     312 .. 0.63

  Alignments for each domain:
  == domain 1    score: 5.3 bits;  conditional E-value: 0.023
  BMAL2-aln  60 pvvssrlspatkpta.....lgslsshvtefprkrkgsdsdpsqsgimt.ekvveklsknpltyllstrieisassgsr....ledgeqqvkl.lreahs 148
                p++ss+ sp   +ta     + ++++ + +f     +s s p + ++   ++  e  + n + +  s   ++ + s+sr    l+d+e++     r  + 
  T24H10.7a 157 PIISSSNSPDSSTTAvttsqITAFQPLLNNFVSSTTASTSRPDKLNLTPpQQSAEIYAFNGVNSDDS-DGGLDSRSASRcgmaLDDQEKKKLErKRARNR 255
                5666666554444331111167899999999999999999999999886245566666666666544.23333333333221255555433223555666 PP

  BMAL2-aln 149 qtekrrrdkmnnlieelsamipqcnpvarkld.kltvlrlavqhlks 194
                q   + r+k  + i+el   + + +   ++ld +l  l +a +h++ 
  T24H10.7a 256 QAATKCRQKKMDRIKELEEQVLHEKHRGQRLDaELLELNRALEHFRR 302
                76666666666778999999888888888887357788888888874 PP

>> F12E12.5  CE20674	WBGene00017406	locus:sdz-12	status:Partially_confirmed	UniProt:Q9BLC4	protein_id:CCD67483.1
   #    score  bias  c-Evalue  i-Evalue hmmfrom  hmm to    alifrom  ali to    envfrom  env to     acc
 ---   ------ ----- --------- --------- ------- -------    ------- -------    ------- -------    ----
   1 ?    5.3   0.0     0.023       7.6     163     221 ..      20      83 ..      14      99 .. 0.83

  Alignments for each domain:
  == domain 1    score: 5.3 bits;  conditional E-value: 0.023
  BMAL2-aln 163 eelsamipqcnpvarkldkltvlrlavqhlkslkG....ltnsyvGdnyrPsfiqdnel.rhli 221
                ++ sa++pqc+   rk+ +   lr  ++h+ +  G    + + +  +n+   f +  +l rh i
   F12E12.5  20 DQDSAKVPQCQVCKRKFANQKTLRTHMKHITCRPGrsnvVNHKFRCENCEKQFTNKPNLkRHQI 83 
                5669***************************999966656667899999999988766635655 PP

>> F54C8.1  CE00187	WBGene00010035	3-hydroxyacyl-CoA dehydrogenase	status:Partially_confirmed	UniProt:P34439	protein_id:
   #    score  bias  c-Evalue  i-Evalue hmmfrom  hmm to    alifrom  ali to    envfrom  env to     acc
 ---   ------ ----- --------- --------- ------- -------    ------- -------    ------- -------    ----
   1 ?    5.4   0.1     0.021       7.2      60     107 ..      36      83 ..       9     123 .. 0.79

  Alignments for each domain:
  == domain 1    score: 5.4 bits;  conditional E-value: 0.021
  BMAL2-aln  60 pvvssrlspatkptalgslsshvtefprkrkgsdsdpsqsgimtekvv 107
                +v+ + +++++  +a++++s+ vt++ +k+kg+d ++s+   +t   +
    F54C8.1  36 NVMLADVNKKALDRAMKAISQSVTHLSKKQKGTDKEKSDFVTLTMSRI 83 
                46777888999999********************99887655554433 PP

>> W02H3.1a  CE43205	WBGene00012217	status:Partially_confirmed	UniProt:B6VQ70	protein_id:CAR97852.1
   #    score  bias  c-Evalue  i-Evalue hmmfrom  hmm to    alifrom  ali to    envfrom  env to     acc
 ---   ------ ----- --------- --------- ------- -------    ------- -------    ------- -------    ----
   1 ?    5.3   0.0     0.022       7.5      99     175 ..     130     206 ..     104     229 .. 0.87

  Alignments for each domain:
  == domain 1    score: 5.3 bits;  conditional E-value: 0.022
  BMAL2-aln  99 sgimtekvveklsknpltyllstrieisassgsrledgeqqvkllreahsqtekrrrdkmnnlieelsamipqcnpv 175
                + ++ ++vv ++ + +++ ll   i + +  g+     ++q+k+l  a + t+ r  dk+++ ++e  ++ ++ + v
   W02H3.1a 130 IAVLNDEVVSAINNPSVVQLLEHDISLLTLFGTSECRLNKQIKSLAYALDETKNRLTDKLEKELTEWNSLAYDAKEV 206
                4678999******99*****************999999***********************9999988887776655 PP

>> C15C8.4  CE39472	WBGene00007606	Human alpha-2-macroglobulin receptor-associated protein like	status:Confirmed	UniProt
   #    score  bias  c-Evalue  i-Evalue hmmfrom  hmm to    alifrom  ali to    envfrom  env to     acc
 ---   ------ ----- --------- --------- ------- -------    ------- -------    ------- -------    ----
   1 ?    5.4   2.3     0.022       7.3       9     182 ..     130     305 ..      33     313 .. 0.76

  Alignments for each domain:
  == domain 1    score: 5.4 bits;  conditional E-value: 0.022
  BMAL2-aln   9 elaaeakkarvvrdaaaklvkaeaesevkkkleeelkrslkvlieenqcispvvssrlspatk.ptalgslsshvtefprkrkgsdsdpsqs...gimte 104
                +l ++a++++ ++++ + l+ + +e+e k ++ e+    +k + +e ++i+  + s   ++ k ++a + l+ h+ e+ rk  + +  p +    + +++
    C15C8.4 130 KLWSQAQNGKFSQKELNALHGELKEVEQKMRVYEDQLDDFKKVPHE-NSIQHDIESIGDKTKKlKAANRELNDHLDEVHRKVTSEEFSPFNEprvKRLWK 228
                5556677777777777777666666666666666666666654444.45666666655555551456789**********99888766654311133333 PP

  BMAL2-aln 105 ..kvveklsknpltyllstrieisassgsrledgeqqvkllreahsqtekrrrdkmnnlieelsamipqcnpvarkldkl 182
                  +  ekl+ + l +l     +   s+ +++e  +++v  l+e+ +   k +++ ++nl  els +  + n  arkl+k+
    C15C8.4 229 laQENEKLTPHELSVLKDELSH-FESQLKKIEFHKEEVSRLQEDAEERGKDKSQVYENL--ELSIKHEKLNRKARKLEKY 305
                1144455555555544433333.33445568999999999****999999999999998..89999999*******9996 PP

>> Y67A10A.3  CE42611	WBGene00013452	status:Partially_confirmed	UniProt:Q9U1U7	protein_id:CAB60453.4
   #    score  bias  c-Evalue  i-Evalue hmmfrom  hmm to    alifrom  ali to    envfrom  env to     acc
 ---   ------ ----- --------- --------- ------- -------    ------- -------    ------- -------    ----
   1 ?    4.3   0.3     0.045        15      42     204 ..      90     257 ..      60     261 .. 0.80

  Alignments for each domain:
  == domain 1    score: 4.3 bits;  conditional E-value: 0.045
  BMAL2-aln  42 eelkrslkvlieenqcispvvssrlspatkptalgslsshvtefprkrkgsdsdpsqsgimtekv.veklsknp.ltyllstrieisassgsrledgeqq 139
                 ++k++ k++  + +++s++  + ++  ++  ++ +lss + +f +  + +d     ++++ + +  ++ + +p + +l s +  +s++ ++++ d+ ++
  Y67A10A.3  90 VHVKSTSKLVSFTVDHVSKLAENAINASVTRDQFETLSSIIQRFNNLANVTDNSLLLIEMLPKDLnLKATTFQPmFRVLTSIKETLSTTPSKTVSDSLKE 189
                45566667777778889999999999999999*********************9999999876651455555661556778899999999999***9999 PP

  BMAL2-aln 140 vkl.lreahsqtekr.rrdkmnnlieelsamipqcnpvarkldkltvlrlavqhlkslkG.ltnsyvG 204
                 ++ +   hsq   +   d++   + +l  +i++ +  a    +l+  r  ++ l s +   t  yvG
  Y67A10A.3 190 FQSlYDTFHSQLFNMfDLDRVAVDVLKLKDIIKKNSAYAEMTAQLSSTRQIIHSLVSRREtATLNYVG 257
                998345569**877626799999999***********************9999999877513445665 PP

>> Y73F8A.13b  CE43832	WBGene00013522	status:Partially_confirmed	UniProt:C5VUK1	protein_id:CAZ65547.1
   #    score  bias  c-Evalue  i-Evalue hmmfrom  hmm to    alifrom  ali to    envfrom  env to     acc
 ---   ------ ----- --------- --------- ------- -------    ------- -------    ------- -------    ----
   1 ?    5.5   0.5      0.02       6.6      67     148 ..      88     169 ..      16     179 .. 0.63

  Alignments for each domain:
  == domain 1    score: 5.5 bits;  conditional E-value: 0.02
   BMAL2-aln  67 spatkptalgslsshvtefprkrkgsdsdpsqsgimtekvveklsknpltyllstrieisassgsrledgeqqvkllreahs 148
                 +++t  t+ ++++s  + +p++rk++ s ++ ++     +++k  ++   +l    +e+  +  ++ e++e+   +lrea +
  Y73F8A.13b  88 NTKTIHTKKKCMESDYVAVPENRKRNKSPKTVNESAVSDIMNKFVSQQTDTLQMRVMELEEKLMEKDEENEKLKLMLREAGQ 169
                 3334445555666666667777777776666666666666666666666666666666666666655555555555666654 PP

>> F54H12.4  CE00546	WBGene00018844	status:Partially_confirmed	UniProt:P34458	protein_id:CCD63458.1
   #    score  bias  c-Evalue  i-Evalue hmmfrom  hmm to    alifrom  ali to    envfrom  env to     acc
 ---   ------ ----- --------- --------- ------- -------    ------- -------    ------- -------    ----
   1 ?    5.1   3.5     0.026       8.8      29     172 ..     159     311 ..     134     324 .. 0.77

  Alignments for each domain:
  == domain 1    score: 5.1 bits;  conditional E-value: 0.026
  BMAL2-aln  29 kaeaesevkkklee.elkrslkvlieenqcispvvssrlspatkptalgslsshvtefprkrkgsdsdpsqsgimtekvv.eklsknpltyllstrieis 126
                + ++e++v++  +e + + + k++ ++nq     +s  l ++ +++   + s++  +f  kr +s  +    ++ + ++  e   ++p++     ++eis
   F54H12.4 159 EINMEQNVNELFTEpQKHAAGKIKKSKNQKKDGTLSRPLGKKENKSVQDATSNKRQKFDLKRGKSMNNVKPRKLYKMQLDeEDEDEEPMVDETPQNTEIS 258
                334444444444331334455***********************999****************999999999998877751567899***9999999999 PP

  BMAL2-aln 127 assgsrledgeqqvkl.......lreahsqtekrrrdkmnnlieelsamipqc 172
                 ++    +d+ ++++         r++ s+    +  km+nl +++s+ ip+ 
   F54H12.4 259 IKKRPFQQDSTKNLNKrqkfdlkRRKNMSRVRPNKIYKMQNLKRNISSTIPDN 311
                999888888777766556777666788899999999**************974 PP

>> F23F1.9  CE27997	WBGene00017749	status:Confirmed	UniProt:Q95X83	protein_id:CCD62359.1
   #    score  bias  c-Evalue  i-Evalue hmmfrom  hmm to    alifrom  ali to    envfrom  env to     acc
 ---   ------ ----- --------- --------- ------- -------    ------- -------    ------- -------    ----
   1 ?    5.0   1.0     0.028       9.4      32     133 ..     189     300 ..     123     326 .. 0.61

  Alignments for each domain:
  == domain 1    score: 5.0 bits;  conditional E-value: 0.028
  BMAL2-aln  32 aesevkkkleeelkrsl..............kvlieenqcispvvssrlspatkpt.......algslsshvtefprkrkgsdsdpsqsgimtekv.vek 109
                +++                             +   e+ ++ p v ++ls+ + p+       ++ +++s  te+ +k+k+   ++   + +t  +  ek
    F23F1.9 189 SNV-------------KtedgaadvklenitMMNKAESSILPPAVQTELSRDIYPIslflediEIDAIESIATELMEKKKKEKLEAGIPECVTLIMyNEK 275
                111.............012222223333332444455566667777777776655411111115678888888888888888877777666666551577 PP

  BMAL2-aln 110 lsknplty.llstrieisassgsrl 133
                  +++ +y llst iei ++ g++ 
    F23F1.9 276 TKQRAAAYlLLSTMIEILTKMGKQR 300
                777777762579*****99999853 PP

>> C05C8.5  CE07923	WBGene00015462	status:Confirmed	UniProt:O16312	protein_id:CCD63091.1
   #    score  bias  c-Evalue  i-Evalue hmmfrom  hmm to    alifrom  ali to    envfrom  env to     acc
 ---   ------ ----- --------- --------- ------- -------    ------- -------    ------- -------    ----
   1 ?    4.7   0.0     0.034        12      94     179 ..     419     503 ..     382     531 .. 0.78

  Alignments for each domain:
  == domain 1    score: 4.7 bits;  conditional E-value: 0.034
  BMAL2-aln  94 sdpsqsgimtekvveklsknpltyllstrieisassgsrledgeqqvkllreahsqtekrrrdkmnnlieelsamipqcnpvarkl 179
                s+p+       +   +  + p  ++   +i+isa+   +  ++  +v   ++a    +  ++dkm+ ++  + + i +c p+++k+
    C05C8.5 419 SQPTVVACTVANCRCRFVSTPSKCVHCVKIGISAQGDFH-WQDTLDVDHEKKASPIGNYLKKDKMKSVMCAFDTAILDCPPISKKV 503
                3344444444444556778899999999*****987664.555678999999999999*************************996 PP

>> C25D7.7  CE35831	WBGene00004308	locus:rap-2	RAS-related protein	status:Confirmed	UniProt:O17599	protein_id:CAB02777.2
   #    score  bias  c-Evalue  i-Evalue hmmfrom  hmm to    alifrom  ali to    envfrom  env to     acc
 ---   ------ ----- --------- --------- ------- -------    ------- -------    ------- -------    ----
   1 ?    5.3   0.0     0.023       7.7      68     127 ..      22      81 ..      12     164 .. 0.83

  Alignments for each domain:
  == domain 1    score: 5.3 bits;  conditional E-value: 0.023
  BMAL2-aln  68 patkptalgslsshvtefprkrkgsdsdpsqsgimtekvveklsknpltyllstrieisa 127
                + + +t + ++++ + +f rk  + d++ps  +i+     e+ s+    y+ +++  + +
    C25D7.7  22 QFVSSTFIEKYDPTIEDFYRKEIEVDGQPSVLEILDTAGTEQFSSMRDLYIKNGQGFVVV 81 
                5677888999***************************99999998877777666554444 PP

>> C08F11.4  CE34524	WBGene00005684	locus:sru-21	status:Partially_confirmed	UniProt:O62050	protein_id:CAB05675.2
   #    score  bias  c-Evalue  i-Evalue hmmfrom  hmm to    alifrom  ali to    envfrom  env to     acc
 ---   ------ ----- --------- --------- ------- -------    ------- -------    ------- -------    ----
   1 ?    4.6   0.0     0.036        12     378     402 ..     125     149 ..     120     162 .. 0.88

  Alignments for each domain:
  == domain 1    score: 4.6 bits;  conditional E-value: 0.036
  BMAL2-aln 378 ftclvaiGrlhPyivPqnsGeikvk 402
                f clva+ rl+  i P n  +i+ +
   C08F11.4 125 FPCLVALLRLNSIIFPSNYQKINAR 149
                89*******************9987 PP

>> ZK488.7  CE15363	WBGene00004177	locus:pqn-98	status:Partially_confirmed	UniProt:O17021	protein_id:CCD71526.1
   #    score  bias  c-Evalue  i-Evalue hmmfrom  hmm to    alifrom  ali to    envfrom  env to     acc
 ---   ------ ----- --------- --------- ------- -------    ------- -------    ------- -------    ----
   1 ?    4.9   1.0      0.03       9.9     126     201 ..      53     136 ..      38     153 .. 0.55

  Alignments for each domain:
  == domain 1    score: 4.9 bits;  conditional E-value: 0.03
  BMAL2-aln 126 sassgsrledgeqqvkl.............lreahsqtekrrrdkmnnlieelsamipqcnpvarkldkltvlrlavqhlkslkGltns 201
                +++s+ + ++++qq++              + ++ +q+e+r  ++  ++i++ls++  q + + ++ +     +   q  ++l+ ltn 
    ZK488.7  53 ASNSSLTQNQKDQQLQQwaqtnnlsnqytdYTQQRDQQEQRMNQNTSQIISQLSSVQNQLESILNNDN-----QTGEQQQQALQSLTNQ 136
                44444444445555544444555333333355555566666666666666666666555555443322.....2334444555555555 PP

>> F09B9.4  CE37344	WBGene00008603	status:Confirmed	UniProt:Q7JMH3	protein_id:CAB01718.3
   #    score  bias  c-Evalue  i-Evalue hmmfrom  hmm to    alifrom  ali to    envfrom  env to     acc
 ---   ------ ----- --------- --------- ------- -------    ------- -------    ------- -------    ----
   1 ?    4.8   1.1     0.033        11     566     614 ..      78     126 ..      64     176 .. 0.88

  Alignments for each domain:
  == domain 1    score: 4.8 bits;  conditional E-value: 0.033
  BMAL2-aln 566 qsssslddssptdllkdshavncrkvskkeliplspseigeleatrqnq 614
                +ssss +d +  d  kd+++v  r   +  l++ ++s+ +e+e  + ++
    F09B9.4  78 ESSSSEEDKEDEDEKKDNSTVIIRVKRHTMLFSSEESKEEENEIIKAEK 126
                589999******************9999999999999999998887765 PP

>> R11G11.7  CE12752	WBGene00004144	locus:pqn-60	status:Confirmed	UniProt:O16948	protein_id:CCD64483.1
   #    score  bias  c-Evalue  i-Evalue hmmfrom  hmm to    alifrom  ali to    envfrom  env to     acc
 ---   ------ ----- --------- --------- ------- -------    ------- -------    ------- -------    ----
   1 ?    4.9   1.0     0.029       9.9     133     193 ..      59     120 ..      33     150 .. 0.66

  Alignments for each domain:
  == domain 1    score: 4.9 bits;  conditional E-value: 0.029
  BMAL2-aln 133 ledgeqqvkllreahsqtekrrrdkmnnlieelsamipqcnpvarkldklt.vlrlavqhlk 193
                +++  ++  ++ ++ sq+e++ +++  ++i++ls++  q + + ++ ++ +   r a+q l+
   R11G11.7  59 MNNLSNEYSSYTQQRSQQEQQVSQQTSQIISQLSTVQNQLESILNNDNQTGaQKRQAIQSLR 120
                44444444456677777777777777777777777777777666554444313455666555 PP

>> K05F6.10  CE41426	WBGene00019421	status:Partially_confirmed	UniProt:O44870	protein_id:CCD72682.1
   #    score  bias  c-Evalue  i-Evalue hmmfrom  hmm to    alifrom  ali to    envfrom  env to     acc
 ---   ------ ----- --------- --------- ------- -------    ------- -------    ------- -------    ----
   1 ?    4.3   0.4     0.044        15     565     628 ..     210     274 ..     199     283 .. 0.81

  Alignments for each domain:
  == domain 1    score: 4.3 bits;  conditional E-value: 0.044
  BMAL2-aln 565 lqsssslddssptdllkdshavncrkvskkelip.lspseigeleatrqnqsavaahshepllgd 628
                 + s s +  s +d++k  + +n     + e i+ ++  + g ++a rq++s+ + +  epll+ 
   K05F6.10 210 EKNSVSSEIESIADMVKQLSLINDSMARETEQIAkVNVRQEGIRQARRQDESSPSFKKSEPLLSP 274
                4555556778999**********9999999998725667788999*****************985 PP

>> ZK822.6  CE37868	WBGene00044009	status:Confirmed	UniProt:Q5FC55	protein_id:CAI46588.1
   #    score  bias  c-Evalue  i-Evalue hmmfrom  hmm to    alifrom  ali to    envfrom  env to     acc
 ---   ------ ----- --------- --------- ------- -------    ------- -------    ------- -------    ----
   1 ?    4.9   0.5      0.03        10     104     169 ..      47     112 ..      18     123 .. 0.78

  Alignments for each domain:
  == domain 1    score: 4.9 bits;  conditional E-value: 0.03
  BMAL2-aln 104 ekvveklsknpltyllstrieisassgsrledgeqqvkllreahsqtekrrrdkmnnlieelsami 169
                +kv ++  ++ +t l+s    + ++ ++ l+++   vk  rea +  e ++ +k    i+ +  ++
    ZK822.6  47 QKVSKAQMESNITQLISKLSSVNSQITKILDNSSLGVKEQREAVDELEEQQDEKEISTIRFIRHLF 112
                445555667789999999999999999999999999*******99999999999888777665555 PP


Internal pipeline statistics summary:
-------------------------------------
Query model(s):                            1  (671 nodes)
Target sequences:                      25547  (11210993 residues)
Passed MSV filter:                     25547  (1); expected 25547.0 (1)
Passed bias filter:                    25547  (1); expected 25547.0 (1)
Passed Vit filter:                     25547  (1); expected 25547.0 (1)
Passed Fwd filter:                     25547  (1); expected 25547.0 (1)
Initial search space (Z):              25547  [actual number of targets]
Domain search space  (domZ):              76  [number of targets reported over threshold]
# CPU time: 139.13u 0.06s 00:02:19.19 Elapsed: 00:00:36.97
# Mc/sec: 203.42
//
