# Supplementary material for: Potential Conservation of Circadian Clock Proteins in the phylum Nematoda as Revealed by Bioinformatic Searches
Source: PLoS One. 2014 Nov 14;9(11):e112871. doi: 10.1371/journal.pone.0112871 (PMC4232591; doi:10.1371/journal.pone.0112871)
Supplement: File S1 — HMM profiles used in this work and HMMsearch results. (ZIP) [file pone.0112871.s007.zip › HMMs-CE/Mamiferos/BMAL1-aln.fasta.hmm.res]

# hmmsearch :: search profile(s) against a sequence database
# HMMER 3.0 (March 2010); http://hmmer.org/
# Copyright (C) 2010 Howard Hughes Medical Institute.
# Freely distributed under the GNU General Public License (GPLv3).
# - - - - - - - - - - - - - - - - - - - - - - - - - - - - - - - - - - - -
# query HMM file:                  BMAL1-aln.fasta.hmm
# target sequence database:        ../../../../ProteomasGus/wormpep229
# Max sensitivity mode:            on [all heuristic filters off]
# - - - - - - - - - - - - - - - - - - - - - - - - - - - - - - - - - - - -

Query:       BMAL1-aln  [M=626]
Scores for complete sequences (score includes all domains):
   --- full sequence ---   --- best 1 domain ---    -#dom-
    E-value  score  bias    E-value  score  bias    exp  N  Sequence    Description
    ------- ------ -----    ------- ------ -----   ---- --  --------    -----------
    1.8e-65  221.7   0.0    2.4e-65  221.2   0.0    1.1  1  C25A1.11a   CE08377	WBGene00000095	locus:aha-1	aryl hydrocar
    1.4e-64  218.7   0.0    1.9e-64  218.2   0.0    1.1  1  C25A1.11b   CE44231	WBGene00000095	locus:aha-1	status:Confir
    4.9e-16   58.3   0.6    3.7e-12   45.5   0.1    2.1  2  F38A6.3d    CE38181	WBGene00001851	locus:hif-1	status:Confir
    5.2e-16   58.3   0.6    4.3e-12   45.3   0.1    2.3  2  F38A6.3b    CE42263	WBGene00001851	locus:hif-1	status:Confir
    5.7e-16   58.1   0.6    4.3e-12   45.3   0.1    2.2  2  F38A6.3a    CE38182	WBGene00001851	locus:hif-1	status:Confir
    1.3e-15   57.0   0.4    9.9e-12   44.1   0.1    2.2  2  F38A6.3e    CE46300	WBGene00001851	locus:hif-1	status:Confir
    9.9e-13   47.4   0.1    5.5e-11   41.7   0.0    2.0  2  T01D3.2     CE30446	WBGene00011327	locus:hlh-34	single minde
    2.1e-11   43.0   0.9     0.0001   21.0   0.0    3.1  3  C41G7.5a    CE20561	WBGene00000096	locus:ahr-1	aryl hydrocar
    2.1e-09   36.4   0.0    0.00012   20.7   0.0    2.1  2  C15C8.2a    CE30427	WBGene00000521	locus:cky-1	Human ARNT-in
    2.6e-09   36.1   0.0    0.00014   20.6   0.0    2.1  2  C15C8.2b    CE41867	WBGene00000521	locus:cky-1	status:Confir
    1.8e-08   33.4   0.0    2.5e-08   32.9   0.0    1.1  1  F47F6.1c    CE10706	WBGene00018572	locus:lin-42	status:Confi
    2.7e-08   32.8   0.0    4.2e-08   32.1   0.0    1.2  1  F47F6.1b    CE37237	WBGene00018572	locus:lin-42	status:Confi
    5.3e-08   31.8   0.3      9e-05   21.1   0.0    3.0  3  C41G7.5b    CE38293	WBGene00000096	locus:ahr-1	status:Confir
    2.5e-05   23.0   0.3    3.9e-05   22.3   0.2    1.4  1  W02C12.3h   CE37725	WBGene00020930	locus:hlh-30	status:Confi
    3.6e-05   22.4   0.3    6.1e-05   21.7   0.2    1.4  1  W02C12.3d   CE33713	WBGene00020930	locus:hlh-30	status:Confi
    3.9e-05   22.3   0.4    6.2e-05   21.7   0.3    1.3  1  W02C12.3e   CE33714	WBGene00020930	locus:hlh-30	status:Confi
      4e-05   22.3   0.2    6.3e-05   21.7   0.2    1.3  1  W02C12.3f   CE33715	WBGene00020930	locus:hlh-30	status:Confi
    4.3e-05   22.2   0.2    6.9e-05   21.5   0.2    1.3  1  W02C12.3b   CE28499	WBGene00020930	locus:hlh-30	status:Confi
    4.3e-05   22.2   0.3    7.1e-05   21.5   0.2    1.4  1  W02C12.3a   CE14416	WBGene00020930	locus:hlh-30	transcriptio
    4.9e-05   22.0   0.3      8e-05   21.3   0.2    1.4  1  W02C12.3c   CE33712	WBGene00020930	locus:hlh-30	status:Confi
    6.5e-05   21.6   1.3    9.5e-05   21.1   0.6    1.4  1  W02C12.3g   CE33716	WBGene00020930	locus:hlh-30	status:Confi
    9.1e-05   21.1   0.2     0.0001   20.9   0.2    1.0  1  T19B10.11   CE16417	WBGene00003509	locus:mxl-1	Helix-loop-he
    0.00082   18.0   0.1     0.0012   17.4   0.1    1.2  1  Y39A3CR.6   CE29998	WBGene00021446	locus:hlh-33	status:Parti
     0.0031   16.1   0.1     0.0034   16.0   0.0    1.0  1  T14F9.5     CE33318	WBGene00003018	locus:lin-32	hlh transcri
  ------ inclusion threshold ------
      0.024   13.1   0.3      0.035   12.6   0.2    1.3  1  T19E7.2b    CE31238	WBGene00004804	locus:skn-1	status:Confir
      0.041   12.4   0.3       0.07   11.6   0.2    1.3  1  T19E7.2c    CE31239	WBGene00004804	locus:skn-1	status:Confir
      0.043   12.3   0.0      0.072   11.6   0.0    1.2  1  F38A6.3c    CE32019	WBGene00001851	locus:hif-1	status:Confir
      0.052   12.0   0.3       0.09   11.2   0.2    1.3  1  T19E7.2a    CE27591	WBGene00004804	locus:skn-1	status:Confir
      0.082   11.4   0.4      0.099   11.1   0.2    1.1  1  F38C2.8     CE40561	WBGene00009540	locus:hlh-31	status:Predi
      0.088   11.3   0.2       0.13   10.7   0.2    1.2  1  R03E9.1     CE04784	WBGene00003163	locus:mdl-1	human Max-int
       0.15   10.5   0.0       0.16   10.4   0.0    1.0  1  C43H6.8     CE06959	WBGene00001959	locus:hlh-15	status:Parti
       0.18   10.3   0.1       0.23    9.9   0.1    1.1  1  C44C10.8    CE05415	WBGene00001981	locus:hnd-1	Helix-loop-he
       0.22    9.9   0.0       0.33    9.4   0.0    1.1  1  B0212.5     CE20445	WBGene00003889	locus:osm-9	olfacory chan
       0.28    9.6   0.1        2.3    6.6   0.1    2.0  2  F40G9.11    CE19858	WBGene00003510	locus:mxl-2	status:Confir
        0.4    9.1   0.7       0.61    8.5   0.5    1.2  1  Y47D3B.7    CE19180	WBGene00004735	locus:sbp-1	Helix-loop-he
       0.46    8.9   0.1       0.59    8.5   0.0    1.1  1  Y54G2A.1    CE26703	WBGene00003008	locus:lin-22	status:Confi
       0.59    8.5   1.5        9.3    4.6   0.1    2.0  2  T24C2.2     CE03716	WBGene00011981	status:Partially_confirme
       0.75    8.2   0.0       0.73    8.2   0.0    1.0  1  T25C12.4    CE38556	WBGene00044284	locus:spp-21	status:Parti
       0.78    8.1   2.0        6.8    5.0   0.1    2.0  2  C17C3.8     CE04028	WBGene00001965	locus:hlh-26	status:Confi
       0.99    7.8   2.1        1.4    7.3   1.4    1.1  1  K02F3.4     CE23848	WBGene00019327	locus:zip-2	status:Confir
        1.5    7.2   5.5        2.3    6.6   3.8    1.2  1  C07H6.4     CE00755	WBGene00015581	Probable RNA binding prot
        1.6    7.1   2.2        2.3    6.6   1.5    1.1  1  R05A10.1b   CE46761	WBGene00011018	status:Confirmed
        1.7    7.0   0.0          2    6.8   0.0    1.0  1  F38C2.2     CE42757	WBGene00001961	locus:hlh-17	Helix-loop-h
        1.9    6.9   0.1        2.2    6.7   0.0    1.1  1  Y105C5B.29  CE35055	WBGene00013665	locus:hlh-32	status:Confi
        2.2    6.7   0.2        2.4    6.5   0.1    1.1  1  DY3.3       CE43245	WBGene00001960	locus:hlh-16	Helix-loop-h
        2.6    6.4   2.2        4.1    5.8   1.5    1.2  1  R05A10.1a   CE46731	WBGene00011018	status:Partially_confirme
        3.2    6.1   0.0        4.2    5.7   0.0    1.1  1  Y7A5A.3     CE38664	WBGene00012409	status:Partially_confirme
        3.8    5.9   0.2        5.5    5.3   0.1    1.2  1  T24B8.6     CE42887	WBGene00001950	locus:hlh-3	helix-loop-he
        3.9    5.8   0.7        5.3    5.4   0.5    1.1  1  ZK849.1     CE16747	WBGene00014100	PDZ domain (Also known as
        4.1    5.8   0.1        6.7    5.1   0.1    1.3  1  C05D9.3     CE35381	WBGene00015472	status:Partially_confirme
        4.2    5.7   0.1        7.3    4.9   0.1    1.3  1  F58G11.1b   CE20894	WBGene00010279	locus:letm-1	status:Confi
        4.3    5.7   0.1        7.5    4.9   0.1    1.3  1  F58G11.1a   CE11400	WBGene00010279	locus:letm-1	Yeast cosmid
        5.7    5.3   0.4         12    4.3   0.0    1.5  2  C52D10.1    CE40225	WBGene00016875	status:Partially_confirme
        6.4    5.1   0.0        7.5    4.9   0.0    1.1  1  C36F7.4d    CE19726	WBGene00004372	locus:rig-5	status:Partia
        7.4    4.9   0.0        8.1    4.8   0.0    1.1  1  Y82E9BL.15  CE27543	WBGene00022331	locus:fbxa-19	status:Part
        7.5    4.9   1.3        7.8    4.8   0.0    1.6  2  T01E8.2     CE02306	WBGene00004334	locus:ref-1	Helix-loop-he
        7.9    4.8   0.0        8.1    4.8   0.0    1.0  1  T05C12.15   CE46625	WBGene00219289	status:Partially_confirme
        8.5    4.7   0.0         15    3.9   0.0    1.3  1  T10B11.2    CE18241	WBGene00020398	status:Confirmed	UniProt:
        9.1    4.6   0.9         24    3.2   0.1    1.7  2  F31A3.4     CE07161	WBGene00001968	locus:hlh-29	status:Parti
        9.4    4.6   0.9         26    3.1   0.1    1.7  2  F31A3.2     CE43458	WBGene00001967	locus:hlh-28	status:Parti


Domain annotation for each sequence (and alignments):
>> C25A1.11a  CE08377	WBGene00000095	locus:aha-1	aryl hydrocarbon receptor nuclear translocator	status:Confirmed	UniProt
   #    score  bias  c-Evalue  i-Evalue hmmfrom  hmm to    alifrom  ali to    envfrom  env to     acc
 ---   ------ ----- --------- --------- ------- -------    ------- -------    ------- -------    ----
   1 !  221.2   0.0   5.7e-68   2.4e-65      58     460 ..      30     410 ..      11     439 .. 0.83

  Alignments for each domain:
  == domain 1    score: 221.2 bits;  conditional E-value: 5.7e-68
  BMAL1-aln  58 hgrleytehqgriknareahsqiekrrrdkmnsfidelaslvptcnamsrkldkltvlrmavqhmktlrgatnpyteanykptflsddelkhlilraadg 157
                + r+e    + + + are hs+ie+rrr+km  +i+ela +vp c ++ rk dklt+lrmav hmk +rg t    e+ ykp+fl+d+elkhlil aa+g
  C25A1.11a  30 YARMEDEMGENKERFARENHSEIERRRRNKMTHYINELAEMVPQCASLGRKPDKLTILRMAVSHMKGIRGHTA-QDETSYKPSFLTDQELKHLILEAANG 128
                445555555667788*******************************************************997.589*********************** PP

  BMAL1-aln 158 flfvvgcdrgkilfvsesvfkilnysqndligqslfdylhpkdiakvkeqlsssdtaprerlidaktglpvktditpgpsrlcsgarrsffcrmkcnr.. 255
                flfvv c+ gk+l+v++s+  +ln  q+d + + l + +hp d  k+++ql  s+ +  ++++d k+g  vk +     +r+   +rr f+crm++    
  C25A1.11a 129 FLFVVCCQTGKVLYVADSITPVLNLKQEDWLQRNLNELIHPDDQDKIRDQLCGSEVSV-NKVLDLKSGS-VKRE--GASTRVHMSCRRGFICRMRVGAle 224
                ******************************************************9875.7899****95.7765..456799999*********987411 PP

  BMAL1-aln 256 psvkvedkdfpstcskkkadrksfctihstgylkswpptkmgldednepdnegcnlsclvaigrlhshvvpqpvngeirvksleyvsrhaidgkfvfvdq 355
                p  ++ ++         +   ++++ +h+tgy+k+ pp  +           +   sclvai+rl+   +p    ++    + ++  r + dgk+ f+d 
  C25A1.11a 225 PLHRLRNRRPL-----FQHAGQNYVVMHCTGYIKNAPPQGIN----------APASSCLVAIARLQVASMPV--CADP-TSTNQFSVRVSEDGKMTFIDA 306
                55555554322.....2234467899************8553..........33569********8766655..5543.34567888999********** PP

  BMAL1-aln 356 ratailaylpqellgtscyeyfhqddighlaechrqvlqtrekittncykfkikdgsfitlrsrwfsflnpwtkeveyivstntvvlanvleg..gdptf 453
                r + ++    ++l+g   ++  h  d   l +    +l  +  +  n          +i      + f+np++ + ey+v+t  +   + +++    pt+
  C25A1.11a 307 RVSDLIGLSSDQLIGRYWWNLAHPADEKTLQDSFVALLSDQ-PMRINIRVR--TSTDYIPCTVSAYKFMNPYSEQFEYVVATHQIAPQEDINNwvTAPTV 403
                *********************************99888654.455554332..245689999999*****************999876665542256888 PP

  BMAL1-aln 454 pqltasp 460
                pq  as 
  C25A1.11a 404 PQPQASE 410
                8877765 PP

>> C25A1.11b  CE44231	WBGene00000095	locus:aha-1	status:Confirmed	UniProt:O44711	protein_id:CBH29653.1
   #    score  bias  c-Evalue  i-Evalue hmmfrom  hmm to    alifrom  ali to    envfrom  env to     acc
 ---   ------ ----- --------- --------- ------- -------    ------- -------    ------- -------    ----
   1 !  218.2   0.0   4.6e-67   1.9e-64      58     460 ..      30     408 ..      11     437 .. 0.83

  Alignments for each domain:
  == domain 1    score: 218.2 bits;  conditional E-value: 4.6e-67
  BMAL1-aln  58 hgrleytehqgriknareahsqiekrrrdkmnsfidelaslvptcnamsrkldkltvlrmavqhmktlrgatnpyteanykptflsddelkhlilraadg 157
                + r+e    + + + are hs+ie+rrr+km  +i+ela +vp c ++ rk dklt+lrmav hmk +rg t    e+ ykp+fl+d+elkhlil aa+g
  C25A1.11b  30 YARMEDEMGENKERFARENHSEIERRRRNKMTHYINELAEMVPQCASLGRKPDKLTILRMAVSHMKGIRGHTA-QDETSYKPSFLTDQELKHLILEAANG 128
                445555555667788*******************************************************997.589*********************** PP

  BMAL1-aln 158 flfvvgcdrgkilfvsesvfkilnysqndligqslfdylhpkdiakvkeqlsssdtaprerlidaktglpvktditpgpsrlcsgarrsffcrmkcnr.. 255
                flfvv c+ gk+l+v++s+  +ln  q+d + + l + +hp d  k+++ql  s+ +  ++++d k+g  vk +     +r+   +rr f+crm++    
  C25A1.11b 129 FLFVVCCQTGKVLYVADSITPVLNLKQEDWLQRNLNELIHPDDQDKIRDQLCGSEVSV-NKVLDLKSGS-VKRE--GASTRVHMSCRRGFICRMRVGAle 224
                ******************************************************9875.7899****95.7765..456799999*********987411 PP

  BMAL1-aln 256 psvkvedkdfpstcskkkadrksfctihstgylkswpptkmgldednepdnegcnlsclvaigrlhshvvpqpvngeirvksleyvsrhaidgkfvfvdq 355
                p  ++ ++         +   ++++ +h+tgy+k+ pp  +           +   sclvai+r+ s  v     ++    + ++  r + dgk+ f+d 
  C25A1.11b 225 PLHRLRNRRPL-----FQHAGQNYVVMHCTGYIKNAPPQGIN----------APASSCLVAIARVASMPV----CADP-TSTNQFSVRVSEDGKMTFIDA 304
                55555554322.....2234467899************8553..........33569*******988643....3332.234578889999********* PP

  BMAL1-aln 356 ratailaylpqellgtscyeyfhqddighlaechrqvlqtrekittncykfkikdgsfitlrsrwfsflnpwtkeveyivstntvvlanvleg..gdptf 453
                r + ++    ++l+g   ++  h  d   l +    +l  +  +  n          +i      + f+np++ + ey+v+t  +   + +++    pt+
  C25A1.11b 305 RVSDLIGLSSDQLIGRYWWNLAHPADEKTLQDSFVALLSDQ-PMRINIRVR--TSTDYIPCTVSAYKFMNPYSEQFEYVVATHQIAPQEDINNwvTAPTV 401
                *********************************99888654.455554332..245689999999*****************999876665542256888 PP

  BMAL1-aln 454 pqltasp 460
                pq  as 
  C25A1.11b 402 PQPQASE 408
                8877765 PP

>> F38A6.3d  CE38181	WBGene00001851	locus:hif-1	status:Confirmed	UniProt:Q8I066	protein_id:CAD54168.2
   #    score  bias  c-Evalue  i-Evalue hmmfrom  hmm to    alifrom  ali to    envfrom  env to     acc
 ---   ------ ----- --------- --------- ------- -------    ------- -------    ------- -------    ----
   1 !   45.5   0.1   8.8e-15   3.7e-12      70     221 ..       9     158 ..       2     193 .. 0.81
   2 !   11.1   0.0   0.00023     0.099     340     405 ..     236     300 ..     226     330 .. 0.68

  Alignments for each domain:
  == domain 1    score: 45.5 bits;  conditional E-value: 8.8e-15
  BMAL1-aln  70 iknareahsqiekrrrdkmnsfidelaslvptcn.amsrkldkltvlrmavqhmktlrgatnpyteanykptflsddelkhlilraadgflfvvgcdrgk 168
                ++  re+  +  + rr k   + d+l   vp ++     +ld++++lr+a    + lr ++    e n    +  +      i  + dgf+++v  d   
   F38A6.3d   9 MERRRETSRHAARDRRSKESDIFDDLKMCVPIVEeGTVTHLDRIALLRVAATICR-LRKTAGNVLENNLDNEITNEVWTEDTIAECLDGFVMIVDSDS-S 106
                55678888888999*****************997256789**********87665.66666667899*****9999999****************996.7 PP

  BMAL1-aln 169 ilfvsesvfkilnysqndligqslfdylhpkdiakvkeqlsssdtaprerlid 221
                il+v+esv   l  +q dl g++l d+lhp d     +q s     pr    d
   F38A6.3d 107 ILYVTESVAMYLGLTQTDLTGRALRDFLHPSDYDEFDKQ-SKMLHKPRGEDTD 158
                ********************************9988777.3444455555444 PP

  == domain 2    score: 11.1 bits;  conditional E-value: 0.00023
  BMAL1-aln 340 yvsrhaidgkfvfvdqratailaylpqellgtscyeyfhqddighlaechrqvlqtrekittncyk 405
                + +rh+ d ++ fv ++   il    + l+gts ye +h  d+  +++  ++ l ++ +i t  y+
   F38A6.3d 236 FTTRHTCDMRITFVSDKFNYILKSELKTLMGTSFYELVHPADMMIVSKSMKE-LFAKGHIRTPYYR 300
                4567777777777777777777777777777777777777776666655544.3344455555444 PP

>> F38A6.3b  CE42263	WBGene00001851	locus:hif-1	status:Confirmed	UniProt:Q9TVM0	protein_id:CAB07381.2
   #    score  bias  c-Evalue  i-Evalue hmmfrom  hmm to    alifrom  ali to    envfrom  env to     acc
 ---   ------ ----- --------- --------- ------- -------    ------- -------    ------- -------    ----
   1 !   45.3   0.1     1e-14   4.3e-12      70     221 ..       9     158 ..       2     193 .. 0.81
   2 !   10.9   0.0   0.00026      0.11     340     405 ..     236     300 ..     226     329 .. 0.68

  Alignments for each domain:
  == domain 1    score: 45.3 bits;  conditional E-value: 1e-14
  BMAL1-aln  70 iknareahsqiekrrrdkmnsfidelaslvptcn.amsrkldkltvlrmavqhmktlrgatnpyteanykptflsddelkhlilraadgflfvvgcdrgk 168
                ++  re+  +  + rr k   + d+l   vp ++     +ld++++lr+a    + lr ++    e n    +  +      i  + dgf+++v  d   
   F38A6.3b   9 MERRRETSRHAARDRRSKESDIFDDLKMCVPIVEeGTVTHLDRIALLRVAATICR-LRKTAGNVLENNLDNEITNEVWTEDTIAECLDGFVMIVDSDS-S 106
                55678888888999*****************997256789**********87665.66666667899*****9999999****************996.7 PP

  BMAL1-aln 169 ilfvsesvfkilnysqndligqslfdylhpkdiakvkeqlsssdtaprerlid 221
                il+v+esv   l  +q dl g++l d+lhp d     +q s     pr    d
   F38A6.3b 107 ILYVTESVAMYLGLTQTDLTGRALRDFLHPSDYDEFDKQ-SKMLHKPRGEDTD 158
                ********************************9988777.3444455555444 PP

  == domain 2    score: 10.9 bits;  conditional E-value: 0.00026
  BMAL1-aln 340 yvsrhaidgkfvfvdqratailaylpqellgtscyeyfhqddighlaechrqvlqtrekittncyk 405
                + +rh+ d ++ fv ++   il    + l+gts ye +h  d+  +++  ++ l ++ +i t  y+
   F38A6.3b 236 FTTRHTCDMRITFVSDKFNYILKSELKTLMGTSFYELVHPADMMIVSKSMKE-LFAKGHIRTPYYR 300
                4567777777777777777777777777777777777777777666655544.3344455555444 PP

>> F38A6.3a  CE38182	WBGene00001851	locus:hif-1	status:Confirmed	UniProt:O45486	protein_id:CAB07380.2
   #    score  bias  c-Evalue  i-Evalue hmmfrom  hmm to    alifrom  ali to    envfrom  env to     acc
 ---   ------ ----- --------- --------- ------- -------    ------- -------    ------- -------    ----
   1 !   45.3   0.1     1e-14   4.3e-12      70     221 ..       9     158 ..       2     193 .. 0.81
   2 !   10.9   0.0   0.00026      0.11     340     405 ..     236     300 ..     226     329 .. 0.68

  Alignments for each domain:
  == domain 1    score: 45.3 bits;  conditional E-value: 1e-14
  BMAL1-aln  70 iknareahsqiekrrrdkmnsfidelaslvptcn.amsrkldkltvlrmavqhmktlrgatnpyteanykptflsddelkhlilraadgflfvvgcdrgk 168
                ++  re+  +  + rr k   + d+l   vp ++     +ld++++lr+a    + lr ++    e n    +  +      i  + dgf+++v  d   
   F38A6.3a   9 MERRRETSRHAARDRRSKESDIFDDLKMCVPIVEeGTVTHLDRIALLRVAATICR-LRKTAGNVLENNLDNEITNEVWTEDTIAECLDGFVMIVDSDS-S 106
                55678888888999*****************997256789**********87665.66666667899*****9999999****************996.7 PP

  BMAL1-aln 169 ilfvsesvfkilnysqndligqslfdylhpkdiakvkeqlsssdtaprerlid 221
                il+v+esv   l  +q dl g++l d+lhp d     +q s     pr    d
   F38A6.3a 107 ILYVTESVAMYLGLTQTDLTGRALRDFLHPSDYDEFDKQ-SKMLHKPRGEDTD 158
                ********************************9988777.3444455555444 PP

  == domain 2    score: 10.9 bits;  conditional E-value: 0.00026
  BMAL1-aln 340 yvsrhaidgkfvfvdqratailaylpqellgtscyeyfhqddighlaechrqvlqtrekittncyk 405
                + +rh+ d ++ fv ++   il    + l+gts ye +h  d+  +++  ++ l ++ +i t  y+
   F38A6.3a 236 FTTRHTCDMRITFVSDKFNYILKSELKTLMGTSFYELVHPADMMIVSKSMKE-LFAKGHIRTPYYR 300
                4567777777777777777777777777777777777777777666655544.3344455555444 PP

>> F38A6.3e  CE46300	WBGene00001851	locus:hif-1	status:Confirmed	protein_id:CCD31138.1
   #    score  bias  c-Evalue  i-Evalue hmmfrom  hmm to    alifrom  ali to    envfrom  env to     acc
 ---   ------ ----- --------- --------- ------- -------    ------- -------    ------- -------    ----
   1 !   44.1   0.1   2.3e-14   9.9e-12      73     221 ..       4     150 ..       1     185 [. 0.81
   2 !   11.0   0.0   0.00026      0.11     340     405 ..     228     292 ..     218     321 .. 0.68

  Alignments for each domain:
  == domain 1    score: 44.1 bits;  conditional E-value: 2.3e-14
  BMAL1-aln  73 areahsqiekrrrdkmnsfidelaslvptcn.amsrkldkltvlrmavqhmktlrgatnpyteanykptflsddelkhlilraadgflfvvgcdrgkilf 171
                 re+  +  + rr k   + d+l   vp ++     +ld++++lr+a    + lr ++    e n    +  +      i  + dgf+++v  d   il+
   F38A6.3e   4 RRETSRHAARDRRSKESDIFDDLKMCVPIVEeGTVTHLDRIALLRVAATICR-LRKTAGNVLENNLDNEITNEVWTEDTIAECLDGFVMIVDSDS-SILY 101
                577777788899****************997256789**********87665.66666667899*****9999999****************996.7*** PP

  BMAL1-aln 172 vsesvfkilnysqndligqslfdylhpkdiakvkeqlsssdtaprerlid 221
                v+esv   l  +q dl g++l d+lhp d     +q s     pr    d
   F38A6.3e 102 VTESVAMYLGLTQTDLTGRALRDFLHPSDYDEFDKQ-SKMLHKPRGEDTD 150
                *****************************9988777.3444455555444 PP

  == domain 2    score: 11.0 bits;  conditional E-value: 0.00026
  BMAL1-aln 340 yvsrhaidgkfvfvdqratailaylpqellgtscyeyfhqddighlaechrqvlqtrekittncyk 405
                + +rh+ d ++ fv ++   il    + l+gts ye +h  d+  +++  ++ l ++ +i t  y+
   F38A6.3e 228 FTTRHTCDMRITFVSDKFNYILKSELKTLMGTSFYELVHPADMMIVSKSMKE-LFAKGHIRTPYYR 292
                4567777777777777777777777777777777777777777666655544.3344455555444 PP

>> T01D3.2  CE30446	WBGene00011327	locus:hlh-34	single minded protein	status:Confirmed	UniProt:P90953	protein_id:CAB0325
   #    score  bias  c-Evalue  i-Evalue hmmfrom  hmm to    alifrom  ali to    envfrom  env to     acc
 ---   ------ ----- --------- --------- ------- -------    ------- -------    ------- -------    ----
   1 !   41.7   0.0   1.3e-13   5.5e-11      76     213 ..      13     150 ..       4     175 .. 0.79
   2 ?    3.8   0.0     0.036        16     323     392 ..     200     272 ..     192     301 .. 0.84

  Alignments for each domain:
  == domain 1    score: 41.7 bits;  conditional E-value: 1.3e-13
  BMAL1-aln  76 ahsqiekrrrdkmnsfidelaslvptcnams.rkldkltvlrmavqhmkt..lrg.atnpyteanykptflsddelkhlilraadgflfvvgcdrgkilf 171
                ++sq ++rr+   n    +la  +p + a+s +++dk t++r+a  ++k   + g +   y+ a+y     sd       l   dgf fv+   rg +l+
    T01D3.2  13 SKSQAQQRRQ-MENYEFSQLANELPLARAISgQHIDKTTMVRLATAYIKLhnIFGqSQRAYSSADYYY--GSDSLWTNNHLDLLDGF-FVILDRRGDVLY 108
                5667666554.44555789**********994679*********999885224451567899999964..45555566667778**9.677778****** PP

  BMAL1-aln 172 vsesvfkilnysqndligqslfdylhpkdiakvkeqlsssdt 213
                +se++   l  sq ++ g++++dy+h +di   +  l   d 
    T01D3.2 109 ISETISIYLGLSQVEMTGNAMVDYIHEQDINCFNSALNYCDL 150
                ******************************999888887775 PP

  == domain 2    score: 3.8 bits;  conditional E-value: 0.036
  BMAL1-aln 323 hvvpqpvngeirvksleyvsrhaidgkfvfvdqrataila...ylpqellgtscyeyfhqddighlaechrqv 392
                + +p pv   + + s  +v   +id ++ f d++a  +l    y   ++ g s y  +   d   +++ h ++
    T01D3.2 200 YPMPTPVLSTVTIPSNSFVIITSIDLHITFADEKAHQLLNnpfYPDSNIKGMSLYSLIDISDSEVISKMHFDI 272
                55799********************************996553445678899999999988888888888766 PP

>> C41G7.5a  CE20561	WBGene00000096	locus:ahr-1	aryl hydrocarbon (AH) receptor	status:Confirmed	UniProt:O44712	protein_i
   #    score  bias  c-Evalue  i-Evalue hmmfrom  hmm to    alifrom  ali to    envfrom  env to     acc
 ---   ------ ----- --------- --------- ------- -------    ------- -------    ------- -------    ----
   1 !   13.1   0.1   5.8e-05     0.025      80     123 ..      26      69 ..       5      80 .. 0.86
   2 !   21.0   0.0   2.3e-07    0.0001     148     215 ..     130     196 ..     121     202 .. 0.89
   3 !    5.8   0.0     0.009       3.8     328     394 ..     275     340 ..     263     369 .. 0.87

  Alignments for each domain:
  == domain 1    score: 13.1 bits;  conditional E-value: 5.8e-05
  BMAL1-aln  80 iekrrrdkmnsfidelaslvptcnamsrkldkltvlrmavqhmk 123
                  kr r+++n  ++ +a l+p   +   +ldkl+vlr+av  ++
   C41G7.5a  26 PSKRHRERLNGELETVAMLLPYDSSTISRLDKLSVLRLAVSFLQ 69 
                469*******************9999999***********9875 PP

  == domain 2    score: 21.0 bits;  conditional E-value: 2.3e-07
  BMAL1-aln 148 khlilraadgflfvvgcdrgkilfvsesvfkilnysqndligqslfdylhpkdiakvkeqlsssdtap 215
                  + l++  gf++v+  d g i + se v + l + q d++ q ++d +h  d   +++ql s    p
   C41G7.5a 130 EEISLKSLGGFILVL-NDNGEIYYASENVENYLGFHQSDVLHQPVYDLIHSEDRDDIRQQLDSNFHIP 196
                567788899999877.69*******************************************9976555 PP

  == domain 3    score: 5.8 bits;  conditional E-value: 0.009
  BMAL1-aln 328 pvngeirvksleyvsrhaidgkfvfvdqratailaylpqellgtscyeyfhqddighlaechrqvlq 394
                p   ++  + +   ++h +dg +v +dq+   +l    +  l    y+ +h +d   +ae+h++ ++
   C41G7.5a 275 PSTSDLASEDMILKTKHQLDGALVSMDQKVYEMLEID-ETDLPMPLYNLVHVEDAVCMAEAHKEAIK 340
                566778888899999****************999865.5567899*****************98776 PP

>> C15C8.2a  CE30427	WBGene00000521	locus:cky-1	Human ARNT-interacting protein like	status:Partially_confirmed	UniProt:Q
   #    score  bias  c-Evalue  i-Evalue hmmfrom  hmm to    alifrom  ali to    envfrom  env to     acc
 ---   ------ ----- --------- --------- ------- -------    ------- -------    ------- -------    ----
   1 !   20.7   0.0   2.9e-07   0.00012      80     220 ..      84     231 ..      41     242 .. 0.80
   2 !   13.6   0.0   4.1e-05     0.018     326     418 ..     291     383 ..     271     398 .. 0.88

  Alignments for each domain:
  == domain 1    score: 20.7 bits;  conditional E-value: 2.9e-07
  BMAL1-aln  80 iekrrrdkmnsfidelaslvptcnamsrkldkltvlrmavqhmktlrga.tnpyteanykptflsddelkhl.ilraadgflfvvgcdrgkilfvsesvf 177
                  k+rrd++n  i++l  l+p  + +  +l +l v+ +    ++  r   t    + +     +s    + + i +a  gf+++v    gkil vs+   
   C15C8.2a  84 ASKQRRDQINVEIQKLRDLLPLSDLIKDRLFQLQVMSLGCIFIRKHRYQqTVLQPQLQMLQMQMSSPMPRGIdICKALRGFMLMVT-RSGKILHVSDNAS 182
                5799**********************************99999888865144444555555556655555443999******9996.67*********** PP

  BMAL1-aln 178 kilnysqndli..gqslfdylhpkdiakvkeqlss....sdtaprerli 220
                  l +s ++++  g+s++d +  +d   v+ +l+s    + t p er+ 
   C15C8.2a 183 EYLGHSVEEIMcqGDSIYDLVDGRDHGAVQAELASgppgAATFPEERVF 231
                *********9844669****************99833333567777765 PP

  == domain 2    score: 13.6 bits;  conditional E-value: 4.1e-05
  BMAL1-aln 326 pqpvngeirvksleyvsrhaidgkfvfvdqratailaylpqellgtscyeyfhqddighlaechrqvlqtrekittncykfkikdgsfitlrs 418
                p+ ++g    ++  + ++h +d kf   d  a+  l +  ++l g s y  +h + +  +a+ hr + q +e       +++  +g +i l +
   C15C8.2a 291 PENAEGMSTGNTHVFSTQHYLDMKFKEADTMASQHLGFSKEQLKGMSWYGMIHPNHVPEIAHKHRLLCQEKEGSVLALIRLQAANGEWIWLHT 383
                555555556666778899******************************************************999999999999999988765 PP

>> C15C8.2b  CE41867	WBGene00000521	locus:cky-1	status:Confirmed	UniProt:Q2WGN7	protein_id:CAP46770.1
   #    score  bias  c-Evalue  i-Evalue hmmfrom  hmm to    alifrom  ali to    envfrom  env to     acc
 ---   ------ ----- --------- --------- ------- -------    ------- -------    ------- -------    ----
   1 !   20.6   0.0   3.2e-07   0.00014      80     220 ..      84     231 ..      41     242 .. 0.80
   2 !   13.4   0.0   4.5e-05     0.019     326     418 ..     291     383 ..     271     398 .. 0.88

  Alignments for each domain:
  == domain 1    score: 20.6 bits;  conditional E-value: 3.2e-07
  BMAL1-aln  80 iekrrrdkmnsfidelaslvptcnamsrkldkltvlrmavqhmktlrga.tnpyteanykptflsddelkhl.ilraadgflfvvgcdrgkilfvsesvf 177
                  k+rrd++n  i++l  l+p  + +  +l +l v+ +    ++  r   t    + +     +s    + + i +a  gf+++v    gkil vs+   
   C15C8.2b  84 ASKQRRDQINVEIQKLRDLLPLSDLIKDRLFQLQVMSLGCIFIRKHRYQqTVLQPQLQMLQMQMSSPMPRGIdICKALRGFMLMVT-RSGKILHVSDNAS 182
                5799**********************************99999888865144444555555556655555443999******9996.67*********** PP

  BMAL1-aln 178 kilnysqndli..gqslfdylhpkdiakvkeqlss....sdtaprerli 220
                  l +s ++++  g+s++d +  +d   v+ +l+s    + t p er+ 
   C15C8.2b 183 EYLGHSVEEIMcqGDSIYDLVDGRDHGAVQAELASgppgAATFPEERVF 231
                *********9844669****************99833333567777765 PP

  == domain 2    score: 13.4 bits;  conditional E-value: 4.5e-05
  BMAL1-aln 326 pqpvngeirvksleyvsrhaidgkfvfvdqratailaylpqellgtscyeyfhqddighlaechrqvlqtrekittncykfkikdgsfitlrs 418
                p+ ++g    ++  + ++h +d kf   d  a+  l +  ++l g s y  +h + +  +a+ hr + q +e       +++  +g +i l +
   C15C8.2b 291 PENAEGMSTGNTHVFSTQHYLDMKFKEADTMASQHLGFSKEQLKGMSWYGMIHPNHVPEIAHKHRLLCQEKEGSVLALIRLQAANGEWIWLHT 383
                555555556666778899******************************************************999999999999999988765 PP

>> F47F6.1c  CE10706	WBGene00018572	locus:lin-42	status:Confirmed	UniProt:P91313	protein_id:CCD71437.1
   #    score  bias  c-Evalue  i-Evalue hmmfrom  hmm to    alifrom  ali to    envfrom  env to     acc
 ---   ------ ----- --------- --------- ------- -------    ------- -------    ------- -------    ----
   1 !   32.9   0.0   5.8e-11   2.5e-08     325     440 ..     154     271 ..     130     300 .. 0.86

  Alignments for each domain:
  == domain 1    score: 32.9 bits;  conditional E-value: 5.8e-11
  BMAL1-aln 325 vpqpvngeirvksleyvsrhaidgkfvfvdqratailaylpqellgtscyeyfhqddighlaechrqvlqtrekittncykfki..kdgsfitlrsrwfs 422
                  q      + +   ++++h+    +  +d  +   l  lp +l+g s   +++  d+  + ++h ++ ++r ki      +++  ++gs++  ++ w +
   F47F6.1c 154 SLQASHVSSNFHVFTFITKHSSTCALTHIDYASIPYLGLLPTDLIGKSLLAFVYSPDVHVVRQAHIDLHNSRGKIVKSIADLRLvaHNGSILRCQTEWSA 253
                55555555566677899**********************************************************9998776653389************ PP

  BMAL1-aln 423 flnpwtkeveyivstntv 440
                ++npwt+++e +v+   +
   F47F6.1c 254 YVNPWTRKMELVVARHRI 271
                ************987765 PP

>> F47F6.1b  CE37237	WBGene00018572	locus:lin-42	status:Confirmed	UniProt:Q65ZG8	protein_id:CCD71436.1
   #    score  bias  c-Evalue  i-Evalue hmmfrom  hmm to    alifrom  ali to    envfrom  env to     acc
 ---   ------ ----- --------- --------- ------- -------    ------- -------    ------- -------    ----
   1 !   32.1   0.0     1e-10   4.2e-08     325     440 ..     154     271 ..     130     297 .. 0.86

  Alignments for each domain:
  == domain 1    score: 32.1 bits;  conditional E-value: 1e-10
  BMAL1-aln 325 vpqpvngeirvksleyvsrhaidgkfvfvdqratailaylpqellgtscyeyfhqddighlaechrqvlqtrekittncykfki..kdgsfitlrsrwfs 422
                  q      + +   ++++h+    +  +d  +   l  lp +l+g s   +++  d+  + ++h ++ ++r ki      +++  ++gs++  ++ w +
   F47F6.1b 154 SLQASHVSSNFHVFTFITKHSSTCALTHIDYASIPYLGLLPTDLIGKSLLAFVYSPDVHVVRQAHIDLHNSRGKIVKSIADLRLvaHNGSILRCQTEWSA 253
                55555555566677899**********************************************************9998776653389************ PP

  BMAL1-aln 423 flnpwtkeveyivstntv 440
                ++npwt+++e +v+   +
   F47F6.1b 254 YVNPWTRKMELVVARHRI 271
                ************987665 PP

>> C41G7.5b  CE38293	WBGene00000096	locus:ahr-1	status:Confirmed	UniProt:O44712	protein_id:CAI79126.1
   #    score  bias  c-Evalue  i-Evalue hmmfrom  hmm to    alifrom  ali to    envfrom  env to     acc
 ---   ------ ----- --------- --------- ------- -------    ------- -------    ------- -------    ----
   1 ?    0.6   0.0      0.35   1.5e+02     106     123 ..      10      27 ..       2      36 .. 0.80
   2 !   21.1   0.0   2.1e-07     9e-05     148     215 ..      88     154 ..      79     160 .. 0.89
   3 !    6.0   0.0    0.0082       3.5     328     394 ..     233     298 ..     221     327 .. 0.87

  Alignments for each domain:
  == domain 1    score: 0.6 bits;  conditional E-value: 0.35
  BMAL1-aln 106 srkldkltvlrmavqhmk 123
                  +ldkl+vlr+av  ++
   C41G7.5b  10 ISRLDKLSVLRLAVSFLQ 27 
                457***********9875 PP

  == domain 2    score: 21.1 bits;  conditional E-value: 2.1e-07
  BMAL1-aln 148 khlilraadgflfvvgcdrgkilfvsesvfkilnysqndligqslfdylhpkdiakvkeqlsssdtap 215
                  + l++  gf++v+  d g i + se v + l + q d++ q ++d +h  d   +++ql s    p
   C41G7.5b  88 EEISLKSLGGFILVL-NDNGEIYYASENVENYLGFHQSDVLHQPVYDLIHSEDRDDIRQQLDSNFHIP 154
                567788899999877.69*******************************************9976655 PP

  == domain 3    score: 6.0 bits;  conditional E-value: 0.0082
  BMAL1-aln 328 pvngeirvksleyvsrhaidgkfvfvdqratailaylpqellgtscyeyfhqddighlaechrqvlq 394
                p   ++  + +   ++h +dg +v +dq+   +l    +  l    y+ +h +d   +ae+h++ ++
   C41G7.5b 233 PSTSDLASEDMILKTKHQLDGALVSMDQKVYEMLEID-ETDLPMPLYNLVHVEDAVCMAEAHKEAIK 298
                566778888899999****************999865.5567899*****************98776 PP

>> W02C12.3h  CE37725	WBGene00020930	locus:hlh-30	status:Confirmed	UniProt:Q5TYL0	protein_id:CCD70594.1
   #    score  bias  c-Evalue  i-Evalue hmmfrom  hmm to    alifrom  ali to    envfrom  env to     acc
 ---   ------ ----- --------- --------- ------- -------    ------- -------    ------- -------    ----
   1 !   22.3   0.2   9.1e-08   3.9e-05      11     127 ..      48     155 ..      20     175 .. 0.82

  Alignments for each domain:
  == domain 1    score: 22.3 bits;  conditional E-value: 9.1e-08
  BMAL1-aln  11 tisdfmspgptdllssslgtsgvdcnrkrkgsstdyqesmdtdkddphgrleytehqgriknareahsqiekrrrdkmnsfidelaslvptcnamsrkld 110
                ti + ms+   +++sss  ts++d ++     s    +    d+d p       e+  r +  ++ h  ie+rrr ++n  i el  ++p   +   kl+
  W02C12.3h  48 TIPNAMSNNFRQVVSSSAPTSSIDIEKMIGAVSNGGGN-SGGDND-P-------EDYYRDRRKKDIHNMIERRRRYNINDRIKELGQMLPKNTSEDMKLN 138
                78888999999999999999999987655444443333.333433.2.......33445667789*********************************** PP

  BMAL1-aln 111 kltvlrmavqhmktlrg 127
                k t+l+ + ++++ l+ 
  W02C12.3h 139 KGTILKASCDYIRVLQK 155
                ********999998875 PP

>> W02C12.3d  CE33713	WBGene00020930	locus:hlh-30	status:Confirmed	UniProt:Q86MJ4	protein_id:CCD70590.1
   #    score  bias  c-Evalue  i-Evalue hmmfrom  hmm to    alifrom  ali to    envfrom  env to     acc
 ---   ------ ----- --------- --------- ------- -------    ------- -------    ------- -------    ----
   1 !   21.7   0.2   1.4e-07   6.1e-05      11     127 ..     151     258 ..     119     277 .. 0.83

  Alignments for each domain:
  == domain 1    score: 21.7 bits;  conditional E-value: 1.4e-07
  BMAL1-aln  11 tisdfmspgptdllssslgtsgvdcnrkrkgsstdyqesmdtdkddphgrleytehqgriknareahsqiekrrrdkmnsfidelaslvptcnamsrkld 110
                ti + ms+   +++sss  ts++d ++     s    +    d+d p       e+  r +  ++ h  ie+rrr ++n  i el  ++p   +   kl+
  W02C12.3d 151 TIPNAMSNNFRQVVSSSAPTSSIDIEKMIGAVSNGGGN-SGGDND-P-------EDYYRDRRKKDIHNMIERRRRYNINDRIKELGQMLPKNTSEDMKLN 241
                78888999999999999999999987655444443333.333433.2.......33445667789*********************************** PP

  BMAL1-aln 111 kltvlrmavqhmktlrg 127
                k t+l+ + ++++ l+ 
  W02C12.3d 242 KGTILKASCDYIRVLQK 258
                ********999998865 PP

>> W02C12.3e  CE33714	WBGene00020930	locus:hlh-30	status:Confirmed	UniProt:Q86MJ3	protein_id:CCD70591.1
   #    score  bias  c-Evalue  i-Evalue hmmfrom  hmm to    alifrom  ali to    envfrom  env to     acc
 ---   ------ ----- --------- --------- ------- -------    ------- -------    ------- -------    ----
   1 !   21.7   0.3   1.5e-07   6.2e-05      11     127 ..     126     233 ..     100     252 .. 0.82

  Alignments for each domain:
  == domain 1    score: 21.7 bits;  conditional E-value: 1.5e-07
  BMAL1-aln  11 tisdfmspgptdllssslgtsgvdcnrkrkgsstdyqesmdtdkddphgrleytehqgriknareahsqiekrrrdkmnsfidelaslvptcnamsrkld 110
                ti + ms+   +++sss  ts++d ++     s    +    d+d p       e+  r +  ++ h  ie+rrr ++n  i el  ++p   +   kl+
  W02C12.3e 126 TIPNAMSNNFRQVVSSSAPTSSIDIEKMIGAVSNGGGN-SGGDND-P-------EDYYRDRRKKDIHNMIERRRRYNINDRIKELGQMLPKNTSEDMKLN 216
                78888999999999999999999987655444443333.333433.2.......33445667789*********************************** PP

  BMAL1-aln 111 kltvlrmavqhmktlrg 127
                k t+l+ + ++++ l+ 
  W02C12.3e 217 KGTILKASCDYIRVLQK 233
                ********999998865 PP

>> W02C12.3f  CE33715	WBGene00020930	locus:hlh-30	status:Confirmed	UniProt:Q86MJ2	protein_id:CCD70592.1
   #    score  bias  c-Evalue  i-Evalue hmmfrom  hmm to    alifrom  ali to    envfrom  env to     acc
 ---   ------ ----- --------- --------- ------- -------    ------- -------    ------- -------    ----
   1 !   21.7   0.2   1.5e-07   6.3e-05      11     127 ..     160     267 ..     142     286 .. 0.81

  Alignments for each domain:
  == domain 1    score: 21.7 bits;  conditional E-value: 1.5e-07
  BMAL1-aln  11 tisdfmspgptdllssslgtsgvdcnrkrkgsstdyqesmdtdkddphgrleytehqgriknareahsqiekrrrdkmnsfidelaslvptcnamsrkld 110
                ti + ms+   +++sss  ts++d ++     s    +    d+d p       e+  r +  ++ h  ie+rrr ++n  i el  ++p   +   kl+
  W02C12.3f 160 TIPNAMSNNFRQVVSSSAPTSSIDIEKMIGAVSNGGGN-SGGDND-P-------EDYYRDRRKKDIHNMIERRRRYNINDRIKELGQMLPKNTSEDMKLN 250
                78888999999999999999999987655444443333.333433.2.......33445667789*********************************** PP

  BMAL1-aln 111 kltvlrmavqhmktlrg 127
                k t+l+ + ++++ l+ 
  W02C12.3f 251 KGTILKASCDYIRVLQK 267
                ********999998865 PP

>> W02C12.3b  CE28499	WBGene00020930	locus:hlh-30	status:Confirmed	UniProt:Q95ZK5	protein_id:CCD70588.1
   #    score  bias  c-Evalue  i-Evalue hmmfrom  hmm to    alifrom  ali to    envfrom  env to     acc
 ---   ------ ----- --------- --------- ------- -------    ------- -------    ------- -------    ----
   1 !   21.5   0.2   1.6e-07   6.9e-05      11     127 ..     186     293 ..     168     312 .. 0.81

  Alignments for each domain:
  == domain 1    score: 21.5 bits;  conditional E-value: 1.6e-07
  BMAL1-aln  11 tisdfmspgptdllssslgtsgvdcnrkrkgsstdyqesmdtdkddphgrleytehqgriknareahsqiekrrrdkmnsfidelaslvptcnamsrkld 110
                ti + ms+   +++sss  ts++d ++     s    +    d+d p       e+  r +  ++ h  ie+rrr ++n  i el  ++p   +   kl+
  W02C12.3b 186 TIPNAMSNNFRQVVSSSAPTSSIDIEKMIGAVSNGGGN-SGGDND-P-------EDYYRDRRKKDIHNMIERRRRYNINDRIKELGQMLPKNTSEDMKLN 276
                78888999999999999999999987655444443333.333433.2.......33445667789*********************************** PP

  BMAL1-aln 111 kltvlrmavqhmktlrg 127
                k t+l+ + ++++ l+ 
  W02C12.3b 277 KGTILKASCDYIRVLQK 293
                ********999998865 PP

>> W02C12.3a  CE14416	WBGene00020930	locus:hlh-30	transcription factor	status:Confirmed	UniProt:P91527	protein_id:CCD705
   #    score  bias  c-Evalue  i-Evalue hmmfrom  hmm to    alifrom  ali to    envfrom  env to     acc
 ---   ------ ----- --------- --------- ------- -------    ------- -------    ------- -------    ----
   1 !   21.5   0.2   1.7e-07   7.1e-05      11     127 ..     185     292 ..     151     311 .. 0.83

  Alignments for each domain:
  == domain 1    score: 21.5 bits;  conditional E-value: 1.7e-07
  BMAL1-aln  11 tisdfmspgptdllssslgtsgvdcnrkrkgsstdyqesmdtdkddphgrleytehqgriknareahsqiekrrrdkmnsfidelaslvptcnamsrkld 110
                ti + ms+   +++sss  ts++d ++     s    +    d+d p       e+  r +  ++ h  ie+rrr ++n  i el  ++p   +   kl+
  W02C12.3a 185 TIPNAMSNNFRQVVSSSAPTSSIDIEKMIGAVSNGGGN-SGGDND-P-------EDYYRDRRKKDIHNMIERRRRYNINDRIKELGQMLPKNTSEDMKLN 275
                78888999999999999999999987655444443333.333433.2.......33445667789*********************************** PP

  BMAL1-aln 111 kltvlrmavqhmktlrg 127
                k t+l+ + ++++ l+ 
  W02C12.3a 276 KGTILKASCDYIRVLQK 292
                ********999998865 PP

>> W02C12.3c  CE33712	WBGene00020930	locus:hlh-30	status:Confirmed	UniProt:Q86MJ5	protein_id:CCD70589.1
   #    score  bias  c-Evalue  i-Evalue hmmfrom  hmm to    alifrom  ali to    envfrom  env to     acc
 ---   ------ ----- --------- --------- ------- -------    ------- -------    ------- -------    ----
   1 !   21.3   0.2   1.9e-07     8e-05      11     127 ..     211     318 ..     180     337 .. 0.83

  Alignments for each domain:
  == domain 1    score: 21.3 bits;  conditional E-value: 1.9e-07
  BMAL1-aln  11 tisdfmspgptdllssslgtsgvdcnrkrkgsstdyqesmdtdkddphgrleytehqgriknareahsqiekrrrdkmnsfidelaslvptcnamsrkld 110
                ti + ms+   +++sss  ts++d ++     s    +    d+d p       e+  r +  ++ h  ie+rrr ++n  i el  ++p   +   kl+
  W02C12.3c 211 TIPNAMSNNFRQVVSSSAPTSSIDIEKMIGAVSNGGGN-SGGDND-P-------EDYYRDRRKKDIHNMIERRRRYNINDRIKELGQMLPKNTSEDMKLN 301
                78888999999999999999999987655444443333.333333.2.......33445667789*********************************** PP

  BMAL1-aln 111 kltvlrmavqhmktlrg 127
                k t+l+ + ++++ l+ 
  W02C12.3c 302 KGTILKASCDYIRVLQK 318
                ********999998865 PP

>> W02C12.3g  CE33716	WBGene00020930	locus:hlh-30	status:Confirmed	UniProt:Q86MJ1	protein_id:CCD70593.1
   #    score  bias  c-Evalue  i-Evalue hmmfrom  hmm to    alifrom  ali to    envfrom  env to     acc
 ---   ------ ----- --------- --------- ------- -------    ------- -------    ------- -------    ----
   1 !   21.1   0.6   2.2e-07   9.5e-05      11     126 ..     185     291 ..     177     307 .. 0.80

  Alignments for each domain:
  == domain 1    score: 21.1 bits;  conditional E-value: 2.2e-07
  BMAL1-aln  11 tisdfmspgptdllssslgtsgvdcnrkrkgsstdyqesmdtdkddphgrleytehqgriknareahsqiekrrrdkmnsfidelaslvptcnamsrkld 110
                ti + ms+   +++sss  ts++d ++     s    +    d+d p       e+  r +  ++ h  ie+rrr ++n  i el  ++p   +   kl+
  W02C12.3g 185 TIPNAMSNNFRQVVSSSAPTSSIDIEKMIGAVSNGGGN-SGGDND-P-------EDYYRDRRKKDIHNMIERRRRYNINDRIKELGQMLPKNTSEDMKLN 275
                78888999999999999999999987655444443333.333433.2.......33445667789*********************************** PP

  BMAL1-aln 111 kltvlrmavqhmktlr 126
                k t+l+ + ++++ l+
  W02C12.3g 276 KGTILKASCDYIRVLQ 291
                ********99999886 PP

>> T19B10.11  CE16417	WBGene00003509	locus:mxl-1	Helix-loop-helix DNA-binding domain	status:Confirmed	UniProt:P90982	pro
   #    score  bias  c-Evalue  i-Evalue hmmfrom  hmm to    alifrom  ali to    envfrom  env to     acc
 ---   ------ ----- --------- --------- ------- -------    ------- -------    ------- -------    ----
   1 !   20.9   0.2   2.4e-07    0.0001      52     122 ..       6      79 ..       2     103 .. 0.87

  Alignments for each domain:
  == domain 1    score: 20.9 bits;  conditional E-value: 2.4e-07
  BMAL1-aln  52 tdkddphgrleytehqgri...knareahsqiekrrrdkmnsfidelaslvptcnamsrkldkltvlrmavqhm 122
                   dd+ g     eh g     + are h  +e+rrrd+++ +   l  +vp +n    +  +  +l+ a++ +
  T19B10.11   6 DLEDDQTGHCGSGEHSGPFdpkRHAREQHNALERRRRDNIKDMYTSLREVVPDANGERVQASRAVILKKAIESI 79 
                55799999999999*9976443799*******************************999999999999998776 PP

>> Y39A3CR.6  CE29998	WBGene00021446	locus:hlh-33	status:Partially_confirmed	UniProt:Q9N410	protein_id:CCD62167.1
   #    score  bias  c-Evalue  i-Evalue hmmfrom  hmm to    alifrom  ali to    envfrom  env to     acc
 ---   ------ ----- --------- --------- ------- -------    ------- -------    ------- -------    ----
   1 !   17.4   0.1   2.9e-06    0.0012      72     151 ..      19      96 ..       6     146 .. 0.81

  Alignments for each domain:
  == domain 1    score: 17.4 bits;  conditional E-value: 2.9e-06
  BMAL1-aln  72 nareahsqiekrrrdkmnsfidelaslvptcnamsrkldkltvlrmavqhmktlrgatnpyteanykptflsddelkhli 151
                + re+ s+ ekrrr+ mn +i e+++l+p  +  + kl ++      +++   +  + +   +++ykp +lsd  ++  i
  Y39A3CR.6  19 QKRETRSKHEKRRREEMNEVICEMSTLLPE-DIRAHKLRRVDQKPRQLDKCFIIGSTVDIIRNSDYKPPLLSDPLVQD-I 96 
                569**************************7.5677888888877777777777777778888999***9999865554.3 PP

>> T14F9.5  CE33318	WBGene00003018	locus:lin-32	hlh transcription factor	status:Confirmed	UniProt:Q10574	protein_id:CCD6
   #    score  bias  c-Evalue  i-Evalue hmmfrom  hmm to    alifrom  ali to    envfrom  env to     acc
 ---   ------ ----- --------- --------- ------- -------    ------- -------    ------- -------    ----
   1 !   16.0   0.0   7.9e-06    0.0034      52     126 ..      51     125 ..      21     138 .. 0.81

  Alignments for each domain:
  == domain 1    score: 16.0 bits;  conditional E-value: 7.9e-06
  BMAL1-aln  52 tdkddphgrley.tehqgriknareahsqiekrrrdkmnsfidelaslvptcnamsrkldkltvlrmavqhmktlr 126
                  kdd++    y t     ++  r a  + e+rr + +n   del  ++p  ++  +kl k+  l+ma +++  l 
    T14F9.5  51 GGKDDKKKCRRYkTPSPQLLRMRRSAANERERRRMNTLNVAYDELREVLPEIDS-GKKLSKFETLQMAQKYIECLS 125
                4688877666661455666788899999***********************986.79***********99998875 PP

>> T19E7.2b  CE31238	WBGene00004804	locus:skn-1	status:Confirmed	UniProt:P34707	protein_id:CCD62213.1
   #    score  bias  c-Evalue  i-Evalue hmmfrom  hmm to    alifrom  ali to    envfrom  env to     acc
 ---   ------ ----- --------- --------- ------- -------    ------- -------    ------- -------    ----
   1 ?   12.6   0.2   8.2e-05     0.035     177     292 ..      78     192 ..      67     225 .. 0.82

  Alignments for each domain:
  == domain 1    score: 12.6 bits;  conditional E-value: 8.2e-05
  BMAL1-aln 177 fkilnysqndligqslfdylhpkdiakvkeqlsssdtaprerlidaktglpvktditpgpsrlcsgarrsffcrmkcnrpsvkvedkdfpstcskkkadr 276
                f   ny+   +  +sl   +   +i        s+  +p   li   +g   +t+ +pg   + + a +s+f   + +r s      d +stcs+  ++ 
   T19E7.2b  78 FPTSNYAYIGMQNDSLQAVVSNGQIDY-DHSYQSTGQTPLSPLIIGSSGRQQQTQTSPGSVTVTATATQSLFDPYHSQRHSFSDCTTDSSSTCSRLSSES 176
                555555555555566655555555543.44556777789999********************************************************99 PP

  BMAL1-aln 277 ksfctihstgylkswp 292
                  +++  stg  +s  
   T19E7.2b 177 PRYTSESSTGTHESRF 192
                9999999999887765 PP

>> T19E7.2c  CE31239	WBGene00004804	locus:skn-1	status:Confirmed	UniProt:P34707	protein_id:CCD62214.1
   #    score  bias  c-Evalue  i-Evalue hmmfrom  hmm to    alifrom  ali to    envfrom  env to     acc
 ---   ------ ----- --------- --------- ------- -------    ------- -------    ------- -------    ----
   1 ?   11.6   0.2   0.00016      0.07     174     292 ..     298     415 ..     293     445 .. 0.84

  Alignments for each domain:
  == domain 1    score: 11.6 bits;  conditional E-value: 0.00016
  BMAL1-aln 174 esvfkilnysqndligqslfdylhpkdiakvkeqlsssdtaprerlidaktglpvktditpgpsrlcsgarrsffcrmkcnrpsvkvedkdfpstcskkk 273
                + vf   ny+   +  +sl   +   +i        s+  +p   li   +g   +t+ +pg   + + a +s+f   + +r s      d +stcs+  
   T19E7.2c 298 NDVFPTSNYAYIGMQNDSLQAVVSNGQIDY-DHSYQSTGQTPLSPLIIGSSGRQQQTQTSPGSVTVTATATQSLFDPYHSQRHSFSDCTTDSSSTCSRLS 396
                566777777777777777777666666654.44566777889999******************************************************* PP

  BMAL1-aln 274 adrksfctihstgylkswp 292
                ++   +++  stg  +s  
   T19E7.2c 397 SESPRYTSESSTGTHESRF 415
                9999999999999877755 PP

>> F38A6.3c  CE32019	WBGene00001851	locus:hif-1	status:Confirmed	UniProt:Q8I4D0	protein_id:CAD54167.1
   #    score  bias  c-Evalue  i-Evalue hmmfrom  hmm to    alifrom  ali to    envfrom  env to     acc
 ---   ------ ----- --------- --------- ------- -------    ------- -------    ------- -------    ----
   1 ?   11.6   0.0   0.00017     0.072     341     405 ..      21      84 ..      15     115 .. 0.67

  Alignments for each domain:
  == domain 1    score: 11.6 bits;  conditional E-value: 0.00017
  BMAL1-aln 341 vsrhaidgkfvfvdqratailaylpqellgtscyeyfhqddighlaechrqvlqtrekittncyk 405
                 +rh+ d ++ fv ++   il    + l+gts ye +h  d+  +++  ++ l ++ +i t  y+
   F38A6.3c  21 TTRHTCDMRITFVSDKFNYILKSELKTLMGTSFYELVHPADMMIVSKSMKE-LFAKGHIRTPYYR 84 
                567777777777777777777777777777777777777776666555544.3344455554444 PP

>> T19E7.2a  CE27591	WBGene00004804	locus:skn-1	status:Confirmed	UniProt:P34707	protein_id:CCD62212.1
   #    score  bias  c-Evalue  i-Evalue hmmfrom  hmm to    alifrom  ali to    envfrom  env to     acc
 ---   ------ ----- --------- --------- ------- -------    ------- -------    ------- -------    ----
   1 ?   11.2   0.2   0.00021      0.09     174     292 ..     388     505 ..     383     535 .. 0.84

  Alignments for each domain:
  == domain 1    score: 11.2 bits;  conditional E-value: 0.00021
  BMAL1-aln 174 esvfkilnysqndligqslfdylhpkdiakvkeqlsssdtaprerlidaktglpvktditpgpsrlcsgarrsffcrmkcnrpsvkvedkdfpstcskkk 273
                + vf   ny+   +  +sl   +   +i        s+  +p   li   +g   +t+ +pg   + + a +s+f   + +r s      d +stcs+  
   T19E7.2a 388 NDVFPTSNYAYIGMQNDSLQAVVSNGQIDY-DHSYQSTGQTPLSPLIIGSSGRQQQTQTSPGSVTVTATATQSLFDPYHSQRHSFSDCTTDSSSTCSRLS 486
                566777777777777777777666666654.44566777889999******************************************************* PP

  BMAL1-aln 274 adrksfctihstgylkswp 292
                ++   +++  stg  +s  
   T19E7.2a 487 SESPRYTSESSTGTHESRF 505
                9999999999999877755 PP

>> F38C2.8  CE40561	WBGene00009540	locus:hlh-31	status:Predicted	UniProt:Q86D08	protein_id:CAD89743.2
   #    score  bias  c-Evalue  i-Evalue hmmfrom  hmm to    alifrom  ali to    envfrom  env to     acc
 ---   ------ ----- --------- --------- ------- -------    ------- -------    ------- -------    ----
   1 ?   11.1   0.2   0.00023     0.099       3     123 ..      10     126 ..       8     136 .. 0.75

  Alignments for each domain:
  == domain 1    score: 11.1 bits;  conditional E-value: 0.00023
  BMAL1-aln   3 dqrmdisstisdfmspgptdllssslgtsgvdcnrkrkgsstdyqesmdtdkddphgrleytehqgriknareahsqiekrrr.dkmnsfidelaslvpt 101
                dq+++i+  +  fms+  +d  s+    +g+d  r++       q  + ++     g l    ++g++ + +   s++ kr r   +n  +d+l +++p 
    F38C2.8  10 DQKVQITEILQIFMSAREND--SGKWKDCGLDMIRNKINEKYMAQSGLGSQ-VKLSGLL---SKDGKLSSRKMKSSKLLKRCRmHDLNEALDDLRAVIPY 103
                78888888888888877777..77778888888777766655555555443.3344444...578999999999999999865278*************9 PP

  BMAL1-aln 102 cnams.rkldkltvlrmavqhmk 123
                +   s rkl k++ l +a +h+ 
    F38C2.8 104 AHGGSvRKLSKIATLLLAKNHII 126
                886554************99974 PP

>> R03E9.1  CE04784	WBGene00003163	locus:mdl-1	human Max-interacting bHLH-Zip protein	status:Confirmed	UniProt:Q21663	pr
   #    score  bias  c-Evalue  i-Evalue hmmfrom  hmm to    alifrom  ali to    envfrom  env to     acc
 ---   ------ ----- --------- --------- ------- -------    ------- -------    ------- -------    ----
   1 ?   10.7   0.2    0.0003      0.13      70     126 ..      93     148 ..      63     168 .. 0.87

  Alignments for each domain:
  == domain 1    score: 10.7 bits;  conditional E-value: 0.0003
  BMAL1-aln  70 iknareahsqiekrrrdkmnsfidelaslvptcnamsrkldkltvlrmavqhmktlr 126
                 k +r ah ++ek rr ++   ++ l  lvp +   +r+   l++l  a +h+  l+
    R03E9.1  93 SKHSRTAHNELEKTRRANLRGCLETLKMLVPCVSDATRN-TTLALLTRARDHIIELQ 148
                5889***************************88777775.57888888888887766 PP

>> C43H6.8  CE06959	WBGene00001959	locus:hlh-15	status:Partially_confirmed	UniProt:Q18590	protein_id:CCD67185.1
   #    score  bias  c-Evalue  i-Evalue hmmfrom  hmm to    alifrom  ali to    envfrom  env to     acc
 ---   ------ ----- --------- --------- ------- -------    ------- -------    ------- -------    ----
   1 ?   10.4   0.0   0.00037      0.16      58     123 ..      15      82 ..       4      87 .. 0.79

  Alignments for each domain:
  == domain 1    score: 10.4 bits;  conditional E-value: 0.00037
  BMAL1-aln  58 hgrleytehqgrikna...reahsqiekrrrdkmnsfidelaslvptcnamsrkldkltvlrmavqhmk 123
                + +l  +e++ r + +   r+ h+  e+ r + +n    +l +l+pt   + +kl k+ +lr+++ ++ 
    C43H6.8  15 YRKLSKAERRKRRRATpkyRNLHATRERIRVESFNMAFSQLRALLPTLP-VEKKLSKIEILRFSIAYIS 82 
                5567777777766643333999*************************85.789**********998775 PP

>> C44C10.8  CE05415	WBGene00001981	locus:hnd-1	Helix-loop-helix DNA-binding domain	status:Confirmed	UniProt:Q18612	prot
   #    score  bias  c-Evalue  i-Evalue hmmfrom  hmm to    alifrom  ali to    envfrom  env to     acc
 ---   ------ ----- --------- --------- ------- -------    ------- -------    ------- -------    ----
   1 ?    9.9   0.1   0.00055      0.23      71     127 ..      22      82 ..       6     104 .. 0.76

  Alignments for each domain:
  == domain 1    score: 9.9 bits;  conditional E-value: 0.00055
  BMAL1-aln  71 knareahsqiekrrrdkmnsfidelaslvptcnamsrk.ldkltvlrmavq...hmktlrg 127
                k+ +e   + e+rr + +ns  + l   +p  ++  rk l k+  lr+a+q   h+k l g
   C44C10.8  22 KSRKEKSREKEHRRAQCINSAFEILQQHIPYLKSEERKsLPKIKTLRLAMQyidHLKKLLG 82 
                44455555678999999*****************9998799********983334555544 PP

>> B0212.5  CE20445	WBGene00003889	locus:osm-9	olfacory channel	status:Confirmed	UniProt:O17469	protein_id:CCD61335.1
   #    score  bias  c-Evalue  i-Evalue hmmfrom  hmm to    alifrom  ali to    envfrom  env to     acc
 ---   ------ ----- --------- --------- ------- -------    ------- -------    ------- -------    ----
   1 ?    9.4   0.0   0.00078      0.33     477     547 ..     288     365 ..     265     375 .. 0.76

  Alignments for each domain:
  == domain 1    score: 9.4 bits;  conditional E-value: 0.00078
  BMAL1-aln 477 thptvpgipggtr.agagkigr.miaeeimeihrir..gsspsscgssplnitstpppdasspgg...kkilnggtpd 547
                + p v    g t  + a k+gr  i ee++ei ++     s  +c + pln   t  pd s+        ++ng tp+
    B0212.5 288 ADPHVVNHAGFTPlTLATKLGRkQIFEEMLEIMKVEfwRFSDMTCSAYPLNTLDTIQPDGSTNYDsalMTVINGSTPE 365
                5555555566554145899*984599******998622467889****************987551115678999996 PP

>> F40G9.11  CE19858	WBGene00003510	locus:mxl-2	status:Confirmed	UniProt:Q9TZ70	protein_id:CCD70935.1
   #    score  bias  c-Evalue  i-Evalue hmmfrom  hmm to    alifrom  ali to    envfrom  env to     acc
 ---   ------ ----- --------- --------- ------- -------    ------- -------    ------- -------    ----
   1 ?    6.6   0.1    0.0054       2.3      74     127 ..      49     103 ..       5     111 .. 0.86
   2 ?    0.6   0.0      0.36   1.5e+02     365     416 ..     149     200 ..     136     203 .. 0.81

  Alignments for each domain:
  == domain 1    score: 6.6 bits;  conditional E-value: 0.0054
  BMAL1-aln  74 reahsqiekrrrdkmnsfidelaslvp.tcnamsrkldkltvlrmavqhmktlrg 127
                + +h + e++rr+ +ns   +l  l+p t  ++  k  + ++l  a + m  l+ 
   F40G9.11  49 KATHLRCERQRREAINSGYSDLKDLIPqTTTSLGCKTTNAAILFRACDFMSQLKT 103
                457999********************95667899999999999999999988875 PP

  == domain 2    score: 0.6 bits;  conditional E-value: 0.36
  BMAL1-aln 365 pqellgtscyeyf.hqddighlaechrqvlqtrekittncykfkikdgsfitl 416
                 q  l   c+  f  q d    a   r +l   e ++ n+  fk   g ++t+
   F40G9.11 149 LQL-LLDDCFTSFsSQVDFTTYATITRTLLSWVESLAPNAEPFKSTAGKMVTM 200
                444.4456776552699******************************999986 PP

>> Y47D3B.7  CE19180	WBGene00004735	locus:sbp-1	Helix-loop-helix DNA-binding domain	status:Partially_confirmed	UniProt:Q
   #    score  bias  c-Evalue  i-Evalue hmmfrom  hmm to    alifrom  ali to    envfrom  env to     acc
 ---   ------ ----- --------- --------- ------- -------    ------- -------    ------- -------    ----
   1 ?    8.5   0.5    0.0014      0.61      36     124 ..     310     404 ..     284     412 .. 0.69

  Alignments for each domain:
  == domain 1    score: 8.5 bits;  conditional E-value: 0.0014
  BMAL1-aln  36 nrkrkgsstdyqesm..dtdkddphgrleytehqgri......k.nareahsqiekrrrdkmnsfidelaslvptcnamsrkldkltvlrmavqhmkt 124
                  k k +    qe+   d d dd+      t  qg        k + r ah  iek+ r  +n  i++l  l+   +    kl k + lr a++h+  
   Y47D3B.7 310 RSKEKAAKIVIQETAegDEDEDDEDSDSGETMSQGTTiivrrpKtERRTAHNLIEKKYRCSINDRIQQLKVLLCGDE---AKLSKSATLRRAIEHIEE 404
                4567777777887762244556666666666677742122222324578********************99986554...59*************975 PP

>> Y54G2A.1  CE26703	WBGene00003008	locus:lin-22	status:Confirmed	UniProt:O16853	protein_id:CCD83486.1
   #    score  bias  c-Evalue  i-Evalue hmmfrom  hmm to    alifrom  ali to    envfrom  env to     acc
 ---   ------ ----- --------- --------- ------- -------    ------- -------    ------- -------    ----
   1 ?    8.5   0.0    0.0014      0.59      77     129 ..      26      82 ..       9      95 .. 0.74

  Alignments for each domain:
  == domain 1    score: 8.5 bits;  conditional E-value: 0.0014
  BMAL1-aln  77 hsqiekrrrdkmnsfidelaslvp...tcnam.srkldkltvlrmavqhmktlrgat 129
                +  +ek+rr ++n  + +l  ++      n++   k +k  +l mav++++ lr a 
   Y54G2A.1  26 KPLMEKKRRARINKSLSQLKQILIqdeHKNSIqHSKWEKADILEMAVEYLQQLRSAQ 82 
                3469**********99999887641213455514699*****************985 PP

>> T24C2.2  CE03716	WBGene00011981	status:Partially_confirmed	UniProt:Q22725	protein_id:CAA92200.1
   #    score  bias  c-Evalue  i-Evalue hmmfrom  hmm to    alifrom  ali to    envfrom  env to     acc
 ---   ------ ----- --------- --------- ------- -------    ------- -------    ------- -------    ----
   1 ?    3.4   0.1      0.05        21     330     401 ..      17      93 ..       4     112 .. 0.73
   2 ?    4.6   0.1     0.022       9.3     252     306 ..     144     200 ..     125     206 .. 0.63

  Alignments for each domain:
  == domain 1    score: 3.4 bits;  conditional E-value: 0.05
  BMAL1-aln 330 ngeir.v.ksl.eyvsrhaidgkfvfvdqratailay..lpqellgtscyeyfhqddighlaechrqvlqtrekitt 401
                ng ++ v  s+ +y s +  +  +++ ++  tail    l q+ + ts++  +  dd   l e ++  ++   k++ 
    T24C2.2  17 NGAVKkVtDSVeNYNSENRFERTIIVANDNKTAILLIlrLKQDGVKTSVFTNYLADDEIVLGEQKKAFVEGAHKVAV 93 
                5555422133415888888898999999999999876226899999****988888888899988888888777754 PP

  == domain 2    score: 4.6 bits;  conditional E-value: 0.022
  BMAL1-aln 252 kcnrpsvkvedkdf.pstcskkkadrksfctihstgylks.wpptkmgldednepdn 306
                     svkve+k   +s  s k+     +++i+     k   p   mg+de +e d+
    T24C2.2 144 ESYEVSVKVEEKPAeASKPSPKRKCSFDIYSIKPNKQGKFvIPAEYMGFDESAEDDE 200
                456789*****95413444544444555566665555554257778*****999886 PP

>> T25C12.4  CE38556	WBGene00044284	locus:spp-21	status:Partially_confirmed	UniProt:Q52GZ2	protein_id:CAI91169.1
   #    score  bias  c-Evalue  i-Evalue hmmfrom  hmm to    alifrom  ali to    envfrom  env to     acc
 ---   ------ ----- --------- --------- ------- -------    ------- -------    ------- -------    ----
   1 ?    8.2   0.0    0.0017      0.73     341     392 ..       8      62 ..       1      84 [. 0.83

  Alignments for each domain:
  == domain 1    score: 8.2 bits;  conditional E-value: 0.0017
  BMAL1-aln 341 vsrhaidgkfvfvdqratailaylpqellgts...cyeyfhqddighlaechrqv 392
                v+  ai   +vf +qra+a  ++l +  + t+   + e fh  +   laec++++
   T25C12.4   8 VAVVAIATALVFPEQRASAFDCFLCRLAVKTAdpfVDEEFHIAEDKFLAECKKEL 62 
                677899**************9999998888764446899************9864 PP

>> C17C3.8  CE04028	WBGene00001965	locus:hlh-26	status:Confirmed	UniProt:Q18053	protein_id:CCD64839.1
   #    score  bias  c-Evalue  i-Evalue hmmfrom  hmm to    alifrom  ali to    envfrom  env to     acc
 ---   ------ ----- --------- --------- ------- -------    ------- -------    ------- -------    ----
   1 ?    5.0   0.1     0.016       6.8      77     120 ..      19      60 ..      12      72 .. 0.83
   2 ?    3.0   0.1     0.064        27      63     127 ..      72     137 ..      66     145 .. 0.81

  Alignments for each domain:
  == domain 1    score: 5.0 bits;  conditional E-value: 0.016
  BMAL1-aln  77 hsqiekrrrdkmnsfidelaslvptcnamsrkldkltvlrmavq 120
                 s+ ek+rrd  n +++e+  +v      s kl k  vl   v+
    C17C3.8  19 RSETEKQRRDDTNDLLNEFKKIVQKS--ESEKLSKEEVLFRIVK 60 
                5899******************9865..5889999888866665 PP

  == domain 2    score: 3.0 bits;  conditional E-value: 0.064
  BMAL1-aln  63 ytehqgriknareahsqiekrrrdkmnsfidelaslvptcnam.srkldkltvlrmavqhmktlrg 127
                ++   g i++ ++ +s+ e+ rr+k  +   el  ++   n   s  +dk+  l++    +  +rg
    C17C3.8  72 FSTSPGPIRSIKKIKSDREQVRRNKRVAAYRELRKFIALNNLSsSEEIDKMENLKVLEIIFEVIRG 137
                56678999*****************************99886515789999888876666666666 PP

>> K02F3.4  CE23848	WBGene00019327	locus:zip-2	status:Confirmed	UniProt:Q21148	protein_id:CCD61873.1
   #    score  bias  c-Evalue  i-Evalue hmmfrom  hmm to    alifrom  ali to    envfrom  env to     acc
 ---   ------ ----- --------- --------- ------- -------    ------- -------    ------- -------    ----
   1 ?    7.3   1.4    0.0033       1.4      23      85 ..     216     282 ..     203     297 .. 0.79

  Alignments for each domain:
  == domain 1    score: 7.3 bits;  conditional E-value: 0.0033
  BMAL1-aln  23 llssslgtsgvdcnrkrkgsstdyqesmd....tdkddphgrleytehqgriknareahsqiekrrr 85 
                + sss +t      r rk ss   + s d     dk++   +    ++q +i++++e   ++ekr+ 
    K02F3.4 216 IQSSSSSTVETTITRGRKTSSVSSDSSSDyrhkRDKNNLASQKSRQKRQAKIRESKEERERLEKRKV 282
                668899999999999***999988888773222466666777788889999************9975 PP

>> C07H6.4  CE00755	WBGene00015581	Probable RNA binding protein	status:Partially_confirmed	UniProt:Q95YF1	protein_id:CCD
   #    score  bias  c-Evalue  i-Evalue hmmfrom  hmm to    alifrom  ali to    envfrom  env to     acc
 ---   ------ ----- --------- --------- ------- -------    ------- -------    ------- -------    ----
   1 ?    6.6   3.8    0.0055       2.3      34      96 ..     475     538 ..     471     550 .. 0.85

  Alignments for each domain:
  == domain 1    score: 6.6 bits;  conditional E-value: 0.0055
  BMAL1-aln  34 dcnrkrkgsstdyqesmdtdkddphgrl.eytehqgriknareahsqiekrrrdkmnsfidela 96 
                d  ++r g s+  +   d++k++ + r  e  e++ r kn ++   ++  +rrdk++++i el+
    C07H6.4 475 DGGQRRGGESSKNRRNSDAEKEERKMRReEEKERKRREKNEKKRNNRMSDKRRDKLETLIRELT 538
                55678999999999999****99987661567899999***********************997 PP

>> R05A10.1b  CE46761	WBGene00011018	status:Confirmed
   #    score  bias  c-Evalue  i-Evalue hmmfrom  hmm to    alifrom  ali to    envfrom  env to     acc
 ---   ------ ----- --------- --------- ------- -------    ------- -------    ------- -------    ----
   1 ?    6.6   1.5    0.0054       2.3     488     557 ..     200     267 ..     187     277 .. 0.83

  Alignments for each domain:
  == domain 1    score: 6.6 bits;  conditional E-value: 0.0054
  BMAL1-aln 488 tragagkigrmiaeeimeihrirgsspsscgssplnitstpppdasspggkkilnggtpdipssgllpgq 557
                   gag +g +i  e+m   +i g   ss g s    +s  p  +ssp   ki+   t   +   + +g+
  R05A10.1b 200 GFKGAG-VGSVIGVEMMPADQI-GKPLSSKGNSAHSSSSMSPSSSSSPSSSKIIGTQTVGASLQTIKSGD 267
                445666.899*********999.788999************************98888777766666665 PP

>> F38C2.2  CE42757	WBGene00001961	locus:hlh-17	Helix-loop-helix DNA-binding domain (2 domains)	status:Confirmed	UniProt
   #    score  bias  c-Evalue  i-Evalue hmmfrom  hmm to    alifrom  ali to    envfrom  env to     acc
 ---   ------ ----- --------- --------- ------- -------    ------- -------    ------- -------    ----
   1 ?    6.8   0.0    0.0047         2      81     123 ..      23      66 ..      14      77 .. 0.82

  Alignments for each domain:
  == domain 1    score: 6.8 bits;  conditional E-value: 0.0047
  BMAL1-aln  81 ekrrrdkmnsfidelaslvptcnams.rkldkltvlrmavqhmk 123
                e+ r   +n  +d+l +++p +   s rkl k++ l +a +h+ 
    F38C2.2  23 ERCRMHDLNEALDDLRAVIPYAHGGSvRKLSKIATLLLAKNHII 66 
                5667788999**********9886554************99975 PP

>> Y105C5B.29  CE35055	WBGene00013665	locus:hlh-32	status:Confirmed	UniProt:Q7YWS9	protein_id:CAE17962.1
   #    score  bias  c-Evalue  i-Evalue hmmfrom  hmm to    alifrom  ali to    envfrom  env to     acc
 ---   ------ ----- --------- --------- ------- -------    ------- -------    ------- -------    ----
   1 ?    6.7   0.0    0.0051       2.2      81     123 ..      23      66 ..      14      77 .. 0.82

  Alignments for each domain:
  == domain 1    score: 6.7 bits;  conditional E-value: 0.0051
   BMAL1-aln  81 ekrrrdkmnsfidelaslvptcnams.rkldkltvlrmavqhmk 123
                 e+ r   +n  +d+l +++p +   s rkl k++ l +a +h+ 
  Y105C5B.29  23 ERCRMHDLNEALDDLRAVIPYAHGGSvRKLSKIATLLLAKNHII 66 
                 5667788999**********9886554************99975 PP

>> DY3.3  CE43245	WBGene00001960	locus:hlh-16	Helix-loop-helix DNA-binding domain	status:Confirmed	UniProt:O45320	protei
   #    score  bias  c-Evalue  i-Evalue hmmfrom  hmm to    alifrom  ali to    envfrom  env to     acc
 ---   ------ ----- --------- --------- ------- -------    ------- -------    ------- -------    ----
   1 ?    6.5   0.1    0.0056       2.4      74     130 ..      42      99 ..      10     118 .. 0.73

  Alignments for each domain:
  == domain 1    score: 6.5 bits;  conditional E-value: 0.0056
  BMAL1-aln  74 reahsqiekrrrdkmnsfidelaslvptcn.amsrkldkltvlrmavqhmktlrgatn 130
                r++    e+rr   +n   + l   +p  n a sr++ k   l +a + +k l  a  
      DY3.3  42 RNSINSRERRRMHELNDEFETLRECLPYPNeANSRRMSKANTLLLASNWIKQLANANH 99 
                333344455555666666666666678766489*******************998865 PP

>> R05A10.1a  CE46731	WBGene00011018	status:Partially_confirmed
   #    score  bias  c-Evalue  i-Evalue hmmfrom  hmm to    alifrom  ali to    envfrom  env to     acc
 ---   ------ ----- --------- --------- ------- -------    ------- -------    ------- -------    ----
   1 ?    5.8   1.5    0.0095       4.1     488     557 ..     200     267 ..     187     276 .. 0.83

  Alignments for each domain:
  == domain 1    score: 5.8 bits;  conditional E-value: 0.0095
  BMAL1-aln 488 tragagkigrmiaeeimeihrirgsspsscgssplnitstpppdasspggkkilnggtpdipssgllpgq 557
                   gag +g +i  e+m   +i g   ss g s    +s  p  +ssp   ki+   t   +   + +g+
  R05A10.1a 200 GFKGAG-VGSVIGVEMMPADQI-GKPLSSKGNSAHSSSSMSPSSSSSPSSSKIIGTQTVGASLQTIKSGD 267
                445666.899*********999.788999************************98888777666666665 PP

>> Y7A5A.3  CE38664	WBGene00012409	status:Partially_confirmed	UniProt:Q9XVZ0	protein_id:CAA22464.2
   #    score  bias  c-Evalue  i-Evalue hmmfrom  hmm to    alifrom  ali to    envfrom  env to     acc
 ---   ------ ----- --------- --------- ------- -------    ------- -------    ------- -------    ----
   1 ?    5.7   0.0    0.0099       4.2     344     412 ..     119     193 ..      99     211 .. 0.74

  Alignments for each domain:
  == domain 1    score: 5.7 bits;  conditional E-value: 0.0099
  BMAL1-aln 344 haidgkfvfvdqra....tailaylpqe..llgtscyeyfhqddighlaechrqvlqtrekittncykfkikdgs 412
                 ai   ++f  +++    +  + y+p    l  tsc + ++ d i  + + h +   +  ++ tn y +k+  g 
    Y7A5A.3 119 SAISEDVIFFSNKTniftSQYFGYVPVTlsLHATSCTNQIKTDKITDIPKQHSNKNGACVQVHTNMYPIKVATGM 193
                566666666655541111234678887511679*************************************99885 PP

>> T24B8.6  CE42887	WBGene00001950	locus:hlh-3	helix-loop-helix protein	status:Confirmed	UniProt:Q22717	protein_id:CAA92
   #    score  bias  c-Evalue  i-Evalue hmmfrom  hmm to    alifrom  ali to    envfrom  env to     acc
 ---   ------ ----- --------- --------- ------- -------    ------- -------    ------- -------    ----
   1 ?    5.3   0.1     0.013       5.5      69     126 ..      23      80 ..      10      95 .. 0.87

  Alignments for each domain:
  == domain 1    score: 5.3 bits;  conditional E-value: 0.013
  BMAL1-aln  69 riknareahsqiekrrrdkmnsfidelaslvptcnamsrkldkltvlrmavqhmktlr 126
                  k++++   + e++r d++n     l   vp +     kl k+  lr a ++++ l+
    T24B8.6  23 VTKQTKQKRNERERKRVDQVNQGFVLLQERVPKAAGNKAKLSKVETLREAARYIQELQ 80 
                5677888889999*********9999************************99988775 PP

>> ZK849.1  CE16747	WBGene00014100	PDZ domain (Also known as DHR or GLGF).	status:Partially_confirmed	UniProt:O18301	pro
   #    score  bias  c-Evalue  i-Evalue hmmfrom  hmm to    alifrom  ali to    envfrom  env to     acc
 ---   ------ ----- --------- --------- ------- -------    ------- -------    ------- -------    ----
   1 ?    5.4   0.5     0.012       5.3      62      98 ..      93     131 ..      78     185 .. 0.74

  Alignments for each domain:
  == domain 1    score: 5.4 bits;  conditional E-value: 0.012
  BMAL1-aln  62 eytehqgriknar..eahsqiekrrrdkmnsfidelasl 98 
                e  ++  ri++ r  ea+ ++ekrr ++m   i+e++  
    ZK849.1  93 EVGDNMERIQEHRlvEAKLNVEKRRNERMAKHINEVSKK 131
                56677889998876689999***************8653 PP

>> C05D9.3  CE35381	WBGene00015472	status:Partially_confirmed	UniProt:Q9GYK2	protein_id:CCD63144.1
   #    score  bias  c-Evalue  i-Evalue hmmfrom  hmm to    alifrom  ali to    envfrom  env to     acc
 ---   ------ ----- --------- --------- ------- -------    ------- -------    ------- -------    ----
   1 ?    5.1   0.1     0.016       6.7     306     384 ..      54     131 ..      17     186 .. 0.75

  Alignments for each domain:
  == domain 1    score: 5.1 bits;  conditional E-value: 0.016
  BMAL1-aln 306 negcnlsclvaigrlhshvvpqpvngeirvksleyvsrhaidgkfvfvdqratailaylpqellgtscyeyfhqddigh 384
                ++ c+l    +      h+v  p  ++++++    +  +  dgk ++  q+  a+   l      t  ++y+hq d   
    C05D9.3  54 TNRCQLKSKFTNETCTPHLVYSPQTAQVKIQQNLPLETKQHDGKTIVR-QQPQAVSVRLMPSHSATVSFKYLHQTDPSR 131
                34688888888889999***************999*********8765.5556666666666778999******99654 PP

>> F58G11.1b  CE20894	WBGene00010279	locus:letm-1	status:Confirmed	UniProt:Q9XVL7	protein_id:CAB03156.1
   #    score  bias  c-Evalue  i-Evalue hmmfrom  hmm to    alifrom  ali to    envfrom  env to     acc
 ---   ------ ----- --------- --------- ------- -------    ------- -------    ------- -------    ----
   1 ?    4.9   0.1     0.017       7.3      76     108 ..     550     582 ..     522     593 .. 0.80

  Alignments for each domain:
  == domain 1    score: 4.9 bits;  conditional E-value: 0.017
  BMAL1-aln  76 ahsqiekrrrdkmnsfidelaslvptcnamsrk 108
                a ++i kr r k+ns+i+++ s+v   +   r+
  F58G11.1b 550 AETKIAKRLRHKLNSMIEDVDSMVDKLEDEKRN 582
                6789*******************9877666665 PP

>> F58G11.1a  CE11400	WBGene00010279	locus:letm-1	Yeast cosmid 9642 hypothetical protein like	status:Confirmed	UniProt:Q
   #    score  bias  c-Evalue  i-Evalue hmmfrom  hmm to    alifrom  ali to    envfrom  env to     acc
 ---   ------ ----- --------- --------- ------- -------    ------- -------    ------- -------    ----
   1 ?    4.9   0.1     0.018       7.5      76     108 ..     550     582 ..     522     593 .. 0.80

  Alignments for each domain:
  == domain 1    score: 4.9 bits;  conditional E-value: 0.018
  BMAL1-aln  76 ahsqiekrrrdkmnsfidelaslvptcnamsrk 108
                a ++i kr r k+ns+i+++ s+v   +   r+
  F58G11.1a 550 AETKIAKRLRHKLNSMIEDVDSMVDKLEDEKRN 582
                6789*******************9877666665 PP

>> C52D10.1  CE40225	WBGene00016875	status:Partially_confirmed	UniProt:A3QM90	protein_id:CAM36322.1
   #    score  bias  c-Evalue  i-Evalue hmmfrom  hmm to    alifrom  ali to    envfrom  env to     acc
 ---   ------ ----- --------- --------- ------- -------    ------- -------    ------- -------    ----
   1 ?    4.3   0.0     0.027        12      17     121 ..      74     176 ..      58     186 .. 0.75
   2 ?   -2.2   0.0       2.5   1.1e+03     246     271 ..     242     266 ..     226     301 .. 0.70

  Alignments for each domain:
  == domain 1    score: 4.3 bits;  conditional E-value: 0.027
  BMAL1-aln  17 spgptdllssslgtsgvdcnrkrkgsstdyq...esmdtdkddphgrleytehqgriknareahsqiekrrrdkmnsfidelaslvptcnamsrkldklt 113
                sp p   ls++l+ts     r+ + ss+  +    s+ ++ d   g ++y e        r     +  r  +      + l s v tc ++ r    +t
   C52D10.1  74 SPPPLSTLSATLNTSR--STRRHHASSAARRkapLSVPSEEDMGFGSFDYNEIVDAAALHRWHNGGVRSRSSEENSVSTQALESTVSTCFSIPRA---VT 168
                6667778999999886..4555566665554344588999999*********99999888888888887777776667889***********997...57 PP

  BMAL1-aln 114 vlrmavqh 121
                +l  av+h
   C52D10.1 169 ILSNAVEH 176
                88888887 PP

  == domain 2    score: -2.2 bits;  conditional E-value: 2.5
  BMAL1-aln 246 sffcrmkcnrpsvkvedkdfpstcsk 271
                 f c m +  psvkve k  + t  +
   C52D10.1 242 EFRCNMGV-DPSVKVEYKAPTVTYDQ 266
                57788876.59999999976666554 PP

>> C36F7.4d  CE19726	WBGene00004372	locus:rig-5	status:Partially_confirmed	UniProt:B2D6P2	protein_id:CAQ35023.1
   #    score  bias  c-Evalue  i-Evalue hmmfrom  hmm to    alifrom  ali to    envfrom  env to     acc
 ---   ------ ----- --------- --------- ------- -------    ------- -------    ------- -------    ----
   1 ?    4.9   0.0     0.018       7.5     288     324 ..      51      88 ..      31     109 .. 0.80

  Alignments for each domain:
  == domain 1    score: 4.9 bits;  conditional E-value: 0.018
  BMAL1-aln 288 lkswpptkmgldednepdnegcnlsclvai.grlhshv 324
                 ++wp  +mg ++d ep  e  n++   ++ g+ hs  
   C36F7.4d  51 TEAWPRPEMGWEKDGEPVYESNNVAMTHTVsGQYHSVH 88 
                579********************998765437888743 PP

>> Y82E9BL.15  CE27543	WBGene00022331	locus:fbxa-19	status:Partially_confirmed	UniProt:Q95XB8	protein_id:CCD73900.1
   #    score  bias  c-Evalue  i-Evalue hmmfrom  hmm to    alifrom  ali to    envfrom  env to     acc
 ---   ------ ----- --------- --------- ------- -------    ------- -------    ------- -------    ----
   1 ?    4.8   0.0     0.019       8.1     168     206 ..     139     177 ..      68     199 .. 0.86

  Alignments for each domain:
  == domain 1    score: 4.8 bits;  conditional E-value: 0.019
   BMAL1-aln 168 kilfvsesvfkilnysqndligqslfdylhpkdiakvke 206
                 k+l+     + i nys++d+    l+d l+ k+  ++k+
  Y82E9BL.15 139 KVLLEHAKGLAICNYSEDDIYATVLIDVLKEKECIHIKK 177
                 67777777889*********************9988876 PP

>> T01E8.2  CE02306	WBGene00004334	locus:ref-1	Helix-loop-helix DNA-binding domain (2 domains)	status:Confirmed	UniProt:
   #    score  bias  c-Evalue  i-Evalue hmmfrom  hmm to    alifrom  ali to    envfrom  env to     acc
 ---   ------ ----- --------- --------- ------- -------    ------- -------    ------- -------    ----
   1 ?    4.8   0.0     0.018       7.8      76     123 ..      15      61 ..      10      90 .. 0.74
   2 ?   -2.8   0.3       3.8   1.6e+03      64     105 ..     154     195 ..     116     219 .. 0.58

  Alignments for each domain:
  == domain 1    score: 4.8 bits;  conditional E-value: 0.018
  BMAL1-aln  76 ahsqiekrrrdkmnsfidelaslvptcnamsrkldkltvlrmavqhmk 123
                 ++  ek+rrd +n+ i el  l+   ++   k+ +  vl  av+ + 
    T01E8.2  15 RKTSQEKKRRDEINAKIKELQLLIQN-ESDNEKMTQGDVLNRAVEVVS 61 
                455679**************988864.556778888888888776554 PP

  == domain 2    score: -2.8 bits;  conditional E-value: 3.8
  BMAL1-aln  64 tehqgriknareahsqiekrrrdkmnsfidelaslvptcnam 105
                t + g   + +e + + e+ rrd+     d l  ++   + m
    T01E8.2 154 TSESGITIDRKEVKKNREQDRRDRQGEAFDALKNFIIENKLM 195
                334444445556666666666666666666666655554444 PP

>> T05C12.15  CE46625	WBGene00219289	status:Partially_confirmed
   #    score  bias  c-Evalue  i-Evalue hmmfrom  hmm to    alifrom  ali to    envfrom  env to     acc
 ---   ------ ----- --------- --------- ------- -------    ------- -------    ------- -------    ----
   1 ?    4.8   0.0     0.019       8.1     114     142 ..      15      43 ..       9      48 .. 0.88

  Alignments for each domain:
  == domain 1    score: 4.8 bits;  conditional E-value: 0.019
  BMAL1-aln 114 vlrmavqhmktlrgatnpyteanykptfl 142
                v+  a+q m   r   n y ++n k t +
  T05C12.15  15 VFTEAIQTMDLCRSNCNTYIDTNSKKTCI 43 
                66789********************9976 PP

>> T10B11.2  CE18241	WBGene00020398	status:Confirmed	UniProt:Q9TZI1	protein_id:CCD66240.1
   #    score  bias  c-Evalue  i-Evalue hmmfrom  hmm to    alifrom  ali to    envfrom  env to     acc
 ---   ------ ----- --------- --------- ------- -------    ------- -------    ------- -------    ----
   1 ?    3.9   0.0     0.035        15     351     411 ..      73     103 ..      11     110 .. 0.68

  Alignments for each domain:
  == domain 1    score: 3.9 bits;  conditional E-value: 0.035
  BMAL1-aln 351 vfvdqratailaylpqellgtscyeyfhqddighlaechrqvlqtrekittncykfkikdg 411
                 ++d  a  i+ y  +ell t+cy                               fkik+g
   T10B11.2  73 RLLDGSAKHIIVYRLDELLSTTCY------------------------------PFKIKNG 103
                445555555555555555555555..............................5555554 PP

>> F31A3.4  CE07161	WBGene00001968	locus:hlh-29	status:Partially_confirmed	UniProt:Q19917	protein_id:CCD70292.1
   #    score  bias  c-Evalue  i-Evalue hmmfrom  hmm to    alifrom  ali to    envfrom  env to     acc
 ---   ------ ----- --------- --------- ------- -------    ------- -------    ------- -------    ----
   1 ?    3.2   0.1     0.056        24      77     115 ..      24      62 ..      15      77 .. 0.84
   2 ?   -0.3   0.1      0.67   2.8e+02      68     122 ..      89     148 ..      67     162 .. 0.65

  Alignments for each domain:
  == domain 1    score: 3.2 bits;  conditional E-value: 0.056
  BMAL1-aln  77 hsqiekrrrdkmnsfidelaslvptcnamsrkldkltvl 115
                +s  e++rrd +n ++++l ++v        k+ + t+l
    F31A3.4  24 KSVSERKRRDEINELLENLKTIVQNPSDSNEKISHETIL 62 
                567799*****************9998888888888877 PP

  == domain 2    score: -0.3 bits;  conditional E-value: 0.67
  BMAL1-aln  68 griknar.eahsqiekrrrdkmnsfidelaslvpt...cnamsr.kldkltvlrmavqhm 122
                g  k+ + + +++ e+ rr k +    el  +v      n+  r kl+++tvl++ ++++
    F31A3.4  89 GNTKEEKqKVKTKREQIRRSKQDICYTELGNFVHKnrlGNTEQRnKLERVTVLQIILEYI 148
                444433213455556667777777777888777642225665544899999999887765 PP

>> F31A3.2  CE43458	WBGene00001967	locus:hlh-28	status:Partially_confirmed	UniProt:Q19918	protein_id:CCD70294.1
   #    score  bias  c-Evalue  i-Evalue hmmfrom  hmm to    alifrom  ali to    envfrom  env to     acc
 ---   ------ ----- --------- --------- ------- -------    ------- -------    ------- -------    ----
   1 ?    3.1   0.1     0.061        26      77     115 ..      24      62 ..      15      72 .. 0.84
   2 ?   -0.2   0.1      0.62   2.6e+02      68     122 ..      89     148 ..      67     166 .. 0.66

  Alignments for each domain:
  == domain 1    score: 3.1 bits;  conditional E-value: 0.061
  BMAL1-aln  77 hsqiekrrrdkmnsfidelaslvptcnamsrkldkltvl 115
                +s  e++rrd +n ++++l ++v        k+ + t+l
    F31A3.2  24 KSVSERKRRDEINELLENLKTIVQNPSDSNEKISHETIL 62 
                567799*****************9998888888888876 PP

  == domain 2    score: -0.2 bits;  conditional E-value: 0.62
  BMAL1-aln  68 griknar.eahsqiekrrrdkmnsfidelaslvpt...cnamsr.kldkltvlrmavqhm 122
                g  k+ + + +++ e+ rr k +    el  +v      n+  r kl+++tvl++ ++++
    F31A3.2  89 GNTKEEKqKVKTKREQIRRSKQDICYTELGNFVHKnrlGNTEQRnKLERVTVLQIILEYI 148
                444433213455556667777777777888777642225665544899999999987765 PP


Internal pipeline statistics summary:
-------------------------------------
Query model(s):                            1  (626 nodes)
Target sequences:                      25547  (11210993 residues)
Passed MSV filter:                     25547  (1); expected 25547.0 (1)
Passed bias filter:                    25547  (1); expected 25547.0 (1)
Passed Vit filter:                     25547  (1); expected 25547.0 (1)
Passed Fwd filter:                     25547  (1); expected 25547.0 (1)
Initial search space (Z):              25547  [actual number of targets]
Domain search space  (domZ):              60  [number of targets reported over threshold]
# CPU time: 109.57u 0.05s 00:01:49.61 Elapsed: 00:00:29.23
# Mc/sec: 240.10
//
