# Supplementary material for: Potential Conservation of Circadian Clock Proteins in the phylum Nematoda as Revealed by Bioinformatic Searches
Source: PLoS One. 2014 Nov 14;9(11):e112871. doi: 10.1371/journal.pone.0112871 (PMC4232591; doi:10.1371/journal.pone.0112871)
Supplement: File S1 — HMM profiles used in this work and HMMsearch results. (ZIP) [file pone.0112871.s007.zip › HMMs-CE/Mamiferos/Bhlhe41-aln.fasta.hmm.res]

# hmmsearch :: search profile(s) against a sequence database
# HMMER 3.0 (March 2010); http://hmmer.org/
# Copyright (C) 2010 Howard Hughes Medical Institute.
# Freely distributed under the GNU General Public License (GPLv3).
# - - - - - - - - - - - - - - - - - - - - - - - - - - - - - - - - - - - -
# query HMM file:                  Bhlhe41-aln.fasta.hmm
# target sequence database:        ../../../../ProteomasGus/wormpep229
# Max sensitivity mode:            on [all heuristic filters off]
# - - - - - - - - - - - - - - - - - - - - - - - - - - - - - - - - - - - -

Query:       Bhlhe41-aln  [M=425]
Scores for complete sequences (score includes all domains):
   --- full sequence ---   --- best 1 domain ---    -#dom-
    E-value  score  bias    E-value  score  bias    exp  N  Sequence    Description
    ------- ------ -----    ------- ------ -----   ---- --  --------    -----------
    1.5e-05   25.4   0.3    2.5e-05   24.6   0.2    1.3  1  Y54G2A.1    CE26703	WBGene00003008	locus:lin-22	status:Confi
  ------ inclusion threshold ------
       0.31   11.1   2.6       0.37   10.9   1.8    1.1  1  ZC116.1b    CE42966	WBGene00013853	status:Confirmed	UniProt:
       0.42   10.7   4.4          1    9.5   0.1    2.2  2  C01B7.1a    CE29553	WBGene00015274	locus:ztf-12	zinc finger 
       0.43   10.7   0.4       0.82    9.7   0.1    1.6  2  F40G9.11    CE19858	WBGene00003510	locus:mxl-2	status:Confir
       0.43   10.7   1.0       0.53   10.4   0.7    1.1  1  Y73B6A.6    CE22966	WBGene00044503	status:Predicted	UniProt:
       0.74    9.9   5.7       0.98    9.5   4.0    1.1  1  F46A9.6     CE08260	WBGene00003172	locus:mec-8	mecanosensory
       0.92    9.6   0.4         16    5.5   0.0    2.0  2  F31A3.4     CE07161	WBGene00001968	locus:hlh-29	status:Parti
        1.1    9.3   0.7        1.4    8.9   0.5    1.2  1  T22B2.4a    CE13934	WBGene00006321	locus:sup-12	RNA-binding 
        1.6    8.8   8.8        2.3    8.3   6.1    1.1  1  F09E8.6     CE35854	WBGene00003533	locus:nas-14	zinc metallo
        1.8    8.6   0.3        2.2    8.3   0.2    1.2  1  T16H12.9    CE41453	WBGene00011817	status:Partially_confirme
        1.8    8.6   1.1        2.2    8.3   0.8    1.2  1  CC8.1       CE20616	WBGene00016986	status:Partially_confirme
        1.8    8.6   0.4          5    7.2   0.1    1.8  1  C15C8.2a    CE30427	WBGene00000521	locus:cky-1	Human ARNT-in
        1.9    8.5   0.4         16    5.5   0.0    1.9  2  F31A3.2     CE43458	WBGene00001967	locus:hlh-28	status:Parti
          2    8.5   0.3        2.7    8.1   0.2    1.2  1  Y69A2AR.29  CE26560	WBGene00003595	locus:ngn-1	status:Confir
        2.3    8.3   2.4          3    7.9   1.7    1.2  1  F56A8.3a    CE28340	WBGene00010139	Leucine Rich Repeat (2 co
        2.6    8.1   0.0        3.4    7.7   0.0    1.1  1  F21A10.4    CE36482	WBGene00009000	status:Partially_confirme
        2.7    8.1   0.9          4    7.5   0.6    1.3  1  C53B4.2     CE32836	WBGene00008272	status:Partially_confirme
          3    7.9   0.6        5.2    7.1   0.3    1.4  1  Y66D12A.8b  CE46317	WBGene00013434	status:Confirmed	protein_
        3.4    7.7   6.7         22    5.0   0.0    2.4  2  M01E5.5b    CE12284	WBGene00006595	locus:top-1	DNA topoisome
        3.7    7.6   4.6        4.4    7.3   3.2    1.1  1  ZC116.1a    CE32031	WBGene00013853	status:Confirmed	UniProt:
        4.1    7.4   2.0        4.6    7.3   1.4    1.1  1  C25A8.2     CE31313	WBGene00016083	status:Partially_confirme
        4.5    7.3   1.7        5.2    7.1   1.2    1.0  1  F46F5.6     CE19422	WBGene00018497	status:Confirmed	UniProt:
        4.6    7.3   0.6        6.9    6.7   0.3    1.4  1  Y66D12A.8a  CE28806	WBGene00013434	status:Confirmed	UniProt:
        4.6    7.3   1.4        7.2    6.6   1.0    1.2  1  Y71H10B.1a  CE29140	WBGene00022201	status:Confirmed	UniProt:
        4.6    7.3   0.1         11    6.1   0.1    1.5  1  C04E6.5     CE27053	WBGene00015422	status:Partially_confirme
        4.6    7.3   1.4        7.3    6.6   1.0    1.2  1  Y71H10B.1b  CE28267	WBGene00022201	status:Partially_confirme
        4.8    7.2   1.4        7.4    6.6   1.0    1.2  1  Y71H10B.1c  CE33740	WBGene00022201	status:Partially_confirme
        4.8    7.2   0.0        6.3    6.8   0.0    1.2  1  Y48C3A.17d  CE41056	WBGene00001162	locus:efl-2	status:Partia
        4.8    7.2   1.4        7.5    6.6   1.0    1.2  1  T01E8.5     CE18165	WBGene00011333	locus:nrde-2	status:Parti
        4.9    7.2   2.8        6.4    6.8   2.0    1.2  1  T21G5.5a    CE32731	WBGene00006423	locus:asd-2	status:Confir
          5    7.2   0.4        4.7    7.2   0.3    1.2  1  Y38H8A.1    CE19118	WBGene00012635	status:Confirmed	UniProt:
        5.1    7.1   5.9        7.8    6.5   4.1    1.3  1  ZK353.8     CE00392	WBGene00022703	locus:ubxn-4	status:Confi
        5.3    7.1   5.7        3.5    7.7   0.8    2.0  2  W02C12.3h   CE37725	WBGene00020930	locus:hlh-30	status:Confi
        5.4    7.0   0.6        7.5    6.6   0.4    1.1  1  F55A11.7    CE20873	WBGene00010080	status:Confirmed	UniProt:
        5.5    7.0   3.4        6.9    6.7   2.4    1.2  1  Y48E1B.12   CE14874	WBGene00000804	locus:csc-1	status:Confir
        5.5    7.0   3.7          4    7.5   0.7    1.9  2  W02C12.3g   CE33716	WBGene00020930	locus:hlh-30	status:Confi
        5.7    7.0   1.2        7.6    6.6   0.8    1.1  1  F43G6.4     CE31700	WBGene00009657	transcriptional regulator
        6.1    6.9   0.4         53    3.8   0.1    2.2  2  T01E8.2     CE02306	WBGene00004334	locus:ref-1	Helix-loop-he
        6.1    6.9   4.8        7.6    6.6   3.3    1.2  1  K01H12.4    CE03456	WBGene00010486	status:Confirmed	UniProt:
        6.3    6.8   5.0        4.5    7.3   0.7    2.1  2  W02C12.3d   CE33713	WBGene00020930	locus:hlh-30	status:Confi
        6.6    6.8   0.8        9.3    6.3   0.5    1.2  1  R13A5.5     CE28767	WBGene00000437	locus:ceh-13	status:Confi
        6.8    6.7   1.1        8.6    6.4   0.8    1.2  1  ZK218.1     CE16701	WBGene00013935	status:Partially_confirme
        6.8    6.7   5.0        4.8    7.2   0.7    2.1  2  W02C12.3f   CE33715	WBGene00020930	locus:hlh-30	status:Confi
        7.1    6.7   4.2        9.2    6.3   2.9    1.1  1  F44A2.5b    CE33089	WBGene00018405	status:Confirmed	UniProt:
        7.4    6.6   1.9         11    6.0   1.3    1.3  1  F47F6.1a    CE29325	WBGene00018572	locus:lin-42	status:Confi
        7.4    6.6   0.0         13    5.8   0.0    1.3  1  Y66D12A.5   CE26459	WBGene00013431	locus:ceh-92	status:Parti
        7.6    6.6   3.5        9.6    6.2   2.4    1.1  1  F53H1.4b    CE33651	WBGene00018778	status:Partially_confirme
        7.7    6.5   2.8        3.5    7.7   0.5    1.5  2  C41D11.3a   CE40195	WBGene00016562	status:Partially_confirme
        7.7    6.5   2.7        9.4    6.3   1.9    1.1  1  R02D5.7     CE29435	WBGene00010980	status:Confirmed	UniProt:
        7.7    6.5   2.7        5.3    7.1   0.1    1.9  1  C15C8.2b    CE41867	WBGene00000521	locus:cky-1	status:Confir
        7.8    6.5   0.1         15    5.6   0.1    1.4  1  Y43F8B.10   CE43085	WBGene00012820	status:Partially_confirme
        7.9    6.5   5.6        4.6    7.3   0.8    2.2  2  W02C12.3e   CE33714	WBGene00020930	locus:hlh-30	status:Confi
        7.9    6.5   0.1        8.8    6.3   0.0    1.1  1  Y39A3CR.1a  CE32964	WBGene00004886	locus:smi-1	status:Confir
          8    6.5   1.9         11    6.0   1.3    1.1  1  Y116A8A.4   CE23308	WBGene00013775	status:Partially_confirme
        8.9    6.3   0.1         10    6.1   0.0    1.2  1  Y47D3A.21   CE22051	WBGene00012932	status:Confirmed	UniProt:
        8.9    6.3   3.5         12    5.9   2.4    1.2  1  F53H1.4c    CE33652	WBGene00018778	status:Partially_confirme
          9    6.3   0.6         11    6.0   0.5    1.1  1  Y116A8A.6   CE42638	WBGene00013776	status:Partially_confirme
        9.3    6.3   0.2         14    5.7   0.1    1.3  1  F01G12.6    CE07015	WBGene00017171	status:Partially_confirme
        9.8    6.2   0.1         15    5.5   0.1    1.2  1  C07G1.6     CE44650	WBGene00015572	status:Partially_confirme


Domain annotation for each sequence (and alignments):
>> Y54G2A.1  CE26703	WBGene00003008	locus:lin-22	status:Confirmed	UniProt:O16853	protein_id:CCD83486.1
   #    score  bias  c-Evalue  i-Evalue hmmfrom  hmm to    alifrom  ali to    envfrom  env to     acc
 ---   ------ ----- --------- --------- ------- -------    ------- -------    ------- -------    ----
   1 !   24.6   0.2   5.7e-08   2.5e-05      51      99 ..      28      78 ..      20      83 .. 0.87

  Alignments for each domain:
  == domain 1    score: 24.6 bits;  conditional E-value: 5.7e-08
  Bhlhe41-aln 51 liekkrrdrineciaqlkdll..PehlklttlGhlekavvleltlkhlkal 99
                 l+ekkrr rin  ++qlk +l   eh         eka +le+++ +l+ l
     Y54G2A.1 28 LMEKKRRARINKSLSQLKQILiqDEHKNSIQHSKWEKADILEMAVEYLQQL 78
                 99*****************9944578888888889**********999877 PP

>> ZC116.1b  CE42966	WBGene00013853	status:Confirmed	UniProt:B5U8M5	protein_id:CAR64691.1
   #    score  bias  c-Evalue  i-Evalue hmmfrom  hmm to    alifrom  ali to    envfrom  env to     acc
 ---   ------ ----- --------- --------- ------- -------    ------- -------    ------- -------    ----
   1 ?   10.9   1.8   0.00086      0.37     288     419 ..      53     185 ..      19     195 .. 0.60

  Alignments for each domain:
  == domain 1    score: 10.9 bits;  conditional E-value: 0.00086
  Bhlhe41-aln 288 gaaeaallsslvllgsaaaaavaaaldksllekylspaaa.aavqplldksalekaaaaaaaala.aaaaaaaatllssvlsppPekasaaaaaallr 383
                  ++  ++ll+ + ll+ a+a++    +++ ++++y +p+aa a ++++ ++++   a   a a+ + + +++ a+ ++ +  +  P++++++++++ l+
     ZC116.1b  53 SNEMNTLLALCSLLAVASAQYLYYPTSYYTPYYYYYPTAAvAGTTGVAQQTQAGGASQQAYAQQQpQQNQQYAQGTQQQQQQYYPQQTQQGQQQQTLQ 150
                  2355567777777777778888888889999******6651556666666666665555555554044555566667777788899999888887777 PP

  Bhlhe41-aln 384 kivasqeakkpqhahgrth.lkfagareesaqedasq 419
                   +   q++  + ++ g+t+ +++  +++   q++++q
     ZC116.1b 151 YQQGVQQQPVQYDQSGNTQqVQYDQSSQ--MQQQPQQ 185
                  6665555555544444444033333333..2222222 PP

>> C01B7.1a  CE29553	WBGene00015274	locus:ztf-12	zinc finger protein	status:Partially_confirmed	UniProt:Q17548	protein_i
   #    score  bias  c-Evalue  i-Evalue hmmfrom  hmm to    alifrom  ali to    envfrom  env to     acc
 ---   ------ ----- --------- --------- ------- -------    ------- -------    ------- -------    ----
   1 ?    2.4   0.6      0.31   1.4e+02     359     391 ..     215     247 ..      60     429 .. 0.71
   2 ?    9.5   0.1    0.0023         1     194     367 ..     672     848 ..     665     867 .. 0.70

  Alignments for each domain:
  == domain 1    score: 2.4 bits;  conditional E-value: 0.31
  Bhlhe41-aln 359 atllssvlsppPekasaaaaaallrkivasqea 391
                  +t  +s++s++ + a+aaa+a++ ++  +++++
     C01B7.1a 215 STSNGSATSAATASAQAAATAIVNHHKEKEKQT 247
                  222222222222222222222222221111111 PP

  == domain 2    score: 9.5 bits;  conditional E-value: 0.0023
  Bhlhe41-aln 194 saaaagsaaascleragqkleplakcvPviqrtqpsaelaaendtdtdsgyggeaearpdrekgkgagasrvtikqeppgeds.papkrlkldsrgaa 290
                  s++  +s a +  e a++    + +  P+i   +   el ++++ + ++ ++ e+ + +++++g+g  ++ +t  ++   +   +   r k + +++ 
     C01B7.1a 672 SSSHEASPAVPVDEEASNDSAIKEEEKPLILNDEEMEELGEDDEVEHEQEHEDEDGEGDEDDDGEGEETTPITSSKSSKKKWRrAFNIRSKKSKKQKE 769
                  55567888899999999999999999999999999999999887777776666666666666655555555555544444433133456666677778 PP

  Bhlhe41-aln 291 eaallsslvllgsaaaaavaaaldksllekylspaaaaavqplldksalekaaaaaaaal..aaaaaaaaatllssvls 367
                  +a++  s+ +l ++a+++++ + +++  ek  + + ++ ++ + ++    ++++++a+++  +  ++ +++++ s +l+
     C01B7.1a 770 DAVVARSVSILIGGAQFYKKKVNEFCYCEKCGKQTNSRLPEHAYTHMDGVELYSCSACSFgnQCKETVMKHMRESHPLC 848
                  888888999999*****************99888888887777766666666665555552133333444445555555 PP

>> F40G9.11  CE19858	WBGene00003510	locus:mxl-2	status:Confirmed	UniProt:Q9TZ70	protein_id:CCD70935.1
   #    score  bias  c-Evalue  i-Evalue hmmfrom  hmm to    alifrom  ali to    envfrom  env to     acc
 ---   ------ ----- --------- --------- ------- -------    ------- -------    ------- -------    ----
   1 ?    9.7   0.1    0.0019      0.82      43      74 ..      46      77 ..      42      92 .. 0.85
   2 ?   -2.0   0.0       6.7   2.9e+03     347     370 ..     116     137 ..      79     178 .. 0.54

  Alignments for each domain:
  == domain 1    score: 9.7 bits;  conditional E-value: 0.0019
  Bhlhe41-aln 43 dtyklPhrliekkrrdrineciaqlkdllPeh 74
                 d  k  h   e++rr+ in   + lkdl+P+ 
     F40G9.11 46 DRKKATHLRCERQRREAINSGYSDLKDLIPQT 77
                 6678889999********************74 PP

  == domain 2    score: -2.0 bits;  conditional E-value: 6.7
  Bhlhe41-aln 347 aaalaaaaaaaaatllssvlsppP 370
                  +a++aa++  a  +   ++ s+ P
     F40G9.11 116 NAQAAALEMIA--SEYEQMASSVP 137
                  22222222211..12222222222 PP

>> Y73B6A.6  CE22966	WBGene00044503	status:Predicted	UniProt:Q3V5K5	protein_id:CCD62345.1
   #    score  bias  c-Evalue  i-Evalue hmmfrom  hmm to    alifrom  ali to    envfrom  env to     acc
 ---   ------ ----- --------- --------- ------- -------    ------- -------    ------- -------    ----
   1 ?   10.4   0.7    0.0012      0.53     275     391 ..       4     137 ..       1     171 [. 0.75

  Alignments for each domain:
  == domain 1    score: 10.4 bits;  conditional E-value: 0.0012
  Bhlhe41-aln 275 dspapkrlkldsrga.................aeaallsslvllgsaaaaavaaaldksllekylspaaaaavqplldksalekaaaaaaaalaaaaa 355
                  + p pkr++ d+ ++                 a+ +ll s v++ +   +  + al  s  + ++   a     p l k +   +++ a+a++a+++a
     Y73B6A.6   4 AEPPPKRMHTDQLDSsidtdpssgdadgyvhyADYLLLHSHVASLTEVITSLRDALLSSSAKTVVEKVALCPQIPQLPKPIHPALKSGATASYASITA 101
                  6799999999999989999******9999999999999999998887766666666555555555555544555666666666678888888898888 PP

  Bhlhe41-aln 356 aaaatllssvlsppPekasaaaaaallrkivasqea 391
                    a+t  ++ ++ +P+  s+a+++ + +   a  e+
     Y73B6A.6 102 LPASTASTASTAMSPTDHSEATNRLIDKSTKAVVER 137
                  888888889999999999999998887766655554 PP

>> F46A9.6  CE08260	WBGene00003172	locus:mec-8	mecanosensory gene mec-8	status:Confirmed	UniProt:Q19018	protein_id:CAB03
   #    score  bias  c-Evalue  i-Evalue hmmfrom  hmm to    alifrom  ali to    envfrom  env to     acc
 ---   ------ ----- --------- --------- ------- -------    ------- -------    ------- -------    ----
   1 ?    9.5   4.0    0.0023      0.98     267     384 ..     115     237 ..      96     270 .. 0.71

  Alignments for each domain:
  == domain 1    score: 9.5 bits;  conditional E-value: 0.0023
  Bhlhe41-aln 267 ikqeppgedspapkrlkldsrga.....aeaallsslvllgsaaaaavaaaldksllekylspaaaaavqplldksalekaaaaaaaalaaaaaaaaa 359
                   k   p +++p p++  l++  a      +++    l+   saa +  + +l  sl++ +   a +aa +p+ + ++ ++ +  aaa++  aaaaaa+
      F46A9.6 115 TKVARPKQSPPPPQHAALSAAAAgvpqfLAPMQHDLLLDPQSAALFNEQQLLALSLPHLHAAQALQAAYMPASALQQYSQNQLFAAAQMHPAAAAAAS 212
                  56677899999999999998888333333333334445556777888999999****99999999999999888777777666666666666666665 PP

  Bhlhe41-aln 360 tllssvlsppPekasaaaaaallrk 384
                   ++s+  s + + a ++   a l+ 
      F46A9.6 213 LQHSQQASQASTSACSTLFVANLSA 237
                  5666666665555555544444444 PP

>> F31A3.4  CE07161	WBGene00001968	locus:hlh-29	status:Partially_confirmed	UniProt:Q19917	protein_id:CCD70292.1
   #    score  bias  c-Evalue  i-Evalue hmmfrom  hmm to    alifrom  ali to    envfrom  env to     acc
 ---   ------ ----- --------- --------- ------- -------    ------- -------    ------- -------    ----
   1 ?    5.5   0.0     0.037        16      52      70 ..      27      45 ..      18      49 .. 0.87
   2 ?    2.4   0.0      0.32   1.4e+02     289     378 ..     128     225 ..      68     235 .. 0.65

  Alignments for each domain:
  == domain 1    score: 5.5 bits;  conditional E-value: 0.037
  Bhlhe41-aln 52 iekkrrdrineciaqlkdl 70
                  e+krrd ine +  lk +
      F31A3.4 27 SERKRRDEINELLENLKTI 45
                 59************99976 PP

  == domain 2    score: 2.4 bits;  conditional E-value: 0.32
  Bhlhe41-aln 289 a.......aeaallsslvllgsaaaaavaaaldksllekylspaaaaavqplldksalek.aaaaaaaalaaaaaaaaatllssvlsppPekasaaaa 378
                  +          ++l+ ++ + +  + +++a+ +   +++ ++   ++++ p ++ +++++ + + + a ++++a+    + l ++l p+P ++ +a  
      F31A3.4 128 NteqrnklERVTVLQIILEYICQMPEQSEAIEKENSPMYQVYLEPTKCISPEQSVASPSPfLLSNTLAFFNQVAQLHFIAKLQAMLPPTPVQTPEAHM 225
                  03334443344566666666666777777777888888888888889999999999999977788888888888888888899999999988776655 PP

>> T22B2.4a  CE13934	WBGene00006321	locus:sup-12	RNA-binding protein	status:Confirmed	UniProt:O45189	protein_id:CCD71425
   #    score  bias  c-Evalue  i-Evalue hmmfrom  hmm to    alifrom  ali to    envfrom  env to     acc
 ---   ------ ----- --------- --------- ------- -------    ------- -------    ------- -------    ----
   1 ?    8.9   0.5    0.0033       1.4     247     360 ..      63     195 ..      49     246 .. 0.64

  Alignments for each domain:
  == domain 1    score: 8.9 bits;  conditional E-value: 0.0033
  Bhlhe41-aln 247 eaearpdrekgkgagasrvtikqeppgedspapkrlkldsrga...............aeaallsslvllgsaaaaavaaaldksllekylspaaaaa 329
                  ea    dr+ +k+ g + vt+k++  +e + +  +  +d r+a                 aal +  v l+  +++ +a + +  +l ++ +p+++  
     T22B2.4a  63 EAVVITDRNTQKSRGYGFVTMKDRASAERACKDPNPIIDGRKAnvnlaylgakprtnvQLAALAAGQVQLP-LTTQLQALFQPRMGLPQMYYPTVTGL 159
                  556678999999*************9999888777888888878889999977655532222222222222.23566677888888888889999999 PP

  Bhlhe41-aln 330 vqplldksalek.....aaaaaaaalaaaaaaaaat 360
                  v+pl++++  +       + a aa ++  aaaa   
     T22B2.4a 160 VNPLMAQQGAAAqqqlfDYNALAAVMNPQAAAAYGI 195
                  998887765543111212333333333333333322 PP

>> F09E8.6  CE35854	WBGene00003533	locus:nas-14	zinc metalloprotease	status:Partially_confirmed	UniProt:Q19269	protein_i
   #    score  bias  c-Evalue  i-Evalue hmmfrom  hmm to    alifrom  ali to    envfrom  env to     acc
 ---   ------ ----- --------- --------- ------- -------    ------- -------    ------- -------    ----
   1 ?    8.3   6.1    0.0053       2.3     211     374 ..     303     470 ..     288     491 .. 0.55

  Alignments for each domain:
  == domain 1    score: 8.3 bits;  conditional E-value: 0.0053
  Bhlhe41-aln 211 qkleplakcvPviqrtqpsaelaaendtdtdsgyggeaearpdrekgkgagasrvtikqeppgedspapkrlkldsr.gaaeaallss.lvllgsaaa 306
                  +k++ l +c    + +  ++  ++ + t t +  ++++e +++ +++k++ ++  t k +  +  +p+p +   + + ++ +a +     +     + 
      F09E8.6 303 KKVNKLYQCGEYSKTSSTTTTTTTTTTTTTTEEPTTTTEVEEKPKDKKVSSTTTTTKKPTTTTTTTPKPVERSRNKKcEDLNAHCGMWeQLGHCQHSV 400
                  56666666665544444444444444444444434444444444444577666666666666666777754333333033333332220222222233 PP

  Bhlhe41-aln 307 aavaaal.dksll.ekylspaaaaavqplldksalekaaaaaaaalaaaaaaaaatllssvlsppPekas 374
                  +++a +  + + l e  ++ +++++++p+ ++++ e+  a+++++ ++ a++++ +++++++s+p ek +
      F09E8.6 401 KYMAHYCrKACNLcEVEVTTTTTTTPKPVPRNKEKENKSASSTTRGTSTATSTTPKTTTTTTSAPKEKCE 470
                  3333333033333133445567777888888888888777778887777777776777777777777765 PP

>> T16H12.9  CE41453	WBGene00011817	status:Partially_confirmed	UniProt:P34572	protein_id:CAA87428.3
   #    score  bias  c-Evalue  i-Evalue hmmfrom  hmm to    alifrom  ali to    envfrom  env to     acc
 ---   ------ ----- --------- --------- ------- -------    ------- -------    ------- -------    ----
   1 ?    8.3   0.2    0.0052       2.2     210     278 ..     110     179 ..      83     285 .. 0.67

  Alignments for each domain:
  == domain 1    score: 8.3 bits;  conditional E-value: 0.0052
  Bhlhe41-aln 210 gqkleplakcvPv.iqrt.qpsaelaaendtdtdsgyggeaearpdrekgkgagasrvtikqeppgedspa 278
                  + +++  ++c     +r+ q  +  + ++d d+ds+ + e+e++++r++ k   + r +i q    +  p+
     T16H12.9 110 ASQVDSNSTCTKYgFTRQqQKKSHDDDDDDDDSDSDESKEEEEKKKRDR-KHRRDKRQAITQGSQNNTDPN 179
                  5556666777653133440444555555666777777777777777666.667777888887765555554 PP

>> CC8.1  CE20616	WBGene00016986	status:Partially_confirmed	UniProt:Q9N5V2	protein_id:CCD68222.1
   #    score  bias  c-Evalue  i-Evalue hmmfrom  hmm to    alifrom  ali to    envfrom  env to     acc
 ---   ------ ----- --------- --------- ------- -------    ------- -------    ------- -------    ----
   1 ?    8.3   0.8     0.005       2.2     225     318 ..      14     111 ..       6     166 .. 0.52

  Alignments for each domain:
  == domain 1    score: 8.3 bits;  conditional E-value: 0.005
  Bhlhe41-aln 225 rtqpsaelaaendtdtdsgyggeaearpdrekgkgag.asrv.tikqep.pgedspapkrlkldsrgaaeaallsslvllgsaa...aaavaaaldks 316
                  rtq s++ ++ +    +s+ ++++ a   ++ g   g ++ v t    p p   +p+p+ +   s+g+++  +  s v ++ +    a  +aaa+  +
        CC8.1  14 RTQDSSKSSGSTGEMESSSASTASSASSSKNTGTQEGgEASViTPPPLPiPMAVTPSPSATSSASNGGPA--VKRSRVSITEGMtpvASRNAAAAAAA 109
                  8899888888775544555555555555444444433033330333333455566666655555555544..44443333322211211222222222 PP

  Bhlhe41-aln 317 ll 318
                   l
        CC8.1 110 SL 111
                  23 PP

>> C15C8.2a  CE30427	WBGene00000521	locus:cky-1	Human ARNT-interacting protein like	status:Partially_confirmed	UniProt:Q
   #    score  bias  c-Evalue  i-Evalue hmmfrom  hmm to    alifrom  ali to    envfrom  env to     acc
 ---   ------ ----- --------- --------- ------- -------    ------- -------    ------- -------    ----
   1 ?    7.2   0.1     0.011         5      53      72 ..      85     104 ..      79     110 .. 0.90

  Alignments for each domain:
  == domain 1    score: 7.2 bits;  conditional E-value: 0.011
  Bhlhe41-aln  53 ekkrrdrineciaqlkdllP 72 
                   k+rrd+in  i +l+dllP
     C15C8.2a  85 SKQRRDQINVEIQKLRDLLP 104
                  79*****************9 PP

>> F31A3.2  CE43458	WBGene00001967	locus:hlh-28	status:Partially_confirmed	UniProt:Q19918	protein_id:CCD70294.1
   #    score  bias  c-Evalue  i-Evalue hmmfrom  hmm to    alifrom  ali to    envfrom  env to     acc
 ---   ------ ----- --------- --------- ------- -------    ------- -------    ------- -------    ----
   1 ?    5.5   0.0     0.037        16      52      70 ..      27      45 ..      18      49 .. 0.87
   2 ?    1.3   0.0      0.71   3.1e+02     290     378 ..     136     225 ..      69     234 .. 0.63

  Alignments for each domain:
  == domain 1    score: 5.5 bits;  conditional E-value: 0.037
  Bhlhe41-aln 52 iekkrrdrineciaqlkdl 70
                  e+krrd ine +  lk +
      F31A3.2 27 SERKRRDEINELLENLKTI 45
                 59************99976 PP

  == domain 2    score: 1.3 bits;  conditional E-value: 0.71
  Bhlhe41-aln 290 aeaallsslvllgsaaaaavaaaldksllekylspaaaaavqplldksalek.aaaaaaaalaaaaaaaaatllssvlsppPekasaaaa 378
                     ++l+ ++ + +  + +++a+ +   +++ ++   ++++ p ++ +++++ + + + a ++++a+    + l ++l p+P ++ +a  
      F31A3.2 136 ERVTVLQIILEYICQMPEQSEAIEKENSPMYPVYLEPTKCISPEQSVASPSPfLFSNTLAFFNQVAQLHFIAKLQAMLPPTPVQTPEAHM 225
                  334455566666666666667777777777777777788888888888888877777788888888887778888888888888776654 PP

>> Y69A2AR.29  CE26560	WBGene00003595	locus:ngn-1	status:Confirmed	UniProt:Q95XG7	protein_id:CCD74131.1
   #    score  bias  c-Evalue  i-Evalue hmmfrom  hmm to    alifrom  ali to    envfrom  env to     acc
 ---   ------ ----- --------- --------- ------- -------    ------- -------    ------- -------    ----
   1 ?    8.1   0.2    0.0062       2.7     230     323 ..      19     159 ..      10     180 .. 0.61

  Alignments for each domain:
  == domain 1    score: 8.1 bits;  conditional E-value: 0.0062
  Bhlhe41-aln 230 aelaaendtdtdsgyggeaearpdrekgkgagasrvtikqeppge..dspapkrlkldsrga.................................... 289
                   +++ end d++s  ++++  +++++++++   s  ti++       ++ a +r +++s ++                                    
   Y69A2AR.29  19 LDMERENDMDQNSKNSTQKPVKREKRRYRCRKRSPATIERAKTVRrdKANARERRRMNSLNDalehlrgilpalpdepkmtkietlrkaqeyiaslsf 116
                  568899************9999999999******9999877655410444455556666555788888888888888888888888875444444444 PP

  Bhlhe41-aln 290 .........aeaallsslvllgsaaaaavaaaldksllekyls 323
                           ++    +s+ l +++ + +++++ + + ++ + +
   Y69A2AR.29 117 qlsggspdsSQCCETGSCGLCSASQSLQSTPFQSPCFPQPLQY 159
                  4444443321111122222222222233333334444444444 PP

>> F56A8.3a  CE28340	WBGene00010139	Leucine Rich Repeat (2 copies) (2 domains)	status:Confirmed	UniProt:Q95ZS5	protein_i
   #    score  bias  c-Evalue  i-Evalue hmmfrom  hmm to    alifrom  ali to    envfrom  env to     acc
 ---   ------ ----- --------- --------- ------- -------    ------- -------    ------- -------    ----
   1 ?    7.9   1.7    0.0069         3     221     341 ..     167     295 ..     121     370 .. 0.58

  Alignments for each domain:
  == domain 1    score: 7.9 bits;  conditional E-value: 0.0069
  Bhlhe41-aln 221 Pviqrtqpsaelaaendtdtdsgyggeaearpdrekgkgagasrvtikqeppgedspapkrlkldsrga.......................aeaall 295
                    +q++q    ++++++   +++   e++a+++re  ++a       +q    ++ p+pk+ + + +++                       a     
     F56A8.3a 167 AKVQKAQEEERMKKNQEKKEKAAAKKEKDAKQQRETVNAASHKNNHSQQPKSQKKEPHPKKNEQKKTEQprgffrklfgfvwscvfyltivvA----- 259
                  457888887777777777777777788888888888555555555444444556778888777777777666666665544422222222220..... PP

  Bhlhe41-aln 296 sslvllgsaaaaavaaaldksllekylspaaaaavqplldksalek 341
                           ++ +va ald  +      p +a  ++ l+  ++ +k
     F56A8.3a 260 ---------TSSTVAIALDCKG-LGSPIPGTAPLCKDLTLMATGNK 295
                  .........2222222233222.22233444444444433333333 PP

>> F21A10.4  CE36482	WBGene00009000	status:Partially_confirmed	UniProt:Q9XXN6	protein_id:CAA16509.2
   #    score  bias  c-Evalue  i-Evalue hmmfrom  hmm to    alifrom  ali to    envfrom  env to     acc
 ---   ------ ----- --------- --------- ------- -------    ------- -------    ------- -------    ----
   1 ?    7.7   0.0    0.0078       3.4     205     277 ..     277     348 ..     274     487 .. 0.68

  Alignments for each domain:
  == domain 1    score: 7.7 bits;  conditional E-value: 0.0078
  Bhlhe41-aln 205 cleragqkleplakcvPviqrtqpsaelaaendtdtdsgyggeaearpdre.....kgkgagasrvtikqeppgedsp 277
                  c e ++++  p+ + vPv +r q       ++d+d d++y++e+e+++ ++     + +    + vt  ++ p e + 
     F21A10.4 277 CNEEVAKHKRPR-EAVPVFKRVQDV-----DDDSDDDDDYDSEDEEEETSNrdysvDIEKLSVTNVTQSEKKPLERAD 348
                  667777766665.68********84.....344444555555444444433000003334444555555555555544 PP

>> C53B4.2  CE32836	WBGene00008272	status:Partially_confirmed	UniProt:Q18796	protein_id:CAA92451.2
   #    score  bias  c-Evalue  i-Evalue hmmfrom  hmm to    alifrom  ali to    envfrom  env to     acc
 ---   ------ ----- --------- --------- ------- -------    ------- -------    ------- -------    ----
   1 ?    7.5   0.6    0.0093         4     193     280 ..      46     134 ..      14     218 .. 0.67

  Alignments for each domain:
  == domain 1    score: 7.5 bits;  conditional E-value: 0.0093
  Bhlhe41-aln 193 psaaaagsaaascleragqkleplakcvPviqrtq...psaelaaendtdtdsgyggeaearpdrekgkgagasrvtikqeppgedspapk 280
                     ++   + a +  r  ++   +    Pv+q++    p  + ++en  d +++   e e+++++++ kg g+ +   k++  g+++  p 
      C53B4.2  46 KHGSSVVKSKAKSVSRKMRR-TKQPVVQPVVQKAAvlsPPDKKEKENKKDEKKDEKKE-EKKEEKKEEKGEGEKKDEKKDSTRGKENMGPG 134
                  33333333344444444443.234556799*998622255555666655555554444.44445555689999888888777777766664 PP

>> Y66D12A.8b  CE46317	WBGene00013434	status:Confirmed	protein_id:CCD31157.1
   #    score  bias  c-Evalue  i-Evalue hmmfrom  hmm to    alifrom  ali to    envfrom  env to     acc
 ---   ------ ----- --------- --------- ------- -------    ------- -------    ------- -------    ----
   1 ?    7.1   0.3     0.012       5.2     221     279 ..     118     176 ..      84     187 .. 0.78

  Alignments for each domain:
  == domain 1    score: 7.1 bits;  conditional E-value: 0.012
  Bhlhe41-aln 221 Pviqrtqpsaelaaendtdtdsgyggeaearpdrekgkgagasrvtikqeppgedspap 279
                   v   t  + e ++ +  +t ++y+ +a   +d+ k kg g+++ ++ q+p +++s++ 
   Y66D12A.8b 118 SVTVSTMEGEEEEEMEARETAESYTMNARIVHDALKRKGIGSGKFAVPQTPSSSSSSSA 176
                  566666667777777778999*****************************998887654 PP

>> M01E5.5b  CE12284	WBGene00006595	locus:top-1	DNA topoisomerase I	status:Confirmed	UniProt:O17966	protein_id:CAB07639.
   #    score  bias  c-Evalue  i-Evalue hmmfrom  hmm to    alifrom  ali to    envfrom  env to     acc
 ---   ------ ----- --------- --------- ------- -------    ------- -------    ------- -------    ----
   1 ?    1.1   3.7      0.79   3.4e+02     230     285 ..     110     166 ..     101     214 .. 0.72
   2 ?    5.0   0.0     0.052        22     156     216 ..     600     660 ..     590     679 .. 0.83

  Alignments for each domain:
  == domain 1    score: 1.1 bits;  conditional E-value: 0.79
  Bhlhe41-aln 230 aelaaendtdtdsgyggeaearpdrekgkgagasrvti.kqeppgedspapkrlkld 285
                  a+ ++e+d + ++g  +e++ +p+++k+kga +s+ +  k++  g++ p  k++k +
     M01E5.5b 110 AQESSEDDDEESEGDVSEEDVKPQKRKSKGAEKSKPSTsKKDAGGKKEPPKKKVKKE 166
                  334455666667788899999***********9997550555555555554544443 PP

  == domain 2    score: 5.0 bits;  conditional E-value: 0.052
  Bhlhe41-aln 156 eprcvqlinhlhavatqflptpqlltqqvplskGtgapsaaaagsaaascleragqklepl 216
                  +++ + l nh  av+  f  + q l q++   k   + + aa  sa  + +e+a +k + l
     M01E5.5b 600 NRQVAILCNHQRAVSKGFDESMQKLEQKIKDKKKEVKEAEAALKSARGAEKEKAQKKYDRL 660
                  44567799**********************9999888887878899999999999987765 PP

>> ZC116.1a  CE32031	WBGene00013853	status:Confirmed	UniProt:Q23241	protein_id:CAA98556.2
   #    score  bias  c-Evalue  i-Evalue hmmfrom  hmm to    alifrom  ali to    envfrom  env to     acc
 ---   ------ ----- --------- --------- ------- -------    ------- -------    ------- -------    ----
   1 ?    7.3   3.2      0.01       4.4     294     420 ..       4     131 ..       1     141 [. 0.59

  Alignments for each domain:
  == domain 1    score: 7.3 bits;  conditional E-value: 0.01
  Bhlhe41-aln 294 llsslvllgsaaaaavaaaldksllekylspaaa.aavqplldksalekaaaaaaaala.aaaaaaaatllssvlsppPekasaaaaaallrkivasq 389
                  ll+ + ll+ a+a++    +++ ++++y +p+aa a ++++ ++++   a   a a+ + + +++ a+ ++ +  +  P++++++++++ l+ +   q
     ZC116.1a   4 LLALCSLLAVASAQYLYYPTSYYTPYYYYYPTAAvAGTTGVAQQTQAGGASQQAYAQQQpQQNQQYAQGTQQQQQQYYPQQTQQGQQQQTLQYQQGVQ 101
                  55666666677777777778889999*****6651556666666666665555555554044555566667777788899999888887777666555 PP

  Bhlhe41-aln 390 eakkpqhahgrth.lkfagareesaqedasqp 420
                  ++  + ++ g+t+ +++  +++   q++++q+
     ZC116.1a 102 QQPVQYDQSGNTQqVQYDQSSQ--MQQQPQQQ 131
                  5555544444444033333333..22222222 PP

>> C25A8.2  CE31313	WBGene00016083	status:Partially_confirmed	UniProt:Q18144	protein_id:CCD63428.1
   #    score  bias  c-Evalue  i-Evalue hmmfrom  hmm to    alifrom  ali to    envfrom  env to     acc
 ---   ------ ----- --------- --------- ------- -------    ------- -------    ------- -------    ----
   1 ?    7.3   1.4     0.011       4.6     337     409 ..      43     116 ..       3     137 .. 0.35

  Alignments for each domain:
  == domain 1    score: 7.3 bits;  conditional E-value: 0.011
  Bhlhe41-aln 337 salek.aa..aaaaaalaaaa..aaaaatllssvlsppPekasaaaaaallrkivasqeakkpqhahgrt.hlkfagar 409
                  ++ +k ++  + aa+++ aa+  a ++at l++     P +a+   + a ++++++++e+ k++ +++ + + + ++++
      C25A8.2  43 ENCKKsLQtgPGAATEAGAASslAPVDATKLAT-----PVPAAPKKEEAPPPEEPKKEEKPKEKSKKSAKsKKSSKSKK 116
                  222221110022222222222002222223333.....33333333334444444433333332222211011111111 PP

>> F46F5.6  CE19422	WBGene00018497	status:Confirmed	UniProt:Q9TXY1	protein_id:CCD70099.1
   #    score  bias  c-Evalue  i-Evalue hmmfrom  hmm to    alifrom  ali to    envfrom  env to     acc
 ---   ------ ----- --------- --------- ------- -------    ------- -------    ------- -------    ----
   1 ?    7.1   1.2     0.012       5.2     238     306 ..      25      97 ..      14     105 .. 0.53

  Alignments for each domain:
  == domain 1    score: 7.1 bits;  conditional E-value: 0.012
  Bhlhe41-aln 238 tdtdsgyggeaearpdrekg...kgagasrvtik...qeppgedspapkrlkldsrgaaeaallsslvllgsaaa 306
                   dtd++ ++++  +pd+ ++   ++  as  t k   ++pp   +pap+  k    +aaea++ s++ ++++ aa
      F46F5.6  25 DDTDASEDTAESPAPDNANTvapNVGAASTSTAKesaTDPPPAGTPAPE--KAAEAEAAEATVASFTPIYSTLAA 97 
                  3455555555555555544311123344555554222457777778887..555566666666666655555444 PP

>> Y66D12A.8a  CE28806	WBGene00013434	status:Confirmed	UniProt:Q95Q06	protein_id:CAC70131.1
   #    score  bias  c-Evalue  i-Evalue hmmfrom  hmm to    alifrom  ali to    envfrom  env to     acc
 ---   ------ ----- --------- --------- ------- -------    ------- -------    ------- -------    ----
   1 ?    6.7   0.3     0.016       6.9     219     279 ..     166     226 ..     116     237 .. 0.79

  Alignments for each domain:
  == domain 1    score: 6.7 bits;  conditional E-value: 0.016
  Bhlhe41-aln 219 cvPviqrtqpsaelaaendtdtdsgyggeaearpdrekgkgagasrvtikqeppgedspap 279
                     v   t  + e ++ +  +t ++y+ +a   +d+ k kg g+++ ++ q+p +++s++ 
   Y66D12A.8a 166 MGSVTVSTMEGEEEEEMEARETAESYTMNARIVHDALKRKGIGSGKFAVPQTPSSSSSSSA 226
                  44566666777777777778999*****************************998887654 PP

>> Y71H10B.1a  CE29140	WBGene00022201	status:Confirmed	UniProt:Q9TZC8	protein_id:CCD63463.1
   #    score  bias  c-Evalue  i-Evalue hmmfrom  hmm to    alifrom  ali to    envfrom  env to     acc
 ---   ------ ----- --------- --------- ------- -------    ------- -------    ------- -------    ----
   1 ?    6.6   1.0     0.017       7.2     231     280 ..     499     548 ..     475     555 .. 0.80

  Alignments for each domain:
  == domain 1    score: 6.6 bits;  conditional E-value: 0.017
  Bhlhe41-aln 231 elaaendtdtdsgyggeaearpdrekgkgagasrvtikqeppgedspapk 280
                  e ++++d   +s+ +gea +r+ ++ g  a ++   i +epp +d  +p 
   Y71H10B.1a 499 EEEEDEDQTNSSSSDGEATKRERTKSGSDASSNAGDISTEPPHQDVVTPA 548
                  455566666777888999999998888888888999********987775 PP

>> C04E6.5  CE27053	WBGene00015422	status:Partially_confirmed	UniProt:O01467	protein_id:CCD62893.1
   #    score  bias  c-Evalue  i-Evalue hmmfrom  hmm to    alifrom  ali to    envfrom  env to     acc
 ---   ------ ----- --------- --------- ------- -------    ------- -------    ------- -------    ----
   1 ?    6.1   0.1     0.025        11     147     170 ..     334     356 ..     324     368 .. 0.84

  Alignments for each domain:
  == domain 1    score: 6.1 bits;  conditional E-value: 0.025
  Bhlhe41-aln 147 srfesWtPreprcvqlinhlhava 170
                  s f +WtP e++c    nh ha+ 
      C04E6.5 334 SSFSTWTPIEKKCSS-CNHQHAIL 356
                  689**********86.7****985 PP

>> Y71H10B.1b  CE28267	WBGene00022201	status:Partially_confirmed	UniProt:Q95X21	protein_id:CCD63464.1
   #    score  bias  c-Evalue  i-Evalue hmmfrom  hmm to    alifrom  ali to    envfrom  env to     acc
 ---   ------ ----- --------- --------- ------- -------    ------- -------    ------- -------    ----
   1 ?    6.6   1.0     0.017       7.3     231     280 ..     502     551 ..     478     558 .. 0.80

  Alignments for each domain:
  == domain 1    score: 6.6 bits;  conditional E-value: 0.017
  Bhlhe41-aln 231 elaaendtdtdsgyggeaearpdrekgkgagasrvtikqeppgedspapk 280
                  e ++++d   +s+ +gea +r+ ++ g  a ++   i +epp +d  +p 
   Y71H10B.1b 502 EEEEDEDQTNSSSSDGEATKRERTKSGSDASSNAGDISTEPPHQDVVTPA 551
                  455566666777888999999998888888888999********987775 PP

>> Y71H10B.1c  CE33740	WBGene00022201	status:Partially_confirmed	UniProt:Q86MI3	protein_id:CCD63465.1
   #    score  bias  c-Evalue  i-Evalue hmmfrom  hmm to    alifrom  ali to    envfrom  env to     acc
 ---   ------ ----- --------- --------- ------- -------    ------- -------    ------- -------    ----
   1 ?    6.6   1.0     0.017       7.4     231     280 ..     513     562 ..     489     569 .. 0.80

  Alignments for each domain:
  == domain 1    score: 6.6 bits;  conditional E-value: 0.017
  Bhlhe41-aln 231 elaaendtdtdsgyggeaearpdrekgkgagasrvtikqeppgedspapk 280
                  e ++++d   +s+ +gea +r+ ++ g  a ++   i +epp +d  +p 
   Y71H10B.1c 513 EEEEDEDQTNSSSSDGEATKRERTKSGSDASSNAGDISTEPPHQDVVTPA 562
                  455566666777888999999998888888888999********987775 PP

>> Y48C3A.17d  CE41056	WBGene00001162	locus:efl-2	status:Partially_confirmed	UniProt:A5HWA8	protein_id:CAN86631.1
   #    score  bias  c-Evalue  i-Evalue hmmfrom  hmm to    alifrom  ali to    envfrom  env to     acc
 ---   ------ ----- --------- --------- ------- -------    ------- -------    ------- -------    ----
   1 ?    6.8   0.0     0.014       6.3     249     319 ..     225     298 ..     174     345 .. 0.71

  Alignments for each domain:
  == domain 1    score: 6.8 bits;  conditional E-value: 0.014
  Bhlhe41-aln 249 earpdrekgkgagasrvtikq..eppgedspapkrlkldsrgaaeaallsslvllgsaa.aaavaaaldkslle 319
                  ++   +++ +++ a rvt+ +  + p+  s++pk++kl+  ++ ++  l ++vl +s++ ++ +a++l+ +   
   Y48C3A.17d 225 KKLSSQKRFETSEALRVTLAEmlTDPTTISSSPKHIKLEEPEEIDTEDLETFVLPPSTSaSQSNAPYLPETPGR 298
                  23334455667889999998633579999*****************9999999988876145566677665444 PP

>> T01E8.5  CE18165	WBGene00011333	locus:nrde-2	status:Partially_confirmed	UniProt:Q20749	protein_id:CAA88749.1
   #    score  bias  c-Evalue  i-Evalue hmmfrom  hmm to    alifrom  ali to    envfrom  env to     acc
 ---   ------ ----- --------- --------- ------- -------    ------- -------    ------- -------    ----
   1 ?    6.6   1.0     0.017       7.5     311     416 ..      71     176 ..       4     193 .. 0.67

  Alignments for each domain:
  == domain 1    score: 6.6 bits;  conditional E-value: 0.017
  Bhlhe41-aln 311 aaldksllekylspaaaaavqplldksalekaaaaaaaalaaaaaaaaatllssvlsppPekasaaaaaallrkivasqeakkpqhahgrthlkfaga 408
                   +     +++y+ p    ++  +++++al +a+ aa+aa a+a +++++    +  + pPe +++++++   +   +s+++ ++++    + ++   +
      T01E8.5  71 GVRIRMSPHRYIDPDDVFTLPEVKKQNALRDAKIAARAAQATAYNTFPSVKSLNGCQDPPETSQQSTSRKRSASNSRSPSRSHSRRYDRDNGRQRSRS 168
                  45556678889999888888888899999999999999999999999977777778889999988888887777777777777633332222222222 PP

  Bhlhe41-aln 409 reesaqed 416
                  re++++++
      T01E8.5 169 REKKRRKK 176
                  22222222 PP

>> T21G5.5a  CE32731	WBGene00006423	locus:asd-2	status:Confirmed	UniProt:O02065	protein_id:CCD67593.1
   #    score  bias  c-Evalue  i-Evalue hmmfrom  hmm to    alifrom  ali to    envfrom  env to     acc
 ---   ------ ----- --------- --------- ------- -------    ------- -------    ------- -------    ----
   1 ?    6.8   2.0     0.015       6.4     301     415 ..     210     319 ..     114     325 .. 0.63

  Alignments for each domain:
  == domain 1    score: 6.8 bits;  conditional E-value: 0.015
  Bhlhe41-aln 301 lgsaaaaavaaaldksllekylspaaaaavqplldksalekaaaaaaaalaaaaaaaaatllssvlsppPekasaaaaaallrkivasqeakkpqhah 398
                  + s++++ + aa++ +++++  +p aaa   ++l+++ l   +a   ++  ++a + a      v+sp+   +sa+a+a+  + ++ +q+++ +    
     T21G5.5a 210 YRSGTDQSALAAAQLAAVKHQQQPFAAALQAAALQRGVLPM-MANGLSRSPTMAVCGA----PIVMSPSGRASSAGATATSQAALIMQQQSQLHAANA 302
                  34455566666667777777777777777777666666655.2222333322322222....345666666666666666666777777766666667 PP

  Bhlhe41-aln 399 grthlkfagareesaqe 415
                  g++ l++++a  +++q 
     T21G5.5a 303 GNAALQQQAALLQQQQA 319
                  77777766666644443 PP

>> Y38H8A.1  CE19118	WBGene00012635	status:Confirmed	UniProt:Q9XXR8	protein_id:CAA16348.1
   #    score  bias  c-Evalue  i-Evalue hmmfrom  hmm to    alifrom  ali to    envfrom  env to     acc
 ---   ------ ----- --------- --------- ------- -------    ------- -------    ------- -------    ----
   1 ?    7.2   0.3     0.011       4.7     322     418 ..      33     130 ..       3     246 .. 0.75

  Alignments for each domain:
  == domain 1    score: 7.2 bits;  conditional E-value: 0.011
  Bhlhe41-aln 322 lspaaaaavqplldksalek.aaaaaaaalaaaaaaaaatllssvlsppPekasaaaaaallrkivasqeakkpqhahgrthlkfagareesaqedas 418
                   s +a+    pl++   l+     +++ +    a+++++++ + +l++  + a++aa+a    k v ++   + +++h++t    + +r+e+++ +++
     Y38H8A.1  33 ASISAQLDNVPLRRMPVLNAqDDYSSHIQQFRQAKTFPSPQPTEPLATVDSAAASAASASTTDKTVDPPRISNREPSHAKTFAVKTDTRSEKSKIEEK 130
                  44444444455554444433233344444455667778888888888888888888888888888888888888888888765444444433333322 PP

>> ZK353.8  CE00392	WBGene00022703	locus:ubxn-4	status:Confirmed	UniProt:P34631	protein_id:CCD73207.1
   #    score  bias  c-Evalue  i-Evalue hmmfrom  hmm to    alifrom  ali to    envfrom  env to     acc
 ---   ------ ----- --------- --------- ------- -------    ------- -------    ------- -------    ----
   1 ?    6.5   4.1     0.018       7.8     159     300 ..     111     258 ..     102     324 .. 0.65

  Alignments for each domain:
  == domain 1    score: 6.5 bits;  conditional E-value: 0.018
  Bhlhe41-aln 159 cvqlinhlhavatqfl..ptpqlltqqvplskGtgapsaa..aags.aaascleragqkleplakcvPvi.qrtqpsaelaaendtdtdsgyggeaea 250
                   +q++n + + a++ l  p+p     qvp s  +  p+ +  +a   ++++++e + +  e  a+   ++ q++q  ae + e d   ++ ++ + ea
      ZK353.8 111 TAQFVNGMPTAAANQLstPSPSPAPVQVPASTDAPIPAPTpvTAPIqSSSTSQEMTRELAEKVARAKALLeQKKQKDAEKKREADKHVKEEMTKAREA 208
                  57888888777666652367778889999999977666552233331445556666666677888777653889999999999999888888887777 PP

  Bhlhe41-aln 251 rpdrekgkgagasrvtikqeppgedspapkrlkldsrgaaeaallsslvl 300
                  +++r+      a++    ++  +e+  +    ++++  +a+   ++ lv 
      ZK353.8 209 KQERDAEALVKAAKQRKMEKLAAESDKKRILAQIKADREAAQKKFGKLVN 258
                  77776644443333322222222222222223333333333334444444 PP

>> W02C12.3h  CE37725	WBGene00020930	locus:hlh-30	status:Confirmed	UniProt:Q5TYL0	protein_id:CCD70594.1
   #    score  bias  c-Evalue  i-Evalue hmmfrom  hmm to    alifrom  ali to    envfrom  env to     acc
 ---   ------ ----- --------- --------- ------- -------    ------- -------    ------- -------    ----
   1 ?    7.7   0.8     0.008       3.5      48      74 ..     104     130 ..      93     170 .. 0.69
   2 ?    1.7   0.7      0.53   2.3e+02     230     350 ..     157     288 ..     139     333 .. 0.63

  Alignments for each domain:
  == domain 1    score: 7.7 bits;  conditional E-value: 0.008
  Bhlhe41-aln  48 PhrliekkrrdrineciaqlkdllPeh 74 
                   h +ie++rr  in+ i  l  +lP  
    W02C12.3h 104 IHNMIERRRRYNINDRIKELGQMLPKN 130
                  69***********************64 PP

  == domain 2    score: 1.7 bits;  conditional E-value: 0.53
  Bhlhe41-aln 230 aelaaendtdtdsgyggeaearpdrekgkgagasrvtikqeppgedspapkrlkldsrga..........aeaallsslvllgsaa..aaavaaaldk 315
                   e a ++  +++++ +++a++  dr k      +r  + q pp++ +p pk ++   +++          + +++ ss +l+  ++  aa++ +  + 
    W02C12.3h 157 REQAMKT-QQQQKSLESTAHKYADRVKELEEMLARQGV-QVPPSHLPPIPKVIERPIKQEidesppnhtpTGSFVSSSGFLSEVTNntAAMQITSPND 252
                  3344443.334556667777777777766667777666.78999999999988877777677888888865555555555554433113444445566 PP

  Bhlhe41-aln 316 sllekylspaaaaavqplldksalek.aaaaaaaal 350
                  s +++++  +a++  +  +  +++ +  +++ +a++
    W02C12.3h 253 SRPNNFMNNSAPSDSFFSVGSASPPDyRTSSGTASW 288
                  788888888777766555555555552444555555 PP

>> F55A11.7  CE20873	WBGene00010080	status:Confirmed	UniProt:Q20802	protein_id:CAA96660.1
   #    score  bias  c-Evalue  i-Evalue hmmfrom  hmm to    alifrom  ali to    envfrom  env to     acc
 ---   ------ ----- --------- --------- ------- -------    ------- -------    ------- -------    ----
   1 ?    6.6   0.4     0.017       7.5     273     385 ..      30     143 ..       9     181 .. 0.71

  Alignments for each domain:
  == domain 1    score: 6.6 bits;  conditional E-value: 0.017
  Bhlhe41-aln 273 gedspapkrlkldsrgaaeaallsslvllgsaaaaavaaaldkslle.kylspaaaaavqplldksalekaaaaaaaalaaaaaaaaatllssvlspp 369
                   ++++ p    ++ r   +++lls+++ ++s+++   a a  ++ll  + + p++++ v+p + +    +++ a   ++   +++++ +++ ++ +++
     F55A11.7  30 KKAASVPMTSLMNGRRRRDPTLLSTILEVPSTSSLLPADASIFCLLCqNKIRPTSPNFVKPCQCPLVFVHTTCAIDNEAFFGTNCTQCHQMYRPEQAT 127
                  445566777778888889****************999999999987615799************9999997777777776666777777777888888 PP

  Bhlhe41-aln 370 Pekasaaaaaallrki 385
                  P ++ + +++ + ++ 
     F55A11.7 128 PRQSPTKTTRPVFTTK 143
                  8777655544444333 PP

>> Y48E1B.12  CE14874	WBGene00000804	locus:csc-1	status:Confirmed	UniProt:O45952	protein_id:CAB07696.1
   #    score  bias  c-Evalue  i-Evalue hmmfrom  hmm to    alifrom  ali to    envfrom  env to     acc
 ---   ------ ----- --------- --------- ------- -------    ------- -------    ------- -------    ----
   1 ?    6.7   2.4     0.016       6.9     258     378 ..      81     235 ..      37     248 .. 0.63

  Alignments for each domain:
  == domain 1    score: 6.7 bits;  conditional E-value: 0.016
  Bhlhe41-aln 258 kgagasrvtikqeppgedspapkrlkldsrga.....................aeaallsslvllgsaaaaavaaaldksllekylspaaaaavqpll 334
                  +  g++ v++kqe p+e+  + +     ++ +                      +aa  +s+ + +s+ +   ++a+d    +++++pa +  + p l
    Y48E1B.12  81 EEEGEAAVAVKQELPSEPDMEIDDAAAAQKTSipigqnsgrntvqvkqepeidDDAAHETSIPIAPSGQNSGRNTAADEHRRNEIITPAGQVLPLPTL 178
                  3345666666666666555544433333333355556666666666666666678888889999999999999999**************99999999 PP

  Bhlhe41-aln 335 dksalekaaaaaaaal...............aaaaaaaaatllssvlsppPekasaaaa 378
                  +++++ + a+ +  ++               + a+aa +++++ s  s + +k++aaaa
    Y48E1B.12 179 QPEKPFR-APHVDEEIafsvngsplvlagrtT-ATAAGKENRKKSKKSGAASKKAAAAA 235
                  9998877.444444443456677766666532.22333333333333333333333333 PP

>> W02C12.3g  CE33716	WBGene00020930	locus:hlh-30	status:Confirmed	UniProt:Q86MJ1	protein_id:CCD70593.1
   #    score  bias  c-Evalue  i-Evalue hmmfrom  hmm to    alifrom  ali to    envfrom  env to     acc
 ---   ------ ----- --------- --------- ------- -------    ------- -------    ------- -------    ----
   1 ?    7.5   0.7    0.0092         4      48      74 ..     241     267 ..     230     308 .. 0.69
   2 ?   -0.2   0.2       1.9   8.3e+02     231     325 ..     295     399 ..     277     425 .. 0.57

  Alignments for each domain:
  == domain 1    score: 7.5 bits;  conditional E-value: 0.0092
  Bhlhe41-aln  48 PhrliekkrrdrineciaqlkdllPeh 74 
                   h +ie++rr  in+ i  l  +lP  
    W02C12.3g 241 IHNMIERRRRYNINDRIKELGQMLPKN 267
                  69***********************64 PP

  == domain 2    score: -0.2 bits;  conditional E-value: 1.9
  Bhlhe41-aln 231 elaaendtdtdsgyggeaearpdrekgkgagasrvtikqeppgedspapkrlkldsrga..........aeaallsslvllgsaa..aaavaaaldks 316
                  e a ++  +++++ +++a++  dr k      +r  + q pp++ +p pk ++   +++          + +++ ss +l+  ++  aa++ +  + s
    W02C12.3g 295 EQAMKT-QQQQKSLESTAHKYADRVKELEEMLARQGV-QVPPSHLPPIPKVIERPIKQEidesppnhtpTGSFVSSSGFLSEVTNntAAMQITSPNDS 390
                  333333.334555666677777777766666677665.689999999999877766666666676666533344444343333221122222333344 PP

  Bhlhe41-aln 317 llekylspa 325
                   +++++  +
    W02C12.3g 391 RPNNFMNNS 399
                  555555544 PP

>> F43G6.4  CE31700	WBGene00009657	transcriptional regulatory protein (RPD3)	status:Confirmed	UniProt:Q20373	protein_id:
   #    score  bias  c-Evalue  i-Evalue hmmfrom  hmm to    alifrom  ali to    envfrom  env to     acc
 ---   ------ ----- --------- --------- ------- -------    ------- -------    ------- -------    ----
   1 ?    6.6   0.8     0.017       7.6     171     371 ..      40     249 ..      32     265 .. 0.53

  Alignments for each domain:
  == domain 1    score: 6.6 bits;  conditional E-value: 0.017
  Bhlhe41-aln 171 tqflptpqlltqqvplskGtgapsaaaagsaaascleragqkl....eplakcvPviqrtqpsaelaaendtdtds..gyggeaearpdrekgkgaga 262
                    fl   ql+ qq    + ++  s  ++  a++ +    ++kl    +  a+c  v++ + p ae +++ + +++   +y + ++++++r++ +++  
      F43G6.4  40 QYFLNIMQLVQQQQYQQRLSSGGSPVNSDQASSRSESPQTKKLildeDGCATC-SVCTEKVPEAEWNSHIELEKERliSYITLTKEKRERDRENTPDH 136
                  56899999999987655543333322223333333333333332221334444.599999999*9999887777761145555555555555455554 PP

  Bhlhe41-aln 263 srvtikqeppgedspapkrlkldsrgaaeaallsslvllgsaaaaavaaaldksllekylspaaaaavqplldksalek.aaaaaaaalaaaaaaaa. 358
                       k+e   +   + ++++ + + +++ +    +  +  +++ + ++  +   +   ++  ++++ qp  +   ++   ++ ++  +  + aa+  
      F43G6.4 137 FDQKRKRELELQRIRNNQNKRQSLKRGPQLVRDCLTPFSRQSNDETGSSESPDMKKDDEFYMKCTTCHQPCSYAIVMSAfDRPKCQICFDLVRAAVLn 234
                  44444555444444444433333444443332222222333344445555566666667777888888888888777776778888777444444430 PP

  Bhlhe41-aln 359 ..atllssvlsppPe 371
                    a+ +ss+++  P+
      F43G6.4 235 saASPTSSATKEDPD 249
                  003344444444454 PP

>> T01E8.2  CE02306	WBGene00004334	locus:ref-1	Helix-loop-helix DNA-binding domain (2 domains)	status:Confirmed	UniProt:
   #    score  bias  c-Evalue  i-Evalue hmmfrom  hmm to    alifrom  ali to    envfrom  env to     acc
 ---   ------ ----- --------- --------- ------- -------    ------- -------    ------- -------    ----
   1 ?    3.8   0.1      0.12        53      53      72 ..      20      39 ..      15      61 .. 0.78
   2 ?    0.9   0.0      0.95   4.1e+02      53      86 ..     171     203 ..     112     233 .. 0.89

  Alignments for each domain:
  == domain 1    score: 3.8 bits;  conditional E-value: 0.12
  Bhlhe41-aln 53 ekkrrdrineciaqlkdllP 72
                 ekkrrd in  i  l+ l+ 
      T01E8.2 20 EKKRRDEINAKIKELQLLIQ 39
                 9**********999987764 PP

  == domain 2    score: 0.9 bits;  conditional E-value: 0.95
  Bhlhe41-aln  53 ekkrrdrineciaqlkdllPehlklttlGhleka 86 
                  e+ rrdr  e    lk+++ e  kl t   +ek 
      T01E8.2 171 EQDRRDRQGEAFDALKNFIIEN-KLMTSHQVEKM 203
                  7889999999999999999986.77777777775 PP

>> K01H12.4  CE03456	WBGene00010486	status:Confirmed	UniProt:Q21105	protein_id:CAA92474.1
   #    score  bias  c-Evalue  i-Evalue hmmfrom  hmm to    alifrom  ali to    envfrom  env to     acc
 ---   ------ ----- --------- --------- ------- -------    ------- -------    ------- -------    ----
   1 ?    6.6   3.3     0.017       7.6     252     394 ..     100     244 ..      14     282 .. 0.55

  Alignments for each domain:
  == domain 1    score: 6.6 bits;  conditional E-value: 0.017
  Bhlhe41-aln 252 pdrekgkgagasrvtikqeppgedspapkrlkldsrgaaeaallsslvllgsaaaaavaaaldksllekylsp..aaaaavqplldksalekaaaaaa 347
                   ++ ++  +g +  ti q+pp+ ds  p+ + + ++++++ ++  s  +   a++  ++++  k   +  + p   ++      l+ks+++++ + a+
     K01H12.4 100 SEQLETCDSGITDSTIDQDPPTPDSLFPSAIYIPAKQKPQMTVSISATT---ASSCSNKSLYRKHIEKLAIEPleDIKHLKCRGLKKSKPDDLFPKAT 194
                  3344456789999******************999999887655433332...2233333333333334444443234444444567788888777766 PP

  Bhlhe41-aln 348 aal...aaaaaaaaatllssvlsppPekasaaaaaallrkivasqeakkp 394
                    +   +   a  +++++s  ls + + a++ + a  + + v s+++ k 
     K01H12.4 195 YDAgtgKPKMALSPSSMVSVDLSYASTTAKSNSLAYQPMEFVSSDGRVKL 244
                  55533333333334444444455555555544444444444444444433 PP

>> W02C12.3d  CE33713	WBGene00020930	locus:hlh-30	status:Confirmed	UniProt:Q86MJ4	protein_id:CCD70590.1
   #    score  bias  c-Evalue  i-Evalue hmmfrom  hmm to    alifrom  ali to    envfrom  env to     acc
 ---   ------ ----- --------- --------- ------- -------    ------- -------    ------- -------    ----
   1 ?    7.3   0.7      0.01       4.5      48      74 ..     207     233 ..     196     274 .. 0.69
   2 ?    1.3   0.4       0.7     3e+02     231     350 ..     261     391 ..     243     439 .. 0.63

  Alignments for each domain:
  == domain 1    score: 7.3 bits;  conditional E-value: 0.01
  Bhlhe41-aln  48 PhrliekkrrdrineciaqlkdllPeh 74 
                   h +ie++rr  in+ i  l  +lP  
    W02C12.3d 207 IHNMIERRRRYNINDRIKELGQMLPKN 233
                  69***********************64 PP

  == domain 2    score: 1.3 bits;  conditional E-value: 0.7
  Bhlhe41-aln 231 elaaendtdtdsgyggeaearpdrekgkgagasrvtikqeppgedspapkrlkldsrga..........aeaallsslvllgsaa..aaavaaaldks 316
                  e a ++  +++++ +++a++  dr k      +r  + q pp++ +p pk ++   +++          + +++ ss +l+  ++  aa++ +  + s
    W02C12.3d 261 EQAMKT-QQQQKSLESTAHKYADRVKELEEMLARQGV-QVPPSHLPPIPKVIERPIKQEidesppnhtpTGSFVSSSGFLSEVTNntAAMQITSPNDS 356
                  344443.334555666777777777766667777666.789999999999888777776777888888645555555555544331134444455667 PP

  Bhlhe41-aln 317 llekylspaaaaavqplldksalek.aaaaaaaal 350
                   +++++  +a++  +  +  +++ +  +++ +a++
    W02C12.3d 357 RPNNFMNNSAPSDSFFSVGSASPPDyRTSSGTASW 391
                  88888888777666555555555552444555555 PP

>> R13A5.5  CE28767	WBGene00000437	locus:ceh-13	status:Confirmed	UniProt:P17488	protein_id:CCD63600.1
   #    score  bias  c-Evalue  i-Evalue hmmfrom  hmm to    alifrom  ali to    envfrom  env to     acc
 ---   ------ ----- --------- --------- ------- -------    ------- -------    ------- -------    ----
   1 ?    6.3   0.5     0.022       9.3     321     412 ..      23     110 ..       9     131 .. 0.72

  Alignments for each domain:
  == domain 1    score: 6.3 bits;  conditional E-value: 0.022
  Bhlhe41-aln 321 ylspaaaaavqplldksalekaaaaaaaalaaaaaaaaatllssvlsppPekasaaaaaallrkivasqeakkpqhahgrthlkfagarees 412
                    +p++++   pl +  +++++ aa  +++ + +  ++ + ++s lspp +++s  ++a l++ ++asq+++ +  +h++++ + a+ +++ 
      R13A5.5  23 SYYPSVPSSYSPLNH--HPADIWAAHPSNYIMGNGHVSPPATASGLSPPASRSS-NSSAELPTGVTASQHNTYK-WMHTKRSQRPAAPKKKV 110
                  567888888888864..5778778888888888888888999999999877777.6667777777777777666.67766665555555543 PP

>> ZK218.1  CE16701	WBGene00013935	status:Partially_confirmed	UniProt:O45998	protein_id:CAB04984.1
   #    score  bias  c-Evalue  i-Evalue hmmfrom  hmm to    alifrom  ali to    envfrom  env to     acc
 ---   ------ ----- --------- --------- ------- -------    ------- -------    ------- -------    ----
   1 ?    6.4   0.8      0.02       8.6     295     370 ..      32     105 ..      13     148 .. 0.69

  Alignments for each domain:
  == domain 1    score: 6.4 bits;  conditional E-value: 0.02
  Bhlhe41-aln 295 lsslvllgsaaaaavaaaldksllekylspaaaaavqplldksalekaaaaaaaal..........aaaaaaaaatllssvlsppP 370
                  +++ ++++ +a++ v+++ dk+    y   aa+ a+ p l+  ++ k  ++aa+a+          +            +++s+ P
      ZK218.1  32 VATDFVYTPGATNCVNTYSDKTCESLYAIAAANPAPVPGLKTLRPGKCFTTAATAAvtspidadlvR------------AAVSTCP 105
                  4455667777888899999999999999999999999999999999955555554424444433322............2222222 PP

>> W02C12.3f  CE33715	WBGene00020930	locus:hlh-30	status:Confirmed	UniProt:Q86MJ2	protein_id:CCD70592.1
   #    score  bias  c-Evalue  i-Evalue hmmfrom  hmm to    alifrom  ali to    envfrom  env to     acc
 ---   ------ ----- --------- --------- ------- -------    ------- -------    ------- -------    ----
   1 ?    7.2   0.7     0.011       4.8      48      74 ..     216     242 ..     206     282 .. 0.70
   2 ?    1.2   0.5      0.76   3.3e+02     231     350 ..     270     400 ..     251     448 .. 0.63

  Alignments for each domain:
  == domain 1    score: 7.2 bits;  conditional E-value: 0.011
  Bhlhe41-aln  48 PhrliekkrrdrineciaqlkdllPeh 74 
                   h +ie++rr  in+ i  l  +lP  
    W02C12.3f 216 IHNMIERRRRYNINDRIKELGQMLPKN 242
                  59***********************64 PP

  == domain 2    score: 1.2 bits;  conditional E-value: 0.76
  Bhlhe41-aln 231 elaaendtdtdsgyggeaearpdrekgkgagasrvtikqeppgedspapkrlkldsrga..........aeaallsslvllgsaa..aaavaaaldks 316
                  e a ++  +++++ +++a++  dr k      +r  + q pp++ +p pk ++   +++          + +++ ss +l+  ++  aa++ +  + s
    W02C12.3f 270 EQAMKT-QQQQKSLESTAHKYADRVKELEEMLARQGV-QVPPSHLPPIPKVIERPIKQEidesppnhtpTGSFVSSSGFLSEVTNntAAMQITSPNDS 365
                  344443.334555666777777777766667777666.789999999999888777776777888888645555555555544331134444455667 PP

  Bhlhe41-aln 317 llekylspaaaaavqplldksalek.aaaaaaaal 350
                   +++++  +a++  +  +  +++ +  +++ +a++
    W02C12.3f 366 RPNNFMNNSAPSDSFFSVGSASPPDyRTSSGTASW 400
                  88888888777666555555555552444555555 PP

>> F44A2.5b  CE33089	WBGene00018405	status:Confirmed	UniProt:Q8MQ52	protein_id:CCD71191.1
   #    score  bias  c-Evalue  i-Evalue hmmfrom  hmm to    alifrom  ali to    envfrom  env to     acc
 ---   ------ ----- --------- --------- ------- -------    ------- -------    ------- -------    ----
   1 ?    6.3   2.9     0.021       9.2     161     312 ..       9     158 ..       5     217 .. 0.56

  Alignments for each domain:
  == domain 1    score: 6.3 bits;  conditional E-value: 0.021
  Bhlhe41-aln 161 qlinhlhavatqflpt..pqlltqqvplskGtgapsaa.aagsaaascleragqkleplakcvPviqrtqpsaelaaendtdtdsgyggeaearpdre 255
                  qli  l a at   pt  p +   + p  +  g++s++  ++++++  +  agqkl   ++c   ++ +     l++en+  +d g ++ + a   ++
     F44A2.5b   9 QLIGELKAPATTKKPTnrPAMQIYRPPGLRSDGSSSTTaVTTTSSTKPKPAAGQKLSS-SECDTNVNSQI----LKEENNNKKDCGESTSSRASSRAS 101
                  99999999999999983333333344444444444443233344444467899*9975.57766554333....344444444444433333333222 PP

  Bhlhe41-aln 256 kgkgagasrv...tikqeppg.edspapkrlkldsrgaaeaallsslvllgsaaaaavaaa 312
                   ++++ + r    ++k++  + ++ ++p+    +   ++++  l+   ++g+a +++++ +
     F44A2.5b 102 -NHVSSDDRHsngSLKRTESSlSSESTPS---SQKSYGSNSNKLNGQHVSGGAHQQYNKRI 158
                  .2444443330003443332202333344...22233445555666666666666665544 PP

>> F47F6.1a  CE29325	WBGene00018572	locus:lin-42	status:Confirmed	UniProt:P91314	protein_id:CCD71435.1
   #    score  bias  c-Evalue  i-Evalue hmmfrom  hmm to    alifrom  ali to    envfrom  env to     acc
 ---   ------ ----- --------- --------- ------- -------    ------- -------    ------- -------    ----
   1 ?    6.0   1.3     0.025        11     329     376 ..      53     100 ..      18     150 .. 0.63

  Alignments for each domain:
  == domain 1    score: 6.0 bits;  conditional E-value: 0.025
  Bhlhe41-aln 329 avqplldksalekaaaaaaaalaaaaaaaaatllssvlsppPekasaa 376
                   v   +++++ + a aaaaaa aa aa +a++++ +v s+pP+ +++ 
     F47F6.1a  53 LVVNSTAQQQQKVAVAAAAAAQAAQAAVVATAQIRKVASAPPTTSTDP 100
                  444444444444566666666666777777777888888888776543 PP

>> Y66D12A.5  CE26459	WBGene00013431	locus:ceh-92	status:Partially_confirmed	UniProt:Q95Q08	protein_id:CAC70129.2
   #    score  bias  c-Evalue  i-Evalue hmmfrom  hmm to    alifrom  ali to    envfrom  env to     acc
 ---   ------ ----- --------- --------- ------- -------    ------- -------    ------- -------    ----
   1 ?    5.8   0.0      0.03        13     228     347 ..     298     416 ..     294     499 .. 0.77

  Alignments for each domain:
  == domain 1    score: 5.8 bits;  conditional E-value: 0.03
  Bhlhe41-aln 228 psaelaaendtdtdsgyggeaearpdrekgkgagasrvtikqeppgedspapkrlkldsrgaaeaallsslvllgsaaaaavaaaldksllekylspa 325
                    +e ++en  d +  +  ++   +d+e+  +  +  vt+ +e p++++  p+  +l  r+  ++++  ++ ++  ++  +++ +  +     +l+  
    Y66D12A.5 298 TQSEAEGENSMDEEFETIQQNFDDNDDEELFVDHEEEVTLANEFPAKNNDFPSDFELFNRN-RHPTIQEMIGISCRTGVDYSRVFHRFQEFRAILKEQ 394
                  457889999999999999999999999999***********************99998774.566666666667777777777777776666666666 PP

  Bhlhe41-aln 326 aaaavqplldksalekaaaaaa 347
                  ++++  p ++ ++l  aa +aa
    Y66D12A.5 395 CPSTDDPCQKVANLFAAAGTAA 416
                  6666666666555554333333 PP

>> F53H1.4b  CE33651	WBGene00018778	status:Partially_confirmed	UniProt:Q86MG4	protein_id:CCD71737.1
   #    score  bias  c-Evalue  i-Evalue hmmfrom  hmm to    alifrom  ali to    envfrom  env to     acc
 ---   ------ ----- --------- --------- ------- -------    ------- -------    ------- -------    ----
   1 ?    6.2   2.4     0.022       9.6     197     297 ..     168     268 ..     135     323 .. 0.59

  Alignments for each domain:
  == domain 1    score: 6.2 bits;  conditional E-value: 0.022
  Bhlhe41-aln 197 aagsaaascleragqkleplakcvPviqrtqpsaelaaendtdtdsgyggeaearpdrekgk.gagasrvtikqeppgedspapkrlkldsrgaaeaa 293
                   +g+ aa+ +   + +  p+a   Pvi  ++   e ++e+d   ++  + +++++++++++k    a ++  k+e   e+  +    k + +++++ +
     F53H1.4b 168 ESGAEAANKSAMKTPRGAPRASGGPVILSSRRLQEKQKEKDEKEKEKLEKKQKEQEEKKQKKeEEKAKKLKEKEEKLKEKEEK-AARKAEKKEKNNGT 264
                  33444444444444457899999999999999999988887766666555544444444333034444444444443333332.22344444443333 PP

  Bhlhe41-aln 294 llss 297
                  +  +
     F53H1.4b 265 MDKF 268
                  3333 PP

>> C41D11.3a  CE40195	WBGene00016562	status:Partially_confirmed	UniProt:O01972	protein_id:CCD64259.1
   #    score  bias  c-Evalue  i-Evalue hmmfrom  hmm to    alifrom  ali to    envfrom  env to     acc
 ---   ------ ----- --------- --------- ------- -------    ------- -------    ------- -------    ----
   1 ?    7.7   0.5    0.0081       3.5     220     389 ..       2     162 ..       1     196 [. 0.51
   2 ?   -2.3   0.0       8.5   3.7e+03     255     289 ..     269     303 ..     243     469 .. 0.54

  Alignments for each domain:
  == domain 1    score: 7.7 bits;  conditional E-value: 0.0081
  Bhlhe41-aln 220 vPviqrtqpsaelaaendtdtdsgyggeaearpdrekgkgagasrvtikqeppgedspapkrlkldsrgaaeaallsslvllgsaaaaavaaaldksl 317
                  vP+++++ +  e   e+  d d+g+g   ++    ++g+g+  +r    +  p  d  +p     +   ++ ++  + l+   ++++        k+ 
    C41D11.3a   2 VPLVKKQMSIDEKIMED--DEDEGFGDSMKT---IKRGQGSSLARSLSLKLSPKTDQQKPIGADTEKSCSTPSLPTAPLLSRQGSTSSLRF----KVS 90 
                  67777666666666666..566666554433...344567777776666667788888888555444433322222233333333333333....445 PP

  Bhlhe41-aln 318 lekylspaaaaa....vqplldksalekaaaaaaaalaaaaaaaaatllssvlsppPekasaaaaaallrkivasq 389
                  +  +l+p a+ +    ++p  d++ l      +aaa+aa   +++     s+ ++p +ka+ a+++  lrk +a+ 
    C41D11.3a  91 PSTFLKPIATPIidvsPTPRPDPEPLRI---IVAAAAAAPVESTE-LSEPSTSKTPEQKAEPAMQKSALRKHAANF 162
                  5556666555440000444444444333...33332222222222.222333344445666677777676666554 PP

  == domain 2    score: -2.3 bits;  conditional E-value: 8.5
  Bhlhe41-aln 255 ekgkgagasrvtikqeppgedspapkrlkldsrga 289
                  ++ k   +s v ++++  + ds +  r++  +  +
    C41D11.3a 269 HRIKLLKKSGVKVEKNTDAIDSLRNTRVECGCSCE 303
                  44455555555555555555555555554444322 PP

>> R02D5.7  CE29435	WBGene00010980	status:Confirmed	UniProt:O62323	protein_id:CAB01436.2
   #    score  bias  c-Evalue  i-Evalue hmmfrom  hmm to    alifrom  ali to    envfrom  env to     acc
 ---   ------ ----- --------- --------- ------- -------    ------- -------    ------- -------    ----
   1 ?    6.3   1.9     0.022       9.4     306     418 ..       9     119 ..       2     131 .. 0.41

  Alignments for each domain:
  == domain 1    score: 6.3 bits;  conditional E-value: 0.022
  Bhlhe41-aln 306 aaavaaaldksllekylspaaaaavqplldksalekaaaaaaaalaaaaaaaaatllssvlsppPekasaaaaaallrkiv.asqeakkpqhahgrth 402
                   ++v  +l+++ ++ +l   a + +   ++ ++ e    + ++  +  ++a++a   ss     P+k ++   aa  ++++  +++ kk+++++ +++
      R02D5.7   9 CQFVVQLLQFCNVFILLAVMAITSCGKKKASNSKE---MSKKSMQTGPGTATEAGAASSLAPVDPTKLATPGPAAPKKEEApPPEKPKKEEKPKEKSK 103
                  45566677888887777653333332222222222...222222223333333333333333345544433333333333303333334444444444 PP

  Bhlhe41-aln 403 lkfagareesaqedas 418
                   + ++++++++++d++
      R02D5.7 104 KSAKSKKSSKSKKDKK 119
                  4444444433333322 PP

>> C15C8.2b  CE41867	WBGene00000521	locus:cky-1	status:Confirmed	UniProt:Q2WGN7	protein_id:CAP46770.1
   #    score  bias  c-Evalue  i-Evalue hmmfrom  hmm to    alifrom  ali to    envfrom  env to     acc
 ---   ------ ----- --------- --------- ------- -------    ------- -------    ------- -------    ----
   1 ?    7.1   0.1     0.012       5.3      53      72 ..      85     104 ..      79     110 .. 0.90

  Alignments for each domain:
  == domain 1    score: 7.1 bits;  conditional E-value: 0.012
  Bhlhe41-aln  53 ekkrrdrineciaqlkdllP 72 
                   k+rrd+in  i +l+dllP
     C15C8.2b  85 SKQRRDQINVEIQKLRDLLP 104
                  79*****************9 PP

>> Y43F8B.10  CE43085	WBGene00012820	status:Partially_confirmed	UniProt:Q9XWY0	protein_id:CAA21506.3
   #    score  bias  c-Evalue  i-Evalue hmmfrom  hmm to    alifrom  ali to    envfrom  env to     acc
 ---   ------ ----- --------- --------- ------- -------    ------- -------    ------- -------    ----
   1 ?    5.6   0.1     0.034        15     268     379 ..      13     131 ..       3     162 .. 0.62

  Alignments for each domain:
  == domain 1    score: 5.6 bits;  conditional E-value: 0.034
  Bhlhe41-aln 268 kqeppged.spapkrlkldsrga....aeaallsslvllgsaaaaavaaaldksllekylspaaaaavqp..lldksalek.aaaaaaaalaaaaaaa 357
                   q pp  d  pap   + + + +      a+++ s+++ g+++ a  +++ + s  e++++  +a  ++   ll +s++ + a++     +a   a  
    Y43F8B.10  13 LQAPPILDpDPAPFAPNSSETRTgkyfIYAFIILSIFINGASNYAWFSTFYECSKAEEIVQRMCAPKLERleLLIESTVPEfAMTPIGRDMARKCAE- 109
                  4666654415666655544444423334556666667777777778889999999999888877776654114455555552333333333443333. PP

  Bhlhe41-aln 358 aatllssvlsppPekasaaaaa 379
                   +++l++v +++Pe +s+  ++
    Y43F8B.10 110 VEECLGAVQCSQPELRSDFLQK 131
                  3489*********998875554 PP

>> W02C12.3e  CE33714	WBGene00020930	locus:hlh-30	status:Confirmed	UniProt:Q86MJ3	protein_id:CCD70591.1
   #    score  bias  c-Evalue  i-Evalue hmmfrom  hmm to    alifrom  ali to    envfrom  env to     acc
 ---   ------ ----- --------- --------- ------- -------    ------- -------    ------- -------    ----
   1 ?    7.3   0.8     0.011       4.6      48      74 ..     182     208 ..     171     248 .. 0.70
   2 ?    1.3   0.5      0.69     3e+02     230     350 ..     235     366 ..     216     411 .. 0.63

  Alignments for each domain:
  == domain 1    score: 7.3 bits;  conditional E-value: 0.011
  Bhlhe41-aln  48 PhrliekkrrdrineciaqlkdllPeh 74 
                   h +ie++rr  in+ i  l  +lP  
    W02C12.3e 182 IHNMIERRRRYNINDRIKELGQMLPKN 208
                  69***********************64 PP

  == domain 2    score: 1.3 bits;  conditional E-value: 0.69
  Bhlhe41-aln 230 aelaaendtdtdsgyggeaearpdrekgkgagasrvtikqeppgedspapkrlkldsrga..........aeaallsslvllgsaa..aaavaaaldk 315
                   e a ++  +++++ +++a++  dr k      +r  + q pp++ +p pk ++   +++          + +++ ss +l+  ++  aa++ +  + 
    W02C12.3e 235 REQAMKT-QQQQKSLESTAHKYADRVKELEEMLARQGV-QVPPSHLPPIPKVIERPIKQEidesppnhtpTGSFVSSSGFLSEVTNntAAMQITSPND 330
                  3334443.334555667777777777766667777666.78999999999988877777677788888864555555555554433113444445566 PP

  Bhlhe41-aln 316 sllekylspaaaaavqplldksalek.aaaaaaaal 350
                  s +++++  +a++  +  +  +++ +  +++ +a++
    W02C12.3e 331 SRPNNFMNNSAPSDSFFSVGSASPPDyRTSSGTASW 366
                  788888888777666555555555542444455555 PP

>> Y39A3CR.1a  CE32964	WBGene00004886	locus:smi-1	status:Confirmed	UniProt:Q9N405	protein_id:CCD62163.1
   #    score  bias  c-Evalue  i-Evalue hmmfrom  hmm to    alifrom  ali to    envfrom  env to     acc
 ---   ------ ----- --------- --------- ------- -------    ------- -------    ------- -------    ----
   1 ?    6.3   0.0      0.02       8.8     228     285 ..       9      65 ..       6     147 .. 0.80

  Alignments for each domain:
  == domain 1    score: 6.3 bits;  conditional E-value: 0.02
  Bhlhe41-aln 228 psaelaaendtdtdsgyggeaearpdrekgkgagasrvtikqeppgedspapkrlkld 285
                  ps +++a+ d d  s   ++a+  ++ +  +   ++ v i q+ p + sp+ k++k  
   Y39A3CR.1a   9 PSDDFEAD-DVDMTSPAMSAAQYLRQMQAERRGTKNVVRIAQKSPDSTSPEAKKQKQW 65 
                  56666665.58888888888888888888788889999*************9988743 PP

>> Y116A8A.4  CE23308	WBGene00013775	status:Partially_confirmed	UniProt:Q9U2W3	protein_id:CAB55162.1
   #    score  bias  c-Evalue  i-Evalue hmmfrom  hmm to    alifrom  ali to    envfrom  env to     acc
 ---   ------ ----- --------- --------- ------- -------    ------- -------    ------- -------    ----
   1 ?    6.0   1.3     0.026        11     309     406 ..     272     374 ..     259     399 .. 0.66

  Alignments for each domain:
  == domain 1    score: 6.0 bits;  conditional E-value: 0.026
  Bhlhe41-aln 309 vaaaldksllekylspaaaaavqplldksalek..aaaaaaaalaaaaaaaaatll.ssvlsppPekasaa.aaaallr.kivasqeakkpqhahgrt 401
                  ++ + d+s++  y +p+ ++ ++p++++++  +  + ++ ++++ +a++a +++++ s+++ p+P +as+  a+  llr + ++  ++  + ++  +t
    Y116A8A.4 272 QKEICDYSGVCGYEKPTLTTEPTPVTTEKSTVSttISTSLETTIMQASSASPTSIKpSTTTEPSPLQASSKpATEPLLRpESTRRASSSASSKPEVQT 369
                  56678888999999999999999987665544424667777888777777776665256678999888754134444441444444444445555566 PP

  Bhlhe41-aln 402 hlkfa 406
                  +++++
    Y116A8A.4 370 TIPTE 374
                  55554 PP

>> Y47D3A.21  CE22051	WBGene00012932	status:Confirmed	UniProt:Q9NAH4	protein_id:CAB55081.1
   #    score  bias  c-Evalue  i-Evalue hmmfrom  hmm to    alifrom  ali to    envfrom  env to     acc
 ---   ------ ----- --------- --------- ------- -------    ------- -------    ------- -------    ----
   1 ?    6.1   0.0     0.024        10     242     280 ..      86     125 ..      62     176 .. 0.66

  Alignments for each domain:
  == domain 1    score: 6.1 bits;  conditional E-value: 0.024
  Bhlhe41-aln 242 sgygge.aearpdrekgkgagasrvtikqeppgedspapk 280
                  s +g++ a+a+    k+kg g  +vt+++ep g++s +  
    Y47D3A.21  86 SKTGAAaAQAAASGGKKKGGGPQKVTLQREPRGKKSVTVI 125
                  3333330344445567799999**********99997654 PP

>> F53H1.4c  CE33652	WBGene00018778	status:Partially_confirmed	UniProt:Q86MG3	protein_id:CCD71738.1
   #    score  bias  c-Evalue  i-Evalue hmmfrom  hmm to    alifrom  ali to    envfrom  env to     acc
 ---   ------ ----- --------- --------- ------- -------    ------- -------    ------- -------    ----
   1 ?    5.9   2.4     0.028        12     197     297 ..     204     304 ..     171     359 .. 0.60

  Alignments for each domain:
  == domain 1    score: 5.9 bits;  conditional E-value: 0.028
  Bhlhe41-aln 197 aagsaaascleragqkleplakcvPviqrtqpsaelaaendtdtdsgyggeaearpdrekgk.gagasrvtikqeppgedspapkrlkldsrgaaeaa 293
                   +g+ aa+ +   + +  p+a   Pvi  ++   e ++e+d   ++  + +++++++++++k    a ++  k+e   e+  +    k + +++++ +
     F53H1.4c 204 ESGAEAANKSAMKTPRGAPRASGGPVILSSRRLQEKQKEKDEKEKEKLEKKQKEQEEKKQKKeEEKAKKLKEKEEKLKEKEEK-AARKAEKKEKNNGT 300
                  33444444444444457899999999999999999988887766666555544444444333034444444444443333332.22344444443333 PP

  Bhlhe41-aln 294 llss 297
                  +  +
     F53H1.4c 301 MDKF 304
                  3333 PP

>> Y116A8A.6  CE42638	WBGene00013776	status:Partially_confirmed	UniProt:Q9U2W2	protein_id:CAB55163.2
   #    score  bias  c-Evalue  i-Evalue hmmfrom  hmm to    alifrom  ali to    envfrom  env to     acc
 ---   ------ ----- --------- --------- ------- -------    ------- -------    ------- -------    ----
   1 ?    6.0   0.5     0.026        11     313     408 ..     276     376 ..     187     423 .. 0.58

  Alignments for each domain:
  == domain 1    score: 6.0 bits;  conditional E-value: 0.026
  Bhlhe41-aln 313 ldksllekylspaaaaavqplldksalek..aaaaaaaalaaaaaaaaatll.ssvlsppPekasaa.aaaall.rkivasqeakkpqhahgrthlkf 405
                   d+s++  +  p  ++ ++p++++++  +  + ++ ++++ +a++a + + + ++++ p+P +as+  a+  ll ++ +++ ++  + ++  +t++++
    Y116A8A.6 276 CDYSGVCGHENPILTTEPTPVTTERSTVSttISTSLETTIMQASSASPISSKpATTTEPSPLQASSKpATEPLLqPESARTASSSASSKPEVQTTIPT 373
                  44444444445555555555444333322123333344444443333333221334445555544321222222022223333333333333443333 PP

  Bhlhe41-aln 406 aga 408
                  + +
    Y116A8A.6 374 EIQ 376
                  332 PP

>> F01G12.6  CE07015	WBGene00017171	status:Partially_confirmed	UniProt:Q19101	protein_id:CCD68908.1
   #    score  bias  c-Evalue  i-Evalue hmmfrom  hmm to    alifrom  ali to    envfrom  env to     acc
 ---   ------ ----- --------- --------- ------- -------    ------- -------    ------- -------    ----
   1 ?    5.7   0.1     0.032        14     169     290 ..     220     352 ..     214     433 .. 0.71

  Alignments for each domain:
  == domain 1    score: 5.7 bits;  conditional E-value: 0.032
  Bhlhe41-aln 169 vatqflptpqlltqqvplskGtgapsaaaagsaaascleragqkleplakcvPviqrtqpsaelaaen....dtdtdsgyggeaearpdrekgkgaga 262
                   +tq  p+p l + +  l+k t++      gs+  +    +++ le +   v +   +   ael++      + +t++   +++ +r+d+e +++  +
     F01G12.6 220 HSTQQQPSPPLTSARARLAKITASLI---GGSTEETDNCISVRELEDQLMGVRIK-EADTLAELKEMRqkvmELETQNHVCTNQLKRQDEEMKRVRED 313
                  57888888888888888888754333...34444444445678888888887654.4444455544321123668899999999********9***** PP

  Bhlhe41-aln 263 srvtikqeppgedspapkrlkldsrga...........a 290
                  s v +k++   ed  + ++ kld +++            
     F01G12.6 314 SEVLVKKRKELEDQLKDEKEKLDNKESefnegrindrlK 352
                  ***********************9987554444444440 PP

>> C07G1.6  CE44650	WBGene00015572	status:Partially_confirmed	UniProt:Q17798	protein_id:CCD61401.1
   #    score  bias  c-Evalue  i-Evalue hmmfrom  hmm to    alifrom  ali to    envfrom  env to     acc
 ---   ------ ----- --------- --------- ------- -------    ------- -------    ------- -------    ----
   1 ?    5.5   0.1     0.036        15     188     241 ..     135     198 ..     127     210 .. 0.70

  Alignments for each domain:
  == domain 1    score: 5.5 bits;  conditional E-value: 0.036
  Bhlhe41-aln 188 kGtgapsaaaagsaaasc..........leragqkleplakcvPviqrtqpsaelaaendtdtd 241
                  + ++++++a+a+++++s+          +e   +kl+ la    +i+ + p+++  +++d  ++
      C07G1.6 135 RASSTSASASASTSTSSSrpkkhyleknMEHLLKKLDILAFKQTIIESRSPTSDSIHHQDFVSN 198
                  4545444444555555557889999998999999*****************9999888864322 PP


Internal pipeline statistics summary:
-------------------------------------
Query model(s):                            1  (425 nodes)
Target sequences:                      25547  (11210993 residues)
Passed MSV filter:                     25547  (1); expected 25547.0 (1)
Passed bias filter:                    25547  (1); expected 25547.0 (1)
Passed Vit filter:                     25547  (1); expected 25547.0 (1)
Passed Fwd filter:                     25547  (1); expected 25547.0 (1)
Initial search space (Z):              25547  [actual number of targets]
Domain search space  (domZ):              59  [number of targets reported over threshold]
# CPU time: 128.70u 0.07s 00:02:08.76 Elapsed: 00:00:33.63
# Mc/sec: 141.68
//
