# Supplementary material for: Potential Conservation of Circadian Clock Proteins in the phylum Nematoda as Revealed by Bioinformatic Searches
Source: PLoS One. 2014 Nov 14;9(11):e112871. doi: 10.1371/journal.pone.0112871 (PMC4232591; doi:10.1371/journal.pone.0112871)
Supplement: File S1 — HMM profiles used in this work and HMMsearch results. (ZIP) [file pone.0112871.s007.zip › HMMs-CE/Mamiferos/Bhlhe40-aln.fasta.hmm.res]

# hmmsearch :: search profile(s) against a sequence database
# HMMER 3.0 (March 2010); http://hmmer.org/
# Copyright (C) 2010 Howard Hughes Medical Institute.
# Freely distributed under the GNU General Public License (GPLv3).
# - - - - - - - - - - - - - - - - - - - - - - - - - - - - - - - - - - - -
# query HMM file:                  Bhlhe40-aln.fasta.hmm
# target sequence database:        ../../../../ProteomasGus/wormpep229
# Max sensitivity mode:            on [all heuristic filters off]
# - - - - - - - - - - - - - - - - - - - - - - - - - - - - - - - - - - - -

Query:       Bhlhe40-aln  [M=412]
Scores for complete sequences (score includes all domains):
   --- full sequence ---   --- best 1 domain ---    -#dom-
    E-value  score  bias    E-value  score  bias    exp  N  Sequence    Description
    ------- ------ -----    ------- ------ -----   ---- --  --------    -----------
    4.2e-05   23.2   0.2    5.7e-05   22.7   0.1    1.1  1  Y54G2A.1    CE26703	WBGene00003008	locus:lin-22	status:Confi
  ------ inclusion threshold ------
      0.056   12.9   0.0      0.075   12.5   0.0    1.1  1  R03E9.1     CE04784	WBGene00003163	locus:mdl-1	human Max-int
       0.12   11.8   0.3       0.19   11.1   0.2    1.3  1  W02C12.3h   CE37725	WBGene00020930	locus:hlh-30	status:Confi
       0.12   11.8   0.0       0.14   11.5   0.0    1.1  1  F40G9.11    CE19858	WBGene00003510	locus:mxl-2	status:Confir
       0.17   11.3   0.3       0.26   10.7   0.2    1.2  1  W02C12.3g   CE33716	WBGene00020930	locus:hlh-30	status:Confi
       0.18   11.2   1.2       0.28   10.6   0.2    1.7  2  W02C12.3e   CE33714	WBGene00020930	locus:hlh-30	status:Confi
       0.19   11.1   0.4       0.31   10.4   0.2    1.3  1  W02C12.3f   CE33715	WBGene00020930	locus:hlh-30	status:Confi
        0.2   11.0   1.1        0.3   10.5   0.2    1.6  2  W02C12.3d   CE33713	WBGene00020930	locus:hlh-30	status:Confi
        0.2   11.0   1.7       0.32   10.4   1.1    1.2  1  Y66H1A.6b   CE39873	WBGene00002041	locus:hum-8	status:Partia
       0.21   11.0   0.4       0.34   10.3   0.2    1.3  1  W02C12.3a   CE14416	WBGene00020930	locus:hlh-30	transcriptio
       0.26   10.7   1.5       0.34   10.3   0.2    1.7  2  W02C12.3b   CE28499	WBGene00020930	locus:hlh-30	status:Confi
       0.29   10.5   1.5       0.37   10.2   0.2    1.7  2  W02C12.3c   CE33712	WBGene00020930	locus:hlh-30	status:Confi
       0.43   10.0   1.7       0.77    9.1   1.2    1.3  1  Y39A3CR.6   CE29998	WBGene00021446	locus:hlh-33	status:Parti
       0.44    9.9   0.1       0.88    8.9   0.1    1.4  1  C54G7.3a    CE44870	WBGene00002983	locus:lgx-1	status:Partia
       0.56    9.6   3.3       0.88    8.9   2.3    1.2  1  Y66H1A.6a   CE22757	WBGene00002041	locus:hum-8	status:Partia
        1.2    8.5   0.6         36    3.6   0.1    2.1  2  T01E8.2     CE02306	WBGene00004334	locus:ref-1	Helix-loop-he
        1.4    8.3   0.8        2.3    7.6   0.5    1.2  1  F33D11.11   CE09902	WBGene00018008	locus:vpr-1	status:Confir
        2.4    7.5   6.0       0.12   11.7   0.3    1.6  2  Y47D3B.7    CE19180	WBGene00004735	locus:sbp-1	Helix-loop-he
        2.5    7.5   0.2        3.3    7.1   0.1    1.2  1  Y82E9BL.1   CE27539	WBGene00022318	status:Predicted	UniProt:
        2.6    7.4   0.0        4.1    6.7   0.0    1.3  1  M02H5.5     CE39264	WBGene00019743	locus:nhr-203	status:Conf
        2.6    7.4   0.1          3    7.2   0.0    1.1  1  C13F10.2    CE08144	WBGene00015742	status:Partially_confirme
        2.6    7.4   0.1        4.4    6.6   0.1    1.4  1  Y39A3CR.8b  CE44032	WBGene00021447	status:Partially_confirme
        2.8    7.3   0.1        4.7    6.6   0.1    1.4  1  Y39A3CR.8a  CE43947	WBGene00021447	status:Partially_confirme
          3    7.2   0.0        4.4    6.6   0.0    1.2  1  C25A1.11a   CE08377	WBGene00000095	locus:aha-1	aryl hydrocar
          3    7.2   0.0        4.4    6.6   0.0    1.2  1  C25A1.11b   CE44231	WBGene00000095	locus:aha-1	status:Confir
          3    7.2   0.8        7.3    5.9   0.1    1.7  2  T19B10.11   CE16417	WBGene00003509	locus:mxl-1	Helix-loop-he
        3.2    7.1   1.6        6.9    6.0   1.1    1.5  1  K08E7.5a    CE11924	WBGene00010673	status:Partially_confirme
        3.8    6.8   0.5        6.9    6.0   0.4    1.3  1  B0035.15    CE05170	WBGene00007113	status:Confirmed	UniProt:
        3.9    6.8   0.0        6.4    6.1   0.0    1.2  1  C15C8.2a    CE30427	WBGene00000521	locus:cky-1	Human ARNT-in
        4.2    6.7   0.0        6.8    6.0   0.0    1.2  1  C15C8.2b    CE41867	WBGene00000521	locus:cky-1	status:Confir
        4.3    6.7   0.0        5.6    6.3   0.0    1.2  1  E04A4.8     CE21392	WBGene00004432	locus:rpl-20	ribosomal pr
        5.2    6.4   0.4         12    5.3   0.3    1.5  1  F11A10.1c   CE20665	WBGene00008682	locus:lex-1	status:Confir
        5.5    6.3   0.4         12    5.2   0.3    1.5  1  F11A10.1a   CE40608	WBGene00008682	locus:lex-1	TAT-binding h
        5.5    6.3   2.7        7.1    5.9   1.9    1.2  1  F13C5.1     CE46510	WBGene00017422	status:Confirmed	UniProt:
        5.9    6.2   0.4         12    5.2   0.3    1.4  1  F11A10.1b   CE41384	WBGene00008682	locus:lex-1	status:Confir
        6.7    6.0   0.7         13    5.1   0.0    1.7  2  F31A3.4     CE07161	WBGene00001968	locus:hlh-29	status:Parti
        6.8    6.0   0.6         13    5.1   0.0    1.6  2  F31A3.2     CE43458	WBGene00001967	locus:hlh-28	status:Parti
        9.2    5.6   0.1         15    4.9   0.1    1.2  1  T28A8.3     CE18974	WBGene00012109	status:Confirmed	UniProt:
         10    5.5   0.0         18    4.6   0.0    1.3  1  F37A4.4     CE24953	WBGene00018134	status:Partially_confirme


Domain annotation for each sequence (and alignments):
>> Y54G2A.1  CE26703	WBGene00003008	locus:lin-22	status:Confirmed	UniProt:O16853	protein_id:CCD83486.1
   #    score  bias  c-Evalue  i-Evalue hmmfrom  hmm to    alifrom  ali to    envfrom  env to     acc
 ---   ------ ----- --------- --------- ------- -------    ------- -------    ------- -------    ----
   1 !   22.7   0.1   8.6e-08   5.7e-05      57     107 ..      26      78 ..      12      82 .. 0.82

  Alignments for each domain:
  == domain 1    score: 22.7 bits;  conditional E-value: 8.6e-08
  Bhlhe40-aln  57 hrliekkrrdrineciaqlkdll..pehlklttlghlekavvleltlkhvkal 107
                  + l+ekkrr rin+ ++qlk++l   eh +     + eka +le+++ +++ l
     Y54G2A.1  26 KPLMEKKRRARINKSLSQLKQILiqDEHKNSIQHSKWEKADILEMAVEYLQQL 78 
                  4599*****************9833477777777889********99988766 PP

>> R03E9.1  CE04784	WBGene00003163	locus:mdl-1	human Max-interacting bHLH-Zip protein	status:Confirmed	UniProt:Q21663	pr
   #    score  bias  c-Evalue  i-Evalue hmmfrom  hmm to    alifrom  ali to    envfrom  env to     acc
 ---   ------ ----- --------- --------- ------- -------    ------- -------    ------- -------    ----
   1 ?   12.5   0.0   0.00011     0.075      53     133 ..      96     183 ..      79     213 .. 0.74

  Alignments for each domain:
  == domain 1    score: 12.5 bits;  conditional E-value: 0.00011
  Bhlhe40-aln  53 yklphrliekkrrdrineciaqlkdllp...ehlklttlghleka..vvleltlk...hvkaltnlidqqqqkiialqsglqagelsgr 133
                   +  h  +ek rr  +  c+  lk l+p   +  + ttl  l +a   ++el      ++k l +l d+q + ++a  + lqa e  ++
      R03E9.1  96 SRTAHNELEKTRRANLRGCLETLKMLVPcvsDATRNTTLALLTRArdHIIELQDSnaaQMKKLNDLRDEQ-DELVAELAQLQADEEVAQ 183
                  4668999*******************99444567899*****9983347787644111567777776665.567888889999875444 PP

>> W02C12.3h  CE37725	WBGene00020930	locus:hlh-30	status:Confirmed	UniProt:Q5TYL0	protein_id:CCD70594.1
   #    score  bias  c-Evalue  i-Evalue hmmfrom  hmm to    alifrom  ali to    envfrom  env to     acc
 ---   ------ ----- --------- --------- ------- -------    ------- -------    ------- -------    ----
   1 ?   11.1   0.2   0.00029      0.19      54     118 ..     102     169 ..      87     194 .. 0.75

  Alignments for each domain:
  == domain 1    score: 11.1 bits;  conditional E-value: 0.00029
  Bhlhe40-aln  54 klphrliekkrrdrineciaqlkdllpehlklttlghlekavvleltlkhvkaltn.....lidqqqqki 118
                  k  h +ie++rr  in+ i +l ++lp+        +l+k  +l+ +  +++ l +     +  qqqqk 
    W02C12.3h 102 KDIHNMIERRRRYNINDRIKELGQMLPKNTS--EDMKLNKGTILKASCDYIRVLQKdreqaMKTQQQQKS 169
                  5679***********************8653..3457888888888888887776411111455666664 PP

>> F40G9.11  CE19858	WBGene00003510	locus:mxl-2	status:Confirmed	UniProt:Q9TZ70	protein_id:CCD70935.1
   #    score  bias  c-Evalue  i-Evalue hmmfrom  hmm to    alifrom  ali to    envfrom  env to     acc
 ---   ------ ----- --------- --------- ------- -------    ------- -------    ------- -------    ----
   1 ?   11.5   0.0   0.00022      0.14      52     126 ..      47     120 ..      39     167 .. 0.70

  Alignments for each domain:
  == domain 1    score: 11.5 bits;  conditional E-value: 0.00022
  Bhlhe40-aln  52 tyklphrliekkrrdrineciaqlkdllpehlklttlgh.lekavvleltlkhvkaltnlidqqqqkiialqsglq 126
                    k  h   e++rr+ in   ++lkdl+p+    t+lg    +a +l  +   +  l   i + ++++  l++   
     F40G9.11  47 RKKATHLRCERQRREAINSGYSDLKDLIPQT--TTSLGCkTTNAAILFRACDFMSQLKTDISDADKQLAQLNAQAA 120
                  557789999********************86..4667741455666666666666666666555555555555444 PP

>> W02C12.3g  CE33716	WBGene00020930	locus:hlh-30	status:Confirmed	UniProt:Q86MJ1	protein_id:CCD70593.1
   #    score  bias  c-Evalue  i-Evalue hmmfrom  hmm to    alifrom  ali to    envfrom  env to     acc
 ---   ------ ----- --------- --------- ------- -------    ------- -------    ------- -------    ----
   1 ?   10.7   0.2   0.00039      0.26      54     118 ..     239     306 ..     224     330 .. 0.76

  Alignments for each domain:
  == domain 1    score: 10.7 bits;  conditional E-value: 0.00039
  Bhlhe40-aln  54 klphrliekkrrdrineciaqlkdllpehlklttlghlekavvleltlkhvkaltn.....lidqqqqki 118
                  k  h +ie++rr  in+ i +l ++lp+        +l+k  +l+ +  +++ l +     +  qqqqk 
    W02C12.3g 239 KDIHNMIERRRRYNINDRIKELGQMLPKNTS--EDMKLNKGTILKASCDYIRVLQKdreqaMKTQQQQKS 306
                  5679***********************8653..3457888888888888887776411111455666664 PP

>> W02C12.3e  CE33714	WBGene00020930	locus:hlh-30	status:Confirmed	UniProt:Q86MJ3	protein_id:CCD70591.1
   #    score  bias  c-Evalue  i-Evalue hmmfrom  hmm to    alifrom  ali to    envfrom  env to     acc
 ---   ------ ----- --------- --------- ------- -------    ------- -------    ------- -------    ----
   1 ?   -2.4   0.0       3.7   2.4e+03     218     258 ..       9      47 ..       6      83 .. 0.59
   2 ?   10.6   0.2   0.00043      0.28      54     118 ..     180     247 ..     166     271 .. 0.76

  Alignments for each domain:
  == domain 1    score: -2.4 bits;  conditional E-value: 3.7
  Bhlhe40-aln 218 ncvpviqrtfahssgeqsgsdtdtdsgyggesekgdlrseq 258
                  n +p+ qr++  +s    gs + t+s +gg s  + l s +
    W02C12.3e   9 NLIPIAQRSMGSTSTPF-GS-APTQSYFGGGSSGAALSSPR 47 
                  56677777666555433.33.34556666665555544433 PP

  == domain 2    score: 10.6 bits;  conditional E-value: 0.00043
  Bhlhe40-aln  54 klphrliekkrrdrineciaqlkdllpehlklttlghlekavvleltlkhvkaltn.....lidqqqqki 118
                  k  h +ie++rr  in+ i +l ++lp+        +l+k  +l+ +  +++ l +     +  qqqqk 
    W02C12.3e 180 KDIHNMIERRRRYNINDRIKELGQMLPKNTS--EDMKLNKGTILKASCDYIRVLQKdreqaMKTQQQQKS 247
                  5579***********************8653..3457888888888888887776411111455666664 PP

>> W02C12.3f  CE33715	WBGene00020930	locus:hlh-30	status:Confirmed	UniProt:Q86MJ2	protein_id:CCD70592.1
   #    score  bias  c-Evalue  i-Evalue hmmfrom  hmm to    alifrom  ali to    envfrom  env to     acc
 ---   ------ ----- --------- --------- ------- -------    ------- -------    ------- -------    ----
   1 ?   10.4   0.2   0.00048      0.31      54     118 ..     214     281 ..     200     305 .. 0.76

  Alignments for each domain:
  == domain 1    score: 10.4 bits;  conditional E-value: 0.00048
  Bhlhe40-aln  54 klphrliekkrrdrineciaqlkdllpehlklttlghlekavvleltlkhvkaltn.....lidqqqqki 118
                  k  h +ie++rr  in+ i +l ++lp+        +l+k  +l+ +  +++ l +     +  qqqqk 
    W02C12.3f 214 KDIHNMIERRRRYNINDRIKELGQMLPKNTS--EDMKLNKGTILKASCDYIRVLQKdreqaMKTQQQQKS 281
                  5579***********************8653..3457888888888888887776411111455666664 PP

>> W02C12.3d  CE33713	WBGene00020930	locus:hlh-30	status:Confirmed	UniProt:Q86MJ4	protein_id:CCD70590.1
   #    score  bias  c-Evalue  i-Evalue hmmfrom  hmm to    alifrom  ali to    envfrom  env to     acc
 ---   ------ ----- --------- --------- ------- -------    ------- -------    ------- -------    ----
   1 ?   -2.8   0.0         5   3.3e+03     218     258 ..       9      47 ..       7      82 .. 0.62
   2 ?   10.5   0.2   0.00046       0.3      54     118 ..     205     272 ..     191     296 .. 0.76

  Alignments for each domain:
  == domain 1    score: -2.8 bits;  conditional E-value: 5
  Bhlhe40-aln 218 ncvpviqrtfahssgeqsgsdtdtdsgyggesekgdlrseq 258
                  n +p+ qr++  +s    gs + t+s +gg s  + l s +
    W02C12.3d   9 NLIPIAQRSMGSTSTPF-GS-APTQSYFGGGSSGAALSSPR 47 
                  56777777766555443.33.34566666666555554433 PP

  == domain 2    score: 10.5 bits;  conditional E-value: 0.00046
  Bhlhe40-aln  54 klphrliekkrrdrineciaqlkdllpehlklttlghlekavvleltlkhvkaltn.....lidqqqqki 118
                  k  h +ie++rr  in+ i +l ++lp+        +l+k  +l+ +  +++ l +     +  qqqqk 
    W02C12.3d 205 KDIHNMIERRRRYNINDRIKELGQMLPKNTS--EDMKLNKGTILKASCDYIRVLQKdreqaMKTQQQQKS 272
                  5579***********************8653..3457888888888888887776411111455666664 PP

>> Y66H1A.6b  CE39873	WBGene00002041	locus:hum-8	status:Partially_confirmed	UniProt:Q6EZG5	protein_id:CCD73150.1
   #    score  bias  c-Evalue  i-Evalue hmmfrom  hmm to    alifrom  ali to    envfrom  env to     acc
 ---   ------ ----- --------- --------- ------- -------    ------- -------    ------- -------    ----
   1 ?   10.4   1.1   0.00049      0.32      22     116 ..     931    1028 ..     916    1054 .. 0.78

  Alignments for each domain:
  == domain 1    score: 10.4 bits;  conditional E-value: 0.00049
  Bhlhe40-aln   22 kgdlpgmdfahlyqvyksrrgikrsedsketyklphrliekkrrdrineciaqlkdl..lpehlklttl..ghlekav.vleltlkhvkaltnlid 112 
                   +g l+   f+    +y  r+ +   ++ske  k+  rl e+ r      + + ++dl  l  h+kltt    h+eka    e  +k v ++   ++
    Y66H1A.6b  931 RGYLTRQRFSRQIALY--RKSVALLKNSKEIEKILFRLNEHSRAKYTSSAHSTIRDLekLVSHIKLTTSanDHFEKAEnAYEHYVKRVDSMIADLK 1024
                   5555555555544444..677777889*****************999999999999866889*****96336****96368999999998776555 PP

  Bhlhe40-aln  113 qqqq 116 
                   +qq+
    Y66H1A.6b 1025 KQQK 1028
                   5553 PP

>> W02C12.3a  CE14416	WBGene00020930	locus:hlh-30	transcription factor	status:Confirmed	UniProt:P91527	protein_id:CCD705
   #    score  bias  c-Evalue  i-Evalue hmmfrom  hmm to    alifrom  ali to    envfrom  env to     acc
 ---   ------ ----- --------- --------- ------- -------    ------- -------    ------- -------    ----
   1 ?   10.3   0.2   0.00052      0.34      54     118 ..     239     306 ..     225     330 .. 0.76

  Alignments for each domain:
  == domain 1    score: 10.3 bits;  conditional E-value: 0.00052
  Bhlhe40-aln  54 klphrliekkrrdrineciaqlkdllpehlklttlghlekavvleltlkhvkaltn.....lidqqqqki 118
                  k  h +ie++rr  in+ i +l ++lp+        +l+k  +l+ +  +++ l +     +  qqqqk 
    W02C12.3a 239 KDIHNMIERRRRYNINDRIKELGQMLPKNTS--EDMKLNKGTILKASCDYIRVLQKdreqaMKTQQQQKS 306
                  5579***********************8653..3457888888888888887776411111455666664 PP

>> W02C12.3b  CE28499	WBGene00020930	locus:hlh-30	status:Confirmed	UniProt:Q95ZK5	protein_id:CCD70588.1
   #    score  bias  c-Evalue  i-Evalue hmmfrom  hmm to    alifrom  ali to    envfrom  env to     acc
 ---   ------ ----- --------- --------- ------- -------    ------- -------    ------- -------    ----
   1 ?   -2.4   0.0       3.7   2.4e+03     218     258 ..      69     107 ..      60     142 .. 0.69
   2 ?   10.3   0.2   0.00052      0.34      54     118 ..     240     307 ..     226     331 .. 0.76

  Alignments for each domain:
  == domain 1    score: -2.4 bits;  conditional E-value: 3.7
  Bhlhe40-aln 218 ncvpviqrtfahssgeqsgsdtdtdsgyggesekgdlrseq 258
                  n +p+ qr++  +s    gs + t+s +gg s  + l s +
    W02C12.3b  69 NLIPIAQRSMGSTSTPF-GS-APTQSYFGGGSSGAALSSPR 107
                  77888888877666543.43.45667777776666555443 PP

  == domain 2    score: 10.3 bits;  conditional E-value: 0.00052
  Bhlhe40-aln  54 klphrliekkrrdrineciaqlkdllpehlklttlghlekavvleltlkhvkaltn.....lidqqqqki 118
                  k  h +ie++rr  in+ i +l ++lp+        +l+k  +l+ +  +++ l +     +  qqqqk 
    W02C12.3b 240 KDIHNMIERRRRYNINDRIKELGQMLPKNTS--EDMKLNKGTILKASCDYIRVLQKdreqaMKTQQQQKS 307
                  5579***********************8653..3457888888888888887776411111455666664 PP

>> W02C12.3c  CE33712	WBGene00020930	locus:hlh-30	status:Confirmed	UniProt:Q86MJ5	protein_id:CCD70589.1
   #    score  bias  c-Evalue  i-Evalue hmmfrom  hmm to    alifrom  ali to    envfrom  env to     acc
 ---   ------ ----- --------- --------- ------- -------    ------- -------    ------- -------    ----
   1 ?   -2.5   0.0         4   2.6e+03     218     258 ..      69     107 ..      60     142 .. 0.69
   2 ?   10.2   0.2   0.00056      0.37      54     118 ..     265     332 ..     251     356 .. 0.76

  Alignments for each domain:
  == domain 1    score: -2.5 bits;  conditional E-value: 4
  Bhlhe40-aln 218 ncvpviqrtfahssgeqsgsdtdtdsgyggesekgdlrseq 258
                  n +p+ qr++  +s    gs + t+s +gg s  + l s +
    W02C12.3c  69 NLIPIAQRSMGSTSTPF-GS-APTQSYFGGGSSGAALSSPR 107
                  77888888877666543.43.45667777776666555443 PP

  == domain 2    score: 10.2 bits;  conditional E-value: 0.00056
  Bhlhe40-aln  54 klphrliekkrrdrineciaqlkdllpehlklttlghlekavvleltlkhvkaltn.....lidqqqqki 118
                  k  h +ie++rr  in+ i +l ++lp+        +l+k  +l+ +  +++ l +     +  qqqqk 
    W02C12.3c 265 KDIHNMIERRRRYNINDRIKELGQMLPKNTS--EDMKLNKGTILKASCDYIRVLQKdreqaMKTQQQQKS 332
                  5579***********************8653..3457888888888888887776411111455666664 PP

>> Y39A3CR.6  CE29998	WBGene00021446	locus:hlh-33	status:Partially_confirmed	UniProt:Q9N410	protein_id:CCD62167.1
   #    score  bias  c-Evalue  i-Evalue hmmfrom  hmm to    alifrom  ali to    envfrom  env to     acc
 ---   ------ ----- --------- --------- ------- -------    ------- -------    ------- -------    ----
   1 ?    9.1   1.2    0.0012      0.77      45      89 ..      10      56 ..       3      68 .. 0.74

  Alignments for each domain:
  == domain 1    score: 9.1 bits;  conditional E-value: 0.0012
  Bhlhe40-aln 45 rsedsketykl.phr.liekkrrdrineciaqlkdllpehlklttlg 89
                 +    ket +    r   ek+rr+ +ne+i+++  llpe ++   l 
    Y39A3CR.6 10 KPRTRKETIQKrETRsKHEKRRREEMNEVICEMSTLLPEDIRAHKLR 56
                 55556666533133315699*******************99877665 PP

>> C54G7.3a  CE44870	WBGene00002983	locus:lgx-1	status:Partially_confirmed	UniProt:D7SFK3	protein_id:CCD67046.1
   #    score  bias  c-Evalue  i-Evalue hmmfrom  hmm to    alifrom  ali to    envfrom  env to     acc
 ---   ------ ----- --------- --------- ------- -------    ------- -------    ------- -------    ----
   1 ?    8.9   0.1    0.0013      0.88     272     331 ..    1268    1329 ..    1261    1337 .. 0.81

  Alignments for each domain:
  == domain 1    score: 8.9 bits;  conditional E-value: 0.0013
  Bhlhe40-aln  272 gerisaikqe.seepptkksrlqlsddeghftssdlisspflgphphqppfclpf.ylipps 331 
                    + i+  kq     pp+k +r+  ++ +  +t+s  iss+  +p p q p  +p  +  pps
     C54G7.3a 1268 AKAIEINKQSiGTTPPVKANRVIQTKMQQVYTTSSTISSTTTSPAPTQKPRIVPKdFPTPPS 1329
                   55666666652468************************************999962446776 PP

>> Y66H1A.6a  CE22757	WBGene00002041	locus:hum-8	status:Partially_confirmed	UniProt:Q9TYJ9	protein_id:CCD73149.1
   #    score  bias  c-Evalue  i-Evalue hmmfrom  hmm to    alifrom  ali to    envfrom  env to     acc
 ---   ------ ----- --------- --------- ------- -------    ------- -------    ------- -------    ----
   1 ?    8.9   2.3    0.0013      0.88      22     116 ..     845     942 ..     830    1002 .. 0.80

  Alignments for each domain:
  == domain 1    score: 8.9 bits;  conditional E-value: 0.0013
  Bhlhe40-aln  22 kgdlpgmdfahlyqvyksrrgikrsedsketyklphrliekkrrdrineciaqlkdl..lpehlklttl..ghlekav.vleltlkhvkaltnlidqq 114
                  +g l+   f+    +y  r+ +   ++ske  k+  rl e+ r      + + ++dl  l  h+kltt    h+eka    e  +k v ++   +++q
    Y66H1A.6a 845 RGYLTRQRFSRQIALY--RKSVALLKNSKEIEKILFRLNEHSRAKYTSSAHSTIRDLekLVSHIKLTTSanDHFEKAEnAYEHYVKRVDSMIADLKKQ 940
                  5555555555544444..677777889*****************999999999999866889*****96336****9636899999999876655555 PP

  Bhlhe40-aln 115 qq 116
                  q+
    Y66H1A.6a 941 QK 942
                  43 PP

>> T01E8.2  CE02306	WBGene00004334	locus:ref-1	Helix-loop-helix DNA-binding domain (2 domains)	status:Confirmed	UniProt:
   #    score  bias  c-Evalue  i-Evalue hmmfrom  hmm to    alifrom  ali to    envfrom  env to     acc
 ---   ------ ----- --------- --------- ------- -------    ------- -------    ------- -------    ----
   1 ?    3.6   0.1     0.055        36      60      94 ..      19      56 ..      11      63 .. 0.72
   2 ?    3.2   0.0     0.072        47      58      97 ..     168     206 ..     126     253 .. 0.75

  Alignments for each domain:
  == domain 1    score: 3.6 bits;  conditional E-value: 0.055
  Bhlhe40-aln 60 iekkrrdrineciaqlkdllpe...hlklttlghleka 94
                  ekkrrd in  i +l+ l+ +     k+t    l++a
      T01E8.2 19 QEKKRRDEINAKIKELQLLIQNesdNEKMTQGDVLNRA 56
                 59*************99888641113455555555555 PP

  == domain 2    score: 3.2 bits;  conditional E-value: 0.072
  Bhlhe40-aln  58 rliekkrrdrineciaqlkdllpehlklttlghlekavvl 97 
                  +  e+ rrdr  e+   lk+++ e  kl t  ++ek   l
      T01E8.2 168 KNREQDRRDRQGEAFDALKNFIIEN-KLMTSHQVEKMQRL 206
                  456899***************9997.77777777776544 PP

>> F33D11.11  CE09902	WBGene00018008	locus:vpr-1	status:Confirmed	UniProt:O44782	protein_id:CCD66445.1
   #    score  bias  c-Evalue  i-Evalue hmmfrom  hmm to    alifrom  ali to    envfrom  env to     acc
 ---   ------ ----- --------- --------- ------- -------    ------- -------    ------- -------    ----
   1 ?    7.6   0.5    0.0035       2.3     231     301 ..     146     217 ..     134     224 .. 0.84

  Alignments for each domain:
  == domain 1    score: 7.6 bits;  conditional E-value: 0.0035
  Bhlhe40-aln 231 sgeqsgsdtdtdsgygge.sekgdlrseqpyfksdhgrrftlgerisaikqeseepptkksrlqlsddeghf 301
                  s   sg   +  s y g  s  g ++s ++ +ks  + +  l +++  + qe e    k+ +lq s+ +g +
    F33D11.11 146 SFASSGQAQELGSSYSGTpSHDGTVNSLRKSLKSTVDEKEELQKKVHGLEQEIEVMLKKNRKLQQSHSDGAL 217
                  455688888999999775388999******************************999999999*99998876 PP

>> Y47D3B.7  CE19180	WBGene00004735	locus:sbp-1	Helix-loop-helix DNA-binding domain	status:Partially_confirmed	UniProt:Q
   #    score  bias  c-Evalue  i-Evalue hmmfrom  hmm to    alifrom  ali to    envfrom  env to     acc
 ---   ------ ----- --------- --------- ------- -------    ------- -------    ------- -------    ----
   1 ?   -3.7   0.5       9.4   6.1e+03     200     244 ..     293     338 ..     286     343 .. 0.67
   2 ?   11.7   0.3   0.00019      0.12      53      96 ..     356     400 ..     348     443 .. 0.76

  Alignments for each domain:
  == domain 1    score: -3.7 bits;  conditional E-value: 9.4
  Bhlhe40-aln 200 dfkekpsslakgsegpg....kncvpviqrtfahssgeqsgsdtdtdsg 244
                   +k+k s  + +++gp     k    viq t   + g++   d d+dsg
     Y47D3B.7 293 RLKNKKSGACSATNGPSrskeKAAKIVIQET---AEGDEDEDDEDSDSG 338
                  5677877777777776522115556677776...568888889999998 PP

  == domain 2    score: 11.7 bits;  conditional E-value: 0.00019
  Bhlhe40-aln  53 yklphrliekkrrdrineciaqlkdllp.ehlklttlghlekavv 96 
                   +  h liekk r  in+ i qlk ll  +  kl+    l +a+ 
     Y47D3B.7 356 RRTAHNLIEKKYRCSINDRIQQLKVLLCgDEAKLSKSATLRRAIE 400
                  4678*********************99636788988888888774 PP

>> Y82E9BL.1  CE27539	WBGene00022318	status:Predicted	UniProt:Q95XB1	protein_id:CCD73888.1
   #    score  bias  c-Evalue  i-Evalue hmmfrom  hmm to    alifrom  ali to    envfrom  env to     acc
 ---   ------ ----- --------- --------- ------- -------    ------- -------    ------- -------    ----
   1 ?    7.1   0.1     0.005       3.3     304     333 ..       8      35 ..       2      45 .. 0.79

  Alignments for each domain:
  == domain 1    score: 7.1 bits;  conditional E-value: 0.005
  Bhlhe40-aln 304 sdlisspflgphphqppfclpfylippsat 333
                   dli s  +  hph+  + l +ylip s  
    Y82E9BL.1   8 FDLIYS--FQQHPHEYIYTLAYYLIPLSII 35 
                  466665..467***************9865 PP

>> M02H5.5  CE39264	WBGene00019743	locus:nhr-203	status:Confirmed	UniProt:Q966H9	protein_id:CCD62238.1
   #    score  bias  c-Evalue  i-Evalue hmmfrom  hmm to    alifrom  ali to    envfrom  env to     acc
 ---   ------ ----- --------- --------- ------- -------    ------- -------    ------- -------    ----
   1 ?    6.7   0.0    0.0062       4.1      12      90 ..     272     355 ..     262     376 .. 0.76

  Alignments for each domain:
  == domain 1    score: 6.7 bits;  conditional E-value: 0.0062
  Bhlhe40-aln  12 aclpkapglekgdlpgmdfahlyqv.yksrrgik.rsedsketyklphrlie..kkrrdri.neciaqlkdllpehlklttlgh 90 
                    l+ +++ ++ +l+ +df h  q+ y  +  +     d+  +y l h   e  kk  dr  +e + ql+d l +hl+   + h
      M02H5.5 272 IDLSWCSSYKTEQLQFFDFDHQAQLeYLVQLMVDlNPTDEELSYMLCHICFEhiKKSCDRFtQETVEQLQDTLSDHLHDYYINH 355
                  5566677778888888888888887455555555134577779*****9998667888997369*************8766666 PP

>> C13F10.2  CE08144	WBGene00015742	status:Partially_confirmed	UniProt:O01488	protein_id:CCD63113.1
   #    score  bias  c-Evalue  i-Evalue hmmfrom  hmm to    alifrom  ali to    envfrom  env to     acc
 ---   ------ ----- --------- --------- ------- -------    ------- -------    ------- -------    ----
   1 ?    7.2   0.0    0.0046         3      35      79 ..      52     102 ..      21     116 .. 0.70

  Alignments for each domain:
  == domain 1    score: 7.2 bits;  conditional E-value: 0.0046
  Bhlhe40-aln  35 qvyksrrgikrsedskety....klphrliekkrrdri..neciaqlkdll 79 
                   +   r+ +kr e ++e      +l  r iek +rd +  +e i q+k  l
     C13F10.2  52 IIDTQRQSLKRFEKTNEMLmncaQLGDRRIEKAKRDSVghKETILQMKTDL 102
                  344568899999999885422228999*********984468999998654 PP

>> Y39A3CR.8b  CE44032	WBGene00021447	status:Partially_confirmed	UniProt:C7GIK5	protein_id:CCD62169.1
   #    score  bias  c-Evalue  i-Evalue hmmfrom  hmm to    alifrom  ali to    envfrom  env to     acc
 ---   ------ ----- --------- --------- ------- -------    ------- -------    ------- -------    ----
   1 ?    6.6   0.1    0.0067       4.4     160     183 ..      14      37 ..       7      91 .. 0.76

  Alignments for each domain:
  == domain 1    score: 6.6 bits;  conditional E-value: 0.0067
  Bhlhe40-aln 160 hentrdlkssqlvthlhrvvsell 183
                   en+r lks + + hlhr   +l 
   Y39A3CR.8b  14 FENCRKLKSKKSIIHLHRFSKNLK 37 
                  69****************977764 PP

>> Y39A3CR.8a  CE43947	WBGene00021447	status:Partially_confirmed	UniProt:C7GIK4	protein_id:CCD62170.1
   #    score  bias  c-Evalue  i-Evalue hmmfrom  hmm to    alifrom  ali to    envfrom  env to     acc
 ---   ------ ----- --------- --------- ------- -------    ------- -------    ------- -------    ----
   1 ?    6.6   0.1    0.0071       4.7     160     183 ..      14      37 ..       7      91 .. 0.76

  Alignments for each domain:
  == domain 1    score: 6.6 bits;  conditional E-value: 0.0071
  Bhlhe40-aln 160 hentrdlkssqlvthlhrvvsell 183
                   en+r lks + + hlhr   +l 
   Y39A3CR.8a  14 FENCRKLKSKKSIIHLHRFSKNLK 37 
                  69****************977764 PP

>> C25A1.11a  CE08377	WBGene00000095	locus:aha-1	aryl hydrocarbon receptor nuclear translocator	status:Confirmed	UniProt
   #    score  bias  c-Evalue  i-Evalue hmmfrom  hmm to    alifrom  ali to    envfrom  env to     acc
 ---   ------ ----- --------- --------- ------- -------    ------- -------    ------- -------    ----
   1 ?    6.6   0.0    0.0068       4.4      49     109 ..      40      99 ..      29     136 .. 0.82

  Alignments for each domain:
  == domain 1    score: 6.6 bits;  conditional E-value: 0.0068
  Bhlhe40-aln  49 skety.klphrliekkrrdrineciaqlkdllpehlklttlghlekavvleltlkhvkaltn 109
                  +ke + +  h  ie++rr+++   i +l +++p+   l    + +k  +l +++ h+k +  
    C25A1.11a  40 NKERFaRENHSEIERRRRNKMTHYINELAEMVPQCASLGR--KPDKLTILRMAVSHMKGIRG 99 
                  566552567999*********************8765543..45899999999999998765 PP

>> C25A1.11b  CE44231	WBGene00000095	locus:aha-1	status:Confirmed	UniProt:O44711	protein_id:CBH29653.1
   #    score  bias  c-Evalue  i-Evalue hmmfrom  hmm to    alifrom  ali to    envfrom  env to     acc
 ---   ------ ----- --------- --------- ------- -------    ------- -------    ------- -------    ----
   1 ?    6.6   0.0    0.0067       4.4      49     109 ..      40      99 ..      29     136 .. 0.82

  Alignments for each domain:
  == domain 1    score: 6.6 bits;  conditional E-value: 0.0067
  Bhlhe40-aln  49 skety.klphrliekkrrdrineciaqlkdllpehlklttlghlekavvleltlkhvkaltn 109
                  +ke + +  h  ie++rr+++   i +l +++p+   l    + +k  +l +++ h+k +  
    C25A1.11b  40 NKERFaRENHSEIERRRRNKMTHYINELAEMVPQCASLGR--KPDKLTILRMAVSHMKGIRG 99 
                  566552567999*********************8765543..45899999999999998765 PP

>> T19B10.11  CE16417	WBGene00003509	locus:mxl-1	Helix-loop-helix DNA-binding domain	status:Confirmed	UniProt:P90982	pro
   #    score  bias  c-Evalue  i-Evalue hmmfrom  hmm to    alifrom  ali to    envfrom  env to     acc
 ---   ------ ----- --------- --------- ------- -------    ------- -------    ------- -------    ----
   1 ?    5.9   0.1     0.011       7.3      50      82 ..      27      59 ..      22      79 .. 0.83
   2 ?   -0.5   0.0         1   6.5e+02     188     213 ..      80     105 ..      63     111 .. 0.77

  Alignments for each domain:
  == domain 1    score: 5.9 bits;  conditional E-value: 0.011
  Bhlhe40-aln 50 ketyklphrliekkrrdrineciaqlkdllpeh 82
                 k   +  h  +e++rrd i++  + l++++p+ 
    T19B10.11 27 KRHAREQHNALERRRRDNIKDMYTSLREVVPDA 59
                 5566678999*******************9974 PP

  == domain 2    score: -0.5 bits;  conditional E-value: 1
  Bhlhe40-aln 188 srkpsdpapkvmdfkekpsslakgse 213
                   +  sd+a+  +d+ e+ s  ak  e
    T19B10.11  80 EKGQSDSATLSVDVAEQESKNAKLRE 105
                  45678999999999999998888665 PP

>> K08E7.5a  CE11924	WBGene00010673	status:Partially_confirmed	UniProt:Q21344	protein_id:CAB01228.1
   #    score  bias  c-Evalue  i-Evalue hmmfrom  hmm to    alifrom  ali to    envfrom  env to     acc
 ---   ------ ----- --------- --------- ------- -------    ------- -------    ------- -------    ----
   1 ?    6.0   1.1     0.011       6.9     203     261 ..     268     329 ..     246     341 .. 0.71

  Alignments for each domain:
  == domain 1    score: 6.0 bits;  conditional E-value: 0.011
  Bhlhe40-aln 203 ekpss.lakgsegpgkncvpv..iqrtfahssgeqsgsdtdtdsgyggesekgdlr.seqpyf 261
                   kpss  ++gs+  g+   p+   q tfa+ s e s s t      g e + ++ r s q+ +
     K08E7.5a 268 TKPSSsASRGSNMAGNPTAPLttTQHTFAPNSTETSRSSTSRGKAPGTEPK-SEARySSQNPY 329
                  5887615689999999998863369***************99888887764.44441444333 PP

>> B0035.15  CE05170	WBGene00007113	status:Confirmed	UniProt:Q17439	protein_id:CAA97417.1
   #    score  bias  c-Evalue  i-Evalue hmmfrom  hmm to    alifrom  ali to    envfrom  env to     acc
 ---   ------ ----- --------- --------- ------- -------    ------- -------    ------- -------    ----
   1 ?    6.0   0.4     0.011       6.9      57      94 ..     229     268 ..     207     278 .. 0.79

  Alignments for each domain:
  == domain 1    score: 6.0 bits;  conditional E-value: 0.011
  Bhlhe40-aln  57 hrliekkrrdrineciaqlkdllpehl..klttlghleka 94 
                  ++ +e   +d++ e+iaql++   e l  +l  lg +ek+
     B0035.15 229 YQRLEDEEKDKVREAIAQLRQEEHERLnkRLGQLGEIEKT 268
                  45679999*************9999884458999999996 PP

>> C15C8.2a  CE30427	WBGene00000521	locus:cky-1	Human ARNT-interacting protein like	status:Partially_confirmed	UniProt:Q
   #    score  bias  c-Evalue  i-Evalue hmmfrom  hmm to    alifrom  ali to    envfrom  env to     acc
 ---   ------ ----- --------- --------- ------- -------    ------- -------    ------- -------    ----
   1 ?    6.1   0.0    0.0097       6.4      58      81 ..      82     105 ..      70     146 .. 0.88

  Alignments for each domain:
  == domain 1    score: 6.1 bits;  conditional E-value: 0.0097
  Bhlhe40-aln  58 rliekkrrdrineciaqlkdllpe 81 
                  r   k+rrd+in  i +l+dllp 
     C15C8.2a  82 RGASKQRRDQINVEIQKLRDLLPL 105
                  55689*****************94 PP

>> C15C8.2b  CE41867	WBGene00000521	locus:cky-1	status:Confirmed	UniProt:Q2WGN7	protein_id:CAP46770.1
   #    score  bias  c-Evalue  i-Evalue hmmfrom  hmm to    alifrom  ali to    envfrom  env to     acc
 ---   ------ ----- --------- --------- ------- -------    ------- -------    ------- -------    ----
   1 ?    6.0   0.0      0.01       6.8      58      81 ..      82     105 ..      70     146 .. 0.88

  Alignments for each domain:
  == domain 1    score: 6.0 bits;  conditional E-value: 0.01
  Bhlhe40-aln  58 rliekkrrdrineciaqlkdllpe 81 
                  r   k+rrd+in  i +l+dllp 
     C15C8.2b  82 RGASKQRRDQINVEIQKLRDLLPL 105
                  55689*****************94 PP

>> E04A4.8  CE21392	WBGene00004432	locus:rpl-20	ribosomal protein	status:Confirmed	UniProt:O44480	protein_id:CCD68709.1
   #    score  bias  c-Evalue  i-Evalue hmmfrom  hmm to    alifrom  ali to    envfrom  env to     acc
 ---   ------ ----- --------- --------- ------- -------    ------- -------    ------- -------    ----
   1 ?    6.3   0.0    0.0086       5.6      38      64 ..     140     166 ..     104     173 .. 0.79

  Alignments for each domain:
  == domain 1    score: 6.3 bits;  conditional E-value: 0.0086
  Bhlhe40-aln  38 ksrrgikrsedsketyklphrliekkr 64 
                    r gik  +d+k  + lphr+ ++k 
      E04A4.8 140 TKRAGIKMFHDAKIRFPLPHRVTKRKN 166
                  4689*****************998875 PP

>> F11A10.1c  CE20665	WBGene00008682	locus:lex-1	status:Confirmed	UniProt:P54816	protein_id:CAO82045.1
   #    score  bias  c-Evalue  i-Evalue hmmfrom  hmm to    alifrom  ali to    envfrom  env to     acc
 ---   ------ ----- --------- --------- ------- -------    ------- -------    ------- -------    ----
   1 ?    5.3   0.3     0.018        12     263     302 ..      90     130 ..      53     139 .. 0.75

  Alignments for each domain:
  == domain 1    score: 5.3 bits;  conditional E-value: 0.018
  Bhlhe40-aln 263 sdhgrrftlgerisaikqeseepptkksrlqlsddeg.hft 302
                  +    r  + + i+  k++ + pp+k++r+ lsd+e  +f+
    F11A10.1c  90 NSMTYRQQVMQAIDESKRNQKVPPAKRKRIYLSDEEEeDFA 130
                  44455667778899999999*************98751565 PP

>> F11A10.1a  CE40608	WBGene00008682	locus:lex-1	TAT-binding homolog like	status:Confirmed	UniProt:P54816	protein_id:CAA
   #    score  bias  c-Evalue  i-Evalue hmmfrom  hmm to    alifrom  ali to    envfrom  env to     acc
 ---   ------ ----- --------- --------- ------- -------    ------- -------    ------- -------    ----
   1 ?    5.2   0.3     0.018        12     263     302 ..      90     130 ..      53     139 .. 0.75

  Alignments for each domain:
  == domain 1    score: 5.2 bits;  conditional E-value: 0.018
  Bhlhe40-aln 263 sdhgrrftlgerisaikqeseepptkksrlqlsddeg.hft 302
                  +    r  + + i+  k++ + pp+k++r+ lsd+e  +f+
    F11A10.1a  90 NSMTYRQQVMQAIDESKRNQKVPPAKRKRIYLSDEEEeDFA 130
                  44455667778899999999*************98751565 PP

>> F13C5.1  CE46510	WBGene00017422	status:Confirmed	UniProt:O76564	protein_id:CCD69437.1
   #    score  bias  c-Evalue  i-Evalue hmmfrom  hmm to    alifrom  ali to    envfrom  env to     acc
 ---   ------ ----- --------- --------- ------- -------    ------- -------    ------- -------    ----
   1 ?    5.9   1.9     0.011       7.1     166     244 ..     106     186 .]      84     186 .] 0.85

  Alignments for each domain:
  == domain 1    score: 5.9 bits;  conditional E-value: 0.011
  Bhlhe40-aln 166 lkssqlvthlhrvvsellqggtsrkpsdpapkvmdfkekpsslakgsegpgkn..cvpviqrtfahssgeqsgsdtdtdsg 244
                   +s ++++h     s +  +gt+ k+s  ++   +f e+ +s     e + k+  +   i  tf +ss +++  +  t sg
      F13C5.1 106 SQSHKIISHSRSESSSVQTEGTATKSSSKSSSDANFEENGASAEIDEETKKKQrgVFKWITNTFRKSSRDKTLDNRSTSSG 186
                  57889999*9999999*9*********************999888877776642266789********9998888887776 PP

>> F11A10.1b  CE41384	WBGene00008682	locus:lex-1	status:Confirmed	UniProt:P54816	protein_id:CAO82044.1
   #    score  bias  c-Evalue  i-Evalue hmmfrom  hmm to    alifrom  ali to    envfrom  env to     acc
 ---   ------ ----- --------- --------- ------- -------    ------- -------    ------- -------    ----
   1 ?    5.2   0.3     0.018        12     263     302 ..      90     130 ..      53     139 .. 0.75

  Alignments for each domain:
  == domain 1    score: 5.2 bits;  conditional E-value: 0.018
  Bhlhe40-aln 263 sdhgrrftlgerisaikqeseepptkksrlqlsddeg.hft 302
                  +    r  + + i+  k++ + pp+k++r+ lsd+e  +f+
    F11A10.1b  90 NSMTYRQQVMQAIDESKRNQKVPPAKRKRIYLSDEEEeDFA 130
                  44455667778899999999*************98751565 PP

>> F31A3.4  CE07161	WBGene00001968	locus:hlh-29	status:Partially_confirmed	UniProt:Q19917	protein_id:CCD70292.1
   #    score  bias  c-Evalue  i-Evalue hmmfrom  hmm to    alifrom  ali to    envfrom  env to     acc
 ---   ------ ----- --------- --------- ------- -------    ------- -------    ------- -------    ----
   1 ?    5.1   0.0      0.02        13      58      79 ..      25      46 ..      11      54 .. 0.84
   2 ?   -1.7   0.1       2.2   1.4e+03      50     103 ..      92     147 ..      70     160 .. 0.63

  Alignments for each domain:
  == domain 1    score: 5.1 bits;  conditional E-value: 0.02
  Bhlhe40-aln 58 rliekkrrdrineciaqlkdll 79
                  + e+krrd ine + +lk ++
      F31A3.4 25 SVSERKRRDEINELLENLKTIV 46
                 4679**************9876 PP

  == domain 2    score: -1.7 bits;  conditional E-value: 2.2
  Bhlhe40-aln  50 ketyklphrliekkrrdrineciaqlkdllpe.hlkltt.lghlekavvleltlkh 103
                  ke  +  +   e+ rr + + c ++l +++ +  l  t    +le+  vl++ l +
      F31A3.4  92 KEEKQKVKTKREQIRRSKQDICYTELGNFVHKnRLGNTEqRNKLERVTVLQIILEY 147
                  44444444455667777777777777776654134444314567777777777665 PP

>> F31A3.2  CE43458	WBGene00001967	locus:hlh-28	status:Partially_confirmed	UniProt:Q19918	protein_id:CCD70294.1
   #    score  bias  c-Evalue  i-Evalue hmmfrom  hmm to    alifrom  ali to    envfrom  env to     acc
 ---   ------ ----- --------- --------- ------- -------    ------- -------    ------- -------    ----
   1 ?    5.1   0.0      0.02        13      58      79 ..      25      46 ..      11      54 .. 0.84
   2 ?   -1.9   0.1       2.5   1.7e+03      50     103 ..      92     147 ..      70     153 .. 0.59

  Alignments for each domain:
  == domain 1    score: 5.1 bits;  conditional E-value: 0.02
  Bhlhe40-aln 58 rliekkrrdrineciaqlkdll 79
                  + e+krrd ine + +lk ++
      F31A3.2 25 SVSERKRRDEINELLENLKTIV 46
                 4679**************9876 PP

  == domain 2    score: -1.9 bits;  conditional E-value: 2.5
  Bhlhe40-aln  50 ketyklphrliekkrrdrineciaqlkdllpe.hlkltt.lghlekavvleltlkh 103
                  ke  +  +   e+ rr + + c ++l +++ +  l  t    +le+  vl++ l +
      F31A3.2  92 KEEKQKVKTKREQIRRSKQDICYTELGNFVHKnRLGNTEqRNKLERVTVLQIILEY 147
                  44444444445666777777777777766643134433314567777777766665 PP

>> T28A8.3  CE18974	WBGene00012109	status:Confirmed	UniProt:Q9XU06	protein_id:CAB07287.1
   #    score  bias  c-Evalue  i-Evalue hmmfrom  hmm to    alifrom  ali to    envfrom  env to     acc
 ---   ------ ----- --------- --------- ------- -------    ------- -------    ------- -------    ----
   1 ?    4.9   0.1     0.023        15     229     302 ..     411     485 ..     404     503 .. 0.76

  Alignments for each domain:
  == domain 1    score: 4.9 bits;  conditional E-value: 0.023
  Bhlhe40-aln 229 hssgeqsgsdtdtdsgyggesekgdlrse..qpyfksdhgrrftlgerisaikqeseepptkksrlqlsddeghft 302
                  +s  e    dtd d  y g  e    + e  +  f + ++r    g++   i ++   p  k+++++ls d+   +
      T28A8.3 411 QSDEEMILEDTDDDVDYAGMVEAQP-KPEpiDFHFDQINNRDNFQGNQEMMIENNNRTPFLKRQQIDLSADNRATS 485
                  566677778**********999765.4441134456667888889************************8875443 PP

>> F37A4.4  CE24953	WBGene00018134	status:Partially_confirmed	UniProt:P41882	protein_id:CCD70702.1
   #    score  bias  c-Evalue  i-Evalue hmmfrom  hmm to    alifrom  ali to    envfrom  env to     acc
 ---   ------ ----- --------- --------- ------- -------    ------- -------    ------- -------    ----
   1 ?    4.6   0.0     0.028        18     131     200 ..     370     440 ..     335     459 .. 0.79

  Alignments for each domain:
  == domain 1    score: 4.6 bits;  conditional E-value: 0.028
  Bhlhe40-aln 131 sgrnveagq..emfcsgfqtcarevlqylakhentrdlkssqlvthlhrvvsellqggtsrkpsdpapkvmd 200
                    rnv+  +  e f + f+tc ++  + l + e+t+ lk    v  l r v  + q + s  ++    k+md
      F37A4.4 370 YDRNVDKKKflENFEATFRTCFKNYKNALDQGEETKFLKNFSAVYLLVRSVQAVEQWA-SEISTMFDEKAMD 440
                  5789988764488************************************999887754.3444444455555 PP


Internal pipeline statistics summary:
-------------------------------------
Query model(s):                            1  (412 nodes)
Target sequences:                      25547  (11210993 residues)
Passed MSV filter:                     25547  (1); expected 25547.0 (1)
Passed bias filter:                    25547  (1); expected 25547.0 (1)
Passed Vit filter:                     25547  (1); expected 25547.0 (1)
Passed Fwd filter:                     25547  (1); expected 25547.0 (1)
Initial search space (Z):              25547  [actual number of targets]
Domain search space  (domZ):              39  [number of targets reported over threshold]
# CPU time: 73.87u 0.03s 00:01:13.90 Elapsed: 00:00:19.73
# Mc/sec: 234.11
//
