# Supplementary material for: Potential Conservation of Circadian Clock Proteins in the phylum Nematoda as Revealed by Bioinformatic Searches
Source: PLoS One. 2014 Nov 14;9(11):e112871. doi: 10.1371/journal.pone.0112871 (PMC4232591; doi:10.1371/journal.pone.0112871)
Supplement: File S1 — HMM profiles used in this work and HMMsearch results. (ZIP) [file pone.0112871.s007.zip › HMMs-CE/Mamiferos/WD-Rep-aln.fasta.hmm]

HMMER3/b [3.0 | March 2010]
NAME  WD-Rep-aln
LENG  334
ALPH  amino
RF    no
CS    no
MAP   yes
DATE  Fri Jun 28 14:04:01 2013
NSEQ  20
EFFN  0.473633
CKSUM 3929363631
STATS LOCAL MSV      -11.4420  0.70052
STATS LOCAL VITERBI  -12.3216  0.70052
STATS LOCAL FORWARD   -5.6197  0.70052
HMM          A        C        D        E        F        G        H        I        K        L        M        N        P        Q        R        S        T        V        W        Y   
            m->m     m->i     m->d     i->m     i->i     d->m     d->d
  COMPO   2.49294  3.89073  2.88260  2.81375  3.34146  2.81416  3.67089  2.83434  2.62958  2.49653  3.81267  3.08757  3.50746  3.22266  3.11467  2.46632  2.79597  2.62349  4.13638  3.48983
          2.68604  4.42202  2.77568  2.73172  3.46348  2.40523  3.72437  3.29380  2.67789  2.69340  4.24559  2.90395  2.73630  3.18154  2.89787  2.37871  2.77554  2.98516  4.58442  3.61456
          0.10188  2.44711  4.57420  3.06569  0.04774  0.00000        *
      1   2.95329  4.50540  4.02741  3.61951  3.19917  3.81872  4.35943  2.37273  3.38864  1.79713  1.41801  3.89949  4.27937  3.77197  3.59634  3.30016  3.25828  2.37641  5.03713  3.79699     58 - -
          2.68618  4.42225  2.77519  2.73123  3.46354  2.40513  3.72494  3.29354  2.67741  2.69355  4.24690  2.90347  2.73739  3.18146  2.89801  2.37887  2.77519  2.98518  4.58477  3.61503
          0.03206  3.85186  4.57420  0.61958  0.77255  0.48576  0.95510
      2   1.29042  4.18688  3.50939  3.18890  3.82487  3.11502  4.17110  2.68676  3.12402  2.74643  3.81277  3.38399  3.80059  3.48490  3.40183  2.56816  2.78722  2.54207  5.35637  4.09643     59 - -
          2.68618  4.42225  2.77519  2.73123  3.46354  2.40513  3.72494  3.29354  2.67741  2.69355  4.24690  2.90347  2.73739  3.18146  2.89801  2.37887  2.77519  2.98518  4.58477  3.61503
          0.03206  3.85186  4.57420  0.61958  0.77255  0.48576  0.95510
      3   2.33375  4.25722  3.50555  3.02707  3.62132  3.34010  3.98502  2.64708  2.91652  2.50440  2.93927  3.34651  3.88312  3.28077  3.23347  2.69896  1.85686  2.43186  5.14057  3.90912     60 - -
          2.68618  4.42225  2.77519  2.73123  3.46354  2.40513  3.72494  3.29354  2.67741  2.69355  4.24690  2.90347  2.73739  3.18146  2.89801  2.37887  2.77519  2.98518  4.58477  3.61503
          0.10514  3.85186  2.54386  0.61958  0.77255  0.48576  0.95510
      4   2.76977  5.05607  2.42067  1.60742  4.38523  3.12994  3.63309  3.80465  2.15803  3.37152  4.22915  2.77229  3.78852  2.79795  2.77538  2.73532  3.03022  3.45279  5.54204  4.18712     61 - -
          2.68618  4.42225  2.77519  2.73123  3.46354  2.40513  3.72494  3.29354  2.67741  2.69355  4.24690  2.90347  2.73739  3.18146  2.89801  2.37887  2.77519  2.98518  4.58477  3.61503
          0.13580  3.78117  2.26156  0.61958  0.77255  0.54502  0.86709
      5   2.80468  4.84603  2.44253  1.33372  4.17155  3.16205  3.74773  3.58744  2.60504  3.24116  4.23546  2.85732  3.76111  2.97540  2.98456  2.81487  3.11170  3.29553  5.38088  4.11531     62 - -
          2.68618  4.42225  2.77519  2.73123  3.46354  2.40513  3.72494  3.29354  2.67741  2.69355  4.24690  2.90347  2.73739  3.18146  2.89801  2.37887  2.77519  2.98518  4.58477  3.61503
          0.03806  3.68342  4.40577  0.61958  0.77255  0.61561  0.77720
      6   2.81537  4.86314  3.11459  2.61278  4.21967  3.43625  3.54917  3.60880  1.57442  3.14545  4.04161  3.03678  3.86588  2.71254  1.94245  2.84693  3.02872  3.31028  5.26505  4.04729     63 - -
          2.68618  4.42225  2.77519  2.73123  3.46354  2.40513  3.72494  3.29354  2.67741  2.69355  4.24690  2.90347  2.73739  3.18146  2.89801  2.37887  2.77519  2.98518  4.58477  3.61503
          0.03806  3.68342  4.40577  0.61958  0.77255  0.61561  0.77720
      7   2.80880  4.74345  2.97231  2.64403  4.08571  3.30756  3.68001  3.50548  1.33682  3.11843  4.10119  3.07302  3.83054  2.89082  2.43581  2.86980  3.08255  3.22758  5.22790  4.01647     64 - -
          2.68618  4.42225  2.77519  2.73123  3.46354  2.40513  3.72494  3.29354  2.67741  2.69355  4.24690  2.90347  2.73739  3.18146  2.89801  2.37887  2.77519  2.98518  4.58477  3.61503
          0.03806  3.68342  4.40577  0.61958  0.77255  0.61561  0.77720
      8   2.21720  4.23451  3.02437  2.80984  3.93284  2.96777  3.95090  3.28306  2.85208  2.99704  3.98918  3.11854  1.79552  3.23568  3.15321  2.49054  2.76657  2.92788  5.29780  4.05701     65 - -
          2.68618  4.42225  2.77519  2.73123  3.46354  2.40513  3.72494  3.29354  2.67741  2.69355  4.24690  2.90347  2.73739  3.18146  2.89801  2.37887  2.77519  2.98518  4.58477  3.61503
          0.03806  3.68342  4.40577  0.61958  0.77255  0.41237  1.08495
      9   2.84687  5.12100  2.35601  1.30206  4.39091  3.24349  3.71835  3.86089  2.54855  3.42664  4.34369  2.78817  3.82579  2.77841  2.96981  2.80450  3.12985  3.52423  5.60793  4.22490     66 - -
          2.68618  4.42225  2.77519  2.73123  3.46354  2.40513  3.72494  3.29354  2.67741  2.69355  4.24690  2.90347  2.73739  3.18146  2.89801  2.37887  2.77519  2.98518  4.58477  3.61503
          0.03206  3.85186  4.57420  0.61958  0.77255  0.48576  0.95510
     10   2.30318  4.51293  2.94712  2.46702  3.89354  3.26843  3.34328  3.28350  2.54951  2.94124  3.79416  2.99658  3.77075  2.91695  2.94683  2.38920  2.12620  2.96660  5.22023  3.93156     67 - -
          2.68618  4.42225  2.77519  2.73123  3.46354  2.40513  3.72494  3.29354  2.67741  2.69355  4.24690  2.90347  2.73739  3.18146  2.89801  2.37887  2.77519  2.98518  4.58477  3.61503
          0.03206  3.85186  4.57420  0.61958  0.77255  0.48576  0.95510
     11   2.62787  4.84812  2.58130  1.77973  4.21344  2.62773  3.66028  3.63439  2.49047  3.08438  4.06903  2.83131  3.35131  2.82627  2.94022  2.63987  2.90545  3.27900  5.45427  4.09960     68 - -
          2.68618  4.42225  2.77519  2.73123  3.46354  2.40513  3.72494  3.29354  2.67741  2.69355  4.24690  2.90347  2.73739  3.18146  2.89801  2.37887  2.77519  2.98518  4.58477  3.61503
          0.05211  3.85186  3.52211  0.61958  0.77255  0.48576  0.95510
     12   1.92144  4.76883  2.28224  2.25770  4.18365  3.20269  3.68160  3.59800  2.57148  3.21526  4.04912  2.73913  3.33098  2.85588  3.04882  2.60368  2.87412  3.23504  5.45436  4.09852     69 - -
          2.68618  4.42225  2.77519  2.73123  3.46354  2.40513  3.72494  3.29354  2.67741  2.69355  4.24690  2.90347  2.73739  3.18146  2.89801  2.37887  2.77519  2.98518  4.58477  3.61503
          0.03270  3.83245  4.55479  0.61958  0.77255  0.50281  0.92843
     13   1.49862  4.08254  3.41916  3.06133  4.01400  2.81471  4.07454  3.25654  3.04406  3.06996  3.93996  3.23957  3.64562  3.35848  3.35188  2.28837  2.18492  2.74225  5.40155  4.18838     70 - -
          2.68618  4.42225  2.77519  2.73123  3.46354  2.40513  3.72494  3.29354  2.67741  2.69355  4.24690  2.90347  2.73739  3.18146  2.89801  2.37887  2.77519  2.98518  4.58477  3.61503
          0.03270  3.83245  4.55479  0.61958  0.77255  0.50281  0.92843
     14   2.81171  4.99950  3.01520  2.31995  4.36611  3.31665  3.56040  3.74534  1.84746  3.25678  4.09942  2.98685  3.87518  2.70121  1.76607  2.81039  3.01476  3.41550  5.38081  4.13192     71 - -
          2.68618  4.42225  2.77519  2.73123  3.46354  2.40513  3.72494  3.29354  2.67741  2.69355  4.24690  2.90347  2.73739  3.18146  2.89801  2.37887  2.77519  2.98518  4.58477  3.61503
          0.03270  3.83245  4.55479  0.61958  0.77255  0.50281  0.92843
     15   1.44857  4.19795  3.21121  2.88071  4.03297  2.73070  3.96722  3.35634  2.85408  3.09067  3.95823  3.15582  3.67522  3.22263  2.97931  2.43090  2.58628  2.94537  5.38595  4.15036     72 - -
          2.68618  4.42225  2.77519  2.73123  3.46354  2.40513  3.72494  3.29354  2.67741  2.69355  4.24690  2.90347  2.73739  3.18146  2.89801  2.37887  2.77519  2.98518  4.58477  3.61503
          0.03270  3.83245  4.55479  0.61958  0.77255  0.50281  0.92843
     16   2.55154  4.97023  2.57229  2.07763  4.28467  3.29955  3.63381  3.69459  2.35110  3.26504  4.12443  2.83556  3.80518  1.93556  2.73395  2.71890  2.98344  3.35767  5.47135  4.12947     73 - -
          2.68618  4.42225  2.77519  2.73123  3.46354  2.40513  3.72494  3.29354  2.67741  2.69355  4.24690  2.90347  2.73739  3.18146  2.89801  2.37887  2.77519  2.98518  4.58477  3.61503
          0.03270  3.83245  4.55479  0.61958  0.77255  0.47525  0.97215
     17   2.55915  4.52812  3.11741  2.57578  3.71327  3.41263  3.64651  3.13189  2.45027  2.62705  3.64764  3.04242  2.63715  2.72295  2.75221  2.52333  2.79822  2.86037  4.64252  3.77068     74 - -
          2.68618  4.42225  2.77519  2.73123  3.46354  2.40513  3.72494  3.29354  2.67741  2.69355  4.24690  2.90347  2.73739  3.18146  2.89801  2.37887  2.77519  2.98518  4.58477  3.61503
          0.03206  3.85186  4.57420  0.61958  0.77255  0.48576  0.95510
     18   1.82375  4.11290  3.32885  2.98793  4.08624  2.56737  4.05116  3.43810  3.01452  3.16308  4.00479  3.19640  3.63439  3.31817  3.34261  2.18650  1.81990  2.97281  5.44428  4.22476     75 - -
          2.68618  4.42225  2.77519  2.73123  3.46354  2.40513  3.72494  3.29354  2.67741  2.69355  4.24690  2.90347  2.73739  3.18146  2.89801  2.37887  2.77519  2.98518  4.58477  3.61503
          0.03206  3.85186  4.57420  0.61958  0.77255  0.48576  0.95510
     19   2.33490  4.34558  3.28752  2.86995  3.67425  3.29318  3.90307  2.89075  2.78902  2.19388  3.64146  3.23256  2.22171  3.17534  3.12037  2.66888  2.82691  2.65767  5.15590  3.88401     76 - -
          2.68618  4.42225  2.77519  2.73123  3.46354  2.40513  3.72494  3.29354  2.67741  2.69355  4.24690  2.90347  2.73739  3.18146  2.89801  2.37887  2.77519  2.98518  4.58477  3.61503
          0.03206  3.85186  4.57420  0.61958  0.77255  0.48576  0.95510
     20   2.41694  3.97389  3.36376  2.84197  3.38190  3.28544  3.81982  2.92879  2.78192  2.46458  3.56828  3.20321  3.46100  3.11223  3.13972  1.88535  2.73336  2.65782  5.01218  3.73962     77 - -
          2.68618  4.42225  2.77519  2.73123  3.46354  2.40513  3.72494  3.29354  2.67741  2.69355  4.24690  2.90347  2.73739  3.18146  2.89801  2.37887  2.77519  2.98518  4.58477  3.61503
          0.03206  3.85186  4.57420  0.61958  0.77255  0.48576  0.95510
     21   2.16415  4.17974  3.14644  2.91742  4.16386  2.91661  4.06209  3.58003  2.99663  3.28846  4.15525  3.15772  3.37413  3.32888  3.31331  1.29149  2.69653  3.08824  5.51769  4.25616     78 - -
          2.68618  4.42225  2.77519  2.73123  3.46354  2.40513  3.72494  3.29354  2.67741  2.69355  4.24690  2.90347  2.73739  3.18146  2.89801  2.37887  2.77519  2.98518  4.58477  3.61503
          0.05188  3.85186  3.52944  0.61958  0.77255  0.48576  0.95510
     22   2.16523  4.16976  3.16387  2.96180  4.09343  2.91240  4.08689  3.51216  3.03364  3.25807  4.16308  3.18272  3.65266  3.37601  3.33110  1.25418  2.71061  3.04482  5.47834  4.19313     79 - -
          2.68618  4.42225  2.77519  2.73123  3.46354  2.40513  3.72494  3.29354  2.67741  2.69355  4.24690  2.90347  2.73739  3.18146  2.89801  2.37887  2.77519  2.98518  4.58477  3.61503
          0.03269  3.83267  4.55501  0.61958  0.77255  0.47536  0.97196
     23   1.35123  4.10665  3.44180  3.14384  4.04247  2.96200  4.16521  3.11671  3.12796  3.02792  3.97475  3.30004  3.68827  3.45825  3.41267  2.41882  2.19293  2.74666  5.47511  4.26130     80 - -
          2.68618  4.42225  2.77519  2.73123  3.46354  2.40513  3.72494  3.29354  2.67741  2.69355  4.24690  2.90347  2.73739  3.18146  2.89801  2.37887  2.77519  2.98518  4.58477  3.61503
          0.03206  3.85186  4.57420  0.61958  0.77255  0.48576  0.95510
     24   2.48121  4.43873  3.10818  2.61309  3.74750  3.31046  3.70528  3.15495  2.56462  2.82223  3.68160  2.68824  3.57492  2.93142  2.95427  2.46221  2.11725  2.85890  4.47712  3.82217     81 - -
          2.68618  4.42225  2.77519  2.73123  3.46354  2.40513  3.72494  3.29354  2.67741  2.69355  4.24690  2.90347  2.73739  3.18146  2.89801  2.37887  2.77519  2.98518  4.58477  3.61503
          0.03206  3.85186  4.57420  0.61958  0.77255  0.48576  0.95510
     25   2.75939  4.90210  2.95890  2.52017  4.23030  3.41321  3.60972  3.66896  2.13795  3.19951  4.06694  2.99039  3.63440  1.80345  2.20292  2.77935  2.99353  3.34515  5.35347  4.07384     82 - -
          2.68618  4.42225  2.77519  2.73123  3.46354  2.40513  3.72494  3.29354  2.67741  2.69355  4.24690  2.90347  2.73739  3.18146  2.89801  2.37887  2.77519  2.98518  4.58477  3.61503
          0.03206  3.85186  4.57420  0.61958  0.77255  0.48576  0.95510
     26   2.53606  4.56118  2.95163  2.58901  3.94395  3.23675  3.46153  3.48251  2.46883  3.09746  3.96066  3.01946  3.78306  2.94074  2.60360  1.66740  2.85639  3.13100  5.25201  3.92143     83 - -
          2.68618  4.42225  2.77519  2.73123  3.46354  2.40513  3.72494  3.29354  2.67741  2.69355  4.24690  2.90347  2.73739  3.18146  2.89801  2.37887  2.77519  2.98518  4.58477  3.61503
          0.03206  3.85186  4.57420  0.61958  0.77255  0.48576  0.95510
     27   2.77851  4.96918  2.91517  2.41048  4.30346  3.43218  3.58275  3.69563  1.54570  3.23447  4.07921  2.86287  3.86009  2.57076  2.40125  2.78120  2.99506  3.20059  5.38372  4.10800     84 - -
          2.68618  4.42225  2.77519  2.73123  3.46354  2.40513  3.72494  3.29354  2.67741  2.69355  4.24690  2.90347  2.73739  3.18146  2.89801  2.37887  2.77519  2.98518  4.58477  3.61503
          0.03206  3.85186  4.57420  0.61958  0.77255  0.48576  0.95510
     28   2.60014  4.89794  2.58687  2.06785  4.22367  3.28236  3.64295  3.64492  2.42577  3.22698  4.06853  2.83435  2.40053  2.53307  2.84737  2.67329  2.93227  3.30104  5.44609  4.09878     85 - -
          2.68618  4.42225  2.77519  2.73123  3.46354  2.40513  3.72494  3.29354  2.67741  2.69355  4.24690  2.90347  2.73739  3.18146  2.89801  2.37887  2.77519  2.98518  4.58477  3.61503
          0.03206  3.85186  4.57420  0.61958  0.77255  0.48576  0.95510
     29   2.43551  4.29449  3.23858  2.62521  3.48448  3.43569  3.67237  2.85703  2.58484  2.56079  3.16035  3.11966  3.81114  2.96067  3.01163  2.68430  2.39505  2.46099  4.82738  3.63886     86 - -
          2.68618  4.42225  2.77519  2.73123  3.46354  2.40513  3.72494  3.29354  2.67741  2.69355  4.24690  2.90347  2.73739  3.18146  2.89801  2.37887  2.77519  2.98518  4.58477  3.61503
          0.03206  3.85186  4.57420  0.61958  0.77255  0.48576  0.95510
     30   2.33138  4.28430  3.05656  2.83709  4.10396  2.99396  4.00684  3.56229  2.91249  3.25204  4.14628  3.13913  1.57995  3.27313  3.23403  2.21985  2.77770  3.11777  5.44899  4.17102     87 - -
          2.68618  4.42225  2.77519  2.73123  3.46354  2.40513  3.72494  3.29354  2.67741  2.69355  4.24690  2.90347  2.73739  3.18146  2.89801  2.37887  2.77519  2.98518  4.58477  3.61503
          0.03206  3.85186  4.57420  0.61958  0.77255  0.48576  0.95510
     31   2.52377  4.50462  3.09986  2.34431  3.69771  3.43501  3.67510  3.00603  2.47057  2.50511  3.60354  3.05891  3.83791  2.75433  2.89396  2.69403  2.73421  2.36745  5.06678  3.79484     88 - -
          2.68618  4.42225  2.77519  2.73123  3.46354  2.40513  3.72494  3.29354  2.67741  2.69355  4.24690  2.90347  2.73739  3.18146  2.89801  2.37887  2.77519  2.98518  4.58477  3.61503
          0.03206  3.85186  4.57420  0.61958  0.77255  0.48576  0.95510
     32   2.83838  4.95152  2.92188  2.56061  4.33186  3.40420  3.64284  3.77151  1.32256  3.32311  4.20639  2.79928  3.89121  2.80986  2.37580  2.85380  3.08530  3.43862  5.40496  4.13645     89 - -
          2.68618  4.42225  2.77519  2.73123  3.46354  2.40513  3.72494  3.29354  2.67741  2.69355  4.24690  2.90347  2.73739  3.18146  2.89801  2.37887  2.77519  2.98518  4.58477  3.61503
          0.03206  3.85186  4.57420  0.61958  0.77255  0.48576  0.95510
     33   2.72484  4.48537  3.32983  3.16607  4.16262  3.17406  4.24505  3.70294  3.22164  3.33194  4.38106  3.47474  0.86686  3.61106  3.46933  2.89174  3.16483  3.35064  5.35462  4.28308     90 - -
          2.68618  4.42225  2.77519  2.73123  3.46354  2.40513  3.72494  3.29354  2.67741  2.69355  4.24690  2.90347  2.73739  3.18146  2.89801  2.37887  2.77519  2.98518  4.58477  3.61503
          0.03206  3.85186  4.57420  0.61958  0.77255  0.48576  0.95510
     34   2.70673  4.70224  2.69759  2.58110  4.06256  3.17045  3.90500  3.76872  2.80709  3.41800  4.37355  1.19508  3.82141  3.17791  3.16089  2.77483  3.08802  3.39301  5.37087  4.01252     91 - -
          2.68618  4.42225  2.77519  2.73123  3.46354  2.40513  3.72494  3.29354  2.67741  2.69355  4.24690  2.90347  2.73739  3.18146  2.89801  2.37887  2.77519  2.98518  4.58477  3.61503
          0.03206  3.85186  4.57420  0.61958  0.77255  0.48576  0.95510
     35   3.21774  4.71508  3.80800  3.53372  2.29436  3.80627  3.60955  3.22987  3.39183  2.68907  3.90711  3.69837  4.28070  3.70281  3.57968  3.35641  3.50438  3.09948  3.93726  1.00076     92 - -
          2.68618  4.42225  2.77519  2.73123  3.46354  2.40513  3.72494  3.29354  2.67741  2.69355  4.24690  2.90347  2.73739  3.18146  2.89801  2.37887  2.77519  2.98518  4.58477  3.61503
          0.03206  3.85186  4.57420  0.61958  0.77255  0.48576  0.95510
     36   1.04389  4.18217  3.44200  3.23261  4.03217  3.00720  4.25705  3.15462  3.24835  3.03716  4.07145  3.38733  3.74450  3.59146  3.50015  2.53274  2.80868  2.81260  5.46139  4.25941     93 - -
          2.68618  4.42225  2.77519  2.73123  3.46354  2.40513  3.72494  3.29354  2.67741  2.69355  4.24690  2.90347  2.73739  3.18146  2.89801  2.37887  2.77519  2.98518  4.58477  3.61503
          0.03206  3.85186  4.57420  0.61958  0.77255  0.48576  0.95510
     37   2.67958  4.35901  3.66325  3.19677  3.32520  3.59090  4.06603  2.48986  3.04327  1.46363  3.29327  3.52763  3.16619  3.41643  3.32314  2.95082  2.97617  2.32079  5.00225  3.74425     94 - -
          2.68618  4.42225  2.77519  2.73123  3.46354  2.40513  3.72494  3.29354  2.67741  2.69355  4.24690  2.90347  2.73739  3.18146  2.89801  2.37887  2.77519  2.98518  4.58477  3.61503
          0.03206  3.85186  4.57420  0.61958  0.77255  0.48576  0.95510
     38   2.92563  5.00683  3.22626  2.68793  4.40341  3.53069  3.59482  3.78581  1.28711  3.28455  4.17212  3.10812  3.94542  2.74624  2.00102  2.93968  3.12501  3.47608  5.36733  4.16558     95 - -
          2.68618  4.42225  2.77519  2.73123  3.46354  2.40513  3.72494  3.29354  2.67741  2.69355  4.24690  2.90347  2.73739  3.18146  2.89801  2.37887  2.77519  2.98518  4.58477  3.61503
          0.03206  3.85186  4.57420  0.61958  0.77255  0.48576  0.95510
     39   2.81777  3.50603  4.21293  3.68527  1.80932  3.86794  4.03573  2.32944  3.55192  1.79728  3.15436  3.85864  4.24731  3.75960  3.73488  3.20229  3.07746  2.24784  4.49839  3.04686     96 - -
          2.68618  4.42225  2.77519  2.73123  3.46354  2.40513  3.72494  3.29354  2.67741  2.69355  4.24690  2.90347  2.73739  3.18146  2.89801  2.37887  2.77519  2.98518  4.58477  3.61503
          0.03206  3.85186  4.57420  0.61958  0.77255  0.48576  0.95510
     40   2.40204  4.24699  3.41020  3.16152  3.95107  3.08688  4.18037  3.07570  3.10409  2.93992  3.99195  3.37405  3.78910  3.50000  3.36363  2.60310  1.20734  2.77288  5.39070  4.16777     97 - -
          2.68618  4.42225  2.77519  2.73123  3.46354  2.40513  3.72494  3.29354  2.67741  2.69355  4.24690  2.90347  2.73739  3.18146  2.89801  2.37887  2.77519  2.98518  4.58477  3.61503
          0.03206  3.85186  4.57420  0.61958  0.77255  0.48576  0.95510
     41   3.11338  4.56910  4.32073  3.85824  3.05907  4.15571  4.50760  2.08925  3.61230  1.01197  3.00767  4.14189  4.49867  3.94482  3.80660  3.56444  3.38048  2.18510  5.02258  3.75138     98 - -
          2.68618  4.42225  2.77519  2.73123  3.46354  2.40513  3.72494  3.29354  2.67741  2.69355  4.24690  2.90347  2.73739  3.18146  2.89801  2.37887  2.77519  2.98518  4.58477  3.61503
          0.03206  3.85186  4.57420  0.61958  0.77255  0.48576  0.95510
     42   1.93134  4.34827  3.31549  2.65202  3.63009  3.41970  3.82789  2.70761  2.73368  2.53718  3.41658  3.21393  3.87713  3.09122  3.09741  2.71683  2.72899  2.30443  5.07825  3.82697     99 - -
          2.68618  4.42225  2.77519  2.73123  3.46354  2.40513  3.72494  3.29354  2.67741  2.69355  4.24690  2.90347  2.73739  3.18146  2.89801  2.37887  2.77519  2.98518  4.58477  3.61503
          0.03206  3.85186  4.57420  0.61958  0.77255  0.48576  0.95510
     43   2.63988  4.41709  3.30941  3.20634  4.34852  0.76164  4.32766  3.94333  3.38478  3.60000  4.57575  3.47378  3.80757  3.71061  3.62287  2.81125  3.11953  3.47564  5.44889  4.44980    100 - -
          2.68618  4.42225  2.77519  2.73123  3.46354  2.40513  3.72494  3.29354  2.67741  2.69355  4.24690  2.90347  2.73739  3.18146  2.89801  2.37887  2.77519  2.98518  4.58477  3.61503
          0.03206  3.85186  4.57420  0.61958  0.77255  0.48576  0.95510
     44   2.97299  4.79371  3.10624  2.86433  3.27080  3.43053  1.18673  3.67270  2.70796  3.16917  4.21068  3.27440  3.98203  3.23036  2.97480  3.04393  3.27575  3.40824  4.73609  3.22228    101 - -
          2.68618  4.42225  2.77519  2.73123  3.46354  2.40513  3.72494  3.29354  2.67741  2.69355  4.24690  2.90347  2.73739  3.18146  2.89801  2.37887  2.77519  2.98518  4.58477  3.61503
          0.03206  3.85186  4.57420  0.61958  0.77255  0.48576  0.95510
     45   2.25624  4.16337  3.30183  3.02602  4.02214  2.97964  4.08251  3.26035  3.00172  3.09027  4.01160  3.23839  3.69253  3.36929  3.29118  2.24542  1.43155  2.86881  5.42614  4.17540    102 - -
          2.68618  4.42225  2.77519  2.73123  3.46354  2.40513  3.72494  3.29354  2.67741  2.69355  4.24690  2.90347  2.73739  3.18146  2.89801  2.37887  2.77519  2.98518  4.58477  3.61503
          0.03206  3.85186  4.57420  0.61958  0.77255  0.48576  0.95510
     46   2.56257  5.04121  2.51957  1.99053  4.35974  3.31319  3.60685  3.77575  1.80061  3.32700  4.15292  2.81518  3.79696  2.75288  2.72241  2.69757  2.96687  3.41741  5.50372  4.15031    103 - -
          2.68618  4.42225  2.77519  2.73123  3.46354  2.40513  3.72494  3.29354  2.67741  2.69355  4.24690  2.90347  2.73739  3.18146  2.89801  2.37887  2.77519  2.98518  4.58477  3.61503
          0.03206  3.85186  4.57420  0.61958  0.77255  0.48576  0.95510
     47   1.15502  4.14873  3.34693  3.10695  4.07521  2.95786  4.16688  3.28503  3.13405  3.10699  4.05995  3.28651  3.36230  3.46847  3.41409  2.44590  2.72946  2.88977  5.47710  4.26400    104 - -
          2.68618  4.42225  2.77519  2.73123  3.46354  2.40513  3.72494  3.29354  2.67741  2.69355  4.24690  2.90347  2.73739  3.18146  2.89801  2.37887  2.77519  2.98518  4.58477  3.61503
          0.03206  3.85186  4.57420  0.61958  0.77255  0.48576  0.95510
     48   2.90089  4.34953  4.35005  3.88781  3.46033  4.03494  4.66454  1.74525  3.74147  2.04467  3.33697  4.12672  4.46200  4.06779  3.97435  3.43421  3.20167  1.14298  5.34331  4.09081    105 - -
          2.68618  4.42225  2.77519  2.73123  3.46354  2.40513  3.72494  3.29354  2.67741  2.69355  4.24690  2.90347  2.73739  3.18146  2.89801  2.37887  2.77519  2.98518  4.58477  3.61503
          0.03206  3.85186  4.57420  0.61958  0.77255  0.48576  0.95510
     49   2.30525  4.22525  3.18888  3.00393  4.05588  2.95553  4.11425  3.57582  3.07631  3.29773  4.22570  3.23186  3.69268  3.42728  3.36282  1.12256  2.78388  3.11544  5.43007  4.13936    106 - -
          2.68618  4.42225  2.77519  2.73123  3.46354  2.40513  3.72494  3.29354  2.67741  2.69355  4.24690  2.90347  2.73739  3.18146  2.89801  2.37887  2.77519  2.98518  4.58477  3.61503
          0.03206  3.85186  4.57420  0.61958  0.77255  0.48576  0.95510
     50   2.32887  4.25135  3.20696  2.94352  3.88518  3.02650  4.01362  3.35446  2.93257  2.91955  4.04282  3.20685  3.72160  3.31380  3.23382  1.30769  2.77267  2.97010  5.31291  3.97546    107 - -
          2.68618  4.42225  2.77519  2.73123  3.46354  2.40513  3.72494  3.29354  2.67741  2.69355  4.24690  2.90347  2.73739  3.18146  2.89801  2.37887  2.77519  2.98518  4.58477  3.61503
          0.03206  3.85186  4.57420  0.61958  0.77255  0.48576  0.95510
     51   2.79188  4.34044  4.09660  3.75932  3.53527  3.70233  4.56468  2.05209  3.62678  2.22604  3.50378  3.95239  4.26415  3.98817  3.84123  3.20474  3.15403  1.05131  5.31616  4.04639    108 - -
          2.68618  4.42225  2.77519  2.73123  3.46354  2.40513  3.72494  3.29354  2.67741  2.69355  4.24690  2.90347  2.73739  3.18146  2.89801  2.37887  2.77519  2.98518  4.58477  3.61503
          0.03206  3.85186  4.57420  0.61958  0.77255  0.48576  0.95510
     52   2.95363  4.91613  3.12822  2.75384  4.29784  3.44506  3.74838  3.72587  1.06684  3.29557  4.25835  3.17914  3.94704  2.94118  2.42855  2.99710  3.20854  3.43490  5.36114  4.17102    109 - -
          2.68618  4.42225  2.77519  2.73123  3.46354  2.40513  3.72494  3.29354  2.67741  2.69355  4.24690  2.90347  2.73739  3.18146  2.89801  2.37887  2.77519  2.98518  4.58477  3.61503
          0.03206  3.85186  4.57420  0.61958  0.77255  0.48576  0.95510
     53   3.23246  4.64037  4.21040  3.92116  1.04607  3.92667  3.86866  2.75891  3.82876  2.13383  3.49226  3.99609  4.38588  4.00248  3.95357  3.50333  3.53367  2.74805  4.12420  2.49395    110 - -
          2.68618  4.42225  2.77519  2.73123  3.46354  2.40513  3.72494  3.29354  2.67741  2.69355  4.24690  2.90347  2.73739  3.18146  2.89801  2.37887  2.77519  2.98518  4.58477  3.61503
          0.03206  3.85186  4.57420  0.61958  0.77255  0.48576  0.95510
     54   2.30525  4.22525  3.18888  3.00393  4.05588  2.95553  4.11425  3.57582  3.07631  3.29773  4.22570  3.23186  3.69268  3.42728  3.36282  1.12256  2.78388  3.11544  5.43007  4.13936    111 - -
          2.68618  4.42225  2.77519  2.73123  3.46354  2.40513  3.72494  3.29354  2.67741  2.69355  4.24690  2.90347  2.73739  3.18146  2.89801  2.37887  2.77519  2.98518  4.58477  3.61503
          0.03206  3.85186  4.57420  0.61958  0.77255  0.48576  0.95510
     55   2.72484  4.48537  3.32983  3.16607  4.16262  3.17406  4.24505  3.70294  3.22164  3.33194  4.38106  3.47474  0.86686  3.61106  3.46933  2.89174  3.16483  3.35064  5.35462  4.28308    112 - -
          2.68618  4.42225  2.77519  2.73123  3.46354  2.40513  3.72494  3.29354  2.67741  2.69355  4.24690  2.90347  2.73739  3.18146  2.89801  2.37887  2.77519  2.98518  4.58477  3.61503
          0.03206  3.85186  4.57420  0.61958  0.77255  0.48576  0.95510
     56   2.69442  4.95736  2.18494  2.21847  4.35903  3.15328  3.73200  3.88920  2.67054  3.48064  4.33726  1.61682  3.76558  2.92046  3.15941  2.58987  3.01801  3.48756  5.62631  4.20004    113 - -
          2.68618  4.42225  2.77519  2.73123  3.46354  2.40513  3.72494  3.29354  2.67741  2.69355  4.24690  2.90347  2.73739  3.18146  2.89801  2.37887  2.77519  2.98518  4.58477  3.61503
          0.03206  3.85186  4.57420  0.61958  0.77255  0.48576  0.95510
     57   2.63988  4.41709  3.30941  3.20634  4.34852  0.76164  4.32766  3.94333  3.38478  3.60000  4.57575  3.47378  3.80757  3.71061  3.62287  2.81125  3.11953  3.47564  5.44889  4.44980    114 - -
          2.68618  4.42225  2.77519  2.73123  3.46354  2.40513  3.72494  3.29354  2.67741  2.69355  4.24690  2.90347  2.73739  3.18146  2.89801  2.37887  2.77519  2.98518  4.58477  3.61503
          0.03206  3.85186  4.57420  0.61958  0.77255  0.48576  0.95510
     58   2.93502  5.04121  2.47964  1.05505  4.38492  3.26110  3.84643  3.83474  2.72439  3.45529  4.43048  2.92191  3.86478  3.06268  3.13091  2.91967  3.23919  3.52080  5.56039  4.28291    115 - -
          2.68618  4.42225  2.77519  2.73123  3.46354  2.40513  3.72494  3.29354  2.67741  2.69355  4.24690  2.90347  2.73739  3.18146  2.89801  2.37887  2.77519  2.98518  4.58477  3.61503
          0.03206  3.85186  4.57420  0.61958  0.77255  0.48576  0.95510
     59   3.30201  4.68392  4.06007  3.76123  2.64612  3.70741  3.87523  3.32495  3.48397  2.72330  3.95968  3.91450  4.22347  3.87267  3.61588  3.50589  3.60142  3.21471  0.92792  2.64933    116 - -
          2.68618  4.42225  2.77519  2.73123  3.46354  2.40513  3.72494  3.29354  2.67741  2.69355  4.24690  2.90347  2.73739  3.18146  2.89801  2.37887  2.77519  2.98518  4.58477  3.61503
          0.03206  3.85186  4.57420  0.61958  0.77255  0.48576  0.95510
     60   3.13237  4.60089  4.15630  3.79629  3.12825  3.95577  4.45851  2.33146  3.56423  0.90100  3.15808  4.07374  4.39484  3.93750  3.74358  3.52458  3.42765  2.36339  4.99982  3.71830    117 - -
          2.68618  4.42225  2.77519  2.73123  3.46354  2.40513  3.72494  3.29354  2.67741  2.69355  4.24690  2.90347  2.73739  3.18146  2.89801  2.37887  2.77519  2.98518  4.58477  3.61503
          0.03206  3.85186  4.57420  0.61958  0.77255  0.48576  0.95510
     61   1.04389  4.18217  3.44200  3.23261  4.03217  3.00720  4.25705  3.15462  3.24835  3.03716  4.07145  3.38733  3.74450  3.59146  3.50015  2.53274  2.80868  2.81260  5.46139  4.25941    118 - -
          2.68618  4.42225  2.77519  2.73123  3.46354  2.40513  3.72494  3.29354  2.67741  2.69355  4.24690  2.90347  2.73739  3.18146  2.89801  2.37887  2.77519  2.98518  4.58477  3.61503
          0.03206  3.85186  4.57420  0.61958  0.77255  0.48576  0.95510
     62   2.30525  4.22525  3.18888  3.00393  4.05588  2.95553  4.11425  3.57582  3.07631  3.29773  4.22570  3.23186  3.69268  3.42728  3.36282  1.12256  2.78388  3.11544  5.43007  4.13936    119 - -
          2.68618  4.42225  2.77519  2.73123  3.46354  2.40513  3.72494  3.29354  2.67741  2.69355  4.24690  2.90347  2.73739  3.18146  2.89801  2.37887  2.77519  2.98518  4.58477  3.61503
          0.03206  3.85186  4.57420  0.61958  0.77255  0.48576  0.95510
     63   2.30525  4.22525  3.18888  3.00393  4.05588  2.95553  4.11425  3.57582  3.07631  3.29773  4.22570  3.23186  3.69268  3.42728  3.36282  1.12256  2.78388  3.11544  5.43007  4.13936    120 - -
          2.68618  4.42225  2.77519  2.73123  3.46354  2.40513  3.72494  3.29354  2.67741  2.69355  4.24690  2.90347  2.73739  3.18146  2.89801  2.37887  2.77519  2.98518  4.58477  3.61503
          0.03206  3.85186  4.57420  0.61958  0.77255  0.48576  0.95510
     64   1.96799  4.13790  3.22904  2.99610  4.15582  2.89873  4.10864  3.51252  3.06349  3.26858  4.14628  3.19626  3.64086  3.38650  3.36805  1.32130  2.67840  3.02978  5.52701  4.27525    121 - -
          2.68618  4.42225  2.77519  2.73123  3.46354  2.40513  3.72494  3.29354  2.67741  2.69355  4.24690  2.90347  2.73739  3.18146  2.89801  2.37887  2.77519  2.98518  4.58477  3.61503
          0.03206  3.85186  4.57420  0.61958  0.77255  0.48576  0.95510
     65   1.04389  4.18217  3.44200  3.23261  4.03217  3.00720  4.25705  3.15462  3.24835  3.03716  4.07145  3.38733  3.74450  3.59146  3.50015  2.53274  2.80868  2.81260  5.46139  4.25941    122 - -
          2.68618  4.42225  2.77519  2.73123  3.46354  2.40513  3.72494  3.29354  2.67741  2.69355  4.24690  2.90347  2.73739  3.18146  2.89801  2.37887  2.77519  2.98518  4.58477  3.61503
          0.03206  3.85186  4.57420  0.61958  0.77255  0.48576  0.95510
     66   2.96784  5.09232  0.94807  2.32283  4.46667  3.19539  3.91347  4.05023  2.99378  3.66234  4.64021  2.87807  3.84675  3.15275  3.50702  2.93269  3.30605  3.69169  5.63926  4.34326    123 - -
          2.68618  4.42225  2.77519  2.73123  3.46354  2.40513  3.72494  3.29354  2.67741  2.69355  4.24690  2.90347  2.73739  3.18146  2.89801  2.37887  2.77519  2.98518  4.58477  3.61503
          0.03206  3.85186  4.57420  0.61958  0.77255  0.48576  0.95510
     67   2.67764  4.88746  3.09757  2.60138  4.30276  3.44787  3.60735  3.64568  1.44203  3.20662  4.07582  3.04401  3.88573  2.76078  2.21859  2.81455  2.89809  3.32676  5.36633  4.12944    124 - -
          2.68618  4.42225  2.77519  2.73123  3.46354  2.40513  3.72494  3.29354  2.67741  2.69355  4.24690  2.90347  2.73739  3.18146  2.89801  2.37887  2.77519  2.98518  4.58477  3.61503
          0.03206  3.85186  4.57420  0.61958  0.77255  0.48576  0.95510
     68   3.01814  4.47897  4.32587  3.84003  3.16465  4.10459  4.54375  2.06231  3.65003  1.16952  3.05646  4.11660  4.46464  3.95208  3.86013  3.48878  3.29199  1.81569  5.11415  3.89090    125 - -
          2.68618  4.42225  2.77519  2.73123  3.46354  2.40513  3.72494  3.29354  2.67741  2.69355  4.24690  2.90347  2.73739  3.18146  2.89801  2.37887  2.77519  2.98518  4.58477  3.61503
          0.03206  3.85186  4.57420  0.61958  0.77255  0.48576  0.95510
     69   3.01509  4.43985  4.30595  3.92115  3.36054  4.04392  4.65326  1.10380  3.74887  1.95106  3.29938  4.16940  4.47731  4.09943  3.94782  3.53741  3.31471  1.84597  5.24695  3.98331    126 - -
          2.68618  4.42225  2.77519  2.73123  3.46354  2.40513  3.72494  3.29354  2.67741  2.69355  4.24690  2.90347  2.73739  3.18146  2.89801  2.37887  2.77519  2.98518  4.58477  3.61503
          0.03206  3.85186  4.57420  0.61958  0.77255  0.48576  0.95510
     70   2.70822  4.62914  3.25985  2.71170  3.82290  3.51323  3.68406  2.44694  1.76431  2.77201  3.72218  3.14606  3.91623  2.88907  2.51655  2.82211  2.93591  2.82617  5.14575  3.88886    127 - -
          2.68618  4.42225  2.77519  2.73123  3.46354  2.40513  3.72494  3.29354  2.67741  2.69355  4.24690  2.90347  2.73739  3.18146  2.89801  2.37887  2.77519  2.98518  4.58477  3.61503
          0.03206  3.85186  4.57420  0.61958  0.77255  0.48576  0.95510
     71   2.98831  4.40674  4.40868  3.96608  3.35921  4.13147  4.70143  1.18172  3.79518  1.90305  3.24590  4.20922  4.52655  4.12128  4.00547  3.54584  3.27892  1.71532  5.29377  4.04128    128 - -
          2.68618  4.42225  2.77519  2.73123  3.46354  2.40513  3.72494  3.29354  2.67741  2.69355  4.24690  2.90347  2.73739  3.18146  2.89801  2.37887  2.77519  2.98518  4.58477  3.61503
          0.03206  3.85186  4.57420  0.61958  0.77255  0.48576  0.95510
     72   3.30201  4.68392  4.06007  3.76123  2.64612  3.70741  3.87523  3.32495  3.48397  2.72330  3.95968  3.91450  4.22347  3.87267  3.61588  3.50589  3.60142  3.21471  0.92792  2.64933    129 - -
          2.68618  4.42225  2.77519  2.73123  3.46354  2.40513  3.72494  3.29354  2.67741  2.69355  4.24690  2.90347  2.73739  3.18146  2.89801  2.37887  2.77519  2.98518  4.58477  3.61503
          0.03206  3.85186  4.57420  0.61958  0.77255  0.48576  0.95510
     73   2.30390  4.23751  3.06588  2.93285  4.23344  1.22063  4.13350  3.73434  3.11676  3.43928  4.32440  3.18699  3.67470  3.43055  3.41812  2.34283  2.79035  3.21622  5.54441  4.30712    130 - -
          2.68618  4.42225  2.77519  2.73123  3.46354  2.40513  3.72494  3.29354  2.67741  2.69355  4.24690  2.90347  2.73739  3.18146  2.89801  2.37887  2.77519  2.98518  4.58477  3.61503
          0.03206  3.85186  4.57420  0.61958  0.77255  0.48576  0.95510
     74   1.39232  4.10586  3.51993  3.17170  3.96855  3.00464  4.15821  2.97862  3.12436  2.92704  3.89058  3.32927  3.71303  3.45402  3.41248  2.44493  2.29501  2.53748  5.42637  4.21145    131 - -
          2.68618  4.42225  2.77519  2.73123  3.46354  2.40513  3.72494  3.29354  2.67741  2.69355  4.24690  2.90347  2.73739  3.18146  2.89801  2.37887  2.77519  2.98518  4.58477  3.61503
          0.03206  3.85186  4.57420  0.61958  0.77255  0.48576  0.95510
     75   2.92690  4.64918  3.45295  3.01414  2.49492  3.70343  2.85396  3.23792  2.79739  2.76927  3.78594  3.34438  4.10086  3.21895  2.94162  3.03315  3.15835  3.02790  4.09957  1.58237    132 - -
          2.68618  4.42225  2.77519  2.73123  3.46354  2.40513  3.72494  3.29354  2.67741  2.69355  4.24690  2.90347  2.73739  3.18146  2.89801  2.37887  2.77519  2.98518  4.58477  3.61503
          0.03206  3.85186  4.57420  0.61958  0.77255  0.48576  0.95510
     76   2.82116  5.20748  1.42858  2.14552  4.51248  3.19919  3.70278  3.99637  2.28556  3.55846  4.42307  2.71206  3.79074  2.87541  3.13437  2.75432  3.10686  3.61427  5.71096  4.28351    133 - -
          2.68618  4.42225  2.77519  2.73123  3.46354  2.40513  3.72494  3.29354  2.67741  2.69355  4.24690  2.90347  2.73739  3.18146  2.89801  2.37887  2.77519  2.98518  4.58477  3.61503
          0.03206  3.85186  4.57420  0.61958  0.77255  0.48576  0.95510
     77   2.43540  4.30550  3.28457  2.90990  3.75373  1.71208  3.94299  3.06512  2.85014  2.78947  2.92422  3.23634  3.79713  3.22963  3.17054  2.61219  2.81047  2.78311  5.19393  3.92164    134 - -
          2.68618  4.42225  2.77519  2.73123  3.46354  2.40513  3.72494  3.29354  2.67741  2.69355  4.24690  2.90347  2.73739  3.18146  2.89801  2.37887  2.77519  2.98518  4.58477  3.61503
          0.03206  3.85186  4.57420  0.61958  0.77255  0.48576  0.95510
     78   2.70637  4.86091  2.80236  2.46564  4.31707  2.78697  3.65307  3.73892  1.54599  3.29911  4.14702  2.81110  3.82415  2.81591  2.56122  2.72928  2.97874  3.37689  5.44121  4.15130    135 - -
          2.68618  4.42225  2.77519  2.73123  3.46354  2.40513  3.72494  3.29354  2.67741  2.69355  4.24690  2.90347  2.73739  3.18146  2.89801  2.37887  2.77519  2.98518  4.58477  3.61503
          0.03206  3.85186  4.57420  0.61958  0.77255  0.48576  0.95510
     79   2.64712  3.66909  3.71113  3.17034  2.23028  3.63246  3.70390  2.70648  3.08500  2.39709  3.35573  2.95996  4.01634  3.34631  3.35843  2.91401  2.88669  2.50733  4.32913  2.34616    136 - -
          2.68618  4.42225  2.77519  2.73123  3.46354  2.40513  3.72494  3.29354  2.67741  2.69355  4.24690  2.90347  2.73739  3.18146  2.89801  2.37887  2.77519  2.98518  4.58477  3.61503
          0.03206  3.85186  4.57420  0.61958  0.77255  0.48576  0.95510
     80   2.71610  4.88727  2.70909  1.72996  4.11804  3.36140  3.63909  3.47229  2.24115  2.71678  3.98968  2.89795  3.82974  2.80834  2.73364  2.73217  2.95719  3.17809  5.36508  4.03422    137 - -
          2.68618  4.42225  2.77519  2.73123  3.46354  2.40513  3.72494  3.29354  2.67741  2.69355  4.24690  2.90347  2.73739  3.18146  2.89801  2.37887  2.77519  2.98518  4.58477  3.61503
          0.03206  3.85186  4.57420  0.61958  0.77255  0.48576  0.95510
     81   2.93092  5.01788  3.25378  2.69265  4.41964  3.54291  3.58557  3.79591  1.31220  3.28778  4.17092  3.11079  3.94833  2.73401  1.93587  2.94266  3.12458  3.48532  5.36742  4.17006    138 - -
          2.68618  4.42225  2.77519  2.73123  3.46354  2.40513  3.72494  3.29354  2.67741  2.69355  4.24690  2.90347  2.73739  3.18146  2.89801  2.37887  2.77519  2.98518  4.58477  3.61503
          0.03206  3.85186  4.57420  0.61958  0.77255  0.48576  0.95510
     82   2.53964  4.49770  3.05569  2.69558  3.99428  3.25091  3.80176  3.25038  2.22861  2.99464  3.91160  3.09868  3.81134  3.01915  2.82584  2.66174  1.71938  2.94449  5.30991  4.04661    139 - -
          2.68618  4.42225  2.77519  2.73123  3.46354  2.40513  3.72494  3.29354  2.67741  2.69355  4.24690  2.90347  2.73739  3.18146  2.89801  2.37887  2.77519  2.98518  4.58477  3.61503
          0.03206  3.85186  4.57420  0.61958  0.77255  0.48576  0.95510
     83   2.73743  4.29457  3.88962  3.34165  3.27666  3.79641  4.14419  1.93123  3.22634  1.67761  3.18049  3.67528  3.30735  3.52920  3.50410  3.09811  2.98756  2.04214  4.97355  3.76804    140 - -
          2.68618  4.42225  2.77519  2.73123  3.46354  2.40513  3.72494  3.29354  2.67741  2.69355  4.24690  2.90347  2.73739  3.18146  2.89801  2.37887  2.77519  2.98518  4.58477  3.61503
          0.03206  3.85186  4.57420  0.61958  0.77255  0.48576  0.95510
     84   2.49709  4.04205  3.27177  2.76313  3.46638  3.36376  3.73794  2.98102  2.61834  2.67871  3.57142  3.16264  3.83008  3.04226  3.03594  2.01321  2.77841  2.71757  4.90660  2.81170    141 - -
          2.68618  4.42225  2.77519  2.73123  3.46354  2.40513  3.72494  3.29354  2.67741  2.69355  4.24690  2.90347  2.73739  3.18146  2.89801  2.37887  2.77519  2.98518  4.58477  3.61503
          0.03206  3.85186  4.57420  0.61958  0.77255  0.48576  0.95510
     85   2.62936  4.72228  2.10565  2.40261  4.38072  1.48296  3.87750  3.87628  2.87421  3.49922  4.37247  2.89774  3.75782  3.09639  3.34081  2.67491  3.00660  3.44597  5.60761  4.30501    142 - -
          2.68618  4.42225  2.77519  2.73123  3.46354  2.40513  3.72494  3.29354  2.67741  2.69355  4.24690  2.90347  2.73739  3.18146  2.89801  2.37887  2.77519  2.98518  4.58477  3.61503
          0.03206  3.85186  4.57420  0.61958  0.77255  0.48576  0.95510
     86   2.97299  4.79371  3.10624  2.86433  3.27080  3.43053  1.18673  3.67270  2.70796  3.16917  4.21068  3.27440  3.98203  3.23036  2.97480  3.04393  3.27575  3.40824  4.73609  3.22228    143 - -
          2.68618  4.42225  2.77519  2.73123  3.46354  2.40513  3.72494  3.29354  2.67741  2.69355  4.24690  2.90347  2.73739  3.18146  2.89801  2.37887  2.77519  2.98518  4.58477  3.61503
          0.03206  3.85186  4.57420  0.61958  0.77255  0.48576  0.95510
     87   2.68769  4.89297  2.74029  2.40064  4.29644  3.31265  3.63063  3.72911  1.74398  3.28535  4.12087  2.44145  3.80710  2.78708  2.62009  2.41593  2.95079  3.36681  5.44241  4.12486    144 - -
          2.68618  4.42225  2.77519  2.73123  3.46354  2.40513  3.72494  3.29354  2.67741  2.69355  4.24690  2.90347  2.73739  3.18146  2.89801  2.37887  2.77519  2.98518  4.58477  3.61503
          0.03206  3.85186  4.57420  0.61958  0.77255  0.48576  0.95510
     88   3.13237  4.60089  4.15630  3.79629  3.12825  3.95577  4.45851  2.33146  3.56423  0.90100  3.15808  4.07374  4.39484  3.93750  3.74358  3.52458  3.42765  2.36339  4.99982  3.71830    145 - -
          2.68618  4.42225  2.77519  2.73123  3.46354  2.40513  3.72494  3.29354  2.67741  2.69355  4.24690  2.90347  2.73739  3.18146  2.89801  2.37887  2.77519  2.98518  4.58477  3.61503
          0.03206  3.85186  4.57420  0.61958  0.77255  0.48576  0.95510
     89   2.70478  4.88137  2.45117  1.73176  4.37472  1.92702  3.76828  3.82036  2.65955  3.42488  4.29282  2.83632  3.78285  2.95971  3.10460  2.71317  3.02699  3.43724  5.58774  4.25305    146 - -
          2.68618  4.42225  2.77519  2.73123  3.46354  2.40513  3.72494  3.29354  2.67741  2.69355  4.24690  2.90347  2.73739  3.18146  2.89801  2.37887  2.77519  2.98518  4.58477  3.61503
          0.03206  3.85186  4.57420  0.61958  0.77255  0.48576  0.95510
     90   3.01509  4.43985  4.30595  3.92115  3.36054  4.04392  4.65326  1.10380  3.74887  1.95106  3.29938  4.16940  4.47731  4.09943  3.94782  3.53741  3.31471  1.84597  5.24695  3.98331    147 - -
          2.68618  4.42225  2.77519  2.73123  3.46354  2.40513  3.72494  3.29354  2.67741  2.69355  4.24690  2.90347  2.73739  3.18146  2.89801  2.37887  2.77519  2.98518  4.58477  3.61503
          0.03206  3.85186  4.57420  0.61958  0.77255  0.48576  0.95510
     91   2.30525  4.22525  3.18888  3.00393  4.05588  2.95553  4.11425  3.57582  3.07631  3.29773  4.22570  3.23186  3.69268  3.42728  3.36282  1.12256  2.78388  3.11544  5.43007  4.13936    148 - -
          2.68618  4.42225  2.77519  2.73123  3.46354  2.40513  3.72494  3.29354  2.67741  2.69355  4.24690  2.90347  2.73739  3.18146  2.89801  2.37887  2.77519  2.98518  4.58477  3.61503
          0.03206  3.85186  4.57420  0.61958  0.77255  0.48576  0.95510
     92   2.96784  5.09232  0.94807  2.32283  4.46667  3.19539  3.91347  4.05023  2.99378  3.66234  4.64021  2.87807  3.84675  3.15275  3.50702  2.93269  3.30605  3.69169  5.63926  4.34326    149 - -
          2.68618  4.42225  2.77519  2.73123  3.46354  2.40513  3.72494  3.29354  2.67741  2.69355  4.24690  2.90347  2.73739  3.18146  2.89801  2.37887  2.77519  2.98518  4.58477  3.61503
          0.03206  3.85186  4.57420  0.61958  0.77255  0.48576  0.95510
     93   2.24943  4.22257  3.92717  3.54456  3.65039  3.49721  4.41958  2.13084  3.44882  2.37722  3.54873  3.73131  4.09394  3.78433  3.70048  2.92721  2.95646  1.28626  5.35389  4.11932    150 - -
          2.68618  4.42225  2.77519  2.73123  3.46354  2.40513  3.72494  3.29354  2.67741  2.69355  4.24690  2.90347  2.73739  3.18146  2.89801  2.37887  2.77519  2.98518  4.58477  3.61503
          0.03206  3.85186  4.57420  0.61958  0.77255  0.48576  0.95510
     94   1.04389  4.18217  3.44200  3.23261  4.03217  3.00720  4.25705  3.15462  3.24835  3.03716  4.07145  3.38733  3.74450  3.59146  3.50015  2.53274  2.80868  2.81260  5.46139  4.25941    151 - -
          2.68618  4.42225  2.77519  2.73123  3.46354  2.40513  3.72494  3.29354  2.67741  2.69355  4.24690  2.90347  2.73739  3.18146  2.89801  2.37887  2.77519  2.98518  4.58477  3.61503
          0.03206  3.85186  4.57420  0.61958  0.77255  0.48576  0.95510
     95   3.30201  4.68392  4.06007  3.76123  2.64612  3.70741  3.87523  3.32495  3.48397  2.72330  3.95968  3.91450  4.22347  3.87267  3.61588  3.50589  3.60142  3.21471  0.92792  2.64933    152 - -
          2.68618  4.42225  2.77519  2.73123  3.46354  2.40513  3.72494  3.29354  2.67741  2.69355  4.24690  2.90347  2.73739  3.18146  2.89801  2.37887  2.77519  2.98518  4.58477  3.61503
          0.03206  3.85186  4.57420  0.61958  0.77255  0.48576  0.95510
     96   2.30525  4.22525  3.18888  3.00393  4.05588  2.95553  4.11425  3.57582  3.07631  3.29773  4.22570  3.23186  3.69268  3.42728  3.36282  1.12256  2.78388  3.11544  5.43007  4.13936    153 - -
          2.68618  4.42225  2.77519  2.73123  3.46354  2.40513  3.72494  3.29354  2.67741  2.69355  4.24690  2.90347  2.73739  3.18146  2.89801  2.37887  2.77519  2.98518  4.58477  3.61503
          0.03206  3.85186  4.57420  0.61958  0.77255  0.48576  0.95510
     97   2.30525  4.22525  3.18888  3.00393  4.05588  2.95553  4.11425  3.57582  3.07631  3.29773  4.22570  3.23186  3.69268  3.42728  3.36282  1.12256  2.78388  3.11544  5.43007  4.13936    154 - -
          2.68618  4.42225  2.77519  2.73123  3.46354  2.40513  3.72494  3.29354  2.67741  2.69355  4.24690  2.90347  2.73739  3.18146  2.89801  2.37887  2.77519  2.98518  4.58477  3.61503
          0.03206  3.85186  4.57420  0.61958  0.77255  0.48576  0.95510
     98   2.96784  5.09232  0.94807  2.32283  4.46667  3.19539  3.91347  4.05023  2.99378  3.66234  4.64021  2.87807  3.84675  3.15275  3.50702  2.93269  3.30605  3.69169  5.63926  4.34326    155 - -
          2.68618  4.42225  2.77519  2.73123  3.46354  2.40513  3.72494  3.29354  2.67741  2.69355  4.24690  2.90347  2.73739  3.18146  2.89801  2.37887  2.77519  2.98518  4.58477  3.61503
          0.03206  3.85186  4.57420  0.61958  0.77255  0.48576  0.95510
     99   2.30525  4.22525  3.18888  3.00393  4.05588  2.95553  4.11425  3.57582  3.07631  3.29773  4.22570  3.23186  3.69268  3.42728  3.36282  1.12256  2.78388  3.11544  5.43007  4.13936    156 - -
          2.68618  4.42225  2.77519  2.73123  3.46354  2.40513  3.72494  3.29354  2.67741  2.69355  4.24690  2.90347  2.73739  3.18146  2.89801  2.37887  2.77519  2.98518  4.58477  3.61503
          0.03206  3.85186  4.57420  0.61958  0.77255  0.48576  0.95510
    100   2.45611  4.52871  2.70436  2.50702  4.19101  3.07047  3.83132  3.71432  2.71182  3.34680  4.19665  1.91048  3.71755  3.04516  3.10906  1.89574  2.84593  3.27157  5.49434  4.14180    157 - -
          2.68618  4.42225  2.77519  2.73123  3.46354  2.40513  3.72494  3.29354  2.67741  2.69355  4.24690  2.90347  2.73739  3.18146  2.89801  2.37887  2.77519  2.98518  4.58477  3.61503
          0.03206  3.85186  4.57420  0.61958  0.77255  0.48576  0.95510
    101   2.63857  3.98577  3.53732  2.95825  3.46304  3.54390  3.82207  2.73392  2.61771  1.85349  3.44124  3.33111  3.95909  3.11789  2.31727  2.84992  2.89166  2.55770  4.95639  3.70048    158 - -
          2.68618  4.42225  2.77519  2.73123  3.46354  2.40513  3.72494  3.29354  2.67741  2.69355  4.24690  2.90347  2.73739  3.18146  2.89801  2.37887  2.77519  2.98518  4.58477  3.61503
          0.03206  3.85186  4.57420  0.61958  0.77255  0.48576  0.95510
    102   3.16889  4.57585  4.43179  3.94144  2.40294  4.24519  4.34179  2.23873  3.79615  1.05247  2.95320  4.18189  4.52787  3.98762  3.97077  3.61492  3.41010  2.31739  4.69852  3.29218    159 - -
          2.68618  4.42225  2.77519  2.73123  3.46354  2.40513  3.72494  3.29354  2.67741  2.69355  4.24690  2.90347  2.73739  3.18146  2.89801  2.37887  2.77519  2.98518  4.58477  3.61503
          0.03206  3.85186  4.57420  0.61958  0.77255  0.48576  0.95510
    103   2.79188  4.34044  4.09660  3.75932  3.53527  3.70233  4.56468  2.05209  3.62678  2.22604  3.50378  3.95239  4.26415  3.98817  3.84123  3.20474  3.15403  1.05131  5.31616  4.04639    160 - -
          2.68618  4.42225  2.77519  2.73123  3.46354  2.40513  3.72494  3.29354  2.67741  2.69355  4.24690  2.90347  2.73739  3.18146  2.89801  2.37887  2.77519  2.98518  4.58477  3.61503
          0.03206  3.85186  4.57420  0.61958  0.77255  0.48576  0.95510
    104   2.30525  4.22525  3.18888  3.00393  4.05588  2.95553  4.11425  3.57582  3.07631  3.29773  4.22570  3.23186  3.69268  3.42728  3.36282  1.12256  2.78388  3.11544  5.43007  4.13936    161 - -
          2.68618  4.42225  2.77519  2.73123  3.46354  2.40513  3.72494  3.29354  2.67741  2.69355  4.24690  2.90347  2.73739  3.18146  2.89801  2.37887  2.77519  2.98518  4.58477  3.61503
          0.03206  3.85186  4.57420  0.61958  0.77255  0.48576  0.95510
    105   1.04389  4.18217  3.44200  3.23261  4.03217  3.00720  4.25705  3.15462  3.24835  3.03716  4.07145  3.38733  3.74450  3.59146  3.50015  2.53274  2.80868  2.81260  5.46139  4.25941    162 - -
          2.68618  4.42225  2.77519  2.73123  3.46354  2.40513  3.72494  3.29354  2.67741  2.69355  4.24690  2.90347  2.73739  3.18146  2.89801  2.37887  2.77519  2.98518  4.58477  3.61503
          0.03206  3.85186  4.57420  0.61958  0.77255  0.48576  0.95510
    106   2.30525  4.22525  3.18888  3.00393  4.05588  2.95553  4.11425  3.57582  3.07631  3.29773  4.22570  3.23186  3.69268  3.42728  3.36282  1.12256  2.78388  3.11544  5.43007  4.13936    163 - -
          2.68618  4.42225  2.77519  2.73123  3.46354  2.40513  3.72494  3.29354  2.67741  2.69355  4.24690  2.90347  2.73739  3.18146  2.89801  2.37887  2.77519  2.98518  4.58477  3.61503
          0.03206  3.85186  4.57420  0.61958  0.77255  0.48576  0.95510
    107   2.96784  5.09232  0.94807  2.32283  4.46667  3.19539  3.91347  4.05023  2.99378  3.66234  4.64021  2.87807  3.84675  3.15275  3.50702  2.93269  3.30605  3.69169  5.63926  4.34326    164 - -
          2.68618  4.42225  2.77519  2.73123  3.46354  2.40513  3.72494  3.29354  2.67741  2.69355  4.24690  2.90347  2.73739  3.18146  2.89801  2.37887  2.77519  2.98518  4.58477  3.61503
          0.03206  3.85186  4.57420  0.61958  0.77255  0.48576  0.95510
    108   2.96784  5.09232  0.94807  2.32283  4.46667  3.19539  3.91347  4.05023  2.99378  3.66234  4.64021  2.87807  3.84675  3.15275  3.50702  2.93269  3.30605  3.69169  5.63926  4.34326    165 - -
          2.68618  4.42225  2.77519  2.73123  3.46354  2.40513  3.72494  3.29354  2.67741  2.69355  4.24690  2.90347  2.73739  3.18146  2.89801  2.37887  2.77519  2.98518  4.58477  3.61503
          0.03206  3.85186  4.57420  0.61958  0.77255  0.48576  0.95510
    109   2.95363  4.91613  3.12822  2.75384  4.29784  3.44506  3.74838  3.72587  1.06684  3.29557  4.25835  3.17914  3.94704  2.94118  2.42855  2.99710  3.20854  3.43490  5.36114  4.17102    166 - -
          2.68618  4.42225  2.77519  2.73123  3.46354  2.40513  3.72494  3.29354  2.67741  2.69355  4.24690  2.90347  2.73739  3.18146  2.89801  2.37887  2.77519  2.98518  4.58477  3.61503
          0.03206  3.85186  4.57420  0.61958  0.77255  0.48576  0.95510
    110   2.40204  4.24699  3.41020  3.16152  3.95107  3.08688  4.18037  3.07570  3.10409  2.93992  3.99195  3.37405  3.78910  3.50000  3.36363  2.60310  1.20734  2.77288  5.39070  4.16777    167 - -
          2.68618  4.42225  2.77519  2.73123  3.46354  2.40513  3.72494  3.29354  2.67741  2.69355  4.24690  2.90347  2.73739  3.18146  2.89801  2.37887  2.77519  2.98518  4.58477  3.61503
          0.03206  3.85186  4.57420  0.61958  0.77255  0.48576  0.95510
    111   3.13237  4.60089  4.15630  3.79629  3.12825  3.95577  4.45851  2.33146  3.56423  0.90100  3.15808  4.07374  4.39484  3.93750  3.74358  3.52458  3.42765  2.36339  4.99982  3.71830    168 - -
          2.68618  4.42225  2.77519  2.73123  3.46354  2.40513  3.72494  3.29354  2.67741  2.69355  4.24690  2.90347  2.73739  3.18146  2.89801  2.37887  2.77519  2.98518  4.58477  3.61503
          0.03206  3.85186  4.57420  0.61958  0.77255  0.48576  0.95510
    112   2.95363  4.91613  3.12822  2.75384  4.29784  3.44506  3.74838  3.72587  1.06684  3.29557  4.25835  3.17914  3.94704  2.94118  2.42855  2.99710  3.20854  3.43490  5.36114  4.17102    169 - -
          2.68618  4.42225  2.77519  2.73123  3.46354  2.40513  3.72494  3.29354  2.67741  2.69355  4.24690  2.90347  2.73739  3.18146  2.89801  2.37887  2.77519  2.98518  4.58477  3.61503
          0.03206  3.85186  4.57420  0.61958  0.77255  0.48576  0.95510
    113   3.07167  4.43816  4.54993  4.03328  3.26248  4.31569  4.72446  1.32087  3.86852  1.57776  3.11029  4.30603  4.60604  4.14158  4.07218  3.68111  3.32473  1.75058  5.24044  4.03717    170 - -
          2.68618  4.42225  2.77519  2.73123  3.46354  2.40513  3.72494  3.29354  2.67741  2.69355  4.24690  2.90347  2.73739  3.18146  2.89801  2.37887  2.77519  2.98518  4.58477  3.61503
          0.03206  3.85186  4.57420  0.61958  0.77255  0.48576  0.95510
    114   2.85908  4.55303  3.51924  3.06475  2.81252  3.63072  3.66467  3.08519  2.73062  2.59940  3.65877  3.39333  4.05878  2.65268  2.97770  3.01973  3.10655  2.90754  1.87609  2.82844    171 - -
          2.68618  4.42225  2.77519  2.73123  3.46354  2.40513  3.72494  3.29354  2.67741  2.69355  4.24690  2.90347  2.73739  3.18146  2.89801  2.37887  2.77519  2.98518  4.58477  3.61503
          0.03206  3.85186  4.57420  0.61958  0.77255  0.48576  0.95510
    115   2.39034  5.09255  1.48893  2.09331  4.47776  3.16665  3.72153  3.87907  2.69687  3.50431  4.37017  2.70959  3.77251  2.89749  3.23532  2.70855  3.05743  3.50067  5.72343  4.28969    172 - -
          2.68618  4.42225  2.77519  2.73123  3.46354  2.40513  3.72494  3.29354  2.67741  2.69355  4.24690  2.90347  2.73739  3.18146  2.89801  2.37887  2.77519  2.98518  4.58477  3.61503
          0.03206  3.85186  4.57420  0.61958  0.77255  0.48576  0.95510
    116   2.79188  4.34044  4.09660  3.75932  3.53527  3.70233  4.56468  2.05209  3.62678  2.22604  3.50378  3.95239  4.26415  3.98817  3.84123  3.20474  3.15403  1.05131  5.31616  4.04639    173 - -
          2.68618  4.42225  2.77519  2.73123  3.46354  2.40513  3.72494  3.29354  2.67741  2.69355  4.24690  2.90347  2.73739  3.18146  2.89801  2.37887  2.77519  2.98518  4.58477  3.61503
          0.03206  3.85186  4.57420  0.61958  0.77255  0.48576  0.95510
    117   2.54028  4.56375  3.09761  2.66688  4.08715  3.24538  3.73065  3.53443  2.36138  3.14565  4.01079  3.06875  3.79084  2.92445  2.02085  1.86372  2.86556  3.17038  5.32154  4.04245    174 - -
          2.68618  4.42225  2.77519  2.73123  3.46354  2.40513  3.72494  3.29354  2.67741  2.69355  4.24690  2.90347  2.73739  3.18146  2.89801  2.37887  2.77519  2.98518  4.58477  3.61503
          0.03206  3.85186  4.57420  0.61958  0.77255  0.48576  0.95510
    118   2.30525  4.22525  3.18888  3.00393  4.05588  2.95553  4.11425  3.57582  3.07631  3.29773  4.22570  3.23186  3.69268  3.42728  3.36282  1.12256  2.78388  3.11544  5.43007  4.13936    175 - -
          2.68618  4.42225  2.77519  2.73123  3.46354  2.40513  3.72494  3.29354  2.67741  2.69355  4.24690  2.90347  2.73739  3.18146  2.89801  2.37887  2.77519  2.98518  4.58477  3.61503
          0.03206  3.85186  4.57420  0.61958  0.77255  0.48576  0.95510
    119   2.63988  4.41709  3.30941  3.20634  4.34852  0.76164  4.32766  3.94333  3.38478  3.60000  4.57575  3.47378  3.80757  3.71061  3.62287  2.81125  3.11953  3.47564  5.44889  4.44980    176 - -
          2.68618  4.42225  2.77519  2.73123  3.46354  2.40513  3.72494  3.29354  2.67741  2.69355  4.24690  2.90347  2.73739  3.18146  2.89801  2.37887  2.77519  2.98518  4.58477  3.61503
          0.03206  3.85186  4.57420  0.61958  0.77255  0.48576  0.95510
    120   2.95363  4.91613  3.12822  2.75384  4.29784  3.44506  3.74838  3.72587  1.06684  3.29557  4.25835  3.17914  3.94704  2.94118  2.42855  2.99710  3.20854  3.43490  5.36114  4.17102    177 - -
          2.68618  4.42225  2.77519  2.73123  3.46354  2.40513  3.72494  3.29354  2.67741  2.69355  4.24690  2.90347  2.73739  3.18146  2.89801  2.37887  2.77519  2.98518  4.58477  3.61503
          0.03206  3.85186  4.57420  0.61958  0.77255  0.48576  0.95510
    121   2.56355  0.98324  4.07738  3.81250  3.80882  3.19066  4.46415  2.94951  3.63940  2.86582  3.98652  3.80499  3.89598  3.98636  3.76734  2.83512  3.02862  2.69543  5.22904  4.09658    178 - -
          2.68618  4.42225  2.77519  2.73123  3.46354  2.40513  3.72494  3.29354  2.67741  2.69355  4.24690  2.90347  2.73739  3.18146  2.89801  2.37887  2.77519  2.98518  4.58477  3.61503
          0.03206  3.85186  4.57420  0.61958  0.77255  0.48576  0.95510
    122   3.13237  4.60089  4.15630  3.79629  3.12825  3.95577  4.45851  2.33146  3.56423  0.90100  3.15808  4.07374  4.39484  3.93750  3.74358  3.52458  3.42765  2.36339  4.99982  3.71830    179 - -
          2.68618  4.42225  2.77519  2.73123  3.46354  2.40513  3.72494  3.29354  2.67741  2.69355  4.24690  2.90347  2.73739  3.18146  2.89801  2.37887  2.77519  2.98518  4.58477  3.61503
          0.03206  3.85186  4.57420  0.61958  0.77255  0.48576  0.95510
    123   2.95363  4.91613  3.12822  2.75384  4.29784  3.44506  3.74838  3.72587  1.06684  3.29557  4.25835  3.17914  3.94704  2.94118  2.42855  2.99710  3.20854  3.43490  5.36114  4.17102    180 - -
          2.68618  4.42225  2.77519  2.73123  3.46354  2.40513  3.72494  3.29354  2.67741  2.69355  4.24690  2.90347  2.73739  3.18146  2.89801  2.37887  2.77519  2.98518  4.58477  3.61503
          0.03206  3.85186  4.57420  0.61958  0.77255  0.48576  0.95510
    124   2.40204  4.24699  3.41020  3.16152  3.95107  3.08688  4.18037  3.07570  3.10409  2.93992  3.99195  3.37405  3.78910  3.50000  3.36363  2.60310  1.20734  2.77288  5.39070  4.16777    181 - -
          2.68618  4.42225  2.77519  2.73123  3.46354  2.40513  3.72494  3.29354  2.67741  2.69355  4.24690  2.90347  2.73739  3.18146  2.89801  2.37887  2.77519  2.98518  4.58477  3.61503
          0.03206  3.85186  4.57420  0.61958  0.77255  0.48576  0.95510
    125   3.13237  4.60089  4.15630  3.79629  3.12825  3.95577  4.45851  2.33146  3.56423  0.90100  3.15808  4.07374  4.39484  3.93750  3.74358  3.52458  3.42765  2.36339  4.99982  3.71830    182 - -
          2.68618  4.42225  2.77519  2.73123  3.46354  2.40513  3.72494  3.29354  2.67741  2.69355  4.24690  2.90347  2.73739  3.18146  2.89801  2.37887  2.77519  2.98518  4.58477  3.61503
          0.03206  3.85186  4.57420  0.61958  0.77255  0.48576  0.95510
    126   2.95363  4.91613  3.12822  2.75384  4.29784  3.44506  3.74838  3.72587  1.06684  3.29557  4.25835  3.17914  3.94704  2.94118  2.42855  2.99710  3.20854  3.43490  5.36114  4.17102    183 - -
          2.68618  4.42225  2.77519  2.73123  3.46354  2.40513  3.72494  3.29354  2.67741  2.69355  4.24690  2.90347  2.73739  3.18146  2.89801  2.37887  2.77519  2.98518  4.58477  3.61503
          0.03206  3.85186  4.57420  0.61958  0.77255  0.48576  0.95510
    127   2.63988  4.41709  3.30941  3.20634  4.34852  0.76164  4.32766  3.94333  3.38478  3.60000  4.57575  3.47378  3.80757  3.71061  3.62287  2.81125  3.11953  3.47564  5.44889  4.44980    184 - -
          2.68618  4.42225  2.77519  2.73123  3.46354  2.40513  3.72494  3.29354  2.67741  2.69355  4.24690  2.90347  2.73739  3.18146  2.89801  2.37887  2.77519  2.98518  4.58477  3.61503
          0.03206  3.85186  4.57420  0.61958  0.77255  0.48576  0.95510
    128   2.97299  4.79371  3.10624  2.86433  3.27080  3.43053  1.18673  3.67270  2.70796  3.16917  4.21068  3.27440  3.98203  3.23036  2.97480  3.04393  3.27575  3.40824  4.73609  3.22228    185 - -
          2.68618  4.42225  2.77519  2.73123  3.46354  2.40513  3.72494  3.29354  2.67741  2.69355  4.24690  2.90347  2.73739  3.18146  2.89801  2.37887  2.77519  2.98518  4.58477  3.61503
          0.03206  3.85186  4.57420  0.61958  0.77255  0.48576  0.95510
    129   2.35126  4.37075  2.93351  2.64786  4.16051  2.56687  3.86618  3.60844  2.72687  3.24393  4.07740  2.86334  3.68824  3.08147  2.94849  1.60911  2.75371  3.15910  5.45759  4.17244    186 - -
          2.68618  4.42225  2.77519  2.73123  3.46354  2.40513  3.72494  3.29354  2.67741  2.69355  4.24690  2.90347  2.73739  3.18146  2.89801  2.37887  2.77519  2.98518  4.58477  3.61503
          0.03206  3.85186  4.57420  0.61958  0.77255  0.48576  0.95510
    130   2.75639  5.05407  2.05812  2.18975  4.39735  3.16458  3.73544  3.95220  2.69578  3.53475  4.40174  1.57114  3.77858  2.92528  3.20177  2.72128  3.07174  3.55572  5.65258  4.21820    187 - -
          2.68618  4.42225  2.77519  2.73123  3.46354  2.40513  3.72494  3.29354  2.67741  2.69355  4.24690  2.90347  2.73739  3.18146  2.89801  2.37887  2.77519  2.98518  4.58477  3.61503
          0.03206  3.85186  4.57420  0.61958  0.77255  0.48576  0.95510
    131   3.28814  4.70111  4.13202  3.75900  1.88215  4.06451  3.46351  3.09269  3.62844  2.50724  3.73879  3.79058  4.42704  3.78379  3.79342  3.43485  3.53063  2.99555  3.69331  1.13923    188 - -
          2.68618  4.42225  2.77519  2.73123  3.46354  2.40513  3.72494  3.29354  2.67741  2.69355  4.24690  2.90347  2.73739  3.18146  2.89801  2.37887  2.77519  2.98518  4.58477  3.61503
          0.03206  3.85186  4.57420  0.61958  0.77255  0.48576  0.95510
    132   2.79188  4.34044  4.09660  3.75932  3.53527  3.70233  4.56468  2.05209  3.62678  2.22604  3.50378  3.95239  4.26415  3.98817  3.84123  3.20474  3.15403  1.05131  5.31616  4.04639    189 - -
          2.68618  4.42225  2.77519  2.73123  3.46354  2.40513  3.72494  3.29354  2.67741  2.69355  4.24690  2.90347  2.73739  3.18146  2.89801  2.37887  2.77519  2.98518  4.58477  3.61503
          0.03206  3.85186  4.57420  0.61958  0.77255  0.48576  0.95510
    133   3.23246  4.64037  4.21040  3.92116  1.04607  3.92667  3.86866  2.75891  3.82876  2.13383  3.49226  3.99609  4.38588  4.00248  3.95357  3.50333  3.53367  2.74805  4.12420  2.49395    190 - -
          2.68618  4.42225  2.77519  2.73123  3.46354  2.40513  3.72494  3.29354  2.67741  2.69355  4.24690  2.90347  2.73739  3.18146  2.89801  2.37887  2.77519  2.98518  4.58477  3.61503
          0.03206  3.85186  4.57420  0.61958  0.77255  0.48576  0.95510
    134   2.56355  0.98324  4.07738  3.81250  3.80882  3.19066  4.46415  2.94951  3.63940  2.86582  3.98652  3.80499  3.89598  3.98636  3.76734  2.83512  3.02862  2.69543  5.22904  4.09658    191 - -
          2.68618  4.42225  2.77519  2.73123  3.46354  2.40513  3.72494  3.29354  2.67741  2.69355  4.24690  2.90347  2.73739  3.18146  2.89801  2.37887  2.77519  2.98518  4.58477  3.61503
          0.03206  3.85186  4.57420  0.61958  0.77255  0.48576  0.95510
    135   2.56355  0.98324  4.07738  3.81250  3.80882  3.19066  4.46415  2.94951  3.63940  2.86582  3.98652  3.80499  3.89598  3.98636  3.76734  2.83512  3.02862  2.69543  5.22904  4.09658    192 - -
          2.68618  4.42225  2.77519  2.73123  3.46354  2.40513  3.72494  3.29354  2.67741  2.69355  4.24690  2.90347  2.73739  3.18146  2.89801  2.37887  2.77519  2.98518  4.58477  3.61503
          0.03206  3.85186  4.57420  0.61958  0.77255  0.48576  0.95510
    136   2.71535  4.89290  2.30201  2.30369  4.26105  3.16149  3.78063  3.85150  2.71379  3.47067  4.35851  1.44214  3.78700  2.99327  3.16386  2.72081  3.05381  3.46259  5.54531  4.13886    193 - -
          2.68618  4.42225  2.77519  2.73123  3.46354  2.40513  3.72494  3.29354  2.67741  2.69355  4.24690  2.90347  2.73739  3.18146  2.89801  2.37887  2.77519  2.98518  4.58477  3.61503
          0.03206  3.85186  4.57420  0.61958  0.77255  0.48576  0.95510
    137   3.23246  4.64037  4.21040  3.92116  1.04607  3.92667  3.86866  2.75891  3.82876  2.13383  3.49226  3.99609  4.38588  4.00248  3.95357  3.50333  3.53367  2.74805  4.12420  2.49395    194 - -
          2.68618  4.42225  2.77519  2.73123  3.46354  2.40513  3.72494  3.29354  2.67741  2.69355  4.24690  2.90347  2.73739  3.18146  2.89801  2.37887  2.77519  2.98518  4.58477  3.61503
          0.03206  3.85186  4.57420  0.61958  0.77255  0.48576  0.95510
    138   2.70673  4.70224  2.69759  2.58110  4.06256  3.17045  3.90500  3.76872  2.80709  3.41800  4.37355  1.19508  3.82141  3.17791  3.16089  2.77483  3.08802  3.39301  5.37087  4.01252    195 - -
          2.68618  4.42225  2.77519  2.73123  3.46354  2.40513  3.72494  3.29354  2.67741  2.69355  4.24690  2.90347  2.73739  3.18146  2.89801  2.37887  2.77519  2.98518  4.58477  3.61503
          0.03206  3.85186  4.57420  0.61958  0.77255  0.48576  0.95510
    139   2.63829  4.63699  2.88883  2.59536  3.80269  3.26849  2.89492  3.52649  2.57510  3.11924  4.02504  3.04294  1.79073  3.01114  2.91974  2.71818  2.95466  3.19750  5.15852  3.77827    196 - -
          2.68618  4.42225  2.77519  2.73123  3.46354  2.40513  3.72494  3.29354  2.67741  2.69355  4.24690  2.90347  2.73739  3.18146  2.89801  2.37887  2.77519  2.98518  4.58477  3.61503
          0.03206  3.85186  4.57420  0.61958  0.77255  0.48576  0.95510
    140   2.51815  4.70548  2.87087  2.47459  4.04449  3.30891  3.66462  3.45583  2.39054  2.95271  3.92956  2.95534  2.79600  2.08081  2.76106  2.65265  2.87318  3.13682  5.31388  3.99959    197 - -
          2.68618  4.42225  2.77519  2.73123  3.46354  2.40513  3.72494  3.29354  2.67741  2.69355  4.24690  2.90347  2.73739  3.18146  2.89801  2.37887  2.77519  2.98518  4.58477  3.61503
          0.03206  3.85186  4.57420  0.61958  0.77255  0.48576  0.95510
    141   2.30525  4.22525  3.18888  3.00393  4.05588  2.95553  4.11425  3.57582  3.07631  3.29773  4.22570  3.23186  3.69268  3.42728  3.36282  1.12256  2.78388  3.11544  5.43007  4.13936    198 - -
          2.68618  4.42225  2.77519  2.73123  3.46354  2.40513  3.72494  3.29354  2.67741  2.69355  4.24690  2.90347  2.73739  3.18146  2.89801  2.37887  2.77519  2.98518  4.58477  3.61503
          0.03206  3.85186  4.57420  0.61958  0.77255  0.48576  0.95510
    142   2.46480  4.54188  2.69702  2.49472  4.21992  3.08171  3.82168  3.68303  2.68624  3.32897  4.17942  1.73228  3.72160  3.02837  3.08196  2.23056  2.70996  3.25225  5.51140  4.17161    199 - -
          2.68618  4.42225  2.77519  2.73123  3.46354  2.40513  3.72494  3.29354  2.67741  2.69355  4.24690  2.90347  2.73739  3.18146  2.89801  2.37887  2.77519  2.98518  4.58477  3.61503
          0.03206  3.85186  4.57420  0.61958  0.77255  0.48576  0.95510
    143   3.13237  4.60089  4.15630  3.79629  3.12825  3.95577  4.45851  2.33146  3.56423  0.90100  3.15808  4.07374  4.39484  3.93750  3.74358  3.52458  3.42765  2.36339  4.99982  3.71830    200 - -
          2.68618  4.42225  2.77519  2.73123  3.46354  2.40513  3.72494  3.29354  2.67741  2.69355  4.24690  2.90347  2.73739  3.18146  2.89801  2.37887  2.77519  2.98518  4.58477  3.61503
          0.03206  3.85186  4.57420  0.61958  0.77255  0.48576  0.95510
    144   2.78124  4.30987  4.06192  3.61507  3.47384  3.82033  4.43771  1.35947  3.46624  2.12577  3.35884  3.87864  4.28545  3.81874  3.71226  3.21165  2.62994  1.85027  5.25000  4.02052    201 - -
          2.68618  4.42225  2.77519  2.73123  3.46354  2.40513  3.72494  3.29354  2.67741  2.69355  4.24690  2.90347  2.73739  3.18146  2.89801  2.37887  2.77519  2.98518  4.58477  3.61503
          0.03206  3.85186  4.57420  0.61958  0.77255  0.48576  0.95510
    145   2.94260  4.35301  4.43508  3.95228  3.45701  4.13682  4.71952  1.62830  3.81858  2.01193  3.30831  4.20039  4.52244  4.12531  4.04938  3.52327  3.22757  1.17441  5.36188  4.12902    202 - -
          2.68618  4.42225  2.77519  2.73123  3.46354  2.40513  3.72494  3.29354  2.67741  2.69355  4.24690  2.90347  2.73739  3.18146  2.89801  2.37887  2.77519  2.98518  4.58477  3.61503
          0.03206  3.85186  4.57420  0.61958  0.77255  0.48576  0.95510
    146   2.30525  4.22525  3.18888  3.00393  4.05588  2.95553  4.11425  3.57582  3.07631  3.29773  4.22570  3.23186  3.69268  3.42728  3.36282  1.12256  2.78388  3.11544  5.43007  4.13936    203 - -
          2.68618  4.42225  2.77519  2.73123  3.46354  2.40513  3.72494  3.29354  2.67741  2.69355  4.24690  2.90347  2.73739  3.18146  2.89801  2.37887  2.77519  2.98518  4.58477  3.61503
          0.03206  3.85186  4.57420  0.61958  0.77255  0.48576  0.95510
    147   2.63988  4.41709  3.30941  3.20634  4.34852  0.76164  4.32766  3.94333  3.38478  3.60000  4.57575  3.47378  3.80757  3.71061  3.62287  2.81125  3.11953  3.47564  5.44889  4.44980    204 - -
          2.68618  4.42225  2.77519  2.73123  3.46354  2.40513  3.72494  3.29354  2.67741  2.69355  4.24690  2.90347  2.73739  3.18146  2.89801  2.37887  2.77519  2.98518  4.58477  3.61503
          0.03206  3.85186  4.57420  0.61958  0.77255  0.48576  0.95510
    148   2.30525  4.22525  3.18888  3.00393  4.05588  2.95553  4.11425  3.57582  3.07631  3.29773  4.22570  3.23186  3.69268  3.42728  3.36282  1.12256  2.78388  3.11544  5.43007  4.13936    205 - -
          2.68618  4.42225  2.77519  2.73123  3.46354  2.40513  3.72494  3.29354  2.67741  2.69355  4.24690  2.90347  2.73739  3.18146  2.89801  2.37887  2.77519  2.98518  4.58477  3.61503
          0.03206  3.85186  4.57420  0.61958  0.77255  0.48576  0.95510
    149   3.23246  4.64037  4.21040  3.92116  1.04607  3.92667  3.86866  2.75891  3.82876  2.13383  3.49226  3.99609  4.38588  4.00248  3.95357  3.50333  3.53367  2.74805  4.12420  2.49395    206 - -
          2.68618  4.42225  2.77519  2.73123  3.46354  2.40513  3.72494  3.29354  2.67741  2.69355  4.24690  2.90347  2.73739  3.18146  2.89801  2.37887  2.77519  2.98518  4.58477  3.61503
          0.03206  3.85186  4.57420  0.61958  0.77255  0.48576  0.95510
    150   2.96784  5.09232  0.94807  2.32283  4.46667  3.19539  3.91347  4.05023  2.99378  3.66234  4.64021  2.87807  3.84675  3.15275  3.50702  2.93269  3.30605  3.69169  5.63926  4.34326    207 - -
          2.68618  4.42225  2.77519  2.73123  3.46354  2.40513  3.72494  3.29354  2.67741  2.69355  4.24690  2.90347  2.73739  3.18146  2.89801  2.37887  2.77519  2.98518  4.58477  3.61503
          0.03206  3.85186  4.57420  0.61958  0.77255  0.48576  0.95510
    151   2.93502  5.04121  2.47964  1.05505  4.38492  3.26110  3.84643  3.83474  2.72439  3.45529  4.43048  2.92191  3.86478  3.06268  3.13091  2.91967  3.23919  3.52080  5.56039  4.28291    208 - -
          2.68618  4.42225  2.77519  2.73123  3.46354  2.40513  3.72494  3.29354  2.67741  2.69355  4.24690  2.90347  2.73739  3.18146  2.89801  2.37887  2.77519  2.98518  4.58477  3.61503
          0.03206  3.85186  4.57420  0.61958  0.77255  0.48576  0.95510
    152   2.22411  4.16560  3.20398  2.97218  4.12775  2.92037  4.08611  3.50258  3.01768  3.25221  4.14158  3.18970  3.65519  3.36315  3.31939  1.28303  2.49654  3.03423  5.50231  4.23571    209 - -
          2.68618  4.42225  2.77519  2.73123  3.46354  2.40513  3.72494  3.29354  2.67741  2.69355  4.24690  2.90347  2.73739  3.18146  2.89801  2.37887  2.77519  2.98518  4.58477  3.61503
          0.03206  3.85186  4.57420  0.61958  0.77255  0.48576  0.95510
    153   2.79188  4.34044  4.09660  3.75932  3.53527  3.70233  4.56468  2.05209  3.62678  2.22604  3.50378  3.95239  4.26415  3.98817  3.84123  3.20474  3.15403  1.05131  5.31616  4.04639    210 - -
          2.68618  4.42225  2.77519  2.73123  3.46354  2.40513  3.72494  3.29354  2.67741  2.69355  4.24690  2.90347  2.73739  3.18146  2.89801  2.37887  2.77519  2.98518  4.58477  3.61503
          0.03206  3.85186  4.57420  0.61958  0.77255  0.48576  0.95510
    154   2.95260  5.03635  3.34106  2.72292  4.45083  3.57515  3.57030  3.81316  1.53342  3.29164  4.17049  3.13023  3.96130  2.71444  1.57222  2.96250  3.13378  3.50404  5.36273  4.17994    211 - -
          2.68618  4.42225  2.77519  2.73123  3.46354  2.40513  3.72494  3.29354  2.67741  2.69355  4.24690  2.90347  2.73739  3.18146  2.89801  2.37887  2.77519  2.98518  4.58477  3.61503
          0.03206  3.85186  4.57420  0.61958  0.77255  0.48576  0.95510
    155   3.03441  4.43854  4.40446  3.95828  3.30151  4.17561  4.66567  1.18451  3.76401  1.81581  3.21564  4.21677  4.54496  4.10118  3.96936  3.59454  3.31275  1.79450  5.23269  3.96370    212 - -
          2.68618  4.42225  2.77519  2.73123  3.46354  2.40513  3.72494  3.29354  2.67741  2.69355  4.24690  2.90347  2.73739  3.18146  2.89801  2.37887  2.77519  2.98518  4.58477  3.61503
          0.03206  3.85186  4.57420  0.61958  0.77255  0.48576  0.95510
    156   3.30201  4.68392  4.06007  3.76123  2.64612  3.70741  3.87523  3.32495  3.48397  2.72330  3.95968  3.91450  4.22347  3.87267  3.61588  3.50589  3.60142  3.21471  0.92792  2.64933    213 - -
          2.68618  4.42225  2.77519  2.73123  3.46354  2.40513  3.72494  3.29354  2.67741  2.69355  4.24690  2.90347  2.73739  3.18146  2.89801  2.37887  2.77519  2.98518  4.58477  3.61503
          0.03206  3.85186  4.57420  0.61958  0.77255  0.48576  0.95510
    157   2.87424  5.38543  1.53218  1.61510  4.67134  3.16563  3.70714  4.17024  2.71395  3.70019  4.56244  2.64128  3.78341  2.87787  3.29177  2.76947  3.16305  3.76344  5.85950  4.37835    214 - -
          2.68618  4.42225  2.77519  2.73123  3.46354  2.40513  3.72494  3.29354  2.67741  2.69355  4.24690  2.90347  2.73739  3.18146  2.89801  2.37887  2.77519  2.98518  4.58477  3.61503
          0.03206  3.85186  4.57420  0.61958  0.77255  0.48576  0.95510
    158   2.79188  4.34044  4.09660  3.75932  3.53527  3.70233  4.56468  2.05209  3.62678  2.22604  3.50378  3.95239  4.26415  3.98817  3.84123  3.20474  3.15403  1.05131  5.31616  4.04639    215 - -
          2.68618  4.42225  2.77519  2.73123  3.46354  2.40513  3.72494  3.29354  2.67741  2.69355  4.24690  2.90347  2.73739  3.18146  2.89801  2.37887  2.77519  2.98518  4.58477  3.61503
          0.03206  3.85186  4.57420  0.61958  0.77255  0.48576  0.95510
    159   2.90361  4.99956  2.94707  2.48875  4.38212  3.44408  3.64931  3.74979  1.25632  3.30750  4.21188  3.03991  3.91714  2.81359  2.34846  2.91299  3.13290  3.44077  5.41806  4.18560    216 - -
          2.68618  4.42225  2.77519  2.73123  3.46354  2.40513  3.72494  3.29354  2.67741  2.69355  4.24690  2.90347  2.73739  3.18146  2.89801  2.37887  2.77519  2.98518  4.58477  3.61503
          0.03206  3.85186  4.57420  0.61958  0.77255  0.48576  0.95510
    160   2.40204  4.24699  3.41020  3.16152  3.95107  3.08688  4.18037  3.07570  3.10409  2.93992  3.99195  3.37405  3.78910  3.50000  3.36363  2.60310  1.20734  2.77288  5.39070  4.16777    217 - -
          2.68618  4.42225  2.77519  2.73123  3.46354  2.40513  3.72494  3.29354  2.67741  2.69355  4.24690  2.90347  2.73739  3.18146  2.89801  2.37887  2.77519  2.98518  4.58477  3.61503
          0.03206  3.85186  4.57420  0.61958  0.77255  0.48576  0.95510
    161   2.63988  4.41709  3.30941  3.20634  4.34852  0.76164  4.32766  3.94333  3.38478  3.60000  4.57575  3.47378  3.80757  3.71061  3.62287  2.81125  3.11953  3.47564  5.44889  4.44980    218 - -
          2.68618  4.42225  2.77519  2.73123  3.46354  2.40513  3.72494  3.29354  2.67741  2.69355  4.24690  2.90347  2.73739  3.18146  2.89801  2.37887  2.77519  2.98518  4.58477  3.61503
          0.03206  3.85186  4.57420  0.61958  0.77255  0.48576  0.95510
    162   2.95363  4.91613  3.12822  2.75384  4.29784  3.44506  3.74838  3.72587  1.06684  3.29557  4.25835  3.17914  3.94704  2.94118  2.42855  2.99710  3.20854  3.43490  5.36114  4.17102    219 - -
          2.68618  4.42225  2.77519  2.73123  3.46354  2.40513  3.72494  3.29354  2.67741  2.69355  4.24690  2.90347  2.73739  3.18146  2.89801  2.37887  2.77519  2.98518  4.58477  3.61503
          0.03206  3.85186  4.57420  0.61958  0.77255  0.48576  0.95510
    163   2.56355  0.98324  4.07738  3.81250  3.80882  3.19066  4.46415  2.94951  3.63940  2.86582  3.98652  3.80499  3.89598  3.98636  3.76734  2.83512  3.02862  2.69543  5.22904  4.09658    220 - -
          2.68618  4.42225  2.77519  2.73123  3.46354  2.40513  3.72494  3.29354  2.67741  2.69355  4.24690  2.90347  2.73739  3.18146  2.89801  2.37887  2.77519  2.98518  4.58477  3.61503
          0.03206  3.85186  4.57420  0.61958  0.77255  0.48576  0.95510
    164   3.13237  4.60089  4.15630  3.79629  3.12825  3.95577  4.45851  2.33146  3.56423  0.90100  3.15808  4.07374  4.39484  3.93750  3.74358  3.52458  3.42765  2.36339  4.99982  3.71830    221 - -
          2.68618  4.42225  2.77519  2.73123  3.46354  2.40513  3.72494  3.29354  2.67741  2.69355  4.24690  2.90347  2.73739  3.18146  2.89801  2.37887  2.77519  2.98518  4.58477  3.61503
          0.03206  3.85186  4.57420  0.61958  0.77255  0.48576  0.95510
    165   2.91404  4.96716  3.14289  2.68358  4.34839  3.48649  3.63806  3.75383  1.22004  3.27890  4.18901  3.10887  3.93793  2.80240  2.18405  2.93761  3.13649  3.44831  5.36794  4.15333    222 - -
          2.68618  4.42225  2.77519  2.73123  3.46354  2.40513  3.72494  3.29354  2.67741  2.69355  4.24690  2.90347  2.73739  3.18146  2.89801  2.37887  2.77519  2.98518  4.58477  3.61503
          0.03206  3.85186  4.57420  0.61958  0.77255  0.48576  0.95510
    166   2.40204  4.24699  3.41020  3.16152  3.95107  3.08688  4.18037  3.07570  3.10409  2.93992  3.99195  3.37405  3.78910  3.50000  3.36363  2.60310  1.20734  2.77288  5.39070  4.16777    223 - -
          2.68618  4.42225  2.77519  2.73123  3.46354  2.40513  3.72494  3.29354  2.67741  2.69355  4.24690  2.90347  2.73739  3.18146  2.89801  2.37887  2.77519  2.98518  4.58477  3.61503
          0.03206  3.85186  4.57420  0.61958  0.77255  0.48576  0.95510
    167   2.38898  4.38509  3.84536  3.43171  3.32616  3.68091  4.26884  2.30725  3.26445  1.31428  3.26770  3.71870  4.17349  3.63852  3.51114  3.08983  3.08288  2.22492  5.10345  3.85581    224 - -
          2.68618  4.42225  2.77519  2.73123  3.46354  2.40513  3.72494  3.29354  2.67741  2.69355  4.24690  2.90347  2.73739  3.18146  2.89801  2.37887  2.77519  2.98518  4.58477  3.61503
          0.03206  3.85186  4.57420  0.61958  0.77255  0.48576  0.95510
    168   2.49799  4.44292  3.06175  2.53112  3.73549  3.33793  3.62485  3.14329  2.49139  2.80456  3.63755  2.99743  2.87347  2.84488  2.90192  2.24376  2.68180  2.85859  4.99054  3.78647    225 - -
          2.68618  4.42225  2.77519  2.73123  3.46354  2.40513  3.72494  3.29354  2.67741  2.69355  4.24690  2.90347  2.73739  3.18146  2.89801  2.37887  2.77519  2.98518  4.58477  3.61503
          0.03206  3.85186  4.57420  0.61958  0.77255  0.48576  0.95510
    169   1.04389  4.18217  3.44200  3.23261  4.03217  3.00720  4.25705  3.15462  3.24835  3.03716  4.07145  3.38733  3.74450  3.59146  3.50015  2.53274  2.80868  2.81260  5.46139  4.25941    226 - -
          2.68618  4.42225  2.77519  2.73123  3.46354  2.40513  3.72494  3.29354  2.67741  2.69355  4.24690  2.90347  2.73739  3.18146  2.89801  2.37887  2.77519  2.98518  4.58477  3.61503
          0.03206  3.85186  4.57420  0.61958  0.77255  0.48576  0.95510
    170   2.97299  4.79371  3.10624  2.86433  3.27080  3.43053  1.18673  3.67270  2.70796  3.16917  4.21068  3.27440  3.98203  3.23036  2.97480  3.04393  3.27575  3.40824  4.73609  3.22228    227 - -
          2.68618  4.42225  2.77519  2.73123  3.46354  2.40513  3.72494  3.29354  2.67741  2.69355  4.24690  2.90347  2.73739  3.18146  2.89801  2.37887  2.77519  2.98518  4.58477  3.61503
          0.03206  3.85186  4.57420  0.61958  0.77255  0.48576  0.95510
    171   2.30525  4.22525  3.18888  3.00393  4.05588  2.95553  4.11425  3.57582  3.07631  3.29773  4.22570  3.23186  3.69268  3.42728  3.36282  1.12256  2.78388  3.11544  5.43007  4.13936    228 - -
          2.68618  4.42225  2.77519  2.73123  3.46354  2.40513  3.72494  3.29354  2.67741  2.69355  4.24690  2.90347  2.73739  3.18146  2.89801  2.37887  2.77519  2.98518  4.58477  3.61503
          0.03206  3.85186  4.57420  0.61958  0.77255  0.48576  0.95510
    172   2.96784  5.09232  0.94807  2.32283  4.46667  3.19539  3.91347  4.05023  2.99378  3.66234  4.64021  2.87807  3.84675  3.15275  3.50702  2.93269  3.30605  3.69169  5.63926  4.34326    229 - -
          2.68618  4.42225  2.77519  2.73123  3.46354  2.40513  3.72494  3.29354  2.67741  2.69355  4.24690  2.90347  2.73739  3.18146  2.89801  2.37887  2.77519  2.98518  4.58477  3.61503
          0.03206  3.85186  4.57420  0.61958  0.77255  0.48576  0.95510
    173   2.72484  4.48537  3.32983  3.16607  4.16262  3.17406  4.24505  3.70294  3.22164  3.33194  4.38106  3.47474  0.86686  3.61106  3.46933  2.89174  3.16483  3.35064  5.35462  4.28308    230 - -
          2.68618  4.42225  2.77519  2.73123  3.46354  2.40513  3.72494  3.29354  2.67741  2.69355  4.24690  2.90347  2.73739  3.18146  2.89801  2.37887  2.77519  2.98518  4.58477  3.61503
          0.03206  3.85186  4.57420  0.61958  0.77255  0.48576  0.95510
    174   2.90089  4.34953  4.35005  3.88781  3.46033  4.03494  4.66454  1.74525  3.74147  2.04467  3.33697  4.12672  4.46200  4.06779  3.97435  3.43421  3.20167  1.14298  5.34331  4.09081    231 - -
          2.68618  4.42225  2.77519  2.73123  3.46354  2.40513  3.72494  3.29354  2.67741  2.69355  4.24690  2.90347  2.73739  3.18146  2.89801  2.37887  2.77519  2.98518  4.58477  3.61503
          0.03206  3.85186  4.57420  0.61958  0.77255  0.48576  0.95510
    175   2.30525  4.22525  3.18888  3.00393  4.05588  2.95553  4.11425  3.57582  3.07631  3.29773  4.22570  3.23186  3.69268  3.42728  3.36282  1.12256  2.78388  3.11544  5.43007  4.13936    232 - -
          2.68618  4.42225  2.77519  2.73123  3.46354  2.40513  3.72494  3.29354  2.67741  2.69355  4.24690  2.90347  2.73739  3.18146  2.89801  2.37887  2.77519  2.98518  4.58477  3.61503
          0.03206  3.85186  4.57420  0.61958  0.77255  0.48576  0.95510
    176   1.04389  4.18217  3.44200  3.23261  4.03217  3.00720  4.25705  3.15462  3.24835  3.03716  4.07145  3.38733  3.74450  3.59146  3.50015  2.53274  2.80868  2.81260  5.46139  4.25941    233 - -
          2.68618  4.42225  2.77519  2.73123  3.46354  2.40513  3.72494  3.29354  2.67741  2.69355  4.24690  2.90347  2.73739  3.18146  2.89801  2.37887  2.77519  2.98518  4.58477  3.61503
          0.03206  3.85186  4.57420  0.61958  0.77255  0.48576  0.95510
    177   2.93791  4.35276  4.42464  3.94385  3.45736  4.12516  4.71256  1.64437  3.80867  2.01555  3.31141  4.19132  4.51543  4.11778  4.04000  3.51284  3.22454  1.16887  5.35963  4.12448    234 - -
          2.68618  4.42225  2.77519  2.73123  3.46354  2.40513  3.72494  3.29354  2.67741  2.69355  4.24690  2.90347  2.73739  3.18146  2.89801  2.37887  2.77519  2.98518  4.58477  3.61503
          0.03206  3.85186  4.57420  0.61958  0.77255  0.48576  0.95510
    178   2.97299  4.79371  3.10624  2.86433  3.27080  3.43053  1.18673  3.67270  2.70796  3.16917  4.21068  3.27440  3.98203  3.23036  2.97480  3.04393  3.27575  3.40824  4.73609  3.22228    235 - -
          2.68618  4.42225  2.77519  2.73123  3.46354  2.40513  3.72494  3.29354  2.67741  2.69355  4.24690  2.90347  2.73739  3.18146  2.89801  2.37887  2.77519  2.98518  4.58477  3.61503
          0.03206  3.85186  4.57420  0.61958  0.77255  0.48576  0.95510
    179   3.23246  4.64037  4.21040  3.92116  1.04607  3.92667  3.86866  2.75891  3.82876  2.13383  3.49226  3.99609  4.38588  4.00248  3.95357  3.50333  3.53367  2.74805  4.12420  2.49395    236 - -
          2.68618  4.42225  2.77519  2.73123  3.46354  2.40513  3.72494  3.29354  2.67741  2.69355  4.24690  2.90347  2.73739  3.18146  2.89801  2.37887  2.77519  2.98518  4.58477  3.61503
          0.03206  3.85186  4.57420  0.61958  0.77255  0.48576  0.95510
    180   2.72937  4.85542  2.56106  2.39875  3.91970  3.23311  3.40299  3.77824  2.56893  3.34572  4.24669  1.51495  3.82111  2.96630  2.94547  2.74793  3.04629  3.41645  5.27548  3.81753    237 - -
          2.68618  4.42225  2.77519  2.73123  3.46354  2.40513  3.72494  3.29354  2.67741  2.69355  4.24690  2.90347  2.73739  3.18146  2.89801  2.37887  2.77519  2.98518  4.58477  3.61503
          0.03206  3.85186  4.57420  0.61958  0.77255  0.48576  0.95510
    181   2.47091  2.76689  3.43951  2.89348  3.74148  3.28981  3.80158  3.08787  2.53642  2.80296  3.70129  3.22489  3.81621  3.06165  1.99754  2.54902  2.79305  2.79708  5.10303  3.85957    238 - -
          2.68618  4.42225  2.77519  2.73123  3.46354  2.40513  3.72494  3.29354  2.67741  2.69355  4.24690  2.90347  2.73739  3.18146  2.89801  2.37887  2.77519  2.98518  4.58477  3.61503
          0.03206  3.85186  4.57420  0.61958  0.77255  0.48576  0.95510
    182   2.67457  5.00667  1.73257  2.17943  4.43912  3.16600  3.69180  3.91133  2.62475  3.47428  4.30179  2.47517  3.74917  2.85682  3.14862  2.26126  2.84281  3.50080  5.66402  4.24349    239 - -
          2.68618  4.42225  2.77519  2.73123  3.46354  2.40513  3.72494  3.29354  2.67741  2.69355  4.24690  2.90347  2.73739  3.18146  2.89801  2.37887  2.77519  2.98518  4.58477  3.61503
          0.03206  3.85186  4.57420  0.61958  0.77255  0.48576  0.95510
    183   2.63988  4.41709  3.30941  3.20634  4.34852  0.76164  4.32766  3.94333  3.38478  3.60000  4.57575  3.47378  3.80757  3.71061  3.62287  2.81125  3.11953  3.47564  5.44889  4.44980    240 - -
          2.68618  4.42225  2.77519  2.73123  3.46354  2.40513  3.72494  3.29354  2.67741  2.69355  4.24690  2.90347  2.73739  3.18146  2.89801  2.37887  2.77519  2.98518  4.58477  3.61503
          0.03206  3.85186  4.57420  0.61958  0.77255  0.48576  0.95510
    184   2.44865  4.28943  3.35336  2.96361  2.75265  3.23706  3.87280  3.02754  2.94967  2.72484  3.71373  3.26805  3.82728  3.27174  3.27760  1.61130  2.81645  2.75674  4.86549  3.42514    241 - -
          2.68618  4.42225  2.77519  2.73123  3.46354  2.40513  3.72494  3.29354  2.67741  2.69355  4.24690  2.90347  2.73739  3.18146  2.89801  2.37887  2.77519  2.98518  4.58477  3.61503
          0.03206  3.85186  4.57420  0.61958  0.77255  0.48576  0.95510
    185   3.13237  4.60089  4.15630  3.79629  3.12825  3.95577  4.45851  2.33146  3.56423  0.90100  3.15808  4.07374  4.39484  3.93750  3.74358  3.52458  3.42765  2.36339  4.99982  3.71830    242 - -
          2.68618  4.42225  2.77519  2.73123  3.46354  2.40513  3.72494  3.29354  2.67741  2.69355  4.24690  2.90347  2.73739  3.18146  2.89801  2.37887  2.77519  2.98518  4.58477  3.61503
          0.03206  3.85186  4.57420  0.61958  0.77255  0.48576  0.95510
    186   3.01509  4.43985  4.30595  3.92115  3.36054  4.04392  4.65326  1.10380  3.74887  1.95106  3.29938  4.16940  4.47731  4.09943  3.94782  3.53741  3.31471  1.84597  5.24695  3.98331    243 - -
          2.68618  4.42225  2.77519  2.73123  3.46354  2.40513  3.72494  3.29354  2.67741  2.69355  4.24690  2.90347  2.73739  3.18146  2.89801  2.37887  2.77519  2.98518  4.58477  3.61503
          0.03206  3.85186  4.57420  0.61958  0.77255  0.48576  0.95510
    187   2.79188  4.34044  4.09660  3.75932  3.53527  3.70233  4.56468  2.05209  3.62678  2.22604  3.50378  3.95239  4.26415  3.98817  3.84123  3.20474  3.15403  1.05131  5.31616  4.04639    244 - -
          2.68618  4.42225  2.77519  2.73123  3.46354  2.40513  3.72494  3.29354  2.67741  2.69355  4.24690  2.90347  2.73739  3.18146  2.89801  2.37887  2.77519  2.98518  4.58477  3.61503
          0.03206  3.85186  4.57420  0.61958  0.77255  0.48576  0.95510
    188   2.30525  4.22525  3.18888  3.00393  4.05588  2.95553  4.11425  3.57582  3.07631  3.29773  4.22570  3.23186  3.69268  3.42728  3.36282  1.12256  2.78388  3.11544  5.43007  4.13936    245 - -
          2.68618  4.42225  2.77519  2.73123  3.46354  2.40513  3.72494  3.29354  2.67741  2.69355  4.24690  2.90347  2.73739  3.18146  2.89801  2.37887  2.77519  2.98518  4.58477  3.61503
          0.03206  3.85186  4.57420  0.61958  0.77255  0.48576  0.95510
    189   2.21231  4.17871  3.09776  2.88959  4.24818  1.93663  4.07482  3.71302  3.04111  3.38691  4.22222  3.13704  3.62946  3.33644  3.37492  1.55284  2.69056  3.16834  5.57105  4.32367    246 - -
          2.68618  4.42225  2.77519  2.73123  3.46354  2.40513  3.72494  3.29354  2.67741  2.69355  4.24690  2.90347  2.73739  3.18146  2.89801  2.37887  2.77519  2.98518  4.58477  3.61503
          0.03206  3.85186  4.57420  0.61958  0.77255  0.48576  0.95510
    190   2.30525  4.22525  3.18888  3.00393  4.05588  2.95553  4.11425  3.57582  3.07631  3.29773  4.22570  3.23186  3.69268  3.42728  3.36282  1.12256  2.78388  3.11544  5.43007  4.13936    247 - -
          2.68618  4.42225  2.77519  2.73123  3.46354  2.40513  3.72494  3.29354  2.67741  2.69355  4.24690  2.90347  2.73739  3.18146  2.89801  2.37887  2.77519  2.98518  4.58477  3.61503
          0.03206  3.85186  4.57420  0.61958  0.77255  0.48576  0.95510
    191   3.21774  4.71508  3.80800  3.53372  2.29436  3.80627  3.60955  3.22987  3.39183  2.68907  3.90711  3.69837  4.28070  3.70281  3.57968  3.35641  3.50438  3.09948  3.93726  1.00076    248 - -
          2.68618  4.42225  2.77519  2.73123  3.46354  2.40513  3.72494  3.29354  2.67741  2.69355  4.24690  2.90347  2.73739  3.18146  2.89801  2.37887  2.77519  2.98518  4.58477  3.61503
          0.03206  3.85186  4.57420  0.61958  0.77255  0.48576  0.95510
    192   2.96784  5.09232  0.94807  2.32283  4.46667  3.19539  3.91347  4.05023  2.99378  3.66234  4.64021  2.87807  3.84675  3.15275  3.50702  2.93269  3.30605  3.69169  5.63926  4.34326    249 - -
          2.68618  4.42225  2.77519  2.73123  3.46354  2.40513  3.72494  3.29354  2.67741  2.69355  4.24690  2.90347  2.73739  3.18146  2.89801  2.37887  2.77519  2.98518  4.58477  3.61503
          0.03206  3.85186  4.57420  0.61958  0.77255  0.48576  0.95510
    193   2.63988  4.41709  3.30941  3.20634  4.34852  0.76164  4.32766  3.94333  3.38478  3.60000  4.57575  3.47378  3.80757  3.71061  3.62287  2.81125  3.11953  3.47564  5.44889  4.44980    250 - -
          2.68618  4.42225  2.77519  2.73123  3.46354  2.40513  3.72494  3.29354  2.67741  2.69355  4.24690  2.90347  2.73739  3.18146  2.89801  2.37887  2.77519  2.98518  4.58477  3.61503
          0.03206  3.85186  4.57420  0.61958  0.77255  0.48576  0.95510
    194   3.02787  4.49540  4.31442  3.83600  3.14493  4.09770  4.53429  2.08901  3.63614  1.12569  3.04579  4.11220  4.46192  3.94450  3.84360  3.48789  3.30388  1.89776  5.09860  3.86818    251 - -
          2.68618  4.42225  2.77519  2.73123  3.46354  2.40513  3.72494  3.29354  2.67741  2.69355  4.24690  2.90347  2.73739  3.18146  2.89801  2.37887  2.77519  2.98518  4.58477  3.61503
          0.03206  3.85186  4.57420  0.61958  0.77255  0.48576  0.95510
    195   2.56355  0.98324  4.07738  3.81250  3.80882  3.19066  4.46415  2.94951  3.63940  2.86582  3.98652  3.80499  3.89598  3.98636  3.76734  2.83512  3.02862  2.69543  5.22904  4.09658    252 - -
          2.68618  4.42225  2.77519  2.73123  3.46354  2.40513  3.72494  3.29354  2.67741  2.69355  4.24690  2.90347  2.73739  3.18146  2.89801  2.37887  2.77519  2.98518  4.58477  3.61503
          0.03206  3.85186  4.57420  0.61958  0.77255  0.48576  0.95510
    196   2.87866  4.92069  3.24648  2.69939  4.03150  3.52578  2.91250  3.68237  2.02044  3.18956  4.08299  3.11860  3.93819  2.78018  1.48283  2.90999  3.08643  3.38353  5.18853  3.88038    253 - -
          2.68618  4.42225  2.77519  2.73123  3.46354  2.40513  3.72494  3.29354  2.67741  2.69355  4.24690  2.90347  2.73739  3.18146  2.89801  2.37887  2.77519  2.98518  4.58477  3.61503
          0.03206  3.85186  4.57420  0.61958  0.77255  0.48576  0.95510
    197   3.01509  4.43985  4.30595  3.92115  3.36054  4.04392  4.65326  1.10380  3.74887  1.95106  3.29938  4.16940  4.47731  4.09943  3.94782  3.53741  3.31471  1.84597  5.24695  3.98331    254 - -
          2.68618  4.42225  2.77519  2.73123  3.46354  2.40513  3.72494  3.29354  2.67741  2.69355  4.24690  2.90347  2.73739  3.18146  2.89801  2.37887  2.77519  2.98518  4.58477  3.61503
          0.03206  3.85186  4.57420  0.61958  0.77255  0.48576  0.95510
    198   3.30201  4.68392  4.06007  3.76123  2.64612  3.70741  3.87523  3.32495  3.48397  2.72330  3.95968  3.91450  4.22347  3.87267  3.61588  3.50589  3.60142  3.21471  0.92792  2.64933    255 - -
          2.68618  4.42225  2.77519  2.73123  3.46354  2.40513  3.72494  3.29354  2.67741  2.69355  4.24690  2.90347  2.73739  3.18146  2.89801  2.37887  2.77519  2.98518  4.58477  3.61503
          0.03206  3.85186  4.57420  0.61958  0.77255  0.48576  0.95510
    199   2.96784  5.09232  0.94807  2.32283  4.46667  3.19539  3.91347  4.05023  2.99378  3.66234  4.64021  2.87807  3.84675  3.15275  3.50702  2.93269  3.30605  3.69169  5.63926  4.34326    256 - -
          2.68618  4.42225  2.77519  2.73123  3.46354  2.40513  3.72494  3.29354  2.67741  2.69355  4.24690  2.90347  2.73739  3.18146  2.89801  2.37887  2.77519  2.98518  4.58477  3.61503
          0.03206  3.85186  4.57420  0.61958  0.77255  0.48576  0.95510
    200   1.67440  4.12056  3.43005  3.10927  4.01678  2.98276  4.13174  3.10315  3.08535  3.00571  3.94514  3.28780  3.69527  3.41934  3.37924  2.43037  1.74483  2.74019  5.44439  4.22730    257 - -
          2.68618  4.42225  2.77519  2.73123  3.46354  2.40513  3.72494  3.29354  2.67741  2.69355  4.24690  2.90347  2.73739  3.18146  2.89801  2.37887  2.77519  2.98518  4.58477  3.61503
          0.03206  3.85186  4.57420  0.61958  0.77255  0.48576  0.95510
    201   1.04389  4.18217  3.44200  3.23261  4.03217  3.00720  4.25705  3.15462  3.24835  3.03716  4.07145  3.38733  3.74450  3.59146  3.50015  2.53274  2.80868  2.81260  5.46139  4.25941    258 - -
          2.68618  4.42225  2.77519  2.73123  3.46354  2.40513  3.72494  3.29354  2.67741  2.69355  4.24690  2.90347  2.73739  3.18146  2.89801  2.37887  2.77519  2.98518  4.58477  3.61503
          0.03206  3.85186  4.57420  0.61958  0.77255  0.48576  0.95510
    202   2.30525  4.22525  3.18888  3.00393  4.05588  2.95553  4.11425  3.57582  3.07631  3.29773  4.22570  3.23186  3.69268  3.42728  3.36282  1.12256  2.78388  3.11544  5.43007  4.13936    259 - -
          2.68618  4.42225  2.77519  2.73123  3.46354  2.40513  3.72494  3.29354  2.67741  2.69355  4.24690  2.90347  2.73739  3.18146  2.89801  2.37887  2.77519  2.98518  4.58477  3.61503
          0.03206  3.85186  4.57420  0.61958  0.77255  0.48576  0.95510
    203   2.63988  4.41709  3.30941  3.20634  4.34852  0.76164  4.32766  3.94333  3.38478  3.60000  4.57575  3.47378  3.80757  3.71061  3.62287  2.81125  3.11953  3.47564  5.44889  4.44980    260 - -
          2.68618  4.42225  2.77519  2.73123  3.46354  2.40513  3.72494  3.29354  2.67741  2.69355  4.24690  2.90347  2.73739  3.18146  2.89801  2.37887  2.77519  2.98518  4.58477  3.61503
          0.03206  3.85186  4.57420  0.61958  0.77255  0.48576  0.95510
    204   2.86489  4.84954  2.88982  2.64451  4.01530  3.35269  3.80254  3.64314  2.46679  3.14751  4.17622  3.10396  3.90602  1.27116  2.75126  2.91363  3.16200  3.37417  5.29109  3.98356    261 - -
          2.68618  4.42225  2.77519  2.73123  3.46354  2.40513  3.72494  3.29354  2.67741  2.69355  4.24690  2.90347  2.73739  3.18146  2.89801  2.37887  2.77519  2.98518  4.58477  3.61503
          0.03206  3.85186  4.57420  0.61958  0.77255  0.48576  0.95510
    205   2.56355  0.98324  4.07738  3.81250  3.80882  3.19066  4.46415  2.94951  3.63940  2.86582  3.98652  3.80499  3.89598  3.98636  3.76734  2.83512  3.02862  2.69543  5.22904  4.09658    262 - -
          2.68618  4.42225  2.77519  2.73123  3.46354  2.40513  3.72494  3.29354  2.67741  2.69355  4.24690  2.90347  2.73739  3.18146  2.89801  2.37887  2.77519  2.98518  4.58477  3.61503
          0.03206  3.85186  4.57420  0.61958  0.77255  0.48576  0.95510
    206   3.13237  4.60089  4.15630  3.79629  3.12825  3.95577  4.45851  2.33146  3.56423  0.90100  3.15808  4.07374  4.39484  3.93750  3.74358  3.52458  3.42765  2.36339  4.99982  3.71830    263 - -
          2.68618  4.42225  2.77519  2.73123  3.46354  2.40513  3.72494  3.29354  2.67741  2.69355  4.24690  2.90347  2.73739  3.18146  2.89801  2.37887  2.77519  2.98518  4.58477  3.61503
          0.03206  3.85186  4.57420  0.61958  0.77255  0.48576  0.95510
    207   2.91478  4.97290  3.15264  2.68258  4.35602  3.49264  3.63069  3.75822  1.22960  3.27922  4.18539  3.10737  3.93863  2.79292  2.16010  2.93682  3.13372  3.45190  5.36793  4.15464    264 - -
          2.68618  4.42225  2.77519  2.73123  3.46354  2.40513  3.72494  3.29354  2.67741  2.69355  4.24690  2.90347  2.73739  3.18146  2.89801  2.37887  2.77519  2.98518  4.58477  3.61503
          0.03206  3.85186  4.57420  0.61958  0.77255  0.48576  0.95510
    208   2.32567  4.23578  3.46780  3.06909  3.78120  3.19591  4.05444  2.78802  2.94422  2.68049  3.47887  3.33348  3.82380  3.33933  3.24043  2.60827  1.57070  2.53594  5.28613  4.03959    265 - -
          2.68618  4.42225  2.77519  2.73123  3.46354  2.40513  3.72494  3.29354  2.67741  2.69355  4.24690  2.90347  2.73739  3.18146  2.89801  2.37887  2.77519  2.98518  4.58477  3.61503
          0.03206  3.85186  4.57420  0.61958  0.77255  0.48576  0.95510
    209   3.13237  4.60089  4.15630  3.79629  3.12825  3.95577  4.45851  2.33146  3.56423  0.90100  3.15808  4.07374  4.39484  3.93750  3.74358  3.52458  3.42765  2.36339  4.99982  3.71830    266 - -
          2.68618  4.42225  2.77519  2.73123  3.46354  2.40513  3.72494  3.29354  2.67741  2.69355  4.24690  2.90347  2.73739  3.18146  2.89801  2.37887  2.77519  2.98518  4.58477  3.61503
          0.03206  3.85186  4.57420  0.61958  0.77255  0.48576  0.95510
    210   2.43994  4.22907  3.99750  3.47563  3.50253  3.75879  4.30151  1.69629  3.38375  2.26332  3.38129  3.76095  4.19808  3.68585  3.66259  3.09750  2.60623  1.64036  5.17006  3.95824    267 - -
          2.68618  4.42225  2.77519  2.73123  3.46354  2.40513  3.72494  3.29354  2.67741  2.69355  4.24690  2.90347  2.73739  3.18146  2.89801  2.37887  2.77519  2.98518  4.58477  3.61503
          0.03206  3.85186  4.57420  0.61958  0.77255  0.48576  0.95510
    211   2.74500  4.95321  1.33037  2.26699  4.25339  3.18500  3.78756  3.65650  2.77606  3.35921  4.30775  2.80678  3.80102  2.99203  3.28146  2.74048  3.07132  3.09264  5.58511  4.16226    268 - -
          2.68618  4.42225  2.77519  2.73123  3.46354  2.40513  3.72494  3.29354  2.67741  2.69355  4.24690  2.90347  2.73739  3.18146  2.89801  2.37887  2.77519  2.98518  4.58477  3.61503
          0.03206  3.85186  4.57420  0.61958  0.77255  0.48576  0.95510
    212   2.89644  5.27293  1.18952  2.03649  4.58971  3.16293  3.77011  4.08670  2.80934  3.67419  4.58065  2.69515  3.80205  2.96322  3.37160  2.81401  3.20652  3.70426  5.80370  4.36661    269 - -
          2.68618  4.42225  2.77519  2.73123  3.46354  2.40513  3.72494  3.29354  2.67741  2.69355  4.24690  2.90347  2.73739  3.18146  2.89801  2.37887  2.77519  2.98518  4.58477  3.61503
          0.03206  3.85186  4.57420  0.61958  0.77255  0.48576  0.95510
    213   2.81994  5.07739  1.19495  2.20813  4.55322  2.73781  3.81610  4.08426  2.85628  3.66785  4.55773  2.76376  3.78918  3.01823  3.39744  2.78047  3.15706  3.66927  5.74510  4.36877    270 - -
          2.68618  4.42225  2.77519  2.73123  3.46354  2.40513  3.72494  3.29354  2.67741  2.69355  4.24690  2.90347  2.73739  3.18146  2.89801  2.37887  2.77519  2.98518  4.58477  3.61503
          0.03206  3.85186  4.57420  0.61958  0.77255  0.48576  0.95510
    214   2.55469  4.56381  2.95469  2.46499  3.82001  3.34372  3.59231  3.28172  2.40138  2.92000  3.74516  2.07018  3.75687  2.79571  2.80174  2.62030  2.79754  2.98595  5.03453  3.80635    271 - -
          2.68618  4.42225  2.77519  2.73123  3.46354  2.40513  3.72494  3.29354  2.67741  2.69355  4.24690  2.90347  2.73739  3.18146  2.89801  2.37887  2.77519  2.98518  4.58477  3.61503
          0.03206  3.85186  4.57420  0.61958  0.77255  0.48576  0.95510
    215   2.35919  4.34683  3.17230  2.87963  3.87088  3.13904  3.97387  3.19004  2.84083  2.73590  3.91482  3.20554  1.64267  3.24689  3.15188  2.59830  2.84077  2.88785  5.30563  4.01218    272 - -
          2.68618  4.42225  2.77519  2.73123  3.46354  2.40513  3.72494  3.29354  2.67741  2.69355  4.24690  2.90347  2.73739  3.18146  2.89801  2.37887  2.77519  2.98518  4.58477  3.61503
          0.03206  3.85186  4.57420  0.61958  0.77255  0.48576  0.95510
    216   2.72484  4.48537  3.32983  3.16607  4.16262  3.17406  4.24505  3.70294  3.22164  3.33194  4.38106  3.47474  0.86686  3.61106  3.46933  2.89174  3.16483  3.35064  5.35462  4.28308    273 - -
          2.68618  4.42225  2.77519  2.73123  3.46354  2.40513  3.72494  3.29354  2.67741  2.69355  4.24690  2.90347  2.73739  3.18146  2.89801  2.37887  2.77519  2.98518  4.58477  3.61503
          0.03206  3.85186  4.57420  0.61958  0.77255  0.48576  0.95510
    217   2.88406  4.34730  4.31947  3.86708  3.46235  3.99510  4.64618  1.78194  3.71655  2.05869  3.34946  4.10063  4.43864  4.04969  3.94900  3.40043  3.19165  1.13660  5.33696  4.07718    274 - -
          2.68618  4.42225  2.77519  2.73123  3.46354  2.40513  3.72494  3.29354  2.67741  2.69355  4.24690  2.90347  2.73739  3.18146  2.89801  2.37887  2.77519  2.98518  4.58477  3.61503
          0.03206  3.85186  4.57420  0.61958  0.77255  0.48576  0.95510
    218   2.30525  4.22525  3.18888  3.00393  4.05588  2.95553  4.11425  3.57582  3.07631  3.29773  4.22570  3.23186  3.69268  3.42728  3.36282  1.12256  2.78388  3.11544  5.43007  4.13936    275 - -
          2.68618  4.42225  2.77519  2.73123  3.46354  2.40513  3.72494  3.29354  2.67741  2.69355  4.24690  2.90347  2.73739  3.18146  2.89801  2.37887  2.77519  2.98518  4.58477  3.61503
          0.03206  3.85186  4.57420  0.61958  0.77255  0.48576  0.95510
    219   3.23246  4.64037  4.21040  3.92116  1.04607  3.92667  3.86866  2.75891  3.82876  2.13383  3.49226  3.99609  4.38588  4.00248  3.95357  3.50333  3.53367  2.74805  4.12420  2.49395    276 - -
          2.68618  4.42225  2.77519  2.73123  3.46354  2.40513  3.72494  3.29354  2.67741  2.69355  4.24690  2.90347  2.73739  3.18146  2.89801  2.37887  2.77519  2.98518  4.58477  3.61503
          0.03206  3.85186  4.57420  0.61958  0.77255  0.48576  0.95510
    220   2.88549  4.35514  4.26382  3.75978  3.34655  4.00170  4.51677  1.95177  3.60475  1.91916  2.71686  4.02750  4.39553  3.91518  3.83912  3.36852  3.16644  1.28955  5.20475  3.99260    277 - -
          2.68618  4.42225  2.77519  2.73123  3.46354  2.40513  3.72494  3.29354  2.67741  2.69355  4.24690  2.90347  2.73739  3.18146  2.89801  2.37887  2.77519  2.98518  4.58477  3.61503
          0.03206  3.85186  4.57420  0.61958  0.77255  0.48576  0.95510
    221   2.85768  4.97854  3.07241  2.59701  4.36365  3.48077  3.59270  3.73844  1.36469  3.25567  4.13112  3.04208  3.91035  2.65544  2.20035  2.87039  2.96605  3.42220  5.38200  4.14937    278 - -
          2.68618  4.42225  2.77519  2.73123  3.46354  2.40513  3.72494  3.29354  2.67741  2.69355  4.24690  2.90347  2.73739  3.18146  2.89801  2.37887  2.77519  2.98518  4.58477  3.61503
          0.03206  3.85186  4.57420  0.61958  0.77255  0.48576  0.95510
    222   3.23246  4.64037  4.21040  3.92116  1.04607  3.92667  3.86866  2.75891  3.82876  2.13383  3.49226  3.99609  4.38588  4.00248  3.95357  3.50333  3.53367  2.74805  4.12420  2.49395    279 - -
          2.68618  4.42225  2.77519  2.73123  3.46354  2.40513  3.72494  3.29354  2.67741  2.69355  4.24690  2.90347  2.73739  3.18146  2.89801  2.37887  2.77519  2.98518  4.58477  3.61503
          0.03206  3.85186  4.57420  0.61958  0.77255  0.48576  0.95510
    223   2.30525  4.22525  3.18888  3.00393  4.05588  2.95553  4.11425  3.57582  3.07631  3.29773  4.22570  3.23186  3.69268  3.42728  3.36282  1.12256  2.78388  3.11544  5.43007  4.13936    280 - -
          2.68618  4.42225  2.77519  2.73123  3.46354  2.40513  3.72494  3.29354  2.67741  2.69355  4.24690  2.90347  2.73739  3.18146  2.89801  2.37887  2.77519  2.98518  4.58477  3.61503
          0.03206  3.85186  4.57420  0.61958  0.77255  0.48576  0.95510
    224   2.61359  4.64352  2.82059  2.55862  4.06501  3.22614  3.78461  3.55451  2.55295  3.14210  4.06252  3.01013  1.80024  2.50990  2.89597  2.69025  2.94478  3.21801  5.35706  4.05164    281 - -
          2.68618  4.42225  2.77519  2.73123  3.46354  2.40513  3.72494  3.29354  2.67741  2.69355  4.24690  2.90347  2.73739  3.18146  2.89801  2.37887  2.77519  2.98518  4.58477  3.61503
          0.03206  3.85186  4.57420  0.61958  0.77255  0.48576  0.95510
    225   2.70673  4.70224  2.69759  2.58110  4.06256  3.17045  3.90500  3.76872  2.80709  3.41800  4.37355  1.19508  3.82141  3.17791  3.16089  2.77483  3.08802  3.39301  5.37087  4.01252    282 - -
          2.68618  4.42225  2.77519  2.73123  3.46354  2.40513  3.72494  3.29354  2.67741  2.69355  4.24690  2.90347  2.73739  3.18146  2.89801  2.37887  2.77519  2.98518  4.58477  3.61503
          0.03206  3.85186  4.57420  0.61958  0.77255  0.48576  0.95510
    226   2.63988  4.41709  3.30941  3.20634  4.34852  0.76164  4.32766  3.94333  3.38478  3.60000  4.57575  3.47378  3.80757  3.71061  3.62287  2.81125  3.11953  3.47564  5.44889  4.44980    283 - -
          2.68618  4.42225  2.77519  2.73123  3.46354  2.40513  3.72494  3.29354  2.67741  2.69355  4.24690  2.90347  2.73739  3.18146  2.89801  2.37887  2.77519  2.98518  4.58477  3.61503
          0.03206  3.85186  4.57420  0.61958  0.77255  0.48576  0.95510
    227   2.93092  5.01788  3.25378  2.69265  4.41964  3.54291  3.58557  3.79591  1.31220  3.28778  4.17092  3.11079  3.94833  2.73401  1.93587  2.94266  3.12458  3.48532  5.36742  4.17006    284 - -
          2.68618  4.42225  2.77519  2.73123  3.46354  2.40513  3.72494  3.29354  2.67741  2.69355  4.24690  2.90347  2.73739  3.18146  2.89801  2.37887  2.77519  2.98518  4.58477  3.61503
          0.03206  3.85186  4.57420  0.61958  0.77255  0.48576  0.95510
    228   3.21774  4.71508  3.80800  3.53372  2.29436  3.80627  3.60955  3.22987  3.39183  2.68907  3.90711  3.69837  4.28070  3.70281  3.57968  3.35641  3.50438  3.09948  3.93726  1.00076    285 - -
          2.68618  4.42225  2.77519  2.73123  3.46354  2.40513  3.72494  3.29354  2.67741  2.69355  4.24690  2.90347  2.73739  3.18146  2.89801  2.37887  2.77519  2.98518  4.58477  3.61503
          0.03206  3.85186  4.57420  0.61958  0.77255  0.48576  0.95510
    229   3.06187  4.44589  4.47273  3.99243  3.26943  4.25230  4.68370  1.23694  3.80068  1.69518  3.16113  4.25975  4.57987  4.11516  4.00478  3.64560  3.32598  1.79369  5.22227  3.97338    286 - -
          2.68618  4.42225  2.77519  2.73123  3.46354  2.40513  3.72494  3.29354  2.67741  2.69355  4.24690  2.90347  2.73739  3.18146  2.89801  2.37887  2.77519  2.98518  4.58477  3.61503
          0.03206  3.85186  4.57420  0.61958  0.77255  0.48576  0.95510
    230   3.13237  4.60089  4.15630  3.79629  3.12825  3.95577  4.45851  2.33146  3.56423  0.90100  3.15808  4.07374  4.39484  3.93750  3.74358  3.52458  3.42765  2.36339  4.99982  3.71830    287 - -
          2.68618  4.42225  2.77519  2.73123  3.46354  2.40513  3.72494  3.29354  2.67741  2.69355  4.24690  2.90347  2.73739  3.18146  2.89801  2.37887  2.77519  2.98518  4.58477  3.61503
          0.03206  3.85186  4.57420  0.61958  0.77255  0.48576  0.95510
    231   1.80070  4.20974  3.58940  3.12459  3.66000  3.33140  4.07019  2.20236  3.04689  2.54895  3.57231  3.40948  3.89859  3.38218  3.36028  2.70393  2.40346  2.28661  5.19123  3.96363    288 - -
          2.68618  4.42225  2.77519  2.73123  3.46354  2.40513  3.72494  3.29354  2.67741  2.69355  4.24690  2.90347  2.73739  3.18146  2.89801  2.37887  2.77519  2.98518  4.58477  3.61503
          0.03206  3.85186  4.57420  0.61958  0.77255  0.48576  0.95510
    232   1.17929  4.11072  3.35497  3.12667  4.07556  2.92276  4.17857  3.27632  3.15487  3.14391  4.07845  3.27758  3.67012  3.48490  3.42879  2.28719  2.69386  2.86403  5.49583  4.25468    289 - -
          2.68618  4.42225  2.77519  2.73123  3.46354  2.40513  3.72494  3.29354  2.67741  2.69355  4.24690  2.90347  2.73739  3.18146  2.89801  2.37887  2.77519  2.98518  4.58477  3.61503
          0.03206  3.85186  4.57420  0.61958  0.77255  0.48576  0.95510
    233   2.40204  4.24699  3.41020  3.16152  3.95107  3.08688  4.18037  3.07570  3.10409  2.93992  3.99195  3.37405  3.78910  3.50000  3.36363  2.60310  1.20734  2.77288  5.39070  4.16777    290 - -
          2.68618  4.42225  2.77519  2.73123  3.46354  2.40513  3.72494  3.29354  2.67741  2.69355  4.24690  2.90347  2.73739  3.18146  2.89801  2.37887  2.77519  2.98518  4.58477  3.61503
          0.03206  3.85186  4.57420  0.61958  0.77255  0.48576  0.95510
    234   3.13237  4.60089  4.15630  3.79629  3.12825  3.95577  4.45851  2.33146  3.56423  0.90100  3.15808  4.07374  4.39484  3.93750  3.74358  3.52458  3.42765  2.36339  4.99982  3.71830    291 - -
          2.68618  4.42225  2.77519  2.73123  3.46354  2.40513  3.72494  3.29354  2.67741  2.69355  4.24690  2.90347  2.73739  3.18146  2.89801  2.37887  2.77519  2.98518  4.58477  3.61503
          0.03206  3.85186  4.57420  0.61958  0.77255  0.48576  0.95510
    235   2.96784  5.09232  0.94807  2.32283  4.46667  3.19539  3.91347  4.05023  2.99378  3.66234  4.64021  2.87807  3.84675  3.15275  3.50702  2.93269  3.30605  3.69169  5.63926  4.34326    292 - -
          2.68618  4.42225  2.77519  2.73123  3.46354  2.40513  3.72494  3.29354  2.67741  2.69355  4.24690  2.90347  2.73739  3.18146  2.89801  2.37887  2.77519  2.98518  4.58477  3.61503
          0.03206  3.85186  4.57420  0.61958  0.77255  0.48576  0.95510
    236   2.50231  4.58521  2.64180  2.47487  4.18809  3.08482  3.82500  3.74083  2.70435  3.37590  4.23813  1.65168  3.73360  3.04318  3.09870  2.21205  2.88816  3.30658  5.49672  4.12440    293 - -
          2.68618  4.42225  2.77519  2.73123  3.46354  2.40513  3.72494  3.29354  2.67741  2.69355  4.24690  2.90347  2.73739  3.18146  2.89801  2.37887  2.77519  2.98518  4.58477  3.61503
          0.03206  3.85186  4.57420  0.61958  0.77255  0.48576  0.95510
    237   2.24161  4.18925  3.37881  3.11090  3.97325  3.04069  4.14791  3.03651  3.06294  2.93446  3.94991  3.31441  3.74899  3.44414  3.33728  2.51514  1.36026  2.71685  5.43355  4.19522    294 - -
          2.68618  4.42225  2.77519  2.73123  3.46354  2.40513  3.72494  3.29354  2.67741  2.69355  4.24690  2.90347  2.73739  3.18146  2.89801  2.37887  2.77519  2.98518  4.58477  3.61503
          0.03206  3.85186  4.57420  0.61958  0.77255  0.48576  0.95510
    238   2.71620  4.40271  3.60299  3.18876  3.34995  3.55724  4.06989  2.58994  3.03336  1.36683  3.36378  3.52208  3.04279  3.42928  3.30309  2.97104  3.02270  2.49001  5.00633  3.73624    295 - -
          2.68618  4.42225  2.77519  2.73123  3.46354  2.40513  3.72494  3.29354  2.67741  2.69355  4.24690  2.90347  2.73739  3.18146  2.89801  2.37887  2.77519  2.98518  4.58477  3.61503
          0.03206  3.85186  4.57420  0.61958  0.77255  0.48576  0.95510
    239   2.95363  4.91613  3.12822  2.75384  4.29784  3.44506  3.74838  3.72587  1.06684  3.29557  4.25835  3.17914  3.94704  2.94118  2.42855  2.99710  3.20854  3.43490  5.36114  4.17102    296 - -
          2.68618  4.42225  2.77519  2.73123  3.46354  2.40513  3.72494  3.29354  2.67741  2.69355  4.24690  2.90347  2.73739  3.18146  2.89801  2.37887  2.77519  2.98518  4.58477  3.61503
          0.03206  3.85186  4.57420  0.61958  0.77255  0.48576  0.95510
    240   3.13237  4.60089  4.15630  3.79629  3.12825  3.95577  4.45851  2.33146  3.56423  0.90100  3.15808  4.07374  4.39484  3.93750  3.74358  3.52458  3.42765  2.36339  4.99982  3.71830    297 - -
          2.68618  4.42225  2.77519  2.73123  3.46354  2.40513  3.72494  3.29354  2.67741  2.69355  4.24690  2.90347  2.73739  3.18146  2.89801  2.37887  2.77519  2.98518  4.58477  3.61503
          0.03206  3.85186  4.57420  0.61958  0.77255  0.48576  0.95510
    241   3.30201  4.68392  4.06007  3.76123  2.64612  3.70741  3.87523  3.32495  3.48397  2.72330  3.95968  3.91450  4.22347  3.87267  3.61588  3.50589  3.60142  3.21471  0.92792  2.64933    298 - -
          2.68618  4.42225  2.77519  2.73123  3.46354  2.40513  3.72494  3.29354  2.67741  2.69355  4.24690  2.90347  2.73739  3.18146  2.89801  2.37887  2.77519  2.98518  4.58477  3.61503
          0.03206  3.85186  4.57420  0.61958  0.77255  0.48576  0.95510
    242   2.96784  5.09232  0.94807  2.32283  4.46667  3.19539  3.91347  4.05023  2.99378  3.66234  4.64021  2.87807  3.84675  3.15275  3.50702  2.93269  3.30605  3.69169  5.63926  4.34326    299 - -
          2.68618  4.42225  2.77519  2.73123  3.46354  2.40513  3.72494  3.29354  2.67741  2.69355  4.24690  2.90347  2.73739  3.18146  2.89801  2.37887  2.77519  2.98518  4.58477  3.61503
          0.03206  3.85186  4.57420  0.61958  0.77255  0.48576  0.95510
    243   3.21774  4.71508  3.80800  3.53372  2.29436  3.80627  3.60955  3.22987  3.39183  2.68907  3.90711  3.69837  4.28070  3.70281  3.57968  3.35641  3.50438  3.09948  3.93726  1.00076    300 - -
          2.68618  4.42225  2.77519  2.73123  3.46354  2.40513  3.72494  3.29354  2.67741  2.69355  4.24690  2.90347  2.73739  3.18146  2.89801  2.37887  2.77519  2.98518  4.58477  3.61503
          0.03206  3.85186  4.57420  0.61958  0.77255  0.48576  0.95510
    244   2.30525  4.22525  3.18888  3.00393  4.05588  2.95553  4.11425  3.57582  3.07631  3.29773  4.22570  3.23186  3.69268  3.42728  3.36282  1.12256  2.78388  3.11544  5.43007  4.13936    301 - -
          2.68618  4.42225  2.77519  2.73123  3.46354  2.40513  3.72494  3.29354  2.67741  2.69355  4.24690  2.90347  2.73739  3.18146  2.89801  2.37887  2.77519  2.98518  4.58477  3.61503
          0.03206  3.85186  4.57420  0.61958  0.77255  0.48576  0.95510
    245   2.94810  5.04020  3.32509  2.71250  4.45480  3.57096  3.56931  3.81803  1.44472  3.29558  4.17254  3.12328  3.95783  2.71261  1.68515  2.95612  3.12998  3.50694  5.36659  4.18099    302 - -
          2.68618  4.42225  2.77519  2.73123  3.46354  2.40513  3.72494  3.29354  2.67741  2.69355  4.24690  2.90347  2.73739  3.18146  2.89801  2.37887  2.77519  2.98518  4.58477  3.61503
          0.03206  3.85186  4.57420  0.61958  0.77255  0.48576  0.95510
    246   2.63988  4.41709  3.30941  3.20634  4.34852  0.76164  4.32766  3.94333  3.38478  3.60000  4.57575  3.47378  3.80757  3.71061  3.62287  2.81125  3.11953  3.47564  5.44889  4.44980    303 - -
          2.68618  4.42225  2.77519  2.73123  3.46354  2.40513  3.72494  3.29354  2.67741  2.69355  4.24690  2.90347  2.73739  3.18146  2.89801  2.37887  2.77519  2.98518  4.58477  3.61503
          0.03206  3.85186  4.57420  0.61958  0.77255  0.48576  0.95510
    247   2.94810  5.04020  3.32509  2.71250  4.45480  3.57096  3.56931  3.81803  1.44472  3.29558  4.17254  3.12328  3.95783  2.71261  1.68515  2.95612  3.12998  3.50694  5.36659  4.18099    304 - -
          2.68618  4.42225  2.77519  2.73123  3.46354  2.40513  3.72494  3.29354  2.67741  2.69355  4.24690  2.90347  2.73739  3.18146  2.89801  2.37887  2.77519  2.98518  4.58477  3.61503
          0.03206  3.85186  4.57420  0.61958  0.77255  0.48576  0.95510
    248   2.56355  0.98324  4.07738  3.81250  3.80882  3.19066  4.46415  2.94951  3.63940  2.86582  3.98652  3.80499  3.89598  3.98636  3.76734  2.83512  3.02862  2.69543  5.22904  4.09658    305 - -
          2.68618  4.42225  2.77519  2.73123  3.46354  2.40513  3.72494  3.29354  2.67741  2.69355  4.24690  2.90347  2.73739  3.18146  2.89801  2.37887  2.77519  2.98518  4.58477  3.61503
          0.03206  3.85186  4.57420  0.61958  0.77255  0.48576  0.95510
    249   3.13237  4.60089  4.15630  3.79629  3.12825  3.95577  4.45851  2.33146  3.56423  0.90100  3.15808  4.07374  4.39484  3.93750  3.74358  3.52458  3.42765  2.36339  4.99982  3.71830    306 - -
          2.68618  4.42225  2.77519  2.73123  3.46354  2.40513  3.72494  3.29354  2.67741  2.69355  4.24690  2.90347  2.73739  3.18146  2.89801  2.37887  2.77519  2.98518  4.58477  3.61503
          0.03206  3.85186  4.57420  0.61958  0.77255  0.48576  0.95510
    250   2.95363  4.91613  3.12822  2.75384  4.29784  3.44506  3.74838  3.72587  1.06684  3.29557  4.25835  3.17914  3.94704  2.94118  2.42855  2.99710  3.20854  3.43490  5.36114  4.17102    307 - -
          2.68618  4.42225  2.77519  2.73123  3.46354  2.40513  3.72494  3.29354  2.67741  2.69355  4.24690  2.90347  2.73739  3.18146  2.89801  2.37887  2.77519  2.98518  4.58477  3.61503
          0.03206  3.85186  4.57420  0.61958  0.77255  0.48576  0.95510
    251   2.40204  4.24699  3.41020  3.16152  3.95107  3.08688  4.18037  3.07570  3.10409  2.93992  3.99195  3.37405  3.78910  3.50000  3.36363  2.60310  1.20734  2.77288  5.39070  4.16777    308 - -
          2.68618  4.42225  2.77519  2.73123  3.46354  2.40513  3.72494  3.29354  2.67741  2.69355  4.24690  2.90347  2.73739  3.18146  2.89801  2.37887  2.77519  2.98518  4.58477  3.61503
          0.03206  3.85186  4.57420  0.61958  0.77255  0.48576  0.95510
    252   3.21774  4.71508  3.80800  3.53372  2.29436  3.80627  3.60955  3.22987  3.39183  2.68907  3.90711  3.69837  4.28070  3.70281  3.57968  3.35641  3.50438  3.09948  3.93726  1.00076    309 - -
          2.68618  4.42225  2.77519  2.73123  3.46354  2.40513  3.72494  3.29354  2.67741  2.69355  4.24690  2.90347  2.73739  3.18146  2.89801  2.37887  2.77519  2.98518  4.58477  3.61503
          0.03206  3.85186  4.57420  0.61958  0.77255  0.48576  0.95510
    253   2.27791  4.17531  3.31465  3.04761  3.99823  2.99859  4.09709  3.19759  3.01122  3.05439  4.00312  3.25849  3.71082  3.38981  3.29313  2.35091  1.38699  2.82831  5.41894  4.16218    310 - -
          2.68618  4.42225  2.77519  2.73123  3.46354  2.40513  3.72494  3.29354  2.67741  2.69355  4.24690  2.90347  2.73739  3.18146  2.89801  2.37887  2.77519  2.98518  4.58477  3.61503
          0.03206  3.85186  4.57420  0.61958  0.77255  0.48576  0.95510
    254   2.63988  4.41709  3.30941  3.20634  4.34852  0.76164  4.32766  3.94333  3.38478  3.60000  4.57575  3.47378  3.80757  3.71061  3.62287  2.81125  3.11953  3.47564  5.44889  4.44980    311 - -
          2.68618  4.42225  2.77519  2.73123  3.46354  2.40513  3.72494  3.29354  2.67741  2.69355  4.24690  2.90347  2.73739  3.18146  2.89801  2.37887  2.77519  2.98518  4.58477  3.61503
          0.03206  3.85186  4.57420  0.61958  0.77255  0.48576  0.95510
    255   2.97299  4.79371  3.10624  2.86433  3.27080  3.43053  1.18673  3.67270  2.70796  3.16917  4.21068  3.27440  3.98203  3.23036  2.97480  3.04393  3.27575  3.40824  4.73609  3.22228    312 - -
          2.68618  4.42225  2.77519  2.73123  3.46354  2.40513  3.72494  3.29354  2.67741  2.69355  4.24690  2.90347  2.73739  3.18146  2.89801  2.37887  2.77519  2.98518  4.58477  3.61503
          0.03206  3.85186  4.57420  0.61958  0.77255  0.48576  0.95510
    256   2.95363  4.91613  3.12822  2.75384  4.29784  3.44506  3.74838  3.72587  1.06684  3.29557  4.25835  3.17914  3.94704  2.94118  2.42855  2.99710  3.20854  3.43490  5.36114  4.17102    313 - -
          2.68618  4.42225  2.77519  2.73123  3.46354  2.40513  3.72494  3.29354  2.67741  2.69355  4.24690  2.90347  2.73739  3.18146  2.89801  2.37887  2.77519  2.98518  4.58477  3.61503
          0.03206  3.85186  4.57420  0.61958  0.77255  0.48576  0.95510
    257   2.70673  4.70224  2.69759  2.58110  4.06256  3.17045  3.90500  3.76872  2.80709  3.41800  4.37355  1.19508  3.82141  3.17791  3.16089  2.77483  3.08802  3.39301  5.37087  4.01252    314 - -
          2.68618  4.42225  2.77519  2.73123  3.46354  2.40513  3.72494  3.29354  2.67741  2.69355  4.24690  2.90347  2.73739  3.18146  2.89801  2.37887  2.77519  2.98518  4.58477  3.61503
          0.03206  3.85186  4.57420  0.61958  0.77255  0.48576  0.95510
    258   2.93502  5.04121  2.47964  1.05505  4.38492  3.26110  3.84643  3.83474  2.72439  3.45529  4.43048  2.92191  3.86478  3.06268  3.13091  2.91967  3.23919  3.52080  5.56039  4.28291    315 - -
          2.68618  4.42225  2.77519  2.73123  3.46354  2.40513  3.72494  3.29354  2.67741  2.69355  4.24690  2.90347  2.73739  3.18146  2.89801  2.37887  2.77519  2.98518  4.58477  3.61503
          0.03206  3.85186  4.57420  0.61958  0.77255  0.48576  0.95510
    259   2.95363  4.91613  3.12822  2.75384  4.29784  3.44506  3.74838  3.72587  1.06684  3.29557  4.25835  3.17914  3.94704  2.94118  2.42855  2.99710  3.20854  3.43490  5.36114  4.17102    316 - -
          2.68618  4.42225  2.77519  2.73123  3.46354  2.40513  3.72494  3.29354  2.67741  2.69355  4.24690  2.90347  2.73739  3.18146  2.89801  2.37887  2.77519  2.98518  4.58477  3.61503
          0.03206  3.85186  4.57420  0.61958  0.77255  0.48576  0.95510
    260   3.21774  4.71508  3.80800  3.53372  2.29436  3.80627  3.60955  3.22987  3.39183  2.68907  3.90711  3.69837  4.28070  3.70281  3.57968  3.35641  3.50438  3.09948  3.93726  1.00076    317 - -
          2.68618  4.42225  2.77519  2.73123  3.46354  2.40513  3.72494  3.29354  2.67741  2.69355  4.24690  2.90347  2.73739  3.18146  2.89801  2.37887  2.77519  2.98518  4.58477  3.61503
          0.03206  3.85186  4.57420  0.61958  0.77255  0.48576  0.95510
    261   2.56355  0.98324  4.07738  3.81250  3.80882  3.19066  4.46415  2.94951  3.63940  2.86582  3.98652  3.80499  3.89598  3.98636  3.76734  2.83512  3.02862  2.69543  5.22904  4.09658    318 - -
          2.68618  4.42225  2.77519  2.73123  3.46354  2.40513  3.72494  3.29354  2.67741  2.69355  4.24690  2.90347  2.73739  3.18146  2.89801  2.37887  2.77519  2.98518  4.58477  3.61503
          0.03206  3.85186  4.57420  0.61958  0.77255  0.48576  0.95510
    262   2.98822  4.40742  4.40539  3.96422  3.35820  4.12911  4.69942  1.18061  3.79274  1.90334  3.24645  4.20732  4.52524  4.11978  4.00284  3.54444  3.27917  1.71920  5.29207  4.03847    319 - -
          2.68618  4.42225  2.77519  2.73123  3.46354  2.40513  3.72494  3.29354  2.67741  2.69355  4.24690  2.90347  2.73739  3.18146  2.89801  2.37887  2.77519  2.98518  4.58477  3.61503
          0.03206  3.85186  4.57420  0.61958  0.77255  0.48576  0.95510
    263   3.23246  4.64037  4.21040  3.92116  1.04607  3.92667  3.86866  2.75891  3.82876  2.13383  3.49226  3.99609  4.38588  4.00248  3.95357  3.50333  3.53367  2.74805  4.12420  2.49395    320 - -
          2.68618  4.42225  2.77519  2.73123  3.46354  2.40513  3.72494  3.29354  2.67741  2.69355  4.24690  2.90347  2.73739  3.18146  2.89801  2.37887  2.77519  2.98518  4.58477  3.61503
          0.03206  3.85186  4.57420  0.61958  0.77255  0.48576  0.95510
    264   1.17929  4.11072  3.35497  3.12667  4.07556  2.92276  4.17857  3.27632  3.15487  3.14391  4.07845  3.27758  3.67012  3.48490  3.42879  2.28719  2.69386  2.86403  5.49583  4.25468    321 - -
          2.68618  4.42225  2.77519  2.73123  3.46354  2.40513  3.72494  3.29354  2.67741  2.69355  4.24690  2.90347  2.73739  3.18146  2.89801  2.37887  2.77519  2.98518  4.58477  3.61503
          0.03206  3.85186  4.57420  0.61958  0.77255  0.48576  0.95510
    265   2.47476  4.55378  2.67628  2.49013  4.19429  3.07699  3.82643  3.72658  2.70624  3.35854  4.21195  1.78860  3.72351  3.04063  3.10400  2.02838  2.86199  3.28695  5.49780  4.13795    322 - -
          2.68618  4.42225  2.77519  2.73123  3.46354  2.40513  3.72494  3.29354  2.67741  2.69355  4.24690  2.90347  2.73739  3.18146  2.89801  2.37887  2.77519  2.98518  4.58477  3.61503
          0.03206  3.85186  4.57420  0.61958  0.77255  0.48576  0.95510
    266   3.23246  4.64037  4.21040  3.92116  1.04607  3.92667  3.86866  2.75891  3.82876  2.13383  3.49226  3.99609  4.38588  4.00248  3.95357  3.50333  3.53367  2.74805  4.12420  2.49395    323 - -
          2.68618  4.42225  2.77519  2.73123  3.46354  2.40513  3.72494  3.29354  2.67741  2.69355  4.24690  2.90347  2.73739  3.18146  2.89801  2.37887  2.77519  2.98518  4.58477  3.61503
          0.03206  3.85186  4.57420  0.61958  0.77255  0.48576  0.95510
    267   2.30525  4.22525  3.18888  3.00393  4.05588  2.95553  4.11425  3.57582  3.07631  3.29773  4.22570  3.23186  3.69268  3.42728  3.36282  1.12256  2.78388  3.11544  5.43007  4.13936    324 - -
          2.68618  4.42225  2.77519  2.73123  3.46354  2.40513  3.72494  3.29354  2.67741  2.69355  4.24690  2.90347  2.73739  3.18146  2.89801  2.37887  2.77519  2.98518  4.58477  3.61503
          0.03206  3.85186  4.57420  0.61958  0.77255  0.48576  0.95510
    268   2.79188  4.34044  4.09660  3.75932  3.53527  3.70233  4.56468  2.05209  3.62678  2.22604  3.50378  3.95239  4.26415  3.98817  3.84123  3.20474  3.15403  1.05131  5.31616  4.04639    325 - -
          2.68618  4.42225  2.77519  2.73123  3.46354  2.40513  3.72494  3.29354  2.67741  2.69355  4.24690  2.90347  2.73739  3.18146  2.89801  2.37887  2.77519  2.98518  4.58477  3.61503
          0.03206  3.85186  4.57420  0.61958  0.77255  0.48576  0.95510
    269   2.40204  4.24699  3.41020  3.16152  3.95107  3.08688  4.18037  3.07570  3.10409  2.93992  3.99195  3.37405  3.78910  3.50000  3.36363  2.60310  1.20734  2.77288  5.39070  4.16777    326 - -
          2.68618  4.42225  2.77519  2.73123  3.46354  2.40513  3.72494  3.29354  2.67741  2.69355  4.24690  2.90347  2.73739  3.18146  2.89801  2.37887  2.77519  2.98518  4.58477  3.61503
          0.03206  3.85186  4.57420  0.61958  0.77255  0.48576  0.95510
    270   2.63988  4.41709  3.30941  3.20634  4.34852  0.76164  4.32766  3.94333  3.38478  3.60000  4.57575  3.47378  3.80757  3.71061  3.62287  2.81125  3.11953  3.47564  5.44889  4.44980    327 - -
          2.68618  4.42225  2.77519  2.73123  3.46354  2.40513  3.72494  3.29354  2.67741  2.69355  4.24690  2.90347  2.73739  3.18146  2.89801  2.37887  2.77519  2.98518  4.58477  3.61503
          0.03206  3.85186  4.57420  0.61958  0.77255  0.48576  0.95510
    271   2.49742  4.40418  3.07388  2.88163  4.20656  1.16864  4.04960  3.73028  2.92548  3.37700  4.28551  3.21330  3.75780  3.33045  2.90817  2.63856  2.93195  3.28913  5.43767  4.25248    328 - -
          2.68618  4.42225  2.77519  2.73123  3.46354  2.40513  3.72494  3.29354  2.67741  2.69355  4.24690  2.90347  2.73739  3.18146  2.89801  2.37887  2.77519  2.98518  4.58477  3.61503
          0.03206  3.85186  4.57420  0.61958  0.77255  0.48576  0.95510
    272   2.95363  4.91613  3.12822  2.75384  4.29784  3.44506  3.74838  3.72587  1.06684  3.29557  4.25835  3.17914  3.94704  2.94118  2.42855  2.99710  3.20854  3.43490  5.36114  4.17102    329 - -
          2.68618  4.42225  2.77519  2.73123  3.46354  2.40513  3.72494  3.29354  2.67741  2.69355  4.24690  2.90347  2.73739  3.18146  2.89801  2.37887  2.77519  2.98518  4.58477  3.61503
          0.03206  3.85186  4.57420  0.61958  0.77255  0.48576  0.95510
    273   3.30201  4.68392  4.06007  3.76123  2.64612  3.70741  3.87523  3.32495  3.48397  2.72330  3.95968  3.91450  4.22347  3.87267  3.61588  3.50589  3.60142  3.21471  0.92792  2.64933    330 - -
          2.68618  4.42225  2.77519  2.73123  3.46354  2.40513  3.72494  3.29354  2.67741  2.69355  4.24690  2.90347  2.73739  3.18146  2.89801  2.37887  2.77519  2.98518  4.58477  3.61503
          0.03206  3.85186  4.57420  0.61958  0.77255  0.48576  0.95510
    274   2.99162  4.39421  4.46470  3.99888  3.38061  4.17485  4.73781  1.20524  3.84194  1.90484  3.24127  4.24385  4.55060  4.15063  4.05539  3.57458  3.27558  1.63473  5.32451  4.09167    331 - -
          2.68618  4.42225  2.77519  2.73123  3.46354  2.40513  3.72494  3.29354  2.67741  2.69355  4.24690  2.90347  2.73739  3.18146  2.89801  2.37887  2.77519  2.98518  4.58477  3.61503
          0.03206  3.85186  4.57420  0.61958  0.77255  0.48576  0.95510
    275   2.79188  4.34044  4.09660  3.75932  3.53527  3.70233  4.56468  2.05209  3.62678  2.22604  3.50378  3.95239  4.26415  3.98817  3.84123  3.20474  3.15403  1.05131  5.31616  4.04639    332 - -
          2.68618  4.42225  2.77519  2.73123  3.46354  2.40513  3.72494  3.29354  2.67741  2.69355  4.24690  2.90347  2.73739  3.18146  2.89801  2.37887  2.77519  2.98518  4.58477  3.61503
          0.03206  3.85186  4.57420  0.61958  0.77255  0.48576  0.95510
    276   2.30525  4.22525  3.18888  3.00393  4.05588  2.95553  4.11425  3.57582  3.07631  3.29773  4.22570  3.23186  3.69268  3.42728  3.36282  1.12256  2.78388  3.11544  5.43007  4.13936    333 - -
          2.68618  4.42225  2.77519  2.73123  3.46354  2.40513  3.72494  3.29354  2.67741  2.69355  4.24690  2.90347  2.73739  3.18146  2.89801  2.37887  2.77519  2.98518  4.58477  3.61503
          0.03206  3.85186  4.57420  0.61958  0.77255  0.48576  0.95510
    277   2.63988  4.41709  3.30941  3.20634  4.34852  0.76164  4.32766  3.94333  3.38478  3.60000  4.57575  3.47378  3.80757  3.71061  3.62287  2.81125  3.11953  3.47564  5.44889  4.44980    334 - -
          2.68618  4.42225  2.77519  2.73123  3.46354  2.40513  3.72494  3.29354  2.67741  2.69355  4.24690  2.90347  2.73739  3.18146  2.89801  2.37887  2.77519  2.98518  4.58477  3.61503
          0.03206  3.85186  4.57420  0.61958  0.77255  0.48576  0.95510
    278   2.41454  4.30166  3.27031  2.91533  3.69573  3.16682  3.93425  3.08611  2.84122  2.42626  3.82104  3.22600  3.79000  3.23546  3.15415  1.55951  2.80382  2.79199  5.16345  3.82281    335 - -
          2.68618  4.42225  2.77519  2.73123  3.46354  2.40513  3.72494  3.29354  2.67741  2.69355  4.24690  2.90347  2.73739  3.18146  2.89801  2.37887  2.77519  2.98518  4.58477  3.61503
          0.03206  3.85186  4.57420  0.61958  0.77255  0.48576  0.95510
    279   2.93502  5.04121  2.47964  1.05505  4.38492  3.26110  3.84643  3.83474  2.72439  3.45529  4.43048  2.92191  3.86478  3.06268  3.13091  2.91967  3.23919  3.52080  5.56039  4.28291    336 - -
          2.68618  4.42225  2.77519  2.73123  3.46354  2.40513  3.72494  3.29354  2.67741  2.69355  4.24690  2.90347  2.73739  3.18146  2.89801  2.37887  2.77519  2.98518  4.58477  3.61503
          0.03206  3.85186  4.57420  0.61958  0.77255  0.48576  0.95510
    280   2.96784  5.09232  0.94807  2.32283  4.46667  3.19539  3.91347  4.05023  2.99378  3.66234  4.64021  2.87807  3.84675  3.15275  3.50702  2.93269  3.30605  3.69169  5.63926  4.34326    337 - -
          2.68618  4.42225  2.77519  2.73123  3.46354  2.40513  3.72494  3.29354  2.67741  2.69355  4.24690  2.90347  2.73739  3.18146  2.89801  2.37887  2.77519  2.98518  4.58477  3.61503
          0.03206  3.85186  4.57420  0.61958  0.77255  0.48576  0.95510
    281   2.69962  4.75926  2.69233  2.48650  3.69746  3.26795  3.72832  3.55631  2.61090  3.18059  4.11711  1.54807  3.83874  3.00319  2.98313  2.74680  3.01534  3.23807  5.11998  3.39073    338 - -
          2.68618  4.42225  2.77519  2.73123  3.46354  2.40513  3.72494  3.29354  2.67741  2.69355  4.24690  2.90347  2.73739  3.18146  2.89801  2.37887  2.77519  2.98518  4.58477  3.61503
          0.03206  3.85186  4.57420  0.61958  0.77255  0.48576  0.95510
    282   3.13623  4.57214  4.40041  3.87667  3.04181  4.24287  4.54205  2.15525  3.65192  1.02487  2.57147  4.18306  4.52270  3.93809  3.84798  3.60525  3.37903  2.22892  5.04421  3.85817    339 - -
          2.68618  4.42225  2.77519  2.73123  3.46354  2.40513  3.72494  3.29354  2.67741  2.69355  4.24690  2.90347  2.73739  3.18146  2.89801  2.37887  2.77519  2.98518  4.58477  3.61503
          0.03206  3.85186  4.57420  0.61958  0.77255  0.48576  0.95510
    283   2.92401  4.38133  4.29602  3.82292  3.35416  4.03652  4.57236  1.91446  3.65495  1.74126  3.25811  4.08191  4.44138  3.98475  3.88397  3.42720  3.21286  1.26002  5.23221  3.97499    340 - -
          2.68618  4.42225  2.77519  2.73123  3.46354  2.40513  3.72494  3.29354  2.67741  2.69355  4.24690  2.90347  2.73739  3.18146  2.89801  2.37887  2.77519  2.98518  4.58477  3.61503
          0.03206  3.85186  4.57420  0.61958  0.77255  0.48576  0.95510
    284   3.21774  4.71508  3.80800  3.53372  2.29436  3.80627  3.60955  3.22987  3.39183  2.68907  3.90711  3.69837  4.28070  3.70281  3.57968  3.35641  3.50438  3.09948  3.93726  1.00076    341 - -
          2.68618  4.42225  2.77519  2.73123  3.46354  2.40513  3.72494  3.29354  2.67741  2.69355  4.24690  2.90347  2.73739  3.18146  2.89801  2.37887  2.77519  2.98518  4.58477  3.61503
          0.03206  3.85186  4.57420  0.61958  0.77255  0.48576  0.95510
    285   3.01509  4.43985  4.30595  3.92115  3.36054  4.04392  4.65326  1.10380  3.74887  1.95106  3.29938  4.16940  4.47731  4.09943  3.94782  3.53741  3.31471  1.84597  5.24695  3.98331    342 - -
          2.68618  4.42225  2.77519  2.73123  3.46354  2.40513  3.72494  3.29354  2.67741  2.69355  4.24690  2.90347  2.73739  3.18146  2.89801  2.37887  2.77519  2.98518  4.58477  3.61503
          0.03206  3.85186  4.57420  0.61958  0.77255  0.48576  0.95510
    286   3.30201  4.68392  4.06007  3.76123  2.64612  3.70741  3.87523  3.32495  3.48397  2.72330  3.95968  3.91450  4.22347  3.87267  3.61588  3.50589  3.60142  3.21471  0.92792  2.64933    343 - -
          2.68618  4.42225  2.77519  2.73123  3.46354  2.40513  3.72494  3.29354  2.67741  2.69355  4.24690  2.90347  2.73739  3.18146  2.89801  2.37887  2.77519  2.98518  4.58477  3.61503
          0.03206  3.85186  4.57420  0.61958  0.77255  0.48576  0.95510
    287   2.56466  4.64081  2.60742  2.47257  4.12370  3.10788  3.83010  3.74241  2.70898  3.39414  4.28705  1.47858  3.76128  3.06485  3.08865  2.50324  2.94911  3.32859  5.45646  4.05407    344 - -
          2.68618  4.42225  2.77519  2.73123  3.46354  2.40513  3.72494  3.29354  2.67741  2.69355  4.24690  2.90347  2.73739  3.18146  2.89801  2.37887  2.77519  2.98518  4.58477  3.61503
          0.03206  3.85186  4.57420  0.61958  0.77255  0.48576  0.95510
    288   3.11721  4.56699  4.33933  3.86940  3.06085  4.17334  4.51933  2.06621  3.62735  1.01668  3.00015  4.15467  4.50778  3.95324  3.82195  3.57611  3.38144  2.17166  5.03006  3.76609    345 - -
          2.68618  4.42225  2.77519  2.73123  3.46354  2.40513  3.72494  3.29354  2.67741  2.69355  4.24690  2.90347  2.73739  3.18146  2.89801  2.37887  2.77519  2.98518  4.58477  3.61503
          0.03206  3.85186  4.57420  0.61958  0.77255  0.48576  0.95510
    289   2.86489  4.84954  2.88982  2.64451  4.01530  3.35269  3.80254  3.64314  2.46679  3.14751  4.17622  3.10396  3.90602  1.27116  2.75126  2.91363  3.16200  3.37417  5.29109  3.98356    346 - -
          2.68618  4.42225  2.77519  2.73123  3.46354  2.40513  3.72494  3.29354  2.67741  2.69355  4.24690  2.90347  2.73739  3.18146  2.89801  2.37887  2.77519  2.98518  4.58477  3.61503
          0.03206  3.85186  4.57420  0.61958  0.77255  0.48576  0.95510
    290   2.40204  4.24699  3.41020  3.16152  3.95107  3.08688  4.18037  3.07570  3.10409  2.93992  3.99195  3.37405  3.78910  3.50000  3.36363  2.60310  1.20734  2.77288  5.39070  4.16777    347 - -
          2.68618  4.42225  2.77519  2.73123  3.46354  2.40513  3.72494  3.29354  2.67741  2.69355  4.24690  2.90347  2.73739  3.18146  2.89801  2.37887  2.77519  2.98518  4.58477  3.61503
          0.03206  3.85186  4.57420  0.61958  0.77255  0.48576  0.95510
    291   2.95363  4.91613  3.12822  2.75384  4.29784  3.44506  3.74838  3.72587  1.06684  3.29557  4.25835  3.17914  3.94704  2.94118  2.42855  2.99710  3.20854  3.43490  5.36114  4.17102    348 - -
          2.68618  4.42225  2.77519  2.73123  3.46354  2.40513  3.72494  3.29354  2.67741  2.69355  4.24690  2.90347  2.73739  3.18146  2.89801  2.37887  2.77519  2.98518  4.58477  3.61503
          0.03206  3.85186  4.57420  0.61958  0.77255  0.48576  0.95510
    292   2.93502  5.04121  2.47964  1.05505  4.38492  3.26110  3.84643  3.83474  2.72439  3.45529  4.43048  2.92191  3.86478  3.06268  3.13091  2.91967  3.23919  3.52080  5.56039  4.28291    349 - -
          2.68618  4.42225  2.77519  2.73123  3.46354  2.40513  3.72494  3.29354  2.67741  2.69355  4.24690  2.90347  2.73739  3.18146  2.89801  2.37887  2.77519  2.98518  4.58477  3.61503
          0.03206  3.85186  4.57420  0.61958  0.77255  0.48576  0.95510
    293   3.01509  4.43985  4.30595  3.92115  3.36054  4.04392  4.65326  1.10380  3.74887  1.95106  3.29938  4.16940  4.47731  4.09943  3.94782  3.53741  3.31471  1.84597  5.24695  3.98331    350 - -
          2.68618  4.42225  2.77519  2.73123  3.46354  2.40513  3.72494  3.29354  2.67741  2.69355  4.24690  2.90347  2.73739  3.18146  2.89801  2.37887  2.77519  2.98518  4.58477  3.61503
          0.03206  3.85186  4.57420  0.61958  0.77255  0.48576  0.95510
    294   2.79188  4.34044  4.09660  3.75932  3.53527  3.70233  4.56468  2.05209  3.62678  2.22604  3.50378  3.95239  4.26415  3.98817  3.84123  3.20474  3.15403  1.05131  5.31616  4.04639    351 - -
          2.68618  4.42225  2.77519  2.73123  3.46354  2.40513  3.72494  3.29354  2.67741  2.69355  4.24690  2.90347  2.73739  3.18146  2.89801  2.37887  2.77519  2.98518  4.58477  3.61503
          0.03206  3.85186  4.57420  0.61958  0.77255  0.48576  0.95510
    295   2.86489  4.84954  2.88982  2.64451  4.01530  3.35269  3.80254  3.64314  2.46679  3.14751  4.17622  3.10396  3.90602  1.27116  2.75126  2.91363  3.16200  3.37417  5.29109  3.98356    352 - -
          2.68618  4.42225  2.77519  2.73123  3.46354  2.40513  3.72494  3.29354  2.67741  2.69355  4.24690  2.90347  2.73739  3.18146  2.89801  2.37887  2.77519  2.98518  4.58477  3.61503
          0.03206  3.85186  4.57420  0.61958  0.77255  0.48576  0.95510
    296   2.84334  4.93106  3.11802  2.63746  4.33803  3.46973  3.61335  3.69354  1.33645  3.23872  4.12725  3.06947  3.91239  2.76941  2.19001  2.87008  2.94859  3.38127  5.37499  4.14681    353 - -
          2.68618  4.42225  2.77519  2.73123  3.46354  2.40513  3.72494  3.29354  2.67741  2.69355  4.24690  2.90347  2.73739  3.18146  2.89801  2.37887  2.77519  2.98518  4.58477  3.61503
          0.03206  3.85186  4.57420  0.61958  0.77255  0.48576  0.95510
    297   3.13237  4.60089  4.15630  3.79629  3.12825  3.95577  4.45851  2.33146  3.56423  0.90100  3.15808  4.07374  4.39484  3.93750  3.74358  3.52458  3.42765  2.36339  4.99982  3.71830    354 - -
          2.68618  4.42225  2.77519  2.73123  3.46354  2.40513  3.72494  3.29354  2.67741  2.69355  4.24690  2.90347  2.73739  3.18146  2.89801  2.37887  2.77519  2.98518  4.58477  3.61503
          0.03206  3.85186  4.57420  0.61958  0.77255  0.48576  0.95510
    298   2.86489  4.84954  2.88982  2.64451  4.01530  3.35269  3.80254  3.64314  2.46679  3.14751  4.17622  3.10396  3.90602  1.27116  2.75126  2.91363  3.16200  3.37417  5.29109  3.98356    355 - -
          2.68618  4.42225  2.77519  2.73123  3.46354  2.40513  3.72494  3.29354  2.67741  2.69355  4.24690  2.90347  2.73739  3.18146  2.89801  2.37887  2.77519  2.98518  4.58477  3.61503
          0.03206  3.85186  4.57420  0.61958  0.77255  0.48576  0.95510
    299   2.63988  4.41709  3.30941  3.20634  4.34852  0.76164  4.32766  3.94333  3.38478  3.60000  4.57575  3.47378  3.80757  3.71061  3.62287  2.81125  3.11953  3.47564  5.44889  4.44980    356 - -
          2.68618  4.42225  2.77519  2.73123  3.46354  2.40513  3.72494  3.29354  2.67741  2.69355  4.24690  2.90347  2.73739  3.18146  2.89801  2.37887  2.77519  2.98518  4.58477  3.61503
          0.03206  3.85186  4.57420  0.61958  0.77255  0.48576  0.95510
    300   2.97299  4.79371  3.10624  2.86433  3.27080  3.43053  1.18673  3.67270  2.70796  3.16917  4.21068  3.27440  3.98203  3.23036  2.97480  3.04393  3.27575  3.40824  4.73609  3.22228    357 - -
          2.68618  4.42225  2.77519  2.73123  3.46354  2.40513  3.72494  3.29354  2.67741  2.69355  4.24690  2.90347  2.73739  3.18146  2.89801  2.37887  2.77519  2.98518  4.58477  3.61503
          0.03206  3.85186  4.57420  0.61958  0.77255  0.48576  0.95510
    301   2.40204  4.24699  3.41020  3.16152  3.95107  3.08688  4.18037  3.07570  3.10409  2.93992  3.99195  3.37405  3.78910  3.50000  3.36363  2.60310  1.20734  2.77288  5.39070  4.16777    358 - -
          2.68616  4.42231  2.77525  2.73121  3.46360  2.40500  3.72478  3.29360  2.67747  2.69353  4.24696  2.90353  2.73737  3.18152  2.89787  2.37893  2.77517  2.98524  4.58483  3.61509
          0.07619  2.76390  4.57420  1.44507  0.26883  0.48576  0.95510
    302   2.83217  5.19587  1.36248  2.15174  4.29359  3.19925  3.12051  4.00932  2.68616  3.54466  4.42214  2.71770  3.79687  2.90190  3.21079  2.76572  3.12176  3.62988  5.58149  4.10407    370 - -
          2.68618  4.42225  2.77519  2.73123  3.46354  2.40513  3.72494  3.29354  2.67741  2.69355  4.24690  2.90347  2.73739  3.18146  2.89801  2.37887  2.77519  2.98518  4.58477  3.61503
          0.03206  3.85186  4.57420  0.61958  0.77255  0.48576  0.95510
    303   2.79188  4.34044  4.09660  3.75932  3.53527  3.70233  4.56468  2.05209  3.62678  2.22604  3.50378  3.95239  4.26415  3.98817  3.84123  3.20474  3.15403  1.05131  5.31616  4.04639    371 - -
          2.68618  4.42225  2.77519  2.73123  3.46354  2.40513  3.72494  3.29354  2.67741  2.69355  4.24690  2.90347  2.73739  3.18146  2.89801  2.37887  2.77519  2.98518  4.58477  3.61503
          0.03206  3.85186  4.57420  0.61958  0.77255  0.48576  0.95510
    304   2.77020  4.32629  3.89002  3.42899  3.14729  3.76111  4.12086  2.22451  3.28569  2.16424  3.34795  3.71083  4.19691  3.62384  3.53746  3.12530  3.05190  1.38558  4.83090  3.02276    372 - -
          2.68618  4.42225  2.77519  2.73123  3.46354  2.40513  3.72494  3.29354  2.67741  2.69355  4.24690  2.90347  2.73739  3.18146  2.89801  2.37887  2.77519  2.98518  4.58477  3.61503
          0.03206  3.85186  4.57420  0.61958  0.77255  0.48576  0.95510
    305   2.82478  4.33051  4.12436  3.68846  3.46055  3.87935  4.50016  1.29213  3.53155  2.08272  3.34298  3.94647  4.33655  3.88677  3.76855  3.28028  2.79558  1.82097  5.27339  4.04044    373 - -
          2.68618  4.42225  2.77519  2.73123  3.46354  2.40513  3.72494  3.29354  2.67741  2.69355  4.24690  2.90347  2.73739  3.18146  2.89801  2.37887  2.77519  2.98518  4.58477  3.61503
          0.03206  3.85186  4.57420  0.61958  0.77255  0.48576  0.95510
    306   1.92722  4.13281  3.23913  3.00060  4.15748  2.89684  4.10945  3.50929  3.06613  3.26593  4.14066  3.19789  3.63867  3.38662  3.37156  1.34343  2.67356  3.02565  5.52753  4.27948    374 - -
          2.68618  4.42225  2.77519  2.73123  3.46354  2.40513  3.72494  3.29354  2.67741  2.69355  4.24690  2.90347  2.73739  3.18146  2.89801  2.37887  2.77519  2.98518  4.58477  3.61503
          0.03206  3.85186  4.57420  0.61958  0.77255  0.48576  0.95510
    307   1.86234  4.29430  3.24853  2.81770  3.92111  3.14129  3.87078  3.20094  2.69854  2.94475  3.83082  3.15359  3.74099  3.10950  2.73420  2.52417  2.03970  2.86041  5.27849  4.03353    375 - -
          2.68618  4.42225  2.77519  2.73123  3.46354  2.40513  3.72494  3.29354  2.67741  2.69355  4.24690  2.90347  2.73739  3.18146  2.89801  2.37887  2.77519  2.98518  4.58477  3.61503
          0.03206  3.85186  4.57420  0.61958  0.77255  0.48576  0.95510
    308   1.41663  4.11923  3.57932  3.20827  3.89484  3.06693  4.17289  2.81270  3.14805  2.81366  3.81226  3.37323  3.75743  3.47685  3.43512  2.49948  2.50480  2.29295  5.38932  4.17268    376 - -
          2.68618  4.42225  2.77519  2.73123  3.46354  2.40513  3.72494  3.29354  2.67741  2.69355  4.24690  2.90347  2.73739  3.18146  2.89801  2.37887  2.77519  2.98518  4.58477  3.61503
          0.03206  3.85186  4.57420  0.61958  0.77255  0.48576  0.95510
    309   2.44367  1.60351  3.74558  3.30060  3.63798  3.21837  4.06975  2.92286  2.99104  2.71742  3.70762  3.47427  3.84132  3.44982  2.73924  2.68222  2.83455  2.65584  5.08340  3.86002    377 - -
          2.68618  4.42225  2.77519  2.73123  3.46354  2.40513  3.72494  3.29354  2.67741  2.69355  4.24690  2.90347  2.73739  3.18146  2.89801  2.37887  2.77519  2.98518  4.58477  3.61503
          0.03206  3.85186  4.57420  0.61958  0.77255  0.48576  0.95510
    310   2.72401  4.70486  2.87470  2.61629  3.69008  2.80866  1.60006  3.62117  2.58176  3.19977  4.11496  3.06512  3.85593  3.04303  2.90795  2.79184  3.03645  3.29063  5.06697  3.63909    378 - -
          2.68618  4.42225  2.77519  2.73123  3.46354  2.40513  3.72494  3.29354  2.67741  2.69355  4.24690  2.90347  2.73739  3.18146  2.89801  2.37887  2.77519  2.98518  4.58477  3.61503
          0.03206  3.85186  4.57420  0.61958  0.77255  0.48576  0.95510
    311   2.60165  4.54319  3.07445  2.64460  3.58707  3.37522  3.25064  3.18636  2.52907  2.49960  3.73717  3.08527  2.23616  2.96383  2.87559  2.71273  2.87480  2.92280  5.00468  3.63196    379 - -
          2.68618  4.42225  2.77519  2.73123  3.46354  2.40513  3.72494  3.29354  2.67741  2.69355  4.24690  2.90347  2.73739  3.18146  2.89801  2.37887  2.77519  2.98518  4.58477  3.61503
          0.03206  3.85186  4.57420  0.61958  0.77255  0.48576  0.95510
    312   2.07841  4.15613  3.39315  3.10390  4.00195  3.01316  4.13965  3.05506  3.06824  2.96736  3.94676  3.29772  3.72367  3.42908  3.35190  2.47342  1.44781  2.71682  5.44797  4.22088    380 - -
          2.68618  4.42225  2.77519  2.73123  3.46354  2.40513  3.72494  3.29354  2.67741  2.69355  4.24690  2.90347  2.73739  3.18146  2.89801  2.37887  2.77519  2.98518  4.58477  3.61503
          0.03206  3.85186  4.57420  0.61958  0.77255  0.48576  0.95510
    313   2.70573  4.82139  2.64125  1.52049  4.09322  3.30067  3.74222  3.32876  2.55623  3.06637  4.02792  2.91919  3.83657  2.93206  2.96209  2.74426  2.99205  2.75225  5.42728  4.07680    381 - -
          2.68618  4.42225  2.77519  2.73123  3.46354  2.40513  3.72494  3.29354  2.67741  2.69355  4.24690  2.90347  2.73739  3.18146  2.89801  2.37887  2.77519  2.98518  4.58477  3.61503
          0.03206  3.85186  4.57420  0.61958  0.77255  0.48576  0.95510
    314   2.39713  3.40025  3.17928  2.82074  3.87955  3.12135  3.90353  3.29669  2.78439  3.05320  3.95314  1.62256  3.74759  3.16744  3.12280  2.54650  2.78802  2.94039  5.25843  3.94683    382 - -
          2.68618  4.42225  2.77519  2.73123  3.46354  2.40513  3.72494  3.29354  2.67741  2.69355  4.24690  2.90347  2.73739  3.18146  2.89801  2.37887  2.77519  2.98518  4.58477  3.61503
          0.03206  3.85186  4.57420  0.61958  0.77255  0.48576  0.95510
    315   3.05816  4.42457  4.53905  3.99131  2.79331  4.29279  4.58048  1.38904  3.87204  1.59280  2.88364  4.25432  4.55146  4.06804  4.05929  3.62647  3.29321  1.92460  5.03953  3.81437    383 - -
          2.68618  4.42225  2.77519  2.73123  3.46354  2.40513  3.72494  3.29354  2.67741  2.69355  4.24690  2.90347  2.73739  3.18146  2.89801  2.37887  2.77519  2.98518  4.58477  3.61503
          0.03206  3.85186  4.57420  0.61958  0.77255  0.48576  0.95510
    316   2.67757  4.27459  3.84078  3.42950  3.43326  3.63275  4.24858  1.40727  3.28904  2.26914  3.43180  3.69150  4.14176  3.65552  3.53830  2.72860  2.99900  2.01142  5.10827  3.82125    384 - -
          2.68618  4.42225  2.77519  2.73123  3.46354  2.40513  3.72494  3.29354  2.67741  2.69355  4.24690  2.90347  2.73739  3.18146  2.89801  2.37887  2.77519  2.98518  4.58477  3.61503
          0.03206  3.85186  4.57420  0.61958  0.77255  0.48576  0.95510
    317   1.39881  4.08659  3.39624  3.08365  4.08675  2.91509  4.11807  3.32922  3.08827  3.14337  4.01681  3.24658  3.64366  3.40220  3.38806  2.15452  2.25207  2.89007  5.47104  4.25814    385 - -
          2.68618  4.42225  2.77519  2.73123  3.46354  2.40513  3.72494  3.29354  2.67741  2.69355  4.24690  2.90347  2.73739  3.18146  2.89801  2.37887  2.77519  2.98518  4.58477  3.61503
          0.03206  3.85186  4.57420  0.61958  0.77255  0.48576  0.95510
    318   2.30525  4.22525  3.18888  3.00393  4.05588  2.95553  4.11425  3.57582  3.07631  3.29773  4.22570  3.23186  3.69268  3.42728  3.36282  1.12256  2.78388  3.11544  5.43007  4.13936    386 - -
          2.68618  4.42225  2.77519  2.73123  3.46354  2.40513  3.72494  3.29354  2.67741  2.69355  4.24690  2.90347  2.73739  3.18146  2.89801  2.37887  2.77519  2.98518  4.58477  3.61503
          0.03206  3.85186  4.57420  0.61958  0.77255  0.48576  0.95510
    319   1.22769  4.09845  3.34259  3.10185  4.10289  2.90342  4.15993  3.35481  3.13827  3.18507  4.08742  3.25519  3.65067  3.45849  3.42089  2.15003  2.67120  2.91320  5.50352  4.26947    387 - -
          2.68618  4.42225  2.77519  2.73123  3.46354  2.40513  3.72494  3.29354  2.67741  2.69355  4.24690  2.90347  2.73739  3.18146  2.89801  2.37887  2.77519  2.98518  4.58477  3.61503
          0.03206  3.85186  4.57420  0.61958  0.77255  0.48576  0.95510
    320   1.04389  4.18217  3.44200  3.23261  4.03217  3.00720  4.25705  3.15462  3.24835  3.03716  4.07145  3.38733  3.74450  3.59146  3.50015  2.53274  2.80868  2.81260  5.46139  4.25941    388 - -
          2.68618  4.42225  2.77519  2.73123  3.46354  2.40513  3.72494  3.29354  2.67741  2.69355  4.24690  2.90347  2.73739  3.18146  2.89801  2.37887  2.77519  2.98518  4.58477  3.61503
          0.03206  3.85186  4.57420  0.61958  0.77255  0.48576  0.95510
    321   2.68200  4.35967  3.64456  3.25212  3.28827  3.54109  4.07438  2.51951  3.06819  1.37870  3.39553  3.54505  4.05881  3.47804  3.31930  2.65192  3.00537  2.39643  4.95270  3.61545    389 - -
          2.68618  4.42225  2.77519  2.73123  3.46354  2.40513  3.72494  3.29354  2.67741  2.69355  4.24690  2.90347  2.73739  3.18146  2.89801  2.37887  2.77519  2.98518  4.58477  3.61503
          0.03206  3.85186  4.57420  0.61958  0.77255  0.48576  0.95510
    322   2.67737  4.93493  2.39963  1.55157  4.38334  2.74071  3.70730  3.82768  2.58734  3.41365  4.25757  2.77654  3.76568  2.88125  3.05373  2.45181  2.98419  3.43776  5.60901  4.22549    390 - -
          2.68618  4.42225  2.77519  2.73123  3.46354  2.40513  3.72494  3.29354  2.67741  2.69355  4.24690  2.90347  2.73739  3.18146  2.89801  2.37887  2.77519  2.98518  4.58477  3.61503
          0.03206  3.85186  4.57420  0.61958  0.77255  0.48576  0.95510
    323   2.68530  4.68740  3.04894  2.58519  3.27253  3.45931  3.03686  3.32910  2.47484  2.91782  3.81349  2.06997  3.87822  2.89913  2.84207  2.75030  2.92255  3.05275  3.83408  3.23100    391 - -
          2.68618  4.42225  2.77519  2.73123  3.46354  2.40513  3.72494  3.29354  2.67741  2.69355  4.24690  2.90347  2.73739  3.18146  2.89801  2.37887  2.77519  2.98518  4.58477  3.61503
          0.03206  3.85186  4.57420  0.61958  0.77255  0.48576  0.95510
    324   2.78307  5.05682  1.29130  2.20793  4.48217  3.15945  3.77823  3.98640  2.77694  3.57035  4.45468  2.76152  3.09270  2.97007  3.30569  2.74842  3.10620  3.58985  5.69904  4.30807    392 - -
          2.68618  4.42225  2.77519  2.73123  3.46354  2.40513  3.72494  3.29354  2.67741  2.69355  4.24690  2.90347  2.73739  3.18146  2.89801  2.37887  2.77519  2.98518  4.58477  3.61503
          0.03206  3.85186  4.57420  0.61958  0.77255  0.48576  0.95510
    325   2.92837  5.01277  3.24089  2.69031  4.41208  3.53728  3.58972  3.79115  1.29974  3.28619  4.17129  3.10943  3.94694  2.73951  1.96742  2.94116  3.12463  3.48095  5.36735  4.16793    393 - -
          2.68618  4.42225  2.77519  2.73123  3.46354  2.40513  3.72494  3.29354  2.67741  2.69355  4.24690  2.90347  2.73739  3.18146  2.89801  2.37887  2.77519  2.98518  4.58477  3.61503
          0.03206  3.85186  4.57420  0.61958  0.77255  0.48576  0.95510
    326   1.93938  4.12260  3.32451  3.01226  4.07761  2.60207  4.07543  3.34219  3.02986  3.13360  4.00402  3.21710  3.65470  3.34998  3.34274  2.38542  1.61125  2.91055  5.45174  4.23288    394 - -
          2.68618  4.42225  2.77519  2.73123  3.46354  2.40513  3.72494  3.29354  2.67741  2.69355  4.24690  2.90347  2.73739  3.18146  2.89801  2.37887  2.77519  2.98518  4.58477  3.61503
          0.03206  3.85186  4.57420  0.61958  0.77255  0.48576  0.95510
    327   2.81412  3.49355  4.40224  3.88692  3.41485  3.96452  4.56446  1.29812  3.74591  2.07050  3.29709  4.08265  4.38420  4.02426  3.95420  3.33665  3.10539  1.69131  5.21515  3.99631    395 - -
          2.68618  4.42225  2.77519  2.73123  3.46354  2.40513  3.72494  3.29354  2.67741  2.69355  4.24690  2.90347  2.73739  3.18146  2.89801  2.37887  2.77519  2.98518  4.58477  3.61503
          0.03206  3.85186  4.57420  0.61958  0.77255  0.48576  0.95510
    328   2.74705  4.83612  2.95559  2.58016  4.27676  3.35899  3.66436  3.68075  1.39681  3.26558  4.14723  3.02400  3.86307  2.83502  2.44187  2.53746  3.01905  3.34208  5.39666  4.12595    396 - -
          2.68618  4.42225  2.77519  2.73123  3.46354  2.40513  3.72494  3.29354  2.67741  2.69355  4.24690  2.90347  2.73739  3.18146  2.89801  2.37887  2.77519  2.98518  4.58477  3.61503
          0.03206  3.85186  4.57420  0.61958  0.77255  0.48576  0.95510
    329   3.11697  4.56713  4.33818  3.86870  3.06072  4.17225  4.51858  2.06767  3.62639  1.01637  3.00060  4.15387  4.50722  3.95270  3.82097  3.57538  3.38138  2.17250  5.02958  3.76514    397 - -
          2.68618  4.42225  2.77519  2.73123  3.46354  2.40513  3.72494  3.29354  2.67741  2.69355  4.24690  2.90347  2.73739  3.18146  2.89801  2.37887  2.77519  2.98518  4.58477  3.61503
          0.03206  3.85186  4.57420  0.61958  0.77255  0.48576  0.95510
    330   3.21602  4.61833  4.23197  3.81786  1.95002  4.02110  3.56308  2.97282  3.62362  2.34706  3.58919  3.84694  4.39098  3.80914  3.76824  3.42257  3.46161  2.90260  1.57543  2.12824    398 - -
          2.68618  4.42225  2.77519  2.73123  3.46354  2.40513  3.72494  3.29354  2.67741  2.69355  4.24690  2.90347  2.73739  3.18146  2.89801  2.37887  2.77519  2.98518  4.58477  3.61503
          0.03206  3.85186  4.57420  0.61958  0.77255  0.48576  0.95510
    331   2.59996  4.61875  3.13399  2.55940  3.85198  3.43762  3.61974  3.13397  1.97820  2.86016  3.23235  3.03065  3.82835  2.80682  2.53694  2.61850  2.60533  2.93581  5.13978  3.86631    399 - -
          2.68618  4.42225  2.77519  2.73123  3.46354  2.40513  3.72494  3.29354  2.67741  2.69355  4.24690  2.90347  2.73739  3.18146  2.89801  2.37887  2.77519  2.98518  4.58477  3.61503
          0.03206  3.85186  4.57420  0.61958  0.77255  0.48576  0.95510
    332   2.30525  4.22525  3.18888  3.00393  4.05588  2.95553  4.11425  3.57582  3.07631  3.29773  4.22570  3.23186  3.69268  3.42728  3.36282  1.12256  2.78388  3.11544  5.43007  4.13936    400 - -
          2.68618  4.42225  2.77519  2.73123  3.46354  2.40513  3.72494  3.29354  2.67741  2.69355  4.24690  2.90347  2.73739  3.18146  2.89801  2.37887  2.77519  2.98518  4.58477  3.61503
          0.03206  3.85186  4.57420  0.61958  0.77255  0.48576  0.95510
    333   2.73396  5.12242  1.59239  2.12771  4.53242  2.81820  3.69968  4.01906  2.66614  3.56620  4.40105  2.34128  3.75679  2.86679  3.21347  2.68172  2.91603  3.60058  5.74737  4.30085    401 - -
          2.68618  4.42225  2.77519  2.73123  3.46354  2.40513  3.72494  3.29354  2.67741  2.69355  4.24690  2.90347  2.73739  3.18146  2.89801  2.37887  2.77519  2.98518  4.58477  3.61503
          0.03206  3.85186  4.57420  0.61958  0.77255  0.48576  0.95510
    334   2.64523  2.59719  3.79659  3.24079  2.73858  3.65396  3.28336  2.67443  3.10875  2.36160  3.31172  3.49673  4.02656  3.38060  3.35204  2.93627  2.87849  2.47715  3.64346  2.47727    402 - -
          2.68619  4.42234  2.77528  2.73123  3.46362  2.40509  3.72503  3.29363  2.67749  2.69331  4.24698  2.90355  2.73748  3.18115  2.89799  2.37884  2.77528  2.98505  4.58486  3.61512
          0.06582  2.75354        *  1.71309  0.19883  0.00000        *
//
