# Supplementary material for: Potential Conservation of Circadian Clock Proteins in the phylum Nematoda as Revealed by Bioinformatic Searches
Source: PLoS One. 2014 Nov 14;9(11):e112871. doi: 10.1371/journal.pone.0112871 (PMC4232591; doi:10.1371/journal.pone.0112871)
Supplement: File S1 — HMM profiles used in this work and HMMsearch results. (ZIP) [file pone.0112871.s007.zip › HMMs-CE/Mamiferos/Vipr2-aln.fasta.hmm]

HMMER3/b [3.0 | March 2010]
NAME  Vipr2-aln
LENG  447
ALPH  amino
RF    no
CS    no
MAP   yes
DATE  Wed Aug 22 12:29:04 2012
NSEQ  22
EFFN  0.453857
CKSUM 2443254861
STATS LOCAL MSV      -11.8902  0.69858
STATS LOCAL VITERBI  -12.5101  0.69858
STATS LOCAL FORWARD   -6.0283  0.69858
HMM          A        C        D        E        F        G        H        I        K        L        M        N        P        Q        R        S        T        V        W        Y   
            m->m     m->i     m->d     i->m     i->i     d->m     d->d
  COMPO   2.60898  3.75574  3.11062  2.87480  3.13782  2.91751  3.78098  2.64986  2.84496  2.26725  3.66987  3.19624  3.42194  3.25192  3.01272  2.59312  2.86697  2.51240  4.17803  3.36954
          2.68498  4.42184  2.77592  2.73170  3.46405  2.40444  3.72545  3.29443  2.67823  2.69360  4.24607  2.90457  2.73671  3.18192  2.89608  2.37867  2.77539  2.98536  4.58525  3.61601
          0.43345  1.70206  1.77534  3.47678  0.03139  0.00000        *
      1   2.59568  4.38579  3.34856  2.70896  3.46920  3.50636  3.73133  2.69791  2.53300  2.17974  3.15498  3.20417  3.89521  2.99731  2.62707  2.78285  2.83073  2.43450  4.94445  3.69342    120 - -
          2.68618  4.42225  2.77519  2.73123  3.46354  2.40513  3.72494  3.29354  2.67741  2.69355  4.24690  2.90347  2.73739  3.18146  2.89801  2.37887  2.77519  2.98518  4.58477  3.61503
          0.03884  3.66352  4.38587  0.61958  0.77255  0.61682  0.77578
      2   2.61409  4.71649  2.71082  2.20174  4.10117  2.68211  3.60860  3.50865  2.28722  3.11034  3.97132  2.87820  3.75211  2.78886  2.28467  2.65483  2.88655  3.17758  5.30651  4.01644    121 - -
          2.68618  4.42225  2.77519  2.73123  3.46354  2.40513  3.72494  3.29354  2.67741  2.69355  4.24690  2.90347  2.73739  3.18146  2.89801  2.37887  2.77519  2.98518  4.58477  3.61503
          0.03884  3.66352  4.38587  0.61958  0.77255  0.61682  0.77578
      3   2.37713  4.55664  3.02408  2.54181  3.87591  3.33121  3.61102  3.22051  2.14235  2.87316  3.74652  2.99239  3.78032  2.72001  2.47145  2.64984  2.69503  2.80318  5.15041  3.88829    122 - -
          2.68618  4.42225  2.77519  2.73123  3.46354  2.40513  3.72494  3.29354  2.67741  2.69355  4.24690  2.90347  2.73739  3.18146  2.89801  2.37887  2.77519  2.98518  4.58477  3.61503
          0.03884  3.66352  4.38587  0.61958  0.77255  0.61682  0.77578
      4   2.42454  4.46057  2.96443  2.50602  3.69485  2.99209  3.61585  3.12340  2.44972  2.78316  3.64231  2.97042  3.75122  2.63584  2.83089  2.52275  2.75997  2.84229  5.01900  3.42253    123 - -
          2.68618  4.42225  2.77519  2.73123  3.46354  2.40513  3.72494  3.29354  2.67741  2.69355  4.24690  2.90347  2.73739  3.18146  2.89801  2.37887  2.77519  2.98518  4.58477  3.61503
          0.03884  3.66352  4.38587  0.61958  0.77255  0.61682  0.77578
      5   2.53933  4.52249  3.07686  2.56735  3.87252  3.30621  3.59869  3.26784  2.24748  2.90034  3.76548  3.00091  3.32924  2.79680  2.14501  2.63010  2.70915  2.96904  5.10414  3.86715    124 - -
          2.68618  4.42225  2.77519  2.73123  3.46354  2.40513  3.72494  3.29354  2.67741  2.69355  4.24690  2.90347  2.73739  3.18146  2.89801  2.37887  2.77519  2.98518  4.58477  3.61503
          0.03884  3.66352  4.38587  0.61958  0.77255  0.47303  0.97580
      6   2.37247  4.28686  3.29424  2.74680  3.47085  3.27167  3.71774  2.80084  2.66132  2.51722  2.83494  3.16416  3.83472  2.80157  3.01719  2.69622  2.75180  2.40652  4.87916  3.65294    125 - -
          2.68618  4.42225  2.77519  2.73123  3.46354  2.40513  3.72494  3.29354  2.67741  2.69355  4.24690  2.90347  2.73739  3.18146  2.89801  2.37887  2.77519  2.98518  4.58477  3.61503
          0.03434  3.78433  4.50667  0.61958  0.77255  0.52968  0.88866
      7   2.60878  4.71160  2.89896  2.46382  3.98309  3.39712  3.56251  3.38114  2.12152  2.83620  3.81821  2.95122  3.78921  2.72802  2.16259  2.65382  2.73436  3.07733  5.17868  3.91412    126 - -
          2.68618  4.42225  2.77519  2.73123  3.46354  2.40513  3.72494  3.29354  2.67741  2.69355  4.24690  2.90347  2.73739  3.18146  2.89801  2.37887  2.77519  2.98518  4.58477  3.61503
          0.03434  3.78433  4.50667  0.61958  0.77255  0.47557  0.97162
      8   2.11973  4.30554  3.27740  2.72438  3.52825  3.24615  3.71804  2.78606  2.65532  2.58458  3.20824  3.14569  3.82088  2.99689  2.91749  2.66860  2.58251  2.56881  4.92021  3.69057    127 - -
          2.68618  4.42225  2.77519  2.73123  3.46354  2.40513  3.72494  3.29354  2.67741  2.69355  4.24690  2.90347  2.73739  3.18146  2.89801  2.37887  2.77519  2.98518  4.58477  3.61503
          0.03297  3.82442  4.54677  0.61958  0.77255  0.49640  0.93833
      9   2.47332  4.49017  3.00639  2.54729  3.92703  3.07760  3.67823  3.34223  2.47058  2.97982  3.81559  2.99255  2.42523  2.87745  2.66488  2.39314  2.77120  3.00786  5.18988  3.93471    128 - -
          2.68619  4.42184  2.77520  2.73120  3.46365  2.40486  3.72505  3.29365  2.67747  2.69366  4.24700  2.90357  2.73741  3.18157  2.89766  2.37891  2.77530  2.98529  4.58427  3.61514
          0.28175  1.93948  2.28516  1.48950  0.25552  0.49640  0.93833
     10   2.36858  4.47485  3.12593  2.49585  3.68748  3.39956  3.61135  3.07393  2.39049  2.73545  3.59719  3.02881  3.79337  2.83107  2.43510  2.65438  2.66992  2.80891  4.38971  3.75346    137 - -
          2.68618  4.42225  2.77519  2.73123  3.46354  2.40513  3.72494  3.29354  2.67741  2.69355  4.24690  2.90347  2.73739  3.18146  2.89801  2.37887  2.77519  2.98518  4.58477  3.61503
          0.03634  3.72884  4.45119  0.61958  0.77255  0.57196  0.83107
     11   2.44480  3.46799  3.52184  2.98610  3.39896  3.35970  3.83860  2.66661  2.81161  2.05147  3.40153  3.30384  3.84473  3.18958  2.94891  2.48201  2.74236  2.44112  4.87893  3.62969    138 - -
          2.68618  4.42225  2.77519  2.73123  3.46354  2.40513  3.72494  3.29354  2.67741  2.69355  4.24690  2.90347  2.73739  3.18146  2.89801  2.37887  2.77519  2.98518  4.58477  3.61503
          0.03634  3.72884  4.45119  0.61958  0.77255  0.57196  0.83107
     12   2.52769  4.36582  3.18675  2.50411  3.49006  3.24682  3.67275  2.90408  2.56509  2.28711  3.48802  3.10467  3.82602  2.94914  2.92086  2.52419  2.76872  2.66131  4.31745  3.61935    139 - -
          2.68618  4.42225  2.77519  2.73123  3.46354  2.40513  3.72494  3.29354  2.67741  2.69355  4.24690  2.90347  2.73739  3.18146  2.89801  2.37887  2.77519  2.98518  4.58477  3.61503
          0.03634  3.72884  4.45119  0.61958  0.77255  0.57196  0.83107
     13   2.52601  4.47697  2.87291  2.62746  4.00527  3.12640  3.81276  3.42643  2.41494  3.08773  4.02533  3.03883  1.79854  3.05409  2.91550  2.63606  2.88907  3.08824  5.29022  4.03577    140 - -
          2.68618  4.42225  2.77519  2.73123  3.46354  2.40513  3.72494  3.29354  2.67741  2.69355  4.24690  2.90347  2.73739  3.18146  2.89801  2.37887  2.77519  2.98518  4.58477  3.61503
          0.03634  3.72884  4.45119  0.61958  0.77255  0.57196  0.83107
     14   2.60011  4.67821  2.62993  2.28748  4.06143  3.19965  3.68560  3.48681  2.46862  3.10331  3.99729  2.88094  2.20308  2.72179  2.83728  2.65289  2.90438  3.15997  5.34185  4.02554    141 - -
          2.68618  4.42225  2.77519  2.73123  3.46354  2.40513  3.72494  3.29354  2.67741  2.69355  4.24690  2.90347  2.73739  3.18146  2.89801  2.37887  2.77519  2.98518  4.58477  3.61503
          0.03634  3.72884  4.45119  0.61958  0.77255  0.45067  1.01390
     15   2.08390  4.36048  2.93864  2.73564  3.66281  3.38032  3.80297  2.75163  2.72426  2.64498  3.36534  3.16072  3.84554  3.05379  3.11447  2.67603  2.72388  2.20274  5.09818  3.83490    142 - -
          2.68618  4.42225  2.77519  2.73123  3.46354  2.40513  3.72494  3.29354  2.67741  2.69355  4.24690  2.90347  2.73739  3.18146  2.89801  2.37887  2.77519  2.98518  4.58477  3.61503
          0.03297  3.82442  4.54677  0.61958  0.77255  0.49640  0.93833
     16   2.53838  4.30204  3.74362  3.25750  3.35195  3.60742  4.11315  2.35743  3.11305  1.51959  3.27228  3.57190  3.66880  3.46611  3.38965  2.95838  2.95201  2.12364  5.03411  3.80966    143 - -
          2.68618  4.42225  2.77519  2.73123  3.46354  2.40513  3.72494  3.29354  2.67741  2.69355  4.24690  2.90347  2.73739  3.18146  2.89801  2.37887  2.77519  2.98518  4.58477  3.61503
          0.03297  3.82442  4.54677  0.61958  0.77255  0.49640  0.93833
     17   2.86958  4.49012  3.76141  3.30845  3.21198  3.72828  4.07637  2.50881  2.95848  1.24311  3.26515  3.63575  4.16342  3.45652  2.94271  3.14907  3.14313  2.46655  4.92666  3.62431    144 - -
          2.68618  4.42225  2.77519  2.73123  3.46354  2.40513  3.72494  3.29354  2.67741  2.69355  4.24690  2.90347  2.73739  3.18146  2.89801  2.37887  2.77519  2.98518  4.58477  3.61503
          0.03297  3.82442  4.54677  0.61958  0.77255  0.49640  0.93833
     18   2.45667  4.34385  3.23983  2.77797  3.74707  3.07331  3.80051  3.03759  2.62101  2.54426  3.69116  3.15377  3.79598  3.05292  2.79905  2.61779  1.91655  2.75465  5.13390  3.87532    145 - -
          2.68618  4.42225  2.77519  2.73123  3.46354  2.40513  3.72494  3.29354  2.67741  2.69355  4.24690  2.90347  2.73739  3.18146  2.89801  2.37887  2.77519  2.98518  4.58477  3.61503
          0.03297  3.82442  4.54677  0.61958  0.77255  0.49640  0.93833
     19   1.96000  1.94030  3.72173  3.32937  3.80817  2.73284  4.15330  3.07782  3.23302  2.88669  3.77829  3.37317  3.27904  3.52449  3.47167  2.37959  2.60911  2.69992  5.24566  4.05875    146 - -
          2.68618  4.42225  2.77519  2.73123  3.46354  2.40513  3.72494  3.29354  2.67741  2.69355  4.24690  2.90347  2.73739  3.18146  2.89801  2.37887  2.77519  2.98518  4.58477  3.61503
          0.11935  3.82442  2.40049  0.61958  0.77255  0.49640  0.93833
     20   2.37914  3.00307  3.76465  3.19773  2.86051  3.56843  3.80562  2.50974  3.09163  2.22765  3.18287  3.46832  3.95265  3.35176  3.33640  2.85240  2.76927  2.31897  3.93088  2.98225    147 - -
          2.68618  4.42225  2.77519  2.73123  3.46354  2.40513  3.72494  3.29354  2.67741  2.69355  4.24690  2.90347  2.73739  3.18146  2.89801  2.37887  2.77519  2.98518  4.58477  3.61503
          0.03589  3.74096  4.46331  0.61958  0.77255  0.56307  0.84271
     21   2.08935  2.87940  3.53577  3.17302  3.90660  1.87121  4.08971  3.25618  3.11080  3.02193  3.88889  3.25882  3.58058  3.41673  3.37916  2.16926  2.56306  2.81463  5.30740  4.09933    148 - -
          2.68626  4.42233  2.77528  2.73132  3.46362  2.40521  3.72477  3.29362  2.67749  2.69354  4.24698  2.90355  2.73710  3.18140  2.89776  2.37889  2.77518  2.98502  4.58485  3.61511
          0.16231  2.57382  2.60934  1.66889  0.20882  0.45577  1.00501
     22   2.75272  4.36092  3.73288  3.23425  2.61602  3.64607  3.66288  2.78277  2.97791  2.16995  3.44434  3.48497  4.06384  3.36192  3.21448  2.80894  3.01266  2.62266  2.28174  2.66474    163 - -
          2.68618  4.42225  2.77519  2.73123  3.46354  2.40513  3.72494  3.29354  2.67741  2.69355  4.24690  2.90347  2.73739  3.18146  2.89801  2.37887  2.77519  2.98518  4.58477  3.61503
          0.03500  3.76564  4.48799  0.61958  0.77255  0.46672  0.98632
     23   2.65252  4.41454  3.35184  2.91531  3.40988  3.50042  3.86618  2.75521  2.74129  1.63165  3.41510  3.30496  3.32286  2.99026  3.03704  2.85452  2.92572  2.61273  4.96888  3.68925    164 - -
          2.68618  4.42225  2.77519  2.73123  3.46354  2.40513  3.72494  3.29354  2.67741  2.69355  4.24690  2.90347  2.73739  3.18146  2.89801  2.37887  2.77519  2.98518  4.58477  3.61503
          0.03297  3.82442  4.54677  0.61958  0.77255  0.49640  0.93833
     24   2.99421  4.48060  4.13100  3.61081  2.93746  4.05100  4.20998  2.16438  3.40633  1.19679  3.03166  3.91269  4.36622  3.71963  3.63086  3.38262  3.23209  2.26031  4.77126  3.16473    165 - -
          2.68618  4.42225  2.77519  2.73123  3.46354  2.40513  3.72494  3.29354  2.67741  2.69355  4.24690  2.90347  2.73739  3.18146  2.89801  2.37887  2.77519  2.98518  4.58477  3.61503
          0.03297  3.82442  4.54677  0.61958  0.77255  0.49640  0.93833
     25   2.15147  4.48521  3.05441  2.42140  3.73668  3.36645  3.68130  3.06692  2.53479  2.67663  3.64194  3.03336  3.49042  2.79549  2.93225  2.64426  2.78434  2.54758  5.09964  3.82173    166 - -
          2.68618  4.42225  2.77519  2.73123  3.46354  2.40513  3.72494  3.29354  2.67741  2.69355  4.24690  2.90347  2.73739  3.18146  2.89801  2.37887  2.77519  2.98518  4.58477  3.61503
          0.06745  3.82442  3.13752  0.61958  0.77255  0.49640  0.93833
     26   2.35385  4.54445  2.99391  2.52032  3.89609  3.29496  3.65433  3.28982  2.43037  2.81154  3.77775  2.98292  2.81846  2.73520  2.65541  2.42568  2.78370  2.97608  5.19603  3.90840    167 - -
          2.68610  4.42109  2.77547  2.73137  3.46392  2.40516  3.72468  3.29342  2.67765  2.69356  4.24727  2.90384  2.73663  3.18154  2.89771  2.37871  2.77557  2.98507  4.58454  3.61518
          0.11496  2.32646  4.51343  2.80023  0.06272  0.46243  0.99358
     27   2.84768  4.33771  4.25286  3.81745  3.45701  3.91855  4.60265  1.83559  3.66185  2.07444  3.36273  4.04411  4.38879  4.00564  3.89424  3.33351  3.16664  1.14851  5.31594  4.04496    228 - -
          2.68618  4.42225  2.77519  2.73123  3.46354  2.40513  3.72494  3.29354  2.67741  2.69355  4.24690  2.90347  2.73739  3.18146  2.89801  2.37887  2.77519  2.98518  4.58477  3.61503
          0.03256  3.83663  4.55898  0.61958  0.77255  0.48576  0.95510
     28   2.49550  4.57599  2.63776  2.47075  4.17479  3.07860  3.81855  3.72755  2.69734  3.36452  4.22792  1.67733  3.72735  3.03775  3.09014  2.21410  2.88137  3.29511  5.48522  4.11297    229 - -
          2.68618  4.42225  2.77519  2.73123  3.46354  2.40513  3.72494  3.29354  2.67741  2.69355  4.24690  2.90347  2.73739  3.18146  2.89801  2.37887  2.77519  2.98518  4.58477  3.61503
          0.03256  3.83663  4.55898  0.61958  0.77255  0.48576  0.95510
     29   2.21512  4.17302  3.10426  2.90032  4.20988  2.44326  4.07136  3.67899  3.03147  3.36446  4.21013  3.14258  3.62948  3.34084  3.35396  1.32587  2.69338  3.14758  5.53944  4.28811    230 - -
          2.68618  4.42225  2.77519  2.73123  3.46354  2.40513  3.72494  3.29354  2.67741  2.69355  4.24690  2.90347  2.73739  3.18146  2.89801  2.37887  2.77519  2.98518  4.58477  3.61503
          0.03256  3.83663  4.55898  0.61958  0.77255  0.48576  0.95510
     30   2.98107  4.38772  4.44466  3.97761  3.37307  4.15981  4.72000  1.22636  3.82113  1.89947  3.23479  4.22515  4.53692  4.13088  4.03672  3.55803  3.26509  1.63114  5.31356  4.08036    231 - -
          2.68618  4.42225  2.77519  2.73123  3.46354  2.40513  3.72494  3.29354  2.67741  2.69355  4.24690  2.90347  2.73739  3.18146  2.89801  2.37887  2.77519  2.98518  4.58477  3.61503
          0.03256  3.83663  4.55898  0.61958  0.77255  0.48576  0.95510
     31   2.95736  4.78024  3.09235  2.84922  3.26087  3.41830  1.22040  3.65468  2.69331  3.15293  4.19352  3.25978  3.96914  3.21514  2.96090  3.02853  3.25974  3.39054  4.72631  3.21285    232 - -
          2.68618  4.42225  2.77519  2.73123  3.46354  2.40513  3.72494  3.29354  2.67741  2.69355  4.24690  2.90347  2.73739  3.18146  2.89801  2.37887  2.77519  2.98518  4.58477  3.61503
          0.03256  3.83663  4.55898  0.61958  0.77255  0.48576  0.95510
     32   2.70572  4.46841  3.30913  3.14344  4.14070  3.15798  4.22342  3.67741  3.19777  3.30795  4.35666  3.45348  0.89703  3.58767  3.44691  2.87222  3.14460  3.32681  5.33659  4.26106    233 - -
          2.68618  4.42225  2.77519  2.73123  3.46354  2.40513  3.72494  3.29354  2.67741  2.69355  4.24690  2.90347  2.73739  3.18146  2.89801  2.37887  2.77519  2.98518  4.58477  3.61503
          0.03256  3.83663  4.55898  0.61958  0.77255  0.48576  0.95510
     33   2.92257  5.02472  2.47428  1.07748  4.36662  3.25174  3.83620  3.81343  2.71229  3.43659  4.41282  2.91429  3.85480  3.05300  3.11694  2.90900  3.22674  3.50121  5.54500  4.26791    234 - -
          2.68618  4.42225  2.77519  2.73123  3.46354  2.40513  3.72494  3.29354  2.67741  2.69355  4.24690  2.90347  2.73739  3.18146  2.89801  2.37887  2.77519  2.98518  4.58477  3.61503
          0.03256  3.83663  4.55898  0.61958  0.77255  0.48576  0.95510
     34   2.54728  1.01615  4.05710  3.78900  3.78914  3.17730  4.44403  2.92759  3.61590  2.84444  3.96479  3.78557  3.88141  3.96353  3.74644  2.81876  3.01111  2.67447  5.21223  4.07692    235 - -
          2.68618  4.42225  2.77519  2.73123  3.46354  2.40513  3.72494  3.29354  2.67741  2.69355  4.24690  2.90347  2.73739  3.18146  2.89801  2.37887  2.77519  2.98518  4.58477  3.61503
          0.03256  3.83663  4.55898  0.61958  0.77255  0.48576  0.95510
     35   2.96604  4.80659  3.45314  2.97245  4.15211  3.46018  3.80002  3.69180  2.22542  3.21430  4.21595  3.33465  3.96500  3.02260  1.03461  3.05226  3.23476  3.41744  5.25001  4.08780    236 - -
          2.68618  4.42225  2.77519  2.73123  3.46354  2.40513  3.72494  3.29354  2.67741  2.69355  4.24690  2.90347  2.73739  3.18146  2.89801  2.37887  2.77519  2.98518  4.58477  3.61503
          0.03256  3.83663  4.55898  0.61958  0.77255  0.48576  0.95510
     36   3.17954  4.60176  4.26587  3.89198  1.28578  4.05016  3.85038  2.56933  3.75610  1.87432  3.30518  3.98113  4.43708  3.93157  3.90426  3.48088  3.45287  2.57633  4.11260  2.48216    237 - -
          2.68618  4.42225  2.77519  2.73123  3.46354  2.40513  3.72494  3.29354  2.67741  2.69355  4.24690  2.90347  2.73739  3.18146  2.89801  2.37887  2.77519  2.98518  4.58477  3.61503
          0.03256  3.83663  4.55898  0.61958  0.77255  0.48576  0.95510
     37   2.89458  4.77266  3.12421  2.78373  2.85737  3.53696  1.67752  3.43270  2.59582  2.93546  3.95681  3.18931  4.00355  3.08727  2.88906  2.95379  3.14999  3.19789  4.41718  2.66857    238 - -
          2.68618  4.42225  2.77519  2.73123  3.46354  2.40513  3.72494  3.29354  2.67741  2.69355  4.24690  2.90347  2.73739  3.18146  2.89801  2.37887  2.77519  2.98518  4.58477  3.61503
          0.03256  3.83663  4.55898  0.61958  0.77255  0.48576  0.95510
     38   3.10828  4.56981  4.31392  3.82423  3.04526  4.16125  4.48626  2.16767  3.56664  1.01934  2.82069  4.12048  4.48559  3.90082  3.76513  3.55064  3.36672  2.22112  5.01697  3.77226    239 - -
          2.68618  4.42225  2.77519  2.73123  3.46354  2.40513  3.72494  3.29354  2.67741  2.69355  4.24690  2.90347  2.73739  3.18146  2.89801  2.37887  2.77519  2.98518  4.58477  3.61503
          0.03256  3.83663  4.55898  0.61958  0.77255  0.48576  0.95510
     39   2.92257  5.02472  2.47428  1.07748  4.36662  3.25174  3.83620  3.81343  2.71229  3.43659  4.41282  2.91429  3.85480  3.05300  3.11694  2.90900  3.22674  3.50121  5.54500  4.26791    240 - -
          2.68618  4.42225  2.77519  2.73123  3.46354  2.40513  3.72494  3.29354  2.67741  2.69355  4.24690  2.90347  2.73739  3.18146  2.89801  2.37887  2.77519  2.98518  4.58477  3.61503
          0.03256  3.83663  4.55898  0.61958  0.77255  0.48576  0.95510
     40   3.00327  4.43270  4.28365  3.89855  3.35064  4.02692  4.63371  1.12344  3.72594  1.94467  3.29225  4.14894  4.46208  4.07827  3.92665  3.51922  3.30329  1.84654  5.23366  3.96847    241 - -
          2.68618  4.42225  2.77519  2.73123  3.46354  2.40513  3.72494  3.29354  2.67741  2.69355  4.24690  2.90347  2.73739  3.18146  2.89801  2.37887  2.77519  2.98518  4.58477  3.61503
          0.03256  3.83663  4.55898  0.61958  0.77255  0.48576  0.95510
     41   2.79726  4.93692  2.79810  2.46646  3.92094  3.39163  3.02022  3.67771  2.25010  3.19657  4.09336  2.95387  3.86700  1.74699  2.56098  2.80450  3.03751  3.36662  5.20072  3.79788    242 - -
          2.68618  4.42225  2.77519  2.73123  3.46354  2.40513  3.72494  3.29354  2.67741  2.69355  4.24690  2.90347  2.73739  3.18146  2.89801  2.37887  2.77519  2.98518  4.58477  3.61503
          0.03256  3.83663  4.55898  0.61958  0.77255  0.48576  0.95510
     42   2.84510  5.09291  2.37940  1.30390  4.40572  3.24472  3.72028  3.82337  2.45159  3.42827  4.33874  2.80158  3.82407  2.90442  2.94454  2.80888  3.12725  3.48850  5.59843  4.23966    243 - -
          2.68618  4.42225  2.77519  2.73123  3.46354  2.40513  3.72494  3.29354  2.67741  2.69355  4.24690  2.90347  2.73739  3.18146  2.89801  2.37887  2.77519  2.98518  4.58477  3.61503
          0.03256  3.83663  4.55898  0.61958  0.77255  0.48576  0.95510
     43   2.92257  5.02472  2.47428  1.07748  4.36662  3.25174  3.83620  3.81343  2.71229  3.43659  4.41282  2.91429  3.85480  3.05300  3.11694  2.90900  3.22674  3.50121  5.54500  4.26791    244 - -
          2.68618  4.42225  2.77519  2.73123  3.46354  2.40513  3.72494  3.29354  2.67741  2.69355  4.24690  2.90347  2.73739  3.18146  2.89801  2.37887  2.77519  2.98518  4.58477  3.61503
          0.03256  3.83663  4.55898  0.61958  0.77255  0.48576  0.95510
     44   2.92257  5.02472  2.47428  1.07748  4.36662  3.25174  3.83620  3.81343  2.71229  3.43659  4.41282  2.91429  3.85480  3.05300  3.11694  2.90900  3.22674  3.50121  5.54500  4.26791    245 - -
          2.68618  4.42225  2.77519  2.73123  3.46354  2.40513  3.72494  3.29354  2.67741  2.69355  4.24690  2.90347  2.73739  3.18146  2.89801  2.37887  2.77519  2.98518  4.58477  3.61503
          0.03256  3.83663  4.55898  0.61958  0.77255  0.48576  0.95510
     45   2.36987  4.22605  3.55972  3.12310  3.70774  3.27463  4.08391  2.45847  3.00862  2.56857  3.62887  3.39242  3.87416  3.37966  3.31111  2.66870  1.69326  2.29708  5.25167  4.01063    246 - -
          2.68618  4.42225  2.77519  2.73123  3.46354  2.40513  3.72494  3.29354  2.67741  2.69355  4.24690  2.90347  2.73739  3.18146  2.89801  2.37887  2.77519  2.98518  4.58477  3.61503
          0.03256  3.83663  4.55898  0.61958  0.77255  0.48576  0.95510
     46   2.90492  5.03090  3.14363  2.62179  4.41069  3.52126  3.56710  3.79369  1.36126  3.28006  4.15197  3.05869  3.92695  2.58440  2.05786  2.90733  3.09725  3.47860  5.37325  4.15704    247 - -
          2.68618  4.42225  2.77519  2.73123  3.46354  2.40513  3.72494  3.29354  2.67741  2.69355  4.24690  2.90347  2.73739  3.18146  2.89801  2.37887  2.77519  2.98518  4.58477  3.61503
          0.03256  3.83663  4.55898  0.61958  0.77255  0.48576  0.95510
     47   2.54728  1.01615  4.05710  3.78900  3.78914  3.17730  4.44403  2.92759  3.61590  2.84444  3.96479  3.78557  3.88141  3.96353  3.74644  2.81876  3.01111  2.67447  5.21223  4.07692    248 - -
          2.68618  4.42225  2.77519  2.73123  3.46354  2.40513  3.72494  3.29354  2.67741  2.69355  4.24690  2.90347  2.73739  3.18146  2.89801  2.37887  2.77519  2.98518  4.58477  3.61503
          0.03256  3.83663  4.55898  0.61958  0.77255  0.48576  0.95510
     48   1.90196  4.34559  3.22962  2.67549  3.68748  3.31731  3.76712  2.97133  2.64480  2.71888  3.23444  3.13474  3.80341  3.01890  2.92612  2.57245  2.55728  2.70010  5.07979  3.82684    249 - -
          2.68618  4.42225  2.77519  2.73123  3.46354  2.40513  3.72494  3.29354  2.67741  2.69355  4.24690  2.90347  2.73739  3.18146  2.89801  2.37887  2.77519  2.98518  4.58477  3.61503
          0.03256  3.83663  4.55898  0.61958  0.77255  0.48576  0.95510
     49   2.65427  5.11783  2.26835  1.51442  4.43412  3.10137  3.65625  3.87140  2.41708  3.43618  4.27677  2.72349  3.77727  2.81857  3.00230  2.70746  3.02647  3.50029  5.63100  4.22587    250 - -
          2.68618  4.42225  2.77519  2.73123  3.46354  2.40513  3.72494  3.29354  2.67741  2.69355  4.24690  2.90347  2.73739  3.18146  2.89801  2.37887  2.77519  2.98518  4.58477  3.61503
          0.03256  3.83663  4.55898  0.61958  0.77255  0.48576  0.95510
     50   3.13343  4.57750  4.31644  3.85761  2.77043  4.15894  4.40197  2.21203  3.68073  1.00838  2.99085  4.12880  4.48915  3.94513  3.87375  3.56574  3.39284  2.26965  4.83836  3.47975    251 - -
          2.68618  4.42225  2.77519  2.73123  3.46354  2.40513  3.72494  3.29354  2.67741  2.69355  4.24690  2.90347  2.73739  3.18146  2.89801  2.37887  2.77519  2.98518  4.58477  3.61503
          0.03256  3.83663  4.55898  0.61958  0.77255  0.48576  0.95510
     51   3.11561  4.58883  4.13169  3.77196  3.12304  3.93613  4.43896  2.32582  3.54004  0.92064  3.15824  4.05085  4.37805  3.91696  3.72173  3.50366  3.41171  2.35374  4.98873  3.70359    252 - -
          2.68618  4.42225  2.77519  2.73123  3.46354  2.40513  3.72494  3.29354  2.67741  2.69355  4.24690  2.90347  2.73739  3.18146  2.89801  2.37887  2.77519  2.98518  4.58477  3.61503
          0.03256  3.83663  4.55898  0.61958  0.77255  0.48576  0.95510
     52   2.65509  4.77347  2.98447  2.51903  4.16972  3.36096  3.61706  3.57916  2.13430  3.15175  3.99304  2.84026  3.81926  2.77863  1.99678  2.19348  2.90919  3.24098  5.32825  4.05078    253 - -
          2.68618  4.42225  2.77519  2.73123  3.46354  2.40513  3.72494  3.29354  2.67741  2.69355  4.24690  2.90347  2.73739  3.18146  2.89801  2.37887  2.77519  2.98518  4.58477  3.61503
          0.03256  3.83663  4.55898  0.61958  0.77255  0.48576  0.95510
     53   1.88390  4.31186  2.83310  2.67649  4.05181  3.05011  3.86664  3.41111  2.78427  3.10929  3.95222  3.04720  3.68192  3.08857  3.18235  1.98232  2.35637  3.00561  5.38643  4.11402    254 - -
          2.68618  4.42225  2.77519  2.73123  3.46354  2.40513  3.72494  3.29354  2.67741  2.69355  4.24690  2.90347  2.73739  3.18146  2.89801  2.37887  2.77519  2.98518  4.58477  3.61503
          0.03256  3.83663  4.55898  0.61958  0.77255  0.48576  0.95510
     54   2.71714  4.98467  2.65938  2.18190  4.24930  3.34082  3.15407  3.70658  2.27867  3.25183  4.08401  2.84786  3.54787  1.98603  2.65794  2.70356  2.95179  3.36328  5.41639  4.07282    255 - -
          2.68618  4.42225  2.77519  2.73123  3.46354  2.40513  3.72494  3.29354  2.67741  2.69355  4.24690  2.90347  2.73739  3.18146  2.89801  2.37887  2.77519  2.98518  4.58477  3.61503
          0.06660  3.83663  3.14972  0.61958  0.77255  0.48576  0.95510
     55   2.42194  4.34710  3.15744  2.72837  3.83862  3.20427  3.79655  3.12590  2.50069  2.87364  3.60714  3.10799  3.75996  3.03366  2.94943  2.36645  1.90244  2.81571  5.20000  3.93949    256 - -
          2.68618  4.42225  2.77519  2.73123  3.46354  2.40513  3.72494  3.29354  2.67741  2.69355  4.24690  2.90347  2.73739  3.18146  2.89801  2.37887  2.77519  2.98518  4.58477  3.61503
          0.03367  3.80370  4.52605  0.61958  0.77255  0.46856  0.98324
     56   2.58797  4.75245  2.63877  1.75470  4.16147  2.81135  3.68177  3.52274  2.51273  3.17482  4.02331  2.86295  3.76283  2.85531  2.94968  2.62314  2.70323  3.00236  5.42687  4.08645    257 - -
          2.68618  4.42225  2.77519  2.73123  3.46354  2.40513  3.72494  3.29354  2.67741  2.69355  4.24690  2.90347  2.73739  3.18146  2.89801  2.37887  2.77519  2.98518  4.58477  3.61503
          0.03256  3.83663  4.55898  0.61958  0.77255  0.48576  0.95510
     57   2.77450  5.05758  2.67677  2.12672  4.39478  3.36078  3.58843  3.80750  1.67379  3.32991  4.16348  2.67333  3.82648  2.68467  2.53040  2.74913  2.92887  3.45590  5.47592  4.16038    258 - -
          2.68618  4.42225  2.77519  2.73123  3.46354  2.40513  3.72494  3.29354  2.67741  2.69355  4.24690  2.90347  2.73739  3.18146  2.89801  2.37887  2.77519  2.98518  4.58477  3.61503
          0.03256  3.83663  4.55898  0.61958  0.77255  0.48576  0.95510
     58   2.69193  4.59260  3.15677  2.67325  3.17198  3.50517  2.85477  3.17840  2.50536  2.79138  3.70130  3.11284  3.75812  2.82242  2.77525  2.79258  2.92058  2.92741  4.66059  2.26418    259 - -
          2.68618  4.42225  2.77519  2.73123  3.46354  2.40513  3.72494  3.29354  2.67741  2.69355  4.24690  2.90347  2.73739  3.18146  2.89801  2.37887  2.77519  2.98518  4.58477  3.61503
          0.03256  3.83663  4.55898  0.61958  0.77255  0.48576  0.95510
     59   2.90958  4.98068  3.18174  2.67537  4.36791  3.50585  3.60304  3.75886  1.28281  3.26957  4.16434  3.09845  3.93425  2.75940  2.06979  2.92790  3.11783  3.45111  5.35862  4.14998    260 - -
          2.68618  4.42225  2.77519  2.73123  3.46354  2.40513  3.72494  3.29354  2.67741  2.69355  4.24690  2.90347  2.73739  3.18146  2.89801  2.37887  2.77519  2.98518  4.58477  3.61503
          0.03256  3.83663  4.55898  0.61958  0.77255  0.48576  0.95510
     60   1.21109  4.09365  3.30732  3.07828  4.11716  2.77307  4.14956  3.37564  3.12725  3.20597  4.09707  3.23800  3.63984  3.44694  3.41027  2.28759  2.66542  2.92446  5.50563  4.27750    261 - -
          2.68618  4.42225  2.77519  2.73123  3.46354  2.40513  3.72494  3.29354  2.67741  2.69355  4.24690  2.90347  2.73739  3.18146  2.89801  2.37887  2.77519  2.98518  4.58477  3.61503
          0.03256  3.83663  4.55898  0.61958  0.77255  0.48576  0.95510
     61   2.54728  1.01615  4.05710  3.78900  3.78914  3.17730  4.44403  2.92759  3.61590  2.84444  3.96479  3.78557  3.88141  3.96353  3.74644  2.81876  3.01111  2.67447  5.21223  4.07692    262 - -
          2.68618  4.42225  2.77519  2.73123  3.46354  2.40513  3.72494  3.29354  2.67741  2.69355  4.24690  2.90347  2.73739  3.18146  2.89801  2.37887  2.77519  2.98518  4.58477  3.61503
          0.03256  3.83663  4.55898  0.61958  0.77255  0.48576  0.95510
     62   2.21545  4.16894  3.16322  2.90861  4.14710  2.91781  4.03945  3.53615  2.96202  3.24962  4.11215  3.15068  3.39510  3.30055  3.28083  1.35953  2.50147  3.05514  5.49769  4.24487    263 - -
          2.68618  4.42225  2.77519  2.73123  3.46354  2.40513  3.72494  3.29354  2.67741  2.69355  4.24690  2.90347  2.73739  3.18146  2.89801  2.37887  2.77519  2.98518  4.58477  3.61503
          0.03256  3.83663  4.55898  0.61958  0.77255  0.48576  0.95510
     63   2.62187  4.40020  3.28824  3.18342  4.32517  0.78662  4.30537  3.91656  3.35976  3.57508  4.55097  3.45269  3.79018  3.68685  3.59922  2.79286  3.10034  3.45184  5.42925  4.42605    264 - -
          2.68618  4.42225  2.77519  2.73123  3.46354  2.40513  3.72494  3.29354  2.67741  2.69355  4.24690  2.90347  2.73739  3.18146  2.89801  2.37887  2.77519  2.98518  4.58477  3.61503
          0.03256  3.83663  4.55898  0.61958  0.77255  0.48576  0.95510
     64   2.89342  4.34482  4.33336  3.86962  3.45006  4.02482  4.64873  1.74129  3.72345  2.03463  3.32726  4.11169  4.45120  4.05009  3.95790  3.42257  3.19364  1.16338  5.33154  4.07939    265 - -
          2.68618  4.42225  2.77519  2.73123  3.46354  2.40513  3.72494  3.29354  2.67741  2.69355  4.24690  2.90347  2.73739  3.18146  2.89801  2.37887  2.77519  2.98518  4.58477  3.61503
          0.03256  3.83663  4.55898  0.61958  0.77255  0.48576  0.95510
     65   3.27773  4.66488  4.03743  3.73506  2.63193  3.69088  3.85761  3.30031  3.45824  2.70115  3.93571  3.89147  4.20576  3.84776  3.59273  3.48173  3.57644  3.18965  0.96080  2.63600    266 - -
          2.68618  4.42225  2.77519  2.73123  3.46354  2.40513  3.72494  3.29354  2.67741  2.69355  4.24690  2.90347  2.73739  3.18146  2.89801  2.37887  2.77519  2.98518  4.58477  3.61503
          0.03256  3.83663  4.55898  0.61958  0.77255  0.48576  0.95510
     66   2.95203  5.07323  0.97084  2.31449  4.44568  3.18435  3.90093  4.02590  2.97850  3.64088  4.61875  2.86883  3.83468  3.14042  3.48939  2.91884  3.29004  3.66910  5.62120  4.32522    267 - -
          2.68618  4.42225  2.77519  2.73123  3.46354  2.40513  3.72494  3.29354  2.67741  2.69355  4.24690  2.90347  2.73739  3.18146  2.89801  2.37887  2.77519  2.98518  4.58477  3.61503
          0.03256  3.83663  4.55898  0.61958  0.77255  0.48576  0.95510
     67   2.69466  4.68911  2.69021  2.57235  4.04710  3.16066  3.89365  3.75030  2.79465  3.40142  4.35732  1.22313  3.81103  3.16681  3.14769  2.76352  3.07563  3.37614  5.35722  3.99837    268 - -
          2.68618  4.42225  2.77519  2.73123  3.46354  2.40513  3.72494  3.29354  2.67741  2.69355  4.24690  2.90347  2.73739  3.18146  2.89801  2.37887  2.77519  2.98518  4.58477  3.61503
          0.03256  3.83663  4.55898  0.61958  0.77255  0.48576  0.95510
     68   3.07378  4.45113  4.49420  3.99272  3.22445  4.28201  4.67426  1.33786  3.80918  1.54479  3.09928  4.26837  4.58268  4.10053  4.01120  3.65921  3.32844  1.82310  5.19254  3.96651    269 - -
          2.68618  4.42225  2.77519  2.73123  3.46354  2.40513  3.72494  3.29354  2.67741  2.69355  4.24690  2.90347  2.73739  3.18146  2.89801  2.37887  2.77519  2.98518  4.58477  3.61503
          0.03256  3.83663  4.55898  0.61958  0.77255  0.48576  0.95510
     69   2.39445  4.23927  3.39728  3.14830  3.93819  3.07956  4.16822  3.06100  3.09056  2.92574  3.97903  3.36303  3.78069  3.48732  3.35063  2.59539  1.23416  2.75980  5.37918  4.15499    270 - -
          2.68618  4.42225  2.77519  2.73123  3.46354  2.40513  3.72494  3.29354  2.67741  2.69355  4.24690  2.90347  2.73739  3.18146  2.89801  2.37887  2.77519  2.98518  4.58477  3.61503
          0.03256  3.83663  4.55898  0.61958  0.77255  0.48576  0.95510
     70   2.54728  1.01615  4.05710  3.78900  3.78914  3.17730  4.44403  2.92759  3.61590  2.84444  3.96479  3.78557  3.88141  3.96353  3.74644  2.81876  3.01111  2.67447  5.21223  4.07692    271 - -
          2.68618  4.42225  2.77519  2.73123  3.46354  2.40513  3.72494  3.29354  2.67741  2.69355  4.24690  2.90347  2.73739  3.18146  2.89801  2.37887  2.77519  2.98518  4.58477  3.61503
          0.03256  3.83663  4.55898  0.61958  0.77255  0.48576  0.95510
     71   3.27773  4.66488  4.03743  3.73506  2.63193  3.69088  3.85761  3.30031  3.45824  2.70115  3.93571  3.89147  4.20576  3.84776  3.59273  3.48173  3.57644  3.18965  0.96080  2.63600    272 - -
          2.68618  4.42225  2.77519  2.73123  3.46354  2.40513  3.72494  3.29354  2.67741  2.69355  4.24690  2.90347  2.73739  3.18146  2.89801  2.37887  2.77519  2.98518  4.58477  3.61503
          0.03256  3.83663  4.55898  0.61958  0.77255  0.48576  0.95510
     72   2.86945  4.94513  3.20780  2.65539  4.13966  3.52707  3.09526  3.68547  1.97593  3.19108  4.07030  3.08373  3.92650  2.64547  1.53134  2.89193  3.06721  3.38373  5.24219  3.96408    273 - -
          2.68618  4.42225  2.77519  2.73123  3.46354  2.40513  3.72494  3.29354  2.67741  2.69355  4.24690  2.90347  2.73739  3.18146  2.89801  2.37887  2.77519  2.98518  4.58477  3.61503
          0.03256  3.83663  4.55898  0.61958  0.77255  0.48576  0.95510
     73   2.32554  4.32866  3.13668  2.93602  4.06515  3.05100  4.07648  3.44790  2.98870  3.14715  4.13841  3.23425  1.34105  3.36846  3.28368  2.59105  2.87554  3.07597  5.41026  4.18525    274 - -
          2.68618  4.42225  2.77519  2.73123  3.46354  2.40513  3.72494  3.29354  2.67741  2.69355  4.24690  2.90347  2.73739  3.18146  2.89801  2.37887  2.77519  2.98518  4.58477  3.61503
          0.03256  3.83663  4.55898  0.61958  0.77255  0.48576  0.95510
     74   1.06669  4.17516  3.42701  3.21730  4.01744  3.00053  4.24347  3.13765  3.23265  3.02084  4.05711  3.37572  3.73642  3.57724  3.48529  2.52601  2.80092  2.79829  5.44820  4.24459    275 - -
          2.68618  4.42225  2.77519  2.73123  3.46354  2.40513  3.72494  3.29354  2.67741  2.69355  4.24690  2.90347  2.73739  3.18146  2.89801  2.37887  2.77519  2.98518  4.58477  3.61503
          0.03256  3.83663  4.55898  0.61958  0.77255  0.48576  0.95510
     75   2.81493  5.22396  1.40932  2.09585  4.54186  3.14217  3.72305  4.09766  2.73765  3.65194  4.51986  2.23987  3.77121  2.90647  3.29876  2.74044  3.12520  3.68598  5.77754  4.30294    276 - -
          2.68618  4.42225  2.77519  2.73123  3.46354  2.40513  3.72494  3.29354  2.67741  2.69355  4.24690  2.90347  2.73739  3.18146  2.89801  2.37887  2.77519  2.98518  4.58477  3.61503
          0.03256  3.83663  4.55898  0.61958  0.77255  0.48576  0.95510
     76   2.98525  4.35905  4.50764  3.99669  3.41571  4.24270  4.74460  1.50252  3.86934  1.90400  3.24860  4.26012  4.57325  4.15432  4.09601  3.60942  3.25043  1.28492  5.34315  4.13122    277 - -
          2.68618  4.42225  2.77519  2.73123  3.46354  2.40513  3.72494  3.29354  2.67741  2.69355  4.24690  2.90347  2.73739  3.18146  2.89801  2.37887  2.77519  2.98518  4.58477  3.61503
          0.03256  3.83663  4.55898  0.61958  0.77255  0.48576  0.95510
     77   2.62187  4.40020  3.28824  3.18342  4.32517  0.78662  4.30537  3.91656  3.35976  3.57508  4.55097  3.45269  3.79018  3.68685  3.59922  2.79286  3.10034  3.45184  5.42925  4.42605    278 - -
          2.68618  4.42225  2.77519  2.73123  3.46354  2.40513  3.72494  3.29354  2.67741  2.69355  4.24690  2.90347  2.73739  3.18146  2.89801  2.37887  2.77519  2.98518  4.58477  3.61503
          0.03256  3.83663  4.55898  0.61958  0.77255  0.48576  0.95510
     78   2.92257  5.02472  2.47428  1.07748  4.36662  3.25174  3.83620  3.81343  2.71229  3.43659  4.41282  2.91429  3.85480  3.05300  3.11694  2.90900  3.22674  3.50121  5.54500  4.26791    279 - -
          2.68618  4.42225  2.77519  2.73123  3.46354  2.40513  3.72494  3.29354  2.67741  2.69355  4.24690  2.90347  2.73739  3.18146  2.89801  2.37887  2.77519  2.98518  4.58477  3.61503
          0.03256  3.83663  4.55898  0.61958  0.77255  0.48576  0.95510
     79   2.41633  4.25086  3.46421  3.09334  3.74748  3.19627  4.06950  2.79144  2.95181  2.65578  3.52294  3.34984  3.83332  3.36539  3.23489  2.62775  1.51157  2.54922  5.27241  4.00520    280 - -
          2.68618  4.42225  2.77519  2.73123  3.46354  2.40513  3.72494  3.29354  2.67741  2.69355  4.24690  2.90347  2.73739  3.18146  2.89801  2.37887  2.77519  2.98518  4.58477  3.61503
          0.03256  3.83663  4.55898  0.61958  0.77255  0.48576  0.95510
     80   2.77995  4.33307  4.07524  3.73781  3.52452  3.68622  4.54592  2.05404  3.60503  2.21819  3.49569  3.93323  4.24913  3.96767  3.82088  3.18795  3.14263  1.07140  5.30271  4.03185    281 - -
          2.68618  4.42225  2.77519  2.73123  3.46354  2.40513  3.72494  3.29354  2.67741  2.69355  4.24690  2.90347  2.73739  3.18146  2.89801  2.37887  2.77519  2.98518  4.58477  3.61503
          0.03256  3.83663  4.55898  0.61958  0.77255  0.48576  0.95510
     81   2.39445  4.23927  3.39728  3.14830  3.93819  3.07956  4.16822  3.06100  3.09056  2.92574  3.97903  3.36303  3.78069  3.48732  3.35063  2.59539  1.23416  2.75980  5.37918  4.15499    282 - -
          2.68618  4.42225  2.77519  2.73123  3.46354  2.40513  3.72494  3.29354  2.67741  2.69355  4.24690  2.90347  2.73739  3.18146  2.89801  2.37887  2.77519  2.98518  4.58477  3.61503
          0.03256  3.83663  4.55898  0.61958  0.77255  0.48576  0.95510
     82   2.77995  4.33307  4.07524  3.73781  3.52452  3.68622  4.54592  2.05404  3.60503  2.21819  3.49569  3.93323  4.24913  3.96767  3.82088  3.18795  3.14263  1.07140  5.30271  4.03185    283 - -
          2.68618  4.42225  2.77519  2.73123  3.46354  2.40513  3.72494  3.29354  2.67741  2.69355  4.24690  2.90347  2.73739  3.18146  2.89801  2.37887  2.77519  2.98518  4.58477  3.61503
          0.03256  3.83663  4.55898  0.61958  0.77255  0.48576  0.95510
     83   2.70572  4.46841  3.30913  3.14344  4.14070  3.15798  4.22342  3.67741  3.19777  3.30795  4.35666  3.45348  0.89703  3.58767  3.44691  2.87222  3.14460  3.32681  5.33659  4.26106    284 - -
          2.68618  4.42225  2.77519  2.73123  3.46354  2.40513  3.72494  3.29354  2.67741  2.69355  4.24690  2.90347  2.73739  3.18146  2.89801  2.37887  2.77519  2.98518  4.58477  3.61503
          0.03256  3.83663  4.55898  0.61958  0.77255  0.48576  0.95510
     84   2.54728  1.01615  4.05710  3.78900  3.78914  3.17730  4.44403  2.92759  3.61590  2.84444  3.96479  3.78557  3.88141  3.96353  3.74644  2.81876  3.01111  2.67447  5.21223  4.07692    285 - -
          2.68618  4.42225  2.77519  2.73123  3.46354  2.40513  3.72494  3.29354  2.67741  2.69355  4.24690  2.90347  2.73739  3.18146  2.89801  2.37887  2.77519  2.98518  4.58477  3.61503
          0.03256  3.83663  4.55898  0.61958  0.77255  0.48576  0.95510
     85   2.70572  4.46841  3.30913  3.14344  4.14070  3.15798  4.22342  3.67741  3.19777  3.30795  4.35666  3.45348  0.89703  3.58767  3.44691  2.87222  3.14460  3.32681  5.33659  4.26106    286 - -
          2.68618  4.42225  2.77519  2.73123  3.46354  2.40513  3.72494  3.29354  2.67741  2.69355  4.24690  2.90347  2.73739  3.18146  2.89801  2.37887  2.77519  2.98518  4.58477  3.61503
          0.03256  3.83663  4.55898  0.61958  0.77255  0.48576  0.95510
     86   2.81387  4.85887  3.04040  2.64677  4.26676  3.40683  3.67439  3.59698  1.29972  3.20610  4.13821  3.07721  3.89958  2.84762  2.37756  2.85895  2.94595  3.29723  5.37974  4.13626    287 - -
          2.68618  4.42225  2.77519  2.73123  3.46354  2.40513  3.72494  3.29354  2.67741  2.69355  4.24690  2.90347  2.73739  3.18146  2.89801  2.37887  2.77519  2.98518  4.58477  3.61503
          0.03256  3.83663  4.55898  0.61958  0.77255  0.48576  0.95510
     87   2.79860  4.33434  4.27926  3.75243  3.41474  4.06203  4.53949  1.81826  3.61457  1.93450  3.13770  4.04130  4.42728  3.92563  3.86658  3.40904  3.15771  1.26462  5.25902  4.04765    288 - -
          2.68618  4.42225  2.77519  2.73123  3.46354  2.40513  3.72494  3.29354  2.67741  2.69355  4.24690  2.90347  2.73739  3.18146  2.89801  2.37887  2.77519  2.98518  4.58477  3.61503
          0.03256  3.83663  4.55898  0.61958  0.77255  0.48576  0.95510
     88   3.21358  4.62609  4.18942  3.89757  1.07226  3.91079  3.86274  2.74222  3.80562  2.12082  3.47804  3.97914  4.37057  3.98363  3.93418  3.48504  3.51489  2.73019  4.12334  2.49521    289 - -
          2.68618  4.42225  2.77519  2.73123  3.46354  2.40513  3.72494  3.29354  2.67741  2.69355  4.24690  2.90347  2.73739  3.18146  2.89801  2.37887  2.77519  2.98518  4.58477  3.61503
          0.03256  3.83663  4.55898  0.61958  0.77255  0.48576  0.95510
     89   2.22643  4.16695  3.17949  2.95973  4.10514  2.91645  4.07818  3.49709  3.01097  3.24541  4.14312  3.18115  3.65225  3.35952  3.31032  1.28020  2.55987  3.03229  5.48536  4.20869    290 - -
          2.68618  4.42225  2.77519  2.73123  3.46354  2.40513  3.72494  3.29354  2.67741  2.69355  4.24690  2.90347  2.73739  3.18146  2.89801  2.37887  2.77519  2.98518  4.58477  3.61503
          0.03256  3.83663  4.55898  0.61958  0.77255  0.48576  0.95510
     90   2.65036  4.78906  2.54296  2.37246  4.03114  3.18845  3.49642  3.74775  2.56228  3.33296  4.20841  1.63668  3.78343  2.94145  2.95205  2.57032  2.97780  3.36759  5.36118  3.93014    291 - -
          2.68618  4.42225  2.77519  2.73123  3.46354  2.40513  3.72494  3.29354  2.67741  2.69355  4.24690  2.90347  2.73739  3.18146  2.89801  2.37887  2.77519  2.98518  4.58477  3.61503
          0.03256  3.83663  4.55898  0.61958  0.77255  0.48576  0.95510
     91   3.17954  4.60176  4.26587  3.89198  1.28578  4.05016  3.85038  2.56933  3.75610  1.87432  3.30518  3.98113  4.43708  3.93157  3.90426  3.48088  3.45287  2.57633  4.11260  2.48216    292 - -
          2.68618  4.42225  2.77519  2.73123  3.46354  2.40513  3.72494  3.29354  2.67741  2.69355  4.24690  2.90347  2.73739  3.18146  2.89801  2.37887  2.77519  2.98518  4.58477  3.61503
          0.03256  3.83663  4.55898  0.61958  0.77255  0.48576  0.95510
     92   2.97392  4.62682  3.48753  3.18102  2.38503  3.67203  3.55014  3.21626  3.07357  2.76434  3.85663  3.17864  4.14515  3.42698  3.32391  3.09919  3.25573  3.02083  4.01364  1.29537    293 - -
          2.68618  4.42225  2.77519  2.73123  3.46354  2.40513  3.72494  3.29354  2.67741  2.69355  4.24690  2.90347  2.73739  3.18146  2.89801  2.37887  2.77519  2.98518  4.58477  3.61503
          0.03256  3.83663  4.55898  0.61958  0.77255  0.48576  0.95510
     93   2.29517  4.28096  2.97026  2.74379  4.14251  2.96984  3.95104  3.59844  2.85015  3.28397  4.13648  2.77071  3.66650  3.19597  3.19504  1.42867  2.63438  3.12780  5.47769  4.18232    294 - -
          2.68618  4.42225  2.77520  2.73123  3.46344  2.40513  3.72495  3.29354  2.67741  2.69355  4.24690  2.90347  2.73740  3.18146  2.89801  2.37887  2.77520  2.98518  4.58477  3.61503
          0.05768  3.08846  4.55898  0.53966  0.87454  0.48576  0.95510
     94   2.90958  4.98068  3.18174  2.67537  4.36791  3.50585  3.60304  3.75886  1.28281  3.26957  4.16434  3.09845  3.93425  2.75940  2.06979  2.92790  3.11783  3.45111  5.35862  4.14998    296 - -
          2.68618  4.42225  2.77519  2.73123  3.46354  2.40513  3.72494  3.29354  2.67741  2.69355  4.24690  2.90347  2.73739  3.18146  2.89801  2.37887  2.77519  2.98518  4.58477  3.61503
          0.03256  3.83663  4.55898  0.61958  0.77255  0.48576  0.95510
     95   1.88177  4.19640  3.19539  2.88870  4.07445  2.98014  4.00469  3.34927  2.91743  3.10582  3.99706  3.15927  1.98344  3.25717  3.24997  2.42041  2.53523  2.93881  5.44257  4.20208    297 - -
          2.68618  4.42225  2.77519  2.73123  3.46354  2.40513  3.72494  3.29354  2.67741  2.69355  4.24690  2.90347  2.73739  3.18146  2.89801  2.37887  2.77519  2.98518  4.58477  3.61503
          0.03256  3.83663  4.55898  0.61958  0.77255  0.48576  0.95510
     96   2.62187  4.40020  3.28824  3.18342  4.32517  0.78662  4.30537  3.91656  3.35976  3.57508  4.55097  3.45269  3.79018  3.68685  3.59922  2.79286  3.10034  3.45184  5.42925  4.42605    298 - -
          2.68618  4.42225  2.77519  2.73123  3.46354  2.40513  3.72494  3.29354  2.67741  2.69355  4.24690  2.90347  2.73739  3.18146  2.89801  2.37887  2.77519  2.98518  4.58477  3.61503
          0.03256  3.83663  4.55898  0.61958  0.77255  0.48576  0.95510
     97   2.54252  4.59879  2.66580  2.50367  4.13272  3.11429  3.83241  3.61146  2.68558  3.30459  4.21233  1.53871  3.75816  3.05914  3.05608  2.62025  2.72343  3.22608  5.45873  4.09098    299 - -
          2.68618  4.42225  2.77519  2.73123  3.46354  2.40513  3.72494  3.29354  2.67741  2.69355  4.24690  2.90347  2.73739  3.18146  2.89801  2.37887  2.77519  2.98518  4.58477  3.61503
          0.03256  3.83663  4.55898  0.61958  0.77255  0.48576  0.95510
     98   3.05585  4.44205  4.45926  3.97446  3.25482  4.24561  4.66686  1.26847  3.78357  1.66670  3.14552  4.24546  4.56962  4.09610  3.98922  3.63481  3.31825  1.79828  5.20752  3.96093    300 - -
          2.68618  4.42225  2.77519  2.73123  3.46354  2.40513  3.72494  3.29354  2.67741  2.69355  4.24690  2.90347  2.73739  3.18146  2.89801  2.37887  2.77519  2.98518  4.58477  3.61503
          0.03256  3.83663  4.55898  0.61958  0.77255  0.48576  0.95510
     99   2.29833  4.21795  3.17621  2.99090  4.04090  2.94854  4.10147  3.55893  3.06223  3.28215  4.21163  3.22105  3.68450  3.41448  3.34898  1.14640  2.77588  3.10189  5.41639  4.12438    301 - -
          2.68618  4.42225  2.77519  2.73123  3.46354  2.40513  3.72494  3.29354  2.67741  2.69355  4.24690  2.90347  2.73739  3.18146  2.89801  2.37887  2.77519  2.98518  4.58477  3.61503
          0.03256  3.83663  4.55898  0.61958  0.77255  0.48576  0.95510
    100   2.94020  4.90141  3.11374  2.74264  4.27964  3.43292  3.74081  3.70679  1.08844  3.28000  4.24390  3.16850  3.93623  2.93472  2.42688  2.98485  3.19641  3.41679  5.34945  4.15727    302 - -
          2.68618  4.42225  2.77519  2.73123  3.46354  2.40513  3.72494  3.29354  2.67741  2.69355  4.24690  2.90347  2.73739  3.18146  2.89801  2.37887  2.77519  2.98518  4.58477  3.61503
          0.03256  3.83663  4.55898  0.61958  0.77255  0.48576  0.95510
    101   2.69466  4.68911  2.69021  2.57235  4.04710  3.16066  3.89365  3.75030  2.79465  3.40142  4.35732  1.22313  3.81103  3.16681  3.14769  2.76352  3.07563  3.37614  5.35722  3.99837    303 - -
          2.68618  4.42225  2.77519  2.73123  3.46354  2.40513  3.72494  3.29354  2.67741  2.69355  4.24690  2.90347  2.73739  3.18146  2.89801  2.37887  2.77519  2.98518  4.58477  3.61503
          0.03256  3.83663  4.55898  0.61958  0.77255  0.48576  0.95510
    102   2.54728  1.01615  4.05710  3.78900  3.78914  3.17730  4.44403  2.92759  3.61590  2.84444  3.96479  3.78557  3.88141  3.96353  3.74644  2.81876  3.01111  2.67447  5.21223  4.07692    304 - -
          2.68618  4.42225  2.77519  2.73123  3.46354  2.40513  3.72494  3.29354  2.67741  2.69355  4.24690  2.90347  2.73739  3.18146  2.89801  2.37887  2.77519  2.98518  4.58477  3.61503
          0.03256  3.83663  4.55898  0.61958  0.77255  0.48576  0.95510
    103   2.39445  4.23927  3.39728  3.14830  3.93819  3.07956  4.16822  3.06100  3.09056  2.92574  3.97903  3.36303  3.78069  3.48732  3.35063  2.59539  1.23416  2.75980  5.37918  4.15499    305 - -
          2.68618  4.42225  2.77519  2.73123  3.46354  2.40513  3.72494  3.29354  2.67741  2.69355  4.24690  2.90347  2.73739  3.18146  2.89801  2.37887  2.77519  2.98518  4.58477  3.61503
          0.03256  3.83663  4.55898  0.61958  0.77255  0.48576  0.95510
    104   2.37108  4.33489  3.07205  2.78717  4.02957  3.05214  3.90738  3.52164  2.72073  3.18658  4.07308  3.11436  3.71460  3.15725  2.79989  1.40116  2.78621  3.10472  5.36456  4.06681    306 - -
          2.68618  4.42225  2.77519  2.73123  3.46354  2.40513  3.72494  3.29354  2.67741  2.69355  4.24690  2.90347  2.73739  3.18146  2.89801  2.37887  2.77519  2.98518  4.58477  3.61503
          0.03256  3.83663  4.55898  0.61958  0.77255  0.48576  0.95510
    105   2.84975  5.28148  1.33246  2.03494  4.57715  3.16429  3.71140  4.05494  2.58334  3.62235  4.49722  2.66157  3.78256  2.88964  3.24852  2.76461  3.14409  3.66818  5.79256  4.33205    307 - -
          2.68618  4.42225  2.77519  2.73123  3.46354  2.40513  3.72494  3.29354  2.67741  2.69355  4.24690  2.90347  2.73739  3.18146  2.89801  2.37887  2.77519  2.98518  4.58477  3.61503
          0.03256  3.83663  4.55898  0.61958  0.77255  0.48576  0.95510
    106   2.62187  4.40020  3.28824  3.18342  4.32517  0.78662  4.30537  3.91656  3.35976  3.57508  4.55097  3.45269  3.79018  3.68685  3.59922  2.79286  3.10034  3.45184  5.42925  4.42605    308 - -
          2.68618  4.42225  2.77519  2.73123  3.46354  2.40513  3.72494  3.29354  2.67741  2.69355  4.24690  2.90347  2.73739  3.18146  2.89801  2.37887  2.77519  2.98518  4.58477  3.61503
          0.03256  3.83663  4.55898  0.61958  0.77255  0.48576  0.95510
    107   3.27773  4.66488  4.03743  3.73506  2.63193  3.69088  3.85761  3.30031  3.45824  2.70115  3.93571  3.89147  4.20576  3.84776  3.59273  3.48173  3.57644  3.18965  0.96080  2.63600    309 - -
          2.68618  4.42225  2.77519  2.73123  3.46354  2.40513  3.72494  3.29354  2.67741  2.69355  4.24690  2.90347  2.73739  3.18146  2.89801  2.37887  2.77519  2.98518  4.58477  3.61503
          0.03256  3.83663  4.55898  0.61958  0.77255  0.48576  0.95510
    108   2.29833  4.21795  3.17621  2.99090  4.04090  2.94854  4.10147  3.55893  3.06223  3.28215  4.21163  3.22105  3.68450  3.41448  3.34898  1.14640  2.77588  3.10189  5.41639  4.12438    310 - -
          2.68618  4.42225  2.77519  2.73123  3.46354  2.40513  3.72494  3.29354  2.67741  2.69355  4.24690  2.90347  2.73739  3.18146  2.89801  2.37887  2.77519  2.98518  4.58477  3.61503
          0.03256  3.83663  4.55898  0.61958  0.77255  0.48576  0.95510
    109   2.92257  5.02472  2.47428  1.07748  4.36662  3.25174  3.83620  3.81343  2.71229  3.43659  4.41282  2.91429  3.85480  3.05300  3.11694  2.90900  3.22674  3.50121  5.54500  4.26791    311 - -
          2.68618  4.42225  2.77519  2.73123  3.46354  2.40513  3.72494  3.29354  2.67741  2.69355  4.24690  2.90347  2.73739  3.18146  2.89801  2.37887  2.77519  2.98518  4.58477  3.61503
          0.03256  3.83663  4.55898  0.61958  0.77255  0.48576  0.95510
    110   2.68479  4.29185  3.80024  3.26049  3.33201  3.69868  4.10127  2.16444  3.13096  2.05560  2.34928  3.59634  4.10631  3.45871  3.41814  3.01092  2.32748  2.16865  5.00274  3.79867    312 - -
          2.68618  4.42225  2.77519  2.73123  3.46354  2.40513  3.72494  3.29354  2.67741  2.69355  4.24690  2.90347  2.73739  3.18146  2.89801  2.37887  2.77519  2.98518  4.58477  3.61503
          0.03256  3.83663  4.55898  0.61958  0.77255  0.48576  0.95510
    111   3.21358  4.62609  4.18942  3.89757  1.07226  3.91079  3.86274  2.74222  3.80562  2.12082  3.47804  3.97914  4.37057  3.98363  3.93418  3.48504  3.51489  2.73019  4.12334  2.49521    313 - -
          2.68618  4.42225  2.77519  2.73123  3.46354  2.40513  3.72494  3.29354  2.67741  2.69355  4.24690  2.90347  2.73739  3.18146  2.89801  2.37887  2.77519  2.98518  4.58477  3.61503
          0.03256  3.83663  4.55898  0.61958  0.77255  0.48576  0.95510
    112   2.70572  4.46841  3.30913  3.14344  4.14070  3.15798  4.22342  3.67741  3.19777  3.30795  4.35666  3.45348  0.89703  3.58767  3.44691  2.87222  3.14460  3.32681  5.33659  4.26106    314 - -
          2.68618  4.42225  2.77519  2.73123  3.46354  2.40513  3.72494  3.29354  2.67741  2.69355  4.24690  2.90347  2.73739  3.18146  2.89801  2.37887  2.77519  2.98518  4.58477  3.61503
          0.03256  3.83663  4.55898  0.61958  0.77255  0.48576  0.95510
    113   2.82942  5.16460  1.23502  2.13575  4.48405  3.13674  3.76504  4.05859  2.80629  3.65081  4.54829  2.56580  3.78234  2.96548  3.35883  2.76806  3.15567  3.65879  5.74018  4.28259    315 - -
          2.68618  4.42225  2.77519  2.73123  3.46354  2.40513  3.72494  3.29354  2.67741  2.69355  4.24690  2.90347  2.73739  3.18146  2.89801  2.37887  2.77519  2.98518  4.58477  3.61503
          0.03256  3.83663  4.55898  0.61958  0.77255  0.48576  0.95510
    114   3.21358  4.62609  4.18942  3.89757  1.07226  3.91079  3.86274  2.74222  3.80562  2.12082  3.47804  3.97914  4.37057  3.98363  3.93418  3.48504  3.51489  2.73019  4.12334  2.49521    316 - -
          2.68618  4.42225  2.77519  2.73123  3.46354  2.40513  3.72494  3.29354  2.67741  2.69355  4.24690  2.90347  2.73739  3.18146  2.89801  2.37887  2.77519  2.98518  4.58477  3.61503
          0.03256  3.83663  4.55898  0.61958  0.77255  0.48576  0.95510
    115   3.02068  4.38395  4.53009  3.98564  3.29276  4.29145  4.69356  1.39642  3.86386  1.73130  2.83236  4.26498  4.56900  4.10523  4.07590  3.63257  3.26494  1.60794  5.24084  4.08144    317 - -
          2.68618  4.42225  2.77519  2.73123  3.46354  2.40513  3.72494  3.29354  2.67741  2.69355  4.24690  2.90347  2.73739  3.18146  2.89801  2.37887  2.77519  2.98518  4.58477  3.61503
          0.03256  3.83663  4.55898  0.61958  0.77255  0.48576  0.95510
    116   2.75867  5.15809  1.52969  2.10651  4.52946  3.14307  3.70329  4.04849  2.68957  3.59733  4.44368  2.30393  3.75750  2.87718  3.24233  2.51259  3.06623  3.63087  5.75893  4.29445    318 - -
          2.68618  4.42225  2.77519  2.73123  3.46354  2.40513  3.72494  3.29354  2.67741  2.69355  4.24690  2.90347  2.73739  3.18146  2.89801  2.37887  2.77519  2.98518  4.58477  3.61503
          0.03256  3.83663  4.55898  0.61958  0.77255  0.48576  0.95510
    117   1.06669  4.17516  3.42701  3.21730  4.01744  3.00053  4.24347  3.13765  3.23265  3.02084  4.05711  3.37572  3.73642  3.57724  3.48529  2.52601  2.80092  2.79829  5.44820  4.24459    319 - -
          2.68618  4.42225  2.77519  2.73123  3.46354  2.40513  3.72494  3.29354  2.67741  2.69355  4.24690  2.90347  2.73739  3.18146  2.89801  2.37887  2.77519  2.98518  4.58477  3.61503
          0.03256  3.83663  4.55898  0.61958  0.77255  0.48576  0.95510
    118   2.54728  1.01615  4.05710  3.78900  3.78914  3.17730  4.44403  2.92759  3.61590  2.84444  3.96479  3.78557  3.88141  3.96353  3.74644  2.81876  3.01111  2.67447  5.21223  4.07692    320 - -
          2.68618  4.42225  2.77519  2.73123  3.46354  2.40513  3.72494  3.29354  2.67741  2.69355  4.24690  2.90347  2.73739  3.18146  2.89801  2.37887  2.77519  2.98518  4.58477  3.61503
          0.03256  3.83663  4.55898  0.61958  0.77255  0.48576  0.95510
    119   2.62187  4.40020  3.28824  3.18342  4.32517  0.78662  4.30537  3.91656  3.35976  3.57508  4.55097  3.45269  3.79018  3.68685  3.59922  2.79286  3.10034  3.45184  5.42925  4.42605    321 - -
          2.68618  4.42225  2.77519  2.73123  3.46354  2.40513  3.72494  3.29354  2.67741  2.69355  4.24690  2.90347  2.73739  3.18146  2.89801  2.37887  2.77519  2.98518  4.58477  3.61503
          0.03256  3.83663  4.55898  0.61958  0.77255  0.48576  0.95510
    120   3.19638  4.69987  3.78579  3.50895  2.29571  3.78874  3.60342  3.21069  3.36750  2.67374  3.88960  3.68006  4.26367  3.68214  3.55834  3.33646  3.48303  3.07962  3.93792  1.02753    322 - -
          2.68618  4.42225  2.77519  2.73123  3.46354  2.40513  3.72494  3.29354  2.67741  2.69355  4.24690  2.90347  2.73739  3.18146  2.89801  2.37887  2.77519  2.98518  4.58477  3.61503
          0.03256  3.83663  4.55898  0.61958  0.77255  0.48576  0.95510
    121   2.49487  4.60513  2.72170  2.43284  4.14094  3.01403  3.54301  3.59200  2.57321  3.20237  4.03550  2.23892  3.72958  2.91480  2.99435  2.01621  2.68912  3.20216  5.41704  4.08846    323 - -
          2.68618  4.42225  2.77519  2.73123  3.46354  2.40513  3.72494  3.29354  2.67741  2.69355  4.24690  2.90347  2.73739  3.18146  2.89801  2.37887  2.77519  2.98518  4.58477  3.61503
          0.03256  3.83663  4.55898  0.61958  0.77255  0.48576  0.95510
    122   2.86718  5.07604  1.09561  2.23764  4.51364  2.97468  3.84257  4.06386  2.89818  3.66705  4.58695  2.79341  3.80109  3.05887  3.42853  2.82836  3.20521  3.66918  5.69624  4.35065    324 - -
          2.68618  4.42225  2.77519  2.73123  3.46354  2.40513  3.72494  3.29354  2.67741  2.69355  4.24690  2.90347  2.73739  3.18146  2.89801  2.37887  2.77519  2.98518  4.58477  3.61503
          0.03256  3.83663  4.55898  0.61958  0.77255  0.48576  0.95510
    123   2.29183  4.31700  3.16745  2.76478  3.82838  3.16771  3.84753  3.15057  2.72345  2.54783  3.78380  3.12816  2.21810  3.09682  3.07423  2.36079  2.75181  2.83226  5.21912  3.94476    325 - -
          2.68618  4.42225  2.77519  2.73123  3.46354  2.40513  3.72494  3.29354  2.67741  2.69355  4.24690  2.90347  2.73739  3.18146  2.89801  2.37887  2.77519  2.98518  4.58477  3.61503
          0.03256  3.83663  4.55898  0.61958  0.77255  0.48576  0.95510
    124   2.84585  5.19246  2.13167  1.28537  4.49989  3.19440  3.72242  3.95946  2.66183  3.54722  4.43259  2.72045  3.79634  2.90422  3.16353  2.78133  3.13557  3.59322  5.70150  4.29316    326 - -
          2.68618  4.42225  2.77519  2.73123  3.46354  2.40513  3.72494  3.29354  2.67741  2.69355  4.24690  2.90347  2.73739  3.18146  2.89801  2.37887  2.77519  2.98518  4.58477  3.61503
          0.03256  3.83663  4.55898  0.61958  0.77255  0.48576  0.95510
    125   2.95203  5.07323  0.97084  2.31449  4.44568  3.18435  3.90093  4.02590  2.97850  3.64088  4.61875  2.86883  3.83468  3.14042  3.48939  2.91884  3.29004  3.66910  5.62120  4.32522    327 - -
          2.68618  4.42225  2.77519  2.73123  3.46354  2.40513  3.72494  3.29354  2.67741  2.69355  4.24690  2.90347  2.73739  3.18146  2.89801  2.37887  2.77519  2.98518  4.58477  3.61503
          0.03256  3.83663  4.55898  0.61958  0.77255  0.48576  0.95510
    126   2.84537  5.27434  1.96973  1.35512  4.56898  3.17927  3.70296  4.04519  2.66995  3.60379  4.47178  2.67550  3.78354  2.87664  3.20820  2.76221  3.13174  3.65994  5.76506  4.32151    328 - -
          2.68618  4.42225  2.77515  2.73123  3.46354  2.40513  3.72495  3.29354  2.67741  2.69355  4.24690  2.90347  2.73740  3.18146  2.89801  2.37887  2.77520  2.98518  4.58477  3.61503
          0.05768  3.08846  4.55898  0.53966  0.87454  0.48576  0.95510
    127   2.40303  4.43608  2.93260  2.57254  4.02141  2.74001  3.77525  3.20173  2.63950  3.09484  3.93400  2.46998  3.71297  2.98091  3.04262  1.92811  2.75592  3.06058  5.33680  4.03656    330 - -
          2.68618  4.42225  2.77519  2.73123  3.46354  2.40513  3.72494  3.29354  2.67741  2.69355  4.24690  2.90347  2.73739  3.18146  2.89801  2.37887  2.77519  2.98518  4.58477  3.61503
          0.03256  3.83663  4.55898  0.61958  0.77255  0.48576  0.95510
    128   2.94020  4.90141  3.11374  2.74264  4.27964  3.43292  3.74081  3.70679  1.08844  3.28000  4.24390  3.16850  3.93623  2.93472  2.42688  2.98485  3.19641  3.41679  5.34945  4.15727    331 - -
          2.68618  4.42225  2.77519  2.73123  3.46354  2.40513  3.72494  3.29354  2.67741  2.69355  4.24690  2.90347  2.73739  3.18146  2.89801  2.37887  2.77519  2.98518  4.58477  3.61503
          0.03256  3.83663  4.55898  0.61958  0.77255  0.48576  0.95510
    129   3.01637  4.40898  4.47418  3.96514  3.30518  4.22765  4.68627  1.25123  3.79359  1.80435  2.99341  4.23463  4.55397  4.09098  4.00752  3.59766  3.28012  1.73107  5.25824  4.05123    332 - -
          2.68618  4.42225  2.77519  2.73123  3.46354  2.40513  3.72494  3.29354  2.67741  2.69355  4.24690  2.90347  2.73739  3.18146  2.89801  2.37887  2.77519  2.98518  4.58477  3.61503
          0.03256  3.83663  4.55898  0.61958  0.77255  0.48576  0.95510
    130   2.20273  4.15667  3.32429  3.04951  4.00134  2.99192  4.09904  3.13327  3.01354  3.01895  3.97288  3.25598  3.70371  3.38691  3.29733  2.38915  1.43842  2.77381  5.42978  4.18405    333 - -
          2.68618  4.42225  2.77519  2.73123  3.46354  2.40513  3.72494  3.29354  2.67741  2.69355  4.24690  2.90347  2.73739  3.18146  2.89801  2.37887  2.77519  2.98518  4.58477  3.61503
          0.03256  3.83663  4.55898  0.61958  0.77255  0.48576  0.95510
    131   3.21358  4.62609  4.18942  3.89757  1.07226  3.91079  3.86274  2.74222  3.80562  2.12082  3.47804  3.97914  4.37057  3.98363  3.93418  3.48504  3.51489  2.73019  4.12334  2.49521    334 - -
          2.68618  4.42225  2.77519  2.73123  3.46354  2.40513  3.72494  3.29354  2.67741  2.69355  4.24690  2.90347  2.73739  3.18146  2.89801  2.37887  2.77519  2.98518  4.58477  3.61503
          0.03256  3.83663  4.55898  0.61958  0.77255  0.48576  0.95510
    132   3.23101  4.68662  4.01679  3.65424  1.99658  3.98773  3.48338  3.08067  3.51934  2.51627  3.74216  3.73609  4.37483  3.72300  3.70361  3.37683  3.48364  2.97541  3.74303  1.14720    335 - -
          2.68618  4.42225  2.77519  2.73123  3.46354  2.40513  3.72494  3.29354  2.67741  2.69355  4.24690  2.90347  2.73739  3.18146  2.89801  2.37887  2.77519  2.98518  4.58477  3.61503
          0.03256  3.83663  4.55898  0.61958  0.77255  0.48576  0.95510
    133   2.97721  4.40529  4.36437  3.93142  3.34414  4.09900  4.66903  1.19348  3.75679  1.90010  3.24385  4.17678  4.50313  4.09089  3.96766  3.51948  3.27045  1.74183  5.27003  4.00897    336 - -
          2.68618  4.42225  2.77519  2.73123  3.46354  2.40513  3.72494  3.29354  2.67741  2.69355  4.24690  2.90347  2.73739  3.18146  2.89801  2.37887  2.77519  2.98518  4.58477  3.61503
          0.03256  3.83663  4.55898  0.61958  0.77255  0.48576  0.95510
    134   3.11561  4.58883  4.13169  3.77196  3.12304  3.93613  4.43896  2.32582  3.54004  0.92064  3.15824  4.05085  4.37805  3.91696  3.72173  3.50366  3.41171  2.35374  4.98873  3.70359    337 - -
          2.68618  4.42225  2.77519  2.73123  3.46354  2.40513  3.72494  3.29354  2.67741  2.69355  4.24690  2.90347  2.73739  3.18146  2.89801  2.37887  2.77519  2.98518  4.58477  3.61503
          0.03256  3.83663  4.55898  0.61958  0.77255  0.48576  0.95510
    135   2.77995  4.33307  4.07524  3.73781  3.52452  3.68622  4.54592  2.05404  3.60503  2.21819  3.49569  3.93323  4.24913  3.96767  3.82088  3.18795  3.14263  1.07140  5.30271  4.03185    338 - -
          2.68618  4.42225  2.77519  2.73123  3.46354  2.40513  3.72494  3.29354  2.67741  2.69355  4.24690  2.90347  2.73739  3.18146  2.89801  2.37887  2.77519  2.98518  4.58477  3.61503
          0.03256  3.83663  4.55898  0.61958  0.77255  0.48576  0.95510
    136   2.94020  4.90141  3.11374  2.74264  4.27964  3.43292  3.74081  3.70679  1.08844  3.28000  4.24390  3.16850  3.93623  2.93472  2.42688  2.98485  3.19641  3.41679  5.34945  4.15727    339 - -
          2.68618  4.42225  2.77519  2.73123  3.46354  2.40513  3.72494  3.29354  2.67741  2.69355  4.24690  2.90347  2.73739  3.18146  2.89801  2.37887  2.77519  2.98518  4.58477  3.61503
          0.03256  3.83663  4.55898  0.61958  0.77255  0.48576  0.95510
    137   1.19099  4.12462  3.40198  3.16677  4.02743  2.96347  4.20466  3.08976  3.17072  3.00088  4.00429  3.31799  3.70257  3.51239  3.43767  2.44722  2.62721  2.73823  5.48734  4.25988    340 - -
          2.68618  4.42225  2.77519  2.73123  3.46354  2.40513  3.72494  3.29354  2.67741  2.69355  4.24690  2.90347  2.73739  3.18146  2.89801  2.37887  2.77519  2.98518  4.58477  3.61503
          0.03256  3.83663  4.55898  0.61958  0.77255  0.48576  0.95510
    138   2.98301  4.36775  4.50128  4.01272  3.40957  4.20981  4.75947  1.29787  3.87802  1.92699  3.24721  4.26290  4.56459  4.16886  4.09754  3.59419  3.25865  1.47190  5.34966  4.13434    341 - -
          2.68618  4.42225  2.77519  2.73123  3.46354  2.40513  3.72494  3.29354  2.67741  2.69355  4.24690  2.90347  2.73739  3.18146  2.89801  2.37887  2.77519  2.98518  4.58477  3.61503
          0.03256  3.83663  4.55898  0.61958  0.77255  0.48576  0.95510
    139   3.19638  4.69987  3.78579  3.50895  2.29571  3.78874  3.60342  3.21069  3.36750  2.67374  3.88960  3.68006  4.26367  3.68214  3.55834  3.33646  3.48303  3.07962  3.93792  1.02753    342 - -
          2.68618  4.42225  2.77519  2.73123  3.46354  2.40513  3.72494  3.29354  2.67741  2.69355  4.24690  2.90347  2.73739  3.18146  2.89801  2.37887  2.77519  2.98518  4.58477  3.61503
          0.03256  3.83663  4.55898  0.61958  0.77255  0.48576  0.95510
    140   2.39445  4.23927  3.39728  3.14830  3.93819  3.07956  4.16822  3.06100  3.09056  2.92574  3.97903  3.36303  3.78069  3.48732  3.35063  2.59539  1.23416  2.75980  5.37918  4.15499    343 - -
          2.68618  4.42225  2.77519  2.73123  3.46354  2.40513  3.72494  3.29354  2.67741  2.69355  4.24690  2.90347  2.73739  3.18146  2.89801  2.37887  2.77519  2.98518  4.58477  3.61503
          0.03256  3.83663  4.55898  0.61958  0.77255  0.48576  0.95510
    141   3.11561  4.58883  4.13169  3.77196  3.12304  3.93613  4.43896  2.32582  3.54004  0.92064  3.15824  4.05085  4.37805  3.91696  3.72173  3.50366  3.41171  2.35374  4.98873  3.70359    344 - -
          2.68618  4.42225  2.77519  2.73123  3.46354  2.40513  3.72494  3.29354  2.67741  2.69355  4.24690  2.90347  2.73739  3.18146  2.89801  2.37887  2.77519  2.98518  4.58477  3.61503
          0.03256  3.83663  4.55898  0.61958  0.77255  0.48576  0.95510
    142   2.62187  4.40020  3.28824  3.18342  4.32517  0.78662  4.30537  3.91656  3.35976  3.57508  4.55097  3.45269  3.79018  3.68685  3.59922  2.79286  3.10034  3.45184  5.42925  4.42605    345 - -
          2.68618  4.42225  2.77519  2.73123  3.46354  2.40513  3.72494  3.29354  2.67741  2.69355  4.24690  2.90347  2.73739  3.18146  2.89801  2.37887  2.77519  2.98518  4.58477  3.61503
          0.03256  3.83663  4.55898  0.61958  0.77255  0.48576  0.95510
    143   3.19638  4.69987  3.78579  3.50895  2.29571  3.78874  3.60342  3.21069  3.36750  2.67374  3.88960  3.68006  4.26367  3.68214  3.55834  3.33646  3.48303  3.07962  3.93792  1.02753    346 - -
          2.68618  4.42225  2.77519  2.73123  3.46354  2.40513  3.72494  3.29354  2.67741  2.69355  4.24690  2.90347  2.73739  3.18146  2.89801  2.37887  2.77519  2.98518  4.58477  3.61503
          0.03256  3.83663  4.55898  0.61958  0.77255  0.48576  0.95510
    144   2.29833  4.21795  3.17621  2.99090  4.04090  2.94854  4.10147  3.55893  3.06223  3.28215  4.21163  3.22105  3.68450  3.41448  3.34898  1.14640  2.77588  3.10189  5.41639  4.12438    347 - -
          2.68618  4.42225  2.77519  2.73123  3.46354  2.40513  3.72494  3.29354  2.67741  2.69355  4.24690  2.90347  2.73739  3.18146  2.89801  2.37887  2.77519  2.98518  4.58477  3.61503
          0.03256  3.83663  4.55898  0.61958  0.77255  0.48576  0.95510
    145   2.59915  4.28038  4.01649  3.65951  3.57271  3.62765  4.50888  2.03687  3.53727  2.25200  3.49452  3.85173  4.20124  3.89394  3.77070  3.07946  3.05679  1.16106  5.34967  4.08836    348 - -
          2.68618  4.42225  2.77519  2.73123  3.46354  2.40513  3.72494  3.29354  2.67741  2.69355  4.24690  2.90347  2.73739  3.18146  2.89801  2.37887  2.77519  2.98518  4.58477  3.61503
          0.03256  3.83663  4.55898  0.61958  0.77255  0.48576  0.95510
    146   2.29833  4.21795  3.17621  2.99090  4.04090  2.94854  4.10147  3.55893  3.06223  3.28215  4.21163  3.22105  3.68450  3.41448  3.34898  1.14640  2.77588  3.10189  5.41639  4.12438    349 - -
          2.68618  4.42225  2.77519  2.73123  3.46354  2.40513  3.72494  3.29354  2.67741  2.69355  4.24690  2.90347  2.73739  3.18146  2.89801  2.37887  2.77519  2.98518  4.58477  3.61503
          0.03256  3.83663  4.55898  0.61958  0.77255  0.48576  0.95510
    147   3.11561  4.58883  4.13169  3.77196  3.12304  3.93613  4.43896  2.32582  3.54004  0.92064  3.15824  4.05085  4.37805  3.91696  3.72173  3.50366  3.41171  2.35374  4.98873  3.70359    350 - -
          2.68618  4.42225  2.77519  2.73123  3.46354  2.40513  3.72494  3.29354  2.67741  2.69355  4.24690  2.90347  2.73739  3.18146  2.89801  2.37887  2.77519  2.98518  4.58477  3.61503
          0.03256  3.83663  4.55898  0.61958  0.77255  0.48576  0.95510
    148   3.00371  4.40324  4.44120  3.89330  3.19220  4.20860  4.58197  1.56997  3.75653  1.66611  2.23984  4.17655  4.49620  3.99307  3.96249  3.54410  3.24667  1.85324  5.13223  3.98714    351 - -
          2.68618  4.42225  2.77519  2.73123  3.46354  2.40513  3.72494  3.29354  2.67741  2.69355  4.24690  2.90347  2.73739  3.18146  2.89801  2.37887  2.77519  2.98518  4.58477  3.61503
          0.03256  3.83663  4.55898  0.61958  0.77255  0.48576  0.95510
    149   1.94421  4.12961  3.22237  2.98699  4.14376  2.89241  4.09836  3.49559  3.05297  3.25376  4.13160  3.18806  3.63332  3.37598  3.35803  1.35733  2.66979  3.01581  5.51545  4.26459    352 - -
          2.68618  4.42225  2.77519  2.73123  3.46354  2.40513  3.72494  3.29354  2.67741  2.69355  4.24690  2.90347  2.73739  3.18146  2.89801  2.37887  2.77519  2.98518  4.58477  3.61503
          0.03256  3.83663  4.55898  0.61958  0.77255  0.48576  0.95510
    150   3.11561  4.58883  4.13169  3.77196  3.12304  3.93613  4.43896  2.32582  3.54004  0.92064  3.15824  4.05085  4.37805  3.91696  3.72173  3.50366  3.41171  2.35374  4.98873  3.70359    353 - -
          2.68618  4.42225  2.77519  2.73123  3.46354  2.40513  3.72494  3.29354  2.67741  2.69355  4.24690  2.90347  2.73739  3.18146  2.89801  2.37887  2.77519  2.98518  4.58477  3.61503
          0.03256  3.83663  4.55898  0.61958  0.77255  0.48576  0.95510
    151   1.79121  4.12215  3.41066  3.09571  4.00468  2.98408  4.12270  3.07945  3.06976  2.98713  3.93479  3.28046  3.69474  3.40980  3.36251  2.43344  1.66757  2.72340  5.43614  4.21676    354 - -
          2.68618  4.42225  2.77519  2.73123  3.46354  2.40513  3.72494  3.29354  2.67741  2.69355  4.24690  2.90347  2.73739  3.18146  2.89801  2.37887  2.77519  2.98518  4.58477  3.61503
          0.03256  3.83663  4.55898  0.61958  0.77255  0.48576  0.95510
    152   2.39445  4.23927  3.39728  3.14830  3.93819  3.07956  4.16822  3.06100  3.09056  2.92574  3.97903  3.36303  3.78069  3.48732  3.35063  2.59539  1.23416  2.75980  5.37918  4.15499    355 - -
          2.68618  4.42225  2.77519  2.73123  3.46354  2.40513  3.72494  3.29354  2.67741  2.69355  4.24690  2.90347  2.73739  3.18146  2.89801  2.37887  2.77519  2.98518  4.58477  3.61503
          0.03256  3.83663  4.55898  0.61958  0.77255  0.48576  0.95510
    153   2.62187  4.40020  3.28824  3.18342  4.32517  0.78662  4.30537  3.91656  3.35976  3.57508  4.55097  3.45269  3.79018  3.68685  3.59922  2.79286  3.10034  3.45184  5.42925  4.42605    356 - -
          2.68618  4.42225  2.77519  2.73123  3.46354  2.40513  3.72494  3.29354  2.67741  2.69355  4.24690  2.90347  2.73739  3.18146  2.89801  2.37887  2.77519  2.98518  4.58477  3.61503
          0.03256  3.83663  4.55898  0.61958  0.77255  0.48576  0.95510
    154   2.29833  4.21795  3.17621  2.99090  4.04090  2.94854  4.10147  3.55893  3.06223  3.28215  4.21163  3.22105  3.68450  3.41448  3.34898  1.14640  2.77588  3.10189  5.41639  4.12438    357 - -
          2.68618  4.42225  2.77519  2.73123  3.46354  2.40513  3.72494  3.29354  2.67741  2.69355  4.24690  2.90347  2.73739  3.18146  2.89801  2.37887  2.77519  2.98518  4.58477  3.61503
          0.03256  3.83663  4.55898  0.61958  0.77255  0.48576  0.95510
    155   2.97724  4.40323  4.37443  3.93697  3.34683  4.10603  4.67493  1.19689  3.76373  1.89866  3.24172  4.18233  4.50706  4.09511  3.97518  3.52322  3.26950  1.73068  5.27512  4.01724    358 - -
          2.68618  4.42225  2.77519  2.73123  3.46354  2.40513  3.72494  3.29354  2.67741  2.69355  4.24690  2.90347  2.73739  3.18146  2.89801  2.37887  2.77519  2.98518  4.58477  3.61503
          0.03256  3.83663  4.55898  0.61958  0.77255  0.48576  0.95510
    156   3.00327  4.43270  4.28365  3.89855  3.35064  4.02692  4.63371  1.12344  3.72594  1.94467  3.29225  4.14894  4.46208  4.07827  3.92665  3.51922  3.30329  1.84654  5.23366  3.96847    359 - -
          2.68618  4.42225  2.77519  2.73123  3.46354  2.40513  3.72494  3.29354  2.67741  2.69355  4.24690  2.90347  2.73739  3.18146  2.89801  2.37887  2.77519  2.98518  4.58477  3.61503
          0.03256  3.83663  4.55898  0.61958  0.77255  0.48576  0.95510
    157   3.11361  4.54798  4.37377  3.88383  3.06885  4.20843  4.54221  1.97771  3.65802  1.05631  2.98279  4.17518  4.52128  3.96574  3.85577  3.59461  3.37025  2.11716  5.04887  3.80570    360 - -
          2.68618  4.42225  2.77519  2.73123  3.46354  2.40513  3.72494  3.29354  2.67741  2.69355  4.24690  2.90347  2.73739  3.18146  2.89801  2.37887  2.77519  2.98518  4.58477  3.61503
          0.03256  3.83663  4.55898  0.61958  0.77255  0.48576  0.95510
    158   2.54728  1.01615  4.05710  3.78900  3.78914  3.17730  4.44403  2.92759  3.61590  2.84444  3.96479  3.78557  3.88141  3.96353  3.74644  2.81876  3.01111  2.67447  5.21223  4.07692    361 - -
          2.68618  4.42225  2.77519  2.73123  3.46354  2.40513  3.72494  3.29354  2.67741  2.69355  4.24690  2.90347  2.73739  3.18146  2.89801  2.37887  2.77519  2.98518  4.58477  3.61503
          0.03256  3.83663  4.55898  0.61958  0.77255  0.48576  0.95510
    159   3.03063  4.51856  4.24951  3.79679  3.10631  4.05197  4.48609  2.14461  3.57309  1.07605  3.04363  4.07182  4.43558  3.90704  3.77699  3.46134  3.31410  2.05359  5.05166  3.79064    362 - -
          2.68618  4.42225  2.77519  2.73123  3.46354  2.40513  3.72494  3.29354  2.67741  2.69355  4.24690  2.90347  2.73739  3.18146  2.89801  2.37887  2.77519  2.98518  4.58477  3.61503
          0.03256  3.83663  4.55898  0.61958  0.77255  0.48576  0.95510
    160   3.21358  4.62609  4.18942  3.89757  1.07226  3.91079  3.86274  2.74222  3.80562  2.12082  3.47804  3.97914  4.37057  3.98363  3.93418  3.48504  3.51489  2.73019  4.12334  2.49521    363 - -
          2.68618  4.42225  2.77519  2.73123  3.46354  2.40513  3.72494  3.29354  2.67741  2.69355  4.24690  2.90347  2.73739  3.18146  2.89801  2.37887  2.77519  2.98518  4.58477  3.61503
          0.03256  3.83663  4.55898  0.61958  0.77255  0.48576  0.95510
    161   2.96604  4.80659  3.45314  2.97245  4.15211  3.46018  3.80002  3.69180  2.22542  3.21430  4.21595  3.33465  3.96500  3.02260  1.03461  3.05226  3.23476  3.41744  5.25001  4.08780    364 - -
          2.68618  4.42225  2.77519  2.73123  3.46354  2.40513  3.72494  3.29354  2.67741  2.69355  4.24690  2.90347  2.73739  3.18146  2.89801  2.37887  2.77519  2.98518  4.58477  3.61503
          0.03256  3.83663  4.55898  0.61958  0.77255  0.48576  0.95510
    162   2.90274  4.94331  3.11474  2.67849  4.31797  3.46518  3.64799  3.72933  1.22109  3.26577  4.18497  3.10512  3.92842  2.81761  2.22861  2.93062  3.13322  3.42648  5.35808  4.14011    365 - -
          2.68618  4.42225  2.77519  2.73123  3.46354  2.40513  3.72494  3.29354  2.67741  2.69355  4.24690  2.90347  2.73739  3.18146  2.89801  2.37887  2.77519  2.98518  4.58477  3.61503
          0.03256  3.83663  4.55898  0.61958  0.77255  0.48576  0.95510
    163   3.11561  4.58883  4.13169  3.77196  3.12304  3.93613  4.43896  2.32582  3.54004  0.92064  3.15824  4.05085  4.37805  3.91696  3.72173  3.50366  3.41171  2.35374  4.98873  3.70359    366 - -
          2.68618  4.42225  2.77519  2.73123  3.46354  2.40513  3.72494  3.29354  2.67741  2.69355  4.24690  2.90347  2.73739  3.18146  2.89801  2.37887  2.77519  2.98518  4.58477  3.61503
          0.03256  3.83663  4.55898  0.61958  0.77255  0.48576  0.95510
    164   2.95736  4.78024  3.09235  2.84922  3.26087  3.41830  1.22040  3.65468  2.69331  3.15293  4.19352  3.25978  3.96914  3.21514  2.96090  3.02853  3.25974  3.39054  4.72631  3.21285    367 - -
          2.68618  4.42225  2.77519  2.73123  3.46354  2.40513  3.72494  3.29354  2.67741  2.69355  4.24690  2.90347  2.73739  3.18146  2.89801  2.37887  2.77519  2.98518  4.58477  3.61503
          0.03256  3.83663  4.55898  0.61958  0.77255  0.48576  0.95510
    165   2.54728  1.01615  4.05710  3.78900  3.78914  3.17730  4.44403  2.92759  3.61590  2.84444  3.96479  3.78557  3.88141  3.96353  3.74644  2.81876  3.01111  2.67447  5.21223  4.07692    368 - -
          2.68618  4.42225  2.77519  2.73123  3.46354  2.40513  3.72494  3.29354  2.67741  2.69355  4.24690  2.90347  2.73739  3.18146  2.89801  2.37887  2.77519  2.98518  4.58477  3.61503
          0.03256  3.83663  4.55898  0.61958  0.77255  0.48576  0.95510
    166   2.39445  4.23927  3.39728  3.14830  3.93819  3.07956  4.16822  3.06100  3.09056  2.92574  3.97903  3.36303  3.78069  3.48732  3.35063  2.59539  1.23416  2.75980  5.37918  4.15499    369 - -
          2.68618  4.42225  2.77519  2.73123  3.46354  2.40513  3.72494  3.29354  2.67741  2.69355  4.24690  2.90347  2.73739  3.18146  2.89801  2.37887  2.77519  2.98518  4.58477  3.61503
          0.03256  3.83663  4.55898  0.61958  0.77255  0.48576  0.95510
    167   2.96604  4.80659  3.45314  2.97245  4.15211  3.46018  3.80002  3.69180  2.22542  3.21430  4.21595  3.33465  3.96500  3.02260  1.03461  3.05226  3.23476  3.41744  5.25001  4.08780    370 - -
          2.68618  4.42225  2.77519  2.73123  3.46354  2.40513  3.72494  3.29354  2.67741  2.69355  4.24690  2.90347  2.73739  3.18146  2.89801  2.37887  2.77519  2.98518  4.58477  3.61503
          0.03256  3.83663  4.55898  0.61958  0.77255  0.48576  0.95510
    168   2.69466  4.68911  2.69021  2.57235  4.04710  3.16066  3.89365  3.75030  2.79465  3.40142  4.35732  1.22313  3.81103  3.16681  3.14769  2.76352  3.07563  3.37614  5.35722  3.99837    371 - -
          2.68618  4.42225  2.77519  2.73123  3.46354  2.40513  3.72494  3.29354  2.67741  2.69355  4.24690  2.90347  2.73739  3.18146  2.89801  2.37887  2.77519  2.98518  4.58477  3.61503
          0.03256  3.83663  4.55898  0.61958  0.77255  0.48576  0.95510
    169   3.19638  4.69987  3.78579  3.50895  2.29571  3.78874  3.60342  3.21069  3.36750  2.67374  3.88960  3.68006  4.26367  3.68214  3.55834  3.33646  3.48303  3.07962  3.93792  1.02753    372 - -
          2.68618  4.42225  2.77519  2.73123  3.46354  2.40513  3.72494  3.29354  2.67741  2.69355  4.24690  2.90347  2.73739  3.18146  2.89801  2.37887  2.77519  2.98518  4.58477  3.61503
          0.03256  3.83663  4.55898  0.61958  0.77255  0.48576  0.95510
    170   3.00327  4.43270  4.28365  3.89855  3.35064  4.02692  4.63371  1.12344  3.72594  1.94467  3.29225  4.14894  4.46208  4.07827  3.92665  3.51922  3.30329  1.84654  5.23366  3.96847    373 - -
          2.68618  4.42225  2.77519  2.73123  3.46354  2.40513  3.72494  3.29354  2.67741  2.69355  4.24690  2.90347  2.73739  3.18146  2.89801  2.37887  2.77519  2.98518  4.58477  3.61503
          0.03256  3.83663  4.55898  0.61958  0.77255  0.48576  0.95510
    171   2.95736  4.78024  3.09235  2.84922  3.26087  3.41830  1.22040  3.65468  2.69331  3.15293  4.19352  3.25978  3.96914  3.21514  2.96090  3.02853  3.25974  3.39054  4.72631  3.21285    374 - -
          2.68618  4.42225  2.77519  2.73123  3.46354  2.40513  3.72494  3.29354  2.67741  2.69355  4.24690  2.90347  2.73739  3.18146  2.89801  2.37887  2.77519  2.98518  4.58477  3.61503
          0.03256  3.83663  4.55898  0.61958  0.77255  0.48576  0.95510
    172   3.11561  4.58883  4.13169  3.77196  3.12304  3.93613  4.43896  2.32582  3.54004  0.92064  3.15824  4.05085  4.37805  3.91696  3.72173  3.50366  3.41171  2.35374  4.98873  3.70359    375 - -
          2.68618  4.42225  2.77519  2.73123  3.46354  2.40513  3.72494  3.29354  2.67741  2.69355  4.24690  2.90347  2.73739  3.18146  2.89801  2.37887  2.77519  2.98518  4.58477  3.61503
          0.03256  3.83663  4.55898  0.61958  0.77255  0.48576  0.95510
    173   2.69466  4.68911  2.69021  2.57235  4.04710  3.16066  3.89365  3.75030  2.79465  3.40142  4.35732  1.22313  3.81103  3.16681  3.14769  2.76352  3.07563  3.37614  5.35722  3.99837    376 - -
          2.68618  4.42225  2.77519  2.73123  3.46354  2.40513  3.72494  3.29354  2.67741  2.69355  4.24690  2.90347  2.73739  3.18146  2.89801  2.37887  2.77519  2.98518  4.58477  3.61503
          0.03256  3.83663  4.55898  0.61958  0.77255  0.48576  0.95510
    174   3.11561  4.58883  4.13169  3.77196  3.12304  3.93613  4.43896  2.32582  3.54004  0.92064  3.15824  4.05085  4.37805  3.91696  3.72173  3.50366  3.41171  2.35374  4.98873  3.70359    377 - -
          2.68618  4.42225  2.77519  2.73123  3.46354  2.40513  3.72494  3.29354  2.67741  2.69355  4.24690  2.90347  2.73739  3.18146  2.89801  2.37887  2.77519  2.98518  4.58477  3.61503
          0.03256  3.83663  4.55898  0.61958  0.77255  0.48576  0.95510
    175   3.21358  4.62609  4.18942  3.89757  1.07226  3.91079  3.86274  2.74222  3.80562  2.12082  3.47804  3.97914  4.37057  3.98363  3.93418  3.48504  3.51489  2.73019  4.12334  2.49521    378 - -
          2.68618  4.42225  2.77519  2.73123  3.46354  2.40513  3.72494  3.29354  2.67741  2.69355  4.24690  2.90347  2.73739  3.18146  2.89801  2.37887  2.77519  2.98518  4.58477  3.61503
          0.03256  3.83663  4.55898  0.61958  0.77255  0.48576  0.95510
    176   3.04363  4.54125  4.20112  3.77652  3.08536  4.02118  4.45506  2.19415  3.53828  1.03697  3.05869  4.04985  4.42132  3.89210  3.73705  3.45507  3.33264  2.16293  5.01723  3.73078    379 - -
          2.68618  4.42225  2.77519  2.73123  3.46354  2.40513  3.72494  3.29354  2.67741  2.69355  4.24690  2.90347  2.73739  3.18146  2.89801  2.37887  2.77519  2.98518  4.58477  3.61503
          0.03256  3.83663  4.55898  0.61958  0.77255  0.48576  0.95510
    177   2.29833  4.21795  3.17621  2.99090  4.04090  2.94854  4.10147  3.55893  3.06223  3.28215  4.21163  3.22105  3.68450  3.41448  3.34898  1.14640  2.77588  3.10189  5.41639  4.12438    380 - -
          2.68618  4.42225  2.77519  2.73123  3.46354  2.40513  3.72494  3.29354  2.67741  2.69355  4.24690  2.90347  2.73739  3.18146  2.89801  2.37887  2.77519  2.98518  4.58477  3.61503
          0.03256  3.83663  4.55898  0.61958  0.77255  0.48576  0.95510
    178   3.21358  4.62609  4.18942  3.89757  1.07226  3.91079  3.86274  2.74222  3.80562  2.12082  3.47804  3.97914  4.37057  3.98363  3.93418  3.48504  3.51489  2.73019  4.12334  2.49521    381 - -
          2.68618  4.42225  2.77519  2.73123  3.46354  2.40513  3.72494  3.29354  2.67741  2.69355  4.24690  2.90347  2.73739  3.18146  2.89801  2.37887  2.77519  2.98518  4.58477  3.61503
          0.03256  3.83663  4.55898  0.61958  0.77255  0.48576  0.95510
    179   3.02838  4.42333  4.45274  3.93762  3.24979  4.22701  4.64202  1.29485  3.76205  1.74306  2.76935  4.21497  4.53886  4.05100  3.97061  3.59187  3.28433  1.83173  5.20114  4.00586    382 - -
          2.68618  4.42225  2.77519  2.73123  3.46354  2.40513  3.72494  3.29354  2.67741  2.69355  4.24690  2.90347  2.73739  3.18146  2.89801  2.37887  2.77519  2.98518  4.58477  3.61503
          0.03256  3.83663  4.55898  0.61958  0.77255  0.48576  0.95510
    180   3.11561  4.58883  4.13169  3.77196  3.12304  3.93613  4.43896  2.32582  3.54004  0.92064  3.15824  4.05085  4.37805  3.91696  3.72173  3.50366  3.41171  2.35374  4.98873  3.70359    383 - -
          2.68618  4.42225  2.77519  2.73123  3.46354  2.40513  3.72494  3.29354  2.67741  2.69355  4.24690  2.90347  2.73739  3.18146  2.89801  2.37887  2.77519  2.98518  4.58477  3.61503
          0.03256  3.83663  4.55898  0.61958  0.77255  0.48576  0.95510
    181   2.96604  4.80659  3.45314  2.97245  4.15211  3.46018  3.80002  3.69180  2.22542  3.21430  4.21595  3.33465  3.96500  3.02260  1.03461  3.05226  3.23476  3.41744  5.25001  4.08780    384 - -
          2.68618  4.42225  2.77519  2.73123  3.46354  2.40513  3.72494  3.29354  2.67741  2.69355  4.24690  2.90347  2.73739  3.18146  2.89801  2.37887  2.77519  2.98518  4.58477  3.61503
          0.03256  3.83663  4.55898  0.61958  0.77255  0.48576  0.95510
    182   1.06669  4.17516  3.42701  3.21730  4.01744  3.00053  4.24347  3.13765  3.23265  3.02084  4.05711  3.37572  3.73642  3.57724  3.48529  2.52601  2.80092  2.79829  5.44820  4.24459    385 - -
          2.68618  4.42225  2.77519  2.73123  3.46354  2.40513  3.72494  3.29354  2.67741  2.69355  4.24690  2.90347  2.73739  3.18146  2.89801  2.37887  2.77519  2.98518  4.58477  3.61503
          0.03256  3.83663  4.55898  0.61958  0.77255  0.48576  0.95510
    183   2.98220  4.38350  4.46003  3.98697  3.38084  4.17294  4.73056  1.23710  3.83566  1.90313  3.23565  4.23530  4.54419  4.14026  4.05222  3.56741  3.26409  1.60038  5.32267  4.09485    386 - -
          2.68618  4.42225  2.77519  2.73123  3.46354  2.40513  3.72494  3.29354  2.67741  2.69355  4.24690  2.90347  2.73739  3.18146  2.89801  2.37887  2.77519  2.98518  4.58477  3.61503
          0.03256  3.83663  4.55898  0.61958  0.77255  0.48576  0.95510
    184   2.29833  4.21795  3.17621  2.99090  4.04090  2.94854  4.10147  3.55893  3.06223  3.28215  4.21163  3.22105  3.68450  3.41448  3.34898  1.14640  2.77588  3.10189  5.41639  4.12438    387 - -
          2.68618  4.42225  2.77519  2.73123  3.46354  2.40513  3.72494  3.29354  2.67741  2.69355  4.24690  2.90347  2.73739  3.18146  2.89801  2.37887  2.77519  2.98518  4.58477  3.61503
          0.03256  3.83663  4.55898  0.61958  0.77255  0.48576  0.95510
    185   2.77995  4.33307  4.07524  3.73781  3.52452  3.68622  4.54592  2.05404  3.60503  2.21819  3.49569  3.93323  4.24913  3.96767  3.82088  3.18795  3.14263  1.07140  5.30271  4.03185    388 - -
          2.68618  4.42225  2.77519  2.73123  3.46354  2.40513  3.72494  3.29354  2.67741  2.69355  4.24690  2.90347  2.73739  3.18146  2.89801  2.37887  2.77519  2.98518  4.58477  3.61503
          0.03256  3.83663  4.55898  0.61958  0.77255  0.48576  0.95510
    186   3.11561  4.58883  4.13169  3.77196  3.12304  3.93613  4.43896  2.32582  3.54004  0.92064  3.15824  4.05085  4.37805  3.91696  3.72173  3.50366  3.41171  2.35374  4.98873  3.70359    389 - -
          2.68618  4.42225  2.77519  2.73123  3.46354  2.40513  3.72494  3.29354  2.67741  2.69355  4.24690  2.90347  2.73739  3.18146  2.89801  2.37887  2.77519  2.98518  4.58477  3.61503
          0.03256  3.83663  4.55898  0.61958  0.77255  0.48576  0.95510
    187   2.82428  4.33319  4.21242  3.79438  3.46290  3.86488  4.58307  1.87905  3.63717  2.09739  3.38332  4.01224  4.35715  3.98793  3.86754  3.29010  3.15332  1.14288  5.31004  4.03100    390 - -
          2.68618  4.42225  2.77519  2.73123  3.46354  2.40513  3.72494  3.29354  2.67741  2.69355  4.24690  2.90347  2.73739  3.18146  2.89801  2.37887  2.77519  2.98518  4.58477  3.61503
          0.03256  3.83663  4.55898  0.61958  0.77255  0.48576  0.95510
    188   2.94020  4.90141  3.11374  2.74264  4.27964  3.43292  3.74081  3.70679  1.08844  3.28000  4.24390  3.16850  3.93623  2.93472  2.42688  2.98485  3.19641  3.41679  5.34945  4.15727    391 - -
          2.68618  4.42225  2.77519  2.73123  3.46354  2.40513  3.72494  3.29354  2.67741  2.69355  4.24690  2.90347  2.73739  3.18146  2.89801  2.37887  2.77519  2.98518  4.58477  3.61503
          0.03256  3.83663  4.55898  0.61958  0.77255  0.48576  0.95510
    189   2.95203  5.07323  0.97084  2.31449  4.44568  3.18435  3.90093  4.02590  2.97850  3.64088  4.61875  2.86883  3.83468  3.14042  3.48939  2.91884  3.29004  3.66910  5.62120  4.32522    392 - -
          2.68618  4.42225  2.77519  2.73123  3.46354  2.40513  3.72494  3.29354  2.67741  2.69355  4.24690  2.90347  2.73739  3.18146  2.89801  2.37887  2.77519  2.98518  4.58477  3.61503
          0.03256  3.83663  4.55898  0.61958  0.77255  0.48576  0.95510
    190   2.74665  5.04280  1.33307  2.16517  4.44778  3.12267  3.76288  3.96181  2.78347  3.57692  4.46329  2.71728  3.76527  2.95861  3.32323  2.48856  3.08315  3.55869  5.72124  4.27107    393 - -
          2.68618  4.42225  2.77519  2.73123  3.46354  2.40513  3.72494  3.29354  2.67741  2.69355  4.24690  2.90347  2.73739  3.18146  2.89801  2.37887  2.77519  2.98518  4.58477  3.61503
          0.03256  3.83663  4.55898  0.61958  0.77255  0.48576  0.95510
    191   2.96147  4.35075  4.47947  3.98684  3.44141  4.18891  4.74503  1.50036  3.86001  1.97754  3.27946  4.23865  4.54997  4.15358  4.08703  3.56911  3.23791  1.25915  5.36110  4.14129    394 - -
          2.68618  4.42225  2.77519  2.73123  3.46354  2.40513  3.72494  3.29354  2.67741  2.69355  4.24690  2.90347  2.73739  3.18146  2.89801  2.37887  2.77519  2.98518  4.58477  3.61503
          0.03256  3.83663  4.55898  0.61958  0.77255  0.48576  0.95510
    192   3.11561  4.58883  4.13169  3.77196  3.12304  3.93613  4.43896  2.32582  3.54004  0.92064  3.15824  4.05085  4.37805  3.91696  3.72173  3.50366  3.41171  2.35374  4.98873  3.70359    395 - -
          2.68618  4.42225  2.77519  2.73123  3.46354  2.40513  3.72494  3.29354  2.67741  2.69355  4.24690  2.90347  2.73739  3.18146  2.89801  2.37887  2.77519  2.98518  4.58477  3.61503
          0.03256  3.83663  4.55898  0.61958  0.77255  0.48576  0.95510
    193   3.19638  4.69987  3.78579  3.50895  2.29571  3.78874  3.60342  3.21069  3.36750  2.67374  3.88960  3.68006  4.26367  3.68214  3.55834  3.33646  3.48303  3.07962  3.93792  1.02753    396 - -
          2.68618  4.42225  2.77519  2.73123  3.46354  2.40513  3.72494  3.29354  2.67741  2.69355  4.24690  2.90347  2.73739  3.18146  2.89801  2.37887  2.77519  2.98518  4.58477  3.61503
          0.03256  3.83663  4.55898  0.61958  0.77255  0.48576  0.95510
    194   2.29833  4.21795  3.17621  2.99090  4.04090  2.94854  4.10147  3.55893  3.06223  3.28215  4.21163  3.22105  3.68450  3.41448  3.34898  1.14640  2.77588  3.10189  5.41639  4.12438    397 - -
          2.68618  4.42225  2.77519  2.73123  3.46354  2.40513  3.72494  3.29354  2.67741  2.69355  4.24690  2.90347  2.73739  3.18146  2.89801  2.37887  2.77519  2.98518  4.58477  3.61503
          0.03256  3.83663  4.55898  0.61958  0.77255  0.48576  0.95510
    195   2.38298  4.38957  2.90936  2.65508  4.09178  3.05070  3.86203  3.59278  2.70243  3.24184  4.09651  2.76074  3.70401  3.09305  2.93763  1.49739  2.78635  3.15858  5.41055  4.09650    398 - -
          2.68618  4.42225  2.77519  2.73123  3.46354  2.40513  3.72494  3.29354  2.67741  2.69355  4.24690  2.90347  2.73739  3.18146  2.89801  2.37887  2.77519  2.98518  4.58477  3.61503
          0.03256  3.83663  4.55898  0.61958  0.77255  0.48576  0.95510
    196   2.29833  4.21795  3.17621  2.99090  4.04090  2.94854  4.10147  3.55893  3.06223  3.28215  4.21163  3.22105  3.68450  3.41448  3.34898  1.14640  2.77588  3.10189  5.41639  4.12438    399 - -
          2.68618  4.42225  2.77519  2.73123  3.46354  2.40513  3.72494  3.29354  2.67741  2.69355  4.24690  2.90347  2.73739  3.18146  2.89801  2.37887  2.77519  2.98518  4.58477  3.61503
          0.03256  3.83663  4.55898  0.61958  0.77255  0.48576  0.95510
    197   2.25502  4.20353  3.04291  2.89556  4.23098  1.35054  4.10107  3.71668  3.07809  3.41455  4.28036  3.14833  3.64587  3.38528  3.38992  2.20647  2.74027  3.18656  5.55360  4.30449    400 - -
          2.68618  4.42225  2.77519  2.73123  3.46354  2.40513  3.72494  3.29354  2.67741  2.69355  4.24690  2.90347  2.73739  3.18146  2.89801  2.37887  2.77519  2.98518  4.58477  3.61503
          0.03256  3.83663  4.55898  0.61958  0.77255  0.48576  0.95510
    198   2.47066  4.28292  3.49412  3.07612  3.66394  3.28611  4.03661  2.68451  2.91331  2.48907  3.46170  3.36414  3.87979  3.33050  3.20466  2.68929  1.61695  2.46972  5.21197  3.93903    401 - -
          2.68618  4.42225  2.77519  2.73123  3.46354  2.40513  3.72494  3.29354  2.67741  2.69355  4.24690  2.90347  2.73739  3.18146  2.89801  2.37887  2.77519  2.98518  4.58477  3.61503
          0.03256  3.83663  4.55898  0.61958  0.77255  0.48576  0.95510
    199   3.04120  4.53765  4.20968  3.78005  3.08795  4.02666  4.46012  2.18581  3.54357  1.04295  3.05505  4.05349  4.42392  3.89422  3.74319  3.45567  3.32936  2.14620  5.02272  3.74022    402 - -
          2.68618  4.42225  2.77519  2.73123  3.46354  2.40513  3.72494  3.29354  2.67741  2.69355  4.24690  2.90347  2.73739  3.18146  2.89801  2.37887  2.77519  2.98518  4.58477  3.61503
          0.03256  3.83663  4.55898  0.61958  0.77255  0.48576  0.95510
    200   2.81693  4.80355  3.03728  2.65620  3.57647  3.43781  1.75554  3.56237  2.30194  3.09907  4.03144  3.09347  3.91289  2.91588  2.38738  2.86761  3.06829  3.27587  4.95196  3.50355    403 - -
          2.68618  4.42225  2.77519  2.73123  3.46354  2.40513  3.72494  3.29354  2.67741  2.69355  4.24690  2.90347  2.73739  3.18146  2.89801  2.37887  2.77519  2.98518  4.58477  3.61503
          0.03256  3.83663  4.55898  0.61958  0.77255  0.48576  0.95510
    201   2.54728  1.01615  4.05710  3.78900  3.78914  3.17730  4.44403  2.92759  3.61590  2.84444  3.96479  3.78557  3.88141  3.96353  3.74644  2.81876  3.01111  2.67447  5.21223  4.07692    404 - -
          2.68618  4.42225  2.77519  2.73123  3.46354  2.40513  3.72494  3.29354  2.67741  2.69355  4.24690  2.90347  2.73739  3.18146  2.89801  2.37887  2.77519  2.98518  4.58477  3.61503
          0.03256  3.83663  4.55898  0.61958  0.77255  0.48576  0.95510
    202   2.59398  4.52588  3.07967  2.65460  3.57608  3.36671  3.32079  3.16681  2.53852  2.47213  3.72596  3.09049  2.24326  2.97336  2.88176  2.70982  2.87099  2.90625  4.99901  3.62881    405 - -
          2.68618  4.42225  2.77519  2.73123  3.46354  2.40513  3.72494  3.29354  2.67741  2.69355  4.24690  2.90347  2.73739  3.18146  2.89801  2.37887  2.77519  2.98518  4.58477  3.61503
          0.03256  3.83663  4.55898  0.61958  0.77255  0.48576  0.95510
    203   2.82638  5.17651  1.25638  2.12587  4.49580  3.13609  3.75699  4.06846  2.79476  3.65346  4.54524  2.52743  3.77981  2.95440  3.34980  2.76220  3.15029  3.66565  5.75016  4.28707    406 - -
          2.68618  4.42225  2.77519  2.73123  3.46354  2.40513  3.72494  3.29354  2.67741  2.69355  4.24690  2.90347  2.73739  3.18146  2.89801  2.37887  2.77519  2.98518  4.58477  3.61503
          0.03256  3.83663  4.55898  0.61958  0.77255  0.48576  0.95510
    204   2.79253  4.81100  2.92298  2.61239  3.86856  3.38207  3.72638  3.45115  2.36912  2.86224  4.00262  3.06774  3.89758  1.53390  2.65771  2.84743  3.07108  3.20987  5.21761  3.85982    407 - -
          2.68618  4.42225  2.77519  2.73123  3.46354  2.40513  3.72494  3.29354  2.67741  2.69355  4.24690  2.90347  2.73739  3.18146  2.89801  2.37887  2.77519  2.98518  4.58477  3.61503
          0.03256  3.83663  4.55898  0.61958  0.77255  0.48576  0.95510
    205   2.17142  4.28181  3.12808  2.90695  4.07786  3.01913  4.05255  3.40986  2.96104  3.13417  4.09534  3.19652  1.50381  3.32833  3.26819  2.52340  2.80814  3.02373  5.43911  4.20112    408 - -
          2.68618  4.42225  2.77519  2.73123  3.46354  2.40513  3.72494  3.29354  2.67741  2.69355  4.24690  2.90347  2.73739  3.18146  2.89801  2.37887  2.77519  2.98518  4.58477  3.61503
          0.03256  3.83663  4.55898  0.61958  0.77255  0.48576  0.95510
    206   2.08423  4.14399  3.16066  2.94405  4.18158  2.78304  4.08434  3.58407  3.03554  3.31233  4.17025  3.16200  3.62777  3.35714  3.34582  1.30478  2.67475  3.07635  5.53408  4.28138    409 - -
          2.68618  4.42225  2.77519  2.73123  3.46354  2.40513  3.72494  3.29354  2.67741  2.69355  4.24690  2.90347  2.73739  3.18146  2.89801  2.37887  2.77519  2.98518  4.58477  3.61503
          0.03256  3.83663  4.55898  0.61958  0.77255  0.48576  0.95510
    207   2.29833  4.21795  3.17621  2.99090  4.04090  2.94854  4.10147  3.55893  3.06223  3.28215  4.21163  3.22105  3.68450  3.41448  3.34898  1.14640  2.77588  3.10189  5.41639  4.12438    410 - -
          2.68618  4.42225  2.77519  2.73123  3.46354  2.40513  3.72494  3.29354  2.67741  2.69355  4.24690  2.90347  2.73739  3.18146  2.89801  2.37887  2.77519  2.98518  4.58477  3.61503
          0.03256  3.83663  4.55898  0.61958  0.77255  0.48576  0.95510
    208   3.09998  4.58927  4.01799  3.60664  2.41733  3.81818  3.69642  2.97064  3.28203  2.26481  3.61848  3.75412  4.25593  3.66316  3.45546  3.31114  3.37064  2.88333  1.44827  2.43465    411 - -
          2.68618  4.42225  2.77519  2.73123  3.46354  2.40513  3.72494  3.29354  2.67741  2.69355  4.24690  2.90347  2.73739  3.18146  2.89801  2.37887  2.77519  2.98518  4.58477  3.61503
          0.03256  3.83663  4.55898  0.61958  0.77255  0.48576  0.95510
    209   2.77995  4.33307  4.07524  3.73781  3.52452  3.68622  4.54592  2.05404  3.60503  2.21819  3.49569  3.93323  4.24913  3.96767  3.82088  3.18795  3.14263  1.07140  5.30271  4.03185    412 - -
          2.68618  4.42225  2.77520  2.73123  3.46354  2.40513  3.72495  3.29354  2.67741  2.69355  4.24690  2.90347  2.73740  3.18146  2.89798  2.37887  2.77520  2.98516  4.58477  3.61503
          0.04368  3.43357  4.55898  0.62580  0.76536  0.48576  0.95510
    210   2.62187  4.40020  3.28824  3.18342  4.32517  0.78662  4.30537  3.91656  3.35976  3.57508  4.55097  3.45269  3.79018  3.68685  3.59922  2.79286  3.10034  3.45184  5.42925  4.42605    415 - -
          2.68618  4.42225  2.77519  2.73123  3.46354  2.40513  3.72494  3.29354  2.67741  2.69355  4.24690  2.90347  2.73739  3.18146  2.89801  2.37887  2.77519  2.98518  4.58477  3.61503
          0.03256  3.83663  4.55898  0.61958  0.77255  0.48576  0.95510
    211   2.54728  1.01615  4.05710  3.78900  3.78914  3.17730  4.44403  2.92759  3.61590  2.84444  3.96479  3.78557  3.88141  3.96353  3.74644  2.81876  3.01111  2.67447  5.21223  4.07692    416 - -
          2.68618  4.42225  2.77519  2.73123  3.46354  2.40513  3.72494  3.29354  2.67741  2.69355  4.24690  2.90347  2.73739  3.18146  2.89801  2.37887  2.77519  2.98518  4.58477  3.61503
          0.03256  3.83663  4.55898  0.61958  0.77255  0.48576  0.95510
    212   2.94020  4.90141  3.11374  2.74264  4.27964  3.43292  3.74081  3.70679  1.08844  3.28000  4.24390  3.16850  3.93623  2.93472  2.42688  2.98485  3.19641  3.41679  5.34945  4.15727    417 - -
          2.68618  4.42225  2.77519  2.73123  3.46354  2.40513  3.72494  3.29354  2.67741  2.69355  4.24690  2.90347  2.73739  3.18146  2.89801  2.37887  2.77519  2.98518  4.58477  3.61503
          0.03256  3.83663  4.55898  0.61958  0.77255  0.48576  0.95510
    213   2.92443  4.50501  4.21704  3.73656  2.80344  4.07295  4.36218  2.19760  3.58176  1.10686  3.01199  4.02189  4.41764  3.85290  3.79769  3.44032  3.28653  2.22021  4.88476  3.56137    418 - -
          2.68618  4.42225  2.77519  2.73123  3.46354  2.40513  3.72494  3.29354  2.67741  2.69355  4.24690  2.90347  2.73739  3.18146  2.89801  2.37887  2.77519  2.98518  4.58477  3.61503
          0.03256  3.83663  4.55898  0.61958  0.77255  0.48576  0.95510
    214   2.31526  4.22801  3.25733  2.95015  3.84342  3.04208  3.99659  3.01724  2.91482  2.99865  3.95200  3.21229  3.72200  3.29151  3.22168  1.38825  2.74807  2.86741  5.28489  3.95865    419 - -
          2.68618  4.42225  2.77519  2.73123  3.46354  2.40513  3.72494  3.29354  2.67741  2.69355  4.24690  2.90347  2.73739  3.18146  2.89801  2.37887  2.77519  2.98518  4.58477  3.61503
          0.03256  3.83663  4.55898  0.61958  0.77255  0.48576  0.95510
    215   2.95807  4.54346  3.81952  3.42234  3.11768  3.83152  4.18824  2.43267  3.16076  1.12341  3.16306  3.74991  4.25744  3.38172  3.38504  3.26516  3.23547  2.44530  4.92576  3.60945    420 - -
          2.68618  4.42225  2.77519  2.73123  3.46354  2.40513  3.72494  3.29354  2.67741  2.69355  4.24690  2.90347  2.73739  3.18146  2.89801  2.37887  2.77519  2.98518  4.58477  3.61503
          0.03256  3.83663  4.55898  0.61958  0.77255  0.48576  0.95510
    216   2.77995  4.33307  4.07524  3.73781  3.52452  3.68622  4.54592  2.05404  3.60503  2.21819  3.49569  3.93323  4.24913  3.96767  3.82088  3.18795  3.14263  1.07140  5.30271  4.03185    421 - -
          2.68618  4.42225  2.77519  2.73123  3.46354  2.40513  3.72494  3.29354  2.67741  2.69355  4.24690  2.90347  2.73739  3.18146  2.89801  2.37887  2.77519  2.98518  4.58477  3.61503
          0.03256  3.83663  4.55898  0.61958  0.77255  0.48576  0.95510
    217   3.17199  4.58283  4.32258  3.90113  1.42215  4.11655  3.91829  2.47274  3.75598  1.69160  3.20108  4.01803  4.46221  3.92907  3.91059  3.50898  3.42820  2.49583  4.19212  2.58767    422 - -
          2.68618  4.42225  2.77519  2.73123  3.46354  2.40513  3.72494  3.29354  2.67741  2.69355  4.24690  2.90347  2.73739  3.18146  2.89801  2.37887  2.77519  2.98518  4.58477  3.61503
          0.03256  3.83663  4.55898  0.61958  0.77255  0.48576  0.95510
    218   3.16293  4.56809  4.35572  3.90850  1.54061  4.14976  3.98657  2.41239  3.76372  1.55677  3.13193  4.04832  4.47341  3.93437  3.92129  3.52650  3.41103  2.44771  4.27234  2.69566    423 - -
          2.68618  4.42225  2.77519  2.73123  3.46354  2.40513  3.72494  3.29354  2.67741  2.69355  4.24690  2.90347  2.73739  3.18146  2.89801  2.37887  2.77519  2.98518  4.58477  3.61503
          0.03256  3.83663  4.55898  0.61958  0.77255  0.48576  0.95510
    219   2.85351  4.83705  2.88049  2.63533  4.00068  3.34302  3.79309  3.62652  2.45876  3.13238  4.16189  3.09450  3.89637  1.29919  2.74337  2.90307  3.15080  3.35862  5.27937  3.97094    424 - -
          2.68618  4.42225  2.77519  2.73123  3.46354  2.40513  3.72494  3.29354  2.67741  2.69355  4.24690  2.90347  2.73739  3.18146  2.89801  2.37887  2.77519  2.98518  4.58477  3.61503
          0.03256  3.83663  4.55898  0.61958  0.77255  0.48576  0.95510
    220   3.19638  4.69987  3.78579  3.50895  2.29571  3.78874  3.60342  3.21069  3.36750  2.67374  3.88960  3.68006  4.26367  3.68214  3.55834  3.33646  3.48303  3.07962  3.93792  1.02753    425 - -
          2.68618  4.42225  2.77519  2.73123  3.46354  2.40513  3.72494  3.29354  2.67741  2.69355  4.24690  2.90347  2.73739  3.18146  2.89801  2.37887  2.77519  2.98518  4.58477  3.61503
          0.03256  3.83663  4.55898  0.61958  0.77255  0.48576  0.95510
    221   2.23085  1.53352  3.87468  3.54233  3.73256  2.99962  4.26701  2.91882  3.36693  2.84681  3.83519  3.50871  3.73178  3.70087  3.55246  2.31850  2.70488  2.59504  5.22867  3.98152    426 - -
          2.68618  4.42225  2.77519  2.73123  3.46354  2.40513  3.72494  3.29354  2.67741  2.69355  4.24690  2.90347  2.73739  3.18146  2.89801  2.37887  2.77519  2.98518  4.58477  3.61503
          0.03256  3.83663  4.55898  0.61958  0.77255  0.48576  0.95510
    222   2.90069  4.37312  4.20397  3.79040  3.40475  3.96746  4.57836  1.22246  3.62027  1.99169  3.30097  4.04435  4.40994  3.97924  3.84261  3.39053  3.06691  1.80276  5.27568  4.02559    427 - -
          2.68618  4.42225  2.77519  2.73123  3.46354  2.40513  3.72494  3.29354  2.67741  2.69355  4.24690  2.90347  2.73739  3.18146  2.89801  2.37887  2.77519  2.98518  4.58477  3.61503
          0.03256  3.83663  4.55898  0.61958  0.77255  0.48576  0.95510
    223   2.89956  4.45806  4.07380  3.61217  3.16485  3.86753  4.35785  2.26142  3.38946  1.72314  1.63900  3.89207  4.29614  3.74684  3.61090  3.26525  3.19525  2.20315  5.04448  3.81081    428 - -
          2.68618  4.42225  2.77519  2.73123  3.46354  2.40513  3.72494  3.29354  2.67741  2.69355  4.24690  2.90347  2.73739  3.18146  2.89801  2.37887  2.77519  2.98518  4.58477  3.61503
          0.03256  3.83663  4.55898  0.61958  0.77255  0.48576  0.95510
    224   1.06669  4.17516  3.42701  3.21730  4.01744  3.00053  4.24347  3.13765  3.23265  3.02084  4.05711  3.37572  3.73642  3.57724  3.48529  2.52601  2.80092  2.79829  5.44820  4.24459    429 - -
          2.68618  4.42225  2.77519  2.73123  3.46354  2.40513  3.72494  3.29354  2.67741  2.69355  4.24690  2.90347  2.73739  3.18146  2.89801  2.37887  2.77519  2.98518  4.58477  3.61503
          0.03256  3.83663  4.55898  0.61958  0.77255  0.48576  0.95510
    225   2.69466  4.68911  2.69021  2.57235  4.04710  3.16066  3.89365  3.75030  2.79465  3.40142  4.35732  1.22313  3.81103  3.16681  3.14769  2.76352  3.07563  3.37614  5.35722  3.99837    430 - -
          2.68618  4.42225  2.77519  2.73123  3.46354  2.40513  3.72494  3.29354  2.67741  2.69355  4.24690  2.90347  2.73739  3.18146  2.89801  2.37887  2.77519  2.98518  4.58477  3.61503
          0.03256  3.83663  4.55898  0.61958  0.77255  0.48576  0.95510
    226   3.21358  4.62609  4.18942  3.89757  1.07226  3.91079  3.86274  2.74222  3.80562  2.12082  3.47804  3.97914  4.37057  3.98363  3.93418  3.48504  3.51489  2.73019  4.12334  2.49521    431 - -
          2.68618  4.42225  2.77519  2.73123  3.46354  2.40513  3.72494  3.29354  2.67741  2.69355  4.24690  2.90347  2.73739  3.18146  2.89801  2.37887  2.77519  2.98518  4.58477  3.61503
          0.03256  3.83663  4.55898  0.61958  0.77255  0.48576  0.95510
    227   2.99804  4.09871  4.03430  3.55486  1.82077  3.90689  3.31726  2.94950  3.43541  2.48938  3.56985  3.66782  4.26056  3.61537  3.63473  3.21414  3.22987  2.79042  3.81128  1.52754    432 - -
          2.68618  4.42225  2.77519  2.73123  3.46354  2.40513  3.72494  3.29354  2.67741  2.69355  4.24690  2.90347  2.73739  3.18146  2.89801  2.37887  2.77519  2.98518  4.58477  3.61503
          0.03256  3.83663  4.55898  0.61958  0.77255  0.48576  0.95510
    228   3.27773  4.66488  4.03743  3.73506  2.63193  3.69088  3.85761  3.30031  3.45824  2.70115  3.93571  3.89147  4.20576  3.84776  3.59273  3.48173  3.57644  3.18965  0.96080  2.63600    433 - -
          2.68618  4.42225  2.77519  2.73123  3.46354  2.40513  3.72494  3.29354  2.67741  2.69355  4.24690  2.90347  2.73739  3.18146  2.89801  2.37887  2.77519  2.98518  4.58477  3.61503
          0.03256  3.83663  4.55898  0.61958  0.77255  0.48576  0.95510
    229   3.11561  4.58883  4.13169  3.77196  3.12304  3.93613  4.43896  2.32582  3.54004  0.92064  3.15824  4.05085  4.37805  3.91696  3.72173  3.50366  3.41171  2.35374  4.98873  3.70359    434 - -
          2.68618  4.42225  2.77519  2.73123  3.46354  2.40513  3.72494  3.29354  2.67741  2.69355  4.24690  2.90347  2.73739  3.18146  2.89801  2.37887  2.77519  2.98518  4.58477  3.61503
          0.03256  3.83663  4.55898  0.61958  0.77255  0.48576  0.95510
    230   3.11561  4.58883  4.13169  3.77196  3.12304  3.93613  4.43896  2.32582  3.54004  0.92064  3.15824  4.05085  4.37805  3.91696  3.72173  3.50366  3.41171  2.35374  4.98873  3.70359    435 - -
          2.68618  4.42225  2.77519  2.73123  3.46354  2.40513  3.72494  3.29354  2.67741  2.69355  4.24690  2.90347  2.73739  3.18146  2.89801  2.37887  2.77519  2.98518  4.58477  3.61503
          0.03256  3.83663  4.55898  0.61958  0.77255  0.48576  0.95510
    231   2.61197  4.28346  4.02057  3.66465  3.56852  3.63294  4.51193  2.03535  3.54129  2.24741  3.49274  3.85704  4.20555  3.89863  3.77381  3.08629  3.06169  1.15644  5.34765  4.08480    436 - -
          2.68618  4.42225  2.77519  2.73123  3.46354  2.40513  3.72494  3.29354  2.67741  2.69355  4.24690  2.90347  2.73739  3.18146  2.89801  2.37887  2.77519  2.98518  4.58477  3.61503
          0.03256  3.83663  4.55898  0.61958  0.77255  0.48576  0.95510
    232   2.92257  5.02472  2.47428  1.07748  4.36662  3.25174  3.83620  3.81343  2.71229  3.43659  4.41282  2.91429  3.85480  3.05300  3.11694  2.90900  3.22674  3.50121  5.54500  4.26791    437 - -
          2.68618  4.42225  2.77519  2.73123  3.46354  2.40513  3.72494  3.29354  2.67741  2.69355  4.24690  2.90347  2.73739  3.18146  2.89801  2.37887  2.77519  2.98518  4.58477  3.61503
          0.03256  3.83663  4.55898  0.61958  0.77255  0.48576  0.95510
    233   2.62187  4.40020  3.28824  3.18342  4.32517  0.78662  4.30537  3.91656  3.35976  3.57508  4.55097  3.45269  3.79018  3.68685  3.59922  2.79286  3.10034  3.45184  5.42925  4.42605    438 - -
          2.68618  4.42225  2.77519  2.73123  3.46354  2.40513  3.72494  3.29354  2.67741  2.69355  4.24690  2.90347  2.73739  3.18146  2.89801  2.37887  2.77519  2.98518  4.58477  3.61503
          0.03256  3.83663  4.55898  0.61958  0.77255  0.48576  0.95510
    234   3.11561  4.58883  4.13169  3.77196  3.12304  3.93613  4.43896  2.32582  3.54004  0.92064  3.15824  4.05085  4.37805  3.91696  3.72173  3.50366  3.41171  2.35374  4.98873  3.70359    439 - -
          2.68618  4.42225  2.77519  2.73123  3.46354  2.40513  3.72494  3.29354  2.67741  2.69355  4.24690  2.90347  2.73739  3.18146  2.89801  2.37887  2.77519  2.98518  4.58477  3.61503
          0.03256  3.83663  4.55898  0.61958  0.77255  0.48576  0.95510
    235   3.15484  4.71451  3.67807  3.35777  2.17664  3.83643  3.25125  3.30100  3.19636  2.74212  3.88637  3.55481  4.26243  3.52689  3.41617  3.25621  3.41038  3.13848  3.82152  1.17066    440 - -
          2.68618  4.42225  2.77519  2.73123  3.46354  2.40513  3.72494  3.29354  2.67741  2.69355  4.24690  2.90347  2.73739  3.18146  2.89801  2.37887  2.77519  2.98518  4.58477  3.61503
          0.03256  3.83663  4.55898  0.61958  0.77255  0.48576  0.95510
    236   3.11561  4.58883  4.13169  3.77196  3.12304  3.93613  4.43896  2.32582  3.54004  0.92064  3.15824  4.05085  4.37805  3.91696  3.72173  3.50366  3.41171  2.35374  4.98873  3.70359    441 - -
          2.68618  4.42225  2.77519  2.73123  3.46354  2.40513  3.72494  3.29354  2.67741  2.69355  4.24690  2.90347  2.73739  3.18146  2.89801  2.37887  2.77519  2.98518  4.58477  3.61503
          0.03256  3.83663  4.55898  0.61958  0.77255  0.48576  0.95510
    237   2.84466  4.78540  3.01506  2.69877  3.41227  3.41933  1.56786  3.57749  2.43532  3.10338  4.07289  3.12841  3.92774  3.01037  2.60736  2.90199  3.11757  3.29768  4.84519  3.35126    442 - -
          2.68618  4.42225  2.77519  2.73123  3.46354  2.40513  3.72494  3.29354  2.67741  2.69355  4.24690  2.90347  2.73739  3.18146  2.89801  2.37887  2.77519  2.98518  4.58477  3.61503
          0.03256  3.83663  4.55898  0.61958  0.77255  0.48576  0.95510
    238   2.39445  4.23927  3.39728  3.14830  3.93819  3.07956  4.16822  3.06100  3.09056  2.92574  3.97903  3.36303  3.78069  3.48732  3.35063  2.59539  1.23416  2.75980  5.37918  4.15499    443 - -
          2.68618  4.42225  2.77519  2.73123  3.46354  2.40513  3.72494  3.29354  2.67741  2.69355  4.24690  2.90347  2.73739  3.18146  2.89801  2.37887  2.77519  2.98518  4.58477  3.61503
          0.03256  3.83663  4.55898  0.61958  0.77255  0.48576  0.95510
    239   3.11561  4.58883  4.13169  3.77196  3.12304  3.93613  4.43896  2.32582  3.54004  0.92064  3.15824  4.05085  4.37805  3.91696  3.72173  3.50366  3.41171  2.35374  4.98873  3.70359    444 - -
          2.68618  4.42225  2.77519  2.73123  3.46354  2.40513  3.72494  3.29354  2.67741  2.69355  4.24690  2.90347  2.73739  3.18146  2.89801  2.37887  2.77519  2.98518  4.58477  3.61503
          0.03256  3.83663  4.55898  0.61958  0.77255  0.48576  0.95510
    240   3.11561  4.58883  4.13169  3.77196  3.12304  3.93613  4.43896  2.32582  3.54004  0.92064  3.15824  4.05085  4.37805  3.91696  3.72173  3.50366  3.41171  2.35374  4.98873  3.70359    445 - -
          2.68618  4.42225  2.77519  2.73123  3.46354  2.40513  3.72494  3.29354  2.67741  2.69355  4.24690  2.90347  2.73739  3.18146  2.89801  2.37887  2.77519  2.98518  4.58477  3.61503
          0.03256  3.83663  4.55898  0.61958  0.77255  0.48576  0.95510
    241   2.73320  4.31598  4.16821  3.68145  3.43382  3.88629  4.48096  1.94800  3.52996  2.04514  3.00605  3.94191  4.32686  3.86213  3.77718  3.26187  3.10749  1.26050  5.24978  4.02712    446 - -
          2.68618  4.42225  2.77519  2.73123  3.46354  2.40513  3.72494  3.29354  2.67741  2.69355  4.24690  2.90347  2.73739  3.18146  2.89801  2.37887  2.77519  2.98518  4.58477  3.61503
          0.03256  3.83663  4.55898  0.61958  0.77255  0.48576  0.95510
    242   1.44582  4.14440  3.62358  3.26490  3.80208  3.13572  4.21245  2.64880  3.19924  2.67327  3.74057  3.43320  3.81455  3.53285  3.47626  2.57462  2.76813  2.08370  5.35722  4.12349    447 - -
          2.68618  4.42225  2.77519  2.73123  3.46354  2.40513  3.72494  3.29354  2.67741  2.69355  4.24690  2.90347  2.73739  3.18146  2.89801  2.37887  2.77519  2.98518  4.58477  3.61503
          0.03256  3.83663  4.55898  0.61958  0.77255  0.48576  0.95510
    243   3.03002  4.40715  4.50167  3.95475  3.22918  4.27088  4.64831  1.40519  3.81762  1.66876  2.60087  4.23792  4.54634  4.05794  4.02394  3.61003  3.27216  1.78617  5.18508  4.03257    448 - -
          2.68618  4.42225  2.77519  2.73123  3.46354  2.40513  3.72494  3.29354  2.67741  2.69355  4.24690  2.90347  2.73739  3.18146  2.89801  2.37887  2.77519  2.98518  4.58477  3.61503
          0.03256  3.83663  4.55898  0.61958  0.77255  0.48576  0.95510
    244   3.12637  4.52360  4.42487  3.91963  1.78354  4.20970  4.15435  2.22392  3.78036  1.40550  3.00872  4.10979  4.49030  3.94584  3.94619  3.54974  3.36109  2.32589  4.47865  2.98585    449 - -
          2.68618  4.42225  2.77519  2.73123  3.46354  2.40513  3.72494  3.29354  2.67741  2.69355  4.24690  2.90347  2.73739  3.18146  2.89801  2.37887  2.77519  2.98518  4.58477  3.61503
          0.03256  3.83663  4.55898  0.61958  0.77255  0.48576  0.95510
    245   2.27041  4.28016  3.14075  2.75478  3.67521  3.07394  3.86906  3.33332  2.77822  3.02079  3.88603  3.10008  2.65196  3.11089  3.15048  1.76473  2.70773  2.95138  5.28919  4.00327    450 - -
          2.68618  4.42225  2.77519  2.73123  3.46354  2.40513  3.72494  3.29354  2.67741  2.69355  4.24690  2.90347  2.73739  3.18146  2.89801  2.37887  2.77519  2.98518  4.58477  3.61503
          0.03256  3.83663  4.55898  0.61958  0.77255  0.48576  0.95510
    246   2.34089  4.28747  3.04935  2.83647  4.07998  2.99625  4.00320  3.54038  2.90714  3.23418  4.14124  3.14019  1.55698  3.27449  3.22367  2.28605  2.78638  3.10662  5.42835  4.14882    451 - -
          2.68618  4.42225  2.77519  2.73123  3.46354  2.40513  3.72494  3.29354  2.67741  2.69355  4.24690  2.90347  2.73739  3.18146  2.89801  2.37887  2.77519  2.98518  4.58477  3.61503
          0.03256  3.83663  4.55898  0.61958  0.77255  0.48576  0.95510
    247   2.51971  4.64004  2.85765  2.43576  4.06614  2.88280  3.64441  3.49604  2.42450  3.10060  3.92082  2.43456  3.74246  2.81611  2.62260  2.19721  2.80419  3.14143  5.29440  4.00149    452 - -
          2.68618  4.42225  2.77519  2.73123  3.46354  2.40513  3.72494  3.29354  2.67741  2.69355  4.24690  2.90347  2.73739  3.18146  2.89801  2.37887  2.77519  2.98518  4.58477  3.61503
          0.03256  3.83663  4.55898  0.61958  0.77255  0.48576  0.95510
    248   2.90745  4.87008  3.34116  2.81383  4.23088  3.49524  3.66359  3.67348  1.98402  3.20508  4.14244  3.19677  3.95101  2.84445  1.26004  2.96349  3.14120  3.38357  5.29246  4.09153    453 - -
          2.68618  4.42225  2.77519  2.73123  3.46354  2.40513  3.72494  3.29354  2.67741  2.69355  4.24690  2.90347  2.73739  3.18146  2.89801  2.37887  2.77519  2.98518  4.58477  3.61503
          0.03256  3.83663  4.55898  0.61958  0.77255  0.48576  0.95510
    249   2.56748  3.05336  3.36172  2.79254  3.36984  3.48965  3.37012  2.88013  2.60115  2.56669  3.46389  3.19948  3.88054  3.01473  2.51004  2.75216  2.80180  2.64601  4.80987  3.05536    454 - -
          2.68618  4.42225  2.77519  2.73123  3.46354  2.40513  3.72494  3.29354  2.67741  2.69355  4.24690  2.90347  2.73739  3.18146  2.89801  2.37887  2.77519  2.98518  4.58477  3.61503
          0.03256  3.83663  4.55898  0.61958  0.77255  0.48576  0.95510
    250   3.18037  4.60533  4.25012  3.88966  1.25502  4.02945  3.84131  2.59476  3.75889  1.91664  3.33142  3.97408  4.42826  3.93466  3.90505  3.47421  3.45879  2.59806  4.10208  2.46811    455 - -
          2.68618  4.42225  2.77519  2.73123  3.46354  2.40513  3.72494  3.29354  2.67741  2.69355  4.24690  2.90347  2.73739  3.18146  2.89801  2.37887  2.77519  2.98518  4.58477  3.61503
          0.03256  3.83663  4.55898  0.61958  0.77255  0.48576  0.95510
    251   2.75200  4.31591  4.05522  3.48735  3.19782  3.92745  4.23567  2.09860  3.35816  1.50011  2.77032  3.80957  4.25436  3.63672  3.47527  3.22346  3.05238  1.91936  4.96864  3.79985    456 - -
          2.68618  4.42225  2.77519  2.73123  3.46354  2.40513  3.72494  3.29354  2.67741  2.69355  4.24690  2.90347  2.73739  3.18146  2.89801  2.37887  2.77519  2.98518  4.58477  3.61503
          0.03256  3.83663  4.55898  0.61958  0.77255  0.48576  0.95510
    252   1.79226  4.24996  3.72336  3.21663  3.54531  3.49879  4.12714  2.26206  3.11673  2.33612  3.25687  3.51980  4.00983  3.44974  3.42643  2.84938  2.88153  1.93275  5.15942  3.93137    457 - -
          2.68618  4.42225  2.77519  2.73123  3.46354  2.40513  3.72494  3.29354  2.67741  2.69355  4.24690  2.90347  2.73739  3.18146  2.89801  2.37887  2.77519  2.98518  4.58477  3.61503
          0.03256  3.83663  4.55898  0.61958  0.77255  0.48576  0.95510
    253   3.19638  4.69987  3.78579  3.50895  2.29571  3.78874  3.60342  3.21069  3.36750  2.67374  3.88960  3.68006  4.26367  3.68214  3.55834  3.33646  3.48303  3.07962  3.93792  1.02753    458 - -
          2.68618  4.42225  2.77519  2.73123  3.46354  2.40513  3.72494  3.29354  2.67741  2.69355  4.24690  2.90347  2.73739  3.18146  2.89801  2.37887  2.77519  2.98518  4.58477  3.61503
          0.03256  3.83663  4.55898  0.61958  0.77255  0.48576  0.95510
    254   3.11561  4.58883  4.13169  3.77196  3.12304  3.93613  4.43896  2.32582  3.54004  0.92064  3.15824  4.05085  4.37805  3.91696  3.72173  3.50366  3.41171  2.35374  4.98873  3.70359    459 - -
          2.68618  4.42225  2.77519  2.73123  3.46354  2.40513  3.72494  3.29354  2.67741  2.69355  4.24690  2.90347  2.73739  3.18146  2.89801  2.37887  2.77519  2.98518  4.58477  3.61503
          0.03256  3.83663  4.55898  0.61958  0.77255  0.48576  0.95510
    255   3.11561  4.58883  4.13169  3.77196  3.12304  3.93613  4.43896  2.32582  3.54004  0.92064  3.15824  4.05085  4.37805  3.91696  3.72173  3.50366  3.41171  2.35374  4.98873  3.70359    460 - -
          2.68618  4.42225  2.77519  2.73123  3.46354  2.40513  3.72494  3.29354  2.67741  2.69355  4.24690  2.90347  2.73739  3.18146  2.89801  2.37887  2.77519  2.98518  4.58477  3.61503
          0.03256  3.83663  4.55898  0.61958  0.77255  0.48576  0.95510
    256   3.00327  4.43270  4.28365  3.89855  3.35064  4.02692  4.63371  1.12344  3.72594  1.94467  3.29225  4.14894  4.46208  4.07827  3.92665  3.51922  3.30329  1.84654  5.23366  3.96847    461 - -
          2.68618  4.42225  2.77519  2.73123  3.46354  2.40513  3.72494  3.29354  2.67741  2.69355  4.24690  2.90347  2.73739  3.18146  2.89801  2.37887  2.77519  2.98518  4.58477  3.61503
          0.03256  3.83663  4.55898  0.61958  0.77255  0.48576  0.95510
    257   2.62187  4.40020  3.28824  3.18342  4.32517  0.78662  4.30537  3.91656  3.35976  3.57508  4.55097  3.45269  3.79018  3.68685  3.59922  2.79286  3.10034  3.45184  5.42925  4.42605    462 - -
          2.68618  4.42225  2.77519  2.73123  3.46354  2.40513  3.72494  3.29354  2.67741  2.69355  4.24690  2.90347  2.73739  3.18146  2.89801  2.37887  2.77519  2.98518  4.58477  3.61503
          0.03256  3.83663  4.55898  0.61958  0.77255  0.48576  0.95510
    258   3.27773  4.66488  4.03743  3.73506  2.63193  3.69088  3.85761  3.30031  3.45824  2.70115  3.93571  3.89147  4.20576  3.84776  3.59273  3.48173  3.57644  3.18965  0.96080  2.63600    463 - -
          2.68618  4.42225  2.77519  2.73123  3.46354  2.40513  3.72494  3.29354  2.67741  2.69355  4.24690  2.90347  2.73739  3.18146  2.89801  2.37887  2.77519  2.98518  4.58477  3.61503
          0.03256  3.83663  4.55898  0.61958  0.77255  0.48576  0.95510
    259   2.62187  4.40020  3.28824  3.18342  4.32517  0.78662  4.30537  3.91656  3.35976  3.57508  4.55097  3.45269  3.79018  3.68685  3.59922  2.79286  3.10034  3.45184  5.42925  4.42605    464 - -
          2.68618  4.42225  2.77519  2.73123  3.46354  2.40513  3.72494  3.29354  2.67741  2.69355  4.24690  2.90347  2.73739  3.18146  2.89801  2.37887  2.77519  2.98518  4.58477  3.61503
          0.03256  3.83663  4.55898  0.61958  0.77255  0.48576  0.95510
    260   3.06708  4.43247  4.53761  4.00774  3.08407  4.31295  4.66225  1.35839  3.87483  1.56398  3.06652  4.28237  4.58624  4.10987  4.07804  3.66286  3.31212  1.79917  5.15097  3.92837    465 - -
          2.68618  4.42225  2.77519  2.73123  3.46354  2.40513  3.72494  3.29354  2.67741  2.69355  4.24690  2.90347  2.73739  3.18146  2.89801  2.37887  2.77519  2.98518  4.58477  3.61503
          0.03256  3.83663  4.55898  0.61958  0.77255  0.48576  0.95510
    261   2.70572  4.46841  3.30913  3.14344  4.14070  3.15798  4.22342  3.67741  3.19777  3.30795  4.35666  3.45348  0.89703  3.58767  3.44691  2.87222  3.14460  3.32681  5.33659  4.26106    466 - -
          2.68618  4.42225  2.77519  2.73123  3.46354  2.40513  3.72494  3.29354  2.67741  2.69355  4.24690  2.90347  2.73739  3.18146  2.89801  2.37887  2.77519  2.98518  4.58477  3.61503
          0.03256  3.83663  4.55898  0.61958  0.77255  0.48576  0.95510
    262   2.25266  4.15889  3.29158  3.01684  4.01018  2.97566  4.07385  3.24319  2.99124  3.07677  4.00148  3.23119  3.68760  3.36083  3.28030  2.25115  1.45407  2.85534  5.41612  4.16397    467 - -
          2.68618  4.42225  2.77519  2.73123  3.46354  2.40513  3.72494  3.29354  2.67741  2.69355  4.24690  2.90347  2.73739  3.18146  2.89801  2.37887  2.77519  2.98518  4.58477  3.61503
          0.03256  3.83663  4.55898  0.61958  0.77255  0.48576  0.95510
    263   2.94073  4.34881  4.43084  3.94482  3.44569  4.13955  4.71218  1.60046  3.81282  1.99675  3.29451  4.19625  4.51960  4.11701  4.04420  3.52339  3.22342  1.20590  5.35240  4.12268    468 - -
          2.68618  4.42225  2.77519  2.73123  3.46354  2.40513  3.72494  3.29354  2.67741  2.69355  4.24690  2.90347  2.73739  3.18146  2.89801  2.37887  2.77519  2.98518  4.58477  3.61503
          0.03256  3.83663  4.55898  0.61958  0.77255  0.48576  0.95510
    264   2.58724  1.85185  4.05648  3.59229  2.63898  3.49343  4.12654  2.43330  3.45647  2.24122  3.38160  3.71877  4.03997  3.72003  3.65516  2.91320  2.93364  2.27238  4.75477  3.37358    469 - -
          2.68618  4.42225  2.77519  2.73123  3.46354  2.40513  3.72494  3.29354  2.67741  2.69355  4.24690  2.90347  2.73739  3.18146  2.89801  2.37887  2.77519  2.98518  4.58477  3.61503
          0.03256  3.83663  4.55898  0.61958  0.77255  0.48576  0.95510
    265   2.82627  4.33153  4.11823  3.68558  3.44873  3.87885  4.49815  1.29798  3.52649  2.06654  3.33326  3.94492  4.33566  3.88408  3.76295  3.28210  2.83123  1.81846  5.26781  4.03226    470 - -
          2.68618  4.42225  2.77519  2.73123  3.46354  2.40513  3.72494  3.29354  2.67741  2.69355  4.24690  2.90347  2.73739  3.18146  2.89801  2.37887  2.77519  2.98518  4.58477  3.61503
          0.03256  3.83663  4.55898  0.61958  0.77255  0.48576  0.95510
    266   2.42682  4.27514  3.41361  2.89995  3.57030  2.23223  3.87546  2.60561  2.82139  2.53328  3.09871  3.26559  3.86075  3.16593  3.16666  2.68536  2.78159  2.37169  5.04897  3.80158    471 - -
          2.68618  4.42225  2.77519  2.73123  3.46354  2.40513  3.72494  3.29354  2.67741  2.69355  4.24690  2.90347  2.73739  3.18146  2.89801  2.37887  2.77519  2.98518  4.58477  3.61503
          0.03256  3.83663  4.55898  0.61958  0.77255  0.48576  0.95510
    267   1.76375  4.17088  3.74634  3.35389  3.70491  3.29360  4.26549  2.37843  3.27771  2.51785  3.61982  3.54238  3.92700  3.60482  3.55118  2.71723  2.83589  1.66049  5.31551  4.08672    472 - -
          2.68618  4.42225  2.77519  2.73123  3.46354  2.40513  3.72494  3.29354  2.67741  2.69355  4.24690  2.90347  2.73739  3.18146  2.89801  2.37887  2.77519  2.98518  4.58477  3.61503
          0.03256  3.83663  4.55898  0.61958  0.77255  0.48576  0.95510
    268   3.27773  4.66488  4.03743  3.73506  2.63193  3.69088  3.85761  3.30031  3.45824  2.70115  3.93571  3.89147  4.20576  3.84776  3.59273  3.48173  3.57644  3.18965  0.96080  2.63600    473 - -
          2.68618  4.42225  2.77519  2.73123  3.46354  2.40513  3.72494  3.29354  2.67741  2.69355  4.24690  2.90347  2.73739  3.18146  2.89801  2.37887  2.77519  2.98518  4.58477  3.61503
          0.03256  3.83663  4.55898  0.61958  0.77255  0.48576  0.95510
    269   2.22568  4.21057  3.48699  3.07747  3.77333  3.20281  4.06310  2.55487  2.98351  2.67391  3.69707  3.34160  3.82503  3.35226  3.28857  2.60765  1.68497  2.45074  5.27913  4.04033    474 - -
          2.68618  4.42225  2.77519  2.73123  3.46354  2.40513  3.72494  3.29354  2.67741  2.69355  4.24690  2.90347  2.73739  3.18146  2.89801  2.37887  2.77519  2.98518  4.58477  3.61503
          0.03256  3.83663  4.55898  0.61958  0.77255  0.48576  0.95510
    270   1.96370  4.26487  3.86467  3.34751  3.48826  3.67787  4.22210  1.92873  3.25119  2.17308  3.37529  3.65767  4.13483  3.57063  3.54947  3.01642  2.95698  1.82056  5.15771  3.93459    475 - -
          2.68618  4.42225  2.77519  2.73123  3.46354  2.40513  3.72494  3.29354  2.67741  2.69355  4.24690  2.90347  2.73739  3.18146  2.89801  2.37887  2.77519  2.98518  4.58477  3.61503
          0.03256  3.83663  4.55898  0.61958  0.77255  0.48576  0.95510
    271   1.41293  4.10296  3.42943  3.12578  4.02759  2.96019  4.14821  3.10253  3.10815  3.01302  3.95845  3.28866  3.68269  3.43959  3.39549  2.41462  2.12431  2.73511  5.45931  4.24446    476 - -
          2.68618  4.42225  2.77519  2.73123  3.46354  2.40513  3.72494  3.29354  2.67741  2.69355  4.24690  2.90347  2.73739  3.18146  2.89801  2.37887  2.77519  2.98518  4.58477  3.61503
          0.03256  3.83663  4.55898  0.61958  0.77255  0.48576  0.95510
    272   2.96604  4.80659  3.45314  2.97245  4.15211  3.46018  3.80002  3.69180  2.22542  3.21430  4.21595  3.33465  3.96500  3.02260  1.03461  3.05226  3.23476  3.41744  5.25001  4.08780    477 - -
          2.68618  4.42225  2.77519  2.73123  3.46354  2.40513  3.72494  3.29354  2.67741  2.69355  4.24690  2.90347  2.73739  3.18146  2.89801  2.37887  2.77519  2.98518  4.58477  3.61503
          0.03256  3.83663  4.55898  0.61958  0.77255  0.48576  0.95510
    273   3.13433  4.52214  4.50509  3.97118  2.91976  4.32056  4.58358  1.84258  3.82473  1.11084  2.92928  4.26130  4.57056  4.03656  4.01735  3.66583  3.37037  2.07046  5.02072  3.79462    478 - -
          2.68618  4.42225  2.77519  2.73123  3.46354  2.40513  3.72494  3.29354  2.67741  2.69355  4.24690  2.90347  2.73739  3.18146  2.89801  2.37887  2.77519  2.98518  4.58477  3.61503
          0.03256  3.83663  4.55898  0.61958  0.77255  0.48576  0.95510
    274   2.56875  4.27982  3.53666  2.98602  2.54318  3.58457  3.53523  2.78072  2.91420  2.41854  3.39020  3.33534  3.96156  3.20392  3.23254  2.32821  2.85146  2.56916  4.19518  2.60611    479 - -
          2.68618  4.42225  2.77519  2.73123  3.46354  2.40513  3.72494  3.29354  2.67741  2.69355  4.24690  2.90347  2.73739  3.18146  2.89801  2.37887  2.77519  2.98518  4.58477  3.61503
          0.03256  3.83663  4.55898  0.61958  0.77255  0.48576  0.95510
    275   3.11561  4.58883  4.13169  3.77196  3.12304  3.93613  4.43896  2.32582  3.54004  0.92064  3.15824  4.05085  4.37805  3.91696  3.72173  3.50366  3.41171  2.35374  4.98873  3.70359    480 - -
          2.68618  4.42225  2.77519  2.73123  3.46354  2.40513  3.72494  3.29354  2.67741  2.69355  4.24690  2.90347  2.73739  3.18146  2.89801  2.37887  2.77519  2.98518  4.58477  3.61503
          0.03256  3.83663  4.55898  0.61958  0.77255  0.48576  0.95510
    276   2.92257  5.02472  2.47428  1.07748  4.36662  3.25174  3.83620  3.81343  2.71229  3.43659  4.41282  2.91429  3.85480  3.05300  3.11694  2.90900  3.22674  3.50121  5.54500  4.26791    481 - -
          2.68618  4.42225  2.77519  2.73123  3.46354  2.40513  3.72494  3.29354  2.67741  2.69355  4.24690  2.90347  2.73739  3.18146  2.89801  2.37887  2.77519  2.98518  4.58477  3.61503
          0.03256  3.83663  4.55898  0.61958  0.77255  0.48576  0.95510
    277   2.95203  5.07323  0.97084  2.31449  4.44568  3.18435  3.90093  4.02590  2.97850  3.64088  4.61875  2.86883  3.83468  3.14042  3.48939  2.91884  3.29004  3.66910  5.62120  4.32522    482 - -
          2.68618  4.42225  2.77519  2.73123  3.46354  2.40513  3.72494  3.29354  2.67741  2.69355  4.24690  2.90347  2.73739  3.18146  2.89801  2.37887  2.77519  2.98518  4.58477  3.61503
          0.03256  3.83663  4.55898  0.61958  0.77255  0.48576  0.95510
    278   2.29748  4.22569  3.15203  2.87966  4.01065  3.01037  3.98686  3.31734  2.87439  3.11120  4.00392  2.96827  3.69704  3.25560  3.18393  2.38602  1.50628  2.92338  5.38833  4.11715    483 - -
          2.68618  4.42225  2.77519  2.73123  3.46354  2.40513  3.72494  3.29354  2.67741  2.69355  4.24690  2.90347  2.73739  3.18146  2.89801  2.37887  2.77519  2.98518  4.58477  3.61503
          0.03256  3.83663  4.55898  0.61958  0.77255  0.48576  0.95510
    279   2.62187  4.40020  3.28824  3.18342  4.32517  0.78662  4.30537  3.91656  3.35976  3.57508  4.55097  3.45269  3.79018  3.68685  3.59922  2.79286  3.10034  3.45184  5.42925  4.42605    484 - -
          2.68618  4.42225  2.77519  2.73123  3.46354  2.40513  3.72494  3.29354  2.67741  2.69355  4.24690  2.90347  2.73739  3.18146  2.89801  2.37887  2.77519  2.98518  4.58477  3.61503
          0.03256  3.83663  4.55898  0.61958  0.77255  0.48576  0.95510
    280   2.54728  1.01615  4.05710  3.78900  3.78914  3.17730  4.44403  2.92759  3.61590  2.84444  3.96479  3.78557  3.88141  3.96353  3.74644  2.81876  3.01111  2.67447  5.21223  4.07692    485 - -
          2.68618  4.42225  2.77519  2.73123  3.46354  2.40513  3.72494  3.29354  2.67741  2.69355  4.24690  2.90347  2.73739  3.18146  2.89801  2.37887  2.77519  2.98518  4.58477  3.61503
          0.03256  3.83663  4.55898  0.61958  0.77255  0.48576  0.95510
    281   3.27773  4.66488  4.03743  3.73506  2.63193  3.69088  3.85761  3.30031  3.45824  2.70115  3.93571  3.89147  4.20576  3.84776  3.59273  3.48173  3.57644  3.18965  0.96080  2.63600    486 - -
          2.68618  4.42225  2.77519  2.73123  3.46354  2.40513  3.72494  3.29354  2.67741  2.69355  4.24690  2.90347  2.73739  3.18146  2.89801  2.37887  2.77519  2.98518  4.58477  3.61503
          0.03256  3.83663  4.55898  0.61958  0.77255  0.48576  0.95510
    282   2.95203  5.07323  0.97084  2.31449  4.44568  3.18435  3.90093  4.02590  2.97850  3.64088  4.61875  2.86883  3.83468  3.14042  3.48939  2.91884  3.29004  3.66910  5.62120  4.32522    487 - -
          2.68618  4.42225  2.77519  2.73123  3.46354  2.40513  3.72494  3.29354  2.67741  2.69355  4.24690  2.90347  2.73739  3.18146  2.89801  2.37887  2.77519  2.98518  4.58477  3.61503
          0.03256  3.83663  4.55898  0.61958  0.77255  0.48576  0.95510
    283   2.39445  4.23927  3.39728  3.14830  3.93819  3.07956  4.16822  3.06100  3.09056  2.92574  3.97903  3.36303  3.78069  3.48732  3.35063  2.59539  1.23416  2.75980  5.37918  4.15499    488 - -
          2.68618  4.42225  2.77519  2.73123  3.46354  2.40513  3.72494  3.29354  2.67741  2.69355  4.24690  2.90347  2.73739  3.18146  2.89801  2.37887  2.77519  2.98518  4.58477  3.61503
          0.03256  3.83663  4.55898  0.61958  0.77255  0.48576  0.95510
    284   2.69466  4.68911  2.69021  2.57235  4.04710  3.16066  3.89365  3.75030  2.79465  3.40142  4.35732  1.22313  3.81103  3.16681  3.14769  2.76352  3.07563  3.37614  5.35722  3.99837    489 - -
          2.68618  4.42225  2.77519  2.73123  3.46354  2.40513  3.72494  3.29354  2.67741  2.69355  4.24690  2.90347  2.73739  3.18146  2.89801  2.37887  2.77519  2.98518  4.58477  3.61503
          0.03256  3.83663  4.55898  0.61958  0.77255  0.48576  0.95510
    285   2.88016  5.34106  1.32645  1.87098  4.63470  3.15498  3.72393  4.12754  2.74790  3.68305  4.56416  2.64857  3.78384  2.90407  3.32201  2.78204  3.17736  3.73286  5.83860  4.37070    490 - -
          2.68618  4.42225  2.77519  2.73123  3.46354  2.40513  3.72494  3.29354  2.67741  2.69355  4.24690  2.90347  2.73739  3.18146  2.89801  2.37887  2.77519  2.98518  4.58477  3.61503
          0.03256  3.83663  4.55898  0.61958  0.77255  0.48576  0.95510
    286   2.84478  4.81464  2.91077  2.63869  3.35380  3.40856  1.62115  3.58160  2.46297  3.09380  4.07527  3.08217  3.92559  2.88670  2.75302  2.89005  3.11970  3.30608  4.81673  3.29064    491 - -
          2.68618  4.42225  2.77519  2.73123  3.46354  2.40513  3.72494  3.29354  2.67741  2.69355  4.24690  2.90347  2.73739  3.18146  2.89801  2.37887  2.77519  2.98518  4.58477  3.61503
          0.03256  3.83663  4.55898  0.61958  0.77255  0.48576  0.95510
    287   2.36549  4.35674  2.96033  2.70213  4.07305  3.03900  3.88273  3.57746  2.72025  3.23492  4.09446  2.88769  3.70115  3.12182  2.92156  1.45230  2.77737  3.14088  5.39990  4.08909    492 - -
          2.68618  4.42225  2.77519  2.73123  3.46354  2.40513  3.72494  3.29354  2.67741  2.69355  4.24690  2.90347  2.73739  3.18146  2.89801  2.37887  2.77519  2.98518  4.58477  3.61503
          0.03256  3.83663  4.55898  0.61958  0.77255  0.48576  0.95510
    288   2.85040  4.31340  4.28121  3.79845  3.49344  3.98559  4.60060  1.72393  3.66439  2.08819  3.34533  4.05141  4.41061  3.98748  3.91013  3.36563  3.02634  1.21056  5.33774  4.11090    493 - -
          2.68618  4.42225  2.77519  2.73123  3.46354  2.40513  3.72494  3.29354  2.67741  2.69355  4.24690  2.90347  2.73739  3.18146  2.89801  2.37887  2.77519  2.98518  4.58477  3.61503
          0.03256  3.83663  4.55898  0.61958  0.77255  0.48576  0.95510
    289   2.70572  4.46841  3.30913  3.14344  4.14070  3.15798  4.22342  3.67741  3.19777  3.30795  4.35666  3.45348  0.89703  3.58767  3.44691  2.87222  3.14460  3.32681  5.33659  4.26106    494 - -
          2.68618  4.42225  2.77519  2.73123  3.46354  2.40513  3.72494  3.29354  2.67741  2.69355  4.24690  2.90347  2.73739  3.18146  2.89801  2.37887  2.77519  2.98518  4.58477  3.61503
          0.03256  3.83663  4.55898  0.61958  0.77255  0.48576  0.95510
    290   3.27773  4.66488  4.03743  3.73506  2.63193  3.69088  3.85761  3.30031  3.45824  2.70115  3.93571  3.89147  4.20576  3.84776  3.59273  3.48173  3.57644  3.18965  0.96080  2.63600    495 - -
          2.68618  4.42225  2.77519  2.73123  3.46354  2.40513  3.72494  3.29354  2.67741  2.69355  4.24690  2.90347  2.73739  3.18146  2.89801  2.37887  2.77519  2.98518  4.58477  3.61503
          0.03256  3.83663  4.55898  0.61958  0.77255  0.48576  0.95510
    291   3.27773  4.66488  4.03743  3.73506  2.63193  3.69088  3.85761  3.30031  3.45824  2.70115  3.93571  3.89147  4.20576  3.84776  3.59273  3.48173  3.57644  3.18965  0.96080  2.63600    496 - -
          2.68618  4.42225  2.77519  2.73123  3.46354  2.40513  3.72494  3.29354  2.67741  2.69355  4.24690  2.90347  2.73739  3.18146  2.89801  2.37887  2.77519  2.98518  4.58477  3.61503
          0.03256  3.83663  4.55898  0.61958  0.77255  0.48576  0.95510
    292   2.77995  4.33307  4.07524  3.73781  3.52452  3.68622  4.54592  2.05404  3.60503  2.21819  3.49569  3.93323  4.24913  3.96767  3.82088  3.18795  3.14263  1.07140  5.30271  4.03185    497 - -
          2.68618  4.42225  2.77519  2.73123  3.46354  2.40513  3.72494  3.29354  2.67741  2.69355  4.24690  2.90347  2.73739  3.18146  2.89801  2.37887  2.77519  2.98518  4.58477  3.61503
          0.03256  3.83663  4.55898  0.61958  0.77255  0.48576  0.95510
    293   3.00327  4.43270  4.28365  3.89855  3.35064  4.02692  4.63371  1.12344  3.72594  1.94467  3.29225  4.14894  4.46208  4.07827  3.92665  3.51922  3.30329  1.84654  5.23366  3.96847    498 - -
          2.68618  4.42225  2.77519  2.73123  3.46354  2.40513  3.72494  3.29354  2.67741  2.69355  4.24690  2.90347  2.73739  3.18146  2.89801  2.37887  2.77519  2.98518  4.58477  3.61503
          0.03256  3.83663  4.55898  0.61958  0.77255  0.48576  0.95510
    294   2.96604  4.80659  3.45314  2.97245  4.15211  3.46018  3.80002  3.69180  2.22542  3.21430  4.21595  3.33465  3.96500  3.02260  1.03461  3.05226  3.23476  3.41744  5.25001  4.08780    499 - -
          2.68618  4.42225  2.77519  2.73123  3.46354  2.40513  3.72494  3.29354  2.67741  2.69355  4.24690  2.90347  2.73739  3.18146  2.89801  2.37887  2.77519  2.98518  4.58477  3.61503
          0.03256  3.83663  4.55898  0.61958  0.77255  0.48576  0.95510
    295   2.60479  4.25428  3.93891  3.38864  3.36241  3.81039  4.19405  1.72238  3.27679  2.06469  2.91853  3.71108  4.18838  3.58145  3.55413  3.11598  2.53254  1.95474  5.03685  3.83664    500 - -
          2.68618  4.42225  2.77519  2.73123  3.46354  2.40513  3.72494  3.29354  2.67741  2.69355  4.24690  2.90347  2.73739  3.18146  2.89801  2.37887  2.77519  2.98518  4.58477  3.61503
          0.03256  3.83663  4.55898  0.61958  0.77255  0.48576  0.95510
    296   2.70572  4.46841  3.30913  3.14344  4.14070  3.15798  4.22342  3.67741  3.19777  3.30795  4.35666  3.45348  0.89703  3.58767  3.44691  2.87222  3.14460  3.32681  5.33659  4.26106    501 - -
          2.68618  4.42225  2.77519  2.73123  3.46354  2.40513  3.72494  3.29354  2.67741  2.69355  4.24690  2.90347  2.73739  3.18146  2.89801  2.37887  2.77519  2.98518  4.58477  3.61503
          0.03256  3.83663  4.55898  0.61958  0.77255  0.48576  0.95510
    297   3.00327  4.43270  4.28365  3.89855  3.35064  4.02692  4.63371  1.12344  3.72594  1.94467  3.29225  4.14894  4.46208  4.07827  3.92665  3.51922  3.30329  1.84654  5.23366  3.96847    502 - -
          2.68618  4.42225  2.77519  2.73123  3.46354  2.40513  3.72494  3.29354  2.67741  2.69355  4.24690  2.90347  2.73739  3.18146  2.89801  2.37887  2.77519  2.98518  4.58477  3.61503
          0.03256  3.83663  4.55898  0.61958  0.77255  0.48576  0.95510
    298   3.11561  4.58883  4.13169  3.77196  3.12304  3.93613  4.43896  2.32582  3.54004  0.92064  3.15824  4.05085  4.37805  3.91696  3.72173  3.50366  3.41171  2.35374  4.98873  3.70359    503 - -
          2.68618  4.42225  2.77519  2.73123  3.46354  2.40513  3.72494  3.29354  2.67741  2.69355  4.24690  2.90347  2.73739  3.18146  2.89801  2.37887  2.77519  2.98518  4.58477  3.61503
          0.03256  3.83663  4.55898  0.61958  0.77255  0.48576  0.95510
    299   2.90402  4.35832  4.29337  3.84006  3.41184  4.02504  4.61816  1.24639  3.67544  1.97281  3.27819  4.09120  4.44271  4.01321  3.90157  3.42155  3.07223  1.72010  5.30060  4.06833    504 - -
          2.68618  4.42225  2.77519  2.73123  3.46354  2.40513  3.72494  3.29354  2.67741  2.69355  4.24690  2.90347  2.73739  3.18146  2.89801  2.37887  2.77519  2.98518  4.58477  3.61503
          0.03256  3.83663  4.55898  0.61958  0.77255  0.48576  0.95510
    300   2.29833  4.21795  3.17621  2.99090  4.04090  2.94854  4.10147  3.55893  3.06223  3.28215  4.21163  3.22105  3.68450  3.41448  3.34898  1.14640  2.77588  3.10189  5.41639  4.12438    505 - -
          2.68618  4.42225  2.77519  2.73123  3.46354  2.40513  3.72494  3.29354  2.67741  2.69355  4.24690  2.90347  2.73739  3.18146  2.89801  2.37887  2.77519  2.98518  4.58477  3.61503
          0.03256  3.83663  4.55898  0.61958  0.77255  0.48576  0.95510
    301   3.00327  4.43270  4.28365  3.89855  3.35064  4.02692  4.63371  1.12344  3.72594  1.94467  3.29225  4.14894  4.46208  4.07827  3.92665  3.51922  3.30329  1.84654  5.23366  3.96847    506 - -
          2.68618  4.42225  2.77519  2.73123  3.46354  2.40513  3.72494  3.29354  2.67741  2.69355  4.24690  2.90347  2.73739  3.18146  2.89801  2.37887  2.77519  2.98518  4.58477  3.61503
          0.03256  3.83663  4.55898  0.61958  0.77255  0.48576  0.95510
    302   2.72182  4.27397  4.11878  3.59095  3.15088  3.90705  4.33643  1.47095  3.48558  2.00538  3.21806  3.87474  3.98442  3.76435  3.73531  3.23762  3.05325  1.80247  5.06457  3.84349    507 - -
          2.68616  4.42225  2.77520  2.73123  3.46354  2.40513  3.72495  3.29354  2.67741  2.69355  4.24690  2.90347  2.73740  3.18146  2.89798  2.37887  2.77520  2.98518  4.58477  3.61503
          0.04534  3.38581  4.55898  0.62663  0.76440  0.48576  0.95510
    303   2.85156  4.34528  4.22648  3.75651  3.40487  3.92910  4.53430  1.93167  3.58714  2.00701  3.05927  4.00557  4.37126  3.92817  3.82310  3.32198  3.15544  1.20616  5.25553  4.00877    510 - -
          2.68618  4.42225  2.77519  2.73123  3.46354  2.40513  3.72494  3.29354  2.67741  2.69355  4.24690  2.90347  2.73739  3.18146  2.89801  2.37887  2.77519  2.98518  4.58477  3.61503
          0.03256  3.83663  4.55898  0.61958  0.77255  0.48576  0.95510
    304   2.54252  4.59879  2.66580  2.50367  4.13272  3.11429  3.83241  3.61146  2.68558  3.30459  4.21233  1.53871  3.75816  3.05914  3.05608  2.62025  2.72343  3.22608  5.45873  4.09098    511 - -
          2.68618  4.42225  2.77519  2.73123  3.46354  2.40513  3.72494  3.29354  2.67741  2.69355  4.24690  2.90347  2.73739  3.18146  2.89801  2.37887  2.77519  2.98518  4.58477  3.61503
          0.03256  3.83663  4.55898  0.61958  0.77255  0.48576  0.95510
    305   3.21358  4.62609  4.18942  3.89757  1.07226  3.91079  3.86274  2.74222  3.80562  2.12082  3.47804  3.97914  4.37057  3.98363  3.93418  3.48504  3.51489  2.73019  4.12334  2.49521    512 - -
          2.68618  4.42225  2.77519  2.73123  3.46354  2.40513  3.72494  3.29354  2.67741  2.69355  4.24690  2.90347  2.73739  3.18146  2.89801  2.37887  2.77519  2.98518  4.58477  3.61503
          0.03256  3.83663  4.55898  0.61958  0.77255  0.48576  0.95510
    306   2.55561  4.27807  4.18618  3.66330  3.28027  3.95164  4.44762  1.77398  3.57108  2.09161  3.30035  3.94415  4.34273  3.85493  3.83225  3.29254  3.08094  1.35334  5.19763  3.97598    513 - -
          2.68618  4.42225  2.77519  2.73123  3.46354  2.40513  3.72494  3.29354  2.67741  2.69355  4.24690  2.90347  2.73739  3.18146  2.89801  2.37887  2.77519  2.98518  4.58477  3.61503
          0.03256  3.83663  4.55898  0.61958  0.77255  0.48576  0.95510
    307   3.11561  4.58883  4.13169  3.77196  3.12304  3.93613  4.43896  2.32582  3.54004  0.92064  3.15824  4.05085  4.37805  3.91696  3.72173  3.50366  3.41171  2.35374  4.98873  3.70359    514 - -
          2.68618  4.42225  2.77519  2.73123  3.46354  2.40513  3.72494  3.29354  2.67741  2.69355  4.24690  2.90347  2.73739  3.18146  2.89801  2.37887  2.77519  2.98518  4.58477  3.61503
          0.03256  3.83663  4.55898  0.61958  0.77255  0.48576  0.95510
    308   3.21358  4.62609  4.18942  3.89757  1.07226  3.91079  3.86274  2.74222  3.80562  2.12082  3.47804  3.97914  4.37057  3.98363  3.93418  3.48504  3.51489  2.73019  4.12334  2.49521    515 - -
          2.68618  4.42225  2.77519  2.73123  3.46354  2.40513  3.72494  3.29354  2.67741  2.69355  4.24690  2.90347  2.73739  3.18146  2.89801  2.37887  2.77519  2.98518  4.58477  3.61503
          0.03256  3.83663  4.55898  0.61958  0.77255  0.48576  0.95510
    309   2.98309  4.37897  4.47454  3.99597  3.38919  4.18570  4.74066  1.25070  3.84998  1.90846  3.23772  4.24504  4.55126  4.14969  4.06748  3.57669  3.26287  1.56580  5.33156  4.10854    516 - -
          2.68618  4.42225  2.77519  2.73123  3.46354  2.40513  3.72494  3.29354  2.67741  2.69355  4.24690  2.90347  2.73739  3.18146  2.89801  2.37887  2.77519  2.98518  4.58477  3.61503
          0.03256  3.83663  4.55898  0.61958  0.77255  0.48576  0.95510
    310   2.29833  4.21795  3.17621  2.99090  4.04090  2.94854  4.10147  3.55893  3.06223  3.28215  4.21163  3.22105  3.68450  3.41448  3.34898  1.14640  2.77588  3.10189  5.41639  4.12438    517 - -
          2.68618  4.42225  2.77519  2.73123  3.46354  2.40513  3.72494  3.29354  2.67741  2.69355  4.24690  2.90347  2.73739  3.18146  2.89801  2.37887  2.77519  2.98518  4.58477  3.61503
          0.03256  3.83663  4.55898  0.61958  0.77255  0.48576  0.95510
    311   3.00327  4.43270  4.28365  3.89855  3.35064  4.02692  4.63371  1.12344  3.72594  1.94467  3.29225  4.14894  4.46208  4.07827  3.92665  3.51922  3.30329  1.84654  5.23366  3.96847    518 - -
          2.68618  4.42225  2.77519  2.73123  3.46354  2.40513  3.72494  3.29354  2.67741  2.69355  4.24690  2.90347  2.73739  3.18146  2.89801  2.37887  2.77519  2.98518  4.58477  3.61503
          0.03256  3.83663  4.55898  0.61958  0.77255  0.48576  0.95510
    312   2.98349  4.37492  4.48574  4.00302  3.39659  4.19575  4.74852  1.26512  3.86144  1.91431  3.24046  4.25261  4.55683  4.15741  4.07970  3.58404  3.26159  1.53346  5.33872  4.11915    519 - -
          2.68618  4.42225  2.77519  2.73123  3.46354  2.40513  3.72494  3.29354  2.67741  2.69355  4.24690  2.90347  2.73739  3.18146  2.89801  2.37887  2.77519  2.98518  4.58477  3.61503
          0.03256  3.83663  4.55898  0.61958  0.77255  0.48576  0.95510
    313   2.96604  4.80659  3.45314  2.97245  4.15211  3.46018  3.80002  3.69180  2.22542  3.21430  4.21595  3.33465  3.96500  3.02260  1.03461  3.05226  3.23476  3.41744  5.25001  4.08780    520 - -
          2.68618  4.42225  2.77519  2.73123  3.46354  2.40513  3.72494  3.29354  2.67741  2.69355  4.24690  2.90347  2.73739  3.18146  2.89801  2.37887  2.77519  2.98518  4.58477  3.61503
          0.03256  3.83663  4.55898  0.61958  0.77255  0.48576  0.95510
    314   2.97727  4.40281  4.37652  3.93812  3.34742  4.10750  4.67617  1.19760  3.76521  1.89841  3.24132  4.18350  4.50788  4.09602  3.97678  3.52404  3.26932  1.72831  5.27618  4.01898    521 - -
          2.68618  4.42225  2.77519  2.73123  3.46354  2.40513  3.72494  3.29354  2.67741  2.69355  4.24690  2.90347  2.73739  3.18146  2.89801  2.37887  2.77519  2.98518  4.58477  3.61503
          0.03256  3.83663  4.55898  0.61958  0.77255  0.48576  0.95510
    315   3.11561  4.58883  4.13169  3.77196  3.12304  3.93613  4.43896  2.32582  3.54004  0.92064  3.15824  4.05085  4.37805  3.91696  3.72173  3.50366  3.41171  2.35374  4.98873  3.70359    522 - -
          2.68618  4.42225  2.77519  2.73123  3.46354  2.40513  3.72494  3.29354  2.67741  2.69355  4.24690  2.90347  2.73739  3.18146  2.89801  2.37887  2.77519  2.98518  4.58477  3.61503
          0.03256  3.83663  4.55898  0.61958  0.77255  0.48576  0.95510
    316   3.11561  4.58883  4.13169  3.77196  3.12304  3.93613  4.43896  2.32582  3.54004  0.92064  3.15824  4.05085  4.37805  3.91696  3.72173  3.50366  3.41171  2.35374  4.98873  3.70359    523 - -
          2.68618  4.42225  2.77519  2.73123  3.46354  2.40513  3.72494  3.29354  2.67741  2.69355  4.24690  2.90347  2.73739  3.18146  2.89801  2.37887  2.77519  2.98518  4.58477  3.61503
          0.03256  3.83663  4.55898  0.61958  0.77255  0.48576  0.95510
    317   2.85351  4.83705  2.88049  2.63533  4.00068  3.34302  3.79309  3.62652  2.45876  3.13238  4.16189  3.09450  3.89637  1.29919  2.74337  2.90307  3.15080  3.35862  5.27937  3.97094    524 - -
          2.68618  4.42225  2.77519  2.73123  3.46354  2.40513  3.72494  3.29354  2.67741  2.69355  4.24690  2.90347  2.73739  3.18146  2.89801  2.37887  2.77519  2.98518  4.58477  3.61503
          0.03256  3.83663  4.55898  0.61958  0.77255  0.48576  0.95510
    318   2.94020  4.90141  3.11374  2.74264  4.27964  3.43292  3.74081  3.70679  1.08844  3.28000  4.24390  3.16850  3.93623  2.93472  2.42688  2.98485  3.19641  3.41679  5.34945  4.15727    525 - -
          2.68618  4.42225  2.77519  2.73123  3.46354  2.40513  3.72494  3.29354  2.67741  2.69355  4.24690  2.90347  2.73739  3.18146  2.89801  2.37887  2.77519  2.98518  4.58477  3.61503
          0.03256  3.83663  4.55898  0.61958  0.77255  0.48576  0.95510
    319   3.11561  4.58883  4.13169  3.77196  3.12304  3.93613  4.43896  2.32582  3.54004  0.92064  3.15824  4.05085  4.37805  3.91696  3.72173  3.50366  3.41171  2.35374  4.98873  3.70359    526 - -
          2.68618  4.42225  2.77519  2.73123  3.46354  2.40513  3.72494  3.29354  2.67741  2.69355  4.24690  2.90347  2.73739  3.18146  2.89801  2.37887  2.77519  2.98518  4.58477  3.61503
          0.03256  3.83663  4.55898  0.61958  0.77255  0.48576  0.95510
    320   2.47963  4.40271  3.21856  2.80796  3.92419  3.21608  3.83519  3.22598  2.55176  2.93935  3.86998  3.16251  3.79392  3.06907  2.49198  2.62470  1.67801  2.91528  5.26291  4.00961    527 - -
          2.68618  4.42225  2.77519  2.73123  3.46354  2.40513  3.72494  3.29354  2.67741  2.69355  4.24690  2.90347  2.73739  3.18146  2.89801  2.37887  2.77519  2.98518  4.58477  3.61503
          0.03256  3.83663  4.55898  0.61958  0.77255  0.48576  0.95510
    321   2.29833  4.21795  3.17621  2.99090  4.04090  2.94854  4.10147  3.55893  3.06223  3.28215  4.21163  3.22105  3.68450  3.41448  3.34898  1.14640  2.77588  3.10189  5.41639  4.12438    528 - -
          2.68618  4.42225  2.77519  2.73123  3.46354  2.40513  3.72494  3.29354  2.67741  2.69355  4.24690  2.90347  2.73739  3.18146  2.89801  2.37887  2.77519  2.98518  4.58477  3.61503
          0.03256  3.83663  4.55898  0.61958  0.77255  0.48576  0.95510
    322   2.70572  4.46841  3.30913  3.14344  4.14070  3.15798  4.22342  3.67741  3.19777  3.30795  4.35666  3.45348  0.89703  3.58767  3.44691  2.87222  3.14460  3.32681  5.33659  4.26106    529 - -
          2.68618  4.42225  2.77519  2.73123  3.46354  2.40513  3.72494  3.29354  2.67741  2.69355  4.24690  2.90347  2.73739  3.18146  2.89801  2.37887  2.77519  2.98518  4.58477  3.61503
          0.03256  3.83663  4.55898  0.61958  0.77255  0.48576  0.95510
    323   2.95203  5.07323  0.97084  2.31449  4.44568  3.18435  3.90093  4.02590  2.97850  3.64088  4.61875  2.86883  3.83468  3.14042  3.48939  2.91884  3.29004  3.66910  5.62120  4.32522    530 - -
          2.68618  4.42225  2.77519  2.73123  3.46354  2.40513  3.72494  3.29354  2.67741  2.69355  4.24690  2.90347  2.73739  3.18146  2.89801  2.37887  2.77519  2.98518  4.58477  3.61503
          0.03256  3.83663  4.55898  0.61958  0.77255  0.48576  0.95510
    324   2.89372  4.34486  4.33391  3.87001  3.45003  4.02552  4.64907  1.74060  3.72392  2.03438  3.32704  4.11216  4.45161  4.05043  3.95837  3.42317  3.19382  1.16352  5.33166  4.07964    531 - -
          2.68618  4.42225  2.77519  2.73123  3.46354  2.40513  3.72494  3.29354  2.67741  2.69355  4.24690  2.90347  2.73739  3.18146  2.89801  2.37887  2.77519  2.98518  4.58477  3.61503
          0.03256  3.83663  4.55898  0.61958  0.77255  0.48576  0.95510
    325   2.27039  4.21356  3.04473  2.90338  4.22511  1.30790  4.10770  3.71609  3.08600  3.41799  4.29175  3.15766  3.65342  3.39671  3.39380  2.26416  2.75576  3.19204  5.54475  4.29819    532 - -
          2.68618  4.42225  2.77519  2.73123  3.46354  2.40513  3.72494  3.29354  2.67741  2.69355  4.24690  2.90347  2.73739  3.18146  2.89801  2.37887  2.77519  2.98518  4.58477  3.61503
          0.03256  3.83663  4.55898  0.61958  0.77255  0.48576  0.95510
    326   2.62187  4.40020  3.28824  3.18342  4.32517  0.78662  4.30537  3.91656  3.35976  3.57508  4.55097  3.45269  3.79018  3.68685  3.59922  2.79286  3.10034  3.45184  5.42925  4.42605    533 - -
          2.68618  4.42225  2.77519  2.73123  3.46354  2.40513  3.72494  3.29354  2.67741  2.69355  4.24690  2.90347  2.73739  3.18146  2.89801  2.37887  2.77519  2.98518  4.58477  3.61503
          0.03256  3.83663  4.55898  0.61958  0.77255  0.48576  0.95510
    327   2.69466  4.68911  2.69021  2.57235  4.04710  3.16066  3.89365  3.75030  2.79465  3.40142  4.35732  1.22313  3.81103  3.16681  3.14769  2.76352  3.07563  3.37614  5.35722  3.99837    534 - -
          2.68618  4.42225  2.77519  2.73123  3.46354  2.40513  3.72494  3.29354  2.67741  2.69355  4.24690  2.90347  2.73739  3.18146  2.89801  2.37887  2.77519  2.98518  4.58477  3.61503
          0.03256  3.83663  4.55898  0.61958  0.77255  0.48576  0.95510
    328   2.95203  5.07323  0.97084  2.31449  4.44568  3.18435  3.90093  4.02590  2.97850  3.64088  4.61875  2.86883  3.83468  3.14042  3.48939  2.91884  3.29004  3.66910  5.62120  4.32522    535 - -
          2.68618  4.42225  2.77519  2.73123  3.46354  2.40513  3.72494  3.29354  2.67741  2.69355  4.24690  2.90347  2.73739  3.18146  2.89801  2.37887  2.77519  2.98518  4.58477  3.61503
          0.03256  3.83663  4.55898  0.61958  0.77255  0.48576  0.95510
    329   2.80533  4.87163  2.87430  2.55973  4.08134  3.36941  3.68791  3.64300  2.27013  3.15688  4.11165  3.02293  3.87924  1.53134  2.47161  2.83816  3.07215  3.34983  5.30901  3.99390    536 - -
          2.68618  4.42225  2.77519  2.73123  3.46354  2.40513  3.72494  3.29354  2.67741  2.69355  4.24690  2.90347  2.73739  3.18146  2.89801  2.37887  2.77519  2.98518  4.58477  3.61503
          0.03256  3.83663  4.55898  0.61958  0.77255  0.48576  0.95510
    330   2.29833  4.21795  3.17621  2.99090  4.04090  2.94854  4.10147  3.55893  3.06223  3.28215  4.21163  3.22105  3.68450  3.41448  3.34898  1.14640  2.77588  3.10189  5.41639  4.12438    537 - -
          2.68618  4.42225  2.77519  2.73123  3.46354  2.40513  3.72494  3.29354  2.67741  2.69355  4.24690  2.90347  2.73739  3.18146  2.89801  2.37887  2.77519  2.98518  4.58477  3.61503
          0.03256  3.83663  4.55898  0.61958  0.77255  0.48576  0.95510
    331   2.85351  4.83705  2.88049  2.63533  4.00068  3.34302  3.79309  3.62652  2.45876  3.13238  4.16189  3.09450  3.89637  1.29919  2.74337  2.90307  3.15080  3.35862  5.27937  3.97094    538 - -
          2.68618  4.42225  2.77519  2.73123  3.46354  2.40513  3.72494  3.29354  2.67741  2.69355  4.24690  2.90347  2.73739  3.18146  2.89801  2.37887  2.77519  2.98518  4.58477  3.61503
          0.03256  3.83663  4.55898  0.61958  0.77255  0.48576  0.95510
    332   3.19638  4.69987  3.78579  3.50895  2.29571  3.78874  3.60342  3.21069  3.36750  2.67374  3.88960  3.68006  4.26367  3.68214  3.55834  3.33646  3.48303  3.07962  3.93792  1.02753    539 - -
          2.68618  4.42225  2.77519  2.73123  3.46354  2.40513  3.72494  3.29354  2.67741  2.69355  4.24690  2.90347  2.73739  3.18146  2.89801  2.37887  2.77519  2.98518  4.58477  3.61503
          0.03256  3.83663  4.55898  0.61958  0.77255  0.48576  0.95510
    333   2.94020  4.90141  3.11374  2.74264  4.27964  3.43292  3.74081  3.70679  1.08844  3.28000  4.24390  3.16850  3.93623  2.93472  2.42688  2.98485  3.19641  3.41679  5.34945  4.15727    540 - -
          2.68618  4.42225  2.77519  2.73123  3.46354  2.40513  3.72494  3.29354  2.67741  2.69355  4.24690  2.90347  2.73739  3.18146  2.89801  2.37887  2.77519  2.98518  4.58477  3.61503
          0.03256  3.83663  4.55898  0.61958  0.77255  0.48576  0.95510
    334   2.96604  4.80659  3.45314  2.97245  4.15211  3.46018  3.80002  3.69180  2.22542  3.21430  4.21595  3.33465  3.96500  3.02260  1.03461  3.05226  3.23476  3.41744  5.25001  4.08780    541 - -
          2.68618  4.42225  2.77519  2.73123  3.46354  2.40513  3.72494  3.29354  2.67741  2.69355  4.24690  2.90347  2.73739  3.18146  2.89801  2.37887  2.77519  2.98518  4.58477  3.61503
          0.03256  3.83663  4.55898  0.61958  0.77255  0.48576  0.95510
    335   3.11561  4.58883  4.13169  3.77196  3.12304  3.93613  4.43896  2.32582  3.54004  0.92064  3.15824  4.05085  4.37805  3.91696  3.72173  3.50366  3.41171  2.35374  4.98873  3.70359    542 - -
          2.68618  4.42225  2.77519  2.73123  3.46354  2.40513  3.72494  3.29354  2.67741  2.69355  4.24690  2.90347  2.73739  3.18146  2.89801  2.37887  2.77519  2.98518  4.58477  3.61503
          0.03256  3.83663  4.55898  0.61958  0.77255  0.48576  0.95510
    336   1.37453  4.10207  3.42895  3.13199  4.03204  2.95758  4.15540  3.10224  3.11607  3.01534  3.96454  3.29139  3.68275  3.44797  3.40110  2.41454  2.19364  2.73485  5.46589  4.25110    543 - -
          2.68618  4.42225  2.77519  2.73123  3.46354  2.40513  3.72494  3.29354  2.67741  2.69355  4.24690  2.90347  2.73739  3.18146  2.89801  2.37887  2.77519  2.98518  4.58477  3.61503
          0.03256  3.83663  4.55898  0.61958  0.77255  0.48576  0.95510
    337   2.94020  4.90141  3.11374  2.74264  4.27964  3.43292  3.74081  3.70679  1.08844  3.28000  4.24390  3.16850  3.93623  2.93472  2.42688  2.98485  3.19641  3.41679  5.34945  4.15727    544 - -
          2.68618  4.42225  2.77519  2.73123  3.46354  2.40513  3.72494  3.29354  2.67741  2.69355  4.24690  2.90347  2.73739  3.18146  2.89801  2.37887  2.77519  2.98518  4.58477  3.61503
          0.03256  3.83663  4.55898  0.61958  0.77255  0.48576  0.95510
    338   2.29833  4.21795  3.17621  2.99090  4.04090  2.94854  4.10147  3.55893  3.06223  3.28215  4.21163  3.22105  3.68450  3.41448  3.34898  1.14640  2.77588  3.10189  5.41639  4.12438    545 - -
          2.68618  4.42225  2.77519  2.73123  3.46354  2.40513  3.72494  3.29354  2.67741  2.69355  4.24690  2.90347  2.73739  3.18146  2.89801  2.37887  2.77519  2.98518  4.58477  3.61503
          0.03256  3.83663  4.55898  0.61958  0.77255  0.48576  0.95510
    339   2.39445  4.23927  3.39728  3.14830  3.93819  3.07956  4.16822  3.06100  3.09056  2.92574  3.97903  3.36303  3.78069  3.48732  3.35063  2.59539  1.23416  2.75980  5.37918  4.15499    546 - -
          2.68618  4.42225  2.77519  2.73123  3.46354  2.40513  3.72494  3.29354  2.67741  2.69355  4.24690  2.90347  2.73739  3.18146  2.89801  2.37887  2.77519  2.98518  4.58477  3.61503
          0.03256  3.83663  4.55898  0.61958  0.77255  0.48576  0.95510
    340   3.11561  4.58883  4.13169  3.77196  3.12304  3.93613  4.43896  2.32582  3.54004  0.92064  3.15824  4.05085  4.37805  3.91696  3.72173  3.50366  3.41171  2.35374  4.98873  3.70359    547 - -
          2.68618  4.42225  2.77519  2.73123  3.46354  2.40513  3.72494  3.29354  2.67741  2.69355  4.24690  2.90347  2.73739  3.18146  2.89801  2.37887  2.77519  2.98518  4.58477  3.61503
          0.03256  3.83663  4.55898  0.61958  0.77255  0.48576  0.95510
    341   3.11561  4.58883  4.13169  3.77196  3.12304  3.93613  4.43896  2.32582  3.54004  0.92064  3.15824  4.05085  4.37805  3.91696  3.72173  3.50366  3.41171  2.35374  4.98873  3.70359    548 - -
          2.68618  4.42225  2.77519  2.73123  3.46354  2.40513  3.72494  3.29354  2.67741  2.69355  4.24690  2.90347  2.73739  3.18146  2.89801  2.37887  2.77519  2.98518  4.58477  3.61503
          0.03256  3.83663  4.55898  0.61958  0.77255  0.48576  0.95510
    342   3.11561  4.58883  4.13169  3.77196  3.12304  3.93613  4.43896  2.32582  3.54004  0.92064  3.15824  4.05085  4.37805  3.91696  3.72173  3.50366  3.41171  2.35374  4.98873  3.70359    549 - -
          2.68618  4.42225  2.77519  2.73123  3.46354  2.40513  3.72494  3.29354  2.67741  2.69355  4.24690  2.90347  2.73739  3.18146  2.89801  2.37887  2.77519  2.98518  4.58477  3.61503
          0.03256  3.83663  4.55898  0.61958  0.77255  0.48576  0.95510
    343   3.00327  4.43270  4.28365  3.89855  3.35064  4.02692  4.63371  1.12344  3.72594  1.94467  3.29225  4.14894  4.46208  4.07827  3.92665  3.51922  3.30329  1.84654  5.23366  3.96847    550 - -
          2.68618  4.42225  2.77519  2.73123  3.46354  2.40513  3.72494  3.29354  2.67741  2.69355  4.24690  2.90347  2.73739  3.18146  2.89801  2.37887  2.77519  2.98518  4.58477  3.61503
          0.03256  3.83663  4.55898  0.61958  0.77255  0.48576  0.95510
    344   2.70572  4.46841  3.30913  3.14344  4.14070  3.15798  4.22342  3.67741  3.19777  3.30795  4.35666  3.45348  0.89703  3.58767  3.44691  2.87222  3.14460  3.32681  5.33659  4.26106    551 - -
          2.68618  4.42225  2.77519  2.73123  3.46354  2.40513  3.72494  3.29354  2.67741  2.69355  4.24690  2.90347  2.73739  3.18146  2.89801  2.37887  2.77519  2.98518  4.58477  3.61503
          0.03256  3.83663  4.55898  0.61958  0.77255  0.48576  0.95510
    345   3.11561  4.58883  4.13169  3.77196  3.12304  3.93613  4.43896  2.32582  3.54004  0.92064  3.15824  4.05085  4.37805  3.91696  3.72173  3.50366  3.41171  2.35374  4.98873  3.70359    552 - -
          2.68618  4.42225  2.77519  2.73123  3.46354  2.40513  3.72494  3.29354  2.67741  2.69355  4.24690  2.90347  2.73739  3.18146  2.89801  2.37887  2.77519  2.98518  4.58477  3.61503
          0.03256  3.83663  4.55898  0.61958  0.77255  0.48576  0.95510
    346   3.21358  4.62609  4.18942  3.89757  1.07226  3.91079  3.86274  2.74222  3.80562  2.12082  3.47804  3.97914  4.37057  3.98363  3.93418  3.48504  3.51489  2.73019  4.12334  2.49521    553 - -
          2.68618  4.42225  2.77519  2.73123  3.46354  2.40513  3.72494  3.29354  2.67741  2.69355  4.24690  2.90347  2.73739  3.18146  2.89801  2.37887  2.77519  2.98518  4.58477  3.61503
          0.03256  3.83663  4.55898  0.61958  0.77255  0.48576  0.95510
    347   2.62187  4.40020  3.28824  3.18342  4.32517  0.78662  4.30537  3.91656  3.35976  3.57508  4.55097  3.45269  3.79018  3.68685  3.59922  2.79286  3.10034  3.45184  5.42925  4.42605    554 - -
          2.68618  4.42225  2.77519  2.73123  3.46354  2.40513  3.72494  3.29354  2.67741  2.69355  4.24690  2.90347  2.73739  3.18146  2.89801  2.37887  2.77519  2.98518  4.58477  3.61503
          0.03256  3.83663  4.55898  0.61958  0.77255  0.48576  0.95510
    348   2.83156  4.33463  4.22514  3.80144  3.46083  3.88163  4.58893  1.86559  3.64443  2.08998  3.37666  4.02206  4.36705  3.99315  3.87548  3.30351  3.15742  1.14465  5.31172  4.03505    555 - -
          2.68618  4.42225  2.77519  2.73123  3.46354  2.40513  3.72494  3.29354  2.67741  2.69355  4.24690  2.90347  2.73739  3.18146  2.89801  2.37887  2.77519  2.98518  4.58477  3.61503
          0.03256  3.83663  4.55898  0.61958  0.77255  0.48576  0.95510
    349   2.95736  4.78024  3.09235  2.84922  3.26087  3.41830  1.22040  3.65468  2.69331  3.15293  4.19352  3.25978  3.96914  3.21514  2.96090  3.02853  3.25974  3.39054  4.72631  3.21285    556 - -
          2.68618  4.42225  2.77519  2.73123  3.46354  2.40513  3.72494  3.29354  2.67741  2.69355  4.24690  2.90347  2.73739  3.18146  2.89801  2.37887  2.77519  2.98518  4.58477  3.61503
          0.03256  3.83663  4.55898  0.61958  0.77255  0.48576  0.95510
    350   3.19638  4.69987  3.78579  3.50895  2.29571  3.78874  3.60342  3.21069  3.36750  2.67374  3.88960  3.68006  4.26367  3.68214  3.55834  3.33646  3.48303  3.07962  3.93792  1.02753    557 - -
          2.68618  4.42225  2.77519  2.73123  3.46354  2.40513  3.72494  3.29354  2.67741  2.69355  4.24690  2.90347  2.73739  3.18146  2.89801  2.37887  2.77519  2.98518  4.58477  3.61503
          0.03256  3.83663  4.55898  0.61958  0.77255  0.48576  0.95510
    351   2.90009  4.45988  4.06897  3.61010  3.16430  3.86411  4.35566  2.26632  3.38585  1.72503  1.63219  3.88981  4.29454  3.74544  3.60682  3.26411  3.19652  2.21327  5.04275  3.80696    558 - -
          2.68618  4.42225  2.77519  2.73123  3.46354  2.40513  3.72494  3.29354  2.67741  2.69355  4.24690  2.90347  2.73739  3.18146  2.89801  2.37887  2.77519  2.98518  4.58477  3.61503
          0.03256  3.83663  4.55898  0.61958  0.77255  0.48576  0.95510
    352   2.84768  4.33771  4.25286  3.81745  3.45701  3.91855  4.60265  1.83559  3.66185  2.07444  3.36273  4.04411  4.38879  4.00564  3.89424  3.33351  3.16664  1.14851  5.31594  4.04496    559 - -
          2.68618  4.42225  2.77519  2.73123  3.46354  2.40513  3.72494  3.29354  2.67741  2.69355  4.24690  2.90347  2.73739  3.18146  2.89801  2.37887  2.77519  2.98518  4.58477  3.61503
          0.03256  3.83663  4.55898  0.61958  0.77255  0.48576  0.95510
    353   3.21358  4.62609  4.18942  3.89757  1.07226  3.91079  3.86274  2.74222  3.80562  2.12082  3.47804  3.97914  4.37057  3.98363  3.93418  3.48504  3.51489  2.73019  4.12334  2.49521    560 - -
          2.68618  4.42225  2.77519  2.73123  3.46354  2.40513  3.72494  3.29354  2.67741  2.69355  4.24690  2.90347  2.73739  3.18146  2.89801  2.37887  2.77519  2.98518  4.58477  3.61503
          0.03256  3.83663  4.55898  0.61958  0.77255  0.48576  0.95510
    354   1.06669  4.17516  3.42701  3.21730  4.01744  3.00053  4.24347  3.13765  3.23265  3.02084  4.05711  3.37572  3.73642  3.57724  3.48529  2.52601  2.80092  2.79829  5.44820  4.24459    561 - -
          2.68618  4.42225  2.77519  2.73123  3.46354  2.40513  3.72494  3.29354  2.67741  2.69355  4.24690  2.90347  2.73739  3.18146  2.89801  2.37887  2.77519  2.98518  4.58477  3.61503
          0.04678  3.83663  3.72401  0.61958  0.77255  0.48576  0.95510
    355   2.42188  4.24049  3.94551  3.57602  3.60921  3.54350  4.44686  2.07773  3.46786  2.30842  3.51461  3.76848  4.13057  3.81597  3.71280  2.98182  2.99052  1.24340  5.34831  4.10230    562 - -
          2.68618  4.42225  2.77519  2.73123  3.46354  2.40513  3.72494  3.29354  2.67741  2.69355  4.24690  2.90347  2.73739  3.18146  2.89801  2.37887  2.77519  2.98518  4.58477  3.61503
          0.03302  3.82287  4.54522  0.61958  0.77255  0.47835  0.96707
    356   2.95755  4.50197  3.86406  3.53697  1.27586  3.74213  3.69942  2.84271  3.45752  2.39079  3.59829  3.41362  4.22073  3.69813  3.65642  3.18100  3.26218  2.72105  4.06020  2.41414    563 - -
          2.68618  4.42225  2.77519  2.73123  3.46354  2.40513  3.72494  3.29354  2.67741  2.69355  4.24690  2.90347  2.73739  3.18146  2.89801  2.37887  2.77519  2.98518  4.58477  3.61503
          0.03256  3.83663  4.55898  0.61958  0.77255  0.48576  0.95510
    357   2.70572  4.46841  3.30913  3.14344  4.14070  3.15798  4.22342  3.67741  3.19777  3.30795  4.35666  3.45348  0.89703  3.58767  3.44691  2.87222  3.14460  3.32681  5.33659  4.26106    564 - -
          2.68618  4.42225  2.77519  2.73123  3.46354  2.40513  3.72494  3.29354  2.67741  2.69355  4.24690  2.90347  2.73739  3.18146  2.89801  2.37887  2.77519  2.98518  4.58477  3.61503
          0.03256  3.83663  4.55898  0.61958  0.77255  0.48576  0.95510
    358   2.79211  4.29472  4.02093  3.48129  3.32989  3.89284  4.25367  1.51377  3.18189  2.01638  2.87863  3.79458  4.25595  3.64661  3.55317  3.21260  2.94701  1.94319  5.05355  3.85058    565 - -
          2.68618  4.42225  2.77519  2.73123  3.46354  2.40513  3.72494  3.29354  2.67741  2.69355  4.24690  2.90347  2.73739  3.18146  2.89801  2.37887  2.77519  2.98518  4.58477  3.61503
          0.03256  3.83663  4.55898  0.61958  0.77255  0.48576  0.95510
    359   2.37258  4.38485  2.88955  2.63293  4.15810  1.83080  3.86254  3.59298  2.63807  3.23640  4.08043  3.01569  3.69498  3.08234  2.96312  2.13244  2.77341  3.15557  5.45419  4.17271    566 - -
          2.68618  4.42225  2.77519  2.73123  3.46354  2.40513  3.72494  3.29354  2.67741  2.69355  4.24690  2.90347  2.73739  3.18146  2.89801  2.37887  2.77519  2.98518  4.58477  3.61503
          0.03256  3.83663  4.55898  0.61958  0.77255  0.48576  0.95510
    360   2.97782  4.39912  4.39454  3.94827  3.35301  4.12046  4.68719  1.20377  3.77860  1.89684  3.23829  4.19390  4.51510  4.10423  3.99119  3.53170  3.26798  1.70676  5.28560  4.03449    567 - -
          2.68618  4.42225  2.77519  2.73123  3.46354  2.40513  3.72494  3.29354  2.67741  2.69355  4.24690  2.90347  2.73739  3.18146  2.89801  2.37887  2.77519  2.98518  4.58477  3.61503
          0.03256  3.83663  4.55898  0.61958  0.77255  0.48576  0.95510
    361   2.29833  4.21795  3.17621  2.99090  4.04090  2.94854  4.10147  3.55893  3.06223  3.28215  4.21163  3.22105  3.68450  3.41448  3.34898  1.14640  2.77588  3.10189  5.41639  4.12438    568 - -
          2.68618  4.42225  2.77519  2.73123  3.46354  2.40513  3.72494  3.29354  2.67741  2.69355  4.24690  2.90347  2.73739  3.18146  2.89801  2.37887  2.77519  2.98518  4.58477  3.61503
          0.03256  3.83663  4.55898  0.61958  0.77255  0.48576  0.95510
    362   2.34454  4.42520  2.89358  2.60553  4.11820  3.09223  3.82226  3.51804  2.51670  3.17874  4.02701  2.86352  3.71395  3.03461  3.01231  1.61856  2.69407  3.11346  5.41459  4.12974    569 - -
          2.68618  4.42225  2.77519  2.73123  3.46354  2.40513  3.72494  3.29354  2.67741  2.69355  4.24690  2.90347  2.73739  3.18146  2.89801  2.37887  2.77519  2.98518  4.58477  3.61503
          0.03256  3.83663  4.55898  0.61958  0.77255  0.48576  0.95510
    363   2.75456  4.85845  2.98342  2.55605  4.25173  3.40298  3.62479  3.60495  1.49671  3.18319  4.06379  3.01101  3.86576  2.70682  2.40058  2.78839  2.67334  3.28918  5.36774  4.10943    570 - -
          2.68618  4.42225  2.77519  2.73123  3.46354  2.40513  3.72494  3.29354  2.67741  2.69355  4.24690  2.90347  2.73739  3.18146  2.89801  2.37887  2.77519  2.98518  4.58477  3.61503
          0.03256  3.83663  4.55898  0.61958  0.77255  0.48576  0.95510
    364   3.21783  4.68651  3.97984  3.62554  2.03616  3.96217  3.49376  3.08691  3.48786  2.52872  3.75310  3.72171  4.35993  3.70864  3.67616  3.36242  3.47494  2.97836  3.76366  1.14078    571 - -
          2.68618  4.42225  2.77519  2.73123  3.46354  2.40513  3.72494  3.29354  2.67741  2.69355  4.24690  2.90347  2.73739  3.18146  2.89801  2.37887  2.77519  2.98518  4.58477  3.61503
          0.03256  3.83663  4.55898  0.61958  0.77255  0.48576  0.95510
    365   2.85351  4.83705  2.88049  2.63533  4.00068  3.34302  3.79309  3.62652  2.45876  3.13238  4.16189  3.09450  3.89637  1.29919  2.74337  2.90307  3.15080  3.35862  5.27937  3.97094    572 - -
          2.68618  4.42225  2.77519  2.73123  3.46354  2.40513  3.72494  3.29354  2.67741  2.69355  4.24690  2.90347  2.73739  3.18146  2.89801  2.37887  2.77519  2.98518  4.58477  3.61503
          0.03256  3.83663  4.55898  0.61958  0.77255  0.48576  0.95510
    366   3.00327  4.43270  4.28365  3.89855  3.35064  4.02692  4.63371  1.12344  3.72594  1.94467  3.29225  4.14894  4.46208  4.07827  3.92665  3.51922  3.30329  1.84654  5.23366  3.96847    573 - -
          2.68618  4.42225  2.77519  2.73123  3.46354  2.40513  3.72494  3.29354  2.67741  2.69355  4.24690  2.90347  2.73739  3.18146  2.89801  2.37887  2.77519  2.98518  4.58477  3.61503
          0.03256  3.83663  4.55898  0.61958  0.77255  0.48576  0.95510
    367   2.88395  4.45835  3.95432  3.54456  3.22316  3.81278  4.32985  2.26439  3.32155  1.16709  3.17600  3.83316  4.27003  3.71645  3.54603  3.23695  2.95245  2.22927  5.06919  3.80847    574 - -
          2.68618  4.42225  2.77519  2.73123  3.46354  2.40513  3.72494  3.29354  2.67741  2.69355  4.24690  2.90347  2.73739  3.18146  2.89801  2.37887  2.77519  2.98518  4.58477  3.61503
          0.03256  3.83663  4.55898  0.61958  0.77255  0.48576  0.95510
    368   3.21358  4.62609  4.18942  3.89757  1.07226  3.91079  3.86274  2.74222  3.80562  2.12082  3.47804  3.97914  4.37057  3.98363  3.93418  3.48504  3.51489  2.73019  4.12334  2.49521    575 - -
          2.68618  4.42225  2.77519  2.73123  3.46354  2.40513  3.72494  3.29354  2.67741  2.69355  4.24690  2.90347  2.73739  3.18146  2.89801  2.37887  2.77519  2.98518  4.58477  3.61503
          0.03256  3.83663  4.55898  0.61958  0.77255  0.48576  0.95510
    369   2.92257  5.02472  2.47428  1.07748  4.36662  3.25174  3.83620  3.81343  2.71229  3.43659  4.41282  2.91429  3.85480  3.05300  3.11694  2.90900  3.22674  3.50121  5.54500  4.26791    576 - -
          2.68618  4.42225  2.77519  2.73123  3.46354  2.40513  3.72494  3.29354  2.67741  2.69355  4.24690  2.90347  2.73739  3.18146  2.89801  2.37887  2.77519  2.98518  4.58477  3.61503
          0.03256  3.83663  4.55898  0.61958  0.77255  0.48576  0.95510
    370   3.11561  4.58883  4.13169  3.77196  3.12304  3.93613  4.43896  2.32582  3.54004  0.92064  3.15824  4.05085  4.37805  3.91696  3.72173  3.50366  3.41171  2.35374  4.98873  3.70359    577 - -
          2.68618  4.42225  2.77519  2.73123  3.46354  2.40513  3.72494  3.29354  2.67741  2.69355  4.24690  2.90347  2.73739  3.18146  2.89801  2.37887  2.77519  2.98518  4.58477  3.61503
          0.03256  3.83663  4.55898  0.61958  0.77255  0.48576  0.95510
    371   2.37161  1.19336  3.93179  3.63766  3.84731  2.83720  4.35211  3.04622  3.48099  2.96173  3.96778  3.62372  3.78055  3.81705  3.64116  2.62225  2.84459  2.72628  5.24605  4.10174    578 - -
          2.68618  4.42225  2.77519  2.73123  3.46354  2.40513  3.72494  3.29354  2.67741  2.69355  4.24690  2.90347  2.73739  3.18146  2.89801  2.37887  2.77519  2.98518  4.58477  3.61503
          0.03256  3.83663  4.55898  0.61958  0.77255  0.48576  0.95510
    372   3.07321  4.45498  4.51283  3.97492  3.18626  4.29782  4.66859  1.70879  3.83012  1.26937  3.01402  4.26469  4.56936  4.06955  4.03513  3.64518  3.31750  1.77236  5.17729  4.01553    579 - -
          2.68618  4.42225  2.77519  2.73123  3.46354  2.40513  3.72494  3.29354  2.67741  2.69355  4.24690  2.90347  2.73739  3.18146  2.89801  2.37887  2.77519  2.98518  4.58477  3.61503
          0.03256  3.83663  4.55898  0.61958  0.77255  0.48576  0.95510
    373   2.62187  4.40020  3.28824  3.18342  4.32517  0.78662  4.30537  3.91656  3.35976  3.57508  4.55097  3.45269  3.79018  3.68685  3.59922  2.79286  3.10034  3.45184  5.42925  4.42605    580 - -
          2.68618  4.42225  2.77519  2.73123  3.46354  2.40513  3.72494  3.29354  2.67741  2.69355  4.24690  2.90347  2.73739  3.18146  2.89801  2.37887  2.77519  2.98518  4.58477  3.61503
          0.03256  3.83663  4.55898  0.61958  0.77255  0.48576  0.95510
    374   2.29833  4.21795  3.17621  2.99090  4.04090  2.94854  4.10147  3.55893  3.06223  3.28215  4.21163  3.22105  3.68450  3.41448  3.34898  1.14640  2.77588  3.10189  5.41639  4.12438    581 - -
          2.68618  4.42225  2.77519  2.73123  3.46354  2.40513  3.72494  3.29354  2.67741  2.69355  4.24690  2.90347  2.73739  3.18146  2.89801  2.37887  2.77519  2.98518  4.58477  3.61503
          0.03256  3.83663  4.55898  0.61958  0.77255  0.48576  0.95510
    375   3.21358  4.62609  4.18942  3.89757  1.07226  3.91079  3.86274  2.74222  3.80562  2.12082  3.47804  3.97914  4.37057  3.98363  3.93418  3.48504  3.51489  2.73019  4.12334  2.49521    582 - -
          2.68618  4.42225  2.77519  2.73123  3.46354  2.40513  3.72494  3.29354  2.67741  2.69355  4.24690  2.90347  2.73739  3.18146  2.89801  2.37887  2.77519  2.98518  4.58477  3.61503
          0.03256  3.83663  4.55898  0.61958  0.77255  0.48576  0.95510
    376   2.85351  4.83705  2.88049  2.63533  4.00068  3.34302  3.79309  3.62652  2.45876  3.13238  4.16189  3.09450  3.89637  1.29919  2.74337  2.90307  3.15080  3.35862  5.27937  3.97094    583 - -
          2.68618  4.42225  2.77519  2.73123  3.46354  2.40513  3.72494  3.29354  2.67741  2.69355  4.24690  2.90347  2.73739  3.18146  2.89801  2.37887  2.77519  2.98518  4.58477  3.61503
          0.03256  3.83663  4.55898  0.61958  0.77255  0.48576  0.95510
    377   2.62187  4.40020  3.28824  3.18342  4.32517  0.78662  4.30537  3.91656  3.35976  3.57508  4.55097  3.45269  3.79018  3.68685  3.59922  2.79286  3.10034  3.45184  5.42925  4.42605    584 - -
          2.68618  4.42225  2.77519  2.73123  3.46354  2.40513  3.72494  3.29354  2.67741  2.69355  4.24690  2.90347  2.73739  3.18146  2.89801  2.37887  2.77519  2.98518  4.58477  3.61503
          0.03256  3.83663  4.55898  0.61958  0.77255  0.48576  0.95510
    378   3.11561  4.58883  4.13169  3.77196  3.12304  3.93613  4.43896  2.32582  3.54004  0.92064  3.15824  4.05085  4.37805  3.91696  3.72173  3.50366  3.41171  2.35374  4.98873  3.70359    585 - -
          2.68618  4.42225  2.77519  2.73123  3.46354  2.40513  3.72494  3.29354  2.67741  2.69355  4.24690  2.90347  2.73739  3.18146  2.89801  2.37887  2.77519  2.98518  4.58477  3.61503
          0.03256  3.83663  4.55898  0.61958  0.77255  0.48576  0.95510
    379   2.59683  4.27983  4.01575  3.65859  3.57346  3.62669  4.50832  2.03717  3.53655  2.25284  3.49485  3.85077  4.20046  3.89309  3.77014  3.07823  3.05591  1.16189  5.35001  4.08898    586 - -
          2.68618  4.42225  2.77519  2.73123  3.46354  2.40513  3.72494  3.29354  2.67741  2.69355  4.24690  2.90347  2.73739  3.18146  2.89801  2.37887  2.77519  2.98518  4.58477  3.61503
          0.03256  3.83663  4.55898  0.61958  0.77255  0.48576  0.95510
    380   2.77995  4.33307  4.07524  3.73781  3.52452  3.68622  4.54592  2.05404  3.60503  2.21819  3.49569  3.93323  4.24913  3.96767  3.82088  3.18795  3.14263  1.07140  5.30271  4.03185    587 - -
          2.68618  4.42225  2.77519  2.73123  3.46354  2.40513  3.72494  3.29354  2.67741  2.69355  4.24690  2.90347  2.73739  3.18146  2.89801  2.37887  2.77519  2.98518  4.58477  3.61503
          0.03256  3.83663  4.55898  0.61958  0.77255  0.48576  0.95510
    381   1.06669  4.17516  3.42701  3.21730  4.01744  3.00053  4.24347  3.13765  3.23265  3.02084  4.05711  3.37572  3.73642  3.57724  3.48529  2.52601  2.80092  2.79829  5.44820  4.24459    588 - -
          2.68618  4.42225  2.77519  2.73123  3.46354  2.40513  3.72494  3.29354  2.67741  2.69355  4.24690  2.90347  2.73739  3.18146  2.89801  2.37887  2.77519  2.98518  4.58477  3.61503
          0.03256  3.83663  4.55898  0.61958  0.77255  0.48576  0.95510
    382   2.90251  4.34585  4.35053  3.88193  3.44915  4.04647  4.65949  1.71929  3.73832  2.02724  3.32074  4.12650  4.46396  4.06100  3.97272  3.44118  3.19917  1.16807  5.33524  4.08722    589 - -
          2.68618  4.42225  2.77519  2.73123  3.46354  2.40513  3.72494  3.29354  2.67741  2.69355  4.24690  2.90347  2.73739  3.18146  2.89801  2.37887  2.77519  2.98518  4.58477  3.61503
          0.03256  3.83663  4.55898  0.61958  0.77255  0.48576  0.95510
    383   3.11561  4.58883  4.13169  3.77196  3.12304  3.93613  4.43896  2.32582  3.54004  0.92064  3.15824  4.05085  4.37805  3.91696  3.72173  3.50366  3.41171  2.35374  4.98873  3.70359    590 - -
          2.68618  4.42225  2.77519  2.73123  3.46354  2.40513  3.72494  3.29354  2.67741  2.69355  4.24690  2.90347  2.73739  3.18146  2.89801  2.37887  2.77519  2.98518  4.58477  3.61503
          0.03256  3.83663  4.55898  0.61958  0.77255  0.48576  0.95510
    384   3.19638  4.69987  3.78579  3.50895  2.29571  3.78874  3.60342  3.21069  3.36750  2.67374  3.88960  3.68006  4.26367  3.68214  3.55834  3.33646  3.48303  3.07962  3.93792  1.02753    591 - -
          2.68618  4.42225  2.77519  2.73123  3.46354  2.40513  3.72494  3.29354  2.67741  2.69355  4.24690  2.90347  2.73739  3.18146  2.89801  2.37887  2.77519  2.98518  4.58477  3.61503
          0.03256  3.83663  4.55898  0.61958  0.77255  0.48576  0.95510
    385   2.54728  1.01615  4.05710  3.78900  3.78914  3.17730  4.44403  2.92759  3.61590  2.84444  3.96479  3.78557  3.88141  3.96353  3.74644  2.81876  3.01111  2.67447  5.21223  4.07692    592 - -
          2.68618  4.42225  2.77519  2.73123  3.46354  2.40513  3.72494  3.29354  2.67741  2.69355  4.24690  2.90347  2.73739  3.18146  2.89801  2.37887  2.77519  2.98518  4.58477  3.61503
          0.03256  3.83663  4.55898  0.61958  0.77255  0.48576  0.95510
    386   3.21358  4.62609  4.18942  3.89757  1.07226  3.91079  3.86274  2.74222  3.80562  2.12082  3.47804  3.97914  4.37057  3.98363  3.93418  3.48504  3.51489  2.73019  4.12334  2.49521    593 - -
          2.68618  4.42225  2.77519  2.73123  3.46354  2.40513  3.72494  3.29354  2.67741  2.69355  4.24690  2.90347  2.73739  3.18146  2.89801  2.37887  2.77519  2.98518  4.58477  3.61503
          0.03256  3.83663  4.55898  0.61958  0.77255  0.48576  0.95510
    387   3.11561  4.58883  4.13169  3.77196  3.12304  3.93613  4.43896  2.32582  3.54004  0.92064  3.15824  4.05085  4.37805  3.91696  3.72173  3.50366  3.41171  2.35374  4.98873  3.70359    594 - -
          2.68618  4.42225  2.77519  2.73123  3.46354  2.40513  3.72494  3.29354  2.67741  2.69355  4.24690  2.90347  2.73739  3.18146  2.89801  2.37887  2.77519  2.98518  4.58477  3.61503
          0.03256  3.83663  4.55898  0.61958  0.77255  0.48576  0.95510
    388   2.69466  4.68911  2.69021  2.57235  4.04710  3.16066  3.89365  3.75030  2.79465  3.40142  4.35732  1.22313  3.81103  3.16681  3.14769  2.76352  3.07563  3.37614  5.35722  3.99837    595 - -
          2.68618  4.42225  2.77519  2.73123  3.46354  2.40513  3.72494  3.29354  2.67741  2.69355  4.24690  2.90347  2.73739  3.18146  2.89801  2.37887  2.77519  2.98518  4.58477  3.61503
          0.03256  3.83663  4.55898  0.61958  0.77255  0.48576  0.95510
    389   2.23915  4.19970  3.11778  2.85689  4.12934  2.94105  4.00167  3.52807  2.91223  3.24393  4.09760  2.99450  3.64997  3.25653  3.24030  1.43514  2.38218  3.05718  5.47456  4.20974    596 - -
          2.68618  4.42225  2.77519  2.73123  3.46354  2.40513  3.72494  3.29354  2.67741  2.69355  4.24690  2.90347  2.73739  3.18146  2.89801  2.37887  2.77519  2.98518  4.58477  3.61503
          0.03256  3.83663  4.55898  0.61958  0.77255  0.48576  0.95510
    390   2.92257  5.02472  2.47428  1.07748  4.36662  3.25174  3.83620  3.81343  2.71229  3.43659  4.41282  2.91429  3.85480  3.05300  3.11694  2.90900  3.22674  3.50121  5.54500  4.26791    597 - -
          2.68618  4.42225  2.77519  2.73123  3.46354  2.40513  3.72494  3.29354  2.67741  2.69355  4.24690  2.90347  2.73739  3.18146  2.89801  2.37887  2.77519  2.98518  4.58477  3.61503
          0.03256  3.83663  4.55898  0.61958  0.77255  0.48576  0.95510
    391   2.77995  4.33307  4.07524  3.73781  3.52452  3.68622  4.54592  2.05404  3.60503  2.21819  3.49569  3.93323  4.24913  3.96767  3.82088  3.18795  3.14263  1.07140  5.30271  4.03185    598 - -
          2.68618  4.42225  2.77519  2.73123  3.46354  2.40513  3.72494  3.29354  2.67741  2.69355  4.24690  2.90347  2.73739  3.18146  2.89801  2.37887  2.77519  2.98518  4.58477  3.61503
          0.03256  3.83663  4.55898  0.61958  0.77255  0.48576  0.95510
    392   2.85351  4.83705  2.88049  2.63533  4.00068  3.34302  3.79309  3.62652  2.45876  3.13238  4.16189  3.09450  3.89637  1.29919  2.74337  2.90307  3.15080  3.35862  5.27937  3.97094    599 - -
          2.68618  4.42225  2.77519  2.73123  3.46354  2.40513  3.72494  3.29354  2.67741  2.69355  4.24690  2.90347  2.73739  3.18146  2.89801  2.37887  2.77519  2.98518  4.58477  3.61503
          0.03256  3.83663  4.55898  0.61958  0.77255  0.48576  0.95510
    393   2.15858  2.00667  3.75402  3.38325  3.81552  2.93581  4.18978  3.10416  3.26531  2.93406  3.84566  3.39949  3.66608  3.57159  3.49230  1.79045  2.63023  2.72193  5.26646  4.04637    600 - -
          2.68618  4.42225  2.77519  2.73123  3.46354  2.40513  3.72494  3.29354  2.67741  2.69355  4.24690  2.90347  2.73739  3.18146  2.89801  2.37887  2.77519  2.98518  4.58477  3.61503
          0.03256  3.83663  4.55898  0.61958  0.77255  0.48576  0.95510
    394   2.92257  5.02472  2.47428  1.07748  4.36662  3.25174  3.83620  3.81343  2.71229  3.43659  4.41282  2.91429  3.85480  3.05300  3.11694  2.90900  3.22674  3.50121  5.54500  4.26791    601 - -
          2.68618  4.42225  2.77519  2.73123  3.46354  2.40513  3.72494  3.29354  2.67741  2.69355  4.24690  2.90347  2.73739  3.18146  2.89801  2.37887  2.77519  2.98518  4.58477  3.61503
          0.03256  3.83663  4.55898  0.61958  0.77255  0.48576  0.95510
    395   3.11561  4.58883  4.13169  3.77196  3.12304  3.93613  4.43896  2.32582  3.54004  0.92064  3.15824  4.05085  4.37805  3.91696  3.72173  3.50366  3.41171  2.35374  4.98873  3.70359    602 - -
          2.68618  4.42225  2.77519  2.73123  3.46354  2.40513  3.72494  3.29354  2.67741  2.69355  4.24690  2.90347  2.73739  3.18146  2.89801  2.37887  2.77519  2.98518  4.58477  3.61503
          0.03256  3.83663  4.55898  0.61958  0.77255  0.48576  0.95510
    396   2.92522  5.01361  3.26335  2.68916  4.41582  3.54294  3.57483  3.78860  1.35935  3.27881  4.15969  3.10622  3.94319  2.72210  1.87510  2.93665  3.11611  3.47827  5.35888  4.16331    603 - -
          2.68618  4.42225  2.77519  2.73123  3.46354  2.40513  3.72494  3.29354  2.67741  2.69355  4.24690  2.90347  2.73739  3.18146  2.89801  2.37887  2.77519  2.98518  4.58477  3.61503
          0.03256  3.83663  4.55898  0.61958  0.77255  0.48576  0.95510
    397   2.96604  4.80659  3.45314  2.97245  4.15211  3.46018  3.80002  3.69180  2.22542  3.21430  4.21595  3.33465  3.96500  3.02260  1.03461  3.05226  3.23476  3.41744  5.25001  4.08780    604 - -
          2.68618  4.42225  2.77519  2.73123  3.46354  2.40513  3.72494  3.29354  2.67741  2.69355  4.24690  2.90347  2.73739  3.18146  2.89801  2.37887  2.77519  2.98518  4.58477  3.61503
          0.03256  3.83663  4.55898  0.61958  0.77255  0.48576  0.95510
    398   2.86866  4.96955  3.19966  2.64981  4.37312  3.51049  3.57784  3.73000  1.39226  3.24560  4.12039  3.07713  3.92035  2.72572  1.99964  2.88641  2.97967  3.41694  5.35959  4.14718    605 - -
          2.68618  4.42225  2.77519  2.73123  3.46354  2.40513  3.72494  3.29354  2.67741  2.69355  4.24690  2.90347  2.73739  3.18146  2.89801  2.37887  2.77519  2.98518  4.58477  3.61503
          0.03256  3.83663  4.55898  0.61958  0.77255  0.48576  0.95510
    399   3.27773  4.66488  4.03743  3.73506  2.63193  3.69088  3.85761  3.30031  3.45824  2.70115  3.93571  3.89147  4.20576  3.84776  3.59273  3.48173  3.57644  3.18965  0.96080  2.63600    606 - -
          2.68618  4.42225  2.77519  2.73123  3.46354  2.40513  3.72494  3.29354  2.67741  2.69355  4.24690  2.90347  2.73739  3.18146  2.89801  2.37887  2.77519  2.98518  4.58477  3.61503
          0.03256  3.83663  4.55898  0.61958  0.77255  0.48576  0.95510
    400   2.96604  4.80659  3.45314  2.97245  4.15211  3.46018  3.80002  3.69180  2.22542  3.21430  4.21595  3.33465  3.96500  3.02260  1.03461  3.05226  3.23476  3.41744  5.25001  4.08780    607 - -
          2.68618  4.42225  2.77519  2.73123  3.46354  2.40513  3.72494  3.29354  2.67741  2.69355  4.24690  2.90347  2.73739  3.18146  2.89801  2.37887  2.77519  2.98518  4.58477  3.61503
          0.03256  3.83663  4.55898  0.61958  0.77255  0.48576  0.95510
    401   2.20769  4.17201  3.09301  2.88359  4.22825  2.14189  4.06442  3.69281  3.02775  3.36968  4.20770  3.13118  3.62375  3.32749  3.35924  1.45997  2.68486  3.15393  5.55321  4.30452    608 - -
          2.68618  4.42225  2.77519  2.73123  3.46354  2.40513  3.72494  3.29354  2.67741  2.69355  4.24690  2.90347  2.73739  3.18146  2.89801  2.37887  2.77519  2.98518  4.58477  3.61503
          0.03256  3.83663  4.55898  0.61958  0.77255  0.48576  0.95510
    402   2.69903  4.46690  3.46683  2.89350  3.45420  3.59266  3.77347  2.80933  2.51227  1.76998  3.29957  3.29285  3.97343  2.90498  2.49773  2.88689  2.92677  2.66162  4.95196  3.69805    609 - -
          2.68618  4.42225  2.77519  2.73123  3.46354  2.40513  3.72494  3.29354  2.67741  2.69355  4.24690  2.90347  2.73739  3.18146  2.89801  2.37887  2.77519  2.98518  4.58477  3.61503
          0.03256  3.83663  4.55898  0.61958  0.77255  0.48576  0.95510
    403   2.39337  1.87747  3.73621  3.25523  3.41569  2.78915  3.99023  2.83386  3.09517  2.59033  3.52984  3.44180  3.82400  3.42867  3.33746  2.64938  2.75569  2.57039  4.33934  3.63098    610 - -
          2.68618  4.42225  2.77519  2.73123  3.46354  2.40513  3.72494  3.29354  2.67741  2.69355  4.24690  2.90347  2.73739  3.18146  2.89801  2.37887  2.77519  2.98518  4.58477  3.61503
          0.03256  3.83663  4.55898  0.61958  0.77255  0.48576  0.95510
    404   2.36762  4.43408  3.19848  2.69000  3.69843  3.36962  3.72774  3.02778  2.53609  2.29616  3.62439  3.11603  2.79046  2.96396  2.66296  2.67136  2.80295  2.77134  5.08282  3.81876    611 - -
          2.68618  4.42225  2.77519  2.73123  3.46354  2.40513  3.72494  3.29354  2.67741  2.69355  4.24690  2.90347  2.73739  3.18146  2.89801  2.37887  2.77519  2.98518  4.58477  3.61503
          0.03256  3.83663  4.55898  0.61958  0.77255  0.48576  0.95510
    405   2.38222  4.41430  2.95985  2.59117  4.06159  2.77205  3.78555  3.47461  2.63808  3.11372  3.94646  2.65145  3.70265  2.98739  2.93468  2.13248  2.16231  3.07702  5.36243  4.07749    612 - -
          2.68618  4.42225  2.77519  2.73123  3.46354  2.40513  3.72494  3.29354  2.67741  2.69355  4.24690  2.90347  2.73739  3.18146  2.89801  2.37887  2.77519  2.98518  4.58477  3.61503
          0.03256  3.83663  4.55898  0.61958  0.77255  0.48576  0.95510
    406   2.68952  4.85973  2.95153  2.47517  4.19465  3.39228  3.59041  3.61430  2.17033  3.16316  4.00573  2.95773  2.98440  2.16655  2.18046  2.71147  2.92379  3.28233  5.33731  4.04757    613 - -
          2.68618  4.42225  2.77519  2.73123  3.46354  2.40513  3.72494  3.29354  2.67741  2.69355  4.24690  2.90347  2.73739  3.18146  2.89801  2.37887  2.77519  2.98518  4.58477  3.61503
          0.03256  3.83663  4.55898  0.61958  0.77255  0.48576  0.95510
    407   2.25300  4.26851  3.13859  2.76336  4.01874  3.04368  3.88738  3.39013  2.77159  2.96382  3.93417  3.09743  2.46476  3.11827  3.13524  1.87200  2.55998  2.98481  5.35943  4.09752    614 - -
          2.68618  4.42225  2.77519  2.73123  3.46354  2.40513  3.72494  3.29354  2.67741  2.69355  4.24690  2.90347  2.73739  3.18146  2.89801  2.37887  2.77519  2.98518  4.58477  3.61503
          0.03256  3.83663  4.55898  0.61958  0.77255  0.48576  0.95510
    408   2.31222  3.83331  3.36763  2.82608  3.54171  3.00355  3.79080  2.89721  2.77037  2.61039  2.82236  3.19627  3.64171  3.08943  3.06818  2.34461  2.58449  2.62982  4.96254  3.72532    615 - -
          2.68618  4.42225  2.77519  2.73123  3.46354  2.40513  3.72494  3.29354  2.67741  2.69355  4.24690  2.90347  2.73739  3.18146  2.89801  2.37887  2.77519  2.98518  4.58477  3.61503
          0.03256  3.83663  4.55898  0.61958  0.77255  0.48576  0.95510
    409   2.29955  4.29723  3.12485  2.72277  3.89669  2.35170  3.83711  2.88125  2.74088  2.96997  3.82487  2.94927  3.71155  3.07578  3.11701  2.00985  2.71332  2.91238  5.25535  3.98861    616 - -
          2.68618  4.42225  2.77519  2.73123  3.46354  2.40513  3.72494  3.29354  2.67741  2.69355  4.24690  2.90347  2.73739  3.18146  2.89801  2.37887  2.77519  2.98518  4.58477  3.61503
          0.03256  3.83663  4.55898  0.61958  0.77255  0.48576  0.95510
    410   2.89246  4.90315  3.27379  2.74751  4.20857  3.50482  3.62504  3.68342  1.99682  3.18021  4.10927  3.14694  3.94319  2.62545  1.36080  2.93453  3.11424  3.39410  5.28745  4.05751    617 - -
          2.68618  4.42225  2.77519  2.73123  3.46354  2.40513  3.72494  3.29354  2.67741  2.69355  4.24690  2.90347  2.73739  3.18146  2.89801  2.37887  2.77519  2.98518  4.58477  3.61503
          0.03256  3.83663  4.55898  0.61958  0.77255  0.48576  0.95510
    411   2.83394  5.15198  1.21228  2.14782  4.47189  3.13828  3.77449  4.04763  2.81936  3.64748  4.55164  2.60324  3.78554  2.97831  3.36891  2.77569  3.16248  3.65157  5.72853  4.27852    618 - -
          2.68618  4.42225  2.77519  2.73123  3.46354  2.40513  3.72494  3.29354  2.67741  2.69355  4.24690  2.90347  2.73739  3.18146  2.89801  2.37887  2.77519  2.98518  4.58477  3.61503
          0.03256  3.83663  4.55898  0.61958  0.77255  0.48576  0.95510
    412   2.96565  4.59693  3.58300  3.27123  2.36642  3.68215  3.57151  3.14162  3.14732  2.68959  3.81431  3.50015  4.16295  3.48868  3.38335  2.95988  3.25924  2.96217  4.00394  1.27663    619 - -
          2.68618  4.42225  2.77519  2.73123  3.46354  2.40513  3.72494  3.29354  2.67741  2.69355  4.24690  2.90347  2.73739  3.18146  2.89801  2.37887  2.77519  2.98518  4.58477  3.61503
          0.03256  3.83663  4.55898  0.61958  0.77255  0.48576  0.95510
    413   2.96604  4.80659  3.45314  2.97245  4.15211  3.46018  3.80002  3.69180  2.22542  3.21430  4.21595  3.33465  3.96500  3.02260  1.03461  3.05226  3.23476  3.41744  5.25001  4.08780    620 - -
          2.68618  4.42225  2.77519  2.73123  3.46354  2.40513  3.72494  3.29354  2.67741  2.69355  4.24690  2.90347  2.73739  3.18146  2.89801  2.37887  2.77519  2.98518  4.58477  3.61503
          0.03256  3.83663  4.55898  0.61958  0.77255  0.48576  0.95510
    414   3.03389  4.46533  4.38869  3.86815  3.16894  4.18310  4.57522  1.95973  3.69491  1.21381  3.03131  4.15800  4.50052  3.97401  3.90998  3.54076  3.29186  1.76501  5.13319  3.93473    621 - -
          2.68618  4.42225  2.77519  2.73123  3.46354  2.40513  3.72494  3.29354  2.67741  2.69355  4.24690  2.90347  2.73739  3.18146  2.89801  2.37887  2.77519  2.98518  4.58477  3.61503
          0.03256  3.83663  4.55898  0.61958  0.77255  0.48576  0.95510
    415   2.55333  2.95563  3.37705  2.90543  3.34491  3.35037  2.01790  3.06487  2.71685  2.74440  3.68420  3.25435  3.86340  3.14604  3.01837  2.72473  2.86335  2.80199  4.81772  3.41361    622 - -
          2.68618  4.42225  2.77519  2.73123  3.46354  2.40513  3.72494  3.29354  2.67741  2.69355  4.24690  2.90347  2.73739  3.18146  2.89801  2.37887  2.77519  2.98518  4.58477  3.61503
          0.03256  3.83663  4.55898  0.61958  0.77255  0.48576  0.95510
    416   2.20909  4.17189  3.09643  2.88777  4.22372  2.24032  4.06589  3.68912  3.02831  3.36790  4.20754  3.13394  3.62497  3.33038  3.35768  1.41146  2.68646  3.15203  5.54977  4.30062    623 - -
          2.68618  4.42225  2.77519  2.73123  3.46354  2.40513  3.72494  3.29354  2.67741  2.69355  4.24690  2.90347  2.73739  3.18146  2.89801  2.37887  2.77519  2.98518  4.58477  3.61503
          0.03256  3.83663  4.55898  0.61958  0.77255  0.48576  0.95510
    417   2.46297  4.31379  3.31261  2.84787  3.42482  3.28277  3.78066  3.06633  2.73250  2.73757  3.65586  3.19862  3.81367  3.11753  3.05901  1.74131  2.71134  2.78539  3.70564  3.51221    624 - -
          2.68618  4.42225  2.77519  2.73123  3.46354  2.40513  3.72494  3.29354  2.67741  2.69355  4.24690  2.90347  2.73739  3.18146  2.89801  2.37887  2.77519  2.98518  4.58477  3.61503
          0.03256  3.83663  4.55898  0.61958  0.77255  0.48576  0.95510
    418   2.29833  4.21795  3.17621  2.99090  4.04090  2.94854  4.10147  3.55893  3.06223  3.28215  4.21163  3.22105  3.68450  3.41448  3.34898  1.14640  2.77588  3.10189  5.41639  4.12438    625 - -
          2.68618  4.42225  2.77519  2.73123  3.46354  2.40513  3.72494  3.29354  2.67741  2.69355  4.24690  2.90347  2.73739  3.18146  2.89801  2.37887  2.77519  2.98518  4.58477  3.61503
          0.03256  3.83663  4.55898  0.61958  0.77255  0.48576  0.95510
    419   2.87027  4.29848  4.27599  3.72067  2.89737  4.04282  4.36692  1.51440  3.60922  1.82223  2.79685  3.99099  4.36016  3.84371  3.82574  3.26841  3.11063  1.90309  4.97206  3.75608    626 - -
          2.68618  4.42225  2.77519  2.73123  3.46354  2.40513  3.72494  3.29354  2.67741  2.69355  4.24690  2.90347  2.73739  3.18146  2.89801  2.37887  2.77519  2.98518  4.58477  3.61503
          0.03256  3.83663  4.55898  0.61958  0.77255  0.48576  0.95510
    420   2.29833  4.21795  3.17621  2.99090  4.04090  2.94854  4.10147  3.55893  3.06223  3.28215  4.21163  3.22105  3.68450  3.41448  3.34898  1.14640  2.77588  3.10189  5.41639  4.12438    627 - -
          2.68618  4.42225  2.77519  2.73123  3.46354  2.40513  3.72494  3.29354  2.67741  2.69355  4.24690  2.90347  2.73739  3.18146  2.89801  2.37887  2.77519  2.98518  4.58477  3.61503
          0.03256  3.83663  4.55898  0.61958  0.77255  0.48576  0.95510
    421   2.70237  4.06771  3.46312  2.89790  3.98405  3.38968  3.75827  3.38534  2.26593  3.01199  3.96888  3.25093  3.89171  2.97264  1.35030  2.81999  2.99660  3.10210  5.21326  3.98551    628 - -
          2.68618  4.42225  2.77519  2.73123  3.46354  2.40513  3.72494  3.29354  2.67741  2.69355  4.24690  2.90347  2.73739  3.18146  2.89801  2.37887  2.77519  2.98518  4.58477  3.61503
          0.03256  3.83663  4.55898  0.61958  0.77255  0.48576  0.95510
    422   2.62174  4.76324  2.68035  2.39133  4.03775  3.25899  3.16328  3.58104  2.45753  3.18047  4.03357  1.95962  3.78320  2.85875  2.85226  2.65694  2.58553  3.23474  5.32668  3.95533    629 - -
          2.68618  4.42225  2.77519  2.73123  3.46354  2.40513  3.72494  3.29354  2.67741  2.69355  4.24690  2.90347  2.73739  3.18146  2.89801  2.37887  2.77519  2.98518  4.58477  3.61503
          0.03256  3.83663  4.55898  0.61958  0.77255  0.48576  0.95510
    423   2.62187  4.40020  3.28824  3.18342  4.32517  0.78662  4.30537  3.91656  3.35976  3.57508  4.55097  3.45269  3.79018  3.68685  3.59922  2.79286  3.10034  3.45184  5.42925  4.42605    630 - -
          2.68618  4.42225  2.77519  2.73123  3.46354  2.40513  3.72494  3.29354  2.67741  2.69355  4.24690  2.90347  2.73739  3.18146  2.89801  2.37887  2.77519  2.98518  4.58477  3.61503
          0.03256  3.83663  4.55898  0.61958  0.77255  0.48576  0.95510
    424   2.29833  4.21795  3.17621  2.99090  4.04090  2.94854  4.10147  3.55893  3.06223  3.28215  4.21163  3.22105  3.68450  3.41448  3.34898  1.14640  2.77588  3.10189  5.41639  4.12438    631 - -
          2.68618  4.42225  2.77519  2.73123  3.46354  2.40513  3.72494  3.29354  2.67741  2.69355  4.24690  2.90347  2.73739  3.18146  2.89801  2.37887  2.77519  2.98518  4.58477  3.61503
          0.03256  3.83663  4.55898  0.61958  0.77255  0.48576  0.95510
    425   2.85419  5.13311  2.23367  1.23741  4.45258  3.20800  3.74503  3.90223  2.66106  3.51083  4.41472  2.76511  3.80955  2.93478  3.13218  2.80488  3.14786  3.55027  5.65332  4.27618    632 - -
          2.68618  4.42225  2.77519  2.73123  3.46354  2.40513  3.72494  3.29354  2.67741  2.69355  4.24690  2.90347  2.73739  3.18146  2.89801  2.37887  2.77519  2.98518  4.58477  3.61503
          0.03256  3.83663  4.55898  0.61958  0.77255  0.48576  0.95510
    426   2.20699  4.17282  3.08377  2.87815  4.23646  1.90371  4.06514  3.70085  3.03126  3.37602  4.21279  3.12756  3.62253  3.32740  3.36465  1.60454  2.68474  3.15881  5.56011  4.31192    633 - -
          2.68618  4.42225  2.77519  2.73123  3.46354  2.40513  3.72494  3.29354  2.67741  2.69355  4.24690  2.90347  2.73739  3.18146  2.89801  2.37887  2.77519  2.98518  4.58477  3.61503
          0.03256  3.83663  4.55898  0.61958  0.77255  0.48576  0.95510
    427   1.68838  4.20583  3.73000  3.27818  3.64208  3.36876  4.19411  2.28277  3.18707  2.44912  3.55073  3.52094  3.95466  3.51961  3.48178  2.76036  2.84926  1.89042  5.25080  4.01766    634 - -
          2.68618  4.42225  2.77519  2.73123  3.46354  2.40513  3.72494  3.29354  2.67741  2.69355  4.24690  2.90347  2.73739  3.18146  2.89801  2.37887  2.77519  2.98518  4.58477  3.61503
          0.03256  3.83663  4.55898  0.61958  0.77255  0.48576  0.95510
    428   3.11561  4.58883  4.13169  3.77196  3.12304  3.93613  4.43896  2.32582  3.54004  0.92064  3.15824  4.05085  4.37805  3.91696  3.72173  3.50366  3.41171  2.35374  4.98873  3.70359    635 - -
          2.68618  4.42225  2.77519  2.73123  3.46354  2.40513  3.72494  3.29354  2.67741  2.69355  4.24690  2.90347  2.73739  3.18146  2.89801  2.37887  2.77519  2.98518  4.58477  3.61503
          0.03256  3.83663  4.55898  0.61958  0.77255  0.48576  0.95510
    429   2.80727  4.93276  2.78681  2.47581  3.93003  3.38333  3.22493  3.68416  2.26324  3.19880  4.10852  2.96042  3.87118  1.66585  2.56863  2.81690  3.05386  3.37597  5.21136  3.81248    636 - -
          2.68618  4.42225  2.77519  2.73123  3.46354  2.40513  3.72494  3.29354  2.67741  2.69355  4.24690  2.90347  2.73739  3.18146  2.89801  2.37887  2.77519  2.98518  4.58477  3.61503
          0.03256  3.83663  4.55898  0.61958  0.77255  0.48576  0.95510
    430   2.55437  4.18262  3.59480  3.05129  2.32550  3.10578  3.64404  2.46847  2.96756  2.31826  3.29796  3.38132  3.94305  3.25973  3.26098  2.77459  2.80004  2.39648  4.61915  3.27557    637 - -
          2.68618  4.42225  2.77519  2.73123  3.46354  2.40513  3.72494  3.29354  2.67741  2.69355  4.24690  2.90347  2.73739  3.18146  2.89801  2.37887  2.77519  2.98518  4.58477  3.61503
          0.03256  3.83663  4.55898  0.61958  0.77255  0.48576  0.95510
    431   2.67160  4.69183  2.88339  2.56252  3.71800  3.30999  1.92649  3.52077  2.50003  3.10166  4.00473  3.02227  2.81735  2.95610  2.84356  2.73623  2.96381  3.20340  5.08696  3.67372    638 - -
          2.68618  4.42225  2.77519  2.73123  3.46354  2.40513  3.72494  3.29354  2.67741  2.69355  4.24690  2.90347  2.73739  3.18146  2.89801  2.37887  2.77519  2.98518  4.58477  3.61503
          0.03256  3.83663  4.55898  0.61958  0.77255  0.48576  0.95510
    432   2.96604  4.80659  3.45314  2.97245  4.15211  3.46018  3.80002  3.69180  2.22542  3.21430  4.21595  3.33465  3.96500  3.02260  1.03461  3.05226  3.23476  3.41744  5.25001  4.08780    639 - -
          2.68618  4.42225  2.77519  2.73123  3.46354  2.40513  3.72494  3.29354  2.67741  2.69355  4.24690  2.90347  2.73739  3.18146  2.89801  2.37887  2.77519  2.98518  4.58477  3.61503
          0.03256  3.83663  4.55898  0.61958  0.77255  0.48576  0.95510
    433   2.45014  4.48816  2.69660  2.54639  4.25697  1.69457  3.89588  3.77636  2.81566  3.41054  4.26781  2.21555  3.70756  3.12530  3.20570  2.54509  2.86358  3.30949  5.53701  4.22574    640 - -
          2.68618  4.42225  2.77519  2.73123  3.46354  2.40513  3.72494  3.29354  2.67741  2.69355  4.24690  2.90347  2.73739  3.18146  2.89801  2.37887  2.77519  2.98518  4.58477  3.61503
          0.03256  3.83663  4.55898  0.61958  0.77255  0.48576  0.95510
    434   2.29833  4.21795  3.17621  2.99090  4.04090  2.94854  4.10147  3.55893  3.06223  3.28215  4.21163  3.22105  3.68450  3.41448  3.34898  1.14640  2.77588  3.10189  5.41639  4.12438    641 - -
          2.68618  4.42225  2.77519  2.73123  3.46354  2.40513  3.72494  3.29354  2.67741  2.69355  4.24690  2.90347  2.73739  3.18146  2.89801  2.37887  2.77519  2.98518  4.58477  3.61503
          0.03256  3.83663  4.55898  0.61958  0.77255  0.48576  0.95510
    435   2.96604  4.80659  3.45314  2.97245  4.15211  3.46018  3.80002  3.69180  2.22542  3.21430  4.21595  3.33465  3.96500  3.02260  1.03461  3.05226  3.23476  3.41744  5.25001  4.08780    642 - -
          2.68618  4.42225  2.77519  2.73123  3.46354  2.40513  3.72494  3.29354  2.67741  2.69355  4.24690  2.90347  2.73739  3.18146  2.89801  2.37887  2.77519  2.98518  4.58477  3.61503
          0.03256  3.83663  4.55898  0.61958  0.77255  0.48576  0.95510
    436   1.29346  4.10342  3.42289  3.14664  4.04067  2.95367  4.17461  3.09833  3.13631  3.01719  3.98044  3.29902  3.68545  3.47078  3.41482  2.41836  2.36442  2.73336  5.48220  4.26591    643 - -
          2.68618  4.42225  2.77519  2.73123  3.46354  2.40513  3.72494  3.29354  2.67741  2.69355  4.24690  2.90347  2.73739  3.18146  2.89801  2.37887  2.77519  2.98518  4.58477  3.61503
          0.03256  3.83663  4.55898  0.61958  0.77255  0.48576  0.95510
    437   2.40060  4.74441  2.86739  2.42385  4.01363  3.34715  3.33018  3.44599  2.34587  2.97081  3.88463  2.92351  3.25247  2.18720  2.73651  2.64377  2.84942  3.12718  5.26822  3.94753    644 - -
          2.68618  4.42225  2.77519  2.73123  3.46354  2.40513  3.72494  3.29354  2.67741  2.69355  4.24690  2.90347  2.73739  3.18146  2.89801  2.37887  2.77519  2.98518  4.58477  3.61503
          0.03256  3.83663  4.55898  0.61958  0.77255  0.48576  0.95510
    438   2.29833  4.21795  3.17621  2.99090  4.04090  2.94854  4.10147  3.55893  3.06223  3.28215  4.21163  3.22105  3.68450  3.41448  3.34898  1.14640  2.77588  3.10189  5.41639  4.12438    645 - -
          2.68618  4.42225  2.77519  2.73123  3.46354  2.40513  3.72494  3.29354  2.67741  2.69355  4.24690  2.90347  2.73739  3.18146  2.89801  2.37887  2.77519  2.98518  4.58477  3.61503
          0.03256  3.83663  4.55898  0.61958  0.77255  0.48576  0.95510
    439   3.16484  4.57104  4.34910  3.90677  1.51382  4.14343  3.97131  2.42442  3.76167  1.58514  3.14596  4.04175  4.47127  3.93285  3.91874  3.52290  3.41440  2.45712  4.25443  2.67136    646 - -
          2.68618  4.42225  2.77519  2.73123  3.46354  2.40513  3.72494  3.29354  2.67741  2.69355  4.24690  2.90347  2.73739  3.18146  2.89801  2.37887  2.77519  2.98518  4.58477  3.61503
          0.03256  3.83663  4.55898  0.61958  0.77255  0.48576  0.95510
    440   3.11561  4.58883  4.13169  3.77196  3.12304  3.93613  4.43896  2.32582  3.54004  0.92064  3.15824  4.05085  4.37805  3.91696  3.72173  3.50366  3.41171  2.35374  4.98873  3.70359    647 - -
          2.68618  4.42225  2.77519  2.73123  3.46354  2.40513  3.72494  3.29354  2.67741  2.69355  4.24690  2.90347  2.73739  3.18146  2.89801  2.37887  2.77519  2.98518  4.58477  3.61503
          0.03256  3.83663  4.55898  0.61958  0.77255  0.48576  0.95510
    441   2.81473  4.91250  2.78212  2.49940  3.94481  3.36593  3.45013  3.68406  2.29820  3.19132  4.12782  2.97809  3.87542  1.56889  2.59691  2.83178  3.07545  3.38199  5.23078  3.84244    648 - -
          2.68618  4.42225  2.77519  2.73123  3.46354  2.40513  3.72494  3.29354  2.67741  2.69355  4.24690  2.90347  2.73739  3.18146  2.89801  2.37887  2.77519  2.98518  4.58477  3.61503
          0.03256  3.83663  4.55898  0.61958  0.77255  0.48576  0.95510
    442   2.32083  4.20362  3.35913  2.97413  3.85255  3.09476  3.98461  3.04158  2.87639  2.87886  3.61339  3.23977  3.74145  3.26324  3.18245  2.33207  1.60876  2.72112  5.28015  4.02419    649 - -
          2.68618  4.42225  2.77519  2.73123  3.46354  2.40513  3.72494  3.29354  2.67741  2.69355  4.24690  2.90347  2.73739  3.18146  2.89801  2.37887  2.77519  2.98518  4.58477  3.61503
          0.03256  3.83663  4.55898  0.61958  0.77255  0.48576  0.95510
    443   2.92257  5.02472  2.47428  1.07748  4.36662  3.25174  3.83620  3.81343  2.71229  3.43659  4.41282  2.91429  3.85480  3.05300  3.11694  2.90900  3.22674  3.50121  5.54500  4.26791    650 - -
          2.68618  4.42225  2.77519  2.73123  3.46354  2.40513  3.72494  3.29354  2.67741  2.69355  4.24690  2.90347  2.73739  3.18146  2.89801  2.37887  2.77519  2.98518  4.58477  3.61503
          0.03256  3.83663  4.55898  0.61958  0.77255  0.48576  0.95510
    444   2.39445  4.23927  3.39728  3.14830  3.93819  3.07956  4.16822  3.06100  3.09056  2.92574  3.97903  3.36303  3.78069  3.48732  3.35063  2.59539  1.23416  2.75980  5.37918  4.15499    651 - -
          2.68618  4.42225  2.77519  2.73123  3.46354  2.40513  3.72494  3.29354  2.67741  2.69355  4.24690  2.90347  2.73739  3.18146  2.89801  2.37887  2.77519  2.98518  4.58477  3.61503
          0.03256  3.83663  4.55898  0.61958  0.77255  0.48576  0.95510
    445   2.20978  4.15035  3.22222  2.96263  4.11622  2.91822  4.06532  3.46424  2.99347  3.21756  4.09728  3.18169  3.64514  3.33629  3.30093  1.38531  2.31516  3.00243  5.48508  4.23142    652 - -
          2.68618  4.42225  2.77519  2.73123  3.46354  2.40513  3.72494  3.29354  2.67741  2.69355  4.24690  2.90347  2.73739  3.18146  2.89801  2.37887  2.77519  2.98518  4.58477  3.61503
          0.03256  3.83663  4.55898  0.61958  0.77255  0.48576  0.95510
    446   2.85156  4.34528  4.22648  3.75651  3.40487  3.92910  4.53430  1.93167  3.58714  2.00701  3.05927  4.00557  4.37126  3.92817  3.82310  3.32198  3.15544  1.20616  5.25553  4.00877    653 - -
          2.68618  4.42225  2.77519  2.73123  3.46354  2.40513  3.72494  3.29354  2.67741  2.69355  4.24690  2.90347  2.73739  3.18146  2.89801  2.37887  2.77519  2.98518  4.58477  3.61503
          0.03256  3.83663  4.55898  0.61958  0.77255  0.48576  0.95510
    447   3.06208  4.44467  4.47251  3.98141  3.24544  4.25965  4.67020  1.28841  3.79295  1.62850  3.13050  4.25414  4.57510  4.09844  3.99760  3.64431  3.32163  1.80432  5.20335  3.96351    654 - -
          2.68618  4.42225  2.77519  2.73123  3.46354  2.40513  3.72494  3.29354  2.67741  2.69355  4.24690  2.90347  2.73739  3.18146  2.89801  2.37887  2.77519  2.98518  4.58477  3.61503
          0.02204  3.82610        *  0.61958  0.77255  0.00000        *
//
