# Supplementary material for: Potential Conservation of Circadian Clock Proteins in the phylum Nematoda as Revealed by Bioinformatic Searches
Source: PLoS One. 2014 Nov 14;9(11):e112871. doi: 10.1371/journal.pone.0112871 (PMC4232591; doi:10.1371/journal.pone.0112871)
Supplement: File S1 — HMM profiles used in this work and HMMsearch results. (ZIP) [file pone.0112871.s007.zip › HMMs-CE/Mamiferos/Vip-aln.fasta.hmm]

HMMER3/b [3.0 | March 2010]
NAME  Vip-aln
LENG  327
ALPH  amino
RF    no
CS    no
MAP   yes
DATE  Wed Aug 22 12:29:03 2012
NSEQ  22
EFFN  1.001709
CKSUM 346542742
STATS LOCAL MSV      -11.2719  0.70060
STATS LOCAL VITERBI  -11.9399  0.70060
STATS LOCAL FORWARD   -5.0899  0.70060
HMM          A        C        D        E        F        G        H        I        K        L        M        N        P        Q        R        S        T        V        W        Y   
            m->m     m->i     m->d     i->m     i->i     d->m     d->d
  COMPO   2.54254  4.48632  2.80509  2.66120  3.35402  2.93625  3.71937  2.92547  2.66727  2.35706  3.63530  3.07463  3.45273  3.08703  2.84086  2.51707  2.86969  2.72827  4.83145  3.48365
          2.68618  4.42225  2.77519  2.73123  3.46354  2.40513  3.72494  3.29354  2.67741  2.69355  4.24690  2.90347  2.73739  3.18146  2.89801  2.37887  2.77519  2.98518  4.58477  3.61503
          0.02303  4.17811  4.90046  0.61958  0.77255  0.00000        *
      1   3.24022  4.74609  4.39518  4.02294  3.38257  4.07279  4.68750  2.59078  3.77153  1.93997  0.89255  4.25930  4.54437  4.13820  3.93860  3.61615  3.55651  2.63049  5.25751  4.04181      1 - -
          2.68618  4.42225  2.77519  2.73123  3.46354  2.40513  3.72494  3.29354  2.67741  2.69355  4.24690  2.90347  2.73739  3.18146  2.89801  2.37887  2.77519  2.98518  4.58477  3.61503
          0.02303  4.17811  4.90046  0.61958  0.77255  0.48576  0.95510
      2   3.06196  5.62297  1.90992  1.00634  4.91793  3.32305  3.87585  4.44149  2.89327  3.94266  4.80234  2.79219  3.94886  3.04460  3.48387  2.94357  3.35288  4.01407  6.08289  4.58541      2 - -
          2.68618  4.42225  2.77519  2.73123  3.46354  2.40513  3.72494  3.29354  2.67741  2.69355  4.24690  2.90347  2.73739  3.18146  2.89801  2.37887  2.77519  2.98518  4.58477  3.61503
          0.02303  4.17811  4.90046  0.61958  0.77255  0.48576  0.95510
      3   1.93644  4.51811  3.23378  2.70305  3.80200  3.43246  2.92116  2.98265  2.66752  2.85802  3.71821  3.15120  3.87939  3.01331  3.07126  2.56213  2.20033  2.89518  5.16881  3.89347      3 - -
          2.68618  4.42225  2.77519  2.73123  3.46354  2.40513  3.72494  3.29354  2.67741  2.69355  4.24690  2.90347  2.73739  3.18146  2.89801  2.37887  2.77519  2.98518  4.58477  3.61503
          0.02303  4.17811  4.90046  0.61958  0.77255  0.48576  0.95510
      4   3.38543  5.18072  3.91052  3.37082  4.61506  3.79969  4.09472  4.18810  2.42574  3.64849  4.65002  3.70209  4.29591  3.30807  0.59766  3.46080  3.63593  3.90102  5.57876  4.48648      4 - -
          2.68618  4.42225  2.77519  2.73123  3.46354  2.40513  3.72494  3.29354  2.67741  2.69355  4.24690  2.90347  2.73739  3.18146  2.89801  2.37887  2.77519  2.98518  4.58477  3.61503
          0.02303  4.17811  4.90046  0.61958  0.77255  0.48576  0.95510
      5   2.62312  4.80397  2.81993  2.50535  4.35168  2.54038  3.51685  3.81614  2.66788  3.39879  4.21122  2.37895  3.84525  2.98959  3.12117  1.58681  2.94573  3.40287  5.59606  4.24553      5 - -
          2.68618  4.42225  2.77519  2.73123  3.46354  2.40513  3.72494  3.29354  2.67741  2.69355  4.24690  2.90347  2.73739  3.18146  2.89801  2.37887  2.77519  2.98518  4.58477  3.61503
          0.02303  4.17811  4.90046  0.61958  0.77255  0.48576  0.95510
      6   2.81441  5.03280  3.12501  2.60113  4.44659  3.51664  3.68765  3.85424  1.54850  3.37373  4.19551  3.07777  3.94176  2.82381  2.34168  1.90851  3.04643  3.49416  5.50733  4.22656      6 - -
          2.68618  4.42225  2.77519  2.73123  3.46354  2.40513  3.72494  3.29354  2.67741  2.69355  4.24690  2.90347  2.73739  3.18146  2.89801  2.37887  2.77519  2.98518  4.58477  3.61503
          0.02303  4.17811  4.90046  0.61958  0.77255  0.48576  0.95510
      7   2.18744  4.35223  3.44017  2.96166  2.74375  3.35925  3.95338  3.10467  2.94522  2.81521  3.70727  3.31208  1.90209  3.25519  3.30328  2.46478  2.83967  2.81787  5.13921  3.86900      7 - -
          2.68618  4.42225  2.77519  2.73123  3.46354  2.40513  3.72494  3.29354  2.67741  2.69355  4.24690  2.90347  2.73739  3.18146  2.89801  2.37887  2.77519  2.98518  4.58477  3.61503
          0.02303  4.17811  4.90046  0.61958  0.77255  0.48576  0.95510
      8   3.16723  5.13749  3.14771  2.91949  4.34564  3.59686  4.07615  4.03623  2.72127  3.50630  4.53717  3.37756  4.16206  0.77409  2.99422  3.20742  3.46944  3.75002  5.56712  4.28714      8 - -
          2.68618  4.42225  2.77519  2.73123  3.46354  2.40513  3.72494  3.29354  2.67741  2.69355  4.24690  2.90347  2.73739  3.18146  2.89801  2.37887  2.77519  2.98518  4.58477  3.61503
          0.02303  4.17811  4.90046  0.61958  0.77255  0.48576  0.95510
      9   3.50509  4.82916  4.94851  4.45618  2.60763  4.65366  4.76629  2.35632  4.29832  0.70031  2.98056  4.66584  4.85614  4.39046  4.39664  4.05157  3.73532  2.52193  4.98302  3.66381      9 - -
          2.68618  4.42225  2.77519  2.73123  3.46354  2.40513  3.72494  3.29354  2.67741  2.69355  4.24690  2.90347  2.73739  3.18146  2.89801  2.37887  2.77519  2.98518  4.58477  3.61503
          0.02303  4.17811  4.90046  0.61958  0.77255  0.48576  0.95510
     10   3.51728  4.89515  4.67977  4.33186  3.28225  4.36701  4.89320  2.51314  4.09727  0.57304  3.22872  4.57819  4.75662  4.39076  4.21881  3.99081  3.80131  2.62781  5.26072  4.05102     10 - -
          2.68618  4.42225  2.77519  2.73123  3.46354  2.40513  3.72494  3.29354  2.67741  2.69355  4.24690  2.90347  2.73739  3.18146  2.89801  2.37887  2.77519  2.98518  4.58477  3.61503
          0.02303  4.17811  4.90046  0.61958  0.77255  0.48576  0.95510
     11   2.66396  4.36486  4.47794  3.93488  3.47704  4.14323  4.59778  2.02078  3.81154  2.08172  2.55301  4.16770  4.50060  4.06812  4.01857  3.47957  3.20765  1.14836  5.24418  4.06006     11 - -
          2.68618  4.42225  2.77519  2.73123  3.46354  2.40513  3.72494  3.29354  2.67741  2.69355  4.24690  2.90347  2.73739  3.18146  2.89801  2.37887  2.77519  2.98518  4.58477  3.61503
          0.02303  4.17811  4.90046  0.61958  0.77255  0.48576  0.95510
     12   2.62370  4.20450  3.79418  3.22467  2.95871  3.66542  3.97580  2.51847  3.14528  1.90177  3.30138  3.54091  4.05002  3.41493  3.42215  2.30560  2.43290  2.20742  4.82955  3.61691     12 - -
          2.68618  4.42225  2.77519  2.73123  3.46354  2.40513  3.72494  3.29354  2.67741  2.69355  4.24690  2.90347  2.73739  3.18146  2.89801  2.37887  2.77519  2.98518  4.58477  3.61503
          0.02303  4.17811  4.90046  0.61958  0.77255  0.48576  0.95510
     13   3.51728  4.89515  4.67977  4.33186  3.28225  4.36701  4.89320  2.51314  4.09727  0.57304  3.22872  4.57819  4.75662  4.39076  4.21881  3.99081  3.80131  2.62781  5.26072  4.05102     13 - -
          2.68618  4.42225  2.77519  2.73123  3.46354  2.40513  3.72494  3.29354  2.67741  2.69355  4.24690  2.90347  2.73739  3.18146  2.89801  2.37887  2.77519  2.98518  4.58477  3.61503
          0.02303  4.17811  4.90046  0.61958  0.77255  0.48576  0.95510
     14   2.48690  4.29771  3.81798  3.26822  3.45227  3.68025  4.08981  2.37454  3.17446  2.34771  2.28692  3.59153  4.10367  3.47461  3.46697  2.98125  1.86394  2.33787  5.01132  3.80432     14 - -
          2.68618  4.42225  2.77519  2.73123  3.46354  2.40513  3.72494  3.29354  2.67741  2.69355  4.24690  2.90347  2.73739  3.18146  2.89801  2.37887  2.77519  2.98518  4.58477  3.61503
          0.02303  4.17811  4.90046  0.61958  0.77255  0.48576  0.95510
     15   3.48534  4.79526  4.97618  4.47481  2.04343  4.63644  4.61472  2.40029  4.32493  0.82920  2.99478  4.62735  4.83332  4.37600  4.39927  4.01363  3.70842  2.56435  4.81096  3.41278     15 - -
          2.68618  4.42225  2.77519  2.73123  3.46354  2.40513  3.72494  3.29354  2.67741  2.69355  4.24690  2.90347  2.73739  3.18146  2.89801  2.37887  2.77519  2.98518  4.58477  3.61503
          0.02303  4.17811  4.90046  0.61958  0.77255  0.48576  0.95510
     16   2.95867  3.41172  4.62024  4.04554  2.35926  4.12991  4.42730  2.29145  3.90123  1.16327  3.06414  4.19184  4.44277  4.04507  4.00917  3.45205  3.19411  2.15039  4.88077  3.66864     16 - -
          2.68618  4.42225  2.77519  2.73123  3.46354  2.40513  3.72494  3.29354  2.67741  2.69355  4.24690  2.90347  2.73739  3.18146  2.89801  2.37887  2.77519  2.98518  4.58477  3.61503
          0.02303  4.17811  4.90046  0.61958  0.77255  0.48576  0.95510
     17   2.30624  3.28672  3.64884  3.24551  4.27654  2.25732  4.25338  3.69860  3.22773  3.37720  4.19976  3.17807  3.78403  3.52180  3.55270  1.17152  2.77508  3.18927  5.62849  4.41398     17 - -
          2.68618  4.42225  2.77519  2.73123  3.46354  2.40513  3.72494  3.29354  2.67741  2.69355  4.24690  2.90347  2.73739  3.18146  2.89801  2.37887  2.77519  2.98518  4.58477  3.61503
          0.02303  4.17811  4.90046  0.61958  0.77255  0.48576  0.95510
     18   3.14205  4.48577  4.79830  4.28153  3.57271  4.43767  4.96554  1.83483  4.14465  2.09473  2.95542  4.50354  4.75941  4.40944  4.33994  3.81031  3.40622  0.89580  5.50362  4.30917     18 - -
          2.68618  4.42225  2.77519  2.73123  3.46354  2.40513  3.72494  3.29354  2.67741  2.69355  4.24690  2.90347  2.73739  3.18146  2.89801  2.37887  2.77519  2.98518  4.58477  3.61503
          0.02274  4.19080  4.91315  0.61958  0.77255  0.48576  0.95510
     19   3.50997  4.85115  4.90259  4.43546  2.86267  4.62270  4.83439  2.35629  4.25577  0.65977  3.01265  4.66450  4.85754  4.39682  4.36767  4.05098  3.75205  2.51044  5.07872  3.79419     19 - -
          2.68618  4.42225  2.77519  2.73123  3.46354  2.40513  3.72494  3.29354  2.67741  2.69355  4.24690  2.90347  2.73739  3.18146  2.89801  2.37887  2.77519  2.98518  4.58477  3.61503
          0.02274  4.19080  4.91315  0.61958  0.77255  0.48576  0.95510
     20   2.77007  2.69944  4.25268  3.70561  1.71394  3.82903  3.89694  2.66339  3.56598  2.36950  3.34278  3.81305  4.20797  3.74583  3.70715  2.90043  3.01147  2.48039  4.34445  2.34109     20 - -
          2.68618  4.42225  2.77519  2.73123  3.46354  2.40513  3.72494  3.29354  2.67741  2.69355  4.24690  2.90347  2.73739  3.18146  2.89801  2.37887  2.77519  2.98518  4.58477  3.61503
          0.02274  4.19080  4.91315  0.61958  0.77255  0.48576  0.95510
     21   2.50355  4.42172  3.51966  3.36328  4.41437  3.14749  4.45725  3.98697  3.45960  3.68630  4.59272  3.52626  3.91509  3.78498  3.72633  0.69576  3.00977  3.44945  5.76276  4.50353     21 - -
          2.68618  4.42225  2.77519  2.73123  3.46354  2.40513  3.72494  3.29354  2.67741  2.69355  4.24690  2.90347  2.73739  3.18146  2.89801  2.37887  2.77519  2.98518  4.58477  3.61503
          0.02274  4.19080  4.91315  0.61958  0.77255  0.48576  0.95510
     22   2.98717  5.16505  2.94102  2.61512  4.15348  3.55068  3.11482  3.95167  2.36952  3.44028  4.33189  3.10438  4.02946  1.20674  2.67282  2.97805  3.22519  3.62410  5.39857  3.99339     22 - -
          2.68618  4.42225  2.77519  2.73123  3.46354  2.40513  3.72494  3.29354  2.67741  2.69355  4.24690  2.90347  2.73739  3.18146  2.89801  2.37887  2.77519  2.98518  4.58477  3.61503
          0.02274  4.19080  4.91315  0.61958  0.77255  0.48576  0.95510
     23   2.02842  4.25302  3.63807  3.30945  4.29818  3.08021  4.32322  3.60205  3.30580  3.37201  4.22607  3.44571  3.81650  3.60953  3.60317  2.18973  1.11794  3.12984  5.67204  4.46748     23 - -
          2.68618  4.42225  2.77519  2.73123  3.46354  2.40513  3.72494  3.29354  2.67741  2.69355  4.24690  2.90347  2.73739  3.18146  2.89801  2.37887  2.77519  2.98518  4.58477  3.61503
          0.02274  4.19080  4.91315  0.61958  0.77255  0.48576  0.95510
     24   2.70354  4.40172  3.65777  3.17108  3.49971  3.60120  4.00651  2.84172  2.92674  1.31578  3.51882  3.49880  4.06691  3.36545  2.97063  2.47733  2.98494  2.65935  5.01909  3.76178     24 - -
          2.68618  4.42225  2.77519  2.73123  3.46354  2.40513  3.72494  3.29354  2.67741  2.69355  4.24690  2.90347  2.73739  3.18146  2.89801  2.37887  2.77519  2.98518  4.58477  3.61503
          0.02274  4.19080  4.91315  0.61958  0.77255  0.48576  0.95510
     25   0.83798  4.24389  3.76074  3.50296  4.34742  3.08409  4.48174  3.46450  3.49451  3.35975  4.28858  3.55195  3.85232  3.79720  3.74566  2.55833  2.46826  3.03477  5.77167  4.58267     25 - -
          2.68618  4.42225  2.77519  2.73123  3.46354  2.40513  3.72494  3.29354  2.67741  2.69355  4.24690  2.90347  2.73739  3.18146  2.89801  2.37887  2.77519  2.98518  4.58477  3.61503
          0.02274  4.19080  4.91315  0.61958  0.77255  0.48576  0.95510
     26   2.90836  4.42653  4.06015  3.53643  2.78060  3.88369  3.87937  2.81020  3.29434  1.63652  3.46186  3.36548  4.26188  3.62444  3.49776  3.20308  3.14746  2.66373  1.92960  2.87353     26 - -
          2.68618  4.42225  2.77519  2.73123  3.46354  2.40513  3.72494  3.29354  2.67741  2.69355  4.24690  2.90347  2.73739  3.18146  2.89801  2.37887  2.77519  2.98518  4.58477  3.61503
          0.02274  4.19080  4.91315  0.61958  0.77255  0.48576  0.95510
     27   3.23228  4.92319  3.87553  3.76891  4.71733  3.59333  4.80936  4.35882  3.85634  3.94478  5.01592  4.03811  0.40355  4.23468  4.05505  3.41229  3.70077  3.96510  5.80314  4.84599     27 - -
          2.68618  4.42225  2.77519  2.73123  3.46354  2.40513  3.72494  3.29354  2.67741  2.69355  4.24690  2.90347  2.73739  3.18146  2.89801  2.37887  2.77519  2.98518  4.58477  3.61503
          0.16584  4.19080  1.98278  0.61958  0.77255  0.48576  0.95510
     28   3.22082  4.63381  4.61932  4.13702  3.17374  4.33564  4.76500  2.16785  3.93265  0.88116  3.03619  4.39015  4.65421  4.18525  4.10053  3.73581  3.48794  2.01641  5.20153  4.01892     28 - -
          2.68618  4.42225  2.77519  2.73123  3.46354  2.40513  3.72494  3.29354  2.67741  2.69355  4.24690  2.90347  2.73739  3.18146  2.89801  2.37887  2.77519  2.98518  4.58477  3.61503
          0.02619  4.05115  4.77350  0.61958  0.77255  0.40147  1.10664
     29   3.44239  4.74018  4.72879  4.30691  1.22287  4.38367  3.75249  2.99520  4.14578  1.77912  3.59920  4.18297  4.67943  4.16518  4.19624  3.72196  3.66244  2.95964  3.93212  1.78238     29 - -
          2.68618  4.42225  2.77519  2.73123  3.46354  2.40513  3.72494  3.29354  2.67741  2.69355  4.24690  2.90347  2.73739  3.18146  2.89801  2.37887  2.77519  2.98518  4.58477  3.61503
          0.02274  4.19080  4.91315  0.61958  0.77255  0.48576  0.95510
     30   2.52686  4.75039  3.08187  2.69820  4.32586  1.46657  3.85367  3.73045  2.43855  3.33107  4.17188  3.13564  3.91100  3.03170  2.38662  2.75159  2.99523  3.35154  5.53370  4.25769     30 - -
          2.68618  4.42225  2.77519  2.73123  3.46354  2.40513  3.72494  3.29354  2.67741  2.69355  4.24690  2.90347  2.73739  3.18146  2.89801  2.37887  2.77519  2.98518  4.58477  3.61503
          0.02274  4.19080  4.91315  0.61958  0.77255  0.48576  0.95510
     31   1.91300  4.42141  3.38379  2.85423  3.79868  3.39186  3.89202  3.10877  2.81195  2.76258  3.40911  3.24994  2.90303  3.14390  3.19528  2.69297  1.95356  2.82481  5.19570  3.94129     31 - -
          2.68618  4.42225  2.77519  2.73123  3.46354  2.40513  3.72494  3.29354  2.67741  2.69355  4.24690  2.90347  2.73739  3.18146  2.89801  2.37887  2.77519  2.98518  4.58477  3.61503
          0.02274  4.19080  4.91315  0.61958  0.77255  0.48576  0.95510
     32   2.88944  4.67341  3.47883  3.10675  3.09848  3.63229  3.87970  3.34129  3.05806  2.93723  3.93640  3.46409  1.62956  3.41503  3.37262  3.03524  3.18693  3.10460  4.66000  1.74773     32 - -
          2.68618  4.42225  2.77520  2.73123  3.46354  2.40509  3.72495  3.29354  2.67741  2.69355  4.24690  2.90347  2.73740  3.18147  2.89801  2.37887  2.77520  2.98519  4.58477  3.61503
          0.04174  3.39529  4.91315  0.53335  0.88343  0.48576  0.95510
     33   2.43541  4.39350  3.39158  3.02144  4.18067  3.17865  4.11415  3.27580  3.01698  3.27704  4.14153  3.31278  3.13989  3.36046  3.36582  1.08647  2.85883  3.15918  5.54171  4.27045     34 - -
          2.68618  4.42225  2.77519  2.73123  3.46354  2.40513  3.72494  3.29354  2.67741  2.69355  4.24690  2.90347  2.73739  3.18146  2.89801  2.37887  2.77519  2.98518  4.58477  3.61503
          0.02274  4.19080  4.91315  0.61958  0.77255  0.48576  0.95510
     34   1.80404  4.28712  3.58648  3.05099  3.60401  3.44597  3.96650  2.25985  2.99905  2.66085  3.56105  3.38756  3.64163  3.29977  3.33553  2.49003  2.35822  2.55199  5.05302  3.82645     35 - -
          2.68618  4.42225  2.77519  2.73123  3.46354  2.40513  3.72494  3.29354  2.67741  2.69355  4.24690  2.90347  2.73739  3.18146  2.89801  2.37887  2.77519  2.98518  4.58477  3.61503
          0.02274  4.19080  4.91315  0.61958  0.77255  0.48576  0.95510
     35   2.95641  4.40337  4.35907  3.78285  3.21486  4.09026  4.39155  2.34094  3.37007  1.33212  1.96647  4.04286  4.40179  3.86183  3.80987  3.39561  3.18668  2.11384  5.00090  3.85733     36 - -
          2.68618  4.42225  2.77519  2.73123  3.46354  2.40513  3.72494  3.29354  2.67741  2.69355  4.24690  2.90347  2.73739  3.18146  2.89801  2.37887  2.77519  2.98518  4.58477  3.61503
          0.02274  4.19080  4.91315  0.61958  0.77255  0.48576  0.95510
     36   2.93565  4.94301  3.51560  2.97203  4.52407  3.35788  3.83928  3.89994  2.20644  3.44392  4.33284  3.33559  4.06863  3.00578  0.99740  3.00507  2.98965  3.55251  5.54536  4.35487     37 - -
          2.68618  4.42225  2.77519  2.73123  3.46354  2.40513  3.72494  3.29354  2.67741  2.69355  4.24690  2.90347  2.73739  3.18146  2.89801  2.37887  2.77519  2.98518  4.58477  3.61503
          0.03776  4.19080  3.82023  0.61958  0.77255  0.48576  0.95510
     37   3.47727  4.80929  4.97453  4.43031  3.11062  4.68706  4.97179  2.28686  4.22294  0.73693  2.34596  4.70369  4.85785  4.36474  4.33651  4.06193  3.70080  2.45987  5.23986  4.16411     38 - -
          2.68618  4.42225  2.77519  2.73123  3.46354  2.40513  3.72494  3.29354  2.67741  2.69355  4.24690  2.90347  2.73739  3.18146  2.89801  2.37887  2.77519  2.98518  4.58477  3.61503
          0.02308  4.17612  4.89847  0.61958  0.77255  0.50389  0.92678
     38   2.65886  5.11499  2.01158  2.33006  4.66406  1.47062  3.87777  4.14695  2.84553  3.70040  4.52806  2.56366  3.88551  3.04815  3.38201  2.78120  3.13259  3.70167  5.88611  4.46155     39 - -
          2.68618  4.42225  2.77519  2.73123  3.46354  2.40513  3.72494  3.29354  2.67741  2.69355  4.24690  2.90347  2.73739  3.18146  2.89801  2.37887  2.77519  2.98518  4.58477  3.61503
          0.02308  4.17612  4.89847  0.61958  0.77255  0.47459  0.97323
     39   2.89849  5.45915  1.56871  2.02321  4.74848  3.33887  2.72150  4.26205  2.66892  3.74468  4.54565  2.13697  3.88930  2.90136  3.22163  2.80842  3.16112  3.83056  5.89199  4.41866     40 - -
          2.68618  4.42225  2.77519  2.73123  3.46354  2.40513  3.72494  3.29354  2.67741  2.69355  4.24690  2.90347  2.73739  3.18146  2.89801  2.37887  2.77519  2.98518  4.58477  3.61503
          0.02274  4.19080  4.91315  0.61958  0.77255  0.48576  0.95510
     40   2.64656  4.73668  3.21005  2.71265  4.29694  2.31124  3.80932  3.69683  2.45280  3.29060  4.12084  3.14487  3.89649  2.97449  1.68418  2.72104  2.37047  3.31910  5.48839  4.21471     41 - -
          2.68618  4.42225  2.77519  2.73123  3.46354  2.40513  3.72494  3.29354  2.67741  2.69355  4.24690  2.90347  2.73739  3.18146  2.89801  2.37887  2.77519  2.98518  4.58477  3.61503
          0.02274  4.19080  4.91315  0.61958  0.77255  0.48576  0.95510
     41   3.29727  4.58087  5.06103  4.50787  3.33344  4.65663  5.05191  1.19126  4.38713  1.40781  2.75954  4.71957  4.85820  4.51004  4.50039  4.01577  3.52932  1.86370  5.37842  4.28914     42 - -
          2.68618  4.42225  2.77519  2.73123  3.46354  2.40513  3.72494  3.29354  2.67741  2.69355  4.24690  2.90347  2.73739  3.18146  2.89801  2.37887  2.77519  2.98518  4.58477  3.61503
          0.02274  4.19080  4.91315  0.61958  0.77255  0.48576  0.95510
     42   2.62842  4.57392  3.19846  2.70964  3.83849  3.46071  3.80036  3.21060  2.63861  2.29490  3.75614  3.16099  2.03777  2.75808  3.01769  2.63173  2.75482  2.93643  5.20172  3.92697     43 - -
          2.68618  4.42225  2.77519  2.73123  3.46354  2.40513  3.72494  3.29354  2.67741  2.69355  4.24690  2.90347  2.73739  3.18146  2.89801  2.37887  2.77519  2.98518  4.58477  3.61503
          0.02274  4.19080  4.91315  0.61958  0.77255  0.48576  0.95510
     43   3.38561  4.71680  4.86970  4.36853  1.34379  4.51033  4.40501  2.44028  4.21837  1.30528  3.09723  4.47307  4.75232  4.29082  4.30508  3.86505  3.61473  2.44256  4.63238  3.14972     44 - -
          2.68618  4.42225  2.77519  2.73123  3.46354  2.40513  3.72494  3.29354  2.67741  2.69355  4.24690  2.90347  2.73739  3.18146  2.89801  2.37887  2.77519  2.98518  4.58477  3.61503
          0.02274  4.19080  4.91315  0.61958  0.77255  0.48576  0.95510
     44   3.03319  5.65993  1.49611  1.33243  4.93864  3.31695  3.84010  4.47147  2.84296  3.94277  4.78026  2.76564  3.93075  2.77631  3.44168  2.90838  3.31577  4.02774  6.09281  4.57164     45 - -
          2.68618  4.42225  2.77519  2.73123  3.46354  2.40513  3.72494  3.29354  2.67741  2.69355  4.24690  2.90347  2.73739  3.18146  2.89801  2.37887  2.77519  2.98518  4.58477  3.61503
          0.02274  4.19080  4.91315  0.61958  0.77255  0.48576  0.95510
     45   2.90318  5.02160  2.68127  2.04731  4.66558  1.04502  4.06547  4.14095  2.99442  3.74114  4.61947  3.09243  3.99240  3.27468  3.42925  2.93108  3.26593  3.71885  5.85718  4.55828     46 - -
          2.68618  4.42225  2.77519  2.73123  3.46354  2.40513  3.72494  3.29354  2.67741  2.69355  4.24690  2.90347  2.73739  3.18146  2.89801  2.37887  2.77519  2.98518  4.58477  3.61503
          0.02274  4.19080  4.91315  0.61958  0.77255  0.48576  0.95510
     46   1.13012  4.29273  3.55075  3.20435  4.29551  3.10098  4.25933  3.61894  3.21798  3.35670  4.21117  3.39732  2.31191  3.52430  3.54237  2.53672  2.56814  3.15320  5.65737  4.44000     47 - -
          2.68618  4.42225  2.77519  2.73123  3.46354  2.40513  3.72494  3.29354  2.67741  2.69355  4.24690  2.90347  2.73739  3.18146  2.89801  2.37887  2.77519  2.98518  4.58477  3.61503
          0.02274  4.19080  4.91315  0.61958  0.77255  0.48576  0.95510
     47   2.78409  5.02596  2.44469  2.40863  4.63201  2.83149  3.92742  4.13773  2.87342  3.70510  4.54215  1.17706  3.90100  3.11018  3.36674  2.68127  3.13648  3.68366  5.86958  4.46340     48 - -
          2.68618  4.42225  2.77519  2.73123  3.46354  2.40513  3.72494  3.29354  2.67741  2.69355  4.24690  2.90347  2.73739  3.18146  2.89801  2.37887  2.77519  2.98518  4.58477  3.61503
          0.02274  4.19080  4.91315  0.61958  0.77255  0.48576  0.95510
     48   3.07148  5.64829  1.84829  1.01976  4.94098  3.32659  3.88122  4.46848  2.90430  3.96388  4.82227  2.79223  3.95411  3.04932  3.50144  2.94958  3.36256  4.03674  6.10431  4.59959     49 - -
          2.68618  4.42225  2.77519  2.73123  3.46354  2.40513  3.72494  3.29354  2.67741  2.69355  4.24690  2.90347  2.73739  3.18146  2.89801  2.37887  2.77519  2.98518  4.58477  3.61503
          0.02274  4.19080  4.91315  0.61958  0.77255  0.48576  0.95510
     49   2.86238  4.84268  3.09342  2.84221  4.02650  3.44692  2.92258  3.83845  2.83686  3.41393  4.32889  3.27749  1.08710  3.27914  3.16775  2.94487  3.20085  3.48830  5.37653  3.99294     50 - -
          2.68618  4.42225  2.77519  2.73123  3.46354  2.40513  3.72494  3.29354  2.67741  2.69355  4.24690  2.90347  2.73739  3.18146  2.89801  2.37887  2.77519  2.98518  4.58477  3.61503
          0.02274  4.19080  4.91315  0.61958  0.77255  0.48576  0.95510
     50   3.36750  5.50713  0.55096  2.59386  4.93530  3.48456  4.25785  4.60370  3.40896  4.15874  5.15557  3.16203  4.16043  3.50554  3.95975  3.30169  3.71671  4.21239  6.03741  4.77062     51 - -
          2.68626  4.42233  2.77528  2.73131  3.46362  2.40521  3.72503  3.29362  2.67749  2.69363  4.24698  2.90311  2.73748  3.18054  2.89809  2.37895  2.77499  2.98527  4.58485  3.61511
          0.28816  1.41465  4.91315  0.67379  0.71289  0.48576  0.95510
     51   2.76721  4.84950  3.06535  2.53537  4.04731  3.52205  3.73779  3.44195  2.43030  2.35317  3.92893  3.09238  3.71288  1.64749  2.78502  2.82163  3.00055  3.16914  5.33448  4.03367     54 - -
          2.68618  4.42225  2.77519  2.73123  3.46354  2.40513  3.72494  3.29354  2.67741  2.69355  4.24690  2.90347  2.73739  3.18146  2.89801  2.37887  2.77519  2.98518  4.58477  3.61503
          0.02274  4.19080  4.91315  0.61958  0.77255  0.48576  0.95510
     52   2.62563  4.55066  2.56454  2.71393  3.83970  2.56229  3.85535  2.94371  2.77490  2.86596  3.75797  3.17226  3.92520  3.08874  3.19159  2.76182  2.90102  1.78504  5.23712  3.95427     55 - -
          2.68618  4.42225  2.77519  2.73123  3.46354  2.40513  3.72494  3.29354  2.67741  2.69355  4.24690  2.90347  2.73739  3.18146  2.89801  2.37887  2.77519  2.98518  4.58477  3.61503
          0.02274  4.19080  4.91315  0.61958  0.77255  0.48576  0.95510
     53   2.24139  4.32428  3.56914  3.11572  2.45240  3.34867  4.03392  3.09489  3.09413  2.81854  3.74211  3.40685  3.92564  3.39179  3.42394  1.47019  2.86752  2.81046  5.09809  3.77704     56 - -
          2.68618  4.42225  2.77519  2.73123  3.46354  2.40513  3.72494  3.29354  2.67741  2.69355  4.24690  2.90347  2.73739  3.18146  2.89801  2.37887  2.77519  2.98518  4.58477  3.61503
          0.02274  4.19080  4.91315  0.61958  0.77255  0.48576  0.95510
     54   3.53337  4.90800  4.70025  4.35330  3.28986  4.38306  4.91085  2.52220  4.11871  0.56308  3.23391  4.59851  4.77104  4.40893  4.23778  4.00987  3.81711  2.63999  5.27192  4.06486     57 - -
          2.68618  4.42225  2.77519  2.73123  3.46354  2.40513  3.72494  3.29354  2.67741  2.69355  4.24690  2.90347  2.73739  3.18146  2.89801  2.37887  2.77519  2.98518  4.58477  3.61503
          0.02274  4.19080  4.91315  0.61958  0.77255  0.48576  0.95510
     55   3.22163  5.32929  3.68324  2.95012  4.83875  3.80989  3.69389  4.16211  1.12715  3.56054  4.43490  3.33013  4.16106  2.82330  1.51403  3.20553  3.36774  3.84217  5.56334  4.42803     58 - -
          2.68618  4.42225  2.77519  2.73123  3.46354  2.40513  3.72494  3.29354  2.67741  2.69355  4.24690  2.90347  2.73739  3.18146  2.89801  2.37887  2.77519  2.98518  4.58477  3.61503
          0.02274  4.19080  4.91315  0.61958  0.77255  0.48576  0.95510
     56   2.08986  4.50625  3.22978  2.40090  3.82061  3.42644  3.82607  3.13868  2.72835  2.86565  3.73335  3.17197  3.89116  3.05798  3.13506  2.25069  2.72242  2.11844  5.19794  3.92687     59 - -
          2.68618  4.42225  2.77519  2.73123  3.46354  2.40513  3.72494  3.29354  2.67741  2.69355  4.24690  2.90347  2.73739  3.18146  2.89801  2.37887  2.77519  2.98518  4.58477  3.61503
          0.02274  4.19080  4.91315  0.61958  0.77255  0.48576  0.95510
     57   3.12458  5.74791  1.04520  1.66972  5.02928  3.31399  3.90843  4.57362  2.98571  4.05900  4.93450  2.77317  3.96563  3.08355  3.61893  2.98424  3.42511  4.13162  6.20028  4.66421     60 - -
          2.68618  4.42225  2.77519  2.73123  3.46354  2.40513  3.72494  3.29354  2.67741  2.69355  4.24690  2.90347  2.73739  3.18146  2.89801  2.37887  2.77519  2.98518  4.58477  3.61503
          0.02274  4.19080  4.91315  0.61958  0.77255  0.48576  0.95510
     58   2.44332  4.54338  3.21526  2.67371  3.81273  3.44668  3.77084  2.79622  2.64994  2.86016  3.57272  2.48898  3.87913  2.98836  3.06638  2.34713  2.10715  2.89122  5.17510  3.89574     61 - -
          2.68618  4.42225  2.77519  2.73123  3.46354  2.40513  3.72494  3.29354  2.67741  2.69355  4.24690  2.90347  2.73739  3.18146  2.89801  2.37887  2.77519  2.98518  4.58477  3.61503
          0.02274  4.19080  4.91315  0.61958  0.77255  0.48576  0.95510
     59   3.10321  5.43569  0.80142  2.36631  4.95025  2.75047  4.05242  4.52564  3.15026  4.06007  4.95556  2.93553  4.01375  3.25403  3.73956  3.03192  3.44933  4.07108  6.10890  4.70214     62 - -
          2.68618  4.42225  2.77519  2.73123  3.46354  2.40513  3.72494  3.29354  2.67741  2.69355  4.24690  2.90347  2.73739  3.18146  2.89801  2.37887  2.77519  2.98518  4.58477  3.61503
          0.02274  4.19080  4.91315  0.61958  0.77255  0.48576  0.95510
     60   2.77510  4.36891  3.83577  3.31694  3.50887  3.80079  4.16337  1.40871  3.20452  2.40942  3.33422  2.57876  4.20520  3.54167  3.49772  3.10889  3.03219  2.13384  5.09309  3.84626     63 - -
          2.68618  4.42225  2.77519  2.73123  3.46354  2.40513  3.72494  3.29354  2.67741  2.69355  4.24690  2.90347  2.73739  3.18146  2.89801  2.37887  2.77519  2.98518  4.58477  3.61503
          0.02274  4.19080  4.91315  0.61958  0.77255  0.48576  0.95510
     61   3.38457  4.77475  4.81147  4.34867  3.19596  4.49203  4.92200  2.27801  4.12203  0.71074  3.05421  4.58512  4.79264  4.35005  4.25855  3.91764  3.65229  2.23519  5.27074  4.09925     64 - -
          2.68618  4.42225  2.77519  2.73123  3.46354  2.40513  3.72494  3.29354  2.67741  2.69355  4.24690  2.90347  2.73739  3.18146  2.89801  2.37887  2.77519  2.98518  4.58477  3.61503
          0.02274  4.19080  4.91315  0.61958  0.77255  0.48576  0.95510
     62   2.95103  5.32437  2.60004  1.84132  4.63384  3.43433  3.77447  4.10652  2.49012  3.60693  4.45352  2.92920  3.95581  1.41564  2.88636  2.89575  3.20073  3.73208  5.74415  4.37037     65 - -
          2.68618  4.42225  2.77519  2.73123  3.46354  2.40513  3.72494  3.29354  2.67741  2.69355  4.24690  2.90347  2.73739  3.18146  2.89801  2.37887  2.77519  2.98518  4.58477  3.61503
          0.02274  4.19080  4.91315  0.61958  0.77255  0.48576  0.95510
     63   2.68218  4.93249  2.55185  2.42649  4.46941  3.29611  3.81964  3.92926  2.68842  3.49830  4.30656  1.77486  3.85637  2.97725  3.17275  1.79775  2.80743  3.50544  5.69069  4.31336     66 - -
          2.68618  4.42225  2.77519  2.73123  3.46354  2.40513  3.72494  3.29354  2.67741  2.69355  4.24690  2.90347  2.73739  3.18146  2.89801  2.37887  2.77519  2.98518  4.58477  3.61503
          0.02274  4.19080  4.91315  0.61958  0.77255  0.48576  0.95510
     64   1.65882  4.36500  3.46092  2.95241  3.89580  3.29521  3.97820  3.22768  2.91468  2.95086  3.43679  3.29386  3.61522  3.23625  3.28621  1.78327  2.81825  2.69301  5.28597  4.03973     67 - -
          2.68618  4.42225  2.77519  2.73123  3.46354  2.40513  3.72494  3.29354  2.67741  2.69355  4.24690  2.90347  2.73739  3.18146  2.89801  2.37887  2.77519  2.98518  4.58477  3.61503
          0.02274  4.19080  4.91315  0.61958  0.77255  0.48576  0.95510
     65   3.02375  4.60322  4.08229  3.67951  3.38943  3.90384  4.44203  2.63382  3.49882  0.85166  3.34765  3.95993  3.31532  3.85672  3.71434  3.34886  3.32606  2.61992  5.17150  3.95063     68 - -
          2.68618  4.42225  2.77519  2.73123  3.46354  2.40513  3.72494  3.29354  2.67741  2.69355  4.24690  2.90347  2.73739  3.18146  2.89801  2.37887  2.77519  2.98518  4.58477  3.61503
          0.02274  4.19080  4.91315  0.61958  0.77255  0.48576  0.95510
     66   1.22152  4.33395  3.51987  3.22858  4.35292  3.11780  4.30937  3.68781  3.27123  3.42066  4.29516  3.42424  1.78419  3.58149  3.58559  2.57874  2.87381  3.21644  5.70731  4.49401     69 - -
          2.68618  4.42225  2.77519  2.73123  3.46354  2.40513  3.72494  3.29354  2.67741  2.69355  4.24690  2.90347  2.73739  3.18146  2.89801  2.37887  2.77519  2.98518  4.58477  3.61503
          0.02274  4.19080  4.91315  0.61958  0.77255  0.48576  0.95510
     67   3.26911  5.40868  2.67476  0.64442  4.80150  3.51095  4.14208  4.32215  3.06674  3.89270  4.86608  3.16693  4.13466  3.35949  3.49950  3.22617  3.58008  3.97771  5.91148  4.65087     70 - -
          2.68618  4.42225  2.77519  2.73123  3.46354  2.40513  3.72494  3.29354  2.67741  2.69355  4.24690  2.90347  2.73739  3.18146  2.89801  2.37887  2.77519  2.98518  4.58477  3.61503
          0.02274  4.19080  4.91315  0.61958  0.77255  0.48576  0.95510
     68   2.70582  4.81108  2.74283  2.62481  4.46232  3.24235  4.03286  4.07253  2.93628  3.68638  4.54995  1.06296  3.91562  3.25276  3.34015  2.44395  3.10746  3.59976  5.76093  4.36791     71 - -
          2.68618  4.42225  2.77519  2.73123  3.46354  2.40513  3.72494  3.29354  2.67741  2.69355  4.24690  2.90347  2.73739  3.18146  2.89801  2.37887  2.77519  2.98518  4.58477  3.61503
          0.02274  4.19080  4.91315  0.61958  0.77255  0.48576  0.95510
     69   3.12195  5.63495  0.85776  2.13784  4.99264  3.10470  3.95522  4.53320  3.05056  4.05123  4.94085  2.81392  3.98116  3.14198  3.67321  3.00319  3.44056  4.09566  6.17944  4.67662     72 - -
          2.68618  4.42225  2.77519  2.73123  3.46354  2.40513  3.72494  3.29354  2.67741  2.69355  4.24690  2.90347  2.73739  3.18146  2.89801  2.37887  2.77519  2.98518  4.58477  3.61503
          0.02274  4.19080  4.91315  0.61958  0.77255  0.48576  0.95510
     70   2.69754  4.59669  3.32900  2.79490  3.81969  3.54946  3.81669  3.08692  2.16617  2.24165  3.72734  3.23339  3.97097  3.04347  2.90725  2.83467  1.83372  2.84599  5.19264  3.93441     73 - -
          2.68618  4.42225  2.77519  2.73123  3.46354  2.40513  3.72494  3.29354  2.67741  2.69355  4.24690  2.90347  2.73739  3.18146  2.89801  2.37887  2.77519  2.98518  4.58477  3.61503
          0.02274  4.19080  4.91315  0.61958  0.77255  0.48576  0.95510
     71   2.42666  4.40346  3.32336  3.06654  4.42481  3.11544  4.23216  3.89396  3.16119  3.55141  4.38912  3.33031  1.50714  3.47964  3.50267  1.51706  2.89204  3.36486  5.74117  4.48545     74 - -
          2.68618  4.42225  2.77519  2.73123  3.46354  2.40513  3.72494  3.29354  2.67741  2.69355  4.24690  2.90347  2.73739  3.18146  2.89801  2.37887  2.77519  2.98518  4.58477  3.61503
          0.03776  4.19080  3.82023  0.61958  0.77255  0.48576  0.95510
     72   3.88796  5.06218  4.82452  4.56323  1.46937  4.57272  3.54235  3.55404  4.39730  2.84392  4.13756  4.22087  4.87268  4.30655  4.38761  3.95565  4.10654  3.48601  3.66176  0.84367     75 - -
          2.68618  4.42225  2.77519  2.73123  3.46354  2.40513  3.72494  3.29354  2.67741  2.69355  4.24690  2.90347  2.73739  3.18146  2.89801  2.37887  2.77519  2.98518  4.58477  3.61503
          0.02308  4.17612  4.89847  0.61958  0.77255  0.47459  0.97323
     73   3.26857  4.61010  4.60475  4.14471  1.77480  4.25383  3.77977  2.20650  3.99478  2.37791  3.56491  4.09505  4.57101  4.06544  4.07836  3.58076  3.49382  2.79106  4.00425  1.30521     76 - -
          2.68618  4.42225  2.77519  2.73123  3.46354  2.40513  3.72494  3.29354  2.67741  2.69355  4.24690  2.90347  2.73739  3.18146  2.89801  2.37887  2.77519  2.98518  4.58477  3.61503
          0.02274  4.19080  4.91315  0.61958  0.77255  0.48576  0.95510
     74   3.36750  5.50713  0.55096  2.59386  4.93530  3.48456  4.25785  4.60370  3.40896  4.15874  5.15557  3.16203  4.16043  3.50554  3.95975  3.30169  3.71671  4.21239  6.03741  4.77062     77 - -
          2.68618  4.42225  2.77519  2.73123  3.46354  2.40513  3.72494  3.29354  2.67741  2.69355  4.24690  2.90347  2.73739  3.18146  2.89801  2.37887  2.77519  2.98518  4.58477  3.61503
          0.02274  4.19080  4.91315  0.61958  0.77255  0.48576  0.95510
     75   1.80518  4.38105  3.53787  2.78273  3.72334  3.54092  4.08389  2.64369  3.07038  2.68151  3.65098  3.45443  4.04284  3.39711  3.40535  2.88615  2.94693  1.59970  5.21622  3.97951     78 - -
          2.68618  4.42225  2.77519  2.73123  3.46354  2.40513  3.72494  3.29354  2.67741  2.69355  4.24690  2.90347  2.73739  3.18146  2.89801  2.37887  2.77519  2.98518  4.58477  3.61503
          0.02274  4.19080  4.91315  0.61958  0.77255  0.48576  0.95510
     76   2.50355  4.42172  3.51966  3.36328  4.41437  3.14749  4.45725  3.98697  3.45960  3.68630  4.59272  3.52626  3.91509  3.78498  3.72633  0.69576  3.00977  3.44945  5.76276  4.50353     79 - -
          2.68618  4.42225  2.77519  2.73123  3.46354  2.40513  3.72494  3.29354  2.67741  2.69355  4.24690  2.90347  2.73739  3.18146  2.89801  2.37887  2.77519  2.98518  4.58477  3.61503
          0.02274  4.19080  4.91315  0.61958  0.77255  0.48576  0.95510
     77   3.40314  5.19555  3.92980  3.38852  4.63338  3.81361  4.10839  4.20823  2.43667  3.66628  4.66825  3.71839  4.30992  3.32180  0.58503  3.47841  3.65321  3.92077  5.59228  4.50295     80 - -
          2.68630  4.42237  2.77503  2.73135  3.46366  2.40525  3.72506  3.29366  2.67753  2.69367  4.24409  2.90358  2.73714  3.18158  2.89780  2.37899  2.77503  2.98530  4.58489  3.61515
          0.28816  1.41465  4.91315  0.95022  0.48883  0.48576  0.95510
     78   2.75666  4.75860  3.03610  2.75361  3.95785  3.42466  3.94883  2.91330  2.79567  3.15476  4.12082  1.21184  3.98873  3.19496  3.16182  2.85217  3.08517  3.10779  5.37684  3.97626     85 - -
          2.68618  4.42225  2.77519  2.73123  3.46354  2.40513  3.72494  3.29354  2.67741  2.69355  4.24690  2.90347  2.73739  3.18146  2.89801  2.37887  2.77519  2.98518  4.58477  3.61503
          0.02274  4.19080  4.91315  0.61958  0.77255  0.48576  0.95510
     79   1.54673  4.27505  3.62686  3.16808  4.08429  3.16000  4.16192  3.40125  3.13545  3.15057  4.00628  3.39052  3.82702  3.43605  3.47493  1.92471  1.96880  2.67224  5.46902  4.24709     86 - -
          2.68618  4.42225  2.77519  2.73123  3.46354  2.40513  3.72494  3.29354  2.67741  2.69355  4.24690  2.90347  2.73739  3.18146  2.89801  2.37887  2.77519  2.98518  4.58477  3.61503
          0.02274  4.19080  4.91315  0.61958  0.77255  0.48576  0.95510
     80   3.40314  5.19555  3.92980  3.38852  4.63338  3.81361  4.10839  4.20823  2.43667  3.66628  4.66825  3.71839  4.30992  3.32180  0.58503  3.47841  3.65321  3.92077  5.59228  4.50295     87 - -
          2.68618  4.42225  2.77520  2.73124  3.46354  2.40513  3.72495  3.29354  2.67741  2.69355  4.24690  2.90347  2.73732  3.18147  2.89801  2.37887  2.77520  2.98519  4.58477  3.61503
          0.05263  3.12537  4.91315  0.49468  0.94101  0.48576  0.95510
     81   3.27238  4.95794  3.79284  3.35355  2.63923  3.94589  1.03128  3.62334  3.02599  3.06953  4.14434  3.64466  4.36157  3.50287  3.27297  3.35286  3.51087  3.42425  3.41646  2.58212     89 - -
          2.68618  4.42225  2.77519  2.73123  3.46354  2.40513  3.72494  3.29354  2.67741  2.69355  4.24690  2.90347  2.73739  3.18146  2.89801  2.37887  2.77519  2.98518  4.58477  3.61503
          0.02274  4.19080  4.91315  0.61958  0.77255  0.48576  0.95510
     82   0.91103  4.41822  3.51660  3.19050  4.22246  3.22763  4.21796  3.53337  3.05520  3.27380  4.19301  3.43250  3.91187  3.48846  2.92842  2.68565  2.94685  3.14598  5.58244  4.35458     90 - -
          2.68618  4.42225  2.77519  2.73123  3.46354  2.40513  3.72494  3.29354  2.67741  2.69355  4.24690  2.90347  2.73739  3.18146  2.89801  2.37887  2.77519  2.98518  4.58477  3.61503
          0.02274  4.19080  4.91315  0.61958  0.77255  0.48576  0.95510
     83   2.99592  5.13134  0.96810  2.58582  3.95591  3.50498  3.90860  3.89422  2.88321  3.44164  4.36516  3.11498  4.03802  3.16504  3.34530  2.99521  3.27009  3.58103  3.79115  3.87538     91 - -
          2.68618  4.42225  2.77519  2.73123  3.46354  2.40513  3.72494  3.29354  2.67741  2.69355  4.24690  2.90347  2.73739  3.18146  2.89801  2.37887  2.77519  2.98518  4.58477  3.61503
          0.02274  4.19080  4.91315  0.61958  0.77255  0.48576  0.95510
     84   2.87568  4.86509  2.92850  2.50954  4.66979  0.80030  4.24565  4.15969  3.19066  3.79305  4.69250  3.28675  4.03091  3.49422  3.56543  2.96094  3.28972  3.71072  5.85372  4.64273     92 - -
          2.68618  4.42225  2.77519  2.73123  3.46354  2.40513  3.72494  3.29354  2.67741  2.69355  4.24690  2.90347  2.73739  3.18146  2.89801  2.37887  2.77519  2.98518  4.58477  3.61503
          0.02274  4.19080  4.91315  0.61958  0.77255  0.48576  0.95510
     85   3.20371  4.54951  4.82951  4.32456  3.42732  4.46035  4.94762  1.98263  4.17070  1.33971  3.26299  4.53993  4.76743  4.40395  4.33619  3.84428  3.46491  1.18152  5.40368  4.22473     93 - -
          2.68618  4.42225  2.77519  2.73123  3.46354  2.40513  3.72494  3.29354  2.67741  2.69355  4.24690  2.90347  2.73739  3.18146  2.89801  2.37887  2.77519  2.98518  4.58477  3.61503
          0.02274  4.19080  4.91315  0.61958  0.77255  0.48576  0.95510
     86   3.69458  5.00586  4.67908  4.46451  0.60620  4.28692  4.06165  3.19206  4.36689  2.49280  3.88082  4.39452  4.74612  4.44901  4.40713  3.94029  3.99981  3.20443  4.23593  2.57112     94 - -
          2.68618  4.42225  2.77519  2.73123  3.46354  2.40513  3.72494  3.29354  2.67741  2.69355  4.24690  2.90347  2.73739  3.18146  2.89801  2.37887  2.77519  2.98518  4.58477  3.61503
          0.02274  4.19080  4.91315  0.61958  0.77255  0.48576  0.95510
     87   2.50065  4.43111  3.33660  3.09141  4.24977  3.19484  4.21335  3.58593  3.10938  3.36296  4.26022  2.95239  3.89446  3.48596  3.41541  2.66560  0.99415  3.17569  5.61892  4.35074     95 - -
          2.68618  4.42225  2.77519  2.73123  3.46354  2.40513  3.72494  3.29354  2.67741  2.69355  4.24690  2.90347  2.73739  3.18146  2.89801  2.37887  2.77519  2.98518  4.58477  3.61503
          0.02274  4.19080  4.91315  0.61958  0.77255  0.48576  0.95510
     88   2.57674  4.58719  3.07531  2.85270  4.31401  3.22218  4.07898  3.85155  2.92550  3.47675  4.34980  3.22314  3.89297  2.93403  3.26853  0.99640  2.99347  3.40152  5.63588  4.31323     96 - -
          2.68618  4.42225  2.77519  2.73123  3.46354  2.40513  3.72494  3.29354  2.67741  2.69355  4.24690  2.90347  2.73739  3.18146  2.89801  2.37887  2.77519  2.98518  4.58477  3.61503
          0.02274  4.19080  4.91315  0.61958  0.77255  0.48576  0.95510
     89   2.90165  5.30963  1.20355  2.29198  4.71671  2.46515  3.84675  4.22090  2.78521  3.74509  4.57354  2.85545  3.91596  3.00801  2.98370  2.84367  3.19813  3.79445  5.89839  4.46114     97 - -
          2.68618  4.42225  2.77519  2.73123  3.46354  2.40513  3.72494  3.29354  2.67741  2.69355  4.24690  2.90347  2.73739  3.18146  2.89801  2.37887  2.77519  2.98518  4.58477  3.61503
          0.02274  4.19080  4.91315  0.61958  0.77255  0.48576  0.95510
     90   3.57216  4.83933  4.74613  4.37270  1.32554  4.43285  3.64128  2.83668  4.21217  2.60149  3.83547  4.17153  4.73556  4.19833  4.24859  3.77887  3.79229  3.13122  3.79809  1.18823     98 - -
          2.68618  4.42225  2.77519  2.73123  3.46354  2.40513  3.72494  3.29354  2.67741  2.69355  4.24690  2.90347  2.73739  3.18146  2.89801  2.37887  2.77519  2.98518  4.58477  3.61503
          0.02274  4.19080  4.91315  0.61958  0.77255  0.48576  0.95510
     91   2.50355  4.42172  3.51966  3.36328  4.41437  3.14749  4.45725  3.98697  3.45960  3.68630  4.59272  3.52626  3.91509  3.78498  3.72633  0.69576  3.00977  3.44945  5.76276  4.50353     99 - -
          2.68618  4.42225  2.77520  2.73124  3.46354  2.40513  3.72495  3.29340  2.67741  2.69355  4.24690  2.90347  2.73740  3.18147  2.89801  2.37887  2.77520  2.98519  4.58477  3.61503
          0.05263  3.12537  4.91315  0.49468  0.94101  0.48576  0.95510
     92   3.24030  5.33132  3.72097  2.97423  4.84471  3.82305  3.69691  4.16340  1.37126  3.56088  4.43939  3.34627  4.17210  2.82739  1.21700  3.22609  3.38292  3.84769  5.56134  4.43367    101 - -
          2.68618  4.42225  2.77519  2.73123  3.46354  2.40513  3.72494  3.29354  2.67741  2.69355  4.24690  2.90347  2.73739  3.18146  2.89801  2.37887  2.77519  2.98518  4.58477  3.61503
          0.02274  4.19080  4.91315  0.61958  0.77255  0.48576  0.95510
     93   3.50997  4.85115  4.90259  4.43546  2.86267  4.62270  4.83439  2.35629  4.25577  0.65977  3.01265  4.66450  4.85754  4.39682  4.36767  4.05098  3.75205  2.51044  5.07872  3.79419    102 - -
          2.68618  4.42225  2.77519  2.73123  3.46354  2.40513  3.72494  3.29354  2.67741  2.69355  4.24690  2.90347  2.73739  3.18146  2.89801  2.37887  2.77519  2.98518  4.58477  3.61503
          0.02274  4.19080  4.91315  0.61958  0.77255  0.48576  0.95510
     94   2.78545  4.31743  3.91578  3.38750  3.23368  3.77592  4.04849  2.59054  3.15194  1.14674  3.28772  3.67294  4.15388  3.51888  3.37938  3.10351  3.03026  2.47370  4.79368  3.56995    103 - -
          2.68618  4.42225  2.77519  2.73123  3.46354  2.40513  3.72494  3.29354  2.67741  2.69355  4.24690  2.90347  2.73739  3.18146  2.89801  2.37887  2.77519  2.98518  4.58477  3.61503
          0.02274  4.19080  4.91315  0.61958  0.77255  0.48576  0.95510
     95   2.37436  4.33520  3.37916  3.21784  4.58830  1.08188  4.40127  4.08036  3.41564  3.74517  4.56391  3.39754  3.82043  3.67807  3.72773  1.77117  2.88398  3.44974  5.90012  4.68031    104 - -
          2.68618  4.42225  2.77519  2.73123  3.46354  2.40513  3.72494  3.29354  2.67741  2.69355  4.24690  2.90347  2.73739  3.18146  2.89801  2.37887  2.77519  2.98518  4.58477  3.61503
          0.02274  4.19080  4.91315  0.61958  0.77255  0.48576  0.95510
     96   3.18162  5.15006  3.16029  2.93333  4.35993  3.60821  4.08972  4.05370  2.73441  3.52229  4.55382  3.39114  4.17423  0.75812  3.00664  3.22175  3.48431  3.76694  5.57935  4.30085    105 - -
          2.68618  4.42225  2.77520  2.73124  3.46354  2.40513  3.72495  3.29354  2.67741  2.69355  4.24690  2.90347  2.73740  3.18147  2.89801  2.37887  2.77520  2.98508  4.58477  3.61503
          0.05263  3.12537  4.91315  0.49468  0.94101  0.48576  0.95510
     97   3.46129  4.76365  5.05333  4.52659  3.19271  4.73139  5.06318  1.81996  4.34250  0.78653  2.99740  4.77774  4.91009  4.47825  4.45192  4.11924  3.69278  2.23816  5.31744  4.21451    107 - -
          2.68618  4.42225  2.77519  2.73123  3.46354  2.40513  3.72494  3.29354  2.67741  2.69355  4.24690  2.90347  2.73739  3.18146  2.89801  2.37887  2.77519  2.98518  4.58477  3.61503
          0.02274  4.19080  4.91315  0.61958  0.77255  0.48576  0.95510
     98   2.47583  4.38221  3.52354  3.18600  4.03599  3.21899  4.20778  2.98083  3.14376  3.16469  4.11522  3.42516  3.90188  3.50377  3.45237  0.99272  2.91256  3.02406  5.48097  4.17073    108 - -
          2.68618  4.42225  2.77519  2.73123  3.46354  2.40513  3.72494  3.29354  2.67741  2.69355  4.24690  2.90347  2.73739  3.18146  2.89801  2.37887  2.77519  2.98518  4.58477  3.61503
          0.02274  4.19080  4.91315  0.61958  0.77255  0.48576  0.95510
     99   0.81164  4.24935  3.75741  3.51437  4.35554  3.08622  4.49675  3.46544  3.51059  3.36431  4.30284  3.55962  3.85777  3.81499  3.75717  2.56515  2.56922  3.03787  5.78421  4.59418    109 - -
          2.68618  4.42225  2.77519  2.73123  3.46354  2.40513  3.72494  3.29354  2.67741  2.69355  4.24690  2.90347  2.73739  3.18146  2.89801  2.37887  2.77519  2.98518  4.58477  3.61503
          0.02274  4.19080  4.91315  0.61958  0.77255  0.48576  0.95510
    100   3.18980  5.28050  3.54316  2.92142  4.75540  3.76118  3.73256  4.11518  0.91111  3.54712  4.43203  3.31626  4.14930  2.87166  2.01851  3.18423  3.36116  3.79647  5.56717  4.40960    110 - -
          2.68618  4.42225  2.77519  2.73123  3.46354  2.40513  3.72494  3.29354  2.67741  2.69355  4.24690  2.90347  2.73739  3.18146  2.89801  2.37887  2.77519  2.98518  4.58477  3.61503
          0.02274  4.19080  4.91315  0.61958  0.77255  0.48576  0.95510
    101   3.29670  5.24517  3.49207  3.06882  4.70601  3.73695  3.98099  4.15911  0.67160  3.66007  4.61579  3.47455  4.22415  3.16256  2.54966  3.32462  3.53165  3.85318  5.63732  4.50256    111 - -
          2.68618  4.42225  2.77519  2.73123  3.46354  2.40513  3.72494  3.29354  2.67741  2.69355  4.24690  2.90347  2.73739  3.18146  2.89801  2.37887  2.77519  2.98518  4.58477  3.61503
          0.02274  4.19080  4.91315  0.61958  0.77255  0.48576  0.95510
    102   3.73987  5.09823  4.32505  4.12454  2.38157  4.21419  3.81643  3.70925  3.97417  3.07779  4.35235  4.13851  4.68528  4.20054  4.08740  3.83997  4.03074  3.59613  4.03382  0.56569    112 - -
          2.68618  4.42225  2.77519  2.73123  3.46354  2.40513  3.72494  3.29354  2.67741  2.69355  4.24690  2.90347  2.73739  3.18146  2.89801  2.37887  2.77519  2.98518  4.58477  3.61503
          0.02274  4.19080  4.91315  0.61958  0.77255  0.48576  0.95510
    103   3.53337  4.90800  4.70025  4.35330  3.28986  4.38306  4.91085  2.52220  4.11871  0.56308  3.23391  4.59851  4.77104  4.40893  4.23778  4.00987  3.81711  2.63999  5.27192  4.06486    113 - -
          2.68618  4.42225  2.77519  2.73123  3.46354  2.40513  3.72494  3.29354  2.67741  2.69355  4.24690  2.90347  2.73739  3.18146  2.89801  2.37887  2.77519  2.98518  4.58477  3.61503
          0.02274  4.19080  4.91315  0.61958  0.77255  0.48576  0.95510
    104   3.26911  5.40868  2.67476  0.64442  4.80150  3.51095  4.14208  4.32215  3.06674  3.89270  4.86608  3.16693  4.13466  3.35949  3.49950  3.22617  3.58008  3.97771  5.91148  4.65087    114 - -
          2.68618  4.42225  2.77519  2.73123  3.46354  2.40513  3.72494  3.29354  2.67741  2.69355  4.24690  2.90347  2.73739  3.18146  2.89801  2.37887  2.77519  2.98518  4.58477  3.61503
          0.02274  4.19080  4.91315  0.61958  0.77255  0.48576  0.95510
    105   2.50355  4.42172  3.51966  3.36328  4.41437  3.14749  4.45725  3.98697  3.45960  3.68630  4.59272  3.52626  3.91509  3.78498  3.72633  0.69576  3.00977  3.44945  5.76276  4.50353    115 - -
          2.68618  4.42225  2.77519  2.73123  3.46354  2.40513  3.72494  3.29354  2.67741  2.69355  4.24690  2.90347  2.73739  3.18146  2.89801  2.37887  2.77519  2.98518  4.58477  3.61503
          0.02274  4.19080  4.91315  0.61958  0.77255  0.48576  0.95510
    106   3.39412  4.68354  5.10027  4.53776  2.86553  4.70124  4.99810  1.70563  4.41432  0.90887  2.96808  4.75574  4.86420  4.46820  4.49493  4.05660  3.61504  2.16119  5.24135  4.14752    116 - -
          2.68618  4.42225  2.77519  2.73123  3.46354  2.40513  3.72494  3.29354  2.67741  2.69355  4.24690  2.90347  2.73739  3.18146  2.89801  2.37887  2.77519  2.98518  4.58477  3.61503
          0.02274  4.19080  4.91315  0.61958  0.77255  0.48576  0.95510
    107   3.26312  4.57706  4.93074  4.40750  3.39594  4.57113  5.00937  0.98969  4.24509  1.83041  2.55037  4.63027  4.82742  4.45677  4.39460  3.94756  3.51044  1.91250  5.41272  4.26694    117 - -
          2.68618  4.42225  2.77519  2.73123  3.46354  2.40513  3.72494  3.29354  2.67741  2.69355  4.24690  2.90347  2.73739  3.18146  2.89801  2.37887  2.77519  2.98518  4.58477  3.61503
          0.02274  4.19080  4.91315  0.61958  0.77255  0.48576  0.95510
    108   3.11093  4.84235  3.84882  3.79435  4.90727  0.37233  4.88303  4.59636  4.01822  4.20575  5.19259  4.01463  4.24250  4.31779  4.20784  3.29381  3.61665  4.06290  5.90612  5.02404    118 - -
          2.68618  4.42225  2.77519  2.73123  3.46354  2.40513  3.72494  3.29354  2.67741  2.69355  4.24690  2.90347  2.73739  3.18146  2.89801  2.37887  2.77519  2.98518  4.58477  3.61503
          0.02274  4.19080  4.91315  0.61958  0.77255  0.48576  0.95510
    109   3.29670  5.24517  3.49207  3.06882  4.70601  3.73695  3.98099  4.15911  0.67160  3.66007  4.61579  3.47455  4.22415  3.16256  2.54966  3.32462  3.53165  3.85318  5.63732  4.50256    119 - -
          2.68618  4.42225  2.77519  2.73123  3.46354  2.40513  3.72494  3.29354  2.67741  2.69355  4.24690  2.90347  2.73739  3.18146  2.89801  2.37887  2.77519  2.98518  4.58477  3.61503
          0.02274  4.19080  4.91315  0.61958  0.77255  0.48576  0.95510
    110   3.08722  5.11343  3.48889  2.95741  4.54539  3.66800  3.80738  4.03612  2.13540  3.52235  4.41689  2.96129  4.12477  2.97314  0.94481  3.12215  3.32011  3.70168  5.52603  4.31521    120 - -
          2.68618  4.42225  2.77519  2.73123  3.46354  2.40513  3.72494  3.29354  2.67741  2.69355  4.24690  2.90347  2.73739  3.18146  2.89801  2.37887  2.77519  2.98518  4.58477  3.61503
          0.02274  4.19080  4.91315  0.61958  0.77255  0.48576  0.95510
    111   3.17905  4.49645  4.92141  4.44909  3.70826  4.51677  5.17329  1.61614  4.32950  2.21695  3.51748  4.64514  4.85870  4.61232  4.52602  3.92524  3.45811  0.83844  5.68638  4.46002    121 - -
          2.68618  4.42225  2.77519  2.73123  3.46354  2.40513  3.72494  3.29354  2.67741  2.69355  4.24690  2.90347  2.73739  3.18146  2.89801  2.37887  2.77519  2.98518  4.58477  3.61503
          0.05263  4.19080  3.32047  0.61958  0.77255  0.48576  0.95510
    112   2.37788  4.32982  3.40013  3.22089  4.50600  2.70622  4.37053  4.00731  3.36122  3.68511  4.51876  3.39922  3.81767  3.65374  3.66206  0.83855  2.88197  3.40875  5.82509  4.59524    122 - -
          2.68618  4.42225  2.77519  2.73123  3.46354  2.40513  3.72494  3.29354  2.67741  2.69355  4.24690  2.90347  2.73739  3.18146  2.89801  2.37887  2.77519  2.98518  4.58477  3.61503
          0.02342  4.16159  4.88394  0.61958  0.77255  0.52127  0.90083
    113   2.81837  5.24302  1.91762  2.26584  4.64817  3.30325  3.78443  4.14739  2.69938  3.66737  4.47577  1.87236  3.86985  2.93448  3.23734  1.93932  3.10764  3.71551  5.83104  4.38720    123 - -
          2.68618  4.42225  2.77519  2.73123  3.46354  2.40513  3.72494  3.29354  2.67741  2.69355  4.24690  2.90347  2.73739  3.18146  2.89801  2.37887  2.77519  2.98518  4.58477  3.61503
          0.02342  4.16159  4.88394  0.61958  0.77255  0.46419  0.99060
    114   2.63667  4.75703  2.76101  2.60402  4.54347  3.02928  4.00834  4.05728  2.91321  3.65280  4.48318  1.20536  3.87547  3.20612  3.34203  2.21352  3.03464  3.56478  5.80341  4.44763    124 - -
          2.68618  4.42225  2.77519  2.73123  3.46354  2.40513  3.72494  3.29354  2.67741  2.69355  4.24690  2.90347  2.73739  3.18146  2.89801  2.37887  2.77519  2.98518  4.58477  3.61503
          0.02274  4.19080  4.91315  0.61958  0.77255  0.48576  0.95510
    115   3.37730  4.66102  5.07482  4.55007  3.30851  4.71314  5.10341  1.24761  4.38966  1.17224  3.10999  4.77648  4.91271  4.54358  4.50755  4.09841  3.61472  2.00483  5.39660  4.27480    125 - -
          2.68618  4.42225  2.77519  2.73123  3.46354  2.40513  3.72494  3.29354  2.67741  2.69355  4.24690  2.90347  2.73739  3.18146  2.89801  2.37887  2.77519  2.98518  4.58477  3.61503
          0.02274  4.19080  4.91315  0.61958  0.77255  0.48576  0.95510
    116   2.66986  4.91575  2.80993  2.00708  4.30684  3.36537  3.73541  3.74150  2.54313  3.20340  4.13184  2.95427  2.87779  2.88512  3.00319  1.72836  2.94346  3.36789  5.53144  4.17460    126 - -
          2.68618  4.42225  2.77519  2.73123  3.46354  2.40513  3.72494  3.29354  2.67741  2.69355  4.24690  2.90347  2.73739  3.18146  2.89801  2.37887  2.77519  2.98518  4.58477  3.61503
          0.02274  4.19080  4.91315  0.61958  0.77255  0.48576  0.95510
    117   2.96365  5.35323  2.61768  1.25132  4.69919  3.44571  3.76574  4.14245  1.91442  3.64155  4.47710  2.93398  3.96013  2.90983  2.83329  2.90343  3.20767  3.76015  5.76332  4.40156    127 - -
          2.68618  4.42225  2.77519  2.73123  3.46354  2.40513  3.72494  3.29354  2.67741  2.69355  4.24690  2.90347  2.73739  3.18146  2.89801  2.37887  2.77519  2.98518  4.58477  3.61503
          0.02274  4.19080  4.91315  0.61958  0.77255  0.48576  0.95510
    118   2.96502  5.53824  1.40098  1.84490  4.83037  2.31718  3.54291  4.34774  2.77810  3.83384  4.65527  2.78042  3.91160  2.96215  3.35908  2.86123  3.24078  3.91457  5.99114  4.49737    128 - -
          2.68618  4.42225  2.77519  2.73123  3.46354  2.40513  3.72494  3.29354  2.67741  2.69355  4.24690  2.90347  2.73739  3.18146  2.89801  2.37887  2.77519  2.98518  4.58477  3.61503
          0.02274  4.19080  4.91315  0.61958  0.77255  0.48576  0.95510
    119   2.72973  5.07600  2.78641  2.38255  4.36242  3.41748  2.84977  3.83451  2.41584  3.37036  4.16777  2.27578  2.34458  2.45711  2.85879  2.71197  2.96918  3.46015  5.53325  4.15804    129 - -
          2.68622  4.42229  2.77500  2.73116  3.46358  2.40517  3.72499  3.29338  2.67745  2.69348  4.24694  2.90351  2.73732  3.18151  2.89805  2.37891  2.77524  2.98523  4.58481  3.61507
          0.06510  2.88817  4.91315  1.16371  0.37444  0.48576  0.95510
    120   2.48840  4.52666  3.16708  2.51059  3.93483  2.30953  3.85370  3.30026  2.74968  2.98624  3.84091  3.15212  3.86981  3.07489  3.16117  2.09255  2.86055  2.17112  5.29081  4.01339    136 - -
          2.68618  4.42225  2.77519  2.73123  3.46354  2.40513  3.72494  3.29354  2.67741  2.69355  4.24690  2.90347  2.73739  3.18146  2.89801  2.37887  2.77519  2.98518  4.58477  3.61503
          0.02274  4.19080  4.91315  0.61958  0.77255  0.48576  0.95510
    121   2.69800  4.72522  3.17771  2.63713  3.93404  3.52131  3.72166  3.32838  2.44727  2.23948  3.81718  3.11380  2.34403  2.45882  2.61434  2.77855  2.92904  3.05404  5.23866  3.95470    137 - -
          2.68618  4.42225  2.77519  2.73123  3.46354  2.40513  3.72494  3.29354  2.67741  2.69355  4.24690  2.90347  2.73739  3.18146  2.89801  2.37887  2.77519  2.98518  4.58477  3.61503
          0.02274  4.19080  4.91315  0.61958  0.77255  0.48576  0.95510
    122   2.23950  4.16414  3.93783  3.36244  3.29268  3.72712  4.03417  2.04468  3.26681  1.97424  3.09180  3.24349  4.09898  3.52177  3.50786  2.92121  2.87869  2.01960  4.81341  3.61114    138 - -
          2.68618  4.42225  2.77519  2.73123  3.46354  2.40513  3.72494  3.29354  2.67741  2.69355  4.24690  2.90347  2.73739  3.18146  2.89801  2.37887  2.77519  2.98518  4.58477  3.61503
          0.02274  4.19080  4.91315  0.61958  0.77255  0.48576  0.95510
    123   3.18980  5.28050  3.54316  2.92142  4.75540  3.76118  3.73256  4.11518  0.91111  3.54712  4.43203  3.31626  4.14930  2.87166  2.01851  3.18423  3.36116  3.79647  5.56717  4.40960    139 - -
          2.68618  4.42225  2.77519  2.73123  3.46354  2.40513  3.72494  3.29354  2.67741  2.69355  4.24690  2.90347  2.73739  3.18146  2.89801  2.37887  2.77519  2.98518  4.58477  3.61503
          0.02274  4.19080  4.91315  0.61958  0.77255  0.48576  0.95510
    124   3.40314  5.19555  3.92980  3.38852  4.63338  3.81361  4.10839  4.20823  2.43667  3.66628  4.66825  3.71839  4.30992  3.32180  0.58503  3.47841  3.65321  3.92077  5.59228  4.50295    140 - -
          2.68618  4.42225  2.77519  2.73123  3.46354  2.40513  3.72494  3.29354  2.67741  2.69355  4.24690  2.90347  2.73739  3.18146  2.89801  2.37887  2.77519  2.98518  4.58477  3.61503
          0.02274  4.19080  4.91315  0.61958  0.77255  0.48576  0.95510
    125   3.41094  5.14949  3.50092  3.30429  3.56102  3.76176  0.61841  4.16479  3.14121  3.61240  4.68986  3.69591  4.33726  3.67811  3.38158  3.48237  3.73015  3.89414  5.01833  3.50532    141 - -
          2.68618  4.42225  2.77519  2.73123  3.46354  2.40513  3.72494  3.29354  2.67741  2.69355  4.24690  2.90347  2.73739  3.18146  2.89801  2.37887  2.77519  2.98518  4.58477  3.61503
          0.02274  4.19080  4.91315  0.61958  0.77255  0.48576  0.95510
    126   2.50355  4.42172  3.51966  3.36328  4.41437  3.14749  4.45725  3.98697  3.45960  3.68630  4.59272  3.52626  3.91509  3.78498  3.72633  0.69576  3.00977  3.44945  5.76276  4.50353    142 - -
          2.68618  4.42225  2.77519  2.73123  3.46354  2.40513  3.72494  3.29354  2.67741  2.69355  4.24690  2.90347  2.73739  3.18146  2.89801  2.37887  2.77519  2.98518  4.58477  3.61503
          0.02274  4.19080  4.91315  0.61958  0.77255  0.48576  0.95510
    127   3.36750  5.50713  0.55096  2.59386  4.93530  3.48456  4.25785  4.60370  3.40896  4.15874  5.15557  3.16203  4.16043  3.50554  3.95975  3.30169  3.71671  4.21239  6.03741  4.77062    143 - -
          2.68618  4.42225  2.77519  2.73123  3.46354  2.40513  3.72494  3.29354  2.67741  2.69355  4.24690  2.90347  2.73739  3.18146  2.89801  2.37887  2.77519  2.98518  4.58477  3.61503
          0.02274  4.19080  4.91315  0.61958  0.77255  0.48576  0.95510
    128   0.63732  4.38403  3.81834  3.63910  4.40144  3.19747  4.61870  3.57720  3.66455  3.44289  4.44884  3.69779  3.96794  3.97774  3.88391  2.73640  3.03656  3.17430  5.79523  4.63619    144 - -
          2.68618  4.42225  2.77519  2.73123  3.46354  2.40513  3.72494  3.29354  2.67741  2.69355  4.24690  2.90347  2.73739  3.18146  2.89801  2.37887  2.77519  2.98518  4.58477  3.61503
          0.02274  4.19080  4.91315  0.61958  0.77255  0.48576  0.95510
    129   3.19114  4.50734  4.89079  4.38884  3.62116  4.53432  5.08511  1.75333  4.25477  1.97623  3.44195  4.60802  4.84257  4.52824  4.45061  3.92070  3.45645  0.87180  5.59007  4.37216    145 - -
          2.68618  4.42225  2.77519  2.73123  3.46354  2.40513  3.72494  3.29354  2.67741  2.69355  4.24690  2.90347  2.73739  3.18146  2.89801  2.37887  2.77519  2.98518  4.58477  3.61503
          0.02274  4.19080  4.91315  0.61958  0.77255  0.48576  0.95510
    130   3.69458  5.00586  4.67908  4.46451  0.60620  4.28692  4.06165  3.19206  4.36689  2.49280  3.88082  4.39452  4.74612  4.44901  4.40713  3.94029  3.99981  3.20443  4.23593  2.57112    146 - -
          2.68618  4.42225  2.77519  2.73123  3.46354  2.40513  3.72494  3.29354  2.67741  2.69355  4.24690  2.90347  2.73739  3.18146  2.89801  2.37887  2.77519  2.98518  4.58477  3.61503
          0.02274  4.19080  4.91315  0.61958  0.77255  0.48576  0.95510
    131   2.61985  4.46150  3.75076  3.53329  4.28992  3.28647  4.52114  3.45827  3.48279  3.30990  4.34905  3.67961  4.01970  3.86368  3.71728  2.82591  0.72789  3.11660  5.69767  4.51030    147 - -
          2.68618  4.42225  2.77519  2.73123  3.46354  2.40513  3.72494  3.29354  2.67741  2.69355  4.24690  2.90347  2.73739  3.18146  2.89801  2.37887  2.77519  2.98518  4.58477  3.61503
          0.02274  4.19080  4.91315  0.61958  0.77255  0.48576  0.95510
    132   3.36750  5.50713  0.55096  2.59386  4.93530  3.48456  4.25785  4.60370  3.40896  4.15874  5.15557  3.16203  4.16043  3.50554  3.95975  3.30169  3.71671  4.21239  6.03741  4.77062    148 - -
          2.68618  4.42225  2.77519  2.73123  3.46354  2.40513  3.72494  3.29354  2.67741  2.69355  4.24690  2.90347  2.73739  3.18146  2.89801  2.37887  2.77519  2.98518  4.58477  3.61503
          0.02274  4.19080  4.91315  0.61958  0.77255  0.48576  0.95510
    133   2.56560  4.66881  2.91442  2.65291  4.43989  3.21884  3.96380  3.89075  2.82826  3.50541  4.32549  1.45005  3.84884  3.15012  3.24952  1.99040  2.61923  3.42643  5.69977  4.37303    149 - -
          2.68618  4.42225  2.77519  2.73123  3.46354  2.40513  3.72494  3.29354  2.67741  2.69355  4.24690  2.90347  2.73739  3.18146  2.89801  2.37887  2.77519  2.98518  4.58477  3.61503
          0.02274  4.19080  4.91315  0.61958  0.77255  0.48576  0.95510
    134   3.73987  5.09823  4.32505  4.12454  2.38157  4.21419  3.81643  3.70925  3.97417  3.07779  4.35235  4.13851  4.68528  4.20054  4.08740  3.83997  4.03074  3.59613  4.03382  0.56569    150 - -
          2.68618  4.42225  2.77519  2.73123  3.46354  2.40513  3.72494  3.29354  2.67741  2.69355  4.24690  2.90347  2.73739  3.18146  2.89801  2.37887  2.77519  2.98518  4.58477  3.61503
          0.02274  4.19080  4.91315  0.61958  0.77255  0.48576  0.95510
    135   2.61985  4.46150  3.75076  3.53329  4.28992  3.28647  4.52114  3.45827  3.48279  3.30990  4.34905  3.67961  4.01970  3.86368  3.71728  2.82591  0.72789  3.11660  5.69767  4.51030    151 - -
          2.68618  4.42225  2.77519  2.73123  3.46354  2.40513  3.72494  3.29354  2.67741  2.69355  4.24690  2.90347  2.73739  3.18146  2.89801  2.37887  2.77519  2.98518  4.58477  3.61503
          0.02274  4.19080  4.91315  0.61958  0.77255  0.48576  0.95510
    136   3.40314  5.19555  3.92980  3.38852  4.63338  3.81361  4.10839  4.20823  2.43667  3.66628  4.66825  3.71839  4.30992  3.32180  0.58503  3.47841  3.65321  3.92077  5.59228  4.50295    152 - -
          2.68618  4.42225  2.77519  2.73123  3.46354  2.40513  3.72494  3.29354  2.67741  2.69355  4.24690  2.90347  2.73739  3.18146  2.89801  2.37887  2.77519  2.98518  4.58477  3.61503
          0.02274  4.19080  4.91315  0.61958  0.77255  0.48576  0.95510
    137   3.50772  4.81646  4.99954  4.49726  2.21625  4.66650  4.67987  2.39154  4.34702  0.76851  2.98613  4.66557  4.85639  4.39942  4.42291  4.04828  3.73101  2.56315  4.87323  3.50228    153 - -
          2.68618  4.42225  2.77519  2.73123  3.46354  2.40513  3.72494  3.29354  2.67741  2.69355  4.24690  2.90347  2.73739  3.18146  2.89801  2.37887  2.77519  2.98518  4.58477  3.61503
          0.02274  4.19080  4.91315  0.61958  0.77255  0.48576  0.95510
    138   3.02678  4.90327  3.69836  3.05816  3.95857  3.76391  3.84977  3.34971  2.28987  2.10338  3.92865  3.43425  4.15856  3.05829  1.24303  3.13569  3.24216  3.17191  5.28228  4.02841    154 - -
          2.68618  4.42225  2.77519  2.73123  3.46354  2.40513  3.72494  3.29354  2.67741  2.69355  4.24690  2.90347  2.73739  3.18146  2.89801  2.37887  2.77519  2.98518  4.58477  3.61503
          0.02274  4.19080  4.91315  0.61958  0.77255  0.48576  0.95510
    139   3.29670  5.24517  3.49207  3.06882  4.70601  3.73695  3.98099  4.15911  0.67160  3.66007  4.61579  3.47455  4.22415  3.16256  2.54966  3.32462  3.53165  3.85318  5.63732  4.50256    155 - -
          2.68618  4.42225  2.77519  2.73123  3.46354  2.40513  3.72494  3.29354  2.67741  2.69355  4.24690  2.90347  2.73739  3.18146  2.89801  2.37887  2.77519  2.98518  4.58477  3.61503
          0.02274  4.19080  4.91315  0.61958  0.77255  0.48576  0.95510
    140   3.03092  5.19077  2.95517  2.65248  4.49867  3.55394  3.81299  3.99454  2.21026  3.49402  4.39943  3.13366  4.05146  1.11575  2.61272  3.02520  3.27539  3.66821  5.59803  4.30433    156 - -
          2.68618  4.42225  2.77519  2.73123  3.46354  2.40513  3.72494  3.29354  2.67741  2.69355  4.24690  2.90347  2.73739  3.18146  2.89801  2.37887  2.77519  2.98518  4.58477  3.61503
          0.02274  4.19080  4.91315  0.61958  0.77255  0.48576  0.95510
    141   3.23260  4.67470  4.59693  4.09517  3.23217  4.31699  4.72435  2.18900  3.85948  1.69091  1.14963  4.35162  4.64818  4.14292  4.03370  3.70327  3.49714  2.35834  5.21736  4.03963    157 - -
          2.68618  4.42225  2.77519  2.73123  3.46354  2.40513  3.72494  3.29354  2.67741  2.69355  4.24690  2.90347  2.73739  3.18146  2.89801  2.37887  2.77519  2.98518  4.58477  3.61503
          0.02274  4.19080  4.91315  0.61958  0.77255  0.48576  0.95510
    142   0.63732  4.38403  3.81834  3.63910  4.40144  3.19747  4.61870  3.57720  3.66455  3.44289  4.44884  3.69779  3.96794  3.97774  3.88391  2.73640  3.03656  3.17430  5.79523  4.63619    158 - -
          2.68618  4.42225  2.77519  2.73123  3.46354  2.40513  3.72494  3.29354  2.67741  2.69355  4.24690  2.90347  2.73739  3.18146  2.89801  2.37887  2.77519  2.98518  4.58477  3.61503
          0.02274  4.19080  4.91315  0.61958  0.77255  0.48576  0.95510
    143   2.76923  4.38443  4.50589  3.97664  3.47171  4.12884  4.63002  2.05416  3.84363  2.10747  2.18881  4.19206  4.50590  4.09957  4.04048  3.47905  3.22732  1.19726  5.26101  4.08292    159 - -
          2.68618  4.42225  2.77519  2.73123  3.46354  2.40513  3.72494  3.29354  2.67741  2.69355  4.24690  2.90347  2.73739  3.18146  2.89801  2.37887  2.77519  2.98518  4.58477  3.61503
          0.02274  4.19080  4.91315  0.61958  0.77255  0.48576  0.95510
    144   3.03204  5.18444  3.50069  2.80463  4.58667  3.71370  3.67011  3.93693  1.19167  3.40616  3.70897  3.22875  4.06865  2.80154  1.80909  3.03220  3.20572  3.61845  5.49466  4.29509    160 - -
          2.68618  4.42225  2.77519  2.73123  3.46354  2.40513  3.72494  3.29354  2.67741  2.69355  4.24690  2.90347  2.73739  3.18146  2.89801  2.37887  2.77519  2.98518  4.58477  3.61503
          0.02274  4.19080  4.91315  0.61958  0.77255  0.48576  0.95510
    145   3.29670  5.24517  3.49207  3.06882  4.70601  3.73695  3.98099  4.15911  0.67160  3.66007  4.61579  3.47455  4.22415  3.16256  2.54966  3.32462  3.53165  3.85318  5.63732  4.50256    161 - -
          2.68618  4.42225  2.77519  2.73123  3.46354  2.40513  3.72494  3.29354  2.67741  2.69355  4.24690  2.90347  2.73739  3.18146  2.89801  2.37887  2.77519  2.98518  4.58477  3.61503
          0.02274  4.19080  4.91315  0.61958  0.77255  0.48576  0.95510
    146   3.73987  5.09823  4.32505  4.12454  2.38157  4.21419  3.81643  3.70925  3.97417  3.07779  4.35235  4.13851  4.68528  4.20054  4.08740  3.83997  4.03074  3.59613  4.03382  0.56569    162 - -
          2.68618  4.42225  2.77519  2.73123  3.46354  2.40513  3.72494  3.29354  2.67741  2.69355  4.24690  2.90347  2.73739  3.18146  2.89801  2.37887  2.77519  2.98518  4.58477  3.61503
          0.02274  4.19080  4.91315  0.61958  0.77255  0.48576  0.95510
    147   3.53337  4.90800  4.70025  4.35330  3.28986  4.38306  4.91085  2.52220  4.11871  0.56308  3.23391  4.59851  4.77104  4.40893  4.23778  4.00987  3.81711  2.63999  5.27192  4.06486    163 - -
          2.68618  4.42225  2.77519  2.73123  3.46354  2.40513  3.72494  3.29354  2.67741  2.69355  4.24690  2.90347  2.73739  3.18146  2.89801  2.37887  2.77519  2.98518  4.58477  3.61503
          0.02274  4.19080  4.91315  0.61958  0.77255  0.48576  0.95510
    148   3.01158  5.48708  1.75471  2.24533  4.82128  3.31570  3.89379  4.39225  2.91114  3.90806  4.76499  1.24148  3.94675  3.06940  3.48855  2.92010  3.31912  3.95616  6.02579  4.53363    164 - -
          2.68618  4.42225  2.77519  2.73123  3.46354  2.40513  3.72494  3.29354  2.67741  2.69355  4.24690  2.90347  2.73739  3.18146  2.89801  2.37887  2.77519  2.98518  4.58477  3.61503
          0.02274  4.19080  4.91315  0.61958  0.77255  0.48576  0.95510
    149   2.50355  4.42172  3.51966  3.36328  4.41437  3.14749  4.45725  3.98697  3.45960  3.68630  4.59272  3.52626  3.91509  3.78498  3.72633  0.69576  3.00977  3.44945  5.76276  4.50353    165 - -
          2.68618  4.42225  2.77519  2.73123  3.46354  2.40513  3.72494  3.29354  2.67741  2.69355  4.24690  2.90347  2.73739  3.18146  2.89801  2.37887  2.77519  2.98518  4.58477  3.61503
          0.02274  4.19080  4.91315  0.61958  0.77255  0.48576  0.95510
    150   3.23272  4.51241  5.04822  4.56615  3.68587  4.64083  5.26744  0.98558  4.45722  2.15181  3.47273  4.76056  4.93338  4.71082  4.63629  4.04760  3.49988  1.33075  5.70771  4.50643    166 - -
          2.68618  4.42225  2.77519  2.73123  3.46354  2.40513  3.72494  3.29354  2.67741  2.69355  4.24690  2.90347  2.73739  3.18146  2.89801  2.37887  2.77519  2.98518  4.58477  3.61503
          0.02274  4.19080  4.91315  0.61958  0.77255  0.48576  0.95510
    151   3.53337  4.90800  4.70025  4.35330  3.28986  4.38306  4.91085  2.52220  4.11871  0.56308  3.23391  4.59851  4.77104  4.40893  4.23778  4.00987  3.81711  2.63999  5.27192  4.06486    167 - -
          2.68618  4.42225  2.77519  2.73123  3.46354  2.40513  3.72494  3.29354  2.67741  2.69355  4.24690  2.90347  2.73739  3.18146  2.89801  2.37887  2.77519  2.98518  4.58477  3.61503
          0.02274  4.19080  4.91315  0.61958  0.77255  0.48576  0.95510
    152   2.04880  4.68220  2.88935  2.71064  4.44679  3.22501  4.05374  3.87520  2.94691  3.55605  4.41902  1.20306  3.89110  3.26620  3.34576  2.70934  3.02413  3.42900  5.74328  4.40779    168 - -
          2.68618  4.42225  2.77519  2.73123  3.46354  2.40513  3.72494  3.29354  2.67741  2.69355  4.24690  2.90347  2.73739  3.18146  2.89801  2.37887  2.77519  2.98518  4.58477  3.61503
          0.02274  4.19080  4.91315  0.61958  0.77255  0.48576  0.95510
    153   3.11093  4.84235  3.84882  3.79435  4.90727  0.37233  4.88303  4.59636  4.01822  4.20575  5.19259  4.01463  4.24250  4.31779  4.20784  3.29381  3.61665  4.06290  5.90612  5.02404    169 - -
          2.68618  4.42225  2.77519  2.73123  3.46354  2.40513  3.72494  3.29354  2.67741  2.69355  4.24690  2.90347  2.73739  3.18146  2.89801  2.37887  2.77519  2.98518  4.58477  3.61503
          0.02274  4.19080  4.91315  0.61958  0.77255  0.48576  0.95510
    154   3.29670  5.24517  3.49207  3.06882  4.70601  3.73695  3.98099  4.15911  0.67160  3.66007  4.61579  3.47455  4.22415  3.16256  2.54966  3.32462  3.53165  3.85318  5.63732  4.50256    170 - -
          2.68618  4.42225  2.77519  2.73123  3.46354  2.40513  3.72494  3.29354  2.67741  2.69355  4.24690  2.90347  2.73739  3.18146  2.89801  2.37887  2.77519  2.98518  4.58477  3.61503
          0.02274  4.19080  4.91315  0.61958  0.77255  0.48576  0.95510
    155   3.40314  5.19555  3.92980  3.38852  4.63338  3.81361  4.10839  4.20823  2.43667  3.66628  4.66825  3.71839  4.30992  3.32180  0.58503  3.47841  3.65321  3.92077  5.59228  4.50295    171 - -
          2.68618  4.42225  2.77519  2.73123  3.46354  2.40513  3.72494  3.29354  2.67741  2.69355  4.24690  2.90347  2.73739  3.18146  2.89801  2.37887  2.77519  2.98518  4.58477  3.61503
          0.02274  4.19080  4.91315  0.61958  0.77255  0.48576  0.95510
    156   2.67962  4.74136  3.25717  2.79559  4.33227  3.38501  3.86109  3.78314  2.46533  3.36558  4.21111  3.20094  3.92684  3.03758  1.85378  1.46382  3.00500  3.39106  5.51885  4.24424    172 - -
          2.68618  4.42225  2.77519  2.73123  3.46354  2.40513  3.72494  3.29354  2.67741  2.69355  4.24690  2.90347  2.73739  3.18146  2.89801  2.37887  2.77519  2.98518  4.58477  3.61503
          0.02433  4.12384  4.84619  0.61958  0.77255  0.48576  0.95510
    157   2.65556  4.87792  2.97914  2.15969  4.16625  3.43394  3.64534  3.26992  2.36449  3.16332  3.97768  2.97196  3.84405  2.78971  2.28088  1.99417  2.89044  3.24291  5.37763  4.04912    173 - -
          2.68618  4.42225  2.77519  2.73123  3.46354  2.40513  3.72494  3.29354  2.67741  2.69355  4.24690  2.90347  2.73739  3.18146  2.89801  2.37887  2.77519  2.98518  4.58477  3.61503
          0.02433  4.12384  4.84619  0.61958  0.77255  0.48576  0.95510
    158   2.06113  5.01039  2.59397  1.32570  4.46137  3.32025  3.83348  3.80902  2.69512  3.46051  4.32691  2.93099  3.89042  3.00402  3.15413  2.78316  3.08409  3.44676  5.69958  4.32924    174 - -
          2.68618  4.42225  2.77519  2.73123  3.46354  2.40513  3.72494  3.29354  2.67741  2.69355  4.24690  2.90347  2.73739  3.18146  2.89801  2.37887  2.77519  2.98518  4.58477  3.61503
          0.13735  4.12384  2.18789  0.61958  0.77255  0.48576  0.95510
    159   2.45700  4.40530  3.18641  2.98264  4.41617  1.32477  4.19092  3.89748  3.14825  3.54238  4.39862  3.28274  1.99579  3.45336  3.48763  2.60432  2.91724  3.38060  5.65802  4.47539    175 - -
          2.68618  4.42225  2.77519  2.73123  3.46354  2.40513  3.72494  3.29354  2.67741  2.69355  4.24690  2.90347  2.73739  3.18146  2.89801  2.37887  2.77519  2.98518  4.58477  3.61503
          0.02721  4.01370  4.73605  0.61958  0.77255  0.41976  1.07062
    160   2.86334  5.40908  1.84436  1.61616  4.71627  3.32376  3.72234  4.21368  2.02022  3.69534  4.49457  2.78068  3.86291  2.85951  3.11378  2.77795  3.12168  3.78505  5.83943  4.38275    176 - -
          2.68618  4.42225  2.77519  2.73123  3.46354  2.40513  3.72494  3.29354  2.67741  2.69355  4.24690  2.90347  2.73739  3.18146  2.89801  2.37887  2.77519  2.98518  4.58477  3.61503
          0.02433  4.12384  4.84619  0.61958  0.77255  0.48576  0.95510
    161   2.61286  4.69832  3.15120  2.64779  4.15217  3.37497  3.75782  3.56985  2.44787  3.04597  4.01103  3.09548  3.56369  2.92980  2.18319  1.63658  2.90388  3.21703  5.38988  4.09827    177 - -
          2.68618  4.42225  2.77519  2.73123  3.46354  2.40513  3.72494  3.29354  2.67741  2.69355  4.24690  2.90347  2.73739  3.18146  2.89801  2.37887  2.77519  2.98518  4.58477  3.61503
          0.02433  4.12384  4.84619  0.61958  0.77255  0.48576  0.95510
    162   1.97916  4.39297  3.39625  2.97843  3.92590  3.28374  4.03046  3.17413  2.93331  2.55027  3.86940  3.31075  1.71151  3.29106  3.27758  2.66756  2.86795  2.87487  5.35043  4.09258    178 - -
          2.68618  4.42225  2.77519  2.73123  3.46354  2.40513  3.72494  3.29354  2.67741  2.69355  4.24690  2.90347  2.73739  3.18146  2.89801  2.37887  2.77519  2.98518  4.58477  3.61503
          0.02433  4.12384  4.84619  0.61958  0.77255  0.48576  0.95510
    163   2.90297  5.38519  1.45409  2.20087  4.78102  2.24411  3.81755  4.29939  2.80533  3.80538  4.63460  2.17819  3.88041  2.97898  3.38245  2.82233  3.20345  3.85491  5.96426  4.48391    179 - -
          2.68618  4.42225  2.77519  2.73123  3.46354  2.40513  3.72494  3.29354  2.67741  2.69355  4.24690  2.90347  2.73739  3.18146  2.89801  2.37887  2.77519  2.98518  4.58477  3.61503
          0.02433  4.12384  4.84619  0.61958  0.77255  0.48576  0.95510
    164   2.83993  4.34209  4.14495  3.60682  1.85589  3.89631  4.14816  2.45075  3.49002  1.75028  3.21388  3.84765  4.26988  3.72744  3.70446  3.21097  2.28444  2.36264  4.74207  3.39689    180 - -
          2.68618  4.42225  2.77519  2.73123  3.46354  2.40513  3.72494  3.29354  2.67741  2.69355  4.24690  2.90347  2.73739  3.18146  2.89801  2.37887  2.77519  2.98518  4.58477  3.61503
          0.02433  4.12384  4.84619  0.61958  0.77255  0.48576  0.95510
    165   1.96713  4.38976  3.41930  2.96581  3.81469  3.34578  3.99307  3.05432  2.91301  2.29126  3.75560  3.31629  1.96541  3.26353  3.26083  2.70450  2.86821  2.78627  5.25816  4.00544    181 - -
          2.68618  4.42225  2.77519  2.73123  3.46354  2.40513  3.72494  3.29354  2.67741  2.69355  4.24690  2.90347  2.73739  3.18146  2.89801  2.37887  2.77519  2.98518  4.58477  3.61503
          0.02433  4.12384  4.84619  0.61958  0.77255  0.48576  0.95510
    166   2.85289  5.27960  2.32567  1.34179  4.61257  3.32087  3.76418  4.08761  2.65982  3.61954  4.44184  2.81815  2.49947  2.91664  3.17930  2.79302  3.12564  3.68654  5.79046  4.36186    182 - -
          2.68618  4.42225  2.77519  2.73123  3.46354  2.40513  3.72494  3.29354  2.67741  2.69355  4.24690  2.90347  2.73739  3.18146  2.89801  2.37887  2.77519  2.98518  4.58477  3.61503
          0.02433  4.12384  4.84619  0.61958  0.77255  0.48576  0.95510
    167   2.76705  4.80744  2.89918  1.49497  4.07316  3.46479  3.86232  3.13783  2.69531  3.00424  3.97136  3.09100  3.96082  3.05535  3.11036  2.84460  3.04045  2.13326  5.45395  4.12780    183 - -
          2.68618  4.42225  2.77519  2.73123  3.46354  2.40513  3.72494  3.29354  2.67741  2.69355  4.24690  2.90347  2.73739  3.18146  2.89801  2.37887  2.77519  2.98518  4.58477  3.61503
          0.02433  4.12384  4.84619  0.61958  0.77255  0.48576  0.95510
    168   2.50211  4.33570  3.41048  2.98518  3.73974  2.35068  3.98214  3.09414  2.95325  1.74330  3.72598  3.31863  3.89031  3.28828  3.28624  2.18920  2.84690  2.80842  5.17342  3.91881    184 - -
          2.68618  4.42225  2.77519  2.73123  3.46354  2.40513  3.72494  3.29354  2.67741  2.69355  4.24690  2.90347  2.73739  3.18146  2.89801  2.37887  2.77519  2.98518  4.58477  3.61503
          0.02433  4.12384  4.84619  0.61958  0.77255  0.48576  0.95510
    169   2.94690  5.39714  2.34507  1.23412  4.71686  3.31835  3.80629  4.22628  2.70796  3.74662  4.59287  2.04872  3.90871  2.96980  3.21085  2.86665  3.22955  3.81823  5.88488  4.43667    185 - -
          2.68618  4.42225  2.77519  2.73123  3.46354  2.40513  3.72494  3.29354  2.67741  2.69355  4.24690  2.90347  2.73739  3.18146  2.89801  2.37887  2.77519  2.98518  4.58477  3.61503
          0.02433  4.12384  4.84619  0.61958  0.77255  0.48576  0.95510
    170   2.79681  4.77779  3.34785  2.75975  3.93871  3.60951  3.75069  3.08880  1.44260  2.82257  2.82445  3.20916  3.99526  2.93532  2.64345  2.88882  3.01812  2.98690  5.26455  4.00424    186 - -
          2.68618  4.42225  2.77519  2.73123  3.46354  2.40513  3.72494  3.29354  2.67741  2.69355  4.24690  2.90347  2.73739  3.18146  2.89801  2.37887  2.77519  2.98518  4.58477  3.61503
          0.03349  3.80889  4.53124  0.61958  0.77255  0.48576  0.95510
    171   2.41899  4.42338  2.87212  2.60928  4.05370  3.09220  3.83455  3.41788  2.68364  3.14204  4.02342  2.19566  3.72021  3.05921  3.04693  2.53410  1.93989  3.04166  5.38588  4.07796    187 - -
          2.68618  4.42225  2.77519  2.73123  3.46354  2.40513  3.72494  3.29354  2.67741  2.69355  4.24690  2.90347  2.73739  3.18146  2.89801  2.37887  2.77519  2.98518  4.58477  3.61503
          0.03349  3.80889  4.53124  0.61958  0.77255  0.48576  0.95510
    172   2.64328  4.52238  3.00575  2.12218  3.76201  3.41176  3.83852  2.73803  2.68886  2.67537  3.69284  3.12861  3.90472  3.07610  3.05429  2.79430  2.92481  1.91404  5.22270  3.93095    188 - -
          2.68618  4.42225  2.77519  2.73123  3.46354  2.40513  3.72494  3.29354  2.67741  2.69355  4.24690  2.90347  2.73739  3.18146  2.89801  2.37887  2.77519  2.98518  4.58477  3.61503
          0.03349  3.80889  4.53124  0.61958  0.77255  0.48576  0.95510
    173   2.68674  4.92145  1.68885  2.23775  4.36043  3.15326  3.73393  3.83955  2.68364  3.43315  4.29848  2.77704  2.38530  2.91930  3.18571  2.67777  3.00392  3.45074  5.58998  4.21759    189 - -
          2.68618  4.42225  2.77519  2.73123  3.46354  2.40513  3.72494  3.29354  2.67741  2.69355  4.24690  2.90347  2.73739  3.18146  2.89801  2.37887  2.77519  2.98518  4.58477  3.61503
          0.03349  3.80889  4.53124  0.61958  0.77255  0.48576  0.95510
    174   2.63652  4.49262  3.11624  2.75743  3.48320  3.39564  3.79342  2.91854  2.66647  1.93012  3.67169  2.33386  3.89922  3.09851  2.98913  2.78670  2.92948  2.70789  4.98130  3.59787    190 - -
          2.68618  4.42225  2.77519  2.73123  3.46354  2.40513  3.72494  3.29354  2.67741  2.69355  4.24690  2.90347  2.73739  3.18146  2.89801  2.37887  2.77519  2.98518  4.58477  3.61503
          0.03349  3.80889  4.53124  0.61958  0.77255  0.48576  0.95510
    175   3.08523  4.56719  4.08663  3.72770  3.11397  3.90000  4.40342  2.31638  3.49601  0.95777  3.15953  4.00915  4.34732  3.87962  3.68188  3.46558  3.38297  2.33691  4.96868  3.67684    191 - -
          2.68618  4.42225  2.77519  2.73123  3.46354  2.40513  3.72494  3.29354  2.67741  2.69355  4.24690  2.90347  2.73739  3.18146  2.89801  2.37887  2.77519  2.98518  4.58477  3.61503
          0.03349  3.80889  4.53124  0.61958  0.77255  0.48576  0.95510
    176   1.52466  4.08664  3.27726  3.01519  4.10432  2.87660  4.09476  3.41823  3.06362  3.19506  4.06885  3.19547  3.61532  3.37708  3.36610  1.75559  2.63655  2.95061  5.48173  4.24791    192 - -
          2.68618  4.42225  2.77519  2.73123  3.46354  2.40513  3.72494  3.29354  2.67741  2.69355  4.24690  2.90347  2.73739  3.18146  2.89801  2.37887  2.77519  2.98518  4.58477  3.61503
          0.03349  3.80889  4.53124  0.61958  0.77255  0.48576  0.95510
    177   2.79017  4.96134  2.84318  1.96983  4.29617  3.39352  3.60155  3.70338  2.14136  3.24548  4.11268  2.94755  3.85039  2.75773  1.83512  2.79243  3.01864  3.37917  5.38774  4.11251    193 - -
          2.68618  4.42225  2.77519  2.73123  3.46354  2.40513  3.72494  3.29354  2.67741  2.69355  4.24690  2.90347  2.73739  3.18146  2.89801  2.37887  2.77519  2.98518  4.58477  3.61503
          0.03349  3.80889  4.53124  0.61958  0.77255  0.48576  0.95510
    178   2.58068  4.61788  2.89535  2.54984  4.01161  3.26323  3.71783  3.37968  2.42846  3.01340  3.93359  2.99931  3.79629  2.07424  2.76265  2.66173  2.21436  3.07270  5.31077  4.01130    194 - -
          2.68618  4.42225  2.77519  2.73123  3.46354  2.40513  3.72494  3.29354  2.67741  2.69355  4.24690  2.90347  2.73739  3.18146  2.89801  2.37887  2.77519  2.98518  4.58477  3.61503
          0.03349  3.80889  4.53124  0.61958  0.77255  0.48576  0.95510
    179   2.70151  4.94659  2.05413  2.31910  4.25904  3.28159  3.63439  3.73327  2.37694  3.29554  4.14330  2.84429  3.78508  2.79613  2.00209  2.69327  2.96221  3.37856  5.44032  4.09404    195 - -
          2.68618  4.42225  2.77519  2.73123  3.46354  2.40513  3.72494  3.29354  2.67741  2.69355  4.24690  2.90347  2.73739  3.18146  2.89801  2.37887  2.77519  2.98518  4.58477  3.61503
          0.03349  3.80889  4.53124  0.61958  0.77255  0.48576  0.95510
    180   2.72076  4.69386  2.84214  2.03029  3.39078  3.40823  3.64297  3.24927  2.56455  2.87440  3.81647  3.00868  3.87565  2.95242  2.93854  2.78966  2.96920  2.99913  4.86042  2.27653    196 - -
          2.68618  4.42225  2.77519  2.73123  3.46354  2.40513  3.72494  3.29354  2.67741  2.69355  4.24690  2.90347  2.73739  3.18146  2.89801  2.37887  2.77519  2.98518  4.58477  3.61503
          0.03349  3.80889  4.53124  0.61958  0.77255  0.48576  0.95510
    181   2.62566  4.58906  2.28876  2.55056  3.70326  3.38056  3.75260  2.98033  2.65312  2.66134  2.43399  3.03656  3.85381  2.98126  3.06819  2.73189  2.89285  2.76685  5.15789  3.83605    197 - -
          2.68618  4.42225  2.77519  2.73123  3.46354  2.40513  3.72494  3.29354  2.67741  2.69355  4.24690  2.90347  2.73739  3.18146  2.89801  2.37887  2.77519  2.98518  4.58477  3.61503
          0.03349  3.80889  4.53124  0.61958  0.77255  0.48576  0.95510
    182   1.10953  4.16287  3.39999  3.18999  3.99083  2.98876  4.21928  3.10704  3.20464  2.99137  4.03150  3.35506  3.72212  3.55202  3.45866  2.51437  2.78740  2.77257  5.42444  4.21791    198 - -
          2.68618  4.42225  2.77519  2.73123  3.46354  2.40513  3.72494  3.29354  2.67741  2.69355  4.24690  2.90347  2.73739  3.18146  2.89801  2.37887  2.77519  2.98518  4.58477  3.61503
          0.03349  3.80889  4.53124  0.61958  0.77255  0.48576  0.95510
    183   1.85072  4.28864  3.60122  3.18890  3.49732  3.42042  4.11047  2.46237  3.06622  1.82859  3.46290  3.48028  3.97568  3.44259  3.34963  2.82289  2.90996  2.30049  5.13536  3.87233    199 - -
          2.68618  4.42225  2.77519  2.73123  3.46354  2.40513  3.72494  3.29354  2.67741  2.69355  4.24690  2.90347  2.73739  3.18146  2.89801  2.37887  2.77519  2.98518  4.58477  3.61503
          0.03349  3.80889  4.53124  0.61958  0.77255  0.48576  0.95510
    184   2.70907  4.54829  3.30812  2.80082  3.69498  3.53476  3.77123  2.20915  1.88906  2.59723  3.62746  3.22252  3.95478  3.00284  2.71803  2.86797  2.95223  2.58365  5.12070  3.85431    200 - -
          2.68618  4.42225  2.77519  2.73123  3.46354  2.40513  3.72494  3.29354  2.67741  2.69355  4.24690  2.90347  2.73739  3.18146  2.89801  2.37887  2.77519  2.98518  4.58477  3.61503
          0.03349  3.80889  4.53124  0.61958  0.77255  0.48576  0.95510
    185   1.62738  4.11744  3.18953  2.97330  4.18074  1.78041  4.10652  3.51744  3.08868  3.27291  4.14276  3.17876  3.61714  3.38673  3.39806  2.35890  2.66659  3.02741  5.52462  4.31120    201 - -
          2.68618  4.42225  2.77519  2.73123  3.46354  2.40513  3.72494  3.29354  2.67741  2.69355  4.24690  2.90347  2.73739  3.18146  2.89801  2.37887  2.77519  2.98518  4.58477  3.61503
          0.03349  3.80889  4.53124  0.61958  0.77255  0.48576  0.95510
    186   2.77282  5.09431  2.30170  1.75548  4.41066  3.19791  3.67497  3.89283  2.53628  3.46337  4.32624  1.93274  3.77829  2.85041  2.99117  2.72781  3.05805  3.52053  5.61881  4.21184    202 - -
          2.68618  4.42225  2.77519  2.73123  3.46354  2.40513  3.72494  3.29354  2.67741  2.69355  4.24690  2.90347  2.73739  3.18146  2.89801  2.37887  2.77519  2.98518  4.58477  3.61503
          0.03349  3.80889  4.53124  0.61958  0.77255  0.48576  0.95510
    187   2.59860  4.31739  3.59998  3.16027  3.47034  3.47362  4.07285  2.45729  2.99781  1.82727  3.43315  3.47392  3.99728  3.39817  3.28084  2.85991  2.04287  2.30418  5.10406  3.84095    203 - -
          2.68618  4.42225  2.77519  2.73123  3.46354  2.40513  3.72494  3.29354  2.67741  2.69355  4.24690  2.90347  2.73739  3.18146  2.89801  2.37887  2.77519  2.98518  4.58477  3.61503
          0.03349  3.80889  4.53124  0.61958  0.77255  0.48576  0.95510
    188   2.59860  4.31739  3.59998  3.16027  3.47034  3.47362  4.07285  2.45729  2.99781  1.82727  3.43315  3.47392  3.99728  3.39817  3.28084  2.85991  2.04287  2.30418  5.10406  3.84095    204 - -
          2.68618  4.42225  2.77519  2.73123  3.46354  2.40513  3.72494  3.29354  2.67741  2.69355  4.24690  2.90347  2.73739  3.18146  2.89801  2.37887  2.77519  2.98518  4.58477  3.61503
          0.03349  3.80889  4.53124  0.61958  0.77255  0.48576  0.95510
    189   2.92972  4.75612  3.06780  2.82271  3.24332  3.39648  1.28406  3.62260  2.66767  3.12404  4.16314  3.23407  3.94624  3.18852  2.93650  3.00139  3.23150  3.35908  4.70901  3.19626    205 - -
          2.68618  4.42225  2.77519  2.73123  3.46354  2.40513  3.72494  3.29354  2.67741  2.69355  4.24690  2.90347  2.73739  3.18146  2.89801  2.37887  2.77519  2.98518  4.58477  3.61503
          0.03349  3.80889  4.53124  0.61958  0.77255  0.48576  0.95510
    190   2.63070  4.65600  2.86503  2.53998  3.75946  3.28133  2.44773  3.49056  2.49955  3.08046  3.97570  3.00075  2.25793  2.93971  2.85246  2.69919  2.92681  3.16901  5.11599  3.72266    206 - -
          2.68618  4.42225  2.77519  2.73123  3.46354  2.40513  3.72494  3.29354  2.67741  2.69355  4.24690  2.90347  2.73739  3.18146  2.89801  2.37887  2.77519  2.98518  4.58477  3.61503
          0.03349  3.80889  4.53124  0.61958  0.77255  0.48576  0.95510
    191   3.23267  4.58554  4.32778  3.91394  1.56673  4.08134  3.49539  2.94014  3.74288  2.30361  3.54184  3.87003  4.41839  3.85031  3.85402  3.44837  3.46527  2.87383  2.05893  2.01494    207 - -
          2.68618  4.42225  2.77519  2.73123  3.46354  2.40513  3.72494  3.29354  2.67741  2.69355  4.24690  2.90347  2.73739  3.18146  2.89801  2.37887  2.77519  2.98518  4.58477  3.61503
          0.03349  3.80889  4.53124  0.61958  0.77255  0.48576  0.95510
    192   3.08523  4.56719  4.08663  3.72770  3.11397  3.90000  4.40342  2.31638  3.49601  0.95777  3.15953  4.00915  4.34732  3.87962  3.68188  3.46558  3.38297  2.33691  4.96868  3.67684    208 - -
          2.68618  4.42225  2.77519  2.73123  3.46354  2.40513  3.72494  3.29354  2.67741  2.69355  4.24690  2.90347  2.73739  3.18146  2.89801  2.37887  2.77519  2.98518  4.58477  3.61503
          0.03349  3.80889  4.53124  0.61958  0.77255  0.48576  0.95510
    193   2.95761  4.34992  4.45949  3.96684  3.40820  4.17834  4.72367  1.40206  3.83674  1.93574  3.24700  4.22261  4.53655  4.12951  4.06289  3.55805  3.23308  1.39114  5.33477  4.11803    209 - -
          2.68618  4.42225  2.77519  2.73123  3.46354  2.40513  3.72494  3.29354  2.67741  2.69355  4.24690  2.90347  2.73739  3.18146  2.89801  2.37887  2.77519  2.98518  4.58477  3.61503
          0.03349  3.80889  4.53124  0.61958  0.77255  0.48576  0.95510
    194   2.42625  4.24592  3.41106  3.02369  3.68562  3.22222  4.01895  2.75786  2.95820  2.61827  3.66475  3.31740  2.23396  3.32116  3.26757  2.63821  2.80579  1.93555  5.19641  3.93766    210 - -
          2.68618  4.42225  2.77519  2.73123  3.46354  2.40513  3.72494  3.29354  2.67741  2.69355  4.24690  2.90347  2.73739  3.18146  2.89801  2.37887  2.77519  2.98518  4.58477  3.61503
          0.03349  3.80889  4.53124  0.61958  0.77255  0.48576  0.95510
    195   2.84906  5.33713  1.57313  1.64535  4.62332  3.15027  3.68927  4.11476  2.69019  3.65493  4.51953  2.63090  3.76559  2.86139  3.26022  2.74999  3.13770  3.71508  5.81745  4.34519    211 - -
          2.68618  4.42225  2.77519  2.73123  3.46354  2.40513  3.72494  3.29354  2.67741  2.69355  4.24690  2.90347  2.73739  3.18146  2.89801  2.37887  2.77519  2.98518  4.58477  3.61503
          0.03349  3.80889  4.53124  0.61958  0.77255  0.48576  0.95510
    196   2.61805  4.35341  3.46188  3.04782  2.20404  3.43048  3.85170  2.83066  3.01109  2.41858  3.51492  3.37488  2.24485  3.32624  3.31972  2.82509  2.93204  2.65515  4.67371  3.22130    212 - -
          2.68618  4.42225  2.77519  2.73123  3.46354  2.40513  3.72494  3.29354  2.67741  2.69355  4.24690  2.90347  2.73739  3.18146  2.89801  2.37887  2.77519  2.98518  4.58477  3.61503
          0.03349  3.80889  4.53124  0.61958  0.77255  0.48576  0.95510
    197   2.59963  4.39435  3.36230  2.95912  3.50294  3.38515  3.93626  2.79309  2.83872  1.87709  3.55110  3.32151  2.24015  3.24733  3.14351  2.79557  2.92295  2.62151  5.05090  3.75638    213 - -
          2.68618  4.42225  2.77519  2.73123  3.46354  2.40513  3.72494  3.29354  2.67741  2.69355  4.24690  2.90347  2.73739  3.18146  2.89801  2.37887  2.77519  2.98518  4.58477  3.61503
          0.03349  3.80889  4.53124  0.61958  0.77255  0.48576  0.95510
    198   2.75656  4.59844  3.30520  2.81399  3.64022  3.54153  3.75474  2.90441  1.93704  1.91242  3.62437  3.22902  3.96463  2.99506  2.65228  2.90118  2.99606  2.73093  5.07841  3.79791    214 - -
          2.68618  4.42225  2.77519  2.73123  3.46354  2.40513  3.72494  3.29354  2.67741  2.69355  4.24690  2.90347  2.73739  3.18146  2.89801  2.37887  2.77519  2.98518  4.58477  3.61503
          0.03349  3.80889  4.53124  0.61958  0.77255  0.48576  0.95510
    199   2.84906  5.33713  1.57313  1.64535  4.62332  3.15027  3.68927  4.11476  2.69019  3.65493  4.51953  2.63090  3.76559  2.86139  3.26022  2.74999  3.13770  3.71508  5.81745  4.34519    215 - -
          2.68618  4.42225  2.77519  2.73123  3.46354  2.40513  3.72494  3.29354  2.67741  2.69355  4.24690  2.90347  2.73739  3.18146  2.89801  2.37887  2.77519  2.98518  4.58477  3.61503
          0.03349  3.80889  4.53124  0.61958  0.77255  0.48576  0.95510
    200   2.83528  4.32832  4.04067  3.51533  2.72456  3.83486  3.89681  1.95033  3.29882  2.00835  3.20695  3.73528  4.20172  3.60190  3.50149  3.17165  3.07920  2.36732  2.43871  2.91400    216 - -
          2.68618  4.42225  2.77519  2.73123  3.46354  2.40513  3.72494  3.29354  2.67741  2.69355  4.24690  2.90347  2.73739  3.18146  2.89801  2.37887  2.77519  2.98518  4.58477  3.61503
          0.03349  3.80889  4.53124  0.61958  0.77255  0.48576  0.95510
    201   2.56992  4.41362  3.19513  2.81331  3.11018  3.34670  3.70368  3.11015  2.77462  2.76512  3.71686  3.18389  3.86685  3.13697  3.10723  1.97265  2.88143  2.84585  4.64320  2.31904    217 - -
          2.68618  4.42225  2.77519  2.73123  3.46354  2.40513  3.72494  3.29354  2.67741  2.69355  4.24690  2.90347  2.73739  3.18146  2.89801  2.37887  2.77519  2.98518  4.58477  3.61503
          0.03349  3.80889  4.53124  0.61958  0.77255  0.48576  0.95510
    202   2.58950  4.79299  1.88712  2.26305  4.30959  3.10789  3.74309  3.78733  2.69745  3.40531  4.25780  2.78166  3.72570  2.93257  3.19163  1.86294  2.93260  3.37707  5.58599  4.18990    218 - -
          2.68618  4.42225  2.77519  2.73123  3.46354  2.40513  3.72494  3.29354  2.67741  2.69355  4.24690  2.90347  2.73739  3.18146  2.89801  2.37887  2.77519  2.98518  4.58477  3.61503
          0.03349  3.80889  4.53124  0.61958  0.77255  0.48576  0.95510
    203   2.66137  4.55290  3.06341  2.15783  3.64696  3.45865  3.76641  2.88000  2.58732  2.53548  2.42372  3.12057  3.90059  3.00233  2.94149  2.79559  2.91270  2.69397  5.11379  3.83479    219 - -
          2.68618  4.42225  2.77519  2.73123  3.46354  2.40513  3.72494  3.29354  2.67741  2.69355  4.24690  2.90347  2.73739  3.18146  2.89801  2.37887  2.77519  2.98518  4.58477  3.61503
          0.03349  3.80889  4.53124  0.61958  0.77255  0.48576  0.95510
    204   2.48042  2.39103  3.36353  2.90641  3.62357  3.27971  3.85124  2.97493  2.69677  2.68909  3.65052  3.24331  3.82321  2.28880  2.98924  2.66588  2.81154  2.71634  5.05239  3.78400    220 - -
          2.68618  4.42225  2.77519  2.73123  3.46354  2.40513  3.72494  3.29354  2.67741  2.69355  4.24690  2.90347  2.73739  3.18146  2.89801  2.37887  2.77519  2.98518  4.58477  3.61503
          0.03349  3.80889  4.53124  0.61958  0.77255  0.48576  0.95510
    205   2.59463  4.60608  3.00776  2.60917  4.05398  3.29591  3.70972  3.33704  1.90409  3.03408  3.93373  3.04107  3.81307  2.90126  2.65243  2.68478  2.06419  3.03023  5.30795  4.04183    221 - -
          2.68618  4.42225  2.77519  2.73123  3.46354  2.40513  3.72494  3.29354  2.67741  2.69355  4.24690  2.90347  2.73739  3.18146  2.89801  2.37887  2.77519  2.98518  4.58477  3.61503
          0.03349  3.80889  4.53124  0.61958  0.77255  0.48576  0.95510
    206   2.99873  4.44918  4.27072  3.74857  2.14848  4.07082  4.21922  2.27821  3.61883  1.59364  2.05187  3.99913  4.38001  3.82293  3.81371  3.40626  3.23941  2.32539  4.66461  3.29051    222 - -
          2.68618  4.42225  2.77519  2.73123  3.46354  2.40513  3.72494  3.29354  2.67741  2.69355  4.24690  2.90347  2.73739  3.18146  2.89801  2.37887  2.77519  2.98518  4.58477  3.61503
          0.03349  3.80889  4.53124  0.61958  0.77255  0.48576  0.95510
    207   2.50477  4.32615  3.28581  2.93855  3.62694  1.99756  3.94520  2.94541  2.87574  1.96163  3.71563  3.27328  3.83575  3.26488  3.17998  2.69298  2.86563  2.70259  5.09997  3.80816    223 - -
          2.68618  4.42225  2.77519  2.73123  3.46354  2.40513  3.72494  3.29354  2.67741  2.69355  4.24690  2.90347  2.73739  3.18146  2.89801  2.37887  2.77519  2.98518  4.58477  3.61503
          0.03349  3.80889  4.53124  0.61958  0.77255  0.48576  0.95510
    208   2.53422  4.29591  3.40144  3.03543  2.17638  2.01853  3.86933  2.95380  3.04096  2.62850  3.64758  3.33689  3.87218  3.34350  3.34630  2.73518  2.88236  2.71726  4.72504  3.27998    224 - -
          2.68618  4.42225  2.77519  2.73123  3.46354  2.40513  3.72494  3.29354  2.67741  2.69355  4.24690  2.90347  2.73739  3.18146  2.89801  2.37887  2.77519  2.98518  4.58477  3.61503
          0.03349  3.80889  4.53124  0.61958  0.77255  0.48576  0.95510
    209   2.94119  4.59197  3.57767  3.15471  1.83714  3.73349  2.14999  3.10297  3.04511  2.59116  3.68908  3.43799  4.13901  3.35980  3.32591  3.07595  3.18837  2.93640  3.99470  2.33544    225 - -
          2.68618  4.42225  2.77519  2.73123  3.46354  2.40513  3.72494  3.29354  2.67741  2.69355  4.24690  2.90347  2.73739  3.18146  2.89801  2.37887  2.77519  2.98518  4.58477  3.61503
          0.03349  3.80889  4.53124  0.61958  0.77255  0.48576  0.95510
    210   2.78713  5.07691  2.47067  1.83936  4.35565  3.28295  3.63134  3.80957  2.35225  3.34738  4.21783  2.79725  3.80685  2.00885  2.73553  2.75184  3.03981  3.46672  5.51977  4.16143    226 - -
          2.68618  4.42225  2.77519  2.73123  3.46354  2.40513  3.72494  3.29354  2.67741  2.69355  4.24690  2.90347  2.73739  3.18146  2.89801  2.37887  2.77519  2.98518  4.58477  3.61503
          0.03349  3.80889  4.53124  0.61958  0.77255  0.48576  0.95510
    211   2.59341  4.43945  3.14414  2.76448  3.58149  3.39209  3.82932  2.17818  2.71515  2.65101  3.65588  2.21432  3.89340  3.11273  3.05759  2.76208  2.88892  2.55167  5.06643  3.72445    227 - -
          2.68618  4.42225  2.77519  2.73123  3.46354  2.40513  3.72494  3.29354  2.67741  2.69355  4.24690  2.90347  2.73739  3.18146  2.89801  2.37887  2.77519  2.98518  4.58477  3.61503
          0.03349  3.80889  4.53124  0.61958  0.77255  0.48576  0.95510
    212   2.63669  4.47088  3.19081  2.79944  3.15463  3.39785  3.71135  3.09809  2.74719  2.72064  3.70124  3.19437  2.29941  3.12314  3.08112  2.77813  2.92690  2.85878  4.67693  2.29196    228 - -
          2.68618  4.42225  2.77519  2.73123  3.46354  2.40513  3.72494  3.29354  2.67741  2.69355  4.24690  2.90347  2.73739  3.18146  2.89801  2.37887  2.77519  2.98518  4.58477  3.61503
          0.03349  3.80889  4.53124  0.61958  0.77255  0.48576  0.95510
    213   2.60198  4.77591  1.81380  2.29900  4.24468  3.15380  3.74137  3.58315  2.67020  3.28194  4.16218  2.81665  3.74689  2.92861  3.15068  2.62925  2.18770  3.22704  5.53692  4.16473    229 - -
          2.68618  4.42225  2.77519  2.73123  3.46354  2.40513  3.72494  3.29354  2.67741  2.69355  4.24690  2.90347  2.73739  3.18146  2.89801  2.37887  2.77519  2.98518  4.58477  3.61503
          0.03349  3.80889  4.53124  0.61958  0.77255  0.48576  0.95510
    214   2.49107  4.19791  3.74562  3.32874  3.63923  3.37754  4.23372  2.29595  3.21973  2.43297  3.55142  3.55477  3.97234  3.57074  3.49479  2.78768  2.14398  1.59393  5.26506  4.03160    230 - -
          2.68618  4.42225  2.77519  2.73123  3.46354  2.40513  3.72494  3.29354  2.67741  2.69355  4.24690  2.90347  2.73739  3.18146  2.89801  2.37887  2.77519  2.98518  4.58477  3.61503
          0.03349  3.80889  4.53124  0.61958  0.77255  0.48576  0.95510
    215   2.02123  4.30834  3.66304  3.24522  3.43633  3.49524  4.14306  2.39696  3.11061  1.65415  3.39306  3.53904  4.02827  3.48609  3.38532  2.89497  2.95106  2.25837  5.11341  3.85576    231 - -
          2.68618  4.42225  2.77519  2.73123  3.46354  2.40513  3.72494  3.29354  2.67741  2.69355  4.24690  2.90347  2.73739  3.18146  2.89801  2.37887  2.77519  2.98518  4.58477  3.61503
          0.03349  3.80889  4.53124  0.61958  0.77255  0.48576  0.95510
    216   2.61439  4.77569  2.51254  1.86372  4.23110  3.17302  3.71603  3.65486  2.56704  3.28450  4.14817  2.83221  3.75505  2.90394  2.99252  1.91293  2.93273  3.28715  5.49376  4.13808    232 - -
          2.68618  4.42225  2.77519  2.73123  3.46354  2.40513  3.72494  3.29354  2.67741  2.69355  4.24690  2.90347  2.73739  3.18146  2.89801  2.37887  2.77519  2.98518  4.58477  3.61503
          0.03349  3.80889  4.53124  0.61958  0.77255  0.48576  0.95510
    217   2.64817  4.36717  3.45854  3.05035  3.15341  2.11231  3.81546  3.11367  2.91923  2.74899  3.71910  3.36782  3.90021  3.30536  3.19470  2.83809  2.96301  2.86394  2.07682  3.20837    233 - -
          2.68618  4.42225  2.77519  2.73123  3.46354  2.40513  3.72494  3.29354  2.67741  2.69355  4.24690  2.90347  2.73739  3.18146  2.89801  2.37887  2.77519  2.98518  4.58477  3.61503
          0.03349  3.80889  4.53124  0.61958  0.77255  0.48576  0.95510
    218   2.80468  4.85419  3.12710  2.62658  3.86703  3.47243  2.29636  3.59115  2.10179  3.12179  4.01283  3.06557  3.89587  2.78720  1.90500  2.84096  3.02461  3.29373  5.10890  3.75144    234 - -
          2.68618  4.42225  2.77519  2.73123  3.46354  2.40513  3.72494  3.29354  2.67741  2.69355  4.24690  2.90347  2.73739  3.18146  2.89801  2.37887  2.77519  2.98518  4.58477  3.61503
          0.03349  3.80889  4.53124  0.61958  0.77255  0.48576  0.95510
    219   2.03177  4.27010  3.65225  3.19079  3.43936  3.46379  4.08404  2.46117  3.06187  2.19787  2.23397  3.48976  3.98314  3.41916  3.34642  2.83658  2.89260  2.31472  5.07964  3.85506    235 - -
          2.68618  4.42225  2.77519  2.73123  3.46354  2.40513  3.72494  3.29354  2.67741  2.69355  4.24690  2.90347  2.73739  3.18146  2.89801  2.37887  2.77519  2.98518  4.58477  3.61503
          0.03349  3.80889  4.53124  0.61958  0.77255  0.48576  0.95510
    220   2.51095  4.27509  3.45073  3.04539  2.25566  3.33503  3.82187  2.88071  3.01456  2.55863  3.58166  3.33331  3.88552  3.31984  3.31991  1.93958  2.85203  2.65264  4.63743  3.15298    236 - -
          2.68618  4.42225  2.77519  2.73123  3.46354  2.40513  3.72494  3.29354  2.67741  2.69355  4.24690  2.90347  2.73739  3.18146  2.89801  2.37887  2.77519  2.98518  4.58477  3.61503
          0.03349  3.80889  4.53124  0.61958  0.77255  0.48576  0.95510
    221   2.34374  4.28995  3.02327  2.80769  4.21256  1.72748  4.01193  3.67731  2.95231  3.33304  4.20009  3.12820  2.11912  3.27247  3.29344  2.48773  2.78899  3.19908  5.47003  4.27240    237 - -
          2.68618  4.42225  2.77519  2.73123  3.46354  2.40513  3.72494  3.29354  2.67741  2.69355  4.24690  2.90347  2.73739  3.18146  2.89801  2.37887  2.77519  2.98518  4.58477  3.61503
          0.03349  3.80889  4.53124  0.61958  0.77255  0.48576  0.95510
    222   2.70330  4.82149  2.87887  2.50414  4.16674  3.33159  3.63410  3.66544  2.21588  3.22792  4.09267  2.07744  3.82534  2.80867  1.99403  2.73544  2.96949  3.32195  5.33566  4.02861    238 - -
          2.68618  4.42225  2.77519  2.73123  3.46354  2.40513  3.72494  3.29354  2.67741  2.69355  4.24690  2.90347  2.73739  3.18146  2.89801  2.37887  2.77519  2.98518  4.58477  3.61503
          0.03349  3.80889  4.53124  0.61958  0.77255  0.48576  0.95510
    223   3.08523  4.56719  4.08663  3.72770  3.11397  3.90000  4.40342  2.31638  3.49601  0.95777  3.15953  4.00915  4.34732  3.87962  3.68188  3.46558  3.38297  2.33691  4.96868  3.67684    239 - -
          2.68618  4.42225  2.77519  2.73123  3.46354  2.40513  3.72494  3.29354  2.67741  2.69355  4.24690  2.90347  2.73739  3.18146  2.89801  2.37887  2.77519  2.98518  4.58477  3.61503
          0.03349  3.80889  4.53124  0.61958  0.77255  0.48576  0.95510
    224   2.59463  4.60608  3.00776  2.60917  4.05398  3.29591  3.70972  3.33704  1.90409  3.03408  3.93373  3.04107  3.81307  2.90126  2.65243  2.68478  2.06419  3.03023  5.30795  4.04183    240 - -
          2.68618  4.42225  2.77519  2.73123  3.46354  2.40513  3.72494  3.29354  2.67741  2.69355  4.24690  2.90347  2.73739  3.18146  2.89801  2.37887  2.77519  2.98518  4.58477  3.61503
          0.03349  3.80889  4.53124  0.61958  0.77255  0.48576  0.95510
    225   2.77358  5.16032  1.70748  2.13646  4.42175  3.19374  3.66257  3.94212  2.56922  3.48106  4.34071  2.70025  3.76787  2.14697  3.07062  2.71283  3.05223  3.56360  5.63907  4.20556    241 - -
          2.68618  4.42225  2.77519  2.73123  3.46354  2.40513  3.72494  3.29354  2.67741  2.69355  4.24690  2.90347  2.73739  3.18146  2.89801  2.37887  2.77519  2.98518  4.58477  3.61503
          0.03349  3.80889  4.53124  0.61958  0.77255  0.48576  0.95510
    226   2.58985  4.36993  3.25043  3.14260  4.28296  0.83436  4.26544  3.86833  3.31504  3.53020  4.50656  3.41509  3.75901  3.64449  3.55676  2.76020  3.06620  3.40907  5.39357  4.38321    242 - -
          2.68618  4.42225  2.77519  2.73123  3.46354  2.40513  3.72494  3.29354  2.67741  2.69355  4.24690  2.90347  2.73739  3.18146  2.89801  2.37887  2.77519  2.98518  4.58477  3.61503
          0.03349  3.80889  4.53124  0.61958  0.77255  0.48576  0.95510
    227   2.87169  4.36853  4.17666  3.65981  3.22803  3.95391  4.41088  2.06519  3.50263  1.77484  2.13527  3.94601  4.33346  3.80136  3.73733  3.30726  3.14401  1.66390  5.09355  3.90341    243 - -
          2.68618  4.42225  2.77519  2.73123  3.46354  2.40513  3.72494  3.29354  2.67741  2.69355  4.24690  2.90347  2.73739  3.18146  2.89801  2.37887  2.77519  2.98518  4.58477  3.61503
          0.19340  3.80889  1.87293  0.61958  0.77255  0.48576  0.95510
    228   2.23186  4.14091  3.03561  2.85473  3.85720  2.87555  3.96365  3.35606  2.91119  3.09975  4.05701  3.10777  3.59883  3.28296  3.19480  1.47963  2.69775  2.94265  5.25170  3.94218    244 - -
          2.68618  4.42225  2.77519  2.73123  3.46354  2.40513  3.72494  3.29354  2.67741  2.69355  4.24690  2.90347  2.73739  3.18146  2.89801  2.37887  2.77519  2.98518  4.58477  3.61503
          0.03919  3.65468  4.37703  0.61958  0.77255  0.60128  0.79432
    229   2.78327  4.80769  2.44258  1.39040  4.13053  3.14537  3.73429  3.54040  2.58806  3.20106  4.20094  2.85156  3.74427  2.96558  2.96100  2.79973  3.09168  3.25314  5.34627  4.08484    245 - -
          2.68618  4.42225  2.77519  2.73123  3.46354  2.40513  3.72494  3.29354  2.67741  2.69355  4.24690  2.90347  2.73739  3.18146  2.89801  2.37887  2.77519  2.98518  4.58477  3.61503
          0.03919  3.65468  4.37703  0.61958  0.77255  0.60128  0.79432
    230   2.23186  4.14091  3.03561  2.85473  3.85720  2.87555  3.96365  3.35606  2.91119  3.09975  4.05701  3.10777  3.59883  3.28296  3.19480  1.47963  2.69775  2.94265  5.25170  3.94218    246 - -
          2.68618  4.42225  2.77519  2.73123  3.46354  2.40513  3.72494  3.29354  2.67741  2.69355  4.24690  2.90347  2.73739  3.18146  2.89801  2.37887  2.77519  2.98518  4.58477  3.61503
          0.03919  3.65468  4.37703  0.61958  0.77255  0.60128  0.79432
    231   2.78327  4.80769  2.44258  1.39040  4.13053  3.14537  3.73429  3.54040  2.58806  3.20106  4.20094  2.85156  3.74427  2.96558  2.96100  2.79973  3.09168  3.25314  5.34627  4.08484    247 - -
          2.68618  4.42225  2.77519  2.73123  3.46354  2.40513  3.72494  3.29354  2.67741  2.69355  4.24690  2.90347  2.73739  3.18146  2.89801  2.37887  2.77519  2.98518  4.58477  3.61503
          0.03919  3.65468  4.37703  0.61958  0.77255  0.60128  0.79432
    232   2.77093  4.82055  1.29532  2.25196  4.17388  3.05897  3.77278  3.71650  2.82156  3.37276  4.36117  2.78961  3.69889  3.02387  3.29330  2.77048  3.11090  3.38497  5.38525  4.10271    248 - -
          2.68618  4.42225  2.77519  2.73123  3.46354  2.40513  3.72494  3.29354  2.67741  2.69355  4.24690  2.90347  2.73739  3.18146  2.89801  2.37887  2.77519  2.98518  4.58477  3.61503
          0.03919  3.65468  4.37703  0.61958  0.77255  0.60128  0.79432
    233   2.78399  4.71006  2.94627  2.62869  4.04527  3.28206  3.67219  3.46406  1.39230  3.08576  4.07425  3.05755  3.81049  2.88794  2.44440  2.84932  3.06239  3.18905  5.20298  3.98826    249 - -
          2.68618  4.42225  2.77519  2.73123  3.46354  2.40513  3.72494  3.29354  2.67741  2.69355  4.24690  2.90347  2.73739  3.18146  2.89801  2.37887  2.77519  2.98518  4.58477  3.61503
          0.03919  3.65468  4.37703  0.61958  0.77255  0.60128  0.79432
    234   2.91699  4.45225  3.82484  3.48040  3.07405  3.68250  4.20475  2.28901  3.24993  1.20563  3.19521  3.77397  4.16719  3.67243  3.45546  3.25018  3.22819  2.26608  4.85809  3.52718    250 - -
          2.68618  4.42225  2.77519  2.73123  3.46354  2.40513  3.72494  3.29354  2.67741  2.69355  4.24690  2.90347  2.73739  3.18146  2.89801  2.37887  2.77519  2.98518  4.58477  3.61503
          0.03919  3.65468  4.37703  0.61958  0.77255  0.60128  0.79432
    235   2.43292  4.21211  3.05891  2.93924  4.05196  1.16476  4.05943  3.60936  3.08732  3.29016  4.27669  3.22731  3.59628  3.43270  3.33461  2.60138  2.89788  3.18317  5.19248  4.15121    251 - -
          2.68618  4.42225  2.77519  2.73123  3.46354  2.40513  3.72494  3.29354  2.67741  2.69355  4.24690  2.90347  2.73739  3.18146  2.89801  2.37887  2.77519  2.98518  4.58477  3.61503
          0.03919  3.65468  4.37703  0.61958  0.77255  0.60128  0.79432
    236   2.91699  4.45225  3.82484  3.48040  3.07405  3.68250  4.20475  2.28901  3.24993  1.20563  3.19521  3.77397  4.16719  3.67243  3.45546  3.25018  3.22819  2.26608  4.85809  3.52718    252 - -
          2.68618  4.42225  2.77519  2.73123  3.46354  2.40513  3.72494  3.29354  2.67741  2.69355  4.24690  2.90347  2.73739  3.18146  2.89801  2.37887  2.77519  2.98518  4.58477  3.61503
          0.03919  3.65468  4.37703  0.61958  0.77255  0.60128  0.79432
    237   2.31923  4.15808  3.25175  3.01108  3.79070  2.99961  4.04246  2.89359  2.94946  2.76269  3.84161  3.24790  3.69117  3.36007  3.21035  2.51959  1.61033  2.61372  5.25022  4.01153    253 - -
          2.68618  4.42225  2.77519  2.73123  3.46354  2.40513  3.72494  3.29354  2.67741  2.69355  4.24690  2.90347  2.73739  3.18146  2.89801  2.37887  2.77519  2.98518  4.58477  3.61503
          0.03919  3.65468  4.37703  0.61958  0.77255  0.60128  0.79432
    238   2.99422  4.46801  3.92626  3.61230  1.45645  3.71004  3.81412  2.56097  3.52709  1.99219  3.33605  3.77552  4.18525  3.76164  3.70095  3.26786  3.30136  2.53195  4.15423  2.55947    254 - -
          2.68618  4.42225  2.77519  2.73123  3.46354  2.40513  3.72494  3.29354  2.67741  2.69355  4.24690  2.90347  2.73739  3.18146  2.89801  2.37887  2.77519  2.98518  4.58477  3.61503
          0.03919  3.65468  4.37703  0.61958  0.77255  0.60128  0.79432
    239   2.23186  4.14091  3.03561  2.85473  3.85720  2.87555  3.96365  3.35606  2.91119  3.09975  4.05701  3.10777  3.59883  3.28296  3.19480  1.47963  2.69775  2.94265  5.25170  3.94218    255 - -
          2.68618  4.42225  2.77519  2.73123  3.46354  2.40513  3.72494  3.29354  2.67741  2.69355  4.24690  2.90347  2.73739  3.18146  2.89801  2.37887  2.77519  2.98518  4.58477  3.61503
          0.03919  3.65468  4.37703  0.61958  0.77255  0.60128  0.79432
    240   2.63518  4.25243  3.80545  3.47767  3.40259  3.47713  4.32027  2.11605  3.34070  2.14271  3.41997  3.69747  4.06057  3.72349  3.57046  2.97943  3.00923  1.36266  5.14332  3.85367    256 - -
          2.68618  4.42225  2.77519  2.73123  3.46354  2.40513  3.72494  3.29354  2.67741  2.69355  4.24690  2.90347  2.73739  3.18146  2.89801  2.37887  2.77519  2.98518  4.58477  3.61503
          0.03919  3.65468  4.37703  0.61958  0.77255  0.60128  0.79432
    241   2.23186  4.14091  3.03561  2.85473  3.85720  2.87555  3.96365  3.35606  2.91119  3.09975  4.05701  3.10777  3.59883  3.28296  3.19480  1.47963  2.69775  2.94265  5.25170  3.94218    257 - -
          2.68618  4.42225  2.77519  2.73123  3.46354  2.40513  3.72494  3.29354  2.67741  2.69355  4.24690  2.90347  2.73739  3.18146  2.89801  2.37887  2.77519  2.98518  4.58477  3.61503
          0.03919  3.65468  4.37703  0.61958  0.77255  0.60128  0.79432
    242   2.77093  4.82055  1.29532  2.25196  4.17388  3.05897  3.77278  3.71650  2.82156  3.37276  4.36117  2.78961  3.69889  3.02387  3.29330  2.77048  3.11090  3.38497  5.38525  4.10271    258 - -
          2.68618  4.42225  2.77519  2.73123  3.46354  2.40513  3.72494  3.29354  2.67741  2.69355  4.24690  2.90347  2.73739  3.18146  2.89801  2.37887  2.77519  2.98518  4.58477  3.61503
          0.03919  3.65468  4.37703  0.61958  0.77255  0.60128  0.79432
    243   2.72823  4.67985  2.78513  2.55229  3.81307  3.22953  3.70264  3.42356  2.39445  2.94699  3.99779  3.00347  3.79040  1.68945  2.67674  2.79331  3.03361  3.17226  5.13440  3.81657    259 - -
          2.68618  4.42225  2.77519  2.73123  3.46354  2.40513  3.72494  3.29354  2.67741  2.69355  4.24690  2.90347  2.73739  3.18146  2.89801  2.37887  2.77519  2.98518  4.58477  3.61503
          0.03919  3.65468  4.37703  0.61958  0.77255  0.60128  0.79432
    244   2.31923  4.15808  3.25175  3.01108  3.79070  2.99961  4.04246  2.89359  2.94946  2.76269  3.84161  3.24790  3.69117  3.36007  3.21035  2.51959  1.61033  2.61372  5.25022  4.01153    260 - -
          2.68618  4.42225  2.77519  2.73123  3.46354  2.40513  3.72494  3.29354  2.67741  2.69355  4.24690  2.90347  2.73739  3.18146  2.89801  2.37887  2.77519  2.98518  4.58477  3.61503
          0.03919  3.65468  4.37703  0.61958  0.77255  0.41976  1.07062
    245   1.83126  4.68308  1.94654  2.34806  4.22815  3.12171  3.77948  3.55057  2.72749  3.27155  4.15470  2.84742  3.73547  2.97648  3.20105  2.60391  2.90367  3.18560  5.53426  4.17753    261 - -
          2.68618  4.42225  2.77519  2.73123  3.46354  2.40513  3.72494  3.29354  2.67741  2.69355  4.24690  2.90347  2.73739  3.18146  2.89801  2.37887  2.77519  2.98518  4.58477  3.61503
          0.03349  3.80889  4.53124  0.61958  0.77255  0.48576  0.95510
    246   2.58985  4.36993  3.25043  3.14260  4.28296  0.83436  4.26544  3.86833  3.31504  3.53020  4.50656  3.41509  3.75901  3.64449  3.55676  2.76020  3.06620  3.40907  5.39357  4.38321    262 - -
          2.68618  4.42225  2.77519  2.73123  3.46354  2.40513  3.72494  3.29354  2.67741  2.69355  4.24690  2.90347  2.73739  3.18146  2.89801  2.37887  2.77519  2.98518  4.58477  3.61503
          0.03349  3.80889  4.53124  0.61958  0.77255  0.48576  0.95510
    247   2.57757  4.60485  2.85648  2.54504  3.68685  3.24595  2.30900  3.48477  2.51486  3.08842  3.97467  2.99045  3.79229  2.94928  2.86589  2.07138  2.89195  3.14712  5.08019  3.64704    263 - -
          2.68618  4.42225  2.77519  2.73123  3.46354  2.40513  3.72494  3.29354  2.67741  2.69355  4.24690  2.90347  2.73739  3.18146  2.89801  2.37887  2.77519  2.98518  4.58477  3.61503
          0.03349  3.80889  4.53124  0.61958  0.77255  0.48576  0.95510
    248   2.63286  4.73141  2.77011  2.46429  4.10020  3.25791  3.69298  3.57443  2.41585  3.14611  4.04017  2.94247  2.51542  2.01090  2.76894  2.68061  2.92851  3.24025  5.35173  4.03622    264 - -
          2.68618  4.42225  2.77519  2.73123  3.46354  2.40513  3.72494  3.29354  2.67741  2.69355  4.24690  2.90347  2.73739  3.18146  2.89801  2.37887  2.77519  2.98518  4.58477  3.61503
          0.03349  3.80889  4.53124  0.61958  0.77255  0.48576  0.95510
    249   2.93098  4.39338  4.26368  3.77604  3.26541  4.03816  4.51844  1.95368  3.60649  1.52029  3.16244  4.05134  4.42056  3.92448  3.83547  3.41681  3.21016  1.46445  5.16112  3.91966    265 - -
          2.68618  4.42225  2.77519  2.73123  3.46354  2.40513  3.72494  3.29354  2.67741  2.69355  4.24690  2.90347  2.73739  3.18146  2.89801  2.37887  2.77519  2.98518  4.58477  3.61503
          0.03349  3.80889  4.53124  0.61958  0.77255  0.48576  0.95510
    250   2.95761  4.34992  4.45949  3.96684  3.40820  4.17834  4.72367  1.40206  3.83674  1.93574  3.24700  4.22261  4.53655  4.12951  4.06289  3.55805  3.23308  1.39114  5.33477  4.11803    266 - -
          2.68618  4.42225  2.77519  2.73123  3.46354  2.40513  3.72494  3.29354  2.67741  2.69355  4.24690  2.90347  2.73739  3.18146  2.89801  2.37887  2.77519  2.98518  4.58477  3.61503
          0.03349  3.80889  4.53124  0.61958  0.77255  0.48576  0.95510
    251   2.20766  4.13686  3.24837  2.95143  4.04644  2.93380  4.02952  3.35768  2.95515  3.12715  4.00830  3.17772  3.64377  3.30061  3.26581  1.80833  1.79886  2.92683  5.42154  4.17679    267 - -
          2.68618  4.42225  2.77519  2.73123  3.46354  2.40513  3.72494  3.29354  2.67741  2.69355  4.24690  2.90347  2.73739  3.18146  2.89801  2.37887  2.77519  2.98518  4.58477  3.61503
          0.03349  3.80889  4.53124  0.61958  0.77255  0.48576  0.95510
    252   3.07288  4.45892  4.46486  3.95329  3.16917  4.26896  4.63255  1.49503  3.77214  1.39058  3.03911  4.23860  4.55863  4.05204  3.97461  3.63712  3.32267  1.87907  5.14513  3.93226    268 - -
          2.68618  4.42225  2.77519  2.73123  3.46354  2.40513  3.72494  3.29354  2.67741  2.69355  4.24690  2.90347  2.73739  3.18146  2.89801  2.37887  2.77519  2.98518  4.58477  3.61503
          0.03349  3.80889  4.53124  0.61958  0.77255  0.48576  0.95510
    253   2.95121  4.41493  4.26982  3.77939  3.22242  4.05211  4.51204  1.98777  3.60539  1.39029  3.11624  4.05839  4.42489  3.91693  3.83017  3.42924  3.22718  1.58943  5.13477  3.90153    269 - -
          2.68618  4.42225  2.77519  2.73123  3.46354  2.40513  3.72494  3.29354  2.67741  2.69355  4.24690  2.90347  2.73739  3.18146  2.89801  2.37887  2.77519  2.98518  4.58477  3.61503
          0.03349  3.80889  4.53124  0.61958  0.77255  0.48576  0.95510
    254   2.44544  4.23558  3.46609  3.07047  3.64733  3.26144  4.04293  2.65842  2.99946  2.56251  3.61949  3.35799  2.48107  3.35746  3.30249  2.67351  2.81779  1.76459  5.17720  3.92408    270 - -
          2.68618  4.42225  2.77519  2.73123  3.46354  2.40513  3.72494  3.29354  2.67741  2.69355  4.24690  2.90347  2.73739  3.18146  2.89801  2.37887  2.77519  2.98518  4.58477  3.61503
          0.03349  3.80889  4.53124  0.61958  0.77255  0.48576  0.95510
    255   2.90031  4.99431  2.46540  1.11951  4.33301  3.23496  3.81821  3.77432  2.69090  3.40241  4.38081  2.90124  3.83700  3.03622  3.09193  2.89019  3.20459  3.46533  5.51673  4.24066    271 - -
          2.68618  4.42225  2.77519  2.73123  3.46354  2.40513  3.72494  3.29354  2.67741  2.69355  4.24690  2.90347  2.73739  3.18146  2.89801  2.37887  2.77519  2.98518  4.58477  3.61503
          0.03349  3.80889  4.53124  0.61958  0.77255  0.48576  0.95510
    256   2.61439  4.77569  2.51254  1.86372  4.23110  3.17302  3.71603  3.65486  2.56704  3.28450  4.14817  2.83221  3.75505  2.90394  2.99252  1.91293  2.93273  3.28715  5.49376  4.13808    272 - -
          2.68618  4.42225  2.77519  2.73123  3.46354  2.40513  3.72494  3.29354  2.67741  2.69355  4.24690  2.90347  2.73739  3.18146  2.89801  2.37887  2.77519  2.98518  4.58477  3.61503
          0.03349  3.80889  4.53124  0.61958  0.77255  0.48576  0.95510
    257   2.75791  5.07956  1.75624  2.18797  4.12877  3.22319  2.48156  3.85533  2.57000  3.39930  4.26055  2.74272  3.77827  2.84244  3.06043  2.71371  3.03101  3.49162  5.43068  3.96529    273 - -
          2.68618  4.42225  2.77519  2.73123  3.46354  2.40513  3.72494  3.29354  2.67741  2.69355  4.24690  2.90347  2.73739  3.18146  2.89801  2.37887  2.77519  2.98518  4.58477  3.61503
          0.03349  3.80889  4.53124  0.61958  0.77255  0.48576  0.95510
    258   2.50477  4.32615  3.28581  2.93855  3.62694  1.99756  3.94520  2.94541  2.87574  1.96163  3.71563  3.27328  3.83575  3.26488  3.17998  2.69298  2.86563  2.70259  5.09997  3.80816    274 - -
          2.68618  4.42225  2.77519  2.73123  3.46354  2.40513  3.72494  3.29354  2.67741  2.69355  4.24690  2.90347  2.73739  3.18146  2.89801  2.37887  2.77519  2.98518  4.58477  3.61503
          0.03349  3.80889  4.53124  0.61958  0.77255  0.48576  0.95510
    259   2.67178  4.43811  3.27236  3.10338  4.10143  3.12929  4.18498  3.63176  3.15547  3.26504  4.31319  3.41578  0.95481  3.54626  3.40704  2.83762  3.10868  3.28427  5.30418  4.22171    275 - -
          2.68618  4.42225  2.77519  2.73123  3.46354  2.40513  3.72494  3.29354  2.67741  2.69355  4.24690  2.90347  2.73739  3.18146  2.89801  2.37887  2.77519  2.98518  4.58477  3.61503
          0.19340  3.80889  1.87293  0.61958  0.77255  0.48576  0.95510
    260   2.43292  4.21211  3.05891  2.93924  4.05196  1.16476  4.05943  3.60936  3.08732  3.29016  4.27669  3.22731  3.59628  3.43270  3.33461  2.60138  2.89788  3.18317  5.19248  4.15121    276 - -
          2.68618  4.42225  2.77519  2.73123  3.46354  2.40513  3.72494  3.29354  2.67741  2.69355  4.24690  2.90347  2.73739  3.18146  2.89801  2.37887  2.77519  2.98518  4.58477  3.61503
          0.03919  3.65468  4.37703  0.61958  0.77255  0.60128  0.79432
    261   2.78327  4.80769  2.44258  1.39040  4.13053  3.14537  3.73429  3.54040  2.58806  3.20106  4.20094  2.85156  3.74427  2.96558  2.96100  2.79973  3.09168  3.25314  5.34627  4.08484    277 - -
          2.68618  4.42225  2.77519  2.73123  3.46354  2.40513  3.72494  3.29354  2.67741  2.69355  4.24690  2.90347  2.73739  3.18146  2.89801  2.37887  2.77519  2.98518  4.58477  3.61503
          0.03919  3.65468  4.37703  0.61958  0.77255  0.60128  0.79432
    262   2.77570  4.60321  3.24560  2.82506  3.90149  3.28661  3.70580  3.43963  2.21377  2.99728  4.01849  3.19458  3.81333  2.95067  1.38052  2.87878  3.06593  3.17683  5.08283  3.89031    278 - -
          2.68618  4.42225  2.77519  2.73123  3.46354  2.40513  3.72494  3.29354  2.67741  2.69355  4.24690  2.90347  2.73739  3.18146  2.89801  2.37887  2.77519  2.98518  4.58477  3.61503
          0.03919  3.65468  4.37703  0.61958  0.77255  0.60128  0.79432
    263   2.78327  4.80769  2.44258  1.39040  4.13053  3.14537  3.73429  3.54040  2.58806  3.20106  4.20094  2.85156  3.74427  2.96558  2.96100  2.79973  3.09168  3.25314  5.34627  4.08484    279 - -
          2.68618  4.42225  2.77519  2.73123  3.46354  2.40513  3.72494  3.29354  2.67741  2.69355  4.24690  2.90347  2.73739  3.18146  2.89801  2.37887  2.77519  2.98518  4.58477  3.61503
          0.03919  3.65468  4.37703  0.61958  0.77255  0.60128  0.79432
    264   2.78399  4.71006  2.94627  2.62869  4.04527  3.28206  3.67219  3.46406  1.39230  3.08576  4.07425  3.05755  3.81049  2.88794  2.44440  2.84932  3.06239  3.18905  5.20298  3.98826    280 - -
          2.68618  4.42225  2.77519  2.73123  3.46354  2.40513  3.72494  3.29354  2.67741  2.69355  4.24690  2.90347  2.73739  3.18146  2.89801  2.37887  2.77519  2.98518  4.58477  3.61503
          0.03919  3.65468  4.37703  0.61958  0.77255  0.60128  0.79432
    265   2.63518  4.25243  3.80545  3.47767  3.40259  3.47713  4.32027  2.11605  3.34070  2.14271  3.41997  3.69747  4.06057  3.72349  3.57046  2.97943  3.00923  1.36266  5.14332  3.85367    281 - -
          2.68618  4.42225  2.77519  2.73123  3.46354  2.40513  3.72494  3.29354  2.67741  2.69355  4.24690  2.90347  2.73739  3.18146  2.89801  2.37887  2.77519  2.98518  4.58477  3.61503
          0.03919  3.65468  4.37703  0.61958  0.77255  0.41976  1.07062
    266   2.84120  4.93848  3.13050  2.61610  4.25214  3.48071  3.57934  3.69360  1.99401  3.19367  4.08305  3.05415  3.90021  2.12882  1.71937  2.86103  3.05154  3.38786  5.31244  4.06812    282 - -
          2.68618  4.42225  2.77519  2.73123  3.46354  2.40513  3.72494  3.29354  2.67741  2.69355  4.24690  2.90347  2.73739  3.18146  2.89801  2.37887  2.77519  2.98518  4.58477  3.61503
          0.03349  3.80889  4.53124  0.61958  0.77255  0.48576  0.95510
    267   2.81248  4.33861  3.96179  3.42246  2.76006  3.79753  3.87786  2.54194  3.19792  1.97037  2.34383  3.67340  4.16214  3.52017  3.41528  3.12321  3.05288  2.47821  2.47485  2.97276    283 - -
          2.68618  4.42225  2.77519  2.73123  3.46354  2.40513  3.72494  3.29354  2.67741  2.69355  4.24690  2.90347  2.73739  3.18146  2.89801  2.37887  2.77519  2.98518  4.58477  3.61503
          0.03349  3.80889  4.53124  0.61958  0.77255  0.48576  0.95510
    268   1.10953  4.16287  3.39999  3.18999  3.99083  2.98876  4.21928  3.10704  3.20464  2.99137  4.03150  3.35506  3.72212  3.55202  3.45866  2.51437  2.78740  2.77257  5.42444  4.21791    284 - -
          2.68618  4.42225  2.77519  2.73123  3.46354  2.40513  3.72494  3.29354  2.67741  2.69355  4.24690  2.90347  2.73739  3.18146  2.89801  2.37887  2.77519  2.98518  4.58477  3.61503
          0.03349  3.80889  4.53124  0.61958  0.77255  0.48576  0.95510
    269   2.57100  4.56441  3.04663  2.67351  4.13737  1.98160  3.76599  3.59203  2.41944  3.19674  4.07061  3.07940  3.78186  2.97052  1.96994  2.66561  2.90509  3.22141  5.33245  4.09704    285 - -
          2.68618  4.42225  2.77519  2.73123  3.46354  2.40513  3.72494  3.29354  2.67741  2.69355  4.24690  2.90347  2.73739  3.18146  2.89801  2.37887  2.77519  2.98518  4.58477  3.61503
          0.03349  3.80889  4.53124  0.61958  0.77255  0.48576  0.95510
    270   1.49520  4.10837  3.21560  2.98911  4.16572  1.96940  4.10841  3.49452  3.09202  3.25529  4.12516  3.18686  3.61667  3.39043  3.39937  2.35559  2.66027  3.00962  5.51429  4.30244    286 - -
          2.68618  4.42225  2.77519  2.73123  3.46354  2.40513  3.72494  3.29354  2.67741  2.69355  4.24690  2.90347  2.73739  3.18146  2.89801  2.37887  2.77519  2.98518  4.58477  3.61503
          0.03349  3.80889  4.53124  0.61958  0.77255  0.48576  0.95510
    271   2.84120  4.93848  3.13050  2.61610  4.25214  3.48071  3.57934  3.69360  1.99401  3.19367  4.08305  3.05415  3.90021  2.12882  1.71937  2.86103  3.05154  3.38786  5.31244  4.06812    287 - -
          2.68618  4.42225  2.77519  2.73123  3.46354  2.40513  3.72494  3.29354  2.67741  2.69355  4.24690  2.90347  2.73739  3.18146  2.89801  2.37887  2.77519  2.98518  4.58477  3.61503
          0.03349  3.80889  4.53124  0.61958  0.77255  0.48576  0.95510
    272   1.88003  4.56436  2.97217  2.60961  4.06605  3.24718  3.74112  3.34498  1.93043  3.05606  3.95556  3.03577  3.79319  2.93832  2.73307  2.65282  2.87485  3.02576  5.33465  4.06491    288 - -
          2.68618  4.42225  2.77519  2.73123  3.46354  2.40513  3.72494  3.29354  2.67741  2.69355  4.24690  2.90347  2.73739  3.18146  2.89801  2.37887  2.77519  2.98518  4.58477  3.61503
          0.03349  3.80889  4.53124  0.61958  0.77255  0.48576  0.95510
    273   2.93620  4.77702  3.42063  2.94694  4.11552  3.43455  3.78257  3.65400  2.21816  3.18164  4.18486  3.31085  3.94147  3.00727  1.08029  3.02426  3.20733  3.38105  5.22519  4.05808    289 - -
          2.68618  4.42225  2.77519  2.73123  3.46354  2.40513  3.72494  3.29354  2.67741  2.69355  4.24690  2.90347  2.73739  3.18146  2.89801  2.37887  2.77519  2.98518  4.58477  3.61503
          0.03349  3.80889  4.53124  0.61958  0.77255  0.48576  0.95510
    274   1.54369  2.36248  3.84090  3.45578  3.79419  2.98204  4.24529  2.82758  3.33747  2.79344  3.76543  3.45829  3.70387  3.63032  3.55811  2.43246  2.65031  2.50939  5.28694  4.09384    290 - -
          2.68618  4.42225  2.77519  2.73123  3.46354  2.40513  3.72494  3.29354  2.67741  2.69355  4.24690  2.90347  2.73739  3.18146  2.89801  2.37887  2.77519  2.98518  4.58477  3.61503
          0.03349  3.80889  4.53124  0.61958  0.77255  0.48576  0.95510
    275   2.83324  4.81424  2.86404  2.61943  3.97389  3.32561  3.77661  3.59634  2.44506  3.10489  4.13616  3.07798  3.87919  1.35174  2.72983  2.88444  3.13102  3.33048  5.25804  3.94804    291 - -
          2.68618  4.42225  2.77519  2.73123  3.46354  2.40513  3.72494  3.29354  2.67741  2.69355  4.24690  2.90347  2.73739  3.18146  2.89801  2.37887  2.77519  2.98518  4.58477  3.61503
          0.03349  3.80889  4.53124  0.61958  0.77255  0.48576  0.95510
    276   2.55862  4.57486  2.92021  2.57398  3.98116  3.25183  3.73415  3.34030  2.46292  2.98739  3.90917  3.01462  3.79204  2.23735  2.79758  2.65066  2.05212  3.03468  5.29592  4.00098    292 - -
          2.68618  4.42225  2.77519  2.73123  3.46354  2.40513  3.72494  3.29354  2.67741  2.69355  4.24690  2.90347  2.73739  3.18146  2.89801  2.37887  2.77519  2.98518  4.58477  3.61503
          0.03349  3.80889  4.53124  0.61958  0.77255  0.48576  0.95510
    277   2.52101  4.53559  3.07874  2.65804  4.05417  3.22408  3.72171  3.50295  2.35896  3.11979  3.98927  3.05674  3.77442  2.92000  2.06161  1.90450  2.84938  3.14159  5.29817  4.01790    293 - -
          2.68618  4.42225  2.77519  2.73123  3.46354  2.40513  3.72494  3.29354  2.67741  2.69355  4.24690  2.90347  2.73739  3.18146  2.89801  2.37887  2.77519  2.98518  4.58477  3.61503
          0.03349  3.80889  4.53124  0.61958  0.77255  0.48576  0.95510
    278   2.70675  4.49948  3.46427  2.90499  3.58483  3.55466  3.79154  2.18621  2.45655  2.48976  3.55298  3.29407  3.97171  3.04679  2.02434  2.88791  2.95402  2.59073  5.04645  3.78114    294 - -
          2.68618  4.42225  2.77519  2.73123  3.46354  2.40513  3.72494  3.29354  2.67741  2.69355  4.24690  2.90347  2.73739  3.18146  2.89801  2.37887  2.77519  2.98518  4.58477  3.61503
          0.03349  3.80889  4.53124  0.61958  0.77255  0.48576  0.95510
    279   1.89011  4.24676  3.76295  3.32704  3.53724  3.51453  4.22591  1.79911  3.22769  2.29621  3.45101  3.59874  4.05268  3.57113  3.50965  2.90538  2.92681  2.04790  5.20065  3.96201    295 - -
          2.68618  4.42225  2.77519  2.73123  3.46354  2.40513  3.72494  3.29354  2.67741  2.69355  4.24690  2.90347  2.73739  3.18146  2.89801  2.37887  2.77519  2.98518  4.58477  3.61503
          0.03349  3.80889  4.53124  0.61958  0.77255  0.48576  0.95510
    280   2.62944  4.75164  2.60950  1.79732  4.15506  3.23165  3.71479  3.44404  2.53171  3.14878  4.04440  2.87964  3.78250  2.90104  2.93929  2.67122  2.22655  3.12691  5.43804  4.10735    296 - -
          2.68618  4.42225  2.77519  2.73123  3.46354  2.40513  3.72494  3.29354  2.67741  2.69355  4.24690  2.90347  2.73739  3.18146  2.89801  2.37887  2.77519  2.98518  4.58477  3.61503
          0.03349  3.80889  4.53124  0.61958  0.77255  0.48576  0.95510
    281   2.76003  5.12690  1.85600  2.15841  4.38936  3.20633  3.65605  3.90470  2.53876  3.44650  4.30399  2.71776  3.76947  2.00194  3.02481  2.70700  3.03526  3.53098  5.60505  4.18268    297 - -
          2.68618  4.42225  2.77519  2.73123  3.46354  2.40513  3.72494  3.29354  2.67741  2.69355  4.24690  2.90347  2.73739  3.18146  2.89801  2.37887  2.77519  2.98518  4.58477  3.61503
          0.03349  3.80889  4.53124  0.61958  0.77255  0.48576  0.95510
    282   2.58950  4.79299  1.88712  2.26305  4.30959  3.10789  3.74309  3.78733  2.69745  3.40531  4.25780  2.78166  3.72570  2.93257  3.19163  1.86294  2.93260  3.37707  5.58599  4.18990    298 - -
          2.68618  4.42225  2.77519  2.73123  3.46354  2.40513  3.72494  3.29354  2.67741  2.69355  4.24690  2.90347  2.73739  3.18146  2.89801  2.37887  2.77519  2.98518  4.58477  3.61503
          0.03349  3.80889  4.53124  0.61958  0.77255  0.48576  0.95510
    283   2.67992  4.83928  2.44694  1.76783  4.33366  1.98452  3.75325  3.77438  2.64146  3.38653  4.25822  2.82692  3.76360  2.94793  3.07932  2.69408  3.00396  3.39578  5.55179  4.22363    299 - -
          2.68618  4.42225  2.77519  2.73123  3.46354  2.40513  3.72494  3.29354  2.67741  2.69355  4.24690  2.90347  2.73739  3.18146  2.89801  2.37887  2.77519  2.98518  4.58477  3.61503
          0.03349  3.80889  4.53124  0.61958  0.77255  0.48576  0.95510
    284   2.69831  4.52998  3.25747  2.80052  3.53256  3.52607  3.80740  2.20189  2.58530  2.41747  3.51977  3.23049  3.95819  2.20332  2.89595  2.86212  2.95198  2.60968  5.05310  3.75464    300 - -
          2.68618  4.42225  2.77519  2.73123  3.46354  2.40513  3.72494  3.29354  2.67741  2.69355  4.24690  2.90347  2.73739  3.18146  2.89801  2.37887  2.77519  2.98518  4.58477  3.61503
          0.03349  3.80889  4.53124  0.61958  0.77255  0.48576  0.95510
    285   2.59963  4.39435  3.36230  2.95912  3.50294  3.38515  3.93626  2.79309  2.83872  1.87709  3.55110  3.32151  2.24015  3.24733  3.14351  2.79557  2.92295  2.62151  5.05090  3.75638    301 - -
          2.68618  4.42225  2.77519  2.73123  3.46354  2.40513  3.72494  3.29354  2.67741  2.69355  4.24690  2.90347  2.73739  3.18146  2.89801  2.37887  2.77519  2.98518  4.58477  3.61503
          0.03349  3.80889  4.53124  0.61958  0.77255  0.48576  0.95510
    286   2.19909  4.16309  3.05486  2.85805  4.21588  1.80368  4.04991  3.68039  3.01662  3.35914  4.19986  3.11090  3.61076  3.31454  3.34797  1.73978  2.67662  3.14312  5.54120  4.29134    302 - -
          2.68618  4.42225  2.77519  2.73123  3.46354  2.40513  3.72494  3.29354  2.67741  2.69355  4.24690  2.90347  2.73739  3.18146  2.89801  2.37887  2.77519  2.98518  4.58477  3.61503
          0.03349  3.80889  4.53124  0.61958  0.77255  0.48576  0.95510
    287   2.78830  4.54158  3.52954  2.95952  3.13384  3.57269  3.65438  3.11559  2.44610  2.68649  3.67457  3.31293  3.98030  3.05466  2.03721  2.93888  3.02006  2.90483  2.37481  3.15706    303 - -
          2.68618  4.42225  2.77519  2.73123  3.46354  2.40513  3.72494  3.29354  2.67741  2.69355  4.24690  2.90347  2.73739  3.18146  2.89801  2.37887  2.77519  2.98518  4.58477  3.61503
          0.03349  3.80889  4.53124  0.61958  0.77255  0.48576  0.95510
    288   2.34374  4.28995  3.02327  2.80769  4.21256  1.72748  4.01193  3.67731  2.95231  3.33304  4.20009  3.12820  2.11912  3.27247  3.29344  2.48773  2.78899  3.19908  5.47003  4.27240    304 - -
          2.68618  4.42225  2.77519  2.73123  3.46354  2.40513  3.72494  3.29354  2.67741  2.69355  4.24690  2.90347  2.73739  3.18146  2.89801  2.37887  2.77519  2.98518  4.58477  3.61503
          0.03349  3.80889  4.53124  0.61958  0.77255  0.48576  0.95510
    289   2.70057  4.54400  3.41219  2.83570  3.61867  3.52976  3.73527  2.94726  2.37115  2.51154  2.57654  3.23683  3.93902  2.97220  1.99950  2.85077  2.94047  2.77133  5.04843  3.79266    305 - -
          2.68618  4.42225  2.77519  2.73123  3.46354  2.40513  3.72494  3.29354  2.67741  2.69355  4.24690  2.90347  2.73739  3.18146  2.89801  2.37887  2.77519  2.98518  4.58477  3.61503
          0.03349  3.80889  4.53124  0.61958  0.77255  0.48576  0.95510
    290   2.64325  4.83544  2.46750  1.72865  4.26680  3.17976  3.70509  3.69393  2.55795  3.31540  4.17869  2.80928  3.75922  2.88878  2.99172  2.06155  2.95431  3.32643  5.51925  4.15317    306 - -
          2.68618  4.42225  2.77519  2.73123  3.46354  2.40513  3.72494  3.29354  2.67741  2.69355  4.24690  2.90347  2.73739  3.18146  2.89801  2.37887  2.77519  2.98518  4.58477  3.61503
          0.03349  3.80889  4.53124  0.61958  0.77255  0.48576  0.95510
    291   2.04006  4.62651  2.96516  2.58996  4.10889  3.27660  3.71290  3.39533  1.77445  3.08624  3.98322  3.02515  3.80612  2.90009  2.65426  2.67892  2.90056  3.07687  5.34582  4.07649    307 - -
          2.68618  4.42225  2.77519  2.73123  3.46354  2.40513  3.72494  3.29354  2.67741  2.69355  4.24690  2.90347  2.73739  3.18146  2.89801  2.37887  2.77519  2.98518  4.58477  3.61503
          0.03349  3.80889  4.53124  0.61958  0.77255  0.48576  0.95510
    292   3.24460  4.63713  4.16838  3.75125  1.97457  4.03810  3.40157  3.15325  3.53745  2.57719  3.74246  3.75671  4.38361  3.72752  3.68755  3.39453  3.47208  3.02337  2.03978  1.50112    308 - -
          2.68618  4.42225  2.77519  2.73123  3.46354  2.40513  3.72494  3.29354  2.67741  2.69355  4.24690  2.90347  2.73739  3.18146  2.89801  2.37887  2.77519  2.98518  4.58477  3.61503
          0.03349  3.80889  4.53124  0.61958  0.77255  0.48576  0.95510
    293   2.53307  4.32298  3.33989  2.97845  3.55931  2.23181  3.95458  2.85358  2.89801  1.77600  3.64111  3.31127  3.86722  3.28775  3.19470  2.73512  2.88155  2.63510  5.05925  3.77022    309 - -
          2.68618  4.42225  2.77519  2.73123  3.46354  2.40513  3.72494  3.29354  2.67741  2.69355  4.24690  2.90347  2.73739  3.18146  2.89801  2.37887  2.77519  2.98518  4.58477  3.61503
          0.03349  3.80889  4.53124  0.61958  0.77255  0.48576  0.95510
    294   2.28620  4.20496  3.15353  2.96780  4.01365  2.93613  4.07872  3.52831  3.03720  3.25403  4.18650  3.20187  3.67000  3.39186  3.32422  1.19117  2.76184  3.07742  5.39158  4.09718    310 - -
          2.68618  4.42225  2.77519  2.73123  3.46354  2.40513  3.72494  3.29354  2.67741  2.69355  4.24690  2.90347  2.73739  3.18146  2.89801  2.37887  2.77519  2.98518  4.58477  3.61503
          0.03349  3.80889  4.53124  0.61958  0.77255  0.48576  0.95510
    295   2.72140  4.68484  2.88892  1.91644  3.75761  3.42324  3.75224  3.00430  2.54868  2.11723  3.73420  3.05081  3.89539  2.97471  2.90942  2.81468  2.97725  2.80631  5.19617  3.87559    311 - -
          2.68618  4.42225  2.77519  2.73123  3.46354  2.40513  3.72494  3.29354  2.67741  2.69355  4.24690  2.90347  2.73739  3.18146  2.89801  2.37887  2.77519  2.98518  4.58477  3.61503
          0.03349  3.80889  4.53124  0.61958  0.77255  0.48576  0.95510
    296   2.93098  4.39338  4.26368  3.77604  3.26541  4.03816  4.51844  1.95368  3.60649  1.52029  3.16244  4.05134  4.42056  3.92448  3.83547  3.41681  3.21016  1.46445  5.16112  3.91966    312 - -
          2.68618  4.42225  2.77519  2.73123  3.46354  2.40513  3.72494  3.29354  2.67741  2.69355  4.24690  2.90347  2.73739  3.18146  2.89801  2.37887  2.77519  2.98518  4.58477  3.61503
          0.03349  3.80889  4.53124  0.61958  0.77255  0.48576  0.95510
    297   2.69821  4.92612  1.60134  2.22082  4.45761  2.11254  3.77383  3.95909  2.77510  3.54681  4.41170  2.76064  3.74416  2.96844  3.29575  2.68661  3.03906  3.53789  5.67009  4.29986    313 - -
          2.68618  4.42225  2.77519  2.73123  3.46354  2.40513  3.72494  3.29354  2.67741  2.69355  4.24690  2.90347  2.73739  3.18146  2.89801  2.37887  2.77519  2.98518  4.58477  3.61503
          0.03349  3.80889  4.53124  0.61958  0.77255  0.48576  0.95510
    298   1.98930  4.76505  1.76894  2.29414  4.28356  3.12588  3.76494  3.62064  2.72147  3.32618  4.20931  2.80987  3.74003  2.95677  3.21163  2.62467  2.93743  3.25240  5.57733  4.20237    314 - -
          2.68618  4.42225  2.77519  2.73123  3.46354  2.40513  3.72494  3.29354  2.67741  2.69355  4.24690  2.90347  2.73739  3.18146  2.89801  2.37887  2.77519  2.98518  4.58477  3.61503
          0.03349  3.80889  4.53124  0.61958  0.77255  0.48576  0.95510
    299   2.95805  4.70174  3.39263  2.98490  2.41686  3.69220  2.15377  3.30811  2.82400  2.80095  3.84511  3.32034  4.09975  3.21880  3.11634  3.03695  3.19424  3.10048  4.03127  1.84653    315 - -
          2.68618  4.42225  2.77519  2.73123  3.46354  2.40513  3.72494  3.29354  2.67741  2.69355  4.24690  2.90347  2.73739  3.18146  2.89801  2.37887  2.77519  2.98518  4.58477  3.61503
          0.03349  3.80889  4.53124  0.61958  0.77255  0.48576  0.95510
    300   2.80385  5.07955  2.55421  1.75650  4.40741  3.31743  3.61655  3.81324  1.84095  3.36028  4.21955  2.83148  3.82161  2.77215  2.61147  2.77132  3.04540  3.46937  5.51182  4.18562    316 - -
          2.68618  4.42225  2.77519  2.73123  3.46354  2.40513  3.72494  3.29354  2.67741  2.69355  4.24690  2.90347  2.73739  3.18146  2.89801  2.37887  2.77519  2.98518  4.58477  3.61503
          0.03349  3.80889  4.53124  0.61958  0.77255  0.48576  0.95510
    301   2.91566  4.99949  3.27959  2.68745  4.40048  3.54088  3.55997  3.76904  1.48449  3.25941  4.13906  3.10136  3.93502  2.70677  1.72587  2.92855  3.10345  3.46059  5.34138  4.14901    317 - -
          2.68618  4.42225  2.77519  2.73123  3.46354  2.40513  3.72494  3.29354  2.67741  2.69355  4.24690  2.90347  2.73739  3.18146  2.89801  2.37887  2.77519  2.98518  4.58477  3.61503
          0.03349  3.80889  4.53124  0.61958  0.77255  0.48576  0.95510
    302   2.19909  4.16309  3.05486  2.85805  4.21588  1.80368  4.04991  3.68039  3.01662  3.35914  4.19986  3.11090  3.61076  3.31454  3.34797  1.73978  2.67662  3.14312  5.54120  4.29134    318 - -
          2.68618  4.42225  2.77519  2.73123  3.46354  2.40513  3.72494  3.29354  2.67741  2.69355  4.24690  2.90347  2.73739  3.18146  2.89801  2.37887  2.77519  2.98518  4.58477  3.61503
          0.03349  3.80889  4.53124  0.61958  0.77255  0.48576  0.95510
    303   2.62978  4.46179  3.24211  2.80682  3.29875  3.43336  2.38224  2.94704  2.64278  2.63880  3.63711  3.20370  3.90576  3.08400  2.95645  2.78492  2.90848  2.14882  4.80597  3.37288    319 - -
          2.68618  4.42225  2.77519  2.73123  3.46354  2.40513  3.72494  3.29354  2.67741  2.69355  4.24690  2.90347  2.73739  3.18146  2.89801  2.37887  2.77519  2.98518  4.58477  3.61503
          0.03349  3.80889  4.53124  0.61958  0.77255  0.48576  0.95510
    304   2.68048  4.83896  2.53274  1.82750  4.24105  3.21577  3.71471  3.65897  2.54952  3.27184  4.15160  2.85123  2.22426  2.90128  2.96892  2.69759  2.97893  3.31284  5.47403  4.14703    320 - -
          2.68618  4.42225  2.77519  2.73123  3.46354  2.40513  3.72494  3.29354  2.67741  2.69355  4.24690  2.90347  2.73739  3.18146  2.89801  2.37887  2.77519  2.98518  4.58477  3.61503
          0.03349  3.80889  4.53124  0.61958  0.77255  0.48576  0.95510
    305   3.12882  4.53798  4.37386  3.88831  2.01908  4.18208  4.17240  2.28184  3.74885  1.24921  2.99302  4.09574  4.47637  3.93042  3.92094  3.54336  3.36921  2.34177  4.50803  3.02622    321 - -
          2.68618  4.42225  2.77519  2.73123  3.46354  2.40513  3.72494  3.29354  2.67741  2.69355  4.24690  2.90347  2.73739  3.18146  2.89801  2.37887  2.77519  2.98518  4.58477  3.61503
          0.03349  3.80889  4.53124  0.61958  0.77255  0.48576  0.95510
    306   2.14426  2.36689  3.69104  3.31080  3.82631  2.91948  4.15088  3.12848  3.20497  2.94360  3.84696  3.35697  3.64562  3.51376  3.44863  1.63707  2.61338  2.73728  5.26704  4.04485    322 - -
          2.68618  4.42225  2.77519  2.73123  3.46354  2.40513  3.72494  3.29354  2.67741  2.69355  4.24690  2.90347  2.73739  3.18146  2.89801  2.37887  2.77519  2.98518  4.58477  3.61503
          0.03349  3.80889  4.53124  0.61958  0.77255  0.48576  0.95510
    307   2.62663  4.46698  3.22680  2.80554  3.60614  3.43360  3.83360  2.78856  2.63285  2.52671  3.59000  3.21651  3.91589  2.34517  2.94586  2.79621  2.91227  1.95201  5.10046  3.80780    323 - -
          2.68618  4.42225  2.77519  2.73123  3.46354  2.40513  3.72494  3.29354  2.67741  2.69355  4.24690  2.90347  2.73739  3.18146  2.89801  2.37887  2.77519  2.98518  4.58477  3.61503
          0.03349  3.80889  4.53124  0.61958  0.77255  0.48576  0.95510
    308   2.69594  4.50417  3.13169  2.19317  3.63275  3.52136  3.86515  1.97294  2.72298  2.50375  3.56807  3.21111  3.96868  3.12066  3.07343  2.87864  2.95281  2.41050  5.14644  3.86421    324 - -
          2.68618  4.42225  2.77519  2.73123  3.46354  2.40513  3.72494  3.29354  2.67741  2.69355  4.24690  2.90347  2.73739  3.18146  2.89801  2.37887  2.77519  2.98518  4.58477  3.61503
          0.03349  3.80889  4.53124  0.61958  0.77255  0.48576  0.95510
    309   1.67130  2.11532  3.86342  3.48431  3.77984  2.99059  4.25849  2.80053  3.35796  2.77485  3.75594  3.47569  3.71273  3.65255  3.57025  2.44413  2.65795  2.48923  5.28000  4.08655    325 - -
          2.68618  4.42225  2.77519  2.73123  3.46354  2.40513  3.72494  3.29354  2.67741  2.69355  4.24690  2.90347  2.73739  3.18146  2.89801  2.37887  2.77519  2.98518  4.58477  3.61503
          0.03349  3.80889  4.53124  0.61958  0.77255  0.48576  0.95510
    310   2.67992  4.83928  2.44694  1.76783  4.33366  1.98452  3.75325  3.77438  2.64146  3.38653  4.25822  2.82692  3.76360  2.94793  3.07932  2.69408  3.00396  3.39578  5.55179  4.22363    326 - -
          2.68618  4.42225  2.77519  2.73123  3.46354  2.40513  3.72494  3.29354  2.67741  2.69355  4.24690  2.90347  2.73739  3.18146  2.89801  2.37887  2.77519  2.98518  4.58477  3.61503
          0.03349  3.80889  4.53124  0.61958  0.77255  0.48576  0.95510
    311   2.43934  4.46218  2.82138  2.57091  4.08057  3.09811  3.82021  3.45675  2.66558  3.17089  4.05073  2.01641  3.72306  3.03904  3.03584  2.54428  2.10589  3.07768  5.40403  4.08674    327 - -
          2.68618  4.42225  2.77519  2.73123  3.46354  2.40513  3.72494  3.29354  2.67741  2.69355  4.24690  2.90347  2.73739  3.18146  2.89801  2.37887  2.77519  2.98518  4.58477  3.61503
          0.03349  3.80889  4.53124  0.61958  0.77255  0.48576  0.95510
    312   2.62852  4.65273  2.10583  2.48266  3.78719  3.35357  3.72647  3.07905  2.61451  2.75887  2.65876  2.98264  3.83362  2.93800  3.04595  2.70976  2.89595  2.84879  5.21303  3.87569    328 - -
          2.68618  4.42225  2.77519  2.73123  3.46354  2.40513  3.72494  3.29354  2.67741  2.69355  4.24690  2.90347  2.73739  3.18146  2.89801  2.37887  2.77519  2.98518  4.58477  3.61503
          0.03349  3.80889  4.53124  0.61958  0.77255  0.48576  0.95510
    313   3.12962  4.53845  4.35851  3.88305  1.83032  4.16265  4.09612  2.32070  3.74255  1.35996  3.03450  4.06840  4.46639  3.92072  3.91089  3.52627  3.37174  2.37070  4.41533  2.89566    329 - -
          2.68618  4.42225  2.77519  2.73123  3.46354  2.40513  3.72494  3.29354  2.67741  2.69355  4.24690  2.90347  2.73739  3.18146  2.89801  2.37887  2.77519  2.98518  4.58477  3.61503
          0.03349  3.80889  4.53124  0.61958  0.77255  0.48576  0.95510
    314   2.28620  4.20496  3.15353  2.96780  4.01365  2.93613  4.07872  3.52831  3.03720  3.25403  4.18650  3.20187  3.67000  3.39186  3.32422  1.19117  2.76184  3.07742  5.39158  4.09718    330 - -
          2.68618  4.42225  2.77519  2.73123  3.46354  2.40513  3.72494  3.29354  2.67741  2.69355  4.24690  2.90347  2.73739  3.18146  2.89801  2.37887  2.77519  2.98518  4.58477  3.61503
          0.03349  3.80889  4.53124  0.61958  0.77255  0.48576  0.95510
    315   2.56586  4.28591  3.60173  3.12001  3.45856  3.46562  4.02761  2.49877  2.97263  2.24627  2.45777  3.44173  3.96862  3.34817  3.26634  2.82357  2.07815  2.34309  5.06783  3.83746    331 - -
          2.68618  4.42225  2.77519  2.73123  3.46354  2.40513  3.72494  3.29354  2.67741  2.69355  4.24690  2.90347  2.73739  3.18146  2.89801  2.37887  2.77519  2.98518  4.58477  3.61503
          0.03349  3.80889  4.53124  0.61958  0.77255  0.48576  0.95510
    316   2.75791  5.07956  1.75624  2.18797  4.12877  3.22319  2.48156  3.85533  2.57000  3.39930  4.26055  2.74272  3.77827  2.84244  3.06043  2.71371  3.03101  3.49162  5.43068  3.96529    332 - -
          2.68618  4.42225  2.77519  2.73123  3.46354  2.40513  3.72494  3.29354  2.67741  2.69355  4.24690  2.90347  2.73739  3.18146  2.89801  2.37887  2.77519  2.98518  4.58477  3.61503
          0.19340  3.80889  1.87293  0.61958  0.77255  0.48576  0.95510
    317   2.91699  4.45225  3.82484  3.48040  3.07405  3.68250  4.20475  2.28901  3.24993  1.20563  3.19521  3.77397  4.16719  3.67243  3.45546  3.25018  3.22819  2.26608  4.85809  3.52718    333 - -
          2.68618  4.42225  2.77519  2.73123  3.46354  2.40513  3.72494  3.29354  2.67741  2.69355  4.24690  2.90347  2.73739  3.18146  2.89801  2.37887  2.77519  2.98518  4.58477  3.61503
          0.03919  3.65468  4.37703  0.61958  0.77255  0.60128  0.79432
    318   2.85674  4.35667  3.99004  3.61096  3.24021  3.79765  4.38765  1.40443  3.43251  1.89356  3.23170  3.88608  4.26467  3.81324  3.65399  3.28509  3.16676  1.88949  5.07273  3.78042    334 - -
          2.68618  4.42225  2.77519  2.73123  3.46354  2.40513  3.72494  3.29354  2.67741  2.69355  4.24690  2.90347  2.73739  3.18146  2.89801  2.37887  2.77519  2.98518  4.58477  3.61503
          0.03919  3.65468  4.37703  0.61958  0.77255  0.60128  0.79432
    319   2.23186  4.14091  3.03561  2.85473  3.85720  2.87555  3.96365  3.35606  2.91119  3.09975  4.05701  3.10777  3.59883  3.28296  3.19480  1.47963  2.69775  2.94265  5.25170  3.94218    335 - -
          2.68618  4.42225  2.77519  2.73123  3.46354  2.40513  3.72494  3.29354  2.67741  2.69355  4.24690  2.90347  2.73739  3.18146  2.89801  2.37887  2.77519  2.98518  4.58477  3.61503
          0.03919  3.65468  4.37703  0.61958  0.77255  0.60128  0.79432
    320   2.77093  4.82055  1.29532  2.25196  4.17388  3.05897  3.77278  3.71650  2.82156  3.37276  4.36117  2.78961  3.69889  3.02387  3.29330  2.77048  3.11090  3.38497  5.38525  4.10271    336 - -
          2.68618  4.42225  2.77519  2.73123  3.46354  2.40513  3.72494  3.29354  2.67741  2.69355  4.24690  2.90347  2.73739  3.18146  2.89801  2.37887  2.77519  2.98518  4.58477  3.61503
          0.03919  3.65468  4.37703  0.61958  0.77255  0.60128  0.79432
    321   2.85674  4.35667  3.99004  3.61096  3.24021  3.79765  4.38765  1.40443  3.43251  1.89356  3.23170  3.88608  4.26467  3.81324  3.65399  3.28509  3.16676  1.88949  5.07273  3.78042    337 - -
          2.68618  4.42225  2.77519  2.73123  3.46354  2.40513  3.72494  3.29354  2.67741  2.69355  4.24690  2.90347  2.73739  3.18146  2.89801  2.37887  2.77519  2.98518  4.58477  3.61503
          0.03919  3.65468  4.37703  0.61958  0.77255  0.60128  0.79432
    322   2.95496  4.53309  3.52127  3.22342  2.36652  3.57868  3.55859  2.99577  3.08678  2.50382  3.70010  3.47042  4.06552  3.44762  3.31030  3.10978  3.24516  2.85825  3.99707  1.42896    338 - -
          2.68618  4.42225  2.77519  2.73123  3.46354  2.40513  3.72494  3.29354  2.67741  2.69355  4.24690  2.90347  2.73739  3.18146  2.89801  2.37887  2.77519  2.98518  4.58477  3.61503
          0.03919  3.65468  4.37703  0.61958  0.77255  0.60128  0.79432
    323   2.55845  4.52340  2.63142  2.50166  3.85298  3.04848  3.78006  3.52869  2.67258  3.20679  4.17523  1.61938  3.69665  3.06525  3.00853  2.64240  2.94076  3.17414  5.18765  3.82637    339 - -
          2.68618  4.42225  2.77519  2.73123  3.46354  2.40513  3.72494  3.29354  2.67741  2.69355  4.24690  2.90347  2.73739  3.18146  2.89801  2.37887  2.77519  2.98518  4.58477  3.61503
          0.03919  3.65468  4.37703  0.61958  0.77255  0.60128  0.79432
    324   1.38582  4.10703  3.25378  3.05072  3.84321  2.93341  4.09635  2.94069  3.06073  2.82800  3.89916  3.25194  3.65295  3.42741  3.31801  2.46684  2.72936  2.63619  5.29408  4.07157    340 - -
          2.68618  4.42225  2.77519  2.73123  3.46354  2.40513  3.72494  3.29354  2.67741  2.69355  4.24690  2.90347  2.73739  3.18146  2.89801  2.37887  2.77519  2.98518  4.58477  3.61503
          0.03919  3.65468  4.37703  0.61958  0.77255  0.60128  0.79432
    325   2.23186  4.14091  3.03561  2.85473  3.85720  2.87555  3.96365  3.35606  2.91119  3.09975  4.05701  3.10777  3.59883  3.28296  3.19480  1.47963  2.69775  2.94265  5.25170  3.94218    341 - -
          2.68618  4.42225  2.77519  2.73123  3.46354  2.40513  3.72494  3.29354  2.67741  2.69355  4.24690  2.90347  2.73739  3.18146  2.89801  2.37887  2.77519  2.98518  4.58477  3.61503
          0.03919  3.65468  4.37703  0.61958  0.77255  0.60128  0.79432
    326   2.85674  4.35667  3.99004  3.61096  3.24021  3.79765  4.38765  1.40443  3.43251  1.89356  3.23170  3.88608  4.26467  3.81324  3.65399  3.28509  3.16676  1.88949  5.07273  3.78042    342 - -
          2.68618  4.42225  2.77519  2.73123  3.46354  2.40513  3.72494  3.29354  2.67741  2.69355  4.24690  2.90347  2.73739  3.18146  2.89801  2.37887  2.77519  2.98518  4.58477  3.61503
          0.03919  3.65468  4.37703  0.61958  0.77255  0.60128  0.79432
    327   2.31923  4.15808  3.25175  3.01108  3.79070  2.99961  4.04246  2.89359  2.94946  2.76269  3.84161  3.24790  3.69117  3.36007  3.21035  2.51959  1.61033  2.61372  5.25022  4.01153    343 - -
          2.68618  4.42225  2.77519  2.73123  3.46354  2.40513  3.72494  3.29354  2.67741  2.69355  4.24690  2.90347  2.73739  3.18146  2.89801  2.37887  2.77519  2.98518  4.58477  3.61503
          0.02655  3.64204        *  0.61958  0.77255  0.00000        *
//
