# Supplementary material for: Potential Conservation of Circadian Clock Proteins in the phylum Nematoda as Revealed by Bioinformatic Searches
Source: PLoS One. 2014 Nov 14;9(11):e112871. doi: 10.1371/journal.pone.0112871 (PMC4232591; doi:10.1371/journal.pone.0112871)
Supplement: File S1 — HMM profiles used in this work and HMMsearch results. (ZIP) [file pone.0112871.s007.zip › HMMs-CE/Mamiferos/Rorc-aln.fasta.hmm]

HMMER3/b [3.0 | March 2010]
NAME  Rorc-aln
LENG  518
ALPH  amino
RF    no
CS    no
MAP   yes
DATE  Wed Aug 22 12:29:02 2012
NSEQ  22
EFFN  0.459229
CKSUM 2872959033
STATS LOCAL MSV      -12.1100  0.69784
STATS LOCAL VITERBI  -12.7364  0.69784
STATS LOCAL FORWARD   -6.1614  0.69784
HMM          A        C        D        E        F        G        H        I        K        L        M        N        P        Q        R        S        T        V        W        Y   
            m->m     m->i     m->d     i->m     i->i     d->m     d->d
  COMPO   2.51199  3.73856  3.02134  2.68114  3.33680  2.80194  3.63627  2.93948  2.69653  2.41638  3.75552  3.17071  3.26999  2.99753  2.82349  2.58435  2.89875  2.72710  4.88465  3.52232
          2.68528  4.41274  2.77693  2.73121  3.46483  2.40422  3.72375  3.29574  2.67901  2.69287  4.24720  2.90532  2.73452  3.18123  2.89787  2.37914  2.77556  2.98576  4.58165  3.61667
          0.27109  1.66682  3.02395  4.14263  0.01601  0.00000        *
      1   2.46389  4.28010  3.47555  2.92007  3.39528  3.38831  3.81092  2.65363  2.73753  2.16992  2.51973  3.30128  3.92077  3.13297  2.85286  2.80041  2.81434  2.46596  4.88751  3.65596    204 - -
          2.68618  4.42225  2.77519  2.73123  3.46354  2.40513  3.72494  3.29354  2.67741  2.69355  4.24690  2.90347  2.73739  3.18146  2.89801  2.37887  2.77519  2.98518  4.58477  3.61503
          0.03374  3.80186  4.52421  0.61958  0.77255  0.51898  0.90418
      2   2.71616  4.95789  1.49666  2.20175  4.47131  2.29835  3.76871  3.97710  2.77697  3.56275  4.43138  2.74652  3.74446  2.96351  3.30377  2.69656  3.05429  3.55785  5.68038  4.30453    205 - -
          2.68618  4.42225  2.77519  2.73123  3.46354  2.40513  3.72494  3.29354  2.67741  2.69355  4.24690  2.90347  2.73739  3.18146  2.89801  2.37887  2.77519  2.98518  4.58477  3.61503
          0.03374  3.80186  4.52421  0.61958  0.77255  0.51898  0.90418
      3   2.24872  4.56304  3.14244  2.68494  4.09492  3.12051  3.70645  3.45577  2.28368  3.09243  3.97141  3.07981  3.79846  2.89627  1.75448  2.66039  2.87452  3.11572  5.30356  4.05813    206 - -
          2.68618  4.42225  2.77519  2.73123  3.46354  2.40513  3.72494  3.29354  2.67741  2.69355  4.24690  2.90347  2.73739  3.18146  2.89801  2.37887  2.77519  2.98518  4.58477  3.61503
          0.03374  3.80186  4.52421  0.61958  0.77255  0.51898  0.90418
      4   1.83408  4.33421  3.19207  2.73009  3.72346  3.14181  3.78341  3.01430  2.65017  2.74356  3.27075  3.12336  3.78099  2.84464  3.00317  2.59845  2.69159  2.73465  5.11800  3.86182    207 - -
          2.68618  4.42225  2.77519  2.73123  3.46354  2.40513  3.72494  3.29354  2.67741  2.69355  4.24690  2.90347  2.73739  3.18146  2.89801  2.37887  2.77519  2.98518  4.58477  3.61503
          0.03374  3.80186  4.52421  0.61958  0.77255  0.51898  0.90418
      5   2.41210  4.43321  2.93234  2.57369  4.01239  3.13778  3.76101  3.41139  2.59212  3.06006  3.90982  2.99379  2.45112  2.76705  2.97338  2.30563  2.41784  3.04061  5.32082  4.03537    208 - -
          2.68618  4.42225  2.77519  2.73123  3.46354  2.40513  3.72494  3.29354  2.67741  2.69355  4.24690  2.90347  2.73739  3.18146  2.89801  2.37887  2.77519  2.98518  4.58477  3.61503
          0.03374  3.80186  4.52421  0.61958  0.77255  0.51898  0.90418
      6   2.51119  4.10457  3.01277  2.59530  3.96820  2.92824  3.71609  3.39329  2.45070  3.03218  3.90804  3.02556  3.76603  1.85427  2.79366  2.60608  2.82571  3.05777  5.25850  3.96437    209 - -
          2.68618  4.42225  2.77519  2.73123  3.46354  2.40513  3.72494  3.29354  2.67741  2.69355  4.24690  2.90347  2.73739  3.18146  2.89801  2.37887  2.77519  2.98518  4.58477  3.61503
          0.03374  3.80186  4.52421  0.61958  0.77255  0.51898  0.90418
      7   2.78379  4.89653  3.08621  2.57581  4.24224  3.45017  3.57629  3.65648  2.02876  3.17806  4.04719  3.02411  3.64181  2.28928  1.74394  2.80789  3.00206  3.34076  5.31731  4.06903    210 - -
          2.68627  4.42202  2.77528  2.73118  3.46355  2.40498  3.72472  3.29370  2.67743  2.69364  4.24706  2.90363  2.73723  3.18140  2.89809  2.37885  2.77513  2.98525  4.58400  3.61519
          0.07390  2.80696  4.52421  2.26320  0.10983  0.51898  0.90418
      8   2.60121  4.82891  2.76942  2.40093  4.04327  3.33552  2.90116  3.56414  2.29312  3.13726  3.98660  2.90071  3.80205  2.12370  2.65150  2.53012  2.91536  3.23723  5.28353  3.93566    246 - -
          2.68618  4.42225  2.77519  2.73123  3.46354  2.40513  3.72494  3.29354  2.67741  2.69355  4.24690  2.90347  2.73739  3.18146  2.89801  2.37887  2.77519  2.98518  4.58477  3.61503
          0.03374  3.80186  4.52421  0.61958  0.77255  0.51898  0.90418
      9   2.72506  4.86341  2.84123  2.44967  3.96412  3.38651  2.39157  3.57793  2.21867  3.13443  3.99636  2.93763  3.83549  2.34509  2.49410  2.67023  2.95784  3.26341  5.21272  3.84887    247 - -
          2.68618  4.42225  2.77519  2.73123  3.46354  2.40513  3.72494  3.29354  2.67741  2.69355  4.24690  2.90347  2.73739  3.18146  2.89801  2.37887  2.77519  2.98518  4.58477  3.61503
          0.03374  3.80186  4.52421  0.61958  0.77255  0.51898  0.90418
     10   2.84129  4.96932  3.11114  2.58488  4.31481  3.48963  3.55723  3.71471  1.92626  3.21829  4.08539  3.03088  3.89461  2.11739  1.79460  2.85153  3.04090  3.40111  5.33427  4.09948    248 - -
          2.68618  4.42225  2.77519  2.73123  3.46354  2.40513  3.72494  3.29354  2.67741  2.69355  4.24690  2.90347  2.73739  3.18146  2.89801  2.37887  2.77519  2.98518  4.58477  3.61503
          0.03374  3.80186  4.52421  0.61958  0.77255  0.51898  0.90418
     11   2.00667  4.61538  2.67935  2.41864  4.04945  3.11605  3.68338  3.44733  2.51769  3.08099  3.92316  2.90320  3.57259  2.41336  2.93946  2.57984  2.74808  3.10074  5.33574  4.02086    249 - -
          2.68618  4.42225  2.77519  2.73123  3.46354  2.40513  3.72494  3.29354  2.67741  2.69355  4.24690  2.90347  2.73739  3.18146  2.89801  2.37887  2.77519  2.98518  4.58477  3.61503
          0.03374  3.80186  4.52421  0.61958  0.77255  0.51898  0.90418
     12   2.55829  4.72396  2.58704  2.35145  4.13796  3.21620  3.66011  3.57526  2.48088  3.17482  4.00869  2.85534  3.32603  2.38488  2.91194  2.04061  2.85116  3.21307  5.39465  4.05473    250 - -
          2.68618  4.42225  2.77519  2.73123  3.46354  2.40513  3.72494  3.29354  2.67741  2.69355  4.24690  2.90347  2.73739  3.18146  2.89801  2.37887  2.77519  2.98518  4.58477  3.61503
          0.03374  3.80186  4.52421  0.61958  0.77255  0.50036  0.93219
     13   2.69986  4.84770  3.05948  2.50937  4.15985  3.15052  3.56435  3.55461  2.07025  3.11228  3.77045  2.98334  3.83686  2.29062  2.02192  2.72696  2.91596  3.23679  5.28977  4.01887    251 - -
          2.68611  4.42075  2.77537  2.73120  3.46392  2.40472  3.72533  3.29392  2.67753  2.69348  4.24728  2.90378  2.73710  3.18101  2.89807  2.37892  2.77550  2.98521  4.58340  3.61541
          0.18933  1.82145  4.53770  2.52464  0.08348  0.50773  0.92095
     14   2.81954  5.09628  2.40078  1.44277  4.40706  3.25708  3.67021  3.82118  2.26303  3.40287  4.28714  2.78665  3.81205  2.84234  2.82794  2.78028  3.08587  3.48025  5.57443  4.21677    284 - -
          2.68618  4.42225  2.77519  2.73123  3.46354  2.40513  3.72494  3.29354  2.67741  2.69355  4.24690  2.90347  2.73739  3.18146  2.89801  2.37887  2.77519  2.98518  4.58477  3.61503
          0.03328  3.81536  4.53770  0.61958  0.77255  0.50773  0.92095
     15   2.87083  4.46467  3.82179  3.43758  3.21540  3.70836  4.22482  2.42051  3.23020  1.13874  3.24503  3.73964  3.80009  3.63551  3.45690  3.18140  3.17727  2.38494  4.98351  3.70062    285 - -
          2.68618  4.42225  2.77519  2.73123  3.46354  2.40513  3.72494  3.29354  2.67741  2.69355  4.24690  2.90347  2.73739  3.18146  2.89801  2.37887  2.77519  2.98518  4.58477  3.61503
          0.03328  3.81536  4.53770  0.61958  0.77255  0.50773  0.92095
     16   3.09230  4.57220  4.09717  3.73801  3.11603  3.90847  4.41170  2.31848  3.50627  0.94895  3.15911  4.01887  4.35451  3.88832  3.69118  3.47446  3.38964  2.34074  4.97334  3.68307    286 - -
          2.68618  4.42225  2.77519  2.73123  3.46354  2.40513  3.72494  3.29354  2.67741  2.69355  4.24690  2.90347  2.73739  3.18146  2.89801  2.37887  2.77519  2.98518  4.58477  3.61503
          0.03328  3.81536  4.53770  0.61958  0.77255  0.50773  0.92095
     17   1.28391  4.10174  3.39693  3.13673  4.02525  2.94828  4.17176  3.07350  3.13100  2.99496  3.97442  3.29195  3.68189  3.47028  3.40590  2.41910  2.46554  2.71608  5.47536  4.25447    287 - -
          2.68618  4.42225  2.77519  2.73123  3.46354  2.40513  3.72494  3.29354  2.67741  2.69355  4.24690  2.90347  2.73739  3.18146  2.89801  2.37887  2.77519  2.98518  4.58477  3.61503
          0.03328  3.81536  4.53770  0.61958  0.77255  0.50773  0.92095
     18   1.36284  4.09500  3.48109  3.16394  3.96126  2.98385  4.16129  2.95326  3.12169  2.90590  3.89160  3.31712  3.70046  3.45920  3.40206  2.43434  2.45386  2.53515  5.43207  4.21183    288 - -
          2.68618  4.42225  2.77519  2.73123  3.46354  2.40513  3.72494  3.29354  2.67741  2.69355  4.24690  2.90347  2.73739  3.18146  2.89801  2.37887  2.77519  2.98518  4.58477  3.61503
          0.03328  3.81536  4.53770  0.61958  0.77255  0.50773  0.92095
     19   2.92161  4.88067  3.09367  2.72741  4.25401  3.41595  3.73067  3.67998  1.11937  3.25819  4.22386  3.15398  3.92129  2.92625  2.42520  2.96803  3.17975  3.39139  5.33310  4.13807    289 - -
          2.68618  4.42225  2.77519  2.73123  3.46354  2.40513  3.72494  3.29354  2.67741  2.69355  4.24690  2.90347  2.73739  3.18146  2.89801  2.37887  2.77519  2.98518  4.58477  3.61503
          0.03328  3.81536  4.53770  0.61958  0.77255  0.50773  0.92095
     20   2.88711  4.92944  3.10263  2.66424  4.30046  3.45544  3.63474  3.71000  1.25847  3.24794  4.16506  3.09153  3.91683  2.80410  2.21138  2.91551  3.11689  3.40761  5.34506  4.12496    290 - -
          2.68618  4.42225  2.77519  2.73123  3.46354  2.40513  3.72494  3.29354  2.67741  2.69355  4.24690  2.90347  2.73739  3.18146  2.89801  2.37887  2.77519  2.98518  4.58477  3.61503
          0.03328  3.81536  4.53770  0.61958  0.77255  0.50773  0.92095
     21   2.38417  4.22871  3.37949  3.13029  3.92044  3.06950  4.15170  3.04070  3.07212  2.90616  3.96138  3.34801  3.76920  3.47013  3.33282  2.58494  1.27261  2.74179  5.36336  4.13743    291 - -
          2.68610  4.42196  2.77523  2.73115  3.46358  2.40517  3.72482  3.29347  2.67739  2.69359  4.24693  2.90350  2.73743  3.18150  2.89804  2.37882  2.77523  2.98522  4.58481  3.61507
          0.06618  2.93111  4.53770  1.25592  0.33521  0.47226  0.97707
     22   2.75611  4.65357  3.19287  2.76692  3.19241  3.48623  1.83782  3.22951  2.50653  2.78218  3.42440  3.17784  3.94490  3.02351  2.80249  2.85424  3.01776  3.00647  4.70460  3.18872    302 - -
          2.68618  4.42225  2.77519  2.73123  3.46354  2.40513  3.72494  3.29354  2.67741  2.69355  4.24690  2.90347  2.73739  3.18146  2.89801  2.37887  2.77519  2.98518  4.58477  3.61503
          0.03243  3.84079  4.56313  0.61958  0.77255  0.48576  0.95510
     23   2.36242  4.29232  3.19618  2.82886  3.95599  3.10360  3.89108  3.28369  2.69918  3.01311  3.90241  3.14933  3.73208  3.13789  2.80881  2.36709  1.64366  2.92307  5.30793  4.05224    303 - -
          2.68618  4.42225  2.77519  2.73123  3.46354  2.40513  3.72494  3.29354  2.67741  2.69355  4.24690  2.90347  2.73739  3.18146  2.89801  2.37887  2.77519  2.98518  4.58477  3.61503
          0.03243  3.84079  4.56313  0.61958  0.77255  0.48576  0.95510
     24   2.22184  4.16292  3.19275  2.96375  4.11668  2.91669  4.07902  3.49384  3.01017  3.24405  4.13600  3.18321  3.65120  3.35697  3.31137  1.29427  2.50894  3.02784  5.49297  4.22376    304 - -
          2.68618  4.42225  2.77519  2.73123  3.46354  2.40513  3.72494  3.29354  2.67741  2.69355  4.24690  2.90347  2.73739  3.18146  2.89801  2.37887  2.77519  2.98518  4.58477  3.61503
          0.03243  3.84079  4.56313  0.61958  0.77255  0.48576  0.95510
     25   2.85660  4.84046  2.88302  2.63780  4.00467  3.34565  3.79565  3.63105  2.46092  3.13651  4.16579  3.09706  3.89899  1.29148  2.74550  2.90593  3.15384  3.36286  5.28257  3.97438    305 - -
          2.68618  4.42225  2.77519  2.73123  3.46354  2.40513  3.72494  3.29354  2.67741  2.69355  4.24690  2.90347  2.73739  3.18146  2.89801  2.37887  2.77519  2.98518  4.58477  3.61503
          0.03243  3.84079  4.56313  0.61958  0.77255  0.48576  0.95510
     26   3.00650  4.43464  4.28976  3.90473  3.35334  4.03158  4.63906  1.11804  3.73222  1.94639  3.29417  4.15455  4.46625  4.08406  3.93245  3.52420  3.30640  1.84635  5.23728  3.97253    306 - -
          2.68618  4.42225  2.77519  2.73123  3.46354  2.40513  3.72494  3.29354  2.67741  2.69355  4.24690  2.90347  2.73739  3.18146  2.89801  2.37887  2.77519  2.98518  4.58477  3.61503
          0.03243  3.84079  4.56313  0.61958  0.77255  0.48576  0.95510
     27   2.92596  5.02923  2.47571  1.07131  4.37163  3.25428  3.83897  3.81926  2.71557  3.44170  4.41764  2.91634  3.85751  3.05561  3.12074  2.91189  3.23012  3.50656  5.54921  4.27200    307 - -
          2.68618  4.42225  2.77519  2.73123  3.46354  2.40513  3.72494  3.29354  2.67741  2.69355  4.24690  2.90347  2.73739  3.18146  2.89801  2.37887  2.77519  2.98518  4.58477  3.61503
          0.03243  3.84079  4.56313  0.61958  0.77255  0.48576  0.95510
     28   2.78321  4.33507  4.08108  3.74369  3.52745  3.69063  4.55104  2.05347  3.61097  2.22031  3.49788  3.93847  4.25324  3.97326  3.82644  3.19254  3.14574  1.06586  5.30638  4.03582    308 - -
          2.68618  4.42225  2.77519  2.73123  3.46354  2.40513  3.72494  3.29354  2.67741  2.69355  4.24690  2.90347  2.73739  3.18146  2.89801  2.37887  2.77519  2.98518  4.58477  3.61503
          0.03243  3.84079  4.56313  0.61958  0.77255  0.48576  0.95510
     29   3.00650  4.43464  4.28976  3.90473  3.35334  4.03158  4.63906  1.11804  3.73222  1.94639  3.29417  4.15455  4.46625  4.08406  3.93245  3.52420  3.30640  1.84635  5.23728  3.97253    309 - -
          2.68618  4.42225  2.77519  2.73123  3.46354  2.40513  3.72494  3.29354  2.67741  2.69355  4.24690  2.90347  2.73739  3.18146  2.89801  2.37887  2.77519  2.98518  4.58477  3.61503
          0.03243  3.84079  4.56313  0.61958  0.77255  0.48576  0.95510
     30   2.71091  4.47302  3.31475  3.14958  4.14666  3.16235  4.22929  3.68435  3.20425  3.31447  4.36328  3.45925  0.88868  3.59401  3.45299  2.87752  3.15009  3.33329  5.34149  4.26705    310 - -
          2.68618  4.42225  2.77519  2.73123  3.46354  2.40513  3.72494  3.29354  2.67741  2.69355  4.24690  2.90347  2.73739  3.18146  2.89801  2.37887  2.77519  2.98518  4.58477  3.61503
          0.03243  3.84079  4.56313  0.61958  0.77255  0.48576  0.95510
     31   2.55169  1.00705  4.06262  3.79539  3.79448  3.18093  4.44950  2.93354  3.62229  2.85024  3.97068  3.79084  3.88537  3.96974  3.75212  2.82319  3.01585  2.68015  5.21680  4.08226    311 - -
          2.68618  4.42225  2.77519  2.73123  3.46354  2.40513  3.72494  3.29354  2.67741  2.69355  4.24690  2.90347  2.73739  3.18146  2.89801  2.37887  2.77519  2.98518  4.58477  3.61503
          0.03243  3.84079  4.56313  0.61958  0.77255  0.48576  0.95510
     32   2.94386  4.90544  3.11768  2.74567  4.28462  3.43623  3.74285  3.71201  1.08250  3.28425  4.24784  3.17138  3.93917  2.93645  2.42729  2.98818  3.19971  3.42174  5.35265  4.16102    312 - -
          2.68618  4.42225  2.77519  2.73123  3.46354  2.40513  3.72494  3.29354  2.67741  2.69355  4.24690  2.90347  2.73739  3.18146  2.89801  2.37887  2.77519  2.98518  4.58477  3.61503
          0.03243  3.84079  4.56313  0.61958  0.77255  0.48576  0.95510
     33   3.00650  4.43464  4.28976  3.90473  3.35334  4.03158  4.63906  1.11804  3.73222  1.94639  3.29417  4.15455  4.46625  4.08406  3.93245  3.52420  3.30640  1.84635  5.23728  3.97253    313 - -
          2.68618  4.42225  2.77519  2.73123  3.46354  2.40513  3.72494  3.29354  2.67741  2.69355  4.24690  2.90347  2.73739  3.18146  2.89801  2.37887  2.77519  2.98518  4.58477  3.61503
          0.03243  3.84079  4.56313  0.61958  0.77255  0.48576  0.95510
     34   2.55169  1.00705  4.06262  3.79539  3.79448  3.18093  4.44950  2.93354  3.62229  2.85024  3.97068  3.79084  3.88537  3.96974  3.75212  2.82319  3.01585  2.68015  5.21680  4.08226    314 - -
          2.68618  4.42225  2.77519  2.73123  3.46354  2.40513  3.72494  3.29354  2.67741  2.69355  4.24690  2.90347  2.73739  3.18146  2.89801  2.37887  2.77519  2.98518  4.58477  3.61503
          0.03243  3.84079  4.56313  0.61958  0.77255  0.48576  0.95510
     35   2.62676  4.40480  3.29399  3.18965  4.33153  0.77971  4.31143  3.92385  3.36656  3.58186  4.55771  3.45841  3.79491  3.69330  3.60565  2.79785  3.10555  3.45832  5.43461  4.43252    315 - -
          2.68618  4.42225  2.77519  2.73123  3.46354  2.40513  3.72494  3.29354  2.67741  2.69355  4.24690  2.90347  2.73739  3.18146  2.89801  2.37887  2.77519  2.98518  4.58477  3.61503
          0.03243  3.84079  4.56313  0.61958  0.77255  0.48576  0.95510
     36   2.95634  5.07846  0.96457  2.31673  4.45142  3.18735  3.90433  4.03255  2.98265  3.64674  4.62460  2.87132  3.83796  3.14375  3.49419  2.92260  3.29440  3.67527  5.62615  4.33014    316 - -
          2.68618  4.42225  2.77519  2.73123  3.46354  2.40513  3.72494  3.29354  2.67741  2.69355  4.24690  2.90347  2.73739  3.18146  2.89801  2.37887  2.77519  2.98518  4.58477  3.61503
          0.03243  3.84079  4.56313  0.61958  0.77255  0.48576  0.95510
     37   2.94386  4.90544  3.11768  2.74567  4.28462  3.43623  3.74285  3.71201  1.08250  3.28425  4.24784  3.17138  3.93917  2.93645  2.42729  2.98818  3.19971  3.42174  5.35265  4.16102    317 - -
          2.68618  4.42225  2.77519  2.73123  3.46354  2.40513  3.72494  3.29354  2.67741  2.69355  4.24690  2.90347  2.73739  3.18146  2.89801  2.37887  2.77519  2.98518  4.58477  3.61503
          0.03243  3.84079  4.56313  0.61958  0.77255  0.48576  0.95510
     38   2.30020  4.21993  3.17966  2.99443  4.04499  2.95043  4.10494  3.56353  3.06605  3.28639  4.21545  3.22398  3.68672  3.41795  3.35274  1.13984  2.77805  3.10558  5.42012  4.12846    318 - -
          2.68618  4.42225  2.77519  2.73123  3.46354  2.40513  3.72494  3.29354  2.67741  2.69355  4.24690  2.90347  2.73739  3.18146  2.89801  2.37887  2.77519  2.98518  4.58477  3.61503
          0.03243  3.84079  4.56313  0.61958  0.77255  0.48576  0.95510
     39   2.30020  4.21993  3.17966  2.99443  4.04499  2.95043  4.10494  3.56353  3.06605  3.28639  4.21545  3.22398  3.68672  3.41795  3.35274  1.13984  2.77805  3.10558  5.42012  4.12846    319 - -
          2.68618  4.42225  2.77519  2.73123  3.46354  2.40513  3.72494  3.29354  2.67741  2.69355  4.24690  2.90347  2.73739  3.18146  2.89801  2.37887  2.77519  2.98518  4.58477  3.61503
          0.03243  3.84079  4.56313  0.61958  0.77255  0.48576  0.95510
     40   2.62676  4.40480  3.29399  3.18965  4.33153  0.77971  4.31143  3.92385  3.36656  3.58186  4.55771  3.45841  3.79491  3.69330  3.60565  2.79785  3.10555  3.45832  5.43461  4.43252    320 - -
          2.68618  4.42225  2.77519  2.73123  3.46354  2.40513  3.72494  3.29354  2.67741  2.69355  4.24690  2.90347  2.73739  3.18146  2.89801  2.37887  2.77519  2.98518  4.58477  3.61503
          0.03243  3.84079  4.56313  0.61958  0.77255  0.48576  0.95510
     41   3.00650  4.43464  4.28976  3.90473  3.35334  4.03158  4.63906  1.11804  3.73222  1.94639  3.29417  4.15455  4.46625  4.08406  3.93245  3.52420  3.30640  1.84635  5.23728  3.97253    321 - -
          2.68618  4.42225  2.77519  2.73123  3.46354  2.40513  3.72494  3.29354  2.67741  2.69355  4.24690  2.90347  2.73739  3.18146  2.89801  2.37887  2.77519  2.98518  4.58477  3.61503
          0.03243  3.84079  4.56313  0.61958  0.77255  0.48576  0.95510
     42   2.96160  4.78390  3.09612  2.85331  3.26356  3.42162  1.21112  3.65957  2.69727  3.15734  4.19817  3.26374  3.97263  3.21926  2.96466  3.03270  3.26407  3.39534  4.72896  3.21541    322 - -
          2.68618  4.42225  2.77519  2.73123  3.46354  2.40513  3.72494  3.29354  2.67741  2.69355  4.24690  2.90347  2.73739  3.18146  2.89801  2.37887  2.77519  2.98518  4.58477  3.61503
          0.03243  3.84079  4.56313  0.61958  0.77255  0.48576  0.95510
     43   3.20219  4.70401  3.79185  3.51570  2.29528  3.79353  3.60506  3.21591  3.37413  2.67791  3.89436  3.68505  4.26831  3.68777  3.56416  3.34189  3.48884  3.08503  3.93769  1.02014    323 - -
          2.68618  4.42225  2.77519  2.73123  3.46354  2.40513  3.72494  3.29354  2.67741  2.69355  4.24690  2.90347  2.73739  3.18146  2.89801  2.37887  2.77519  2.98518  4.58477  3.61503
          0.03243  3.84079  4.56313  0.61958  0.77255  0.48576  0.95510
     44   2.62676  4.40480  3.29399  3.18965  4.33153  0.77971  4.31143  3.92385  3.36656  3.58186  4.55771  3.45841  3.79491  3.69330  3.60565  2.79785  3.10555  3.45832  5.43461  4.43252    324 - -
          2.68618  4.42225  2.77519  2.73123  3.46354  2.40513  3.72494  3.29354  2.67741  2.69355  4.24690  2.90347  2.73739  3.18146  2.89801  2.37887  2.77519  2.98518  4.58477  3.61503
          0.03243  3.84079  4.56313  0.61958  0.77255  0.48576  0.95510
     45   2.78321  4.33507  4.08108  3.74369  3.52745  3.69063  4.55104  2.05347  3.61097  2.22031  3.49788  3.93847  4.25324  3.97326  3.82644  3.19254  3.14574  1.06586  5.30638  4.03582    325 - -
          2.68618  4.42225  2.77519  2.73123  3.46354  2.40513  3.72494  3.29354  2.67741  2.69355  4.24690  2.90347  2.73739  3.18146  2.89801  2.37887  2.77519  2.98518  4.58477  3.61503
          0.03243  3.84079  4.56313  0.61958  0.77255  0.48576  0.95510
     46   3.00650  4.43464  4.28976  3.90473  3.35334  4.03158  4.63906  1.11804  3.73222  1.94639  3.29417  4.15455  4.46625  4.08406  3.93245  3.52420  3.30640  1.84635  5.23728  3.97253    326 - -
          2.68618  4.42225  2.77519  2.73123  3.46354  2.40513  3.72494  3.29354  2.67741  2.69355  4.24690  2.90347  2.73739  3.18146  2.89801  2.37887  2.77519  2.98518  4.58477  3.61503
          0.03243  3.84079  4.56313  0.61958  0.77255  0.48576  0.95510
     47   2.39651  4.24136  3.40080  3.15188  3.94169  3.08155  4.17151  3.06500  3.09422  2.92960  3.98254  3.36602  3.78297  3.49075  3.35415  2.59747  1.22677  2.76336  5.38231  4.15846    327 - -
          2.68618  4.42225  2.77519  2.73123  3.46354  2.40513  3.72494  3.29354  2.67741  2.69355  4.24690  2.90347  2.73739  3.18146  2.89801  2.37887  2.77519  2.98518  4.58477  3.61503
          0.03243  3.84079  4.56313  0.61958  0.77255  0.48576  0.95510
     48   2.55169  1.00705  4.06262  3.79539  3.79448  3.18093  4.44950  2.93354  3.62229  2.85024  3.97068  3.79084  3.88537  3.96974  3.75212  2.82319  3.01585  2.68015  5.21680  4.08226    328 - -
          2.68618  4.42225  2.77519  2.73123  3.46354  2.40513  3.72494  3.29354  2.67741  2.69355  4.24690  2.90347  2.73739  3.18146  2.89801  2.37887  2.77519  2.98518  4.58477  3.61503
          0.03243  3.84079  4.56313  0.61958  0.77255  0.48576  0.95510
     49   2.92596  5.02923  2.47571  1.07131  4.37163  3.25428  3.83897  3.81926  2.71557  3.44170  4.41764  2.91634  3.85751  3.05561  3.12074  2.91189  3.23012  3.50656  5.54921  4.27200    329 - -
          2.68618  4.42225  2.77519  2.73123  3.46354  2.40513  3.72494  3.29354  2.67741  2.69355  4.24690  2.90347  2.73739  3.18146  2.89801  2.37887  2.77519  2.98518  4.58477  3.61503
          0.03243  3.84079  4.56313  0.61958  0.77255  0.48576  0.95510
     50   2.62676  4.40480  3.29399  3.18965  4.33153  0.77971  4.31143  3.92385  3.36656  3.58186  4.55771  3.45841  3.79491  3.69330  3.60565  2.79785  3.10555  3.45832  5.43461  4.43252    330 - -
          2.68618  4.42225  2.77519  2.73123  3.46354  2.40513  3.72494  3.29354  2.67741  2.69355  4.24690  2.90347  2.73739  3.18146  2.89801  2.37887  2.77519  2.98518  4.58477  3.61503
          0.03243  3.84079  4.56313  0.61958  0.77255  0.48576  0.95510
     51   2.55169  1.00705  4.06262  3.79539  3.79448  3.18093  4.44950  2.93354  3.62229  2.85024  3.97068  3.79084  3.88537  3.96974  3.75212  2.82319  3.01585  2.68015  5.21680  4.08226    331 - -
          2.68618  4.42225  2.77519  2.73123  3.46354  2.40513  3.72494  3.29354  2.67741  2.69355  4.24690  2.90347  2.73739  3.18146  2.89801  2.37887  2.77519  2.98518  4.58477  3.61503
          0.03243  3.84079  4.56313  0.61958  0.77255  0.48576  0.95510
     52   2.94386  4.90544  3.11768  2.74567  4.28462  3.43623  3.74285  3.71201  1.08250  3.28425  4.24784  3.17138  3.93917  2.93645  2.42729  2.98818  3.19971  3.42174  5.35265  4.16102    332 - -
          2.68618  4.42225  2.77519  2.73123  3.46354  2.40513  3.72494  3.29354  2.67741  2.69355  4.24690  2.90347  2.73739  3.18146  2.89801  2.37887  2.77519  2.98518  4.58477  3.61503
          0.03243  3.84079  4.56313  0.61958  0.77255  0.48576  0.95510
     53   2.62676  4.40480  3.29399  3.18965  4.33153  0.77971  4.31143  3.92385  3.36656  3.58186  4.55771  3.45841  3.79491  3.69330  3.60565  2.79785  3.10555  3.45832  5.43461  4.43252    333 - -
          2.68618  4.42225  2.77519  2.73123  3.46354  2.40513  3.72494  3.29354  2.67741  2.69355  4.24690  2.90347  2.73739  3.18146  2.89801  2.37887  2.77519  2.98518  4.58477  3.61503
          0.03243  3.84079  4.56313  0.61958  0.77255  0.48576  0.95510
     54   3.21872  4.62997  4.19515  3.90401  1.06504  3.91513  3.86433  2.74675  3.81193  2.12434  3.48189  3.98376  4.37474  3.98877  3.93947  3.49003  3.52000  2.73504  4.12353  2.49482    334 - -
          2.68618  4.42225  2.77519  2.73123  3.46354  2.40513  3.72494  3.29354  2.67741  2.69355  4.24690  2.90347  2.73739  3.18146  2.89801  2.37887  2.77519  2.98518  4.58477  3.61503
          0.03243  3.84079  4.56313  0.61958  0.77255  0.48576  0.95510
     55   3.21872  4.62997  4.19515  3.90401  1.06504  3.91513  3.86433  2.74675  3.81193  2.12434  3.48189  3.98376  4.37474  3.98877  3.93947  3.49003  3.52000  2.73504  4.12353  2.49482    335 - -
          2.68618  4.42225  2.77519  2.73123  3.46354  2.40513  3.72494  3.29354  2.67741  2.69355  4.24690  2.90347  2.73739  3.18146  2.89801  2.37887  2.77519  2.98518  4.58477  3.61503
          0.03243  3.84079  4.56313  0.61958  0.77255  0.48576  0.95510
     56   2.97055  4.81101  3.45806  2.97636  4.15758  3.46403  3.80273  3.69748  2.22664  3.21921  4.22065  3.33829  3.96855  3.02501  1.02793  3.05652  3.23893  3.42291  5.25373  4.09227    336 - -
          2.68618  4.42225  2.77519  2.73123  3.46354  2.40513  3.72494  3.29354  2.67741  2.69355  4.24690  2.90347  2.73739  3.18146  2.89801  2.37887  2.77519  2.98518  4.58477  3.61503
          0.03243  3.84079  4.56313  0.61958  0.77255  0.48576  0.95510
     57   2.97055  4.81101  3.45806  2.97636  4.15758  3.46403  3.80273  3.69748  2.22664  3.21921  4.22065  3.33829  3.96855  3.02501  1.02793  3.05652  3.23893  3.42291  5.25373  4.09227    337 - -
          2.68618  4.42225  2.77519  2.73123  3.46354  2.40513  3.72494  3.29354  2.67741  2.69355  4.24690  2.90347  2.73739  3.18146  2.89801  2.37887  2.77519  2.98518  4.58477  3.61503
          0.03243  3.84079  4.56313  0.61958  0.77255  0.48576  0.95510
     58   2.30020  4.21993  3.17966  2.99443  4.04499  2.95043  4.10494  3.56353  3.06605  3.28639  4.21545  3.22398  3.68672  3.41795  3.35274  1.13984  2.77805  3.10558  5.42012  4.12846    338 - -
          2.68618  4.42225  2.77519  2.73123  3.46354  2.40513  3.72494  3.29354  2.67741  2.69355  4.24690  2.90347  2.73739  3.18146  2.89801  2.37887  2.77519  2.98518  4.58477  3.61503
          0.03243  3.84079  4.56313  0.61958  0.77255  0.48576  0.95510
     59   2.85660  4.84046  2.88302  2.63780  4.00467  3.34565  3.79565  3.63105  2.46092  3.13651  4.16579  3.09706  3.89899  1.29148  2.74550  2.90593  3.15384  3.36286  5.28257  3.97438    339 - -
          2.68618  4.42225  2.77519  2.73123  3.46354  2.40513  3.72494  3.29354  2.67741  2.69355  4.24690  2.90347  2.73739  3.18146  2.89801  2.37887  2.77519  2.98518  4.58477  3.61503
          0.03243  3.84079  4.56313  0.61958  0.77255  0.48576  0.95510
     60   2.79536  4.97605  3.02686  2.51899  4.26474  3.46795  3.31878  3.71661  2.03933  3.23049  4.07458  2.90811  3.87302  2.04936  1.96669  2.79856  3.00086  3.38938  5.33555  4.05733    340 - -
          2.68618  4.42225  2.77519  2.73123  3.46354  2.40513  3.72494  3.29354  2.67741  2.69355  4.24690  2.90347  2.73739  3.18146  2.89801  2.37887  2.77519  2.98518  4.58477  3.61503
          0.03243  3.84079  4.56313  0.61958  0.77255  0.48576  0.95510
     61   2.55169  1.00705  4.06262  3.79539  3.79448  3.18093  4.44950  2.93354  3.62229  2.85024  3.97068  3.79084  3.88537  3.96974  3.75212  2.82319  3.01585  2.68015  5.21680  4.08226    341 - -
          2.68618  4.42225  2.77519  2.73123  3.46354  2.40513  3.72494  3.29354  2.67741  2.69355  4.24690  2.90347  2.73739  3.18146  2.89801  2.37887  2.77519  2.98518  4.58477  3.61503
          0.03243  3.84079  4.56313  0.61958  0.77255  0.48576  0.95510
     62   2.73512  4.88540  2.57349  2.37714  3.87663  3.26348  3.11943  3.74342  2.50410  3.30248  4.19136  1.65456  3.82155  2.91356  2.88316  2.74465  3.02904  3.39346  5.23208  3.76795    342 - -
          2.68618  4.42225  2.77519  2.73123  3.46354  2.40513  3.72494  3.29354  2.67741  2.69355  4.24690  2.90347  2.73739  3.18146  2.89801  2.37887  2.77519  2.98518  4.58477  3.61503
          0.03243  3.84079  4.56313  0.61958  0.77255  0.48576  0.95510
     63   1.88213  4.18137  3.79353  3.39907  3.68623  3.34658  4.29921  2.30407  3.31906  2.47901  3.59561  3.58838  3.96866  3.64600  3.58787  2.76935  2.86384  1.54327  5.31795  4.08941    343 - -
          2.68618  4.42225  2.77519  2.73123  3.46354  2.40513  3.72494  3.29354  2.67741  2.69355  4.24690  2.90347  2.73739  3.18146  2.89801  2.37887  2.77519  2.98518  4.58477  3.61503
          0.03243  3.84079  4.56313  0.61958  0.77255  0.48576  0.95510
     64   1.30146  4.13211  3.55635  3.24163  3.87750  3.05488  4.21169  2.82674  3.18840  2.79003  3.84115  3.39044  3.76327  3.52828  3.45896  2.51100  2.74396  2.35472  5.40363  4.16387    344 - -
          2.68618  4.42225  2.77519  2.73123  3.46354  2.40513  3.72494  3.29354  2.67741  2.69355  4.24690  2.90347  2.73739  3.18146  2.89801  2.37887  2.77519  2.98518  4.58477  3.61503
          0.03243  3.84079  4.56313  0.61958  0.77255  0.48576  0.95510
     65   3.20219  4.70401  3.79185  3.51570  2.29528  3.79353  3.60506  3.21591  3.37413  2.67791  3.89436  3.68505  4.26831  3.68777  3.56416  3.34189  3.48884  3.08503  3.93769  1.02014    345 - -
          2.68618  4.42225  2.77519  2.73123  3.46354  2.40513  3.72494  3.29354  2.67741  2.69355  4.24690  2.90347  2.73739  3.18146  2.89801  2.37887  2.77519  2.98518  4.58477  3.61503
          0.03243  3.84079  4.56313  0.61958  0.77255  0.48576  0.95510
     66   2.30020  4.21993  3.17966  2.99443  4.04499  2.95043  4.10494  3.56353  3.06605  3.28639  4.21545  3.22398  3.68672  3.41795  3.35274  1.13984  2.77805  3.10558  5.42012  4.12846    346 - -
          2.68618  4.42225  2.77519  2.73123  3.46354  2.40513  3.72494  3.29354  2.67741  2.69355  4.24690  2.90347  2.73739  3.18146  2.89801  2.37887  2.77519  2.98518  4.58477  3.61503
          0.03243  3.84079  4.56313  0.61958  0.77255  0.48576  0.95510
     67   2.55169  1.00705  4.06262  3.79539  3.79448  3.18093  4.44950  2.93354  3.62229  2.85024  3.97068  3.79084  3.88537  3.96974  3.75212  2.82319  3.01585  2.68015  5.21680  4.08226    347 - -
          2.68618  4.42225  2.77519  2.73123  3.46354  2.40513  3.72494  3.29354  2.67741  2.69355  4.24690  2.90347  2.73739  3.18146  2.89801  2.37887  2.77519  2.98518  4.58477  3.61503
          0.03243  3.84079  4.56313  0.61958  0.77255  0.48576  0.95510
     68   2.39651  4.24136  3.40080  3.15188  3.94169  3.08155  4.17151  3.06500  3.09422  2.92960  3.98254  3.36602  3.78297  3.49075  3.35415  2.59747  1.22677  2.76336  5.38231  4.15846    348 - -
          2.68618  4.42225  2.77519  2.73123  3.46354  2.40513  3.72494  3.29354  2.67741  2.69355  4.24690  2.90347  2.73739  3.18146  2.89801  2.37887  2.77519  2.98518  4.58477  3.61503
          0.03243  3.84079  4.56313  0.61958  0.77255  0.48576  0.95510
     69   2.97055  4.81101  3.45806  2.97636  4.15758  3.46403  3.80273  3.69748  2.22664  3.21921  4.22065  3.33829  3.96855  3.02501  1.02793  3.05652  3.23893  3.42291  5.25373  4.09227    349 - -
          2.68618  4.42225  2.77519  2.73123  3.46354  2.40513  3.72494  3.29354  2.67741  2.69355  4.24690  2.90347  2.73739  3.18146  2.89801  2.37887  2.77519  2.98518  4.58477  3.61503
          0.03243  3.84079  4.56313  0.61958  0.77255  0.48576  0.95510
     70   2.85660  4.84046  2.88302  2.63780  4.00467  3.34565  3.79565  3.63105  2.46092  3.13651  4.16579  3.09706  3.89899  1.29148  2.74550  2.90593  3.15384  3.36286  5.28257  3.97438    350 - -
          2.68618  4.42225  2.77519  2.73123  3.46354  2.40513  3.72494  3.29354  2.67741  2.69355  4.24690  2.90347  2.73739  3.18146  2.89801  2.37887  2.77519  2.98518  4.58477  3.61503
          0.03243  3.84079  4.56313  0.61958  0.77255  0.48576  0.95510
     71   2.85660  4.84046  2.88302  2.63780  4.00467  3.34565  3.79565  3.63105  2.46092  3.13651  4.16579  3.09706  3.89899  1.29148  2.74550  2.90593  3.15384  3.36286  5.28257  3.97438    351 - -
          2.68618  4.42225  2.77519  2.73123  3.46354  2.40513  3.72494  3.29354  2.67741  2.69355  4.24690  2.90347  2.73739  3.18146  2.89801  2.37887  2.77519  2.98518  4.58477  3.61503
          0.03243  3.84079  4.56313  0.61958  0.77255  0.48576  0.95510
     72   2.69794  4.69270  2.69219  2.57470  4.05132  3.16332  3.89672  3.75532  2.79802  3.40594  4.36173  1.21541  3.81385  3.16981  3.15127  2.76659  3.07899  3.38074  5.36095  4.00223    352 - -
          2.68618  4.42225  2.77519  2.73123  3.46354  2.40513  3.72494  3.29354  2.67741  2.69355  4.24690  2.90347  2.73739  3.18146  2.89801  2.37887  2.77519  2.98518  4.58477  3.61503
          0.03243  3.84079  4.56313  0.61958  0.77255  0.48576  0.95510
     73   2.55169  1.00705  4.06262  3.79539  3.79448  3.18093  4.44950  2.93354  3.62229  2.85024  3.97068  3.79084  3.88537  3.96974  3.75212  2.82319  3.01585  2.68015  5.21680  4.08226    353 - -
          2.68618  4.42225  2.77519  2.73123  3.46354  2.40513  3.72494  3.29354  2.67741  2.69355  4.24690  2.90347  2.73739  3.18146  2.89801  2.37887  2.77519  2.98518  4.58477  3.61503
          0.03243  3.84079  4.56313  0.61958  0.77255  0.48576  0.95510
     74   2.71091  4.47302  3.31475  3.14958  4.14666  3.16235  4.22929  3.68435  3.20425  3.31447  4.36328  3.45925  0.88868  3.59401  3.45299  2.87752  3.15009  3.33329  5.34149  4.26705    354 - -
          2.68618  4.42225  2.77519  2.73123  3.46354  2.40513  3.72494  3.29354  2.67741  2.69355  4.24690  2.90347  2.73739  3.18146  2.89801  2.37887  2.77519  2.98518  4.58477  3.61503
          0.03243  3.84079  4.56313  0.61958  0.77255  0.48576  0.95510
     75   3.00650  4.43464  4.28976  3.90473  3.35334  4.03158  4.63906  1.11804  3.73222  1.94639  3.29417  4.15455  4.46625  4.08406  3.93245  3.52420  3.30640  1.84635  5.23728  3.97253    355 - -
          2.68618  4.42225  2.77519  2.73123  3.46354  2.40513  3.72494  3.29354  2.67741  2.69355  4.24690  2.90347  2.73739  3.18146  2.89801  2.37887  2.77519  2.98518  4.58477  3.61503
          0.03243  3.84079  4.56313  0.61958  0.77255  0.48576  0.95510
     76   2.95634  5.07846  0.96457  2.31673  4.45142  3.18735  3.90433  4.03255  2.98265  3.64674  4.62460  2.87132  3.83796  3.14375  3.49419  2.92260  3.29440  3.67527  5.62615  4.33014    356 - -
          2.68618  4.42225  2.77519  2.73123  3.46354  2.40513  3.72494  3.29354  2.67741  2.69355  4.24690  2.90347  2.73739  3.18146  2.89801  2.37887  2.77519  2.98518  4.58477  3.61503
          0.03243  3.84079  4.56313  0.61958  0.77255  0.48576  0.95510
     77   2.97055  4.81101  3.45806  2.97636  4.15758  3.46403  3.80273  3.69748  2.22664  3.21921  4.22065  3.33829  3.96855  3.02501  1.02793  3.05652  3.23893  3.42291  5.25373  4.09227    357 - -
          2.68618  4.42225  2.77519  2.73123  3.46354  2.40513  3.72494  3.29354  2.67741  2.69355  4.24690  2.90347  2.73739  3.18146  2.89801  2.37887  2.77519  2.98518  4.58477  3.61503
          0.03243  3.84079  4.56313  0.61958  0.77255  0.48576  0.95510
     78   2.24463  4.18691  3.37057  3.10347  3.96353  3.03828  4.14100  3.02705  3.05472  2.92423  3.94248  3.30911  3.74561  3.43749  3.32889  2.51352  1.37541  2.70950  5.42497  4.18553    358 - -
          2.68618  4.42225  2.77519  2.73123  3.46354  2.40513  3.72494  3.29354  2.67741  2.69355  4.24690  2.90347  2.73739  3.18146  2.89801  2.37887  2.77519  2.98518  4.58477  3.61503
          0.03243  3.84079  4.56313  0.61958  0.77255  0.48576  0.95510
     79   2.30020  4.21993  3.17966  2.99443  4.04499  2.95043  4.10494  3.56353  3.06605  3.28639  4.21545  3.22398  3.68672  3.41795  3.35274  1.13984  2.77805  3.10558  5.42012  4.12846    359 - -
          2.68618  4.42225  2.77519  2.73123  3.46354  2.40513  3.72494  3.29354  2.67741  2.69355  4.24690  2.90347  2.73739  3.18146  2.89801  2.37887  2.77519  2.98518  4.58477  3.61503
          0.03243  3.84079  4.56313  0.61958  0.77255  0.48576  0.95510
     80   2.97055  4.81101  3.45806  2.97636  4.15758  3.46403  3.80273  3.69748  2.22664  3.21921  4.22065  3.33829  3.96855  3.02501  1.02793  3.05652  3.23893  3.42291  5.25373  4.09227    360 - -
          2.68618  4.42225  2.77519  2.73123  3.46354  2.40513  3.72494  3.29354  2.67741  2.69355  4.24690  2.90347  2.73739  3.18146  2.89801  2.37887  2.77519  2.98518  4.58477  3.61503
          0.03243  3.84079  4.56313  0.61958  0.77255  0.48576  0.95510
     81   2.69794  4.69270  2.69219  2.57470  4.05132  3.16332  3.89672  3.75532  2.79802  3.40594  4.36173  1.21541  3.81385  3.16981  3.15127  2.76659  3.07899  3.38074  5.36095  4.00223    361 - -
          2.68618  4.42225  2.77519  2.73123  3.46354  2.40513  3.72494  3.29354  2.67741  2.69355  4.24690  2.90347  2.73739  3.18146  2.89801  2.37887  2.77519  2.98518  4.58477  3.61503
          0.03243  3.84079  4.56313  0.61958  0.77255  0.48576  0.95510
     82   2.97055  4.81101  3.45806  2.97636  4.15758  3.46403  3.80273  3.69748  2.22664  3.21921  4.22065  3.33829  3.96855  3.02501  1.02793  3.05652  3.23893  3.42291  5.25373  4.09227    362 - -
          2.68618  4.42225  2.77519  2.73123  3.46354  2.40513  3.72494  3.29354  2.67741  2.69355  4.24690  2.90347  2.73739  3.18146  2.89801  2.37887  2.77519  2.98518  4.58477  3.61503
          0.03243  3.84079  4.56313  0.61958  0.77255  0.48576  0.95510
     83   2.55169  1.00705  4.06262  3.79539  3.79448  3.18093  4.44950  2.93354  3.62229  2.85024  3.97068  3.79084  3.88537  3.96974  3.75212  2.82319  3.01585  2.68015  5.21680  4.08226    363 - -
          2.68618  4.42225  2.77519  2.73123  3.46354  2.40513  3.72494  3.29354  2.67741  2.69355  4.24690  2.90347  2.73739  3.18146  2.89801  2.37887  2.77519  2.98518  4.58477  3.61503
          0.03243  3.84079  4.56313  0.61958  0.77255  0.48576  0.95510
     84   2.85660  4.84046  2.88302  2.63780  4.00467  3.34565  3.79565  3.63105  2.46092  3.13651  4.16579  3.09706  3.89899  1.29148  2.74550  2.90593  3.15384  3.36286  5.28257  3.97438    364 - -
          2.68618  4.42225  2.77519  2.73123  3.46354  2.40513  3.72494  3.29354  2.67741  2.69355  4.24690  2.90347  2.73739  3.18146  2.89801  2.37887  2.77519  2.98518  4.58477  3.61503
          0.03243  3.84079  4.56313  0.61958  0.77255  0.48576  0.95510
     85   2.96160  4.78390  3.09612  2.85331  3.26356  3.42162  1.21112  3.65957  2.69727  3.15734  4.19817  3.26374  3.97263  3.21926  2.96466  3.03270  3.26407  3.39534  4.72896  3.21541    365 - -
          2.68618  4.42225  2.77519  2.73123  3.46354  2.40513  3.72494  3.29354  2.67741  2.69355  4.24690  2.90347  2.73739  3.18146  2.89801  2.37887  2.77519  2.98518  4.58477  3.61503
          0.03243  3.84079  4.56313  0.61958  0.77255  0.48576  0.95510
     86   2.55169  1.00705  4.06262  3.79539  3.79448  3.18093  4.44950  2.93354  3.62229  2.85024  3.97068  3.79084  3.88537  3.96974  3.75212  2.82319  3.01585  2.68015  5.21680  4.08226    366 - -
          2.68618  4.42225  2.77519  2.73123  3.46354  2.40513  3.72494  3.29354  2.67741  2.69355  4.24690  2.90347  2.73739  3.18146  2.89801  2.37887  2.77519  2.98518  4.58477  3.61503
          0.03243  3.84079  4.56313  0.61958  0.77255  0.48576  0.95510
     87   2.97055  4.81101  3.45806  2.97636  4.15758  3.46403  3.80273  3.69748  2.22664  3.21921  4.22065  3.33829  3.96855  3.02501  1.02793  3.05652  3.23893  3.42291  5.25373  4.09227    367 - -
          2.68618  4.42225  2.77519  2.73123  3.46354  2.40513  3.72494  3.29354  2.67741  2.69355  4.24690  2.90347  2.73739  3.18146  2.89801  2.37887  2.77519  2.98518  4.58477  3.61503
          0.03243  3.84079  4.56313  0.61958  0.77255  0.48576  0.95510
     88   3.12018  4.59211  4.13842  3.77860  3.12444  3.94151  4.44429  2.32733  3.54664  0.91522  3.15816  4.05710  4.38264  3.92257  3.72770  3.50937  3.41606  2.35635  4.99176  3.70760    368 - -
          2.68618  4.42225  2.77519  2.73123  3.46354  2.40513  3.72494  3.29354  2.67741  2.69355  4.24690  2.90347  2.73739  3.18146  2.89801  2.37887  2.77519  2.98518  4.58477  3.61503
          0.03243  3.84079  4.56313  0.61958  0.77255  0.48576  0.95510
     89   2.85660  4.84046  2.88302  2.63780  4.00467  3.34565  3.79565  3.63105  2.46092  3.13651  4.16579  3.09706  3.89899  1.29148  2.74550  2.90593  3.15384  3.36286  5.28257  3.97438    369 - -
          2.68618  4.42225  2.77519  2.73123  3.46354  2.40513  3.72494  3.29354  2.67741  2.69355  4.24690  2.90347  2.73739  3.18146  2.89801  2.37887  2.77519  2.98518  4.58477  3.61503
          0.03243  3.84079  4.56313  0.61958  0.77255  0.48576  0.95510
     90   2.94386  4.90544  3.11768  2.74567  4.28462  3.43623  3.74285  3.71201  1.08250  3.28425  4.24784  3.17138  3.93917  2.93645  2.42729  2.98818  3.19971  3.42174  5.35265  4.16102    370 - -
          2.68618  4.42225  2.77519  2.73123  3.46354  2.40513  3.72494  3.29354  2.67741  2.69355  4.24690  2.90347  2.73739  3.18146  2.89801  2.37887  2.77519  2.98518  4.58477  3.61503
          0.03243  3.84079  4.56313  0.61958  0.77255  0.48576  0.95510
     91   2.55169  1.00705  4.06262  3.79539  3.79448  3.18093  4.44950  2.93354  3.62229  2.85024  3.97068  3.79084  3.88537  3.96974  3.75212  2.82319  3.01585  2.68015  5.21680  4.08226    371 - -
          2.68618  4.42225  2.77519  2.73123  3.46354  2.40513  3.72494  3.29354  2.67741  2.69355  4.24690  2.90347  2.73739  3.18146  2.89801  2.37887  2.77519  2.98518  4.58477  3.61503
          0.03243  3.84079  4.56313  0.61958  0.77255  0.48576  0.95510
     92   3.12018  4.59211  4.13842  3.77860  3.12444  3.94151  4.44429  2.32733  3.54664  0.91522  3.15816  4.05710  4.38264  3.92257  3.72770  3.50937  3.41606  2.35635  4.99176  3.70760    372 - -
          2.68618  4.42225  2.77519  2.73123  3.46354  2.40513  3.72494  3.29354  2.67741  2.69355  4.24690  2.90347  2.73739  3.18146  2.89801  2.37887  2.77519  2.98518  4.58477  3.61503
          0.03243  3.84079  4.56313  0.61958  0.77255  0.48576  0.95510
     93   1.06042  4.17705  3.43109  3.22146  4.02145  3.00233  4.24716  3.14228  3.23691  3.02529  4.06101  3.37887  3.73861  3.58110  3.48933  2.52783  2.80302  2.80219  5.45179  4.24862    373 - -
          2.68618  4.42225  2.77519  2.73123  3.46354  2.40513  3.72494  3.29354  2.67741  2.69355  4.24690  2.90347  2.73739  3.18146  2.89801  2.37887  2.77519  2.98518  4.58477  3.61503
          0.03243  3.84079  4.56313  0.61958  0.77255  0.48576  0.95510
     94   3.12018  4.59211  4.13842  3.77860  3.12444  3.94151  4.44429  2.32733  3.54664  0.91522  3.15816  4.05710  4.38264  3.92257  3.72770  3.50937  3.41606  2.35635  4.99176  3.70760    374 - -
          2.68618  4.42225  2.77519  2.73123  3.46354  2.40513  3.72494  3.29354  2.67741  2.69355  4.24690  2.90347  2.73739  3.18146  2.89801  2.37887  2.77519  2.98518  4.58477  3.61503
          0.03243  3.84079  4.56313  0.61958  0.77255  0.48576  0.95510
     95   2.62676  4.40480  3.29399  3.18965  4.33153  0.77971  4.31143  3.92385  3.36656  3.58186  4.55771  3.45841  3.79491  3.69330  3.60565  2.79785  3.10555  3.45832  5.43461  4.43252    375 - -
          2.68618  4.42225  2.77519  2.73123  3.46354  2.40513  3.72494  3.29354  2.67741  2.69355  4.24690  2.90347  2.73739  3.18146  2.89801  2.37887  2.77519  2.98518  4.58477  3.61503
          0.03243  3.84079  4.56313  0.61958  0.77255  0.48576  0.95510
     96   2.94490  4.49885  4.01565  3.60710  3.19482  3.81048  4.34960  2.36729  3.37676  1.79462  1.44003  3.88839  4.27124  3.76094  3.58573  3.29052  3.24976  2.36964  5.03119  3.78995    376 - -
          2.68618  4.42225  2.77519  2.73123  3.46354  2.40513  3.72494  3.29354  2.67741  2.69355  4.24690  2.90347  2.73739  3.18146  2.89801  2.37887  2.77519  2.98518  4.58477  3.61503
          0.03243  3.84079  4.56313  0.61958  0.77255  0.48576  0.95510
     97   2.30020  4.21993  3.17966  2.99443  4.04499  2.95043  4.10494  3.56353  3.06605  3.28639  4.21545  3.22398  3.68672  3.41795  3.35274  1.13984  2.77805  3.10558  5.42012  4.12846    377 - -
          2.68618  4.42225  2.77519  2.73123  3.46354  2.40513  3.72494  3.29354  2.67741  2.69355  4.24690  2.90347  2.73739  3.18146  2.89801  2.37887  2.77519  2.98518  4.58477  3.61503
          0.03243  3.84079  4.56313  0.61958  0.77255  0.48576  0.95510
     98   2.97055  4.81101  3.45806  2.97636  4.15758  3.46403  3.80273  3.69748  2.22664  3.21921  4.22065  3.33829  3.96855  3.02501  1.02793  3.05652  3.23893  3.42291  5.25373  4.09227    378 - -
          2.68618  4.42225  2.77519  2.73123  3.46354  2.40513  3.72494  3.29354  2.67741  2.69355  4.24690  2.90347  2.73739  3.18146  2.89801  2.37887  2.77519  2.98518  4.58477  3.61503
          0.03243  3.84079  4.56313  0.61958  0.77255  0.48576  0.95510
     99   2.95634  5.07846  0.96457  2.31673  4.45142  3.18735  3.90433  4.03255  2.98265  3.64674  4.62460  2.87132  3.83796  3.14375  3.49419  2.92260  3.29440  3.67527  5.62615  4.33014    379 - -
          2.68618  4.42225  2.77519  2.73123  3.46354  2.40513  3.72494  3.29354  2.67741  2.69355  4.24690  2.90347  2.73739  3.18146  2.89801  2.37887  2.77519  2.98518  4.58477  3.61503
          0.03243  3.84079  4.56313  0.61958  0.77255  0.48576  0.95510
    100   1.06042  4.17705  3.43109  3.22146  4.02145  3.00233  4.24716  3.14228  3.23691  3.02529  4.06101  3.37887  3.73861  3.58110  3.48933  2.52783  2.80302  2.80219  5.45179  4.24862    380 - -
          2.68618  4.42225  2.77519  2.73123  3.46354  2.40513  3.72494  3.29354  2.67741  2.69355  4.24690  2.90347  2.73739  3.18146  2.89801  2.37887  2.77519  2.98518  4.58477  3.61503
          0.03243  3.84079  4.56313  0.61958  0.77255  0.48576  0.95510
    101   2.78321  4.33507  4.08108  3.74369  3.52745  3.69063  4.55104  2.05347  3.61097  2.22031  3.49788  3.93847  4.25324  3.97326  3.82644  3.19254  3.14574  1.06586  5.30638  4.03582    381 - -
          2.68618  4.42225  2.77519  2.73123  3.46354  2.40513  3.72494  3.29354  2.67741  2.69355  4.24690  2.90347  2.73739  3.18146  2.89801  2.37887  2.77519  2.98518  4.58477  3.61503
          0.03243  3.84079  4.56313  0.61958  0.77255  0.48576  0.95510
    102   2.94386  4.90544  3.11768  2.74567  4.28462  3.43623  3.74285  3.71201  1.08250  3.28425  4.24784  3.17138  3.93917  2.93645  2.42729  2.98818  3.19971  3.42174  5.35265  4.16102    382 - -
          2.68618  4.42225  2.77519  2.73123  3.46354  2.40513  3.72494  3.29354  2.67741  2.69355  4.24690  2.90347  2.73739  3.18146  2.89801  2.37887  2.77519  2.98518  4.58477  3.61503
          0.03243  3.84079  4.56313  0.61958  0.77255  0.48576  0.95510
    103   3.21872  4.62997  4.19515  3.90401  1.06504  3.91513  3.86433  2.74675  3.81193  2.12434  3.48189  3.98376  4.37474  3.98877  3.93947  3.49003  3.52000  2.73504  4.12353  2.49482    383 - -
          2.68618  4.42225  2.77519  2.73123  3.46354  2.40513  3.72494  3.29354  2.67741  2.69355  4.24690  2.90347  2.73739  3.18146  2.89801  2.37887  2.77519  2.98518  4.58477  3.61503
          0.03243  3.84079  4.56313  0.61958  0.77255  0.48576  0.95510
    104   2.62676  4.40480  3.29399  3.18965  4.33153  0.77971  4.31143  3.92385  3.36656  3.58186  4.55771  3.45841  3.79491  3.69330  3.60565  2.79785  3.10555  3.45832  5.43461  4.43252    384 - -
          2.68618  4.42225  2.77519  2.73123  3.46354  2.40513  3.72494  3.29354  2.67741  2.69355  4.24690  2.90347  2.73739  3.18146  2.89801  2.37887  2.77519  2.98518  4.58477  3.61503
          0.03243  3.84079  4.56313  0.61958  0.77255  0.48576  0.95510
    105   2.97055  4.81101  3.45806  2.97636  4.15758  3.46403  3.80273  3.69748  2.22664  3.21921  4.22065  3.33829  3.96855  3.02501  1.02793  3.05652  3.23893  3.42291  5.25373  4.09227    385 - -
          2.68618  4.42225  2.77519  2.73123  3.46354  2.40513  3.72494  3.29354  2.67741  2.69355  4.24690  2.90347  2.73739  3.18146  2.89801  2.37887  2.77519  2.98518  4.58477  3.61503
          0.03243  3.84079  4.56313  0.61958  0.77255  0.48576  0.95510
    106   2.94490  4.49885  4.01565  3.60710  3.19482  3.81048  4.34960  2.36729  3.37676  1.79462  1.44003  3.88839  4.27124  3.76094  3.58573  3.29052  3.24976  2.36964  5.03119  3.78995    386 - -
          2.68618  4.42225  2.77519  2.73123  3.46354  2.40513  3.72494  3.29354  2.67741  2.69355  4.24690  2.90347  2.73739  3.18146  2.89801  2.37887  2.77519  2.98518  4.58477  3.61503
          0.03243  3.84079  4.56313  0.61958  0.77255  0.48576  0.95510
    107   2.30020  4.21993  3.17966  2.99443  4.04499  2.95043  4.10494  3.56353  3.06605  3.28639  4.21545  3.22398  3.68672  3.41795  3.35274  1.13984  2.77805  3.10558  5.42012  4.12846    387 - -
          2.68618  4.42225  2.77519  2.73123  3.46354  2.40513  3.72494  3.29354  2.67741  2.69355  4.24690  2.90347  2.73739  3.18146  2.89801  2.37887  2.77519  2.98518  4.58477  3.61503
          0.03243  3.84079  4.56313  0.61958  0.77255  0.48576  0.95510
    108   2.94386  4.90544  3.11768  2.74567  4.28462  3.43623  3.74285  3.71201  1.08250  3.28425  4.24784  3.17138  3.93917  2.93645  2.42729  2.98818  3.19971  3.42174  5.35265  4.16102    388 - -
          2.68618  4.42225  2.77519  2.73123  3.46354  2.40513  3.72494  3.29354  2.67741  2.69355  4.24690  2.90347  2.73739  3.18146  2.89801  2.37887  2.77519  2.98518  4.58477  3.61503
          0.03243  3.84079  4.56313  0.61958  0.77255  0.48576  0.95510
    109   2.94386  4.90544  3.11768  2.74567  4.28462  3.43623  3.74285  3.71201  1.08250  3.28425  4.24784  3.17138  3.93917  2.93645  2.42729  2.98818  3.19971  3.42174  5.35265  4.16102    389 - -
          2.68618  4.42225  2.77519  2.73123  3.46354  2.40513  3.72494  3.29354  2.67741  2.69355  4.24690  2.90347  2.73739  3.18146  2.89801  2.37887  2.77519  2.98518  4.58477  3.61503
          0.03243  3.84079  4.56313  0.61958  0.77255  0.48576  0.95510
    110   2.85660  4.84046  2.88302  2.63780  4.00467  3.34565  3.79565  3.63105  2.46092  3.13651  4.16579  3.09706  3.89899  1.29148  2.74550  2.90593  3.15384  3.36286  5.28257  3.97438    390 - -
          2.68618  4.42225  2.77519  2.73123  3.46354  2.40513  3.72494  3.29354  2.67741  2.69355  4.24690  2.90347  2.73739  3.18146  2.89801  2.37887  2.77519  2.98518  4.58477  3.61503
          0.03243  3.84079  4.56313  0.61958  0.77255  0.48576  0.95510
    111   2.97055  4.81101  3.45806  2.97636  4.15758  3.46403  3.80273  3.69748  2.22664  3.21921  4.22065  3.33829  3.96855  3.02501  1.02793  3.05652  3.23893  3.42291  5.25373  4.09227    391 - -
          2.68618  4.42225  2.77519  2.73123  3.46354  2.40513  3.72494  3.29354  2.67741  2.69355  4.24690  2.90347  2.73739  3.18146  2.89801  2.37887  2.77519  2.98518  4.58477  3.61503
          0.03243  3.84079  4.56313  0.61958  0.77255  0.48576  0.95510
    112   2.95634  5.07846  0.96457  2.31673  4.45142  3.18735  3.90433  4.03255  2.98265  3.64674  4.62460  2.87132  3.83796  3.14375  3.49419  2.92260  3.29440  3.67527  5.62615  4.33014    392 - -
          2.68618  4.42225  2.77519  2.73123  3.46354  2.40513  3.72494  3.29354  2.67741  2.69355  4.24690  2.90347  2.73739  3.18146  2.89801  2.37887  2.77519  2.98518  4.58477  3.61503
          0.03243  3.84079  4.56313  0.61958  0.77255  0.48576  0.95510
    113   2.30020  4.21993  3.17966  2.99443  4.04499  2.95043  4.10494  3.56353  3.06605  3.28639  4.21545  3.22398  3.68672  3.41795  3.35274  1.13984  2.77805  3.10558  5.42012  4.12846    393 - -
          2.68618  4.42225  2.77519  2.73123  3.46354  2.40513  3.72494  3.29354  2.67741  2.69355  4.24690  2.90347  2.73739  3.18146  2.89801  2.37887  2.77519  2.98518  4.58477  3.61503
          0.03243  3.84079  4.56313  0.61958  0.77255  0.48576  0.95510
    114   3.12018  4.59211  4.13842  3.77860  3.12444  3.94151  4.44429  2.32733  3.54664  0.91522  3.15816  4.05710  4.38264  3.92257  3.72770  3.50937  3.41606  2.35635  4.99176  3.70760    394 - -
          2.68618  4.42225  2.77519  2.73123  3.46354  2.40513  3.72494  3.29354  2.67741  2.69355  4.24690  2.90347  2.73739  3.18146  2.89801  2.37887  2.77519  2.98518  4.58477  3.61503
          0.03243  3.84079  4.56313  0.61958  0.77255  0.48576  0.95510
    115   2.96160  4.78390  3.09612  2.85331  3.26356  3.42162  1.21112  3.65957  2.69727  3.15734  4.19817  3.26374  3.97263  3.21926  2.96466  3.03270  3.26407  3.39534  4.72896  3.21541    395 - -
          2.68618  4.42225  2.77519  2.73123  3.46354  2.40513  3.72494  3.29354  2.67741  2.69355  4.24690  2.90347  2.73739  3.18146  2.89801  2.37887  2.77519  2.98518  4.58477  3.61503
          0.03243  3.84079  4.56313  0.61958  0.77255  0.48576  0.95510
    116   1.06042  4.17705  3.43109  3.22146  4.02145  3.00233  4.24716  3.14228  3.23691  3.02529  4.06101  3.37887  3.73861  3.58110  3.48933  2.52783  2.80302  2.80219  5.45179  4.24862    396 - -
          2.68618  4.42225  2.77519  2.73123  3.46354  2.40513  3.72494  3.29354  2.67741  2.69355  4.24690  2.90347  2.73739  3.18146  2.89801  2.37887  2.77519  2.98518  4.58477  3.61503
          0.03243  3.84079  4.56313  0.61958  0.77255  0.48576  0.95510
    117   2.92596  5.02923  2.47571  1.07131  4.37163  3.25428  3.83897  3.81926  2.71557  3.44170  4.41764  2.91634  3.85751  3.05561  3.12074  2.91189  3.23012  3.50656  5.54921  4.27200    397 - -
          2.68618  4.42225  2.77519  2.73123  3.46354  2.40513  3.72494  3.29354  2.67741  2.69355  4.24690  2.90347  2.73739  3.18146  2.89801  2.37887  2.77519  2.98518  4.58477  3.61503
          0.03243  3.84079  4.56313  0.61958  0.77255  0.48576  0.95510
    118   2.78321  4.33507  4.08108  3.74369  3.52745  3.69063  4.55104  2.05347  3.61097  2.22031  3.49788  3.93847  4.25324  3.97326  3.82644  3.19254  3.14574  1.06586  5.30638  4.03582    398 - -
          2.68618  4.42225  2.77519  2.73123  3.46354  2.40513  3.72494  3.29354  2.67741  2.69355  4.24690  2.90347  2.73739  3.18146  2.89801  2.37887  2.77519  2.98518  4.58477  3.61503
          0.03243  3.84079  4.56313  0.61958  0.77255  0.48576  0.95510
    119   2.85660  4.84046  2.88302  2.63780  4.00467  3.34565  3.79565  3.63105  2.46092  3.13651  4.16579  3.09706  3.89899  1.29148  2.74550  2.90593  3.15384  3.36286  5.28257  3.97438    399 - -
          2.68618  4.42225  2.77519  2.73123  3.46354  2.40513  3.72494  3.29354  2.67741  2.69355  4.24690  2.90347  2.73739  3.18146  2.89801  2.37887  2.77519  2.98518  4.58477  3.61503
          0.03243  3.84079  4.56313  0.61958  0.77255  0.48576  0.95510
    120   2.94386  4.90544  3.11768  2.74567  4.28462  3.43623  3.74285  3.71201  1.08250  3.28425  4.24784  3.17138  3.93917  2.93645  2.42729  2.98818  3.19971  3.42174  5.35265  4.16102    400 - -
          2.68618  4.42225  2.77519  2.73123  3.46354  2.40513  3.72494  3.29354  2.67741  2.69355  4.24690  2.90347  2.73739  3.18146  2.89801  2.37887  2.77519  2.98518  4.58477  3.61503
          0.03243  3.84079  4.56313  0.61958  0.77255  0.48576  0.95510
    121   2.85660  4.84046  2.88302  2.63780  4.00467  3.34565  3.79565  3.63105  2.46092  3.13651  4.16579  3.09706  3.89899  1.29148  2.74550  2.90593  3.15384  3.36286  5.28257  3.97438    401 - -
          2.68618  4.42225  2.77519  2.73123  3.46354  2.40513  3.72494  3.29354  2.67741  2.69355  4.24690  2.90347  2.73739  3.18146  2.89801  2.37887  2.77519  2.98518  4.58477  3.61503
          0.03243  3.84079  4.56313  0.61958  0.77255  0.48576  0.95510
    122   3.12018  4.59211  4.13842  3.77860  3.12444  3.94151  4.44429  2.32733  3.54664  0.91522  3.15816  4.05710  4.38264  3.92257  3.72770  3.50937  3.41606  2.35635  4.99176  3.70760    402 - -
          2.68618  4.42225  2.77519  2.73123  3.46354  2.40513  3.72494  3.29354  2.67741  2.69355  4.24690  2.90347  2.73739  3.18146  2.89801  2.37887  2.77519  2.98518  4.58477  3.61503
          0.03243  3.84079  4.56313  0.61958  0.77255  0.48576  0.95510
    123   2.85660  4.84046  2.88302  2.63780  4.00467  3.34565  3.79565  3.63105  2.46092  3.13651  4.16579  3.09706  3.89899  1.29148  2.74550  2.90593  3.15384  3.36286  5.28257  3.97438    403 - -
          2.68618  4.42225  2.77519  2.73123  3.46354  2.40513  3.72494  3.29354  2.67741  2.69355  4.24690  2.90347  2.73739  3.18146  2.89801  2.37887  2.77519  2.98518  4.58477  3.61503
          0.03243  3.84079  4.56313  0.61958  0.77255  0.48576  0.95510
    124   2.81664  4.92721  3.01092  2.57108  4.20910  3.44195  3.61343  3.68399  2.09611  3.19420  4.09076  3.02753  3.88893  1.74536  2.10753  2.83669  3.04463  3.37599  5.32854  4.05393    404 - -
          2.68618  4.42225  2.77519  2.73123  3.46354  2.40513  3.72494  3.29354  2.67741  2.69355  4.24690  2.90347  2.73739  3.18146  2.89801  2.37887  2.77519  2.98518  4.58477  3.61503
          0.08509  3.84079  2.81184  0.61958  0.77255  0.48576  0.95510
    125   2.81891  4.91911  3.08532  2.59099  4.22166  3.45891  3.57779  3.66998  2.01430  3.17618  4.06647  3.03501  3.88504  2.04754  1.83693  2.83990  3.03418  3.36434  5.30309  4.04970    405 - -
          2.68618  4.42225  2.77519  2.73123  3.46354  2.40513  3.72494  3.29354  2.67741  2.69355  4.24690  2.90347  2.73739  3.18146  2.89801  2.37887  2.77519  2.98518  4.58477  3.61503
          0.04823  3.78985  3.70966  0.61958  0.77255  0.52876  0.88997
    126   2.77312  4.82868  2.84786  2.53760  4.02945  3.33976  3.66558  3.58937  2.25579  3.10865  4.06896  2.99929  3.85199  1.64077  2.45876  2.81024  3.04214  3.30093  5.27059  3.95356    406 - -
          2.68618  4.42225  2.77519  2.73123  3.46354  2.40513  3.72494  3.29354  2.67741  2.69355  4.24690  2.90347  2.73739  3.18146  2.89801  2.37887  2.77519  2.98518  4.58477  3.61503
          0.03463  3.77624  4.49859  0.61958  0.77255  0.53959  0.87464
    127   2.78570  4.88773  2.68111  2.36816  4.12168  3.30838  3.67121  3.61861  2.31561  3.16997  4.11766  2.92934  3.83760  1.64562  2.62519  2.80337  3.05549  3.32284  5.35031  4.02939    407 - -
          2.68619  4.42226  2.77520  2.73124  3.46355  2.40514  3.72495  3.29355  2.67742  2.69356  4.24691  2.90348  2.73740  3.18122  2.89802  2.37888  2.77520  2.98519  4.58478  3.61504
          0.06489  2.96224  4.49859  0.72663  0.66075  0.50348  0.92741
    128   2.75987  4.75857  2.98681  2.62444  3.75478  3.41017  3.70072  3.29463  2.35122  2.61641  3.86823  3.07612  3.89603  1.72576  2.64307  2.82857  3.02513  3.08038  5.14702  3.78519    411 - -
          2.68618  4.42225  2.77519  2.73123  3.46354  2.40513  3.72494  3.29354  2.67741  2.69355  4.24690  2.90347  2.73739  3.18146  2.89801  2.37887  2.77519  2.98518  4.58477  3.61503
          0.04791  3.80315  3.70985  0.61958  0.77255  0.46617  0.98726
    129   2.84681  4.82959  2.87503  2.63001  3.99194  3.33730  3.78760  3.61664  2.45414  3.12338  4.15342  3.08899  3.89070  1.31617  2.73882  2.89689  3.14425  3.34939  5.27239  3.96344    412 - -
          2.68618  4.42225  2.77519  2.73123  3.46354  2.40513  3.72494  3.29354  2.67741  2.69355  4.24690  2.90347  2.73739  3.18146  2.89801  2.37887  2.77519  2.98518  4.58477  3.61503
          0.03287  3.82755  4.54990  0.61958  0.77255  0.47860  0.96667
    130   2.84168  4.95767  3.10855  2.60377  4.27143  3.48226  3.58947  3.71552  2.01874  3.21475  4.09890  3.04952  3.90340  1.95259  1.82770  2.85744  3.05362  3.40497  5.33360  4.08236    413 - -
          2.68618  4.42225  2.77519  2.73123  3.46354  2.40513  3.72494  3.29354  2.67741  2.69355  4.24690  2.90347  2.73739  3.18146  2.89801  2.37887  2.77519  2.98518  4.58477  3.61503
          0.03243  3.84079  4.56313  0.61958  0.77255  0.48576  0.95510
    131   2.84310  5.10434  2.35760  1.30275  4.37499  3.23830  3.72034  3.84231  2.55341  3.41418  4.33704  2.79033  3.82269  2.80016  2.97315  2.80376  3.12829  3.50894  5.59647  4.21691    414 - -
          2.68618  4.42225  2.77519  2.73123  3.46354  2.40513  3.72494  3.29354  2.67741  2.69355  4.24690  2.90347  2.73739  3.18146  2.89801  2.37887  2.77519  2.98518  4.58477  3.61503
          0.03243  3.84079  4.56313  0.61958  0.77255  0.48576  0.95510
    132   2.65131  4.76238  2.77894  2.46824  4.13037  3.27529  3.69800  3.60582  2.41349  3.17254  4.06267  2.94937  2.59578  1.90006  2.76737  2.69427  2.94350  3.26905  5.37227  4.05547    415 - -
          2.68618  4.42225  2.77519  2.73123  3.46354  2.40513  3.72494  3.29354  2.67741  2.69355  4.24690  2.90347  2.73739  3.18146  2.89801  2.37887  2.77519  2.98518  4.58477  3.61503
          0.03243  3.84079  4.56313  0.61958  0.77255  0.48576  0.95510
    133   2.13564  4.20524  3.87809  3.49029  3.65735  3.44467  4.37379  2.17879  3.40017  2.40545  3.55854  3.67908  4.04901  3.73251  3.65798  2.87126  2.92188  1.36263  5.33651  4.10457    416 - -
          2.68618  4.42225  2.77519  2.73123  3.46354  2.40513  3.72494  3.29354  2.67741  2.69355  4.24690  2.90347  2.73739  3.18146  2.89801  2.37887  2.77519  2.98518  4.58477  3.61503
          0.03243  3.84079  4.56313  0.61958  0.77255  0.48576  0.95510
    134   1.72649  4.16960  3.73797  3.34618  3.71312  3.28140  4.26017  2.40136  3.27110  2.53185  3.62947  3.53345  3.91815  3.59788  3.54550  2.70544  2.83044  1.69219  5.31797  4.08931    417 - -
          2.68618  4.42225  2.77519  2.73123  3.46354  2.40513  3.72494  3.29354  2.67741  2.69355  4.24690  2.90347  2.73739  3.18146  2.89801  2.37887  2.77519  2.98518  4.58477  3.61503
          0.03243  3.84079  4.56313  0.61958  0.77255  0.48576  0.95510
    135   2.90566  4.95135  3.12400  2.67901  4.32814  3.47246  3.64305  3.73724  1.22364  3.26942  4.18489  3.10524  3.93110  2.81059  2.21052  2.93190  3.13304  3.43335  5.36094  4.14392    418 - -
          2.68618  4.42225  2.77519  2.73123  3.46354  2.40513  3.72494  3.29354  2.67741  2.69355  4.24690  2.90347  2.73739  3.18146  2.89801  2.37887  2.77519  2.98518  4.58477  3.61503
          0.03243  3.84079  4.56313  0.61958  0.77255  0.48576  0.95510
    136   2.17043  4.14017  3.30687  3.01680  4.04082  2.96114  4.07504  3.26101  3.00101  3.09154  3.99580  3.22536  3.67407  3.35539  3.29723  2.21352  1.49973  2.86015  5.43608  4.19988    419 - -
          2.68618  4.42225  2.77519  2.73123  3.46354  2.40513  3.72494  3.29354  2.67741  2.69355  4.24690  2.90347  2.73739  3.18146  2.89801  2.37887  2.77519  2.98518  4.58477  3.61503
          0.03243  3.84079  4.56313  0.61958  0.77255  0.48576  0.95510
    137   2.71091  4.47302  3.31475  3.14958  4.14666  3.16235  4.22929  3.68435  3.20425  3.31447  4.36328  3.45925  0.88868  3.59401  3.45299  2.87752  3.15009  3.33329  5.34149  4.26705    420 - -
          2.68618  4.42225  2.77519  2.73123  3.46354  2.40513  3.72494  3.29354  2.67741  2.69355  4.24690  2.90347  2.73739  3.18146  2.89801  2.37887  2.77519  2.98518  4.58477  3.61503
          0.03243  3.84079  4.56313  0.61958  0.77255  0.48576  0.95510
    138   2.71091  4.47302  3.31475  3.14958  4.14666  3.16235  4.22929  3.68435  3.20425  3.31447  4.36328  3.45925  0.88868  3.59401  3.45299  2.87752  3.15009  3.33329  5.34149  4.26705    421 - -
          2.68618  4.42225  2.77519  2.73123  3.46354  2.40513  3.72494  3.29354  2.67741  2.69355  4.24690  2.90347  2.73739  3.18146  2.89801  2.37887  2.77519  2.98518  4.58477  3.61503
          0.03243  3.84079  4.56313  0.61958  0.77255  0.48576  0.95510
    139   1.71516  4.32233  3.27821  2.69296  3.73737  3.29677  3.87115  2.82083  2.75703  2.69964  3.47237  3.20084  3.82833  3.12736  3.10790  2.64395  2.71726  2.46678  5.17367  3.92217    422 - -
          2.68618  4.42225  2.77519  2.73123  3.46354  2.40513  3.72494  3.29354  2.67741  2.69355  4.24690  2.90347  2.73739  3.18146  2.89801  2.37887  2.77519  2.98518  4.58477  3.61503
          0.03243  3.84079  4.56313  0.61958  0.77255  0.48576  0.95510
    140   2.53256  4.49604  3.03648  2.73436  4.15230  1.55580  3.86656  3.62774  2.60413  3.25035  4.13209  3.11863  3.77245  3.09489  2.34949  2.64579  2.90578  3.23290  5.37641  4.14864    423 - -
          2.68618  4.42225  2.77519  2.73123  3.46354  2.40513  3.72494  3.29354  2.67741  2.69355  4.24690  2.90347  2.73739  3.18146  2.89801  2.37887  2.77519  2.98518  4.58477  3.61503
          0.03243  3.84079  4.56313  0.61958  0.77255  0.48576  0.95510
    141   1.69449  4.20990  3.04626  2.79749  4.18523  2.01436  3.99295  3.59392  2.93997  3.27493  4.10821  2.83249  3.63822  3.23702  3.29879  2.31752  2.68463  3.10112  5.51404  4.26095    424 - -
          2.68618  4.42225  2.77519  2.73123  3.46354  2.40513  3.72494  3.29354  2.67741  2.69355  4.24690  2.90347  2.73739  3.18146  2.89801  2.37887  2.77519  2.98518  4.58477  3.61503
          0.03243  3.84079  4.56313  0.61958  0.77255  0.48576  0.95510
    142   2.78386  4.94153  2.86204  2.47262  4.04341  3.41529  3.04218  3.67150  2.17692  3.19760  4.06890  2.95767  3.86382  1.81717  2.42812  2.79096  3.01083  3.35469  5.25708  3.89899    425 - -
          2.68618  4.42225  2.77519  2.73123  3.46354  2.40513  3.72494  3.29354  2.67741  2.69355  4.24690  2.90347  2.73739  3.18146  2.89801  2.37887  2.77519  2.98518  4.58477  3.61503
          0.03243  3.84079  4.56313  0.61958  0.77255  0.48576  0.95510
    143   2.62676  4.40480  3.29399  3.18965  4.33153  0.77971  4.31143  3.92385  3.36656  3.58186  4.55771  3.45841  3.79491  3.69330  3.60565  2.79785  3.10555  3.45832  5.43461  4.43252    426 - -
          2.68618  4.42225  2.77519  2.73123  3.46354  2.40513  3.72494  3.29354  2.67741  2.69355  4.24690  2.90347  2.73739  3.18146  2.89801  2.37887  2.77519  2.98518  4.58477  3.61503
          0.03243  3.84079  4.56313  0.61958  0.77255  0.48576  0.95510
    144   1.40685  4.21862  3.51641  3.13321  3.73160  3.19129  4.10120  2.74412  3.03116  2.61689  3.32562  3.37380  3.83147  3.40469  3.32151  2.61547  2.80072  2.50506  5.27355  4.01933    427 - -
          2.68618  4.42225  2.77519  2.73123  3.46354  2.40513  3.72494  3.29354  2.67741  2.69355  4.24690  2.90347  2.73739  3.18146  2.89801  2.37887  2.77519  2.98518  4.58477  3.61503
          0.03243  3.84079  4.56313  0.61958  0.77255  0.48576  0.95510
    145   2.95634  5.07846  0.96457  2.31673  4.45142  3.18735  3.90433  4.03255  2.98265  3.64674  4.62460  2.87132  3.83796  3.14375  3.49419  2.92260  3.29440  3.67527  5.62615  4.33014    428 - -
          2.68618  4.42225  2.77519  2.73123  3.46354  2.40513  3.72494  3.29354  2.67741  2.69355  4.24690  2.90347  2.73739  3.18146  2.89801  2.37887  2.77519  2.98518  4.58477  3.61503
          0.03243  3.84079  4.56313  0.61958  0.77255  0.48576  0.95510
    146   2.21191  4.18697  3.26610  2.95244  4.00980  3.00760  4.02705  3.23831  2.93517  3.02938  3.94740  3.20488  3.15301  3.29495  3.24686  2.45051  1.52830  2.86182  5.40207  4.16740    429 - -
          2.68618  4.42225  2.77519  2.73123  3.46354  2.40513  3.72494  3.29354  2.67741  2.69355  4.24690  2.90347  2.73739  3.18146  2.89801  2.37887  2.77519  2.98518  4.58477  3.61503
          0.03243  3.84079  4.56313  0.61958  0.77255  0.48576  0.95510
    147   2.93957  4.51727  3.87640  3.45234  3.16641  3.80012  4.18946  2.44069  3.13970  1.11887  3.21601  3.76257  4.23775  3.60093  3.18023  3.25105  3.22139  2.42700  4.94041  3.63694    430 - -
          2.68618  4.42225  2.77519  2.73123  3.46354  2.40513  3.72494  3.29354  2.67741  2.69355  4.24690  2.90347  2.73739  3.18146  2.89801  2.37887  2.77519  2.98518  4.58477  3.61503
          0.03243  3.84079  4.56313  0.61958  0.77255  0.48576  0.95510
    148   2.13885  4.16787  3.29426  2.97984  4.01376  2.99703  4.04502  3.21800  2.96202  3.02863  3.94614  3.21726  3.29611  3.31643  3.27024  2.44031  1.52689  2.84059  5.41060  4.18115    431 - -
          2.68618  4.42225  2.77519  2.73123  3.46354  2.40513  3.72494  3.29354  2.67741  2.69355  4.24690  2.90347  2.73739  3.18146  2.89801  2.37887  2.77519  2.98518  4.58477  3.61503
          0.03243  3.84079  4.56313  0.61958  0.77255  0.48576  0.95510
    149   2.66563  2.83475  3.83570  3.34643  2.76186  3.57311  3.79146  2.70155  3.19140  2.41696  3.45045  3.55531  4.03916  3.48970  3.42294  2.93578  2.95560  2.51264  4.36194  1.80962    432 - -
          2.68618  4.42225  2.77519  2.73123  3.46354  2.40513  3.72494  3.29354  2.67741  2.69355  4.24690  2.90347  2.73739  3.18146  2.89801  2.37887  2.77519  2.98518  4.58477  3.61503
          0.03243  3.84079  4.56313  0.61958  0.77255  0.48576  0.95510
    150   2.32662  4.21047  3.31495  3.04274  3.98723  3.03367  4.09493  3.17909  3.00263  2.99892  3.97903  3.27479  3.47986  3.38691  3.28513  2.51416  1.34422  2.83396  5.39862  4.16935    433 - -
          2.68618  4.42225  2.77519  2.73123  3.46354  2.40513  3.72494  3.29354  2.67741  2.69355  4.24690  2.90347  2.73739  3.18146  2.89801  2.37887  2.77519  2.98518  4.58477  3.61503
          0.03243  3.84079  4.56313  0.61958  0.77255  0.48576  0.95510
    151   3.12018  4.59211  4.13842  3.77860  3.12444  3.94151  4.44429  2.32733  3.54664  0.91522  3.15816  4.05710  4.38264  3.92257  3.72770  3.50937  3.41606  2.35635  4.99176  3.70760    434 - -
          2.68618  4.42225  2.77519  2.73123  3.46354  2.40513  3.72494  3.29354  2.67741  2.69355  4.24690  2.90347  2.73739  3.18146  2.89801  2.37887  2.77519  2.98518  4.58477  3.61503
          0.03243  3.84079  4.56313  0.61958  0.77255  0.48576  0.95510
    152   2.62676  4.40480  3.29399  3.18965  4.33153  0.77971  4.31143  3.92385  3.36656  3.58186  4.55771  3.45841  3.79491  3.69330  3.60565  2.79785  3.10555  3.45832  5.43461  4.43252    435 - -
          2.68618  4.42225  2.77519  2.73123  3.46354  2.40513  3.72494  3.29354  2.67741  2.69355  4.24690  2.90347  2.73739  3.18146  2.89801  2.37887  2.77519  2.98518  4.58477  3.61503
          0.03243  3.84079  4.56313  0.61958  0.77255  0.48576  0.95510
    153   3.12018  4.59211  4.13842  3.77860  3.12444  3.94151  4.44429  2.32733  3.54664  0.91522  3.15816  4.05710  4.38264  3.92257  3.72770  3.50937  3.41606  2.35635  4.99176  3.70760    436 - -
          2.68618  4.42225  2.77519  2.73123  3.46354  2.40513  3.72494  3.29354  2.67741  2.69355  4.24690  2.90347  2.73739  3.18146  2.89801  2.37887  2.77519  2.98518  4.58477  3.61503
          0.03243  3.84079  4.56313  0.61958  0.77255  0.48576  0.95510
    154   2.32981  4.27788  3.06078  2.84084  4.07121  3.00049  4.00165  3.46206  2.88925  3.17931  4.10214  3.13998  1.58194  3.26718  3.20252  2.40273  2.69076  3.04864  5.44090  4.15696    437 - -
          2.68618  4.42225  2.77519  2.73123  3.46354  2.40513  3.72494  3.29354  2.67741  2.69355  4.24690  2.90347  2.73739  3.18146  2.89801  2.37887  2.77519  2.98518  4.58477  3.61503
          0.03243  3.84079  4.56313  0.61958  0.77255  0.48576  0.95510
    155   2.95634  5.07846  0.96457  2.31673  4.45142  3.18735  3.90433  4.03255  2.98265  3.64674  4.62460  2.87132  3.83796  3.14375  3.49419  2.92260  3.29440  3.67527  5.62615  4.33014    438 - -
          2.68618  4.42225  2.77519  2.73123  3.46354  2.40513  3.72494  3.29354  2.67741  2.69355  4.24690  2.90347  2.73739  3.18146  2.89801  2.37887  2.77519  2.98518  4.58477  3.61503
          0.03243  3.84079  4.56313  0.61958  0.77255  0.48576  0.95510
    156   2.49499  4.37948  3.09957  2.93501  4.21949  1.08609  4.10317  3.75905  3.02467  3.41303  4.33466  3.24857  3.75035  3.40472  3.07861  2.64403  2.94495  3.30667  5.43897  4.27972    439 - -
          2.68618  4.42225  2.77519  2.73123  3.46354  2.40513  3.72494  3.29354  2.67741  2.69355  4.24690  2.90347  2.73739  3.18146  2.89801  2.37887  2.77519  2.98518  4.58477  3.61503
          0.03243  3.84079  4.56313  0.61958  0.77255  0.48576  0.95510
    157   2.85660  4.84046  2.88302  2.63780  4.00467  3.34565  3.79565  3.63105  2.46092  3.13651  4.16579  3.09706  3.89899  1.29148  2.74550  2.90593  3.15384  3.36286  5.28257  3.97438    440 - -
          2.68618  4.42225  2.77519  2.73123  3.46354  2.40513  3.72494  3.29354  2.67741  2.69355  4.24690  2.90347  2.73739  3.18146  2.89801  2.37887  2.77519  2.98518  4.58477  3.61503
          0.03243  3.84079  4.56313  0.61958  0.77255  0.48576  0.95510
    158   3.12018  4.59211  4.13842  3.77860  3.12444  3.94151  4.44429  2.32733  3.54664  0.91522  3.15816  4.05710  4.38264  3.92257  3.72770  3.50937  3.41606  2.35635  4.99176  3.70760    441 - -
          2.68618  4.42225  2.77519  2.73123  3.46354  2.40513  3.72494  3.29354  2.67741  2.69355  4.24690  2.90347  2.73739  3.18146  2.89801  2.37887  2.77519  2.98518  4.58477  3.61503
          0.03243  3.84079  4.56313  0.61958  0.77255  0.48576  0.95510
    159   2.71091  4.47302  3.31475  3.14958  4.14666  3.16235  4.22929  3.68435  3.20425  3.31447  4.36328  3.45925  0.88868  3.59401  3.45299  2.87752  3.15009  3.33329  5.34149  4.26705    442 - -
          2.68618  4.42225  2.77519  2.73123  3.46354  2.40513  3.72494  3.29354  2.67741  2.69355  4.24690  2.90347  2.73739  3.18146  2.89801  2.37887  2.77519  2.98518  4.58477  3.61503
          0.03243  3.84079  4.56313  0.61958  0.77255  0.48576  0.95510
    160   3.12018  4.59211  4.13842  3.77860  3.12444  3.94151  4.44429  2.32733  3.54664  0.91522  3.15816  4.05710  4.38264  3.92257  3.72770  3.50937  3.41606  2.35635  4.99176  3.70760    443 - -
          2.68618  4.42225  2.77519  2.73123  3.46354  2.40513  3.72494  3.29354  2.67741  2.69355  4.24690  2.90347  2.73739  3.18146  2.89801  2.37887  2.77519  2.98518  4.58477  3.61503
          0.03243  3.84079  4.56313  0.61958  0.77255  0.48576  0.95510
    161   2.62676  4.40480  3.29399  3.18965  4.33153  0.77971  4.31143  3.92385  3.36656  3.58186  4.55771  3.45841  3.79491  3.69330  3.60565  2.79785  3.10555  3.45832  5.43461  4.43252    444 - -
          2.68618  4.42225  2.77519  2.73123  3.46354  2.40513  3.72494  3.29354  2.67741  2.69355  4.24690  2.90347  2.73739  3.18146  2.89801  2.37887  2.77519  2.98518  4.58477  3.61503
          0.03243  3.84079  4.56313  0.61958  0.77255  0.48576  0.95510
    162   1.95940  4.13298  3.22200  2.98846  4.14663  2.89454  4.10093  3.50091  3.05521  3.25834  4.13678  3.18992  3.63584  3.37876  3.35995  1.34263  2.67318  3.02053  5.51843  4.26650    445 - -
          2.68618  4.42225  2.77519  2.73123  3.46354  2.40513  3.72494  3.29354  2.67741  2.69355  4.24690  2.90347  2.73739  3.18146  2.89801  2.37887  2.77519  2.98518  4.58477  3.61503
          0.03243  3.84079  4.56313  0.61958  0.77255  0.48576  0.95510
    163   2.30020  4.21993  3.17966  2.99443  4.04499  2.95043  4.10494  3.56353  3.06605  3.28639  4.21545  3.22398  3.68672  3.41795  3.35274  1.13984  2.77805  3.10558  5.42012  4.12846    446 - -
          2.68618  4.42225  2.77519  2.73123  3.46354  2.40513  3.72494  3.29354  2.67741  2.69355  4.24690  2.90347  2.73739  3.18146  2.89801  2.37887  2.77519  2.98518  4.58477  3.61503
          0.03243  3.84079  4.56313  0.61958  0.77255  0.48576  0.95510
    164   2.71091  4.47302  3.31475  3.14958  4.14666  3.16235  4.22929  3.68435  3.20425  3.31447  4.36328  3.45925  0.88868  3.59401  3.45299  2.87752  3.15009  3.33329  5.34149  4.26705    447 - -
          2.68618  4.42225  2.77519  2.73123  3.46354  2.40513  3.72494  3.29354  2.67741  2.69355  4.24690  2.90347  2.73739  3.18146  2.89801  2.37887  2.77519  2.98518  4.58477  3.61503
          0.03243  3.84079  4.56313  0.61958  0.77255  0.48576  0.95510
    165   2.95634  5.07846  0.96457  2.31673  4.45142  3.18735  3.90433  4.03255  2.98265  3.64674  4.62460  2.87132  3.83796  3.14375  3.49419  2.92260  3.29440  3.67527  5.62615  4.33014    448 - -
          2.68618  4.42225  2.77519  2.73123  3.46354  2.40513  3.72494  3.29354  2.67741  2.69355  4.24690  2.90347  2.73739  3.18146  2.89801  2.37887  2.77519  2.98518  4.58477  3.61503
          0.03243  3.84079  4.56313  0.61958  0.77255  0.48576  0.95510
    166   3.12018  4.59211  4.13842  3.77860  3.12444  3.94151  4.44429  2.32733  3.54664  0.91522  3.15816  4.05710  4.38264  3.92257  3.72770  3.50937  3.41606  2.35635  4.99176  3.70760    449 - -
          2.68618  4.42225  2.77519  2.73123  3.46354  2.40513  3.72494  3.29354  2.67741  2.69355  4.24690  2.90347  2.73739  3.18146  2.89801  2.37887  2.77519  2.98518  4.58477  3.61503
          0.03243  3.84079  4.56313  0.61958  0.77255  0.48576  0.95510
    167   2.71091  4.47302  3.31475  3.14958  4.14666  3.16235  4.22929  3.68435  3.20425  3.31447  4.36328  3.45925  0.88868  3.59401  3.45299  2.87752  3.15009  3.33329  5.34149  4.26705    450 - -
          2.68618  4.42225  2.77519  2.73123  3.46354  2.40513  3.72494  3.29354  2.67741  2.69355  4.24690  2.90347  2.73739  3.18146  2.89801  2.37887  2.77519  2.98518  4.58477  3.61503
          0.03243  3.84079  4.56313  0.61958  0.77255  0.48576  0.95510
    168   2.92596  5.02923  2.47571  1.07131  4.37163  3.25428  3.83897  3.81926  2.71557  3.44170  4.41764  2.91634  3.85751  3.05561  3.12074  2.91189  3.23012  3.50656  5.54921  4.27200    451 - -
          2.68618  4.42225  2.77519  2.73123  3.46354  2.40513  3.72494  3.29354  2.67741  2.69355  4.24690  2.90347  2.73739  3.18146  2.89801  2.37887  2.77519  2.98518  4.58477  3.61503
          0.03243  3.84079  4.56313  0.61958  0.77255  0.48576  0.95510
    169   1.06042  4.17705  3.43109  3.22146  4.02145  3.00233  4.24716  3.14228  3.23691  3.02529  4.06101  3.37887  3.73861  3.58110  3.48933  2.52783  2.80302  2.80219  5.45179  4.24862    452 - -
          2.68618  4.42225  2.77519  2.73123  3.46354  2.40513  3.72494  3.29354  2.67741  2.69355  4.24690  2.90347  2.73739  3.18146  2.89801  2.37887  2.77519  2.98518  4.58477  3.61503
          0.03243  3.84079  4.56313  0.61958  0.77255  0.48576  0.95510
    170   2.30020  4.21993  3.17966  2.99443  4.04499  2.95043  4.10494  3.56353  3.06605  3.28639  4.21545  3.22398  3.68672  3.41795  3.35274  1.13984  2.77805  3.10558  5.42012  4.12846    453 - -
          2.68618  4.42225  2.77519  2.73123  3.46354  2.40513  3.72494  3.29354  2.67741  2.69355  4.24690  2.90347  2.73739  3.18146  2.89801  2.37887  2.77519  2.98518  4.58477  3.61503
          0.03243  3.84079  4.56313  0.61958  0.77255  0.48576  0.95510
    171   1.06042  4.17705  3.43109  3.22146  4.02145  3.00233  4.24716  3.14228  3.23691  3.02529  4.06101  3.37887  3.73861  3.58110  3.48933  2.52783  2.80302  2.80219  5.45179  4.24862    454 - -
          2.68618  4.42225  2.77519  2.73123  3.46354  2.40513  3.72494  3.29354  2.67741  2.69355  4.24690  2.90347  2.73739  3.18146  2.89801  2.37887  2.77519  2.98518  4.58477  3.61503
          0.03243  3.84079  4.56313  0.61958  0.77255  0.48576  0.95510
    172   2.55169  1.00705  4.06262  3.79539  3.79448  3.18093  4.44950  2.93354  3.62229  2.85024  3.97068  3.79084  3.88537  3.96974  3.75212  2.82319  3.01585  2.68015  5.21680  4.08226    455 - -
          2.68618  4.42225  2.77519  2.73123  3.46354  2.40513  3.72494  3.29354  2.67741  2.69355  4.24690  2.90347  2.73739  3.18146  2.89801  2.37887  2.77519  2.98518  4.58477  3.61503
          0.03243  3.84079  4.56313  0.61958  0.77255  0.48576  0.95510
    173   2.71091  4.47302  3.31475  3.14958  4.14666  3.16235  4.22929  3.68435  3.20425  3.31447  4.36328  3.45925  0.88868  3.59401  3.45299  2.87752  3.15009  3.33329  5.34149  4.26705    456 - -
          2.68618  4.42225  2.77519  2.73123  3.46354  2.40513  3.72494  3.29354  2.67741  2.69355  4.24690  2.90347  2.73739  3.18146  2.89801  2.37887  2.77519  2.98518  4.58477  3.61503
          0.03243  3.84079  4.56313  0.61958  0.77255  0.48576  0.95510
    174   2.71091  4.47302  3.31475  3.14958  4.14666  3.16235  4.22929  3.68435  3.20425  3.31447  4.36328  3.45925  0.88868  3.59401  3.45299  2.87752  3.15009  3.33329  5.34149  4.26705    457 - -
          2.68618  4.42225  2.77519  2.73123  3.46354  2.40513  3.72494  3.29354  2.67741  2.69355  4.24690  2.90347  2.73739  3.18146  2.89801  2.37887  2.77519  2.98518  4.58477  3.61503
          0.03243  3.84079  4.56313  0.61958  0.77255  0.48576  0.95510
    175   2.30240  4.23436  3.05891  2.92560  4.22143  1.23267  4.12526  3.72228  3.10772  3.42831  4.31597  3.18163  3.67011  3.42314  3.40862  2.34733  2.78787  3.20812  5.53160  4.29502    458 - -
          2.68618  4.42225  2.77519  2.73123  3.46354  2.40513  3.72494  3.29354  2.67741  2.69355  4.24690  2.90347  2.73739  3.18146  2.89801  2.37887  2.77519  2.98518  4.58477  3.61503
          0.03243  3.84079  4.56313  0.61958  0.77255  0.48576  0.95510
    176   3.12018  4.59211  4.13842  3.77860  3.12444  3.94151  4.44429  2.32733  3.54664  0.91522  3.15816  4.05710  4.38264  3.92257  3.72770  3.50937  3.41606  2.35635  4.99176  3.70760    459 - -
          2.68618  4.42225  2.77519  2.73123  3.46354  2.40513  3.72494  3.29354  2.67741  2.69355  4.24690  2.90347  2.73739  3.18146  2.89801  2.37887  2.77519  2.98518  4.58477  3.61503
          0.03243  3.84079  4.56313  0.61958  0.77255  0.48576  0.95510
    177   3.12018  4.59211  4.13842  3.77860  3.12444  3.94151  4.44429  2.32733  3.54664  0.91522  3.15816  4.05710  4.38264  3.92257  3.72770  3.50937  3.41606  2.35635  4.99176  3.70760    460 - -
          2.68618  4.42225  2.77519  2.73123  3.46354  2.40513  3.72494  3.29354  2.67741  2.69355  4.24690  2.90347  2.73739  3.18146  2.89801  2.37887  2.77519  2.98518  4.58477  3.61503
          0.03243  3.84079  4.56313  0.61958  0.77255  0.48576  0.95510
    178   2.92963  4.95218  3.32721  2.75607  4.33933  3.54031  3.60495  3.72929  1.81805  3.23974  4.14227  3.15280  3.95658  2.76498  1.36227  2.96192  3.13242  3.43153  5.32682  4.13614    461 - -
          2.68618  4.42225  2.77519  2.73123  3.46354  2.40513  3.72494  3.29354  2.67741  2.69355  4.24690  2.90347  2.73739  3.18146  2.89801  2.37887  2.77519  2.98518  4.58477  3.61503
          0.03243  3.84079  4.56313  0.61958  0.77255  0.48576  0.95510
    179   1.06042  4.17705  3.43109  3.22146  4.02145  3.00233  4.24716  3.14228  3.23691  3.02529  4.06101  3.37887  3.73861  3.58110  3.48933  2.52783  2.80302  2.80219  5.45179  4.24862    462 - -
          2.68618  4.42225  2.77519  2.73123  3.46354  2.40513  3.72494  3.29354  2.67741  2.69355  4.24690  2.90347  2.73739  3.18146  2.89801  2.37887  2.77519  2.98518  4.58477  3.61503
          0.03243  3.84079  4.56313  0.61958  0.77255  0.48576  0.95510
    180   2.27114  4.24425  3.07902  2.81043  4.13382  2.96378  3.97664  3.58121  2.88841  3.25308  4.10837  3.10961  2.43448  3.22356  3.23365  1.56230  2.71475  3.10908  5.46572  4.19623    463 - -
          2.68618  4.42225  2.77519  2.73123  3.46354  2.40513  3.72494  3.29354  2.67741  2.69355  4.24690  2.90347  2.73739  3.18146  2.89801  2.37887  2.77519  2.98518  4.58477  3.61503
          0.03243  3.84079  4.56313  0.61958  0.77255  0.48576  0.95510
    181   2.31846  4.24402  3.06729  2.93682  4.21958  1.20095  4.13326  3.72513  3.11821  3.43195  4.32648  3.19386  3.67753  3.43561  3.41584  2.38142  2.80368  3.21606  5.52322  4.29392    464 - -
          2.68618  4.42225  2.77519  2.73123  3.46354  2.40513  3.72494  3.29354  2.67741  2.69355  4.24690  2.90347  2.73739  3.18146  2.89801  2.37887  2.77519  2.98518  4.58477  3.61503
          0.03243  3.84079  4.56313  0.61958  0.77255  0.48576  0.95510
    182   2.15635  3.43089  3.57877  3.22275  3.97362  2.90389  4.14815  3.32719  3.13883  3.11278  4.00508  3.31308  3.64042  3.46828  3.40803  1.28023  2.63618  2.88626  5.38375  4.14158    465 - -
          2.68618  4.42225  2.77519  2.73123  3.46354  2.40513  3.72494  3.29354  2.67741  2.69355  4.24690  2.90347  2.73739  3.18146  2.89801  2.37887  2.77519  2.98518  4.58477  3.61503
          0.03243  3.84079  4.56313  0.61958  0.77255  0.48576  0.95510
    183   2.62676  4.40480  3.29399  3.18965  4.33153  0.77971  4.31143  3.92385  3.36656  3.58186  4.55771  3.45841  3.79491  3.69330  3.60565  2.79785  3.10555  3.45832  5.43461  4.43252    466 - -
          2.68618  4.42225  2.77519  2.73123  3.46354  2.40513  3.72494  3.29354  2.67741  2.69355  4.24690  2.90347  2.73739  3.18146  2.89801  2.37887  2.77519  2.98518  4.58477  3.61503
          0.03243  3.84079  4.56313  0.61958  0.77255  0.48576  0.95510
    184   2.28487  4.30918  3.13914  2.79086  3.90006  3.11463  3.89270  3.22891  2.75952  2.73900  3.87780  3.13313  1.94739  3.14395  3.09677  2.40701  2.76026  2.88849  5.29004  4.00604    467 - -
          2.68618  4.42225  2.77519  2.73123  3.46354  2.40513  3.72494  3.29354  2.67741  2.69355  4.24690  2.90347  2.73739  3.18146  2.89801  2.37887  2.77519  2.98518  4.58477  3.61503
          0.03243  3.84079  4.56313  0.61958  0.77255  0.48576  0.95510
    185   2.29038  4.24959  3.12265  2.82424  4.02973  3.00128  3.95229  3.46316  2.84935  3.03332  4.02978  3.12526  3.11182  3.20633  3.18579  1.45242  2.72064  3.03496  5.39053  4.10551    468 - -
          2.68618  4.42225  2.77519  2.73123  3.46354  2.40513  3.72494  3.29354  2.67741  2.69355  4.24690  2.90347  2.73739  3.18146  2.89801  2.37887  2.77519  2.98518  4.58477  3.61503
          0.03243  3.84079  4.56313  0.61958  0.77255  0.48576  0.95510
    186   2.89033  4.08035  3.72877  3.27827  2.38454  3.71914  3.36661  3.04607  3.09588  2.60972  3.66818  3.50549  4.14032  3.42567  3.34226  3.06488  3.15160  2.85858  4.01092  1.40924    469 - -
          2.68618  4.42225  2.77519  2.73123  3.46354  2.40513  3.72494  3.29354  2.67741  2.69355  4.24690  2.90347  2.73739  3.18146  2.89801  2.37887  2.77519  2.98518  4.58477  3.61503
          0.03243  3.84079  4.56313  0.61958  0.77255  0.48576  0.95510
    187   1.91945  2.92536  3.65753  3.25616  3.93544  2.90709  4.14759  3.22626  3.18125  3.02024  3.89346  3.32665  3.63412  3.47517  3.45172  1.53871  2.60062  2.80381  5.34955  4.14932    470 - -
          2.68618  4.42225  2.77519  2.73123  3.46354  2.40513  3.72494  3.29354  2.67741  2.69355  4.24690  2.90347  2.73739  3.18146  2.89801  2.37887  2.77519  2.98518  4.58477  3.61503
          0.03243  3.84079  4.56313  0.61958  0.77255  0.48576  0.95510
    188   2.62509  4.79388  2.61186  2.35736  4.06675  3.23313  3.18934  3.66253  2.49325  3.24536  4.09255  1.96597  3.77506  2.86644  2.90503  2.29887  2.92045  3.29810  5.35935  3.96590    471 - -
          2.68618  4.42225  2.77519  2.73123  3.46354  2.40513  3.72494  3.29354  2.67741  2.69355  4.24690  2.90347  2.73739  3.18146  2.89801  2.37887  2.77519  2.98518  4.58477  3.61503
          0.03243  3.84079  4.56313  0.61958  0.77255  0.48576  0.95510
    189   2.51749  4.66289  2.53671  2.37261  4.24090  3.03870  3.74170  3.67745  2.62351  3.29052  4.12296  1.91017  3.72592  2.92516  3.07140  2.33904  2.60230  3.27158  5.50692  4.16204    472 - -
          2.68618  4.42225  2.77519  2.73123  3.46354  2.40513  3.72494  3.29354  2.67741  2.69355  4.24690  2.90347  2.73739  3.18146  2.89801  2.37887  2.77519  2.98518  4.58477  3.61503
          0.03243  3.84079  4.56313  0.61958  0.77255  0.48576  0.95510
    190   2.64015  4.33922  3.58830  3.19332  3.31856  3.49187  4.03789  2.56099  3.02188  1.45542  3.42645  3.49181  4.01730  3.42959  3.28152  2.54689  2.96653  2.42051  4.95561  3.62115    473 - -
          2.68618  4.42225  2.77519  2.73123  3.46354  2.40513  3.72494  3.29354  2.67741  2.69355  4.24690  2.90347  2.73739  3.18146  2.89801  2.37887  2.77519  2.98518  4.58477  3.61503
          0.03243  3.84079  4.56313  0.61958  0.77255  0.48576  0.95510
    191   1.30020  4.10366  3.49524  3.18744  3.98175  2.98778  4.18459  2.97912  3.14813  2.92783  3.91640  3.33262  3.70967  3.48470  3.42509  2.44185  2.50677  2.56124  5.45432  4.23350    474 - -
          2.68618  4.42225  2.77519  2.73123  3.46354  2.40513  3.72494  3.29354  2.67741  2.69355  4.24690  2.90347  2.73739  3.18146  2.89801  2.37887  2.77519  2.98518  4.58477  3.61503
          0.03243  3.84079  4.56313  0.61958  0.77255  0.48576  0.95510
    192   2.94386  4.90544  3.11768  2.74567  4.28462  3.43623  3.74285  3.71201  1.08250  3.28425  4.24784  3.17138  3.93917  2.93645  2.42729  2.98818  3.19971  3.42174  5.35265  4.16102    475 - -
          2.68618  4.42225  2.77519  2.73123  3.46354  2.40513  3.72494  3.29354  2.67741  2.69355  4.24690  2.90347  2.73739  3.18146  2.89801  2.37887  2.77519  2.98518  4.58477  3.61503
          0.03243  3.84079  4.56313  0.61958  0.77255  0.48576  0.95510
    193   1.38528  4.09906  3.35963  3.04421  4.06678  2.92666  4.08929  3.31449  3.04883  3.11754  3.99373  3.22859  3.41898  3.36906  3.35388  2.30244  2.29811  2.88480  5.44953  4.23387    476 - -
          2.68618  4.42225  2.77519  2.73123  3.46354  2.40513  3.72494  3.29354  2.67741  2.69355  4.24690  2.90347  2.73739  3.18146  2.89801  2.37887  2.77519  2.98518  4.58477  3.61503
          0.03243  3.84079  4.56313  0.61958  0.77255  0.48576  0.95510
    194   2.66139  4.76031  2.52825  1.98674  4.31999  1.65505  3.81263  3.75967  2.70608  3.38776  4.26735  2.89125  3.77613  3.02051  3.12417  2.70035  3.00645  3.37493  5.54585  4.24470    477 - -
          2.68618  4.42225  2.77519  2.73123  3.46354  2.40513  3.72494  3.29354  2.67741  2.69355  4.24690  2.90347  2.73739  3.18146  2.89801  2.37887  2.77519  2.98518  4.58477  3.61503
          0.03243  3.84079  4.56313  0.61958  0.77255  0.48576  0.95510
    195   3.02704  4.50628  4.27865  3.81231  3.12343  4.07195  4.50730  2.11693  3.59995  1.10015  3.04192  4.08843  4.44616  3.92155  3.80620  3.47092  3.30693  1.98115  5.07360  3.82790    478 - -
          2.68618  4.42225  2.77519  2.73123  3.46354  2.40513  3.72494  3.29354  2.67741  2.69355  4.24690  2.90347  2.73739  3.18146  2.89801  2.37887  2.77519  2.98518  4.58477  3.61503
          0.03243  3.84079  4.56313  0.61958  0.77255  0.48576  0.95510
    196   2.73650  5.00315  2.32676  2.23496  4.30098  3.21138  3.68725  3.84062  2.53920  3.40874  4.26937  1.68498  3.78656  2.61851  2.97905  2.71429  3.02874  3.46874  5.54671  4.13902    479 - -
          2.68618  4.42225  2.77519  2.73123  3.46354  2.40513  3.72494  3.29354  2.67741  2.69355  4.24690  2.90347  2.73739  3.18146  2.89801  2.37887  2.77519  2.98518  4.58477  3.61503
          0.03243  3.84079  4.56313  0.61958  0.77255  0.48576  0.95510
    197   2.62676  4.40480  3.29399  3.18965  4.33153  0.77971  4.31143  3.92385  3.36656  3.58186  4.55771  3.45841  3.79491  3.69330  3.60565  2.79785  3.10555  3.45832  5.43461  4.43252    480 - -
          2.68618  4.42225  2.77519  2.73123  3.46354  2.40513  3.72494  3.29354  2.67741  2.69355  4.24690  2.90347  2.73739  3.18146  2.89801  2.37887  2.77519  2.98518  4.58477  3.61503
          0.03243  3.84079  4.56313  0.61958  0.77255  0.48576  0.95510
    198   1.37379  4.12701  3.43908  3.09061  3.92774  3.01156  4.09682  3.05402  3.05700  2.91595  3.87009  3.28568  3.31639  3.38920  3.35655  2.44751  2.69166  2.50876  5.37305  4.14502    481 - -
          2.68618  4.42225  2.77519  2.73123  3.46354  2.40513  3.72494  3.29354  2.67741  2.69355  4.24690  2.90347  2.73739  3.18146  2.89801  2.37887  2.77519  2.98518  4.58477  3.61503
          0.03243  3.84079  4.56313  0.61958  0.77255  0.48576  0.95510
    199   2.25462  4.21086  3.11089  2.87907  4.13703  2.93580  4.03202  3.59733  2.96023  3.28415  4.15293  3.14348  3.14982  3.29805  3.28274  1.30822  2.71686  3.11237  5.48137  4.21314    482 - -
          2.68618  4.42225  2.77519  2.73123  3.46354  2.40513  3.72494  3.29354  2.67741  2.69355  4.24690  2.90347  2.73739  3.18146  2.89801  2.37887  2.77519  2.98518  4.58477  3.61503
          0.03243  3.84079  4.56313  0.61958  0.77255  0.48576  0.95510
    200   2.63798  2.54674  3.83558  3.34240  2.82412  3.55337  3.81957  2.67271  3.18727  2.40154  3.42765  3.55248  4.02353  3.48689  3.41761  2.91613  2.92985  2.48184  4.41700  1.98951    483 - -
          2.68618  4.42225  2.77519  2.73123  3.46354  2.40513  3.72494  3.29354  2.67741  2.69355  4.24690  2.90347  2.73739  3.18146  2.89801  2.37887  2.77519  2.98518  4.58477  3.61503
          0.03243  3.84079  4.56313  0.61958  0.77255  0.48576  0.95510
    201   2.84665  4.72692  3.14877  2.79873  3.07858  3.48907  1.65427  3.37059  2.55276  2.70250  3.93398  3.20164  3.97664  3.08371  2.83308  2.92684  3.11825  3.14105  4.60675  3.04485    484 - -
          2.68618  4.42225  2.77519  2.73123  3.46354  2.40513  3.72494  3.29354  2.67741  2.69355  4.24690  2.90347  2.73739  3.18146  2.89801  2.37887  2.77519  2.98518  4.58477  3.61503
          0.03243  3.84079  4.56313  0.61958  0.77255  0.48576  0.95510
    202   3.12018  4.59211  4.13842  3.77860  3.12444  3.94151  4.44429  2.32733  3.54664  0.91522  3.15816  4.05710  4.38264  3.92257  3.72770  3.50937  3.41606  2.35635  4.99176  3.70760    485 - -
          2.68618  4.42225  2.77519  2.73123  3.46354  2.40513  3.72494  3.29354  2.67741  2.69355  4.24690  2.90347  2.73739  3.18146  2.89801  2.37887  2.77519  2.98518  4.58477  3.61503
          0.03243  3.84079  4.56313  0.61958  0.77255  0.48576  0.95510
    203   2.84892  5.29735  1.92125  1.37237  4.58985  3.17757  3.70167  4.07081  2.67491  3.62206  4.48682  2.66807  3.78299  2.87375  3.22134  2.76129  3.13491  3.68055  5.78339  4.33179    486 - -
          2.68618  4.42225  2.77519  2.73123  3.46354  2.40513  3.72494  3.29354  2.67741  2.69355  4.24690  2.90347  2.73739  3.18146  2.89801  2.37887  2.77519  2.98518  4.58477  3.61503
          0.03243  3.84079  4.56313  0.61958  0.77255  0.48576  0.95510
    204   2.90777  4.62294  3.01801  2.97826  2.61003  3.59027  3.61956  3.17795  3.01490  2.76561  3.82391  3.33311  4.06892  3.32993  3.32072  3.02958  3.18070  2.97525  4.21614  1.37834    487 - -
          2.68618  4.42225  2.77519  2.73123  3.46354  2.40513  3.72494  3.29354  2.67741  2.69355  4.24690  2.90347  2.73739  3.18146  2.89801  2.37887  2.77519  2.98518  4.58477  3.61503
          0.03243  3.84079  4.56313  0.61958  0.77255  0.48576  0.95510
    205   2.30020  4.21993  3.17966  2.99443  4.04499  2.95043  4.10494  3.56353  3.06605  3.28639  4.21545  3.22398  3.68672  3.41795  3.35274  1.13984  2.77805  3.10558  5.42012  4.12846    488 - -
          2.68618  4.42225  2.77519  2.73123  3.46354  2.40513  3.72494  3.29354  2.67741  2.69355  4.24690  2.90347  2.73739  3.18146  2.89801  2.37887  2.77519  2.98518  4.58477  3.61503
          0.03243  3.84079  4.56313  0.61958  0.77255  0.48576  0.95510
    206   2.54875  4.41115  3.22956  2.94575  3.79825  3.19984  4.00288  3.21060  2.88599  2.63571  3.93757  3.27963  1.44399  3.30779  3.18012  2.71101  2.94206  2.93906  5.22482  3.93857    489 - -
          2.68618  4.42225  2.77519  2.73123  3.46354  2.40513  3.72494  3.29354  2.67741  2.69355  4.24690  2.90347  2.73739  3.18146  2.89801  2.37887  2.77519  2.98518  4.58477  3.61503
          0.03243  3.84079  4.56313  0.61958  0.77255  0.48576  0.95510
    207   2.84758  5.20764  2.11274  1.28821  4.51317  3.19382  3.72095  3.97547  2.66489  3.55846  4.44077  2.71463  3.79611  2.90133  3.17254  2.77991  3.13670  3.60613  5.71389  4.29981    490 - -
          2.68618  4.42225  2.77519  2.73123  3.46354  2.40513  3.72494  3.29354  2.67741  2.69355  4.24690  2.90347  2.73739  3.18146  2.89801  2.37887  2.77519  2.98518  4.58477  3.61503
          0.03243  3.84079  4.56313  0.61958  0.77255  0.48576  0.95510
    208   2.97055  4.81101  3.45806  2.97636  4.15758  3.46403  3.80273  3.69748  2.22664  3.21921  4.22065  3.33829  3.96855  3.02501  1.02793  3.05652  3.23893  3.42291  5.25373  4.09227    491 - -
          2.68618  4.42225  2.77519  2.73123  3.46354  2.40513  3.72494  3.29354  2.67741  2.69355  4.24690  2.90347  2.73739  3.18146  2.89801  2.37887  2.77519  2.98518  4.58477  3.61503
          0.03243  3.84079  4.56313  0.61958  0.77255  0.48576  0.95510
    209   2.55634  4.52879  2.49063  2.62154  4.30636  1.23128  3.99536  3.81168  2.99695  3.47013  4.36330  3.04912  3.74805  3.25501  3.39117  2.65656  2.97545  3.36700  5.52864  4.30696    492 - -
          2.68618  4.42225  2.77519  2.73123  3.46354  2.40513  3.72494  3.29354  2.67741  2.69355  4.24690  2.90347  2.73739  3.18146  2.89801  2.37887  2.77519  2.98518  4.58477  3.61503
          0.03243  3.84079  4.56313  0.61958  0.77255  0.48576  0.95510
    210   2.94386  4.90544  3.11768  2.74567  4.28462  3.43623  3.74285  3.71201  1.08250  3.28425  4.24784  3.17138  3.93917  2.93645  2.42729  2.98818  3.19971  3.42174  5.35265  4.16102    493 - -
          2.68618  4.42225  2.77519  2.73123  3.46354  2.40513  3.72494  3.29354  2.67741  2.69355  4.24690  2.90347  2.73739  3.18146  2.89801  2.37887  2.77519  2.98518  4.58477  3.61503
          0.03243  3.84079  4.56313  0.61958  0.77255  0.48576  0.95510
    211   1.06042  4.17705  3.43109  3.22146  4.02145  3.00233  4.24716  3.14228  3.23691  3.02529  4.06101  3.37887  3.73861  3.58110  3.48933  2.52783  2.80302  2.80219  5.45179  4.24862    494 - -
          2.68618  4.42225  2.77519  2.73123  3.46354  2.40513  3.72494  3.29354  2.67741  2.69355  4.24690  2.90347  2.73739  3.18146  2.89801  2.37887  2.77519  2.98518  4.58477  3.61503
          0.03243  3.84079  4.56313  0.61958  0.77255  0.48576  0.95510
    212   2.92596  5.02923  2.47571  1.07131  4.37163  3.25428  3.83897  3.81926  2.71557  3.44170  4.41764  2.91634  3.85751  3.05561  3.12074  2.91189  3.23012  3.50656  5.54921  4.27200    495 - -
          2.68618  4.42225  2.77519  2.73123  3.46354  2.40513  3.72494  3.29354  2.67741  2.69355  4.24690  2.90347  2.73739  3.18146  2.89801  2.37887  2.77519  2.98518  4.58477  3.61503
          0.03243  3.84079  4.56313  0.61958  0.77255  0.48576  0.95510
    213   2.25973  4.20729  3.04614  2.90045  4.23385  1.33383  4.10590  3.72096  3.08364  3.41942  4.28647  3.15290  3.64949  3.39113  3.39455  2.21990  2.74537  3.19101  5.55579  4.30734    496 - -
          2.68618  4.42225  2.77519  2.73123  3.46354  2.40513  3.72494  3.29354  2.67741  2.69355  4.24690  2.90347  2.73739  3.18146  2.89801  2.37887  2.77519  2.98518  4.58477  3.61503
          0.03243  3.84079  4.56313  0.61958  0.77255  0.48576  0.95510
    214   2.53234  4.70079  3.28654  2.79589  4.13638  3.38797  3.71243  3.50777  2.16563  3.10550  4.04978  3.17206  3.89196  2.90163  1.41109  2.82051  3.01854  3.20845  5.30490  4.07563    497 - -
          2.68618  4.42225  2.77519  2.73123  3.46354  2.40513  3.72494  3.29354  2.67741  2.69355  4.24690  2.90347  2.73739  3.18146  2.89801  2.37887  2.77519  2.98518  4.58477  3.61503
          0.03243  3.84079  4.56313  0.61958  0.77255  0.48576  0.95510
    215   2.80786  5.22480  2.05705  1.40022  4.54841  2.95952  3.69194  4.02287  2.64538  3.57375  4.42458  2.68054  3.77577  2.86151  3.17927  2.73496  3.09394  3.63030  5.74555  4.30652    498 - -
          2.68618  4.42225  2.77519  2.73123  3.46354  2.40513  3.72494  3.29354  2.67741  2.69355  4.24690  2.90347  2.73739  3.18146  2.89801  2.37887  2.77519  2.98518  4.58477  3.61503
          0.03243  3.84079  4.56313  0.61958  0.77255  0.48576  0.95510
    216   2.27642  4.27582  2.93708  2.71932  4.21660  2.51278  3.96039  3.68587  2.88762  3.33721  4.16925  2.79920  3.64971  3.19691  3.25333  1.48741  2.72200  3.18038  5.53174  4.25043    499 - -
          2.68618  4.42225  2.77519  2.73123  3.46354  2.40513  3.72494  3.29354  2.67741  2.69355  4.24690  2.90347  2.73739  3.18146  2.89801  2.37887  2.77519  2.98518  4.58477  3.61503
          0.03243  3.84079  4.56313  0.61958  0.77255  0.48576  0.95510
    217   2.60295  3.97054  4.10683  3.55668  2.01942  3.83938  4.11948  2.10949  3.44389  1.88121  3.12799  3.79924  4.20701  3.67889  3.66231  3.15296  3.00493  2.12656  4.72129  3.39547    500 - -
          2.68618  4.42225  2.77519  2.73123  3.46354  2.40513  3.72494  3.29354  2.67741  2.69355  4.24690  2.90347  2.73739  3.18146  2.89801  2.37887  2.77519  2.98518  4.58477  3.61503
          0.03243  3.84079  4.56313  0.61958  0.77255  0.48576  0.95510
    218   2.80824  3.70776  3.80464  3.30013  2.38397  3.72721  3.44563  2.86806  3.17207  2.48208  3.50928  3.52596  4.11860  3.43871  3.42321  3.03247  3.05555  2.68412  4.06195  1.58731    501 - -
          2.68618  4.42225  2.77519  2.73123  3.46354  2.40513  3.72494  3.29354  2.67741  2.69355  4.24690  2.90347  2.73739  3.18146  2.89801  2.37887  2.77519  2.98518  4.58477  3.61503
          0.03243  3.84079  4.56313  0.61958  0.77255  0.48576  0.95510
    219   2.21302  4.17379  3.10338  2.89648  4.22133  2.34274  4.07124  3.68841  3.03290  3.36971  4.21151  3.14028  3.62874  3.33780  3.35928  1.35946  2.69101  3.15288  5.54867  4.29897    502 - -
          2.68618  4.42225  2.77519  2.73123  3.46354  2.40513  3.72494  3.29354  2.67741  2.69355  4.24690  2.90347  2.73739  3.18146  2.89801  2.37887  2.77519  2.98518  4.58477  3.61503
          0.03243  3.84079  4.56313  0.61958  0.77255  0.48576  0.95510
    220   2.35652  4.23349  3.34319  2.95530  3.83000  3.13493  3.97951  2.86751  2.87279  2.81292  3.78090  3.24319  3.35486  3.25380  3.18688  2.54477  1.60915  2.69197  5.27222  4.02109    503 - -
          2.68618  4.42225  2.77519  2.73123  3.46354  2.40513  3.72494  3.29354  2.67741  2.69355  4.24690  2.90347  2.73739  3.18146  2.89801  2.37887  2.77519  2.98518  4.58477  3.61503
          0.03243  3.84079  4.56313  0.61958  0.77255  0.48576  0.95510
    221   2.38217  4.38074  2.65427  2.63776  4.24471  1.42213  3.97535  3.71828  2.95226  3.39908  4.26474  3.01690  3.68841  3.22614  3.33332  2.41659  2.82460  3.24070  5.55473  4.26299    504 - -
          2.68618  4.42225  2.77519  2.73123  3.46354  2.40513  3.72494  3.29354  2.67741  2.69355  4.24690  2.90347  2.73739  3.18146  2.89801  2.37887  2.77519  2.98518  4.58477  3.61503
          0.03243  3.84079  4.56313  0.61958  0.77255  0.48576  0.95510
    222   2.35126  4.33056  3.04515  2.75065  4.09359  2.91970  3.89506  3.55491  2.71383  3.21244  4.06971  3.08804  3.69975  3.13032  2.79942  1.45168  2.76348  3.11985  5.40448  4.12539    505 - -
          2.68618  4.42225  2.77519  2.73123  3.46354  2.40513  3.72494  3.29354  2.67741  2.69355  4.24690  2.90347  2.73739  3.18146  2.89801  2.37887  2.77519  2.98518  4.58477  3.61503
          0.03243  3.84079  4.56313  0.61958  0.77255  0.48576  0.95510
    223   2.85660  4.84046  2.88302  2.63780  4.00467  3.34565  3.79565  3.63105  2.46092  3.13651  4.16579  3.09706  3.89899  1.29148  2.74550  2.90593  3.15384  3.36286  5.28257  3.97438    506 - -
          2.68618  4.42225  2.77519  2.73123  3.46354  2.40513  3.72494  3.29354  2.67741  2.69355  4.24690  2.90347  2.73739  3.18146  2.89801  2.37887  2.77519  2.98518  4.58477  3.61503
          0.03243  3.84079  4.56313  0.61958  0.77255  0.48576  0.95510
    224   2.91224  4.48897  3.88181  3.49896  3.20936  3.75420  4.26900  2.41299  3.28738  1.08197  3.23248  3.79598  3.87264  3.68762  3.50720  3.23435  3.21696  2.38932  4.99637  3.71754    507 - -
          2.68618  4.42225  2.77519  2.73123  3.46354  2.40513  3.72494  3.29354  2.67741  2.69355  4.24690  2.90347  2.73739  3.18146  2.89801  2.37887  2.77519  2.98518  4.58477  3.61503
          0.03243  3.84079  4.56313  0.61958  0.77255  0.48576  0.95510
    225   2.10667  4.13267  3.32771  3.03214  4.03983  2.96204  4.08410  3.22960  3.01473  3.07850  3.98548  3.23452  3.67524  3.36532  3.31036  2.27056  1.50573  2.83477  5.43883  4.20834    508 - -
          2.68618  4.42225  2.77519  2.73123  3.46354  2.40513  3.72494  3.29354  2.67741  2.69355  4.24690  2.90347  2.73739  3.18146  2.89801  2.37887  2.77519  2.98518  4.58477  3.61503
          0.03243  3.84079  4.56313  0.61958  0.77255  0.48576  0.95510
    226   2.41596  4.34387  3.13534  2.79467  3.82550  3.14839  3.88225  3.21653  2.74437  2.66769  3.87169  3.14445  1.89264  3.14599  3.07309  2.42369  2.79565  2.89447  5.23582  3.92344    509 - -
          2.68618  4.42225  2.77519  2.73123  3.46354  2.40513  3.72494  3.29354  2.67741  2.69355  4.24690  2.90347  2.73739  3.18146  2.89801  2.37887  2.77519  2.98518  4.58477  3.61503
          0.03243  3.84079  4.56313  0.61958  0.77255  0.48576  0.95510
    227   2.74709  5.14432  1.62956  2.11417  4.54764  2.62198  3.70211  4.05225  2.68164  3.59221  4.43074  2.27792  3.75490  2.87185  3.23530  2.68920  3.05324  3.62956  5.76135  4.30905    510 - -
          2.68618  4.42225  2.77519  2.73123  3.46354  2.40513  3.72494  3.29354  2.67741  2.69355  4.24690  2.90347  2.73739  3.18146  2.89801  2.37887  2.77519  2.98518  4.58477  3.61503
          0.03243  3.84079  4.56313  0.61958  0.77255  0.48576  0.95510
    228   2.78455  4.74987  3.35672  2.80485  4.04880  3.46738  3.67273  3.43109  2.09621  2.91062  3.98280  3.18376  3.92728  2.86038  1.43779  2.86803  2.92990  3.16621  5.24785  3.99719    511 - -
          2.68618  4.42225  2.77519  2.73123  3.46354  2.40513  3.72494  3.29354  2.67741  2.69355  4.24690  2.90347  2.73739  3.18146  2.89801  2.37887  2.77519  2.98518  4.58477  3.61503
          0.03243  3.84079  4.56313  0.61958  0.77255  0.48576  0.95510
    229   2.33860  1.66597  3.69808  3.27629  3.69185  2.94817  4.07358  2.99689  3.03952  2.79628  3.73273  3.42068  3.77160  3.44998  2.93721  2.57151  2.75101  2.68743  5.11902  3.90887    512 - -
          2.68618  4.42225  2.77519  2.73123  3.46354  2.40513  3.72494  3.29354  2.67741  2.69355  4.24690  2.90347  2.73739  3.18146  2.89801  2.37887  2.77519  2.98518  4.58477  3.61503
          0.03243  3.84079  4.56313  0.61958  0.77255  0.48576  0.95510
    230   2.58572  4.56189  2.73639  2.38184  4.27584  1.30943  3.94640  3.72532  2.85946  3.39019  4.29306  3.03999  3.76752  3.19393  3.22303  2.68136  2.98409  3.31777  5.50302  4.27517    513 - -
          2.68618  4.42225  2.77519  2.73123  3.46354  2.40513  3.72494  3.29354  2.67741  2.69355  4.24690  2.90347  2.73739  3.18146  2.89801  2.37887  2.77519  2.98518  4.58477  3.61503
          0.03243  3.84079  4.56313  0.61958  0.77255  0.48576  0.95510
    231   3.12018  4.59211  4.13842  3.77860  3.12444  3.94151  4.44429  2.32733  3.54664  0.91522  3.15816  4.05710  4.38264  3.92257  3.72770  3.50937  3.41606  2.35635  4.99176  3.70760    514 - -
          2.68618  4.42225  2.77519  2.73123  3.46354  2.40513  3.72494  3.29354  2.67741  2.69355  4.24690  2.90347  2.73739  3.18146  2.89801  2.37887  2.77519  2.98518  4.58477  3.61503
          0.03243  3.84079  4.56313  0.61958  0.77255  0.48576  0.95510
    232   2.81836  4.87159  3.13911  2.63710  3.88087  3.48539  2.19521  3.61083  2.11130  3.13937  4.02948  3.07662  3.90807  2.79716  1.91377  2.85315  3.03772  3.31229  5.12150  3.76251    515 - -
          2.68618  4.42225  2.77519  2.73123  3.46354  2.40513  3.72494  3.29354  2.67741  2.69355  4.24690  2.90347  2.73739  3.18146  2.89801  2.37887  2.77519  2.98518  4.58477  3.61503
          0.03243  3.84079  4.56313  0.61958  0.77255  0.48576  0.95510
    233   2.94617  4.46044  4.02862  3.61427  1.45855  3.85146  3.78909  2.60819  3.48795  2.04106  3.38024  3.76650  4.27365  3.72115  3.68583  3.06356  3.22685  2.52952  4.15837  2.54482    516 - -
          2.68618  4.42225  2.77519  2.73123  3.46354  2.40513  3.72494  3.29354  2.67741  2.69355  4.24690  2.90347  2.73739  3.18146  2.89801  2.37887  2.77519  2.98518  4.58477  3.61503
          0.03243  3.84079  4.56313  0.61958  0.77255  0.48576  0.95510
    234   2.92596  5.02923  2.47571  1.07131  4.37163  3.25428  3.83897  3.81926  2.71557  3.44170  4.41764  2.91634  3.85751  3.05561  3.12074  2.91189  3.23012  3.50656  5.54921  4.27200    517 - -
          2.68618  4.42225  2.77519  2.73123  3.46354  2.40513  3.72494  3.29354  2.67741  2.69355  4.24690  2.90347  2.73739  3.18146  2.89801  2.37887  2.77519  2.98518  4.58477  3.61503
          0.03243  3.84079  4.56313  0.61958  0.77255  0.48576  0.95510
    235   2.75765  5.17268  2.19707  1.57443  4.45445  2.79822  3.47761  3.93064  2.54094  3.46722  4.29641  2.69943  3.76936  2.72773  3.05234  2.69619  3.02317  3.54785  5.65124  4.22475    518 - -
          2.68618  4.42225  2.77519  2.73123  3.46354  2.40513  3.72494  3.29354  2.67741  2.69355  4.24690  2.90347  2.73739  3.18146  2.89801  2.37887  2.77519  2.98518  4.58477  3.61503
          0.03243  3.84079  4.56313  0.61958  0.77255  0.48576  0.95510
    236   2.52258  4.60025  2.87221  2.48379  3.96309  3.25163  2.72586  3.43765  2.48744  3.05752  3.90150  2.95366  2.72532  2.87616  2.88502  2.29820  2.75264  3.09518  5.26597  3.93706    519 - -
          2.68618  4.42225  2.77519  2.73123  3.46354  2.40513  3.72494  3.29354  2.67741  2.69355  4.24690  2.90347  2.73739  3.18146  2.89801  2.37887  2.77519  2.98518  4.58477  3.61503
          0.03243  3.84079  4.56313  0.61958  0.77255  0.48576  0.95510
    237   2.97055  4.81101  3.45806  2.97636  4.15758  3.46403  3.80273  3.69748  2.22664  3.21921  4.22065  3.33829  3.96855  3.02501  1.02793  3.05652  3.23893  3.42291  5.25373  4.09227    520 - -
          2.68618  4.42225  2.77519  2.73123  3.46354  2.40513  3.72494  3.29354  2.67741  2.69355  4.24690  2.90347  2.73739  3.18146  2.89801  2.37887  2.77519  2.98518  4.58477  3.61503
          0.03243  3.84079  4.56313  0.61958  0.77255  0.48576  0.95510
    238   2.80432  4.82995  2.92967  2.58504  3.59265  3.42505  1.82686  3.56234  2.30150  3.09805  4.02390  3.03889  3.90272  2.79793  2.50969  2.84399  3.05339  3.27440  4.97676  3.51547    521 - -
          2.68618  4.42225  2.77519  2.73123  3.46354  2.40513  3.72494  3.29354  2.67741  2.69355  4.24690  2.90347  2.73739  3.18146  2.89801  2.37887  2.77519  2.98518  4.58477  3.61503
          0.03243  3.84079  4.56313  0.61958  0.77255  0.48576  0.95510
    239   2.71091  4.47302  3.31475  3.14958  4.14666  3.16235  4.22929  3.68435  3.20425  3.31447  4.36328  3.45925  0.88868  3.59401  3.45299  2.87752  3.15009  3.33329  5.34149  4.26705    522 - -
          2.68618  4.42225  2.77519  2.73123  3.46354  2.40513  3.72494  3.29354  2.67741  2.69355  4.24690  2.90347  2.73739  3.18146  2.89801  2.37887  2.77519  2.98518  4.58477  3.61503
          0.03243  3.84079  4.56313  0.61958  0.77255  0.48576  0.95510
    240   2.61079  4.62507  2.65727  2.25123  4.28460  1.41441  3.89516  3.72718  2.79836  3.38088  4.27553  2.98418  3.77109  3.12770  3.18082  2.68779  2.99025  3.32982  5.51465  4.26017    523 - -
          2.68618  4.42225  2.77519  2.73123  3.46354  2.40513  3.72494  3.29354  2.67741  2.69355  4.24690  2.90347  2.73739  3.18146  2.89801  2.37887  2.77519  2.98518  4.58477  3.61503
          0.03243  3.84079  4.56313  0.61958  0.77255  0.48576  0.95510
    241   2.90334  4.50895  3.72436  3.32178  3.01649  3.74300  3.71841  2.58402  3.05848  1.20156  3.28973  3.63744  4.18130  3.50168  3.28677  3.17110  3.17695  2.54847  4.72361  3.30457    524 - -
          2.68618  4.42225  2.77519  2.73123  3.46354  2.40513  3.72494  3.29354  2.67741  2.69355  4.24690  2.90347  2.73739  3.18146  2.89801  2.37887  2.77519  2.98518  4.58477  3.61503
          0.03243  3.84079  4.56313  0.61958  0.77255  0.48576  0.95510
    242   2.58572  4.56189  2.73639  2.38184  4.27584  1.30943  3.94640  3.72532  2.85946  3.39019  4.29306  3.03999  3.76752  3.19393  3.22303  2.68136  2.98409  3.31777  5.50302  4.27517    525 - -
          2.68618  4.42225  2.77519  2.73123  3.46354  2.40513  3.72494  3.29354  2.67741  2.69355  4.24690  2.90347  2.73739  3.18146  2.89801  2.37887  2.77519  2.98518  4.58477  3.61503
          0.03243  3.84079  4.56313  0.61958  0.77255  0.48576  0.95510
    243   2.92596  5.02923  2.47571  1.07131  4.37163  3.25428  3.83897  3.81926  2.71557  3.44170  4.41764  2.91634  3.85751  3.05561  3.12074  2.91189  3.23012  3.50656  5.54921  4.27200    526 - -
          2.68618  4.42225  2.77519  2.73123  3.46354  2.40513  3.72494  3.29354  2.67741  2.69355  4.24690  2.90347  2.73739  3.18146  2.89801  2.37887  2.77519  2.98518  4.58477  3.61503
          0.03243  3.84079  4.56313  0.61958  0.77255  0.48576  0.95510
    244   2.60513  4.41040  3.35934  2.96107  3.53899  3.38139  3.94651  2.83901  2.84461  1.94051  3.59233  3.32354  2.06761  3.25422  3.15114  2.79597  2.93277  2.65967  5.07642  3.78019    527 - -
          2.68618  4.42225  2.77519  2.73123  3.46354  2.40513  3.72494  3.29354  2.67741  2.69355  4.24690  2.90347  2.73739  3.18146  2.89801  2.37887  2.77519  2.98518  4.58477  3.61503
          0.03243  3.84079  4.56313  0.61958  0.77255  0.48576  0.95510
    245   2.65013  4.78082  2.80343  2.29584  4.18822  2.20538  3.65629  3.60142  2.33123  3.18860  4.03524  2.93497  3.80192  2.82647  2.22025  2.68723  2.92191  3.25709  5.37890  4.08460    528 - -
          2.68618  4.42225  2.77519  2.73123  3.46354  2.40513  3.72494  3.29354  2.67741  2.69355  4.24690  2.90347  2.73739  3.18146  2.89801  2.37887  2.77519  2.98518  4.58477  3.61503
          0.03243  3.84079  4.56313  0.61958  0.77255  0.48576  0.95510
    246   2.82456  4.94044  3.05006  2.58153  4.23648  3.45869  3.60157  3.69676  2.06250  3.20297  4.09231  3.03451  3.89358  1.81459  2.00268  2.84234  3.04533  3.38695  5.33131  4.06623    529 - -
          2.68618  4.42225  2.77519  2.73123  3.46354  2.40513  3.72494  3.29354  2.67741  2.69355  4.24690  2.90347  2.73739  3.18146  2.89801  2.37887  2.77519  2.98518  4.58477  3.61503
          0.03243  3.84079  4.56313  0.61958  0.77255  0.48576  0.95510
    247   2.23391  3.30932  3.59605  3.29975  4.08954  1.21781  4.23295  3.45681  3.25293  3.23041  4.13217  3.38589  3.66732  3.57532  3.50006  2.43565  2.72255  2.99988  5.41987  4.26520    530 - -
          2.68618  4.42225  2.77519  2.73123  3.46354  2.40513  3.72494  3.29354  2.67741  2.69355  4.24690  2.90347  2.73739  3.18146  2.89801  2.37887  2.77519  2.98518  4.58477  3.61503
          0.03243  3.84079  4.56313  0.61958  0.77255  0.48576  0.95510
    248   2.45460  4.36255  3.16881  2.82285  3.75669  3.19112  3.88909  3.13235  2.75065  2.54942  3.82799  3.17457  1.87104  3.16316  3.07170  2.53485  2.82571  2.84258  5.19571  3.87427    531 - -
          2.68618  4.42225  2.77519  2.73123  3.46354  2.40513  3.72494  3.29354  2.67741  2.69355  4.24690  2.90347  2.73739  3.18146  2.89801  2.37887  2.77519  2.98518  4.58477  3.61503
          0.03243  3.84079  4.56313  0.61958  0.77255  0.48576  0.95510
    249   2.83898  5.31399  1.42174  2.01714  4.61531  3.15115  3.70388  4.13356  2.71233  3.67019  4.52878  2.28373  3.77299  2.87832  3.28419  2.74681  3.13585  3.72320  5.82938  4.34417    532 - -
          2.68618  4.42225  2.77519  2.73123  3.46354  2.40513  3.72494  3.29354  2.67741  2.69355  4.24690  2.90347  2.73739  3.18146  2.89801  2.37887  2.77519  2.98518  4.58477  3.61503
          0.10650  3.84079  2.53134  0.61958  0.77255  0.48576  0.95510
    250   2.29561  4.27697  2.89831  2.70043  4.04751  2.95008  3.91410  3.57781  2.82096  3.26298  4.13096  2.73854  3.64863  3.17408  3.15884  1.48803  2.73576  3.11556  5.40142  4.07380    533 - -
          2.68618  4.42225  2.77519  2.73123  3.46354  2.40513  3.72494  3.29354  2.67741  2.69355  4.24690  2.90347  2.73739  3.18146  2.89801  2.37887  2.77519  2.98518  4.58477  3.61503
          0.03488  3.76916  4.49151  0.61958  0.77255  0.45036  1.01445
    251   3.13034  4.72194  3.63535  3.28042  2.18838  3.83886  2.94387  3.32036  3.11343  2.77171  3.88364  3.50714  4.24481  3.45529  3.35242  3.22128  3.37200  3.14437  3.82904  1.26066    534 - -
          2.68618  4.42225  2.77519  2.73123  3.46354  2.40513  3.72494  3.29354  2.67741  2.69355  4.24690  2.90347  2.73739  3.18146  2.89801  2.37887  2.77519  2.98518  4.58477  3.61503
          0.03243  3.84079  4.56313  0.61958  0.77255  0.48576  0.95510
    252   2.23428  2.63249  3.56928  3.10662  3.46803  2.29853  3.99982  3.05169  3.04800  2.79566  3.67523  3.29787  3.70233  3.34017  3.34842  2.11395  2.64244  2.70783  5.12368  3.89872    535 - -
          2.68618  4.42225  2.77519  2.73123  3.46354  2.40513  3.72494  3.29354  2.67741  2.69355  4.24690  2.90347  2.73739  3.18146  2.89801  2.37887  2.77519  2.98518  4.58477  3.61503
          0.03243  3.84079  4.56313  0.61958  0.77255  0.48576  0.95510
    253   2.27485  4.19975  3.25482  2.94455  3.95548  3.00492  4.01064  3.12338  2.91748  3.05755  3.97880  3.19701  3.69508  3.28647  3.22834  1.39779  2.61077  2.89322  5.36565  4.07788    536 - -
          2.68618  4.42225  2.77519  2.73123  3.46354  2.40513  3.72494  3.29354  2.67741  2.69355  4.24690  2.90347  2.73739  3.18146  2.89801  2.37887  2.77519  2.98518  4.58477  3.61503
          0.03243  3.84079  4.56313  0.61958  0.77255  0.48576  0.95510
    254   2.71091  4.47302  3.31475  3.14958  4.14666  3.16235  4.22929  3.68435  3.20425  3.31447  4.36328  3.45925  0.88868  3.59401  3.45299  2.87752  3.15009  3.33329  5.34149  4.26705    537 - -
          2.68618  4.42225  2.77519  2.73123  3.46354  2.40513  3.72494  3.29354  2.67741  2.69355  4.24690  2.90347  2.73739  3.18146  2.89801  2.37887  2.77519  2.98518  4.58477  3.61503
          0.03243  3.84079  4.56313  0.61958  0.77255  0.48576  0.95510
    255   2.33215  4.31465  3.03728  2.74784  4.11476  2.80867  3.90480  3.56952  2.74192  3.22504  4.07524  3.08256  3.68851  3.13873  2.85369  1.46349  2.74944  3.12329  5.42439  4.15020    538 - -
          2.68618  4.42225  2.77519  2.73123  3.46354  2.40513  3.72494  3.29354  2.67741  2.69355  4.24690  2.90347  2.73739  3.18146  2.89801  2.37887  2.77519  2.98518  4.58477  3.61503
          0.03243  3.84079  4.56313  0.61958  0.77255  0.48576  0.95510
    256   3.21872  4.62997  4.19515  3.90401  1.06504  3.91513  3.86433  2.74675  3.81193  2.12434  3.48189  3.98376  4.37474  3.98877  3.93947  3.49003  3.52000  2.73504  4.12353  2.49482    539 - -
          2.68618  4.42225  2.77519  2.73123  3.46354  2.40513  3.72494  3.29354  2.67741  2.69355  4.24690  2.90347  2.73739  3.18146  2.89801  2.37887  2.77519  2.98518  4.58477  3.61503
          0.03243  3.84079  4.56313  0.61958  0.77255  0.48576  0.95510
    257   2.59656  3.42969  3.30765  2.72822  3.55891  3.46570  3.55375  3.04014  2.42982  2.70308  3.59530  3.14857  3.86812  2.92829  2.05052  2.73965  2.83401  2.78957  4.94262  3.36549    540 - -
          2.68618  4.42225  2.77519  2.73123  3.46354  2.40513  3.72494  3.29354  2.67741  2.69355  4.24690  2.90347  2.73739  3.18146  2.89801  2.37887  2.77519  2.98518  4.58477  3.61503
          0.03243  3.84079  4.56313  0.61958  0.77255  0.48576  0.95510
    258   2.30020  4.21993  3.17966  2.99443  4.04499  2.95043  4.10494  3.56353  3.06605  3.28639  4.21545  3.22398  3.68672  3.41795  3.35274  1.13984  2.77805  3.10558  5.42012  4.12846    541 - -
          2.68618  4.42225  2.77519  2.73123  3.46354  2.40513  3.72494  3.29354  2.67741  2.69355  4.24690  2.90347  2.73739  3.18146  2.89801  2.37887  2.77519  2.98518  4.58477  3.61503
          0.03243  3.84079  4.56313  0.61958  0.77255  0.48576  0.95510
    259   2.08616  4.15389  3.38387  3.09614  3.99357  3.01078  4.13316  3.04446  3.05973  2.95719  3.93968  3.29219  3.72050  3.42251  3.34313  2.47167  1.46202  2.70855  5.44112  4.21290    542 - -
          2.68618  4.42225  2.77519  2.73123  3.46354  2.40513  3.72494  3.29354  2.67741  2.69355  4.24690  2.90347  2.73739  3.18146  2.89801  2.37887  2.77519  2.98518  4.58477  3.61503
          0.03243  3.84079  4.56313  0.61958  0.77255  0.48576  0.95510
    260   2.42339  4.33780  3.14828  2.87800  3.90845  3.10848  3.98314  3.24754  2.84761  2.84297  3.96110  3.19692  1.59309  3.25708  3.15346  2.58227  2.73806  2.92842  5.32910  4.03925    543 - -
          2.68618  4.42225  2.77519  2.73123  3.46354  2.40513  3.72494  3.29354  2.67741  2.69355  4.24690  2.90347  2.73739  3.18146  2.89801  2.37887  2.77519  2.98518  4.58477  3.61503
          0.03243  3.84079  4.56313  0.61958  0.77255  0.48576  0.95510
    261   2.81427  5.01714  2.39091  1.24642  4.43195  2.92201  3.76919  3.88177  2.65067  3.48803  4.38409  2.82279  3.80918  2.96304  3.08843  2.79348  3.12070  3.51868  5.61221  4.28001    544 - -
          2.68618  4.42225  2.77519  2.73123  3.46354  2.40513  3.72494  3.29354  2.67741  2.69355  4.24690  2.90347  2.73739  3.18146  2.89801  2.37887  2.77519  2.98518  4.58477  3.61503
          0.03243  3.84079  4.56313  0.61958  0.77255  0.48576  0.95510
    262   1.54508  4.11267  3.53194  3.14790  3.91105  3.03979  4.12479  2.90304  3.09234  2.86521  3.82781  3.32781  3.72723  3.41984  3.38996  2.46623  2.16200  2.42482  5.37343  4.15731    545 - -
          2.68618  4.42225  2.77519  2.73123  3.46354  2.40513  3.72494  3.29354  2.67741  2.69355  4.24690  2.90347  2.73739  3.18146  2.89801  2.37887  2.77519  2.98518  4.58477  3.61503
          0.03243  3.84079  4.56313  0.61958  0.77255  0.48576  0.95510
    263   2.34595  4.29124  3.05292  2.84172  4.08114  2.99968  4.00786  3.54269  2.91202  3.23682  4.14610  3.14505  1.53700  3.28026  3.22744  2.29953  2.79179  3.10995  5.42971  4.15036    546 - -
          2.68618  4.42225  2.77519  2.73123  3.46354  2.40513  3.72494  3.29354  2.67741  2.69355  4.24690  2.90347  2.73739  3.18146  2.89801  2.37887  2.77519  2.98518  4.58477  3.61503
          0.03243  3.84079  4.56313  0.61958  0.77255  0.48576  0.95510
    264   3.20219  4.70401  3.79185  3.51570  2.29528  3.79353  3.60506  3.21591  3.37413  2.67791  3.89436  3.68505  4.26831  3.68777  3.56416  3.34189  3.48884  3.08503  3.93769  1.02014    547 - -
          2.68618  4.42225  2.77519  2.73123  3.46354  2.40513  3.72494  3.29354  2.67741  2.69355  4.24690  2.90347  2.73739  3.18146  2.89801  2.37887  2.77519  2.98518  4.58477  3.61503
          0.03243  3.84079  4.56313  0.61958  0.77255  0.48576  0.95510
    265   1.06042  4.17705  3.43109  3.22146  4.02145  3.00233  4.24716  3.14228  3.23691  3.02529  4.06101  3.37887  3.73861  3.58110  3.48933  2.52783  2.80302  2.80219  5.45179  4.24862    548 - -
          2.68618  4.42225  2.77519  2.73123  3.46354  2.40513  3.72494  3.29354  2.67741  2.69355  4.24690  2.90347  2.73739  3.18146  2.89801  2.37887  2.77519  2.98518  4.58477  3.61503
          0.03243  3.84079  4.56313  0.61958  0.77255  0.48576  0.95510
    266   2.30020  4.21993  3.17966  2.99443  4.04499  2.95043  4.10494  3.56353  3.06605  3.28639  4.21545  3.22398  3.68672  3.41795  3.35274  1.13984  2.77805  3.10558  5.42012  4.12846    549 - -
          2.68618  4.42225  2.77519  2.73123  3.46354  2.40513  3.72494  3.29354  2.67741  2.69355  4.24690  2.90347  2.73739  3.18146  2.89801  2.37887  2.77519  2.98518  4.58477  3.61503
          0.03243  3.84079  4.56313  0.61958  0.77255  0.48576  0.95510
    267   3.12433  4.56048  4.39124  3.86201  3.03866  4.23617  4.53221  2.15230  3.64604  1.05682  2.47579  4.17105  4.51224  3.92545  3.84406  3.59263  3.36491  2.22631  5.03898  3.86164    550 - -
          2.68618  4.42225  2.77519  2.73123  3.46354  2.40513  3.72494  3.29354  2.67741  2.69355  4.24690  2.90347  2.73739  3.18146  2.89801  2.37887  2.77519  2.98518  4.58477  3.61503
          0.03243  3.84079  4.56313  0.61958  0.77255  0.48576  0.95510
    268   2.46132  4.27419  3.49620  3.08033  3.67756  3.27387  4.04384  2.70520  2.93050  2.55275  3.30677  3.36457  3.87189  3.33788  3.22315  2.67983  1.59858  2.48745  5.22007  3.95960    551 - -
          2.68618  4.42225  2.77519  2.73123  3.46354  2.40513  3.72494  3.29354  2.67741  2.69355  4.24690  2.90347  2.73739  3.18146  2.89801  2.37887  2.77519  2.98518  4.58477  3.61503
          0.03243  3.84079  4.56313  0.61958  0.77255  0.48576  0.95510
    269   2.84671  5.24498  2.04275  1.31788  4.54430  3.18674  3.71138  4.01406  2.66819  3.58366  4.45762  2.69328  3.78992  2.88789  3.19290  2.77043  3.13415  3.63606  5.74285  4.31235    552 - -
          2.68618  4.42225  2.77519  2.73123  3.46354  2.40513  3.72494  3.29354  2.67741  2.69355  4.24690  2.90347  2.73739  3.18146  2.89801  2.37887  2.77519  2.98518  4.58477  3.61503
          0.03243  3.84079  4.56313  0.61958  0.77255  0.48576  0.95510
    270   2.91467  4.38122  4.22105  3.81027  3.39888  3.98343  4.59247  1.20784  3.63899  1.98289  3.29801  4.06298  4.42335  3.99717  3.85877  3.41039  3.10027  1.80290  5.27656  4.02390    553 - -
          2.68618  4.42225  2.77519  2.73123  3.46354  2.40513  3.72494  3.29354  2.67741  2.69355  4.24690  2.90347  2.73739  3.18146  2.89801  2.37887  2.77519  2.98518  4.58477  3.61503
          0.03243  3.84079  4.56313  0.61958  0.77255  0.48576  0.95510
    271   2.92596  5.02923  2.47571  1.07131  4.37163  3.25428  3.83897  3.81926  2.71557  3.44170  4.41764  2.91634  3.85751  3.05561  3.12074  2.91189  3.23012  3.50656  5.54921  4.27200    554 - -
          2.68618  4.42225  2.77519  2.73123  3.46354  2.40513  3.72494  3.29354  2.67741  2.69355  4.24690  2.90347  2.73739  3.18146  2.89801  2.37887  2.77519  2.98518  4.58477  3.61503
          0.03243  3.84079  4.56313  0.61958  0.77255  0.48576  0.95510
    272   2.90730  4.75362  3.21181  2.83469  2.70573  3.59372  1.76748  3.38638  2.65407  2.88849  3.90972  3.22507  4.03329  3.11372  2.95346  2.97129  3.15214  3.15958  4.28686  2.42474    555 - -
          2.68618  4.42225  2.77519  2.73123  3.46354  2.40513  3.72494  3.29354  2.67741  2.69355  4.24690  2.90347  2.73739  3.18146  2.89801  2.37887  2.77519  2.98518  4.58477  3.61503
          0.03243  3.84079  4.56313  0.61958  0.77255  0.48576  0.95510
    273   3.12018  4.59211  4.13842  3.77860  3.12444  3.94151  4.44429  2.32733  3.54664  0.91522  3.15816  4.05710  4.38264  3.92257  3.72770  3.50937  3.41606  2.35635  4.99176  3.70760    556 - -
          2.68618  4.42225  2.77519  2.73123  3.46354  2.40513  3.72494  3.29354  2.67741  2.69355  4.24690  2.90347  2.73739  3.18146  2.89801  2.37887  2.77519  2.98518  4.58477  3.61503
          0.03243  3.84079  4.56313  0.61958  0.77255  0.48576  0.95510
    274   2.82230  4.34428  4.15826  3.75968  3.44932  3.82636  4.54616  1.96377  3.59681  2.06152  3.39802  3.97954  4.33119  3.95899  3.82366  3.26754  3.15598  1.14284  5.27781  3.98820    557 - -
          2.68618  4.42225  2.77519  2.73123  3.46354  2.40513  3.72494  3.29354  2.67741  2.69355  4.24690  2.90347  2.73739  3.18146  2.89801  2.37887  2.77519  2.98518  4.58477  3.61503
          0.03243  3.84079  4.56313  0.61958  0.77255  0.48576  0.95510
    275   2.85660  4.84046  2.88302  2.63780  4.00467  3.34565  3.79565  3.63105  2.46092  3.13651  4.16579  3.09706  3.89899  1.29148  2.74550  2.90593  3.15384  3.36286  5.28257  3.97438    558 - -
          2.68618  4.42225  2.77519  2.73123  3.46354  2.40513  3.72494  3.29354  2.67741  2.69355  4.24690  2.90347  2.73739  3.18146  2.89801  2.37887  2.77519  2.98518  4.58477  3.61503
          0.03243  3.84079  4.56313  0.61958  0.77255  0.48576  0.95510
    276   2.46341  4.53863  2.68251  2.49265  4.18444  3.07018  3.82353  3.71332  2.70337  3.34661  4.19949  1.84539  3.71691  3.03826  3.10000  1.98801  2.85155  3.27379  5.48899  4.13187    559 - -
          2.68618  4.42225  2.77519  2.73123  3.46354  2.40513  3.72494  3.29354  2.67741  2.69355  4.24690  2.90347  2.73739  3.18146  2.89801  2.37887  2.77519  2.98518  4.58477  3.61503
          0.03243  3.84079  4.56313  0.61958  0.77255  0.48576  0.95510
    277   2.78321  4.33507  4.08108  3.74369  3.52745  3.69063  4.55104  2.05347  3.61097  2.22031  3.49788  3.93847  4.25324  3.97326  3.82644  3.19254  3.14574  1.06586  5.30638  4.03582    560 - -
          2.68618  4.42225  2.77519  2.73123  3.46354  2.40513  3.72494  3.29354  2.67741  2.69355  4.24690  2.90347  2.73739  3.18146  2.89801  2.37887  2.77519  2.98518  4.58477  3.61503
          0.03243  3.84079  4.56313  0.61958  0.77255  0.48576  0.95510
    278   2.55169  1.00705  4.06262  3.79539  3.79448  3.18093  4.44950  2.93354  3.62229  2.85024  3.97068  3.79084  3.88537  3.96974  3.75212  2.82319  3.01585  2.68015  5.21680  4.08226    561 - -
          2.68618  4.42225  2.77519  2.73123  3.46354  2.40513  3.72494  3.29354  2.67741  2.69355  4.24690  2.90347  2.73739  3.18146  2.89801  2.37887  2.77519  2.98518  4.58477  3.61503
          0.03243  3.84079  4.56313  0.61958  0.77255  0.48576  0.95510
    279   2.94386  4.90544  3.11768  2.74567  4.28462  3.43623  3.74285  3.71201  1.08250  3.28425  4.24784  3.17138  3.93917  2.93645  2.42729  2.98818  3.19971  3.42174  5.35265  4.16102    562 - -
          2.68618  4.42225  2.77519  2.73123  3.46354  2.40513  3.72494  3.29354  2.67741  2.69355  4.24690  2.90347  2.73739  3.18146  2.89801  2.37887  2.77519  2.98518  4.58477  3.61503
          0.03243  3.84079  4.56313  0.61958  0.77255  0.48576  0.95510
    280   2.30020  4.21993  3.17966  2.99443  4.04499  2.95043  4.10494  3.56353  3.06605  3.28639  4.21545  3.22398  3.68672  3.41795  3.35274  1.13984  2.77805  3.10558  5.42012  4.12846    563 - -
          2.68618  4.42225  2.77519  2.73123  3.46354  2.40513  3.72494  3.29354  2.67741  2.69355  4.24690  2.90347  2.73739  3.18146  2.89801  2.37887  2.77519  2.98518  4.58477  3.61503
          0.03243  3.84079  4.56313  0.61958  0.77255  0.48576  0.95510
    281   3.22100  4.69030  3.97869  3.62693  2.04274  3.96182  3.49671  3.09322  3.48847  2.53511  3.75980  3.72344  4.36142  3.71123  3.67641  3.36481  3.47894  2.98422  3.76696  1.13206    564 - -
          2.68618  4.42225  2.77519  2.73123  3.46354  2.40513  3.72494  3.29354  2.67741  2.69355  4.24690  2.90347  2.73739  3.18146  2.89801  2.37887  2.77519  2.98518  4.58477  3.61503
          0.03243  3.84079  4.56313  0.61958  0.77255  0.48576  0.95510
    282   2.97055  4.81101  3.45806  2.97636  4.15758  3.46403  3.80273  3.69748  2.22664  3.21921  4.22065  3.33829  3.96855  3.02501  1.02793  3.05652  3.23893  3.42291  5.25373  4.09227    565 - -
          2.68618  4.42225  2.77519  2.73123  3.46354  2.40513  3.72494  3.29354  2.67741  2.69355  4.24690  2.90347  2.73739  3.18146  2.89801  2.37887  2.77519  2.98518  4.58477  3.61503
          0.03243  3.84079  4.56313  0.61958  0.77255  0.48576  0.95510
    283   2.84762  5.20679  2.11425  1.28756  4.51247  3.19399  3.72120  3.97461  2.66483  3.55790  4.44043  2.71515  3.79627  2.90167  3.17207  2.78016  3.13679  3.60547  5.71322  4.29954    566 - -
          2.68618  4.42225  2.77519  2.73123  3.46354  2.40513  3.72494  3.29354  2.67741  2.69355  4.24690  2.90347  2.73739  3.18146  2.89801  2.37887  2.77519  2.98518  4.58477  3.61503
          0.03243  3.84079  4.56313  0.61958  0.77255  0.48576  0.95510
    284   2.39651  4.24136  3.40080  3.15188  3.94169  3.08155  4.17151  3.06500  3.09422  2.92960  3.98254  3.36602  3.78297  3.49075  3.35415  2.59747  1.22677  2.76336  5.38231  4.15846    567 - -
          2.68618  4.42225  2.77519  2.73123  3.46354  2.40513  3.72494  3.29354  2.67741  2.69355  4.24690  2.90347  2.73739  3.18146  2.89801  2.37887  2.77519  2.98518  4.58477  3.61503
          0.03243  3.84079  4.56313  0.61958  0.77255  0.48576  0.95510
    285   2.55169  1.00705  4.06262  3.79539  3.79448  3.18093  4.44950  2.93354  3.62229  2.85024  3.97068  3.79084  3.88537  3.96974  3.75212  2.82319  3.01585  2.68015  5.21680  4.08226    568 - -
          2.68618  4.42225  2.77519  2.73123  3.46354  2.40513  3.72494  3.29354  2.67741  2.69355  4.24690  2.90347  2.73739  3.18146  2.89801  2.37887  2.77519  2.98518  4.58477  3.61503
          0.03243  3.84079  4.56313  0.61958  0.77255  0.48576  0.95510
    286   2.85660  4.84046  2.88302  2.63780  4.00467  3.34565  3.79565  3.63105  2.46092  3.13651  4.16579  3.09706  3.89899  1.29148  2.74550  2.90593  3.15384  3.36286  5.28257  3.97438    569 - -
          2.68618  4.42225  2.77519  2.73123  3.46354  2.40513  3.72494  3.29354  2.67741  2.69355  4.24690  2.90347  2.73739  3.18146  2.89801  2.37887  2.77519  2.98518  4.58477  3.61503
          0.03243  3.84079  4.56313  0.61958  0.77255  0.48576  0.95510
    287   3.12018  4.59211  4.13842  3.77860  3.12444  3.94151  4.44429  2.32733  3.54664  0.91522  3.15816  4.05710  4.38264  3.92257  3.72770  3.50937  3.41606  2.35635  4.99176  3.70760    570 - -
          2.68618  4.42225  2.77519  2.73123  3.46354  2.40513  3.72494  3.29354  2.67741  2.69355  4.24690  2.90347  2.73739  3.18146  2.89801  2.37887  2.77519  2.98518  4.58477  3.61503
          0.03243  3.84079  4.56313  0.61958  0.77255  0.48576  0.95510
    288   2.89579  4.90955  3.27475  2.74655  4.21686  3.50862  3.62425  3.68940  1.99426  3.18512  4.11234  3.14674  3.94519  2.61563  1.35975  2.93656  3.11609  3.39944  5.29147  4.06237    571 - -
          2.68618  4.42225  2.77519  2.73123  3.46354  2.40513  3.72494  3.29354  2.67741  2.69355  4.24690  2.90347  2.73739  3.18146  2.89801  2.37887  2.77519  2.98518  4.58477  3.61503
          0.03243  3.84079  4.56313  0.61958  0.77255  0.48576  0.95510
    289   3.03460  4.52120  4.25596  3.80304  3.10681  4.05708  4.49093  2.14571  3.57932  1.07046  3.04296  4.07763  4.43967  3.91212  3.78251  3.46654  3.31782  2.05563  5.05382  3.79393    572 - -
          2.68618  4.42225  2.77519  2.73123  3.46354  2.40513  3.72494  3.29354  2.67741  2.69355  4.24690  2.90347  2.73739  3.18146  2.89801  2.37887  2.77519  2.98518  4.58477  3.61503
          0.03243  3.84079  4.56313  0.61958  0.77255  0.48576  0.95510
    290   2.92596  5.02923  2.47571  1.07131  4.37163  3.25428  3.83897  3.81926  2.71557  3.44170  4.41764  2.91634  3.85751  3.05561  3.12074  2.91189  3.23012  3.50656  5.54921  4.27200    573 - -
          2.68618  4.42225  2.77519  2.73123  3.46354  2.40513  3.72494  3.29354  2.67741  2.69355  4.24690  2.90347  2.73739  3.18146  2.89801  2.37887  2.77519  2.98518  4.58477  3.61503
          0.03243  3.84079  4.56313  0.61958  0.77255  0.48576  0.95510
    291   2.95634  5.07846  0.96457  2.31673  4.45142  3.18735  3.90433  4.03255  2.98265  3.64674  4.62460  2.87132  3.83796  3.14375  3.49419  2.92260  3.29440  3.67527  5.62615  4.33014    574 - -
          2.68618  4.42225  2.77519  2.73123  3.46354  2.40513  3.72494  3.29354  2.67741  2.69355  4.24690  2.90347  2.73739  3.18146  2.89801  2.37887  2.77519  2.98518  4.58477  3.61503
          0.03243  3.84079  4.56313  0.61958  0.77255  0.48576  0.95510
    292   3.12018  4.59211  4.13842  3.77860  3.12444  3.94151  4.44429  2.32733  3.54664  0.91522  3.15816  4.05710  4.38264  3.92257  3.72770  3.50937  3.41606  2.35635  4.99176  3.70760    575 - -
          2.68618  4.42225  2.77519  2.73123  3.46354  2.40513  3.72494  3.29354  2.67741  2.69355  4.24690  2.90347  2.73739  3.18146  2.89801  2.37887  2.77519  2.98518  4.58477  3.61503
          0.03243  3.84079  4.56313  0.61958  0.77255  0.48576  0.95510
    293   3.12018  4.59211  4.13842  3.77860  3.12444  3.94151  4.44429  2.32733  3.54664  0.91522  3.15816  4.05710  4.38264  3.92257  3.72770  3.50937  3.41606  2.35635  4.99176  3.70760    576 - -
          2.68618  4.42225  2.77519  2.73123  3.46354  2.40513  3.72494  3.29354  2.67741  2.69355  4.24690  2.90347  2.73739  3.18146  2.89801  2.37887  2.77519  2.98518  4.58477  3.61503
          0.03243  3.84079  4.56313  0.61958  0.77255  0.48576  0.95510
    294   2.97055  4.81101  3.45806  2.97636  4.15758  3.46403  3.80273  3.69748  2.22664  3.21921  4.22065  3.33829  3.96855  3.02501  1.02793  3.05652  3.23893  3.42291  5.25373  4.09227    577 - -
          2.68618  4.42225  2.77519  2.73123  3.46354  2.40513  3.72494  3.29354  2.67741  2.69355  4.24690  2.90347  2.73739  3.18146  2.89801  2.37887  2.77519  2.98518  4.58477  3.61503
          0.03243  3.84079  4.56313  0.61958  0.77255  0.48576  0.95510
    295   2.79272  4.81156  2.93091  2.61512  3.86355  3.38766  3.72567  3.44334  2.36751  2.84590  3.99550  3.07031  3.90024  1.53866  2.65634  2.84812  3.06980  3.20393  5.21543  3.85666    578 - -
          2.68618  4.42225  2.77519  2.73123  3.46354  2.40513  3.72494  3.29354  2.67741  2.69355  4.24690  2.90347  2.73739  3.18146  2.89801  2.37887  2.77519  2.98518  4.58477  3.61503
          0.03243  3.84079  4.56313  0.61958  0.77255  0.48576  0.95510
    296   2.97055  4.81101  3.45806  2.97636  4.15758  3.46403  3.80273  3.69748  2.22664  3.21921  4.22065  3.33829  3.96855  3.02501  1.02793  3.05652  3.23893  3.42291  5.25373  4.09227    579 - -
          2.68618  4.42225  2.77519  2.73123  3.46354  2.40513  3.72494  3.29354  2.67741  2.69355  4.24690  2.90347  2.73739  3.18146  2.89801  2.37887  2.77519  2.98518  4.58477  3.61503
          0.03243  3.84079  4.56313  0.61958  0.77255  0.48576  0.95510
    297   2.23960  4.20791  3.16781  2.83257  4.10541  2.96885  3.95945  3.49392  2.86742  3.18017  4.02240  3.12054  2.84372  3.19834  3.21949  1.65208  2.28510  3.03700  5.43980  4.18989    580 - -
          2.68618  4.42225  2.77519  2.73123  3.46354  2.40513  3.72494  3.29354  2.67741  2.69355  4.24690  2.90347  2.73739  3.18146  2.89801  2.37887  2.77519  2.98518  4.58477  3.61503
          0.03243  3.84079  4.56313  0.61958  0.77255  0.48576  0.95510
    298   2.57624  4.64527  2.60633  2.47571  4.08981  3.11134  3.82813  3.72611  2.70764  3.38357  4.28744  1.46377  3.76454  3.06894  3.08241  2.55297  2.95990  3.32098  5.42998  4.02243    581 - -
          2.68618  4.42225  2.77519  2.73123  3.46354  2.40513  3.72494  3.29354  2.67741  2.69355  4.24690  2.90347  2.73739  3.18146  2.89801  2.37887  2.77519  2.98518  4.58477  3.61503
          0.03243  3.84079  4.56313  0.61958  0.77255  0.48576  0.95510
    299   3.05659  4.41862  4.55617  4.02921  3.27881  4.31745  4.73162  1.37344  3.88478  1.57680  3.10955  4.30465  4.60137  4.14295  4.09238  3.67491  3.30705  1.67481  5.25453  4.06939    582 - -
          2.68618  4.42225  2.77519  2.73123  3.46354  2.40513  3.72494  3.29354  2.67741  2.69355  4.24690  2.90347  2.73739  3.18146  2.89801  2.37887  2.77519  2.98518  4.58477  3.61503
          0.03243  3.84079  4.56313  0.61958  0.77255  0.48576  0.95510
    300   3.21872  4.62997  4.19515  3.90401  1.06504  3.91513  3.86433  2.74675  3.81193  2.12434  3.48189  3.98376  4.37474  3.98877  3.93947  3.49003  3.52000  2.73504  4.12353  2.49482    583 - -
          2.68618  4.42225  2.77519  2.73123  3.46354  2.40513  3.72494  3.29354  2.67741  2.69355  4.24690  2.90347  2.73739  3.18146  2.89801  2.37887  2.77519  2.98518  4.58477  3.61503
          0.03243  3.84079  4.56313  0.61958  0.77255  0.48576  0.95510
    301   2.30020  4.21993  3.17966  2.99443  4.04499  2.95043  4.10494  3.56353  3.06605  3.28639  4.21545  3.22398  3.68672  3.41795  3.35274  1.13984  2.77805  3.10558  5.42012  4.12846    584 - -
          2.68618  4.42225  2.77519  2.73123  3.46354  2.40513  3.72494  3.29354  2.67741  2.69355  4.24690  2.90347  2.73739  3.18146  2.89801  2.37887  2.77519  2.98518  4.58477  3.61503
          0.03243  3.84079  4.56313  0.61958  0.77255  0.48576  0.95510
    302   2.97055  4.81101  3.45806  2.97636  4.15758  3.46403  3.80273  3.69748  2.22664  3.21921  4.22065  3.33829  3.96855  3.02501  1.02793  3.05652  3.23893  3.42291  5.25373  4.09227    585 - -
          2.68618  4.42225  2.77519  2.73123  3.46354  2.40513  3.72494  3.29354  2.67741  2.69355  4.24690  2.90347  2.73739  3.18146  2.89801  2.37887  2.77519  2.98518  4.58477  3.61503
          0.03243  3.84079  4.56313  0.61958  0.77255  0.48576  0.95510
    303   2.92596  5.02923  2.47571  1.07131  4.37163  3.25428  3.83897  3.81926  2.71557  3.44170  4.41764  2.91634  3.85751  3.05561  3.12074  2.91189  3.23012  3.50656  5.54921  4.27200    586 - -
          2.68618  4.42225  2.77519  2.73123  3.46354  2.40513  3.72494  3.29354  2.67741  2.69355  4.24690  2.90347  2.73739  3.18146  2.89801  2.37887  2.77519  2.98518  4.58477  3.61503
          0.03243  3.84079  4.56313  0.61958  0.77255  0.48576  0.95510
    304   2.92596  5.02923  2.47571  1.07131  4.37163  3.25428  3.83897  3.81926  2.71557  3.44170  4.41764  2.91634  3.85751  3.05561  3.12074  2.91189  3.23012  3.50656  5.54921  4.27200    587 - -
          2.68618  4.42225  2.77519  2.73123  3.46354  2.40513  3.72494  3.29354  2.67741  2.69355  4.24690  2.90347  2.73739  3.18146  2.89801  2.37887  2.77519  2.98518  4.58477  3.61503
          0.03243  3.84079  4.56313  0.61958  0.77255  0.48576  0.95510
    305   2.78321  4.33507  4.08108  3.74369  3.52745  3.69063  4.55104  2.05347  3.61097  2.22031  3.49788  3.93847  4.25324  3.97326  3.82644  3.19254  3.14574  1.06586  5.30638  4.03582    588 - -
          2.68618  4.42225  2.77519  2.73123  3.46354  2.40513  3.72494  3.29354  2.67741  2.69355  4.24690  2.90347  2.73739  3.18146  2.89801  2.37887  2.77519  2.98518  4.58477  3.61503
          0.03243  3.84079  4.56313  0.61958  0.77255  0.48576  0.95510
    306   2.03345  4.14629  3.38998  3.09591  3.99823  3.00455  4.13110  3.05210  3.06235  2.96556  3.93907  3.28935  3.71455  3.41958  3.34811  2.46240  1.49143  2.71134  5.44166  4.21600    589 - -
          2.68618  4.42225  2.77519  2.73123  3.46354  2.40513  3.72494  3.29354  2.67741  2.69355  4.24690  2.90347  2.73739  3.18146  2.89801  2.37887  2.77519  2.98518  4.58477  3.61503
          0.03243  3.84079  4.56313  0.61958  0.77255  0.48576  0.95510
    307   2.21799  4.17964  3.06483  2.88439  4.24685  1.56526  4.08270  3.71710  3.05595  3.39819  4.24142  3.13286  3.62864  3.35177  3.38256  1.90626  2.70017  3.17286  5.57123  4.32283    590 - -
          2.68618  4.42225  2.77519  2.73123  3.46354  2.40513  3.72494  3.29354  2.67741  2.69355  4.24690  2.90347  2.73739  3.18146  2.89801  2.37887  2.77519  2.98518  4.58477  3.61503
          0.03243  3.84079  4.56313  0.61958  0.77255  0.48576  0.95510
    308   3.20219  4.70401  3.79185  3.51570  2.29528  3.79353  3.60506  3.21591  3.37413  2.67791  3.89436  3.68505  4.26831  3.68777  3.56416  3.34189  3.48884  3.08503  3.93769  1.02014    591 - -
          2.68618  4.42225  2.77519  2.73123  3.46354  2.40513  3.72494  3.29354  2.67741  2.69355  4.24690  2.90347  2.73739  3.18146  2.89801  2.37887  2.77519  2.98518  4.58477  3.61503
          0.03243  3.84079  4.56313  0.61958  0.77255  0.48576  0.95510
    309   2.85660  4.84046  2.88302  2.63780  4.00467  3.34565  3.79565  3.63105  2.46092  3.13651  4.16579  3.09706  3.89899  1.29148  2.74550  2.90593  3.15384  3.36286  5.28257  3.97438    592 - -
          2.68618  4.42225  2.77519  2.73123  3.46354  2.40513  3.72494  3.29354  2.67741  2.69355  4.24690  2.90347  2.73739  3.18146  2.89801  2.37887  2.77519  2.98518  4.58477  3.61503
          0.03243  3.84079  4.56313  0.61958  0.77255  0.48576  0.95510
    310   2.97055  4.81101  3.45806  2.97636  4.15758  3.46403  3.80273  3.69748  2.22664  3.21921  4.22065  3.33829  3.96855  3.02501  1.02793  3.05652  3.23893  3.42291  5.25373  4.09227    593 - -
          2.68618  4.42225  2.77519  2.73123  3.46354  2.40513  3.72494  3.29354  2.67741  2.69355  4.24690  2.90347  2.73739  3.18146  2.89801  2.37887  2.77519  2.98518  4.58477  3.61503
          0.03243  3.84079  4.56313  0.61958  0.77255  0.48576  0.95510
    311   2.89417  4.97187  3.01404  2.61873  4.31086  3.45262  3.63716  3.73820  1.26429  3.26322  4.18295  3.06070  3.92075  2.71140  2.30109  2.91152  3.12469  3.43506  5.37444  4.12926    594 - -
          2.68618  4.42225  2.77519  2.73123  3.46354  2.40513  3.72494  3.29354  2.67741  2.69355  4.24690  2.90347  2.73739  3.18146  2.89801  2.37887  2.77519  2.98518  4.58477  3.61503
          0.03243  3.84079  4.56313  0.61958  0.77255  0.48576  0.95510
    312   2.30020  4.21993  3.17966  2.99443  4.04499  2.95043  4.10494  3.56353  3.06605  3.28639  4.21545  3.22398  3.68672  3.41795  3.35274  1.13984  2.77805  3.10558  5.42012  4.12846    595 - -
          2.68618  4.42225  2.77519  2.73123  3.46354  2.40513  3.72494  3.29354  2.67741  2.69355  4.24690  2.90347  2.73739  3.18146  2.89801  2.37887  2.77519  2.98518  4.58477  3.61503
          0.03243  3.84079  4.56313  0.61958  0.77255  0.48576  0.95510
    313   2.89985  4.44542  4.11356  3.63251  3.17265  3.89732  4.37840  2.22479  3.42430  1.71412  1.68481  3.91401  4.31130  3.76336  3.64868  3.28013  3.18937  2.11835  5.05919  3.84296    596 - -
          2.68618  4.42225  2.77519  2.73123  3.46354  2.40513  3.72494  3.29354  2.67741  2.69355  4.24690  2.90347  2.73739  3.18146  2.89801  2.37887  2.77519  2.98518  4.58477  3.61503
          0.03243  3.84079  4.56313  0.61958  0.77255  0.48576  0.95510
    314   3.28433  4.67005  4.04359  3.74218  2.63576  3.69537  3.86239  3.30699  3.46524  2.70716  3.94222  3.89773  4.21058  3.85454  3.59902  3.48830  3.58323  3.19645  0.95169  2.63959    597 - -
          2.68618  4.42225  2.77519  2.73123  3.46354  2.40513  3.72494  3.29354  2.67741  2.69355  4.24690  2.90347  2.73739  3.18146  2.89801  2.37887  2.77519  2.98518  4.58477  3.61503
          0.03243  3.84079  4.56313  0.61958  0.77255  0.48576  0.95510
    315   2.92596  5.02923  2.47571  1.07131  4.37163  3.25428  3.83897  3.81926  2.71557  3.44170  4.41764  2.91634  3.85751  3.05561  3.12074  2.91189  3.23012  3.50656  5.54921  4.27200    598 - -
          2.68618  4.42225  2.77519  2.73123  3.46354  2.40513  3.72494  3.29354  2.67741  2.69355  4.24690  2.90347  2.73739  3.18146  2.89801  2.37887  2.77519  2.98518  4.58477  3.61503
          0.03243  3.84079  4.56313  0.61958  0.77255  0.48576  0.95510
    316   2.94490  4.49885  4.01565  3.60710  3.19482  3.81048  4.34960  2.36729  3.37676  1.79462  1.44003  3.88839  4.27124  3.76094  3.58573  3.29052  3.24976  2.36964  5.03119  3.78995    599 - -
          2.68618  4.42225  2.77519  2.73123  3.46354  2.40513  3.72494  3.29354  2.67741  2.69355  4.24690  2.90347  2.73739  3.18146  2.89801  2.37887  2.77519  2.98518  4.58477  3.61503
          0.03243  3.84079  4.56313  0.61958  0.77255  0.48576  0.95510
    317   3.28433  4.67005  4.04359  3.74218  2.63576  3.69537  3.86239  3.30699  3.46524  2.70716  3.94222  3.89773  4.21058  3.85454  3.59902  3.48830  3.58323  3.19645  0.95169  2.63959    600 - -
          2.68618  4.42225  2.77519  2.73123  3.46354  2.40513  3.72494  3.29354  2.67741  2.69355  4.24690  2.90347  2.73739  3.18146  2.89801  2.37887  2.77519  2.98518  4.58477  3.61503
          0.03243  3.84079  4.56313  0.61958  0.77255  0.48576  0.95510
    318   2.83847  5.02375  2.40326  1.20120  4.42669  3.01869  3.78212  3.87581  2.66065  3.48916  4.39819  2.83897  3.81901  2.98029  3.09065  2.81784  3.14442  3.52114  5.60262  4.28134    601 - -
          2.68618  4.42225  2.77519  2.73123  3.46354  2.40513  3.72494  3.29354  2.67741  2.69355  4.24690  2.90347  2.73739  3.18146  2.89801  2.37887  2.77519  2.98518  4.58477  3.61503
          0.03243  3.84079  4.56313  0.61958  0.77255  0.48576  0.95510
    319   2.97055  4.81101  3.45806  2.97636  4.15758  3.46403  3.80273  3.69748  2.22664  3.21921  4.22065  3.33829  3.96855  3.02501  1.02793  3.05652  3.23893  3.42291  5.25373  4.09227    602 - -
          2.68618  4.42225  2.77519  2.73123  3.46354  2.40513  3.72494  3.29354  2.67741  2.69355  4.24690  2.90347  2.73739  3.18146  2.89801  2.37887  2.77519  2.98518  4.58477  3.61503
          0.03243  3.84079  4.56313  0.61958  0.77255  0.48576  0.95510
    320   2.55169  1.00705  4.06262  3.79539  3.79448  3.18093  4.44950  2.93354  3.62229  2.85024  3.97068  3.79084  3.88537  3.96974  3.75212  2.82319  3.01585  2.68015  5.21680  4.08226    603 - -
          2.68618  4.42225  2.77519  2.73123  3.46354  2.40513  3.72494  3.29354  2.67741  2.69355  4.24690  2.90347  2.73739  3.18146  2.89801  2.37887  2.77519  2.98518  4.58477  3.61503
          0.03243  3.84079  4.56313  0.61958  0.77255  0.48576  0.95510
    321   1.06042  4.17705  3.43109  3.22146  4.02145  3.00233  4.24716  3.14228  3.23691  3.02529  4.06101  3.37887  3.73861  3.58110  3.48933  2.52783  2.80302  2.80219  5.45179  4.24862    604 - -
          2.68618  4.42225  2.77519  2.73123  3.46354  2.40513  3.72494  3.29354  2.67741  2.69355  4.24690  2.90347  2.73739  3.18146  2.89801  2.37887  2.77519  2.98518  4.58477  3.61503
          0.03243  3.84079  4.56313  0.61958  0.77255  0.48576  0.95510
    322   2.96160  4.78390  3.09612  2.85331  3.26356  3.42162  1.21112  3.65957  2.69727  3.15734  4.19817  3.26374  3.97263  3.21926  2.96466  3.03270  3.26407  3.39534  4.72896  3.21541    605 - -
          2.68618  4.42225  2.77519  2.73123  3.46354  2.40513  3.72494  3.29354  2.67741  2.69355  4.24690  2.90347  2.73739  3.18146  2.89801  2.37887  2.77519  2.98518  4.58477  3.61503
          0.03243  3.84079  4.56313  0.61958  0.77255  0.48576  0.95510
    323   2.81934  4.87377  3.14227  2.63758  3.88813  3.48669  2.21388  3.61325  2.10699  3.14112  4.03062  3.07686  3.90837  2.79499  1.89833  2.85371  3.03803  3.31443  5.12504  3.76818    606 - -
          2.68618  4.42225  2.77519  2.73123  3.46354  2.40513  3.72494  3.29354  2.67741  2.69355  4.24690  2.90347  2.73739  3.18146  2.89801  2.37887  2.77519  2.98518  4.58477  3.61503
          0.03243  3.84079  4.56313  0.61958  0.77255  0.48576  0.95510
    324   3.12018  4.59211  4.13842  3.77860  3.12444  3.94151  4.44429  2.32733  3.54664  0.91522  3.15816  4.05710  4.38264  3.92257  3.72770  3.50937  3.41606  2.35635  4.99176  3.70760    607 - -
          2.68618  4.42225  2.77519  2.73123  3.46354  2.40513  3.72494  3.29354  2.67741  2.69355  4.24690  2.90347  2.73739  3.18146  2.89801  2.37887  2.77519  2.98518  4.58477  3.61503
          0.03243  3.84079  4.56313  0.61958  0.77255  0.48576  0.95510
    325   2.39651  4.24136  3.40080  3.15188  3.94169  3.08155  4.17151  3.06500  3.09422  2.92960  3.98254  3.36602  3.78297  3.49075  3.35415  2.59747  1.22677  2.76336  5.38231  4.15846    608 - -
          2.68618  4.42225  2.77519  2.73123  3.46354  2.40513  3.72494  3.29354  2.67741  2.69355  4.24690  2.90347  2.73739  3.18146  2.89801  2.37887  2.77519  2.98518  4.58477  3.61503
          0.03243  3.84079  4.56313  0.61958  0.77255  0.48576  0.95510
    326   2.92596  5.02923  2.47571  1.07131  4.37163  3.25428  3.83897  3.81926  2.71557  3.44170  4.41764  2.91634  3.85751  3.05561  3.12074  2.91189  3.23012  3.50656  5.54921  4.27200    609 - -
          2.68618  4.42225  2.77519  2.73123  3.46354  2.40513  3.72494  3.29354  2.67741  2.69355  4.24690  2.90347  2.73739  3.18146  2.89801  2.37887  2.77519  2.98518  4.58477  3.61503
          0.03243  3.84079  4.56313  0.61958  0.77255  0.48576  0.95510
    327   1.06042  4.17705  3.43109  3.22146  4.02145  3.00233  4.24716  3.14228  3.23691  3.02529  4.06101  3.37887  3.73861  3.58110  3.48933  2.52783  2.80302  2.80219  5.45179  4.24862    610 - -
          2.68618  4.42225  2.77519  2.73123  3.46354  2.40513  3.72494  3.29354  2.67741  2.69355  4.24690  2.90347  2.73739  3.18146  2.89801  2.37887  2.77519  2.98518  4.58477  3.61503
          0.03243  3.84079  4.56313  0.61958  0.77255  0.48576  0.95510
    328   3.00650  4.43464  4.28976  3.90473  3.35334  4.03158  4.63906  1.11804  3.73222  1.94639  3.29417  4.15455  4.46625  4.08406  3.93245  3.52420  3.30640  1.84635  5.23728  3.97253    611 - -
          2.68618  4.42225  2.77519  2.73123  3.46354  2.40513  3.72494  3.29354  2.67741  2.69355  4.24690  2.90347  2.73739  3.18146  2.89801  2.37887  2.77519  2.98518  4.58477  3.61503
          0.03243  3.84079  4.56313  0.61958  0.77255  0.48576  0.95510
    329   2.85660  4.84046  2.88302  2.63780  4.00467  3.34565  3.79565  3.63105  2.46092  3.13651  4.16579  3.09706  3.89899  1.29148  2.74550  2.90593  3.15384  3.36286  5.28257  3.97438    612 - -
          2.68618  4.42225  2.77519  2.73123  3.46354  2.40513  3.72494  3.29354  2.67741  2.69355  4.24690  2.90347  2.73739  3.18146  2.89801  2.37887  2.77519  2.98518  4.58477  3.61503
          0.03243  3.84079  4.56313  0.61958  0.77255  0.48576  0.95510
    330   3.20219  4.70401  3.79185  3.51570  2.29528  3.79353  3.60506  3.21591  3.37413  2.67791  3.89436  3.68505  4.26831  3.68777  3.56416  3.34189  3.48884  3.08503  3.93769  1.02014    613 - -
          2.68618  4.42225  2.77519  2.73123  3.46354  2.40513  3.72494  3.29354  2.67741  2.69355  4.24690  2.90347  2.73739  3.18146  2.89801  2.37887  2.77519  2.98518  4.58477  3.61503
          0.03243  3.84079  4.56313  0.61958  0.77255  0.48576  0.95510
    331   2.78321  4.33507  4.08108  3.74369  3.52745  3.69063  4.55104  2.05347  3.61097  2.22031  3.49788  3.93847  4.25324  3.97326  3.82644  3.19254  3.14574  1.06586  5.30638  4.03582    614 - -
          2.68618  4.42225  2.77519  2.73123  3.46354  2.40513  3.72494  3.29354  2.67741  2.69355  4.24690  2.90347  2.73739  3.18146  2.89801  2.37887  2.77519  2.98518  4.58477  3.61503
          0.03243  3.84079  4.56313  0.61958  0.77255  0.48576  0.95510
    332   2.78321  4.33507  4.08108  3.74369  3.52745  3.69063  4.55104  2.05347  3.61097  2.22031  3.49788  3.93847  4.25324  3.97326  3.82644  3.19254  3.14574  1.06586  5.30638  4.03582    615 - -
          2.68618  4.42225  2.77519  2.73123  3.46354  2.40513  3.72494  3.29354  2.67741  2.69355  4.24690  2.90347  2.73739  3.18146  2.89801  2.37887  2.77519  2.98518  4.58477  3.61503
          0.03243  3.84079  4.56313  0.61958  0.77255  0.48576  0.95510
    333   2.92596  5.02923  2.47571  1.07131  4.37163  3.25428  3.83897  3.81926  2.71557  3.44170  4.41764  2.91634  3.85751  3.05561  3.12074  2.91189  3.23012  3.50656  5.54921  4.27200    616 - -
          2.68618  4.42225  2.77519  2.73123  3.46354  2.40513  3.72494  3.29354  2.67741  2.69355  4.24690  2.90347  2.73739  3.18146  2.89801  2.37887  2.77519  2.98518  4.58477  3.61503
          0.03243  3.84079  4.56313  0.61958  0.77255  0.48576  0.95510
    334   3.21872  4.62997  4.19515  3.90401  1.06504  3.91513  3.86433  2.74675  3.81193  2.12434  3.48189  3.98376  4.37474  3.98877  3.93947  3.49003  3.52000  2.73504  4.12353  2.49482    617 - -
          2.68618  4.42225  2.77519  2.73123  3.46354  2.40513  3.72494  3.29354  2.67741  2.69355  4.24690  2.90347  2.73739  3.18146  2.89801  2.37887  2.77519  2.98518  4.58477  3.61503
          0.03243  3.84079  4.56313  0.61958  0.77255  0.48576  0.95510
    335   1.06042  4.17705  3.43109  3.22146  4.02145  3.00233  4.24716  3.14228  3.23691  3.02529  4.06101  3.37887  3.73861  3.58110  3.48933  2.52783  2.80302  2.80219  5.45179  4.24862    618 - -
          2.68618  4.42225  2.77519  2.73123  3.46354  2.40513  3.72494  3.29354  2.67741  2.69355  4.24690  2.90347  2.73739  3.18146  2.89801  2.37887  2.77519  2.98518  4.58477  3.61503
          0.03243  3.84079  4.56313  0.61958  0.77255  0.48576  0.95510
    336   2.94386  4.90544  3.11768  2.74567  4.28462  3.43623  3.74285  3.71201  1.08250  3.28425  4.24784  3.17138  3.93917  2.93645  2.42729  2.98818  3.19971  3.42174  5.35265  4.16102    619 - -
          2.68618  4.42225  2.77519  2.73123  3.46354  2.40513  3.72494  3.29354  2.67741  2.69355  4.24690  2.90347  2.73739  3.18146  2.89801  2.37887  2.77519  2.98518  4.58477  3.61503
          0.03243  3.84079  4.56313  0.61958  0.77255  0.48576  0.95510
    337   2.97055  4.81101  3.45806  2.97636  4.15758  3.46403  3.80273  3.69748  2.22664  3.21921  4.22065  3.33829  3.96855  3.02501  1.02793  3.05652  3.23893  3.42291  5.25373  4.09227    620 - -
          2.68618  4.42225  2.77519  2.73123  3.46354  2.40513  3.72494  3.29354  2.67741  2.69355  4.24690  2.90347  2.73739  3.18146  2.89801  2.37887  2.77519  2.98518  4.58477  3.61503
          0.03243  3.84079  4.56313  0.61958  0.77255  0.48576  0.95510
    338   3.12018  4.59211  4.13842  3.77860  3.12444  3.94151  4.44429  2.32733  3.54664  0.91522  3.15816  4.05710  4.38264  3.92257  3.72770  3.50937  3.41606  2.35635  4.99176  3.70760    621 - -
          2.68618  4.42225  2.77519  2.73123  3.46354  2.40513  3.72494  3.29354  2.67741  2.69355  4.24690  2.90347  2.73739  3.18146  2.89801  2.37887  2.77519  2.98518  4.58477  3.61503
          0.03243  3.84079  4.56313  0.61958  0.77255  0.48576  0.95510
    339   1.90775  4.13870  3.21067  2.94140  4.16099  2.90062  4.06052  3.53630  3.00748  3.25323  4.10395  3.16423  3.37049  3.32280  3.33109  1.44043  2.65765  3.04383  5.51064  4.27255    622 - -
          2.68618  4.42225  2.77519  2.73123  3.46354  2.40513  3.72494  3.29354  2.67741  2.69355  4.24690  2.90347  2.73739  3.18146  2.89801  2.37887  2.77519  2.98518  4.58477  3.61503
          0.03243  3.84079  4.56313  0.61958  0.77255  0.48576  0.95510
    340   2.62676  4.40480  3.29399  3.18965  4.33153  0.77971  4.31143  3.92385  3.36656  3.58186  4.55771  3.45841  3.79491  3.69330  3.60565  2.79785  3.10555  3.45832  5.43461  4.43252    623 - -
          2.68618  4.42225  2.77519  2.73123  3.46354  2.40513  3.72494  3.29354  2.67741  2.69355  4.24690  2.90347  2.73739  3.18146  2.89801  2.37887  2.77519  2.98518  4.58477  3.61503
          0.03243  3.84079  4.56313  0.61958  0.77255  0.48576  0.95510
    341   3.21872  4.62997  4.19515  3.90401  1.06504  3.91513  3.86433  2.74675  3.81193  2.12434  3.48189  3.98376  4.37474  3.98877  3.93947  3.49003  3.52000  2.73504  4.12353  2.49482    624 - -
          2.68618  4.42225  2.77519  2.73123  3.46354  2.40513  3.72494  3.29354  2.67741  2.69355  4.24690  2.90347  2.73739  3.18146  2.89801  2.37887  2.77519  2.98518  4.58477  3.61503
          0.03243  3.84079  4.56313  0.61958  0.77255  0.48576  0.95510
    342   2.94490  4.49885  4.01565  3.60710  3.19482  3.81048  4.34960  2.36729  3.37676  1.79462  1.44003  3.88839  4.27124  3.76094  3.58573  3.29052  3.24976  2.36964  5.03119  3.78995    625 - -
          2.68618  4.42225  2.77519  2.73123  3.46354  2.40513  3.72494  3.29354  2.67741  2.69355  4.24690  2.90347  2.73739  3.18146  2.89801  2.37887  2.77519  2.98518  4.58477  3.61503
          0.03243  3.84079  4.56313  0.61958  0.77255  0.48576  0.95510
    343   2.92596  5.02923  2.47571  1.07131  4.37163  3.25428  3.83897  3.81926  2.71557  3.44170  4.41764  2.91634  3.85751  3.05561  3.12074  2.91189  3.23012  3.50656  5.54921  4.27200    626 - -
          2.68618  4.42225  2.77519  2.73123  3.46354  2.40513  3.72494  3.29354  2.67741  2.69355  4.24690  2.90347  2.73739  3.18146  2.89801  2.37887  2.77519  2.98518  4.58477  3.61503
          0.03243  3.84079  4.56313  0.61958  0.77255  0.48576  0.95510
    344   3.12018  4.59211  4.13842  3.77860  3.12444  3.94151  4.44429  2.32733  3.54664  0.91522  3.15816  4.05710  4.38264  3.92257  3.72770  3.50937  3.41606  2.35635  4.99176  3.70760    627 - -
          2.68618  4.42225  2.77519  2.73123  3.46354  2.40513  3.72494  3.29354  2.67741  2.69355  4.24690  2.90347  2.73739  3.18146  2.89801  2.37887  2.77519  2.98518  4.58477  3.61503
          0.03243  3.84079  4.56313  0.61958  0.77255  0.48576  0.95510
    345   2.55169  1.00705  4.06262  3.79539  3.79448  3.18093  4.44950  2.93354  3.62229  2.85024  3.97068  3.79084  3.88537  3.96974  3.75212  2.82319  3.01585  2.68015  5.21680  4.08226    628 - -
          2.68618  4.42225  2.77519  2.73123  3.46354  2.40513  3.72494  3.29354  2.67741  2.69355  4.24690  2.90347  2.73739  3.18146  2.89801  2.37887  2.77519  2.98518  4.58477  3.61503
          0.03243  3.84079  4.56313  0.61958  0.77255  0.48576  0.95510
    346   2.85660  4.84046  2.88302  2.63780  4.00467  3.34565  3.79565  3.63105  2.46092  3.13651  4.16579  3.09706  3.89899  1.29148  2.74550  2.90593  3.15384  3.36286  5.28257  3.97438    629 - -
          2.68618  4.42225  2.77519  2.73123  3.46354  2.40513  3.72494  3.29354  2.67741  2.69355  4.24690  2.90347  2.73739  3.18146  2.89801  2.37887  2.77519  2.98518  4.58477  3.61503
          0.03243  3.84079  4.56313  0.61958  0.77255  0.48576  0.95510
    347   2.69794  4.69270  2.69219  2.57470  4.05132  3.16332  3.89672  3.75532  2.79802  3.40594  4.36173  1.21541  3.81385  3.16981  3.15127  2.76659  3.07899  3.38074  5.36095  4.00223    630 - -
          2.68618  4.42225  2.77519  2.73123  3.46354  2.40513  3.72494  3.29354  2.67741  2.69355  4.24690  2.90347  2.73739  3.18146  2.89801  2.37887  2.77519  2.98518  4.58477  3.61503
          0.03243  3.84079  4.56313  0.61958  0.77255  0.48576  0.95510
    348   2.95634  5.07846  0.96457  2.31673  4.45142  3.18735  3.90433  4.03255  2.98265  3.64674  4.62460  2.87132  3.83796  3.14375  3.49419  2.92260  3.29440  3.67527  5.62615  4.33014    631 - -
          2.68618  4.42225  2.77519  2.73123  3.46354  2.40513  3.72494  3.29354  2.67741  2.69355  4.24690  2.90347  2.73739  3.18146  2.89801  2.37887  2.77519  2.98518  4.58477  3.61503
          0.03243  3.84079  4.56313  0.61958  0.77255  0.48576  0.95510
    349   2.85660  4.84046  2.88302  2.63780  4.00467  3.34565  3.79565  3.63105  2.46092  3.13651  4.16579  3.09706  3.89899  1.29148  2.74550  2.90593  3.15384  3.36286  5.28257  3.97438    632 - -
          2.68618  4.42225  2.77519  2.73123  3.46354  2.40513  3.72494  3.29354  2.67741  2.69355  4.24690  2.90347  2.73739  3.18146  2.89801  2.37887  2.77519  2.98518  4.58477  3.61503
          0.03243  3.84079  4.56313  0.61958  0.77255  0.48576  0.95510
    350   3.00650  4.43464  4.28976  3.90473  3.35334  4.03158  4.63906  1.11804  3.73222  1.94639  3.29417  4.15455  4.46625  4.08406  3.93245  3.52420  3.30640  1.84635  5.23728  3.97253    633 - -
          2.68618  4.42225  2.77519  2.73123  3.46354  2.40513  3.72494  3.29354  2.67741  2.69355  4.24690  2.90347  2.73739  3.18146  2.89801  2.37887  2.77519  2.98518  4.58477  3.61503
          0.03243  3.84079  4.56313  0.61958  0.77255  0.48576  0.95510
    351   2.90025  4.34665  4.34691  3.88097  3.45238  4.03901  4.65864  1.73101  3.73608  2.03346  3.32645  4.12354  4.46087  4.06057  3.97011  3.43554  3.19872  1.16007  5.33668  4.08660    634 - -
          2.68618  4.42225  2.77519  2.73123  3.46354  2.40513  3.72494  3.29354  2.67741  2.69355  4.24690  2.90347  2.73739  3.18146  2.89801  2.37887  2.77519  2.98518  4.58477  3.61503
          0.03243  3.84079  4.56313  0.61958  0.77255  0.48576  0.95510
    352   3.12018  4.59211  4.13842  3.77860  3.12444  3.94151  4.44429  2.32733  3.54664  0.91522  3.15816  4.05710  4.38264  3.92257  3.72770  3.50937  3.41606  2.35635  4.99176  3.70760    635 - -
          2.68618  4.42225  2.77519  2.73123  3.46354  2.40513  3.72494  3.29354  2.67741  2.69355  4.24690  2.90347  2.73739  3.18146  2.89801  2.37887  2.77519  2.98518  4.58477  3.61503
          0.03243  3.84079  4.56313  0.61958  0.77255  0.48576  0.95510
    353   3.11568  4.55278  4.36911  3.88261  3.06687  4.20346  4.53884  1.99678  3.65331  1.04610  2.98534  4.17280  4.51992  3.96428  3.85029  3.59257  3.37362  2.12892  5.04549  3.79851    636 - -
          2.68618  4.42225  2.77519  2.73123  3.46354  2.40513  3.72494  3.29354  2.67741  2.69355  4.24690  2.90347  2.73739  3.18146  2.89801  2.37887  2.77519  2.98518  4.58477  3.61503
          0.03243  3.84079  4.56313  0.61958  0.77255  0.48576  0.95510
    354   2.94386  4.90544  3.11768  2.74567  4.28462  3.43623  3.74285  3.71201  1.08250  3.28425  4.24784  3.17138  3.93917  2.93645  2.42729  2.98818  3.19971  3.42174  5.35265  4.16102    637 - -
          2.68618  4.42225  2.77519  2.73123  3.46354  2.40513  3.72494  3.29354  2.67741  2.69355  4.24690  2.90347  2.73739  3.18146  2.89801  2.37887  2.77519  2.98518  4.58477  3.61503
          0.03243  3.84079  4.56313  0.61958  0.77255  0.48576  0.95510
    355   1.06042  4.17705  3.43109  3.22146  4.02145  3.00233  4.24716  3.14228  3.23691  3.02529  4.06101  3.37887  3.73861  3.58110  3.48933  2.52783  2.80302  2.80219  5.45179  4.24862    638 - -
          2.68618  4.42225  2.77519  2.73123  3.46354  2.40513  3.72494  3.29354  2.67741  2.69355  4.24690  2.90347  2.73739  3.18146  2.89801  2.37887  2.77519  2.98518  4.58477  3.61503
          0.03243  3.84079  4.56313  0.61958  0.77255  0.48576  0.95510
    356   2.62676  4.40480  3.29399  3.18965  4.33153  0.77971  4.31143  3.92385  3.36656  3.58186  4.55771  3.45841  3.79491  3.69330  3.60565  2.79785  3.10555  3.45832  5.43461  4.43252    639 - -
          2.68618  4.42225  2.77519  2.73123  3.46354  2.40513  3.72494  3.29354  2.67741  2.69355  4.24690  2.90347  2.73739  3.18146  2.89801  2.37887  2.77519  2.98518  4.58477  3.61503
          0.03243  3.84079  4.56313  0.61958  0.77255  0.48576  0.95510
    357   1.06042  4.17705  3.43109  3.22146  4.02145  3.00233  4.24716  3.14228  3.23691  3.02529  4.06101  3.37887  3.73861  3.58110  3.48933  2.52783  2.80302  2.80219  5.45179  4.24862    640 - -
          2.68618  4.42225  2.77519  2.73123  3.46354  2.40513  3.72494  3.29354  2.67741  2.69355  4.24690  2.90347  2.73739  3.18146  2.89801  2.37887  2.77519  2.98518  4.58477  3.61503
          0.03243  3.84079  4.56313  0.61958  0.77255  0.48576  0.95510
    358   2.90362  4.46441  4.06628  3.61150  3.16474  3.86218  4.35590  2.27470  3.38502  1.72828  1.61425  3.89049  4.29503  3.74728  3.60487  3.26587  3.20107  2.22909  5.04209  3.80377    641 - -
          2.68618  4.42225  2.77519  2.73123  3.46354  2.40513  3.72494  3.29354  2.67741  2.69355  4.24690  2.90347  2.73739  3.18146  2.89801  2.37887  2.77519  2.98518  4.58477  3.61503
          0.03243  3.84079  4.56313  0.61958  0.77255  0.48576  0.95510
    359   2.92596  5.02923  2.47571  1.07131  4.37163  3.25428  3.83897  3.81926  2.71557  3.44170  4.41764  2.91634  3.85751  3.05561  3.12074  2.91189  3.23012  3.50656  5.54921  4.27200    642 - -
          2.68618  4.42225  2.77519  2.73123  3.46354  2.40513  3.72494  3.29354  2.67741  2.69355  4.24690  2.90347  2.73739  3.18146  2.89801  2.37887  2.77519  2.98518  4.58477  3.61503
          0.03243  3.84079  4.56313  0.61958  0.77255  0.48576  0.95510
    360   2.78321  4.33507  4.08108  3.74369  3.52745  3.69063  4.55104  2.05347  3.61097  2.22031  3.49788  3.93847  4.25324  3.97326  3.82644  3.19254  3.14574  1.06586  5.30638  4.03582    643 - -
          2.68618  4.42225  2.77519  2.73123  3.46354  2.40513  3.72494  3.29354  2.67741  2.69355  4.24690  2.90347  2.73739  3.18146  2.89801  2.37887  2.77519  2.98518  4.58477  3.61503
          0.03243  3.84079  4.56313  0.61958  0.77255  0.48576  0.95510
    361   2.78321  4.33507  4.08108  3.74369  3.52745  3.69063  4.55104  2.05347  3.61097  2.22031  3.49788  3.93847  4.25324  3.97326  3.82644  3.19254  3.14574  1.06586  5.30638  4.03582    644 - -
          2.68618  4.42225  2.77519  2.73123  3.46354  2.40513  3.72494  3.29354  2.67741  2.69355  4.24690  2.90347  2.73739  3.18146  2.89801  2.37887  2.77519  2.98518  4.58477  3.61503
          0.03243  3.84079  4.56313  0.61958  0.77255  0.48576  0.95510
    362   3.12018  4.59211  4.13842  3.77860  3.12444  3.94151  4.44429  2.32733  3.54664  0.91522  3.15816  4.05710  4.38264  3.92257  3.72770  3.50937  3.41606  2.35635  4.99176  3.70760    645 - -
          2.68618  4.42225  2.77519  2.73123  3.46354  2.40513  3.72494  3.29354  2.67741  2.69355  4.24690  2.90347  2.73739  3.18146  2.89801  2.37887  2.77519  2.98518  4.58477  3.61503
          0.03243  3.84079  4.56313  0.61958  0.77255  0.48576  0.95510
    363   2.78321  4.33507  4.08108  3.74369  3.52745  3.69063  4.55104  2.05347  3.61097  2.22031  3.49788  3.93847  4.25324  3.97326  3.82644  3.19254  3.14574  1.06586  5.30638  4.03582    646 - -
          2.68618  4.42225  2.77519  2.73123  3.46354  2.40513  3.72494  3.29354  2.67741  2.69355  4.24690  2.90347  2.73739  3.18146  2.89801  2.37887  2.77519  2.98518  4.58477  3.61503
          0.03243  3.84079  4.56313  0.61958  0.77255  0.48576  0.95510
    364   2.81958  4.76477  3.41926  2.83637  3.96896  3.50604  3.67565  3.39290  2.10144  2.94847  3.69342  3.21387  3.94879  2.87074  1.39554  2.90507  3.06344  3.15166  5.20206  3.94056    647 - -
          2.68618  4.42225  2.77519  2.73123  3.46354  2.40513  3.72494  3.29354  2.67741  2.69355  4.24690  2.90347  2.73739  3.18146  2.89801  2.37887  2.77519  2.98518  4.58477  3.61503
          0.03243  3.84079  4.56313  0.61958  0.77255  0.48576  0.95510
    365   2.94490  4.49885  4.01565  3.60710  3.19482  3.81048  4.34960  2.36729  3.37676  1.79462  1.44003  3.88839  4.27124  3.76094  3.58573  3.29052  3.24976  2.36964  5.03119  3.78995    648 - -
          2.68618  4.42225  2.77519  2.73123  3.46354  2.40513  3.72494  3.29354  2.67741  2.69355  4.24690  2.90347  2.73739  3.18146  2.89801  2.37887  2.77519  2.98518  4.58477  3.61503
          0.03243  3.84079  4.56313  0.61958  0.77255  0.48576  0.95510
    366   2.55169  1.00705  4.06262  3.79539  3.79448  3.18093  4.44950  2.93354  3.62229  2.85024  3.97068  3.79084  3.88537  3.96974  3.75212  2.82319  3.01585  2.68015  5.21680  4.08226    649 - -
          2.68618  4.42225  2.77519  2.73123  3.46354  2.40513  3.72494  3.29354  2.67741  2.69355  4.24690  2.90347  2.73739  3.18146  2.89801  2.37887  2.77519  2.98518  4.58477  3.61503
          0.03243  3.84079  4.56313  0.61958  0.77255  0.48576  0.95510
    367   2.97055  4.81101  3.45806  2.97636  4.15758  3.46403  3.80273  3.69748  2.22664  3.21921  4.22065  3.33829  3.96855  3.02501  1.02793  3.05652  3.23893  3.42291  5.25373  4.09227    650 - -
          2.68618  4.42225  2.77519  2.73123  3.46354  2.40513  3.72494  3.29354  2.67741  2.69355  4.24690  2.90347  2.73739  3.18146  2.89801  2.37887  2.77519  2.98518  4.58477  3.61503
          0.03243  3.84079  4.56313  0.61958  0.77255  0.48576  0.95510
    368   1.06042  4.17705  3.43109  3.22146  4.02145  3.00233  4.24716  3.14228  3.23691  3.02529  4.06101  3.37887  3.73861  3.58110  3.48933  2.52783  2.80302  2.80219  5.45179  4.24862    651 - -
          2.68618  4.42225  2.77519  2.73123  3.46354  2.40513  3.72494  3.29354  2.67741  2.69355  4.24690  2.90347  2.73739  3.18146  2.89801  2.37887  2.77519  2.98518  4.58477  3.61503
          0.03243  3.84079  4.56313  0.61958  0.77255  0.48576  0.95510
    369   3.20219  4.70401  3.79185  3.51570  2.29528  3.79353  3.60506  3.21591  3.37413  2.67791  3.89436  3.68505  4.26831  3.68777  3.56416  3.34189  3.48884  3.08503  3.93769  1.02014    652 - -
          2.68618  4.42225  2.77519  2.73123  3.46354  2.40513  3.72494  3.29354  2.67741  2.69355  4.24690  2.90347  2.73739  3.18146  2.89801  2.37887  2.77519  2.98518  4.58477  3.61503
          0.03243  3.84079  4.56313  0.61958  0.77255  0.48576  0.95510
    370   2.69794  4.69270  2.69219  2.57470  4.05132  3.16332  3.89672  3.75532  2.79802  3.40594  4.36173  1.21541  3.81385  3.16981  3.15127  2.76659  3.07899  3.38074  5.36095  4.00223    653 - -
          2.68618  4.42225  2.77519  2.73123  3.46354  2.40513  3.72494  3.29354  2.67741  2.69355  4.24690  2.90347  2.73739  3.18146  2.89801  2.37887  2.77519  2.98518  4.58477  3.61503
          0.03243  3.84079  4.56313  0.61958  0.77255  0.48576  0.95510
    371   1.21379  4.14609  3.31341  3.06024  4.07024  2.95134  4.13039  3.30528  3.09052  3.10777  4.04326  3.25563  3.19425  3.42312  3.38110  2.43032  2.71275  2.90176  5.46375  4.24696    654 - -
          2.68618  4.42225  2.77519  2.73123  3.46354  2.40513  3.72494  3.29354  2.67741  2.69355  4.24690  2.90347  2.73739  3.18146  2.89801  2.37887  2.77519  2.98518  4.58477  3.61503
          0.03243  3.84079  4.56313  0.61958  0.77255  0.48576  0.95510
    372   2.78652  5.12097  1.39462  2.15659  4.24720  3.18906  3.70155  3.88188  2.68800  3.47442  4.35720  2.63659  3.78660  2.89886  3.21505  2.73591  3.08203  3.51747  5.56272  3.79899    655 - -
          2.68618  4.42225  2.77519  2.73123  3.46354  2.40513  3.72494  3.29354  2.67741  2.69355  4.24690  2.90347  2.73739  3.18146  2.89801  2.37887  2.77519  2.98518  4.58477  3.61503
          0.03243  3.84079  4.56313  0.61958  0.77255  0.48576  0.95510
    373   2.69794  4.69270  2.69219  2.57470  4.05132  3.16332  3.89672  3.75532  2.79802  3.40594  4.36173  1.21541  3.81385  3.16981  3.15127  2.76659  3.07899  3.38074  5.36095  4.00223    656 - -
          2.68618  4.42225  2.77519  2.73123  3.46354  2.40513  3.72494  3.29354  2.67741  2.69355  4.24690  2.90347  2.73739  3.18146  2.89801  2.37887  2.77519  2.98518  4.58477  3.61503
          0.03243  3.84079  4.56313  0.61958  0.77255  0.48576  0.95510
    374   2.72770  4.84762  2.78336  2.47603  3.90474  3.39455  2.10437  3.56533  2.27182  3.13069  3.99655  2.96242  3.84679  2.80520  2.33877  2.75367  2.96533  3.25292  5.18270  3.80408    657 - -
          2.68618  4.42225  2.77519  2.73123  3.46354  2.40513  3.72494  3.29354  2.67741  2.69355  4.24690  2.90347  2.73739  3.18146  2.89801  2.37887  2.77519  2.98518  4.58477  3.61503
          0.03243  3.84079  4.56313  0.61958  0.77255  0.48576  0.95510
    375   2.39651  4.24136  3.40080  3.15188  3.94169  3.08155  4.17151  3.06500  3.09422  2.92960  3.98254  3.36602  3.78297  3.49075  3.35415  2.59747  1.22677  2.76336  5.38231  4.15846    658 - -
          2.68618  4.42225  2.77519  2.73123  3.46354  2.40513  3.72494  3.29354  2.67741  2.69355  4.24690  2.90347  2.73739  3.18146  2.89801  2.37887  2.77519  2.98518  4.58477  3.61503
          0.03243  3.84079  4.56313  0.61958  0.77255  0.48576  0.95510
    376   2.59934  4.24709  3.83163  3.49104  3.61462  3.26507  4.35023  2.24364  3.38263  2.44964  3.60761  3.69088  4.06140  3.74617  3.62055  2.92834  2.97997  1.17975  5.26032  3.99797    659 - -
          2.68618  4.42225  2.77519  2.73123  3.46354  2.40513  3.72494  3.29354  2.67741  2.69355  4.24690  2.90347  2.73739  3.18146  2.89801  2.37887  2.77519  2.98518  4.58477  3.61503
          0.03243  3.84079  4.56313  0.61958  0.77255  0.48576  0.95510
    377   3.21872  4.62997  4.19515  3.90401  1.06504  3.91513  3.86433  2.74675  3.81193  2.12434  3.48189  3.98376  4.37474  3.98877  3.93947  3.49003  3.52000  2.73504  4.12353  2.49482    660 - -
          2.68618  4.42225  2.77519  2.73123  3.46354  2.40513  3.72494  3.29354  2.67741  2.69355  4.24690  2.90347  2.73739  3.18146  2.89801  2.37887  2.77519  2.98518  4.58477  3.61503
          0.03243  3.84079  4.56313  0.61958  0.77255  0.48576  0.95510
    378   3.21872  4.62997  4.19515  3.90401  1.06504  3.91513  3.86433  2.74675  3.81193  2.12434  3.48189  3.98376  4.37474  3.98877  3.93947  3.49003  3.52000  2.73504  4.12353  2.49482    661 - -
          2.68618  4.42225  2.77519  2.73123  3.46354  2.40513  3.72494  3.29354  2.67741  2.69355  4.24690  2.90347  2.73739  3.18146  2.89801  2.37887  2.77519  2.98518  4.58477  3.61503
          0.03243  3.84079  4.56313  0.61958  0.77255  0.48576  0.95510
    379   2.92596  5.02923  2.47571  1.07131  4.37163  3.25428  3.83897  3.81926  2.71557  3.44170  4.41764  2.91634  3.85751  3.05561  3.12074  2.91189  3.23012  3.50656  5.54921  4.27200    662 - -
          2.68618  4.42225  2.77519  2.73123  3.46354  2.40513  3.72494  3.29354  2.67741  2.69355  4.24690  2.90347  2.73739  3.18146  2.89801  2.37887  2.77519  2.98518  4.58477  3.61503
          0.03243  3.84079  4.56313  0.61958  0.77255  0.48576  0.95510
    380   2.28767  3.64567  3.52996  3.27401  4.14256  1.10805  4.24402  3.55073  3.25316  3.30589  4.21934  3.39157  3.68493  3.58732  3.49909  2.48285  2.77803  3.08368  5.43630  4.29740    663 - -
          2.68618  4.42225  2.77519  2.73123  3.46354  2.40513  3.72494  3.29354  2.67741  2.69355  4.24690  2.90347  2.73739  3.18146  2.89801  2.37887  2.77519  2.98518  4.58477  3.61503
          0.06850  3.84079  3.10712  0.61958  0.77255  0.48576  0.95510
    381   2.91340  4.87136  3.08480  2.72078  4.24252  3.40838  3.72632  3.66797  1.13345  3.24845  4.21498  3.14764  3.91468  2.92270  2.42472  2.96065  3.17243  3.38004  5.32580  4.12952    664 - -
          2.68618  4.42225  2.77519  2.73123  3.46354  2.40513  3.72494  3.29354  2.67741  2.69355  4.24690  2.90347  2.73739  3.18146  2.89801  2.37887  2.77519  2.98518  4.58477  3.61503
          0.03360  3.80589  4.52823  0.61958  0.77255  0.51566  0.90909
    382   3.15381  4.66976  3.74111  3.45939  2.30022  3.75347  3.59202  3.17258  3.31883  2.64336  3.85499  3.64349  4.22958  3.64088  3.51561  3.29665  3.44059  3.04019  3.94094  1.08421    665 - -
          2.68618  4.42225  2.77519  2.73123  3.46354  2.40513  3.72494  3.29354  2.67741  2.69355  4.24690  2.90347  2.73739  3.18146  2.89801  2.37887  2.77519  2.98518  4.58477  3.61503
          0.03360  3.80589  4.52823  0.61958  0.77255  0.51566  0.90909
    383   2.58645  4.36669  3.24639  3.13825  4.27842  0.83970  4.26117  3.86315  3.31027  3.52538  4.50181  3.41109  3.75568  3.63998  3.55221  2.75673  3.06257  3.40449  5.38972  4.37860    666 - -
          2.68618  4.42225  2.77519  2.73123  3.46354  2.40513  3.72494  3.29354  2.67741  2.69355  4.24690  2.90347  2.73739  3.18146  2.89801  2.37887  2.77519  2.98518  4.58477  3.61503
          0.03360  3.80589  4.52823  0.61958  0.77255  0.51566  0.90909
    384   2.58645  4.36669  3.24639  3.13825  4.27842  0.83970  4.26117  3.86315  3.31027  3.52538  4.50181  3.41109  3.75568  3.63998  3.55221  2.75673  3.06257  3.40449  5.38972  4.37860    667 - -
          2.68618  4.42225  2.77519  2.73123  3.46354  2.40513  3.72494  3.29354  2.67741  2.69355  4.24690  2.90347  2.73739  3.18146  2.89801  2.37887  2.77519  2.98518  4.58477  3.61503
          0.03360  3.80589  4.52823  0.61958  0.77255  0.51566  0.90909
    385   2.86787  4.35883  4.18473  3.66777  3.24586  3.95903  4.42074  2.03786  3.51381  1.79926  2.25715  3.95253  4.33871  3.81279  3.74965  3.31231  3.14026  1.58071  5.10662  3.91379    668 - -
          2.68618  4.42225  2.77519  2.73123  3.46354  2.40513  3.72494  3.29354  2.67741  2.69355  4.24690  2.90347  2.73739  3.18146  2.89801  2.37887  2.77519  2.98518  4.58477  3.61503
          0.03360  3.80589  4.52823  0.61958  0.77255  0.51566  0.90909
    386   2.89793  4.99099  2.46451  1.12415  4.32934  3.23317  3.81631  3.77005  2.68863  3.39869  4.37735  2.89989  3.83510  3.03447  3.08925  2.88821  3.20223  3.46143  5.51365  4.23771    669 - -
          2.68618  4.42225  2.77519  2.73123  3.46354  2.40513  3.72494  3.29354  2.67741  2.69355  4.24690  2.90347  2.73739  3.18146  2.89801  2.37887  2.77519  2.98518  4.58477  3.61503
          0.03360  3.80589  4.52823  0.61958  0.77255  0.51566  0.90909
    387   3.08196  4.56487  4.08173  3.72291  3.11302  3.89606  4.39958  2.31543  3.49124  0.96190  3.15975  4.00464  4.34398  3.87559  3.67756  3.46146  3.37988  2.33515  4.96652  3.67395    670 - -
          2.68618  4.42225  2.77519  2.73123  3.46354  2.40513  3.72494  3.29354  2.67741  2.69355  4.24690  2.90347  2.73739  3.18146  2.89801  2.37887  2.77519  2.98518  4.58477  3.61503
          0.03360  3.80589  4.52823  0.61958  0.77255  0.51566  0.90909
    388   3.17582  4.59780  4.14683  3.84999  1.12745  3.87855  3.85159  2.70923  3.75900  2.09548  3.45030  3.94501  4.33973  3.94580  3.89515  3.44833  3.47750  2.69475  4.12296  2.49936    671 - -
          2.68618  4.42225  2.77519  2.73123  3.46354  2.40513  3.72494  3.29354  2.67741  2.69355  4.24690  2.90347  2.73739  3.18146  2.89801  2.37887  2.77519  2.98518  4.58477  3.61503
          0.03360  3.80589  4.52823  0.61958  0.77255  0.51566  0.90909
    389   2.93300  4.77381  3.41713  2.94425  4.11154  3.43177  3.78074  3.64991  2.21747  3.17811  4.18152  3.30833  3.93894  3.00569  1.08536  3.02127  3.20440  3.37712  5.22251  4.05487    672 - -
          2.68618  4.42225  2.77519  2.73123  3.46354  2.40513  3.72494  3.29354  2.67741  2.69355  4.24690  2.90347  2.73739  3.18146  2.89801  2.37887  2.77519  2.98518  4.58477  3.61503
          0.03360  3.80589  4.52823  0.61958  0.77255  0.51566  0.90909
    390   1.11427  4.16158  3.39709  3.18708  3.98797  2.98752  4.21671  3.10374  3.20165  2.98819  4.02877  3.35286  3.72061  3.54935  3.45581  2.51316  2.78598  2.76981  5.42188  4.21504    673 - -
          2.68618  4.42225  2.77519  2.73123  3.46354  2.40513  3.72494  3.29354  2.67741  2.69355  4.24690  2.90347  2.73739  3.18146  2.89801  2.37887  2.77519  2.98518  4.58477  3.61503
          0.03360  3.80589  4.52823  0.61958  0.77255  0.51566  0.90909
    391   3.08196  4.56487  4.08173  3.72291  3.11302  3.89606  4.39958  2.31543  3.49124  0.96190  3.15975  4.00464  4.34398  3.87559  3.67756  3.46146  3.37988  2.33515  4.96652  3.67395    674 - -
          2.68618  4.42225  2.77519  2.73123  3.46354  2.40513  3.72494  3.29354  2.67741  2.69355  4.24690  2.90347  2.73739  3.18146  2.89801  2.37887  2.77519  2.98518  4.58477  3.61503
          0.03360  3.80589  4.52823  0.61958  0.77255  0.51566  0.90909
    392   2.58645  4.36669  3.24639  3.13825  4.27842  0.83970  4.26117  3.86315  3.31027  3.52538  4.50181  3.41109  3.75568  3.63998  3.55221  2.75673  3.06257  3.40449  5.38972  4.37860    675 - -
          2.68618  4.42225  2.77519  2.73123  3.46354  2.40513  3.72494  3.29354  2.67741  2.69355  4.24690  2.90347  2.73739  3.18146  2.89801  2.37887  2.77519  2.98518  4.58477  3.61503
          0.03360  3.80589  4.52823  0.61958  0.77255  0.46751  0.98499
    393   2.55169  1.00705  4.06262  3.79539  3.79448  3.18093  4.44950  2.93354  3.62229  2.85024  3.97068  3.79084  3.88537  3.96974  3.75212  2.82319  3.01585  2.68015  5.21680  4.08226    676 - -
          2.68618  4.42225  2.77519  2.73123  3.46354  2.40513  3.72494  3.29354  2.67741  2.69355  4.24690  2.90347  2.73739  3.18146  2.89801  2.37887  2.77519  2.98518  4.58477  3.61503
          0.03243  3.84079  4.56313  0.61958  0.77255  0.48576  0.95510
    394   2.30020  4.21993  3.17966  2.99443  4.04499  2.95043  4.10494  3.56353  3.06605  3.28639  4.21545  3.22398  3.68672  3.41795  3.35274  1.13984  2.77805  3.10558  5.42012  4.12846    677 - -
          2.68618  4.42225  2.77519  2.73123  3.46354  2.40513  3.72494  3.29354  2.67741  2.69355  4.24690  2.90347  2.73739  3.18146  2.89801  2.37887  2.77519  2.98518  4.58477  3.61503
          0.03243  3.84079  4.56313  0.61958  0.77255  0.48576  0.95510
    395   2.92596  5.02923  2.47571  1.07131  4.37163  3.25428  3.83897  3.81926  2.71557  3.44170  4.41764  2.91634  3.85751  3.05561  3.12074  2.91189  3.23012  3.50656  5.54921  4.27200    678 - -
          2.68618  4.42225  2.77519  2.73123  3.46354  2.40513  3.72494  3.29354  2.67741  2.69355  4.24690  2.90347  2.73739  3.18146  2.89801  2.37887  2.77519  2.98518  4.58477  3.61503
          0.03243  3.84079  4.56313  0.61958  0.77255  0.48576  0.95510
    396   3.12018  4.59211  4.13842  3.77860  3.12444  3.94151  4.44429  2.32733  3.54664  0.91522  3.15816  4.05710  4.38264  3.92257  3.72770  3.50937  3.41606  2.35635  4.99176  3.70760    679 - -
          2.68618  4.42225  2.77519  2.73123  3.46354  2.40513  3.72494  3.29354  2.67741  2.69355  4.24690  2.90347  2.73739  3.18146  2.89801  2.37887  2.77519  2.98518  4.58477  3.61503
          0.03243  3.84079  4.56313  0.61958  0.77255  0.48576  0.95510
    397   3.00650  4.43464  4.28976  3.90473  3.35334  4.03158  4.63906  1.11804  3.73222  1.94639  3.29417  4.15455  4.46625  4.08406  3.93245  3.52420  3.30640  1.84635  5.23728  3.97253    680 - -
          2.68618  4.42225  2.77519  2.73123  3.46354  2.40513  3.72494  3.29354  2.67741  2.69355  4.24690  2.90347  2.73739  3.18146  2.89801  2.37887  2.77519  2.98518  4.58477  3.61503
          0.03243  3.84079  4.56313  0.61958  0.77255  0.48576  0.95510
    398   2.22771  4.17919  3.11735  2.91952  4.19199  2.61391  4.08097  3.66809  3.03832  3.36311  4.21818  3.15729  3.63898  3.35746  3.35214  1.25798  2.70705  3.14498  5.52655  4.27068    681 - -
          2.68618  4.42225  2.77519  2.73123  3.46354  2.40513  3.72494  3.29354  2.67741  2.69355  4.24690  2.90347  2.73739  3.18146  2.89801  2.37887  2.77519  2.98518  4.58477  3.61503
          0.03243  3.84079  4.56313  0.61958  0.77255  0.48576  0.95510
    399   1.89404  4.12521  3.23785  2.99569  4.14851  2.89182  4.10228  3.49564  3.05948  3.25396  4.12801  3.19269  3.63264  3.37921  3.36546  1.37978  2.66591  3.01403  5.51874  4.27237    682 - -
          2.68618  4.42225  2.77519  2.73123  3.46354  2.40513  3.72494  3.29354  2.67741  2.69355  4.24690  2.90347  2.73739  3.18146  2.89801  2.37887  2.77519  2.98518  4.58477  3.61503
          0.03243  3.84079  4.56313  0.61958  0.77255  0.48576  0.95510
    400   3.00650  4.43464  4.28976  3.90473  3.35334  4.03158  4.63906  1.11804  3.73222  1.94639  3.29417  4.15455  4.46625  4.08406  3.93245  3.52420  3.30640  1.84635  5.23728  3.97253    683 - -
          2.68618  4.42225  2.77519  2.73123  3.46354  2.40513  3.72494  3.29354  2.67741  2.69355  4.24690  2.90347  2.73739  3.18146  2.89801  2.37887  2.77519  2.98518  4.58477  3.61503
          0.03243  3.84079  4.56313  0.61958  0.77255  0.48576  0.95510
    401   3.21872  4.62997  4.19515  3.90401  1.06504  3.91513  3.86433  2.74675  3.81193  2.12434  3.48189  3.98376  4.37474  3.98877  3.93947  3.49003  3.52000  2.73504  4.12353  2.49482    684 - -
          2.68618  4.42225  2.77519  2.73123  3.46354  2.40513  3.72494  3.29354  2.67741  2.69355  4.24690  2.90347  2.73739  3.18146  2.89801  2.37887  2.77519  2.98518  4.58477  3.61503
          0.03243  3.84079  4.56313  0.61958  0.77255  0.48576  0.95510
    402   2.95634  5.07846  0.96457  2.31673  4.45142  3.18735  3.90433  4.03255  2.98265  3.64674  4.62460  2.87132  3.83796  3.14375  3.49419  2.92260  3.29440  3.67527  5.62615  4.33014    685 - -
          2.68618  4.42225  2.77519  2.73123  3.46354  2.40513  3.72494  3.29354  2.67741  2.69355  4.24690  2.90347  2.73739  3.18146  2.89801  2.37887  2.77519  2.98518  4.58477  3.61503
          0.03243  3.84079  4.56313  0.61958  0.77255  0.48576  0.95510
    403   3.21872  4.62997  4.19515  3.90401  1.06504  3.91513  3.86433  2.74675  3.81193  2.12434  3.48189  3.98376  4.37474  3.98877  3.93947  3.49003  3.52000  2.73504  4.12353  2.49482    686 - -
          2.68618  4.42225  2.77519  2.73123  3.46354  2.40513  3.72494  3.29354  2.67741  2.69355  4.24690  2.90347  2.73739  3.18146  2.89801  2.37887  2.77519  2.98518  4.58477  3.61503
          0.03243  3.84079  4.56313  0.61958  0.77255  0.48576  0.95510
    404   2.30020  4.21993  3.17966  2.99443  4.04499  2.95043  4.10494  3.56353  3.06605  3.28639  4.21545  3.22398  3.68672  3.41795  3.35274  1.13984  2.77805  3.10558  5.42012  4.12846    687 - -
          2.68618  4.42225  2.77519  2.73123  3.46354  2.40513  3.72494  3.29354  2.67741  2.69355  4.24690  2.90347  2.73739  3.18146  2.89801  2.37887  2.77519  2.98518  4.58477  3.61503
          0.03243  3.84079  4.56313  0.61958  0.77255  0.48576  0.95510
    405   2.81107  4.82934  3.07798  2.64144  3.71399  3.45900  1.90517  3.57282  2.21212  3.11035  4.02017  3.08162  3.90853  2.85697  2.20128  2.85538  3.04692  3.28118  5.03338  3.62539    688 - -
          2.68618  4.42225  2.77519  2.73123  3.46354  2.40513  3.72494  3.29354  2.67741  2.69355  4.24690  2.90347  2.73739  3.18146  2.89801  2.37887  2.77519  2.98518  4.58477  3.61503
          0.03243  3.84079  4.56313  0.61958  0.77255  0.48576  0.95510
    406   2.40672  4.27821  3.30354  2.93785  3.00902  3.17183  3.89790  3.09807  2.93224  2.80818  3.78603  3.23773  3.78957  3.26323  3.26205  1.52611  2.79393  2.80189  4.97129  3.55072    689 - -
          2.68618  4.42225  2.77519  2.73123  3.46354  2.40513  3.72494  3.29354  2.67741  2.69355  4.24690  2.90347  2.73739  3.18146  2.89801  2.37887  2.77519  2.98518  4.58477  3.61503
          0.03243  3.84079  4.56313  0.61958  0.77255  0.48576  0.95510
    407   3.12018  4.59211  4.13842  3.77860  3.12444  3.94151  4.44429  2.32733  3.54664  0.91522  3.15816  4.05710  4.38264  3.92257  3.72770  3.50937  3.41606  2.35635  4.99176  3.70760    690 - -
          2.68618  4.42225  2.77519  2.73123  3.46354  2.40513  3.72494  3.29354  2.67741  2.69355  4.24690  2.90347  2.73739  3.18146  2.89801  2.37887  2.77519  2.98518  4.58477  3.61503
          0.03243  3.84079  4.56313  0.61958  0.77255  0.48576  0.95510
    408   2.30020  4.21993  3.17966  2.99443  4.04499  2.95043  4.10494  3.56353  3.06605  3.28639  4.21545  3.22398  3.68672  3.41795  3.35274  1.13984  2.77805  3.10558  5.42012  4.12846    691 - -
          2.68618  4.42225  2.77519  2.73123  3.46354  2.40513  3.72494  3.29354  2.67741  2.69355  4.24690  2.90347  2.73739  3.18146  2.89801  2.37887  2.77519  2.98518  4.58477  3.61503
          0.03243  3.84079  4.56313  0.61958  0.77255  0.48576  0.95510
    409   1.06042  4.17705  3.43109  3.22146  4.02145  3.00233  4.24716  3.14228  3.23691  3.02529  4.06101  3.37887  3.73861  3.58110  3.48933  2.52783  2.80302  2.80219  5.45179  4.24862    692 - -
          2.68618  4.42225  2.77519  2.73123  3.46354  2.40513  3.72494  3.29354  2.67741  2.69355  4.24690  2.90347  2.73739  3.18146  2.89801  2.37887  2.77519  2.98518  4.58477  3.61503
          0.03243  3.84079  4.56313  0.61958  0.77255  0.48576  0.95510
    410   3.12018  4.59211  4.13842  3.77860  3.12444  3.94151  4.44429  2.32733  3.54664  0.91522  3.15816  4.05710  4.38264  3.92257  3.72770  3.50937  3.41606  2.35635  4.99176  3.70760    693 - -
          2.68618  4.42225  2.77519  2.73123  3.46354  2.40513  3.72494  3.29354  2.67741  2.69355  4.24690  2.90347  2.73739  3.18146  2.89801  2.37887  2.77519  2.98518  4.58477  3.61503
          0.03243  3.84079  4.56313  0.61958  0.77255  0.48576  0.95510
    411   2.65987  4.36058  3.16175  2.59245  3.90474  3.43576  2.65768  3.41255  2.20013  3.00507  3.86313  3.04375  3.84649  2.78585  1.99454  2.66758  2.89282  3.11161  5.15397  3.84276    694 - -
          2.68618  4.42225  2.77519  2.73123  3.46354  2.40513  3.72494  3.29354  2.67741  2.69355  4.24690  2.90347  2.73739  3.18146  2.89801  2.37887  2.77519  2.98518  4.58477  3.61503
          0.03243  3.84079  4.56313  0.61958  0.77255  0.48576  0.95510
    412   3.21872  4.62997  4.19515  3.90401  1.06504  3.91513  3.86433  2.74675  3.81193  2.12434  3.48189  3.98376  4.37474  3.98877  3.93947  3.49003  3.52000  2.73504  4.12353  2.49482    695 - -
          2.68618  4.42225  2.77519  2.73123  3.46354  2.40513  3.72494  3.29354  2.67741  2.69355  4.24690  2.90347  2.73739  3.18146  2.89801  2.37887  2.77519  2.98518  4.58477  3.61503
          0.03243  3.84079  4.56313  0.61958  0.77255  0.48576  0.95510
    413   2.30020  4.21993  3.17966  2.99443  4.04499  2.95043  4.10494  3.56353  3.06605  3.28639  4.21545  3.22398  3.68672  3.41795  3.35274  1.13984  2.77805  3.10558  5.42012  4.12846    696 - -
          2.68618  4.42225  2.77519  2.73123  3.46354  2.40513  3.72494  3.29354  2.67741  2.69355  4.24690  2.90347  2.73739  3.18146  2.89801  2.37887  2.77519  2.98518  4.58477  3.61503
          0.03243  3.84079  4.56313  0.61958  0.77255  0.48576  0.95510
    414   2.92596  5.02923  2.47571  1.07131  4.37163  3.25428  3.83897  3.81926  2.71557  3.44170  4.41764  2.91634  3.85751  3.05561  3.12074  2.91189  3.23012  3.50656  5.54921  4.27200    697 - -
          2.68618  4.42225  2.77519  2.73123  3.46354  2.40513  3.72494  3.29354  2.67741  2.69355  4.24690  2.90347  2.73739  3.18146  2.89801  2.37887  2.77519  2.98518  4.58477  3.61503
          0.03243  3.84079  4.56313  0.61958  0.77255  0.48576  0.95510
    415   2.95634  5.07846  0.96457  2.31673  4.45142  3.18735  3.90433  4.03255  2.98265  3.64674  4.62460  2.87132  3.83796  3.14375  3.49419  2.92260  3.29440  3.67527  5.62615  4.33014    698 - -
          2.68618  4.42225  2.77519  2.73123  3.46354  2.40513  3.72494  3.29354  2.67741  2.69355  4.24690  2.90347  2.73739  3.18146  2.89801  2.37887  2.77519  2.98518  4.58477  3.61503
          0.03243  3.84079  4.56313  0.61958  0.77255  0.48576  0.95510
    416   2.92596  5.02923  2.47571  1.07131  4.37163  3.25428  3.83897  3.81926  2.71557  3.44170  4.41764  2.91634  3.85751  3.05561  3.12074  2.91189  3.23012  3.50656  5.54921  4.27200    699 - -
          2.68618  4.42225  2.77519  2.73123  3.46354  2.40513  3.72494  3.29354  2.67741  2.69355  4.24690  2.90347  2.73739  3.18146  2.89801  2.37887  2.77519  2.98518  4.58477  3.61503
          0.03243  3.84079  4.56313  0.61958  0.77255  0.48576  0.95510
    417   3.00650  4.43464  4.28976  3.90473  3.35334  4.03158  4.63906  1.11804  3.73222  1.94639  3.29417  4.15455  4.46625  4.08406  3.93245  3.52420  3.30640  1.84635  5.23728  3.97253    700 - -
          2.68618  4.42225  2.77519  2.73123  3.46354  2.40513  3.72494  3.29354  2.67741  2.69355  4.24690  2.90347  2.73739  3.18146  2.89801  2.37887  2.77519  2.98518  4.58477  3.61503
          0.03243  3.84079  4.56313  0.61958  0.77255  0.48576  0.95510
    418   1.06042  4.17705  3.43109  3.22146  4.02145  3.00233  4.24716  3.14228  3.23691  3.02529  4.06101  3.37887  3.73861  3.58110  3.48933  2.52783  2.80302  2.80219  5.45179  4.24862    701 - -
          2.68618  4.42225  2.77519  2.73123  3.46354  2.40513  3.72494  3.29354  2.67741  2.69355  4.24690  2.90347  2.73739  3.18146  2.89801  2.37887  2.77519  2.98518  4.58477  3.61503
          0.03243  3.84079  4.56313  0.61958  0.77255  0.48576  0.95510
    419   3.12018  4.59211  4.13842  3.77860  3.12444  3.94151  4.44429  2.32733  3.54664  0.91522  3.15816  4.05710  4.38264  3.92257  3.72770  3.50937  3.41606  2.35635  4.99176  3.70760    702 - -
          2.68618  4.42225  2.77519  2.73123  3.46354  2.40513  3.72494  3.29354  2.67741  2.69355  4.24690  2.90347  2.73739  3.18146  2.89801  2.37887  2.77519  2.98518  4.58477  3.61503
          0.03243  3.84079  4.56313  0.61958  0.77255  0.48576  0.95510
    420   3.20219  4.70401  3.79185  3.51570  2.29528  3.79353  3.60506  3.21591  3.37413  2.67791  3.89436  3.68505  4.26831  3.68777  3.56416  3.34189  3.48884  3.08503  3.93769  1.02014    703 - -
          2.68618  4.42225  2.77519  2.73123  3.46354  2.40513  3.72494  3.29354  2.67741  2.69355  4.24690  2.90347  2.73739  3.18146  2.89801  2.37887  2.77519  2.98518  4.58477  3.61503
          0.03243  3.84079  4.56313  0.61958  0.77255  0.48576  0.95510
    421   2.39651  4.24136  3.40080  3.15188  3.94169  3.08155  4.17151  3.06500  3.09422  2.92960  3.98254  3.36602  3.78297  3.49075  3.35415  2.59747  1.22677  2.76336  5.38231  4.15846    704 - -
          2.68618  4.42225  2.77519  2.73123  3.46354  2.40513  3.72494  3.29354  2.67741  2.69355  4.24690  2.90347  2.73739  3.18146  2.89801  2.37887  2.77519  2.98518  4.58477  3.61503
          0.03243  3.84079  4.56313  0.61958  0.77255  0.48576  0.95510
    422   1.06042  4.17705  3.43109  3.22146  4.02145  3.00233  4.24716  3.14228  3.23691  3.02529  4.06101  3.37887  3.73861  3.58110  3.48933  2.52783  2.80302  2.80219  5.45179  4.24862    705 - -
          2.68618  4.42225  2.77519  2.73123  3.46354  2.40513  3.72494  3.29354  2.67741  2.69355  4.24690  2.90347  2.73739  3.18146  2.89801  2.37887  2.77519  2.98518  4.58477  3.61503
          0.03243  3.84079  4.56313  0.61958  0.77255  0.48576  0.95510
    423   3.12018  4.59211  4.13842  3.77860  3.12444  3.94151  4.44429  2.32733  3.54664  0.91522  3.15816  4.05710  4.38264  3.92257  3.72770  3.50937  3.41606  2.35635  4.99176  3.70760    706 - -
          2.68618  4.42225  2.77519  2.73123  3.46354  2.40513  3.72494  3.29354  2.67741  2.69355  4.24690  2.90347  2.73739  3.18146  2.89801  2.37887  2.77519  2.98518  4.58477  3.61503
          0.03243  3.84079  4.56313  0.61958  0.77255  0.48576  0.95510
    424   2.78321  4.33507  4.08108  3.74369  3.52745  3.69063  4.55104  2.05347  3.61097  2.22031  3.49788  3.93847  4.25324  3.97326  3.82644  3.19254  3.14574  1.06586  5.30638  4.03582    707 - -
          2.68618  4.42225  2.77519  2.73123  3.46354  2.40513  3.72494  3.29354  2.67741  2.69355  4.24690  2.90347  2.73739  3.18146  2.89801  2.37887  2.77519  2.98518  4.58477  3.61503
          0.03243  3.84079  4.56313  0.61958  0.77255  0.48576  0.95510
    425   3.12018  4.59211  4.13842  3.77860  3.12444  3.94151  4.44429  2.32733  3.54664  0.91522  3.15816  4.05710  4.38264  3.92257  3.72770  3.50937  3.41606  2.35635  4.99176  3.70760    708 - -
          2.68618  4.42225  2.77519  2.73123  3.46354  2.40513  3.72494  3.29354  2.67741  2.69355  4.24690  2.90347  2.73739  3.18146  2.89801  2.37887  2.77519  2.98518  4.58477  3.61503
          0.03243  3.84079  4.56313  0.61958  0.77255  0.48576  0.95510
    426   3.00650  4.43464  4.28976  3.90473  3.35334  4.03158  4.63906  1.11804  3.73222  1.94639  3.29417  4.15455  4.46625  4.08406  3.93245  3.52420  3.30640  1.84635  5.23728  3.97253    709 - -
          2.68618  4.42225  2.77519  2.73123  3.46354  2.40513  3.72494  3.29354  2.67741  2.69355  4.24690  2.90347  2.73739  3.18146  2.89801  2.37887  2.77519  2.98518  4.58477  3.61503
          0.03243  3.84079  4.56313  0.61958  0.77255  0.48576  0.95510
    427   2.69794  4.69270  2.69219  2.57470  4.05132  3.16332  3.89672  3.75532  2.79802  3.40594  4.36173  1.21541  3.81385  3.16981  3.15127  2.76659  3.07899  3.38074  5.36095  4.00223    710 - -
          2.68618  4.42225  2.77519  2.73123  3.46354  2.40513  3.72494  3.29354  2.67741  2.69355  4.24690  2.90347  2.73739  3.18146  2.89801  2.37887  2.77519  2.98518  4.58477  3.61503
          0.03243  3.84079  4.56313  0.61958  0.77255  0.48576  0.95510
    428   1.06042  4.17705  3.43109  3.22146  4.02145  3.00233  4.24716  3.14228  3.23691  3.02529  4.06101  3.37887  3.73861  3.58110  3.48933  2.52783  2.80302  2.80219  5.45179  4.24862    711 - -
          2.68618  4.42225  2.77519  2.73123  3.46354  2.40513  3.72494  3.29354  2.67741  2.69355  4.24690  2.90347  2.73739  3.18146  2.89801  2.37887  2.77519  2.98518  4.58477  3.61503
          0.03243  3.84079  4.56313  0.61958  0.77255  0.48576  0.95510
    429   2.67511  4.83305  2.65835  2.37236  3.86315  3.30250  3.20533  3.58996  2.45175  3.17092  4.03144  1.89492  3.80639  2.84699  2.85222  2.57037  2.94207  3.25850  5.20626  3.62930    712 - -
          2.68618  4.42225  2.77519  2.73123  3.46354  2.40513  3.72494  3.29354  2.67741  2.69355  4.24690  2.90347  2.73739  3.18146  2.89801  2.37887  2.77519  2.98518  4.58477  3.61503
          0.03243  3.84079  4.56313  0.61958  0.77255  0.48576  0.95510
    430   2.97055  4.81101  3.45806  2.97636  4.15758  3.46403  3.80273  3.69748  2.22664  3.21921  4.22065  3.33829  3.96855  3.02501  1.02793  3.05652  3.23893  3.42291  5.25373  4.09227    713 - -
          2.68618  4.42225  2.77519  2.73123  3.46354  2.40513  3.72494  3.29354  2.67741  2.69355  4.24690  2.90347  2.73739  3.18146  2.89801  2.37887  2.77519  2.98518  4.58477  3.61503
          0.03243  3.84079  4.56313  0.61958  0.77255  0.48576  0.95510
    431   2.71091  4.47302  3.31475  3.14958  4.14666  3.16235  4.22929  3.68435  3.20425  3.31447  4.36328  3.45925  0.88868  3.59401  3.45299  2.87752  3.15009  3.33329  5.34149  4.26705    714 - -
          2.68618  4.42225  2.77519  2.73123  3.46354  2.40513  3.72494  3.29354  2.67741  2.69355  4.24690  2.90347  2.73739  3.18146  2.89801  2.37887  2.77519  2.98518  4.58477  3.61503
          0.03243  3.84079  4.56313  0.61958  0.77255  0.48576  0.95510
    432   2.62676  4.40480  3.29399  3.18965  4.33153  0.77971  4.31143  3.92385  3.36656  3.58186  4.55771  3.45841  3.79491  3.69330  3.60565  2.79785  3.10555  3.45832  5.43461  4.43252    715 - -
          2.68618  4.42225  2.77519  2.73123  3.46354  2.40513  3.72494  3.29354  2.67741  2.69355  4.24690  2.90347  2.73739  3.18146  2.89801  2.37887  2.77519  2.98518  4.58477  3.61503
          0.03243  3.84079  4.56313  0.61958  0.77255  0.48576  0.95510
    433   3.12018  4.59211  4.13842  3.77860  3.12444  3.94151  4.44429  2.32733  3.54664  0.91522  3.15816  4.05710  4.38264  3.92257  3.72770  3.50937  3.41606  2.35635  4.99176  3.70760    716 - -
          2.68618  4.42225  2.77519  2.73123  3.46354  2.40513  3.72494  3.29354  2.67741  2.69355  4.24690  2.90347  2.73739  3.18146  2.89801  2.37887  2.77519  2.98518  4.58477  3.61503
          0.03243  3.84079  4.56313  0.61958  0.77255  0.48576  0.95510
    434   2.85660  4.84046  2.88302  2.63780  4.00467  3.34565  3.79565  3.63105  2.46092  3.13651  4.16579  3.09706  3.89899  1.29148  2.74550  2.90593  3.15384  3.36286  5.28257  3.97438    717 - -
          2.68618  4.42225  2.77519  2.73123  3.46354  2.40513  3.72494  3.29354  2.67741  2.69355  4.24690  2.90347  2.73739  3.18146  2.89801  2.37887  2.77519  2.98518  4.58477  3.61503
          0.03243  3.84079  4.56313  0.61958  0.77255  0.48576  0.95510
    435   2.92596  5.02923  2.47571  1.07131  4.37163  3.25428  3.83897  3.81926  2.71557  3.44170  4.41764  2.91634  3.85751  3.05561  3.12074  2.91189  3.23012  3.50656  5.54921  4.27200    718 - -
          2.68618  4.42225  2.77519  2.73123  3.46354  2.40513  3.72494  3.29354  2.67741  2.69355  4.24690  2.90347  2.73739  3.18146  2.89801  2.37887  2.77519  2.98518  4.58477  3.61503
          0.03243  3.84079  4.56313  0.61958  0.77255  0.48576  0.95510
    436   2.80594  4.88935  3.08175  2.62011  4.30152  3.44041  3.62163  3.64717  1.37791  3.21374  4.10348  3.05564  3.89484  2.78092  2.25495  2.83958  2.86368  3.33457  5.36992  4.13345    719 - -
          2.68618  4.42225  2.77519  2.73123  3.46354  2.40513  3.72494  3.29354  2.67741  2.69355  4.24690  2.90347  2.73739  3.18146  2.89801  2.37887  2.77519  2.98518  4.58477  3.61503
          0.03243  3.84079  4.56313  0.61958  0.77255  0.48576  0.95510
    437   2.97055  4.81101  3.45806  2.97636  4.15758  3.46403  3.80273  3.69748  2.22664  3.21921  4.22065  3.33829  3.96855  3.02501  1.02793  3.05652  3.23893  3.42291  5.25373  4.09227    720 - -
          2.68618  4.42225  2.77519  2.73123  3.46354  2.40513  3.72494  3.29354  2.67741  2.69355  4.24690  2.90347  2.73739  3.18146  2.89801  2.37887  2.77519  2.98518  4.58477  3.61503
          0.03243  3.84079  4.56313  0.61958  0.77255  0.48576  0.95510
    438   2.91475  4.99010  3.19889  2.67925  4.38075  3.51524  3.59848  3.76808  1.28750  3.27406  4.16562  3.10124  3.93781  2.75276  2.04075  2.93138  3.11927  3.45957  5.36099  4.15503    721 - -
          2.68618  4.42225  2.77519  2.73123  3.46354  2.40513  3.72494  3.29354  2.67741  2.69355  4.24690  2.90347  2.73739  3.18146  2.89801  2.37887  2.77519  2.98518  4.58477  3.61503
          0.03243  3.84079  4.56313  0.61958  0.77255  0.48576  0.95510
    439   2.78321  4.33507  4.08108  3.74369  3.52745  3.69063  4.55104  2.05347  3.61097  2.22031  3.49788  3.93847  4.25324  3.97326  3.82644  3.19254  3.14574  1.06586  5.30638  4.03582    722 - -
          2.68618  4.42225  2.77519  2.73123  3.46354  2.40513  3.72494  3.29354  2.67741  2.69355  4.24690  2.90347  2.73739  3.18146  2.89801  2.37887  2.77519  2.98518  4.58477  3.61503
          0.03243  3.84079  4.56313  0.61958  0.77255  0.48576  0.95510
    440   2.92596  5.02923  2.47571  1.07131  4.37163  3.25428  3.83897  3.81926  2.71557  3.44170  4.41764  2.91634  3.85751  3.05561  3.12074  2.91189  3.23012  3.50656  5.54921  4.27200    723 - -
          2.68618  4.42225  2.77519  2.73123  3.46354  2.40513  3.72494  3.29354  2.67741  2.69355  4.24690  2.90347  2.73739  3.18146  2.89801  2.37887  2.77519  2.98518  4.58477  3.61503
          0.03243  3.84079  4.56313  0.61958  0.77255  0.48576  0.95510
    441   2.80572  4.93774  2.79215  2.47314  3.92986  3.38849  3.15523  3.68529  2.25834  3.20127  4.10545  2.95899  3.87129  1.68643  2.56573  2.81398  3.04954  3.37566  5.20970  3.80927    724 - -
          2.68618  4.42225  2.77519  2.73123  3.46354  2.40513  3.72494  3.29354  2.67741  2.69355  4.24690  2.90347  2.73739  3.18146  2.89801  2.37887  2.77519  2.98518  4.58477  3.61503
          0.03243  3.84079  4.56313  0.61958  0.77255  0.48576  0.95510
    442   3.12018  4.59211  4.13842  3.77860  3.12444  3.94151  4.44429  2.32733  3.54664  0.91522  3.15816  4.05710  4.38264  3.92257  3.72770  3.50937  3.41606  2.35635  4.99176  3.70760    725 - -
          2.68618  4.42225  2.77519  2.73123  3.46354  2.40513  3.72494  3.29354  2.67741  2.69355  4.24690  2.90347  2.73739  3.18146  2.89801  2.37887  2.77519  2.98518  4.58477  3.61503
          0.03243  3.84079  4.56313  0.61958  0.77255  0.48576  0.95510
    443   2.85660  4.84046  2.88302  2.63780  4.00467  3.34565  3.79565  3.63105  2.46092  3.13651  4.16579  3.09706  3.89899  1.29148  2.74550  2.90593  3.15384  3.36286  5.28257  3.97438    726 - -
          2.68618  4.42225  2.77519  2.73123  3.46354  2.40513  3.72494  3.29354  2.67741  2.69355  4.24690  2.90347  2.73739  3.18146  2.89801  2.37887  2.77519  2.98518  4.58477  3.61503
          0.03243  3.84079  4.56313  0.61958  0.77255  0.48576  0.95510
    444   2.72661  3.96467  3.69975  3.24868  2.61008  3.57580  3.67650  2.89893  3.08737  2.56476  3.60643  3.48038  4.05194  3.41912  3.34080  2.83421  3.02350  2.69714  4.22329  1.53885    727 - -
          2.68618  4.42225  2.77519  2.73123  3.46354  2.40513  3.72494  3.29354  2.67741  2.69355  4.24690  2.90347  2.73739  3.18146  2.89801  2.37887  2.77519  2.98518  4.58477  3.61503
          0.03243  3.84079  4.56313  0.61958  0.77255  0.48576  0.95510
    445   2.53828  4.61731  2.60922  2.46546  4.14186  3.09429  3.82211  3.73630  2.70003  3.38311  4.26500  1.54352  3.74649  3.05105  3.08398  2.42126  2.92316  3.31563  5.46669  4.07381    728 - -
          2.68618  4.42225  2.77519  2.73123  3.46354  2.40513  3.72494  3.29354  2.67741  2.69355  4.24690  2.90347  2.73739  3.18146  2.89801  2.37887  2.77519  2.98518  4.58477  3.61503
          0.03243  3.84079  4.56313  0.61958  0.77255  0.48576  0.95510
    446   3.12018  4.59211  4.13842  3.77860  3.12444  3.94151  4.44429  2.32733  3.54664  0.91522  3.15816  4.05710  4.38264  3.92257  3.72770  3.50937  3.41606  2.35635  4.99176  3.70760    729 - -
          2.68618  4.42225  2.77519  2.73123  3.46354  2.40513  3.72494  3.29354  2.67741  2.69355  4.24690  2.90347  2.73739  3.18146  2.89801  2.37887  2.77519  2.98518  4.58477  3.61503
          0.03243  3.84079  4.56313  0.61958  0.77255  0.48576  0.95510
    447   2.92596  5.02923  2.47571  1.07131  4.37163  3.25428  3.83897  3.81926  2.71557  3.44170  4.41764  2.91634  3.85751  3.05561  3.12074  2.91189  3.23012  3.50656  5.54921  4.27200    730 - -
          2.68618  4.42225  2.77519  2.73123  3.46354  2.40513  3.72494  3.29354  2.67741  2.69355  4.24690  2.90347  2.73739  3.18146  2.89801  2.37887  2.77519  2.98518  4.58477  3.61503
          0.03243  3.84079  4.56313  0.61958  0.77255  0.48576  0.95510
    448   3.10229  4.57294  4.28412  3.81466  3.04776  4.12831  4.47141  2.18405  3.54894  1.01030  2.89609  4.10386  4.47341  3.89763  3.74541  3.53385  3.36850  2.23215  5.00667  3.74048    731 - -
          2.68618  4.42225  2.77519  2.73123  3.46354  2.40513  3.72494  3.29354  2.67741  2.69355  4.24690  2.90347  2.73739  3.18146  2.89801  2.37887  2.77519  2.98518  4.58477  3.61503
          0.03243  3.84079  4.56313  0.61958  0.77255  0.48576  0.95510
    449   1.06042  4.17705  3.43109  3.22146  4.02145  3.00233  4.24716  3.14228  3.23691  3.02529  4.06101  3.37887  3.73861  3.58110  3.48933  2.52783  2.80302  2.80219  5.45179  4.24862    732 - -
          2.68618  4.42225  2.77519  2.73123  3.46354  2.40513  3.72494  3.29354  2.67741  2.69355  4.24690  2.90347  2.73739  3.18146  2.89801  2.37887  2.77519  2.98518  4.58477  3.61503
          0.03243  3.84079  4.56313  0.61958  0.77255  0.48576  0.95510
    450   3.21872  4.62997  4.19515  3.90401  1.06504  3.91513  3.86433  2.74675  3.81193  2.12434  3.48189  3.98376  4.37474  3.98877  3.93947  3.49003  3.52000  2.73504  4.12353  2.49482    733 - -
          2.68618  4.42225  2.77519  2.73123  3.46354  2.40513  3.72494  3.29354  2.67741  2.69355  4.24690  2.90347  2.73739  3.18146  2.89801  2.37887  2.77519  2.98518  4.58477  3.61503
          0.03243  3.84079  4.56313  0.61958  0.77255  0.48576  0.95510
    451   2.83173  4.84188  2.87264  2.58623  3.46481  3.40947  1.72232  3.58841  2.40105  3.10760  4.06430  3.04322  3.91274  2.75934  2.69712  2.86780  3.09447  3.30652  4.89830  3.39379    734 - -
          2.68618  4.42225  2.77519  2.73123  3.46354  2.40513  3.72494  3.29354  2.67741  2.69355  4.24690  2.90347  2.73739  3.18146  2.89801  2.37887  2.77519  2.98518  4.58477  3.61503
          0.03243  3.84079  4.56313  0.61958  0.77255  0.48576  0.95510
    452   2.96160  4.78390  3.09612  2.85331  3.26356  3.42162  1.21112  3.65957  2.69727  3.15734  4.19817  3.26374  3.97263  3.21926  2.96466  3.03270  3.26407  3.39534  4.72896  3.21541    735 - -
          2.68618  4.42225  2.77519  2.73123  3.46354  2.40513  3.72494  3.29354  2.67741  2.69355  4.24690  2.90347  2.73739  3.18146  2.89801  2.37887  2.77519  2.98518  4.58477  3.61503
          0.03243  3.84079  4.56313  0.61958  0.77255  0.48576  0.95510
    453   2.96160  4.78390  3.09612  2.85331  3.26356  3.42162  1.21112  3.65957  2.69727  3.15734  4.19817  3.26374  3.97263  3.21926  2.96466  3.03270  3.26407  3.39534  4.72896  3.21541    736 - -
          2.68618  4.42225  2.77519  2.73123  3.46354  2.40513  3.72494  3.29354  2.67741  2.69355  4.24690  2.90347  2.73739  3.18146  2.89801  2.37887  2.77519  2.98518  4.58477  3.61503
          0.03243  3.84079  4.56313  0.61958  0.77255  0.48576  0.95510
    454   3.12018  4.59211  4.13842  3.77860  3.12444  3.94151  4.44429  2.32733  3.54664  0.91522  3.15816  4.05710  4.38264  3.92257  3.72770  3.50937  3.41606  2.35635  4.99176  3.70760    737 - -
          2.68618  4.42225  2.77519  2.73123  3.46354  2.40513  3.72494  3.29354  2.67741  2.69355  4.24690  2.90347  2.73739  3.18146  2.89801  2.37887  2.77519  2.98518  4.58477  3.61503
          0.03243  3.84079  4.56313  0.61958  0.77255  0.48576  0.95510
    455   2.55169  1.00705  4.06262  3.79539  3.79448  3.18093  4.44950  2.93354  3.62229  2.85024  3.97068  3.79084  3.88537  3.96974  3.75212  2.82319  3.01585  2.68015  5.21680  4.08226    738 - -
          2.68618  4.42225  2.77519  2.73123  3.46354  2.40513  3.72494  3.29354  2.67741  2.69355  4.24690  2.90347  2.73739  3.18146  2.89801  2.37887  2.77519  2.98518  4.58477  3.61503
          0.03243  3.84079  4.56313  0.61958  0.77255  0.48576  0.95510
    456   2.94386  4.90544  3.11768  2.74567  4.28462  3.43623  3.74285  3.71201  1.08250  3.28425  4.24784  3.17138  3.93917  2.93645  2.42729  2.98818  3.19971  3.42174  5.35265  4.16102    739 - -
          2.68618  4.42225  2.77519  2.73123  3.46354  2.40513  3.72494  3.29354  2.67741  2.69355  4.24690  2.90347  2.73739  3.18146  2.89801  2.37887  2.77519  2.98518  4.58477  3.61503
          0.03243  3.84079  4.56313  0.61958  0.77255  0.48576  0.95510
    457   2.39651  4.24136  3.40080  3.15188  3.94169  3.08155  4.17151  3.06500  3.09422  2.92960  3.98254  3.36602  3.78297  3.49075  3.35415  2.59747  1.22677  2.76336  5.38231  4.15846    740 - -
          2.68618  4.42225  2.77519  2.73123  3.46354  2.40513  3.72494  3.29354  2.67741  2.69355  4.24690  2.90347  2.73739  3.18146  2.89801  2.37887  2.77519  2.98518  4.58477  3.61503
          0.03243  3.84079  4.56313  0.61958  0.77255  0.48576  0.95510
    458   2.96160  4.78390  3.09612  2.85331  3.26356  3.42162  1.21112  3.65957  2.69727  3.15734  4.19817  3.26374  3.97263  3.21926  2.96466  3.03270  3.26407  3.39534  4.72896  3.21541    741 - -
          2.68618  4.42225  2.77519  2.73123  3.46354  2.40513  3.72494  3.29354  2.67741  2.69355  4.24690  2.90347  2.73739  3.18146  2.89801  2.37887  2.77519  2.98518  4.58477  3.61503
          0.03243  3.84079  4.56313  0.61958  0.77255  0.48576  0.95510
    459   2.97055  4.81101  3.45806  2.97636  4.15758  3.46403  3.80273  3.69748  2.22664  3.21921  4.22065  3.33829  3.96855  3.02501  1.02793  3.05652  3.23893  3.42291  5.25373  4.09227    742 - -
          2.68618  4.42225  2.77519  2.73123  3.46354  2.40513  3.72494  3.29354  2.67741  2.69355  4.24690  2.90347  2.73739  3.18146  2.89801  2.37887  2.77519  2.98518  4.58477  3.61503
          0.03243  3.84079  4.56313  0.61958  0.77255  0.48576  0.95510
    460   2.85660  4.84046  2.88302  2.63780  4.00467  3.34565  3.79565  3.63105  2.46092  3.13651  4.16579  3.09706  3.89899  1.29148  2.74550  2.90593  3.15384  3.36286  5.28257  3.97438    743 - -
          2.68618  4.42225  2.77519  2.73123  3.46354  2.40513  3.72494  3.29354  2.67741  2.69355  4.24690  2.90347  2.73739  3.18146  2.89801  2.37887  2.77519  2.98518  4.58477  3.61503
          0.03243  3.84079  4.56313  0.61958  0.77255  0.48576  0.95510
    461   2.40389  4.47791  2.50185  2.48779  4.25305  2.07086  3.84675  3.70306  2.78991  3.33380  4.16642  2.92358  3.68634  3.05296  3.22940  1.89364  2.80066  3.24560  5.54636  4.22541    744 - -
          2.68618  4.42225  2.77519  2.73123  3.46354  2.40513  3.72494  3.29354  2.67741  2.69355  4.24690  2.90347  2.73739  3.18146  2.89801  2.37887  2.77519  2.98518  4.58477  3.61503
          0.03243  3.84079  4.56313  0.61958  0.77255  0.48576  0.95510
    462   3.07310  4.45035  4.49487  3.99618  3.23348  4.28074  4.67884  1.31568  3.81144  1.57215  3.11041  4.27030  4.58481  4.10616  4.01367  3.66019  3.32904  1.81587  5.19954  3.97000    745 - -
          2.68618  4.42225  2.77519  2.73123  3.46354  2.40513  3.72494  3.29354  2.67741  2.69355  4.24690  2.90347  2.73739  3.18146  2.89801  2.37887  2.77519  2.98518  4.58477  3.61503
          0.03243  3.84079  4.56313  0.61958  0.77255  0.48576  0.95510
    463   3.12018  4.59211  4.13842  3.77860  3.12444  3.94151  4.44429  2.32733  3.54664  0.91522  3.15816  4.05710  4.38264  3.92257  3.72770  3.50937  3.41606  2.35635  4.99176  3.70760    746 - -
          2.68618  4.42225  2.77519  2.73123  3.46354  2.40513  3.72494  3.29354  2.67741  2.69355  4.24690  2.90347  2.73739  3.18146  2.89801  2.37887  2.77519  2.98518  4.58477  3.61503
          0.03243  3.84079  4.56313  0.61958  0.77255  0.48576  0.95510
    464   1.06042  4.17705  3.43109  3.22146  4.02145  3.00233  4.24716  3.14228  3.23691  3.02529  4.06101  3.37887  3.73861  3.58110  3.48933  2.52783  2.80302  2.80219  5.45179  4.24862    747 - -
          2.68618  4.42225  2.77519  2.73123  3.46354  2.40513  3.72494  3.29354  2.67741  2.69355  4.24690  2.90347  2.73739  3.18146  2.89801  2.37887  2.77519  2.98518  4.58477  3.61503
          0.03243  3.84079  4.56313  0.61958  0.77255  0.48576  0.95510
    465   2.85498  5.05937  2.76022  2.16084  4.41819  3.39895  3.61510  3.79951  1.45891  3.33732  4.20715  2.93160  3.87251  2.76859  2.42929  2.83810  3.08099  3.47001  5.46494  4.18986    748 - -
          2.68618  4.42225  2.77519  2.73123  3.46354  2.40513  3.72494  3.29354  2.67741  2.69355  4.24690  2.90347  2.73739  3.18146  2.89801  2.37887  2.77519  2.98518  4.58477  3.61503
          0.03243  3.84079  4.56313  0.61958  0.77255  0.48576  0.95510
    466   3.12018  4.59211  4.13842  3.77860  3.12444  3.94151  4.44429  2.32733  3.54664  0.91522  3.15816  4.05710  4.38264  3.92257  3.72770  3.50937  3.41606  2.35635  4.99176  3.70760    749 - -
          2.68618  4.42225  2.77519  2.73123  3.46354  2.40513  3.72494  3.29354  2.67741  2.69355  4.24690  2.90347  2.73739  3.18146  2.89801  2.37887  2.77519  2.98518  4.58477  3.61503
          0.03243  3.84079  4.56313  0.61958  0.77255  0.48576  0.95510
    467   2.71091  4.47302  3.31475  3.14958  4.14666  3.16235  4.22929  3.68435  3.20425  3.31447  4.36328  3.45925  0.88868  3.59401  3.45299  2.87752  3.15009  3.33329  5.34149  4.26705    750 - -
          2.68618  4.42225  2.77519  2.73123  3.46354  2.40513  3.72494  3.29354  2.67741  2.69355  4.24690  2.90347  2.73739  3.18146  2.89801  2.37887  2.77519  2.98518  4.58477  3.61503
          0.03243  3.84079  4.56313  0.61958  0.77255  0.48576  0.95510
    468   2.71091  4.47302  3.31475  3.14958  4.14666  3.16235  4.22929  3.68435  3.20425  3.31447  4.36328  3.45925  0.88868  3.59401  3.45299  2.87752  3.15009  3.33329  5.34149  4.26705    751 - -
          2.68618  4.42225  2.77519  2.73123  3.46354  2.40513  3.72494  3.29354  2.67741  2.69355  4.24690  2.90347  2.73739  3.18146  2.89801  2.37887  2.77519  2.98518  4.58477  3.61503
          0.03243  3.84079  4.56313  0.61958  0.77255  0.48576  0.95510
    469   2.94386  4.90544  3.11768  2.74567  4.28462  3.43623  3.74285  3.71201  1.08250  3.28425  4.24784  3.17138  3.93917  2.93645  2.42729  2.98818  3.19971  3.42174  5.35265  4.16102    752 - -
          2.68618  4.42225  2.77519  2.73123  3.46354  2.40513  3.72494  3.29354  2.67741  2.69355  4.24690  2.90347  2.73739  3.18146  2.89801  2.37887  2.77519  2.98518  4.58477  3.61503
          0.03243  3.84079  4.56313  0.61958  0.77255  0.48576  0.95510
    470   2.62676  4.40480  3.29399  3.18965  4.33153  0.77971  4.31143  3.92385  3.36656  3.58186  4.55771  3.45841  3.79491  3.69330  3.60565  2.79785  3.10555  3.45832  5.43461  4.43252    753 - -
          2.68618  4.42225  2.77519  2.73123  3.46354  2.40513  3.72494  3.29354  2.67741  2.69355  4.24690  2.90347  2.73739  3.18146  2.89801  2.37887  2.77519  2.98518  4.58477  3.61503
          0.03243  3.84079  4.56313  0.61958  0.77255  0.48576  0.95510
    471   2.80594  4.88935  3.08175  2.62011  4.30152  3.44041  3.62163  3.64717  1.37791  3.21374  4.10348  3.05564  3.89484  2.78092  2.25495  2.83958  2.86368  3.33457  5.36992  4.13345    754 - -
          2.68618  4.42225  2.77519  2.73123  3.46354  2.40513  3.72494  3.29354  2.67741  2.69355  4.24690  2.90347  2.73739  3.18146  2.89801  2.37887  2.77519  2.98518  4.58477  3.61503
          0.03243  3.84079  4.56313  0.61958  0.77255  0.48576  0.95510
    472   3.12018  4.59211  4.13842  3.77860  3.12444  3.94151  4.44429  2.32733  3.54664  0.91522  3.15816  4.05710  4.38264  3.92257  3.72770  3.50937  3.41606  2.35635  4.99176  3.70760    755 - -
          2.68618  4.42225  2.77519  2.73123  3.46354  2.40513  3.72494  3.29354  2.67741  2.69355  4.24690  2.90347  2.73739  3.18146  2.89801  2.37887  2.77519  2.98518  4.58477  3.61503
          0.03243  3.84079  4.56313  0.61958  0.77255  0.48576  0.95510
    473   2.97055  4.81101  3.45806  2.97636  4.15758  3.46403  3.80273  3.69748  2.22664  3.21921  4.22065  3.33829  3.96855  3.02501  1.02793  3.05652  3.23893  3.42291  5.25373  4.09227    756 - -
          2.68618  4.42225  2.77519  2.73123  3.46354  2.40513  3.72494  3.29354  2.67741  2.69355  4.24690  2.90347  2.73739  3.18146  2.89801  2.37887  2.77519  2.98518  4.58477  3.61503
          0.03243  3.84079  4.56313  0.61958  0.77255  0.48576  0.95510
    474   2.29874  4.26954  2.99312  2.79649  4.08966  2.95896  3.98788  3.62596  2.90733  3.31764  4.18609  2.88147  3.67246  3.25691  3.23479  1.31634  2.75294  3.14674  5.44882  4.12679    757 - -
          2.68618  4.42225  2.77519  2.73123  3.46354  2.40513  3.72494  3.29354  2.67741  2.69355  4.24690  2.90347  2.73739  3.18146  2.89801  2.37887  2.77519  2.98518  4.58477  3.61503
          0.03243  3.84079  4.56313  0.61958  0.77255  0.48576  0.95510
    475   3.12018  4.59211  4.13842  3.77860  3.12444  3.94151  4.44429  2.32733  3.54664  0.91522  3.15816  4.05710  4.38264  3.92257  3.72770  3.50937  3.41606  2.35635  4.99176  3.70760    758 - -
          2.68618  4.42225  2.77519  2.73123  3.46354  2.40513  3.72494  3.29354  2.67741  2.69355  4.24690  2.90347  2.73739  3.18146  2.89801  2.37887  2.77519  2.98518  4.58477  3.61503
          0.03243  3.84079  4.56313  0.61958  0.77255  0.48576  0.95510
    476   2.55169  1.00705  4.06262  3.79539  3.79448  3.18093  4.44950  2.93354  3.62229  2.85024  3.97068  3.79084  3.88537  3.96974  3.75212  2.82319  3.01585  2.68015  5.21680  4.08226    759 - -
          2.68618  4.42225  2.77519  2.73123  3.46354  2.40513  3.72494  3.29354  2.67741  2.69355  4.24690  2.90347  2.73739  3.18146  2.89801  2.37887  2.77519  2.98518  4.58477  3.61503
          0.03243  3.84079  4.56313  0.61958  0.77255  0.48576  0.95510
    477   2.30020  4.21993  3.17966  2.99443  4.04499  2.95043  4.10494  3.56353  3.06605  3.28639  4.21545  3.22398  3.68672  3.41795  3.35274  1.13984  2.77805  3.10558  5.42012  4.12846    760 - -
          2.68618  4.42225  2.77519  2.73123  3.46354  2.40513  3.72494  3.29354  2.67741  2.69355  4.24690  2.90347  2.73739  3.18146  2.89801  2.37887  2.77519  2.98518  4.58477  3.61503
          0.03243  3.84079  4.56313  0.61958  0.77255  0.48576  0.95510
    478   2.85660  4.84046  2.88302  2.63780  4.00467  3.34565  3.79565  3.63105  2.46092  3.13651  4.16579  3.09706  3.89899  1.29148  2.74550  2.90593  3.15384  3.36286  5.28257  3.97438    761 - -
          2.68618  4.42225  2.77519  2.73123  3.46354  2.40513  3.72494  3.29354  2.67741  2.69355  4.24690  2.90347  2.73739  3.18146  2.89801  2.37887  2.77519  2.98518  4.58477  3.61503
          0.03243  3.84079  4.56313  0.61958  0.77255  0.48576  0.95510
    479   2.96160  4.78390  3.09612  2.85331  3.26356  3.42162  1.21112  3.65957  2.69727  3.15734  4.19817  3.26374  3.97263  3.21926  2.96466  3.03270  3.26407  3.39534  4.72896  3.21541    762 - -
          2.68618  4.42225  2.77519  2.73123  3.46354  2.40513  3.72494  3.29354  2.67741  2.69355  4.24690  2.90347  2.73739  3.18146  2.89801  2.37887  2.77519  2.98518  4.58477  3.61503
          0.03243  3.84079  4.56313  0.61958  0.77255  0.48576  0.95510
    480   2.85411  4.34653  4.23196  3.76210  3.40740  3.93301  4.53902  1.93083  3.59281  2.00915  3.06158  4.01043  4.37487  3.93348  3.82833  3.32610  3.15793  1.20051  5.25869  4.01210    763 - -
          2.68618  4.42225  2.77519  2.73123  3.46354  2.40513  3.72494  3.29354  2.67741  2.69355  4.24690  2.90347  2.73739  3.18146  2.89801  2.37887  2.77519  2.98518  4.58477  3.61503
          0.03243  3.84079  4.56313  0.61958  0.77255  0.48576  0.95510
    481   2.92596  5.02923  2.47571  1.07131  4.37163  3.25428  3.83897  3.81926  2.71557  3.44170  4.41764  2.91634  3.85751  3.05561  3.12074  2.91189  3.23012  3.50656  5.54921  4.27200    764 - -
          2.68618  4.42225  2.77519  2.73123  3.46354  2.40513  3.72494  3.29354  2.67741  2.69355  4.24690  2.90347  2.73739  3.18146  2.89801  2.37887  2.77519  2.98518  4.58477  3.61503
          0.03243  3.84079  4.56313  0.61958  0.77255  0.48576  0.95510
    482   2.89957  5.05171  3.17707  2.50212  4.45181  3.53548  3.55364  3.80991  1.50689  3.29352  4.15050  3.05507  3.92377  2.69194  1.81585  2.89621  3.08393  3.48862  5.38282  4.17327    765 - -
          2.68618  4.42225  2.77519  2.73123  3.46354  2.40513  3.72494  3.29354  2.67741  2.69355  4.24690  2.90347  2.73739  3.18146  2.89801  2.37887  2.77519  2.98518  4.58477  3.61503
          0.03243  3.84079  4.56313  0.61958  0.77255  0.48576  0.95510
    483   3.12018  4.59211  4.13842  3.77860  3.12444  3.94151  4.44429  2.32733  3.54664  0.91522  3.15816  4.05710  4.38264  3.92257  3.72770  3.50937  3.41606  2.35635  4.99176  3.70760    766 - -
          2.68618  4.42225  2.77519  2.73123  3.46354  2.40513  3.72494  3.29354  2.67741  2.69355  4.24690  2.90347  2.73739  3.18146  2.89801  2.37887  2.77519  2.98518  4.58477  3.61503
          0.03243  3.84079  4.56313  0.61958  0.77255  0.48576  0.95510
    484   2.81296  4.93030  2.78438  2.48395  3.93801  3.37942  3.31550  3.68908  2.27456  3.20086  4.11877  2.96682  3.87463  1.62246  2.57737  2.82438  3.06389  3.38247  5.22020  3.82422    767 - -
          2.68618  4.42225  2.77519  2.73123  3.46354  2.40513  3.72494  3.29354  2.67741  2.69355  4.24690  2.90347  2.73739  3.18146  2.89801  2.37887  2.77519  2.98518  4.58477  3.61503
          0.03243  3.84079  4.56313  0.61958  0.77255  0.48576  0.95510
    485   2.63785  4.22001  3.88599  3.37103  3.47831  3.66595  4.20371  1.70193  3.26266  2.28859  3.38390  3.66156  4.12220  3.58245  3.54311  2.91880  2.40679  1.81822  5.10896  3.88770    768 - -
          2.68618  4.42225  2.77519  2.73123  3.46354  2.40513  3.72494  3.29354  2.67741  2.69355  4.24690  2.90347  2.73739  3.18146  2.89801  2.37887  2.77519  2.98518  4.58477  3.61503
          0.03243  3.84079  4.56313  0.61958  0.77255  0.48576  0.95510
    486   3.21872  4.62997  4.19515  3.90401  1.06504  3.91513  3.86433  2.74675  3.81193  2.12434  3.48189  3.98376  4.37474  3.98877  3.93947  3.49003  3.52000  2.73504  4.12353  2.49482    769 - -
          2.68618  4.42225  2.77519  2.73123  3.46354  2.40513  3.72494  3.29354  2.67741  2.69355  4.24690  2.90347  2.73739  3.18146  2.89801  2.37887  2.77519  2.98518  4.58477  3.61503
          0.03243  3.84079  4.56313  0.61958  0.77255  0.48576  0.95510
    487   2.85660  4.84046  2.88302  2.63780  4.00467  3.34565  3.79565  3.63105  2.46092  3.13651  4.16579  3.09706  3.89899  1.29148  2.74550  2.90593  3.15384  3.36286  5.28257  3.97438    770 - -
          2.68618  4.42225  2.77519  2.73123  3.46354  2.40513  3.72494  3.29354  2.67741  2.69355  4.24690  2.90347  2.73739  3.18146  2.89801  2.37887  2.77519  2.98518  4.58477  3.61503
          0.03243  3.84079  4.56313  0.61958  0.77255  0.48576  0.95510
    488   2.96160  4.78390  3.09612  2.85331  3.26356  3.42162  1.21112  3.65957  2.69727  3.15734  4.19817  3.26374  3.97263  3.21926  2.96466  3.03270  3.26407  3.39534  4.72896  3.21541    771 - -
          2.68618  4.42225  2.77519  2.73123  3.46354  2.40513  3.72494  3.29354  2.67741  2.69355  4.24690  2.90347  2.73739  3.18146  2.89801  2.37887  2.77519  2.98518  4.58477  3.61503
          0.03243  3.84079  4.56313  0.61958  0.77255  0.48576  0.95510
    489   3.12018  4.59211  4.13842  3.77860  3.12444  3.94151  4.44429  2.32733  3.54664  0.91522  3.15816  4.05710  4.38264  3.92257  3.72770  3.50937  3.41606  2.35635  4.99176  3.70760    772 - -
          2.68618  4.42225  2.77519  2.73123  3.46354  2.40513  3.72494  3.29354  2.67741  2.69355  4.24690  2.90347  2.73739  3.18146  2.89801  2.37887  2.77519  2.98518  4.58477  3.61503
          0.03243  3.84079  4.56313  0.61958  0.77255  0.48576  0.95510
    490   2.96160  4.78390  3.09612  2.85331  3.26356  3.42162  1.21112  3.65957  2.69727  3.15734  4.19817  3.26374  3.97263  3.21926  2.96466  3.03270  3.26407  3.39534  4.72896  3.21541    773 - -
          2.68618  4.42225  2.77519  2.73123  3.46354  2.40513  3.72494  3.29354  2.67741  2.69355  4.24690  2.90347  2.73739  3.18146  2.89801  2.37887  2.77519  2.98518  4.58477  3.61503
          0.03243  3.84079  4.56313  0.61958  0.77255  0.48576  0.95510
    491   2.71091  4.47302  3.31475  3.14958  4.14666  3.16235  4.22929  3.68435  3.20425  3.31447  4.36328  3.45925  0.88868  3.59401  3.45299  2.87752  3.15009  3.33329  5.34149  4.26705    774 - -
          2.68618  4.42225  2.77519  2.73123  3.46354  2.40513  3.72494  3.29354  2.67741  2.69355  4.24690  2.90347  2.73739  3.18146  2.89801  2.37887  2.77519  2.98518  4.58477  3.61503
          0.03243  3.84079  4.56313  0.61958  0.77255  0.48576  0.95510
    492   3.00650  4.43464  4.28976  3.90473  3.35334  4.03158  4.63906  1.11804  3.73222  1.94639  3.29417  4.15455  4.46625  4.08406  3.93245  3.52420  3.30640  1.84635  5.23728  3.97253    775 - -
          2.68618  4.42225  2.77519  2.73123  3.46354  2.40513  3.72494  3.29354  2.67741  2.69355  4.24690  2.90347  2.73739  3.18146  2.89801  2.37887  2.77519  2.98518  4.58477  3.61503
          0.03243  3.84079  4.56313  0.61958  0.77255  0.48576  0.95510
    493   2.50969  4.26191  3.99347  3.62922  3.60126  3.59335  4.48940  2.05236  3.51498  2.28727  3.50991  3.81954  4.17352  3.86598  3.75389  3.03681  3.02702  1.18833  5.36078  4.10952    776 - -
          2.68618  4.42225  2.77519  2.73123  3.46354  2.40513  3.72494  3.29354  2.67741  2.69355  4.24690  2.90347  2.73739  3.18146  2.89801  2.37887  2.77519  2.98518  4.58477  3.61503
          0.03243  3.84079  4.56313  0.61958  0.77255  0.48576  0.95510
    494   2.78321  4.33507  4.08108  3.74369  3.52745  3.69063  4.55104  2.05347  3.61097  2.22031  3.49788  3.93847  4.25324  3.97326  3.82644  3.19254  3.14574  1.06586  5.30638  4.03582    777 - -
          2.68618  4.42225  2.77519  2.73123  3.46354  2.40513  3.72494  3.29354  2.67741  2.69355  4.24690  2.90347  2.73739  3.18146  2.89801  2.37887  2.77519  2.98518  4.58477  3.61503
          0.03243  3.84079  4.56313  0.61958  0.77255  0.48576  0.95510
    495   2.85660  4.84046  2.88302  2.63780  4.00467  3.34565  3.79565  3.63105  2.46092  3.13651  4.16579  3.09706  3.89899  1.29148  2.74550  2.90593  3.15384  3.36286  5.28257  3.97438    778 - -
          2.68618  4.42225  2.77519  2.73123  3.46354  2.40513  3.72494  3.29354  2.67741  2.69355  4.24690  2.90347  2.73739  3.18146  2.89801  2.37887  2.77519  2.98518  4.58477  3.61503
          0.03243  3.84079  4.56313  0.61958  0.77255  0.48576  0.95510
    496   1.21504  4.13172  3.48852  3.21995  3.93328  3.00826  4.21533  2.96170  3.18922  2.88522  3.92578  3.36283  3.73537  3.53339  3.45348  2.48222  2.73983  2.55695  5.43558  4.19084    779 - -
          2.68618  4.42225  2.77519  2.73123  3.46354  2.40513  3.72494  3.29354  2.67741  2.69355  4.24690  2.90347  2.73739  3.18146  2.89801  2.37887  2.77519  2.98518  4.58477  3.61503
          0.03243  3.84079  4.56313  0.61958  0.77255  0.48576  0.95510
    497   1.18076  4.12754  3.40514  3.17149  4.02931  2.96580  4.20898  3.09411  3.17616  3.00393  4.00867  3.32193  3.70538  3.51766  3.44242  2.45065  2.63790  2.74258  5.48935  4.26176    780 - -
          2.68618  4.42225  2.77519  2.73123  3.46354  2.40513  3.72494  3.29354  2.67741  2.69355  4.24690  2.90347  2.73739  3.18146  2.89801  2.37887  2.77519  2.98518  4.58477  3.61503
          0.03243  3.84079  4.56313  0.61958  0.77255  0.48576  0.95510
    498   3.21872  4.62997  4.19515  3.90401  1.06504  3.91513  3.86433  2.74675  3.81193  2.12434  3.48189  3.98376  4.37474  3.98877  3.93947  3.49003  3.52000  2.73504  4.12353  2.49482    781 - -
          2.68618  4.42225  2.77519  2.73123  3.46354  2.40513  3.72494  3.29354  2.67741  2.69355  4.24690  2.90347  2.73739  3.18146  2.89801  2.37887  2.77519  2.98518  4.58477  3.61503
          0.03243  3.84079  4.56313  0.61958  0.77255  0.48576  0.95510
    499   2.71091  4.47302  3.31475  3.14958  4.14666  3.16235  4.22929  3.68435  3.20425  3.31447  4.36328  3.45925  0.88868  3.59401  3.45299  2.87752  3.15009  3.33329  5.34149  4.26705    782 - -
          2.68618  4.42225  2.77519  2.73123  3.46354  2.40513  3.72494  3.29354  2.67741  2.69355  4.24690  2.90347  2.73739  3.18146  2.89801  2.37887  2.77519  2.98518  4.58477  3.61503
          0.03243  3.84079  4.56313  0.61958  0.77255  0.48576  0.95510
    500   2.71091  4.47302  3.31475  3.14958  4.14666  3.16235  4.22929  3.68435  3.20425  3.31447  4.36328  3.45925  0.88868  3.59401  3.45299  2.87752  3.15009  3.33329  5.34149  4.26705    783 - -
          2.68618  4.42225  2.77519  2.73123  3.46354  2.40513  3.72494  3.29354  2.67741  2.69355  4.24690  2.90347  2.73739  3.18146  2.89801  2.37887  2.77519  2.98518  4.58477  3.61503
          0.03243  3.84079  4.56313  0.61958  0.77255  0.48576  0.95510
    501   3.12018  4.59211  4.13842  3.77860  3.12444  3.94151  4.44429  2.32733  3.54664  0.91522  3.15816  4.05710  4.38264  3.92257  3.72770  3.50937  3.41606  2.35635  4.99176  3.70760    784 - -
          2.68618  4.42225  2.77519  2.73123  3.46354  2.40513  3.72494  3.29354  2.67741  2.69355  4.24690  2.90347  2.73739  3.18146  2.89801  2.37887  2.77519  2.98518  4.58477  3.61503
          0.03243  3.84079  4.56313  0.61958  0.77255  0.48576  0.95510
    502   3.20219  4.70401  3.79185  3.51570  2.29528  3.79353  3.60506  3.21591  3.37413  2.67791  3.89436  3.68505  4.26831  3.68777  3.56416  3.34189  3.48884  3.08503  3.93769  1.02014    785 - -
          2.68618  4.42225  2.77519  2.73123  3.46354  2.40513  3.72494  3.29354  2.67741  2.69355  4.24690  2.90347  2.73739  3.18146  2.89801  2.37887  2.77519  2.98518  4.58477  3.61503
          0.03243  3.84079  4.56313  0.61958  0.77255  0.48576  0.95510
    503   2.94386  4.90544  3.11768  2.74567  4.28462  3.43623  3.74285  3.71201  1.08250  3.28425  4.24784  3.17138  3.93917  2.93645  2.42729  2.98818  3.19971  3.42174  5.35265  4.16102    786 - -
          2.68618  4.42225  2.77519  2.73123  3.46354  2.40513  3.72494  3.29354  2.67741  2.69355  4.24690  2.90347  2.73739  3.18146  2.89801  2.37887  2.77519  2.98518  4.58477  3.61503
          0.03243  3.84079  4.56313  0.61958  0.77255  0.48576  0.95510
    504   2.92596  5.02923  2.47571  1.07131  4.37163  3.25428  3.83897  3.81926  2.71557  3.44170  4.41764  2.91634  3.85751  3.05561  3.12074  2.91189  3.23012  3.50656  5.54921  4.27200    787 - -
          2.68618  4.42225  2.77519  2.73123  3.46354  2.40513  3.72494  3.29354  2.67741  2.69355  4.24690  2.90347  2.73739  3.18146  2.89801  2.37887  2.77519  2.98518  4.58477  3.61503
          0.03243  3.84079  4.56313  0.61958  0.77255  0.48576  0.95510
    505   3.12018  4.59211  4.13842  3.77860  3.12444  3.94151  4.44429  2.32733  3.54664  0.91522  3.15816  4.05710  4.38264  3.92257  3.72770  3.50937  3.41606  2.35635  4.99176  3.70760    788 - -
          2.68618  4.42225  2.77519  2.73123  3.46354  2.40513  3.72494  3.29354  2.67741  2.69355  4.24690  2.90347  2.73739  3.18146  2.89801  2.37887  2.77519  2.98518  4.58477  3.61503
          0.03243  3.84079  4.56313  0.61958  0.77255  0.48576  0.95510
    506   3.21872  4.62997  4.19515  3.90401  1.06504  3.91513  3.86433  2.74675  3.81193  2.12434  3.48189  3.98376  4.37474  3.98877  3.93947  3.49003  3.52000  2.73504  4.12353  2.49482    789 - -
          2.68618  4.42225  2.77519  2.73123  3.46354  2.40513  3.72494  3.29354  2.67741  2.69355  4.24690  2.90347  2.73739  3.18146  2.89801  2.37887  2.77519  2.98518  4.58477  3.61503
          0.03243  3.84079  4.56313  0.61958  0.77255  0.48576  0.95510
    507   2.22771  4.17919  3.11735  2.91952  4.19199  2.61391  4.08097  3.66809  3.03832  3.36311  4.21818  3.15729  3.63898  3.35746  3.35214  1.25798  2.70705  3.14498  5.52655  4.27068    790 - -
          2.68618  4.42225  2.77519  2.73123  3.46354  2.40513  3.72494  3.29354  2.67741  2.69355  4.24690  2.90347  2.73739  3.18146  2.89801  2.37887  2.77519  2.98518  4.58477  3.61503
          0.03243  3.84079  4.56313  0.61958  0.77255  0.48576  0.95510
    508   2.39651  4.24136  3.40080  3.15188  3.94169  3.08155  4.17151  3.06500  3.09422  2.92960  3.98254  3.36602  3.78297  3.49075  3.35415  2.59747  1.22677  2.76336  5.38231  4.15846    791 - -
          2.68618  4.42225  2.77519  2.73123  3.46354  2.40513  3.72494  3.29354  2.67741  2.69355  4.24690  2.90347  2.73739  3.18146  2.89801  2.37887  2.77519  2.98518  4.58477  3.61503
          0.03243  3.84079  4.56313  0.61958  0.77255  0.48576  0.95510
    509   2.84671  5.24498  2.04275  1.31788  4.54430  3.18674  3.71138  4.01406  2.66819  3.58366  4.45762  2.69328  3.78992  2.88789  3.19290  2.77043  3.13415  3.63606  5.74285  4.31235    792 - -
          2.68618  4.42225  2.77519  2.73123  3.46354  2.40513  3.72494  3.29354  2.67741  2.69355  4.24690  2.90347  2.73739  3.18146  2.89801  2.37887  2.77519  2.98518  4.58477  3.61503
          0.03243  3.84079  4.56313  0.61958  0.77255  0.48576  0.95510
    510   2.54658  4.24856  3.87914  3.34978  3.46250  3.71063  4.19831  1.71460  3.24077  2.22879  3.24766  3.66280  4.14280  3.56200  3.52999  3.03763  2.35389  1.91991  5.11186  3.89909    793 - -
          2.68618  4.42225  2.77519  2.73123  3.46354  2.40513  3.72494  3.29354  2.67741  2.69355  4.24690  2.90347  2.73739  3.18146  2.89801  2.37887  2.77519  2.98518  4.58477  3.61503
          0.03243  3.84079  4.56313  0.61958  0.77255  0.48576  0.95510
    511   2.92596  5.02923  2.47571  1.07131  4.37163  3.25428  3.83897  3.81926  2.71557  3.44170  4.41764  2.91634  3.85751  3.05561  3.12074  2.91189  3.23012  3.50656  5.54921  4.27200    794 - -
          2.68618  4.42225  2.77519  2.73123  3.46354  2.40513  3.72494  3.29354  2.67741  2.69355  4.24690  2.90347  2.73739  3.18146  2.89801  2.37887  2.77519  2.98518  4.58477  3.61503
          0.03243  3.84079  4.56313  0.61958  0.77255  0.48576  0.95510
    512   2.26442  4.23395  3.08809  2.82641  4.13717  2.95540  3.98945  3.58665  2.90540  3.26102  4.11775  3.11696  2.67670  3.24004  3.24613  1.46133  2.71266  3.10992  5.47127  4.20316    795 - -
          2.68618  4.42225  2.77519  2.73123  3.46354  2.40513  3.72494  3.29354  2.67741  2.69355  4.24690  2.90347  2.73739  3.18146  2.89801  2.37887  2.77519  2.98518  4.58477  3.61503
          0.03243  3.84079  4.56313  0.61958  0.77255  0.48576  0.95510
    513   2.40952  4.32793  3.08479  2.88951  4.05033  3.03426  4.04029  3.52432  2.94895  3.21838  4.17010  3.19381  1.37752  3.33096  3.24933  2.46474  2.85464  3.12040  5.39699  4.12938    796 - -
          2.68618  4.42225  2.77519  2.73123  3.46354  2.40513  3.72494  3.29354  2.67741  2.69355  4.24690  2.90347  2.73739  3.18146  2.89801  2.37887  2.77519  2.98518  4.58477  3.61503
          0.03243  3.84079  4.56313  0.61958  0.77255  0.48576  0.95510
    514   2.64022  4.76360  2.55562  1.85141  4.02591  3.31350  3.68234  3.27895  2.54066  3.02900  3.91453  2.88663  3.80434  2.86606  2.98823  2.68263  2.90233  2.41135  5.34768  4.00657    797 - -
          2.68618  4.42225  2.77519  2.73123  3.46354  2.40513  3.72494  3.29354  2.67741  2.69355  4.24690  2.90347  2.73739  3.18146  2.89801  2.37887  2.77519  2.98518  4.58477  3.61503
          0.03243  3.84079  4.56313  0.61958  0.77255  0.48576  0.95510
    515   2.62676  4.40480  3.29399  3.18965  4.33153  0.77971  4.31143  3.92385  3.36656  3.58186  4.55771  3.45841  3.79491  3.69330  3.60565  2.79785  3.10555  3.45832  5.43461  4.43252    798 - -
          2.68618  4.42225  2.77519  2.73123  3.46354  2.40513  3.72494  3.29354  2.67741  2.69355  4.24690  2.90347  2.73739  3.18146  2.89801  2.37887  2.77519  2.98518  4.58477  3.61503
          0.03243  3.84079  4.56313  0.61958  0.77255  0.48576  0.95510
    516   3.12018  4.59211  4.13842  3.77860  3.12444  3.94151  4.44429  2.32733  3.54664  0.91522  3.15816  4.05710  4.38264  3.92257  3.72770  3.50937  3.41606  2.35635  4.99176  3.70760    799 - -
          2.68618  4.42225  2.77519  2.73123  3.46354  2.40513  3.72494  3.29354  2.67741  2.69355  4.24690  2.90347  2.73739  3.18146  2.89801  2.37887  2.77519  2.98518  4.58477  3.61503
          0.03243  3.84079  4.56313  0.61958  0.77255  0.48576  0.95510
    517   2.22057  4.16171  3.19535  2.96401  4.11804  2.91656  4.07839  3.49200  3.00918  3.24263  4.13337  3.18320  3.65062  3.35563  3.31085  1.29968  2.49541  3.02603  5.49351  4.22591    800 - -
          2.68618  4.42225  2.77519  2.73123  3.46354  2.40513  3.72494  3.29354  2.67741  2.69355  4.24690  2.90347  2.73739  3.18146  2.89801  2.37887  2.77519  2.98518  4.58477  3.61503
          0.03243  3.84079  4.56313  0.61958  0.77255  0.48576  0.95510
    518   2.83653  5.07682  2.69454  2.01969  4.42627  3.37669  3.61326  3.81809  1.55720  3.35288  4.21409  2.89740  3.85642  2.76482  2.48548  2.81219  3.06595  3.48045  5.48612  4.19231    801 - -
          2.68618  4.42225  2.77519  2.73123  3.46354  2.40513  3.72494  3.29354  2.67741  2.69355  4.24690  2.90347  2.73739  3.18146  2.89801  2.37887  2.77519  2.98518  4.58477  3.61503
          0.02194  3.83030        *  0.61958  0.77255  0.00000        *
//
