# Supplementary material for: Potential Conservation of Circadian Clock Proteins in the phylum Nematoda as Revealed by Bioinformatic Searches
Source: PLoS One. 2014 Nov 14;9(11):e112871. doi: 10.1371/journal.pone.0112871 (PMC4232591; doi:10.1371/journal.pone.0112871)
Supplement: File S1 — HMM profiles used in this work and HMMsearch results. (ZIP) [file pone.0112871.s007.zip › HMMs-CE/Mamiferos/Rorb-aln.fasta.hmm]

HMMER3/b [3.0 | March 2010]
NAME  Rorb-aln
LENG  470
ALPH  amino
RF    no
CS    no
MAP   yes
DATE  Wed Aug 22 12:29:01 2012
NSEQ  22
EFFN  0.507568
CKSUM 633908356
STATS LOCAL MSV      -11.6630  0.69835
STATS LOCAL VITERBI  -12.6005  0.69835
STATS LOCAL FORWARD   -5.8964  0.69835
HMM          A        C        D        E        F        G        H        I        K        L        M        N        P        Q        R        S        T        V        W        Y   
            m->m     m->i     m->d     i->m     i->i     d->m     d->d
  COMPO   2.54640  3.77667  2.97711  2.70810  3.32676  2.88201  3.71044  2.79523  2.66053  2.45663  3.70578  3.04776  3.45505  2.95208  2.92820  2.61973  2.86488  2.66731  4.79577  3.46962
          2.68599  4.42142  2.77624  2.73132  3.46235  2.40591  3.72328  3.29271  2.67638  2.69324  4.24548  2.90411  2.73747  3.18135  2.89762  2.37970  2.77607  2.98485  4.58195  3.61502
          0.36577  1.67131  2.13419  4.14207  0.01602  0.00000        *
      1   2.57401  4.25032  3.56530  3.01776  3.34041  2.94091  3.90221  2.41895  2.90972  2.09399  2.70310  3.38483  3.96269  3.24412  3.22631  2.84102  2.83280  2.22175  4.90304  3.66841    203 - -
          2.68618  4.42225  2.77519  2.73123  3.46354  2.40513  3.72494  3.29354  2.67741  2.69355  4.24690  2.90347  2.73739  3.18146  2.89801  2.37887  2.77519  2.98518  4.58477  3.61503
          0.03541  3.75435  4.47670  0.61958  0.77255  0.57966  0.82118
      2   2.39449  2.44615  3.45290  2.97308  3.62851  3.23164  3.87812  2.82205  2.41528  2.65468  3.58888  3.26540  3.79182  3.18312  3.01871  2.60787  2.58504  2.55614  5.05831  3.82862    204 - -
          2.68618  4.42225  2.77519  2.73123  3.46354  2.40513  3.72494  3.29354  2.67741  2.69355  4.24690  2.90347  2.73739  3.18146  2.89801  2.37887  2.77519  2.98518  4.58477  3.61503
          0.03541  3.75435  4.47670  0.61958  0.77255  0.57966  0.82118
      3   2.61401  4.59382  2.94224  2.08060  3.80104  3.39325  3.68683  2.97764  2.42747  2.64253  3.70662  3.01235  3.83787  2.89229  2.84610  2.71392  2.86368  2.41662  5.17634  3.87813    205 - -
          2.68618  4.42225  2.77519  2.73123  3.46354  2.40513  3.72494  3.29354  2.67741  2.69355  4.24690  2.90347  2.73739  3.18146  2.89801  2.37887  2.77519  2.98518  4.58477  3.61503
          0.03541  3.75435  4.47670  0.61958  0.77255  0.57966  0.82118
      4   2.63511  4.79914  2.46275  2.18390  4.21896  3.16702  3.68984  3.63380  2.51407  3.27664  4.15068  1.86313  3.75034  2.88027  2.91966  2.65550  2.77522  3.27729  5.47828  4.11685    206 - -
          2.68618  4.42225  2.77519  2.73123  3.46354  2.40513  3.72494  3.29354  2.67741  2.69355  4.24690  2.90347  2.73739  3.18146  2.89801  2.37887  2.77519  2.98518  4.58477  3.61503
          0.03541  3.75435  4.47670  0.61958  0.77255  0.57966  0.82118
      5   2.56074  4.63043  2.85475  2.21659  3.90873  3.32083  3.62720  3.26660  2.41770  2.92200  3.78264  2.92829  3.62804  2.59953  2.81810  2.62790  2.49199  2.72955  5.21069  3.90927    207 - -
          2.68618  4.42225  2.77519  2.73123  3.46354  2.40513  3.72494  3.29354  2.67741  2.69355  4.24690  2.90347  2.73739  3.18146  2.89801  2.37887  2.77519  2.98518  4.58477  3.61503
          0.03541  3.75435  4.47670  0.61958  0.77255  0.57966  0.82118
      6   2.53553  4.37495  3.19111  2.58205  3.56140  3.42267  3.70450  2.64787  2.53679  2.32210  3.50278  3.11834  3.73029  2.96708  2.93614  2.42604  2.78114  2.61415  4.97079  3.71130    208 - -
          2.68618  4.42225  2.77519  2.73123  3.46354  2.40513  3.72494  3.29354  2.67741  2.69355  4.24690  2.90347  2.73739  3.18146  2.89801  2.37887  2.77519  2.98518  4.58477  3.61503
          0.03541  3.75435  4.47670  0.61958  0.77255  0.57966  0.82118
      7   2.71413  4.88516  2.61419  2.36209  4.23166  3.26395  3.63056  3.70025  1.94113  3.27948  4.14783  2.04316  3.79274  2.80677  2.62248  2.72173  2.98704  3.35313  5.40951  4.07823    209 - -
          2.68618  4.42225  2.77519  2.73123  3.46354  2.40513  3.72494  3.29354  2.67741  2.69355  4.24690  2.90347  2.73739  3.18146  2.89801  2.37887  2.77519  2.98518  4.58477  3.61503
          0.03541  3.75435  4.47670  0.61958  0.77255  0.57966  0.82118
      8   2.41529  4.24420  3.29638  2.79992  3.51068  3.17073  3.76296  2.94785  2.70301  2.65077  3.54137  3.16476  3.77853  3.06746  3.03965  2.29886  2.23985  2.67343  3.76424  3.65475    210 - -
          2.68618  4.42225  2.77519  2.73123  3.46354  2.40513  3.72494  3.29354  2.67741  2.69355  4.24690  2.90347  2.73739  3.18146  2.89801  2.37887  2.77519  2.98518  4.58477  3.61503
          0.03541  3.75435  4.47670  0.61958  0.77255  0.57966  0.82118
      9   2.55264  4.35677  3.36098  2.81485  2.77084  3.52759  3.70087  2.76786  2.34602  2.28047  3.40402  3.22456  3.90982  3.05694  3.01721  2.79032  2.83067  2.57241  4.72074  3.15684    211 - -
          2.68618  4.42225  2.77519  2.73123  3.46354  2.40513  3.72494  3.29354  2.67741  2.69355  4.24690  2.90347  2.73739  3.18146  2.89801  2.37887  2.77519  2.98518  4.58477  3.61503
          0.03541  3.75435  4.47670  0.61958  0.77255  0.57966  0.82118
     10   2.25561  4.29529  3.32725  2.78910  3.54880  3.39050  3.76929  2.44828  2.66891  2.54874  3.47857  3.18832  3.57543  3.04633  2.76079  2.68087  2.70456  2.43198  4.98338  3.74090    212 - -
          2.68618  4.42225  2.77519  2.73123  3.46354  2.40513  3.72494  3.29354  2.67741  2.69355  4.24690  2.90347  2.73739  3.18146  2.89801  2.37887  2.77519  2.98518  4.58477  3.61503
          0.03541  3.75435  4.47670  0.61958  0.77255  0.57966  0.82118
     11   2.42219  4.75467  2.29705  2.23889  4.00187  3.29134  3.62251  3.35088  2.42790  2.62204  3.87724  2.84270  3.76456  2.80001  2.92303  2.63546  2.85479  3.04941  5.30063  3.96144    213 - -
          2.68619  4.42190  2.77525  2.73113  3.46359  2.40535  3.72422  3.29376  2.67727  2.69340  4.24687  2.90359  2.73759  3.18105  2.89823  2.37890  2.77539  2.98467  4.58499  3.61525
          0.25126  1.55680  4.47670  1.89441  0.16300  0.44456  1.02472
     12   2.31836  4.26505  3.39293  2.83266  3.40722  3.35677  3.17162  2.59811  2.75923  2.46092  2.85787  3.23713  3.88291  3.08602  3.10732  2.74643  2.76781  2.37753  4.85851  3.61713    230 - -
          2.68618  4.42225  2.77519  2.73123  3.46354  2.40513  3.72494  3.29354  2.67741  2.69355  4.24690  2.90347  2.73739  3.18146  2.89801  2.37887  2.77519  2.98518  4.58477  3.61503
          0.03185  3.85842  4.58077  0.61958  0.77255  0.47992  0.96451
     13   2.25743  4.42216  3.15897  2.68449  3.96575  3.21281  3.76643  3.32745  2.53493  2.99743  3.85000  3.08100  3.75656  2.97303  2.40630  2.35631  2.08323  2.98017  5.26993  4.00798    231 - -
          2.68618  4.42225  2.77519  2.73123  3.46354  2.40513  3.72494  3.29354  2.67741  2.69355  4.24690  2.90347  2.73739  3.18146  2.89801  2.37887  2.77519  2.98518  4.58477  3.61503
          0.03151  3.86887  4.59121  0.61958  0.77255  0.48576  0.95510
     14   1.28207  4.10010  3.35005  3.09393  4.13348  2.89971  4.15534  3.42797  3.13598  3.22276  4.10235  3.24957  3.64583  3.44672  3.42756  1.97873  2.66386  2.96242  5.51890  4.29086    232 - -
          2.68618  4.42225  2.77519  2.73123  3.46354  2.40513  3.72494  3.29354  2.67741  2.69355  4.24690  2.90347  2.73739  3.18146  2.89801  2.37887  2.77519  2.98518  4.58477  3.61503
          0.03151  3.86887  4.59121  0.61958  0.77255  0.48576  0.95510
     15   2.87784  4.86350  2.90049  2.65514  4.03159  3.36362  3.81343  3.66177  2.47617  3.16448  4.19241  3.11485  3.91700  1.24046  2.76043  2.92573  3.17480  3.39166  5.30423  3.99773    233 - -
          2.68618  4.42225  2.77519  2.73123  3.46354  2.40513  3.72494  3.29354  2.67741  2.69355  4.24690  2.90347  2.73739  3.18146  2.89801  2.37887  2.77519  2.98518  4.58477  3.61503
          0.03151  3.86887  4.59121  0.61958  0.77255  0.48576  0.95510
     16   3.02829  4.44799  4.33061  3.94625  3.37173  4.06268  4.67502  1.08238  3.77432  1.95847  3.30762  4.19209  4.49421  4.12296  3.97129  3.55761  3.32751  1.84575  5.26183  3.99984    234 - -
          2.68618  4.42225  2.77519  2.73123  3.46354  2.40513  3.72494  3.29354  2.67741  2.69355  4.24690  2.90347  2.73739  3.18146  2.89801  2.37887  2.77519  2.98518  4.58477  3.61503
          0.03151  3.86887  4.59121  0.61958  0.77255  0.48576  0.95510
     17   2.94914  5.05952  2.48601  1.03051  4.40528  3.27171  3.85816  3.85846  2.73823  3.47615  4.45031  2.93079  3.87611  3.07387  3.14672  2.93189  3.25334  3.54267  5.57753  4.29974    235 - -
          2.68618  4.42225  2.77519  2.73123  3.46354  2.40513  3.72494  3.29354  2.67741  2.69355  4.24690  2.90347  2.73739  3.18146  2.89801  2.37887  2.77519  2.98518  4.58477  3.61503
          0.03151  3.86887  4.59121  0.61958  0.77255  0.48576  0.95510
     18   2.93265  4.35725  4.41422  3.94124  3.46996  4.10303  4.71108  1.69186  3.80153  2.03754  3.33160  4.18286  4.50753  4.11708  4.03227  3.49630  3.22491  1.13336  5.36658  4.12434    236 - -
          2.68618  4.42225  2.77519  2.73123  3.46354  2.40513  3.72494  3.29354  2.67741  2.69355  4.24690  2.90347  2.73739  3.18146  2.89801  2.37887  2.77519  2.98518  4.58477  3.61503
          0.03151  3.86887  4.59121  0.61958  0.77255  0.48576  0.95510
     19   3.02829  4.44799  4.33061  3.94625  3.37173  4.06268  4.67502  1.08238  3.77432  1.95847  3.30762  4.19209  4.49421  4.12296  3.97129  3.55761  3.32751  1.84575  5.26183  3.99984    237 - -
          2.68618  4.42225  2.77519  2.73123  3.46354  2.40513  3.72494  3.29354  2.67741  2.69355  4.24690  2.90347  2.73739  3.18146  2.89801  2.37887  2.77519  2.98518  4.58477  3.61503
          0.03151  3.86887  4.59121  0.61958  0.77255  0.48576  0.95510
     20   2.74661  4.50460  3.35339  3.19187  4.18742  3.19231  4.26965  3.73187  3.24885  3.35912  4.40878  3.49895  0.83436  3.63774  3.49482  2.91398  3.18788  3.37766  5.37500  4.30803    238 - -
          2.68618  4.42225  2.77519  2.73123  3.46354  2.40513  3.72494  3.29354  2.67741  2.69355  4.24690  2.90347  2.73739  3.18146  2.89801  2.37887  2.77519  2.98518  4.58477  3.61503
          0.03151  3.86887  4.59121  0.61958  0.77255  0.48576  0.95510
     21   2.58212  0.94778  4.10029  3.83909  3.83123  3.20587  4.48696  2.97453  3.66600  2.89018  4.01134  3.82703  3.91255  4.01224  3.79102  2.85377  3.04858  2.71935  5.24814  4.11895    239 - -
          2.68618  4.42225  2.77519  2.73123  3.46354  2.40513  3.72494  3.29354  2.67741  2.69355  4.24690  2.90347  2.73739  3.18146  2.89801  2.37887  2.77519  2.98518  4.58477  3.61503
          0.03151  3.86887  4.59121  0.61958  0.77255  0.48576  0.95510
     22   2.96878  4.93248  3.14454  2.76664  4.31808  3.45866  3.75714  3.74712  1.04321  3.31297  4.27459  3.19128  3.95923  2.94880  2.43086  3.01099  3.22230  3.45510  5.37419  4.18643    240 - -
          2.68618  4.42225  2.77519  2.73123  3.46354  2.40513  3.72494  3.29354  2.67741  2.69355  4.24690  2.90347  2.73739  3.18146  2.89801  2.37887  2.77519  2.98518  4.58477  3.61503
          0.03151  3.86887  4.59121  0.61958  0.77255  0.48576  0.95510
     23   3.02829  4.44799  4.33061  3.94625  3.37173  4.06268  4.67502  1.08238  3.77432  1.95847  3.30762  4.19209  4.49421  4.12296  3.97129  3.55761  3.32751  1.84575  5.26183  3.99984    241 - -
          2.68618  4.42225  2.77519  2.73123  3.46354  2.40513  3.72494  3.29354  2.67741  2.69355  4.24690  2.90347  2.73739  3.18146  2.89801  2.37887  2.77519  2.98518  4.58477  3.61503
          0.03151  3.86887  4.59121  0.61958  0.77255  0.48576  0.95510
     24   2.58212  0.94778  4.10029  3.83909  3.83123  3.20587  4.48696  2.97453  3.66600  2.89018  4.01134  3.82703  3.91255  4.01224  3.79102  2.85377  3.04858  2.71935  5.24814  4.11895    242 - -
          2.68618  4.42225  2.77519  2.73123  3.46354  2.40513  3.72494  3.29354  2.67741  2.69355  4.24690  2.90347  2.73739  3.18146  2.89801  2.37887  2.77519  2.98518  4.58477  3.61503
          0.03151  3.86887  4.59121  0.61958  0.77255  0.48576  0.95510
     25   2.66038  4.43620  3.33342  3.23235  4.37477  0.73469  4.35287  3.97349  3.41314  3.62808  4.60377  3.49771  3.82722  3.73758  3.64960  2.83218  3.14133  3.50251  5.47090  4.47654    243 - -
          2.68618  4.42225  2.77519  2.73123  3.46354  2.40513  3.72494  3.29354  2.67741  2.69355  4.24690  2.90347  2.73739  3.18146  2.89801  2.37887  2.77519  2.98518  4.58477  3.61503
          0.03151  3.86887  4.59121  0.61958  0.77255  0.48576  0.95510
     26   2.98568  5.11348  0.92324  2.33260  4.49000  3.20790  3.92780  4.07734  3.01123  3.68630  4.66430  2.88880  3.86043  3.16692  3.52698  2.94843  3.32417  3.71690  5.65931  4.36346    244 - -
          2.68618  4.42225  2.77519  2.73123  3.46354  2.40513  3.72494  3.29354  2.67741  2.69355  4.24690  2.90347  2.73739  3.18146  2.89801  2.37887  2.77519  2.98518  4.58477  3.61503
          0.03151  3.86887  4.59121  0.61958  0.77255  0.48576  0.95510
     27   2.96878  4.93248  3.14454  2.76664  4.31808  3.45866  3.75714  3.74712  1.04321  3.31297  4.27459  3.19128  3.95923  2.94880  2.43086  3.01099  3.22230  3.45510  5.37419  4.18643    245 - -
          2.68618  4.42225  2.77519  2.73123  3.46354  2.40513  3.72494  3.29354  2.67741  2.69355  4.24690  2.90347  2.73739  3.18146  2.89801  2.37887  2.77519  2.98518  4.58477  3.61503
          0.03151  3.86887  4.59121  0.61958  0.77255  0.48576  0.95510
     28   2.31318  4.23355  3.20324  3.01881  4.07267  2.96349  4.12878  3.59478  3.09233  3.31528  4.24164  3.24419  3.70199  3.44192  3.37850  1.09650  2.79304  3.13068  5.44544  4.15617    246 - -
          2.68618  4.42225  2.77519  2.73123  3.46354  2.40513  3.72494  3.29354  2.67741  2.69355  4.24690  2.90347  2.73739  3.18146  2.89801  2.37887  2.77519  2.98518  4.58477  3.61503
          0.03151  3.86887  4.59121  0.61958  0.77255  0.48576  0.95510
     29   2.31318  4.23355  3.20324  3.01881  4.07267  2.96349  4.12878  3.59478  3.09233  3.31528  4.24164  3.24419  3.70199  3.44192  3.37850  1.09650  2.79304  3.13068  5.44544  4.15617    247 - -
          2.68618  4.42225  2.77519  2.73123  3.46354  2.40513  3.72494  3.29354  2.67741  2.69355  4.24690  2.90347  2.73739  3.18146  2.89801  2.37887  2.77519  2.98518  4.58477  3.61503
          0.03151  3.86887  4.59121  0.61958  0.77255  0.48576  0.95510
     30   2.66038  4.43620  3.33342  3.23235  4.37477  0.73469  4.35287  3.97349  3.41314  3.62808  4.60377  3.49771  3.82722  3.73758  3.64960  2.83218  3.14133  3.50251  5.47090  4.47654    248 - -
          2.68618  4.42225  2.77519  2.73123  3.46354  2.40513  3.72494  3.29354  2.67741  2.69355  4.24690  2.90347  2.73739  3.18146  2.89801  2.37887  2.77519  2.98518  4.58477  3.61503
          0.03151  3.86887  4.59121  0.61958  0.77255  0.48576  0.95510
     31   3.02829  4.44799  4.33061  3.94625  3.37173  4.06268  4.67502  1.08238  3.77432  1.95847  3.30762  4.19209  4.49421  4.12296  3.97129  3.55761  3.32751  1.84575  5.26183  3.99984    249 - -
          2.68618  4.42225  2.77519  2.73123  3.46354  2.40513  3.72494  3.29354  2.67741  2.69355  4.24690  2.90347  2.73739  3.18146  2.89801  2.37887  2.77519  2.98518  4.58477  3.61503
          0.03151  3.86887  4.59121  0.61958  0.77255  0.48576  0.95510
     32   2.99084  4.80896  3.12212  2.88168  3.28215  3.44441  1.15013  3.69321  2.72483  3.18763  4.23028  3.29116  3.99673  3.24786  2.99077  3.06155  3.29407  3.42840  4.74726  3.23311    250 - -
          2.68618  4.42225  2.77519  2.73123  3.46354  2.40513  3.72494  3.29354  2.67741  2.69355  4.24690  2.90347  2.73739  3.18146  2.89801  2.37887  2.77519  2.98518  4.58477  3.61503
          0.03151  3.86887  4.59121  0.61958  0.77255  0.48576  0.95510
     33   3.24184  4.73229  3.83289  3.56158  2.29352  3.82592  3.61678  3.25155  3.41920  2.70642  3.92695  3.71898  4.29984  3.72611  3.60366  3.37890  3.52849  3.12193  3.93715  0.97180    251 - -
          2.68618  4.42225  2.77519  2.73123  3.46354  2.40513  3.72494  3.29354  2.67741  2.69355  4.24690  2.90347  2.73739  3.18146  2.89801  2.37887  2.77519  2.98518  4.58477  3.61503
          0.03151  3.86887  4.59121  0.61958  0.77255  0.48576  0.95510
     34   2.66038  4.43620  3.33342  3.23235  4.37477  0.73469  4.35287  3.97349  3.41314  3.62808  4.60377  3.49771  3.82722  3.73758  3.64960  2.83218  3.14133  3.50251  5.47090  4.47654    252 - -
          2.68618  4.42225  2.77519  2.73123  3.46354  2.40513  3.72494  3.29354  2.67741  2.69355  4.24690  2.90347  2.73739  3.18146  2.89801  2.37887  2.77519  2.98518  4.58477  3.61503
          0.03151  3.86887  4.59121  0.61958  0.77255  0.48576  0.95510
     35   2.80523  4.34880  4.12035  3.78334  3.54742  3.72018  4.58567  2.05037  3.65107  2.23505  3.51308  3.97376  4.28087  4.01112  3.86393  3.22346  3.16685  1.02945  5.33126  4.06266    253 - -
          2.68618  4.42225  2.77519  2.73123  3.46354  2.40513  3.72494  3.29354  2.67741  2.69355  4.24690  2.90347  2.73739  3.18146  2.89801  2.37887  2.77519  2.98518  4.58477  3.61503
          0.03151  3.86887  4.59121  0.61958  0.77255  0.48576  0.95510
     36   3.02829  4.44799  4.33061  3.94625  3.37173  4.06268  4.67502  1.08238  3.77432  1.95847  3.30762  4.19209  4.49421  4.12296  3.97129  3.55761  3.32751  1.84575  5.26183  3.99984    254 - -
          2.68618  4.42225  2.77519  2.73123  3.46354  2.40513  3.72494  3.29354  2.67741  2.69355  4.24690  2.90347  2.73739  3.18146  2.89801  2.37887  2.77519  2.98518  4.58477  3.61503
          0.03151  3.86887  4.59121  0.61958  0.77255  0.48576  0.95510
     37   2.41072  4.25580  3.42484  3.17664  3.96564  3.09521  4.19424  3.09233  3.11954  2.95595  4.00668  3.38662  3.79867  3.51454  3.37842  2.61195  1.17803  2.78770  5.40376  4.18226    255 - -
          2.68618  4.42225  2.77519  2.73123  3.46354  2.40513  3.72494  3.29354  2.67741  2.69355  4.24690  2.90347  2.73739  3.18146  2.89801  2.37887  2.77519  2.98518  4.58477  3.61503
          0.03151  3.86887  4.59121  0.61958  0.77255  0.48576  0.95510
     38   2.58212  0.94778  4.10029  3.83909  3.83123  3.20587  4.48696  2.97453  3.66600  2.89018  4.01134  3.82703  3.91255  4.01224  3.79102  2.85377  3.04858  2.71935  5.24814  4.11895    256 - -
          2.68618  4.42225  2.77519  2.73123  3.46354  2.40513  3.72494  3.29354  2.67741  2.69355  4.24690  2.90347  2.73739  3.18146  2.89801  2.37887  2.77519  2.98518  4.58477  3.61503
          0.03151  3.86887  4.59121  0.61958  0.77255  0.48576  0.95510
     39   2.94914  5.05952  2.48601  1.03051  4.40528  3.27171  3.85816  3.85846  2.73823  3.47615  4.45031  2.93079  3.87611  3.07387  3.14672  2.93189  3.25334  3.54267  5.57753  4.29974    257 - -
          2.68618  4.42225  2.77519  2.73123  3.46354  2.40513  3.72494  3.29354  2.67741  2.69355  4.24690  2.90347  2.73739  3.18146  2.89801  2.37887  2.77519  2.98518  4.58477  3.61503
          0.03151  3.86887  4.59121  0.61958  0.77255  0.48576  0.95510
     40   2.66038  4.43620  3.33342  3.23235  4.37477  0.73469  4.35287  3.97349  3.41314  3.62808  4.60377  3.49771  3.82722  3.73758  3.64960  2.83218  3.14133  3.50251  5.47090  4.47654    258 - -
          2.68618  4.42225  2.77519  2.73123  3.46354  2.40513  3.72494  3.29354  2.67741  2.69355  4.24690  2.90347  2.73739  3.18146  2.89801  2.37887  2.77519  2.98518  4.58477  3.61503
          0.03151  3.86887  4.59121  0.61958  0.77255  0.48576  0.95510
     41   2.58212  0.94778  4.10029  3.83909  3.83123  3.20587  4.48696  2.97453  3.66600  2.89018  4.01134  3.82703  3.91255  4.01224  3.79102  2.85377  3.04858  2.71935  5.24814  4.11895    259 - -
          2.68618  4.42225  2.77519  2.73123  3.46354  2.40513  3.72494  3.29354  2.67741  2.69355  4.24690  2.90347  2.73739  3.18146  2.89801  2.37887  2.77519  2.98518  4.58477  3.61503
          0.03151  3.86887  4.59121  0.61958  0.77255  0.48576  0.95510
     42   2.96878  4.93248  3.14454  2.76664  4.31808  3.45866  3.75714  3.74712  1.04321  3.31297  4.27459  3.19128  3.95923  2.94880  2.43086  3.01099  3.22230  3.45510  5.37419  4.18643    260 - -
          2.68618  4.42225  2.77519  2.73123  3.46354  2.40513  3.72494  3.29354  2.67741  2.69355  4.24690  2.90347  2.73739  3.18146  2.89801  2.37887  2.77519  2.98518  4.58477  3.61503
          0.03151  3.86887  4.59121  0.61958  0.77255  0.48576  0.95510
     43   2.66038  4.43620  3.33342  3.23235  4.37477  0.73469  4.35287  3.97349  3.41314  3.62808  4.60377  3.49771  3.82722  3.73758  3.64960  2.83218  3.14133  3.50251  5.47090  4.47654    261 - -
          2.68618  4.42225  2.77519  2.73123  3.46354  2.40513  3.72494  3.29354  2.67741  2.69355  4.24690  2.90347  2.73739  3.18146  2.89801  2.37887  2.77519  2.98518  4.58477  3.61503
          0.03151  3.86887  4.59121  0.61958  0.77255  0.48576  0.95510
     44   3.25373  4.65654  4.23378  3.94756  1.01763  3.94439  3.87559  2.77784  3.85468  2.14871  3.50851  4.01510  4.40304  4.02364  3.97530  3.52386  3.55485  2.76827  4.12568  2.49312    262 - -
          2.68618  4.42225  2.77519  2.73123  3.46354  2.40513  3.72494  3.29354  2.67741  2.69355  4.24690  2.90347  2.73739  3.18146  2.89801  2.37887  2.77519  2.98518  4.58477  3.61503
          0.03151  3.86887  4.59121  0.61958  0.77255  0.48576  0.95510
     45   3.25373  4.65654  4.23378  3.94756  1.01763  3.94439  3.87559  2.77784  3.85468  2.14871  3.50851  4.01510  4.40304  4.02364  3.97530  3.52386  3.55485  2.76827  4.12568  2.49312    263 - -
          2.68618  4.42225  2.77519  2.73123  3.46354  2.40513  3.72494  3.29354  2.67741  2.69355  4.24690  2.90347  2.73739  3.18146  2.89801  2.37887  2.77519  2.98518  4.58477  3.61503
          0.03151  3.86887  4.59121  0.61958  0.77255  0.48576  0.95510
     46   3.00134  4.84078  3.49162  3.00341  4.19445  3.49007  3.82158  3.73589  2.23582  3.25247  4.25272  3.36343  3.99281  3.04207  0.98391  3.08568  3.26753  3.45999  5.27894  4.12257    264 - -
          2.68618  4.42225  2.77519  2.73123  3.46354  2.40513  3.72494  3.29354  2.67741  2.69355  4.24690  2.90347  2.73739  3.18146  2.89801  2.37887  2.77519  2.98518  4.58477  3.61503
          0.03151  3.86887  4.59121  0.61958  0.77255  0.48576  0.95510
     47   3.00134  4.84078  3.49162  3.00341  4.19445  3.49007  3.82158  3.73589  2.23582  3.25247  4.25272  3.36343  3.99281  3.04207  0.98391  3.08568  3.26753  3.45999  5.27894  4.12257    265 - -
          2.68618  4.42225  2.77519  2.73123  3.46354  2.40513  3.72494  3.29354  2.67741  2.69355  4.24690  2.90347  2.73739  3.18146  2.89801  2.37887  2.77519  2.98518  4.58477  3.61503
          0.03151  3.86887  4.59121  0.61958  0.77255  0.48576  0.95510
     48   2.31318  4.23355  3.20324  3.01881  4.07267  2.96349  4.12878  3.59478  3.09233  3.31528  4.24164  3.24419  3.70199  3.44192  3.37850  1.09650  2.79304  3.13068  5.44544  4.15617    266 - -
          2.68618  4.42225  2.77519  2.73123  3.46354  2.40513  3.72494  3.29354  2.67741  2.69355  4.24690  2.90347  2.73739  3.18146  2.89801  2.37887  2.77519  2.98518  4.58477  3.61503
          0.03151  3.86887  4.59121  0.61958  0.77255  0.48576  0.95510
     49   2.87784  4.86350  2.90049  2.65514  4.03159  3.36362  3.81343  3.66177  2.47617  3.16448  4.19241  3.11485  3.91700  1.24046  2.76043  2.92573  3.17480  3.39166  5.30423  3.99773    267 - -
          2.68618  4.42225  2.77519  2.73123  3.46354  2.40513  3.72494  3.29354  2.67741  2.69355  4.24690  2.90347  2.73739  3.18146  2.89801  2.37887  2.77519  2.98518  4.58477  3.61503
          0.03151  3.86887  4.59121  0.61958  0.77255  0.48576  0.95510
     50   2.87784  4.86350  2.90049  2.65514  4.03159  3.36362  3.81343  3.66177  2.47617  3.16448  4.19241  3.11485  3.91700  1.24046  2.76043  2.92573  3.17480  3.39166  5.30423  3.99773    268 - -
          2.68618  4.42225  2.77519  2.73123  3.46354  2.40513  3.72494  3.29354  2.67741  2.69355  4.24690  2.90347  2.73739  3.18146  2.89801  2.37887  2.77519  2.98518  4.58477  3.61503
          0.03151  3.86887  4.59121  0.61958  0.77255  0.48576  0.95510
     51   2.52957  4.61483  2.62877  2.47482  4.18987  3.09766  3.83364  3.76155  2.71333  3.39887  4.26809  1.55442  3.74881  3.05520  3.10504  2.32212  2.91526  3.33018  5.50298  4.12085    269 - -
          2.68618  4.42225  2.77519  2.73123  3.46354  2.40513  3.72494  3.29354  2.67741  2.69355  4.24690  2.90347  2.73739  3.18146  2.89801  2.37887  2.77519  2.98518  4.58477  3.61503
          0.03151  3.86887  4.59121  0.61958  0.77255  0.48576  0.95510
     52   2.72039  4.71689  2.70623  2.59132  4.07984  3.18151  3.91801  3.78941  2.82138  3.43668  4.39193  1.16445  3.83319  3.19073  3.17594  2.78771  3.10212  3.41198  5.38616  4.02841    270 - -
          2.68618  4.42225  2.77519  2.73123  3.46354  2.40513  3.72494  3.29354  2.67741  2.69355  4.24690  2.90347  2.73739  3.18146  2.89801  2.37887  2.77519  2.98518  4.58477  3.61503
          0.03151  3.86887  4.59121  0.61958  0.77255  0.48576  0.95510
     53   1.01897  4.19021  3.45890  3.25000  4.04876  3.01485  4.27248  3.17373  3.26617  3.05551  4.08771  3.40054  3.75373  3.60766  3.51696  2.54052  2.81763  2.82875  5.47628  4.27612    271 - -
          2.68618  4.42225  2.77519  2.73123  3.46354  2.40513  3.72494  3.29354  2.67741  2.69355  4.24690  2.90347  2.73739  3.18146  2.89801  2.37887  2.77519  2.98518  4.58477  3.61503
          0.03151  3.86887  4.59121  0.61958  0.77255  0.48576  0.95510
     54   2.22171  4.16363  3.24015  2.98551  4.14448  2.92803  4.08967  3.50058  3.02038  3.25031  4.12857  3.19986  3.65877  3.36128  3.32676  1.31471  2.36145  3.03094  5.51209  4.25816    272 - -
          2.68618  4.42225  2.77519  2.73123  3.46354  2.40513  3.72494  3.29354  2.67741  2.69355  4.24690  2.90347  2.73739  3.18146  2.89801  2.37887  2.77519  2.98518  4.58477  3.61503
          0.03151  3.86887  4.59121  0.61958  0.77255  0.48576  0.95510
     55   3.24184  4.73229  3.83289  3.56158  2.29352  3.82592  3.61678  3.25155  3.41920  2.70642  3.92695  3.71898  4.29984  3.72611  3.60366  3.37890  3.52849  3.12193  3.93715  0.97180    273 - -
          2.68618  4.42225  2.77519  2.73123  3.46354  2.40513  3.72494  3.29354  2.67741  2.69355  4.24690  2.90347  2.73739  3.18146  2.89801  2.37887  2.77519  2.98518  4.58477  3.61503
          0.03151  3.86887  4.59121  0.61958  0.77255  0.48576  0.95510
     56   2.31318  4.23355  3.20324  3.01881  4.07267  2.96349  4.12878  3.59478  3.09233  3.31528  4.24164  3.24419  3.70199  3.44192  3.37850  1.09650  2.79304  3.13068  5.44544  4.15617    274 - -
          2.68618  4.42225  2.77519  2.73123  3.46354  2.40513  3.72494  3.29354  2.67741  2.69355  4.24690  2.90347  2.73739  3.18146  2.89801  2.37887  2.77519  2.98518  4.58477  3.61503
          0.03151  3.86887  4.59121  0.61958  0.77255  0.48576  0.95510
     57   2.58212  0.94778  4.10029  3.83909  3.83123  3.20587  4.48696  2.97453  3.66600  2.89018  4.01134  3.82703  3.91255  4.01224  3.79102  2.85377  3.04858  2.71935  5.24814  4.11895    275 - -
          2.68618  4.42225  2.77519  2.73123  3.46354  2.40513  3.72494  3.29354  2.67741  2.69355  4.24690  2.90347  2.73739  3.18146  2.89801  2.37887  2.77519  2.98518  4.58477  3.61503
          0.03151  3.86887  4.59121  0.61958  0.77255  0.48576  0.95510
     58   2.74661  4.50460  3.35339  3.19187  4.18742  3.19231  4.26965  3.73187  3.24885  3.35912  4.40878  3.49895  0.83436  3.63774  3.49482  2.91398  3.18788  3.37766  5.37500  4.30803    276 - -
          2.68618  4.42225  2.77519  2.73123  3.46354  2.40513  3.72494  3.29354  2.67741  2.69355  4.24690  2.90347  2.73739  3.18146  2.89801  2.37887  2.77519  2.98518  4.58477  3.61503
          0.03151  3.86887  4.59121  0.61958  0.77255  0.48576  0.95510
     59   3.00134  4.84078  3.49162  3.00341  4.19445  3.49007  3.82158  3.73589  2.23582  3.25247  4.25272  3.36343  3.99281  3.04207  0.98391  3.08568  3.26753  3.45999  5.27894  4.12257    277 - -
          2.68618  4.42225  2.77519  2.73123  3.46354  2.40513  3.72494  3.29354  2.67741  2.69355  4.24690  2.90347  2.73739  3.18146  2.89801  2.37887  2.77519  2.98518  4.58477  3.61503
          0.03151  3.86887  4.59121  0.61958  0.77255  0.48576  0.95510
     60   2.87784  4.86350  2.90049  2.65514  4.03159  3.36362  3.81343  3.66177  2.47617  3.16448  4.19241  3.11485  3.91700  1.24046  2.76043  2.92573  3.17480  3.39166  5.30423  3.99773    278 - -
          2.68618  4.42225  2.77519  2.73123  3.46354  2.40513  3.72494  3.29354  2.67741  2.69355  4.24690  2.90347  2.73739  3.18146  2.89801  2.37887  2.77519  2.98518  4.58477  3.61503
          0.03151  3.86887  4.59121  0.61958  0.77255  0.48576  0.95510
     61   2.95596  4.98911  3.35652  2.76810  4.38744  3.56608  3.60629  3.76893  1.78504  3.26856  4.16608  3.16414  3.97345  2.76193  1.33911  2.98243  3.15136  3.46899  5.34791  4.16348    279 - -
          2.68618  4.42225  2.77519  2.73123  3.46354  2.40513  3.72494  3.29354  2.67741  2.69355  4.24690  2.90347  2.73739  3.18146  2.89801  2.37887  2.77519  2.98518  4.58477  3.61503
          0.03151  3.86887  4.59121  0.61958  0.77255  0.48576  0.95510
     62   2.72039  4.71689  2.70623  2.59132  4.07984  3.18151  3.91801  3.78941  2.82138  3.43668  4.39193  1.16445  3.83319  3.19073  3.17594  2.78771  3.10212  3.41198  5.38616  4.02841    280 - -
          2.68618  4.42225  2.77519  2.73123  3.46354  2.40513  3.72494  3.29354  2.67741  2.69355  4.24690  2.90347  2.73739  3.18146  2.89801  2.37887  2.77519  2.98518  4.58477  3.61503
          0.03151  3.86887  4.59121  0.61958  0.77255  0.48576  0.95510
     63   2.58212  0.94778  4.10029  3.83909  3.83123  3.20587  4.48696  2.97453  3.66600  2.89018  4.01134  3.82703  3.91255  4.01224  3.79102  2.85377  3.04858  2.71935  5.24814  4.11895    281 - -
          2.68618  4.42225  2.77519  2.73123  3.46354  2.40513  3.72494  3.29354  2.67741  2.69355  4.24690  2.90347  2.73739  3.18146  2.89801  2.37887  2.77519  2.98518  4.58477  3.61503
          0.03151  3.86887  4.59121  0.61958  0.77255  0.48576  0.95510
     64   3.15120  4.61452  4.18372  3.82352  3.13429  3.97758  4.48039  2.33811  3.59131  0.87964  3.15832  4.09935  4.41354  3.96050  3.76798  3.54799  3.44561  2.37452  5.01230  3.73479    282 - -
          2.68618  4.42225  2.77519  2.73123  3.46354  2.40513  3.72494  3.29354  2.67741  2.69355  4.24690  2.90347  2.73739  3.18146  2.89801  2.37887  2.77519  2.98518  4.58477  3.61503
          0.03151  3.86887  4.59121  0.61958  0.77255  0.48576  0.95510
     65   3.02829  4.44799  4.33061  3.94625  3.37173  4.06268  4.67502  1.08238  3.77432  1.95847  3.30762  4.19209  4.49421  4.12296  3.97129  3.55761  3.32751  1.84575  5.26183  3.99984    283 - -
          2.68618  4.42225  2.77519  2.73123  3.46354  2.40513  3.72494  3.29354  2.67741  2.69355  4.24690  2.90347  2.73739  3.18146  2.89801  2.37887  2.77519  2.98518  4.58477  3.61503
          0.03151  3.86887  4.59121  0.61958  0.77255  0.48576  0.95510
     66   2.98568  5.11348  0.92324  2.33260  4.49000  3.20790  3.92780  4.07734  3.01123  3.68630  4.66430  2.88880  3.86043  3.16692  3.52698  2.94843  3.32417  3.71690  5.65931  4.36346    284 - -
          2.68618  4.42225  2.77519  2.73123  3.46354  2.40513  3.72494  3.29354  2.67741  2.69355  4.24690  2.90347  2.73739  3.18146  2.89801  2.37887  2.77519  2.98518  4.58477  3.61503
          0.03151  3.86887  4.59121  0.61958  0.77255  0.48576  0.95510
     67   3.00134  4.84078  3.49162  3.00341  4.19445  3.49007  3.82158  3.73589  2.23582  3.25247  4.25272  3.36343  3.99281  3.04207  0.98391  3.08568  3.26753  3.45999  5.27894  4.12257    285 - -
          2.68618  4.42225  2.77519  2.73123  3.46354  2.40513  3.72494  3.29354  2.67741  2.69355  4.24690  2.90347  2.73739  3.18146  2.89801  2.37887  2.77519  2.98518  4.58477  3.61503
          0.03151  3.86887  4.59121  0.61958  0.77255  0.48576  0.95510
     68   2.41072  4.25580  3.42484  3.17664  3.96564  3.09521  4.19424  3.09233  3.11954  2.95595  4.00668  3.38662  3.79867  3.51454  3.37842  2.61195  1.17803  2.78770  5.40376  4.18226    286 - -
          2.68618  4.42225  2.77519  2.73123  3.46354  2.40513  3.72494  3.29354  2.67741  2.69355  4.24690  2.90347  2.73739  3.18146  2.89801  2.37887  2.77519  2.98518  4.58477  3.61503
          0.03151  3.86887  4.59121  0.61958  0.77255  0.48576  0.95510
     69   2.52957  4.61483  2.62877  2.47482  4.18987  3.09766  3.83364  3.76155  2.71333  3.39887  4.26809  1.55442  3.74881  3.05520  3.10504  2.32212  2.91526  3.33018  5.50298  4.12085    287 - -
          2.68618  4.42225  2.77519  2.73123  3.46354  2.40513  3.72494  3.29354  2.67741  2.69355  4.24690  2.90347  2.73739  3.18146  2.89801  2.37887  2.77519  2.98518  4.58477  3.61503
          0.03151  3.86887  4.59121  0.61958  0.77255  0.48576  0.95510
     70   3.00134  4.84078  3.49162  3.00341  4.19445  3.49007  3.82158  3.73589  2.23582  3.25247  4.25272  3.36343  3.99281  3.04207  0.98391  3.08568  3.26753  3.45999  5.27894  4.12257    288 - -
          2.68618  4.42225  2.77519  2.73123  3.46354  2.40513  3.72494  3.29354  2.67741  2.69355  4.24690  2.90347  2.73739  3.18146  2.89801  2.37887  2.77519  2.98518  4.58477  3.61503
          0.03151  3.86887  4.59121  0.61958  0.77255  0.48576  0.95510
     71   2.72039  4.71689  2.70623  2.59132  4.07984  3.18151  3.91801  3.78941  2.82138  3.43668  4.39193  1.16445  3.83319  3.19073  3.17594  2.78771  3.10212  3.41198  5.38616  4.02841    289 - -
          2.68618  4.42225  2.77519  2.73123  3.46354  2.40513  3.72494  3.29354  2.67741  2.69355  4.24690  2.90347  2.73739  3.18146  2.89801  2.37887  2.77519  2.98518  4.58477  3.61503
          0.03151  3.86887  4.59121  0.61958  0.77255  0.48576  0.95510
     72   3.00134  4.84078  3.49162  3.00341  4.19445  3.49007  3.82158  3.73589  2.23582  3.25247  4.25272  3.36343  3.99281  3.04207  0.98391  3.08568  3.26753  3.45999  5.27894  4.12257    290 - -
          2.68618  4.42225  2.77519  2.73123  3.46354  2.40513  3.72494  3.29354  2.67741  2.69355  4.24690  2.90347  2.73739  3.18146  2.89801  2.37887  2.77519  2.98518  4.58477  3.61503
          0.03151  3.86887  4.59121  0.61958  0.77255  0.48576  0.95510
     73   2.58212  0.94778  4.10029  3.83909  3.83123  3.20587  4.48696  2.97453  3.66600  2.89018  4.01134  3.82703  3.91255  4.01224  3.79102  2.85377  3.04858  2.71935  5.24814  4.11895    291 - -
          2.68618  4.42225  2.77519  2.73123  3.46354  2.40513  3.72494  3.29354  2.67741  2.69355  4.24690  2.90347  2.73739  3.18146  2.89801  2.37887  2.77519  2.98518  4.58477  3.61503
          0.03151  3.86887  4.59121  0.61958  0.77255  0.48576  0.95510
     74   2.87784  4.86350  2.90049  2.65514  4.03159  3.36362  3.81343  3.66177  2.47617  3.16448  4.19241  3.11485  3.91700  1.24046  2.76043  2.92573  3.17480  3.39166  5.30423  3.99773    292 - -
          2.68618  4.42225  2.77519  2.73123  3.46354  2.40513  3.72494  3.29354  2.67741  2.69355  4.24690  2.90347  2.73739  3.18146  2.89801  2.37887  2.77519  2.98518  4.58477  3.61503
          0.03151  3.86887  4.59121  0.61958  0.77255  0.48576  0.95510
     75   2.99084  4.80896  3.12212  2.88168  3.28215  3.44441  1.15013  3.69321  2.72483  3.18763  4.23028  3.29116  3.99673  3.24786  2.99077  3.06155  3.29407  3.42840  4.74726  3.23311    293 - -
          2.68618  4.42225  2.77519  2.73123  3.46354  2.40513  3.72494  3.29354  2.67741  2.69355  4.24690  2.90347  2.73739  3.18146  2.89801  2.37887  2.77519  2.98518  4.58477  3.61503
          0.03151  3.86887  4.59121  0.61958  0.77255  0.48576  0.95510
     76   2.58212  0.94778  4.10029  3.83909  3.83123  3.20587  4.48696  2.97453  3.66600  2.89018  4.01134  3.82703  3.91255  4.01224  3.79102  2.85377  3.04858  2.71935  5.24814  4.11895    294 - -
          2.68618  4.42225  2.77519  2.73123  3.46354  2.40513  3.72494  3.29354  2.67741  2.69355  4.24690  2.90347  2.73739  3.18146  2.89801  2.37887  2.77519  2.98518  4.58477  3.61503
          0.03151  3.86887  4.59121  0.61958  0.77255  0.48576  0.95510
     77   3.00134  4.84078  3.49162  3.00341  4.19445  3.49007  3.82158  3.73589  2.23582  3.25247  4.25272  3.36343  3.99281  3.04207  0.98391  3.08568  3.26753  3.45999  5.27894  4.12257    295 - -
          2.68618  4.42225  2.77519  2.73123  3.46354  2.40513  3.72494  3.29354  2.67741  2.69355  4.24690  2.90347  2.73739  3.18146  2.89801  2.37887  2.77519  2.98518  4.58477  3.61503
          0.03151  3.86887  4.59121  0.61958  0.77255  0.48576  0.95510
     78   3.15120  4.61452  4.18372  3.82352  3.13429  3.97758  4.48039  2.33811  3.59131  0.87964  3.15832  4.09935  4.41354  3.96050  3.76798  3.54799  3.44561  2.37452  5.01230  3.73479    296 - -
          2.68618  4.42225  2.77519  2.73123  3.46354  2.40513  3.72494  3.29354  2.67741  2.69355  4.24690  2.90347  2.73739  3.18146  2.89801  2.37887  2.77519  2.98518  4.58477  3.61503
          0.03151  3.86887  4.59121  0.61958  0.77255  0.48576  0.95510
     79   2.87784  4.86350  2.90049  2.65514  4.03159  3.36362  3.81343  3.66177  2.47617  3.16448  4.19241  3.11485  3.91700  1.24046  2.76043  2.92573  3.17480  3.39166  5.30423  3.99773    297 - -
          2.68618  4.42225  2.77519  2.73123  3.46354  2.40513  3.72494  3.29354  2.67741  2.69355  4.24690  2.90347  2.73739  3.18146  2.89801  2.37887  2.77519  2.98518  4.58477  3.61503
          0.03151  3.86887  4.59121  0.61958  0.77255  0.48576  0.95510
     80   2.96878  4.93248  3.14454  2.76664  4.31808  3.45866  3.75714  3.74712  1.04321  3.31297  4.27459  3.19128  3.95923  2.94880  2.43086  3.01099  3.22230  3.45510  5.37419  4.18643    298 - -
          2.68618  4.42225  2.77519  2.73123  3.46354  2.40513  3.72494  3.29354  2.67741  2.69355  4.24690  2.90347  2.73739  3.18146  2.89801  2.37887  2.77519  2.98518  4.58477  3.61503
          0.03151  3.86887  4.59121  0.61958  0.77255  0.48576  0.95510
     81   2.58212  0.94778  4.10029  3.83909  3.83123  3.20587  4.48696  2.97453  3.66600  2.89018  4.01134  3.82703  3.91255  4.01224  3.79102  2.85377  3.04858  2.71935  5.24814  4.11895    299 - -
          2.68618  4.42225  2.77519  2.73123  3.46354  2.40513  3.72494  3.29354  2.67741  2.69355  4.24690  2.90347  2.73739  3.18146  2.89801  2.37887  2.77519  2.98518  4.58477  3.61503
          0.03151  3.86887  4.59121  0.61958  0.77255  0.48576  0.95510
     82   3.15120  4.61452  4.18372  3.82352  3.13429  3.97758  4.48039  2.33811  3.59131  0.87964  3.15832  4.09935  4.41354  3.96050  3.76798  3.54799  3.44561  2.37452  5.01230  3.73479    300 - -
          2.68618  4.42225  2.77519  2.73123  3.46354  2.40513  3.72494  3.29354  2.67741  2.69355  4.24690  2.90347  2.73739  3.18146  2.89801  2.37887  2.77519  2.98518  4.58477  3.61503
          0.03151  3.86887  4.59121  0.61958  0.77255  0.48576  0.95510
     83   1.01897  4.19021  3.45890  3.25000  4.04876  3.01485  4.27248  3.17373  3.26617  3.05551  4.08771  3.40054  3.75373  3.60766  3.51696  2.54052  2.81763  2.82875  5.47628  4.27612    301 - -
          2.68618  4.42225  2.77519  2.73123  3.46354  2.40513  3.72494  3.29354  2.67741  2.69355  4.24690  2.90347  2.73739  3.18146  2.89801  2.37887  2.77519  2.98518  4.58477  3.61503
          0.03151  3.86887  4.59121  0.61958  0.77255  0.48576  0.95510
     84   3.04801  4.51357  4.33372  3.85886  3.13785  4.11383  4.54835  2.10683  3.65389  1.08474  3.04006  4.13277  4.47648  3.96124  3.85691  3.50788  3.32425  1.94349  5.09906  3.86868    302 - -
          2.68618  4.42225  2.77519  2.73123  3.46354  2.40513  3.72494  3.29354  2.67741  2.69355  4.24690  2.90347  2.73739  3.18146  2.89801  2.37887  2.77519  2.98518  4.58477  3.61503
          0.03151  3.86887  4.59121  0.61958  0.77255  0.48576  0.95510
     85   2.66038  4.43620  3.33342  3.23235  4.37477  0.73469  4.35287  3.97349  3.41314  3.62808  4.60377  3.49771  3.82722  3.73758  3.64960  2.83218  3.14133  3.50251  5.47090  4.47654    303 - -
          2.68618  4.42225  2.77519  2.73123  3.46354  2.40513  3.72494  3.29354  2.67741  2.69355  4.24690  2.90347  2.73739  3.18146  2.89801  2.37887  2.77519  2.98518  4.58477  3.61503
          0.03151  3.86887  4.59121  0.61958  0.77255  0.48576  0.95510
     86   2.97299  4.52093  4.05469  3.64845  3.20971  3.83777  4.38243  2.38580  3.41628  1.80356  1.36841  3.92535  4.29833  3.79779  3.62103  3.32265  3.27835  2.39251  5.05124  3.81350    304 - -
          2.68618  4.42225  2.77519  2.73123  3.46354  2.40513  3.72494  3.29354  2.67741  2.69355  4.24690  2.90347  2.73739  3.18146  2.89801  2.37887  2.77519  2.98518  4.58477  3.61503
          0.03124  3.87745  4.59980  0.61958  0.77255  0.48576  0.95510
     87   2.31727  4.23780  3.21056  3.02644  4.08117  2.96758  4.13622  3.60440  3.10055  3.32420  4.24979  3.25051  3.70677  3.44945  3.38651  1.08357  2.79775  3.13841  5.45323  4.16469    305 - -
          2.68618  4.42225  2.77519  2.73123  3.46354  2.40513  3.72494  3.29354  2.67741  2.69355  4.24690  2.90347  2.73739  3.18146  2.89801  2.37887  2.77519  2.98518  4.58477  3.61503
          0.03124  3.87745  4.59980  0.61958  0.77255  0.48576  0.95510
     88   3.01087  4.84988  3.50201  3.01189  4.20572  3.49807  3.82756  3.74768  2.23893  3.26270  4.26264  3.37130  4.00031  3.04754  0.97080  3.09474  3.27643  3.47139  5.28668  4.13189    306 - -
          2.68618  4.42225  2.77519  2.73123  3.46354  2.40513  3.72494  3.29354  2.67741  2.69355  4.24690  2.90347  2.73739  3.18146  2.89801  2.37887  2.77519  2.98518  4.58477  3.61503
          0.03124  3.87745  4.59980  0.61958  0.77255  0.48576  0.95510
     89   2.99477  5.12411  0.91094  2.33770  4.50174  3.21428  3.93516  4.09101  3.02018  3.69840  4.67650  2.89437  3.86741  3.17424  3.53716  2.95648  3.33341  3.72962  5.66940  4.37368    307 - -
          2.68618  4.42225  2.77519  2.73123  3.46354  2.40513  3.72494  3.29354  2.67741  2.69355  4.24690  2.90347  2.73739  3.18146  2.89801  2.37887  2.77519  2.98518  4.58477  3.61503
          0.03124  3.87745  4.59980  0.61958  0.77255  0.48576  0.95510
     90   1.00660  4.19435  3.46750  3.25890  4.05720  3.01879  4.28038  3.18344  3.27528  3.06484  4.09602  3.40730  3.75847  3.61596  3.52554  2.54456  2.82225  2.83698  5.48385  4.28463    308 - -
          2.68618  4.42225  2.77519  2.73123  3.46354  2.40513  3.72494  3.29354  2.67741  2.69355  4.24690  2.90347  2.73739  3.18146  2.89801  2.37887  2.77519  2.98518  4.58477  3.61503
          0.03124  3.87745  4.59980  0.61958  0.77255  0.48576  0.95510
     91   2.81198  4.35308  4.13230  3.79547  3.55360  3.72914  4.59629  2.04968  3.66333  2.23968  3.51787  3.98453  4.28929  4.02272  3.87537  3.23289  3.17335  1.01863  5.33892  4.07089    309 - -
          2.68618  4.42225  2.77519  2.73123  3.46354  2.40513  3.72494  3.29354  2.67741  2.69355  4.24690  2.90347  2.73739  3.18146  2.89801  2.37887  2.77519  2.98518  4.58477  3.61503
          0.03124  3.87745  4.59980  0.61958  0.77255  0.48576  0.95510
     92   2.97649  4.94070  3.15283  2.77322  4.32827  3.46554  3.76168  3.75782  1.03148  3.32176  4.28284  3.19751  3.96544  2.95279  2.43220  3.01809  3.22933  3.46529  5.38079  4.19423    310 - -
          2.68618  4.42225  2.77519  2.73123  3.46354  2.40513  3.72494  3.29354  2.67741  2.69355  4.24690  2.90347  2.73739  3.18146  2.89801  2.37887  2.77519  2.98518  4.58477  3.61503
          0.03124  3.87745  4.59980  0.61958  0.77255  0.48576  0.95510
     93   3.26454  4.66480  4.24556  3.96091  1.00360  3.95333  3.87920  2.78750  3.86779  2.15636  3.51686  4.02472  4.41173  4.03437  3.98629  3.53427  3.56563  2.77858  4.12662  2.49293    311 - -
          2.68618  4.42225  2.77519  2.73123  3.46354  2.40513  3.72494  3.29354  2.67741  2.69355  4.24690  2.90347  2.73739  3.18146  2.89801  2.37887  2.77519  2.98518  4.58477  3.61503
          0.03124  3.87745  4.59980  0.61958  0.77255  0.48576  0.95510
     94   2.67087  4.44594  3.34568  3.24565  4.38810  0.72146  4.36573  3.98883  3.42761  3.64236  4.61805  3.50995  3.83724  3.75135  3.66321  2.84290  3.15249  3.51618  5.48204  4.49013    312 - -
          2.68618  4.42225  2.77519  2.73123  3.46354  2.40513  3.72494  3.29354  2.67741  2.69355  4.24690  2.90347  2.73739  3.18146  2.89801  2.37887  2.77519  2.98518  4.58477  3.61503
          0.03124  3.87745  4.59980  0.61958  0.77255  0.48576  0.95510
     95   3.01087  4.84988  3.50201  3.01189  4.20572  3.49807  3.82756  3.74768  2.23893  3.26270  4.26264  3.37130  4.00031  3.04754  0.97080  3.09474  3.27643  3.47139  5.28668  4.13189    313 - -
          2.68618  4.42225  2.77519  2.73123  3.46354  2.40513  3.72494  3.29354  2.67741  2.69355  4.24690  2.90347  2.73739  3.18146  2.89801  2.37887  2.77519  2.98518  4.58477  3.61503
          0.03124  3.87745  4.59980  0.61958  0.77255  0.48576  0.95510
     96   2.97299  4.52093  4.05469  3.64845  3.20971  3.83777  4.38243  2.38580  3.41628  1.80356  1.36841  3.92535  4.29833  3.79779  3.62103  3.32265  3.27835  2.39251  5.05124  3.81350    314 - -
          2.68618  4.42225  2.77519  2.73123  3.46354  2.40513  3.72494  3.29354  2.67741  2.69355  4.24690  2.90347  2.73739  3.18146  2.89801  2.37887  2.77519  2.98518  4.58477  3.61503
          0.03124  3.87745  4.59980  0.61958  0.77255  0.48576  0.95510
     97   2.31727  4.23780  3.21056  3.02644  4.08117  2.96758  4.13622  3.60440  3.10055  3.32420  4.24979  3.25051  3.70677  3.44945  3.38651  1.08357  2.79775  3.13841  5.45323  4.16469    315 - -
          2.68618  4.42225  2.77519  2.73123  3.46354  2.40513  3.72494  3.29354  2.67741  2.69355  4.24690  2.90347  2.73739  3.18146  2.89801  2.37887  2.77519  2.98518  4.58477  3.61503
          0.03124  3.87745  4.59980  0.61958  0.77255  0.48576  0.95510
     98   2.97649  4.94070  3.15283  2.77322  4.32827  3.46554  3.76168  3.75782  1.03148  3.32176  4.28284  3.19751  3.96544  2.95279  2.43220  3.01809  3.22933  3.46529  5.38079  4.19423    316 - -
          2.68618  4.42225  2.77519  2.73123  3.46354  2.40513  3.72494  3.29354  2.67741  2.69355  4.24690  2.90347  2.73739  3.18146  2.89801  2.37887  2.77519  2.98518  4.58477  3.61503
          0.03124  3.87745  4.59980  0.61958  0.77255  0.48576  0.95510
     99   2.97649  4.94070  3.15283  2.77322  4.32827  3.46554  3.76168  3.75782  1.03148  3.32176  4.28284  3.19751  3.96544  2.95279  2.43220  3.01809  3.22933  3.46529  5.38079  4.19423    317 - -
          2.68618  4.42225  2.77519  2.73123  3.46354  2.40513  3.72494  3.29354  2.67741  2.69355  4.24690  2.90347  2.73739  3.18146  2.89801  2.37887  2.77519  2.98518  4.58477  3.61503
          0.03124  3.87745  4.59980  0.61958  0.77255  0.48576  0.95510
    100   2.88447  4.87056  2.90598  2.66066  4.03981  3.36918  3.81906  3.67121  2.48107  3.17308  4.20067  3.12049  3.92263  1.22521  2.76520  2.93195  3.18138  3.40054  5.31088  4.00492    318 - -
          2.68618  4.42225  2.77519  2.73123  3.46354  2.40513  3.72494  3.29354  2.67741  2.69355  4.24690  2.90347  2.73739  3.18146  2.89801  2.37887  2.77519  2.98518  4.58477  3.61503
          0.03124  3.87745  4.59980  0.61958  0.77255  0.48576  0.95510
    101   3.01087  4.84988  3.50201  3.01189  4.20572  3.49807  3.82756  3.74768  2.23893  3.26270  4.26264  3.37130  4.00031  3.04754  0.97080  3.09474  3.27643  3.47139  5.28668  4.13189    319 - -
          2.68618  4.42225  2.77519  2.73123  3.46354  2.40513  3.72494  3.29354  2.67741  2.69355  4.24690  2.90347  2.73739  3.18146  2.89801  2.37887  2.77519  2.98518  4.58477  3.61503
          0.03124  3.87745  4.59980  0.61958  0.77255  0.48576  0.95510
    102   2.99477  5.12411  0.91094  2.33770  4.50174  3.21428  3.93516  4.09101  3.02018  3.69840  4.67650  2.89437  3.86741  3.17424  3.53716  2.95648  3.33341  3.72962  5.66940  4.37368    320 - -
          2.68618  4.42225  2.77519  2.73123  3.46354  2.40513  3.72494  3.29354  2.67741  2.69355  4.24690  2.90347  2.73739  3.18146  2.89801  2.37887  2.77519  2.98518  4.58477  3.61503
          0.03124  3.87745  4.59980  0.61958  0.77255  0.48576  0.95510
    103   2.31727  4.23780  3.21056  3.02644  4.08117  2.96758  4.13622  3.60440  3.10055  3.32420  4.24979  3.25051  3.70677  3.44945  3.38651  1.08357  2.79775  3.13841  5.45323  4.16469    321 - -
          2.68618  4.42225  2.77519  2.73123  3.46354  2.40513  3.72494  3.29354  2.67741  2.69355  4.24690  2.90347  2.73739  3.18146  2.89801  2.37887  2.77519  2.98518  4.58477  3.61503
          0.03124  3.87745  4.59980  0.61958  0.77255  0.48576  0.95510
    104   3.16074  4.62147  4.19753  3.83729  3.13742  3.98855  4.49146  2.34161  3.60500  0.86908  3.15862  4.11229  4.42297  3.97213  3.78029  3.55983  3.45473  2.38026  5.01863  3.74313    322 - -
          2.68618  4.42225  2.77519  2.73123  3.46354  2.40513  3.72494  3.29354  2.67741  2.69355  4.24690  2.90347  2.73739  3.18146  2.89801  2.37887  2.77519  2.98518  4.58477  3.61503
          0.03124  3.87745  4.59980  0.61958  0.77255  0.48576  0.95510
    105   3.25410  4.74107  3.84550  3.57572  2.29335  3.83587  3.62058  3.26259  3.43309  2.71526  3.93708  3.72945  4.30954  3.73794  3.61582  3.39033  3.54077  3.13337  3.93734  0.95754    323 - -
          2.68618  4.42225  2.77519  2.73123  3.46354  2.40513  3.72494  3.29354  2.67741  2.69355  4.24690  2.90347  2.73739  3.18146  2.89801  2.37887  2.77519  2.98518  4.58477  3.61503
          0.03124  3.87745  4.59980  0.61958  0.77255  0.48576  0.95510
    106   1.00660  4.19435  3.46750  3.25890  4.05720  3.01879  4.28038  3.18344  3.27528  3.06484  4.09602  3.40730  3.75847  3.61596  3.52554  2.54456  2.82225  2.83698  5.48385  4.28463    324 - -
          2.68618  4.42225  2.77519  2.73123  3.46354  2.40513  3.72494  3.29354  2.67741  2.69355  4.24690  2.90347  2.73739  3.18146  2.89801  2.37887  2.77519  2.98518  4.58477  3.61503
          0.03124  3.87745  4.59980  0.61958  0.77255  0.48576  0.95510
    107   2.95636  5.06873  2.48938  1.01831  4.41553  3.27712  3.86420  3.87041  2.74534  3.48668  4.46037  2.93542  3.88191  3.07968  3.15479  2.93818  3.26059  3.55369  5.58616  4.30827    325 - -
          2.68618  4.42225  2.77519  2.73123  3.46354  2.40513  3.72494  3.29354  2.67741  2.69355  4.24690  2.90347  2.73739  3.18146  2.89801  2.37887  2.77519  2.98518  4.58477  3.61503
          0.03124  3.87745  4.59980  0.61958  0.77255  0.48576  0.95510
    108   2.81198  4.35308  4.13230  3.79547  3.55360  3.72914  4.59629  2.04968  3.66333  2.23968  3.51787  3.98453  4.28929  4.02272  3.87537  3.23289  3.17335  1.01863  5.33892  4.07089    326 - -
          2.68618  4.42225  2.77519  2.73123  3.46354  2.40513  3.72494  3.29354  2.67741  2.69355  4.24690  2.90347  2.73739  3.18146  2.89801  2.37887  2.77519  2.98518  4.58477  3.61503
          0.03124  3.87745  4.59980  0.61958  0.77255  0.48576  0.95510
    109   2.88447  4.87056  2.90598  2.66066  4.03981  3.36918  3.81906  3.67121  2.48107  3.17308  4.20067  3.12049  3.92263  1.22521  2.76520  2.93195  3.18138  3.40054  5.31088  4.00492    327 - -
          2.68618  4.42225  2.77519  2.73123  3.46354  2.40513  3.72494  3.29354  2.67741  2.69355  4.24690  2.90347  2.73739  3.18146  2.89801  2.37887  2.77519  2.98518  4.58477  3.61503
          0.03124  3.87745  4.59980  0.61958  0.77255  0.48576  0.95510
    110   2.97649  4.94070  3.15283  2.77322  4.32827  3.46554  3.76168  3.75782  1.03148  3.32176  4.28284  3.19751  3.96544  2.95279  2.43220  3.01809  3.22933  3.46529  5.38079  4.19423    328 - -
          2.68618  4.42225  2.77519  2.73123  3.46354  2.40513  3.72494  3.29354  2.67741  2.69355  4.24690  2.90347  2.73739  3.18146  2.89801  2.37887  2.77519  2.98518  4.58477  3.61503
          0.03124  3.87745  4.59980  0.61958  0.77255  0.48576  0.95510
    111   3.00001  4.81675  3.13029  2.89063  3.28799  3.45151  1.13204  3.70371  2.73353  3.19709  4.24034  3.29980  4.00426  3.25690  2.99900  3.07062  3.30350  3.43873  4.75300  3.23869    329 - -
          2.68618  4.42225  2.77519  2.73123  3.46354  2.40513  3.72494  3.29354  2.67741  2.69355  4.24690  2.90347  2.73739  3.18146  2.89801  2.37887  2.77519  2.98518  4.58477  3.61503
          0.03124  3.87745  4.59980  0.61958  0.77255  0.48576  0.95510
    112   2.82877  4.93818  2.98866  2.57617  4.20989  3.44108  3.63978  3.70209  2.14034  3.21160  4.11540  3.03585  3.90033  1.62471  2.20819  2.84901  3.06366  3.39405  5.34624  4.06284    330 - -
          2.68618  4.42225  2.77519  2.73123  3.46354  2.40513  3.72494  3.29354  2.67741  2.69355  4.24690  2.90347  2.73739  3.18146  2.89801  2.37887  2.77519  2.98518  4.58477  3.61503
          0.03124  3.87745  4.59980  0.61958  0.77255  0.48576  0.95510
    113   2.78428  4.78063  3.05678  2.66190  3.75639  3.46355  3.72388  3.27522  2.37610  2.50898  3.84763  3.11484  3.93113  1.67121  2.67199  2.85647  3.04100  3.07228  5.16093  3.80304    331 - -
          2.68618  4.42225  2.77519  2.73123  3.46354  2.40513  3.72494  3.29354  2.67741  2.69355  4.24690  2.90347  2.73739  3.18146  2.89801  2.37887  2.77519  2.98518  4.58477  3.61503
          0.03124  3.87745  4.59980  0.61958  0.77255  0.48576  0.95510
    114   2.92110  4.96804  3.27668  2.73140  4.29452  3.53954  3.61611  3.74361  1.97449  3.23016  4.13918  3.14062  3.95955  2.48862  1.37025  2.94906  3.12833  3.44667  5.32873  4.10653    332 - -
          2.68618  4.42225  2.77519  2.73123  3.46354  2.40513  3.72494  3.29354  2.67741  2.69355  4.24690  2.90347  2.73739  3.18146  2.89801  2.37887  2.77519  2.98518  4.58477  3.61503
          0.03124  3.87745  4.59980  0.61958  0.77255  0.48576  0.95510
    115   2.87897  4.54621  3.59485  3.17042  3.23911  3.73620  4.02470  2.60281  2.89475  1.28631  3.27203  3.54297  4.15473  2.90511  3.14674  3.12427  3.13704  2.57336  4.94828  3.64445    333 - -
          2.68621  4.42207  2.77522  2.73126  3.46351  2.40516  3.72489  3.29353  2.67743  2.69355  4.24676  2.90348  2.73742  3.18123  2.89799  2.37891  2.77522  2.98520  4.58455  3.61499
          0.09571  2.51058  4.59980  1.45081  0.26707  0.48576  0.95510
    116   2.88447  4.87056  2.90598  2.66066  4.03981  3.36918  3.81906  3.67121  2.48107  3.17308  4.20067  3.12049  3.92263  1.22521  2.76520  2.93195  3.18138  3.40054  5.31088  4.00492    374 - -
          2.68618  4.42225  2.77519  2.73123  3.46354  2.40513  3.72494  3.29354  2.67741  2.69355  4.24690  2.90347  2.73739  3.18146  2.89801  2.37887  2.77519  2.98518  4.58477  3.61503
          0.03124  3.87745  4.59980  0.61958  0.77255  0.48576  0.95510
    117   2.80745  5.04722  2.58331  1.43838  4.36240  3.32313  3.67318  3.80231  2.37035  3.35804  4.23121  2.87085  3.84126  2.83855  2.45937  2.78725  3.06336  3.46195  5.51393  4.18301    375 - -
          2.68618  4.42225  2.77519  2.73123  3.46354  2.40513  3.72494  3.29354  2.67741  2.69355  4.24690  2.90347  2.73739  3.18146  2.89801  2.37887  2.77519  2.98518  4.58477  3.61503
          0.03124  3.87745  4.59980  0.61958  0.77255  0.48576  0.95510
    118   2.77572  5.05371  2.24415  2.27256  4.31405  3.26688  3.68840  3.83458  2.50276  3.38713  4.25940  2.81324  3.81429  1.62462  2.93199  2.74811  3.04968  3.48004  5.53544  4.14723    376 - -
          2.68618  4.42225  2.77519  2.73123  3.46354  2.40513  3.72494  3.29354  2.67741  2.69355  4.24690  2.90347  2.73739  3.18146  2.89801  2.37887  2.77519  2.98518  4.58477  3.61503
          0.03124  3.87745  4.59980  0.61958  0.77255  0.48576  0.95510
    119   2.90750  4.94050  3.28435  2.73143  4.06861  3.54399  3.03885  3.71321  2.01456  3.21374  4.11134  3.14350  3.95752  2.79280  1.39357  2.93902  3.11413  3.41480  5.20897  3.91088    377 - -
          2.68618  4.42225  2.77519  2.73123  3.46354  2.40513  3.72494  3.29354  2.67741  2.69355  4.24690  2.90347  2.73739  3.18146  2.89801  2.37887  2.77519  2.98518  4.58477  3.61503
          0.03124  3.87745  4.59980  0.61958  0.77255  0.48576  0.95510
    120   2.88447  4.87056  2.90598  2.66066  4.03981  3.36918  3.81906  3.67121  2.48107  3.17308  4.20067  3.12049  3.92263  1.22521  2.76520  2.93195  3.18138  3.40054  5.31088  4.00492    378 - -
          2.68618  4.42225  2.77519  2.73123  3.46354  2.40513  3.72494  3.29354  2.67741  2.69355  4.24690  2.90347  2.73739  3.18146  2.89801  2.37887  2.77519  2.98518  4.58477  3.61503
          0.03124  3.87745  4.59980  0.61958  0.77255  0.48576  0.95510
    121   2.88447  4.87056  2.90598  2.66066  4.03981  3.36918  3.81906  3.67121  2.48107  3.17308  4.20067  3.12049  3.92263  1.22521  2.76520  2.93195  3.18138  3.40054  5.31088  4.00492    379 - -
          2.68618  4.42225  2.77519  2.73123  3.46354  2.40513  3.72494  3.29354  2.67741  2.69355  4.24690  2.90347  2.73739  3.18146  2.89801  2.37887  2.77519  2.98518  4.58477  3.61503
          0.03124  3.87745  4.59980  0.61958  0.77255  0.48576  0.95510
    122   2.88447  4.87056  2.90598  2.66066  4.03981  3.36918  3.81906  3.67121  2.48107  3.17308  4.20067  3.12049  3.92263  1.22521  2.76520  2.93195  3.18138  3.40054  5.31088  4.00492    380 - -
          2.68618  4.42225  2.77519  2.73123  3.46354  2.40513  3.72494  3.29354  2.67741  2.69355  4.24690  2.90347  2.73739  3.18146  2.89801  2.37887  2.77519  2.98518  4.58477  3.61503
          0.03124  3.87745  4.59980  0.61958  0.77255  0.48576  0.95510
    123   2.34466  4.37182  2.92010  2.64966  4.20154  2.94564  3.89303  3.65143  2.78450  3.28769  4.11648  2.71522  3.05534  3.10743  3.17314  1.54231  2.75555  3.18566  5.50115  4.21113    381 - -
          2.68618  4.42225  2.77519  2.73123  3.46354  2.40513  3.72494  3.29354  2.67741  2.69355  4.24690  2.90347  2.73739  3.18146  2.89801  2.37887  2.77519  2.98518  4.58477  3.61503
          0.03124  3.87745  4.59980  0.61958  0.77255  0.48576  0.95510
    124   2.67087  4.44594  3.34568  3.24565  4.38810  0.72146  4.36573  3.98883  3.42761  3.64236  4.61805  3.50995  3.83724  3.75135  3.66321  2.84290  3.15249  3.51618  5.48204  4.49013    382 - -
          2.68618  4.42225  2.77519  2.73123  3.46354  2.40513  3.72494  3.29354  2.67741  2.69355  4.24690  2.90347  2.73739  3.18146  2.89801  2.37887  2.77519  2.98518  4.58477  3.61503
          0.03124  3.87745  4.59980  0.61958  0.77255  0.48576  0.95510
    125   2.88338  5.16202  2.26247  1.17121  4.48639  3.22969  3.77140  3.94108  2.68756  3.54619  4.45226  2.78964  3.83308  2.96161  3.15789  2.83263  3.17804  3.58732  5.68064  4.30644    383 - -
          2.68618  4.42225  2.77519  2.73123  3.46354  2.40513  3.72494  3.29354  2.67741  2.69355  4.24690  2.90347  2.73739  3.18146  2.89801  2.37887  2.77519  2.98518  4.58477  3.61503
          0.03124  3.87745  4.59980  0.61958  0.77255  0.48576  0.95510
    126   1.30635  4.11456  3.46341  3.16551  4.06125  2.96923  4.18372  3.14096  3.15003  3.04967  3.99360  3.31551  3.69796  3.47785  3.43355  2.42648  2.20534  2.76652  5.49245  4.28028    384 - -
          2.68618  4.42225  2.77519  2.73123  3.46354  2.40513  3.72494  3.29354  2.67741  2.69355  4.24690  2.90347  2.73739  3.18146  2.89801  2.37887  2.77519  2.98518  4.58477  3.61503
          0.03124  3.87745  4.59980  0.61958  0.77255  0.48576  0.95510
    127   2.95636  5.06873  2.48938  1.01831  4.41553  3.27712  3.86420  3.87041  2.74534  3.48668  4.46037  2.93542  3.88191  3.07968  3.15479  2.93818  3.26059  3.55369  5.58616  4.30827    385 - -
          2.68618  4.42225  2.77519  2.73123  3.46354  2.40513  3.72494  3.29354  2.67741  2.69355  4.24690  2.90347  2.73739  3.18146  2.89801  2.37887  2.77519  2.98518  4.58477  3.61503
          0.03124  3.87745  4.59980  0.61958  0.77255  0.48576  0.95510
    128   1.22798  4.16763  3.31649  3.04460  4.09730  2.96851  4.12207  3.36546  3.07815  3.14350  4.05716  3.25282  2.94617  3.40538  3.38091  2.43686  2.71906  2.94838  5.47923  4.26009    386 - -
          2.68618  4.42225  2.77519  2.73123  3.46354  2.40513  3.72494  3.29354  2.67741  2.69355  4.24690  2.90347  2.73739  3.18146  2.89801  2.37887  2.77519  2.98518  4.58477  3.61503
          0.03124  3.87745  4.59980  0.61958  0.77255  0.48576  0.95510
    129   3.16074  4.62147  4.19753  3.83729  3.13742  3.98855  4.49146  2.34161  3.60500  0.86908  3.15862  4.11229  4.42297  3.97213  3.78029  3.55983  3.45473  2.38026  5.01863  3.74313    387 - -
          2.68618  4.42225  2.77519  2.73123  3.46354  2.40513  3.72494  3.29354  2.67741  2.69355  4.24690  2.90347  2.73739  3.18146  2.89801  2.37887  2.77519  2.98518  4.58477  3.61503
          0.03124  3.87745  4.59980  0.61958  0.77255  0.48576  0.95510
    130   1.29004  4.11128  3.52227  3.19868  4.01265  2.99415  4.19114  3.03560  3.15925  2.97534  3.94013  3.34159  3.71522  3.48896  3.44067  2.44325  2.37860  2.61123  5.46855  4.25410    388 - -
          2.68618  4.42225  2.77519  2.73123  3.46354  2.40513  3.72494  3.29354  2.67741  2.69355  4.24690  2.90347  2.73739  3.18146  2.89801  2.37887  2.77519  2.98518  4.58477  3.61503
          0.03124  3.87745  4.59980  0.61958  0.77255  0.48576  0.95510
    131   2.76225  4.76414  3.23977  2.74843  4.21088  3.40500  3.71102  3.64798  2.19286  3.20141  4.10236  3.15370  3.11504  2.89286  1.38210  2.83182  3.03511  3.32366  5.33047  4.11225    389 - -
          2.68618  4.42225  2.77519  2.73123  3.46354  2.40513  3.72494  3.29354  2.67741  2.69355  4.24690  2.90347  2.73739  3.18146  2.89801  2.37887  2.77519  2.98518  4.58477  3.61503
          0.03124  3.87745  4.59980  0.61958  0.77255  0.48576  0.95510
    132   2.63297  4.25123  3.98425  3.58849  3.63547  3.57683  4.44731  2.09296  3.46553  2.34663  3.53060  3.78507  4.15170  3.81581  3.71211  3.00228  2.63748  1.22090  5.35576  4.11969    390 - -
          2.68618  4.42225  2.77519  2.73123  3.46354  2.40513  3.72494  3.29354  2.67741  2.69355  4.24690  2.90347  2.73739  3.18146  2.89801  2.37887  2.77519  2.98518  4.58477  3.61503
          0.03124  3.87745  4.59980  0.61958  0.77255  0.48576  0.95510
    133   3.25410  4.74107  3.84550  3.57572  2.29335  3.83587  3.62058  3.26259  3.43309  2.71526  3.93708  3.72945  4.30954  3.73794  3.61582  3.39033  3.54077  3.13337  3.93734  0.95754    391 - -
          2.68618  4.42225  2.77519  2.73123  3.46354  2.40513  3.72494  3.29354  2.67741  2.69355  4.24690  2.90347  2.73739  3.18146  2.89801  2.37887  2.77519  2.98518  4.58477  3.61503
          0.03124  3.87745  4.59980  0.61958  0.77255  0.48576  0.95510
    134   2.25775  4.23201  3.04944  2.84530  4.22205  2.68072  4.04410  3.70634  2.98349  3.37978  4.21894  3.00131  3.65841  3.30173  3.31884  1.28220  2.72472  3.18249  5.55302  4.27801    392 - -
          2.68618  4.42225  2.77519  2.73123  3.46354  2.40513  3.72494  3.29354  2.67741  2.69355  4.24690  2.90347  2.73739  3.18146  2.89801  2.37887  2.77519  2.98518  4.58477  3.61503
          0.03124  3.87745  4.59980  0.61958  0.77255  0.48576  0.95510
    135   2.35784  4.28606  3.20139  2.79844  3.87745  2.97616  3.87946  2.83367  2.78049  2.95986  3.82876  3.03633  3.73700  3.13190  3.13618  1.63310  2.67433  2.87751  5.25264  3.98562    393 - -
          2.68618  4.42225  2.77519  2.73123  3.46354  2.40513  3.72494  3.29354  2.67741  2.69355  4.24690  2.90347  2.73739  3.18146  2.89801  2.37887  2.77519  2.98518  4.58477  3.61503
          0.03124  3.87745  4.59980  0.61958  0.77255  0.48576  0.95510
    136   2.25426  4.20078  3.15630  2.96306  4.20337  2.72746  4.11478  3.68943  3.07306  3.39043  4.25249  3.19294  3.66485  3.39757  3.37977  1.16740  2.73633  3.16796  5.54106  4.28229    394 - -
          2.68618  4.42225  2.77519  2.73123  3.46354  2.40513  3.72494  3.29354  2.67741  2.69355  4.24690  2.90347  2.73739  3.18146  2.89801  2.37887  2.77519  2.98518  4.58477  3.61503
          0.08237  3.87745  2.84096  0.61958  0.77255  0.48576  0.95510
    137   2.99651  4.42868  4.27079  3.88556  3.34504  4.01711  4.62250  1.13487  3.71277  1.94114  3.28829  4.13719  4.45333  4.06614  3.91449  3.50877  3.29678  1.84704  5.22607  3.95996    395 - -
          2.68618  4.42225  2.77519  2.73123  3.46354  2.40513  3.72494  3.29354  2.67741  2.69355  4.24690  2.90347  2.73739  3.18146  2.89801  2.37887  2.77519  2.98518  4.58477  3.61503
          0.03285  3.82793  4.55028  0.61958  0.77255  0.45956  0.99849
    138   1.98501  4.14903  3.24637  3.01470  4.17739  2.90846  4.12705  3.53913  3.08345  3.29232  4.16821  3.21144  3.65258  3.40504  3.38749  1.27497  2.69042  3.05091  5.54720  4.29611    396 - -
          2.68618  4.42225  2.77519  2.73123  3.46354  2.40513  3.72494  3.29354  2.67741  2.69355  4.24690  2.90347  2.73739  3.18146  2.89801  2.37887  2.77519  2.98518  4.58477  3.61503
          0.03124  3.87745  4.59980  0.61958  0.77255  0.48576  0.95510
    139   2.72737  4.72429  2.71074  2.59666  4.08857  3.18716  3.92471  3.79990  2.82876  3.44617  4.40131  1.14927  3.83922  3.19738  3.18367  2.79431  3.10934  3.42161  5.39389  4.03647    397 - -
          2.68618  4.42225  2.77519  2.73123  3.46354  2.40513  3.72494  3.29354  2.67741  2.69355  4.24690  2.90347  2.73739  3.18146  2.89801  2.37887  2.77519  2.98518  4.58477  3.61503
          0.03124  3.87745  4.59980  0.61958  0.77255  0.48576  0.95510
    140   2.34912  4.27068  3.10431  2.97925  4.25823  1.11706  4.17421  3.77137  3.16555  3.47579  4.37212  3.23150  3.70560  3.48056  3.45964  2.41986  2.83724  3.25669  5.55462  4.33384    398 - -
          2.68618  4.42225  2.77519  2.73123  3.46354  2.40513  3.72494  3.29354  2.67741  2.69355  4.24690  2.90347  2.73739  3.18146  2.89801  2.37887  2.77519  2.98518  4.58477  3.61503
          0.03124  3.87745  4.59980  0.61958  0.77255  0.48576  0.95510
    141   3.16074  4.62147  4.19753  3.83729  3.13742  3.98855  4.49146  2.34161  3.60500  0.86908  3.15862  4.11229  4.42297  3.97213  3.78029  3.55983  3.45473  2.38026  5.01863  3.74313    399 - -
          2.68618  4.42225  2.77519  2.73123  3.46354  2.40513  3.72494  3.29354  2.67741  2.69355  4.24690  2.90347  2.73739  3.18146  2.89801  2.37887  2.77519  2.98518  4.58477  3.61503
          0.03124  3.87745  4.59980  0.61958  0.77255  0.48576  0.95510
    142   2.38255  4.43200  2.87610  2.59091  4.19855  2.98141  3.84803  3.62800  2.72232  3.26604  4.09497  2.26145  3.70086  3.05062  3.12350  1.79463  2.48646  3.18433  5.48823  4.18944    400 - -
          2.68618  4.42225  2.77519  2.73123  3.46354  2.40513  3.72494  3.29354  2.67741  2.69355  4.24690  2.90347  2.73739  3.18146  2.89801  2.37887  2.77519  2.98518  4.58477  3.61503
          0.03124  3.87745  4.59980  0.61958  0.77255  0.48576  0.95510
    143   2.71488  4.98337  2.39152  2.07220  4.39600  3.11131  3.70957  3.86093  2.57401  3.43616  4.28237  1.70670  3.78477  2.88469  3.02856  2.54750  3.01580  3.47442  5.61816  4.22854    401 - -
          2.68618  4.42225  2.77519  2.73123  3.46354  2.40513  3.72494  3.29354  2.67741  2.69355  4.24690  2.90347  2.73739  3.18146  2.89801  2.37887  2.77519  2.98518  4.58477  3.61503
          0.03124  3.87745  4.59980  0.61958  0.77255  0.48576  0.95510
    144   3.16074  4.62147  4.19753  3.83729  3.13742  3.98855  4.49146  2.34161  3.60500  0.86908  3.15862  4.11229  4.42297  3.97213  3.78029  3.55983  3.45473  2.38026  5.01863  3.74313    402 - -
          2.68618  4.42225  2.77519  2.73123  3.46354  2.40513  3.72494  3.29354  2.67741  2.69355  4.24690  2.90347  2.73739  3.18146  2.89801  2.37887  2.77519  2.98518  4.58477  3.61503
          0.03124  3.87745  4.59980  0.61958  0.77255  0.48576  0.95510
    145   2.68757  4.88145  2.57013  2.34361  4.09060  3.16325  3.04827  3.73451  2.49226  3.30462  4.15740  1.76182  3.80198  2.87514  2.89890  2.62991  2.97638  3.37125  5.38185  3.96987    403 - -
          2.68618  4.42225  2.77519  2.73123  3.46354  2.40513  3.72494  3.29354  2.67741  2.69355  4.24690  2.90347  2.73739  3.18146  2.89801  2.37887  2.77519  2.98518  4.58477  3.61503
          0.03124  3.87745  4.59980  0.61958  0.77255  0.48576  0.95510
    146   2.67121  4.91375  2.47012  2.11088  4.33813  3.12900  3.69744  3.77393  2.54532  3.36086  4.19938  1.80330  3.77742  2.86825  2.99544  2.57034  2.78637  3.39554  5.56413  4.19357    404 - -
          2.68618  4.42225  2.77519  2.73123  3.46354  2.40513  3.72494  3.29354  2.67741  2.69355  4.24690  2.90347  2.73739  3.18146  2.89801  2.37887  2.77519  2.98518  4.58477  3.61503
          0.03124  3.87745  4.59980  0.61958  0.77255  0.48576  0.95510
    147   2.86765  5.29931  2.00591  1.28786  4.59670  3.19751  3.72327  4.07573  2.69015  3.63180  4.50020  2.69425  3.80293  2.89692  3.22820  2.78328  3.15454  3.68858  5.78918  4.34553    405 - -
          2.68618  4.42225  2.77519  2.73123  3.46354  2.40513  3.72494  3.29354  2.67741  2.69355  4.24690  2.90347  2.73739  3.18146  2.89801  2.37887  2.77519  2.98518  4.58477  3.61503
          0.03124  3.87745  4.59980  0.61958  0.77255  0.48576  0.95510
    148   2.07028  4.22617  3.42991  2.99318  3.77505  3.20294  3.98732  2.85309  2.91310  2.48606  3.70731  3.28635  3.80451  3.27172  3.23494  2.54247  1.83705  2.57672  5.22765  3.98836    406 - -
          2.68618  4.42225  2.77519  2.73123  3.46354  2.40513  3.72494  3.29354  2.67741  2.69355  4.24690  2.90347  2.73739  3.18146  2.89801  2.37887  2.77519  2.98518  4.58477  3.61503
          0.03124  3.87745  4.59980  0.61958  0.77255  0.48576  0.95510
    149   2.22181  4.18905  3.11891  2.90865  4.26962  1.93851  4.09241  3.73550  3.05980  3.40745  4.24054  3.15289  3.64132  3.35330  3.39406  1.50449  2.70127  3.18580  5.59110  4.34513    407 - -
          2.68618  4.42225  2.77519  2.73123  3.46354  2.40513  3.72494  3.29354  2.67741  2.69355  4.24690  2.90347  2.73739  3.18146  2.89801  2.37887  2.77519  2.98518  4.58477  3.61503
          0.08237  3.87745  2.84096  0.61958  0.77255  0.48576  0.95510
    150   2.31895  4.24136  3.06093  2.93032  4.20573  1.21071  4.12489  3.71181  3.10950  3.41959  4.31799  3.18958  3.67290  3.42890  3.40612  2.38935  2.80297  3.20788  5.50694  4.28030    408 - -
          2.68618  4.42225  2.77519  2.73123  3.46354  2.40513  3.72494  3.29354  2.67741  2.69355  4.24690  2.90347  2.73739  3.18146  2.89801  2.37887  2.77519  2.98518  4.58477  3.61503
          0.03285  3.82793  4.55028  0.61958  0.77255  0.45956  0.99849
    151   2.28395  4.20878  3.39847  3.13532  3.98309  3.05810  4.16875  3.05831  3.08486  2.94916  3.97108  3.33692  3.76745  3.46881  3.35593  2.53780  1.29542  2.74007  5.44352  4.20462    409 - -
          2.68618  4.42225  2.77519  2.73123  3.46354  2.40513  3.72494  3.29354  2.67741  2.69355  4.24690  2.90347  2.73739  3.18146  2.89801  2.37887  2.77519  2.98518  4.58477  3.61503
          0.03124  3.87745  4.59980  0.61958  0.77255  0.48576  0.95510
    152   3.25410  4.74107  3.84550  3.57572  2.29335  3.83587  3.62058  3.26259  3.43309  2.71526  3.93708  3.72945  4.30954  3.73794  3.61582  3.39033  3.54077  3.13337  3.93734  0.95754    410 - -
          2.68618  4.42225  2.77519  2.73123  3.46354  2.40513  3.72494  3.29354  2.67741  2.69355  4.24690  2.90347  2.73739  3.18146  2.89801  2.37887  2.77519  2.98518  4.58477  3.61503
          0.03124  3.87745  4.59980  0.61958  0.77255  0.48576  0.95510
    153   1.75499  4.22389  3.37364  2.91001  3.77723  3.16757  3.91884  3.02904  2.85428  2.80882  3.14816  3.22169  3.76000  3.19316  3.19760  2.08593  2.66346  2.71944  5.19158  3.95076    411 - -
          2.68618  4.42225  2.77519  2.73123  3.46354  2.40513  3.72494  3.29354  2.67741  2.69355  4.24690  2.90347  2.73739  3.18146  2.89801  2.37887  2.77519  2.98518  4.58477  3.61503
          0.03124  3.87745  4.59980  0.61958  0.77255  0.48576  0.95510
    154   2.76675  5.05715  2.09175  2.20786  4.40488  3.17529  3.75127  3.96438  2.71074  3.54796  4.41628  1.50964  3.79107  2.94252  3.21354  2.73377  3.08426  3.56691  5.66106  4.22817    412 - -
          2.68618  4.42225  2.77519  2.73123  3.46354  2.40513  3.72494  3.29354  2.67741  2.69355  4.24690  2.90347  2.73739  3.18146  2.89801  2.37887  2.77519  2.98518  4.58477  3.61503
          0.03124  3.87745  4.59980  0.61958  0.77255  0.48576  0.95510
    155   2.67087  4.44594  3.34568  3.24565  4.38810  0.72146  4.36573  3.98883  3.42761  3.64236  4.61805  3.50995  3.83724  3.75135  3.66321  2.84290  3.15249  3.51618  5.48204  4.49013    413 - -
          2.68618  4.42225  2.77519  2.73123  3.46354  2.40513  3.72494  3.29354  2.67741  2.69355  4.24690  2.90347  2.73739  3.18146  2.89801  2.37887  2.77519  2.98518  4.58477  3.61503
          0.03124  3.87745  4.59980  0.61958  0.77255  0.48576  0.95510
    156   3.00001  4.81675  3.13029  2.89063  3.28799  3.45151  1.13204  3.70371  2.73353  3.19709  4.24034  3.29980  4.00426  3.25690  2.99900  3.07062  3.30350  3.43873  4.75300  3.23869    414 - -
          2.68618  4.42225  2.77519  2.73123  3.46354  2.40513  3.72494  3.29354  2.67741  2.69355  4.24690  2.90347  2.73739  3.18146  2.89801  2.37887  2.77519  2.98518  4.58477  3.61503
          0.03124  3.87745  4.59980  0.61958  0.77255  0.48576  0.95510
    157   2.70330  4.27019  4.07830  3.62733  3.58323  3.71695  4.46411  1.96869  3.49362  2.26785  3.46093  3.85412  4.23373  3.83590  3.74739  3.11350  2.68814  1.23047  5.32844  4.09667    415 - -
          2.68618  4.42225  2.77519  2.73123  3.46354  2.40513  3.72494  3.29354  2.67741  2.69355  4.24690  2.90347  2.73739  3.18146  2.89801  2.37887  2.77519  2.98518  4.58477  3.61503
          0.03124  3.87745  4.59980  0.61958  0.77255  0.48576  0.95510
    158   2.72068  4.31495  3.83006  3.40102  3.43017  3.66884  4.24086  1.39527  3.27139  2.19427  3.38113  3.69178  3.31346  3.62767  3.52844  3.06711  3.02697  2.09466  5.11117  3.86808    416 - -
          2.68618  4.42225  2.77519  2.73123  3.46354  2.40513  3.72494  3.29354  2.67741  2.69355  4.24690  2.90347  2.73739  3.18146  2.89801  2.37887  2.77519  2.98518  4.58477  3.61503
          0.03124  3.87745  4.59980  0.61958  0.77255  0.48576  0.95510
    159   2.90975  5.37753  1.24795  1.90348  4.67358  3.17093  3.74927  4.17235  2.78294  3.72493  4.60920  2.66480  3.80483  2.93068  3.36290  2.80810  3.20933  3.77439  5.87554  4.40383    417 - -
          2.68618  4.42225  2.77519  2.73123  3.46354  2.40513  3.72494  3.29354  2.67741  2.69355  4.24690  2.90347  2.73739  3.18146  2.89801  2.37887  2.77519  2.98518  4.58477  3.61503
          0.03124  3.87745  4.59980  0.61958  0.77255  0.48576  0.95510
    160   2.68488  4.36969  3.58839  3.21736  3.41978  2.87767  4.08616  2.65914  3.07792  1.30342  3.49847  3.52319  4.02103  3.47516  3.33473  2.93910  3.01321  2.51249  5.01510  3.73205    418 - -
          2.68618  4.42225  2.77519  2.73123  3.46354  2.40513  3.72494  3.29354  2.67741  2.69355  4.24690  2.90347  2.73739  3.18146  2.89801  2.37887  2.77519  2.98518  4.58477  3.61503
          0.03124  3.87745  4.59980  0.61958  0.77255  0.48576  0.95510
    161   2.33712  4.29198  3.07306  2.85275  4.12845  3.00150  4.02346  3.58801  2.93121  3.27537  4.16467  3.15197  1.54298  3.28855  3.25393  2.19947  2.78525  3.13674  5.47134  4.19506    419 - -
          2.68618  4.42225  2.77519  2.73123  3.46354  2.40513  3.72494  3.29354  2.67741  2.69355  4.24690  2.90347  2.73739  3.18146  2.89801  2.37887  2.77519  2.98518  4.58477  3.61503
          0.03124  3.87745  4.59980  0.61958  0.77255  0.48576  0.95510
    162   2.97649  4.94070  3.15283  2.77322  4.32827  3.46554  3.76168  3.75782  1.03148  3.32176  4.28284  3.19751  3.96544  2.95279  2.43220  3.01809  3.22933  3.46529  5.38079  4.19423    420 - -
          2.68618  4.42225  2.77519  2.73123  3.46354  2.40513  3.72494  3.29354  2.67741  2.69355  4.24690  2.90347  2.73739  3.18146  2.89801  2.37887  2.77519  2.98518  4.58477  3.61503
          0.03124  3.87745  4.59980  0.61958  0.77255  0.48576  0.95510
    163   1.98501  4.14903  3.24637  3.01470  4.17739  2.90846  4.12705  3.53913  3.08345  3.29232  4.16821  3.21144  3.65258  3.40504  3.38749  1.27497  2.69042  3.05091  5.54720  4.29611    421 - -
          2.68618  4.42225  2.77519  2.73123  3.46354  2.40513  3.72494  3.29354  2.67741  2.69355  4.24690  2.90347  2.73739  3.18146  2.89801  2.37887  2.77519  2.98518  4.58477  3.61503
          0.03124  3.87745  4.59980  0.61958  0.77255  0.48576  0.95510
    164   2.86765  5.29931  2.00591  1.28786  4.59670  3.19751  3.72327  4.07573  2.69015  3.63180  4.50020  2.69425  3.80293  2.89692  3.22820  2.78328  3.15454  3.68858  5.78918  4.34553    422 - -
          2.68618  4.42225  2.77519  2.73123  3.46354  2.40513  3.72494  3.29354  2.67741  2.69355  4.24690  2.90347  2.73739  3.18146  2.89801  2.37887  2.77519  2.98518  4.58477  3.61503
          0.03124  3.87745  4.59980  0.61958  0.77255  0.48576  0.95510
    165   2.25432  4.20891  3.07709  2.92270  4.27685  1.33833  4.12782  3.75924  3.10853  3.44832  4.30164  3.16710  3.65784  3.40679  3.42470  2.12163  2.74223  3.21251  5.59954  4.35263    423 - -
          2.68618  4.42225  2.77519  2.73123  3.46354  2.40513  3.72494  3.29354  2.67741  2.69355  4.24690  2.90347  2.73739  3.18146  2.89801  2.37887  2.77519  2.98518  4.58477  3.61503
          0.03124  3.87745  4.59980  0.61958  0.77255  0.48576  0.95510
    166   2.46565  4.47429  3.49835  3.14098  2.72839  3.56456  3.72524  2.95741  3.04357  2.59679  3.67690  3.43180  4.06146  3.39738  3.31355  2.96482  3.08133  2.76758  4.34143  1.51282    424 - -
          2.68618  4.42225  2.77519  2.73123  3.46354  2.40513  3.72494  3.29354  2.67741  2.69355  4.24690  2.90347  2.73739  3.18146  2.89801  2.37887  2.77519  2.98518  4.58477  3.61503
          0.03124  3.87745  4.59980  0.61958  0.77255  0.48576  0.95510
    167   2.92902  4.51059  3.81458  3.39744  2.48342  3.77818  3.69296  2.80721  3.23989  2.40963  3.57303  3.61520  4.21022  3.55281  3.47543  3.14639  3.20308  2.38516  4.13657  1.43410    425 - -
          2.68618  4.42225  2.77519  2.73123  3.46354  2.40513  3.72494  3.29354  2.67741  2.69355  4.24690  2.90347  2.73739  3.18146  2.89801  2.37887  2.77519  2.98518  4.58477  3.61503
          0.03124  3.87745  4.59980  0.61958  0.77255  0.48576  0.95510
    168   2.47372  4.55326  2.70233  2.50722  4.21391  3.08393  3.83881  3.73947  2.71922  3.36840  4.21711  1.82976  3.72987  3.05049  3.11974  1.92514  2.86198  3.29509  5.51376  4.15861    426 - -
          2.68619  4.42226  2.77521  2.73124  3.46334  2.40514  3.72496  3.29355  2.67742  2.69356  4.24691  2.90348  2.73741  3.18147  2.89802  2.37881  2.77521  2.98519  4.58478  3.61504
          0.08237  2.67337  4.59980  0.64185  0.74722  0.48576  0.95510
    169   2.79433  4.29622  4.03212  3.50657  3.18087  3.87828  4.18258  2.04916  3.37144  2.08733  3.26536  3.79334  4.25411  3.67434  3.62100  3.20044  3.04942  1.41085  4.87742  3.07743    429 - -
          2.68618  4.42225  2.77519  2.73123  3.46354  2.40513  3.72494  3.29354  2.67741  2.69355  4.24690  2.90347  2.73739  3.18146  2.89801  2.37887  2.77519  2.98518  4.58477  3.61503
          0.03124  3.87745  4.59980  0.61958  0.77255  0.48576  0.95510
    170   2.77460  4.95295  1.42658  2.32491  4.09112  3.26928  3.76898  3.51829  2.71786  2.75733  4.17413  2.86372  3.83886  2.97659  3.19930  2.77772  3.06963  3.23319  5.45418  4.03777    430 - -
          2.68618  4.42225  2.77519  2.73123  3.46354  2.40513  3.72494  3.29354  2.67741  2.69355  4.24690  2.90347  2.73739  3.18146  2.89801  2.37887  2.77519  2.98518  4.58477  3.61503
          0.03124  3.87745  4.59980  0.61958  0.77255  0.48576  0.95510
    171   2.49829  4.58446  2.35582  2.46262  4.22565  3.09028  3.84703  3.69804  2.79173  3.35176  4.21006  2.92249  3.73472  3.05961  3.23273  1.45677  2.88087  3.27465  5.53504  4.18315    431 - -
          2.68618  4.42225  2.77519  2.73123  3.46354  2.40513  3.72494  3.29354  2.67741  2.69355  4.24690  2.90347  2.73739  3.18146  2.89801  2.37887  2.77519  2.98518  4.58477  3.61503
          0.03124  3.87745  4.59980  0.61958  0.77255  0.48576  0.95510
    172   2.42206  4.29261  3.29188  2.97839  3.83760  1.51086  4.02986  2.64019  2.96512  2.90950  3.89215  3.27370  3.79668  3.32975  3.27653  2.60443  2.82909  2.79175  5.27603  3.99685    432 - -
          2.68618  4.42225  2.77519  2.73123  3.46354  2.40513  3.72494  3.29354  2.67741  2.69355  4.24690  2.90347  2.73739  3.18146  2.89801  2.37887  2.77519  2.98518  4.58477  3.61503
          0.03124  3.87745  4.59980  0.61958  0.77255  0.48576  0.95510
    173   2.88447  4.87056  2.90598  2.66066  4.03981  3.36918  3.81906  3.67121  2.48107  3.17308  4.20067  3.12049  3.92263  1.22521  2.76520  2.93195  3.18138  3.40054  5.31088  4.00492    433 - -
          2.68618  4.42225  2.77519  2.73123  3.46354  2.40513  3.72494  3.29354  2.67741  2.69355  4.24690  2.90347  2.73739  3.18146  2.89801  2.37887  2.77519  2.98518  4.58477  3.61503
          0.03124  3.87745  4.59980  0.61958  0.77255  0.48576  0.95510
    174   2.75776  4.51442  3.36545  3.20510  4.20007  3.20164  4.28225  3.74664  3.26280  3.37299  4.42296  3.51136  0.81842  3.65143  3.50787  2.92538  3.19969  3.39146  5.38538  4.32076    434 - -
          2.68618  4.42225  2.77519  2.73123  3.46354  2.40513  3.72494  3.29354  2.67741  2.69355  4.24690  2.90347  2.73739  3.18146  2.89801  2.37887  2.77519  2.98518  4.58477  3.61503
          0.03124  3.87745  4.59980  0.61958  0.77255  0.48576  0.95510
    175   2.31727  4.23780  3.21056  3.02644  4.08117  2.96758  4.13622  3.60440  3.10055  3.32420  4.24979  3.25051  3.70677  3.44945  3.38651  1.08357  2.79775  3.13841  5.45323  4.16469    435 - -
          2.68618  4.42225  2.77519  2.73123  3.46354  2.40513  3.72494  3.29354  2.67741  2.69355  4.24690  2.90347  2.73739  3.18146  2.89801  2.37887  2.77519  2.98518  4.58477  3.61503
          0.03124  3.87745  4.59980  0.61958  0.77255  0.48576  0.95510
    176   2.75776  4.51442  3.36545  3.20510  4.20007  3.20164  4.28225  3.74664  3.26280  3.37299  4.42296  3.51136  0.81842  3.65143  3.50787  2.92538  3.19969  3.39146  5.38538  4.32076    436 - -
          2.68618  4.42225  2.77519  2.73123  3.46354  2.40513  3.72494  3.29354  2.67741  2.69355  4.24690  2.90347  2.73739  3.18146  2.89801  2.37887  2.77519  2.98518  4.58477  3.61503
          0.03124  3.87745  4.59980  0.61958  0.77255  0.48576  0.95510
    177   2.99477  5.12411  0.91094  2.33770  4.50174  3.21428  3.93516  4.09101  3.02018  3.69840  4.67650  2.89437  3.86741  3.17424  3.53716  2.95648  3.33341  3.72962  5.66940  4.37368    437 - -
          2.68618  4.42225  2.77519  2.73123  3.46354  2.40513  3.72494  3.29354  2.67741  2.69355  4.24690  2.90347  2.73739  3.18146  2.89801  2.37887  2.77519  2.98518  4.58477  3.61503
          0.03124  3.87745  4.59980  0.61958  0.77255  0.48576  0.95510
    178   2.88447  4.87056  2.90598  2.66066  4.03981  3.36918  3.81906  3.67121  2.48107  3.17308  4.20067  3.12049  3.92263  1.22521  2.76520  2.93195  3.18138  3.40054  5.31088  4.00492    438 - -
          2.68618  4.42225  2.77519  2.73123  3.46354  2.40513  3.72494  3.29354  2.67741  2.69355  4.24690  2.90347  2.73739  3.18146  2.89801  2.37887  2.77519  2.98518  4.58477  3.61503
          0.03124  3.87745  4.59980  0.61958  0.77255  0.48576  0.95510
    179   2.31727  4.23780  3.21056  3.02644  4.08117  2.96758  4.13622  3.60440  3.10055  3.32420  4.24979  3.25051  3.70677  3.44945  3.38651  1.08357  2.79775  3.13841  5.45323  4.16469    439 - -
          2.68618  4.42225  2.77519  2.73123  3.46354  2.40513  3.72494  3.29354  2.67741  2.69355  4.24690  2.90347  2.73739  3.18146  2.89801  2.37887  2.77519  2.98518  4.58477  3.61503
          0.03124  3.87745  4.59980  0.61958  0.77255  0.48576  0.95510
    180   2.67087  4.44594  3.34568  3.24565  4.38810  0.72146  4.36573  3.98883  3.42761  3.64236  4.61805  3.50995  3.83724  3.75135  3.66321  2.84290  3.15249  3.51618  5.48204  4.49013    440 - -
          2.68618  4.42225  2.77519  2.73123  3.46354  2.40513  3.72494  3.29354  2.67741  2.69355  4.24690  2.90347  2.73739  3.18146  2.89801  2.37887  2.77519  2.98518  4.58477  3.61503
          0.03124  3.87745  4.59980  0.61958  0.77255  0.48576  0.95510
    181   3.16074  4.62147  4.19753  3.83729  3.13742  3.98855  4.49146  2.34161  3.60500  0.86908  3.15862  4.11229  4.42297  3.97213  3.78029  3.55983  3.45473  2.38026  5.01863  3.74313    441 - -
          2.68618  4.42225  2.77519  2.73123  3.46354  2.40513  3.72494  3.29354  2.67741  2.69355  4.24690  2.90347  2.73739  3.18146  2.89801  2.37887  2.77519  2.98518  4.58477  3.61503
          0.03124  3.87745  4.59980  0.61958  0.77255  0.48576  0.95510
    182   2.73334  4.99271  1.35878  2.22669  4.43143  3.16295  3.78178  3.81474  2.76634  3.48453  4.38207  2.77146  3.78741  2.97038  3.28733  2.71704  2.66896  3.44328  5.70582  4.28846    442 - -
          2.68618  4.42225  2.77519  2.73123  3.46354  2.40513  3.72494  3.29354  2.67741  2.69355  4.24690  2.90347  2.73739  3.18146  2.89801  2.37887  2.77519  2.98518  4.58477  3.61503
          0.03124  3.87745  4.59980  0.61958  0.77255  0.48576  0.95510
    183   2.55961  4.13342  3.63656  3.07610  3.23032  3.56952  3.83843  2.35913  2.95301  2.25090  2.21140  3.40792  3.93759  3.26304  3.23114  2.85385  2.79317  2.35081  4.69336  3.51692    443 - -
          2.68618  4.42225  2.77519  2.73123  3.46354  2.40513  3.72494  3.29354  2.67741  2.69355  4.24690  2.90347  2.73739  3.18146  2.89801  2.37887  2.77519  2.98518  4.58477  3.61503
          0.03124  3.87745  4.59980  0.61958  0.77255  0.48576  0.95510
    184   2.47422  4.37641  3.18297  2.77804  3.78105  3.25784  3.84579  3.04747  2.69875  2.57541  3.76415  2.80312  3.81277  3.10146  3.03797  2.63108  1.79425  2.76261  5.18765  3.89853    444 - -
          2.68618  4.42225  2.77519  2.73123  3.46354  2.40513  3.72494  3.29354  2.67741  2.69355  4.24690  2.90347  2.73739  3.18146  2.89801  2.37887  2.77519  2.98518  4.58477  3.61503
          0.03124  3.87745  4.59980  0.61958  0.77255  0.48576  0.95510
    185   2.67087  4.44594  3.34568  3.24565  4.38810  0.72146  4.36573  3.98883  3.42761  3.64236  4.61805  3.50995  3.83724  3.75135  3.66321  2.84290  3.15249  3.51618  5.48204  4.49013    445 - -
          2.68618  4.42225  2.77519  2.73123  3.46354  2.40513  3.72494  3.29354  2.67741  2.69355  4.24690  2.90347  2.73739  3.18146  2.89801  2.37887  2.77519  2.98518  4.58477  3.61503
          0.03124  3.87745  4.59980  0.61958  0.77255  0.48576  0.95510
    186   3.04674  4.44769  4.42576  3.98823  3.32361  4.18503  4.69415  1.14383  3.79581  1.84655  3.23758  4.24094  4.56042  4.13311  3.99795  3.61241  3.32785  1.79625  5.25581  3.98684    446 - -
          2.68618  4.42225  2.77519  2.73123  3.46354  2.40513  3.72494  3.29354  2.67741  2.69355  4.24690  2.90347  2.73739  3.18146  2.89801  2.37887  2.77519  2.98518  4.58477  3.61503
          0.03124  3.87745  4.59980  0.61958  0.77255  0.48576  0.95510
    187   2.83614  4.98431  2.88409  2.52839  4.36668  3.40567  3.64177  3.80685  1.35522  3.34631  4.21718  2.66022  3.88940  2.80328  2.40584  2.84265  3.08021  3.46612  5.43418  4.15724    447 - -
          2.68618  4.42225  2.77519  2.73123  3.46354  2.40513  3.72494  3.29354  2.67741  2.69355  4.24690  2.90347  2.73739  3.18146  2.89801  2.37887  2.77519  2.98518  4.58477  3.61503
          0.08237  3.87745  2.84096  0.61958  0.77255  0.48576  0.95510
    188   2.80506  4.90570  2.96779  2.55923  4.17052  3.41921  3.62350  3.66262  2.12979  3.17694  4.08409  3.01811  3.88034  1.71070  2.19999  2.82854  3.04154  3.35792  5.31824  4.03357    448 - -
          2.68618  4.42225  2.77519  2.73123  3.46354  2.40513  3.72494  3.29354  2.67741  2.69355  4.24690  2.90347  2.73739  3.18146  2.89801  2.37887  2.77519  2.98518  4.58477  3.61503
          0.03285  3.82793  4.55028  0.61958  0.77255  0.52915  0.88942
    189   2.57101  4.14873  3.62216  3.08315  3.25815  3.56178  3.85322  1.79499  2.92723  2.29973  3.27396  3.41177  3.94637  3.27213  3.20075  2.86540  2.81423  2.27226  4.71977  3.52434    449 - -
          2.68618  4.42225  2.77519  2.73123  3.46354  2.40513  3.72494  3.29354  2.67741  2.69355  4.24690  2.90347  2.73739  3.18146  2.89801  2.37887  2.77519  2.98518  4.58477  3.61503
          0.03285  3.82793  4.55028  0.61958  0.77255  0.52915  0.88942
    190   2.93257  4.89296  3.10551  2.73635  4.26919  3.42598  3.73660  3.69585  1.10098  3.27108  4.23569  3.16251  3.93010  2.93117  2.42610  2.97793  3.18956  3.40642  5.34277  4.14941    450 - -
          2.68618  4.42225  2.77519  2.73123  3.46354  2.40513  3.72494  3.29354  2.67741  2.69355  4.24690  2.90347  2.73739  3.18146  2.89801  2.37887  2.77519  2.98518  4.58477  3.61503
          0.03285  3.82793  4.55028  0.61958  0.77255  0.45956  0.99849
    191   2.39061  4.71786  2.80906  2.47027  4.15452  3.26638  3.70041  3.56474  2.43053  3.16176  4.02850  2.94765  3.21590  1.83870  2.80013  2.65002  2.89583  3.21785  5.39998  4.08622    451 - -
          2.68618  4.42225  2.77519  2.73123  3.46354  2.40513  3.72494  3.29354  2.67741  2.69355  4.24690  2.90347  2.73739  3.18146  2.89801  2.37887  2.77519  2.98518  4.58477  3.61503
          0.03124  3.87745  4.59980  0.61958  0.77255  0.48576  0.95510
    192   2.95636  5.06873  2.48938  1.01831  4.41553  3.27712  3.86420  3.87041  2.74534  3.48668  4.46037  2.93542  3.88191  3.07968  3.15479  2.93818  3.26059  3.55369  5.58616  4.30827    452 - -
          2.68618  4.42225  2.77519  2.73123  3.46354  2.40513  3.72494  3.29354  2.67741  2.69355  4.24690  2.90347  2.73739  3.18146  2.89801  2.37887  2.77519  2.98518  4.58477  3.61503
          0.03124  3.87745  4.59980  0.61958  0.77255  0.48576  0.95510
    193   2.75776  4.51442  3.36545  3.20510  4.20007  3.20164  4.28225  3.74664  3.26280  3.37299  4.42296  3.51136  0.81842  3.65143  3.50787  2.92538  3.19969  3.39146  5.38538  4.32076    453 - -
          2.68618  4.42225  2.77519  2.73123  3.46354  2.40513  3.72494  3.29354  2.67741  2.69355  4.24690  2.90347  2.73739  3.18146  2.89801  2.37887  2.77519  2.98518  4.58477  3.61503
          0.03124  3.87745  4.59980  0.61958  0.77255  0.48576  0.95510
    194   3.03496  4.45216  4.34296  3.95885  3.37743  4.07207  4.68597  1.07176  3.78709  1.96232  3.31189  4.20349  4.50270  4.13480  3.98308  3.56775  3.33399  1.84580  5.26937  4.00817    454 - -
          2.68618  4.42225  2.77519  2.73123  3.46354  2.40513  3.72494  3.29354  2.67741  2.69355  4.24690  2.90347  2.73739  3.18146  2.89801  2.37887  2.77519  2.98518  4.58477  3.61503
          0.03124  3.87745  4.59980  0.61958  0.77255  0.48576  0.95510
    195   2.75995  3.33487  3.86942  3.39948  2.63582  3.63459  3.75062  2.79993  3.23674  2.47906  3.54140  3.59367  4.09987  3.53510  3.46496  3.00856  3.05124  2.61745  4.25309  1.49615    455 - -
          2.68618  4.42225  2.77519  2.73123  3.46354  2.40513  3.72494  3.29354  2.67741  2.69355  4.24690  2.90347  2.73739  3.18146  2.89801  2.37887  2.77519  2.98518  4.58477  3.61503
          0.03124  3.87745  4.59980  0.61958  0.77255  0.48576  0.95510
    196   2.99477  5.12411  0.91094  2.33770  4.50174  3.21428  3.93516  4.09101  3.02018  3.69840  4.67650  2.89437  3.86741  3.17424  3.53716  2.95648  3.33341  3.72962  5.66940  4.37368    456 - -
          2.68618  4.42225  2.77519  2.73123  3.46354  2.40513  3.72494  3.29354  2.67741  2.69355  4.24690  2.90347  2.73739  3.18146  2.89801  2.37887  2.77519  2.98518  4.58477  3.61503
          0.03124  3.87745  4.59980  0.61958  0.77255  0.48576  0.95510
    197   3.00602  4.51407  4.02865  3.55379  2.79763  3.97664  4.03994  2.44664  3.34168  1.19140  3.15721  3.82916  4.32773  3.67156  3.55983  3.33446  3.24921  2.44566  4.55500  2.70136    457 - -
          2.68618  4.42225  2.77519  2.73123  3.46354  2.40513  3.72494  3.29354  2.67741  2.69355  4.24690  2.90347  2.73739  3.18146  2.89801  2.37887  2.77519  2.98518  4.58477  3.61503
          0.03124  3.87745  4.59980  0.61958  0.77255  0.48576  0.95510
    198   2.31168  4.19907  3.35097  3.09027  3.99261  3.02916  4.13078  3.16179  3.04471  3.03415  4.01011  3.29673  3.74156  3.42993  3.31987  2.43799  1.31059  2.81085  5.42810  4.16951    458 - -
          2.68618  4.42225  2.77519  2.73123  3.46354  2.40513  3.72494  3.29354  2.67741  2.69355  4.24690  2.90347  2.73739  3.18146  2.89801  2.37887  2.77519  2.98518  4.58477  3.61503
          0.03124  3.87745  4.59980  0.61958  0.77255  0.48576  0.95510
    199   2.27075  4.23466  3.12584  2.87843  4.16931  2.95761  4.03609  3.62588  2.96047  3.30373  4.16259  3.15125  2.95546  3.29360  3.29250  1.30920  2.72865  3.13701  5.50604  4.24054    459 - -
          2.68618  4.42225  2.77519  2.73123  3.46354  2.40513  3.72494  3.29354  2.67741  2.69355  4.24690  2.90347  2.73739  3.18146  2.89801  2.37887  2.77519  2.98518  4.58477  3.61503
          0.03124  3.87745  4.59980  0.61958  0.77255  0.48576  0.95510
    200   2.35582  4.24562  3.98999  3.61272  3.65133  3.55826  4.47701  2.09067  3.51142  2.35797  3.54697  3.79520  4.14746  3.84914  3.75605  2.99237  2.99841  1.20665  5.37960  4.14234    460 - -
          2.68618  4.42225  2.77519  2.73123  3.46354  2.40513  3.72494  3.29354  2.67741  2.69355  4.24690  2.90347  2.73739  3.18146  2.89801  2.37887  2.77519  2.98518  4.58477  3.61503
          0.03124  3.87745  4.59980  0.61958  0.77255  0.48576  0.95510
    201   2.33712  4.29198  3.07306  2.85275  4.12845  3.00150  4.02346  3.58801  2.93121  3.27537  4.16467  3.15197  1.54298  3.28855  3.25393  2.19947  2.78525  3.13674  5.47134  4.19506    461 - -
          2.68618  4.42225  2.77519  2.73123  3.46354  2.40513  3.72494  3.29354  2.67741  2.69355  4.24690  2.90347  2.73739  3.18146  2.89801  2.37887  2.77519  2.98518  4.58477  3.61503
          0.03124  3.87745  4.59980  0.61958  0.77255  0.48576  0.95510
    202   2.57502  4.65537  2.61221  2.47677  4.29400  2.63562  3.86737  3.84800  2.76769  3.46821  4.33598  1.44184  3.76166  3.08764  3.16965  2.63868  2.96152  3.40572  5.55853  4.21816    462 - -
          2.68618  4.42225  2.77519  2.73123  3.46354  2.40513  3.72494  3.29354  2.67741  2.69355  4.24690  2.90347  2.73739  3.18146  2.89801  2.37887  2.77519  2.98518  4.58477  3.61503
          0.03124  3.87745  4.59980  0.61958  0.77255  0.48576  0.95510
    203   3.19148  4.59695  4.45765  3.97028  2.51576  4.26977  4.39898  2.23522  3.81981  0.99721  2.95288  4.21736  4.55170  4.01609  3.99326  3.64644  3.43427  2.31892  4.75856  3.37442    463 - -
          2.68618  4.42225  2.77519  2.73123  3.46354  2.40513  3.72494  3.29354  2.67741  2.69355  4.24690  2.90347  2.73739  3.18146  2.89801  2.37887  2.77519  2.98518  4.58477  3.61503
          0.03124  3.87745  4.59980  0.61958  0.77255  0.48576  0.95510
    204   3.26454  4.66480  4.24556  3.96091  1.00360  3.95333  3.87920  2.78750  3.86779  2.15636  3.51686  4.02472  4.41173  4.03437  3.98629  3.53427  3.56563  2.77858  4.12662  2.49293    464 - -
          2.68618  4.42225  2.77519  2.73123  3.46354  2.40513  3.72494  3.29354  2.67741  2.69355  4.24690  2.90347  2.73739  3.18146  2.89801  2.37887  2.77519  2.98518  4.58477  3.61503
          0.03124  3.87745  4.59980  0.61958  0.77255  0.48576  0.95510
    205   2.31876  4.23082  3.27523  2.96688  4.02610  3.04085  4.04372  3.29114  2.94787  3.05901  3.98399  3.22921  3.00044  3.31417  3.25807  2.49359  1.43287  2.91613  5.40853  4.17490    465 - -
          2.68618  4.42225  2.77519  2.73123  3.46354  2.40513  3.72494  3.29354  2.67741  2.69355  4.24690  2.90347  2.73739  3.18146  2.89801  2.37887  2.77519  2.98518  4.58477  3.61503
          0.03124  3.87745  4.59980  0.61958  0.77255  0.48576  0.95510
    206   3.25410  4.74107  3.84550  3.57572  2.29335  3.83587  3.62058  3.26259  3.43309  2.71526  3.93708  3.72945  4.30954  3.73794  3.61582  3.39033  3.54077  3.13337  3.93734  0.95754    466 - -
          2.68618  4.42225  2.77519  2.73123  3.46354  2.40513  3.72494  3.29354  2.67741  2.69355  4.24690  2.90347  2.73739  3.18146  2.89801  2.37887  2.77519  2.98518  4.58477  3.61503
          0.03124  3.87745  4.59980  0.61958  0.77255  0.48576  0.95510
    207   2.17413  3.16165  3.56641  3.18154  3.96189  2.93676  4.11645  3.34060  3.10633  3.09821  3.96325  3.18187  3.65677  3.42859  3.39026  1.34375  2.64005  2.90071  5.36314  4.12709    467 - -
          2.68618  4.42225  2.77519  2.73123  3.46354  2.40513  3.72494  3.29354  2.67741  2.69355  4.24690  2.90347  2.73739  3.18146  2.89801  2.37887  2.77519  2.98518  4.58477  3.61503
          0.03124  3.87745  4.59980  0.61958  0.77255  0.48576  0.95510
    208   2.27623  4.21966  3.16322  2.95752  4.14669  2.94604  4.09587  3.62894  3.03827  3.32913  4.21544  3.19703  3.45828  3.37974  3.34309  1.16874  2.75080  3.13987  5.50195  4.22823    468 - -
          2.68618  4.42225  2.77519  2.73123  3.46354  2.40513  3.72494  3.29354  2.67741  2.69355  4.24690  2.90347  2.73739  3.18146  2.89801  2.37887  2.77519  2.98518  4.58477  3.61503
          0.03124  3.87745  4.59980  0.61958  0.77255  0.48576  0.95510
    209   3.26454  4.66480  4.24556  3.96091  1.00360  3.95333  3.87920  2.78750  3.86779  2.15636  3.51686  4.02472  4.41173  4.03437  3.98629  3.53427  3.56563  2.77858  4.12662  2.49293    469 - -
          2.68618  4.42225  2.77519  2.73123  3.46354  2.40513  3.72494  3.29354  2.67741  2.69355  4.24690  2.90347  2.73739  3.18146  2.89801  2.37887  2.77519  2.98518  4.58477  3.61503
          0.03124  3.87745  4.59980  0.61958  0.77255  0.48576  0.95510
    210   2.52672  4.58490  2.72069  2.53060  4.17687  3.12708  3.84532  3.60740  2.69301  3.30264  4.19262  1.56450  3.76416  3.06222  3.06960  2.60966  2.55259  3.21640  5.49018  4.14129    470 - -
          2.68618  4.42225  2.77519  2.73123  3.46354  2.40513  3.72494  3.29354  2.67741  2.69355  4.24690  2.90347  2.73739  3.18146  2.89801  2.37887  2.77519  2.98518  4.58477  3.61503
          0.03124  3.87745  4.59980  0.61958  0.77255  0.48576  0.95510
    211   2.72737  4.72429  2.71074  2.59666  4.08857  3.18716  3.92471  3.79990  2.82876  3.44617  4.40131  1.14927  3.83922  3.19738  3.18367  2.79431  3.10934  3.42161  5.39389  4.03647    471 - -
          2.68618  4.42225  2.77519  2.73123  3.46354  2.40513  3.72494  3.29354  2.67741  2.69355  4.24690  2.90347  2.73739  3.18146  2.89801  2.37887  2.77519  2.98518  4.58477  3.61503
          0.03124  3.87745  4.59980  0.61958  0.77255  0.48576  0.95510
    212   2.67087  4.44594  3.34568  3.24565  4.38810  0.72146  4.36573  3.98883  3.42761  3.64236  4.61805  3.50995  3.83724  3.75135  3.66321  2.84290  3.15249  3.51618  5.48204  4.49013    472 - -
          2.68618  4.42225  2.77519  2.73123  3.46354  2.40513  3.72494  3.29354  2.67741  2.69355  4.24690  2.90347  2.73739  3.18146  2.89801  2.37887  2.77519  2.98518  4.58477  3.61503
          0.03124  3.87745  4.59980  0.61958  0.77255  0.48576  0.95510
    213   2.82756  5.04773  2.59960  2.16918  4.32489  3.33938  3.66776  3.78427  2.32991  3.32384  4.21524  2.88331  3.85627  1.62359  2.67292  2.80978  3.08007  3.45730  5.49014  4.15712    473 - -
          2.68618  4.42225  2.77519  2.73123  3.46354  2.40513  3.72494  3.29354  2.67741  2.69355  4.24690  2.90347  2.73739  3.18146  2.89801  2.37887  2.77519  2.98518  4.58477  3.61503
          0.03124  3.87745  4.59980  0.61958  0.77255  0.48576  0.95510
    214   2.82788  4.42368  3.92133  3.49241  3.29177  3.76400  4.30033  2.29693  3.28612  1.22554  3.22475  3.78173  4.23051  3.67340  3.52196  3.16847  2.73485  2.23622  5.09749  3.85613    474 - -
          2.68618  4.42225  2.77519  2.73123  3.46354  2.40513  3.72494  3.29354  2.67741  2.69355  4.24690  2.90347  2.73739  3.18146  2.89801  2.37887  2.77519  2.98518  4.58477  3.61503
          0.03124  3.87745  4.59980  0.61958  0.77255  0.48576  0.95510
    215   1.20428  4.10522  3.36436  3.12006  4.12770  2.90915  4.17597  3.39380  3.15808  3.21320  4.10723  3.26806  3.65819  3.47370  3.44159  2.11986  2.67741  2.94169  5.52348  4.29312    475 - -
          2.68618  4.42225  2.77519  2.73123  3.46354  2.40513  3.72494  3.29354  2.67741  2.69355  4.24690  2.90347  2.73739  3.18146  2.89801  2.37887  2.77519  2.98518  4.58477  3.61503
          0.03124  3.87745  4.59980  0.61958  0.77255  0.48576  0.95510
    216   2.75776  4.51442  3.36545  3.20510  4.20007  3.20164  4.28225  3.74664  3.26280  3.37299  4.42296  3.51136  0.81842  3.65143  3.50787  2.92538  3.19969  3.39146  5.38538  4.32076    476 - -
          2.68618  4.42225  2.77519  2.73123  3.46354  2.40513  3.72494  3.29354  2.67741  2.69355  4.24690  2.90347  2.73739  3.18146  2.89801  2.37887  2.77519  2.98518  4.58477  3.61503
          0.03124  3.87745  4.59980  0.61958  0.77255  0.48576  0.95510
    217   2.26718  4.20308  3.16750  2.97939  4.24365  1.34178  4.13907  3.60628  3.09700  3.34817  4.23141  3.20967  3.67529  3.41829  3.40120  2.43556  2.35870  3.11738  5.57324  4.35470    477 - -
          2.68618  4.42225  2.77519  2.73123  3.46354  2.40513  3.72494  3.29354  2.67741  2.69355  4.24690  2.90347  2.73739  3.18146  2.89801  2.37887  2.77519  2.98518  4.58477  3.61503
          0.03124  3.87745  4.59980  0.61958  0.77255  0.48576  0.95510
    218   3.01130  4.39782  4.52584  4.05161  3.40731  4.22351  4.78690  1.18876  3.90303  1.92094  3.25432  4.29354  4.58656  4.20094  4.11444  3.61932  3.29146  1.58753  5.35935  4.13629    478 - -
          2.68618  4.42225  2.77519  2.73123  3.46354  2.40513  3.72494  3.29354  2.67741  2.69355  4.24690  2.90347  2.73739  3.18146  2.89801  2.37887  2.77519  2.98518  4.58477  3.61503
          0.03124  3.87745  4.59980  0.61958  0.77255  0.48576  0.95510
    219   2.25535  4.16759  3.31580  3.03357  4.05040  2.98057  4.09178  3.31230  3.01638  3.12408  4.03072  3.24376  3.69480  3.37575  3.31008  2.18051  1.42033  2.90642  5.44539  4.19926    479 - -
          2.68618  4.42225  2.77519  2.73123  3.46354  2.40513  3.72494  3.29354  2.67741  2.69355  4.24690  2.90347  2.73739  3.18146  2.89801  2.37887  2.77519  2.98518  4.58477  3.61503
          0.03124  3.87745  4.59980  0.61958  0.77255  0.48576  0.95510
    220   2.97706  4.50113  4.16682  3.68563  3.14055  3.98016  4.40312  2.19623  3.45155  1.68008  1.56728  3.97338  4.36932  3.80012  3.66662  3.36694  3.25554  2.25994  5.04403  3.81442    480 - -
          2.68618  4.42225  2.77519  2.73123  3.46354  2.40513  3.72494  3.29354  2.67741  2.69355  4.24690  2.90347  2.73739  3.18146  2.89801  2.37887  2.77519  2.98518  4.58477  3.61503
          0.03124  3.87745  4.59980  0.61958  0.77255  0.48576  0.95510
    221   2.00259  4.12838  3.34639  3.01811  4.08976  2.85667  4.07458  3.40350  3.02823  3.16090  4.01512  3.22160  3.65748  3.34666  3.34463  2.10571  1.59576  2.95471  5.45547  4.23573    481 - -
          2.68618  4.42225  2.77519  2.73123  3.46354  2.40513  3.72494  3.29354  2.67741  2.69355  4.24690  2.90347  2.73739  3.18146  2.89801  2.37887  2.77519  2.98518  4.58477  3.61503
          0.03124  3.87745  4.59980  0.61958  0.77255  0.48576  0.95510
    222   2.95636  5.06873  2.48938  1.01831  4.41553  3.27712  3.86420  3.87041  2.74534  3.48668  4.46037  2.93542  3.88191  3.07968  3.15479  2.93818  3.26059  3.55369  5.58616  4.30827    482 - -
          2.68618  4.42225  2.77519  2.73123  3.46354  2.40513  3.72494  3.29354  2.67741  2.69355  4.24690  2.90347  2.73739  3.18146  2.89801  2.37887  2.77519  2.98518  4.58477  3.61503
          0.03124  3.87745  4.59980  0.61958  0.77255  0.48576  0.95510
    223   3.08375  4.45691  4.52157  4.03628  3.27781  4.29175  4.71896  1.21695  3.84709  1.67701  3.16088  4.30084  4.60863  4.15226  4.04701  3.68288  3.34521  1.79446  5.24046  3.99945    483 - -
          2.68618  4.42225  2.77519  2.73123  3.46354  2.40513  3.72494  3.29354  2.67741  2.69355  4.24690  2.90347  2.73739  3.18146  2.89801  2.37887  2.77519  2.98518  4.58477  3.61503
          0.03124  3.87745  4.59980  0.61958  0.77255  0.48576  0.95510
    224   2.90975  5.37753  1.24795  1.90348  4.67358  3.17093  3.74927  4.17235  2.78294  3.72493  4.60920  2.66480  3.80483  2.93068  3.36290  2.80810  3.20933  3.77439  5.87554  4.40383    484 - -
          2.68618  4.42225  2.77519  2.73123  3.46354  2.40513  3.72494  3.29354  2.67741  2.69355  4.24690  2.90347  2.73739  3.18146  2.89801  2.37887  2.77519  2.98518  4.58477  3.61503
          0.03124  3.87745  4.59980  0.61958  0.77255  0.48576  0.95510
    225   2.90750  4.94050  3.28435  2.73143  4.06861  3.54399  3.03885  3.71321  2.01456  3.21374  4.11134  3.14350  3.95752  2.79280  1.39357  2.93902  3.11413  3.41480  5.20897  3.91088    485 - -
          2.68618  4.42225  2.77519  2.73123  3.46354  2.40513  3.72494  3.29354  2.67741  2.69355  4.24690  2.90347  2.73739  3.18146  2.89801  2.37887  2.77519  2.98518  4.58477  3.61503
          0.03124  3.87745  4.59980  0.61958  0.77255  0.48576  0.95510
    226   3.08375  4.45691  4.52157  4.03628  3.27781  4.29175  4.71896  1.21695  3.84709  1.67701  3.16088  4.30084  4.60863  4.15226  4.04701  3.68288  3.34521  1.79446  5.24046  3.99945    486 - -
          2.68618  4.42225  2.77519  2.73123  3.46354  2.40513  3.72494  3.29354  2.67741  2.69355  4.24690  2.90347  2.73739  3.18146  2.89801  2.37887  2.77519  2.98518  4.58477  3.61503
          0.03124  3.87745  4.59980  0.61958  0.77255  0.48576  0.95510
    227   1.00660  4.19435  3.46750  3.25890  4.05720  3.01879  4.28038  3.18344  3.27528  3.06484  4.09602  3.40730  3.75847  3.61596  3.52554  2.54456  2.82225  2.83698  5.48385  4.28463    487 - -
          2.68618  4.42225  2.77519  2.73123  3.46354  2.40513  3.72494  3.29354  2.67741  2.69355  4.24690  2.90347  2.73739  3.18146  2.89801  2.37887  2.77519  2.98518  4.58477  3.61503
          0.03124  3.87745  4.59980  0.61958  0.77255  0.48576  0.95510
    228   2.88447  4.87056  2.90598  2.66066  4.03981  3.36918  3.81906  3.67121  2.48107  3.17308  4.20067  3.12049  3.92263  1.22521  2.76520  2.93195  3.18138  3.40054  5.31088  4.00492    488 - -
          2.68618  4.42225  2.77519  2.73123  3.46354  2.40513  3.72494  3.29354  2.67741  2.69355  4.24690  2.90347  2.73739  3.18146  2.89801  2.37887  2.77519  2.98518  4.58477  3.61503
          0.03124  3.87745  4.59980  0.61958  0.77255  0.48576  0.95510
    229   2.72737  4.72429  2.71074  2.59666  4.08857  3.18716  3.92471  3.79990  2.82876  3.44617  4.40131  1.14927  3.83922  3.19738  3.18367  2.79431  3.10934  3.42161  5.39389  4.03647    489 - -
          2.68618  4.42225  2.77519  2.73123  3.46354  2.40513  3.72494  3.29354  2.67741  2.69355  4.24690  2.90347  2.73739  3.18146  2.89801  2.37887  2.77519  2.98518  4.58477  3.61503
          0.03124  3.87745  4.59980  0.61958  0.77255  0.48576  0.95510
    230   3.03496  4.45216  4.34296  3.95885  3.37743  4.07207  4.68597  1.07176  3.78709  1.96232  3.31189  4.20349  4.50270  4.13480  3.98308  3.56775  3.33399  1.84580  5.26937  4.00817    490 - -
          2.68618  4.42225  2.77519  2.73123  3.46354  2.40513  3.72494  3.29354  2.67741  2.69355  4.24690  2.90347  2.73739  3.18146  2.89801  2.37887  2.77519  2.98518  4.58477  3.61503
          0.03124  3.87745  4.59980  0.61958  0.77255  0.48576  0.95510
    231   2.67231  4.27367  3.84079  3.42733  3.44761  3.62565  4.24640  1.39869  3.29140  2.29374  3.44430  3.68753  4.13717  3.65367  3.54137  2.68021  2.99449  2.03185  5.11190  3.82949    491 - -
          2.68618  4.42225  2.77519  2.73123  3.46354  2.40513  3.72494  3.29354  2.67741  2.69355  4.24690  2.90347  2.73739  3.18146  2.89801  2.37887  2.77519  2.98518  4.58477  3.61503
          0.03124  3.87745  4.59980  0.61958  0.77255  0.48576  0.95510
    232   2.97649  4.94070  3.15283  2.77322  4.32827  3.46554  3.76168  3.75782  1.03148  3.32176  4.28284  3.19751  3.96544  2.95279  2.43220  3.01809  3.22933  3.46529  5.38079  4.19423    492 - -
          2.68618  4.42225  2.77519  2.73123  3.46354  2.40513  3.72494  3.29354  2.67741  2.69355  4.24690  2.90347  2.73739  3.18146  2.89801  2.37887  2.77519  2.98518  4.58477  3.61503
          0.03124  3.87745  4.59980  0.61958  0.77255  0.48576  0.95510
    233   2.31727  4.23780  3.21056  3.02644  4.08117  2.96758  4.13622  3.60440  3.10055  3.32420  4.24979  3.25051  3.70677  3.44945  3.38651  1.08357  2.79775  3.13841  5.45323  4.16469    493 - -
          2.68618  4.42225  2.77519  2.73123  3.46354  2.40513  3.72494  3.29354  2.67741  2.69355  4.24690  2.90347  2.73739  3.18146  2.89801  2.37887  2.77519  2.98518  4.58477  3.61503
          0.03124  3.87745  4.59980  0.61958  0.77255  0.48576  0.95510
    234   3.00001  4.81675  3.13029  2.89063  3.28799  3.45151  1.13204  3.70371  2.73353  3.19709  4.24034  3.29980  4.00426  3.25690  2.99900  3.07062  3.30350  3.43873  4.75300  3.23869    494 - -
          2.68618  4.42225  2.77519  2.73123  3.46354  2.40513  3.72494  3.29354  2.67741  2.69355  4.24690  2.90347  2.73739  3.18146  2.89801  2.37887  2.77519  2.98518  4.58477  3.61503
          0.03124  3.87745  4.59980  0.61958  0.77255  0.48576  0.95510
    235   3.16074  4.62147  4.19753  3.83729  3.13742  3.98855  4.49146  2.34161  3.60500  0.86908  3.15862  4.11229  4.42297  3.97213  3.78029  3.55983  3.45473  2.38026  5.01863  3.74313    495 - -
          2.68618  4.42225  2.77519  2.73123  3.46354  2.40513  3.72494  3.29354  2.67741  2.69355  4.24690  2.90347  2.73739  3.18146  2.89801  2.37887  2.77519  2.98518  4.58477  3.61503
          0.03124  3.87745  4.59980  0.61958  0.77255  0.48576  0.95510
    236   2.95636  5.06873  2.48938  1.01831  4.41553  3.27712  3.86420  3.87041  2.74534  3.48668  4.46037  2.93542  3.88191  3.07968  3.15479  2.93818  3.26059  3.55369  5.58616  4.30827    496 - -
          2.68618  4.42225  2.77519  2.73123  3.46354  2.40513  3.72494  3.29354  2.67741  2.69355  4.24690  2.90347  2.73739  3.18146  2.89801  2.37887  2.77519  2.98518  4.58477  3.61503
          0.03124  3.87745  4.59980  0.61958  0.77255  0.48576  0.95510
    237   2.41520  4.26032  3.43231  3.18441  3.97307  3.09947  4.20138  3.10081  3.12748  2.96412  4.01423  3.39307  3.80357  3.52203  3.38600  2.61651  1.16349  2.79525  5.41043  4.18967    497 - -
          2.68618  4.42225  2.77519  2.73123  3.46354  2.40513  3.72494  3.29354  2.67741  2.69355  4.24690  2.90347  2.73739  3.18146  2.89801  2.37887  2.77519  2.98518  4.58477  3.61503
          0.03124  3.87745  4.59980  0.61958  0.77255  0.48576  0.95510
    238   2.59165  0.93039  4.11195  3.85264  3.84272  3.21367  4.49861  2.98736  3.67957  2.90266  4.02407  3.83829  3.92102  4.02545  3.80310  2.86333  3.05882  2.73163  5.25791  4.13040    498 - -
          2.68618  4.42225  2.77519  2.73123  3.46354  2.40513  3.72494  3.29354  2.67741  2.69355  4.24690  2.90347  2.73739  3.18146  2.89801  2.37887  2.77519  2.98518  4.58477  3.61503
          0.03124  3.87745  4.59980  0.61958  0.77255  0.48576  0.95510
    239   2.88447  4.87056  2.90598  2.66066  4.03981  3.36918  3.81906  3.67121  2.48107  3.17308  4.20067  3.12049  3.92263  1.22521  2.76520  2.93195  3.18138  3.40054  5.31088  4.00492    499 - -
          2.68618  4.42225  2.77519  2.73123  3.46354  2.40513  3.72494  3.29354  2.67741  2.69355  4.24690  2.90347  2.73739  3.18146  2.89801  2.37887  2.77519  2.98518  4.58477  3.61503
          0.03124  3.87745  4.59980  0.61958  0.77255  0.48576  0.95510
    240   3.25410  4.74107  3.84550  3.57572  2.29335  3.83587  3.62058  3.26259  3.43309  2.71526  3.93708  3.72945  4.30954  3.73794  3.61582  3.39033  3.54077  3.13337  3.93734  0.95754    500 - -
          2.68618  4.42225  2.77519  2.73123  3.46354  2.40513  3.72494  3.29354  2.67741  2.69355  4.24690  2.90347  2.73739  3.18146  2.89801  2.37887  2.77519  2.98518  4.58477  3.61503
          0.03124  3.87745  4.59980  0.61958  0.77255  0.48576  0.95510
    241   2.51412  4.31076  3.50918  3.11371  3.65770  3.32159  4.07286  2.68419  2.96769  2.29816  3.65101  3.40275  3.91531  3.37953  3.25492  2.73790  1.57616  2.47680  5.21515  3.93833    501 - -
          2.68618  4.42225  2.77519  2.73123  3.46354  2.40513  3.72494  3.29354  2.67741  2.69355  4.24690  2.90347  2.73739  3.18146  2.89801  2.37887  2.77519  2.98518  4.58477  3.61503
          0.03124  3.87745  4.59980  0.61958  0.77255  0.48576  0.95510
    242   2.73270  4.32774  3.80358  3.23453  3.25394  3.75092  4.02452  2.17279  3.01113  1.99599  2.10574  3.58016  4.11380  3.39126  2.93423  3.04493  2.97042  2.32843  4.90990  3.70453    502 - -
          2.68618  4.42225  2.77519  2.73123  3.46354  2.40513  3.72494  3.29354  2.67741  2.69355  4.24690  2.90347  2.73739  3.18146  2.89801  2.37887  2.77519  2.98518  4.58477  3.61503
          0.03124  3.87745  4.59980  0.61958  0.77255  0.48576  0.95510
    243   2.95636  5.06873  2.48938  1.01831  4.41553  3.27712  3.86420  3.87041  2.74534  3.48668  4.46037  2.93542  3.88191  3.07968  3.15479  2.93818  3.26059  3.55369  5.58616  4.30827    503 - -
          2.68618  4.42225  2.77519  2.73123  3.46354  2.40513  3.72494  3.29354  2.67741  2.69355  4.24690  2.90347  2.73739  3.18146  2.89801  2.37887  2.77519  2.98518  4.58477  3.61503
          0.03124  3.87745  4.59980  0.61958  0.77255  0.48576  0.95510
    244   2.95636  5.06873  2.48938  1.01831  4.41553  3.27712  3.86420  3.87041  2.74534  3.48668  4.46037  2.93542  3.88191  3.07968  3.15479  2.93818  3.26059  3.55369  5.58616  4.30827    504 - -
          2.68618  4.42225  2.77519  2.73123  3.46354  2.40513  3.72494  3.29354  2.67741  2.69355  4.24690  2.90347  2.73739  3.18146  2.89801  2.37887  2.77519  2.98518  4.58477  3.61503
          0.03124  3.87745  4.59980  0.61958  0.77255  0.48576  0.95510
    245   3.16074  4.62147  4.19753  3.83729  3.13742  3.98855  4.49146  2.34161  3.60500  0.86908  3.15862  4.11229  4.42297  3.97213  3.78029  3.55983  3.45473  2.38026  5.01863  3.74313    505 - -
          2.68618  4.42225  2.77519  2.73123  3.46354  2.40513  3.72494  3.29354  2.67741  2.69355  4.24690  2.90347  2.73739  3.18146  2.89801  2.37887  2.77519  2.98518  4.58477  3.61503
          0.03124  3.87745  4.59980  0.61958  0.77255  0.48576  0.95510
    246   2.81121  4.89471  2.88948  2.53459  3.77352  3.43468  1.89076  3.61361  2.26750  3.14953  4.05009  3.00710  3.89892  2.57029  2.52087  2.83491  3.04824  3.31553  5.10190  3.67565    506 - -
          2.68618  4.42225  2.77519  2.73123  3.46354  2.40513  3.72494  3.29354  2.67741  2.69355  4.24690  2.90347  2.73739  3.18146  2.89801  2.37887  2.77519  2.98518  4.58477  3.61503
          0.03124  3.87745  4.59980  0.61958  0.77255  0.48576  0.95510
    247   2.88447  4.87056  2.90598  2.66066  4.03981  3.36918  3.81906  3.67121  2.48107  3.17308  4.20067  3.12049  3.92263  1.22521  2.76520  2.93195  3.18138  3.40054  5.31088  4.00492    507 - -
          2.68618  4.42225  2.77519  2.73123  3.46354  2.40513  3.72494  3.29354  2.67741  2.69355  4.24690  2.90347  2.73739  3.18146  2.89801  2.37887  2.77519  2.98518  4.58477  3.61503
          0.03124  3.87745  4.59980  0.61958  0.77255  0.48576  0.95510
    248   3.15684  4.56406  4.47880  3.97561  3.08590  4.29271  4.62177  1.91803  3.76383  1.02737  2.97035  4.26399  4.57880  4.04169  3.95262  3.67173  3.40655  2.10485  5.09158  3.87832    508 - -
          2.68618  4.42225  2.77519  2.73123  3.46354  2.40513  3.72494  3.29354  2.67741  2.69355  4.24690  2.90347  2.73739  3.18146  2.89801  2.37887  2.77519  2.98518  4.58477  3.61503
          0.03124  3.87745  4.59980  0.61958  0.77255  0.48576  0.95510
    249   1.23397  4.11600  3.45844  3.18049  4.07085  2.96574  4.20289  3.13779  3.17021  3.05274  4.00974  3.32335  3.70082  3.50046  3.44734  2.43027  2.36605  2.76548  5.50911  4.29583    509 - -
          2.68618  4.42225  2.77519  2.73123  3.46354  2.40513  3.72494  3.29354  2.67741  2.69355  4.24690  2.90347  2.73739  3.18146  2.89801  2.37887  2.77519  2.98518  4.58477  3.61503
          0.03124  3.87745  4.59980  0.61958  0.77255  0.48576  0.95510
    250   3.34360  4.71657  4.09861  3.80585  2.67102  3.73559  3.90568  3.36730  3.52790  2.76138  4.00089  3.95387  4.25371  3.91526  3.65542  3.54726  3.64422  3.25777  0.87531  2.67284    510 - -
          2.68618  4.42225  2.77519  2.73123  3.46354  2.40513  3.72494  3.29354  2.67741  2.69355  4.24690  2.90347  2.73739  3.18146  2.89801  2.37887  2.77519  2.98518  4.58477  3.61503
          0.03124  3.87745  4.59980  0.61958  0.77255  0.48576  0.95510
    251   2.88447  4.87056  2.90598  2.66066  4.03981  3.36918  3.81906  3.67121  2.48107  3.17308  4.20067  3.12049  3.92263  1.22521  2.76520  2.93195  3.18138  3.40054  5.31088  4.00492    511 - -
          2.68618  4.42225  2.77519  2.73123  3.46354  2.40513  3.72494  3.29354  2.67741  2.69355  4.24690  2.90347  2.73739  3.18146  2.89801  2.37887  2.77519  2.98518  4.58477  3.61503
          0.03124  3.87745  4.59980  0.61958  0.77255  0.48576  0.95510
    252   2.41520  4.26032  3.43231  3.18441  3.97307  3.09947  4.20138  3.10081  3.12748  2.96412  4.01423  3.39307  3.80357  3.52203  3.38600  2.61651  1.16349  2.79525  5.41043  4.18967    512 - -
          2.68618  4.42225  2.77519  2.73123  3.46354  2.40513  3.72494  3.29354  2.67741  2.69355  4.24690  2.90347  2.73739  3.18146  2.89801  2.37887  2.77519  2.98518  4.58477  3.61503
          0.03124  3.87745  4.59980  0.61958  0.77255  0.48576  0.95510
    253   2.91414  4.67790  3.40337  2.99810  2.32255  3.65407  1.69283  3.23891  2.87833  2.73586  3.80934  3.34719  4.08956  3.25603  3.18364  3.01658  3.17098  3.04697  4.19868  2.55605    513 - -
          2.68618  4.42225  2.77519  2.73123  3.46354  2.40513  3.72494  3.29354  2.67741  2.69355  4.24690  2.90347  2.73739  3.18146  2.89801  2.37887  2.77519  2.98518  4.58477  3.61503
          0.03124  3.87745  4.59980  0.61958  0.77255  0.48576  0.95510
    254   2.51412  4.31076  3.50918  3.11371  3.65770  3.32159  4.07286  2.68419  2.96769  2.29816  3.65101  3.40275  3.91531  3.37953  3.25492  2.73790  1.57616  2.47680  5.21515  3.93833    514 - -
          2.68618  4.42225  2.77519  2.73123  3.46354  2.40513  3.72494  3.29354  2.67741  2.69355  4.24690  2.90347  2.73739  3.18146  2.89801  2.37887  2.77519  2.98518  4.58477  3.61503
          0.03124  3.87745  4.59980  0.61958  0.77255  0.48576  0.95510
    255   2.92844  4.65294  3.36747  3.00689  2.61860  3.66224  3.59573  3.18996  2.83985  2.70557  3.77265  3.35083  4.10031  2.80255  3.11479  3.04740  3.17911  3.00360  4.22443  1.48017    515 - -
          2.68618  4.42225  2.77519  2.73123  3.46354  2.40513  3.72494  3.29354  2.67741  2.69355  4.24690  2.90347  2.73739  3.18146  2.89801  2.37887  2.77519  2.98518  4.58477  3.61503
          0.03124  3.87745  4.59980  0.61958  0.77255  0.48576  0.95510
    256   2.95636  5.06873  2.48938  1.01831  4.41553  3.27712  3.86420  3.87041  2.74534  3.48668  4.46037  2.93542  3.88191  3.07968  3.15479  2.93818  3.26059  3.55369  5.58616  4.30827    516 - -
          2.68618  4.42225  2.77519  2.73123  3.46354  2.40513  3.72494  3.29354  2.67741  2.69355  4.24690  2.90347  2.73739  3.18146  2.89801  2.37887  2.77519  2.98518  4.58477  3.61503
          0.03124  3.87745  4.59980  0.61958  0.77255  0.48576  0.95510
    257   2.95636  5.06873  2.48938  1.01831  4.41553  3.27712  3.86420  3.87041  2.74534  3.48668  4.46037  2.93542  3.88191  3.07968  3.15479  2.93818  3.26059  3.55369  5.58616  4.30827    517 - -
          2.68618  4.42225  2.77519  2.73123  3.46354  2.40513  3.72494  3.29354  2.67741  2.69355  4.24690  2.90347  2.73739  3.18146  2.89801  2.37887  2.77519  2.98518  4.58477  3.61503
          0.03124  3.87745  4.59980  0.61958  0.77255  0.48576  0.95510
    258   3.00616  4.42038  4.42969  3.99442  3.36975  4.14818  4.72403  1.14509  3.82145  1.91466  3.25990  4.23356  4.54485  4.14893  4.02784  3.56880  3.29776  1.73174  5.30678  4.05131    518 - -
          2.68618  4.42225  2.77519  2.73123  3.46354  2.40513  3.72494  3.29354  2.67741  2.69355  4.24690  2.90347  2.73739  3.18146  2.89801  2.37887  2.77519  2.98518  4.58477  3.61503
          0.03124  3.87745  4.59980  0.61958  0.77255  0.48576  0.95510
    259   2.88912  5.07101  2.83463  2.27092  4.44295  3.43380  3.62991  3.81809  1.34990  3.35210  4.22758  2.97536  3.90142  2.78343  2.39349  2.87614  3.11152  3.49227  5.46908  4.20968    519 - -
          2.68618  4.42225  2.77519  2.73123  3.46354  2.40513  3.72494  3.29354  2.67741  2.69355  4.24690  2.90347  2.73739  3.18146  2.89801  2.37887  2.77519  2.98518  4.58477  3.61503
          0.03124  3.87745  4.59980  0.61958  0.77255  0.48576  0.95510
    260   1.60366  4.23126  3.31853  2.92806  3.84848  3.13904  3.97325  3.00439  2.90825  2.88138  3.79758  2.81395  3.76401  3.24871  3.24460  2.53757  2.74175  2.29352  5.27127  4.01740    520 - -
          2.68618  4.42225  2.77519  2.73123  3.46354  2.40513  3.72494  3.29354  2.67741  2.69355  4.24690  2.90347  2.73739  3.18146  2.89801  2.37887  2.77519  2.98518  4.58477  3.61503
          0.03124  3.87745  4.59980  0.61958  0.77255  0.48576  0.95510
    261   3.25410  4.74107  3.84550  3.57572  2.29335  3.83587  3.62058  3.26259  3.43309  2.71526  3.93708  3.72945  4.30954  3.73794  3.61582  3.39033  3.54077  3.13337  3.93734  0.95754    521 - -
          2.68618  4.42225  2.77519  2.73123  3.46354  2.40513  3.72494  3.29354  2.67741  2.69355  4.24690  2.90347  2.73739  3.18146  2.89801  2.37887  2.77519  2.98518  4.58477  3.61503
          0.03124  3.87745  4.59980  0.61958  0.77255  0.48576  0.95510
    262   2.88447  4.87056  2.90598  2.66066  4.03981  3.36918  3.81906  3.67121  2.48107  3.17308  4.20067  3.12049  3.92263  1.22521  2.76520  2.93195  3.18138  3.40054  5.31088  4.00492    522 - -
          2.68618  4.42225  2.77519  2.73123  3.46354  2.40513  3.72494  3.29354  2.67741  2.69355  4.24690  2.90347  2.73739  3.18146  2.89801  2.37887  2.77519  2.98518  4.58477  3.61503
          0.03124  3.87745  4.59980  0.61958  0.77255  0.48576  0.95510
    263   2.42455  4.47518  2.78313  2.57299  4.19120  3.05853  3.86968  3.70758  2.75569  3.34606  4.19289  2.20021  3.71635  3.08895  3.14443  1.61276  2.82706  3.25372  5.50068  4.16155    523 - -
          2.68618  4.42225  2.77519  2.73123  3.46354  2.40513  3.72494  3.29354  2.67741  2.69355  4.24690  2.90347  2.73739  3.18146  2.89801  2.37887  2.77519  2.98518  4.58477  3.61503
          0.03124  3.87745  4.59980  0.61958  0.77255  0.48576  0.95510
    264   2.97649  4.94070  3.15283  2.77322  4.32827  3.46554  3.76168  3.75782  1.03148  3.32176  4.28284  3.19751  3.96544  2.95279  2.43220  3.01809  3.22933  3.46529  5.38079  4.19423    524 - -
          2.68618  4.42225  2.77519  2.73123  3.46354  2.40513  3.72494  3.29354  2.67741  2.69355  4.24690  2.90347  2.73739  3.18146  2.89801  2.37887  2.77519  2.98518  4.58477  3.61503
          0.03124  3.87745  4.59980  0.61958  0.77255  0.48576  0.95510
    265   2.42805  4.44061  2.98716  2.63040  4.04350  3.15221  3.80581  3.44094  2.63131  3.09688  3.95087  3.03780  3.73992  2.69061  3.00290  1.82333  2.23070  3.06546  5.35528  4.07057    525 - -
          2.68618  4.42225  2.77519  2.73123  3.46354  2.40513  3.72494  3.29354  2.67741  2.69355  4.24690  2.90347  2.73739  3.18146  2.89801  2.37887  2.77519  2.98518  4.58477  3.61503
          0.03124  3.87745  4.59980  0.61958  0.77255  0.48576  0.95510
    266   3.01087  4.84988  3.50201  3.01189  4.20572  3.49807  3.82756  3.74768  2.23893  3.26270  4.26264  3.37130  4.00031  3.04754  0.97080  3.09474  3.27643  3.47139  5.28668  4.13189    526 - -
          2.68618  4.42225  2.77519  2.73123  3.46354  2.40513  3.72494  3.29354  2.67741  2.69355  4.24690  2.90347  2.73739  3.18146  2.89801  2.37887  2.77519  2.98518  4.58477  3.61503
          0.03124  3.87745  4.59980  0.61958  0.77255  0.48576  0.95510
    267   2.95636  5.06873  2.48938  1.01831  4.41553  3.27712  3.86420  3.87041  2.74534  3.48668  4.46037  2.93542  3.88191  3.07968  3.15479  2.93818  3.26059  3.55369  5.58616  4.30827    527 - -
          2.68618  4.42225  2.77519  2.73123  3.46354  2.40513  3.72494  3.29354  2.67741  2.69355  4.24690  2.90347  2.73739  3.18146  2.89801  2.37887  2.77519  2.98518  4.58477  3.61503
          0.03124  3.87745  4.59980  0.61958  0.77255  0.48576  0.95510
    268   1.31508  4.14950  3.62268  3.28087  3.86256  3.10632  4.23393  2.76070  3.22025  2.75570  3.81028  3.43221  3.80229  3.55309  3.49370  2.55273  2.76774  2.22603  5.40090  4.16734    528 - -
          2.68618  4.42225  2.77519  2.73123  3.46354  2.40513  3.72494  3.29354  2.67741  2.69355  4.24690  2.90347  2.73739  3.18146  2.89801  2.37887  2.77519  2.98518  4.58477  3.61503
          0.03124  3.87745  4.59980  0.61958  0.77255  0.48576  0.95510
    269   3.16144  4.58936  4.44133  3.91754  3.04535  4.27418  4.57323  2.16285  3.69181  0.99159  2.58220  4.22076  4.54794  3.97077  3.88245  3.63862  3.40342  2.24325  5.05769  3.87737    529 - -
          2.68618  4.42225  2.77519  2.73123  3.46354  2.40513  3.72494  3.29354  2.67741  2.69355  4.24690  2.90347  2.73739  3.18146  2.89801  2.37887  2.77519  2.98518  4.58477  3.61503
          0.03124  3.87745  4.59980  0.61958  0.77255  0.48576  0.95510
    270   3.34360  4.71657  4.09861  3.80585  2.67102  3.73559  3.90568  3.36730  3.52790  2.76138  4.00089  3.95387  4.25371  3.91526  3.65542  3.54726  3.64422  3.25777  0.87531  2.67284    530 - -
          2.68618  4.42225  2.77519  2.73123  3.46354  2.40513  3.72494  3.29354  2.67741  2.69355  4.24690  2.90347  2.73739  3.18146  2.89801  2.37887  2.77519  2.98518  4.58477  3.61503
          0.03124  3.87745  4.59980  0.61958  0.77255  0.48576  0.95510
    271   2.88447  4.87056  2.90598  2.66066  4.03981  3.36918  3.81906  3.67121  2.48107  3.17308  4.20067  3.12049  3.92263  1.22521  2.76520  2.93195  3.18138  3.40054  5.31088  4.00492    531 - -
          2.68618  4.42225  2.77519  2.73123  3.46354  2.40513  3.72494  3.29354  2.67741  2.69355  4.24690  2.90347  2.73739  3.18146  2.89801  2.37887  2.77519  2.98518  4.58477  3.61503
          0.03124  3.87745  4.59980  0.61958  0.77255  0.48576  0.95510
    272   2.78428  4.78063  3.05678  2.66190  3.75639  3.46355  3.72388  3.27522  2.37610  2.50898  3.84763  3.11484  3.93113  1.67121  2.67199  2.85647  3.04100  3.07228  5.16093  3.80304    532 - -
          2.68618  4.42225  2.77519  2.73123  3.46354  2.40513  3.72494  3.29354  2.67741  2.69355  4.24690  2.90347  2.73739  3.18146  2.89801  2.37887  2.77519  2.98518  4.58477  3.61503
          0.03124  3.87745  4.59980  0.61958  0.77255  0.48576  0.95510
    273   2.59165  0.93039  4.11195  3.85264  3.84272  3.21367  4.49861  2.98736  3.67957  2.90266  4.02407  3.83829  3.92102  4.02545  3.80310  2.86333  3.05882  2.73163  5.25791  4.13040    533 - -
          2.68618  4.42225  2.77519  2.73123  3.46354  2.40513  3.72494  3.29354  2.67741  2.69355  4.24690  2.90347  2.73739  3.18146  2.89801  2.37887  2.77519  2.98518  4.58477  3.61503
          0.03124  3.87745  4.59980  0.61958  0.77255  0.48576  0.95510
    274   1.00660  4.19435  3.46750  3.25890  4.05720  3.01879  4.28038  3.18344  3.27528  3.06484  4.09602  3.40730  3.75847  3.61596  3.52554  2.54456  2.82225  2.83698  5.48385  4.28463    534 - -
          2.68618  4.42225  2.77519  2.73123  3.46354  2.40513  3.72494  3.29354  2.67741  2.69355  4.24690  2.90347  2.73739  3.18146  2.89801  2.37887  2.77519  2.98518  4.58477  3.61503
          0.03124  3.87745  4.59980  0.61958  0.77255  0.48576  0.95510
    275   3.01020  4.40220  4.51023  4.04180  3.39935  4.21008  4.77605  1.17797  3.88797  1.91663  3.25293  4.28305  4.57910  4.19097  4.09857  3.60948  3.29248  1.61896  5.35022  4.12207    535 - -
          2.68618  4.42225  2.77519  2.73123  3.46354  2.40513  3.72494  3.29354  2.67741  2.69355  4.24690  2.90347  2.73739  3.18146  2.89801  2.37887  2.77519  2.98518  4.58477  3.61503
          0.03124  3.87745  4.59980  0.61958  0.77255  0.48576  0.95510
    276   2.84469  4.99999  2.82902  2.49372  4.29496  3.41187  3.64200  3.75062  2.01252  3.27467  4.16845  2.97606  3.88996  1.62830  2.45850  2.84645  3.08100  3.43379  5.41371  4.12191    536 - -
          2.68618  4.42225  2.77519  2.73123  3.46354  2.40513  3.72494  3.29354  2.67741  2.69355  4.24690  2.90347  2.73739  3.18146  2.89801  2.37887  2.77519  2.98518  4.58477  3.61503
          0.03124  3.87745  4.59980  0.61958  0.77255  0.48576  0.95510
    277   3.03496  4.45216  4.34296  3.95885  3.37743  4.07207  4.68597  1.07176  3.78709  1.96232  3.31189  4.20349  4.50270  4.13480  3.98308  3.56775  3.33399  1.84580  5.26937  4.00817    537 - -
          2.68618  4.42225  2.77519  2.73123  3.46354  2.40513  3.72494  3.29354  2.67741  2.69355  4.24690  2.90347  2.73739  3.18146  2.89801  2.37887  2.77519  2.98518  4.58477  3.61503
          0.03124  3.87745  4.59980  0.61958  0.77255  0.48576  0.95510
    278   2.41520  4.26032  3.43231  3.18441  3.97307  3.09947  4.20138  3.10081  3.12748  2.96412  4.01423  3.39307  3.80357  3.52203  3.38600  2.61651  1.16349  2.79525  5.41043  4.18967    538 - -
          2.68618  4.42225  2.77519  2.73123  3.46354  2.40513  3.72494  3.29354  2.67741  2.69355  4.24690  2.90347  2.73739  3.18146  2.89801  2.37887  2.77519  2.98518  4.58477  3.61503
          0.03124  3.87745  4.59980  0.61958  0.77255  0.48576  0.95510
    279   2.82420  4.93889  2.68517  2.22032  3.89508  3.36624  1.76021  3.66796  2.41488  3.22912  4.13175  2.94405  3.87773  2.90073  2.75611  2.83282  3.07961  3.36044  5.21580  3.79744    539 - -
          2.68618  4.42225  2.77519  2.73123  3.46354  2.40513  3.72494  3.29354  2.67741  2.69355  4.24690  2.90347  2.73739  3.18146  2.89801  2.37887  2.77519  2.98518  4.58477  3.61503
          0.03124  3.87745  4.59980  0.61958  0.77255  0.48576  0.95510
    280   1.00660  4.19435  3.46750  3.25890  4.05720  3.01879  4.28038  3.18344  3.27528  3.06484  4.09602  3.40730  3.75847  3.61596  3.52554  2.54456  2.82225  2.83698  5.48385  4.28463    540 - -
          2.68618  4.42225  2.77519  2.73123  3.46354  2.40513  3.72494  3.29354  2.67741  2.69355  4.24690  2.90347  2.73739  3.18146  2.89801  2.37887  2.77519  2.98518  4.58477  3.61503
          0.03124  3.87745  4.59980  0.61958  0.77255  0.48576  0.95510
    281   3.03496  4.45216  4.34296  3.95885  3.37743  4.07207  4.68597  1.07176  3.78709  1.96232  3.31189  4.20349  4.50270  4.13480  3.98308  3.56775  3.33399  1.84580  5.26937  4.00817    541 - -
          2.68618  4.42225  2.77519  2.73123  3.46354  2.40513  3.72494  3.29354  2.67741  2.69355  4.24690  2.90347  2.73739  3.18146  2.89801  2.37887  2.77519  2.98518  4.58477  3.61503
          0.03124  3.87745  4.59980  0.61958  0.77255  0.48576  0.95510
    282   2.88447  4.87056  2.90598  2.66066  4.03981  3.36918  3.81906  3.67121  2.48107  3.17308  4.20067  3.12049  3.92263  1.22521  2.76520  2.93195  3.18138  3.40054  5.31088  4.00492    542 - -
          2.68618  4.42225  2.77519  2.73123  3.46354  2.40513  3.72494  3.29354  2.67741  2.69355  4.24690  2.90347  2.73739  3.18146  2.89801  2.37887  2.77519  2.98518  4.58477  3.61503
          0.03124  3.87745  4.59980  0.61958  0.77255  0.48576  0.95510
    283   3.25410  4.74107  3.84550  3.57572  2.29335  3.83587  3.62058  3.26259  3.43309  2.71526  3.93708  3.72945  4.30954  3.73794  3.61582  3.39033  3.54077  3.13337  3.93734  0.95754    543 - -
          2.68618  4.42225  2.77519  2.73123  3.46354  2.40513  3.72494  3.29354  2.67741  2.69355  4.24690  2.90347  2.73739  3.18146  2.89801  2.37887  2.77519  2.98518  4.58477  3.61503
          0.03124  3.87745  4.59980  0.61958  0.77255  0.48576  0.95510
    284   2.81198  4.35308  4.13230  3.79547  3.55360  3.72914  4.59629  2.04968  3.66333  2.23968  3.51787  3.98453  4.28929  4.02272  3.87537  3.23289  3.17335  1.01863  5.33892  4.07089    544 - -
          2.68618  4.42225  2.77519  2.73123  3.46354  2.40513  3.72494  3.29354  2.67741  2.69355  4.24690  2.90347  2.73739  3.18146  2.89801  2.37887  2.77519  2.98518  4.58477  3.61503
          0.03124  3.87745  4.59980  0.61958  0.77255  0.48576  0.95510
    285   2.81198  4.35308  4.13230  3.79547  3.55360  3.72914  4.59629  2.04968  3.66333  2.23968  3.51787  3.98453  4.28929  4.02272  3.87537  3.23289  3.17335  1.01863  5.33892  4.07089    545 - -
          2.68618  4.42225  2.77519  2.73123  3.46354  2.40513  3.72494  3.29354  2.67741  2.69355  4.24690  2.90347  2.73739  3.18146  2.89801  2.37887  2.77519  2.98518  4.58477  3.61503
          0.03124  3.87745  4.59980  0.61958  0.77255  0.48576  0.95510
    286   2.95636  5.06873  2.48938  1.01831  4.41553  3.27712  3.86420  3.87041  2.74534  3.48668  4.46037  2.93542  3.88191  3.07968  3.15479  2.93818  3.26059  3.55369  5.58616  4.30827    546 - -
          2.68618  4.42225  2.77519  2.73123  3.46354  2.40513  3.72494  3.29354  2.67741  2.69355  4.24690  2.90347  2.73739  3.18146  2.89801  2.37887  2.77519  2.98518  4.58477  3.61503
          0.03124  3.87745  4.59980  0.61958  0.77255  0.48576  0.95510
    287   3.26454  4.66480  4.24556  3.96091  1.00360  3.95333  3.87920  2.78750  3.86779  2.15636  3.51686  4.02472  4.41173  4.03437  3.98629  3.53427  3.56563  2.77858  4.12662  2.49293    547 - -
          2.68618  4.42225  2.77519  2.73123  3.46354  2.40513  3.72494  3.29354  2.67741  2.69355  4.24690  2.90347  2.73739  3.18146  2.89801  2.37887  2.77519  2.98518  4.58477  3.61503
          0.03124  3.87745  4.59980  0.61958  0.77255  0.48576  0.95510
    288   1.00660  4.19435  3.46750  3.25890  4.05720  3.01879  4.28038  3.18344  3.27528  3.06484  4.09602  3.40730  3.75847  3.61596  3.52554  2.54456  2.82225  2.83698  5.48385  4.28463    548 - -
          2.68618  4.42225  2.77519  2.73123  3.46354  2.40513  3.72494  3.29354  2.67741  2.69355  4.24690  2.90347  2.73739  3.18146  2.89801  2.37887  2.77519  2.98518  4.58477  3.61503
          0.03124  3.87745  4.59980  0.61958  0.77255  0.48576  0.95510
    289   2.97649  4.94070  3.15283  2.77322  4.32827  3.46554  3.76168  3.75782  1.03148  3.32176  4.28284  3.19751  3.96544  2.95279  2.43220  3.01809  3.22933  3.46529  5.38079  4.19423    549 - -
          2.68618  4.42225  2.77519  2.73123  3.46354  2.40513  3.72494  3.29354  2.67741  2.69355  4.24690  2.90347  2.73739  3.18146  2.89801  2.37887  2.77519  2.98518  4.58477  3.61503
          0.03124  3.87745  4.59980  0.61958  0.77255  0.48576  0.95510
    290   3.01087  4.84988  3.50201  3.01189  4.20572  3.49807  3.82756  3.74768  2.23893  3.26270  4.26264  3.37130  4.00031  3.04754  0.97080  3.09474  3.27643  3.47139  5.28668  4.13189    550 - -
          2.68618  4.42225  2.77519  2.73123  3.46354  2.40513  3.72494  3.29354  2.67741  2.69355  4.24690  2.90347  2.73739  3.18146  2.89801  2.37887  2.77519  2.98518  4.58477  3.61503
          0.03124  3.87745  4.59980  0.61958  0.77255  0.48576  0.95510
    291   3.03496  4.45216  4.34296  3.95885  3.37743  4.07207  4.68597  1.07176  3.78709  1.96232  3.31189  4.20349  4.50270  4.13480  3.98308  3.56775  3.33399  1.84580  5.26937  4.00817    551 - -
          2.68618  4.42225  2.77519  2.73123  3.46354  2.40513  3.72494  3.29354  2.67741  2.69355  4.24690  2.90347  2.73739  3.18146  2.89801  2.37887  2.77519  2.98518  4.58477  3.61503
          0.03124  3.87745  4.59980  0.61958  0.77255  0.48576  0.95510
    292   2.50445  4.51336  2.49460  2.57326  4.07548  3.15907  3.86595  3.35112  2.78313  3.12335  4.02728  3.01364  3.77217  3.08968  3.19137  2.61017  1.57364  3.01280  5.42536  4.11833    552 - -
          2.68618  4.42225  2.77519  2.73123  3.46354  2.40513  3.72494  3.29354  2.67741  2.69355  4.24690  2.90347  2.73739  3.18146  2.89801  2.37887  2.77519  2.98518  4.58477  3.61503
          0.03124  3.87745  4.59980  0.61958  0.77255  0.48576  0.95510
    293   2.67087  4.44594  3.34568  3.24565  4.38810  0.72146  4.36573  3.98883  3.42761  3.64236  4.61805  3.50995  3.83724  3.75135  3.66321  2.84290  3.15249  3.51618  5.48204  4.49013    553 - -
          2.68618  4.42225  2.77519  2.73123  3.46354  2.40513  3.72494  3.29354  2.67741  2.69355  4.24690  2.90347  2.73739  3.18146  2.89801  2.37887  2.77519  2.98518  4.58477  3.61503
          0.03124  3.87745  4.59980  0.61958  0.77255  0.48576  0.95510
    294   3.26454  4.66480  4.24556  3.96091  1.00360  3.95333  3.87920  2.78750  3.86779  2.15636  3.51686  4.02472  4.41173  4.03437  3.98629  3.53427  3.56563  2.77858  4.12662  2.49293    554 - -
          2.68618  4.42225  2.77519  2.73123  3.46354  2.40513  3.72494  3.29354  2.67741  2.69355  4.24690  2.90347  2.73739  3.18146  2.89801  2.37887  2.77519  2.98518  4.58477  3.61503
          0.03124  3.87745  4.59980  0.61958  0.77255  0.48576  0.95510
    295   2.97299  4.52093  4.05469  3.64845  3.20971  3.83777  4.38243  2.38580  3.41628  1.80356  1.36841  3.92535  4.29833  3.79779  3.62103  3.32265  3.27835  2.39251  5.05124  3.81350    555 - -
          2.68618  4.42225  2.77519  2.73123  3.46354  2.40513  3.72494  3.29354  2.67741  2.69355  4.24690  2.90347  2.73739  3.18146  2.89801  2.37887  2.77519  2.98518  4.58477  3.61503
          0.03124  3.87745  4.59980  0.61958  0.77255  0.48576  0.95510
    296   2.95636  5.06873  2.48938  1.01831  4.41553  3.27712  3.86420  3.87041  2.74534  3.48668  4.46037  2.93542  3.88191  3.07968  3.15479  2.93818  3.26059  3.55369  5.58616  4.30827    556 - -
          2.68618  4.42225  2.77519  2.73123  3.46354  2.40513  3.72494  3.29354  2.67741  2.69355  4.24690  2.90347  2.73739  3.18146  2.89801  2.37887  2.77519  2.98518  4.58477  3.61503
          0.03124  3.87745  4.59980  0.61958  0.77255  0.48576  0.95510
    297   3.16074  4.62147  4.19753  3.83729  3.13742  3.98855  4.49146  2.34161  3.60500  0.86908  3.15862  4.11229  4.42297  3.97213  3.78029  3.55983  3.45473  2.38026  5.01863  3.74313    557 - -
          2.68618  4.42225  2.77519  2.73123  3.46354  2.40513  3.72494  3.29354  2.67741  2.69355  4.24690  2.90347  2.73739  3.18146  2.89801  2.37887  2.77519  2.98518  4.58477  3.61503
          0.03124  3.87745  4.59980  0.61958  0.77255  0.48576  0.95510
    298   2.59165  0.93039  4.11195  3.85264  3.84272  3.21367  4.49861  2.98736  3.67957  2.90266  4.02407  3.83829  3.92102  4.02545  3.80310  2.86333  3.05882  2.73163  5.25791  4.13040    558 - -
          2.68618  4.42225  2.77519  2.73123  3.46354  2.40513  3.72494  3.29354  2.67741  2.69355  4.24690  2.90347  2.73739  3.18146  2.89801  2.37887  2.77519  2.98518  4.58477  3.61503
          0.03124  3.87745  4.59980  0.61958  0.77255  0.48576  0.95510
    299   2.88447  4.87056  2.90598  2.66066  4.03981  3.36918  3.81906  3.67121  2.48107  3.17308  4.20067  3.12049  3.92263  1.22521  2.76520  2.93195  3.18138  3.40054  5.31088  4.00492    559 - -
          2.68618  4.42225  2.77519  2.73123  3.46354  2.40513  3.72494  3.29354  2.67741  2.69355  4.24690  2.90347  2.73739  3.18146  2.89801  2.37887  2.77519  2.98518  4.58477  3.61503
          0.03124  3.87745  4.59980  0.61958  0.77255  0.48576  0.95510
    300   2.72737  4.72429  2.71074  2.59666  4.08857  3.18716  3.92471  3.79990  2.82876  3.44617  4.40131  1.14927  3.83922  3.19738  3.18367  2.79431  3.10934  3.42161  5.39389  4.03647    560 - -
          2.68618  4.42225  2.77519  2.73123  3.46354  2.40513  3.72494  3.29354  2.67741  2.69355  4.24690  2.90347  2.73739  3.18146  2.89801  2.37887  2.77519  2.98518  4.58477  3.61503
          0.03124  3.87745  4.59980  0.61958  0.77255  0.48576  0.95510
    301   2.99477  5.12411  0.91094  2.33770  4.50174  3.21428  3.93516  4.09101  3.02018  3.69840  4.67650  2.89437  3.86741  3.17424  3.53716  2.95648  3.33341  3.72962  5.66940  4.37368    561 - -
          2.68618  4.42225  2.77519  2.73123  3.46354  2.40513  3.72494  3.29354  2.67741  2.69355  4.24690  2.90347  2.73739  3.18146  2.89801  2.37887  2.77519  2.98518  4.58477  3.61503
          0.03124  3.87745  4.59980  0.61958  0.77255  0.48576  0.95510
    302   2.88447  4.87056  2.90598  2.66066  4.03981  3.36918  3.81906  3.67121  2.48107  3.17308  4.20067  3.12049  3.92263  1.22521  2.76520  2.93195  3.18138  3.40054  5.31088  4.00492    562 - -
          2.68618  4.42225  2.77519  2.73123  3.46354  2.40513  3.72494  3.29354  2.67741  2.69355  4.24690  2.90347  2.73739  3.18146  2.89801  2.37887  2.77519  2.98518  4.58477  3.61503
          0.03124  3.87745  4.59980  0.61958  0.77255  0.48576  0.95510
    303   3.03496  4.45216  4.34296  3.95885  3.37743  4.07207  4.68597  1.07176  3.78709  1.96232  3.31189  4.20349  4.50270  4.13480  3.98308  3.56775  3.33399  1.84580  5.26937  4.00817    563 - -
          2.68618  4.42225  2.77519  2.73123  3.46354  2.40513  3.72494  3.29354  2.67741  2.69355  4.24690  2.90347  2.73739  3.18146  2.89801  2.37887  2.77519  2.98518  4.58477  3.61503
          0.03124  3.87745  4.59980  0.61958  0.77255  0.48576  0.95510
    304   3.05613  4.51910  4.34688  3.87170  3.13869  4.12417  4.55815  2.10961  3.66664  1.07320  3.03891  4.14464  4.48473  3.97159  3.86805  3.51850  3.33190  1.94810  5.10322  3.87508    564 - -
          2.68618  4.42225  2.77519  2.73123  3.46354  2.40513  3.72494  3.29354  2.67741  2.69355  4.24690  2.90347  2.73739  3.18146  2.89801  2.37887  2.77519  2.98518  4.58477  3.61503
          0.03124  3.87745  4.59980  0.61958  0.77255  0.48576  0.95510
    305   3.16074  4.62147  4.19753  3.83729  3.13742  3.98855  4.49146  2.34161  3.60500  0.86908  3.15862  4.11229  4.42297  3.97213  3.78029  3.55983  3.45473  2.38026  5.01863  3.74313    565 - -
          2.68618  4.42225  2.77519  2.73123  3.46354  2.40513  3.72494  3.29354  2.67741  2.69355  4.24690  2.90347  2.73739  3.18146  2.89801  2.37887  2.77519  2.98518  4.58477  3.61503
          0.03124  3.87745  4.59980  0.61958  0.77255  0.48576  0.95510
    306   3.16074  4.62147  4.19753  3.83729  3.13742  3.98855  4.49146  2.34161  3.60500  0.86908  3.15862  4.11229  4.42297  3.97213  3.78029  3.55983  3.45473  2.38026  5.01863  3.74313    566 - -
          2.68618  4.42225  2.77519  2.73123  3.46354  2.40513  3.72494  3.29354  2.67741  2.69355  4.24690  2.90347  2.73739  3.18146  2.89801  2.37887  2.77519  2.98518  4.58477  3.61503
          0.03124  3.87745  4.59980  0.61958  0.77255  0.48576  0.95510
    307   2.97649  4.94070  3.15283  2.77322  4.32827  3.46554  3.76168  3.75782  1.03148  3.32176  4.28284  3.19751  3.96544  2.95279  2.43220  3.01809  3.22933  3.46529  5.38079  4.19423    567 - -
          2.68618  4.42225  2.77519  2.73123  3.46354  2.40513  3.72494  3.29354  2.67741  2.69355  4.24690  2.90347  2.73739  3.18146  2.89801  2.37887  2.77519  2.98518  4.58477  3.61503
          0.03124  3.87745  4.59980  0.61958  0.77255  0.48576  0.95510
    308   1.98501  4.14903  3.24637  3.01470  4.17739  2.90846  4.12705  3.53913  3.08345  3.29232  4.16821  3.21144  3.65258  3.40504  3.38749  1.27497  2.69042  3.05091  5.54720  4.29611    568 - -
          2.68618  4.42225  2.77519  2.73123  3.46354  2.40513  3.72494  3.29354  2.67741  2.69355  4.24690  2.90347  2.73739  3.18146  2.89801  2.37887  2.77519  2.98518  4.58477  3.61503
          0.03124  3.87745  4.59980  0.61958  0.77255  0.48576  0.95510
    309   2.67087  4.44594  3.34568  3.24565  4.38810  0.72146  4.36573  3.98883  3.42761  3.64236  4.61805  3.50995  3.83724  3.75135  3.66321  2.84290  3.15249  3.51618  5.48204  4.49013    569 - -
          2.68618  4.42225  2.77520  2.73123  3.46354  2.40513  3.72495  3.29354  2.67741  2.69355  4.24690  2.90343  2.73740  3.18146  2.89801  2.37887  2.77520  2.98518  4.58477  3.61503
          0.04745  3.31625  4.59980  0.56311  0.84265  0.48576  0.95510
    310   2.20628  1.55011  3.86888  3.52979  3.79650  2.97872  4.27269  3.03029  3.37345  2.91932  3.86938  3.49089  3.71761  3.69209  3.56613  2.16231  2.68454  2.67580  5.27403  4.04150    571 - -
          2.68618  4.42225  2.77519  2.73123  3.46354  2.40513  3.72494  3.29354  2.67741  2.69355  4.24690  2.90347  2.73739  3.18146  2.89801  2.37887  2.77519  2.98518  4.58477  3.61503
          0.03124  3.87745  4.59980  0.61958  0.77255  0.48576  0.95510
    311   3.16074  4.62147  4.19753  3.83729  3.13742  3.98855  4.49146  2.34161  3.60500  0.86908  3.15862  4.11229  4.42297  3.97213  3.78029  3.55983  3.45473  2.38026  5.01863  3.74313    572 - -
          2.68618  4.42225  2.77519  2.73123  3.46354  2.40513  3.72494  3.29354  2.67741  2.69355  4.24690  2.90347  2.73739  3.18146  2.89801  2.37887  2.77519  2.98518  4.58477  3.61503
          0.03124  3.87745  4.59980  0.61958  0.77255  0.48576  0.95510
    312   2.95636  5.06873  2.48938  1.01831  4.41553  3.27712  3.86420  3.87041  2.74534  3.48668  4.46037  2.93542  3.88191  3.07968  3.15479  2.93818  3.26059  3.55369  5.58616  4.30827    573 - -
          2.68618  4.42225  2.77519  2.73123  3.46354  2.40513  3.72494  3.29354  2.67741  2.69355  4.24690  2.90347  2.73739  3.18146  2.89801  2.37887  2.77519  2.98518  4.58477  3.61503
          0.03124  3.87745  4.59980  0.61958  0.77255  0.48576  0.95510
    313   2.81198  4.35308  4.13230  3.79547  3.55360  3.72914  4.59629  2.04968  3.66333  2.23968  3.51787  3.98453  4.28929  4.02272  3.87537  3.23289  3.17335  1.01863  5.33892  4.07089    574 - -
          2.68618  4.42225  2.77519  2.73123  3.46354  2.40513  3.72494  3.29354  2.67741  2.69355  4.24690  2.90347  2.73739  3.18146  2.89801  2.37887  2.77519  2.98518  4.58477  3.61503
          0.03124  3.87745  4.59980  0.61958  0.77255  0.48576  0.95510
    314   2.81198  4.35308  4.13230  3.79547  3.55360  3.72914  4.59629  2.04968  3.66333  2.23968  3.51787  3.98453  4.28929  4.02272  3.87537  3.23289  3.17335  1.01863  5.33892  4.07089    575 - -
          2.68618  4.42225  2.77519  2.73123  3.46354  2.40513  3.72494  3.29354  2.67741  2.69355  4.24690  2.90347  2.73739  3.18146  2.89801  2.37887  2.77519  2.98518  4.58477  3.61503
          0.03124  3.87745  4.59980  0.61958  0.77255  0.48576  0.95510
    315   3.19148  4.59695  4.45765  3.97028  2.51576  4.26977  4.39898  2.23522  3.81981  0.99721  2.95288  4.21736  4.55170  4.01609  3.99326  3.64644  3.43427  2.31892  4.75856  3.37442    576 - -
          2.68618  4.42225  2.77519  2.73123  3.46354  2.40513  3.72494  3.29354  2.67741  2.69355  4.24690  2.90347  2.73739  3.18146  2.89801  2.37887  2.77519  2.98518  4.58477  3.61503
          0.03124  3.87745  4.59980  0.61958  0.77255  0.48576  0.95510
    316   2.93819  4.36017  4.42618  3.95335  3.47576  4.11198  4.72169  1.69133  3.81390  2.04233  3.33634  4.19356  4.51554  4.12875  4.04374  3.50570  3.23027  1.12287  5.37392  4.13200    577 - -
          2.68618  4.42225  2.77519  2.73123  3.46354  2.40513  3.72494  3.29354  2.67741  2.69355  4.24690  2.90347  2.73739  3.18146  2.89801  2.37887  2.77519  2.98518  4.58477  3.61503
          0.03124  3.87745  4.59980  0.61958  0.77255  0.48576  0.95510
    317   3.01087  4.84988  3.50201  3.01189  4.20572  3.49807  3.82756  3.74768  2.23893  3.26270  4.26264  3.37130  4.00031  3.04754  0.97080  3.09474  3.27643  3.47139  5.28668  4.13189    578 - -
          2.68618  4.42225  2.77519  2.73123  3.46354  2.40513  3.72494  3.29354  2.67741  2.69355  4.24690  2.90347  2.73739  3.18146  2.89801  2.37887  2.77519  2.98518  4.58477  3.61503
          0.04745  3.87745  3.66363  0.61958  0.77255  0.48576  0.95510
    318   2.96086  4.51134  4.03794  3.63065  3.20317  3.82608  4.36827  2.37770  3.39929  1.79951  1.39864  3.90945  4.28667  3.78190  3.60585  3.30882  3.26598  2.38256  5.04253  3.80332    579 - -
          2.68618  4.42225  2.77519  2.73123  3.46354  2.40513  3.72494  3.29354  2.67741  2.69355  4.24690  2.90347  2.73739  3.18146  2.89801  2.37887  2.77519  2.98518  4.58477  3.61503
          0.03174  3.86174  4.58409  0.61958  0.77255  0.47698  0.96930
    319   2.59165  0.93039  4.11195  3.85264  3.84272  3.21367  4.49861  2.98736  3.67957  2.90266  4.02407  3.83829  3.92102  4.02545  3.80310  2.86333  3.05882  2.73163  5.25791  4.13040    580 - -
          2.68618  4.42225  2.77519  2.73123  3.46354  2.40513  3.72494  3.29354  2.67741  2.69355  4.24690  2.90347  2.73739  3.18146  2.89801  2.37887  2.77519  2.98518  4.58477  3.61503
          0.03124  3.87745  4.59980  0.61958  0.77255  0.48576  0.95510
    320   2.68929  4.77098  3.35577  2.85285  4.17764  3.44128  3.72937  3.58515  2.14357  3.15428  4.11325  3.22160  3.93742  2.91954  1.26156  2.89902  3.09287  3.29262  5.31743  4.09794    581 - -
          2.68618  4.42225  2.77519  2.73123  3.46354  2.40513  3.72494  3.29354  2.67741  2.69355  4.24690  2.90347  2.73739  3.18146  2.89801  2.37887  2.77519  2.98518  4.58477  3.61503
          0.03124  3.87745  4.59980  0.61958  0.77255  0.48576  0.95510
    321   1.18182  4.14206  3.53792  3.25686  3.94809  3.02853  4.24053  2.96101  3.21927  2.89299  3.93143  3.39103  3.75493  3.55915  3.48338  2.49770  2.75220  2.53112  5.45413  4.21310    582 - -
          2.68618  4.42225  2.77519  2.73123  3.46354  2.40513  3.72494  3.29354  2.67741  2.69355  4.24690  2.90347  2.73739  3.18146  2.89801  2.37887  2.77519  2.98518  4.58477  3.61503
          0.03124  3.87745  4.59980  0.61958  0.77255  0.48576  0.95510
    322   2.95715  4.49547  3.95163  3.60671  1.22567  3.74351  3.87780  2.76909  3.52895  2.22974  3.48629  3.77433  3.73034  3.76820  3.72309  3.21607  3.26719  2.69079  4.27547  2.68519    583 - -
          2.68618  4.42225  2.77519  2.73123  3.46354  2.40513  3.72494  3.29354  2.67741  2.69355  4.24690  2.90347  2.73739  3.18146  2.89801  2.37887  2.77519  2.98518  4.58477  3.61503
          0.03124  3.87745  4.59980  0.61958  0.77255  0.48576  0.95510
    323   2.72540  5.03002  2.11296  2.19600  4.42000  3.16700  3.73121  3.94559  2.67879  3.52238  4.37372  1.60853  3.77581  2.91328  3.18558  2.60135  3.04153  3.54020  5.67349  4.23795    584 - -
          2.68618  4.42225  2.77519  2.73123  3.46354  2.40513  3.72494  3.29354  2.67741  2.69355  4.24690  2.90347  2.73739  3.18146  2.89801  2.37887  2.77519  2.98518  4.58477  3.61503
          0.03124  3.87745  4.59980  0.61958  0.77255  0.48576  0.95510
    324   2.33712  4.29198  3.07306  2.85275  4.12845  3.00150  4.02346  3.58801  2.93121  3.27537  4.16467  3.15197  1.54298  3.28855  3.25393  2.19947  2.78525  3.13674  5.47134  4.19506    585 - -
          2.68618  4.42225  2.77519  2.73123  3.46354  2.40513  3.72494  3.29354  2.67741  2.69355  4.24690  2.90347  2.73739  3.18146  2.89801  2.37887  2.77519  2.98518  4.58477  3.61503
          0.03124  3.87745  4.59980  0.61958  0.77255  0.48576  0.95510
    325   2.86672  4.49737  3.73673  3.23922  3.20026  3.81197  4.06085  2.41725  2.97316  1.31566  3.17567  3.60686  4.18651  2.97337  3.23191  3.14635  3.11076  2.46112  4.94076  3.67005    586 - -
          2.68618  4.42225  2.77519  2.73123  3.46354  2.40513  3.72494  3.29354  2.67741  2.69355  4.24690  2.90347  2.73739  3.18146  2.89801  2.37887  2.77519  2.98518  4.58477  3.61503
          0.03124  3.87745  4.59980  0.61958  0.77255  0.48576  0.95510
    326   2.72737  4.72429  2.71074  2.59666  4.08857  3.18716  3.92471  3.79990  2.82876  3.44617  4.40131  1.14927  3.83922  3.19738  3.18367  2.79431  3.10934  3.42161  5.39389  4.03647    587 - -
          2.68618  4.42225  2.77519  2.73123  3.46354  2.40513  3.72494  3.29354  2.67741  2.69355  4.24690  2.90347  2.73739  3.18146  2.89801  2.37887  2.77519  2.98518  4.58477  3.61503
          0.04745  3.87745  3.66363  0.61958  0.77255  0.48576  0.95510
    327   2.71465  4.71075  2.70257  2.58699  4.07260  3.17686  3.91252  3.78073  2.81535  3.42884  4.38420  1.17718  3.82823  3.18531  3.16960  2.78228  3.09619  3.40403  5.37976  4.02175    588 - -
          2.68618  4.42225  2.77519  2.73123  3.46354  2.40513  3.72494  3.29354  2.67741  2.69355  4.24690  2.90347  2.73739  3.18146  2.89801  2.37887  2.77519  2.98518  4.58477  3.61503
          0.03174  3.86174  4.58409  0.61958  0.77255  0.47698  0.96930
    328   2.41520  4.26032  3.43231  3.18441  3.97307  3.09947  4.20138  3.10081  3.12748  2.96412  4.01423  3.39307  3.80357  3.52203  3.38600  2.61651  1.16349  2.79525  5.41043  4.18967    589 - -
          2.68618  4.42225  2.77519  2.73123  3.46354  2.40513  3.72494  3.29354  2.67741  2.69355  4.24690  2.90347  2.73739  3.18146  2.89801  2.37887  2.77519  2.98518  4.58477  3.61503
          0.03124  3.87745  4.59980  0.61958  0.77255  0.48576  0.95510
    329   2.85657  4.36095  4.22106  3.81451  3.46440  3.88429  4.59102  1.94875  3.64990  2.05592  3.40365  4.03285  4.37662  4.00768  3.87427  3.32116  3.18470  1.10363  5.30414  4.01768    590 - -
          2.68618  4.42225  2.77519  2.73123  3.46354  2.40513  3.72494  3.29354  2.67741  2.69355  4.24690  2.90347  2.73739  3.18146  2.89801  2.37887  2.77519  2.98518  4.58477  3.61503
          0.03124  3.87745  4.59980  0.61958  0.77255  0.48576  0.95510
    330   3.01474  4.48947  4.14100  3.63023  2.60515  4.03981  4.01394  2.42916  3.47597  1.21366  3.10895  3.87938  4.35649  3.72405  3.69007  3.36103  3.24716  2.43772  4.45682  2.63374    591 - -
          2.68618  4.42225  2.77519  2.73123  3.46354  2.40513  3.72494  3.29354  2.67741  2.69355  4.24690  2.90347  2.73739  3.18146  2.89801  2.37887  2.77519  2.98518  4.58477  3.61503
          0.03124  3.87745  4.59980  0.61958  0.77255  0.48576  0.95510
    331   2.93199  3.89104  4.24594  3.81835  1.30140  3.82047  3.94603  2.55936  3.68027  2.09864  3.36913  3.90433  4.28310  3.87859  3.84066  3.24891  3.23932  2.48523  4.29651  2.71893    592 - -
          2.68618  4.42225  2.77519  2.73123  3.46354  2.40513  3.72494  3.29354  2.67741  2.69355  4.24690  2.90347  2.73739  3.18146  2.89801  2.37887  2.77519  2.98518  4.58477  3.61503
          0.03124  3.87745  4.59980  0.61958  0.77255  0.48576  0.95510
    332   2.78995  5.17841  2.12574  1.42596  4.44495  3.23177  3.68117  3.88869  2.58692  3.28879  4.32577  2.72636  3.79443  2.84567  3.09523  2.73184  3.06153  3.52416  5.66344  4.23535    593 - -
          2.68618  4.42225  2.77519  2.73123  3.46354  2.40513  3.72494  3.29354  2.67741  2.69355  4.24690  2.90347  2.73739  3.18146  2.89801  2.37887  2.77519  2.98518  4.58477  3.61503
          0.03124  3.87745  4.59980  0.61958  0.77255  0.48576  0.95510
    333   2.52782  4.45584  2.96286  2.81298  4.27087  1.14533  4.05503  3.75424  2.75055  3.42551  4.33319  3.17443  3.77494  3.32745  3.26782  2.65816  2.96159  3.31437  5.50476  4.30515    594 - -
          2.68618  4.42225  2.77519  2.73123  3.46354  2.40513  3.72494  3.29354  2.67741  2.69355  4.24690  2.90347  2.73739  3.18146  2.89801  2.37887  2.77519  2.98518  4.58477  3.61503
          0.03124  3.87745  4.59980  0.61958  0.77255  0.48576  0.95510
    334   2.97649  4.94070  3.15283  2.77322  4.32827  3.46554  3.76168  3.75782  1.03148  3.32176  4.28284  3.19751  3.96544  2.95279  2.43220  3.01809  3.22933  3.46529  5.38079  4.19423    595 - -
          2.68618  4.42225  2.77519  2.73123  3.46354  2.40513  3.72494  3.29354  2.67741  2.69355  4.24690  2.90347  2.73739  3.18146  2.89801  2.37887  2.77519  2.98518  4.58477  3.61503
          0.03124  3.87745  4.59980  0.61958  0.77255  0.48576  0.95510
    335   3.25410  4.74107  3.84550  3.57572  2.29335  3.83587  3.62058  3.26259  3.43309  2.71526  3.93708  3.72945  4.30954  3.73794  3.61582  3.39033  3.54077  3.13337  3.93734  0.95754    596 - -
          2.68618  4.42225  2.77519  2.73123  3.46354  2.40513  3.72494  3.29354  2.67741  2.69355  4.24690  2.90347  2.73739  3.18146  2.89801  2.37887  2.77519  2.98518  4.58477  3.61503
          0.03124  3.87745  4.59980  0.61958  0.77255  0.48576  0.95510
    336   1.99304  4.19249  3.16806  3.00248  4.27540  1.30268  4.17320  3.64531  3.16012  3.38950  4.27212  3.22059  3.66984  3.46021  3.46218  2.43018  2.74992  3.13947  5.59946  4.39146    597 - -
          2.68618  4.42225  2.77519  2.73123  3.46354  2.40513  3.72494  3.29354  2.67741  2.69355  4.24690  2.90347  2.73739  3.18146  2.89801  2.37887  2.77519  2.98518  4.58477  3.61503
          0.03124  3.87745  4.59980  0.61958  0.77255  0.48576  0.95510
    337   2.25432  4.20891  3.07709  2.92270  4.27685  1.33833  4.12782  3.75924  3.10853  3.44832  4.30164  3.16710  3.65784  3.40679  3.42470  2.12163  2.74223  3.21251  5.59954  4.35263    598 - -
          2.68618  4.42225  2.77519  2.73123  3.46354  2.40513  3.72494  3.29354  2.67741  2.69355  4.24690  2.90347  2.73739  3.18146  2.89801  2.37887  2.77519  2.98518  4.58477  3.61503
          0.03124  3.87745  4.59980  0.61958  0.77255  0.48576  0.95510
    338   2.55098  3.90500  3.71801  3.19610  3.37181  3.48369  4.01608  2.56342  3.05292  2.23335  1.91165  3.48714  3.32148  3.38936  3.33014  2.82665  2.85501  2.40303  4.95511  3.73484    599 - -
          2.68618  4.42225  2.77519  2.73123  3.46354  2.40513  3.72494  3.29354  2.67741  2.69355  4.24690  2.90347  2.73739  3.18146  2.89801  2.37887  2.77519  2.98518  4.58477  3.61503
          0.03124  3.87745  4.59980  0.61958  0.77255  0.48576  0.95510
    339   2.82162  5.07641  2.61681  2.17481  4.38088  3.35666  3.63342  3.80970  2.20663  3.34310  4.20472  2.87062  3.85180  1.71082  2.60006  2.79630  3.05979  3.47207  5.50092  4.17640    600 - -
          2.68618  4.42225  2.77519  2.73123  3.46354  2.40513  3.72494  3.29354  2.67741  2.69355  4.24690  2.90347  2.73739  3.18146  2.89801  2.37887  2.77519  2.98518  4.58477  3.61503
          0.03124  3.87745  4.59980  0.61958  0.77255  0.48576  0.95510
    340   2.96533  4.45607  4.24557  3.71860  3.16193  4.04558  4.44197  2.15691  3.53334  1.63472  1.74070  4.01353  4.39467  3.83068  3.75647  3.39401  3.22725  1.99558  5.07320  3.89058    601 - -
          2.68618  4.42225  2.77519  2.73123  3.46354  2.40513  3.72494  3.29354  2.67741  2.69355  4.24690  2.90347  2.73739  3.18146  2.89801  2.37887  2.77519  2.98518  4.58477  3.61503
          0.03124  3.87745  4.59980  0.61958  0.77255  0.48576  0.95510
    341   3.26454  4.66480  4.24556  3.96091  1.00360  3.95333  3.87920  2.78750  3.86779  2.15636  3.51686  4.02472  4.41173  4.03437  3.98629  3.53427  3.56563  2.77858  4.12662  2.49293    602 - -
          2.68618  4.42225  2.77519  2.73123  3.46354  2.40513  3.72494  3.29354  2.67741  2.69355  4.24690  2.90347  2.73739  3.18146  2.89801  2.37887  2.77519  2.98518  4.58477  3.61503
          0.03124  3.87745  4.59980  0.61958  0.77255  0.48576  0.95510
    342   2.88997  4.90863  3.17368  2.71854  4.17951  3.49486  3.68099  3.55861  1.22994  2.99288  4.11275  3.14268  3.95291  2.85984  2.35216  2.93504  3.12584  3.28943  5.32453  4.06939    603 - -
          2.68618  4.42225  2.77519  2.73123  3.46354  2.40513  3.72494  3.29354  2.67741  2.69355  4.24690  2.90347  2.73739  3.18146  2.89801  2.37887  2.77519  2.98518  4.58477  3.61503
          0.03124  3.87745  4.59980  0.61958  0.77255  0.48576  0.95510
    343   1.40592  4.16383  3.39218  3.02501  3.55451  3.05051  4.03558  3.13117  3.02000  2.94050  3.85646  3.25960  3.72194  3.33609  3.34028  2.19388  2.70527  2.77961  5.28554  4.01708    604 - -
          2.68620  4.42227  2.77522  2.73126  3.46343  2.40515  3.72488  3.29356  2.67743  2.69348  4.24692  2.90349  2.73742  3.18149  2.89803  2.37882  2.77522  2.98508  4.58479  3.61505
          0.09825  2.48261  4.59980  0.81435  0.58506  0.48576  0.95510
    344   3.13809  4.58599  4.36061  3.89735  3.06380  4.18699  4.53806  2.09746  3.65123  0.98037  3.00525  4.17829  4.52372  3.97646  3.84097  3.59685  3.40393  2.19983  5.03714  3.77271    611 - -
          2.68618  4.42225  2.77519  2.73123  3.46354  2.40513  3.72494  3.29354  2.67741  2.69355  4.24690  2.90347  2.73739  3.18146  2.89801  2.37887  2.77519  2.98518  4.58477  3.61503
          0.03124  3.87745  4.59980  0.61958  0.77255  0.48576  0.95510
    345   2.67087  4.44594  3.34568  3.24565  4.38810  0.72146  4.36573  3.98883  3.42761  3.64236  4.61805  3.50995  3.83724  3.75135  3.66321  2.84290  3.15249  3.51618  5.48204  4.49013    612 - -
          2.68618  4.42225  2.77519  2.73123  3.46354  2.40513  3.72494  3.29354  2.67741  2.69355  4.24690  2.90347  2.73739  3.18146  2.89801  2.37887  2.77519  2.98518  4.58477  3.61503
          0.03124  3.87745  4.59980  0.61958  0.77255  0.48576  0.95510
    346   1.94879  3.13816  3.65445  3.25927  3.99758  2.91172  4.16851  3.29842  3.18868  3.08500  3.95298  3.33294  3.64410  3.48580  3.46408  1.40668  2.61697  2.85866  5.40274  4.20024    613 - -
          2.68618  4.42225  2.77519  2.73123  3.46354  2.40513  3.72494  3.29354  2.67741  2.69355  4.24690  2.90347  2.73739  3.18146  2.89801  2.37887  2.77519  2.98518  4.58477  3.61503
          0.03124  3.87745  4.59980  0.61958  0.77255  0.48576  0.95510
    347   2.79550  5.21782  1.49306  1.96606  4.54174  3.19311  3.69890  3.98078  2.65918  3.55622  4.40562  2.69048  3.78366  2.86485  3.20592  2.72739  2.72857  3.59395  5.75718  4.30721    614 - -
          2.68618  4.42225  2.77519  2.73123  3.46354  2.40513  3.72494  3.29354  2.67741  2.69355  4.24690  2.90347  2.73739  3.18146  2.89801  2.37887  2.77519  2.98518  4.58477  3.61503
          0.03124  3.87745  4.59980  0.61958  0.77255  0.48576  0.95510
    348   2.99477  5.12411  0.91094  2.33770  4.50174  3.21428  3.93516  4.09101  3.02018  3.69840  4.67650  2.89437  3.86741  3.17424  3.53716  2.95648  3.33341  3.72962  5.66940  4.37368    615 - -
          2.68618  4.42225  2.77519  2.73123  3.46354  2.40513  3.72494  3.29354  2.67741  2.69355  4.24690  2.90347  2.73739  3.18146  2.89801  2.37887  2.77519  2.98518  4.58477  3.61503
          0.03124  3.87745  4.59980  0.61958  0.77255  0.48576  0.95510
    349   2.74954  4.32411  3.86229  3.35713  2.70870  3.74177  4.01337  2.43289  3.23867  1.44818  3.21465  3.64824  4.14547  3.53080  3.49514  2.75354  3.01265  2.33818  4.69495  3.31421    616 - -
          2.68618  4.42225  2.77519  2.73123  3.46354  2.40513  3.72494  3.29354  2.67741  2.69355  4.24690  2.90347  2.73739  3.18146  2.89801  2.37887  2.77519  2.98518  4.58477  3.61503
          0.03124  3.87745  4.59980  0.61958  0.77255  0.48576  0.95510
    350   2.93819  4.36017  4.42618  3.95335  3.47576  4.11198  4.72169  1.69133  3.81390  2.04233  3.33634  4.19356  4.51554  4.12875  4.04374  3.50570  3.23027  1.12287  5.37392  4.13200    617 - -
          2.68618  4.42225  2.77519  2.73123  3.46354  2.40513  3.72494  3.29354  2.67741  2.69355  4.24690  2.90347  2.73739  3.18146  2.89801  2.37887  2.77519  2.98518  4.58477  3.61503
          0.03124  3.87745  4.59980  0.61958  0.77255  0.48576  0.95510
    351   2.68958  4.98361  2.15995  2.21181  4.41021  3.16892  3.72168  3.91219  2.65458  3.48449  4.32418  1.71380  3.76625  2.89764  3.15927  2.41708  3.00370  3.50407  5.65461  4.23453    618 - -
          2.68617  4.42181  2.77528  2.73122  3.46342  2.40521  3.72503  3.29346  2.67740  2.69364  4.24654  2.90355  2.73719  3.18140  2.89798  2.37895  2.77518  2.98527  4.58423  3.61512
          0.08120  2.68914  4.59980  1.68311  0.20554  0.48576  0.95510
    352   2.72172  4.79103  2.76422  1.54601  3.16946  3.37666  3.71894  3.27884  2.59940  2.91869  3.89844  2.97666  3.86662  2.94704  3.01928  2.77064  2.98435  3.03412  5.18200  3.77455    633 - -
          2.68618  4.42225  2.77519  2.73123  3.46354  2.40513  3.72494  3.29354  2.67741  2.69355  4.24690  2.90347  2.73739  3.18146  2.89801  2.37887  2.77519  2.98518  4.58477  3.61503
          0.03124  3.87745  4.59980  0.61958  0.77255  0.48576  0.95510
    353   1.43948  4.12937  3.60093  3.21071  3.89012  3.08905  4.16902  2.81412  3.14986  2.81833  3.80481  3.38278  3.77106  3.47349  3.44192  2.51439  2.42796  2.26620  5.37839  4.16382    634 - -
          2.68618  4.42225  2.77519  2.73123  3.46354  2.40513  3.72494  3.29354  2.67741  2.69355  4.24690  2.90347  2.73739  3.18146  2.89801  2.37887  2.77519  2.98518  4.58477  3.61503
          0.03124  3.87745  4.59980  0.61958  0.77255  0.48576  0.95510
    354   2.48447  4.39069  3.92769  3.54525  1.49633  3.68758  3.97966  2.56067  3.47032  2.13354  3.37648  3.73271  4.18305  3.71929  3.68719  3.09868  3.12823  2.46561  4.46898  2.93231    635 - -
          2.68618  4.42225  2.77519  2.73123  3.46354  2.40513  3.72494  3.29354  2.67741  2.69355  4.24690  2.90347  2.73739  3.18146  2.89801  2.37887  2.77519  2.98518  4.58477  3.61503
          0.03124  3.87745  4.59980  0.61958  0.77255  0.48576  0.95510
    355   2.90127  5.41079  1.35752  1.75654  4.69817  3.17157  3.73028  4.20038  2.75357  3.73363  4.60400  2.65016  3.79837  2.90483  3.33818  2.79340  3.19450  3.79360  5.89015  4.40574    636 - -
          2.68618  4.42225  2.77519  2.73123  3.46354  2.40513  3.72494  3.29354  2.67741  2.69355  4.24690  2.90347  2.73739  3.18146  2.89801  2.37887  2.77519  2.98518  4.58477  3.61503
          0.03124  3.87745  4.59980  0.61958  0.77255  0.48576  0.95510
    356   2.76403  4.38352  3.78896  3.42376  1.44918  3.59922  3.79187  2.80756  3.35723  2.40781  3.55088  3.60345  4.11268  3.61343  3.58383  2.62075  3.08862  2.65120  4.26492  2.66697    637 - -
          2.68618  4.42225  2.77519  2.73123  3.46354  2.40513  3.72494  3.29354  2.67741  2.69355  4.24690  2.90347  2.73739  3.18146  2.89801  2.37887  2.77519  2.98518  4.58477  3.61503
          0.03124  3.87745  4.59980  0.61958  0.77255  0.48576  0.95510
    357   1.38563  4.11033  3.47043  3.11710  3.97664  2.59570  4.11623  3.15052  3.10215  3.01284  3.91812  3.29292  3.69411  3.41293  3.40423  2.42466  2.67658  2.45128  5.39537  4.17583    638 - -
          2.68618  4.42225  2.77519  2.73123  3.46354  2.40513  3.72494  3.29354  2.67741  2.69355  4.24690  2.90347  2.73739  3.18146  2.89801  2.37887  2.77519  2.98518  4.58477  3.61503
          0.03124  3.87745  4.59980  0.61958  0.77255  0.48576  0.95510
    358   2.75226  4.84832  2.96551  2.58518  4.29692  3.36760  3.67142  3.70189  1.38051  3.28154  4.15860  3.03027  3.87015  2.83999  2.45208  2.51117  3.02390  3.35946  5.41152  4.14104    639 - -
          2.68618  4.42225  2.77519  2.73123  3.46354  2.40513  3.72494  3.29354  2.67741  2.69355  4.24690  2.90347  2.73739  3.18146  2.89801  2.37887  2.77519  2.98518  4.58477  3.61503
          0.03124  3.87745  4.59980  0.61958  0.77255  0.48576  0.95510
    359   2.48107  4.58450  2.63393  2.45707  4.30809  2.68880  3.83345  3.79696  2.72840  3.40845  4.24537  1.68985  3.72285  3.03435  3.14911  2.30087  2.86757  3.33867  5.58168  4.23734    640 - -
          2.68618  4.42225  2.77519  2.73123  3.46354  2.40513  3.72494  3.29354  2.67741  2.69355  4.24690  2.90347  2.73739  3.18146  2.89801  2.37887  2.77519  2.98518  4.58477  3.61503
          0.03124  3.87745  4.59980  0.61958  0.77255  0.48576  0.95510
    360   2.84714  4.50209  3.71596  3.21985  3.29762  3.71157  4.00427  2.61409  2.81286  1.31166  3.33019  3.56207  4.13230  3.35063  2.68251  3.10084  3.10654  2.54760  4.95229  3.66698    641 - -
          2.68618  4.42225  2.77519  2.73123  3.46354  2.40513  3.72494  3.29354  2.67741  2.69355  4.24690  2.90347  2.73739  3.18146  2.89801  2.37887  2.77519  2.98518  4.58477  3.61503
          0.03124  3.87745  4.59980  0.61958  0.77255  0.48576  0.95510
    361   2.41750  1.65624  4.11218  3.70276  3.58105  3.27279  4.37484  2.43479  3.52101  2.47393  3.59214  3.71114  3.93863  3.82914  3.70780  2.72475  2.84308  2.01605  5.20553  3.96329    642 - -
          2.68618  4.42225  2.77519  2.73123  3.46354  2.40513  3.72494  3.29354  2.67741  2.69355  4.24690  2.90347  2.73739  3.18146  2.89801  2.37887  2.77519  2.98518  4.58477  3.61503
          0.03124  3.87745  4.59980  0.61958  0.77255  0.48576  0.95510
    362   2.31727  4.23780  3.21056  3.02644  4.08117  2.96758  4.13622  3.60440  3.10055  3.32420  4.24979  3.25051  3.70677  3.44945  3.38651  1.08357  2.79775  3.13841  5.45323  4.16469    643 - -
          2.68618  4.42225  2.77519  2.73123  3.46354  2.40513  3.72494  3.29354  2.67741  2.69355  4.24690  2.90347  2.73739  3.18146  2.89801  2.37887  2.77519  2.98518  4.58477  3.61503
          0.03124  3.87745  4.59980  0.61958  0.77255  0.48576  0.95510
    363   3.16144  4.58936  4.44133  3.91754  3.04535  4.27418  4.57323  2.16285  3.69181  0.99159  2.58220  4.22076  4.54794  3.97077  3.88245  3.63862  3.40342  2.24325  5.05769  3.87737    644 - -
          2.68619  4.42226  2.77521  2.73124  3.46355  2.40514  3.72496  3.29355  2.67742  2.69356  4.24691  2.90348  2.73741  3.18147  2.89802  2.37881  2.77510  2.98519  4.58478  3.61504
          0.08120  2.68914  4.59980  0.64150  0.74761  0.48576  0.95510
    364   2.81750  4.96201  2.80985  2.48097  3.95347  3.40610  3.08186  3.70995  2.26208  3.22455  4.12173  2.96865  3.88332  1.65489  2.57180  2.82268  3.05825  3.39679  5.22709  3.82570    647 - -
          2.68618  4.42225  2.77519  2.73123  3.46354  2.40513  3.72494  3.29354  2.67741  2.69355  4.24690  2.90347  2.73739  3.18146  2.89801  2.37887  2.77519  2.98518  4.58477  3.61503
          0.03124  3.87745  4.59980  0.61958  0.77255  0.48576  0.95510
    365   2.67854  4.35899  3.64889  3.25383  3.30618  3.53917  4.07851  2.54192  3.07539  1.36751  3.40677  3.54573  4.05830  3.48059  3.32775  2.61446  3.00234  2.41486  4.96331  3.63204    648 - -
          2.68618  4.42225  2.77519  2.73123  3.46354  2.40513  3.72494  3.29354  2.67741  2.69355  4.24690  2.90347  2.73739  3.18146  2.89801  2.37887  2.77519  2.98518  4.58477  3.61503
          0.03124  3.87745  4.59980  0.61958  0.77255  0.48576  0.95510
    366   2.25600  4.16790  3.31612  3.03437  4.04966  2.98110  4.09233  3.31013  3.01671  3.12308  4.03057  3.24443  3.69538  3.37655  3.31005  2.18607  1.41766  2.90502  5.44520  4.19886    649 - -
          2.68618  4.42225  2.77519  2.73123  3.46354  2.40513  3.72494  3.29354  2.67741  2.69355  4.24690  2.90347  2.73739  3.18146  2.89801  2.37887  2.77519  2.98518  4.58477  3.61503
          0.03124  3.87745  4.59980  0.61958  0.77255  0.48576  0.95510
    367   2.70977  4.82502  2.66205  1.50772  4.09736  3.31439  3.74982  3.32231  2.56432  3.06596  4.02575  2.93131  3.84591  2.93826  2.97253  2.74986  2.99446  2.71565  5.43285  4.08350    650 - -
          2.68618  4.42225  2.77519  2.73123  3.46354  2.40513  3.72494  3.29354  2.67741  2.69355  4.24690  2.90347  2.73739  3.18146  2.89801  2.37887  2.77519  2.98518  4.58477  3.61503
          0.03124  3.87745  4.59980  0.61958  0.77255  0.48576  0.95510
    368   2.79161  5.23936  2.11679  1.48853  4.48430  3.23086  3.12889  3.99761  2.55349  3.52191  4.35219  2.70407  3.78580  2.81427  3.06766  2.71963  3.05559  3.60855  5.67813  4.23492    651 - -
          2.68618  4.42225  2.77519  2.73123  3.46354  2.40513  3.72494  3.29354  2.67741  2.69355  4.24690  2.90347  2.73739  3.18146  2.89801  2.37887  2.77519  2.98518  4.58477  3.61503
          0.03124  3.87745  4.59980  0.61958  0.77255  0.48576  0.95510
    369   2.80813  5.04778  2.58025  1.43413  4.36276  3.32203  3.67437  3.80301  2.37352  3.35918  4.23294  2.87016  3.84124  2.84009  2.46697  2.78777  3.06452  3.46270  5.51520  4.18385    652 - -
          2.68618  4.42225  2.77519  2.73123  3.46354  2.40513  3.72494  3.29354  2.67741  2.69355  4.24690  2.90347  2.73739  3.18146  2.89801  2.37887  2.77519  2.98518  4.58477  3.61503
          0.03124  3.87745  4.59980  0.61958  0.77255  0.48576  0.95510
    370   3.01120  4.39828  4.52426  4.05061  3.40647  4.22214  4.78580  1.18753  3.90148  1.92043  3.25412  4.29247  4.58579  4.19991  4.11281  3.61831  3.29157  1.59094  5.35842  4.13486    653 - -
          2.68618  4.42225  2.77519  2.73123  3.46354  2.40513  3.72494  3.29354  2.67741  2.69355  4.24690  2.90347  2.73739  3.18146  2.89801  2.37887  2.77519  2.98518  4.58477  3.61503
          0.03124  3.87745  4.59980  0.61958  0.77255  0.48576  0.95510
    371   1.39457  4.45809  2.48439  2.60810  4.12699  3.10280  3.91784  3.39894  2.87117  3.18197  4.08261  3.02709  3.75016  3.14940  3.28166  2.57368  2.85030  3.03472  5.47856  4.17868    654 - -
          2.68618  4.42225  2.77519  2.73123  3.46354  2.40513  3.72494  3.29354  2.67741  2.69355  4.24690  2.90347  2.73739  3.18146  2.89801  2.37887  2.77519  2.98518  4.58477  3.61503
          0.03124  3.87745  4.59980  0.61958  0.77255  0.48576  0.95510
    372   2.82561  4.50396  3.56278  3.11466  3.38737  3.67732  3.97682  2.60194  2.49298  1.38363  3.39735  3.48429  4.10574  3.30005  3.01502  3.06739  3.08260  2.50153  5.00618  3.72824    655 - -
          2.68618  4.42225  2.77519  2.73123  3.46354  2.40513  3.72494  3.29354  2.67741  2.69355  4.24690  2.90347  2.73739  3.18146  2.89801  2.37887  2.77519  2.98518  4.58477  3.61503
          0.03124  3.87745  4.59980  0.61958  0.77255  0.48576  0.95510
    373   3.32019  4.67733  4.31536  3.94225  1.16265  4.15065  3.53663  2.95517  3.80838  2.31541  3.59192  3.91204  4.49025  3.90621  3.92849  3.52064  3.55779  2.90577  3.73860  1.85692    656 - -
          2.68618  4.42225  2.77519  2.73123  3.46354  2.40513  3.72494  3.29354  2.67741  2.69355  4.24690  2.90347  2.73739  3.18146  2.89801  2.37887  2.77519  2.98518  4.58477  3.61503
          0.03124  3.87745  4.59980  0.61958  0.77255  0.48576  0.95510
    374   2.27125  4.17659  3.37142  3.05155  3.93057  3.01208  4.07712  3.22601  3.02395  3.03437  3.97297  3.26412  3.71302  3.37272  3.32611  1.36076  2.72139  2.49951  5.36655  4.07996    657 - -
          2.68618  4.42225  2.77519  2.73123  3.46354  2.40513  3.72494  3.29354  2.67741  2.69355  4.24690  2.90347  2.73739  3.18146  2.89801  2.37887  2.77519  2.98518  4.58477  3.61503
          0.03124  3.87745  4.59980  0.61958  0.77255  0.48576  0.95510
    375   1.98501  4.14903  3.24637  3.01470  4.17739  2.90846  4.12705  3.53913  3.08345  3.29232  4.16821  3.21144  3.65258  3.40504  3.38749  1.27497  2.69042  3.05091  5.54720  4.29611    658 - -
          2.68618  4.42225  2.77519  2.73123  3.46354  2.40513  3.72494  3.29354  2.67741  2.69355  4.24690  2.90347  2.73739  3.18146  2.89801  2.37887  2.77519  2.98518  4.58477  3.61503
          0.03124  3.87745  4.59980  0.61958  0.77255  0.48576  0.95510
    376   1.75824  4.36678  3.25066  2.78931  3.14633  3.36168  3.81302  2.90155  2.51292  2.66026  3.60363  3.18876  3.85365  3.09253  3.07412  2.69066  2.81410  2.65661  5.04626  3.75507    659 - -
          2.68618  4.42225  2.77519  2.73123  3.46354  2.40513  3.72494  3.29354  2.67741  2.69355  4.24690  2.90347  2.73739  3.18146  2.89801  2.37887  2.77519  2.98518  4.58477  3.61503
          0.03124  3.87745  4.59980  0.61958  0.77255  0.48576  0.95510
    377   2.64059  4.38129  2.86347  2.97348  3.66114  3.47175  4.06710  2.44227  3.06116  2.57370  3.63931  3.36546  4.00332  3.37599  3.41084  2.88414  2.95899  1.40685  5.21911  3.92898    660 - -
          2.68618  4.42225  2.77519  2.73123  3.46354  2.40513  3.72494  3.29354  2.67741  2.69355  4.24690  2.90347  2.73739  3.18146  2.89801  2.37887  2.77519  2.98518  4.58477  3.61503
          0.03124  3.87745  4.59980  0.61958  0.77255  0.48576  0.95510
    378   2.68770  4.37088  3.59225  3.22135  3.41741  2.88860  4.08842  2.65593  3.08069  1.29848  3.49642  3.52676  4.02352  3.47832  3.33679  2.94276  3.01583  2.51051  5.01451  3.73125    661 - -
          2.68618  4.42225  2.77519  2.73123  3.46354  2.40513  3.72494  3.29354  2.67741  2.69355  4.24690  2.90347  2.73739  3.18146  2.89801  2.37887  2.77519  2.98518  4.58477  3.61503
          0.03124  3.87745  4.59980  0.61958  0.77255  0.48576  0.95510
    379   3.09117  4.45081  4.58354  4.03749  3.21211  4.34709  4.70407  1.34120  3.88417  1.56809  2.69463  4.31650  4.60318  4.11982  4.07692  3.69160  3.32977  1.86938  5.19568  4.04132    662 - -
          2.68618  4.42225  2.77519  2.73123  3.46354  2.40513  3.72494  3.29354  2.67741  2.69355  4.24690  2.90347  2.73739  3.18146  2.89801  2.37887  2.77519  2.98518  4.58477  3.61503
          0.03124  3.87745  4.59980  0.61958  0.77255  0.48576  0.95510
    380   2.40287  4.29347  3.31834  2.91047  3.74340  3.18222  3.92768  3.07939  2.82423  2.81042  3.14734  3.22715  3.78829  3.20829  3.14910  1.52949  2.78159  2.78512  5.19334  3.89248    663 - -
          2.68618  4.42225  2.77519  2.73123  3.46354  2.40513  3.72494  3.29354  2.67741  2.69355  4.24690  2.90347  2.73739  3.18146  2.89801  2.37887  2.77519  2.98518  4.58477  3.61503
          0.03124  3.87745  4.59980  0.61958  0.77255  0.48576  0.95510
    381   2.08342  4.27655  3.16656  2.93411  4.11768  3.02205  4.07622  3.43543  2.99017  3.16873  4.11121  3.21265  1.50184  3.34727  3.30179  2.51335  2.79969  3.03543  5.47939  4.24272    664 - -
          2.68618  4.42225  2.77519  2.73123  3.46354  2.40513  3.72494  3.29354  2.67741  2.69355  4.24690  2.90347  2.73739  3.18146  2.89801  2.37887  2.77519  2.98518  4.58477  3.61503
          0.03124  3.87745  4.59980  0.61958  0.77255  0.48576  0.95510
    382   2.82346  5.09635  1.20071  2.21131  4.58238  2.64783  3.82215  4.11133  2.86009  3.68690  4.56957  2.76758  3.79873  3.02048  3.40589  2.78240  3.16025  3.68968  5.77434  4.38935    665 - -
          2.68618  4.42225  2.77519  2.73123  3.46354  2.40513  3.72494  3.29354  2.67741  2.69355  4.24690  2.90347  2.73739  3.18146  2.89801  2.37887  2.77519  2.98518  4.58477  3.61503
          0.03124  3.87745  4.59980  0.61958  0.77255  0.48576  0.95510
    383   2.96240  4.99459  3.36486  2.77484  4.39453  3.57119  3.61018  3.77615  1.78940  3.27457  4.17253  3.16988  3.97846  2.76574  1.32348  2.98875  3.15748  3.47618  5.35232  4.16898    666 - -
          2.68618  4.42225  2.77519  2.73123  3.46354  2.40513  3.72494  3.29354  2.67741  2.69355  4.24690  2.90347  2.73739  3.18146  2.89801  2.37887  2.77519  2.98518  4.58477  3.61503
          0.03124  3.87745  4.59980  0.61958  0.77255  0.48576  0.95510
    384   1.39530  4.10801  3.50866  3.14421  3.94735  3.00427  4.12412  3.08549  3.10860  2.97580  3.89481  3.31210  3.70569  3.42588  3.40495  2.19392  2.68139  2.41895  5.38083  4.15658    667 - -
          2.68618  4.42225  2.77519  2.73123  3.46354  2.40513  3.72494  3.29354  2.67741  2.69355  4.24690  2.90347  2.73739  3.18146  2.89801  2.37887  2.77519  2.98518  4.58477  3.61503
          0.03124  3.87745  4.59980  0.61958  0.77255  0.48576  0.95510
    385   3.08751  4.57321  4.08117  3.62783  2.43306  3.89949  3.72517  2.85947  3.31217  2.03892  3.50876  3.78079  4.29964  3.67056  3.49144  3.32374  3.34241  2.78983  1.58348  2.47370    668 - -
          2.68618  4.42225  2.77519  2.73123  3.46354  2.40513  3.72494  3.29354  2.67741  2.69355  4.24690  2.90347  2.73739  3.18146  2.89801  2.37887  2.77519  2.98518  4.58477  3.61503
          0.03124  3.87745  4.59980  0.61958  0.77255  0.48576  0.95510
    386   3.16137  4.58965  4.44031  3.91707  3.04553  4.27328  4.57269  2.16295  3.69058  0.99061  2.58899  4.22014  4.54773  3.97048  3.88126  3.63821  3.40361  2.24302  5.05753  3.87614    669 - -
          2.68618  4.42225  2.77519  2.73123  3.46354  2.40513  3.72494  3.29354  2.67741  2.69355  4.24690  2.90347  2.73739  3.18146  2.89801  2.37887  2.77519  2.98518  4.58477  3.61503
          0.03124  3.87745  4.59980  0.61958  0.77255  0.48576  0.95510
    387   2.79015  4.34152  3.89572  3.34165  3.24192  3.84627  4.12649  1.64798  3.16043  1.91252  2.83808  3.68449  4.19367  3.07963  3.42343  3.14419  3.02637  2.19658  4.95207  3.74804    670 - -
          2.68618  4.42225  2.77519  2.73123  3.46354  2.40513  3.72494  3.29354  2.67741  2.69355  4.24690  2.90347  2.73739  3.18146  2.89801  2.37887  2.77519  2.98518  4.58477  3.61503
          0.03124  3.87745  4.59980  0.61958  0.77255  0.48576  0.95510
    388   2.82175  5.11894  2.42893  1.40707  4.27636  3.28463  3.09237  3.87208  2.47832  3.41227  4.28227  2.80164  3.82809  2.85388  2.89728  2.77987  3.08362  3.52183  5.50682  4.09788    671 - -
          2.68614  4.42124  2.77524  2.73128  3.46359  2.40518  3.72499  3.29325  2.67746  2.69360  4.24695  2.90352  2.73744  3.18151  2.89806  2.37871  2.77524  2.98523  4.58482  3.61508
          0.08120  2.68914  4.59980  1.29221  0.32112  0.48576  0.95510
    389   2.63674  4.63330  2.90760  2.63502  4.14187  3.24242  3.82716  3.56352  2.27026  3.19966  4.10892  3.07030  1.61272  3.04363  2.88026  2.72461  2.97390  3.22063  5.39015  4.12901    680 - -
          2.68618  4.42225  2.77519  2.73123  3.46354  2.40513  3.72494  3.29354  2.67741  2.69355  4.24690  2.90347  2.73739  3.18146  2.89801  2.37887  2.77519  2.98518  4.58477  3.61503
          0.03124  3.87745  4.59980  0.61958  0.77255  0.48576  0.95510
    390   2.59792  4.59266  3.21790  2.69924  4.00871  2.95136  3.70489  3.37125  2.30789  3.01794  3.90036  3.10877  3.83815  2.89681  1.72928  2.69712  2.88490  2.74094  5.25619  3.99634    681 - -
          2.68618  4.42225  2.77519  2.73123  3.46354  2.40513  3.72494  3.29354  2.67741  2.69355  4.24690  2.90347  2.73739  3.18146  2.89801  2.37887  2.77519  2.98518  4.58477  3.61503
          0.03124  3.87745  4.59980  0.61958  0.77255  0.48576  0.95510
    391   2.75915  4.82552  3.05238  2.63100  4.27038  3.39971  3.67905  3.57277  1.38057  3.19899  4.10253  3.06727  3.88689  2.84616  2.43437  2.80946  2.68485  3.26086  5.39728  4.14803    682 - -
          2.68618  4.42225  2.77519  2.73123  3.46354  2.40513  3.72494  3.29354  2.67741  2.69355  4.24690  2.90347  2.73739  3.18146  2.89801  2.37887  2.77519  2.98518  4.58477  3.61503
          0.03124  3.87745  4.59980  0.61958  0.77255  0.48576  0.95510
    392   2.65241  4.23168  3.94339  3.45366  3.49048  3.66755  4.26543  1.96925  3.33671  2.31312  3.42436  3.71612  4.14932  3.66147  3.60342  2.71786  2.96036  1.38534  5.13992  3.89573    683 - -
          2.68618  4.42225  2.77519  2.73123  3.46354  2.40513  3.72494  3.29354  2.67741  2.69355  4.24690  2.90347  2.73739  3.18146  2.89801  2.37887  2.77519  2.98518  4.58477  3.61503
          0.03124  3.87745  4.59980  0.61958  0.77255  0.48576  0.95510
    393   2.81801  5.08863  2.67661  2.19564  4.41004  3.38028  3.61066  3.82741  2.05928  3.34716  4.19421  2.88205  3.85294  1.79920  2.53218  2.79059  3.04535  3.48398  5.49258  4.17992    684 - -
          2.68618  4.42225  2.77519  2.73123  3.46354  2.40513  3.72494  3.29354  2.67741  2.69355  4.24690  2.90347  2.73739  3.18146  2.89801  2.37887  2.77519  2.98518  4.58477  3.61503
          0.03124  3.87745  4.59980  0.61958  0.77255  0.48576  0.95510
    394   2.97649  4.94070  3.15283  2.77322  4.32827  3.46554  3.76168  3.75782  1.03148  3.32176  4.28284  3.19751  3.96544  2.95279  2.43220  3.01809  3.22933  3.46529  5.38079  4.19423    685 - -
          2.68618  4.42225  2.77519  2.73123  3.46354  2.40513  3.72494  3.29354  2.67741  2.69355  4.24690  2.90347  2.73739  3.18146  2.89801  2.37887  2.77519  2.98518  4.58477  3.61503
          0.03124  3.87745  4.59980  0.61958  0.77255  0.48576  0.95510
    395   2.51854  4.42476  3.92344  3.51416  3.29222  3.75597  4.32643  2.29221  3.33376  1.20799  3.23025  3.79705  4.23438  3.70625  3.56866  3.17215  3.14332  2.23238  5.10734  3.86211    686 - -
          2.68618  4.42225  2.77519  2.73123  3.46354  2.40513  3.72494  3.29354  2.67741  2.69355  4.24690  2.90347  2.73739  3.18146  2.89801  2.37887  2.77519  2.98518  4.58477  3.61503
          0.03124  3.87745  4.59980  0.61958  0.77255  0.48576  0.95510
    396   2.67716  4.74989  2.86160  2.54761  4.10793  3.30876  3.73034  3.51599  2.39185  3.10750  4.04708  3.00796  3.84306  1.65140  2.71050  2.73528  2.64946  3.20987  5.37870  4.06601    687 - -
          2.68618  4.42225  2.77519  2.73123  3.46354  2.40513  3.72494  3.29354  2.67741  2.69355  4.24690  2.90347  2.73739  3.18146  2.89801  2.37887  2.77519  2.98518  4.58477  3.61503
          0.03124  3.87745  4.59980  0.61958  0.77255  0.48576  0.95510
    397   2.50790  5.05382  2.44389  1.55556  4.37123  3.26730  3.66555  3.79108  2.46915  3.36225  4.21716  2.78920  3.80311  2.56229  2.90473  2.72230  3.01741  3.43815  5.57201  4.19441    688 - -
          2.68618  4.42225  2.77519  2.73123  3.46354  2.40513  3.72494  3.29354  2.67741  2.69355  4.24690  2.90347  2.73739  3.18146  2.89801  2.37887  2.77519  2.98518  4.58477  3.61503
          0.03124  3.87745  4.59980  0.61958  0.77255  0.48576  0.95510
    398   2.84778  4.85321  3.21762  2.71644  4.05057  3.51874  3.67150  3.39310  1.36532  2.67442  3.98493  3.14450  3.95097  2.85360  2.38684  2.90740  3.07566  3.14805  5.26779  3.99619    689 - -
          2.68618  4.42225  2.77519  2.73123  3.46354  2.40513  3.72494  3.29354  2.67741  2.69355  4.24690  2.90347  2.73739  3.18146  2.89801  2.37887  2.77519  2.98518  4.58477  3.61503
          0.03124  3.87745  4.59980  0.61958  0.77255  0.48576  0.95510
    399   2.67525  4.27482  3.84535  3.43221  3.44688  3.62980  4.25021  1.39416  3.29556  2.29077  3.44334  3.69201  4.14072  3.65809  3.54497  2.68959  2.99724  2.02792  5.11333  3.83057    690 - -
          2.68618  4.42225  2.77519  2.73123  3.46354  2.40513  3.72494  3.29354  2.67741  2.69355  4.24690  2.90347  2.73739  3.18146  2.89801  2.37887  2.77519  2.98518  4.58477  3.61503
          0.03124  3.87745  4.59980  0.61958  0.77255  0.48576  0.95510
    400   2.68461  4.54077  3.14273  2.72622  3.18988  3.47992  3.66330  3.12251  2.63287  2.74027  3.68104  3.15289  3.32653  2.74458  2.96959  2.80946  2.93552  2.88342  4.69490  1.99156    691 - -
          2.68618  4.42225  2.77519  2.73123  3.46354  2.40513  3.72494  3.29354  2.67741  2.69355  4.24690  2.90347  2.73739  3.18146  2.89801  2.37887  2.77519  2.98518  4.58477  3.61503
          0.03124  3.87745  4.59980  0.61958  0.77255  0.48576  0.95510
    401   3.21124  4.61008  4.37671  3.95818  1.35198  4.15686  3.92981  2.49966  3.81057  1.70012  3.22024  4.05806  4.49732  3.97128  3.95544  3.55032  3.46592  2.52746  4.18926  2.57976    692 - -
          2.68618  4.42225  2.77519  2.73123  3.46354  2.40513  3.72494  3.29354  2.67741  2.69355  4.24690  2.90347  2.73739  3.18146  2.89801  2.37887  2.77519  2.98518  4.58477  3.61503
          0.03124  3.87745  4.59980  0.61958  0.77255  0.48576  0.95510
    402   1.31120  4.14911  3.62081  3.28026  3.86475  3.10398  4.23395  2.76580  3.21996  2.75901  3.81316  3.43101  3.80080  3.55299  3.49321  2.55088  2.76702  2.23393  5.40229  4.16856    693 - -
          2.68618  4.42225  2.77519  2.73123  3.46354  2.40513  3.72494  3.29354  2.67741  2.69355  4.24690  2.90347  2.73739  3.18146  2.89801  2.37887  2.77519  2.98518  4.58477  3.61503
          0.03124  3.87745  4.59980  0.61958  0.77255  0.48576  0.95510
    403   3.16074  4.62147  4.19753  3.83729  3.13742  3.98855  4.49146  2.34161  3.60500  0.86908  3.15862  4.11229  4.42297  3.97213  3.78029  3.55983  3.45473  2.38026  5.01863  3.74313    694 - -
          2.68618  4.42225  2.77519  2.73123  3.46354  2.40513  3.72494  3.29354  2.67741  2.69355  4.24690  2.90347  2.73739  3.18146  2.89801  2.37887  2.77519  2.98518  4.58477  3.61503
          0.03124  3.87745  4.59980  0.61958  0.77255  0.48576  0.95510
    404   2.78474  4.78210  3.05446  2.66092  3.75916  3.46236  3.72373  3.27948  2.37526  2.51717  3.85132  3.11392  3.93074  1.66688  2.67098  2.85639  3.04177  3.07569  5.16239  3.80424    695 - -
          2.68614  4.42239  2.77524  2.73138  3.46368  2.40513  3.72483  3.29317  2.67746  2.69341  4.24660  2.90361  2.73754  3.18145  2.89815  2.37867  2.77534  2.98495  4.58491  3.61517
          0.08120  2.68914  4.59980  2.07875  0.13363  0.48576  0.95510
    405   3.00001  4.81675  3.13029  2.89063  3.28799  3.45151  1.13204  3.70371  2.73353  3.19709  4.24034  3.29980  4.00426  3.25690  2.99900  3.07062  3.30350  3.43873  4.75300  3.23869    719 - -
          2.68618  4.42225  2.77519  2.73123  3.46354  2.40513  3.72494  3.29354  2.67741  2.69355  4.24690  2.90347  2.73739  3.18146  2.89801  2.37887  2.77519  2.98518  4.58477  3.61503
          0.03124  3.87745  4.59980  0.61958  0.77255  0.48576  0.95510
    406   2.81198  4.35308  4.13230  3.79547  3.55360  3.72914  4.59629  2.04968  3.66333  2.23968  3.51787  3.98453  4.28929  4.02272  3.87537  3.23289  3.17335  1.01863  5.33892  4.07089    720 - -
          2.68618  4.42225  2.77519  2.73123  3.46354  2.40513  3.72494  3.29354  2.67741  2.69355  4.24690  2.90347  2.73739  3.18146  2.89801  2.37887  2.77519  2.98518  4.58477  3.61503
          0.03124  3.87745  4.59980  0.61958  0.77255  0.48576  0.95510
    407   3.08375  4.45691  4.52157  4.03628  3.27781  4.29175  4.71896  1.21695  3.84709  1.67701  3.16088  4.30084  4.60863  4.15226  4.04701  3.68288  3.34521  1.79446  5.24046  3.99945    721 - -
          2.68618  4.42225  2.77519  2.73123  3.46354  2.40513  3.72494  3.29354  2.67741  2.69355  4.24690  2.90347  2.73739  3.18146  2.89801  2.37887  2.77519  2.98518  4.58477  3.61503
          0.03124  3.87745  4.59980  0.61958  0.77255  0.48576  0.95510
    408   2.67445  4.78012  2.76771  2.49432  4.13763  3.27355  3.71857  3.66301  2.40515  3.24066  4.13560  2.96380  3.82515  1.63662  2.73458  2.45322  2.98037  3.31507  5.39156  4.04613    722 - -
          2.68618  4.42225  2.77519  2.73123  3.46354  2.40513  3.72494  3.29354  2.67741  2.69355  4.24690  2.90347  2.73739  3.18146  2.89801  2.37887  2.77519  2.98518  4.58477  3.61503
          0.03124  3.87745  4.59980  0.61958  0.77255  0.48576  0.95510
    409   2.97649  4.94070  3.15283  2.77322  4.32827  3.46554  3.76168  3.75782  1.03148  3.32176  4.28284  3.19751  3.96544  2.95279  2.43220  3.01809  3.22933  3.46529  5.38079  4.19423    723 - -
          2.68618  4.42225  2.77519  2.73123  3.46354  2.40513  3.72494  3.29354  2.67741  2.69355  4.24690  2.90347  2.73739  3.18146  2.89801  2.37887  2.77519  2.98518  4.58477  3.61503
          0.03124  3.87745  4.59980  0.61958  0.77255  0.48576  0.95510
    410   2.26366  4.57677  2.69486  2.52834  4.19509  3.10736  3.86630  3.63508  2.74065  3.33451  4.22694  1.53156  3.75881  3.08824  3.12414  2.60448  2.90961  3.23399  5.51377  4.16057    724 - -
          2.68618  4.42225  2.77519  2.73123  3.46354  2.40513  3.72494  3.29354  2.67741  2.69355  4.24690  2.90347  2.73739  3.18146  2.89801  2.37887  2.77519  2.98518  4.58477  3.61503
          0.03124  3.87745  4.59980  0.61958  0.77255  0.48576  0.95510
    411   2.83425  4.83893  3.07710  2.66601  3.66712  3.46758  1.74383  3.59267  2.26531  3.12786  4.04759  3.10457  3.92871  2.89951  2.29735  2.88045  3.07667  3.30262  5.01239  3.58424    725 - -
          2.68618  4.42225  2.77519  2.73123  3.46354  2.40513  3.72494  3.29354  2.67741  2.69355  4.24690  2.90347  2.73739  3.18146  2.89801  2.37887  2.77519  2.98518  4.58477  3.61503
          0.03124  3.87745  4.59980  0.61958  0.77255  0.48576  0.95510
    412   2.81604  4.39746  3.85196  3.30690  2.73463  3.81379  4.00012  2.48361  3.10241  1.39872  3.15275  3.63712  4.17014  3.45646  2.95865  3.11872  3.05346  2.43517  4.73452  3.39119    726 - -
          2.68618  4.42225  2.77519  2.73123  3.46354  2.40513  3.72494  3.29354  2.67741  2.69355  4.24690  2.90347  2.73739  3.18146  2.89801  2.37887  2.77519  2.98518  4.58477  3.61503
          0.03124  3.87745  4.59980  0.61958  0.77255  0.48576  0.95510
    413   2.82766  5.29336  1.43924  1.93162  4.61360  3.17411  3.70821  4.10221  2.69987  3.64331  4.49252  2.66363  3.78355  2.87723  3.26716  2.46860  3.11991  3.69540  5.82259  4.34881    727 - -
          2.68618  4.42225  2.77519  2.73123  3.46354  2.40513  3.72494  3.29354  2.67741  2.69355  4.24690  2.90347  2.73739  3.18146  2.89801  2.37887  2.77519  2.98518  4.58477  3.61503
          0.03124  3.87745  4.59980  0.61958  0.77255  0.48576  0.95510
    414   2.79696  5.10154  1.37840  2.23051  4.41138  3.22804  3.72543  3.93053  2.62421  3.49303  4.36277  2.78355  3.80563  2.90347  2.69658  2.75665  3.08586  3.55604  5.62180  4.22622    728 - -
          2.68618  4.42225  2.77519  2.73123  3.46354  2.40513  3.72494  3.29354  2.67741  2.69355  4.24690  2.90347  2.73739  3.18146  2.89801  2.37887  2.77519  2.98518  4.58477  3.61503
          0.03124  3.87745  4.59980  0.61958  0.77255  0.48576  0.95510
    415   2.77315  5.10486  2.41613  1.52703  4.44421  2.86408  3.66388  3.88389  2.26617  3.43523  4.27552  2.77693  3.80336  2.82325  2.89473  2.73269  3.03834  3.51327  5.60935  4.23133    729 - -
          2.68618  4.42225  2.77519  2.73123  3.46354  2.40513  3.72494  3.29354  2.67741  2.69355  4.24690  2.90347  2.73739  3.18146  2.89801  2.37887  2.77519  2.98518  4.58477  3.61503
          0.03124  3.87745  4.59980  0.61958  0.77255  0.48576  0.95510
    416   2.56351  4.40546  3.29377  2.80409  3.69081  3.41791  3.81921  2.54631  2.44709  2.65801  3.61359  3.20985  3.88777  3.07216  2.96802  2.73964  1.92810  2.57942  5.11680  3.86160    730 - -
          2.68621  4.42228  2.77523  2.73116  3.46357  2.40516  3.72497  3.29357  2.67735  2.69349  4.24693  2.90350  2.73733  3.18149  2.89804  2.37890  2.77523  2.98521  4.58418  3.61506
          0.08120  2.68914  4.59980  1.01887  0.44785  0.48576  0.95510
    417   2.51854  4.42476  3.92344  3.51416  3.29222  3.75597  4.32643  2.29221  3.33376  1.20799  3.23025  3.79705  4.23438  3.70625  3.56866  3.17215  3.14332  2.23238  5.10734  3.86211    736 - -
          2.68618  4.42225  2.77519  2.73123  3.46354  2.40513  3.72494  3.29354  2.67741  2.69355  4.24690  2.90347  2.73739  3.18146  2.89801  2.37887  2.77519  2.98518  4.58477  3.61503
          0.03124  3.87745  4.59980  0.61958  0.77255  0.48576  0.95510
    418   1.34665  4.11539  3.46371  3.15799  4.05573  2.97199  4.17514  3.14121  3.14065  3.04664  3.98626  3.31211  3.69767  3.46789  3.42693  2.42635  2.12813  2.76673  5.48453  4.27220    737 - -
          2.68618  4.42225  2.77519  2.73123  3.46354  2.40513  3.72494  3.29354  2.67741  2.69355  4.24690  2.90347  2.73739  3.18146  2.89801  2.37887  2.77519  2.98518  4.58477  3.61503
          0.03124  3.87745  4.59980  0.61958  0.77255  0.48576  0.95510
    419   2.80771  4.77123  3.30037  2.73260  3.72126  3.53774  3.63331  3.40479  1.42021  2.96842  3.89278  3.15783  3.93836  2.86178  2.45985  2.87907  3.02386  3.14619  3.68134  3.67738    738 - -
          2.68618  4.42225  2.77519  2.73123  3.46354  2.40513  3.72494  3.29354  2.67741  2.69355  4.24690  2.90347  2.73739  3.18146  2.89801  2.37887  2.77519  2.98518  4.58477  3.61503
          0.03124  3.87745  4.59980  0.61958  0.77255  0.48576  0.95510
    420   3.06961  4.54461  4.31320  3.85846  3.11210  4.10224  4.53405  2.15559  3.63468  1.02331  3.03797  4.12918  4.47579  3.95714  3.83153  3.51252  3.35067  2.07273  5.07358  3.82374    739 - -
          2.68618  4.42225  2.77519  2.73123  3.46354  2.40513  3.72494  3.29354  2.67741  2.69355  4.24690  2.90347  2.73739  3.18146  2.89801  2.37887  2.77519  2.98518  4.58477  3.61503
          0.03124  3.87745  4.59980  0.61958  0.77255  0.48576  0.95510
    421   2.73008  4.30312  3.88093  3.48957  3.48009  3.26599  4.30922  1.27598  3.35920  2.29237  3.46506  3.75084  4.17405  3.72334  3.59929  3.09781  3.05122  2.02209  5.14932  3.88866    740 - -
          2.68618  4.42225  2.77519  2.73123  3.46354  2.40513  3.72494  3.29354  2.67741  2.69355  4.24690  2.90347  2.73739  3.18146  2.89801  2.37887  2.77519  2.98518  4.58477  3.61503
          0.03124  3.87745  4.59980  0.61958  0.77255  0.48576  0.95510
    422   1.31145  3.15593  3.70274  3.29274  3.90501  2.96698  4.17125  3.11845  3.21023  2.95409  3.85653  3.37234  3.24963  3.50647  3.47729  2.39985  2.64188  2.73860  5.33806  4.14291    741 - -
          2.68618  4.42225  2.77519  2.73123  3.46354  2.40513  3.72494  3.29354  2.67741  2.69355  4.24690  2.90347  2.73739  3.18146  2.89801  2.37887  2.77519  2.98518  4.58477  3.61503
          0.03124  3.87745  4.59980  0.61958  0.77255  0.48576  0.95510
    423   2.91793  5.03014  3.02491  2.61002  4.37990  3.48405  3.62631  3.79962  1.26156  3.30321  4.20439  3.05753  3.93552  2.61452  2.27649  2.92322  3.13516  3.48886  5.40554  4.16401    742 - -
          2.68618  4.42225  2.77519  2.73123  3.46354  2.40513  3.72494  3.29354  2.67741  2.69355  4.24690  2.90347  2.73739  3.18146  2.89801  2.37887  2.77519  2.98518  4.58477  3.61503
          0.03124  3.87745  4.59980  0.61958  0.77255  0.48576  0.95510
    424   3.03199  4.39082  4.58768  4.06835  3.38955  4.30708  4.79149  1.25365  3.93412  1.88036  3.09344  4.32740  4.61615  4.20297  4.14661  3.67233  3.29167  1.52868  5.34566  4.15752    743 - -
          2.68618  4.42225  2.77519  2.73123  3.46354  2.40513  3.72494  3.29354  2.67741  2.69355  4.24690  2.90347  2.73739  3.18146  2.89801  2.37887  2.77519  2.98518  4.58477  3.61503
          0.03124  3.87745  4.59980  0.61958  0.77255  0.48576  0.95510
    425   2.33712  4.29198  3.07306  2.85275  4.12845  3.00150  4.02346  3.58801  2.93121  3.27537  4.16467  3.15197  1.54298  3.28855  3.25393  2.19947  2.78525  3.13674  5.47134  4.19506    744 - -
          2.68618  4.42225  2.77519  2.73123  3.46354  2.40513  3.72494  3.29354  2.67741  2.69355  4.24690  2.90347  2.73739  3.18146  2.89801  2.37887  2.77519  2.98518  4.58477  3.61503
          0.05885  3.87745  3.31181  0.61958  0.77255  0.48576  0.95510
    426   2.40146  4.24640  3.40922  3.16051  3.95009  3.08633  4.17944  3.07458  3.10305  2.93884  3.99096  3.37321  3.78845  3.49903  3.36264  2.60251  1.20935  2.77189  5.38982  4.16679    745 - -
          2.68618  4.42225  2.77519  2.73123  3.46354  2.40513  3.72494  3.29354  2.67741  2.69355  4.24690  2.90347  2.73739  3.18146  2.89801  2.37887  2.77519  2.98518  4.58477  3.61503
          0.03210  3.85070  4.57305  0.61958  0.77255  0.50970  0.91798
    427   3.06612  4.44729  4.48240  3.99670  3.26176  4.26318  4.68530  1.25225  3.80667  1.66629  3.14912  4.26564  4.58375  4.11587  4.01023  3.65252  3.32786  1.79721  5.21847  3.97459    746 - -
          2.68618  4.42225  2.77519  2.73123  3.46354  2.40513  3.72494  3.29354  2.67741  2.69355  4.24690  2.90347  2.73739  3.18146  2.89801  2.37887  2.77519  2.98518  4.58477  3.61503
          0.03210  3.85070  4.57305  0.61958  0.77255  0.50970  0.91798
    428   2.47516  4.39397  3.22912  2.82698  3.92739  3.21035  3.85539  3.22572  2.58346  2.94451  3.87807  3.17517  3.79628  3.09325  2.54412  2.62374  1.62500  2.91352  5.27263  4.01966    747 - -
          2.68618  4.42225  2.77519  2.73123  3.46354  2.40513  3.72494  3.29354  2.67741  2.69355  4.24690  2.90347  2.73739  3.18146  2.89801  2.37887  2.77519  2.98518  4.58477  3.61503
          0.03210  3.85070  4.57305  0.61958  0.77255  0.50970  0.91798
    429   1.04560  4.18163  3.44086  3.23144  4.03105  3.00669  4.25601  3.15333  3.24715  3.03592  4.07036  3.38644  3.74388  3.59037  3.49902  2.53222  2.80808  2.81151  5.46039  4.25828    748 - -
          2.68618  4.42225  2.77519  2.73123  3.46354  2.40513  3.72494  3.29354  2.67741  2.69355  4.24690  2.90347  2.73739  3.18146  2.89801  2.37887  2.77519  2.98518  4.58477  3.61503
          0.03210  3.85070  4.57305  0.61958  0.77255  0.47108  0.97904
    430   2.97732  4.41255  4.36949  3.87617  3.29709  4.11851  4.59815  1.94172  3.71222  1.50277  3.17889  4.14153  4.48504  4.01406  3.93155  3.49590  3.25175  1.38575  5.20648  3.97867    749 - -
          2.68618  4.42225  2.77519  2.73123  3.46354  2.40513  3.72494  3.29354  2.67741  2.69355  4.24690  2.90347  2.73739  3.18146  2.89801  2.37887  2.77519  2.98518  4.58477  3.61503
          0.03124  3.87745  4.59980  0.61958  0.77255  0.48576  0.95510
    431   2.59165  0.93039  4.11195  3.85264  3.84272  3.21367  4.49861  2.98736  3.67957  2.90266  4.02407  3.83829  3.92102  4.02545  3.80310  2.86333  3.05882  2.73163  5.25791  4.13040    750 - -
          2.68618  4.42225  2.77519  2.73123  3.46354  2.40513  3.72494  3.29354  2.67741  2.69355  4.24690  2.90347  2.73739  3.18146  2.89801  2.37887  2.77519  2.98518  4.58477  3.61503
          0.03124  3.87745  4.59980  0.61958  0.77255  0.48576  0.95510
    432   2.50009  4.60496  2.60926  2.44829  4.30987  2.67666  3.83586  3.81152  2.73116  3.42539  4.26819  1.62200  3.72979  3.04003  3.14833  2.41759  2.88697  3.35538  5.58584  4.23423    751 - -
          2.68618  4.42225  2.77519  2.73123  3.46354  2.40513  3.72494  3.29354  2.67741  2.69355  4.24690  2.90347  2.73739  3.18146  2.89801  2.37887  2.77519  2.98518  4.58477  3.61503
          0.03124  3.87745  4.59980  0.61958  0.77255  0.48576  0.95510
    433   2.71192  4.41705  3.59204  3.07548  3.41743  3.60712  3.92699  2.63929  2.72736  1.53357  3.37983  3.43210  4.03624  3.23758  2.68922  2.94916  2.80422  2.51187  4.99540  3.74808    752 - -
          2.68618  4.42225  2.77519  2.73123  3.46354  2.40513  3.72494  3.29354  2.67741  2.69355  4.24690  2.90347  2.73739  3.18146  2.89801  2.37887  2.77519  2.98518  4.58477  3.61503
          0.03124  3.87745  4.59980  0.61958  0.77255  0.48576  0.95510
    434   2.92554  4.78789  3.18722  2.82960  2.78659  3.58675  1.63499  3.43657  2.64200  2.93484  3.95793  3.22684  4.03969  3.11972  2.93723  2.98509  3.17523  3.20598  4.35909  2.55481    753 - -
          2.68618  4.42225  2.77519  2.73123  3.46354  2.40513  3.72494  3.29354  2.67741  2.69355  4.24690  2.90347  2.73739  3.18146  2.89801  2.37887  2.77519  2.98518  4.58477  3.61503
          0.05885  3.87745  3.31181  0.61958  0.77255  0.48576  0.95510
    435   2.25506  4.19088  3.14743  2.95618  4.21812  1.39771  4.11568  3.57708  3.07044  3.32075  4.20549  3.19083  3.66132  3.39396  3.37587  2.42296  2.34579  3.09411  5.54942  4.32877    754 - -
          2.68618  4.42225  2.77519  2.73123  3.46354  2.40513  3.72494  3.29354  2.67741  2.69355  4.24690  2.90347  2.73739  3.18146  2.89801  2.37887  2.77519  2.98518  4.58477  3.61503
          0.03210  3.85070  4.57305  0.61958  0.77255  0.50970  0.91798
    436   2.93407  5.03997  2.47922  1.05674  4.38354  3.26039  3.84564  3.83313  2.72347  3.45387  4.42914  2.92132  3.86402  3.06193  3.12984  2.91886  3.23823  3.51932  5.55923  4.28177    755 - -
          2.68618  4.42225  2.77519  2.73123  3.46354  2.40513  3.72494  3.29354  2.67741  2.69355  4.24690  2.90347  2.73739  3.18146  2.89801  2.37887  2.77519  2.98518  4.58477  3.61503
          0.03210  3.85070  4.57305  0.61958  0.77255  0.50970  0.91798
    437   2.95261  4.91502  3.12712  2.75298  4.29647  3.44414  3.74780  3.72443  1.06846  3.29439  4.25725  3.17832  3.94622  2.94068  2.42841  2.99616  3.20762  3.43353  5.36025  4.16998    756 - -
          2.68618  4.42225  2.77519  2.73123  3.46354  2.40513  3.72494  3.29354  2.67741  2.69355  4.24690  2.90347  2.73739  3.18146  2.89801  2.37887  2.77519  2.98518  4.58477  3.61503
          0.03210  3.85070  4.57305  0.61958  0.77255  0.50970  0.91798
    438   3.13110  4.59997  4.15444  3.79445  3.12785  3.95429  4.45702  2.33102  3.56240  0.90247  3.15808  4.07201  4.39357  3.93595  3.74192  3.52299  3.42644  2.36265  4.99898  3.71719    757 - -
          2.68618  4.42225  2.77519  2.73123  3.46354  2.40513  3.72494  3.29354  2.67741  2.69355  4.24690  2.90347  2.73739  3.18146  2.89801  2.37887  2.77519  2.98518  4.58477  3.61503
          0.03210  3.85070  4.57305  0.61958  0.77255  0.50970  0.91798
    439   2.71217  4.69751  3.11556  2.65551  3.73879  3.46371  3.71187  3.15443  2.38762  2.66843  3.18497  3.10985  3.90525  1.82198  2.70179  2.80114  2.96285  2.96015  5.15497  3.83664    758 - -
          2.68618  4.42225  2.77519  2.73123  3.46354  2.40513  3.72494  3.29354  2.67741  2.69355  4.24690  2.90347  2.73739  3.18146  2.89801  2.37887  2.77519  2.98518  4.58477  3.61503
          0.03210  3.85070  4.57305  0.61958  0.77255  0.50970  0.91798
    440   2.33735  4.23464  3.95277  3.57569  3.63914  3.53064  4.44647  2.09992  3.47467  2.35043  3.53780  3.76281  4.12203  3.81459  3.72216  2.96419  2.97957  1.24604  5.36139  4.12299    759 - -
          2.68618  4.42225  2.77519  2.73123  3.46354  2.40513  3.72494  3.29354  2.67741  2.69355  4.24690  2.90347  2.73739  3.18146  2.89801  2.37887  2.77519  2.98518  4.58477  3.61503
          0.03210  3.85070  4.57305  0.61958  0.77255  0.50970  0.91798
    441   3.23103  4.63928  4.20881  3.91938  1.04803  3.92547  3.86820  2.75763  3.82701  2.13283  3.49117  3.99481  4.38472  4.00105  3.95210  3.50194  3.53224  2.74669  4.12412  2.49403    760 - -
          2.68618  4.42225  2.77519  2.73123  3.46354  2.40513  3.72494  3.29354  2.67741  2.69355  4.24690  2.90347  2.73739  3.18146  2.89801  2.37887  2.77519  2.98518  4.58477  3.61503
          0.03210  3.85070  4.57305  0.61958  0.77255  0.50970  0.91798
    442   2.95261  4.91502  3.12712  2.75298  4.29647  3.44414  3.74780  3.72443  1.06846  3.29439  4.25725  3.17832  3.94622  2.94068  2.42841  2.99616  3.20762  3.43353  5.36025  4.16998    761 - -
          2.68618  4.42225  2.77519  2.73123  3.46354  2.40513  3.72494  3.29354  2.67741  2.69355  4.24690  2.90347  2.73739  3.18146  2.89801  2.37887  2.77519  2.98518  4.58477  3.61503
          0.03210  3.85070  4.57305  0.61958  0.77255  0.50970  0.91798
    443   2.39336  4.72237  2.82068  2.53223  4.09271  3.27656  3.73784  3.50383  2.42670  3.10244  4.04704  2.99278  3.82594  1.68516  2.75239  2.71676  2.96433  3.19493  5.37757  4.06008    762 - -
          2.68618  4.42225  2.77519  2.73123  3.46354  2.40513  3.72494  3.29354  2.67741  2.69355  4.24690  2.90347  2.73739  3.18146  2.89801  2.37887  2.77519  2.98518  4.58477  3.61503
          0.03210  3.85070  4.57305  0.61958  0.77255  0.47108  0.97904
    444   2.40542  4.33459  3.16308  2.77703  3.82135  3.17126  3.86135  2.81148  2.75042  2.94542  3.83579  2.92168  3.76390  3.11984  3.10194  1.61995  2.77034  2.86561  5.21653  3.91255    763 - -
          2.68618  4.42225  2.77519  2.73123  3.46354  2.40513  3.72494  3.29354  2.67741  2.69355  4.24690  2.90347  2.73739  3.18146  2.89801  2.37887  2.77519  2.98518  4.58477  3.61503
          0.03124  3.87745  4.59980  0.61958  0.77255  0.48576  0.95510
    445   2.77616  4.69366  3.11885  2.71169  2.97844  3.51645  1.96005  3.33792  2.58435  2.90640  3.85259  3.13851  3.95545  3.01999  2.91795  2.69368  3.02328  3.08096  4.51716  2.64221    764 - -
          2.68618  4.42225  2.77519  2.73123  3.46354  2.40513  3.72494  3.29354  2.67741  2.69355  4.24690  2.90347  2.73739  3.18146  2.89801  2.37887  2.77519  2.98518  4.58477  3.61503
          0.03124  3.87745  4.59980  0.61958  0.77255  0.48576  0.95510
    446   2.37056  4.31262  3.08022  2.87547  4.10709  3.01945  4.04041  3.57449  2.94717  3.26805  4.18150  3.17480  1.43293  3.31623  3.25907  2.33916  2.81942  3.13976  5.45451  4.17722    765 - -
          2.68618  4.42225  2.77519  2.73123  3.46354  2.40513  3.72494  3.29354  2.67741  2.69355  4.24690  2.90347  2.73739  3.18146  2.89801  2.37887  2.77519  2.98518  4.58477  3.61503
          0.03124  3.87745  4.59980  0.61958  0.77255  0.48576  0.95510
    447   2.77536  5.15899  1.50705  1.98967  4.44874  3.21448  3.69235  3.86328  2.63219  3.47068  4.32889  2.71675  3.78792  2.85878  3.16368  2.72071  3.05544  3.20173  5.68567  4.24854    766 - -
          2.68618  4.42225  2.77519  2.73123  3.46354  2.40513  3.72494  3.29354  2.67741  2.69355  4.24690  2.90347  2.73739  3.18146  2.89801  2.37887  2.77519  2.98518  4.58477  3.61503
          0.03124  3.87745  4.59980  0.61958  0.77255  0.48576  0.95510
    448   3.03496  4.45216  4.34296  3.95885  3.37743  4.07207  4.68597  1.07176  3.78709  1.96232  3.31189  4.20349  4.50270  4.13480  3.98308  3.56775  3.33399  1.84580  5.26937  4.00817    767 - -
          2.68618  4.42225  2.77519  2.73123  3.46354  2.40513  3.72494  3.29354  2.67741  2.69355  4.24690  2.90347  2.73739  3.18146  2.89801  2.37887  2.77519  2.98518  4.58477  3.61503
          0.03124  3.87745  4.59980  0.61958  0.77255  0.48576  0.95510
    449   2.88492  4.35937  4.27021  3.81568  3.01551  3.96175  4.49555  1.97151  3.70598  2.01885  3.30570  4.04368  4.39734  3.98790  3.93368  3.35843  3.18527  1.17238  5.10495  3.77072    768 - -
          2.68618  4.42225  2.77519  2.73123  3.46354  2.40513  3.72494  3.29354  2.67741  2.69355  4.24690  2.90347  2.73739  3.18146  2.89801  2.37887  2.77519  2.98518  4.58477  3.61503
          0.03124  3.87745  4.59980  0.61958  0.77255  0.48576  0.95510
    450   2.70270  4.81943  2.74709  2.48042  4.16814  3.28035  3.71596  3.72479  2.40560  3.30535  4.18132  1.61002  3.82915  2.90917  2.44931  2.73695  3.00280  3.36522  5.39712  4.05284    769 - -
          2.68618  4.42225  2.77519  2.73123  3.46354  2.40513  3.72494  3.29354  2.67741  2.69355  4.24690  2.90347  2.73739  3.18146  2.89801  2.37887  2.77519  2.98518  4.58477  3.61503
          0.03124  3.87745  4.59980  0.61958  0.77255  0.48576  0.95510
    451   2.41200  4.26038  3.39030  2.98203  3.75012  3.21233  3.97481  2.89906  2.87172  2.48125  3.73246  3.28045  3.81638  3.26396  3.17983  2.46921  1.66724  2.62637  5.21096  3.94319    770 - -
          2.68618  4.42225  2.77519  2.73123  3.46354  2.40513  3.72494  3.29354  2.67741  2.69355  4.24690  2.90347  2.73739  3.18146  2.89801  2.37887  2.77519  2.98518  4.58477  3.61503
          0.03124  3.87745  4.59980  0.61958  0.77255  0.48576  0.95510
    452   2.67137  4.41053  3.37922  2.92790  3.20455  3.52799  3.22298  2.86390  2.72120  1.67181  3.50829  3.30059  3.96822  3.16499  3.00587  2.71751  2.93046  2.67293  4.73470  3.32667    771 - -
          2.68618  4.42225  2.77519  2.73123  3.46354  2.40513  3.72494  3.29354  2.67741  2.69355  4.24690  2.90347  2.73739  3.18146  2.89801  2.37887  2.77519  2.98518  4.58477  3.61503
          0.03124  3.87745  4.59980  0.61958  0.77255  0.48576  0.95510
    453   3.21984  4.62590  4.34003  3.95299  1.25876  4.11620  3.87778  2.56673  3.80940  1.83129  3.29383  4.03194  4.48358  3.97208  3.95032  3.53279  3.48545  2.58304  4.12887  2.49968    772 - -
          2.68618  4.42225  2.77519  2.73123  3.46354  2.40513  3.72494  3.29354  2.67741  2.69355  4.24690  2.90347  2.73739  3.18146  2.89801  2.37887  2.77519  2.98518  4.58477  3.61503
          0.03124  3.87745  4.59980  0.61958  0.77255  0.48576  0.95510
    454   2.22331  4.31198  3.15733  2.94527  4.11145  3.04437  4.09083  3.45656  3.00214  3.17466  4.14118  3.23199  1.37756  3.37087  3.30507  2.55783  2.84534  3.06787  5.46781  4.23419    773 - -
          2.68618  4.42225  2.77519  2.73123  3.46354  2.40513  3.72494  3.29354  2.67741  2.69355  4.24690  2.90347  2.73739  3.18146  2.89801  2.37887  2.77519  2.98518  4.58477  3.61503
          0.03124  3.87745  4.59980  0.61958  0.77255  0.48576  0.95510
    455   2.57751  4.41474  3.32298  2.98784  3.10978  3.27915  3.97683  3.11873  2.97723  2.75331  3.82127  3.32417  1.46739  3.33367  3.29558  2.74857  2.94884  2.87735  5.04512  3.67553    774 - -
          2.68618  4.42225  2.77519  2.73123  3.46354  2.40513  3.72494  3.29354  2.67741  2.69355  4.24690  2.90347  2.73739  3.18146  2.89801  2.37887  2.77519  2.98518  4.58477  3.61503
          0.03124  3.87745  4.59980  0.61958  0.77255  0.48576  0.95510
    456   2.76733  4.43471  3.57591  3.20121  3.24973  3.60097  4.02268  2.58077  3.00195  1.31482  3.44239  3.18021  4.09272  3.44098  3.25321  3.02336  3.06786  2.46013  4.89296  3.51760    775 - -
          2.68618  4.42225  2.77519  2.73123  3.46354  2.40513  3.72494  3.29354  2.67741  2.69355  4.24690  2.90347  2.73739  3.18146  2.89801  2.37887  2.77519  2.98518  4.58477  3.61503
          0.03124  3.87745  4.59980  0.61958  0.77255  0.48576  0.95510
    457   3.19389  4.75276  3.70752  3.37201  2.16469  3.88631  3.07857  3.35292  3.20403  2.78920  3.92148  3.56866  4.29577  3.53214  3.42786  3.28427  3.43925  3.18494  3.80992  1.14979    776 - -
          2.68618  4.42225  2.77519  2.73123  3.46354  2.40513  3.72494  3.29354  2.67741  2.69355  4.24690  2.90347  2.73739  3.18146  2.89801  2.37887  2.77519  2.98518  4.58477  3.61503
          0.03124  3.87745  4.59980  0.61958  0.77255  0.48576  0.95510
    458   2.93583  5.00620  3.19792  2.69750  4.39958  3.52259  3.62476  3.79362  1.21606  3.30080  4.19827  3.11964  3.95454  2.78130  2.10714  2.95284  3.14520  3.48461  5.38281  4.17618    777 - -
          2.68618  4.42225  2.77519  2.73123  3.46354  2.40513  3.72494  3.29354  2.67741  2.69355  4.24690  2.90347  2.73739  3.18146  2.89801  2.37887  2.77519  2.98518  4.58477  3.61503
          0.03124  3.87745  4.59980  0.61958  0.77255  0.48576  0.95510
    459   2.86913  5.24225  2.11972  1.23952  4.54916  3.20883  3.73789  4.01672  2.68568  3.59340  4.47401  2.72630  3.81274  2.91720  3.19805  2.79767  3.15840  3.64309  5.74533  4.32693    778 - -
          2.68618  4.42225  2.77519  2.73123  3.46354  2.40513  3.72494  3.29354  2.67741  2.69355  4.24690  2.90347  2.73739  3.18146  2.89801  2.37887  2.77519  2.98518  4.58477  3.61503
          0.03124  3.87745  4.59980  0.61958  0.77255  0.48576  0.95510
    460   2.83391  4.45436  3.78573  3.38727  3.27616  3.68409  4.20136  2.49363  3.19899  1.15004  3.28539  3.69545  3.53972  3.59526  3.43757  3.12926  3.13919  2.44196  5.01316  3.74631    779 - -
          2.68618  4.42225  2.77519  2.73123  3.46354  2.40513  3.72494  3.29354  2.67741  2.69355  4.24690  2.90347  2.73739  3.18146  2.89801  2.37887  2.77519  2.98518  4.58477  3.61503
          0.03124  3.87745  4.59980  0.61958  0.77255  0.48576  0.95510
    461   3.14375  4.56371  4.35001  3.92448  1.35305  4.10863  3.96855  2.30276  3.78754  1.86163  3.22021  4.03742  4.46675  3.95699  3.94235  3.49512  3.40744  2.44761  4.25233  2.65692    780 - -
          2.68618  4.42225  2.77519  2.73123  3.46354  2.40513  3.72494  3.29354  2.67741  2.69355  4.24690  2.90347  2.73739  3.18146  2.89801  2.37887  2.77519  2.98518  4.58477  3.61503
          0.03124  3.87745  4.59980  0.61958  0.77255  0.48576  0.95510
    462   2.47744  4.54846  2.73244  2.51758  4.21793  3.10348  3.83031  3.65095  2.68440  3.31347  4.16762  1.67412  3.73730  3.03605  3.07544  2.41982  2.53793  3.23232  5.51022  4.17679    781 - -
          2.68618  4.42225  2.77519  2.73123  3.46354  2.40513  3.72494  3.29354  2.67741  2.69355  4.24690  2.90347  2.73739  3.18146  2.89801  2.37887  2.77519  2.98518  4.58477  3.61503
          0.03124  3.87745  4.59980  0.61958  0.77255  0.48576  0.95510
    463   2.29360  4.27038  3.03887  2.80362  4.20216  2.73021  4.00165  3.64572  2.91926  3.31396  4.15907  3.11067  1.67948  3.24742  3.26554  2.18129  2.74085  3.15857  5.52069  4.25982    782 - -
          2.68618  4.42225  2.77519  2.73123  3.46354  2.40513  3.72494  3.29354  2.67741  2.69355  4.24690  2.90347  2.73739  3.18146  2.89801  2.37887  2.77519  2.98518  4.58477  3.61503
          0.05885  3.87745  3.31181  0.61958  0.77255  0.48576  0.95510
    464   2.89078  5.34894  1.28908  1.89566  4.64462  3.16030  3.73470  4.13919  2.76294  3.69596  4.57969  2.65601  3.79159  2.91604  3.33836  2.79234  3.18954  3.74434  5.84887  4.38132    783 - -
          2.68618  4.42225  2.77519  2.73123  3.46354  2.40513  3.72494  3.29354  2.67741  2.69355  4.24690  2.90347  2.73739  3.18146  2.89801  2.37887  2.77519  2.98518  4.58477  3.61503
          0.03210  3.85070  4.57305  0.61958  0.77255  0.50970  0.91798
    465   2.58575  1.77926  4.06402  3.60555  2.69351  3.48341  4.14609  2.44642  3.46772  2.26299  3.40381  3.72558  4.03934  3.73426  3.66529  2.90937  2.93812  2.28271  4.78128  3.40418    784 - -
          2.68618  4.42225  2.77519  2.73123  3.46354  2.40513  3.72494  3.29354  2.67741  2.69355  4.24690  2.90347  2.73739  3.18146  2.89801  2.37887  2.77519  2.98518  4.58477  3.61503
          0.03210  3.85070  4.57305  0.61958  0.77255  0.50970  0.91798
    466   1.77435  4.42085  2.96328  2.40004  3.97964  3.17681  3.82593  3.21655  2.69306  2.99288  3.87871  3.04821  3.75852  3.04717  3.07375  2.57175  2.33684  2.89094  5.33123  4.05563    785 - -
          2.68618  4.42225  2.77519  2.73123  3.46354  2.40513  3.72494  3.29354  2.67741  2.69355  4.24690  2.90347  2.73739  3.18146  2.89801  2.37887  2.77519  2.98518  4.58477  3.61503
          0.03210  3.85070  4.57305  0.61958  0.77255  0.50970  0.91798
    467   2.14565  4.18642  3.27218  2.93773  4.01696  3.00841  4.01360  3.26388  2.92800  3.04386  3.94230  3.19599  3.02193  3.27599  3.25067  2.44066  1.59404  2.87778  5.39969  4.16637    786 - -
          2.68618  4.42225  2.77519  2.73123  3.46354  2.40513  3.72494  3.29354  2.67741  2.69355  4.24690  2.90347  2.73739  3.18146  2.89801  2.37887  2.77519  2.98518  4.58477  3.61503
          0.03210  3.85070  4.57305  0.61958  0.77255  0.50970  0.91798
    468   2.08076  4.12211  3.43969  3.03170  3.80323  2.73306  4.00994  3.02522  3.00886  2.85755  3.74931  3.26564  3.71871  3.31681  3.32543  2.09580  2.67720  1.93552  5.22687  4.00387    787 - -
          2.68618  4.42225  2.77519  2.73123  3.46354  2.40513  3.72494  3.29354  2.67741  2.69355  4.24690  2.90347  2.73739  3.18146  2.89801  2.37887  2.77519  2.98518  4.58477  3.61503
          0.03210  3.85070  4.57305  0.61958  0.77255  0.50970  0.91798
    469   2.54291  1.88234  4.02731  3.54022  3.37300  3.46550  4.22292  2.36401  3.34488  2.22831  2.88103  3.69238  4.02243  3.67183  3.55876  2.87073  2.89603  2.20024  5.01700  3.77316    788 - -
          2.68618  4.42225  2.77519  2.73123  3.46354  2.40513  3.72494  3.29354  2.67741  2.69355  4.24690  2.90347  2.73739  3.18146  2.89801  2.37887  2.77519  2.98518  4.58477  3.61503
          0.03210  3.85070  4.57305  0.61958  0.77255  0.50970  0.91798
    470   2.89526  5.03045  2.99078  2.57127  4.37811  3.47205  3.60291  3.79242  1.35011  3.29269  4.18180  3.02669  3.91600  2.48076  2.27001  2.89535  3.10789  3.47769  5.39910  4.15363    789 - -
          2.68620  4.42227  2.77511  2.73125  3.46356  2.40507  3.72496  3.29338  2.67743  2.69357  4.24691  2.90348  2.73741  3.18148  2.89802  2.37889  2.77521  2.98520  4.58479  3.61505
          0.07502  2.62733        *  0.78614  0.60807  0.00000        *
//
