# Supplementary material for: Potential Conservation of Circadian Clock Proteins in the phylum Nematoda as Revealed by Bioinformatic Searches
Source: PLoS One. 2014 Nov 14;9(11):e112871. doi: 10.1371/journal.pone.0112871 (PMC4232591; doi:10.1371/journal.pone.0112871)
Supplement: File S1 — HMM profiles used in this work and HMMsearch results. (ZIP) [file pone.0112871.s007.zip › HMMs-CE/Mamiferos/Rora-aln.fasta.hmm]

HMMER3/b [3.0 | March 2010]
NAME  Rora-aln
LENG  959
ALPH  amino
RF    no
CS    no
MAP   yes
DATE  Wed Aug 22 12:29:00 2012
NSEQ  23
EFFN  0.665405
CKSUM 2736763641
STATS LOCAL MSV      -12.8496  0.69568
STATS LOCAL VITERBI  -13.9557  0.69568
STATS LOCAL FORWARD   -6.5835  0.69568
HMM          A        C        D        E        F        G        H        I        K        L        M        N        P        Q        R        S        T        V        W        Y   
            m->m     m->i     m->d     i->m     i->i     d->m     d->d
  COMPO   2.53164  3.86435  2.87300  2.66579  3.33860  2.86958  3.72900  2.85597  2.66488  2.51353  3.73559  3.10183  3.28984  3.00622  2.93599  2.55503  2.84369  2.68500  4.80945  3.56896
          2.68614  4.42115  2.77507  2.73153  3.46369  2.40466  3.72434  3.29361  2.67768  2.69376  4.24527  2.90371  2.73719  3.18187  2.89761  2.37913  2.77564  2.98499  4.58481  3.61516
          0.37791  1.99669  1.72080  2.94964  0.05378  0.00000        *
      1   2.54522  4.35212  3.29436  2.79846  3.43205  3.42023  3.77102  2.63904  2.64453  2.28788  3.24261  2.73183  3.87197  3.06050  2.97432  2.73526  2.81978  2.32984  4.94160  3.61980     38 - -
          2.68618  4.42225  2.77519  2.73123  3.46354  2.40513  3.72494  3.29354  2.67741  2.69355  4.24690  2.90347  2.73739  3.18146  2.89801  2.37887  2.77519  2.98518  4.58477  3.61503
          0.03991  3.63687  4.35921  0.61958  0.77255  0.61013  0.78368
      2   2.48293  4.40132  3.09554  2.64379  3.72982  3.00783  3.67695  3.08269  2.41108  2.77011  3.67837  3.05152  3.76271  2.81168  2.46915  2.61613  2.77658  2.44457  5.08056  3.81013     39 - -
          2.68618  4.42225  2.77519  2.73123  3.46354  2.40513  3.72494  3.29354  2.67741  2.69355  4.24690  2.90347  2.73739  3.18146  2.89801  2.37887  2.77519  2.98518  4.58477  3.61503
          0.03991  3.63687  4.35921  0.61958  0.77255  0.61013  0.78368
      3   2.44525  3.86911  3.14237  2.62501  3.60471  3.08284  3.07142  3.02005  2.52262  2.70249  3.43876  2.91491  3.75579  2.91085  2.88790  2.58687  2.65530  2.74151  4.98572  3.70199     40 - -
          2.68618  4.42225  2.77519  2.73123  3.46354  2.40513  3.72494  3.29354  2.67741  2.69355  4.24690  2.90347  2.73739  3.18146  2.89801  2.37887  2.77519  2.98518  4.58477  3.61503
          0.03921  3.65408  4.37643  0.61958  0.77255  0.61013  0.78368
      4   2.37332  4.35964  2.83322  2.38515  3.92708  2.49566  3.74484  3.26040  2.61064  2.97595  3.84529  2.95187  3.67513  2.96939  2.98602  2.37845  2.64190  2.71837  5.26471  3.98234     41 - -
          2.68618  4.42225  2.77519  2.73123  3.46354  2.40513  3.72494  3.29354  2.67741  2.69355  4.24690  2.90347  2.73739  3.18146  2.89801  2.37887  2.77519  2.98518  4.58477  3.61503
          0.03921  3.65408  4.37643  0.61958  0.77255  0.61013  0.78368
      5   2.56785  4.59495  2.92270  2.52553  3.96453  3.25466  3.62365  3.40288  2.25943  2.99561  3.88571  2.96696  2.74260  2.71674  2.24951  2.64379  2.85262  3.08691  5.21163  3.93089     42 - -
          2.68618  4.42225  2.77519  2.73123  3.46354  2.40513  3.72494  3.29354  2.67741  2.69355  4.24690  2.90347  2.73739  3.18146  2.89801  2.37887  2.77519  2.98518  4.58477  3.61503
          0.03921  3.65408  4.37643  0.61958  0.77255  0.61013  0.78368
      6   2.54652  4.61866  2.63674  2.17526  3.87194  3.28981  3.61239  3.20565  2.44659  2.89440  3.31565  2.88348  3.75027  2.80326  2.86946  2.55124  2.69209  2.91788  5.19382  3.87955     43 - -
          2.68618  4.42225  2.77519  2.73123  3.46354  2.40513  3.72494  3.29354  2.67741  2.69355  4.24690  2.90347  2.73739  3.18146  2.89801  2.37887  2.77519  2.98518  4.58477  3.61503
          0.03921  3.65408  4.37643  0.61958  0.77255  0.61013  0.78368
      7   2.51884  4.52767  3.03475  2.23020  3.71574  3.39279  3.64649  2.81715  2.41572  2.67844  3.38917  3.02015  3.81298  2.85572  2.70743  2.68077  2.81260  2.72476  5.09140  3.80953     44 - -
          2.68618  4.42225  2.77519  2.73123  3.46354  2.40513  3.72494  3.29354  2.67741  2.69355  4.24690  2.90347  2.73739  3.18146  2.89801  2.37887  2.77519  2.98518  4.58477  3.61503
          0.03921  3.65408  4.37643  0.61958  0.77255  0.61013  0.78368
      8   2.46816  3.78273  3.37313  2.81843  3.28699  2.95735  3.75093  2.69704  2.74183  2.39020  3.17931  3.20839  3.83384  2.92382  3.08821  2.68436  2.72695  2.40187  4.85171  3.60418     45 - -
          2.68618  4.42225  2.77519  2.73123  3.46354  2.40513  3.72494  3.29354  2.67741  2.69355  4.24690  2.90347  2.73739  3.18146  2.89801  2.37887  2.77519  2.98518  4.58477  3.61503
          0.03797  3.68572  4.40806  0.61958  0.77255  0.61013  0.78368
      9   2.16395  4.20576  2.89421  2.68823  4.02735  2.90268  3.89035  3.47762  2.79486  3.18892  4.05751  2.77089  3.60377  3.14810  3.12781  1.67274  2.67661  3.02487  5.38108  4.07698     46 - -
          2.68618  4.42225  2.77519  2.73123  3.46354  2.40513  3.72494  3.29354  2.67741  2.69355  4.24690  2.90347  2.73739  3.18146  2.89801  2.37887  2.77519  2.98518  4.58477  3.61503
          0.03797  3.68572  4.40806  0.61958  0.77255  0.61013  0.78368
     10   1.96874  4.36136  2.91374  2.59541  3.95863  3.09072  3.76591  3.27885  2.41652  2.98758  3.87293  2.99379  2.87226  2.98804  2.92713  2.50681  2.74447  2.93041  5.28512  4.01477     47 - -
          2.68618  4.42225  2.77519  2.73123  3.46354  2.40513  3.72494  3.29354  2.67741  2.69355  4.24690  2.90347  2.73739  3.18146  2.89801  2.37887  2.77519  2.98518  4.58477  3.61503
          0.03797  3.68572  4.40806  0.61958  0.77255  0.61013  0.78368
     11   2.25350  4.18462  3.46856  2.96558  3.22583  3.14220  3.89159  2.24013  2.89999  2.41848  3.40758  3.30859  3.86749  3.22343  3.22710  2.70688  2.61880  2.28206  4.95977  3.71373     48 - -
          2.68618  4.42225  2.77519  2.73123  3.46354  2.40513  3.72494  3.29354  2.67741  2.69355  4.24690  2.90347  2.73739  3.18146  2.89801  2.37887  2.77519  2.98518  4.58477  3.61503
          0.07322  3.68571  3.08948  0.61958  0.77255  0.61013  0.78368
     12   2.54800  4.47528  3.14661  2.61272  3.64063  3.37501  3.34653  2.93790  2.34357  2.74178  3.63091  3.04846  3.79979  2.84632  2.39471  2.54265  2.79509  2.68819  4.99297  3.69477     49 - -
          2.68618  4.42225  2.77519  2.73123  3.46354  2.40513  3.72494  3.29354  2.67741  2.69355  4.24690  2.90347  2.73739  3.18146  2.89801  2.37887  2.77519  2.98518  4.58477  3.61503
          0.03931  3.65180  4.37415  0.61958  0.77255  0.63220  0.75805
     13   2.92383  4.36945  4.21702  3.67369  3.18377  4.09036  4.45021  1.66431  3.52365  1.62492  2.81777  3.99921  4.39916  3.81891  3.77325  3.42116  3.17215  1.76035  5.10562  3.91252     50 - -
          2.68618  4.42225  2.77519  2.73123  3.46354  2.40513  3.72494  3.29354  2.67741  2.69355  4.24690  2.90347  2.73739  3.18146  2.89801  2.37887  2.77519  2.98518  4.58477  3.61503
          0.03931  3.65180  4.37415  0.61958  0.77255  0.63220  0.75805
     14   2.66272  4.72052  2.82447  2.14939  3.94510  3.35459  3.58451  3.29882  2.14100  2.64915  3.83293  2.92485  3.80155  2.77031  2.49691  2.71406  2.89615  3.02437  5.20252  3.91172     51 - -
          2.68618  4.42225  2.77519  2.73123  3.46354  2.40513  3.72494  3.29354  2.67741  2.69355  4.24690  2.90347  2.73739  3.18146  2.89801  2.37887  2.77519  2.98518  4.58477  3.61503
          0.03931  3.65180  4.37415  0.61958  0.77255  0.63220  0.75805
     15   2.57266  4.34381  3.31319  2.65136  3.39657  3.49528  3.74862  2.64044  2.64795  2.12920  3.27818  3.20578  3.71641  3.04002  2.98450  2.77187  2.81277  2.36922  4.89747  3.48210     52 - -
          2.68618  4.42225  2.77519  2.73123  3.46354  2.40513  3.72494  3.29354  2.67741  2.69355  4.24690  2.90347  2.73739  3.18146  2.89801  2.37887  2.77519  2.98518  4.58477  3.61503
          0.03931  3.65180  4.37415  0.61958  0.77255  0.59196  0.80574
     16   2.51370  4.53147  2.79329  2.45334  3.41234  2.89875  3.27373  3.16504  2.48852  2.75532  3.67375  2.94027  3.47971  2.82885  2.91285  2.60089  2.76555  2.87904  5.05655  3.72422     53 - -
          2.68617  4.42235  2.77517  2.73108  3.46364  2.40508  3.72505  3.29355  2.67737  2.69354  4.24700  2.90357  2.73750  3.18157  2.89794  2.37883  2.77530  2.98515  4.58396  3.61513
          0.28828  1.58075  3.10932  1.32328  0.30960  0.61013  0.78368
     17   2.47581  4.31345  3.39145  2.84180  3.43663  3.49789  3.79726  2.56976  2.71670  2.26533  2.91913  3.25004  3.90149  2.91769  3.05471  2.77179  2.47797  2.44431  4.93784  3.70298     60 - -
          2.68618  4.42225  2.77519  2.73123  3.46354  2.40513  3.72494  3.29354  2.67741  2.69355  4.24690  2.90347  2.73739  3.18146  2.89801  2.37887  2.77519  2.98518  4.58477  3.61503
          0.06425  3.73361  3.26170  0.61958  0.77255  0.61146  0.78211
     18   2.61399  4.73526  2.98702  2.29808  3.98824  3.39512  3.56043  3.38219  2.21336  2.84320  3.68337  2.94323  3.50545  2.55777  2.30545  2.65771  2.83656  3.08024  5.21005  3.91980     61 - -
          2.68618  4.42225  2.77519  2.73123  3.46354  2.40513  3.72494  3.29354  2.67741  2.69355  4.24690  2.90347  2.73739  3.18146  2.89801  2.37887  2.77519  2.98518  4.58477  3.61503
          0.03606  3.73640  4.45874  0.61958  0.77255  0.63911  0.75027
     19   2.32189  4.20979  3.39415  2.88076  3.55082  3.31187  3.84396  2.62389  2.80359  2.43367  3.49018  3.23454  3.47394  3.14325  3.14398  2.41399  2.67042  2.16754  5.00799  3.76916     62 - -
          2.68618  4.42225  2.77519  2.73123  3.46354  2.40513  3.72494  3.29354  2.67741  2.69355  4.24690  2.90347  2.73739  3.18146  2.89801  2.37887  2.77519  2.98518  4.58477  3.61503
          0.03606  3.73640  4.45874  0.61958  0.77255  0.61970  0.77243
     20   2.23321  4.23568  3.32946  2.80394  3.59422  3.07587  3.79816  2.69280  2.74404  2.62267  3.39401  3.17697  3.46662  3.07741  3.10456  2.59515  2.37592  2.44379  5.02003  3.77749     63 - -
          2.68618  4.42225  2.77519  2.73123  3.46354  2.40513  3.72494  3.29354  2.67741  2.69355  4.24690  2.90347  2.73739  3.18146  2.89801  2.37887  2.77519  2.98518  4.58477  3.61503
          0.03551  3.75142  4.47376  0.61958  0.77255  0.62871  0.76203
     21   2.38709  4.36325  3.15651  2.59936  3.50447  3.33928  3.71039  2.93139  2.55083  2.67451  3.56104  3.08249  3.20215  2.95566  2.99092  2.62271  2.48029  2.46399  5.03314  3.77024     64 - -
          2.68618  4.42225  2.77519  2.73123  3.46354  2.40513  3.72494  3.29354  2.67741  2.69355  4.24690  2.90347  2.73739  3.18146  2.89801  2.37887  2.77519  2.98518  4.58477  3.61503
          0.03551  3.75142  4.47376  0.61958  0.77255  0.62871  0.76203
     22   1.83051  4.20216  3.18529  2.79132  3.83637  2.74550  3.86244  3.15801  2.77865  2.60647  3.77211  3.11520  3.30417  3.12215  3.12684  2.39696  2.67327  2.80699  5.21725  3.96772     65 - -
          2.68618  4.42225  2.77519  2.73123  3.46354  2.40513  3.72494  3.29354  2.67741  2.69355  4.24690  2.90347  2.73739  3.18146  2.89801  2.37887  2.77519  2.98518  4.58477  3.61503
          0.03551  3.75142  4.47376  0.61958  0.77255  0.62871  0.76203
     23   2.33653  4.64811  2.78235  2.31698  3.92983  3.31003  3.60740  3.32507  2.41283  2.95524  3.79477  2.90334  3.07695  2.72632  2.71899  2.59736  2.79272  2.87609  5.21919  3.90734     66 - -
          2.68618  4.42225  2.77519  2.73123  3.46354  2.40513  3.72494  3.29354  2.67741  2.69355  4.24690  2.90347  2.73739  3.18146  2.89801  2.37887  2.77519  2.98518  4.58477  3.61503
          0.03551  3.75142  4.47376  0.61958  0.77255  0.62871  0.76203
     24   2.50918  4.10824  2.74334  2.41533  3.90803  3.22974  3.59656  3.31249  2.40613  2.93851  3.76979  2.91393  3.30288  2.44415  2.78954  2.56890  2.76045  2.92590  5.19887  3.88395     67 - -
          2.68618  4.42225  2.77519  2.73123  3.46354  2.40513  3.72494  3.29354  2.67741  2.69355  4.24690  2.90347  2.73739  3.18146  2.89801  2.37887  2.77519  2.98518  4.58477  3.61503
          0.03551  3.75142  4.47376  0.61958  0.77255  0.62871  0.76203
     25   2.46181  4.43667  2.83827  2.55912  3.64907  3.26824  3.64936  3.02990  2.53386  2.70794  3.57153  3.02489  3.78367  2.87734  2.88636  2.57651  2.47034  2.61729  4.28654  3.74160     68 - -
          2.68618  4.42225  2.77519  2.73123  3.46354  2.40513  3.72494  3.29354  2.67741  2.69355  4.24690  2.90347  2.73739  3.18146  2.89801  2.37887  2.77519  2.98518  4.58477  3.61503
          0.03551  3.75142  4.47376  0.61958  0.77255  0.62871  0.76203
     26   2.64052  4.87343  2.76181  2.32734  4.17088  3.35577  3.54964  3.58171  2.00491  3.14078  3.96227  2.87376  3.26524  2.58582  2.37916  2.64737  2.79407  3.24520  5.33057  4.01605     69 - -
          2.68618  4.42225  2.77519  2.73123  3.46354  2.40513  3.72494  3.29354  2.67741  2.69355  4.24690  2.90347  2.73739  3.18146  2.89801  2.37887  2.77519  2.98518  4.58477  3.61503
          0.06751  3.75142  3.17502  0.61958  0.77255  0.62871  0.76203
     27   2.30322  4.42685  3.09406  2.53801  3.39582  3.36112  3.66417  2.99731  2.44795  2.69698  3.47536  3.03814  3.11402  2.89409  2.92558  2.62779  2.70483  2.73425  5.03403  3.76009     70 - -
          2.68618  4.42225  2.77519  2.73123  3.46354  2.40513  3.72494  3.29354  2.67741  2.69355  4.24690  2.90347  2.73739  3.18146  2.89801  2.37887  2.77519  2.98518  4.58477  3.61503
          0.03616  3.73373  4.45608  0.61958  0.77255  0.64980  0.73846
     28   2.36318  4.29573  3.39227  2.85154  3.43515  3.34468  3.79654  2.58682  2.72045  2.07819  3.28637  3.25033  3.89300  2.93603  3.05201  2.76054  2.79838  2.39443  4.92668  3.68291     71 - -
          2.68618  4.42225  2.77519  2.73123  3.46354  2.40513  3.72494  3.29354  2.67741  2.69355  4.24690  2.90347  2.73739  3.18146  2.89801  2.37887  2.77519  2.98518  4.58477  3.61503
          0.03616  3.73373  4.45608  0.61958  0.77255  0.61061  0.78311
     29   2.51055  4.07470  3.24696  2.78254  2.71782  3.46339  3.71295  2.71024  2.72459  2.47210  3.37171  3.19274  3.85433  2.91669  3.01329  2.53848  2.74770  2.53872  4.79190  3.42306     72 - -
          2.68618  4.42225  2.77519  2.73123  3.46354  2.40513  3.72494  3.29354  2.67741  2.69355  4.24690  2.90347  2.73739  3.18146  2.89801  2.37887  2.77519  2.98518  4.58477  3.61503
          0.03505  3.76419  4.48654  0.61958  0.77255  0.62871  0.76203
     30   2.57251  4.72828  2.84676  2.24291  3.83593  3.17907  3.45000  3.39241  2.34218  2.99836  3.82834  2.89091  3.76385  2.64110  2.59853  2.35455  2.75240  3.07763  5.23859  3.91954     73 - -
          2.68618  4.42225  2.77519  2.73123  3.46354  2.40513  3.72494  3.29354  2.67741  2.69355  4.24690  2.90347  2.73739  3.18146  2.89801  2.37887  2.77519  2.98518  4.58477  3.61503
          0.03505  3.76419  4.48654  0.61958  0.77255  0.62871  0.76203
     31   2.13499  4.26275  3.26669  2.75998  3.65839  2.93947  3.78625  2.77284  2.71043  2.57332  3.58583  3.14012  3.20654  3.04920  3.07868  2.56668  2.58912  2.59688  5.06511  3.81565     74 - -
          2.68618  4.42225  2.77519  2.73123  3.46354  2.40513  3.72494  3.29354  2.67741  2.69355  4.24690  2.90347  2.73739  3.18146  2.89801  2.37887  2.77519  2.98518  4.58477  3.61503
          0.03505  3.76419  4.48654  0.61958  0.77255  0.62871  0.76203
     32   2.47707  4.49807  2.92099  2.52236  3.89040  2.45266  3.69162  3.18263  2.46234  2.87658  3.81440  2.53111  3.74507  2.89792  2.89771  2.57411  2.78011  2.86400  5.21570  3.91247     75 - -
          2.68618  4.42225  2.77519  2.73123  3.46354  2.40513  3.72494  3.29354  2.67741  2.69355  4.24690  2.90347  2.73739  3.18146  2.89801  2.37887  2.77519  2.98518  4.58477  3.61503
          0.03505  3.76419  4.48654  0.61958  0.77255  0.62871  0.76203
     33   2.57773  4.85082  2.71090  2.09827  4.14636  3.31340  3.57630  3.56343  2.22163  3.13901  3.96354  2.84376  3.36285  2.67387  2.59151  2.39122  2.86321  3.22596  5.34895  4.01792     76 - -
          2.68618  4.42225  2.77519  2.73123  3.46354  2.40513  3.72494  3.29354  2.67741  2.69355  4.24690  2.90347  2.73739  3.18146  2.89801  2.37887  2.77519  2.98518  4.58477  3.61503
          0.08028  3.76419  2.91955  0.61958  0.77255  0.62871  0.76203
     34   2.50596  4.00929  3.47517  2.91595  3.38924  3.46105  3.81109  2.48174  2.78524  2.15480  3.35631  3.28666  3.88488  3.14176  2.94521  2.53014  2.76721  2.28757  4.87557  3.63305     77 - -
          2.68618  4.42225  2.77519  2.73123  3.46354  2.40513  3.72494  3.29354  2.67741  2.69355  4.24690  2.90347  2.73739  3.18146  2.89801  2.37887  2.77519  2.98518  4.58477  3.61503
          0.03665  3.72056  4.44290  0.61958  0.77255  0.65859  0.72895
     35   2.10522  4.21644  3.27879  2.80776  3.24276  2.84462  3.80273  2.86823  2.77137  2.46191  3.55001  3.16542  3.76281  3.10114  3.12250  2.45515  2.70615  2.59779  4.99411  3.72122     78 - -
          2.68618  4.42225  2.77519  2.73123  3.46354  2.40513  3.72494  3.29354  2.67741  2.69355  4.24690  2.90347  2.73739  3.18146  2.89801  2.37887  2.77519  2.98518  4.58477  3.61503
          0.03665  3.72056  4.44290  0.61958  0.77255  0.65859  0.72895
     36   2.44796  4.66080  2.70395  2.39431  3.70806  3.32134  2.84759  3.32031  2.39931  2.94286  3.78645  2.89764  3.75813  2.77541  2.70358  2.53008  2.79893  3.01505  5.16171  3.82141     79 - -
          2.68607  4.42217  2.77508  2.73127  3.46360  2.40514  3.72500  3.29360  2.67746  2.69347  4.24695  2.90352  2.73745  3.18148  2.89806  2.37880  2.77525  2.98520  4.58444  3.61503
          0.34364  1.27635  4.44290  0.66826  0.71866  0.60517  0.78962
     37   2.36409  4.42782  3.13475  2.61244  3.64810  3.29122  3.66881  2.79790  2.36299  2.45451  3.56855  2.91124  3.65631  2.90461  2.88312  2.65939  2.77020  2.72405  5.02034  3.75473     82 - -
          2.68618  4.42225  2.77519  2.73123  3.46354  2.40513  3.72494  3.29354  2.67741  2.69355  4.24690  2.90347  2.73739  3.18146  2.89801  2.37887  2.77519  2.98518  4.58477  3.61503
          0.03511  3.76269  4.48503  0.61958  0.77255  0.62978  0.76081
     38   2.35287  4.20242  3.45478  2.89728  3.31183  3.36950  3.76191  2.68095  2.72741  2.12048  3.32049  3.27057  3.71492  3.12097  3.09024  2.75094  2.75349  2.42105  3.84361  3.52943     83 - -
          2.68618  4.42225  2.77519  2.73123  3.46354  2.40513  3.72494  3.29354  2.67741  2.69355  4.24690  2.90347  2.73739  3.18146  2.89801  2.37887  2.77519  2.98518  4.58477  3.61503
          0.03511  3.76269  4.48503  0.61958  0.77255  0.62978  0.76081
     39   2.52513  4.63200  2.69919  2.40890  4.13302  2.29811  3.68166  3.55865  2.33700  3.16499  4.00598  2.64680  3.73041  2.86610  2.75939  2.41477  2.83933  3.18803  5.38303  4.07146     84 - -
          2.68618  4.42225  2.77519  2.73123  3.46354  2.40513  3.72494  3.29354  2.67741  2.69355  4.24690  2.90347  2.73739  3.18146  2.89801  2.37887  2.77519  2.98518  4.58477  3.61503
          0.03511  3.76269  4.48503  0.61958  0.77255  0.61036  0.78341
     40   2.05051  3.90288  3.46850  2.94326  2.93984  3.06641  3.84691  2.71951  2.88606  2.54988  3.45317  3.26035  3.79155  3.18811  3.21557  2.38385  2.69341  2.52064  4.92210  3.68136     85 - -
          2.68618  4.42225  2.77519  2.73123  3.46354  2.40513  3.72494  3.29354  2.67741  2.69355  4.24690  2.90347  2.73739  3.18146  2.89801  2.37887  2.77519  2.98518  4.58477  3.61503
          0.03459  3.77732  4.49967  0.61958  0.77255  0.61928  0.77291
     41   2.57653  4.71384  2.93863  2.35418  3.98127  3.02308  3.57775  3.38152  2.19777  2.98752  3.58123  2.92432  3.11801  2.74028  2.50731  2.62137  2.81024  3.06915  5.22612  3.92125     86 - -
          2.68618  4.42225  2.77519  2.73123  3.46354  2.40513  3.72494  3.29354  2.67741  2.69355  4.24690  2.90347  2.73739  3.18146  2.89801  2.37887  2.77519  2.98518  4.58477  3.61503
          0.03459  3.77732  4.49967  0.61958  0.77255  0.61928  0.77291
     42   2.70160  5.09029  2.20107  1.90238  4.37778  2.65869  3.60962  3.83637  2.42426  3.38098  4.20300  2.70135  3.74461  2.53780  2.98181  2.58860  2.96094  3.46066  5.57521  4.16582     87 - -
          2.68618  4.42225  2.77519  2.73123  3.46354  2.40513  3.72494  3.29354  2.67741  2.69355  4.24690  2.90347  2.73739  3.18146  2.89801  2.37887  2.77519  2.98518  4.58477  3.61503
          0.03459  3.77732  4.49967  0.61958  0.77255  0.61928  0.77291
     43   2.41252  4.14774  3.14691  2.60979  3.77253  3.29202  3.68181  3.04756  2.50241  2.81672  3.67234  2.82153  3.75992  2.89618  2.57748  2.43247  2.40202  2.84186  5.11233  3.84196     88 - -
          2.68618  4.42225  2.77519  2.73123  3.46354  2.40513  3.72494  3.29354  2.67741  2.69355  4.24690  2.90347  2.73739  3.18146  2.89801  2.37887  2.77519  2.98518  4.58477  3.61503
          0.03459  3.77732  4.49967  0.61958  0.77255  0.61928  0.77291
     44   2.51251  4.06963  3.33891  2.77933  3.24060  3.46055  3.73614  2.74410  2.55637  2.41030  3.38920  3.19391  3.37601  2.96985  3.06024  2.71568  2.75386  2.23469  4.87417  3.62720     89 - -
          2.68618  4.42225  2.77519  2.73123  3.46354  2.40513  3.72494  3.29354  2.67741  2.69355  4.24690  2.90347  2.73739  3.18146  2.89801  2.37887  2.77519  2.98518  4.58477  3.61503
          0.03459  3.77732  4.49967  0.61958  0.77255  0.61928  0.77291
     45   2.54176  4.42037  3.20802  2.55204  3.58060  3.44578  3.65469  2.90205  2.49897  2.46764  3.51014  3.08880  3.60507  2.84199  2.56753  2.68493  2.77032  2.52468  4.59655  3.70087     90 - -
          2.68618  4.42225  2.77519  2.73123  3.46354  2.40513  3.72494  3.29354  2.67741  2.69355  4.24690  2.90347  2.73739  3.18146  2.89801  2.37887  2.77519  2.98518  4.58477  3.61503
          0.03459  3.77732  4.49967  0.61958  0.77255  0.61928  0.77291
     46   2.50006  4.61794  2.94292  2.41255  3.88707  3.34507  3.61145  3.27001  2.21449  2.85359  3.75469  2.70871  3.50797  2.79298  2.79919  2.56781  2.68640  2.73361  5.18126  3.88250     91 - -
          2.68618  4.42225  2.77519  2.73123  3.46354  2.40513  3.72494  3.29354  2.67741  2.69355  4.24690  2.90347  2.73739  3.18146  2.89801  2.37887  2.77519  2.98518  4.58477  3.61503
          0.04830  3.77732  3.71843  0.61958  0.77255  0.61928  0.77291
     47   2.57821  4.77292  2.60660  2.31942  4.01000  3.21435  3.35500  3.44473  2.39968  3.04636  3.87338  2.77842  3.75176  2.54840  2.85091  2.30396  2.76566  3.12141  5.27850  3.66085     92 - -
          2.68618  4.42225  2.77519  2.73123  3.46354  2.40513  3.72494  3.29354  2.67741  2.69355  4.24690  2.90347  2.73739  3.18146  2.89801  2.37887  2.77519  2.98518  4.58477  3.61503
          0.05257  3.76407  3.57478  0.61958  0.77255  0.62879  0.76193
     48   2.52197  4.54092  2.74227  2.35524  3.83268  2.59306  3.66705  3.16644  2.53287  2.72488  3.74133  2.94577  3.76516  2.87396  2.95219  2.61213  2.79396  2.63779  5.17857  3.87531     93 - -
          2.68618  4.42225  2.77519  2.73123  3.46354  2.40513  3.72494  3.29354  2.67741  2.69355  4.24690  2.90347  2.73739  3.18146  2.89801  2.37887  2.77519  2.98518  4.58477  3.61503
          0.03567  3.74717  4.46952  0.61958  0.77255  0.64063  0.74858
     49   2.28762  4.28349  3.25966  2.75082  3.59243  3.22143  3.76027  2.53123  2.55114  2.63006  3.52638  3.14879  3.80004  3.03289  3.02887  2.41982  2.68573  2.48029  5.00547  3.75823     94 - -
          2.68618  4.42225  2.77519  2.73123  3.46354  2.40513  3.72494  3.29354  2.67741  2.69355  4.24690  2.90347  2.73739  3.18146  2.89801  2.37887  2.77519  2.98518  4.58477  3.61503
          0.03567  3.74717  4.46952  0.61958  0.77255  0.61855  0.77376
     50   2.17704  3.99353  3.18625  2.70495  3.87434  2.47305  3.77700  3.25285  2.62674  2.92819  3.77556  2.95868  3.69151  3.00173  2.71358  2.46894  2.44019  2.89393  5.21177  3.95515     95 - -
          2.68443  4.41812  2.77664  2.73152  3.46409  2.40393  3.72522  3.29475  2.67842  2.69275  4.24816  2.90515  2.73615  3.18267  2.89645  2.37889  2.77617  2.98515  4.58463  3.61612
          0.38933  1.30713  2.95857  3.76504  0.02344  0.62879  0.76193
     51   2.53819  4.50263  2.97013  2.53071  3.70224  3.20443  3.62367  3.07262  2.29571  2.45921  3.36552  3.00447  3.64637  2.78522  2.82272  2.64529  2.77405  2.80679  5.05001  3.77103    270 - -
          2.68618  4.42225  2.77519  2.73123  3.46354  2.40513  3.72494  3.29354  2.67741  2.69355  4.24690  2.90347  2.73739  3.18146  2.89801  2.37887  2.77519  2.98518  4.58477  3.61503
          0.05378  3.72259  3.56880  0.61958  0.77255  0.65724  0.73039
     52   2.56450  4.62572  2.86645  2.43769  3.85670  3.32223  3.60064  3.29500  2.16685  2.92428  3.77650  2.78290  3.47052  2.79393  2.74721  2.43130  2.81348  2.99570  5.15679  3.37182    271 - -
          2.68618  4.42225  2.77519  2.73123  3.46354  2.40513  3.72494  3.29354  2.67741  2.69355  4.24690  2.90347  2.73739  3.18146  2.89801  2.37887  2.77519  2.98518  4.58477  3.61503
          0.03719  3.70600  4.42835  0.61958  0.77255  0.64866  0.73970
     53   2.52600  4.59192  2.71777  2.21509  3.97961  2.52478  3.66745  3.35361  2.49410  2.83677  3.87661  2.80717  3.73847  2.86458  2.89551  2.59599  2.65539  3.02947  5.28190  3.97193    272 - -
          2.68618  4.42225  2.77519  2.73123  3.46354  2.40513  3.72494  3.29354  2.67741  2.69355  4.24690  2.90347  2.73739  3.18146  2.89801  2.37887  2.77519  2.98518  4.58477  3.61503
          0.03661  3.72148  4.44383  0.61958  0.77255  0.65797  0.72960
     54   2.57649  4.72200  2.88824  2.46531  4.05089  3.33099  3.59733  3.43581  1.88674  2.94699  3.90353  2.93987  3.06854  2.69716  2.55297  2.67627  2.87874  3.12553  5.26529  3.97942    273 - -
          2.68618  4.42225  2.77519  2.73123  3.46354  2.40513  3.72494  3.29354  2.67741  2.69355  4.24690  2.90347  2.73739  3.18146  2.89801  2.37887  2.77519  2.98518  4.58477  3.61503
          0.03661  3.72148  4.44383  0.61958  0.77255  0.63717  0.75244
     55   2.43819  4.59207  2.69926  2.29670  4.05663  2.85380  3.67971  3.44891  2.44760  3.08560  3.93270  2.88206  2.59445  2.87005  2.91625  2.57048  2.72972  3.09859  5.33898  4.02981    274 - -
          2.68618  4.42225  2.77519  2.73123  3.46354  2.40513  3.72494  3.29354  2.67741  2.69355  4.24690  2.90347  2.73739  3.18146  2.89801  2.37887  2.77519  2.98518  4.58477  3.61503
          0.03601  3.73782  4.46017  0.61958  0.77255  0.64703  0.74150
     56   2.22741  4.58468  2.69169  2.40928  4.02942  3.01390  3.65914  3.43149  2.23470  3.05924  3.89543  2.89041  3.55556  2.84170  2.90439  2.38800  2.70557  3.08075  5.30975  3.99875    275 - -
          2.68618  4.42225  2.77519  2.73123  3.46354  2.40513  3.72494  3.29354  2.67741  2.69355  4.24690  2.90347  2.73739  3.18146  2.89801  2.37887  2.77519  2.98518  4.58477  3.61503
          0.03601  3.73782  4.46017  0.61958  0.77255  0.64703  0.74150
     57   2.45713  4.16731  3.52144  2.95770  2.67607  3.52422  3.74345  2.53428  2.88040  2.33232  3.26223  3.31446  3.56470  3.09415  3.19081  2.73216  2.75730  2.42989  4.31235  3.13628    276 - -
          2.68618  4.42225  2.77519  2.73123  3.46354  2.40513  3.72494  3.29354  2.67741  2.69355  4.24690  2.90347  2.73739  3.18146  2.89801  2.37887  2.77519  2.98518  4.58477  3.61503
          0.03601  3.73782  4.46017  0.61958  0.77255  0.64703  0.74150
     58   2.47338  4.44452  2.93983  2.48515  3.77961  2.66017  3.36052  3.18419  2.54841  2.85418  3.71798  2.98956  3.75035  2.91573  2.93438  2.42330  2.76639  2.54129  5.13241  3.84200    277 - -
          2.68618  4.42225  2.77519  2.73123  3.46354  2.40513  3.72494  3.29354  2.67741  2.69355  4.24690  2.90347  2.73739  3.18146  2.89801  2.37887  2.77519  2.98518  4.58477  3.61503
          0.05295  3.73782  3.58402  0.61958  0.77255  0.64703  0.74150
     59   2.54315  4.56116  3.04973  2.51850  3.81614  2.92685  3.60554  3.20550  2.34401  2.78244  3.41770  2.98779  3.50304  2.68256  2.46615  2.63052  2.78628  2.91865  5.11706  3.83613    278 - -
          2.68618  4.42225  2.77519  2.73123  3.46354  2.40513  3.72494  3.29354  2.67741  2.69355  4.24690  2.90347  2.73739  3.18146  2.89801  2.37887  2.77519  2.98518  4.58477  3.61503
          0.03661  3.72148  4.44383  0.61958  0.77255  0.65797  0.72960
     60   2.54665  4.40479  3.24047  2.67664  3.30532  3.44250  3.66868  2.89768  2.45239  2.60306  3.41167  3.04266  3.83809  2.92373  2.45114  2.69971  2.78289  2.42837  4.94565  3.66927    279 - -
          2.68618  4.42225  2.77519  2.73123  3.46354  2.40513  3.72494  3.29354  2.67741  2.69355  4.24690  2.90347  2.73739  3.18146  2.89801  2.37887  2.77519  2.98518  4.58477  3.61503
          0.03611  3.73511  4.45746  0.61958  0.77255  0.63717  0.75244
     61   2.56631  4.76742  2.81297  2.30174  4.05834  3.02351  3.58600  3.46032  2.28447  3.05665  3.73672  2.89528  3.77833  2.21380  2.59928  2.64985  2.85847  3.14241  5.28208  3.97437    280 - -
          2.68618  4.42225  2.77519  2.73123  3.46354  2.40513  3.72494  3.29354  2.67741  2.69355  4.24690  2.90347  2.73739  3.18146  2.89801  2.37887  2.77519  2.98518  4.58477  3.61503
          0.03552  3.75123  4.47357  0.61958  0.77255  0.64703  0.74150
     62   2.54142  4.16312  2.79183  2.22924  3.92129  3.34860  3.57484  3.32682  2.32816  2.94495  3.77410  2.90217  3.75601  2.74064  2.59798  2.43566  2.77642  3.01763  5.19879  3.75597    281 - -
          2.68618  4.42225  2.77519  2.73123  3.46354  2.40513  3.72494  3.29354  2.67741  2.69355  4.24690  2.90347  2.73739  3.18146  2.89801  2.37887  2.77519  2.98518  4.58477  3.61503
          0.03552  3.75123  4.47357  0.61958  0.77255  0.64703  0.74150
     63   2.53702  4.39176  3.20462  2.65126  3.38694  3.34720  3.31090  2.93006  2.46141  2.61046  3.49210  3.09696  3.82972  2.92281  2.79656  2.68830  2.76773  2.42398  4.88567  3.20322    282 - -
          2.68618  4.42225  2.77519  2.73123  3.46354  2.40513  3.72494  3.29354  2.67741  2.69355  4.24690  2.90347  2.73739  3.18146  2.89801  2.37887  2.77519  2.98518  4.58477  3.61503
          0.03552  3.75123  4.47357  0.61958  0.77255  0.64703  0.74150
     64   2.09989  4.28951  3.13196  2.56650  3.78472  3.17874  3.80075  3.02167  2.69914  2.81487  3.69986  3.09208  3.73501  3.04667  3.06839  2.30620  2.51329  2.44820  5.16932  3.91296    283 - -
          2.68618  4.42225  2.77519  2.73123  3.46354  2.40513  3.72494  3.29354  2.67741  2.69355  4.24690  2.90347  2.73739  3.18146  2.89801  2.37887  2.77519  2.98518  4.58477  3.61503
          0.03552  3.75123  4.47357  0.61958  0.77255  0.64703  0.74150
     65   2.31596  4.25290  3.17041  2.74148  3.83983  2.70213  3.81213  3.09814  2.68576  2.91423  3.77971  3.08993  3.68979  3.05614  2.92553  1.92007  2.68515  2.67886  5.20303  3.93893    284 - -
          2.68618  4.42225  2.77519  2.73123  3.46354  2.40513  3.72494  3.29354  2.67741  2.69355  4.24690  2.90347  2.73739  3.18146  2.89801  2.37887  2.77519  2.98518  4.58477  3.61503
          0.05169  3.75123  3.61597  0.61958  0.77255  0.64703  0.74150
     66   2.10674  4.58940  2.54476  2.32944  4.01582  2.97252  3.67543  3.41038  2.55580  3.05408  3.89856  2.86692  3.71784  2.77851  2.99755  2.51253  2.58056  3.06738  5.31948  4.00110    285 - -
          2.68618  4.42225  2.77519  2.73123  3.46354  2.40513  3.72494  3.29354  2.67741  2.69355  4.24690  2.90347  2.73739  3.18146  2.89801  2.37887  2.77519  2.98518  4.58477  3.61503
          0.03609  3.73562  4.45797  0.61958  0.77255  0.60422  0.79077
     67   2.09506  4.29371  3.20465  2.71139  3.71884  3.11944  3.76424  3.05450  2.66452  2.70481  3.32775  2.94585  3.74371  3.01260  3.03813  2.34408  2.47064  2.75208  5.09903  3.84320    286 - -
          2.68529  4.41894  2.77521  2.73166  3.46290  2.40549  3.72542  3.29363  2.67795  2.69296  4.24710  2.90355  2.73681  3.18182  2.89716  2.37909  2.77598  2.98540  4.58596  3.61558
          0.42521  1.18803  3.18090  3.11194  0.04554  0.62879  0.76193
     68   2.63156  4.27035  3.61368  3.09997  3.40791  3.60678  3.95994  1.76153  2.75283  2.31473  3.25891  3.45139  4.02594  3.30812  3.17817  2.79240  2.89194  2.17013  4.96422  3.71709    373 - -
          2.68621  4.42228  2.77523  2.73126  3.46357  2.40516  3.72498  3.29357  2.67744  2.69358  4.24693  2.90307  2.73743  3.18149  2.89804  2.37882  2.77523  2.98521  4.58480  3.61500
          0.43315  1.24894  2.73754  0.24545  1.52487  0.44099  1.03115
     69   2.91957  4.43265  4.05952  3.56269  2.45268  3.86007  3.77216  2.67941  3.37136  2.18278  3.37402  3.73712  4.24842  3.64171  3.57591  3.19814  3.17601  2.31631  1.83099  2.59433    375 - -
          2.68618  4.42225  2.77519  2.73123  3.46354  2.40513  3.72494  3.29354  2.67741  2.69355  4.24690  2.90347  2.73739  3.18146  2.89801  2.37887  2.77519  2.98518  4.58477  3.61503
          0.03065  3.89629  4.61863  0.61958  0.77255  0.56328  0.84243
     70   2.82297  4.40234  3.99830  3.52945  3.29817  3.80574  4.32599  2.24603  3.33487  1.25428  3.20036  3.81578  4.25188  3.69628  3.57558  3.18249  2.72109  2.13713  5.11203  3.89226    376 - -
          2.68618  4.42225  2.77519  2.73123  3.46354  2.40513  3.72494  3.29354  2.67741  2.69355  4.24690  2.90347  2.73739  3.18146  2.89801  2.37887  2.77519  2.98518  4.58477  3.61503
          0.03065  3.89629  4.61863  0.61958  0.77255  0.54248  0.87061
     71   2.80481  4.94296  3.20485  2.60090  4.21660  3.52875  2.56522  3.51535  1.91300  3.18078  4.02765  3.05644  3.90506  2.72437  1.83318  2.82402  3.00199  3.33838  5.30208  4.03849    377 - -
          2.68618  4.42225  2.77519  2.73123  3.46354  2.40513  3.72494  3.29354  2.67741  2.69355  4.24690  2.90347  2.73739  3.18146  2.89801  2.37887  2.77519  2.98518  4.58477  3.61503
          0.03022  3.91002  4.63237  0.61958  0.77255  0.51100  0.91603
     72   1.49758  4.42959  3.03493  2.69061  4.07642  2.93188  3.85789  3.44270  2.41899  3.12065  3.97410  3.08306  3.54661  3.07506  3.05104  2.56198  2.80512  3.06558  5.38849  4.12174    378 - -
          2.68618  4.42225  2.77519  2.73123  3.46354  2.40513  3.72494  3.29354  2.67741  2.69355  4.24690  2.90347  2.73739  3.18146  2.89801  2.37887  2.77519  2.98518  4.58477  3.61503
          0.02943  3.93632  4.65867  0.61958  0.77255  0.51053  0.91674
     73   2.32587  4.44283  3.08162  2.66396  3.89823  3.23642  3.59553  3.31663  2.66204  2.98193  3.83831  3.08019  3.78101  3.02119  3.04753  1.68076  2.53740  2.97992  5.24747  3.75850    379 - -
          2.68618  4.42225  2.77519  2.73123  3.46354  2.40513  3.72494  3.29354  2.67741  2.69355  4.24690  2.90347  2.73739  3.18146  2.89801  2.37887  2.77519  2.98518  4.58477  3.61503
          0.02911  3.94695  4.66930  0.61958  0.77255  0.51726  0.90671
     74   2.58304  4.23646  3.71394  3.15161  3.28607  3.65984  3.38822  2.47429  3.02261  2.14637  2.99075  3.49308  4.03858  3.34578  3.30761  2.93955  2.87374  1.70806  4.83464  3.59487    380 - -
          2.68618  4.42225  2.77519  2.73123  3.46354  2.40513  3.72494  3.29354  2.67741  2.69355  4.24690  2.90347  2.73739  3.18146  2.89801  2.37887  2.77519  2.98518  4.58477  3.61503
          0.02882  3.95689  4.67923  0.61958  0.77255  0.51726  0.90671
     75   1.54361  4.41315  3.07715  2.71363  4.03632  3.17544  3.86797  3.37703  2.59452  3.08176  3.93825  2.82269  3.77035  3.08980  3.08924  2.56452  2.44800  3.01309  5.36651  4.09905    381 - -
          2.68618  4.42225  2.77519  2.73123  3.46354  2.40513  3.72494  3.29354  2.67741  2.69355  4.24690  2.90347  2.73739  3.18146  2.89801  2.37887  2.77519  2.98518  4.58477  3.61503
          0.02882  3.95689  4.67923  0.61958  0.77255  0.49991  0.93289
     76   1.08318  4.13725  3.44916  3.20532  4.20315  2.94124  4.24972  3.48517  3.24414  3.29433  4.17860  3.32984  3.69832  3.55068  3.52276  2.13126  2.71533  3.01346  5.59452  4.37240    382 - -
          2.68618  4.42225  2.77519  2.73123  3.46354  2.40513  3.72494  3.29354  2.67741  2.69355  4.24690  2.90347  2.73739  3.18146  2.89801  2.37887  2.77519  2.98518  4.58477  3.61503
          0.02851  3.96767  4.69002  0.61958  0.77255  0.47285  0.97611
     77   2.97684  4.96364  2.98359  2.74127  4.14733  3.44510  3.90021  3.79697  2.55430  3.28768  4.31339  3.20161  4.00093  1.04097  2.83573  3.02021  3.27425  3.51976  5.39930  4.10116    383 - -
          2.68618  4.42225  2.77519  2.73123  3.46354  2.40513  3.72494  3.29354  2.67741  2.69355  4.24690  2.90347  2.73739  3.18146  2.89801  2.37887  2.77519  2.98518  4.58477  3.61503
          0.02791  3.98859  4.71093  0.61958  0.77255  0.48576  0.95510
     78   3.12202  4.51014  4.49797  4.11914  3.45437  4.18971  4.82675  0.94476  3.94949  2.01804  3.37307  4.34834  4.61089  4.28659  4.13292  3.69727  3.41960  1.85543  5.36834  4.11583    384 - -
          2.68618  4.42225  2.77519  2.73123  3.46354  2.40513  3.72494  3.29354  2.67741  2.69355  4.24690  2.90347  2.73739  3.18146  2.89801  2.37887  2.77519  2.98518  4.58477  3.61503
          0.02791  3.98859  4.71093  0.61958  0.77255  0.48576  0.95510
     79   3.05566  5.18692  2.54157  0.87093  4.54824  3.35143  3.94982  4.02535  2.84522  3.62435  4.59449  3.00373  3.96189  3.16384  3.26518  3.02699  3.36118  3.69767  5.69797  4.42169    385 - -
          2.68618  4.42225  2.77519  2.73123  3.46354  2.40513  3.72494  3.29354  2.67741  2.69355  4.24690  2.90347  2.73739  3.18146  2.89801  2.37887  2.77519  2.98518  4.58477  3.61503
          0.02791  3.98859  4.71093  0.61958  0.77255  0.48576  0.95510
     80   3.12202  4.51014  4.49797  4.11914  3.45437  4.18971  4.82675  0.94476  3.94949  2.01804  3.37307  4.34834  4.61089  4.28659  4.13292  3.69727  3.41960  1.85543  5.36834  4.11583    386 - -
          2.68618  4.42225  2.77519  2.73123  3.46354  2.40513  3.72494  3.29354  2.67741  2.69355  4.24690  2.90347  2.73739  3.18146  2.89801  2.37887  2.77519  2.98518  4.58477  3.61503
          0.02791  3.98859  4.71093  0.61958  0.77255  0.48576  0.95510
     81   3.12202  4.51014  4.49797  4.11914  3.45437  4.18971  4.82675  0.94476  3.94949  2.01804  3.37307  4.34834  4.61089  4.28659  4.13292  3.69727  3.41960  1.85543  5.36834  4.11583    387 - -
          2.68618  4.42225  2.77519  2.73123  3.46354  2.40513  3.72494  3.29354  2.67741  2.69355  4.24690  2.90347  2.73739  3.18146  2.89801  2.37887  2.77519  2.98518  4.58477  3.61503
          0.02791  3.98859  4.71093  0.61958  0.77255  0.48576  0.95510
     82   2.91161  4.64846  3.53153  3.38814  4.37152  3.32945  4.45518  3.94786  3.45558  3.56169  4.61724  3.68263  0.63749  3.84083  3.68706  3.08298  3.36254  3.57982  5.52521  4.49412    388 - -
          2.68618  4.42225  2.77519  2.73123  3.46354  2.40513  3.72494  3.29354  2.67741  2.69355  4.24690  2.90347  2.73739  3.18146  2.89801  2.37887  2.77519  2.98518  4.58477  3.61503
          0.02791  3.98859  4.71093  0.61958  0.77255  0.48576  0.95510
     83   2.72418  0.73253  4.26884  4.03575  4.00164  3.32164  4.65741  3.16578  3.86367  3.07555  4.20104  3.99186  4.03767  4.20509  3.96710  2.99589  3.20080  2.90227  5.39208  4.28822    389 - -
          2.68618  4.42225  2.77519  2.73123  3.46354  2.40513  3.72494  3.29354  2.67741  2.69355  4.24690  2.90347  2.73739  3.18146  2.89801  2.37887  2.77519  2.98518  4.58477  3.61503
          0.02791  3.98859  4.71093  0.61958  0.77255  0.48576  0.95510
     84   3.08070  5.04650  3.26424  2.86551  4.45950  3.55634  3.82757  3.89634  0.88983  3.43671  4.39307  3.28444  4.04943  3.01330  2.45924  3.11575  3.32592  3.59799  5.46735  4.29734    390 - -
          2.68618  4.42225  2.77519  2.73123  3.46354  2.40513  3.72494  3.29354  2.67741  2.69355  4.24690  2.90347  2.73739  3.18146  2.89801  2.37887  2.77519  2.98518  4.58477  3.61503
          0.02791  3.98859  4.71093  0.61958  0.77255  0.48576  0.95510
     85   3.12202  4.51014  4.49797  4.11914  3.45437  4.18971  4.82675  0.94476  3.94949  2.01804  3.37307  4.34834  4.61089  4.28659  4.13292  3.69727  3.41960  1.85543  5.36834  4.11583    391 - -
          2.68618  4.42225  2.77519  2.73123  3.46354  2.40513  3.72494  3.29354  2.67741  2.69355  4.24690  2.90347  2.73739  3.18146  2.89801  2.37887  2.77519  2.98518  4.58477  3.61503
          0.02791  3.98859  4.71093  0.61958  0.77255  0.48576  0.95510
     86   2.72418  0.73253  4.26884  4.03575  4.00164  3.32164  4.65741  3.16578  3.86367  3.07555  4.20104  3.99186  4.03767  4.20509  3.96710  2.99589  3.20080  2.90227  5.39208  4.28822    392 - -
          2.68618  4.42225  2.77519  2.73123  3.46354  2.40513  3.72494  3.29354  2.67741  2.69355  4.24690  2.90347  2.73739  3.18146  2.89801  2.37887  2.77519  2.98518  4.58477  3.61503
          0.02791  3.98859  4.71093  0.61958  0.77255  0.48576  0.95510
     87   2.81486  4.57766  3.51231  3.42704  4.56508  0.57048  4.53921  4.19391  3.62403  3.83319  4.81066  3.67675  3.97247  3.93910  3.84636  2.99027  3.30514  3.69983  5.62854  4.67126    393 - -
          2.68618  4.42225  2.77519  2.73123  3.46354  2.40513  3.72494  3.29354  2.67741  2.69355  4.24690  2.90347  2.73739  3.18146  2.89801  2.37887  2.77519  2.98518  4.58477  3.61503
          0.02791  3.98859  4.71093  0.61958  0.77255  0.48576  0.95510
     88   3.11746  5.25969  0.76479  2.41368  4.65304  3.30143  4.03778  4.26831  3.14457  3.85645  4.83823  2.97544  3.96255  3.27793  3.67566  3.06752  3.45891  3.89551  5.79881  4.50825    394 - -
          2.68618  4.42225  2.77519  2.73123  3.46354  2.40513  3.72494  3.29354  2.67741  2.69355  4.24690  2.90347  2.73739  3.18146  2.89801  2.37887  2.77519  2.98518  4.58477  3.61503
          0.02791  3.98859  4.71093  0.61958  0.77255  0.48576  0.95510
     89   3.08070  5.04650  3.26424  2.86551  4.45950  3.55634  3.82757  3.89634  0.88983  3.43671  4.39307  3.28444  4.04943  3.01330  2.45924  3.11575  3.32592  3.59799  5.46735  4.29734    395 - -
          2.68618  4.42225  2.77519  2.73123  3.46354  2.40513  3.72494  3.29354  2.67741  2.69355  4.24690  2.90347  2.73739  3.18146  2.89801  2.37887  2.77519  2.98518  4.58477  3.61503
          0.02791  3.98859  4.71093  0.61958  0.77255  0.48576  0.95510
     90   2.37514  4.29646  3.31052  3.13283  4.19343  3.02434  4.23891  3.73230  3.21444  3.44397  4.36110  3.33820  3.77297  3.55489  3.49610  0.92855  2.86417  3.24188  5.55686  4.27788    396 - -
          2.68618  4.42225  2.77519  2.73123  3.46354  2.40513  3.72494  3.29354  2.67741  2.69355  4.24690  2.90347  2.73739  3.18146  2.89801  2.37887  2.77519  2.98518  4.58477  3.61503
          0.02791  3.98859  4.71093  0.61958  0.77255  0.48576  0.95510
     91   2.37514  4.29646  3.31052  3.13283  4.19343  3.02434  4.23891  3.73230  3.21444  3.44397  4.36110  3.33820  3.77297  3.55489  3.49610  0.92855  2.86417  3.24188  5.55686  4.27788    397 - -
          2.68618  4.42225  2.77519  2.73123  3.46354  2.40513  3.72494  3.29354  2.67741  2.69355  4.24690  2.90347  2.73739  3.18146  2.89801  2.37887  2.77519  2.98518  4.58477  3.61503
          0.02791  3.98859  4.71093  0.61958  0.77255  0.48576  0.95510
     92   2.81486  4.57766  3.51231  3.42704  4.56508  0.57048  4.53921  4.19391  3.62403  3.83319  4.81066  3.67675  3.97247  3.93910  3.84636  2.99027  3.30514  3.69983  5.62854  4.67126    398 - -
          2.68618  4.42225  2.77519  2.73123  3.46354  2.40513  3.72494  3.29354  2.67741  2.69355  4.24690  2.90347  2.73739  3.18146  2.89801  2.37887  2.77519  2.98518  4.58477  3.61503
          0.02791  3.98859  4.71093  0.61958  0.77255  0.48576  0.95510
     93   3.12202  4.51014  4.49797  4.11914  3.45437  4.18971  4.82675  0.94476  3.94949  2.01804  3.37307  4.34834  4.61089  4.28659  4.13292  3.69727  3.41960  1.85543  5.36834  4.11583    399 - -
          2.68618  4.42225  2.77519  2.73123  3.46354  2.40513  3.72494  3.29354  2.67741  2.69355  4.24690  2.90347  2.73739  3.18146  2.89801  2.37887  2.77519  2.98518  4.58477  3.61503
          0.02791  3.98859  4.71093  0.61958  0.77255  0.48576  0.95510
     94   3.12856  4.92347  3.24520  3.01796  3.37078  3.54974  0.91941  3.84941  2.85807  3.32830  4.38121  3.42214  4.10926  3.38604  3.11624  3.19853  3.43635  3.58238  4.83408  3.31861    400 - -
          2.68618  4.42225  2.77519  2.73123  3.46354  2.40513  3.72494  3.29354  2.67741  2.69355  4.24690  2.90347  2.73739  3.18146  2.89801  2.37887  2.77519  2.98518  4.58477  3.61503
          0.02791  3.98859  4.71093  0.61958  0.77255  0.48576  0.95510
     95   3.41814  4.85999  4.01112  3.76331  2.30513  3.96653  3.67791  3.41150  3.61753  2.83520  4.07470  3.86872  4.43817  3.89555  3.77699  3.54287  3.70567  3.28769  3.95298  0.79259    401 - -
          2.68618  4.42225  2.77519  2.73123  3.46354  2.40513  3.72494  3.29354  2.67741  2.69355  4.24690  2.90347  2.73739  3.18146  2.89801  2.37887  2.77519  2.98518  4.58477  3.61503
          0.02791  3.98859  4.71093  0.61958  0.77255  0.48576  0.95510
     96   2.81486  4.57766  3.51231  3.42704  4.56508  0.57048  4.53921  4.19391  3.62403  3.83319  4.81066  3.67675  3.97247  3.93910  3.84636  2.99027  3.30514  3.69983  5.62854  4.67126    402 - -
          2.68618  4.42225  2.77519  2.73123  3.46354  2.40513  3.72494  3.29354  2.67741  2.69355  4.24690  2.90347  2.73739  3.18146  2.89801  2.37887  2.77519  2.98518  4.58477  3.61503
          0.02791  3.98859  4.71093  0.61958  0.77255  0.48576  0.95510
     97   2.90029  4.41204  4.28493  3.95278  3.63696  3.84272  4.73507  2.05064  3.82232  2.30458  3.58559  4.12364  4.39758  4.17427  4.02345  3.35444  3.25953  0.89031  5.44063  4.17896    403 - -
          2.68618  4.42225  2.77519  2.73123  3.46354  2.40513  3.72494  3.29354  2.67741  2.69355  4.24690  2.90347  2.73739  3.18146  2.89801  2.37887  2.77519  2.98518  4.58477  3.61503
          0.02791  3.98859  4.71093  0.61958  0.77255  0.48576  0.95510
     98   3.12202  4.51014  4.49797  4.11914  3.45437  4.18971  4.82675  0.94476  3.94949  2.01804  3.37307  4.34834  4.61089  4.28659  4.13292  3.69727  3.41960  1.85543  5.36834  4.11583    404 - -
          2.68618  4.42225  2.77519  2.73123  3.46354  2.40513  3.72494  3.29354  2.67741  2.69355  4.24690  2.90347  2.73739  3.18146  2.89801  2.37887  2.77519  2.98518  4.58477  3.61503
          0.02791  3.98859  4.71093  0.61958  0.77255  0.48576  0.95510
     99   2.47840  4.32328  3.53452  3.29341  4.07467  3.15834  4.30144  3.21608  3.23867  3.07542  4.11947  3.48317  3.87169  3.62796  3.49098  2.68109  0.98928  2.89851  5.50224  4.29169    405 - -
          2.68618  4.42225  2.77519  2.73123  3.46354  2.40513  3.72494  3.29354  2.67741  2.69355  4.24690  2.90347  2.73739  3.18146  2.89801  2.37887  2.77519  2.98518  4.58477  3.61503
          0.02791  3.98859  4.71093  0.61958  0.77255  0.48576  0.95510
    100   2.72418  0.73253  4.26884  4.03575  4.00164  3.32164  4.65741  3.16578  3.86367  3.07555  4.20104  3.99186  4.03767  4.20509  3.96710  2.99589  3.20080  2.90227  5.39208  4.28822    406 - -
          2.68618  4.42225  2.77519  2.73123  3.46354  2.40513  3.72494  3.29354  2.67741  2.69355  4.24690  2.90347  2.73739  3.18146  2.89801  2.37887  2.77519  2.98518  4.58477  3.61503
          0.02791  3.98859  4.71093  0.61958  0.77255  0.48576  0.95510
    101   3.05566  5.18692  2.54157  0.87093  4.54824  3.35143  3.94982  4.02535  2.84522  3.62435  4.59449  3.00373  3.96189  3.16384  3.26518  3.02699  3.36118  3.69767  5.69797  4.42169    407 - -
          2.68618  4.42225  2.77519  2.73123  3.46354  2.40513  3.72494  3.29354  2.67741  2.69355  4.24690  2.90347  2.73739  3.18146  2.89801  2.37887  2.77519  2.98518  4.58477  3.61503
          0.02791  3.98859  4.71093  0.61958  0.77255  0.48576  0.95510
    102   2.81486  4.57766  3.51231  3.42704  4.56508  0.57048  4.53921  4.19391  3.62403  3.83319  4.81066  3.67675  3.97247  3.93910  3.84636  2.99027  3.30514  3.69983  5.62854  4.67126    408 - -
          2.68618  4.42225  2.77519  2.73123  3.46354  2.40513  3.72494  3.29354  2.67741  2.69355  4.24690  2.90347  2.73739  3.18146  2.89801  2.37887  2.77519  2.98518  4.58477  3.61503
          0.02791  3.98859  4.71093  0.61958  0.77255  0.48576  0.95510
    103   2.72418  0.73253  4.26884  4.03575  4.00164  3.32164  4.65741  3.16578  3.86367  3.07555  4.20104  3.99186  4.03767  4.20509  3.96710  2.99589  3.20080  2.90227  5.39208  4.28822    409 - -
          2.68618  4.42225  2.77519  2.73123  3.46354  2.40513  3.72494  3.29354  2.67741  2.69355  4.24690  2.90347  2.73739  3.18146  2.89801  2.37887  2.77519  2.98518  4.58477  3.61503
          0.02791  3.98859  4.71093  0.61958  0.77255  0.48576  0.95510
    104   3.08070  5.04650  3.26424  2.86551  4.45950  3.55634  3.82757  3.89634  0.88983  3.43671  4.39307  3.28444  4.04943  3.01330  2.45924  3.11575  3.32592  3.59799  5.46735  4.29734    410 - -
          2.68618  4.42225  2.77519  2.73123  3.46354  2.40513  3.72494  3.29354  2.67741  2.69355  4.24690  2.90347  2.73739  3.18146  2.89801  2.37887  2.77519  2.98518  4.58477  3.61503
          0.02791  3.98859  4.71093  0.61958  0.77255  0.48576  0.95510
    105   2.81486  4.57766  3.51231  3.42704  4.56508  0.57048  4.53921  4.19391  3.62403  3.83319  4.81066  3.67675  3.97247  3.93910  3.84636  2.99027  3.30514  3.69983  5.62854  4.67126    411 - -
          2.68618  4.42225  2.77519  2.73123  3.46354  2.40513  3.72494  3.29354  2.67741  2.69355  4.24690  2.90347  2.73739  3.18146  2.89801  2.37887  2.77519  2.98518  4.58477  3.61503
          0.02791  3.98859  4.71093  0.61958  0.77255  0.48576  0.95510
    106   3.40889  4.77701  4.39788  4.13548  0.83929  4.06934  3.93301  2.91946  4.03986  2.26328  3.63316  4.15140  4.52614  4.17612  4.13086  3.67215  3.71050  2.91849  4.14966  2.50293    412 - -
          2.68618  4.42225  2.77519  2.73123  3.46354  2.40513  3.72494  3.29354  2.67741  2.69355  4.24690  2.90347  2.73739  3.18146  2.89801  2.37887  2.77519  2.98518  4.58477  3.61503
          0.02791  3.98859  4.71093  0.61958  0.77255  0.48576  0.95510
    107   3.08330  4.07517  4.39164  3.99531  1.07279  3.94089  3.97062  2.68075  3.85061  2.16956  3.46679  4.03010  4.40086  4.02065  3.98256  3.39305  3.39226  2.62371  4.26221  2.65397    413 - -
          2.68618  4.42225  2.77519  2.73123  3.46354  2.40513  3.72494  3.29354  2.67741  2.69355  4.24690  2.90347  2.73739  3.18146  2.89801  2.37887  2.77519  2.98518  4.58477  3.61503
          0.02791  3.98859  4.71093  0.61958  0.77255  0.48576  0.95510
    108   3.13960  4.96846  3.64241  3.13070  4.35259  3.60389  3.91333  3.90327  2.29106  3.39816  4.39628  3.48107  4.10171  3.12874  0.81482  3.21876  3.39822  3.62245  5.38912  4.25576    414 - -
          2.68618  4.42225  2.77519  2.73123  3.46354  2.40513  3.72494  3.29354  2.67741  2.69355  4.24690  2.90347  2.73739  3.18146  2.89801  2.37887  2.77519  2.98518  4.58477  3.61503
          0.02791  3.98859  4.71093  0.61958  0.77255  0.48576  0.95510
    109   3.13960  4.96846  3.64241  3.13070  4.35259  3.60389  3.91333  3.90327  2.29106  3.39816  4.39628  3.48107  4.10171  3.12874  0.81482  3.21876  3.39822  3.62245  5.38912  4.25576    415 - -
          2.68618  4.42225  2.77519  2.73123  3.46354  2.40513  3.72494  3.29354  2.67741  2.69355  4.24690  2.90347  2.73739  3.18146  2.89801  2.37887  2.77519  2.98518  4.58477  3.61503
          0.02791  3.98859  4.71093  0.61958  0.77255  0.48576  0.95510
    110   2.37514  4.29646  3.31052  3.13283  4.19343  3.02434  4.23891  3.73230  3.21444  3.44397  4.36110  3.33820  3.77297  3.55489  3.49610  0.92855  2.86417  3.24188  5.55686  4.27788    416 - -
          2.68618  4.42225  2.77519  2.73123  3.46354  2.40513  3.72494  3.29354  2.67741  2.69355  4.24690  2.90347  2.73739  3.18146  2.89801  2.37887  2.77519  2.98518  4.58477  3.61503
          0.02791  3.98859  4.71093  0.61958  0.77255  0.48576  0.95510
    111   2.97684  4.96364  2.98359  2.74127  4.14733  3.44510  3.90021  3.79697  2.55430  3.28768  4.31339  3.20161  4.00093  1.04097  2.83573  3.02021  3.27425  3.51976  5.39930  4.10116    417 - -
          2.68618  4.42225  2.77519  2.73123  3.46354  2.40513  3.72494  3.29354  2.67741  2.69355  4.24690  2.90347  2.73739  3.18146  2.89801  2.37887  2.77519  2.98518  4.58477  3.61503
          0.02791  3.98859  4.71093  0.61958  0.77255  0.48576  0.95510
    112   2.97684  4.96364  2.98359  2.74127  4.14733  3.44510  3.90021  3.79697  2.55430  3.28768  4.31339  3.20161  4.00093  1.04097  2.83573  3.02021  3.27425  3.51976  5.39930  4.10116    418 - -
          2.68618  4.42225  2.77519  2.73123  3.46354  2.40513  3.72494  3.29354  2.67741  2.69355  4.24690  2.90347  2.73739  3.18146  2.89801  2.37887  2.77519  2.98518  4.58477  3.61503
          0.02791  3.98859  4.71093  0.61958  0.77255  0.48576  0.95510
    113   2.37514  4.29646  3.31052  3.13283  4.19343  3.02434  4.23891  3.73230  3.21444  3.44397  4.36110  3.33820  3.77297  3.55489  3.49610  0.92855  2.86417  3.24188  5.55686  4.27788    419 - -
          2.68618  4.42225  2.77519  2.73123  3.46354  2.40513  3.72494  3.29354  2.67741  2.69355  4.24690  2.90347  2.73739  3.18146  2.89801  2.37887  2.77519  2.98518  4.58477  3.61503
          0.02791  3.98859  4.71093  0.61958  0.77255  0.48576  0.95510
    114   2.82288  4.82125  2.77792  2.67571  4.20331  3.26437  4.01960  3.93991  2.93370  3.57394  4.52939  0.96783  3.92245  3.29353  3.29147  2.88625  3.20917  3.55034  5.49600  4.14405    420 - -
          2.68618  4.42225  2.77519  2.73123  3.46354  2.40513  3.72494  3.29354  2.67741  2.69355  4.24690  2.90347  2.73739  3.18146  2.89801  2.37887  2.77519  2.98518  4.58477  3.61503
          0.02791  3.98859  4.71093  0.61958  0.77255  0.48576  0.95510
    115   0.85856  4.25310  3.58317  3.38118  4.17056  3.07426  4.38914  3.31366  3.40049  3.18979  4.20988  3.50058  3.82459  3.73125  3.64222  2.60291  2.88837  2.94793  5.58612  4.39964    421 - -
          2.68618  4.42225  2.77519  2.73123  3.46354  2.40513  3.72494  3.29354  2.67741  2.69355  4.24690  2.90347  2.73739  3.18146  2.89801  2.37887  2.77519  2.98518  4.58477  3.61503
          0.02791  3.98859  4.71093  0.61958  0.77255  0.48576  0.95510
    116   2.47840  4.32328  3.53452  3.29341  4.07467  3.15834  4.30144  3.21608  3.23867  3.07542  4.11947  3.48317  3.87169  3.62796  3.49098  2.68109  0.98928  2.89851  5.50224  4.29169    422 - -
          2.68618  4.42225  2.77519  2.73123  3.46354  2.40513  3.72494  3.29354  2.67741  2.69355  4.24690  2.90347  2.73739  3.18146  2.89801  2.37887  2.77519  2.98518  4.58477  3.61503
          0.02791  3.98859  4.71093  0.61958  0.77255  0.48576  0.95510
    117   3.41814  4.85999  4.01112  3.76331  2.30513  3.96653  3.67791  3.41150  3.61753  2.83520  4.07470  3.86872  4.43817  3.89555  3.77699  3.54287  3.70567  3.28769  3.95298  0.79259    423 - -
          2.68618  4.42225  2.77519  2.73123  3.46354  2.40513  3.72494  3.29354  2.67741  2.69355  4.24690  2.90347  2.73739  3.18146  2.89801  2.37887  2.77519  2.98518  4.58477  3.61503
          0.02791  3.98859  4.71093  0.61958  0.77255  0.48576  0.95510
    118   2.37514  4.29646  3.31052  3.13283  4.19343  3.02434  4.23891  3.73230  3.21444  3.44397  4.36110  3.33820  3.77297  3.55489  3.49610  0.92855  2.86417  3.24188  5.55686  4.27788    424 - -
          2.68618  4.42225  2.77519  2.73123  3.46354  2.40513  3.72494  3.29354  2.67741  2.69355  4.24690  2.90347  2.73739  3.18146  2.89801  2.37887  2.77519  2.98518  4.58477  3.61503
          0.02791  3.98859  4.71093  0.61958  0.77255  0.48576  0.95510
    119   2.72418  0.73253  4.26884  4.03575  4.00164  3.32164  4.65741  3.16578  3.86367  3.07555  4.20104  3.99186  4.03767  4.20509  3.96710  2.99589  3.20080  2.90227  5.39208  4.28822    425 - -
          2.68618  4.42225  2.77519  2.73123  3.46354  2.40513  3.72494  3.29354  2.67741  2.69355  4.24690  2.90347  2.73739  3.18146  2.89801  2.37887  2.77519  2.98518  4.58477  3.61503
          0.02791  3.98859  4.71093  0.61958  0.77255  0.48576  0.95510
    120   2.91161  4.64846  3.53153  3.38814  4.37152  3.32945  4.45518  3.94786  3.45558  3.56169  4.61724  3.68263  0.63749  3.84083  3.68706  3.08298  3.36254  3.57982  5.52521  4.49412    426 - -
          2.68618  4.42225  2.77519  2.73123  3.46354  2.40513  3.72494  3.29354  2.67741  2.69355  4.24690  2.90347  2.73739  3.18146  2.89801  2.37887  2.77519  2.98518  4.58477  3.61503
          0.02791  3.98859  4.71093  0.61958  0.77255  0.48576  0.95510
    121   3.13960  4.96846  3.64241  3.13070  4.35259  3.60389  3.91333  3.90327  2.29106  3.39816  4.39628  3.48107  4.10171  3.12874  0.81482  3.21876  3.39822  3.62245  5.38912  4.25576    427 - -
          2.68618  4.42225  2.77519  2.73123  3.46354  2.40513  3.72494  3.29354  2.67741  2.69355  4.24690  2.90347  2.73739  3.18146  2.89801  2.37887  2.77519  2.98518  4.58477  3.61503
          0.02791  3.98859  4.71093  0.61958  0.77255  0.48576  0.95510
    122   2.97684  4.96364  2.98359  2.74127  4.14733  3.44510  3.90021  3.79697  2.55430  3.28768  4.31339  3.20161  4.00093  1.04097  2.83573  3.02021  3.27425  3.51976  5.39930  4.10116    428 - -
          2.68618  4.42225  2.77519  2.73123  3.46354  2.40513  3.72494  3.29354  2.67741  2.69355  4.24690  2.90347  2.73739  3.18146  2.89801  2.37887  2.77519  2.98518  4.58477  3.61503
          0.02791  3.98859  4.71093  0.61958  0.77255  0.48576  0.95510
    123   3.08070  5.04650  3.26424  2.86551  4.45950  3.55634  3.82757  3.89634  0.88983  3.43671  4.39307  3.28444  4.04943  3.01330  2.45924  3.11575  3.32592  3.59799  5.46735  4.29734    429 - -
          2.68618  4.42225  2.77519  2.73123  3.46354  2.40513  3.72494  3.29354  2.67741  2.69355  4.24690  2.90347  2.73739  3.18146  2.89801  2.37887  2.77519  2.98518  4.58477  3.61503
          0.02791  3.98859  4.71093  0.61958  0.77255  0.48576  0.95510
    124   2.82288  4.82125  2.77792  2.67571  4.20331  3.26437  4.01960  3.93991  2.93370  3.57394  4.52939  0.96783  3.92245  3.29353  3.29147  2.88625  3.20917  3.55034  5.49600  4.14405    430 - -
          2.68618  4.42225  2.77519  2.73123  3.46354  2.40513  3.72494  3.29354  2.67741  2.69355  4.24690  2.90347  2.73739  3.18146  2.89801  2.37887  2.77519  2.98518  4.58477  3.61503
          0.02791  3.98859  4.71093  0.61958  0.77255  0.48576  0.95510
    125   2.72418  0.73253  4.26884  4.03575  4.00164  3.32164  4.65741  3.16578  3.86367  3.07555  4.20104  3.99186  4.03767  4.20509  3.96710  2.99589  3.20080  2.90227  5.39208  4.28822    431 - -
          2.68618  4.42225  2.77519  2.73123  3.46354  2.40513  3.72494  3.29354  2.67741  2.69355  4.24690  2.90347  2.73739  3.18146  2.89801  2.37887  2.77519  2.98518  4.58477  3.61503
          0.02791  3.98859  4.71093  0.61958  0.77255  0.48576  0.95510
    126   3.28718  4.71569  4.37553  4.01707  3.18297  4.12881  4.63644  2.39461  3.78366  0.74444  3.17175  4.28124  4.54495  4.12416  3.94027  3.71492  3.57657  2.46186  5.10319  3.85293    432 - -
          2.68618  4.42225  2.77519  2.73123  3.46354  2.40513  3.72494  3.29354  2.67741  2.69355  4.24690  2.90347  2.73739  3.18146  2.89801  2.37887  2.77519  2.98518  4.58477  3.61503
          0.02791  3.98859  4.71093  0.61958  0.77255  0.48576  0.95510
    127   3.12202  4.51014  4.49797  4.11914  3.45437  4.18971  4.82675  0.94476  3.94949  2.01804  3.37307  4.34834  4.61089  4.28659  4.13292  3.69727  3.41960  1.85543  5.36834  4.11583    433 - -
          2.68618  4.42225  2.77519  2.73123  3.46354  2.40513  3.72494  3.29354  2.67741  2.69355  4.24690  2.90347  2.73739  3.18146  2.89801  2.37887  2.77519  2.98518  4.58477  3.61503
          0.02791  3.98859  4.71093  0.61958  0.77255  0.48576  0.95510
    128   3.11746  5.25969  0.76479  2.41368  4.65304  3.30143  4.03778  4.26831  3.14457  3.85645  4.83823  2.97544  3.96255  3.27793  3.67566  3.06752  3.45891  3.89551  5.79881  4.50825    434 - -
          2.68618  4.42225  2.77519  2.73123  3.46354  2.40513  3.72494  3.29354  2.67741  2.69355  4.24690  2.90347  2.73739  3.18146  2.89801  2.37887  2.77519  2.98518  4.58477  3.61503
          0.02791  3.98859  4.71093  0.61958  0.77255  0.48576  0.95510
    129   3.13960  4.96846  3.64241  3.13070  4.35259  3.60389  3.91333  3.90327  2.29106  3.39816  4.39628  3.48107  4.10171  3.12874  0.81482  3.21876  3.39822  3.62245  5.38912  4.25576    435 - -
          2.68618  4.42225  2.77519  2.73123  3.46354  2.40513  3.72494  3.29354  2.67741  2.69355  4.24690  2.90347  2.73739  3.18146  2.89801  2.37887  2.77519  2.98518  4.58477  3.61503
          0.02791  3.98859  4.71093  0.61958  0.77255  0.48576  0.95510
    130   2.47840  4.32328  3.53452  3.29341  4.07467  3.15834  4.30144  3.21608  3.23867  3.07542  4.11947  3.48317  3.87169  3.62796  3.49098  2.68109  0.98928  2.89851  5.50224  4.29169    436 - -
          2.68618  4.42225  2.77519  2.73123  3.46354  2.40513  3.72494  3.29354  2.67741  2.69355  4.24690  2.90347  2.73739  3.18146  2.89801  2.37887  2.77519  2.98518  4.58477  3.61503
          0.02791  3.98859  4.71093  0.61958  0.77255  0.48576  0.95510
    131   2.37514  4.29646  3.31052  3.13283  4.19343  3.02434  4.23891  3.73230  3.21444  3.44397  4.36110  3.33820  3.77297  3.55489  3.49610  0.92855  2.86417  3.24188  5.55686  4.27788    437 - -
          2.68618  4.42225  2.77519  2.73123  3.46354  2.40513  3.72494  3.29354  2.67741  2.69355  4.24690  2.90347  2.73739  3.18146  2.89801  2.37887  2.77519  2.98518  4.58477  3.61503
          0.02791  3.98859  4.71093  0.61958  0.77255  0.48576  0.95510
    132   3.13960  4.96846  3.64241  3.13070  4.35259  3.60389  3.91333  3.90327  2.29106  3.39816  4.39628  3.48107  4.10171  3.12874  0.81482  3.21876  3.39822  3.62245  5.38912  4.25576    438 - -
          2.68618  4.42225  2.77519  2.73123  3.46354  2.40513  3.72494  3.29354  2.67741  2.69355  4.24690  2.90347  2.73739  3.18146  2.89801  2.37887  2.77519  2.98518  4.58477  3.61503
          0.02791  3.98859  4.71093  0.61958  0.77255  0.48576  0.95510
    133   2.82288  4.82125  2.77792  2.67571  4.20331  3.26437  4.01960  3.93991  2.93370  3.57394  4.52939  0.96783  3.92245  3.29353  3.29147  2.88625  3.20917  3.55034  5.49600  4.14405    439 - -
          2.68618  4.42225  2.77519  2.73123  3.46354  2.40513  3.72494  3.29354  2.67741  2.69355  4.24690  2.90347  2.73739  3.18146  2.89801  2.37887  2.77519  2.98518  4.58477  3.61503
          0.02791  3.98859  4.71093  0.61958  0.77255  0.48576  0.95510
    134   3.13960  4.96846  3.64241  3.13070  4.35259  3.60389  3.91333  3.90327  2.29106  3.39816  4.39628  3.48107  4.10171  3.12874  0.81482  3.21876  3.39822  3.62245  5.38912  4.25576    440 - -
          2.68618  4.42225  2.77519  2.73123  3.46354  2.40513  3.72494  3.29354  2.67741  2.69355  4.24690  2.90347  2.73739  3.18146  2.89801  2.37887  2.77519  2.98518  4.58477  3.61503
          0.02791  3.98859  4.71093  0.61958  0.77255  0.48576  0.95510
    135   2.72418  0.73253  4.26884  4.03575  4.00164  3.32164  4.65741  3.16578  3.86367  3.07555  4.20104  3.99186  4.03767  4.20509  3.96710  2.99589  3.20080  2.90227  5.39208  4.28822    441 - -
          2.68618  4.42225  2.77519  2.73123  3.46354  2.40513  3.72494  3.29354  2.67741  2.69355  4.24690  2.90347  2.73739  3.18146  2.89801  2.37887  2.77519  2.98518  4.58477  3.61503
          0.02791  3.98859  4.71093  0.61958  0.77255  0.48576  0.95510
    136   2.97684  4.96364  2.98359  2.74127  4.14733  3.44510  3.90021  3.79697  2.55430  3.28768  4.31339  3.20161  4.00093  1.04097  2.83573  3.02021  3.27425  3.51976  5.39930  4.10116    442 - -
          2.68618  4.42225  2.77519  2.73123  3.46354  2.40513  3.72494  3.29354  2.67741  2.69355  4.24690  2.90347  2.73739  3.18146  2.89801  2.37887  2.77519  2.98518  4.58477  3.61503
          0.02791  3.98859  4.71093  0.61958  0.77255  0.48576  0.95510
    137   3.12856  4.92347  3.24520  3.01796  3.37078  3.54974  0.91941  3.84941  2.85807  3.32830  4.38121  3.42214  4.10926  3.38604  3.11624  3.19853  3.43635  3.58238  4.83408  3.31861    443 - -
          2.68618  4.42225  2.77519  2.73123  3.46354  2.40513  3.72494  3.29354  2.67741  2.69355  4.24690  2.90347  2.73739  3.18146  2.89801  2.37887  2.77519  2.98518  4.58477  3.61503
          0.02791  3.98859  4.71093  0.61958  0.77255  0.48576  0.95510
    138   2.72418  0.73253  4.26884  4.03575  4.00164  3.32164  4.65741  3.16578  3.86367  3.07555  4.20104  3.99186  4.03767  4.20509  3.96710  2.99589  3.20080  2.90227  5.39208  4.28822    444 - -
          2.68618  4.42225  2.77519  2.73123  3.46354  2.40513  3.72494  3.29354  2.67741  2.69355  4.24690  2.90347  2.73739  3.18146  2.89801  2.37887  2.77519  2.98518  4.58477  3.61503
          0.02791  3.98859  4.71093  0.61958  0.77255  0.48576  0.95510
    139   3.13960  4.96846  3.64241  3.13070  4.35259  3.60389  3.91333  3.90327  2.29106  3.39816  4.39628  3.48107  4.10171  3.12874  0.81482  3.21876  3.39822  3.62245  5.38912  4.25576    445 - -
          2.68618  4.42225  2.77519  2.73123  3.46354  2.40513  3.72494  3.29354  2.67741  2.69355  4.24690  2.90347  2.73739  3.18146  2.89801  2.37887  2.77519  2.98518  4.58477  3.61503
          0.02791  3.98859  4.71093  0.61958  0.77255  0.48576  0.95510
    140   3.28718  4.71569  4.37553  4.01707  3.18297  4.12881  4.63644  2.39461  3.78366  0.74444  3.17175  4.28124  4.54495  4.12416  3.94027  3.71492  3.57657  2.46186  5.10319  3.85293    446 - -
          2.68618  4.42225  2.77519  2.73123  3.46354  2.40513  3.72494  3.29354  2.67741  2.69355  4.24690  2.90347  2.73739  3.18146  2.89801  2.37887  2.77519  2.98518  4.58477  3.61503
          0.02791  3.98859  4.71093  0.61958  0.77255  0.48576  0.95510
    141   2.97684  4.96364  2.98359  2.74127  4.14733  3.44510  3.90021  3.79697  2.55430  3.28768  4.31339  3.20161  4.00093  1.04097  2.83573  3.02021  3.27425  3.51976  5.39930  4.10116    447 - -
          2.68618  4.42225  2.77519  2.73123  3.46354  2.40513  3.72494  3.29354  2.67741  2.69355  4.24690  2.90347  2.73739  3.18146  2.89801  2.37887  2.77519  2.98518  4.58477  3.61503
          0.02791  3.98859  4.71093  0.61958  0.77255  0.48576  0.95510
    142   3.08070  5.04650  3.26424  2.86551  4.45950  3.55634  3.82757  3.89634  0.88983  3.43671  4.39307  3.28444  4.04943  3.01330  2.45924  3.11575  3.32592  3.59799  5.46735  4.29734    448 - -
          2.68618  4.42225  2.77519  2.73123  3.46354  2.40513  3.72494  3.29354  2.67741  2.69355  4.24690  2.90347  2.73739  3.18146  2.89801  2.37887  2.77519  2.98518  4.58477  3.61503
          0.02791  3.98859  4.71093  0.61958  0.77255  0.48576  0.95510
    143   2.72418  0.73253  4.26884  4.03575  4.00164  3.32164  4.65741  3.16578  3.86367  3.07555  4.20104  3.99186  4.03767  4.20509  3.96710  2.99589  3.20080  2.90227  5.39208  4.28822    449 - -
          2.68618  4.42225  2.77519  2.73123  3.46354  2.40513  3.72494  3.29354  2.67741  2.69355  4.24690  2.90347  2.73739  3.18146  2.89801  2.37887  2.77519  2.98518  4.58477  3.61503
          0.02791  3.98859  4.71093  0.61958  0.77255  0.48576  0.95510
    144   3.28718  4.71569  4.37553  4.01707  3.18297  4.12881  4.63644  2.39461  3.78366  0.74444  3.17175  4.28124  4.54495  4.12416  3.94027  3.71492  3.57657  2.46186  5.10319  3.85293    450 - -
          2.68618  4.42225  2.77519  2.73123  3.46354  2.40513  3.72494  3.29354  2.67741  2.69355  4.24690  2.90347  2.73739  3.18146  2.89801  2.37887  2.77519  2.98518  4.58477  3.61503
          0.02791  3.98859  4.71093  0.61958  0.77255  0.48576  0.95510
    145   0.85856  4.25310  3.58317  3.38118  4.17056  3.07426  4.38914  3.31366  3.40049  3.18979  4.20988  3.50058  3.82459  3.73125  3.64222  2.60291  2.88837  2.94793  5.58612  4.39964    451 - -
          2.68618  4.42225  2.77519  2.73123  3.46354  2.40513  3.72494  3.29354  2.67741  2.69355  4.24690  2.90347  2.73739  3.18146  2.89801  2.37887  2.77519  2.98518  4.58477  3.61503
          0.02791  3.98859  4.71093  0.61958  0.77255  0.48576  0.95510
    146   2.90029  4.41204  4.28493  3.95278  3.63696  3.84272  4.73507  2.05064  3.82232  2.30458  3.58559  4.12364  4.39758  4.17427  4.02345  3.35444  3.25953  0.89031  5.44063  4.17896    452 - -
          2.68618  4.42225  2.77519  2.73123  3.46354  2.40513  3.72494  3.29354  2.67741  2.69355  4.24690  2.90347  2.73739  3.18146  2.89801  2.37887  2.77519  2.98518  4.58477  3.61503
          0.02791  3.98859  4.71093  0.61958  0.77255  0.48576  0.95510
    147   2.81486  4.57766  3.51231  3.42704  4.56508  0.57048  4.53921  4.19391  3.62403  3.83319  4.81066  3.67675  3.97247  3.93910  3.84636  2.99027  3.30514  3.69983  5.62854  4.67126    453 - -
          2.68618  4.42225  2.77519  2.73123  3.46354  2.40513  3.72494  3.29354  2.67741  2.69355  4.24690  2.90347  2.73739  3.18146  2.89801  2.37887  2.77519  2.98518  4.58477  3.61503
          0.02791  3.98859  4.71093  0.61958  0.77255  0.48576  0.95510
    148   3.06349  4.59468  4.17542  3.77885  3.26287  3.92135  4.48717  2.45025  3.54019  1.84117  1.17186  4.04164  4.38368  3.91507  3.73163  3.42416  3.37165  2.46956  5.11846  3.88984    454 - -
          2.68618  4.42225  2.77519  2.73123  3.46354  2.40513  3.72494  3.29354  2.67741  2.69355  4.24690  2.90347  2.73739  3.18146  2.89801  2.37887  2.77519  2.98518  4.58477  3.61503
          0.02791  3.98859  4.71093  0.61958  0.77255  0.48576  0.95510
    149   2.37514  4.29646  3.31052  3.13283  4.19343  3.02434  4.23891  3.73230  3.21444  3.44397  4.36110  3.33820  3.77297  3.55489  3.49610  0.92855  2.86417  3.24188  5.55686  4.27788    455 - -
          2.68618  4.42225  2.77519  2.73123  3.46354  2.40513  3.72494  3.29354  2.67741  2.69355  4.24690  2.90347  2.73739  3.18146  2.89801  2.37887  2.77519  2.98518  4.58477  3.61503
          0.02791  3.98859  4.71093  0.61958  0.77255  0.48576  0.95510
    150   3.13960  4.96846  3.64241  3.13070  4.35259  3.60389  3.91333  3.90327  2.29106  3.39816  4.39628  3.48107  4.10171  3.12874  0.81482  3.21876  3.39822  3.62245  5.38912  4.25576    456 - -
          2.68618  4.42225  2.77519  2.73123  3.46354  2.40513  3.72494  3.29354  2.67741  2.69355  4.24690  2.90347  2.73739  3.18146  2.89801  2.37887  2.77519  2.98518  4.58477  3.61503
          0.02791  3.98859  4.71093  0.61958  0.77255  0.48576  0.95510
    151   3.11746  5.25969  0.76479  2.41368  4.65304  3.30143  4.03778  4.26831  3.14457  3.85645  4.83823  2.97544  3.96255  3.27793  3.67566  3.06752  3.45891  3.89551  5.79881  4.50825    457 - -
          2.68618  4.42225  2.77519  2.73123  3.46354  2.40513  3.72494  3.29354  2.67741  2.69355  4.24690  2.90347  2.73739  3.18146  2.89801  2.37887  2.77519  2.98518  4.58477  3.61503
          0.02791  3.98859  4.71093  0.61958  0.77255  0.48576  0.95510
    152   0.85856  4.25310  3.58317  3.38118  4.17056  3.07426  4.38914  3.31366  3.40049  3.18979  4.20988  3.50058  3.82459  3.73125  3.64222  2.60291  2.88837  2.94793  5.58612  4.39964    458 - -
          2.68618  4.42225  2.77519  2.73123  3.46354  2.40513  3.72494  3.29354  2.67741  2.69355  4.24690  2.90347  2.73739  3.18146  2.89801  2.37887  2.77519  2.98518  4.58477  3.61503
          0.02791  3.98859  4.71093  0.61958  0.77255  0.48576  0.95510
    153   2.90029  4.41204  4.28493  3.95278  3.63696  3.84272  4.73507  2.05064  3.82232  2.30458  3.58559  4.12364  4.39758  4.17427  4.02345  3.35444  3.25953  0.89031  5.44063  4.17896    459 - -
          2.68618  4.42225  2.77519  2.73123  3.46354  2.40513  3.72494  3.29354  2.67741  2.69355  4.24690  2.90347  2.73739  3.18146  2.89801  2.37887  2.77519  2.98518  4.58477  3.61503
          0.02791  3.98859  4.71093  0.61958  0.77255  0.48576  0.95510
    154   3.08070  5.04650  3.26424  2.86551  4.45950  3.55634  3.82757  3.89634  0.88983  3.43671  4.39307  3.28444  4.04943  3.01330  2.45924  3.11575  3.32592  3.59799  5.46735  4.29734    460 - -
          2.68618  4.42225  2.77519  2.73123  3.46354  2.40513  3.72494  3.29354  2.67741  2.69355  4.24690  2.90347  2.73739  3.18146  2.89801  2.37887  2.77519  2.98518  4.58477  3.61503
          0.02791  3.98859  4.71093  0.61958  0.77255  0.48576  0.95510
    155   3.40889  4.77701  4.39788  4.13548  0.83929  4.06934  3.93301  2.91946  4.03986  2.26328  3.63316  4.15140  4.52614  4.17612  4.13086  3.67215  3.71050  2.91849  4.14966  2.50293    461 - -
          2.68618  4.42225  2.77519  2.73123  3.46354  2.40513  3.72494  3.29354  2.67741  2.69355  4.24690  2.90347  2.73739  3.18146  2.89801  2.37887  2.77519  2.98518  4.58477  3.61503
          0.02791  3.98859  4.71093  0.61958  0.77255  0.48576  0.95510
    156   2.81486  4.57766  3.51231  3.42704  4.56508  0.57048  4.53921  4.19391  3.62403  3.83319  4.81066  3.67675  3.97247  3.93910  3.84636  2.99027  3.30514  3.69983  5.62854  4.67126    462 - -
          2.68618  4.42225  2.77519  2.73123  3.46354  2.40513  3.72494  3.29354  2.67741  2.69355  4.24690  2.90347  2.73739  3.18146  2.89801  2.37887  2.77519  2.98518  4.58477  3.61503
          0.02791  3.98859  4.71093  0.61958  0.77255  0.48576  0.95510
    157   3.13960  4.96846  3.64241  3.13070  4.35259  3.60389  3.91333  3.90327  2.29106  3.39816  4.39628  3.48107  4.10171  3.12874  0.81482  3.21876  3.39822  3.62245  5.38912  4.25576    463 - -
          2.68618  4.42225  2.77519  2.73123  3.46354  2.40513  3.72494  3.29354  2.67741  2.69355  4.24690  2.90347  2.73739  3.18146  2.89801  2.37887  2.77519  2.98518  4.58477  3.61503
          0.02791  3.98859  4.71093  0.61958  0.77255  0.48576  0.95510
    158   3.06349  4.59468  4.17542  3.77885  3.26287  3.92135  4.48717  2.45025  3.54019  1.84117  1.17186  4.04164  4.38368  3.91507  3.73163  3.42416  3.37165  2.46956  5.11846  3.88984    464 - -
          2.68618  4.42225  2.77519  2.73123  3.46354  2.40513  3.72494  3.29354  2.67741  2.69355  4.24690  2.90347  2.73739  3.18146  2.89801  2.37887  2.77519  2.98518  4.58477  3.61503
          0.02791  3.98859  4.71093  0.61958  0.77255  0.48576  0.95510
    159   2.37514  4.29646  3.31052  3.13283  4.19343  3.02434  4.23891  3.73230  3.21444  3.44397  4.36110  3.33820  3.77297  3.55489  3.49610  0.92855  2.86417  3.24188  5.55686  4.27788    465 - -
          2.68618  4.42225  2.77519  2.73123  3.46354  2.40513  3.72494  3.29354  2.67741  2.69355  4.24690  2.90347  2.73739  3.18146  2.89801  2.37887  2.77519  2.98518  4.58477  3.61503
          0.02791  3.98859  4.71093  0.61958  0.77255  0.48576  0.95510
    160   3.08070  5.04650  3.26424  2.86551  4.45950  3.55634  3.82757  3.89634  0.88983  3.43671  4.39307  3.28444  4.04943  3.01330  2.45924  3.11575  3.32592  3.59799  5.46735  4.29734    466 - -
          2.68618  4.42225  2.77519  2.73123  3.46354  2.40513  3.72494  3.29354  2.67741  2.69355  4.24690  2.90347  2.73739  3.18146  2.89801  2.37887  2.77519  2.98518  4.58477  3.61503
          0.02791  3.98859  4.71093  0.61958  0.77255  0.48576  0.95510
    161   3.08070  5.04650  3.26424  2.86551  4.45950  3.55634  3.82757  3.89634  0.88983  3.43671  4.39307  3.28444  4.04943  3.01330  2.45924  3.11575  3.32592  3.59799  5.46735  4.29734    467 - -
          2.68618  4.42225  2.77519  2.73123  3.46354  2.40513  3.72494  3.29354  2.67741  2.69355  4.24690  2.90347  2.73739  3.18146  2.89801  2.37887  2.77519  2.98518  4.58477  3.61503
          0.02791  3.98859  4.71093  0.61958  0.77255  0.48576  0.95510
    162   2.97684  4.96364  2.98359  2.74127  4.14733  3.44510  3.90021  3.79697  2.55430  3.28768  4.31339  3.20161  4.00093  1.04097  2.83573  3.02021  3.27425  3.51976  5.39930  4.10116    468 - -
          2.68618  4.42225  2.77519  2.73123  3.46354  2.40513  3.72494  3.29354  2.67741  2.69355  4.24690  2.90347  2.73739  3.18146  2.89801  2.37887  2.77519  2.98518  4.58477  3.61503
          0.02791  3.98859  4.71093  0.61958  0.77255  0.48576  0.95510
    163   3.13960  4.96846  3.64241  3.13070  4.35259  3.60389  3.91333  3.90327  2.29106  3.39816  4.39628  3.48107  4.10171  3.12874  0.81482  3.21876  3.39822  3.62245  5.38912  4.25576    469 - -
          2.68618  4.42225  2.77519  2.73123  3.46354  2.40513  3.72494  3.29354  2.67741  2.69355  4.24690  2.90347  2.73739  3.18146  2.89801  2.37887  2.77519  2.98518  4.58477  3.61503
          0.02791  3.98859  4.71093  0.61958  0.77255  0.48576  0.95510
    164   3.11746  5.25969  0.76479  2.41368  4.65304  3.30143  4.03778  4.26831  3.14457  3.85645  4.83823  2.97544  3.96255  3.27793  3.67566  3.06752  3.45891  3.89551  5.79881  4.50825    470 - -
          2.68618  4.42225  2.77519  2.73123  3.46354  2.40513  3.72494  3.29354  2.67741  2.69355  4.24690  2.90347  2.73739  3.18146  2.89801  2.37887  2.77519  2.98518  4.58477  3.61503
          0.02791  3.98859  4.71093  0.61958  0.77255  0.48576  0.95510
    165   2.37514  4.29646  3.31052  3.13283  4.19343  3.02434  4.23891  3.73230  3.21444  3.44397  4.36110  3.33820  3.77297  3.55489  3.49610  0.92855  2.86417  3.24188  5.55686  4.27788    471 - -
          2.68618  4.42225  2.77519  2.73123  3.46354  2.40513  3.72494  3.29354  2.67741  2.69355  4.24690  2.90347  2.73739  3.18146  2.89801  2.37887  2.77519  2.98518  4.58477  3.61503
          0.02791  3.98859  4.71093  0.61958  0.77255  0.48576  0.95510
    166   3.28718  4.71569  4.37553  4.01707  3.18297  4.12881  4.63644  2.39461  3.78366  0.74444  3.17175  4.28124  4.54495  4.12416  3.94027  3.71492  3.57657  2.46186  5.10319  3.85293    472 - -
          2.68618  4.42225  2.77519  2.73123  3.46354  2.40513  3.72494  3.29354  2.67741  2.69355  4.24690  2.90347  2.73739  3.18146  2.89801  2.37887  2.77519  2.98518  4.58477  3.61503
          0.02791  3.98859  4.71093  0.61958  0.77255  0.48576  0.95510
    167   3.41814  4.85999  4.01112  3.76331  2.30513  3.96653  3.67791  3.41150  3.61753  2.83520  4.07470  3.86872  4.43817  3.89555  3.77699  3.54287  3.70567  3.28769  3.95298  0.79259    473 - -
          2.68618  4.42225  2.77519  2.73123  3.46354  2.40513  3.72494  3.29354  2.67741  2.69355  4.24690  2.90347  2.73739  3.18146  2.89801  2.37887  2.77519  2.98518  4.58477  3.61503
          0.02791  3.98859  4.71093  0.61958  0.77255  0.48576  0.95510
    168   0.85856  4.25310  3.58317  3.38118  4.17056  3.07426  4.38914  3.31366  3.40049  3.18979  4.20988  3.50058  3.82459  3.73125  3.64222  2.60291  2.88837  2.94793  5.58612  4.39964    474 - -
          2.68618  4.42225  2.77519  2.73123  3.46354  2.40513  3.72494  3.29354  2.67741  2.69355  4.24690  2.90347  2.73739  3.18146  2.89801  2.37887  2.77519  2.98518  4.58477  3.61503
          0.02791  3.98859  4.71093  0.61958  0.77255  0.48576  0.95510
    169   3.05566  5.18692  2.54157  0.87093  4.54824  3.35143  3.94982  4.02535  2.84522  3.62435  4.59449  3.00373  3.96189  3.16384  3.26518  3.02699  3.36118  3.69767  5.69797  4.42169    475 - -
          2.68618  4.42225  2.77519  2.73123  3.46354  2.40513  3.72494  3.29354  2.67741  2.69355  4.24690  2.90347  2.73739  3.18146  2.89801  2.37887  2.77519  2.98518  4.58477  3.61503
          0.02791  3.98859  4.71093  0.61958  0.77255  0.48576  0.95510
    170   2.90029  4.41204  4.28493  3.95278  3.63696  3.84272  4.73507  2.05064  3.82232  2.30458  3.58559  4.12364  4.39758  4.17427  4.02345  3.35444  3.25953  0.89031  5.44063  4.17896    476 - -
          2.68618  4.42225  2.77519  2.73123  3.46354  2.40513  3.72494  3.29354  2.67741  2.69355  4.24690  2.90347  2.73739  3.18146  2.89801  2.37887  2.77519  2.98518  4.58477  3.61503
          0.02791  3.98859  4.71093  0.61958  0.77255  0.48576  0.95510
    171   2.97684  4.96364  2.98359  2.74127  4.14733  3.44510  3.90021  3.79697  2.55430  3.28768  4.31339  3.20161  4.00093  1.04097  2.83573  3.02021  3.27425  3.51976  5.39930  4.10116    477 - -
          2.68618  4.42225  2.77519  2.73123  3.46354  2.40513  3.72494  3.29354  2.67741  2.69355  4.24690  2.90347  2.73739  3.18146  2.89801  2.37887  2.77519  2.98518  4.58477  3.61503
          0.02791  3.98859  4.71093  0.61958  0.77255  0.48576  0.95510
    172   3.08070  5.04650  3.26424  2.86551  4.45950  3.55634  3.82757  3.89634  0.88983  3.43671  4.39307  3.28444  4.04943  3.01330  2.45924  3.11575  3.32592  3.59799  5.46735  4.29734    478 - -
          2.68618  4.42225  2.77519  2.73123  3.46354  2.40513  3.72494  3.29354  2.67741  2.69355  4.24690  2.90347  2.73739  3.18146  2.89801  2.37887  2.77519  2.98518  4.58477  3.61503
          0.02791  3.98859  4.71093  0.61958  0.77255  0.48576  0.95510
    173   3.12856  4.92347  3.24520  3.01796  3.37078  3.54974  0.91941  3.84941  2.85807  3.32830  4.38121  3.42214  4.10926  3.38604  3.11624  3.19853  3.43635  3.58238  4.83408  3.31861    479 - -
          2.68618  4.42225  2.77519  2.73123  3.46354  2.40513  3.72494  3.29354  2.67741  2.69355  4.24690  2.90347  2.73739  3.18146  2.89801  2.37887  2.77519  2.98518  4.58477  3.61503
          0.02791  3.98859  4.71093  0.61958  0.77255  0.48576  0.95510
    174   3.13960  4.96846  3.64241  3.13070  4.35259  3.60389  3.91333  3.90327  2.29106  3.39816  4.39628  3.48107  4.10171  3.12874  0.81482  3.21876  3.39822  3.62245  5.38912  4.25576    480 - -
          2.68618  4.42225  2.77519  2.73123  3.46354  2.40513  3.72494  3.29354  2.67741  2.69355  4.24690  2.90347  2.73739  3.18146  2.89801  2.37887  2.77519  2.98518  4.58477  3.61503
          0.02791  3.98859  4.71093  0.61958  0.77255  0.48576  0.95510
    175   3.12193  4.59017  4.36822  3.86029  3.12065  4.17913  4.52296  2.26740  3.61822  1.51504  1.44665  4.14975  4.50649  3.93322  3.81447  3.55426  3.37773  2.32429  5.07284  3.86819    481 - -
          2.68618  4.42225  2.77519  2.73123  3.46354  2.40513  3.72494  3.29354  2.67741  2.69355  4.24690  2.90347  2.73739  3.18146  2.89801  2.37887  2.77519  2.98518  4.58477  3.61503
          0.02791  3.98859  4.71093  0.61958  0.77255  0.48576  0.95510
    176   2.97684  4.96364  2.98359  2.74127  4.14733  3.44510  3.90021  3.79697  2.55430  3.28768  4.31339  3.20161  4.00093  1.04097  2.83573  3.02021  3.27425  3.51976  5.39930  4.10116    482 - -
          2.68618  4.42225  2.77519  2.73123  3.46354  2.40513  3.72494  3.29354  2.67741  2.69355  4.24690  2.90347  2.73739  3.18146  2.89801  2.37887  2.77519  2.98518  4.58477  3.61503
          0.02791  3.98859  4.71093  0.61958  0.77255  0.48576  0.95510
    177   2.97684  4.96364  2.98359  2.74127  4.14733  3.44510  3.90021  3.79697  2.55430  3.28768  4.31339  3.20161  4.00093  1.04097  2.83573  3.02021  3.27425  3.51976  5.39930  4.10116    483 - -
          2.68618  4.42225  2.77519  2.73123  3.46354  2.40513  3.72494  3.29354  2.67741  2.69355  4.24690  2.90347  2.73739  3.18146  2.89801  2.37887  2.77519  2.98518  4.58477  3.61503
          0.02791  3.98859  4.71093  0.61958  0.77255  0.48576  0.95510
    178   2.97684  4.96364  2.98359  2.74127  4.14733  3.44510  3.90021  3.79697  2.55430  3.28768  4.31339  3.20161  4.00093  1.04097  2.83573  3.02021  3.27425  3.51976  5.39930  4.10116    484 - -
          2.68618  4.42225  2.77519  2.73123  3.46354  2.40513  3.72494  3.29354  2.67741  2.69355  4.24690  2.90347  2.73739  3.18146  2.89801  2.37887  2.77519  2.98518  4.58477  3.61503
          0.02791  3.98859  4.71093  0.61958  0.77255  0.48576  0.95510
    179   2.97684  4.96364  2.98359  2.74127  4.14733  3.44510  3.90021  3.79697  2.55430  3.28768  4.31339  3.20161  4.00093  1.04097  2.83573  3.02021  3.27425  3.51976  5.39930  4.10116    485 - -
          2.68618  4.42225  2.77519  2.73123  3.46354  2.40513  3.72494  3.29354  2.67741  2.69355  4.24690  2.90347  2.73739  3.18146  2.89801  2.37887  2.77519  2.98518  4.58477  3.61503
          0.02791  3.98859  4.71093  0.61958  0.77255  0.48576  0.95510
    180   3.13960  4.96846  3.64241  3.13070  4.35259  3.60389  3.91333  3.90327  2.29106  3.39816  4.39628  3.48107  4.10171  3.12874  0.81482  3.21876  3.39822  3.62245  5.38912  4.25576    486 - -
          2.68618  4.42225  2.77519  2.73123  3.46354  2.40513  3.72494  3.29354  2.67741  2.69355  4.24690  2.90347  2.73739  3.18146  2.89801  2.37887  2.77519  2.98518  4.58477  3.61503
          0.02791  3.98859  4.71093  0.61958  0.77255  0.48576  0.95510
    181   3.11746  5.25969  0.76479  2.41368  4.65304  3.30143  4.03778  4.26831  3.14457  3.85645  4.83823  2.97544  3.96255  3.27793  3.67566  3.06752  3.45891  3.89551  5.79881  4.50825    487 - -
          2.68618  4.42225  2.77519  2.73123  3.46354  2.40513  3.72494  3.29354  2.67741  2.69355  4.24690  2.90347  2.73739  3.18146  2.89801  2.37887  2.77519  2.98518  4.58477  3.61503
          0.02791  3.98859  4.71093  0.61958  0.77255  0.48576  0.95510
    182   3.12856  4.92347  3.24520  3.01796  3.37078  3.54974  0.91941  3.84941  2.85807  3.32830  4.38121  3.42214  4.10926  3.38604  3.11624  3.19853  3.43635  3.58238  4.83408  3.31861    488 - -
          2.68618  4.42225  2.77519  2.73123  3.46354  2.40513  3.72494  3.29354  2.67741  2.69355  4.24690  2.90347  2.73739  3.18146  2.89801  2.37887  2.77519  2.98518  4.58477  3.61503
          0.02791  3.98859  4.71093  0.61958  0.77255  0.48576  0.95510
    183   2.97684  4.96364  2.98359  2.74127  4.14733  3.44510  3.90021  3.79697  2.55430  3.28768  4.31339  3.20161  4.00093  1.04097  2.83573  3.02021  3.27425  3.51976  5.39930  4.10116    489 - -
          2.68618  4.42225  2.77519  2.73123  3.46354  2.40513  3.72494  3.29354  2.67741  2.69355  4.24690  2.90347  2.73739  3.18146  2.89801  2.37887  2.77519  2.98518  4.58477  3.61503
          0.02791  3.98859  4.71093  0.61958  0.77255  0.48576  0.95510
    184   2.97684  4.96364  2.98359  2.74127  4.14733  3.44510  3.90021  3.79697  2.55430  3.28768  4.31339  3.20161  4.00093  1.04097  2.83573  3.02021  3.27425  3.51976  5.39930  4.10116    490 - -
          2.68618  4.42225  2.77519  2.73123  3.46354  2.40513  3.72494  3.29354  2.67741  2.69355  4.24690  2.90347  2.73739  3.18146  2.89801  2.37887  2.77519  2.98518  4.58477  3.61503
          0.02791  3.98859  4.71093  0.61958  0.77255  0.48576  0.95510
    185   2.97684  4.96364  2.98359  2.74127  4.14733  3.44510  3.90021  3.79697  2.55430  3.28768  4.31339  3.20161  4.00093  1.04097  2.83573  3.02021  3.27425  3.51976  5.39930  4.10116    491 - -
          2.68618  4.42225  2.77519  2.73123  3.46354  2.40513  3.72494  3.29354  2.67741  2.69355  4.24690  2.90347  2.73739  3.18146  2.89801  2.37887  2.77519  2.98518  4.58477  3.61503
          0.02791  3.98859  4.71093  0.61958  0.77255  0.48576  0.95510
    186   2.91161  4.64846  3.53153  3.38814  4.37152  3.32945  4.45518  3.94786  3.45558  3.56169  4.61724  3.68263  0.63749  3.84083  3.68706  3.08298  3.36254  3.57982  5.52521  4.49412    492 - -
          2.68618  4.42225  2.77519  2.73123  3.46354  2.40513  3.72494  3.29354  2.67741  2.69355  4.24690  2.90347  2.73739  3.18146  2.89801  2.37887  2.77519  2.98518  4.58477  3.61503
          0.02791  3.98859  4.71093  0.61958  0.77255  0.48576  0.95510
    187   2.81486  4.57766  3.51231  3.42704  4.56508  0.57048  4.53921  4.19391  3.62403  3.83319  4.81066  3.67675  3.97247  3.93910  3.84636  2.99027  3.30514  3.69983  5.62854  4.67126    493 - -
          2.68618  4.42225  2.77519  2.73123  3.46354  2.40513  3.72494  3.29354  2.67741  2.69355  4.24690  2.90347  2.73739  3.18146  2.89801  2.37887  2.77519  2.98518  4.58477  3.61503
          0.02791  3.98859  4.71093  0.61958  0.77255  0.48576  0.95510
    188   3.05566  5.18692  2.54157  0.87093  4.54824  3.35143  3.94982  4.02535  2.84522  3.62435  4.59449  3.00373  3.96189  3.16384  3.26518  3.02699  3.36118  3.69767  5.69797  4.42169    494 - -
          2.68618  4.42225  2.77519  2.73123  3.46354  2.40513  3.72494  3.29354  2.67741  2.69355  4.24690  2.90347  2.73739  3.18146  2.89801  2.37887  2.77519  2.98518  4.58477  3.61503
          0.02791  3.98859  4.71093  0.61958  0.77255  0.48576  0.95510
    189   0.85856  4.25310  3.58317  3.38118  4.17056  3.07426  4.38914  3.31366  3.40049  3.18979  4.20988  3.50058  3.82459  3.73125  3.64222  2.60291  2.88837  2.94793  5.58612  4.39964    495 - -
          2.68618  4.42225  2.77519  2.73123  3.46354  2.40513  3.72494  3.29354  2.67741  2.69355  4.24690  2.90347  2.73739  3.18146  2.89801  2.37887  2.77519  2.98518  4.58477  3.61503
          0.02791  3.98859  4.71093  0.61958  0.77255  0.48576  0.95510
    190   3.05566  5.18692  2.54157  0.87093  4.54824  3.35143  3.94982  4.02535  2.84522  3.62435  4.59449  3.00373  3.96189  3.16384  3.26518  3.02699  3.36118  3.69767  5.69797  4.42169    496 - -
          2.68618  4.42225  2.77519  2.73123  3.46354  2.40513  3.72494  3.29354  2.67741  2.69355  4.24690  2.90347  2.73739  3.18146  2.89801  2.37887  2.77519  2.98518  4.58477  3.61503
          0.02791  3.98859  4.71093  0.61958  0.77255  0.48576  0.95510
    191   2.91161  4.64846  3.53153  3.38814  4.37152  3.32945  4.45518  3.94786  3.45558  3.56169  4.61724  3.68263  0.63749  3.84083  3.68706  3.08298  3.36254  3.57982  5.52521  4.49412    497 - -
          2.68618  4.42225  2.77519  2.73123  3.46354  2.40513  3.72494  3.29354  2.67741  2.69355  4.24690  2.90347  2.73739  3.18146  2.89801  2.37887  2.77519  2.98518  4.58477  3.61503
          0.02791  3.98859  4.71093  0.61958  0.77255  0.48576  0.95510
    192   3.28718  4.71569  4.37553  4.01707  3.18297  4.12881  4.63644  2.39461  3.78366  0.74444  3.17175  4.28124  4.54495  4.12416  3.94027  3.71492  3.57657  2.46186  5.10319  3.85293    498 - -
          2.68618  4.42225  2.77519  2.73123  3.46354  2.40513  3.72494  3.29354  2.67741  2.69355  4.24690  2.90347  2.73739  3.18146  2.89801  2.37887  2.77519  2.98518  4.58477  3.61503
          0.02791  3.98859  4.71093  0.61958  0.77255  0.48576  0.95510
    193   2.47840  4.32328  3.53452  3.29341  4.07467  3.15834  4.30144  3.21608  3.23867  3.07542  4.11947  3.48317  3.87169  3.62796  3.49098  2.68109  0.98928  2.89851  5.50224  4.29169    499 - -
          2.68618  4.42225  2.77519  2.73123  3.46354  2.40513  3.72494  3.29354  2.67741  2.69355  4.24690  2.90347  2.73739  3.18146  2.89801  2.37887  2.77519  2.98518  4.58477  3.61503
          0.02791  3.98859  4.71093  0.61958  0.77255  0.48576  0.95510
    194   2.91161  4.64846  3.53153  3.38814  4.37152  3.32945  4.45518  3.94786  3.45558  3.56169  4.61724  3.68263  0.63749  3.84083  3.68706  3.08298  3.36254  3.57982  5.52521  4.49412    500 - -
          2.68618  4.42225  2.77519  2.73123  3.46354  2.40513  3.72494  3.29354  2.67741  2.69355  4.24690  2.90347  2.73739  3.18146  2.89801  2.37887  2.77519  2.98518  4.58477  3.61503
          0.02791  3.98859  4.71093  0.61958  0.77255  0.48576  0.95510
    195   2.47840  4.32328  3.53452  3.29341  4.07467  3.15834  4.30144  3.21608  3.23867  3.07542  4.11947  3.48317  3.87169  3.62796  3.49098  2.68109  0.98928  2.89851  5.50224  4.29169    501 - -
          2.68618  4.42225  2.77519  2.73123  3.46354  2.40513  3.72494  3.29354  2.67741  2.69355  4.24690  2.90347  2.73739  3.18146  2.89801  2.37887  2.77519  2.98518  4.58477  3.61503
          0.02791  3.98859  4.71093  0.61958  0.77255  0.48576  0.95510
    196   3.41814  4.85999  4.01112  3.76331  2.30513  3.96653  3.67791  3.41150  3.61753  2.83520  4.07470  3.86872  4.43817  3.89555  3.77699  3.54287  3.70567  3.28769  3.95298  0.79259    502 - -
          2.68618  4.42225  2.77519  2.73123  3.46354  2.40513  3.72494  3.29354  2.67741  2.69355  4.24690  2.90347  2.73739  3.18146  2.89801  2.37887  2.77519  2.98518  4.58477  3.61503
          0.02791  3.98859  4.71093  0.61958  0.77255  0.48576  0.95510
    197   2.61193  4.70686  2.65255  2.51998  4.27057  3.15607  3.90104  3.87577  2.78794  3.50753  4.38245  1.30486  3.81506  3.12518  3.18138  2.45852  3.00136  3.43622  5.58380  4.18823    503 - -
          2.68618  4.42225  2.77519  2.73123  3.46354  2.40513  3.72494  3.29354  2.67741  2.69355  4.24690  2.90347  2.73739  3.18146  2.89801  2.37887  2.77519  2.98518  4.58477  3.61503
          0.02791  3.98859  4.71093  0.61958  0.77255  0.48576  0.95510
    198   3.12202  4.51014  4.49797  4.11914  3.45437  4.18971  4.82675  0.94476  3.94949  2.01804  3.37307  4.34834  4.61089  4.28659  4.13292  3.69727  3.41960  1.85543  5.36834  4.11583    504 - -
          2.68618  4.42225  2.77519  2.73123  3.46354  2.40513  3.72494  3.29354  2.67741  2.69355  4.24690  2.90347  2.73739  3.18146  2.89801  2.37887  2.77519  2.98518  4.58477  3.61503
          0.02791  3.98859  4.71093  0.61958  0.77255  0.48576  0.95510
    199   2.26516  4.20981  3.33650  3.07950  4.24628  2.97283  4.17735  3.61489  3.11702  3.35458  4.22139  3.27451  3.71229  3.44869  3.42213  1.14840  2.36684  3.12084  5.60666  4.36098    505 - -
          2.68618  4.42225  2.77519  2.73123  3.46354  2.40513  3.72494  3.29354  2.67741  2.69355  4.24690  2.90347  2.73739  3.18146  2.89801  2.37887  2.77519  2.98518  4.58477  3.61503
          0.02791  3.98859  4.71093  0.61958  0.77255  0.48576  0.95510
    200   1.08911  4.15461  3.55915  3.27937  4.15750  3.00258  4.28630  3.24763  3.26865  3.15269  4.09478  3.39452  3.74719  3.58830  3.54047  2.46776  2.36476  2.85536  5.58814  4.38308    506 - -
          2.68618  4.42225  2.77519  2.73123  3.46354  2.40513  3.72494  3.29354  2.67741  2.69355  4.24690  2.90347  2.73739  3.18146  2.89801  2.37887  2.77519  2.98518  4.58477  3.61503
          0.02791  3.98859  4.71093  0.61958  0.77255  0.48576  0.95510
    201   2.82288  4.82125  2.77792  2.67571  4.20331  3.26437  4.01960  3.93991  2.93370  3.57394  4.52939  0.96783  3.92245  3.29353  3.29147  2.88625  3.20917  3.55034  5.49600  4.14405    507 - -
          2.68618  4.42225  2.77519  2.73123  3.46354  2.40513  3.72494  3.29354  2.67741  2.69355  4.24690  2.90347  2.73739  3.18146  2.89801  2.37887  2.77519  2.98518  4.58477  3.61503
          0.02791  3.98859  4.71093  0.61958  0.77255  0.48576  0.95510
    202   2.81486  4.57766  3.51231  3.42704  4.56508  0.57048  4.53921  4.19391  3.62403  3.83319  4.81066  3.67675  3.97247  3.93910  3.84636  2.99027  3.30514  3.69983  5.62854  4.67126    508 - -
          2.68618  4.42225  2.77519  2.73123  3.46354  2.40513  3.72494  3.29354  2.67741  2.69355  4.24690  2.90347  2.73739  3.18146  2.89801  2.37887  2.77519  2.98518  4.58477  3.61503
          0.02791  3.98859  4.71093  0.61958  0.77255  0.48576  0.95510
    203   3.28718  4.71569  4.37553  4.01707  3.18297  4.12881  4.63644  2.39461  3.78366  0.74444  3.17175  4.28124  4.54495  4.12416  3.94027  3.71492  3.57657  2.46186  5.10319  3.85293    509 - -
          2.68618  4.42225  2.77519  2.73123  3.46354  2.40513  3.72494  3.29354  2.67741  2.69355  4.24690  2.90347  2.73739  3.18146  2.89801  2.37887  2.77519  2.98518  4.58477  3.61503
          0.02791  3.98859  4.71093  0.61958  0.77255  0.48576  0.95510
    204   2.47840  4.32328  3.53452  3.29341  4.07467  3.15834  4.30144  3.21608  3.23867  3.07542  4.11947  3.48317  3.87169  3.62796  3.49098  2.68109  0.98928  2.89851  5.50224  4.29169    510 - -
          2.68618  4.42225  2.77519  2.73123  3.46354  2.40513  3.72494  3.29354  2.67741  2.69355  4.24690  2.90347  2.73739  3.18146  2.89801  2.37887  2.77519  2.98518  4.58477  3.61503
          0.02791  3.98859  4.71093  0.61958  0.77255  0.48576  0.95510
    205   3.05566  5.18692  2.54157  0.87093  4.54824  3.35143  3.94982  4.02535  2.84522  3.62435  4.59449  3.00373  3.96189  3.16384  3.26518  3.02699  3.36118  3.69767  5.69797  4.42169    511 - -
          2.68618  4.42225  2.77519  2.73123  3.46354  2.40513  3.72494  3.29354  2.67741  2.69355  4.24690  2.90347  2.73739  3.18146  2.89801  2.37887  2.77519  2.98518  4.58477  3.61503
          0.02791  3.98859  4.71093  0.61958  0.77255  0.48576  0.95510
    206   3.28718  4.71569  4.37553  4.01707  3.18297  4.12881  4.63644  2.39461  3.78366  0.74444  3.17175  4.28124  4.54495  4.12416  3.94027  3.71492  3.57657  2.46186  5.10319  3.85293    512 - -
          2.68618  4.42225  2.77519  2.73123  3.46354  2.40513  3.72494  3.29354  2.67741  2.69355  4.24690  2.90347  2.73739  3.18146  2.89801  2.37887  2.77519  2.98518  4.58477  3.61503
          0.02791  3.98859  4.71093  0.61958  0.77255  0.48576  0.95510
    207   3.12856  4.92347  3.24520  3.01796  3.37078  3.54974  0.91941  3.84941  2.85807  3.32830  4.38121  3.42214  4.10926  3.38604  3.11624  3.19853  3.43635  3.58238  4.83408  3.31861    513 - -
          2.68618  4.42225  2.77519  2.73123  3.46354  2.40513  3.72494  3.29354  2.67741  2.69355  4.24690  2.90347  2.73739  3.18146  2.89801  2.37887  2.77519  2.98518  4.58477  3.61503
          0.02791  3.98859  4.71093  0.61958  0.77255  0.48576  0.95510
    208   2.99197  5.49800  1.09684  1.93164  4.79466  3.21915  3.81345  4.31008  2.86942  3.84592  4.73324  2.70586  3.86361  2.99551  3.46773  2.87754  3.29493  3.89987  5.98812  4.49942    514 - -
          2.68618  4.42225  2.77519  2.73123  3.46354  2.40513  3.72494  3.29354  2.67741  2.69355  4.24690  2.90347  2.73739  3.18146  2.89801  2.37887  2.77519  2.98518  4.58477  3.61503
          0.02791  3.98859  4.71093  0.61958  0.77255  0.48576  0.95510
    209   3.11746  5.25969  0.76479  2.41368  4.65304  3.30143  4.03778  4.26831  3.14457  3.85645  4.83823  2.97544  3.96255  3.27793  3.67566  3.06752  3.45891  3.89551  5.79881  4.50825    515 - -
          2.68618  4.42225  2.77519  2.73123  3.46354  2.40513  3.72494  3.29354  2.67741  2.69355  4.24690  2.90347  2.73739  3.18146  2.89801  2.37887  2.77519  2.98518  4.58477  3.61503
          0.02791  3.98859  4.71093  0.61958  0.77255  0.48576  0.95510
    210   3.28718  4.71569  4.37553  4.01707  3.18297  4.12881  4.63644  2.39461  3.78366  0.74444  3.17175  4.28124  4.54495  4.12416  3.94027  3.71492  3.57657  2.46186  5.10319  3.85293    516 - -
          2.68618  4.42225  2.77519  2.73123  3.46354  2.40513  3.72494  3.29354  2.67741  2.69355  4.24690  2.90347  2.73739  3.18146  2.89801  2.37887  2.77519  2.98518  4.58477  3.61503
          0.02791  3.98859  4.71093  0.61958  0.77255  0.48576  0.95510
    211   2.37514  4.29646  3.31052  3.13283  4.19343  3.02434  4.23891  3.73230  3.21444  3.44397  4.36110  3.33820  3.77297  3.55489  3.49610  0.92855  2.86417  3.24188  5.55686  4.27788    517 - -
          2.68618  4.42225  2.77519  2.73123  3.46354  2.40513  3.72494  3.29354  2.67741  2.69355  4.24690  2.90347  2.73739  3.18146  2.89801  2.37887  2.77519  2.98518  4.58477  3.61503
          0.02791  3.98859  4.71093  0.61958  0.77255  0.48576  0.95510
    212   2.52022  4.57260  2.86532  2.61024  4.21091  3.17395  3.88181  3.60540  2.72807  3.29455  4.15976  1.70917  3.79431  3.08876  3.11472  2.61379  2.03995  3.21024  5.51481  4.19208    518 - -
          2.68618  4.42225  2.77519  2.73123  3.46354  2.40513  3.72494  3.29354  2.67741  2.69355  4.24690  2.90347  2.73739  3.18146  2.89801  2.37887  2.77519  2.98518  4.58477  3.61503
          0.02791  3.98859  4.71093  0.61958  0.77255  0.48576  0.95510
    213   3.41814  4.85999  4.01112  3.76331  2.30513  3.96653  3.67791  3.41150  3.61753  2.83520  4.07470  3.86872  4.43817  3.89555  3.77699  3.54287  3.70567  3.28769  3.95298  0.79259    519 - -
          2.68618  4.42225  2.77519  2.73123  3.46354  2.40513  3.72494  3.29354  2.67741  2.69355  4.24690  2.90347  2.73739  3.18146  2.89801  2.37887  2.77519  2.98518  4.58477  3.61503
          0.02791  3.98859  4.71093  0.61958  0.77255  0.48576  0.95510
    214   3.11511  4.47972  4.64000  4.10077  3.22643  4.34633  4.72669  1.37209  3.94234  1.68208  2.11291  4.35467  4.61802  4.16264  4.11430  3.69857  3.35739  1.96825  5.19866  4.05815    520 - -
          2.68618  4.42225  2.77519  2.73123  3.46354  2.40513  3.72494  3.29354  2.67741  2.69355  4.24690  2.90347  2.73739  3.18146  2.89801  2.37887  2.77519  2.98518  4.58477  3.61503
          0.02791  3.98859  4.71093  0.61958  0.77255  0.48576  0.95510
    215   3.11746  5.25969  0.76479  2.41368  4.65304  3.30143  4.03778  4.26831  3.14457  3.85645  4.83823  2.97544  3.96255  3.27793  3.67566  3.06752  3.45891  3.89551  5.79881  4.50825    521 - -
          2.68618  4.42225  2.77519  2.73123  3.46354  2.40513  3.72494  3.29354  2.67741  2.69355  4.24690  2.90347  2.73739  3.18146  2.89801  2.37887  2.77519  2.98518  4.58477  3.61503
          0.02791  3.98859  4.71093  0.61958  0.77255  0.48576  0.95510
    216   2.81486  4.57766  3.51231  3.42704  4.56508  0.57048  4.53921  4.19391  3.62403  3.83319  4.81066  3.67675  3.97247  3.93910  3.84636  2.99027  3.30514  3.69983  5.62854  4.67126    522 - -
          2.68618  4.42225  2.77519  2.73123  3.46354  2.40513  3.72494  3.29354  2.67741  2.69355  4.24690  2.90347  2.73739  3.18146  2.89801  2.37887  2.77519  2.98518  4.58477  3.61503
          0.02791  3.98859  4.71093  0.61958  0.77255  0.48576  0.95510
    217   3.12856  4.92347  3.24520  3.01796  3.37078  3.54974  0.91941  3.84941  2.85807  3.32830  4.38121  3.42214  4.10926  3.38604  3.11624  3.19853  3.43635  3.58238  4.83408  3.31861    523 - -
          2.68618  4.42225  2.77519  2.73123  3.46354  2.40513  3.72494  3.29354  2.67741  2.69355  4.24690  2.90347  2.73739  3.18146  2.89801  2.37887  2.77519  2.98518  4.58477  3.61503
          0.02791  3.98859  4.71093  0.61958  0.77255  0.48576  0.95510
    218   2.47840  4.32328  3.53452  3.29341  4.07467  3.15834  4.30144  3.21608  3.23867  3.07542  4.11947  3.48317  3.87169  3.62796  3.49098  2.68109  0.98928  2.89851  5.50224  4.29169    524 - -
          2.68618  4.42225  2.77519  2.73123  3.46354  2.40513  3.72494  3.29354  2.67741  2.69355  4.24690  2.90347  2.73739  3.18146  2.89801  2.37887  2.77519  2.98518  4.58477  3.61503
          0.02791  3.98859  4.71093  0.61958  0.77255  0.48576  0.95510
    219   2.91161  4.64846  3.53153  3.38814  4.37152  3.32945  4.45518  3.94786  3.45558  3.56169  4.61724  3.68263  0.63749  3.84083  3.68706  3.08298  3.36254  3.57982  5.52521  4.49412    525 - -
          2.68618  4.42225  2.77519  2.73123  3.46354  2.40513  3.72494  3.29354  2.67741  2.69355  4.24690  2.90347  2.73739  3.18146  2.89801  2.37887  2.77519  2.98518  4.58477  3.61503
          0.02791  3.98859  4.71093  0.61958  0.77255  0.48576  0.95510
    220   3.05566  5.18692  2.54157  0.87093  4.54824  3.35143  3.94982  4.02535  2.84522  3.62435  4.59449  3.00373  3.96189  3.16384  3.26518  3.02699  3.36118  3.69767  5.69797  4.42169    526 - -
          2.68618  4.42225  2.77519  2.73123  3.46354  2.40513  3.72494  3.29354  2.67741  2.69355  4.24690  2.90347  2.73739  3.18146  2.89801  2.37887  2.77519  2.98518  4.58477  3.61503
          0.02791  3.98859  4.71093  0.61958  0.77255  0.48576  0.95510
    221   2.81486  4.57766  3.51231  3.42704  4.56508  0.57048  4.53921  4.19391  3.62403  3.83319  4.81066  3.67675  3.97247  3.93910  3.84636  2.99027  3.30514  3.69983  5.62854  4.67126    527 - -
          2.68618  4.42225  2.77519  2.73123  3.46354  2.40513  3.72494  3.29354  2.67741  2.69355  4.24690  2.90347  2.73739  3.18146  2.89801  2.37887  2.77519  2.98518  4.58477  3.61503
          0.02791  3.98859  4.71093  0.61958  0.77255  0.48576  0.95510
    222   2.37514  4.29646  3.31052  3.13283  4.19343  3.02434  4.23891  3.73230  3.21444  3.44397  4.36110  3.33820  3.77297  3.55489  3.49610  0.92855  2.86417  3.24188  5.55686  4.27788    528 - -
          2.68618  4.42225  2.77519  2.73123  3.46354  2.40513  3.72494  3.29354  2.67741  2.69355  4.24690  2.90347  2.73739  3.18146  2.89801  2.37887  2.77519  2.98518  4.58477  3.61503
          0.02791  3.98859  4.71093  0.61958  0.77255  0.48576  0.95510
    223   3.08070  5.04650  3.26424  2.86551  4.45950  3.55634  3.82757  3.89634  0.88983  3.43671  4.39307  3.28444  4.04943  3.01330  2.45924  3.11575  3.32592  3.59799  5.46735  4.29734    529 - -
          2.68618  4.42225  2.77519  2.73123  3.46354  2.40513  3.72494  3.29354  2.67741  2.69355  4.24690  2.90347  2.73739  3.18146  2.89801  2.37887  2.77519  2.98518  4.58477  3.61503
          0.02791  3.98859  4.71093  0.61958  0.77255  0.48576  0.95510
    224   0.85856  4.25310  3.58317  3.38118  4.17056  3.07426  4.38914  3.31366  3.40049  3.18979  4.20988  3.50058  3.82459  3.73125  3.64222  2.60291  2.88837  2.94793  5.58612  4.39964    530 - -
          2.68618  4.42225  2.77519  2.73123  3.46354  2.40513  3.72494  3.29354  2.67741  2.69355  4.24690  2.90347  2.73739  3.18146  2.89801  2.37887  2.77519  2.98518  4.58477  3.61503
          0.02791  3.98859  4.71093  0.61958  0.77255  0.48576  0.95510
    225   3.11746  5.25969  0.76479  2.41368  4.65304  3.30143  4.03778  4.26831  3.14457  3.85645  4.83823  2.97544  3.96255  3.27793  3.67566  3.06752  3.45891  3.89551  5.79881  4.50825    531 - -
          2.68618  4.42225  2.77519  2.73123  3.46354  2.40513  3.72494  3.29354  2.67741  2.69355  4.24690  2.90347  2.73739  3.18146  2.89801  2.37887  2.77519  2.98518  4.58477  3.61503
          0.02791  3.98859  4.71093  0.61958  0.77255  0.48576  0.95510
    226   2.37514  4.29646  3.31052  3.13283  4.19343  3.02434  4.23891  3.73230  3.21444  3.44397  4.36110  3.33820  3.77297  3.55489  3.49610  0.92855  2.86417  3.24188  5.55686  4.27788    532 - -
          2.68618  4.42225  2.77519  2.73123  3.46354  2.40513  3.72494  3.29354  2.67741  2.69355  4.24690  2.90347  2.73739  3.18146  2.89801  2.37887  2.77519  2.98518  4.58477  3.61503
          0.02791  3.98859  4.71093  0.61958  0.77255  0.48576  0.95510
    227   0.85856  4.25310  3.58317  3.38118  4.17056  3.07426  4.38914  3.31366  3.40049  3.18979  4.20988  3.50058  3.82459  3.73125  3.64222  2.60291  2.88837  2.94793  5.58612  4.39964    533 - -
          2.68618  4.42225  2.77519  2.73123  3.46354  2.40513  3.72494  3.29354  2.67741  2.69355  4.24690  2.90347  2.73739  3.18146  2.89801  2.37887  2.77519  2.98518  4.58477  3.61503
          0.02791  3.98859  4.71093  0.61958  0.77255  0.48576  0.95510
    228   2.90029  4.41204  4.28493  3.95278  3.63696  3.84272  4.73507  2.05064  3.82232  2.30458  3.58559  4.12364  4.39758  4.17427  4.02345  3.35444  3.25953  0.89031  5.44063  4.17896    534 - -
          2.68618  4.42225  2.77519  2.73123  3.46354  2.40513  3.72494  3.29354  2.67741  2.69355  4.24690  2.90347  2.73739  3.18146  2.89801  2.37887  2.77519  2.98518  4.58477  3.61503
          0.02791  3.98859  4.71093  0.61958  0.77255  0.48576  0.95510
    229   2.37514  4.29646  3.31052  3.13283  4.19343  3.02434  4.23891  3.73230  3.21444  3.44397  4.36110  3.33820  3.77297  3.55489  3.49610  0.92855  2.86417  3.24188  5.55686  4.27788    535 - -
          2.68618  4.42225  2.77519  2.73123  3.46354  2.40513  3.72494  3.29354  2.67741  2.69355  4.24690  2.90347  2.73739  3.18146  2.89801  2.37887  2.77519  2.98518  4.58477  3.61503
          0.02791  3.98859  4.71093  0.61958  0.77255  0.48576  0.95510
    230   2.37514  4.29646  3.31052  3.13283  4.19343  3.02434  4.23891  3.73230  3.21444  3.44397  4.36110  3.33820  3.77297  3.55489  3.49610  0.92855  2.86417  3.24188  5.55686  4.27788    536 - -
          2.68618  4.42225  2.77519  2.73123  3.46354  2.40513  3.72494  3.29354  2.67741  2.69355  4.24690  2.90347  2.73739  3.18146  2.89801  2.37887  2.77519  2.98518  4.58477  3.61503
          0.02791  3.98859  4.71093  0.61958  0.77255  0.48576  0.95510
    231   3.40889  4.77701  4.39788  4.13548  0.83929  4.06934  3.93301  2.91946  4.03986  2.26328  3.63316  4.15140  4.52614  4.17612  4.13086  3.67215  3.71050  2.91849  4.14966  2.50293    537 - -
          2.68618  4.42225  2.77519  2.73123  3.46354  2.40513  3.72494  3.29354  2.67741  2.69355  4.24690  2.90347  2.73739  3.18146  2.89801  2.37887  2.77519  2.98518  4.58477  3.61503
          0.02791  3.98859  4.71093  0.61958  0.77255  0.48576  0.95510
    232   3.41814  4.85999  4.01112  3.76331  2.30513  3.96653  3.67791  3.41150  3.61753  2.83520  4.07470  3.86872  4.43817  3.89555  3.77699  3.54287  3.70567  3.28769  3.95298  0.79259    538 - -
          2.68618  4.42225  2.77519  2.73123  3.46354  2.40513  3.72494  3.29354  2.67741  2.69355  4.24690  2.90347  2.73739  3.18146  2.89801  2.37887  2.77519  2.98518  4.58477  3.61503
          0.02791  3.98859  4.71093  0.61958  0.77255  0.48576  0.95510
    233   3.28718  4.71569  4.37553  4.01707  3.18297  4.12881  4.63644  2.39461  3.78366  0.74444  3.17175  4.28124  4.54495  4.12416  3.94027  3.71492  3.57657  2.46186  5.10319  3.85293    539 - -
          2.68618  4.42225  2.77519  2.73123  3.46354  2.40513  3.72494  3.29354  2.67741  2.69355  4.24690  2.90347  2.73739  3.18146  2.89801  2.37887  2.77519  2.98518  4.58477  3.61503
          0.02791  3.98859  4.71093  0.61958  0.77255  0.48576  0.95510
    234   3.11746  5.25969  0.76479  2.41368  4.65304  3.30143  4.03778  4.26831  3.14457  3.85645  4.83823  2.97544  3.96255  3.27793  3.67566  3.06752  3.45891  3.89551  5.79881  4.50825    540 - -
          2.68618  4.42225  2.77519  2.73123  3.46354  2.40513  3.72494  3.29354  2.67741  2.69355  4.24690  2.90347  2.73739  3.18146  2.89801  2.37887  2.77519  2.98518  4.58477  3.61503
          0.02791  3.98859  4.71093  0.61958  0.77255  0.48576  0.95510
    235   3.12202  4.51014  4.49797  4.11914  3.45437  4.18971  4.82675  0.94476  3.94949  2.01804  3.37307  4.34834  4.61089  4.28659  4.13292  3.69727  3.41960  1.85543  5.36834  4.11583    541 - -
          2.68618  4.42225  2.77519  2.73123  3.46354  2.40513  3.72494  3.29354  2.67741  2.69355  4.24690  2.90347  2.73739  3.18146  2.89801  2.37887  2.77519  2.98518  4.58477  3.61503
          0.02791  3.98859  4.71093  0.61958  0.77255  0.48576  0.95510
    236   2.97684  4.96364  2.98359  2.74127  4.14733  3.44510  3.90021  3.79697  2.55430  3.28768  4.31339  3.20161  4.00093  1.04097  2.83573  3.02021  3.27425  3.51976  5.39930  4.10116    542 - -
          2.68618  4.42225  2.77519  2.73123  3.46354  2.40513  3.72494  3.29354  2.67741  2.69355  4.24690  2.90347  2.73739  3.18146  2.89801  2.37887  2.77519  2.98518  4.58477  3.61503
          0.02791  3.98859  4.71093  0.61958  0.77255  0.48576  0.95510
    237   2.91161  4.64846  3.53153  3.38814  4.37152  3.32945  4.45518  3.94786  3.45558  3.56169  4.61724  3.68263  0.63749  3.84083  3.68706  3.08298  3.36254  3.57982  5.52521  4.49412    543 - -
          2.68618  4.42225  2.77519  2.73123  3.46354  2.40513  3.72494  3.29354  2.67741  2.69355  4.24690  2.90347  2.73739  3.18146  2.89801  2.37887  2.77519  2.98518  4.58477  3.61503
          0.02791  3.98859  4.71093  0.61958  0.77255  0.48576  0.95510
    238   2.37514  4.29646  3.31052  3.13283  4.19343  3.02434  4.23891  3.73230  3.21444  3.44397  4.36110  3.33820  3.77297  3.55489  3.49610  0.92855  2.86417  3.24188  5.55686  4.27788    544 - -
          2.68618  4.42225  2.77519  2.73123  3.46354  2.40513  3.72494  3.29354  2.67741  2.69355  4.24690  2.90347  2.73739  3.18146  2.89801  2.37887  2.77519  2.98518  4.58477  3.61503
          0.02791  3.98859  4.71093  0.61958  0.77255  0.48576  0.95510
    239   2.91161  4.64846  3.53153  3.38814  4.37152  3.32945  4.45518  3.94786  3.45558  3.56169  4.61724  3.68263  0.63749  3.84083  3.68706  3.08298  3.36254  3.57982  5.52521  4.49412    545 - -
          2.68618  4.42225  2.77519  2.73123  3.46354  2.40513  3.72494  3.29354  2.67741  2.69355  4.24690  2.90347  2.73739  3.18146  2.89801  2.37887  2.77519  2.98518  4.58477  3.61503
          0.02791  3.98859  4.71093  0.61958  0.77255  0.48576  0.95510
    240   3.11746  5.25969  0.76479  2.41368  4.65304  3.30143  4.03778  4.26831  3.14457  3.85645  4.83823  2.97544  3.96255  3.27793  3.67566  3.06752  3.45891  3.89551  5.79881  4.50825    546 - -
          2.68618  4.42225  2.77519  2.73123  3.46354  2.40513  3.72494  3.29354  2.67741  2.69355  4.24690  2.90347  2.73739  3.18146  2.89801  2.37887  2.77519  2.98518  4.58477  3.61503
          0.02791  3.98859  4.71093  0.61958  0.77255  0.48576  0.95510
    241   2.97684  4.96364  2.98359  2.74127  4.14733  3.44510  3.90021  3.79697  2.55430  3.28768  4.31339  3.20161  4.00093  1.04097  2.83573  3.02021  3.27425  3.51976  5.39930  4.10116    547 - -
          2.68618  4.42225  2.77519  2.73123  3.46354  2.40513  3.72494  3.29354  2.67741  2.69355  4.24690  2.90347  2.73739  3.18146  2.89801  2.37887  2.77519  2.98518  4.58477  3.61503
          0.02791  3.98859  4.71093  0.61958  0.77255  0.48576  0.95510
    242   2.37514  4.29646  3.31052  3.13283  4.19343  3.02434  4.23891  3.73230  3.21444  3.44397  4.36110  3.33820  3.77297  3.55489  3.49610  0.92855  2.86417  3.24188  5.55686  4.27788    548 - -
          2.68618  4.42225  2.77519  2.73123  3.46354  2.40513  3.72494  3.29354  2.67741  2.69355  4.24690  2.90347  2.73739  3.18146  2.89801  2.37887  2.77519  2.98518  4.58477  3.61503
          0.02791  3.98859  4.71093  0.61958  0.77255  0.48576  0.95510
    243   2.81486  4.57766  3.51231  3.42704  4.56508  0.57048  4.53921  4.19391  3.62403  3.83319  4.81066  3.67675  3.97247  3.93910  3.84636  2.99027  3.30514  3.69983  5.62854  4.67126    549 - -
          2.68618  4.42225  2.77519  2.73123  3.46354  2.40513  3.72494  3.29354  2.67741  2.69355  4.24690  2.90347  2.73739  3.18146  2.89801  2.37887  2.77519  2.98518  4.58477  3.61503
          0.02791  3.98859  4.71093  0.61958  0.77255  0.48576  0.95510
    244   3.28718  4.71569  4.37553  4.01707  3.18297  4.12881  4.63644  2.39461  3.78366  0.74444  3.17175  4.28124  4.54495  4.12416  3.94027  3.71492  3.57657  2.46186  5.10319  3.85293    550 - -
          2.68618  4.42225  2.77519  2.73123  3.46354  2.40513  3.72494  3.29354  2.67741  2.69355  4.24690  2.90347  2.73739  3.18146  2.89801  2.37887  2.77519  2.98518  4.58477  3.61503
          0.02791  3.98859  4.71093  0.61958  0.77255  0.48576  0.95510
    245   3.11746  5.25969  0.76479  2.41368  4.65304  3.30143  4.03778  4.26831  3.14457  3.85645  4.83823  2.97544  3.96255  3.27793  3.67566  3.06752  3.45891  3.89551  5.79881  4.50825    551 - -
          2.68618  4.42225  2.77519  2.73123  3.46354  2.40513  3.72494  3.29354  2.67741  2.69355  4.24690  2.90347  2.73739  3.18146  2.89801  2.37887  2.77519  2.98518  4.58477  3.61503
          0.02791  3.98859  4.71093  0.61958  0.77255  0.48576  0.95510
    246   3.12202  4.51014  4.49797  4.11914  3.45437  4.18971  4.82675  0.94476  3.94949  2.01804  3.37307  4.34834  4.61089  4.28659  4.13292  3.69727  3.41960  1.85543  5.36834  4.11583    552 - -
          2.68618  4.42225  2.77519  2.73123  3.46354  2.40513  3.72494  3.29354  2.67741  2.69355  4.24690  2.90347  2.73739  3.18146  2.89801  2.37887  2.77519  2.98518  4.58477  3.61503
          0.02791  3.98859  4.71093  0.61958  0.77255  0.48576  0.95510
    247   2.82288  4.82125  2.77792  2.67571  4.20331  3.26437  4.01960  3.93991  2.93370  3.57394  4.52939  0.96783  3.92245  3.29353  3.29147  2.88625  3.20917  3.55034  5.49600  4.14405    553 - -
          2.68618  4.42225  2.77519  2.73123  3.46354  2.40513  3.72494  3.29354  2.67741  2.69355  4.24690  2.90347  2.73739  3.18146  2.89801  2.37887  2.77519  2.98518  4.58477  3.61503
          0.02791  3.98859  4.71093  0.61958  0.77255  0.48576  0.95510
    248   2.81486  4.57766  3.51231  3.42704  4.56508  0.57048  4.53921  4.19391  3.62403  3.83319  4.81066  3.67675  3.97247  3.93910  3.84636  2.99027  3.30514  3.69983  5.62854  4.67126    554 - -
          2.68618  4.42225  2.77519  2.73123  3.46354  2.40513  3.72494  3.29354  2.67741  2.69355  4.24690  2.90347  2.73739  3.18146  2.89801  2.37887  2.77519  2.98518  4.58477  3.61503
          0.02791  3.98859  4.71093  0.61958  0.77255  0.48576  0.95510
    249   3.12202  4.51014  4.49797  4.11914  3.45437  4.18971  4.82675  0.94476  3.94949  2.01804  3.37307  4.34834  4.61089  4.28659  4.13292  3.69727  3.41960  1.85543  5.36834  4.11583    555 - -
          2.68618  4.42225  2.77519  2.73123  3.46354  2.40513  3.72494  3.29354  2.67741  2.69355  4.24690  2.90347  2.73739  3.18146  2.89801  2.37887  2.77519  2.98518  4.58477  3.61503
          0.02791  3.98859  4.71093  0.61958  0.77255  0.48576  0.95510
    250   3.08070  5.04650  3.26424  2.86551  4.45950  3.55634  3.82757  3.89634  0.88983  3.43671  4.39307  3.28444  4.04943  3.01330  2.45924  3.11575  3.32592  3.59799  5.46735  4.29734    556 - -
          2.68618  4.42225  2.77519  2.73123  3.46354  2.40513  3.72494  3.29354  2.67741  2.69355  4.24690  2.90347  2.73739  3.18146  2.89801  2.37887  2.77519  2.98518  4.58477  3.61503
          0.02791  3.98859  4.71093  0.61958  0.77255  0.48576  0.95510
    251   2.91161  4.64846  3.53153  3.38814  4.37152  3.32945  4.45518  3.94786  3.45558  3.56169  4.61724  3.68263  0.63749  3.84083  3.68706  3.08298  3.36254  3.57982  5.52521  4.49412    557 - -
          2.68618  4.42225  2.77519  2.73123  3.46354  2.40513  3.72494  3.29354  2.67741  2.69355  4.24690  2.90347  2.73739  3.18146  2.89801  2.37887  2.77519  2.98518  4.58477  3.61503
          0.02791  3.98859  4.71093  0.61958  0.77255  0.48576  0.95510
    252   3.05566  5.18692  2.54157  0.87093  4.54824  3.35143  3.94982  4.02535  2.84522  3.62435  4.59449  3.00373  3.96189  3.16384  3.26518  3.02699  3.36118  3.69767  5.69797  4.42169    558 - -
          2.68618  4.42225  2.77519  2.73123  3.46354  2.40513  3.72494  3.29354  2.67741  2.69355  4.24690  2.90347  2.73739  3.18146  2.89801  2.37887  2.77519  2.98518  4.58477  3.61503
          0.02791  3.98859  4.71093  0.61958  0.77255  0.48576  0.95510
    253   2.91161  4.64846  3.53153  3.38814  4.37152  3.32945  4.45518  3.94786  3.45558  3.56169  4.61724  3.68263  0.63749  3.84083  3.68706  3.08298  3.36254  3.57982  5.52521  4.49412    559 - -
          2.68618  4.42225  2.77519  2.73123  3.46354  2.40513  3.72494  3.29354  2.67741  2.69355  4.24690  2.90347  2.73739  3.18146  2.89801  2.37887  2.77519  2.98518  4.58477  3.61503
          0.02791  3.98859  4.71093  0.61958  0.77255  0.48576  0.95510
    254   3.12202  4.51014  4.49797  4.11914  3.45437  4.18971  4.82675  0.94476  3.94949  2.01804  3.37307  4.34834  4.61089  4.28659  4.13292  3.69727  3.41960  1.85543  5.36834  4.11583    560 - -
          2.68618  4.42225  2.77519  2.73123  3.46354  2.40513  3.72494  3.29354  2.67741  2.69355  4.24690  2.90347  2.73739  3.18146  2.89801  2.37887  2.77519  2.98518  4.58477  3.61503
          0.02791  3.98859  4.71093  0.61958  0.77255  0.48576  0.95510
    255   2.72418  0.73253  4.26884  4.03575  4.00164  3.32164  4.65741  3.16578  3.86367  3.07555  4.20104  3.99186  4.03767  4.20509  3.96710  2.99589  3.20080  2.90227  5.39208  4.28822    561 - -
          2.68618  4.42225  2.77519  2.73123  3.46354  2.40513  3.72494  3.29354  2.67741  2.69355  4.24690  2.90347  2.73739  3.18146  2.89801  2.37887  2.77519  2.98518  4.58477  3.61503
          0.02791  3.98859  4.71093  0.61958  0.77255  0.48576  0.95510
    256   3.11746  5.25969  0.76479  2.41368  4.65304  3.30143  4.03778  4.26831  3.14457  3.85645  4.83823  2.97544  3.96255  3.27793  3.67566  3.06752  3.45891  3.89551  5.79881  4.50825    562 - -
          2.68618  4.42225  2.77519  2.73123  3.46354  2.40513  3.72494  3.29354  2.67741  2.69355  4.24690  2.90347  2.73739  3.18146  2.89801  2.37887  2.77519  2.98518  4.58477  3.61503
          0.02791  3.98859  4.71093  0.61958  0.77255  0.48576  0.95510
    257   3.41814  4.85999  4.01112  3.76331  2.30513  3.96653  3.67791  3.41150  3.61753  2.83520  4.07470  3.86872  4.43817  3.89555  3.77699  3.54287  3.70567  3.28769  3.95298  0.79259    563 - -
          2.68618  4.42225  2.77519  2.73123  3.46354  2.40513  3.72494  3.29354  2.67741  2.69355  4.24690  2.90347  2.73739  3.18146  2.89801  2.37887  2.77519  2.98518  4.58477  3.61503
          0.02791  3.98859  4.71093  0.61958  0.77255  0.48576  0.95510
    258   2.47840  4.32328  3.53452  3.29341  4.07467  3.15834  4.30144  3.21608  3.23867  3.07542  4.11947  3.48317  3.87169  3.62796  3.49098  2.68109  0.98928  2.89851  5.50224  4.29169    564 - -
          2.68618  4.42225  2.77519  2.73123  3.46354  2.40513  3.72494  3.29354  2.67741  2.69355  4.24690  2.90347  2.73739  3.18146  2.89801  2.37887  2.77519  2.98518  4.58477  3.61503
          0.02791  3.98859  4.71093  0.61958  0.77255  0.48576  0.95510
    259   2.91161  4.64846  3.53153  3.38814  4.37152  3.32945  4.45518  3.94786  3.45558  3.56169  4.61724  3.68263  0.63749  3.84083  3.68706  3.08298  3.36254  3.57982  5.52521  4.49412    565 - -
          2.68618  4.42225  2.77519  2.73123  3.46354  2.40513  3.72494  3.29354  2.67741  2.69355  4.24690  2.90347  2.73739  3.18146  2.89801  2.37887  2.77519  2.98518  4.58477  3.61503
          0.02791  3.98859  4.71093  0.61958  0.77255  0.48576  0.95510
    260   0.85856  4.25310  3.58317  3.38118  4.17056  3.07426  4.38914  3.31366  3.40049  3.18979  4.20988  3.50058  3.82459  3.73125  3.64222  2.60291  2.88837  2.94793  5.58612  4.39964    566 - -
          2.68618  4.42225  2.77519  2.73123  3.46354  2.40513  3.72494  3.29354  2.67741  2.69355  4.24690  2.90347  2.73739  3.18146  2.89801  2.37887  2.77519  2.98518  4.58477  3.61503
          0.02791  3.98859  4.71093  0.61958  0.77255  0.48576  0.95510
    261   2.37514  4.29646  3.31052  3.13283  4.19343  3.02434  4.23891  3.73230  3.21444  3.44397  4.36110  3.33820  3.77297  3.55489  3.49610  0.92855  2.86417  3.24188  5.55686  4.27788    567 - -
          2.68618  4.42225  2.77519  2.73123  3.46354  2.40513  3.72494  3.29354  2.67741  2.69355  4.24690  2.90347  2.73739  3.18146  2.89801  2.37887  2.77519  2.98518  4.58477  3.61503
          0.02791  3.98859  4.71093  0.61958  0.77255  0.48576  0.95510
    262   2.81486  4.57766  3.51231  3.42704  4.56508  0.57048  4.53921  4.19391  3.62403  3.83319  4.81066  3.67675  3.97247  3.93910  3.84636  2.99027  3.30514  3.69983  5.62854  4.67126    568 - -
          2.68618  4.42225  2.77519  2.73123  3.46354  2.40513  3.72494  3.29354  2.67741  2.69355  4.24690  2.90347  2.73739  3.18146  2.89801  2.37887  2.77519  2.98518  4.58477  3.61503
          0.02791  3.98859  4.71093  0.61958  0.77255  0.48576  0.95510
    263   3.40889  4.77701  4.39788  4.13548  0.83929  4.06934  3.93301  2.91946  4.03986  2.26328  3.63316  4.15140  4.52614  4.17612  4.13086  3.67215  3.71050  2.91849  4.14966  2.50293    569 - -
          2.68618  4.42225  2.77519  2.73123  3.46354  2.40513  3.72494  3.29354  2.67741  2.69355  4.24690  2.90347  2.73739  3.18146  2.89801  2.37887  2.77519  2.98518  4.58477  3.61503
          0.02791  3.98859  4.71093  0.61958  0.77255  0.48576  0.95510
    264   3.40889  4.77701  4.39788  4.13548  0.83929  4.06934  3.93301  2.91946  4.03986  2.26328  3.63316  4.15140  4.52614  4.17612  4.13086  3.67215  3.71050  2.91849  4.14966  2.50293    570 - -
          2.68618  4.42225  2.77519  2.73123  3.46354  2.40513  3.72494  3.29354  2.67741  2.69355  4.24690  2.90347  2.73739  3.18146  2.89801  2.37887  2.77519  2.98518  4.58477  3.61503
          0.02791  3.98859  4.71093  0.61958  0.77255  0.48576  0.95510
    265   2.91161  4.64846  3.53153  3.38814  4.37152  3.32945  4.45518  3.94786  3.45558  3.56169  4.61724  3.68263  0.63749  3.84083  3.68706  3.08298  3.36254  3.57982  5.52521  4.49412    571 - -
          2.68618  4.42225  2.77519  2.73123  3.46354  2.40513  3.72494  3.29354  2.67741  2.69355  4.24690  2.90347  2.73739  3.18146  2.89801  2.37887  2.77519  2.98518  4.58477  3.61503
          0.02791  3.98859  4.71093  0.61958  0.77255  0.48576  0.95510
    266   3.41814  4.85999  4.01112  3.76331  2.30513  3.96653  3.67791  3.41150  3.61753  2.83520  4.07470  3.86872  4.43817  3.89555  3.77699  3.54287  3.70567  3.28769  3.95298  0.79259    572 - -
          2.68618  4.42225  2.77519  2.73123  3.46354  2.40513  3.72494  3.29354  2.67741  2.69355  4.24690  2.90347  2.73739  3.18146  2.89801  2.37887  2.77519  2.98518  4.58477  3.61503
          0.02791  3.98859  4.71093  0.61958  0.77255  0.48576  0.95510
    267   2.72418  0.73253  4.26884  4.03575  4.00164  3.32164  4.65741  3.16578  3.86367  3.07555  4.20104  3.99186  4.03767  4.20509  3.96710  2.99589  3.20080  2.90227  5.39208  4.28822    573 - -
          2.68618  4.42225  2.77519  2.73123  3.46354  2.40513  3.72494  3.29354  2.67741  2.69355  4.24690  2.90347  2.73739  3.18146  2.89801  2.37887  2.77519  2.98518  4.58477  3.61503
          0.02791  3.98859  4.71093  0.61958  0.77255  0.48576  0.95510
    268   2.37514  4.29646  3.31052  3.13283  4.19343  3.02434  4.23891  3.73230  3.21444  3.44397  4.36110  3.33820  3.77297  3.55489  3.49610  0.92855  2.86417  3.24188  5.55686  4.27788    574 - -
          2.68618  4.42225  2.77519  2.73123  3.46354  2.40513  3.72494  3.29354  2.67741  2.69355  4.24690  2.90347  2.73739  3.18146  2.89801  2.37887  2.77519  2.98518  4.58477  3.61503
          0.02791  3.98859  4.71093  0.61958  0.77255  0.48576  0.95510
    269   3.40889  4.77701  4.39788  4.13548  0.83929  4.06934  3.93301  2.91946  4.03986  2.26328  3.63316  4.15140  4.52614  4.17612  4.13086  3.67215  3.71050  2.91849  4.14966  2.50293    575 - -
          2.68618  4.42225  2.77519  2.73123  3.46354  2.40513  3.72494  3.29354  2.67741  2.69355  4.24690  2.90347  2.73739  3.18146  2.89801  2.37887  2.77519  2.98518  4.58477  3.61503
          0.02791  3.98859  4.71093  0.61958  0.77255  0.48576  0.95510
    270   2.47840  4.32328  3.53452  3.29341  4.07467  3.15834  4.30144  3.21608  3.23867  3.07542  4.11947  3.48317  3.87169  3.62796  3.49098  2.68109  0.98928  2.89851  5.50224  4.29169    576 - -
          2.68618  4.42225  2.77519  2.73123  3.46354  2.40513  3.72494  3.29354  2.67741  2.69355  4.24690  2.90347  2.73739  3.18146  2.89801  2.37887  2.77519  2.98518  4.58477  3.61503
          0.02791  3.98859  4.71093  0.61958  0.77255  0.48576  0.95510
    271   2.82288  4.82125  2.77792  2.67571  4.20331  3.26437  4.01960  3.93991  2.93370  3.57394  4.52939  0.96783  3.92245  3.29353  3.29147  2.88625  3.20917  3.55034  5.49600  4.14405    577 - -
          2.68618  4.42225  2.77519  2.73123  3.46354  2.40513  3.72494  3.29354  2.67741  2.69355  4.24690  2.90347  2.73739  3.18146  2.89801  2.37887  2.77519  2.98518  4.58477  3.61503
          0.02791  3.98859  4.71093  0.61958  0.77255  0.48576  0.95510
    272   2.81486  4.57766  3.51231  3.42704  4.56508  0.57048  4.53921  4.19391  3.62403  3.83319  4.81066  3.67675  3.97247  3.93910  3.84636  2.99027  3.30514  3.69983  5.62854  4.67126    578 - -
          2.68618  4.42225  2.77519  2.73123  3.46354  2.40513  3.72494  3.29354  2.67741  2.69355  4.24690  2.90347  2.73739  3.18146  2.89801  2.37887  2.77519  2.98518  4.58477  3.61503
          0.02791  3.98859  4.71093  0.61958  0.77255  0.48576  0.95510
    273   3.05566  5.18692  2.54157  0.87093  4.54824  3.35143  3.94982  4.02535  2.84522  3.62435  4.59449  3.00373  3.96189  3.16384  3.26518  3.02699  3.36118  3.69767  5.69797  4.42169    579 - -
          2.68618  4.42225  2.77519  2.73123  3.46354  2.40513  3.72494  3.29354  2.67741  2.69355  4.24690  2.90347  2.73739  3.18146  2.89801  2.37887  2.77519  2.98518  4.58477  3.61503
          0.02791  3.98859  4.71093  0.61958  0.77255  0.48576  0.95510
    274   2.47840  4.32328  3.53452  3.29341  4.07467  3.15834  4.30144  3.21608  3.23867  3.07542  4.11947  3.48317  3.87169  3.62796  3.49098  2.68109  0.98928  2.89851  5.50224  4.29169    580 - -
          2.68618  4.42225  2.77519  2.73123  3.46354  2.40513  3.72494  3.29354  2.67741  2.69355  4.24690  2.90347  2.73739  3.18146  2.89801  2.37887  2.77519  2.98518  4.58477  3.61503
          0.02791  3.98859  4.71093  0.61958  0.77255  0.48576  0.95510
    275   2.37514  4.29646  3.31052  3.13283  4.19343  3.02434  4.23891  3.73230  3.21444  3.44397  4.36110  3.33820  3.77297  3.55489  3.49610  0.92855  2.86417  3.24188  5.55686  4.27788    581 - -
          2.68618  4.42225  2.77519  2.73123  3.46354  2.40513  3.72494  3.29354  2.67741  2.69355  4.24690  2.90347  2.73739  3.18146  2.89801  2.37887  2.77519  2.98518  4.58477  3.61503
          0.02791  3.98859  4.71093  0.61958  0.77255  0.48576  0.95510
    276   2.91161  4.64846  3.53153  3.38814  4.37152  3.32945  4.45518  3.94786  3.45558  3.56169  4.61724  3.68263  0.63749  3.84083  3.68706  3.08298  3.36254  3.57982  5.52521  4.49412    582 - -
          2.68618  4.42225  2.77519  2.73123  3.46354  2.40513  3.72494  3.29354  2.67741  2.69355  4.24690  2.90347  2.73739  3.18146  2.89801  2.37887  2.77519  2.98518  4.58477  3.61503
          0.02791  3.98859  4.71093  0.61958  0.77255  0.48576  0.95510
    277   2.47840  4.32328  3.53452  3.29341  4.07467  3.15834  4.30144  3.21608  3.23867  3.07542  4.11947  3.48317  3.87169  3.62796  3.49098  2.68109  0.98928  2.89851  5.50224  4.29169    583 - -
          2.68618  4.42225  2.77519  2.73123  3.46354  2.40513  3.72494  3.29354  2.67741  2.69355  4.24690  2.90347  2.73739  3.18146  2.89801  2.37887  2.77519  2.98518  4.58477  3.61503
          0.02791  3.98859  4.71093  0.61958  0.77255  0.48576  0.95510
    278   2.90029  4.41204  4.28493  3.95278  3.63696  3.84272  4.73507  2.05064  3.82232  2.30458  3.58559  4.12364  4.39758  4.17427  4.02345  3.35444  3.25953  0.89031  5.44063  4.17896    584 - -
          2.68618  4.42225  2.77519  2.73123  3.46354  2.40513  3.72494  3.29354  2.67741  2.69355  4.24690  2.90347  2.73739  3.18146  2.89801  2.37887  2.77519  2.98518  4.58477  3.61503
          0.02791  3.98859  4.71093  0.61958  0.77255  0.48576  0.95510
    279   2.37514  4.29646  3.31052  3.13283  4.19343  3.02434  4.23891  3.73230  3.21444  3.44397  4.36110  3.33820  3.77297  3.55489  3.49610  0.92855  2.86417  3.24188  5.55686  4.27788    585 - -
          2.68618  4.42225  2.77519  2.73123  3.46354  2.40513  3.72494  3.29354  2.67741  2.69355  4.24690  2.90347  2.73739  3.18146  2.89801  2.37887  2.77519  2.98518  4.58477  3.61503
          0.02791  3.98859  4.71093  0.61958  0.77255  0.48576  0.95510
    280   3.06349  4.59468  4.17542  3.77885  3.26287  3.92135  4.48717  2.45025  3.54019  1.84117  1.17186  4.04164  4.38368  3.91507  3.73163  3.42416  3.37165  2.46956  5.11846  3.88984    586 - -
          2.68618  4.42225  2.77519  2.73123  3.46354  2.40513  3.72494  3.29354  2.67741  2.69355  4.24690  2.90347  2.73739  3.18146  2.89801  2.37887  2.77519  2.98518  4.58477  3.61503
          0.02791  3.98859  4.71093  0.61958  0.77255  0.48576  0.95510
    281   0.85856  4.25310  3.58317  3.38118  4.17056  3.07426  4.38914  3.31366  3.40049  3.18979  4.20988  3.50058  3.82459  3.73125  3.64222  2.60291  2.88837  2.94793  5.58612  4.39964    587 - -
          2.68618  4.42225  2.77519  2.73123  3.46354  2.40513  3.72494  3.29354  2.67741  2.69355  4.24690  2.90347  2.73739  3.18146  2.89801  2.37887  2.77519  2.98518  4.58477  3.61503
          0.02791  3.98859  4.71093  0.61958  0.77255  0.48576  0.95510
    282   3.05566  5.18692  2.54157  0.87093  4.54824  3.35143  3.94982  4.02535  2.84522  3.62435  4.59449  3.00373  3.96189  3.16384  3.26518  3.02699  3.36118  3.69767  5.69797  4.42169    588 - -
          2.68618  4.42225  2.77519  2.73123  3.46354  2.40513  3.72494  3.29354  2.67741  2.69355  4.24690  2.90347  2.73739  3.18146  2.89801  2.37887  2.77519  2.98518  4.58477  3.61503
          0.02791  3.98859  4.71093  0.61958  0.77255  0.48576  0.95510
    283   3.28718  4.71569  4.37553  4.01707  3.18297  4.12881  4.63644  2.39461  3.78366  0.74444  3.17175  4.28124  4.54495  4.12416  3.94027  3.71492  3.57657  2.46186  5.10319  3.85293    589 - -
          2.68618  4.42225  2.77519  2.73123  3.46354  2.40513  3.72494  3.29354  2.67741  2.69355  4.24690  2.90347  2.73739  3.18146  2.89801  2.37887  2.77519  2.98518  4.58477  3.61503
          0.02791  3.98859  4.71093  0.61958  0.77255  0.48576  0.95510
    284   3.05566  5.18692  2.54157  0.87093  4.54824  3.35143  3.94982  4.02535  2.84522  3.62435  4.59449  3.00373  3.96189  3.16384  3.26518  3.02699  3.36118  3.69767  5.69797  4.42169    590 - -
          2.68618  4.42225  2.77519  2.73123  3.46354  2.40513  3.72494  3.29354  2.67741  2.69355  4.24690  2.90347  2.73739  3.18146  2.89801  2.37887  2.77519  2.98518  4.58477  3.61503
          0.02791  3.98859  4.71093  0.61958  0.77255  0.48576  0.95510
    285   3.12856  4.92347  3.24520  3.01796  3.37078  3.54974  0.91941  3.84941  2.85807  3.32830  4.38121  3.42214  4.10926  3.38604  3.11624  3.19853  3.43635  3.58238  4.83408  3.31861    591 - -
          2.68618  4.42225  2.77519  2.73123  3.46354  2.40513  3.72494  3.29354  2.67741  2.69355  4.24690  2.90347  2.73739  3.18146  2.89801  2.37887  2.77519  2.98518  4.58477  3.61503
          0.02791  3.98859  4.71093  0.61958  0.77255  0.48576  0.95510
    286   3.28718  4.71569  4.37553  4.01707  3.18297  4.12881  4.63644  2.39461  3.78366  0.74444  3.17175  4.28124  4.54495  4.12416  3.94027  3.71492  3.57657  2.46186  5.10319  3.85293    592 - -
          2.68618  4.42225  2.77519  2.73123  3.46354  2.40513  3.72494  3.29354  2.67741  2.69355  4.24690  2.90347  2.73739  3.18146  2.89801  2.37887  2.77519  2.98518  4.58477  3.61503
          0.02791  3.98859  4.71093  0.61958  0.77255  0.48576  0.95510
    287   0.85856  4.25310  3.58317  3.38118  4.17056  3.07426  4.38914  3.31366  3.40049  3.18979  4.20988  3.50058  3.82459  3.73125  3.64222  2.60291  2.88837  2.94793  5.58612  4.39964    593 - -
          2.68618  4.42225  2.77519  2.73123  3.46354  2.40513  3.72494  3.29354  2.67741  2.69355  4.24690  2.90347  2.73739  3.18146  2.89801  2.37887  2.77519  2.98518  4.58477  3.61503
          0.02791  3.98859  4.71093  0.61958  0.77255  0.48576  0.95510
    288   2.97684  4.96364  2.98359  2.74127  4.14733  3.44510  3.90021  3.79697  2.55430  3.28768  4.31339  3.20161  4.00093  1.04097  2.83573  3.02021  3.27425  3.51976  5.39930  4.10116    594 - -
          2.68618  4.42225  2.77519  2.73123  3.46354  2.40513  3.72494  3.29354  2.67741  2.69355  4.24690  2.90347  2.73739  3.18146  2.89801  2.37887  2.77519  2.98518  4.58477  3.61503
          0.02791  3.98859  4.71093  0.61958  0.77255  0.48576  0.95510
    289   2.82288  4.82125  2.77792  2.67571  4.20331  3.26437  4.01960  3.93991  2.93370  3.57394  4.52939  0.96783  3.92245  3.29353  3.29147  2.88625  3.20917  3.55034  5.49600  4.14405    595 - -
          2.68618  4.42225  2.77519  2.73123  3.46354  2.40513  3.72494  3.29354  2.67741  2.69355  4.24690  2.90347  2.73739  3.18146  2.89801  2.37887  2.77519  2.98518  4.58477  3.61503
          0.02791  3.98859  4.71093  0.61958  0.77255  0.48576  0.95510
    290   3.12202  4.51014  4.49797  4.11914  3.45437  4.18971  4.82675  0.94476  3.94949  2.01804  3.37307  4.34834  4.61089  4.28659  4.13292  3.69727  3.41960  1.85543  5.36834  4.11583    596 - -
          2.68618  4.42225  2.77519  2.73123  3.46354  2.40513  3.72494  3.29354  2.67741  2.69355  4.24690  2.90347  2.73739  3.18146  2.89801  2.37887  2.77519  2.98518  4.58477  3.61503
          0.02791  3.98859  4.71093  0.61958  0.77255  0.48576  0.95510
    291   2.37514  4.29646  3.31052  3.13283  4.19343  3.02434  4.23891  3.73230  3.21444  3.44397  4.36110  3.33820  3.77297  3.55489  3.49610  0.92855  2.86417  3.24188  5.55686  4.27788    597 - -
          2.68618  4.42225  2.77519  2.73123  3.46354  2.40513  3.72494  3.29354  2.67741  2.69355  4.24690  2.90347  2.73739  3.18146  2.89801  2.37887  2.77519  2.98518  4.58477  3.61503
          0.02791  3.98859  4.71093  0.61958  0.77255  0.48576  0.95510
    292   3.08070  5.04650  3.26424  2.86551  4.45950  3.55634  3.82757  3.89634  0.88983  3.43671  4.39307  3.28444  4.04943  3.01330  2.45924  3.11575  3.32592  3.59799  5.46735  4.29734    598 - -
          2.68618  4.42225  2.77519  2.73123  3.46354  2.40513  3.72494  3.29354  2.67741  2.69355  4.24690  2.90347  2.73739  3.18146  2.89801  2.37887  2.77519  2.98518  4.58477  3.61503
          0.02791  3.98859  4.71093  0.61958  0.77255  0.48576  0.95510
    293   2.37514  4.29646  3.31052  3.13283  4.19343  3.02434  4.23891  3.73230  3.21444  3.44397  4.36110  3.33820  3.77297  3.55489  3.49610  0.92855  2.86417  3.24188  5.55686  4.27788    599 - -
          2.68618  4.42225  2.77519  2.73123  3.46354  2.40513  3.72494  3.29354  2.67741  2.69355  4.24690  2.90347  2.73739  3.18146  2.89801  2.37887  2.77519  2.98518  4.58477  3.61503
          0.02791  3.98859  4.71093  0.61958  0.77255  0.48576  0.95510
    294   3.12856  4.92347  3.24520  3.01796  3.37078  3.54974  0.91941  3.84941  2.85807  3.32830  4.38121  3.42214  4.10926  3.38604  3.11624  3.19853  3.43635  3.58238  4.83408  3.31861    600 - -
          2.68618  4.42225  2.77519  2.73123  3.46354  2.40513  3.72494  3.29354  2.67741  2.69355  4.24690  2.90347  2.73739  3.18146  2.89801  2.37887  2.77519  2.98518  4.58477  3.61503
          0.02791  3.98859  4.71093  0.61958  0.77255  0.48576  0.95510
    295   3.27494  4.66612  4.63274  4.10282  3.06398  4.42242  4.71721  2.20118  3.88124  0.87371  2.54284  4.39435  4.66127  4.11619  4.04632  3.79116  3.51065  2.31471  5.12161  3.97782    601 - -
          2.68618  4.42225  2.77519  2.73123  3.46354  2.40513  3.72494  3.29354  2.67741  2.69355  4.24690  2.90347  2.73739  3.18146  2.89801  2.37887  2.77519  2.98518  4.58477  3.61503
          0.02791  3.98859  4.71093  0.61958  0.77255  0.48576  0.95510
    296   3.05566  5.18692  2.54157  0.87093  4.54824  3.35143  3.94982  4.02535  2.84522  3.62435  4.59449  3.00373  3.96189  3.16384  3.26518  3.02699  3.36118  3.69767  5.69797  4.42169    602 - -
          2.68618  4.42225  2.77519  2.73123  3.46354  2.40513  3.72494  3.29354  2.67741  2.69355  4.24690  2.90347  2.73739  3.18146  2.89801  2.37887  2.77519  2.98518  4.58477  3.61503
          0.02791  3.98859  4.71093  0.61958  0.77255  0.48576  0.95510
    297   2.47840  4.32328  3.53452  3.29341  4.07467  3.15834  4.30144  3.21608  3.23867  3.07542  4.11947  3.48317  3.87169  3.62796  3.49098  2.68109  0.98928  2.89851  5.50224  4.29169    603 - -
          2.68618  4.42225  2.77519  2.73123  3.46354  2.40513  3.72494  3.29354  2.67741  2.69355  4.24690  2.90347  2.73739  3.18146  2.89801  2.37887  2.77519  2.98518  4.58477  3.61503
          0.02791  3.98859  4.71093  0.61958  0.77255  0.48576  0.95510
    298   2.72418  0.73253  4.26884  4.03575  4.00164  3.32164  4.65741  3.16578  3.86367  3.07555  4.20104  3.99186  4.03767  4.20509  3.96710  2.99589  3.20080  2.90227  5.39208  4.28822    604 - -
          2.68618  4.42225  2.77519  2.73123  3.46354  2.40513  3.72494  3.29354  2.67741  2.69355  4.24690  2.90347  2.73739  3.18146  2.89801  2.37887  2.77519  2.98518  4.58477  3.61503
          0.02791  3.98859  4.71093  0.61958  0.77255  0.48576  0.95510
    299   2.97684  4.96364  2.98359  2.74127  4.14733  3.44510  3.90021  3.79697  2.55430  3.28768  4.31339  3.20161  4.00093  1.04097  2.83573  3.02021  3.27425  3.51976  5.39930  4.10116    605 - -
          2.68618  4.42225  2.77519  2.73123  3.46354  2.40513  3.72494  3.29354  2.67741  2.69355  4.24690  2.90347  2.73739  3.18146  2.89801  2.37887  2.77519  2.98518  4.58477  3.61503
          0.02791  3.98859  4.71093  0.61958  0.77255  0.48576  0.95510
    300   3.41814  4.85999  4.01112  3.76331  2.30513  3.96653  3.67791  3.41150  3.61753  2.83520  4.07470  3.86872  4.43817  3.89555  3.77699  3.54287  3.70567  3.28769  3.95298  0.79259    606 - -
          2.68618  4.42225  2.77519  2.73123  3.46354  2.40513  3.72494  3.29354  2.67741  2.69355  4.24690  2.90347  2.73739  3.18146  2.89801  2.37887  2.77519  2.98518  4.58477  3.61503
          0.02791  3.98859  4.71093  0.61958  0.77255  0.48576  0.95510
    301   3.28718  4.71569  4.37553  4.01707  3.18297  4.12881  4.63644  2.39461  3.78366  0.74444  3.17175  4.28124  4.54495  4.12416  3.94027  3.71492  3.57657  2.46186  5.10319  3.85293    607 - -
          2.68618  4.42225  2.77519  2.73123  3.46354  2.40513  3.72494  3.29354  2.67741  2.69355  4.24690  2.90347  2.73739  3.18146  2.89801  2.37887  2.77519  2.98518  4.58477  3.61503
          0.02791  3.98859  4.71093  0.61958  0.77255  0.48576  0.95510
    302   3.13960  4.96846  3.64241  3.13070  4.35259  3.60389  3.91333  3.90327  2.29106  3.39816  4.39628  3.48107  4.10171  3.12874  0.81482  3.21876  3.39822  3.62245  5.38912  4.25576    608 - -
          2.68618  4.42225  2.77519  2.73123  3.46354  2.40513  3.72494  3.29354  2.67741  2.69355  4.24690  2.90347  2.73739  3.18146  2.89801  2.37887  2.77519  2.98518  4.58477  3.61503
          0.02791  3.98859  4.71093  0.61958  0.77255  0.48576  0.95510
    303   3.05566  5.18692  2.54157  0.87093  4.54824  3.35143  3.94982  4.02535  2.84522  3.62435  4.59449  3.00373  3.96189  3.16384  3.26518  3.02699  3.36118  3.69767  5.69797  4.42169    609 - -
          2.68618  4.42225  2.77519  2.73123  3.46354  2.40513  3.72494  3.29354  2.67741  2.69355  4.24690  2.90347  2.73739  3.18146  2.89801  2.37887  2.77519  2.98518  4.58477  3.61503
          0.02791  3.98859  4.71093  0.61958  0.77255  0.48576  0.95510
    304   3.05566  5.18692  2.54157  0.87093  4.54824  3.35143  3.94982  4.02535  2.84522  3.62435  4.59449  3.00373  3.96189  3.16384  3.26518  3.02699  3.36118  3.69767  5.69797  4.42169    610 - -
          2.68618  4.42225  2.77519  2.73123  3.46354  2.40513  3.72494  3.29354  2.67741  2.69355  4.24690  2.90347  2.73739  3.18146  2.89801  2.37887  2.77519  2.98518  4.58477  3.61503
          0.02791  3.98859  4.71093  0.61958  0.77255  0.48576  0.95510
    305   3.28718  4.71569  4.37553  4.01707  3.18297  4.12881  4.63644  2.39461  3.78366  0.74444  3.17175  4.28124  4.54495  4.12416  3.94027  3.71492  3.57657  2.46186  5.10319  3.85293    611 - -
          2.68618  4.42225  2.77519  2.73123  3.46354  2.40513  3.72494  3.29354  2.67741  2.69355  4.24690  2.90347  2.73739  3.18146  2.89801  2.37887  2.77519  2.98518  4.58477  3.61503
          0.02791  3.98859  4.71093  0.61958  0.77255  0.48576  0.95510
    306   2.97684  4.96364  2.98359  2.74127  4.14733  3.44510  3.90021  3.79697  2.55430  3.28768  4.31339  3.20161  4.00093  1.04097  2.83573  3.02021  3.27425  3.51976  5.39930  4.10116    612 - -
          2.68618  4.42225  2.77519  2.73123  3.46354  2.40513  3.72494  3.29354  2.67741  2.69355  4.24690  2.90347  2.73739  3.18146  2.89801  2.37887  2.77519  2.98518  4.58477  3.61503
          0.02791  3.98859  4.71093  0.61958  0.77255  0.48576  0.95510
    307   2.97684  4.96364  2.98359  2.74127  4.14733  3.44510  3.90021  3.79697  2.55430  3.28768  4.31339  3.20161  4.00093  1.04097  2.83573  3.02021  3.27425  3.51976  5.39930  4.10116    613 - -
          2.68618  4.42225  2.77519  2.73123  3.46354  2.40513  3.72494  3.29354  2.67741  2.69355  4.24690  2.90347  2.73739  3.18146  2.89801  2.37887  2.77519  2.98518  4.58477  3.61503
          0.02791  3.98859  4.71093  0.61958  0.77255  0.48576  0.95510
    308   3.12202  4.51014  4.49797  4.11914  3.45437  4.18971  4.82675  0.94476  3.94949  2.01804  3.37307  4.34834  4.61089  4.28659  4.13292  3.69727  3.41960  1.85543  5.36834  4.11583    614 - -
          2.68618  4.42225  2.77519  2.73123  3.46354  2.40513  3.72494  3.29354  2.67741  2.69355  4.24690  2.90347  2.73739  3.18146  2.89801  2.37887  2.77519  2.98518  4.58477  3.61503
          0.02791  3.98859  4.71093  0.61958  0.77255  0.48576  0.95510
    309   2.47840  4.32328  3.53452  3.29341  4.07467  3.15834  4.30144  3.21608  3.23867  3.07542  4.11947  3.48317  3.87169  3.62796  3.49098  2.68109  0.98928  2.89851  5.50224  4.29169    615 - -
          2.68618  4.42225  2.77519  2.73123  3.46354  2.40513  3.72494  3.29354  2.67741  2.69355  4.24690  2.90347  2.73739  3.18146  2.89801  2.37887  2.77519  2.98518  4.58477  3.61503
          0.02791  3.98859  4.71093  0.61958  0.77255  0.48576  0.95510
    310   3.53469  4.86701  4.27272  4.00828  2.79342  3.86357  4.04915  3.56432  3.72852  2.93869  4.19258  4.13414  4.39124  4.11014  3.83609  3.73724  3.84121  3.45786  0.68046  2.78963    616 - -
          2.68618  4.42225  2.77519  2.73123  3.46354  2.40513  3.72494  3.29354  2.67741  2.69355  4.24690  2.90347  2.73739  3.18146  2.89801  2.37887  2.77519  2.98518  4.58477  3.61503
          0.02791  3.98859  4.71093  0.61958  0.77255  0.48576  0.95510
    311   2.97684  4.96364  2.98359  2.74127  4.14733  3.44510  3.90021  3.79697  2.55430  3.28768  4.31339  3.20161  4.00093  1.04097  2.83573  3.02021  3.27425  3.51976  5.39930  4.10116    617 - -
          2.68618  4.42225  2.77519  2.73123  3.46354  2.40513  3.72494  3.29354  2.67741  2.69355  4.24690  2.90347  2.73739  3.18146  2.89801  2.37887  2.77519  2.98518  4.58477  3.61503
          0.02791  3.98859  4.71093  0.61958  0.77255  0.48576  0.95510
    312   2.47840  4.32328  3.53452  3.29341  4.07467  3.15834  4.30144  3.21608  3.23867  3.07542  4.11947  3.48317  3.87169  3.62796  3.49098  2.68109  0.98928  2.89851  5.50224  4.29169    618 - -
          2.68618  4.42225  2.77519  2.73123  3.46354  2.40513  3.72494  3.29354  2.67741  2.69355  4.24690  2.90347  2.73739  3.18146  2.89801  2.37887  2.77519  2.98518  4.58477  3.61503
          0.02791  3.98859  4.71093  0.61958  0.77255  0.48576  0.95510
    313   3.40889  4.77701  4.39788  4.13548  0.83929  4.06934  3.93301  2.91946  4.03986  2.26328  3.63316  4.15140  4.52614  4.17612  4.13086  3.67215  3.71050  2.91849  4.14966  2.50293    619 - -
          2.68618  4.42225  2.77519  2.73123  3.46354  2.40513  3.72494  3.29354  2.67741  2.69355  4.24690  2.90347  2.73739  3.18146  2.89801  2.37887  2.77519  2.98518  4.58477  3.61503
          0.02791  3.98859  4.71093  0.61958  0.77255  0.48576  0.95510
    314   3.28718  4.71569  4.37553  4.01707  3.18297  4.12881  4.63644  2.39461  3.78366  0.74444  3.17175  4.28124  4.54495  4.12416  3.94027  3.71492  3.57657  2.46186  5.10319  3.85293    620 - -
          2.68618  4.42225  2.77519  2.73123  3.46354  2.40513  3.72494  3.29354  2.67741  2.69355  4.24690  2.90347  2.73739  3.18146  2.89801  2.37887  2.77519  2.98518  4.58477  3.61503
          0.02791  3.98859  4.71093  0.61958  0.77255  0.48576  0.95510
    315   2.97684  4.96364  2.98359  2.74127  4.14733  3.44510  3.90021  3.79697  2.55430  3.28768  4.31339  3.20161  4.00093  1.04097  2.83573  3.02021  3.27425  3.51976  5.39930  4.10116    621 - -
          2.68618  4.42225  2.77519  2.73123  3.46354  2.40513  3.72494  3.29354  2.67741  2.69355  4.24690  2.90347  2.73739  3.18146  2.89801  2.37887  2.77519  2.98518  4.58477  3.61503
          0.02791  3.98859  4.71093  0.61958  0.77255  0.48576  0.95510
    316   3.05566  5.18692  2.54157  0.87093  4.54824  3.35143  3.94982  4.02535  2.84522  3.62435  4.59449  3.00373  3.96189  3.16384  3.26518  3.02699  3.36118  3.69767  5.69797  4.42169    622 - -
          2.68618  4.42225  2.77519  2.73123  3.46354  2.40513  3.72494  3.29354  2.67741  2.69355  4.24690  2.90347  2.73739  3.18146  2.89801  2.37887  2.77519  2.98518  4.58477  3.61503
          0.02791  3.98859  4.71093  0.61958  0.77255  0.48576  0.95510
    317   3.05566  5.18692  2.54157  0.87093  4.54824  3.35143  3.94982  4.02535  2.84522  3.62435  4.59449  3.00373  3.96189  3.16384  3.26518  3.02699  3.36118  3.69767  5.69797  4.42169    623 - -
          2.68618  4.42225  2.77519  2.73123  3.46354  2.40513  3.72494  3.29354  2.67741  2.69355  4.24690  2.90347  2.73739  3.18146  2.89801  2.37887  2.77519  2.98518  4.58477  3.61503
          0.02791  3.98859  4.71093  0.61958  0.77255  0.48576  0.95510
    318   3.12202  4.51014  4.49797  4.11914  3.45437  4.18971  4.82675  0.94476  3.94949  2.01804  3.37307  4.34834  4.61089  4.28659  4.13292  3.69727  3.41960  1.85543  5.36834  4.11583    624 - -
          2.68618  4.42225  2.77519  2.73123  3.46354  2.40513  3.72494  3.29354  2.67741  2.69355  4.24690  2.90347  2.73739  3.18146  2.89801  2.37887  2.77519  2.98518  4.58477  3.61503
          0.02791  3.98859  4.71093  0.61958  0.77255  0.48576  0.95510
    319   3.05566  5.18692  2.54157  0.87093  4.54824  3.35143  3.94982  4.02535  2.84522  3.62435  4.59449  3.00373  3.96189  3.16384  3.26518  3.02699  3.36118  3.69767  5.69797  4.42169    625 - -
          2.68618  4.42225  2.77519  2.73123  3.46354  2.40513  3.72494  3.29354  2.67741  2.69355  4.24690  2.90347  2.73739  3.18146  2.89801  2.37887  2.77519  2.98518  4.58477  3.61503
          0.02791  3.98859  4.71093  0.61958  0.77255  0.48576  0.95510
    320   2.62748  4.71955  2.64896  2.52306  4.25324  3.16277  3.90439  3.87609  2.79170  3.51192  4.39465  1.27522  3.82291  3.13298  3.18130  2.52059  3.01684  3.44175  5.57288  4.17069    626 - -
          2.68618  4.42225  2.77519  2.73123  3.46354  2.40513  3.72494  3.29354  2.67741  2.69355  4.24690  2.90347  2.73739  3.18146  2.89801  2.37887  2.77519  2.98518  4.58477  3.61503
          0.02791  3.98859  4.71093  0.61958  0.77255  0.48576  0.95510
    321   3.41814  4.85999  4.01112  3.76331  2.30513  3.96653  3.67791  3.41150  3.61753  2.83520  4.07470  3.86872  4.43817  3.89555  3.77699  3.54287  3.70567  3.28769  3.95298  0.79259    627 - -
          2.68618  4.42225  2.77519  2.73123  3.46354  2.40513  3.72494  3.29354  2.67741  2.69355  4.24690  2.90347  2.73739  3.18146  2.89801  2.37887  2.77519  2.98518  4.58477  3.61503
          0.02791  3.98859  4.71093  0.61958  0.77255  0.48576  0.95510
    322   2.97684  4.96364  2.98359  2.74127  4.14733  3.44510  3.90021  3.79697  2.55430  3.28768  4.31339  3.20161  4.00093  1.04097  2.83573  3.02021  3.27425  3.51976  5.39930  4.10116    628 - -
          2.68618  4.42225  2.77519  2.73123  3.46354  2.40513  3.72494  3.29354  2.67741  2.69355  4.24690  2.90347  2.73739  3.18146  2.89801  2.37887  2.77519  2.98518  4.58477  3.61503
          0.02791  3.98859  4.71093  0.61958  0.77255  0.48576  0.95510
    323   2.66337  4.73057  2.69297  2.56510  4.23103  3.19226  3.92692  3.79460  2.79918  3.46446  4.38251  1.21293  3.84854  3.16140  3.17332  2.72998  2.92847  3.39579  5.55579  4.16863    629 - -
          2.68618  4.42225  2.77519  2.73123  3.46354  2.40513  3.72494  3.29354  2.67741  2.69355  4.24690  2.90347  2.73739  3.18146  2.89801  2.37887  2.77519  2.98518  4.58477  3.61503
          0.02791  3.98859  4.71093  0.61958  0.77255  0.48576  0.95510
    324   3.08070  5.04650  3.26424  2.86551  4.45950  3.55634  3.82757  3.89634  0.88983  3.43671  4.39307  3.28444  4.04943  3.01330  2.45924  3.11575  3.32592  3.59799  5.46735  4.29734    630 - -
          2.68618  4.42225  2.77519  2.73123  3.46354  2.40513  3.72494  3.29354  2.67741  2.69355  4.24690  2.90347  2.73739  3.18146  2.89801  2.37887  2.77519  2.98518  4.58477  3.61503
          0.02791  3.98859  4.71093  0.61958  0.77255  0.48576  0.95510
    325   2.97684  4.96364  2.98359  2.74127  4.14733  3.44510  3.90021  3.79697  2.55430  3.28768  4.31339  3.20161  4.00093  1.04097  2.83573  3.02021  3.27425  3.51976  5.39930  4.10116    631 - -
          2.68618  4.42225  2.77519  2.73123  3.46354  2.40513  3.72494  3.29354  2.67741  2.69355  4.24690  2.90347  2.73739  3.18146  2.89801  2.37887  2.77519  2.98518  4.58477  3.61503
          0.02791  3.98859  4.71093  0.61958  0.77255  0.48576  0.95510
    326   3.13960  4.96846  3.64241  3.13070  4.35259  3.60389  3.91333  3.90327  2.29106  3.39816  4.39628  3.48107  4.10171  3.12874  0.81482  3.21876  3.39822  3.62245  5.38912  4.25576    632 - -
          2.68618  4.42225  2.77519  2.73123  3.46354  2.40513  3.72494  3.29354  2.67741  2.69355  4.24690  2.90347  2.73739  3.18146  2.89801  2.37887  2.77519  2.98518  4.58477  3.61503
          0.02791  3.98859  4.71093  0.61958  0.77255  0.48576  0.95510
    327   3.05566  5.18692  2.54157  0.87093  4.54824  3.35143  3.94982  4.02535  2.84522  3.62435  4.59449  3.00373  3.96189  3.16384  3.26518  3.02699  3.36118  3.69767  5.69797  4.42169    633 - -
          2.68618  4.42225  2.77519  2.73123  3.46354  2.40513  3.72494  3.29354  2.67741  2.69355  4.24690  2.90347  2.73739  3.18146  2.89801  2.37887  2.77519  2.98518  4.58477  3.61503
          0.02791  3.98859  4.71093  0.61958  0.77255  0.48576  0.95510
    328   2.90029  4.41204  4.28493  3.95278  3.63696  3.84272  4.73507  2.05064  3.82232  2.30458  3.58559  4.12364  4.39758  4.17427  4.02345  3.35444  3.25953  0.89031  5.44063  4.17896    634 - -
          2.68618  4.42225  2.77519  2.73123  3.46354  2.40513  3.72494  3.29354  2.67741  2.69355  4.24690  2.90347  2.73739  3.18146  2.89801  2.37887  2.77519  2.98518  4.58477  3.61503
          0.02791  3.98859  4.71093  0.61958  0.77255  0.48576  0.95510
    329   3.06349  4.59468  4.17542  3.77885  3.26287  3.92135  4.48717  2.45025  3.54019  1.84117  1.17186  4.04164  4.38368  3.91507  3.73163  3.42416  3.37165  2.46956  5.11846  3.88984    635 - -
          2.68618  4.42225  2.77519  2.73123  3.46354  2.40513  3.72494  3.29354  2.67741  2.69355  4.24690  2.90347  2.73739  3.18146  2.89801  2.37887  2.77519  2.98518  4.58477  3.61503
          0.02791  3.98859  4.71093  0.61958  0.77255  0.48576  0.95510
    330   3.53469  4.86701  4.27272  4.00828  2.79342  3.86357  4.04915  3.56432  3.72852  2.93869  4.19258  4.13414  4.39124  4.11014  3.83609  3.73724  3.84121  3.45786  0.68046  2.78963    636 - -
          2.68618  4.42225  2.77519  2.73123  3.46354  2.40513  3.72494  3.29354  2.67741  2.69355  4.24690  2.90347  2.73739  3.18146  2.89801  2.37887  2.77519  2.98518  4.58477  3.61503
          0.02791  3.98859  4.71093  0.61958  0.77255  0.48576  0.95510
    331   2.97684  4.96364  2.98359  2.74127  4.14733  3.44510  3.90021  3.79697  2.55430  3.28768  4.31339  3.20161  4.00093  1.04097  2.83573  3.02021  3.27425  3.51976  5.39930  4.10116    637 - -
          2.68618  4.42225  2.77519  2.73123  3.46354  2.40513  3.72494  3.29354  2.67741  2.69355  4.24690  2.90347  2.73739  3.18146  2.89801  2.37887  2.77519  2.98518  4.58477  3.61503
          0.02791  3.98859  4.71093  0.61958  0.77255  0.48576  0.95510
    332   3.28718  4.71569  4.37553  4.01707  3.18297  4.12881  4.63644  2.39461  3.78366  0.74444  3.17175  4.28124  4.54495  4.12416  3.94027  3.71492  3.57657  2.46186  5.10319  3.85293    638 - -
          2.68618  4.42225  2.77519  2.73123  3.46354  2.40513  3.72494  3.29354  2.67741  2.69355  4.24690  2.90347  2.73739  3.18146  2.89801  2.37887  2.77519  2.98518  4.58477  3.61503
          0.02791  3.98859  4.71093  0.61958  0.77255  0.48576  0.95510
    333   2.72418  0.73253  4.26884  4.03575  4.00164  3.32164  4.65741  3.16578  3.86367  3.07555  4.20104  3.99186  4.03767  4.20509  3.96710  2.99589  3.20080  2.90227  5.39208  4.28822    639 - -
          2.68618  4.42225  2.77519  2.73123  3.46354  2.40513  3.72494  3.29354  2.67741  2.69355  4.24690  2.90347  2.73739  3.18146  2.89801  2.37887  2.77519  2.98518  4.58477  3.61503
          0.02791  3.98859  4.71093  0.61958  0.77255  0.48576  0.95510
    334   0.85856  4.25310  3.58317  3.38118  4.17056  3.07426  4.38914  3.31366  3.40049  3.18979  4.20988  3.50058  3.82459  3.73125  3.64222  2.60291  2.88837  2.94793  5.58612  4.39964    640 - -
          2.68618  4.42225  2.77519  2.73123  3.46354  2.40513  3.72494  3.29354  2.67741  2.69355  4.24690  2.90347  2.73739  3.18146  2.89801  2.37887  2.77519  2.98518  4.58477  3.61503
          0.02791  3.98859  4.71093  0.61958  0.77255  0.48576  0.95510
    335   3.08952  4.44197  4.69472  4.22051  3.48206  4.35352  4.93693  1.06889  4.07792  1.97547  3.31172  4.44528  4.69798  4.36116  4.27604  3.75497  3.36661  1.56721  5.46066  4.24652    641 - -
          2.68618  4.42225  2.77519  2.73123  3.46354  2.40513  3.72494  3.29354  2.67741  2.69355  4.24690  2.90347  2.73739  3.18146  2.89801  2.37887  2.77519  2.98518  4.58477  3.61503
          0.02791  3.98859  4.71093  0.61958  0.77255  0.48576  0.95510
    336   3.08070  5.04650  3.26424  2.86551  4.45950  3.55634  3.82757  3.89634  0.88983  3.43671  4.39307  3.28444  4.04943  3.01330  2.45924  3.11575  3.32592  3.59799  5.46735  4.29734    642 - -
          2.68618  4.42225  2.77519  2.73123  3.46354  2.40513  3.72494  3.29354  2.67741  2.69355  4.24690  2.90347  2.73739  3.18146  2.89801  2.37887  2.77519  2.98518  4.58477  3.61503
          0.02791  3.98859  4.71093  0.61958  0.77255  0.48576  0.95510
    337   3.12202  4.51014  4.49797  4.11914  3.45437  4.18971  4.82675  0.94476  3.94949  2.01804  3.37307  4.34834  4.61089  4.28659  4.13292  3.69727  3.41960  1.85543  5.36834  4.11583    643 - -
          2.68618  4.42225  2.77519  2.73123  3.46354  2.40513  3.72494  3.29354  2.67741  2.69355  4.24690  2.90347  2.73739  3.18146  2.89801  2.37887  2.77519  2.98518  4.58477  3.61503
          0.02791  3.98859  4.71093  0.61958  0.77255  0.48576  0.95510
    338   2.47840  4.32328  3.53452  3.29341  4.07467  3.15834  4.30144  3.21608  3.23867  3.07542  4.11947  3.48317  3.87169  3.62796  3.49098  2.68109  0.98928  2.89851  5.50224  4.29169    644 - -
          2.68618  4.42225  2.77519  2.73123  3.46354  2.40513  3.72494  3.29354  2.67741  2.69355  4.24690  2.90347  2.73739  3.18146  2.89801  2.37887  2.77519  2.98518  4.58477  3.61503
          0.02791  3.98859  4.71093  0.61958  0.77255  0.48576  0.95510
    339   3.05566  5.18692  2.54157  0.87093  4.54824  3.35143  3.94982  4.02535  2.84522  3.62435  4.59449  3.00373  3.96189  3.16384  3.26518  3.02699  3.36118  3.69767  5.69797  4.42169    645 - -
          2.68618  4.42225  2.77519  2.73123  3.46354  2.40513  3.72494  3.29354  2.67741  2.69355  4.24690  2.90347  2.73739  3.18146  2.89801  2.37887  2.77519  2.98518  4.58477  3.61503
          0.02791  3.98859  4.71093  0.61958  0.77255  0.48576  0.95510
    340   0.85856  4.25310  3.58317  3.38118  4.17056  3.07426  4.38914  3.31366  3.40049  3.18979  4.20988  3.50058  3.82459  3.73125  3.64222  2.60291  2.88837  2.94793  5.58612  4.39964    646 - -
          2.68618  4.42225  2.77519  2.73123  3.46354  2.40513  3.72494  3.29354  2.67741  2.69355  4.24690  2.90347  2.73739  3.18146  2.89801  2.37887  2.77519  2.98518  4.58477  3.61503
          0.02791  3.98859  4.71093  0.61958  0.77255  0.48576  0.95510
    341   3.12202  4.51014  4.49797  4.11914  3.45437  4.18971  4.82675  0.94476  3.94949  2.01804  3.37307  4.34834  4.61089  4.28659  4.13292  3.69727  3.41960  1.85543  5.36834  4.11583    647 - -
          2.68618  4.42225  2.77519  2.73123  3.46354  2.40513  3.72494  3.29354  2.67741  2.69355  4.24690  2.90347  2.73739  3.18146  2.89801  2.37887  2.77519  2.98518  4.58477  3.61503
          0.02791  3.98859  4.71093  0.61958  0.77255  0.48576  0.95510
    342   2.97684  4.96364  2.98359  2.74127  4.14733  3.44510  3.90021  3.79697  2.55430  3.28768  4.31339  3.20161  4.00093  1.04097  2.83573  3.02021  3.27425  3.51976  5.39930  4.10116    648 - -
          2.68618  4.42225  2.77519  2.73123  3.46354  2.40513  3.72494  3.29354  2.67741  2.69355  4.24690  2.90347  2.73739  3.18146  2.89801  2.37887  2.77519  2.98518  4.58477  3.61503
          0.02791  3.98859  4.71093  0.61958  0.77255  0.48576  0.95510
    343   3.41814  4.85999  4.01112  3.76331  2.30513  3.96653  3.67791  3.41150  3.61753  2.83520  4.07470  3.86872  4.43817  3.89555  3.77699  3.54287  3.70567  3.28769  3.95298  0.79259    649 - -
          2.68618  4.42225  2.77519  2.73123  3.46354  2.40513  3.72494  3.29354  2.67741  2.69355  4.24690  2.90347  2.73739  3.18146  2.89801  2.37887  2.77519  2.98518  4.58477  3.61503
          0.02791  3.98859  4.71093  0.61958  0.77255  0.48576  0.95510
    344   2.90029  4.41204  4.28493  3.95278  3.63696  3.84272  4.73507  2.05064  3.82232  2.30458  3.58559  4.12364  4.39758  4.17427  4.02345  3.35444  3.25953  0.89031  5.44063  4.17896    650 - -
          2.68618  4.42225  2.77519  2.73123  3.46354  2.40513  3.72494  3.29354  2.67741  2.69355  4.24690  2.90347  2.73739  3.18146  2.89801  2.37887  2.77519  2.98518  4.58477  3.61503
          0.02791  3.98859  4.71093  0.61958  0.77255  0.48576  0.95510
    345   2.90029  4.41204  4.28493  3.95278  3.63696  3.84272  4.73507  2.05064  3.82232  2.30458  3.58559  4.12364  4.39758  4.17427  4.02345  3.35444  3.25953  0.89031  5.44063  4.17896    651 - -
          2.68618  4.42225  2.77519  2.73123  3.46354  2.40513  3.72494  3.29354  2.67741  2.69355  4.24690  2.90347  2.73739  3.18146  2.89801  2.37887  2.77519  2.98518  4.58477  3.61503
          0.02791  3.98859  4.71093  0.61958  0.77255  0.48576  0.95510
    346   3.05566  5.18692  2.54157  0.87093  4.54824  3.35143  3.94982  4.02535  2.84522  3.62435  4.59449  3.00373  3.96189  3.16384  3.26518  3.02699  3.36118  3.69767  5.69797  4.42169    652 - -
          2.68618  4.42225  2.77519  2.73123  3.46354  2.40513  3.72494  3.29354  2.67741  2.69355  4.24690  2.90347  2.73739  3.18146  2.89801  2.37887  2.77519  2.98518  4.58477  3.61503
          0.02791  3.98859  4.71093  0.61958  0.77255  0.48576  0.95510
    347   3.40889  4.77701  4.39788  4.13548  0.83929  4.06934  3.93301  2.91946  4.03986  2.26328  3.63316  4.15140  4.52614  4.17612  4.13086  3.67215  3.71050  2.91849  4.14966  2.50293    653 - -
          2.68618  4.42225  2.77519  2.73123  3.46354  2.40513  3.72494  3.29354  2.67741  2.69355  4.24690  2.90347  2.73739  3.18146  2.89801  2.37887  2.77519  2.98518  4.58477  3.61503
          0.02791  3.98859  4.71093  0.61958  0.77255  0.48576  0.95510
    348   0.85856  4.25310  3.58317  3.38118  4.17056  3.07426  4.38914  3.31366  3.40049  3.18979  4.20988  3.50058  3.82459  3.73125  3.64222  2.60291  2.88837  2.94793  5.58612  4.39964    654 - -
          2.68618  4.42225  2.77519  2.73123  3.46354  2.40513  3.72494  3.29354  2.67741  2.69355  4.24690  2.90347  2.73739  3.18146  2.89801  2.37887  2.77519  2.98518  4.58477  3.61503
          0.02791  3.98859  4.71093  0.61958  0.77255  0.48576  0.95510
    349   3.08070  5.04650  3.26424  2.86551  4.45950  3.55634  3.82757  3.89634  0.88983  3.43671  4.39307  3.28444  4.04943  3.01330  2.45924  3.11575  3.32592  3.59799  5.46735  4.29734    655 - -
          2.68618  4.42225  2.77519  2.73123  3.46354  2.40513  3.72494  3.29354  2.67741  2.69355  4.24690  2.90347  2.73739  3.18146  2.89801  2.37887  2.77519  2.98518  4.58477  3.61503
          0.02791  3.98859  4.71093  0.61958  0.77255  0.48576  0.95510
    350   3.13960  4.96846  3.64241  3.13070  4.35259  3.60389  3.91333  3.90327  2.29106  3.39816  4.39628  3.48107  4.10171  3.12874  0.81482  3.21876  3.39822  3.62245  5.38912  4.25576    656 - -
          2.68618  4.42225  2.77519  2.73123  3.46354  2.40513  3.72494  3.29354  2.67741  2.69355  4.24690  2.90347  2.73739  3.18146  2.89801  2.37887  2.77519  2.98518  4.58477  3.61503
          0.02791  3.98859  4.71093  0.61958  0.77255  0.48576  0.95510
    351   3.12202  4.51014  4.49797  4.11914  3.45437  4.18971  4.82675  0.94476  3.94949  2.01804  3.37307  4.34834  4.61089  4.28659  4.13292  3.69727  3.41960  1.85543  5.36834  4.11583    657 - -
          2.68618  4.42225  2.77519  2.73123  3.46354  2.40513  3.72494  3.29354  2.67741  2.69355  4.24690  2.90347  2.73739  3.18146  2.89801  2.37887  2.77519  2.98518  4.58477  3.61503
          0.02791  3.98859  4.71093  0.61958  0.77255  0.48576  0.95510
    352   3.11746  5.25969  0.76479  2.41368  4.65304  3.30143  4.03778  4.26831  3.14457  3.85645  4.83823  2.97544  3.96255  3.27793  3.67566  3.06752  3.45891  3.89551  5.79881  4.50825    658 - -
          2.68618  4.42225  2.77519  2.73123  3.46354  2.40513  3.72494  3.29354  2.67741  2.69355  4.24690  2.90347  2.73739  3.18146  2.89801  2.37887  2.77519  2.98518  4.58477  3.61503
          0.02791  3.98859  4.71093  0.61958  0.77255  0.48576  0.95510
    353   2.81486  4.57766  3.51231  3.42704  4.56508  0.57048  4.53921  4.19391  3.62403  3.83319  4.81066  3.67675  3.97247  3.93910  3.84636  2.99027  3.30514  3.69983  5.62854  4.67126    659 - -
          2.68618  4.42225  2.77519  2.73123  3.46354  2.40513  3.72494  3.29354  2.67741  2.69355  4.24690  2.90347  2.73739  3.18146  2.89801  2.37887  2.77519  2.98518  4.58477  3.61503
          0.02791  3.98859  4.71093  0.61958  0.77255  0.48576  0.95510
    354   3.40889  4.77701  4.39788  4.13548  0.83929  4.06934  3.93301  2.91946  4.03986  2.26328  3.63316  4.15140  4.52614  4.17612  4.13086  3.67215  3.71050  2.91849  4.14966  2.50293    660 - -
          2.68618  4.42225  2.77519  2.73123  3.46354  2.40513  3.72494  3.29354  2.67741  2.69355  4.24690  2.90347  2.73739  3.18146  2.89801  2.37887  2.77519  2.98518  4.58477  3.61503
          0.02791  3.98859  4.71093  0.61958  0.77255  0.48576  0.95510
    355   3.06349  4.59468  4.17542  3.77885  3.26287  3.92135  4.48717  2.45025  3.54019  1.84117  1.17186  4.04164  4.38368  3.91507  3.73163  3.42416  3.37165  2.46956  5.11846  3.88984    661 - -
          2.68618  4.42225  2.77519  2.73123  3.46354  2.40513  3.72494  3.29354  2.67741  2.69355  4.24690  2.90347  2.73739  3.18146  2.89801  2.37887  2.77519  2.98518  4.58477  3.61503
          0.02791  3.98859  4.71093  0.61958  0.77255  0.48576  0.95510
    356   3.05566  5.18692  2.54157  0.87093  4.54824  3.35143  3.94982  4.02535  2.84522  3.62435  4.59449  3.00373  3.96189  3.16384  3.26518  3.02699  3.36118  3.69767  5.69797  4.42169    662 - -
          2.68618  4.42225  2.77519  2.73123  3.46354  2.40513  3.72494  3.29354  2.67741  2.69355  4.24690  2.90347  2.73739  3.18146  2.89801  2.37887  2.77519  2.98518  4.58477  3.61503
          0.02791  3.98859  4.71093  0.61958  0.77255  0.48576  0.95510
    357   3.28718  4.71569  4.37553  4.01707  3.18297  4.12881  4.63644  2.39461  3.78366  0.74444  3.17175  4.28124  4.54495  4.12416  3.94027  3.71492  3.57657  2.46186  5.10319  3.85293    663 - -
          2.68618  4.42225  2.77519  2.73123  3.46354  2.40513  3.72494  3.29354  2.67741  2.69355  4.24690  2.90347  2.73739  3.18146  2.89801  2.37887  2.77519  2.98518  4.58477  3.61503
          0.02791  3.98859  4.71093  0.61958  0.77255  0.48576  0.95510
    358   2.72418  0.73253  4.26884  4.03575  4.00164  3.32164  4.65741  3.16578  3.86367  3.07555  4.20104  3.99186  4.03767  4.20509  3.96710  2.99589  3.20080  2.90227  5.39208  4.28822    664 - -
          2.68618  4.42225  2.77519  2.73123  3.46354  2.40513  3.72494  3.29354  2.67741  2.69355  4.24690  2.90347  2.73739  3.18146  2.89801  2.37887  2.77519  2.98518  4.58477  3.61503
          0.02791  3.98859  4.71093  0.61958  0.77255  0.48576  0.95510
    359   2.97684  4.96364  2.98359  2.74127  4.14733  3.44510  3.90021  3.79697  2.55430  3.28768  4.31339  3.20161  4.00093  1.04097  2.83573  3.02021  3.27425  3.51976  5.39930  4.10116    665 - -
          2.68618  4.42225  2.77519  2.73123  3.46354  2.40513  3.72494  3.29354  2.67741  2.69355  4.24690  2.90347  2.73739  3.18146  2.89801  2.37887  2.77519  2.98518  4.58477  3.61503
          0.02791  3.98859  4.71093  0.61958  0.77255  0.48576  0.95510
    360   2.82288  4.82125  2.77792  2.67571  4.20331  3.26437  4.01960  3.93991  2.93370  3.57394  4.52939  0.96783  3.92245  3.29353  3.29147  2.88625  3.20917  3.55034  5.49600  4.14405    666 - -
          2.68618  4.42225  2.77519  2.73123  3.46354  2.40513  3.72494  3.29354  2.67741  2.69355  4.24690  2.90347  2.73739  3.18146  2.89801  2.37887  2.77519  2.98518  4.58477  3.61503
          0.02791  3.98859  4.71093  0.61958  0.77255  0.48576  0.95510
    361   3.11746  5.25969  0.76479  2.41368  4.65304  3.30143  4.03778  4.26831  3.14457  3.85645  4.83823  2.97544  3.96255  3.27793  3.67566  3.06752  3.45891  3.89551  5.79881  4.50825    667 - -
          2.68618  4.42225  2.77519  2.73123  3.46354  2.40513  3.72494  3.29354  2.67741  2.69355  4.24690  2.90347  2.73739  3.18146  2.89801  2.37887  2.77519  2.98518  4.58477  3.61503
          0.02791  3.98859  4.71093  0.61958  0.77255  0.48576  0.95510
    362   2.97684  4.96364  2.98359  2.74127  4.14733  3.44510  3.90021  3.79697  2.55430  3.28768  4.31339  3.20161  4.00093  1.04097  2.83573  3.02021  3.27425  3.51976  5.39930  4.10116    668 - -
          2.68618  4.42225  2.77519  2.73123  3.46354  2.40513  3.72494  3.29354  2.67741  2.69355  4.24690  2.90347  2.73739  3.18146  2.89801  2.37887  2.77519  2.98518  4.58477  3.61503
          0.02791  3.98859  4.71093  0.61958  0.77255  0.48576  0.95510
    363   3.12202  4.51014  4.49797  4.11914  3.45437  4.18971  4.82675  0.94476  3.94949  2.01804  3.37307  4.34834  4.61089  4.28659  4.13292  3.69727  3.41960  1.85543  5.36834  4.11583    669 - -
          2.68618  4.42225  2.77519  2.73123  3.46354  2.40513  3.72494  3.29354  2.67741  2.69355  4.24690  2.90347  2.73739  3.18146  2.89801  2.37887  2.77519  2.98518  4.58477  3.61503
          0.02791  3.98859  4.71093  0.61958  0.77255  0.48576  0.95510
    364   2.90029  4.41204  4.28493  3.95278  3.63696  3.84272  4.73507  2.05064  3.82232  2.30458  3.58559  4.12364  4.39758  4.17427  4.02345  3.35444  3.25953  0.89031  5.44063  4.17896    670 - -
          2.68618  4.42225  2.77519  2.73123  3.46354  2.40513  3.72494  3.29354  2.67741  2.69355  4.24690  2.90347  2.73739  3.18146  2.89801  2.37887  2.77519  2.98518  4.58477  3.61503
          0.02791  3.98859  4.71093  0.61958  0.77255  0.48576  0.95510
    365   3.28718  4.71569  4.37553  4.01707  3.18297  4.12881  4.63644  2.39461  3.78366  0.74444  3.17175  4.28124  4.54495  4.12416  3.94027  3.71492  3.57657  2.46186  5.10319  3.85293    671 - -
          2.68618  4.42225  2.77519  2.73123  3.46354  2.40513  3.72494  3.29354  2.67741  2.69355  4.24690  2.90347  2.73739  3.18146  2.89801  2.37887  2.77519  2.98518  4.58477  3.61503
          0.02791  3.98859  4.71093  0.61958  0.77255  0.48576  0.95510
    366   3.28718  4.71569  4.37553  4.01707  3.18297  4.12881  4.63644  2.39461  3.78366  0.74444  3.17175  4.28124  4.54495  4.12416  3.94027  3.71492  3.57657  2.46186  5.10319  3.85293    672 - -
          2.68618  4.42225  2.77519  2.73123  3.46354  2.40513  3.72494  3.29354  2.67741  2.69355  4.24690  2.90347  2.73739  3.18146  2.89801  2.37887  2.77519  2.98518  4.58477  3.61503
          0.02791  3.98859  4.71093  0.61958  0.77255  0.48576  0.95510
    367   3.08070  5.04650  3.26424  2.86551  4.45950  3.55634  3.82757  3.89634  0.88983  3.43671  4.39307  3.28444  4.04943  3.01330  2.45924  3.11575  3.32592  3.59799  5.46735  4.29734    673 - -
          2.68618  4.42225  2.77519  2.73123  3.46354  2.40513  3.72494  3.29354  2.67741  2.69355  4.24690  2.90347  2.73739  3.18146  2.89801  2.37887  2.77519  2.98518  4.58477  3.61503
          0.02791  3.98859  4.71093  0.61958  0.77255  0.48576  0.95510
    368   0.85856  4.25310  3.58317  3.38118  4.17056  3.07426  4.38914  3.31366  3.40049  3.18979  4.20988  3.50058  3.82459  3.73125  3.64222  2.60291  2.88837  2.94793  5.58612  4.39964    674 - -
          2.68618  4.42225  2.77519  2.73123  3.46354  2.40513  3.72494  3.29354  2.67741  2.69355  4.24690  2.90347  2.73739  3.18146  2.89801  2.37887  2.77519  2.98518  4.58477  3.61503
          0.02791  3.98859  4.71093  0.61958  0.77255  0.48576  0.95510
    369   2.81486  4.57766  3.51231  3.42704  4.56508  0.57048  4.53921  4.19391  3.62403  3.83319  4.81066  3.67675  3.97247  3.93910  3.84636  2.99027  3.30514  3.69983  5.62854  4.67126    675 - -
          2.68618  4.42225  2.77519  2.73123  3.46354  2.40513  3.72494  3.29354  2.67741  2.69355  4.24690  2.90347  2.73739  3.18146  2.89801  2.37887  2.77519  2.98518  4.58477  3.61503
          0.02791  3.98859  4.71093  0.61958  0.77255  0.48576  0.95510
    370   2.37514  4.29646  3.31052  3.13283  4.19343  3.02434  4.23891  3.73230  3.21444  3.44397  4.36110  3.33820  3.77297  3.55489  3.49610  0.92855  2.86417  3.24188  5.55686  4.27788    676 - -
          2.68618  4.42225  2.77519  2.73123  3.46354  2.40513  3.72494  3.29354  2.67741  2.69355  4.24690  2.90347  2.73739  3.18146  2.89801  2.37887  2.77519  2.98518  4.58477  3.61503
          0.02791  3.98859  4.71093  0.61958  0.77255  0.48576  0.95510
    371   3.28718  4.71569  4.37553  4.01707  3.18297  4.12881  4.63644  2.39461  3.78366  0.74444  3.17175  4.28124  4.54495  4.12416  3.94027  3.71492  3.57657  2.46186  5.10319  3.85293    677 - -
          2.68618  4.42225  2.77519  2.73123  3.46354  2.40513  3.72494  3.29354  2.67741  2.69355  4.24690  2.90347  2.73739  3.18146  2.89801  2.37887  2.77519  2.98518  4.58477  3.61503
          0.02791  3.98859  4.71093  0.61958  0.77255  0.48576  0.95510
    372   3.05566  5.18692  2.54157  0.87093  4.54824  3.35143  3.94982  4.02535  2.84522  3.62435  4.59449  3.00373  3.96189  3.16384  3.26518  3.02699  3.36118  3.69767  5.69797  4.42169    678 - -
          2.68618  4.42225  2.77519  2.73123  3.46354  2.40513  3.72494  3.29354  2.67741  2.69355  4.24690  2.90347  2.73739  3.18146  2.89801  2.37887  2.77519  2.98518  4.58477  3.61503
          0.02791  3.98859  4.71093  0.61958  0.77255  0.48576  0.95510
    373   2.90029  4.41204  4.28493  3.95278  3.63696  3.84272  4.73507  2.05064  3.82232  2.30458  3.58559  4.12364  4.39758  4.17427  4.02345  3.35444  3.25953  0.89031  5.44063  4.17896    679 - -
          2.68618  4.42225  2.77519  2.73123  3.46354  2.40513  3.72494  3.29354  2.67741  2.69355  4.24690  2.90347  2.73739  3.18146  2.89801  2.37887  2.77519  2.98518  4.58477  3.61503
          0.02791  3.98859  4.71093  0.61958  0.77255  0.48576  0.95510
    374   2.90029  4.41204  4.28493  3.95278  3.63696  3.84272  4.73507  2.05064  3.82232  2.30458  3.58559  4.12364  4.39758  4.17427  4.02345  3.35444  3.25953  0.89031  5.44063  4.17896    680 - -
          2.68618  4.42225  2.77519  2.73123  3.46354  2.40513  3.72494  3.29354  2.67741  2.69355  4.24690  2.90347  2.73739  3.18146  2.89801  2.37887  2.77519  2.98518  4.58477  3.61503
          0.02791  3.98859  4.71093  0.61958  0.77255  0.48576  0.95510
    375   3.40889  4.77701  4.39788  4.13548  0.83929  4.06934  3.93301  2.91946  4.03986  2.26328  3.63316  4.15140  4.52614  4.17612  4.13086  3.67215  3.71050  2.91849  4.14966  2.50293    681 - -
          2.68618  4.42225  2.77519  2.73123  3.46354  2.40513  3.72494  3.29354  2.67741  2.69355  4.24690  2.90347  2.73739  3.18146  2.89801  2.37887  2.77519  2.98518  4.58477  3.61503
          0.02791  3.98859  4.71093  0.61958  0.77255  0.48576  0.95510
    376   3.12202  4.51014  4.49797  4.11914  3.45437  4.18971  4.82675  0.94476  3.94949  2.01804  3.37307  4.34834  4.61089  4.28659  4.13292  3.69727  3.41960  1.85543  5.36834  4.11583    682 - -
          2.68618  4.42225  2.77519  2.73123  3.46354  2.40513  3.72494  3.29354  2.67741  2.69355  4.24690  2.90347  2.73739  3.18146  2.89801  2.37887  2.77519  2.98518  4.58477  3.61503
          0.02791  3.98859  4.71093  0.61958  0.77255  0.48576  0.95510
    377   3.13960  4.96846  3.64241  3.13070  4.35259  3.60389  3.91333  3.90327  2.29106  3.39816  4.39628  3.48107  4.10171  3.12874  0.81482  3.21876  3.39822  3.62245  5.38912  4.25576    683 - -
          2.68618  4.42225  2.77519  2.73123  3.46354  2.40513  3.72494  3.29354  2.67741  2.69355  4.24690  2.90347  2.73739  3.18146  2.89801  2.37887  2.77519  2.98518  4.58477  3.61503
          0.02791  3.98859  4.71093  0.61958  0.77255  0.48576  0.95510
    378   3.06349  4.59468  4.17542  3.77885  3.26287  3.92135  4.48717  2.45025  3.54019  1.84117  1.17186  4.04164  4.38368  3.91507  3.73163  3.42416  3.37165  2.46956  5.11846  3.88984    684 - -
          2.68618  4.42225  2.77519  2.73123  3.46354  2.40513  3.72494  3.29354  2.67741  2.69355  4.24690  2.90347  2.73739  3.18146  2.89801  2.37887  2.77519  2.98518  4.58477  3.61503
          0.02791  3.98859  4.71093  0.61958  0.77255  0.48576  0.95510
    379   2.72418  0.73253  4.26884  4.03575  4.00164  3.32164  4.65741  3.16578  3.86367  3.07555  4.20104  3.99186  4.03767  4.20509  3.96710  2.99589  3.20080  2.90227  5.39208  4.28822    685 - -
          2.68618  4.42225  2.77519  2.73123  3.46354  2.40513  3.72494  3.29354  2.67741  2.69355  4.24690  2.90347  2.73739  3.18146  2.89801  2.37887  2.77519  2.98518  4.58477  3.61503
          0.02791  3.98859  4.71093  0.61958  0.77255  0.48576  0.95510
    380   3.13960  4.96846  3.64241  3.13070  4.35259  3.60389  3.91333  3.90327  2.29106  3.39816  4.39628  3.48107  4.10171  3.12874  0.81482  3.21876  3.39822  3.62245  5.38912  4.25576    686 - -
          2.68618  4.42225  2.77519  2.73123  3.46354  2.40513  3.72494  3.29354  2.67741  2.69355  4.24690  2.90347  2.73739  3.18146  2.89801  2.37887  2.77519  2.98518  4.58477  3.61503
          0.02791  3.98859  4.71093  0.61958  0.77255  0.48576  0.95510
    381   0.85856  4.25310  3.58317  3.38118  4.17056  3.07426  4.38914  3.31366  3.40049  3.18979  4.20988  3.50058  3.82459  3.73125  3.64222  2.60291  2.88837  2.94793  5.58612  4.39964    687 - -
          2.68618  4.42225  2.77519  2.73123  3.46354  2.40513  3.72494  3.29354  2.67741  2.69355  4.24690  2.90347  2.73739  3.18146  2.89801  2.37887  2.77519  2.98518  4.58477  3.61503
          0.02791  3.98859  4.71093  0.61958  0.77255  0.48576  0.95510
    382   3.40889  4.77701  4.39788  4.13548  0.83929  4.06934  3.93301  2.91946  4.03986  2.26328  3.63316  4.15140  4.52614  4.17612  4.13086  3.67215  3.71050  2.91849  4.14966  2.50293    688 - -
          2.68618  4.42225  2.77519  2.73123  3.46354  2.40513  3.72494  3.29354  2.67741  2.69355  4.24690  2.90347  2.73739  3.18146  2.89801  2.37887  2.77519  2.98518  4.58477  3.61503
          0.02791  3.98859  4.71093  0.61958  0.77255  0.48576  0.95510
    383   3.11746  5.25969  0.76479  2.41368  4.65304  3.30143  4.03778  4.26831  3.14457  3.85645  4.83823  2.97544  3.96255  3.27793  3.67566  3.06752  3.45891  3.89551  5.79881  4.50825    689 - -
          2.68618  4.42225  2.77519  2.73123  3.46354  2.40513  3.72494  3.29354  2.67741  2.69355  4.24690  2.90347  2.73739  3.18146  2.89801  2.37887  2.77519  2.98518  4.58477  3.61503
          0.02791  3.98859  4.71093  0.61958  0.77255  0.48576  0.95510
    384   2.37514  4.29646  3.31052  3.13283  4.19343  3.02434  4.23891  3.73230  3.21444  3.44397  4.36110  3.33820  3.77297  3.55489  3.49610  0.92855  2.86417  3.24188  5.55686  4.27788    690 - -
          2.68618  4.42225  2.77519  2.73123  3.46354  2.40513  3.72494  3.29354  2.67741  2.69355  4.24690  2.90347  2.73739  3.18146  2.89801  2.37887  2.77519  2.98518  4.58477  3.61503
          0.02791  3.98859  4.71093  0.61958  0.77255  0.48576  0.95510
    385   2.97684  4.96364  2.98359  2.74127  4.14733  3.44510  3.90021  3.79697  2.55430  3.28768  4.31339  3.20161  4.00093  1.04097  2.83573  3.02021  3.27425  3.51976  5.39930  4.10116    691 - -
          2.68618  4.42225  2.77519  2.73123  3.46354  2.40513  3.72494  3.29354  2.67741  2.69355  4.24690  2.90347  2.73739  3.18146  2.89801  2.37887  2.77519  2.98518  4.58477  3.61503
          0.02791  3.98859  4.71093  0.61958  0.77255  0.48576  0.95510
    386   2.82288  4.82125  2.77792  2.67571  4.20331  3.26437  4.01960  3.93991  2.93370  3.57394  4.52939  0.96783  3.92245  3.29353  3.29147  2.88625  3.20917  3.55034  5.49600  4.14405    692 - -
          2.68618  4.42225  2.77519  2.73123  3.46354  2.40513  3.72494  3.29354  2.67741  2.69355  4.24690  2.90347  2.73739  3.18146  2.89801  2.37887  2.77519  2.98518  4.58477  3.61503
          0.02791  3.98859  4.71093  0.61958  0.77255  0.48576  0.95510
    387   2.82288  4.82125  2.77792  2.67571  4.20331  3.26437  4.01960  3.93991  2.93370  3.57394  4.52939  0.96783  3.92245  3.29353  3.29147  2.88625  3.20917  3.55034  5.49600  4.14405    693 - -
          2.68618  4.42225  2.77519  2.73123  3.46354  2.40513  3.72494  3.29354  2.67741  2.69355  4.24690  2.90347  2.73739  3.18146  2.89801  2.37887  2.77519  2.98518  4.58477  3.61503
          0.02791  3.98859  4.71093  0.61958  0.77255  0.48576  0.95510
    388   2.31811  4.22109  3.41258  3.14609  4.10987  3.03946  4.18923  3.34394  3.11789  3.18051  4.10621  3.33417  3.76331  3.48347  3.39791  2.34909  1.18783  2.94578  5.51779  4.27139    694 - -
          2.68618  4.42225  2.77519  2.73123  3.46354  2.40513  3.72494  3.29354  2.67741  2.69355  4.24690  2.90347  2.73739  3.18146  2.89801  2.37887  2.77519  2.98518  4.58477  3.61503
          0.02791  3.98859  4.71093  0.61958  0.77255  0.48576  0.95510
    389   2.90029  4.41204  4.28493  3.95278  3.63696  3.84272  4.73507  2.05064  3.82232  2.30458  3.58559  4.12364  4.39758  4.17427  4.02345  3.35444  3.25953  0.89031  5.44063  4.17896    695 - -
          2.68618  4.42225  2.77519  2.73123  3.46354  2.40513  3.72494  3.29354  2.67741  2.69355  4.24690  2.90347  2.73739  3.18146  2.89801  2.37887  2.77519  2.98518  4.58477  3.61503
          0.02791  3.98859  4.71093  0.61958  0.77255  0.48576  0.95510
    390   3.41814  4.85999  4.01112  3.76331  2.30513  3.96653  3.67791  3.41150  3.61753  2.83520  4.07470  3.86872  4.43817  3.89555  3.77699  3.54287  3.70567  3.28769  3.95298  0.79259    696 - -
          2.68618  4.42225  2.77519  2.73123  3.46354  2.40513  3.72494  3.29354  2.67741  2.69355  4.24690  2.90347  2.73739  3.18146  2.89801  2.37887  2.77519  2.98518  4.58477  3.61503
          0.02791  3.98859  4.71093  0.61958  0.77255  0.48576  0.95510
    391   3.40889  4.77701  4.39788  4.13548  0.83929  4.06934  3.93301  2.91946  4.03986  2.26328  3.63316  4.15140  4.52614  4.17612  4.13086  3.67215  3.71050  2.91849  4.14966  2.50293    697 - -
          2.68618  4.42225  2.77519  2.73123  3.46354  2.40513  3.72494  3.29354  2.67741  2.69355  4.24690  2.90347  2.73739  3.18146  2.89801  2.37887  2.77519  2.98518  4.58477  3.61503
          0.02791  3.98859  4.71093  0.61958  0.77255  0.48576  0.95510
    392   3.11746  5.25969  0.76479  2.41368  4.65304  3.30143  4.03778  4.26831  3.14457  3.85645  4.83823  2.97544  3.96255  3.27793  3.67566  3.06752  3.45891  3.89551  5.79881  4.50825    698 - -
          2.68618  4.42225  2.77519  2.73123  3.46354  2.40513  3.72494  3.29354  2.67741  2.69355  4.24690  2.90347  2.73739  3.18146  2.89801  2.37887  2.77519  2.98518  4.58477  3.61503
          0.02791  3.98859  4.71093  0.61958  0.77255  0.48576  0.95510
    393   2.81486  4.57766  3.51231  3.42704  4.56508  0.57048  4.53921  4.19391  3.62403  3.83319  4.81066  3.67675  3.97247  3.93910  3.84636  2.99027  3.30514  3.69983  5.62854  4.67126    699 - -
          2.68618  4.42225  2.77519  2.73123  3.46354  2.40513  3.72494  3.29354  2.67741  2.69355  4.24690  2.90347  2.73739  3.18146  2.89801  2.37887  2.77519  2.98518  4.58477  3.61503
          0.02791  3.98859  4.71093  0.61958  0.77255  0.48576  0.95510
    394   3.08070  5.04650  3.26424  2.86551  4.45950  3.55634  3.82757  3.89634  0.88983  3.43671  4.39307  3.28444  4.04943  3.01330  2.45924  3.11575  3.32592  3.59799  5.46735  4.29734    700 - -
          2.68618  4.42225  2.77519  2.73123  3.46354  2.40513  3.72494  3.29354  2.67741  2.69355  4.24690  2.90347  2.73739  3.18146  2.89801  2.37887  2.77519  2.98518  4.58477  3.61503
          0.02791  3.98859  4.71093  0.61958  0.77255  0.48576  0.95510
    395   3.41814  4.85999  4.01112  3.76331  2.30513  3.96653  3.67791  3.41150  3.61753  2.83520  4.07470  3.86872  4.43817  3.89555  3.77699  3.54287  3.70567  3.28769  3.95298  0.79259    701 - -
          2.68618  4.42225  2.77519  2.73123  3.46354  2.40513  3.72494  3.29354  2.67741  2.69355  4.24690  2.90347  2.73739  3.18146  2.89801  2.37887  2.77519  2.98518  4.58477  3.61503
          0.02791  3.98859  4.71093  0.61958  0.77255  0.48576  0.95510
    396   0.85856  4.25310  3.58317  3.38118  4.17056  3.07426  4.38914  3.31366  3.40049  3.18979  4.20988  3.50058  3.82459  3.73125  3.64222  2.60291  2.88837  2.94793  5.58612  4.39964    702 - -
          2.68618  4.42225  2.77519  2.73123  3.46354  2.40513  3.72494  3.29354  2.67741  2.69355  4.24690  2.90347  2.73739  3.18146  2.89801  2.37887  2.77519  2.98518  4.58477  3.61503
          0.02791  3.98859  4.71093  0.61958  0.77255  0.48576  0.95510
    397   2.37514  4.29646  3.31052  3.13283  4.19343  3.02434  4.23891  3.73230  3.21444  3.44397  4.36110  3.33820  3.77297  3.55489  3.49610  0.92855  2.86417  3.24188  5.55686  4.27788    703 - -
          2.68618  4.42225  2.77519  2.73123  3.46354  2.40513  3.72494  3.29354  2.67741  2.69355  4.24690  2.90347  2.73739  3.18146  2.89801  2.37887  2.77519  2.98518  4.58477  3.61503
          0.02791  3.98859  4.71093  0.61958  0.77255  0.48576  0.95510
    398   2.91161  4.64846  3.53153  3.38814  4.37152  3.32945  4.45518  3.94786  3.45558  3.56169  4.61724  3.68263  0.63749  3.84083  3.68706  3.08298  3.36254  3.57982  5.52521  4.49412    704 - -
          2.68618  4.42225  2.77519  2.73123  3.46354  2.40513  3.72494  3.29354  2.67741  2.69355  4.24690  2.90347  2.73739  3.18146  2.89801  2.37887  2.77519  2.98518  4.58477  3.61503
          0.02791  3.98859  4.71093  0.61958  0.77255  0.48576  0.95510
    399   2.97541  5.53248  1.23609  1.72264  4.81803  3.21694  3.78666  4.33677  2.82817  3.84956  4.71914  2.68631  3.85211  2.96022  3.43112  2.85459  3.27053  3.91546  5.99977  4.49519    705 - -
          2.68618  4.42225  2.77519  2.73123  3.46354  2.40513  3.72494  3.29354  2.67741  2.69355  4.24690  2.90347  2.73739  3.18146  2.89801  2.37887  2.77519  2.98518  4.58477  3.61503
          0.02791  3.98859  4.71093  0.61958  0.77255  0.48576  0.95510
    400   2.96720  4.39897  4.48987  4.04690  3.55538  4.11314  4.80457  1.79356  3.89720  2.13924  3.43082  4.25491  4.55350  4.22387  4.11569  3.52928  3.27600  0.97951  5.45146  4.19271    706 - -
          2.68618  4.42225  2.77519  2.73123  3.46354  2.40513  3.72494  3.29354  2.67741  2.69355  4.24690  2.90347  2.73739  3.18146  2.89801  2.37887  2.77519  2.98518  4.58477  3.61503
          0.02791  3.98859  4.71093  0.61958  0.77255  0.48576  0.95510
    401   3.40889  4.77701  4.39788  4.13548  0.83929  4.06934  3.93301  2.91946  4.03986  2.26328  3.63316  4.15140  4.52614  4.17612  4.13086  3.67215  3.71050  2.91849  4.14966  2.50293    707 - -
          2.68618  4.42225  2.77519  2.73123  3.46354  2.40513  3.72494  3.29354  2.67741  2.69355  4.24690  2.90347  2.73739  3.18146  2.89801  2.37887  2.77519  2.98518  4.58477  3.61503
          0.02791  3.98859  4.71093  0.61958  0.77255  0.48576  0.95510
    402   3.08070  5.04650  3.26424  2.86551  4.45950  3.55634  3.82757  3.89634  0.88983  3.43671  4.39307  3.28444  4.04943  3.01330  2.45924  3.11575  3.32592  3.59799  5.46735  4.29734    708 - -
          2.68618  4.42225  2.77519  2.73123  3.46354  2.40513  3.72494  3.29354  2.67741  2.69355  4.24690  2.90347  2.73739  3.18146  2.89801  2.37887  2.77519  2.98518  4.58477  3.61503
          0.02791  3.98859  4.71093  0.61958  0.77255  0.48576  0.95510
    403   2.37514  4.29646  3.31052  3.13283  4.19343  3.02434  4.23891  3.73230  3.21444  3.44397  4.36110  3.33820  3.77297  3.55489  3.49610  0.92855  2.86417  3.24188  5.55686  4.27788    709 - -
          2.68618  4.42225  2.77519  2.73123  3.46354  2.40513  3.72494  3.29354  2.67741  2.69355  4.24690  2.90347  2.73739  3.18146  2.89801  2.37887  2.77519  2.98518  4.58477  3.61503
          0.02791  3.98859  4.71093  0.61958  0.77255  0.48576  0.95510
    404   3.28718  4.71569  4.37553  4.01707  3.18297  4.12881  4.63644  2.39461  3.78366  0.74444  3.17175  4.28124  4.54495  4.12416  3.94027  3.71492  3.57657  2.46186  5.10319  3.85293    710 - -
          2.68618  4.42225  2.77519  2.73123  3.46354  2.40513  3.72494  3.29354  2.67741  2.69355  4.24690  2.90347  2.73739  3.18146  2.89801  2.37887  2.77519  2.98518  4.58477  3.61503
          0.02791  3.98859  4.71093  0.61958  0.77255  0.48576  0.95510
    405   2.81486  4.57766  3.51231  3.42704  4.56508  0.57048  4.53921  4.19391  3.62403  3.83319  4.81066  3.67675  3.97247  3.93910  3.84636  2.99027  3.30514  3.69983  5.62854  4.67126    711 - -
          2.68618  4.42225  2.77519  2.73123  3.46354  2.40513  3.72494  3.29354  2.67741  2.69355  4.24690  2.90347  2.73739  3.18146  2.89801  2.37887  2.77519  2.98518  4.58477  3.61503
          0.02791  3.98859  4.71093  0.61958  0.77255  0.48576  0.95510
    406   2.72418  0.73253  4.26884  4.03575  4.00164  3.32164  4.65741  3.16578  3.86367  3.07555  4.20104  3.99186  4.03767  4.20509  3.96710  2.99589  3.20080  2.90227  5.39208  4.28822    712 - -
          2.68618  4.42225  2.77519  2.73123  3.46354  2.40513  3.72494  3.29354  2.67741  2.69355  4.24690  2.90347  2.73739  3.18146  2.89801  2.37887  2.77519  2.98518  4.58477  3.61503
          0.02791  3.98859  4.71093  0.61958  0.77255  0.48576  0.95510
    407   3.05566  5.18692  2.54157  0.87093  4.54824  3.35143  3.94982  4.02535  2.84522  3.62435  4.59449  3.00373  3.96189  3.16384  3.26518  3.02699  3.36118  3.69767  5.69797  4.42169    713 - -
          2.68618  4.42225  2.77519  2.73123  3.46354  2.40513  3.72494  3.29354  2.67741  2.69355  4.24690  2.90347  2.73739  3.18146  2.89801  2.37887  2.77519  2.98518  4.58477  3.61503
          0.02791  3.98859  4.71093  0.61958  0.77255  0.48576  0.95510
    408   3.11746  5.25969  0.76479  2.41368  4.65304  3.30143  4.03778  4.26831  3.14457  3.85645  4.83823  2.97544  3.96255  3.27793  3.67566  3.06752  3.45891  3.89551  5.79881  4.50825    714 - -
          2.68618  4.42225  2.77519  2.73123  3.46354  2.40513  3.72494  3.29354  2.67741  2.69355  4.24690  2.90347  2.73739  3.18146  2.89801  2.37887  2.77519  2.98518  4.58477  3.61503
          0.02791  3.98859  4.71093  0.61958  0.77255  0.48576  0.95510
    409   3.40889  4.77701  4.39788  4.13548  0.83929  4.06934  3.93301  2.91946  4.03986  2.26328  3.63316  4.15140  4.52614  4.17612  4.13086  3.67215  3.71050  2.91849  4.14966  2.50293    715 - -
          2.68618  4.42225  2.77519  2.73123  3.46354  2.40513  3.72494  3.29354  2.67741  2.69355  4.24690  2.90347  2.73739  3.18146  2.89801  2.37887  2.77519  2.98518  4.58477  3.61503
          0.02791  3.98859  4.71093  0.61958  0.77255  0.48576  0.95510
    410   3.12202  4.51014  4.49797  4.11914  3.45437  4.18971  4.82675  0.94476  3.94949  2.01804  3.37307  4.34834  4.61089  4.28659  4.13292  3.69727  3.41960  1.85543  5.36834  4.11583    716 - -
          2.68618  4.42225  2.77519  2.73123  3.46354  2.40513  3.72494  3.29354  2.67741  2.69355  4.24690  2.90347  2.73739  3.18146  2.89801  2.37887  2.77519  2.98518  4.58477  3.61503
          0.02791  3.98859  4.71093  0.61958  0.77255  0.48576  0.95510
    411   2.37514  4.29646  3.31052  3.13283  4.19343  3.02434  4.23891  3.73230  3.21444  3.44397  4.36110  3.33820  3.77297  3.55489  3.49610  0.92855  2.86417  3.24188  5.55686  4.27788    717 - -
          2.68618  4.42225  2.77519  2.73123  3.46354  2.40513  3.72494  3.29354  2.67741  2.69355  4.24690  2.90347  2.73739  3.18146  2.89801  2.37887  2.77519  2.98518  4.58477  3.61503
          0.02791  3.98859  4.71093  0.61958  0.77255  0.48576  0.95510
    412   3.40889  4.77701  4.39788  4.13548  0.83929  4.06934  3.93301  2.91946  4.03986  2.26328  3.63316  4.15140  4.52614  4.17612  4.13086  3.67215  3.71050  2.91849  4.14966  2.50293    718 - -
          2.68618  4.42225  2.77519  2.73123  3.46354  2.40513  3.72494  3.29354  2.67741  2.69355  4.24690  2.90347  2.73739  3.18146  2.89801  2.37887  2.77519  2.98518  4.58477  3.61503
          0.02791  3.98859  4.71093  0.61958  0.77255  0.48576  0.95510
    413   2.90029  4.41204  4.28493  3.95278  3.63696  3.84272  4.73507  2.05064  3.82232  2.30458  3.58559  4.12364  4.39758  4.17427  4.02345  3.35444  3.25953  0.89031  5.44063  4.17896    719 - -
          2.68618  4.42225  2.77519  2.73123  3.46354  2.40513  3.72494  3.29354  2.67741  2.69355  4.24690  2.90347  2.73739  3.18146  2.89801  2.37887  2.77519  2.98518  4.58477  3.61503
          0.02791  3.98859  4.71093  0.61958  0.77255  0.48576  0.95510
    414   3.40889  4.77701  4.39788  4.13548  0.83929  4.06934  3.93301  2.91946  4.03986  2.26328  3.63316  4.15140  4.52614  4.17612  4.13086  3.67215  3.71050  2.91849  4.14966  2.50293    720 - -
          2.68618  4.42225  2.77519  2.73123  3.46354  2.40513  3.72494  3.29354  2.67741  2.69355  4.24690  2.90347  2.73739  3.18146  2.89801  2.37887  2.77519  2.98518  4.58477  3.61503
          0.02791  3.98859  4.71093  0.61958  0.77255  0.48576  0.95510
    415   3.05566  5.18692  2.54157  0.87093  4.54824  3.35143  3.94982  4.02535  2.84522  3.62435  4.59449  3.00373  3.96189  3.16384  3.26518  3.02699  3.36118  3.69767  5.69797  4.42169    721 - -
          2.68618  4.42225  2.77519  2.73123  3.46354  2.40513  3.72494  3.29354  2.67741  2.69355  4.24690  2.90347  2.73739  3.18146  2.89801  2.37887  2.77519  2.98518  4.58477  3.61503
          0.02791  3.98859  4.71093  0.61958  0.77255  0.48576  0.95510
    416   3.40889  4.77701  4.39788  4.13548  0.83929  4.06934  3.93301  2.91946  4.03986  2.26328  3.63316  4.15140  4.52614  4.17612  4.13086  3.67215  3.71050  2.91849  4.14966  2.50293    722 - -
          2.68618  4.42225  2.77519  2.73123  3.46354  2.40513  3.72494  3.29354  2.67741  2.69355  4.24690  2.90347  2.73739  3.18146  2.89801  2.37887  2.77519  2.98518  4.58477  3.61503
          0.02791  3.98859  4.71093  0.61958  0.77255  0.48576  0.95510
    417   2.81486  4.57766  3.51231  3.42704  4.56508  0.57048  4.53921  4.19391  3.62403  3.83319  4.81066  3.67675  3.97247  3.93910  3.84636  2.99027  3.30514  3.69983  5.62854  4.67126    723 - -
          2.68618  4.42225  2.77519  2.73123  3.46354  2.40513  3.72494  3.29354  2.67741  2.69355  4.24690  2.90347  2.73739  3.18146  2.89801  2.37887  2.77519  2.98518  4.58477  3.61503
          0.02791  3.98859  4.71093  0.61958  0.77255  0.48576  0.95510
    418   3.08070  5.04650  3.26424  2.86551  4.45950  3.55634  3.82757  3.89634  0.88983  3.43671  4.39307  3.28444  4.04943  3.01330  2.45924  3.11575  3.32592  3.59799  5.46735  4.29734    724 - -
          2.68618  4.42225  2.77519  2.73123  3.46354  2.40513  3.72494  3.29354  2.67741  2.69355  4.24690  2.90347  2.73739  3.18146  2.89801  2.37887  2.77519  2.98518  4.58477  3.61503
          0.02791  3.98859  4.71093  0.61958  0.77255  0.48576  0.95510
    419   2.37514  4.29646  3.31052  3.13283  4.19343  3.02434  4.23891  3.73230  3.21444  3.44397  4.36110  3.33820  3.77297  3.55489  3.49610  0.92855  2.86417  3.24188  5.55686  4.27788    725 - -
          2.68618  4.42225  2.77519  2.73123  3.46354  2.40513  3.72494  3.29354  2.67741  2.69355  4.24690  2.90347  2.73739  3.18146  2.89801  2.37887  2.77519  2.98518  4.58477  3.61503
          0.02791  3.98859  4.71093  0.61958  0.77255  0.48576  0.95510
    420   3.28718  4.71569  4.37553  4.01707  3.18297  4.12881  4.63644  2.39461  3.78366  0.74444  3.17175  4.28124  4.54495  4.12416  3.94027  3.71492  3.57657  2.46186  5.10319  3.85293    726 - -
          2.68618  4.42225  2.77519  2.73123  3.46354  2.40513  3.72494  3.29354  2.67741  2.69355  4.24690  2.90347  2.73739  3.18146  2.89801  2.37887  2.77519  2.98518  4.58477  3.61503
          0.02791  3.98859  4.71093  0.61958  0.77255  0.48576  0.95510
    421   2.72418  0.73253  4.26884  4.03575  4.00164  3.32164  4.65741  3.16578  3.86367  3.07555  4.20104  3.99186  4.03767  4.20509  3.96710  2.99589  3.20080  2.90227  5.39208  4.28822    727 - -
          2.68618  4.42225  2.77519  2.73123  3.46354  2.40513  3.72494  3.29354  2.67741  2.69355  4.24690  2.90347  2.73739  3.18146  2.89801  2.37887  2.77519  2.98518  4.58477  3.61503
          0.02791  3.98859  4.71093  0.61958  0.77255  0.48576  0.95510
    422   2.37514  4.29646  3.31052  3.13283  4.19343  3.02434  4.23891  3.73230  3.21444  3.44397  4.36110  3.33820  3.77297  3.55489  3.49610  0.92855  2.86417  3.24188  5.55686  4.27788    728 - -
          2.68618  4.42225  2.77519  2.73123  3.46354  2.40513  3.72494  3.29354  2.67741  2.69355  4.24690  2.90347  2.73739  3.18146  2.89801  2.37887  2.77519  2.98518  4.58477  3.61503
          0.02791  3.98859  4.71093  0.61958  0.77255  0.48576  0.95510
    423   3.06349  4.59468  4.17542  3.77885  3.26287  3.92135  4.48717  2.45025  3.54019  1.84117  1.17186  4.04164  4.38368  3.91507  3.73163  3.42416  3.37165  2.46956  5.11846  3.88984    729 - -
          2.68618  4.42225  2.77519  2.73123  3.46354  2.40513  3.72494  3.29354  2.67741  2.69355  4.24690  2.90347  2.73739  3.18146  2.89801  2.37887  2.77519  2.98518  4.58477  3.61503
          0.02791  3.98859  4.71093  0.61958  0.77255  0.48576  0.95510
    424   3.12856  4.92347  3.24520  3.01796  3.37078  3.54974  0.91941  3.84941  2.85807  3.32830  4.38121  3.42214  4.10926  3.38604  3.11624  3.19853  3.43635  3.58238  4.83408  3.31861    730 - -
          2.68618  4.42225  2.77519  2.73123  3.46354  2.40513  3.72494  3.29354  2.67741  2.69355  4.24690  2.90347  2.73739  3.18146  2.89801  2.37887  2.77519  2.98518  4.58477  3.61503
          0.02791  3.98859  4.71093  0.61958  0.77255  0.48576  0.95510
    425   3.28718  4.71569  4.37553  4.01707  3.18297  4.12881  4.63644  2.39461  3.78366  0.74444  3.17175  4.28124  4.54495  4.12416  3.94027  3.71492  3.57657  2.46186  5.10319  3.85293    731 - -
          2.68618  4.42225  2.77519  2.73123  3.46354  2.40513  3.72494  3.29354  2.67741  2.69355  4.24690  2.90347  2.73739  3.18146  2.89801  2.37887  2.77519  2.98518  4.58477  3.61503
          0.02791  3.98859  4.71093  0.61958  0.77255  0.48576  0.95510
    426   2.47840  4.32328  3.53452  3.29341  4.07467  3.15834  4.30144  3.21608  3.23867  3.07542  4.11947  3.48317  3.87169  3.62796  3.49098  2.68109  0.98928  2.89851  5.50224  4.29169    732 - -
          2.68618  4.42225  2.77519  2.73123  3.46354  2.40513  3.72494  3.29354  2.67741  2.69355  4.24690  2.90347  2.73739  3.18146  2.89801  2.37887  2.77519  2.98518  4.58477  3.61503
          0.02791  3.98859  4.71093  0.61958  0.77255  0.48576  0.95510
    427   3.05566  5.18692  2.54157  0.87093  4.54824  3.35143  3.94982  4.02535  2.84522  3.62435  4.59449  3.00373  3.96189  3.16384  3.26518  3.02699  3.36118  3.69767  5.69797  4.42169    733 - -
          2.68618  4.42225  2.77519  2.73123  3.46354  2.40513  3.72494  3.29354  2.67741  2.69355  4.24690  2.90347  2.73739  3.18146  2.89801  2.37887  2.77519  2.98518  4.58477  3.61503
          0.02791  3.98859  4.71093  0.61958  0.77255  0.48576  0.95510
    428   3.11746  5.25969  0.76479  2.41368  4.65304  3.30143  4.03778  4.26831  3.14457  3.85645  4.83823  2.97544  3.96255  3.27793  3.67566  3.06752  3.45891  3.89551  5.79881  4.50825    734 - -
          2.68618  4.42225  2.77519  2.73123  3.46354  2.40513  3.72494  3.29354  2.67741  2.69355  4.24690  2.90347  2.73739  3.18146  2.89801  2.37887  2.77519  2.98518  4.58477  3.61503
          0.02791  3.98859  4.71093  0.61958  0.77255  0.48576  0.95510
    429   3.05566  5.18692  2.54157  0.87093  4.54824  3.35143  3.94982  4.02535  2.84522  3.62435  4.59449  3.00373  3.96189  3.16384  3.26518  3.02699  3.36118  3.69767  5.69797  4.42169    735 - -
          2.68618  4.42225  2.77519  2.73123  3.46354  2.40513  3.72494  3.29354  2.67741  2.69355  4.24690  2.90347  2.73739  3.18146  2.89801  2.37887  2.77519  2.98518  4.58477  3.61503
          0.02791  3.98859  4.71093  0.61958  0.77255  0.48576  0.95510
    430   3.12202  4.51014  4.49797  4.11914  3.45437  4.18971  4.82675  0.94476  3.94949  2.01804  3.37307  4.34834  4.61089  4.28659  4.13292  3.69727  3.41960  1.85543  5.36834  4.11583    736 - -
          2.68618  4.42225  2.77519  2.73123  3.46354  2.40513  3.72494  3.29354  2.67741  2.69355  4.24690  2.90347  2.73739  3.18146  2.89801  2.37887  2.77519  2.98518  4.58477  3.61503
          0.02791  3.98859  4.71093  0.61958  0.77255  0.48576  0.95510
    431   0.85856  4.25310  3.58317  3.38118  4.17056  3.07426  4.38914  3.31366  3.40049  3.18979  4.20988  3.50058  3.82459  3.73125  3.64222  2.60291  2.88837  2.94793  5.58612  4.39964    737 - -
          2.68618  4.42225  2.77519  2.73123  3.46354  2.40513  3.72494  3.29354  2.67741  2.69355  4.24690  2.90347  2.73739  3.18146  2.89801  2.37887  2.77519  2.98518  4.58477  3.61503
          0.02791  3.98859  4.71093  0.61958  0.77255  0.48576  0.95510
    432   3.28718  4.71569  4.37553  4.01707  3.18297  4.12881  4.63644  2.39461  3.78366  0.74444  3.17175  4.28124  4.54495  4.12416  3.94027  3.71492  3.57657  2.46186  5.10319  3.85293    738 - -
          2.68618  4.42225  2.77519  2.73123  3.46354  2.40513  3.72494  3.29354  2.67741  2.69355  4.24690  2.90347  2.73739  3.18146  2.89801  2.37887  2.77519  2.98518  4.58477  3.61503
          0.02791  3.98859  4.71093  0.61958  0.77255  0.48576  0.95510
    433   3.40889  4.77701  4.39788  4.13548  0.83929  4.06934  3.93301  2.91946  4.03986  2.26328  3.63316  4.15140  4.52614  4.17612  4.13086  3.67215  3.71050  2.91849  4.14966  2.50293    739 - -
          2.68618  4.42225  2.77519  2.73123  3.46354  2.40513  3.72494  3.29354  2.67741  2.69355  4.24690  2.90347  2.73739  3.18146  2.89801  2.37887  2.77519  2.98518  4.58477  3.61503
          0.02791  3.98859  4.71093  0.61958  0.77255  0.48576  0.95510
    434   2.37514  4.29646  3.31052  3.13283  4.19343  3.02434  4.23891  3.73230  3.21444  3.44397  4.36110  3.33820  3.77297  3.55489  3.49610  0.92855  2.86417  3.24188  5.55686  4.27788    740 - -
          2.68618  4.42225  2.77519  2.73123  3.46354  2.40513  3.72494  3.29354  2.67741  2.69355  4.24690  2.90347  2.73739  3.18146  2.89801  2.37887  2.77519  2.98518  4.58477  3.61503
          0.02791  3.98859  4.71093  0.61958  0.77255  0.48576  0.95510
    435   0.85856  4.25310  3.58317  3.38118  4.17056  3.07426  4.38914  3.31366  3.40049  3.18979  4.20988  3.50058  3.82459  3.73125  3.64222  2.60291  2.88837  2.94793  5.58612  4.39964    741 - -
          2.68618  4.42225  2.77519  2.73123  3.46354  2.40513  3.72494  3.29354  2.67741  2.69355  4.24690  2.90347  2.73739  3.18146  2.89801  2.37887  2.77519  2.98518  4.58477  3.61503
          0.02791  3.98859  4.71093  0.61958  0.77255  0.48576  0.95510
    436   3.40889  4.77701  4.39788  4.13548  0.83929  4.06934  3.93301  2.91946  4.03986  2.26328  3.63316  4.15140  4.52614  4.17612  4.13086  3.67215  3.71050  2.91849  4.14966  2.50293    742 - -
          2.68618  4.42225  2.77519  2.73123  3.46354  2.40513  3.72494  3.29354  2.67741  2.69355  4.24690  2.90347  2.73739  3.18146  2.89801  2.37887  2.77519  2.98518  4.58477  3.61503
          0.02791  3.98859  4.71093  0.61958  0.77255  0.48576  0.95510
    437   2.90029  4.41204  4.28493  3.95278  3.63696  3.84272  4.73507  2.05064  3.82232  2.30458  3.58559  4.12364  4.39758  4.17427  4.02345  3.35444  3.25953  0.89031  5.44063  4.17896    743 - -
          2.68618  4.42225  2.77519  2.73123  3.46354  2.40513  3.72494  3.29354  2.67741  2.69355  4.24690  2.90347  2.73739  3.18146  2.89801  2.37887  2.77519  2.98518  4.58477  3.61503
          0.02791  3.98859  4.71093  0.61958  0.77255  0.48576  0.95510
    438   3.28718  4.71569  4.37553  4.01707  3.18297  4.12881  4.63644  2.39461  3.78366  0.74444  3.17175  4.28124  4.54495  4.12416  3.94027  3.71492  3.57657  2.46186  5.10319  3.85293    744 - -
          2.68618  4.42225  2.77519  2.73123  3.46354  2.40513  3.72494  3.29354  2.67741  2.69355  4.24690  2.90347  2.73739  3.18146  2.89801  2.37887  2.77519  2.98518  4.58477  3.61503
          0.02791  3.98859  4.71093  0.61958  0.77255  0.48576  0.95510
    439   3.06349  4.59468  4.17542  3.77885  3.26287  3.92135  4.48717  2.45025  3.54019  1.84117  1.17186  4.04164  4.38368  3.91507  3.73163  3.42416  3.37165  2.46956  5.11846  3.88984    745 - -
          2.68618  4.42225  2.77519  2.73123  3.46354  2.40513  3.72494  3.29354  2.67741  2.69355  4.24690  2.90347  2.73739  3.18146  2.89801  2.37887  2.77519  2.98518  4.58477  3.61503
          0.02791  3.98859  4.71093  0.61958  0.77255  0.48576  0.95510
    440   2.37514  4.29646  3.31052  3.13283  4.19343  3.02434  4.23891  3.73230  3.21444  3.44397  4.36110  3.33820  3.77297  3.55489  3.49610  0.92855  2.86417  3.24188  5.55686  4.27788    746 - -
          2.68618  4.42225  2.77519  2.73123  3.46354  2.40513  3.72494  3.29354  2.67741  2.69355  4.24690  2.90347  2.73739  3.18146  2.89801  2.37887  2.77519  2.98518  4.58477  3.61503
          0.02791  3.98859  4.71093  0.61958  0.77255  0.48576  0.95510
    441   0.85856  4.25310  3.58317  3.38118  4.17056  3.07426  4.38914  3.31366  3.40049  3.18979  4.20988  3.50058  3.82459  3.73125  3.64222  2.60291  2.88837  2.94793  5.58612  4.39964    747 - -
          2.68618  4.42225  2.77519  2.73123  3.46354  2.40513  3.72494  3.29354  2.67741  2.69355  4.24690  2.90347  2.73739  3.18146  2.89801  2.37887  2.77519  2.98518  4.58477  3.61503
          0.02791  3.98859  4.71093  0.61958  0.77255  0.48576  0.95510
    442   3.11746  5.25969  0.76479  2.41368  4.65304  3.30143  4.03778  4.26831  3.14457  3.85645  4.83823  2.97544  3.96255  3.27793  3.67566  3.06752  3.45891  3.89551  5.79881  4.50825    748 - -
          2.68618  4.42225  2.77519  2.73123  3.46354  2.40513  3.72494  3.29354  2.67741  2.69355  4.24690  2.90347  2.73739  3.18146  2.89801  2.37887  2.77519  2.98518  4.58477  3.61503
          0.02791  3.98859  4.71093  0.61958  0.77255  0.48576  0.95510
    443   3.13960  4.96846  3.64241  3.13070  4.35259  3.60389  3.91333  3.90327  2.29106  3.39816  4.39628  3.48107  4.10171  3.12874  0.81482  3.21876  3.39822  3.62245  5.38912  4.25576    749 - -
          2.68618  4.42225  2.77519  2.73123  3.46354  2.40513  3.72494  3.29354  2.67741  2.69355  4.24690  2.90347  2.73739  3.18146  2.89801  2.37887  2.77519  2.98518  4.58477  3.61503
          0.02791  3.98859  4.71093  0.61958  0.77255  0.48576  0.95510
    444   2.37514  4.29646  3.31052  3.13283  4.19343  3.02434  4.23891  3.73230  3.21444  3.44397  4.36110  3.33820  3.77297  3.55489  3.49610  0.92855  2.86417  3.24188  5.55686  4.27788    750 - -
          2.68618  4.42225  2.77519  2.73123  3.46354  2.40513  3.72494  3.29354  2.67741  2.69355  4.24690  2.90347  2.73739  3.18146  2.89801  2.37887  2.77519  2.98518  4.58477  3.61503
          0.02791  3.98859  4.71093  0.61958  0.77255  0.48576  0.95510
    445   3.53469  4.86701  4.27272  4.00828  2.79342  3.86357  4.04915  3.56432  3.72852  2.93869  4.19258  4.13414  4.39124  4.11014  3.83609  3.73724  3.84121  3.45786  0.68046  2.78963    751 - -
          2.68618  4.42225  2.77519  2.73123  3.46354  2.40513  3.72494  3.29354  2.67741  2.69355  4.24690  2.90347  2.73739  3.18146  2.89801  2.37887  2.77519  2.98518  4.58477  3.61503
          0.02791  3.98859  4.71093  0.61958  0.77255  0.48576  0.95510
    446   3.28718  4.71569  4.37553  4.01707  3.18297  4.12881  4.63644  2.39461  3.78366  0.74444  3.17175  4.28124  4.54495  4.12416  3.94027  3.71492  3.57657  2.46186  5.10319  3.85293    752 - -
          2.68618  4.42225  2.77519  2.73123  3.46354  2.40513  3.72494  3.29354  2.67741  2.69355  4.24690  2.90347  2.73739  3.18146  2.89801  2.37887  2.77519  2.98518  4.58477  3.61503
          0.02791  3.98859  4.71093  0.61958  0.77255  0.48576  0.95510
    447   2.97684  4.96364  2.98359  2.74127  4.14733  3.44510  3.90021  3.79697  2.55430  3.28768  4.31339  3.20161  4.00093  1.04097  2.83573  3.02021  3.27425  3.51976  5.39930  4.10116    753 - -
          2.68618  4.42225  2.77519  2.73123  3.46354  2.40513  3.72494  3.29354  2.67741  2.69355  4.24690  2.90347  2.73739  3.18146  2.89801  2.37887  2.77519  2.98518  4.58477  3.61503
          0.02791  3.98859  4.71093  0.61958  0.77255  0.48576  0.95510
    448   3.05566  5.18692  2.54157  0.87093  4.54824  3.35143  3.94982  4.02535  2.84522  3.62435  4.59449  3.00373  3.96189  3.16384  3.26518  3.02699  3.36118  3.69767  5.69797  4.42169    754 - -
          2.68618  4.42225  2.77519  2.73123  3.46354  2.40513  3.72494  3.29354  2.67741  2.69355  4.24690  2.90347  2.73739  3.18146  2.89801  2.37887  2.77519  2.98518  4.58477  3.61503
          0.02791  3.98859  4.71093  0.61958  0.77255  0.48576  0.95510
    449   3.08070  5.04650  3.26424  2.86551  4.45950  3.55634  3.82757  3.89634  0.88983  3.43671  4.39307  3.28444  4.04943  3.01330  2.45924  3.11575  3.32592  3.59799  5.46735  4.29734    755 - -
          2.68618  4.42225  2.77519  2.73123  3.46354  2.40513  3.72494  3.29354  2.67741  2.69355  4.24690  2.90347  2.73739  3.18146  2.89801  2.37887  2.77519  2.98518  4.58477  3.61503
          0.02791  3.98859  4.71093  0.61958  0.77255  0.48576  0.95510
    450   2.90029  4.41204  4.28493  3.95278  3.63696  3.84272  4.73507  2.05064  3.82232  2.30458  3.58559  4.12364  4.39758  4.17427  4.02345  3.35444  3.25953  0.89031  5.44063  4.17896    756 - -
          2.68618  4.42225  2.77519  2.73123  3.46354  2.40513  3.72494  3.29354  2.67741  2.69355  4.24690  2.90347  2.73739  3.18146  2.89801  2.37887  2.77519  2.98518  4.58477  3.61503
          0.02791  3.98859  4.71093  0.61958  0.77255  0.48576  0.95510
    451   3.08070  5.04650  3.26424  2.86551  4.45950  3.55634  3.82757  3.89634  0.88983  3.43671  4.39307  3.28444  4.04943  3.01330  2.45924  3.11575  3.32592  3.59799  5.46735  4.29734    757 - -
          2.68618  4.42225  2.77519  2.73123  3.46354  2.40513  3.72494  3.29354  2.67741  2.69355  4.24690  2.90347  2.73739  3.18146  2.89801  2.37887  2.77519  2.98518  4.58477  3.61503
          0.02791  3.98859  4.71093  0.61958  0.77255  0.48576  0.95510
    452   3.12202  4.51014  4.49797  4.11914  3.45437  4.18971  4.82675  0.94476  3.94949  2.01804  3.37307  4.34834  4.61089  4.28659  4.13292  3.69727  3.41960  1.85543  5.36834  4.11583    758 - -
          2.68618  4.42225  2.77519  2.73123  3.46354  2.40513  3.72494  3.29354  2.67741  2.69355  4.24690  2.90347  2.73739  3.18146  2.89801  2.37887  2.77519  2.98518  4.58477  3.61503
          0.02791  3.98859  4.71093  0.61958  0.77255  0.48576  0.95510
    453   3.05566  5.18692  2.54157  0.87093  4.54824  3.35143  3.94982  4.02535  2.84522  3.62435  4.59449  3.00373  3.96189  3.16384  3.26518  3.02699  3.36118  3.69767  5.69797  4.42169    759 - -
          2.68618  4.42225  2.77519  2.73123  3.46354  2.40513  3.72494  3.29354  2.67741  2.69355  4.24690  2.90347  2.73739  3.18146  2.89801  2.37887  2.77519  2.98518  4.58477  3.61503
          0.02791  3.98859  4.71093  0.61958  0.77255  0.48576  0.95510
    454   3.08070  5.04650  3.26424  2.86551  4.45950  3.55634  3.82757  3.89634  0.88983  3.43671  4.39307  3.28444  4.04943  3.01330  2.45924  3.11575  3.32592  3.59799  5.46735  4.29734    760 - -
          2.68618  4.42225  2.77519  2.73123  3.46354  2.40513  3.72494  3.29354  2.67741  2.69355  4.24690  2.90347  2.73739  3.18146  2.89801  2.37887  2.77519  2.98518  4.58477  3.61503
          0.02791  3.98859  4.71093  0.61958  0.77255  0.48576  0.95510
    455   3.28718  4.71569  4.37553  4.01707  3.18297  4.12881  4.63644  2.39461  3.78366  0.74444  3.17175  4.28124  4.54495  4.12416  3.94027  3.71492  3.57657  2.46186  5.10319  3.85293    761 - -
          2.68618  4.42225  2.77519  2.73123  3.46354  2.40513  3.72494  3.29354  2.67741  2.69355  4.24690  2.90347  2.73739  3.18146  2.89801  2.37887  2.77519  2.98518  4.58477  3.61503
          0.02791  3.98859  4.71093  0.61958  0.77255  0.48576  0.95510
    456   2.97684  4.96364  2.98359  2.74127  4.14733  3.44510  3.90021  3.79697  2.55430  3.28768  4.31339  3.20161  4.00093  1.04097  2.83573  3.02021  3.27425  3.51976  5.39930  4.10116    762 - -
          2.68618  4.42225  2.77519  2.73123  3.46354  2.40513  3.72494  3.29354  2.67741  2.69355  4.24690  2.90347  2.73739  3.18146  2.89801  2.37887  2.77519  2.98518  4.58477  3.61503
          0.02791  3.98859  4.71093  0.61958  0.77255  0.48576  0.95510
    457   2.97684  4.96364  2.98359  2.74127  4.14733  3.44510  3.90021  3.79697  2.55430  3.28768  4.31339  3.20161  4.00093  1.04097  2.83573  3.02021  3.27425  3.51976  5.39930  4.10116    763 - -
          2.68618  4.42225  2.77519  2.73123  3.46354  2.40513  3.72494  3.29354  2.67741  2.69355  4.24690  2.90347  2.73739  3.18146  2.89801  2.37887  2.77519  2.98518  4.58477  3.61503
          0.02791  3.98859  4.71093  0.61958  0.77255  0.48576  0.95510
    458   3.08070  5.04650  3.26424  2.86551  4.45950  3.55634  3.82757  3.89634  0.88983  3.43671  4.39307  3.28444  4.04943  3.01330  2.45924  3.11575  3.32592  3.59799  5.46735  4.29734    764 - -
          2.68618  4.42225  2.77519  2.73123  3.46354  2.40513  3.72494  3.29354  2.67741  2.69355  4.24690  2.90347  2.73739  3.18146  2.89801  2.37887  2.77519  2.98518  4.58477  3.61503
          0.02791  3.98859  4.71093  0.61958  0.77255  0.48576  0.95510
    459   3.12202  4.51014  4.49797  4.11914  3.45437  4.18971  4.82675  0.94476  3.94949  2.01804  3.37307  4.34834  4.61089  4.28659  4.13292  3.69727  3.41960  1.85543  5.36834  4.11583    765 - -
          2.68618  4.42225  2.77519  2.73123  3.46354  2.40513  3.72494  3.29354  2.67741  2.69355  4.24690  2.90347  2.73739  3.18146  2.89801  2.37887  2.77519  2.98518  4.58477  3.61503
          0.02791  3.98859  4.71093  0.61958  0.77255  0.48576  0.95510
    460   2.97684  4.96364  2.98359  2.74127  4.14733  3.44510  3.90021  3.79697  2.55430  3.28768  4.31339  3.20161  4.00093  1.04097  2.83573  3.02021  3.27425  3.51976  5.39930  4.10116    766 - -
          2.68618  4.42225  2.77519  2.73123  3.46354  2.40513  3.72494  3.29354  2.67741  2.69355  4.24690  2.90347  2.73739  3.18146  2.89801  2.37887  2.77519  2.98518  4.58477  3.61503
          0.02791  3.98859  4.71093  0.61958  0.77255  0.48576  0.95510
    461   3.28718  4.71569  4.37553  4.01707  3.18297  4.12881  4.63644  2.39461  3.78366  0.74444  3.17175  4.28124  4.54495  4.12416  3.94027  3.71492  3.57657  2.46186  5.10319  3.85293    767 - -
          2.68618  4.42225  2.77519  2.73123  3.46354  2.40513  3.72494  3.29354  2.67741  2.69355  4.24690  2.90347  2.73739  3.18146  2.89801  2.37887  2.77519  2.98518  4.58477  3.61503
          0.02791  3.98859  4.71093  0.61958  0.77255  0.48576  0.95510
    462   0.85856  4.25310  3.58317  3.38118  4.17056  3.07426  4.38914  3.31366  3.40049  3.18979  4.20988  3.50058  3.82459  3.73125  3.64222  2.60291  2.88837  2.94793  5.58612  4.39964    768 - -
          2.68618  4.42225  2.77519  2.73123  3.46354  2.40513  3.72494  3.29354  2.67741  2.69355  4.24690  2.90347  2.73739  3.18146  2.89801  2.37887  2.77519  2.98518  4.58477  3.61503
          0.02791  3.98859  4.71093  0.61958  0.77255  0.48576  0.95510
    463   3.28718  4.71569  4.37553  4.01707  3.18297  4.12881  4.63644  2.39461  3.78366  0.74444  3.17175  4.28124  4.54495  4.12416  3.94027  3.71492  3.57657  2.46186  5.10319  3.85293    769 - -
          2.68618  4.42225  2.77519  2.73123  3.46354  2.40513  3.72494  3.29354  2.67741  2.69355  4.24690  2.90347  2.73739  3.18146  2.89801  2.37887  2.77519  2.98518  4.58477  3.61503
          0.02791  3.98859  4.71093  0.61958  0.77255  0.48576  0.95510
    464   2.97684  4.96364  2.98359  2.74127  4.14733  3.44510  3.90021  3.79697  2.55430  3.28768  4.31339  3.20161  4.00093  1.04097  2.83573  3.02021  3.27425  3.51976  5.39930  4.10116    770 - -
          2.68618  4.42225  2.77519  2.73123  3.46354  2.40513  3.72494  3.29354  2.67741  2.69355  4.24690  2.90347  2.73739  3.18146  2.89801  2.37887  2.77519  2.98518  4.58477  3.61503
          0.02791  3.98859  4.71093  0.61958  0.77255  0.48576  0.95510
    465   3.12856  4.92347  3.24520  3.01796  3.37078  3.54974  0.91941  3.84941  2.85807  3.32830  4.38121  3.42214  4.10926  3.38604  3.11624  3.19853  3.43635  3.58238  4.83408  3.31861    771 - -
          2.68618  4.42225  2.77519  2.73123  3.46354  2.40513  3.72494  3.29354  2.67741  2.69355  4.24690  2.90347  2.73739  3.18146  2.89801  2.37887  2.77519  2.98518  4.58477  3.61503
          0.02791  3.98859  4.71093  0.61958  0.77255  0.48576  0.95510
    466   2.90029  4.41204  4.28493  3.95278  3.63696  3.84272  4.73507  2.05064  3.82232  2.30458  3.58559  4.12364  4.39758  4.17427  4.02345  3.35444  3.25953  0.89031  5.44063  4.17896    772 - -
          2.68618  4.42225  2.77519  2.73123  3.46354  2.40513  3.72494  3.29354  2.67741  2.69355  4.24690  2.90347  2.73739  3.18146  2.89801  2.37887  2.77519  2.98518  4.58477  3.61503
          0.02791  3.98859  4.71093  0.61958  0.77255  0.48576  0.95510
    467   3.28718  4.71569  4.37553  4.01707  3.18297  4.12881  4.63644  2.39461  3.78366  0.74444  3.17175  4.28124  4.54495  4.12416  3.94027  3.71492  3.57657  2.46186  5.10319  3.85293    773 - -
          2.68618  4.42225  2.77519  2.73123  3.46354  2.40513  3.72494  3.29354  2.67741  2.69355  4.24690  2.90347  2.73739  3.18146  2.89801  2.37887  2.77519  2.98518  4.58477  3.61503
          0.02791  3.98859  4.71093  0.61958  0.77255  0.48576  0.95510
    468   2.97684  4.96364  2.98359  2.74127  4.14733  3.44510  3.90021  3.79697  2.55430  3.28768  4.31339  3.20161  4.00093  1.04097  2.83573  3.02021  3.27425  3.51976  5.39930  4.10116    774 - -
          2.68618  4.42225  2.77519  2.73123  3.46354  2.40513  3.72494  3.29354  2.67741  2.69355  4.24690  2.90347  2.73739  3.18146  2.89801  2.37887  2.77519  2.98518  4.58477  3.61503
          0.02791  3.98859  4.71093  0.61958  0.77255  0.48576  0.95510
    469   3.08070  5.04650  3.26424  2.86551  4.45950  3.55634  3.82757  3.89634  0.88983  3.43671  4.39307  3.28444  4.04943  3.01330  2.45924  3.11575  3.32592  3.59799  5.46735  4.29734    775 - -
          2.68618  4.42225  2.77519  2.73123  3.46354  2.40513  3.72494  3.29354  2.67741  2.69355  4.24690  2.90347  2.73739  3.18146  2.89801  2.37887  2.77519  2.98518  4.58477  3.61503
          0.02791  3.98859  4.71093  0.61958  0.77255  0.48576  0.95510
    470   2.82288  4.82125  2.77792  2.67571  4.20331  3.26437  4.01960  3.93991  2.93370  3.57394  4.52939  0.96783  3.92245  3.29353  3.29147  2.88625  3.20917  3.55034  5.49600  4.14405    776 - -
          2.68618  4.42225  2.77519  2.73123  3.46354  2.40513  3.72494  3.29354  2.67741  2.69355  4.24690  2.90347  2.73739  3.18146  2.89801  2.37887  2.77519  2.98518  4.58477  3.61503
          0.02791  3.98859  4.71093  0.61958  0.77255  0.48576  0.95510
    471   3.12856  4.92347  3.24520  3.01796  3.37078  3.54974  0.91941  3.84941  2.85807  3.32830  4.38121  3.42214  4.10926  3.38604  3.11624  3.19853  3.43635  3.58238  4.83408  3.31861    777 - -
          2.68618  4.42225  2.77519  2.73123  3.46354  2.40513  3.72494  3.29354  2.67741  2.69355  4.24690  2.90347  2.73739  3.18146  2.89801  2.37887  2.77519  2.98518  4.58477  3.61503
          0.02791  3.98859  4.71093  0.61958  0.77255  0.48576  0.95510
    472   3.13960  4.96846  3.64241  3.13070  4.35259  3.60389  3.91333  3.90327  2.29106  3.39816  4.39628  3.48107  4.10171  3.12874  0.81482  3.21876  3.39822  3.62245  5.38912  4.25576    778 - -
          2.68618  4.42225  2.77519  2.73123  3.46354  2.40513  3.72494  3.29354  2.67741  2.69355  4.24690  2.90347  2.73739  3.18146  2.89801  2.37887  2.77519  2.98518  4.58477  3.61503
          0.02791  3.98859  4.71093  0.61958  0.77255  0.48576  0.95510
    473   3.05566  5.18692  2.54157  0.87093  4.54824  3.35143  3.94982  4.02535  2.84522  3.62435  4.59449  3.00373  3.96189  3.16384  3.26518  3.02699  3.36118  3.69767  5.69797  4.42169    779 - -
          2.68618  4.42225  2.77519  2.73123  3.46354  2.40513  3.72494  3.29354  2.67741  2.69355  4.24690  2.90347  2.73739  3.18146  2.89801  2.37887  2.77519  2.98518  4.58477  3.61503
          0.02791  3.98859  4.71093  0.61958  0.77255  0.48576  0.95510
    474   3.11746  5.25969  0.76479  2.41368  4.65304  3.30143  4.03778  4.26831  3.14457  3.85645  4.83823  2.97544  3.96255  3.27793  3.67566  3.06752  3.45891  3.89551  5.79881  4.50825    780 - -
          2.68618  4.42225  2.77519  2.73123  3.46354  2.40513  3.72494  3.29354  2.67741  2.69355  4.24690  2.90347  2.73739  3.18146  2.89801  2.37887  2.77519  2.98518  4.58477  3.61503
          0.02791  3.98859  4.71093  0.61958  0.77255  0.48576  0.95510
    475   2.81486  4.57766  3.51231  3.42704  4.56508  0.57048  4.53921  4.19391  3.62403  3.83319  4.81066  3.67675  3.97247  3.93910  3.84636  2.99027  3.30514  3.69983  5.62854  4.67126    781 - -
          2.68618  4.42225  2.77519  2.73123  3.46354  2.40513  3.72494  3.29354  2.67741  2.69355  4.24690  2.90347  2.73739  3.18146  2.89801  2.37887  2.77519  2.98518  4.58477  3.61503
          0.02791  3.98859  4.71093  0.61958  0.77255  0.48576  0.95510
    476   3.08475  4.46999  4.58136  4.15055  3.43783  4.26340  4.86062  1.02038  3.97894  1.96338  3.31408  4.37301  4.64847  4.29572  4.17271  3.69213  3.37497  1.73557  5.39917  4.15020    782 - -
          2.68618  4.42225  2.77519  2.73123  3.46354  2.40513  3.72494  3.29354  2.67741  2.69355  4.24690  2.90347  2.73739  3.18146  2.89801  2.37887  2.77519  2.98518  4.58477  3.61503
          0.02791  3.98859  4.71093  0.61958  0.77255  0.48576  0.95510
    477   3.28718  4.71569  4.37553  4.01707  3.18297  4.12881  4.63644  2.39461  3.78366  0.74444  3.17175  4.28124  4.54495  4.12416  3.94027  3.71492  3.57657  2.46186  5.10319  3.85293    783 - -
          2.68618  4.42225  2.77519  2.73123  3.46354  2.40513  3.72494  3.29354  2.67741  2.69355  4.24690  2.90347  2.73739  3.18146  2.89801  2.37887  2.77519  2.98518  4.58477  3.61503
          0.02791  3.98859  4.71093  0.61958  0.77255  0.48576  0.95510
    478   2.47840  4.32328  3.53452  3.29341  4.07467  3.15834  4.30144  3.21608  3.23867  3.07542  4.11947  3.48317  3.87169  3.62796  3.49098  2.68109  0.98928  2.89851  5.50224  4.29169    784 - -
          2.68618  4.42225  2.77519  2.73123  3.46354  2.40513  3.72494  3.29354  2.67741  2.69355  4.24690  2.90347  2.73739  3.18146  2.89801  2.37887  2.77519  2.98518  4.58477  3.61503
          0.02791  3.98859  4.71093  0.61958  0.77255  0.48576  0.95510
    479   3.08070  5.04650  3.26424  2.86551  4.45950  3.55634  3.82757  3.89634  0.88983  3.43671  4.39307  3.28444  4.04943  3.01330  2.45924  3.11575  3.32592  3.59799  5.46735  4.29734    785 - -
          2.68618  4.42225  2.77519  2.73123  3.46354  2.40513  3.72494  3.29354  2.67741  2.69355  4.24690  2.90347  2.73739  3.18146  2.89801  2.37887  2.77519  2.98518  4.58477  3.61503
          0.02791  3.98859  4.71093  0.61958  0.77255  0.48576  0.95510
    480   2.77796  4.67134  2.24211  2.69192  3.66063  3.50053  3.89684  2.93719  2.85139  1.56381  3.69449  3.17531  3.98693  3.16134  3.25436  2.90451  3.04772  2.76613  5.18710  3.85077    786 - -
          2.68618  4.42225  2.77519  2.73123  3.46354  2.40513  3.72494  3.29354  2.67741  2.69355  4.24690  2.90347  2.73739  3.18146  2.89801  2.37887  2.77519  2.98518  4.58477  3.61503
          0.02791  3.98859  4.71093  0.61958  0.77255  0.48576  0.95510
    481   3.11833  4.47767  4.65398  4.11810  3.24803  4.35946  4.74977  1.28999  3.95934  1.70512  2.27915  4.37087  4.63226  4.18490  4.13297  3.71494  3.36218  1.93208  5.22261  4.07676    787 - -
          2.68618  4.42225  2.77519  2.73123  3.46354  2.40513  3.72494  3.29354  2.67741  2.69355  4.24690  2.90347  2.73739  3.18146  2.89801  2.37887  2.77519  2.98518  4.58477  3.61503
          0.02791  3.98859  4.71093  0.61958  0.77255  0.48576  0.95510
    482   2.58812  1.80005  3.53949  3.05248  3.79058  3.37887  3.94439  3.04851  2.04173  2.83507  3.77409  3.36704  3.92114  3.23189  2.96241  2.78218  2.91723  2.78282  5.17165  3.94620    788 - -
          2.68618  4.42225  2.77519  2.73123  3.46354  2.40513  3.72494  3.29354  2.67741  2.69355  4.24690  2.90347  2.73739  3.18146  2.89801  2.37887  2.77519  2.98518  4.58477  3.61503
          0.02791  3.98859  4.71093  0.61958  0.77255  0.48576  0.95510
    483   3.08070  5.04650  3.26424  2.86551  4.45950  3.55634  3.82757  3.89634  0.88983  3.43671  4.39307  3.28444  4.04943  3.01330  2.45924  3.11575  3.32592  3.59799  5.46735  4.29734    789 - -
          2.68618  4.42225  2.77519  2.73123  3.46354  2.40513  3.72494  3.29354  2.67741  2.69355  4.24690  2.90347  2.73739  3.18146  2.89801  2.37887  2.77519  2.98518  4.58477  3.61503
          0.02791  3.98859  4.71093  0.61958  0.77255  0.48576  0.95510
    484   2.68165  4.41288  3.46148  3.01240  3.33006  3.54760  2.64451  2.77462  2.85189  2.56595  3.57506  3.37593  4.01026  3.26452  3.14670  2.89643  2.95831  1.61537  4.85832  3.47221    790 - -
          2.68618  4.42225  2.77519  2.73123  3.46354  2.40513  3.72494  3.29354  2.67741  2.69355  4.24690  2.90347  2.73739  3.18146  2.89801  2.37887  2.77519  2.98518  4.58477  3.61503
          0.02791  3.98859  4.71093  0.61958  0.77255  0.48576  0.95510
    485   2.35758  4.21859  3.52373  3.14880  3.88061  3.13983  4.12948  3.03592  3.10489  2.92498  3.87926  3.36678  3.80892  3.43811  3.40903  1.44864  2.78309  2.03448  5.34348  4.08083    791 - -
          2.68600  4.42131  2.77525  2.73042  3.46236  2.40580  3.72562  3.29422  2.67724  2.69308  4.24622  2.90273  2.73807  3.18074  2.89833  2.37913  2.77556  2.98548  4.58545  3.61499
          0.17038  1.91284  4.71093  3.00896  0.05060  0.48576  0.95510
    486   2.47840  4.32328  3.53452  3.29341  4.07467  3.15834  4.30144  3.21608  3.23867  3.07542  4.11947  3.48317  3.87169  3.62796  3.49098  2.68109  0.98928  2.89851  5.50224  4.29169    827 - -
          2.68618  4.42225  2.77519  2.73123  3.46354  2.40513  3.72494  3.29354  2.67741  2.69355  4.24690  2.90347  2.73739  3.18146  2.89801  2.37887  2.77519  2.98518  4.58477  3.61503
          0.02791  3.98859  4.71093  0.61958  0.77255  0.48576  0.95510
    487   3.28718  4.71569  4.37553  4.01707  3.18297  4.12881  4.63644  2.39461  3.78366  0.74444  3.17175  4.28124  4.54495  4.12416  3.94027  3.71492  3.57657  2.46186  5.10319  3.85293    828 - -
          2.68618  4.42225  2.77519  2.73123  3.46354  2.40513  3.72494  3.29354  2.67741  2.69355  4.24690  2.90347  2.73739  3.18146  2.89801  2.37887  2.77519  2.98518  4.58477  3.61503
          0.02791  3.98859  4.71093  0.61958  0.77255  0.48576  0.95510
    488   3.13960  4.96846  3.64241  3.13070  4.35259  3.60389  3.91333  3.90327  2.29106  3.39816  4.39628  3.48107  4.10171  3.12874  0.81482  3.21876  3.39822  3.62245  5.38912  4.25576    829 - -
          2.68618  4.42225  2.77519  2.73123  3.46354  2.40513  3.72494  3.29354  2.67741  2.69355  4.24690  2.90347  2.73739  3.18146  2.89801  2.37887  2.77519  2.98518  4.58477  3.61503
          0.02791  3.98859  4.71093  0.61958  0.77255  0.48576  0.95510
    489   0.85856  4.25310  3.58317  3.38118  4.17056  3.07426  4.38914  3.31366  3.40049  3.18979  4.20988  3.50058  3.82459  3.73125  3.64222  2.60291  2.88837  2.94793  5.58612  4.39964    830 - -
          2.68618  4.42225  2.77519  2.73123  3.46354  2.40513  3.72494  3.29354  2.67741  2.69355  4.24690  2.90347  2.73739  3.18146  2.89801  2.37887  2.77519  2.98518  4.58477  3.61503
          0.02791  3.98859  4.71093  0.61958  0.77255  0.48576  0.95510
    490   2.79604  2.62505  4.30428  3.79377  3.26377  3.81197  4.38301  2.26218  3.60343  1.27041  3.22899  3.96598  4.26893  3.88343  3.78487  3.20268  3.09760  2.16656  5.01178  3.78494    831 - -
          2.68618  4.42225  2.77519  2.73123  3.46354  2.40513  3.72494  3.29354  2.67741  2.69355  4.24690  2.90347  2.73739  3.18146  2.89801  2.37887  2.77519  2.98518  4.58477  3.61503
          0.02791  3.98859  4.71093  0.61958  0.77255  0.48576  0.95510
    491   2.72206  1.86068  4.33998  3.84600  3.43527  3.75312  4.46264  1.72134  3.67799  2.21845  3.38721  3.97613  4.25580  3.96014  3.86384  3.15174  3.04666  1.95711  5.14100  3.91117    832 - -
          2.68618  4.42225  2.77519  2.73123  3.46354  2.40513  3.72494  3.29354  2.67741  2.69355  4.24690  2.90347  2.73739  3.18146  2.89801  2.37887  2.77519  2.98518  4.58477  3.61503
          0.02791  3.98859  4.71093  0.61958  0.77255  0.48576  0.95510
    492   2.77119  4.94277  2.51816  1.81151  4.47835  1.54131  3.85788  3.93462  2.76130  3.53288  4.39993  2.91192  3.85164  3.05142  3.20938  2.78192  3.10359  3.53776  5.68421  4.35335    833 - -
          2.68639  4.42246  2.77541  2.73115  3.46313  2.40534  3.72516  3.29375  2.67706  2.69347  4.24711  2.90368  2.73731  3.18121  2.89822  2.37908  2.77510  2.98501  4.58498  3.61380
          0.17038  1.91284  4.71093  1.93670  0.15569  0.48576  0.95510
    493   2.94003  5.01581  3.30849  2.73700  4.13130  3.59236  2.50206  3.78270  2.04738  3.27661  4.15853  3.16166  3.99205  2.80947  1.43974  2.96006  3.13976  3.47603  5.26225  3.95438    845 - -
          2.68618  4.42225  2.77519  2.73123  3.46354  2.40513  3.72494  3.29354  2.67741  2.69355  4.24690  2.90347  2.73739  3.18146  2.89801  2.37887  2.77519  2.98518  4.58477  3.61503
          0.02791  3.98859  4.71093  0.61958  0.77255  0.48576  0.95510
    494   2.84775  5.08851  2.60357  1.90487  4.16748  3.37415  1.83379  3.82786  2.45431  3.37127  4.23941  2.90117  3.88644  2.88531  2.84043  2.82505  3.09877  3.49129  5.42381  4.01604    846 - -
          2.68618  4.42225  2.77519  2.73123  3.46354  2.40513  3.72494  3.29354  2.67741  2.69355  4.24690  2.90347  2.73739  3.18146  2.89801  2.37887  2.77519  2.98518  4.58477  3.61503
          0.02791  3.98859  4.71093  0.61958  0.77255  0.48576  0.95510
    495   2.50151  4.24810  3.76831  3.34553  3.75020  3.36277  4.25685  2.51173  3.24560  2.59531  3.67202  3.56218  3.97742  3.58807  3.52716  2.77187  1.59282  1.82319  5.32959  4.10008    847 - -
          2.68618  4.42225  2.77519  2.73123  3.46354  2.40513  3.72494  3.29354  2.67741  2.69355  4.24690  2.90347  2.73739  3.18146  2.89801  2.37887  2.77519  2.98518  4.58477  3.61503
          0.02791  3.98859  4.71093  0.61958  0.77255  0.48576  0.95510
    496   2.71888  4.92270  2.59765  1.49746  4.32502  3.29225  3.75668  3.65531  2.58188  3.31774  4.19174  2.89600  3.84026  2.92818  3.01650  2.73181  2.27440  3.31543  5.57213  4.21703    848 - -
          2.68618  4.42225  2.77519  2.73123  3.46354  2.40513  3.72494  3.29354  2.67741  2.69355  4.24690  2.90347  2.73739  3.18146  2.89801  2.37887  2.77519  2.98518  4.58477  3.61503
          0.02791  3.98859  4.71093  0.61958  0.77255  0.48576  0.95510
    497   2.72366  4.85489  2.97709  2.58070  4.33898  3.37194  3.70897  3.75381  1.45865  3.32342  4.17436  3.03764  3.87538  2.87054  2.57757  2.14948  3.00359  3.38979  5.46806  4.18411    849 - -
          2.68618  4.42225  2.77519  2.73123  3.46354  2.40513  3.72494  3.29354  2.67741  2.69355  4.24690  2.90347  2.73739  3.18146  2.89801  2.37887  2.77519  2.98518  4.58477  3.61503
          0.02791  3.98859  4.71093  0.61958  0.77255  0.48576  0.95510
    498   3.28718  4.71569  4.37553  4.01707  3.18297  4.12881  4.63644  2.39461  3.78366  0.74444  3.17175  4.28124  4.54495  4.12416  3.94027  3.71492  3.57657  2.46186  5.10319  3.85293    850 - -
          2.68618  4.42225  2.77519  2.73123  3.46354  2.40513  3.72494  3.29354  2.67741  2.69355  4.24690  2.90347  2.73739  3.18146  2.89801  2.37887  2.77519  2.98518  4.58477  3.61503
          0.02791  3.98859  4.71093  0.61958  0.77255  0.48576  0.95510
    499   3.06349  4.59468  4.17542  3.77885  3.26287  3.92135  4.48717  2.45025  3.54019  1.84117  1.17186  4.04164  4.38368  3.91507  3.73163  3.42416  3.37165  2.46956  5.11846  3.88984    851 - -
          2.68618  4.42225  2.77519  2.73123  3.46354  2.40513  3.72494  3.29354  2.67741  2.69355  4.24690  2.90347  2.73739  3.18146  2.89801  2.37887  2.77519  2.98518  4.58477  3.61503
          0.02791  3.98859  4.71093  0.61958  0.77255  0.48576  0.95510
    500   1.18768  4.17171  3.40342  3.16683  4.30148  2.00856  4.25533  3.64951  3.26014  3.39796  4.25253  3.31880  3.70313  3.54330  3.55859  2.42583  2.73662  3.13183  5.64795  4.44989    852 - -
          2.68618  4.42225  2.77519  2.73123  3.46354  2.40513  3.72494  3.29354  2.67741  2.69355  4.24690  2.90347  2.73739  3.18146  2.89801  2.37887  2.77519  2.98518  4.58477  3.61503
          0.02791  3.98859  4.71093  0.61958  0.77255  0.48576  0.95510
    501   3.40889  4.77701  4.39788  4.13548  0.83929  4.06934  3.93301  2.91946  4.03986  2.26328  3.63316  4.15140  4.52614  4.17612  4.13086  3.67215  3.71050  2.91849  4.14966  2.50293    853 - -
          2.68618  4.42225  2.77519  2.73123  3.46354  2.40513  3.72494  3.29354  2.67741  2.69355  4.24690  2.90347  2.73739  3.18146  2.89801  2.37887  2.77519  2.98518  4.58477  3.61503
          0.02791  3.98859  4.71093  0.61958  0.77255  0.48576  0.95510
    502   2.77185  4.67514  3.28435  2.78410  2.51249  3.56178  3.72807  3.15270  1.59654  2.75463  3.75212  3.21687  3.98012  3.01925  2.81539  2.88202  3.01165  2.93918  4.92563  3.50419    854 - -
          2.68618  4.42225  2.77519  2.73123  3.46354  2.40513  3.72494  3.29354  2.67741  2.69355  4.24690  2.90347  2.73739  3.18146  2.89801  2.37887  2.77519  2.98518  4.58477  3.61503
          0.02791  3.98859  4.71093  0.61958  0.77255  0.48576  0.95510
    503   1.27109  4.23544  3.35880  3.06058  4.17611  3.02622  4.14875  3.48649  3.09777  3.23240  4.12045  3.28582  2.32164  3.41831  3.41776  2.48163  2.76524  3.04980  5.54081  4.31772    855 - -
          2.68618  4.42225  2.77519  2.73123  3.46354  2.40513  3.72494  3.29354  2.67741  2.69355  4.24690  2.90347  2.73739  3.18146  2.89801  2.37887  2.77519  2.98518  4.58477  3.61503
          0.02791  3.98859  4.71093  0.61958  0.77255  0.48576  0.95510
    504   3.11799  4.47107  4.64822  4.13702  2.23093  4.31258  4.51107  1.32051  4.01069  1.75063  3.10132  4.32064  4.59912  4.17469  4.15549  3.67059  3.36142  2.03193  4.87508  3.50966    856 - -
          2.68618  4.42225  2.77519  2.73123  3.46354  2.40513  3.72494  3.29354  2.67741  2.69355  4.24690  2.90347  2.73739  3.18146  2.89801  2.37887  2.77519  2.98518  4.58477  3.61503
          0.02791  3.98859  4.71093  0.61958  0.77255  0.48576  0.95510
    505   2.85490  4.71505  3.28487  2.83342  3.18121  3.60395  3.66932  3.28663  2.00206  2.88363  3.84490  3.24323  4.02486  3.05754  2.79541  2.95442  3.08723  3.05257  4.68156  1.74879    857 - -
          2.68618  4.42225  2.77519  2.73123  3.46354  2.40513  3.72494  3.29354  2.67741  2.69355  4.24690  2.90347  2.73739  3.18146  2.89801  2.37887  2.77519  2.98518  4.58477  3.61503
          0.02791  3.98859  4.71093  0.61958  0.77255  0.48576  0.95510
    506   2.49098  4.31705  3.50502  3.12611  3.79785  3.27770  4.12054  2.88078  3.06565  2.73828  3.77928  3.40526  1.71437  3.42446  3.37208  2.70179  2.88147  1.98389  5.30169  4.04677    858 - -
          2.68618  4.42225  2.77519  2.73123  3.46354  2.40513  3.72494  3.29354  2.67741  2.69355  4.24690  2.90347  2.73739  3.18146  2.89801  2.37887  2.77519  2.98518  4.58477  3.61503
          0.02791  3.98859  4.71093  0.61958  0.77255  0.48576  0.95510
    507   2.97082  5.53355  1.27856  1.66904  4.81842  3.21735  3.78208  4.33755  2.81945  3.84714  4.71343  2.68480  3.85013  2.95411  3.42184  2.84991  3.26453  3.91462  5.99778  4.49218    859 - -
          2.68618  4.42225  2.77519  2.73123  3.46354  2.40513  3.72494  3.29354  2.67741  2.69355  4.24690  2.90347  2.73739  3.18146  2.89801  2.37887  2.77519  2.98518  4.58477  3.61503
          0.02791  3.98859  4.71093  0.61958  0.77255  0.48576  0.95510
    508   3.11833  4.47767  4.65398  4.11810  3.24803  4.35946  4.74977  1.28999  3.95934  1.70512  2.27915  4.37087  4.63226  4.18490  4.13297  3.71494  3.36218  1.93208  5.22261  4.07676    860 - -
          2.68620  4.42256  2.77550  2.73124  3.46323  2.40501  3.72525  3.29385  2.67687  2.69243  4.24721  2.90377  2.73770  3.18177  2.89832  2.37897  2.77519  2.98511  4.58508  3.61534
          0.17038  1.91284  4.71093  2.27347  0.10865  0.48576  0.95510
    509   2.90029  4.41204  4.28493  3.95278  3.63696  3.84272  4.73507  2.05064  3.82232  2.30458  3.58559  4.12364  4.39758  4.17427  4.02345  3.35444  3.25953  0.89031  5.44063  4.17896    877 - -
          2.68618  4.42225  2.77519  2.73123  3.46354  2.40513  3.72494  3.29354  2.67741  2.69355  4.24690  2.90347  2.73739  3.18146  2.89801  2.37887  2.77519  2.98518  4.58477  3.61503
          0.02791  3.98859  4.71093  0.61958  0.77255  0.48576  0.95510
    510   3.06471  5.14679  3.49209  2.82437  4.59801  3.67095  3.61761  3.94586  1.55823  3.39414  4.27382  3.21614  4.04303  2.75655  1.32375  3.06641  3.23130  3.63488  5.43670  4.27687    878 - -
          2.68618  4.42225  2.77519  2.73123  3.46354  2.40513  3.72494  3.29354  2.67741  2.69355  4.24690  2.90347  2.73739  3.18146  2.89801  2.37887  2.77519  2.98518  4.58477  3.61503
          0.02791  3.98859  4.71093  0.61958  0.77255  0.48576  0.95510
    511   2.76989  4.39452  3.89077  3.43296  3.39231  3.70929  4.25848  2.39397  3.25842  1.33478  3.31774  3.72335  4.18651  3.62589  3.51118  3.08972  2.27721  2.29631  5.12232  3.89654    879 - -
          2.68618  4.42225  2.77519  2.73123  3.46354  2.40513  3.72494  3.29354  2.67741  2.69355  4.24690  2.90347  2.73739  3.18146  2.89801  2.37887  2.77519  2.98518  4.58477  3.61503
          0.02791  3.98859  4.71093  0.61958  0.77255  0.48576  0.95510
    512   2.04577  4.61843  3.01442  2.67895  3.78789  3.32096  1.82418  3.45246  2.61776  3.08693  3.99221  3.10843  3.86899  3.05630  2.96032  2.72554  2.94876  3.13293  5.17813  3.78371    880 - -
          2.68618  4.42225  2.77519  2.73123  3.46354  2.40513  3.72494  3.29354  2.67741  2.69355  4.24690  2.90347  2.73739  3.18146  2.89801  2.37887  2.77519  2.98518  4.58477  3.61503
          0.02791  3.98859  4.71093  0.61958  0.77255  0.48576  0.95510
    513   3.40889  4.77701  4.39788  4.13548  0.83929  4.06934  3.93301  2.91946  4.03986  2.26328  3.63316  4.15140  4.52614  4.17612  4.13086  3.67215  3.71050  2.91849  4.14966  2.50293    881 - -
          2.68618  4.42225  2.77519  2.73123  3.46354  2.40513  3.72494  3.29354  2.67741  2.69355  4.24690  2.90347  2.73739  3.18146  2.89801  2.37887  2.77519  2.98518  4.58477  3.61503
          0.02791  3.98859  4.71093  0.61958  0.77255  0.48576  0.95510
    514   2.91161  4.64846  3.53153  3.38814  4.37152  3.32945  4.45518  3.94786  3.45558  3.56169  4.61724  3.68263  0.63749  3.84083  3.68706  3.08298  3.36254  3.57982  5.52521  4.49412    882 - -
          2.68629  4.42236  2.77531  2.73135  3.46365  2.40524  3.72506  3.29365  2.67724  2.69338  4.24566  2.90358  2.73721  3.18158  2.89812  2.37877  2.77531  2.98491  4.58488  3.61515
          0.17038  1.91284  4.71093  1.42520  0.27504  0.48576  0.95510
    515   2.69953  4.78822  2.84554  2.55612  4.19627  3.31451  3.79393  3.68108  2.53009  3.25184  4.14575  3.02877  1.77027  2.19108  2.88395  2.75227  3.00806  3.33581  5.44735  4.13513    889 - -
          2.68618  4.42225  2.77519  2.73123  3.46354  2.40513  3.72494  3.29354  2.67741  2.69355  4.24690  2.90347  2.73739  3.18146  2.89801  2.37887  2.77519  2.98518  4.58477  3.61503
          0.02791  3.98859  4.71093  0.61958  0.77255  0.48576  0.95510
    516   3.28718  4.71569  4.37553  4.01707  3.18297  4.12881  4.63644  2.39461  3.78366  0.74444  3.17175  4.28124  4.54495  4.12416  3.94027  3.71492  3.57657  2.46186  5.10319  3.85293    890 - -
          2.68618  4.42225  2.77519  2.73123  3.46354  2.40513  3.72494  3.29354  2.67741  2.69355  4.24690  2.90347  2.73739  3.18146  2.89801  2.37887  2.77519  2.98518  4.58477  3.61503
          0.02791  3.98859  4.71093  0.61958  0.77255  0.48576  0.95510
    517   2.73688  4.50536  3.40872  3.03852  2.84685  3.51610  3.72675  3.18140  2.98730  2.80630  3.79324  3.36111  4.02447  3.32837  3.29119  2.16347  3.04366  2.93696  4.43088  1.59294    891 - -
          2.68618  4.42225  2.77519  2.73123  3.46354  2.40513  3.72494  3.29354  2.67741  2.69355  4.24690  2.90347  2.73739  3.18146  2.89801  2.37887  2.77519  2.98518  4.58477  3.61503
          0.02791  3.98859  4.71093  0.61958  0.77255  0.48576  0.95510
    518   3.08070  5.04650  3.26424  2.86551  4.45950  3.55634  3.82757  3.89634  0.88983  3.43671  4.39307  3.28444  4.04943  3.01330  2.45924  3.11575  3.32592  3.59799  5.46735  4.29734    892 - -
          2.68618  4.42225  2.77519  2.73123  3.46354  2.40513  3.72494  3.29354  2.67741  2.69355  4.24690  2.90347  2.73739  3.18146  2.89801  2.37887  2.77519  2.98518  4.58477  3.61503
          0.02791  3.98859  4.71093  0.61958  0.77255  0.48576  0.95510
    519   2.93972  5.48411  1.72812  1.29318  4.77329  3.22790  3.76466  4.28409  2.76862  3.79540  4.65009  2.69694  3.84438  2.93138  3.35178  2.82869  3.22688  3.86488  5.94658  4.45604    893 - -
          2.68618  4.42225  2.77519  2.73123  3.46354  2.40513  3.72494  3.29354  2.67741  2.69355  4.24690  2.90347  2.73739  3.18146  2.89801  2.37887  2.77519  2.98518  4.58477  3.61503
          0.02791  3.98859  4.71093  0.61958  0.77255  0.48576  0.95510
    520   2.77796  4.67134  2.24211  2.69192  3.66063  3.50053  3.89684  2.93719  2.85139  1.56381  3.69449  3.17531  3.98693  3.16134  3.25436  2.90451  3.04772  2.76613  5.18710  3.85077    894 - -
          2.68618  4.42225  2.77519  2.73123  3.46354  2.40513  3.72494  3.29354  2.67741  2.69355  4.24690  2.90347  2.73739  3.18146  2.89801  2.37887  2.77519  2.98518  4.58477  3.61503
          0.02791  3.98859  4.71093  0.61958  0.77255  0.48576  0.95510
    521   3.13446  4.53832  4.49465  3.98320  1.56429  4.21243  4.23987  2.38577  3.84232  1.66436  2.22514  4.16194  4.50740  3.99707  3.99074  3.55685  3.37182  2.44772  4.57951  3.13170    895 - -
          2.68618  4.42225  2.77519  2.73123  3.46354  2.40513  3.72494  3.29354  2.67741  2.69355  4.24690  2.90347  2.73739  3.18146  2.89801  2.37887  2.77519  2.98518  4.58477  3.61503
          0.02791  3.98859  4.71093  0.61958  0.77255  0.48576  0.95510
    522   2.27589  4.20498  3.38659  3.07762  4.15556  3.00692  4.14050  3.48295  3.07931  3.23988  4.10949  3.28271  3.72386  3.41354  3.38906  1.85088  1.43578  3.03410  5.52632  4.29081    896 - -
          2.68618  4.42225  2.77519  2.73123  3.46354  2.40513  3.72494  3.29354  2.67741  2.69355  4.24690  2.90347  2.73739  3.18146  2.89801  2.37887  2.77519  2.98518  4.58477  3.61503
          0.02791  3.98859  4.71093  0.61958  0.77255  0.48576  0.95510
    523   2.37514  4.29646  3.31052  3.13283  4.19343  3.02434  4.23891  3.73230  3.21444  3.44397  4.36110  3.33820  3.77297  3.55489  3.49610  0.92855  2.86417  3.24188  5.55686  4.27788    897 - -
          2.68618  4.42225  2.77519  2.73123  3.46354  2.40513  3.72494  3.29354  2.67741  2.69355  4.24690  2.90347  2.73739  3.18146  2.89801  2.37887  2.77519  2.98518  4.58477  3.61503
          0.02791  3.98859  4.71093  0.61958  0.77255  0.48576  0.95510
    524   2.69062  4.71288  2.89212  1.69846  3.93442  3.32443  3.76159  2.42078  2.59040  2.90973  3.84048  3.03432  3.89369  2.96119  2.99774  2.77245  2.94621  2.85692  5.30231  3.98777    898 - -
          2.68618  4.42225  2.77519  2.73123  3.46354  2.40513  3.72494  3.29354  2.67741  2.69355  4.24690  2.90347  2.73739  3.18146  2.89801  2.37887  2.77519  2.98518  4.58477  3.61503
          0.02791  3.98859  4.71093  0.61958  0.77255  0.48576  0.95510
    525   2.80894  4.56915  3.23850  2.19568  1.71519  3.59808  3.81436  2.94317  2.93993  2.55202  3.61798  3.31268  4.04830  3.26181  3.28381  2.97388  3.06529  2.77221  4.70179  3.21511    899 - -
          2.68618  4.42225  2.77519  2.73123  3.46354  2.40513  3.72494  3.29354  2.67741  2.69355  4.24690  2.90347  2.73739  3.18146  2.89801  2.37887  2.77519  2.98518  4.58477  3.61503
          0.02791  3.98859  4.71093  0.61958  0.77255  0.48576  0.95510
    526   2.71888  4.92270  2.59765  1.49746  4.32502  3.29225  3.75668  3.65531  2.58188  3.31774  4.19174  2.89600  3.84026  2.92818  3.01650  2.73181  2.27440  3.31543  5.57213  4.21703    900 - -
          2.68618  4.42225  2.77519  2.73123  3.46354  2.40513  3.72494  3.29354  2.67741  2.69355  4.24690  2.90347  2.73739  3.18146  2.89801  2.37887  2.77519  2.98518  4.58477  3.61503
          0.02791  3.98859  4.71093  0.61958  0.77255  0.48576  0.95510
    527   2.91161  4.64846  3.53153  3.38814  4.37152  3.32945  4.45518  3.94786  3.45558  3.56169  4.61724  3.68263  0.63749  3.84083  3.68706  3.08298  3.36254  3.57982  5.52521  4.49412    901 - -
          2.68618  4.42225  2.77519  2.73123  3.46354  2.40513  3.72494  3.29354  2.67741  2.69355  4.24690  2.90347  2.73739  3.18146  2.89801  2.37887  2.77519  2.98518  4.58477  3.61503
          0.02791  3.98859  4.71093  0.61958  0.77255  0.48576  0.95510
    528   1.53674  4.56948  2.99175  2.66441  4.08608  3.25152  3.84858  3.45023  2.63318  3.10930  4.01229  3.08847  3.82801  2.26839  2.98618  2.65986  2.89980  3.11290  5.40675  4.11419    902 - -
          2.68618  4.42225  2.77519  2.73123  3.46354  2.40513  3.72494  3.29354  2.67741  2.69355  4.24690  2.90347  2.73739  3.18146  2.89801  2.37887  2.77519  2.98518  4.58477  3.61503
          0.02791  3.98859  4.71093  0.61958  0.77255  0.48576  0.95510
    529   2.76790  4.55450  3.42078  2.93690  3.49293  3.62188  3.89067  2.84594  2.68674  2.30570  1.90684  3.34980  4.03816  2.40598  2.98100  2.95045  3.01599  2.73183  5.05489  3.79233    903 - -
          2.68618  4.42225  2.77519  2.73123  3.46354  2.40513  3.72494  3.29354  2.67741  2.69355  4.24690  2.90347  2.73739  3.18146  2.89801  2.37887  2.77519  2.98518  4.58477  3.61503
          0.02791  3.98859  4.71093  0.61958  0.77255  0.48576  0.95510
    530   2.90857  5.11469  2.96610  2.55074  4.46369  3.50041  3.64131  3.88638  1.74429  3.37613  4.24008  3.02815  3.94043  1.65794  2.37788  2.89480  3.12176  3.55266  5.48145  4.21387    904 - -
          2.68618  4.42225  2.77519  2.73123  3.46354  2.40513  3.72494  3.29354  2.67741  2.69355  4.24690  2.90347  2.73739  3.18146  2.89801  2.37887  2.77519  2.98518  4.58477  3.61503
          0.02791  3.98859  4.71093  0.61958  0.77255  0.48576  0.95510
    531   2.13276  4.31649  4.12590  3.68116  3.56287  3.80945  4.49441  1.32506  3.57132  2.24994  3.44651  3.91791  4.29953  3.89061  3.81708  3.20199  3.09591  1.89449  5.30754  4.08652    905 - -
          2.68618  4.42225  2.77519  2.73123  3.46354  2.40513  3.72494  3.29354  2.67741  2.69355  4.24690  2.90347  2.73739  3.18146  2.89801  2.37887  2.77519  2.98518  4.58477  3.61503
          0.02791  3.98859  4.71093  0.61958  0.77255  0.48576  0.95510
    532   2.97082  5.53355  1.27856  1.66904  4.81842  3.21735  3.78208  4.33755  2.81945  3.84714  4.71343  2.68480  3.85013  2.95411  3.42184  2.84991  3.26453  3.91462  5.99778  4.49218    906 - -
          2.68618  4.42225  2.77519  2.73123  3.46354  2.40513  3.72494  3.29354  2.67741  2.69355  4.24690  2.90347  2.73739  3.18146  2.89801  2.37887  2.77519  2.98518  4.58477  3.61503
          0.02791  3.98859  4.71093  0.61958  0.77255  0.48576  0.95510
    533   1.66938  4.19626  3.33333  3.13068  4.35201  1.35913  4.25961  3.71599  3.26225  3.45494  4.31015  3.30222  3.70723  3.54372  3.56452  2.43701  2.75665  3.18166  5.68575  4.48515    907 - -
          2.68618  4.42225  2.77519  2.73123  3.46354  2.40513  3.72494  3.29354  2.67741  2.69355  4.24690  2.90347  2.73739  3.18146  2.89801  2.37887  2.77519  2.98518  4.58477  3.61503
          0.12787  3.69820  2.35106  0.61958  0.77255  0.48576  0.95510
    534   2.86748  4.41965  3.74375  3.40849  3.06622  3.61087  4.14687  2.29257  3.17893  1.29377  3.21720  3.70422  4.10981  3.61326  3.38833  3.18539  3.18480  2.25610  4.82563  3.48358    908 - -
          2.68618  4.42225  2.77519  2.73123  3.46354  2.40513  3.72494  3.29354  2.67741  2.69355  4.24690  2.90347  2.73739  3.18146  2.89801  2.37887  2.77519  2.98518  4.58477  3.61503
          0.04096  3.61129  4.33363  0.61958  0.77255  0.54766  0.86346
    535   2.75873  4.58981  2.91674  2.67253  3.13328  3.24830  1.85497  3.41519  2.52672  2.93646  3.97675  3.08390  3.79948  3.04249  2.79784  2.83865  3.06298  3.15811  4.59960  3.09693    909 - -
          2.68618  4.42225  2.77519  2.73123  3.46354  2.40513  3.72494  3.29354  2.67741  2.69355  4.24690  2.90347  2.73739  3.18146  2.89801  2.37887  2.77519  2.98518  4.58477  3.61503
          0.04096  3.61129  4.33363  0.61958  0.77255  0.54766  0.86346
    536   2.90040  4.49692  3.45585  3.15725  2.40452  3.52551  3.55794  2.94717  3.02155  2.46596  3.66073  3.42224  4.01807  3.39517  3.25164  3.05829  3.19313  2.80885  4.03075  1.55715    910 - -
          2.68618  4.42225  2.77519  2.73123  3.46354  2.40513  3.72494  3.29354  2.67741  2.69355  4.24690  2.90347  2.73739  3.18146  2.89801  2.37887  2.77519  2.98518  4.58477  3.61503
          0.04096  3.61129  4.33363  0.61958  0.77255  0.54766  0.86346
    537   2.81746  4.34014  3.90751  3.53443  3.21573  3.72974  4.32219  1.49084  3.35356  1.89233  3.22764  3.81441  4.20918  3.74411  3.57937  3.22036  3.13237  1.91418  5.03126  3.72876    911 - -
          2.68618  4.42225  2.77519  2.73123  3.46354  2.40513  3.72494  3.29354  2.67741  2.69355  4.24690  2.90347  2.73739  3.18146  2.89801  2.37887  2.77519  2.98518  4.58477  3.61503
          0.04096  3.61129  4.33363  0.61958  0.77255  0.54766  0.86346
    538   2.22213  4.12597  3.00457  2.82773  3.80777  2.86164  3.93404  3.30326  2.87888  3.05397  4.02273  3.08555  3.58206  3.25759  3.15953  1.57772  2.68544  2.90290  5.20850  3.89351    912 - -
          2.68618  4.42225  2.77519  2.73123  3.46354  2.40513  3.72494  3.29354  2.67741  2.69355  4.24690  2.90347  2.73739  3.18146  2.89801  2.37887  2.77519  2.98518  4.58477  3.61503
          0.04096  3.61129  4.33363  0.61958  0.77255  0.54766  0.86346
    539   1.47990  4.09603  3.21231  3.01461  3.79817  2.92131  4.06425  2.89362  3.02265  2.77912  3.86374  3.22652  3.63675  3.39681  3.27905  2.46070  2.72003  2.59937  5.25458  4.02734    913 - -
          2.68618  4.42225  2.77519  2.73123  3.46354  2.40513  3.72494  3.29354  2.67741  2.69355  4.24690  2.90347  2.73739  3.18146  2.89801  2.37887  2.77519  2.98518  4.58477  3.61503
          0.04096  3.61129  4.33363  0.61958  0.77255  0.54766  0.86346
    540   2.75045  4.74430  2.44822  1.48411  4.06344  3.11929  3.71626  3.46405  2.56482  3.13627  4.14671  2.84710  3.71853  2.95463  2.92606  2.77820  3.06187  3.18455  5.28943  4.03596    914 - -
          2.68618  4.42225  2.77519  2.73123  3.46354  2.40513  3.72494  3.29354  2.67741  2.69355  4.24690  2.90347  2.73739  3.18146  2.89801  2.37887  2.77519  2.98518  4.58477  3.61503
          0.04096  3.61129  4.33363  0.61958  0.77255  0.54766  0.86346
    541   1.47990  4.09603  3.21231  3.01461  3.79817  2.92131  4.06425  2.89362  3.02265  2.77912  3.86374  3.22652  3.63675  3.39681  3.27905  2.46070  2.72003  2.59937  5.25458  4.02734    915 - -
          2.68618  4.42225  2.77519  2.73123  3.46354  2.40513  3.72494  3.29354  2.67741  2.69355  4.24690  2.90347  2.73739  3.18146  2.89801  2.37887  2.77519  2.98518  4.58477  3.61503
          0.04096  3.61129  4.33363  0.61958  0.77255  0.54766  0.86346
    542   2.52634  4.47742  2.62858  2.49735  3.79920  3.02102  3.75936  3.47096  2.65168  3.15795  4.13317  1.73811  3.67056  3.05144  2.98011  2.61648  2.91112  3.12198  5.14117  3.78045    916 - -
          2.68618  4.42225  2.77519  2.73123  3.46354  2.40513  3.72494  3.29354  2.67741  2.69355  4.24690  2.90347  2.73739  3.18146  2.89801  2.37887  2.77519  2.98518  4.58477  3.61503
          0.04096  3.61129  4.33363  0.61958  0.77255  0.54766  0.86346
    543   2.75045  4.74430  2.44822  1.48411  4.06344  3.11929  3.71626  3.46405  2.56482  3.13627  4.14671  2.84710  3.71853  2.95463  2.92606  2.77820  3.06187  3.18455  5.28943  4.03596    917 - -
          2.68618  4.42225  2.77519  2.73123  3.46354  2.40513  3.72494  3.29354  2.67741  2.69355  4.24690  2.90347  2.73739  3.18146  2.89801  2.37887  2.77519  2.98518  4.58477  3.61503
          0.04096  3.61129  4.33363  0.61958  0.77255  0.54766  0.86346
    544   2.34539  1.69013  3.77518  3.47129  3.54071  3.00340  4.17939  2.65592  3.29921  2.57501  3.69894  3.52883  3.69070  3.66104  3.46436  2.61278  2.79374  2.41568  4.99537  3.82464    918 - -
          2.68618  4.42225  2.77519  2.73123  3.46354  2.40513  3.72494  3.29354  2.67741  2.69355  4.24690  2.90347  2.73739  3.18146  2.89801  2.37887  2.77519  2.98518  4.58477  3.61503
          0.04096  3.61129  4.33363  0.61958  0.77255  0.54766  0.86346
    545   2.73016  4.54755  3.19578  2.79737  3.83375  3.23943  3.69148  3.37465  2.22823  2.94146  3.97243  3.16671  3.77561  2.94638  1.48626  2.83965  3.02871  3.11579  5.03815  3.83910    919 - -
          2.68618  4.42225  2.77519  2.73123  3.46354  2.40513  3.72494  3.29354  2.67741  2.69355  4.24690  2.90347  2.73739  3.18146  2.89801  2.37887  2.77519  2.98518  4.58477  3.61503
          0.04096  3.61129  4.33363  0.61958  0.77255  0.54766  0.86346
    546   2.74537  4.65535  2.90714  2.60805  3.97960  3.24079  3.66315  3.39737  1.48458  3.03342  4.03276  3.03594  3.77908  2.88817  2.46361  2.81846  3.03219  3.12725  5.16249  3.94304    920 - -
          2.68618  4.42225  2.77519  2.73123  3.46354  2.40513  3.72494  3.29354  2.67741  2.69355  4.24690  2.90347  2.73739  3.18146  2.89801  2.37887  2.77519  2.98518  4.58477  3.61503
          0.04096  3.61129  4.33363  0.61958  0.77255  0.54766  0.86346
    547   2.81746  4.34014  3.90751  3.53443  3.21573  3.72974  4.32219  1.49084  3.35356  1.89233  3.22764  3.81441  4.20918  3.74411  3.57937  3.22036  3.13237  1.91418  5.03126  3.72876    921 - -
          2.68618  4.42225  2.77519  2.73123  3.46354  2.40513  3.72494  3.29354  2.67741  2.69355  4.24690  2.90347  2.73739  3.18146  2.89801  2.37887  2.77519  2.98518  4.58477  3.61503
          0.04096  3.61129  4.33363  0.61958  0.77255  0.54766  0.86346
    548   2.75045  4.74430  2.44822  1.48411  4.06344  3.11929  3.71626  3.46405  2.56482  3.13627  4.14671  2.84710  3.71853  2.95463  2.92606  2.77820  3.06187  3.18455  5.28943  4.03596    922 - -
          2.68618  4.42225  2.77519  2.73123  3.46354  2.40513  3.72494  3.29354  2.67741  2.69355  4.24690  2.90347  2.73739  3.18146  2.89801  2.37887  2.77519  2.98518  4.58477  3.61503
          0.04096  3.61129  4.33363  0.61958  0.77255  0.54766  0.86346
    549   2.30665  4.14204  3.21748  2.98341  3.75395  2.98233  4.01711  2.85419  2.92090  2.72258  3.81242  3.22475  3.67253  3.33646  3.17999  2.50720  1.72177  2.58079  5.21908  3.97662    923 - -
          2.68618  4.42225  2.77519  2.73123  3.46354  2.40513  3.72494  3.29354  2.67741  2.69355  4.24690  2.90347  2.73739  3.18146  2.89801  2.37887  2.77519  2.98518  4.58477  3.61503
          0.04096  3.61129  4.33363  0.61958  0.77255  0.54766  0.86346
    550   2.86748  4.41965  3.74375  3.40849  3.06622  3.61087  4.14687  2.29257  3.17893  1.29377  3.21720  3.70422  4.10981  3.61326  3.38833  3.18539  3.18480  2.25610  4.82563  3.48358    924 - -
          2.68618  4.42225  2.77519  2.73123  3.46354  2.40513  3.72494  3.29354  2.67741  2.69355  4.24690  2.90347  2.73739  3.18146  2.89801  2.37887  2.77519  2.98518  4.58477  3.61503
          0.04096  3.61129  4.33363  0.61958  0.77255  0.54766  0.86346
    551   2.75045  4.74430  2.44822  1.48411  4.06344  3.11929  3.71626  3.46405  2.56482  3.13627  4.14671  2.84710  3.71853  2.95463  2.92606  2.77820  3.06187  3.18455  5.28943  4.03596    925 - -
          2.68618  4.42225  2.77519  2.73123  3.46354  2.40513  3.72494  3.29354  2.67741  2.69355  4.24690  2.90347  2.73739  3.18146  2.89801  2.37887  2.77519  2.98518  4.58477  3.61503
          0.04096  3.61129  4.33363  0.61958  0.77255  0.54766  0.86346
    552   2.52634  4.47742  2.62858  2.49735  3.79920  3.02102  3.75936  3.47096  2.65168  3.15795  4.13317  1.73811  3.67056  3.05144  2.98011  2.61648  2.91112  3.12198  5.14117  3.78045    926 - -
          2.68618  4.42225  2.77519  2.73123  3.46354  2.40513  3.72494  3.29354  2.67741  2.69355  4.24690  2.90347  2.73739  3.18146  2.89801  2.37887  2.77519  2.98518  4.58477  3.61503
          0.04096  3.61129  4.33363  0.61958  0.77255  0.54766  0.86346
    553   2.22213  4.12597  3.00457  2.82773  3.80777  2.86164  3.93404  3.30326  2.87888  3.05397  4.02273  3.08555  3.58206  3.25759  3.15953  1.57772  2.68544  2.90290  5.20850  3.89351    927 - -
          2.68618  4.42225  2.77519  2.73123  3.46354  2.40513  3.72494  3.29354  2.67741  2.69355  4.24690  2.90347  2.73739  3.18146  2.89801  2.37887  2.77519  2.98518  4.58477  3.61503
          0.04096  3.61129  4.33363  0.61958  0.77255  0.54766  0.86346
    554   2.72752  4.74630  1.39412  2.25189  4.09621  3.02854  3.74897  3.63051  2.79213  3.29977  4.29534  2.78247  3.66694  3.00724  3.24887  2.73936  3.07000  3.30698  5.31671  4.04268    928 - -
          2.68618  4.42225  2.77519  2.73123  3.46354  2.40513  3.72494  3.29354  2.67741  2.69355  4.24690  2.90347  2.73739  3.18146  2.89801  2.37887  2.77519  2.98518  4.58477  3.61503
          0.04096  3.61129  4.33363  0.61958  0.77255  0.54766  0.86346
    555   2.86748  4.41965  3.74375  3.40849  3.06622  3.61087  4.14687  2.29257  3.17893  1.29377  3.21720  3.70422  4.10981  3.61326  3.38833  3.18539  3.18480  2.25610  4.82563  3.48358    929 - -
          2.68618  4.42225  2.77519  2.73123  3.46354  2.40513  3.72494  3.29354  2.67741  2.69355  4.24690  2.90347  2.73739  3.18146  2.89801  2.37887  2.77519  2.98518  4.58477  3.61503
          0.04096  3.61129  4.33363  0.61958  0.77255  0.54766  0.86346
    556   2.72752  4.74630  1.39412  2.25189  4.09621  3.02854  3.74897  3.63051  2.79213  3.29977  4.29534  2.78247  3.66694  3.00724  3.24887  2.73936  3.07000  3.30698  5.31671  4.04268    930 - -
          2.68618  4.42225  2.77519  2.73123  3.46354  2.40513  3.72494  3.29354  2.67741  2.69355  4.24690  2.90347  2.73739  3.18146  2.89801  2.37887  2.77519  2.98518  4.58477  3.61503
          0.04096  3.61129  4.33363  0.61958  0.77255  0.54766  0.86346
    557   2.94101  4.43239  3.85525  3.54002  1.57619  3.65395  3.80956  2.52303  3.45680  1.97155  3.31239  3.72379  4.13689  3.70770  3.64160  3.21329  3.25168  2.48826  4.17724  2.59416    931 - -
          2.68618  4.42225  2.77519  2.73123  3.46354  2.40513  3.72494  3.29354  2.67741  2.69355  4.24690  2.90347  2.73739  3.18146  2.89801  2.37887  2.77519  2.98518  4.58477  3.61503
          0.04096  3.61129  4.33363  0.61958  0.77255  0.54766  0.86346
    558   2.72752  4.74630  1.39412  2.25189  4.09621  3.02854  3.74897  3.63051  2.79213  3.29977  4.29534  2.78247  3.66694  3.00724  3.24887  2.73936  3.07000  3.30698  5.31671  4.04268    932 - -
          2.68618  4.42225  2.77519  2.73123  3.46354  2.40513  3.72494  3.29354  2.67741  2.69355  4.24690  2.90347  2.73739  3.18146  2.89801  2.37887  2.77519  2.98518  4.58477  3.61503
          0.04096  3.61129  4.33363  0.61958  0.77255  0.54766  0.86346
    559   2.72752  4.74630  1.39412  2.25189  4.09621  3.02854  3.74897  3.63051  2.79213  3.29977  4.29534  2.78247  3.66694  3.00724  3.24887  2.73936  3.07000  3.30698  5.31671  4.04268    933 - -
          2.68618  4.42225  2.77519  2.73123  3.46354  2.40513  3.72494  3.29354  2.67741  2.69355  4.24690  2.90347  2.73739  3.18146  2.89801  2.37887  2.77519  2.98518  4.58477  3.61503
          0.04096  3.61129  4.33363  0.61958  0.77255  0.54766  0.86346
    560   2.72752  4.74630  1.39412  2.25189  4.09621  3.02854  3.74897  3.63051  2.79213  3.29977  4.29534  2.78247  3.66694  3.00724  3.24887  2.73936  3.07000  3.30698  5.31671  4.04268    934 - -
          2.68618  4.42225  2.77519  2.73123  3.46354  2.40513  3.72494  3.29354  2.67741  2.69355  4.24690  2.90347  2.73739  3.18146  2.89801  2.37887  2.77519  2.98518  4.58477  3.61503
          0.04096  3.61129  4.33363  0.61958  0.77255  0.54766  0.86346
    561   2.59850  4.23421  3.73340  3.41301  3.37426  3.41906  4.26392  2.14584  3.27454  2.13221  3.41011  3.63715  4.01043  3.66441  3.50615  2.92553  2.97736  1.45308  5.10306  3.80646    935 - -
          2.68618  4.42225  2.77519  2.73123  3.46354  2.40513  3.72494  3.29354  2.67741  2.69355  4.24690  2.90347  2.73739  3.18146  2.89801  2.37887  2.77519  2.98518  4.58477  3.61503
          0.04096  3.61129  4.33363  0.61958  0.77255  0.54766  0.86346
    562   2.30665  4.14204  3.21748  2.98341  3.75395  2.98233  4.01711  2.85419  2.92090  2.72258  3.81242  3.22475  3.67253  3.33646  3.17999  2.50720  1.72177  2.58079  5.21908  3.97662    936 - -
          2.68618  4.42225  2.77519  2.73123  3.46354  2.40513  3.72494  3.29354  2.67741  2.69355  4.24690  2.90347  2.73739  3.18146  2.89801  2.37887  2.77519  2.98518  4.58477  3.61503
          0.04096  3.61129  4.33363  0.61958  0.77255  0.54766  0.86346
    563   2.75045  4.74430  2.44822  1.48411  4.06344  3.11929  3.71626  3.46405  2.56482  3.13627  4.14671  2.84710  3.71853  2.95463  2.92606  2.77820  3.06187  3.18455  5.28943  4.03596    937 - -
          2.68618  4.42225  2.77519  2.73123  3.46354  2.40513  3.72494  3.29354  2.67741  2.69355  4.24690  2.90347  2.73739  3.18146  2.89801  2.37887  2.77519  2.98518  4.58477  3.61503
          0.04096  3.61129  4.33363  0.61958  0.77255  0.54766  0.86346
    564   2.86748  4.41965  3.74375  3.40849  3.06622  3.61087  4.14687  2.29257  3.17893  1.29377  3.21720  3.70422  4.10981  3.61326  3.38833  3.18539  3.18480  2.25610  4.82563  3.48358    938 - -
          2.68618  4.42225  2.77519  2.73123  3.46354  2.40513  3.72494  3.29354  2.67741  2.69355  4.24690  2.90347  2.73739  3.18146  2.89801  2.37887  2.77519  2.98518  4.58477  3.61503
          0.04096  3.61129  4.33363  0.61958  0.77255  0.54766  0.86346
    565   2.75045  4.74430  2.44822  1.48411  4.06344  3.11929  3.71626  3.46405  2.56482  3.13627  4.14671  2.84710  3.71853  2.95463  2.92606  2.77820  3.06187  3.18455  5.28943  4.03596    939 - -
          2.68618  4.42225  2.77519  2.73123  3.46354  2.40513  3.72494  3.29354  2.67741  2.69355  4.24690  2.90347  2.73739  3.18146  2.89801  2.37887  2.77519  2.98518  4.58477  3.61503
          0.04096  3.61129  4.33363  0.61958  0.77255  0.54766  0.86346
    566   2.30665  4.14204  3.21748  2.98341  3.75395  2.98233  4.01711  2.85419  2.92090  2.72258  3.81242  3.22475  3.67253  3.33646  3.17999  2.50720  1.72177  2.58079  5.21908  3.97662    940 - -
          2.68618  4.42225  2.77519  2.73123  3.46354  2.40513  3.72494  3.29354  2.67741  2.69355  4.24690  2.90347  2.73739  3.18146  2.89801  2.37887  2.77519  2.98518  4.58477  3.61503
          0.04096  3.61129  4.33363  0.61958  0.77255  0.54766  0.86346
    567   2.94101  4.43239  3.85525  3.54002  1.57619  3.65395  3.80956  2.52303  3.45680  1.97155  3.31239  3.72379  4.13689  3.70770  3.64160  3.21329  3.25168  2.48826  4.17724  2.59416    941 - -
          2.68618  4.42225  2.77519  2.73123  3.46354  2.40513  3.72494  3.29354  2.67741  2.69355  4.24690  2.90347  2.73739  3.18146  2.89801  2.37887  2.77519  2.98518  4.58477  3.61503
          0.04096  3.61129  4.33363  0.61958  0.77255  0.54766  0.86346
    568   2.39644  4.16990  3.01102  2.89010  3.98473  1.28467  4.00572  3.53644  3.02933  3.22312  4.21651  3.18171  3.55260  3.38096  3.27504  2.56516  2.85826  3.12156  5.13106  4.08477    942 - -
          2.68618  4.42225  2.77519  2.73123  3.46354  2.40513  3.72494  3.29354  2.67741  2.69355  4.24690  2.90347  2.73739  3.18146  2.89801  2.37887  2.77519  2.98518  4.58477  3.61503
          0.04096  3.61129  4.33363  0.61958  0.77255  0.54766  0.86346
    569   2.59850  4.23421  3.73340  3.41301  3.37426  3.41906  4.26392  2.14584  3.27454  2.13221  3.41011  3.63715  4.01043  3.66441  3.50615  2.92553  2.97736  1.45308  5.10306  3.80646    943 - -
          2.68618  4.42225  2.77519  2.73123  3.46354  2.40513  3.72494  3.29354  2.67741  2.69355  4.24690  2.90347  2.73739  3.18146  2.89801  2.37887  2.77519  2.98518  4.58477  3.61503
          0.04096  3.61129  4.33363  0.61958  0.77255  0.54766  0.86346
    570   2.30665  4.14204  3.21748  2.98341  3.75395  2.98233  4.01711  2.85419  2.92090  2.72258  3.81242  3.22475  3.67253  3.33646  3.17999  2.50720  1.72177  2.58079  5.21908  3.97662    944 - -
          2.68618  4.42225  2.77519  2.73123  3.46354  2.40513  3.72494  3.29354  2.67741  2.69355  4.24690  2.90347  2.73739  3.18146  2.89801  2.37887  2.77519  2.98518  4.58477  3.61503
          0.04096  3.61129  4.33363  0.61958  0.77255  0.54766  0.86346
    571   2.30665  4.14204  3.21748  2.98341  3.75395  2.98233  4.01711  2.85419  2.92090  2.72258  3.81242  3.22475  3.67253  3.33646  3.17999  2.50720  1.72177  2.58079  5.21908  3.97662    945 - -
          2.68618  4.42225  2.77519  2.73123  3.46354  2.40513  3.72494  3.29354  2.67741  2.69355  4.24690  2.90347  2.73739  3.18146  2.89801  2.37887  2.77519  2.98518  4.58477  3.61503
          0.04096  3.61129  4.33363  0.61958  0.77255  0.54766  0.86346
    572   2.30665  4.14204  3.21748  2.98341  3.75395  2.98233  4.01711  2.85419  2.92090  2.72258  3.81242  3.22475  3.67253  3.33646  3.17999  2.50720  1.72177  2.58079  5.21908  3.97662    946 - -
          2.68618  4.42225  2.77519  2.73123  3.46354  2.40513  3.72494  3.29354  2.67741  2.69355  4.24690  2.90347  2.73739  3.18146  2.89801  2.37887  2.77519  2.98518  4.58477  3.61503
          0.04096  3.61129  4.33363  0.61958  0.77255  0.54766  0.86346
    573   2.22213  4.12597  3.00457  2.82773  3.80777  2.86164  3.93404  3.30326  2.87888  3.05397  4.02273  3.08555  3.58206  3.25759  3.15953  1.57772  2.68544  2.90290  5.20850  3.89351    947 - -
          2.68618  4.42225  2.77519  2.73123  3.46354  2.40513  3.72494  3.29354  2.67741  2.69355  4.24690  2.90347  2.73739  3.18146  2.89801  2.37887  2.77519  2.98518  4.58477  3.61503
          0.04096  3.61129  4.33363  0.61958  0.77255  0.54766  0.86346
    574   2.46393  4.23973  3.04603  2.86608  3.83923  2.94298  3.94923  3.33262  2.90231  2.98366  4.04025  3.18849  1.50927  3.30206  3.16047  2.62880  2.89074  3.00906  5.08319  3.96440    948 - -
          2.68618  4.42225  2.77519  2.73123  3.46354  2.40513  3.72494  3.29354  2.67741  2.69355  4.24690  2.90347  2.73739  3.18146  2.89801  2.37887  2.77519  2.98518  4.58477  3.61503
          0.04096  3.61129  4.33363  0.61958  0.77255  0.54766  0.86346
    575   2.22213  4.12597  3.00457  2.82773  3.80777  2.86164  3.93404  3.30326  2.87888  3.05397  4.02273  3.08555  3.58206  3.25759  3.15953  1.57772  2.68544  2.90290  5.20850  3.89351    949 - -
          2.68618  4.42225  2.77519  2.73123  3.46354  2.40513  3.72494  3.29354  2.67741  2.69355  4.24690  2.90347  2.73739  3.18146  2.89801  2.37887  2.77519  2.98518  4.58477  3.61503
          0.04096  3.61129  4.33363  0.61958  0.77255  0.54766  0.86346
    576   2.74537  4.65535  2.90714  2.60805  3.97960  3.24079  3.66315  3.39737  1.48458  3.03342  4.03276  3.03594  3.77908  2.88817  2.46361  2.81846  3.03219  3.12725  5.16249  3.94304    950 - -
          2.68618  4.42225  2.77519  2.73123  3.46354  2.40513  3.72494  3.29354  2.67741  2.69355  4.24690  2.90347  2.73739  3.18146  2.89801  2.37887  2.77519  2.98518  4.58477  3.61503
          0.04096  3.61129  4.33363  0.61958  0.77255  0.54766  0.86346
    577   2.22213  4.12597  3.00457  2.82773  3.80777  2.86164  3.93404  3.30326  2.87888  3.05397  4.02273  3.08555  3.58206  3.25759  3.15953  1.57772  2.68544  2.90290  5.20850  3.89351    951 - -
          2.68618  4.42225  2.77519  2.73123  3.46354  2.40513  3.72494  3.29354  2.67741  2.69355  4.24690  2.90347  2.73739  3.18146  2.89801  2.37887  2.77519  2.98518  4.58477  3.61503
          0.04096  3.61129  4.33363  0.61958  0.77255  0.54766  0.86346
    578   2.46393  4.23973  3.04603  2.86608  3.83923  2.94298  3.94923  3.33262  2.90231  2.98366  4.04025  3.18849  1.50927  3.30206  3.16047  2.62880  2.89074  3.00906  5.08319  3.96440    952 - -
          2.68618  4.42225  2.77519  2.73123  3.46354  2.40513  3.72494  3.29354  2.67741  2.69355  4.24690  2.90347  2.73739  3.18146  2.89801  2.37887  2.77519  2.98518  4.58477  3.61503
          0.04096  3.61129  4.33363  0.61958  0.77255  0.54766  0.86346
    579   2.22213  4.12597  3.00457  2.82773  3.80777  2.86164  3.93404  3.30326  2.87888  3.05397  4.02273  3.08555  3.58206  3.25759  3.15953  1.57772  2.68544  2.90290  5.20850  3.89351    953 - -
          2.68618  4.42225  2.77519  2.73123  3.46354  2.40513  3.72494  3.29354  2.67741  2.69355  4.24690  2.90347  2.73739  3.18146  2.89801  2.37887  2.77519  2.98518  4.58477  3.61503
          0.04096  3.61129  4.33363  0.61958  0.77255  0.54766  0.86346
    580   2.22213  4.12597  3.00457  2.82773  3.80777  2.86164  3.93404  3.30326  2.87888  3.05397  4.02273  3.08555  3.58206  3.25759  3.15953  1.57772  2.68544  2.90290  5.20850  3.89351    954 - -
          2.68618  4.42225  2.77519  2.73123  3.46354  2.40513  3.72494  3.29354  2.67741  2.69355  4.24690  2.90347  2.73739  3.18146  2.89801  2.37887  2.77519  2.98518  4.58477  3.61503
          0.04096  3.61129  4.33363  0.61958  0.77255  0.54766  0.86346
    581   2.75045  4.74430  2.44822  1.48411  4.06344  3.11929  3.71626  3.46405  2.56482  3.13627  4.14671  2.84710  3.71853  2.95463  2.92606  2.77820  3.06187  3.18455  5.28943  4.03596    955 - -
          2.68618  4.42225  2.77519  2.73123  3.46354  2.40513  3.72494  3.29354  2.67741  2.69355  4.24690  2.90347  2.73739  3.18146  2.89801  2.37887  2.77519  2.98518  4.58477  3.61503
          0.04096  3.61129  4.33363  0.61958  0.77255  0.54766  0.86346
    582   2.22213  4.12597  3.00457  2.82773  3.80777  2.86164  3.93404  3.30326  2.87888  3.05397  4.02273  3.08555  3.58206  3.25759  3.15953  1.57772  2.68544  2.90290  5.20850  3.89351    956 - -
          2.68618  4.42225  2.77519  2.73123  3.46354  2.40513  3.72494  3.29354  2.67741  2.69355  4.24690  2.90347  2.73739  3.18146  2.89801  2.37887  2.77519  2.98518  4.58477  3.61503
          0.04096  3.61129  4.33363  0.61958  0.77255  0.54766  0.86346
    583   2.72752  4.74630  1.39412  2.25189  4.09621  3.02854  3.74897  3.63051  2.79213  3.29977  4.29534  2.78247  3.66694  3.00724  3.24887  2.73936  3.07000  3.30698  5.31671  4.04268    957 - -
          2.68618  4.42225  2.77519  2.73123  3.46354  2.40513  3.72494  3.29354  2.67741  2.69355  4.24690  2.90347  2.73739  3.18146  2.89801  2.37887  2.77519  2.98518  4.58477  3.61503
          0.04096  3.61129  4.33363  0.61958  0.77255  0.54766  0.86346
    584   2.22213  4.12597  3.00457  2.82773  3.80777  2.86164  3.93404  3.30326  2.87888  3.05397  4.02273  3.08555  3.58206  3.25759  3.15953  1.57772  2.68544  2.90290  5.20850  3.89351    958 - -
          2.68618  4.42225  2.77519  2.73123  3.46354  2.40513  3.72494  3.29354  2.67741  2.69355  4.24690  2.90347  2.73739  3.18146  2.89801  2.37887  2.77519  2.98518  4.58477  3.61503
          0.04096  3.61129  4.33363  0.61958  0.77255  0.54766  0.86346
    585   2.22213  4.12597  3.00457  2.82773  3.80777  2.86164  3.93404  3.30326  2.87888  3.05397  4.02273  3.08555  3.58206  3.25759  3.15953  1.57772  2.68544  2.90290  5.20850  3.89351    959 - -
          2.68618  4.42225  2.77519  2.73123  3.46354  2.40513  3.72494  3.29354  2.67741  2.69355  4.24690  2.90347  2.73739  3.18146  2.89801  2.37887  2.77519  2.98518  4.58477  3.61503
          0.04096  3.61129  4.33363  0.61958  0.77255  0.54766  0.86346
    586   2.59850  4.23421  3.73340  3.41301  3.37426  3.41906  4.26392  2.14584  3.27454  2.13221  3.41011  3.63715  4.01043  3.66441  3.50615  2.92553  2.97736  1.45308  5.10306  3.80646    960 - -
          2.68618  4.42225  2.77519  2.73123  3.46354  2.40513  3.72494  3.29354  2.67741  2.69355  4.24690  2.90347  2.73739  3.18146  2.89801  2.37887  2.77519  2.98518  4.58477  3.61503
          0.04096  3.61129  4.33363  0.61958  0.77255  0.54766  0.86346
    587   2.73016  4.54755  3.19578  2.79737  3.83375  3.23943  3.69148  3.37465  2.22823  2.94146  3.97243  3.16671  3.77561  2.94638  1.48626  2.83965  3.02871  3.11579  5.03815  3.83910    961 - -
          2.68618  4.42225  2.77519  2.73123  3.46354  2.40513  3.72494  3.29354  2.67741  2.69355  4.24690  2.90347  2.73739  3.18146  2.89801  2.37887  2.77519  2.98518  4.58477  3.61503
          0.04096  3.61129  4.33363  0.61958  0.77255  0.54766  0.86346
    588   2.81746  4.34014  3.90751  3.53443  3.21573  3.72974  4.32219  1.49084  3.35356  1.89233  3.22764  3.81441  4.20918  3.74411  3.57937  3.22036  3.13237  1.91418  5.03126  3.72876    962 - -
          2.68618  4.42225  2.77519  2.73123  3.46354  2.40513  3.72494  3.29354  2.67741  2.69355  4.24690  2.90347  2.73739  3.18146  2.89801  2.37887  2.77519  2.98518  4.58477  3.61503
          0.04096  3.61129  4.33363  0.61958  0.77255  0.54766  0.86346
    589   2.86748  4.41965  3.74375  3.40849  3.06622  3.61087  4.14687  2.29257  3.17893  1.29377  3.21720  3.70422  4.10981  3.61326  3.38833  3.18539  3.18480  2.25610  4.82563  3.48358    963 - -
          2.68618  4.42225  2.77519  2.73123  3.46354  2.40513  3.72494  3.29354  2.67741  2.69355  4.24690  2.90347  2.73739  3.18146  2.89801  2.37887  2.77519  2.98518  4.58477  3.61503
          0.04096  3.61129  4.33363  0.61958  0.77255  0.54766  0.86346
    590   2.30665  4.14204  3.21748  2.98341  3.75395  2.98233  4.01711  2.85419  2.92090  2.72258  3.81242  3.22475  3.67253  3.33646  3.17999  2.50720  1.72177  2.58079  5.21908  3.97662    964 - -
          2.68618  4.42225  2.77519  2.73123  3.46354  2.40513  3.72494  3.29354  2.67741  2.69355  4.24690  2.90347  2.73739  3.18146  2.89801  2.37887  2.77519  2.98518  4.58477  3.61503
          0.04096  3.61129  4.33363  0.61958  0.77255  0.54766  0.86346
    591   2.72752  4.74630  1.39412  2.25189  4.09621  3.02854  3.74897  3.63051  2.79213  3.29977  4.29534  2.78247  3.66694  3.00724  3.24887  2.73936  3.07000  3.30698  5.31671  4.04268    965 - -
          2.68618  4.42225  2.77519  2.73123  3.46354  2.40513  3.72494  3.29354  2.67741  2.69355  4.24690  2.90347  2.73739  3.18146  2.89801  2.37887  2.77519  2.98518  4.58477  3.61503
          0.04096  3.61129  4.33363  0.61958  0.77255  0.54766  0.86346
    592   2.59850  4.23421  3.73340  3.41301  3.37426  3.41906  4.26392  2.14584  3.27454  2.13221  3.41011  3.63715  4.01043  3.66441  3.50615  2.92553  2.97736  1.45308  5.10306  3.80646    966 - -
          2.68618  4.42225  2.77519  2.73123  3.46354  2.40513  3.72494  3.29354  2.67741  2.69355  4.24690  2.90347  2.73739  3.18146  2.89801  2.37887  2.77519  2.98518  4.58477  3.61503
          0.04096  3.61129  4.33363  0.61958  0.77255  0.54766  0.86346
    593   2.75873  4.58981  2.91674  2.67253  3.13328  3.24830  1.85497  3.41519  2.52672  2.93646  3.97675  3.08390  3.79948  3.04249  2.79784  2.83865  3.06298  3.15811  4.59960  3.09693    967 - -
          2.68618  4.42225  2.77519  2.73123  3.46354  2.40513  3.72494  3.29354  2.67741  2.69355  4.24690  2.90347  2.73739  3.18146  2.89801  2.37887  2.77519  2.98518  4.58477  3.61503
          0.04096  3.61129  4.33363  0.61958  0.77255  0.54766  0.86346
    594   2.30665  4.14204  3.21748  2.98341  3.75395  2.98233  4.01711  2.85419  2.92090  2.72258  3.81242  3.22475  3.67253  3.33646  3.17999  2.50720  1.72177  2.58079  5.21908  3.97662    968 - -
          2.68618  4.42225  2.77519  2.73123  3.46354  2.40513  3.72494  3.29354  2.67741  2.69355  4.24690  2.90347  2.73739  3.18146  2.89801  2.37887  2.77519  2.98518  4.58477  3.61503
          0.04096  3.61129  4.33363  0.61958  0.77255  0.54766  0.86346
    595   1.47990  4.09603  3.21231  3.01461  3.79817  2.92131  4.06425  2.89362  3.02265  2.77912  3.86374  3.22652  3.63675  3.39681  3.27905  2.46070  2.72003  2.59937  5.25458  4.02734    969 - -
          2.68618  4.42225  2.77519  2.73123  3.46354  2.40513  3.72494  3.29354  2.67741  2.69355  4.24690  2.90347  2.73739  3.18146  2.89801  2.37887  2.77519  2.98518  4.58477  3.61503
          0.04096  3.61129  4.33363  0.61958  0.77255  0.54766  0.86346
    596   2.46393  4.23973  3.04603  2.86608  3.83923  2.94298  3.94923  3.33262  2.90231  2.98366  4.04025  3.18849  1.50927  3.30206  3.16047  2.62880  2.89074  3.00906  5.08319  3.96440    970 - -
          2.68618  4.42225  2.77519  2.73123  3.46354  2.40513  3.72494  3.29354  2.67741  2.69355  4.24690  2.90347  2.73739  3.18146  2.89801  2.37887  2.77519  2.98518  4.58477  3.61503
          0.04096  3.61129  4.33363  0.61958  0.77255  0.54766  0.86346
    597   2.74537  4.65535  2.90714  2.60805  3.97960  3.24079  3.66315  3.39737  1.48458  3.03342  4.03276  3.03594  3.77908  2.88817  2.46361  2.81846  3.03219  3.12725  5.16249  3.94304    971 - -
          2.68618  4.42225  2.77519  2.73123  3.46354  2.40513  3.72494  3.29354  2.67741  2.69355  4.24690  2.90347  2.73739  3.18146  2.89801  2.37887  2.77519  2.98518  4.58477  3.61503
          0.04096  3.61129  4.33363  0.61958  0.77255  0.54766  0.86346
    598   2.81746  4.34014  3.90751  3.53443  3.21573  3.72974  4.32219  1.49084  3.35356  1.89233  3.22764  3.81441  4.20918  3.74411  3.57937  3.22036  3.13237  1.91418  5.03126  3.72876    972 - -
          2.68618  4.42225  2.77519  2.73123  3.46354  2.40513  3.72494  3.29354  2.67741  2.69355  4.24690  2.90347  2.73739  3.18146  2.89801  2.37887  2.77519  2.98518  4.58477  3.61503
          0.04096  3.61129  4.33363  0.61958  0.77255  0.54766  0.86346
    599   1.47990  4.09603  3.21231  3.01461  3.79817  2.92131  4.06425  2.89362  3.02265  2.77912  3.86374  3.22652  3.63675  3.39681  3.27905  2.46070  2.72003  2.59937  5.25458  4.02734    973 - -
          2.68618  4.42225  2.77519  2.73123  3.46354  2.40513  3.72494  3.29354  2.67741  2.69355  4.24690  2.90347  2.73739  3.18146  2.89801  2.37887  2.77519  2.98518  4.58477  3.61503
          0.04096  3.61129  4.33363  0.61958  0.77255  0.54766  0.86346
    600   2.46393  4.23973  3.04603  2.86608  3.83923  2.94298  3.94923  3.33262  2.90231  2.98366  4.04025  3.18849  1.50927  3.30206  3.16047  2.62880  2.89074  3.00906  5.08319  3.96440    974 - -
          2.68618  4.42225  2.77519  2.73123  3.46354  2.40513  3.72494  3.29354  2.67741  2.69355  4.24690  2.90347  2.73739  3.18146  2.89801  2.37887  2.77519  2.98518  4.58477  3.61503
          0.04096  3.61129  4.33363  0.61958  0.77255  0.54766  0.86346
    601   1.47990  4.09603  3.21231  3.01461  3.79817  2.92131  4.06425  2.89362  3.02265  2.77912  3.86374  3.22652  3.63675  3.39681  3.27905  2.46070  2.72003  2.59937  5.25458  4.02734    975 - -
          2.68618  4.42225  2.77519  2.73123  3.46354  2.40513  3.72494  3.29354  2.67741  2.69355  4.24690  2.90347  2.73739  3.18146  2.89801  2.37887  2.77519  2.98518  4.58477  3.61503
          0.04096  3.61129  4.33363  0.61958  0.77255  0.54766  0.86346
    602   2.46393  4.23973  3.04603  2.86608  3.83923  2.94298  3.94923  3.33262  2.90231  2.98366  4.04025  3.18849  1.50927  3.30206  3.16047  2.62880  2.89074  3.00906  5.08319  3.96440    976 - -
          2.68618  4.42225  2.77519  2.73123  3.46354  2.40513  3.72494  3.29354  2.67741  2.69355  4.24690  2.90347  2.73739  3.18146  2.89801  2.37887  2.77519  2.98518  4.58477  3.61503
          0.04096  3.61129  4.33363  0.61958  0.77255  0.54766  0.86346
    603   2.59850  4.23421  3.73340  3.41301  3.37426  3.41906  4.26392  2.14584  3.27454  2.13221  3.41011  3.63715  4.01043  3.66441  3.50615  2.92553  2.97736  1.45308  5.10306  3.80646    977 - -
          2.68618  4.42225  2.77519  2.73123  3.46354  2.40513  3.72494  3.29354  2.67741  2.69355  4.24690  2.90347  2.73739  3.18146  2.89801  2.37887  2.77519  2.98518  4.58477  3.61503
          0.04096  3.61129  4.33363  0.61958  0.77255  0.54766  0.86346
    604   1.47990  4.09603  3.21231  3.01461  3.79817  2.92131  4.06425  2.89362  3.02265  2.77912  3.86374  3.22652  3.63675  3.39681  3.27905  2.46070  2.72003  2.59937  5.25458  4.02734    978 - -
          2.68618  4.42225  2.77519  2.73123  3.46354  2.40513  3.72494  3.29354  2.67741  2.69355  4.24690  2.90347  2.73739  3.18146  2.89801  2.37887  2.77519  2.98518  4.58477  3.61503
          0.04096  3.61129  4.33363  0.61958  0.77255  0.54766  0.86346
    605   2.46393  4.23973  3.04603  2.86608  3.83923  2.94298  3.94923  3.33262  2.90231  2.98366  4.04025  3.18849  1.50927  3.30206  3.16047  2.62880  2.89074  3.00906  5.08319  3.96440    979 - -
          2.68618  4.42225  2.77519  2.73123  3.46354  2.40513  3.72494  3.29354  2.67741  2.69355  4.24690  2.90347  2.73739  3.18146  2.89801  2.37887  2.77519  2.98518  4.58477  3.61503
          0.04096  3.61129  4.33363  0.61958  0.77255  0.54766  0.86346
    606   1.47990  4.09603  3.21231  3.01461  3.79817  2.92131  4.06425  2.89362  3.02265  2.77912  3.86374  3.22652  3.63675  3.39681  3.27905  2.46070  2.72003  2.59937  5.25458  4.02734    980 - -
          2.68618  4.42225  2.77519  2.73123  3.46354  2.40513  3.72494  3.29354  2.67741  2.69355  4.24690  2.90347  2.73739  3.18146  2.89801  2.37887  2.77519  2.98518  4.58477  3.61503
          0.04096  3.61129  4.33363  0.61958  0.77255  0.54766  0.86346
    607   2.30665  4.14204  3.21748  2.98341  3.75395  2.98233  4.01711  2.85419  2.92090  2.72258  3.81242  3.22475  3.67253  3.33646  3.17999  2.50720  1.72177  2.58079  5.21908  3.97662    981 - -
          2.68618  4.42225  2.77519  2.73123  3.46354  2.40513  3.72494  3.29354  2.67741  2.69355  4.24690  2.90347  2.73739  3.18146  2.89801  2.37887  2.77519  2.98518  4.58477  3.61503
          0.04096  3.61129  4.33363  0.61958  0.77255  0.54766  0.86346
    608   2.46393  4.23973  3.04603  2.86608  3.83923  2.94298  3.94923  3.33262  2.90231  2.98366  4.04025  3.18849  1.50927  3.30206  3.16047  2.62880  2.89074  3.00906  5.08319  3.96440    982 - -
          2.68618  4.42225  2.77519  2.73123  3.46354  2.40513  3.72494  3.29354  2.67741  2.69355  4.24690  2.90347  2.73739  3.18146  2.89801  2.37887  2.77519  2.98518  4.58477  3.61503
          0.04096  3.61129  4.33363  0.61958  0.77255  0.54766  0.86346
    609   2.75045  4.74430  2.44822  1.48411  4.06344  3.11929  3.71626  3.46405  2.56482  3.13627  4.14671  2.84710  3.71853  2.95463  2.92606  2.77820  3.06187  3.18455  5.28943  4.03596    983 - -
          2.68618  4.42225  2.77519  2.73123  3.46354  2.40513  3.72494  3.29354  2.67741  2.69355  4.24690  2.90347  2.73739  3.18146  2.89801  2.37887  2.77519  2.98518  4.58477  3.61503
          0.04096  3.61129  4.33363  0.61958  0.77255  0.54766  0.86346
    610   2.59850  4.23421  3.73340  3.41301  3.37426  3.41906  4.26392  2.14584  3.27454  2.13221  3.41011  3.63715  4.01043  3.66441  3.50615  2.92553  2.97736  1.45308  5.10306  3.80646    984 - -
          2.68618  4.42225  2.77519  2.73123  3.46354  2.40513  3.72494  3.29354  2.67741  2.69355  4.24690  2.90347  2.73739  3.18146  2.89801  2.37887  2.77519  2.98518  4.58477  3.61503
          0.04096  3.61129  4.33363  0.61958  0.77255  0.54766  0.86346
    611   2.46393  4.23973  3.04603  2.86608  3.83923  2.94298  3.94923  3.33262  2.90231  2.98366  4.04025  3.18849  1.50927  3.30206  3.16047  2.62880  2.89074  3.00906  5.08319  3.96440    985 - -
          2.68618  4.42225  2.77519  2.73123  3.46354  2.40513  3.72494  3.29354  2.67741  2.69355  4.24690  2.90347  2.73739  3.18146  2.89801  2.37887  2.77519  2.98518  4.58477  3.61503
          0.04096  3.61129  4.33363  0.61958  0.77255  0.54766  0.86346
    612   1.47990  4.09603  3.21231  3.01461  3.79817  2.92131  4.06425  2.89362  3.02265  2.77912  3.86374  3.22652  3.63675  3.39681  3.27905  2.46070  2.72003  2.59937  5.25458  4.02734    986 - -
          2.68618  4.42225  2.77519  2.73123  3.46354  2.40513  3.72494  3.29354  2.67741  2.69355  4.24690  2.90347  2.73739  3.18146  2.89801  2.37887  2.77519  2.98518  4.58477  3.61503
          0.04096  3.61129  4.33363  0.61958  0.77255  0.54766  0.86346
    613   2.30665  4.14204  3.21748  2.98341  3.75395  2.98233  4.01711  2.85419  2.92090  2.72258  3.81242  3.22475  3.67253  3.33646  3.17999  2.50720  1.72177  2.58079  5.21908  3.97662    987 - -
          2.68618  4.42225  2.77519  2.73123  3.46354  2.40513  3.72494  3.29354  2.67741  2.69355  4.24690  2.90347  2.73739  3.18146  2.89801  2.37887  2.77519  2.98518  4.58477  3.61503
          0.04096  3.61129  4.33363  0.61958  0.77255  0.54766  0.86346
    614   2.46393  4.23973  3.04603  2.86608  3.83923  2.94298  3.94923  3.33262  2.90231  2.98366  4.04025  3.18849  1.50927  3.30206  3.16047  2.62880  2.89074  3.00906  5.08319  3.96440    988 - -
          2.68618  4.42225  2.77519  2.73123  3.46354  2.40513  3.72494  3.29354  2.67741  2.69355  4.24690  2.90347  2.73739  3.18146  2.89801  2.37887  2.77519  2.98518  4.58477  3.61503
          0.04096  3.61129  4.33363  0.61958  0.77255  0.54766  0.86346
    615   2.52634  4.47742  2.62858  2.49735  3.79920  3.02102  3.75936  3.47096  2.65168  3.15795  4.13317  1.73811  3.67056  3.05144  2.98011  2.61648  2.91112  3.12198  5.14117  3.78045    989 - -
          2.68618  4.42225  2.77519  2.73123  3.46354  2.40513  3.72494  3.29354  2.67741  2.69355  4.24690  2.90347  2.73739  3.18146  2.89801  2.37887  2.77519  2.98518  4.58477  3.61503
          0.04096  3.61129  4.33363  0.61958  0.77255  0.54766  0.86346
    616   2.81746  4.34014  3.90751  3.53443  3.21573  3.72974  4.32219  1.49084  3.35356  1.89233  3.22764  3.81441  4.20918  3.74411  3.57937  3.22036  3.13237  1.91418  5.03126  3.72876    990 - -
          2.68618  4.42225  2.77519  2.73123  3.46354  2.40513  3.72494  3.29354  2.67741  2.69355  4.24690  2.90347  2.73739  3.18146  2.89801  2.37887  2.77519  2.98518  4.58477  3.61503
          0.04096  3.61129  4.33363  0.61958  0.77255  0.54766  0.86346
    617   2.30665  4.14204  3.21748  2.98341  3.75395  2.98233  4.01711  2.85419  2.92090  2.72258  3.81242  3.22475  3.67253  3.33646  3.17999  2.50720  1.72177  2.58079  5.21908  3.97662    991 - -
          2.68618  4.42225  2.77519  2.73123  3.46354  2.40513  3.72494  3.29354  2.67741  2.69355  4.24690  2.90347  2.73739  3.18146  2.89801  2.37887  2.77519  2.98518  4.58477  3.61503
          0.04096  3.61129  4.33363  0.61958  0.77255  0.54766  0.86346
    618   2.72752  4.74630  1.39412  2.25189  4.09621  3.02854  3.74897  3.63051  2.79213  3.29977  4.29534  2.78247  3.66694  3.00724  3.24887  2.73936  3.07000  3.30698  5.31671  4.04268    992 - -
          2.68618  4.42225  2.77519  2.73123  3.46354  2.40513  3.72494  3.29354  2.67741  2.69355  4.24690  2.90347  2.73739  3.18146  2.89801  2.37887  2.77519  2.98518  4.58477  3.61503
          0.04096  3.61129  4.33363  0.61958  0.77255  0.54766  0.86346
    619   2.72752  4.74630  1.39412  2.25189  4.09621  3.02854  3.74897  3.63051  2.79213  3.29977  4.29534  2.78247  3.66694  3.00724  3.24887  2.73936  3.07000  3.30698  5.31671  4.04268    993 - -
          2.68618  4.42225  2.77519  2.73123  3.46354  2.40513  3.72494  3.29354  2.67741  2.69355  4.24690  2.90347  2.73739  3.18146  2.89801  2.37887  2.77519  2.98518  4.58477  3.61503
          0.04096  3.61129  4.33363  0.61958  0.77255  0.54766  0.86346
    620   2.22213  4.12597  3.00457  2.82773  3.80777  2.86164  3.93404  3.30326  2.87888  3.05397  4.02273  3.08555  3.58206  3.25759  3.15953  1.57772  2.68544  2.90290  5.20850  3.89351    994 - -
          2.68618  4.42225  2.77519  2.73123  3.46354  2.40513  3.72494  3.29354  2.67741  2.69355  4.24690  2.90347  2.73739  3.18146  2.89801  2.37887  2.77519  2.98518  4.58477  3.61503
          0.04096  3.61129  4.33363  0.61958  0.77255  0.54766  0.86346
    621   2.73016  4.54755  3.19578  2.79737  3.83375  3.23943  3.69148  3.37465  2.22823  2.94146  3.97243  3.16671  3.77561  2.94638  1.48626  2.83965  3.02871  3.11579  5.03815  3.83910    995 - -
          2.68618  4.42225  2.77519  2.73123  3.46354  2.40513  3.72494  3.29354  2.67741  2.69355  4.24690  2.90347  2.73739  3.18146  2.89801  2.37887  2.77519  2.98518  4.58477  3.61503
          0.04096  3.61129  4.33363  0.61958  0.77255  0.54766  0.86346
    622   2.22213  4.12597  3.00457  2.82773  3.80777  2.86164  3.93404  3.30326  2.87888  3.05397  4.02273  3.08555  3.58206  3.25759  3.15953  1.57772  2.68544  2.90290  5.20850  3.89351    996 - -
          2.68618  4.42225  2.77519  2.73123  3.46354  2.40513  3.72494  3.29354  2.67741  2.69355  4.24690  2.90347  2.73739  3.18146  2.89801  2.37887  2.77519  2.98518  4.58477  3.61503
          0.04096  3.61129  4.33363  0.61958  0.77255  0.54766  0.86346
    623   2.86748  4.41965  3.74375  3.40849  3.06622  3.61087  4.14687  2.29257  3.17893  1.29377  3.21720  3.70422  4.10981  3.61326  3.38833  3.18539  3.18480  2.25610  4.82563  3.48358    997 - -
          2.68618  4.42225  2.77519  2.73123  3.46354  2.40513  3.72494  3.29354  2.67741  2.69355  4.24690  2.90347  2.73739  3.18146  2.89801  2.37887  2.77519  2.98518  4.58477  3.61503
          0.04096  3.61129  4.33363  0.61958  0.77255  0.54766  0.86346
    624   2.34539  1.69013  3.77518  3.47129  3.54071  3.00340  4.17939  2.65592  3.29921  2.57501  3.69894  3.52883  3.69070  3.66104  3.46436  2.61278  2.79374  2.41568  4.99537  3.82464    998 - -
          2.68618  4.42225  2.77519  2.73123  3.46354  2.40513  3.72494  3.29354  2.67741  2.69355  4.24690  2.90347  2.73739  3.18146  2.89801  2.37887  2.77519  2.98518  4.58477  3.61503
          0.04096  3.61129  4.33363  0.61958  0.77255  0.54766  0.86346
    625   2.69907  4.63577  2.76742  2.54155  3.75941  3.20021  3.68801  3.36938  2.39090  2.89711  3.95811  2.98863  3.76594  1.80523  2.67112  2.77043  3.00907  3.12370  5.09464  3.77472    999 - -
          2.68618  4.42225  2.77519  2.73123  3.46354  2.40513  3.72494  3.29354  2.67741  2.69355  4.24690  2.90347  2.73739  3.18146  2.89801  2.37887  2.77519  2.98518  4.58477  3.61503
          0.04096  3.61129  4.33363  0.61958  0.77255  0.54766  0.86346
    626   2.81746  4.34014  3.90751  3.53443  3.21573  3.72974  4.32219  1.49084  3.35356  1.89233  3.22764  3.81441  4.20918  3.74411  3.57937  3.22036  3.13237  1.91418  5.03126  3.72876   1000 - -
          2.68618  4.42225  2.77519  2.73123  3.46354  2.40513  3.72494  3.29354  2.67741  2.69355  4.24690  2.90347  2.73739  3.18146  2.89801  2.37887  2.77519  2.98518  4.58477  3.61503
          0.04096  3.61129  4.33363  0.61958  0.77255  0.54766  0.86346
    627   2.86748  4.41965  3.74375  3.40849  3.06622  3.61087  4.14687  2.29257  3.17893  1.29377  3.21720  3.70422  4.10981  3.61326  3.38833  3.18539  3.18480  2.25610  4.82563  3.48358   1001 - -
          2.68618  4.42225  2.77519  2.73123  3.46354  2.40513  3.72494  3.29354  2.67741  2.69355  4.24690  2.90347  2.73739  3.18146  2.89801  2.37887  2.77519  2.98518  4.58477  3.61503
          0.04096  3.61129  4.33363  0.61958  0.77255  0.54766  0.86346
    628   2.77863  4.38071  3.76277  3.35643  3.13222  3.62274  4.15330  2.28561  3.13012  1.79228  2.00960  3.65985  4.10113  3.54260  3.36220  3.09084  3.08896  2.25395  4.92411  3.64814   1002 - -
          2.68618  4.42225  2.77519  2.73123  3.46354  2.40513  3.72494  3.29354  2.67741  2.69355  4.24690  2.90347  2.73739  3.18146  2.89801  2.37887  2.77519  2.98518  4.58477  3.61503
          0.04096  3.61129  4.33363  0.61958  0.77255  0.54766  0.86346
    629   2.74537  4.65535  2.90714  2.60805  3.97960  3.24079  3.66315  3.39737  1.48458  3.03342  4.03276  3.03594  3.77908  2.88817  2.46361  2.81846  3.03219  3.12725  5.16249  3.94304   1003 - -
          2.68618  4.42225  2.77519  2.73123  3.46354  2.40513  3.72494  3.29354  2.67741  2.69355  4.24690  2.90347  2.73739  3.18146  2.89801  2.37887  2.77519  2.98518  4.58477  3.61503
          0.04096  3.61129  4.33363  0.61958  0.77255  0.54766  0.86346
    630   2.69907  4.63577  2.76742  2.54155  3.75941  3.20021  3.68801  3.36938  2.39090  2.89711  3.95811  2.98863  3.76594  1.80523  2.67112  2.77043  3.00907  3.12370  5.09464  3.77472   1004 - -
          2.68618  4.42225  2.77519  2.73123  3.46354  2.40513  3.72494  3.29354  2.67741  2.69355  4.24690  2.90347  2.73739  3.18146  2.89801  2.37887  2.77519  2.98518  4.58477  3.61503
          0.04096  3.61129  4.33363  0.61958  0.77255  0.54766  0.86346
    631   2.86748  4.41965  3.74375  3.40849  3.06622  3.61087  4.14687  2.29257  3.17893  1.29377  3.21720  3.70422  4.10981  3.61326  3.38833  3.18539  3.18480  2.25610  4.82563  3.48358   1005 - -
          2.68618  4.42225  2.77519  2.73123  3.46354  2.40513  3.72494  3.29354  2.67741  2.69355  4.24690  2.90347  2.73739  3.18146  2.89801  2.37887  2.77519  2.98518  4.58477  3.61503
          0.04096  3.61129  4.33363  0.61958  0.77255  0.54766  0.86346
    632   2.69907  4.63577  2.76742  2.54155  3.75941  3.20021  3.68801  3.36938  2.39090  2.89711  3.95811  2.98863  3.76594  1.80523  2.67112  2.77043  3.00907  3.12370  5.09464  3.77472   1006 - -
          2.68618  4.42225  2.77519  2.73123  3.46354  2.40513  3.72494  3.29354  2.67741  2.69355  4.24690  2.90347  2.73739  3.18146  2.89801  2.37887  2.77519  2.98518  4.58477  3.61503
          0.04096  3.61129  4.33363  0.61958  0.77255  0.54766  0.86346
    633   2.74537  4.65535  2.90714  2.60805  3.97960  3.24079  3.66315  3.39737  1.48458  3.03342  4.03276  3.03594  3.77908  2.88817  2.46361  2.81846  3.03219  3.12725  5.16249  3.94304   1007 - -
          2.68618  4.42225  2.77519  2.73123  3.46354  2.40513  3.72494  3.29354  2.67741  2.69355  4.24690  2.90347  2.73739  3.18146  2.89801  2.37887  2.77519  2.98518  4.58477  3.61503
          0.04096  3.61129  4.33363  0.61958  0.77255  0.54766  0.86346
    634   2.75045  4.74430  2.44822  1.48411  4.06344  3.11929  3.71626  3.46405  2.56482  3.13627  4.14671  2.84710  3.71853  2.95463  2.92606  2.77820  3.06187  3.18455  5.28943  4.03596   1008 - -
          2.68618  4.42225  2.77519  2.73123  3.46354  2.40513  3.72494  3.29354  2.67741  2.69355  4.24690  2.90347  2.73739  3.18146  2.89801  2.37887  2.77519  2.98518  4.58477  3.61503
          0.04096  3.61129  4.33363  0.61958  0.77255  0.54766  0.86346
    635   2.74537  4.65535  2.90714  2.60805  3.97960  3.24079  3.66315  3.39737  1.48458  3.03342  4.03276  3.03594  3.77908  2.88817  2.46361  2.81846  3.03219  3.12725  5.16249  3.94304   1009 - -
          2.68618  4.42225  2.77519  2.73123  3.46354  2.40513  3.72494  3.29354  2.67741  2.69355  4.24690  2.90347  2.73739  3.18146  2.89801  2.37887  2.77519  2.98518  4.58477  3.61503
          0.04096  3.61129  4.33363  0.61958  0.77255  0.54766  0.86346
    636   2.69907  4.63577  2.76742  2.54155  3.75941  3.20021  3.68801  3.36938  2.39090  2.89711  3.95811  2.98863  3.76594  1.80523  2.67112  2.77043  3.00907  3.12370  5.09464  3.77472   1010 - -
          2.68618  4.42225  2.77519  2.73123  3.46354  2.40513  3.72494  3.29354  2.67741  2.69355  4.24690  2.90347  2.73739  3.18146  2.89801  2.37887  2.77519  2.98518  4.58477  3.61503
          0.04096  3.61129  4.33363  0.61958  0.77255  0.54766  0.86346
    637   2.86748  4.41965  3.74375  3.40849  3.06622  3.61087  4.14687  2.29257  3.17893  1.29377  3.21720  3.70422  4.10981  3.61326  3.38833  3.18539  3.18480  2.25610  4.82563  3.48358   1011 - -
          2.68618  4.42225  2.77519  2.73123  3.46354  2.40513  3.72494  3.29354  2.67741  2.69355  4.24690  2.90347  2.73739  3.18146  2.89801  2.37887  2.77519  2.98518  4.58477  3.61503
          0.04096  3.61129  4.33363  0.61958  0.77255  0.54766  0.86346
    638   2.94101  4.43239  3.85525  3.54002  1.57619  3.65395  3.80956  2.52303  3.45680  1.97155  3.31239  3.72379  4.13689  3.70770  3.64160  3.21329  3.25168  2.48826  4.17724  2.59416   1012 - -
          2.68618  4.42225  2.77519  2.73123  3.46354  2.40513  3.72494  3.29354  2.67741  2.69355  4.24690  2.90347  2.73739  3.18146  2.89801  2.37887  2.77519  2.98518  4.58477  3.61503
          0.04096  3.61129  4.33363  0.61958  0.77255  0.54766  0.86346
    639   2.22213  4.12597  3.00457  2.82773  3.80777  2.86164  3.93404  3.30326  2.87888  3.05397  4.02273  3.08555  3.58206  3.25759  3.15953  1.57772  2.68544  2.90290  5.20850  3.89351   1013 - -
          2.68618  4.42225  2.77519  2.73123  3.46354  2.40513  3.72494  3.29354  2.67741  2.69355  4.24690  2.90347  2.73739  3.18146  2.89801  2.37887  2.77519  2.98518  4.58477  3.61503
          0.04096  3.61129  4.33363  0.61958  0.77255  0.54766  0.86346
    640   2.39644  4.16990  3.01102  2.89010  3.98473  1.28467  4.00572  3.53644  3.02933  3.22312  4.21651  3.18171  3.55260  3.38096  3.27504  2.56516  2.85826  3.12156  5.13106  4.08477   1014 - -
          2.68618  4.42225  2.77519  2.73123  3.46354  2.40513  3.72494  3.29354  2.67741  2.69355  4.24690  2.90347  2.73739  3.18146  2.89801  2.37887  2.77519  2.98518  4.58477  3.61503
          0.04096  3.61129  4.33363  0.61958  0.77255  0.54766  0.86346
    641   2.59850  4.23421  3.73340  3.41301  3.37426  3.41906  4.26392  2.14584  3.27454  2.13221  3.41011  3.63715  4.01043  3.66441  3.50615  2.92553  2.97736  1.45308  5.10306  3.80646   1015 - -
          2.68618  4.42225  2.77519  2.73123  3.46354  2.40513  3.72494  3.29354  2.67741  2.69355  4.24690  2.90347  2.73739  3.18146  2.89801  2.37887  2.77519  2.98518  4.58477  3.61503
          0.04096  3.61129  4.33363  0.61958  0.77255  0.54766  0.86346
    642   2.75045  4.74430  2.44822  1.48411  4.06344  3.11929  3.71626  3.46405  2.56482  3.13627  4.14671  2.84710  3.71853  2.95463  2.92606  2.77820  3.06187  3.18455  5.28943  4.03596   1016 - -
          2.68618  4.42225  2.77519  2.73123  3.46354  2.40513  3.72494  3.29354  2.67741  2.69355  4.24690  2.90347  2.73739  3.18146  2.89801  2.37887  2.77519  2.98518  4.58477  3.61503
          0.04096  3.61129  4.33363  0.61958  0.77255  0.54766  0.86346
    643   2.22213  4.12597  3.00457  2.82773  3.80777  2.86164  3.93404  3.30326  2.87888  3.05397  4.02273  3.08555  3.58206  3.25759  3.15953  1.57772  2.68544  2.90290  5.20850  3.89351   1017 - -
          2.68618  4.42225  2.77519  2.73123  3.46354  2.40513  3.72494  3.29354  2.67741  2.69355  4.24690  2.90347  2.73739  3.18146  2.89801  2.37887  2.77519  2.98518  4.58477  3.61503
          0.04096  3.61129  4.33363  0.61958  0.77255  0.54766  0.86346
    644   2.39644  4.16990  3.01102  2.89010  3.98473  1.28467  4.00572  3.53644  3.02933  3.22312  4.21651  3.18171  3.55260  3.38096  3.27504  2.56516  2.85826  3.12156  5.13106  4.08477   1018 - -
          2.68618  4.42225  2.77519  2.73123  3.46354  2.40513  3.72494  3.29354  2.67741  2.69355  4.24690  2.90347  2.73739  3.18146  2.89801  2.37887  2.77519  2.98518  4.58477  3.61503
          0.04096  3.61129  4.33363  0.61958  0.77255  0.54766  0.86346
    645   2.46393  4.23973  3.04603  2.86608  3.83923  2.94298  3.94923  3.33262  2.90231  2.98366  4.04025  3.18849  1.50927  3.30206  3.16047  2.62880  2.89074  3.00906  5.08319  3.96440   1019 - -
          2.68618  4.42225  2.77519  2.73123  3.46354  2.40513  3.72494  3.29354  2.67741  2.69355  4.24690  2.90347  2.73739  3.18146  2.89801  2.37887  2.77519  2.98518  4.58477  3.61503
          0.04096  3.61129  4.33363  0.61958  0.77255  0.54766  0.86346
    646   2.75045  4.74430  2.44822  1.48411  4.06344  3.11929  3.71626  3.46405  2.56482  3.13627  4.14671  2.84710  3.71853  2.95463  2.92606  2.77820  3.06187  3.18455  5.28943  4.03596   1020 - -
          2.68618  4.42225  2.77519  2.73123  3.46354  2.40513  3.72494  3.29354  2.67741  2.69355  4.24690  2.90347  2.73739  3.18146  2.89801  2.37887  2.77519  2.98518  4.58477  3.61503
          0.04096  3.61129  4.33363  0.61958  0.77255  0.54766  0.86346
    647   2.75045  4.74430  2.44822  1.48411  4.06344  3.11929  3.71626  3.46405  2.56482  3.13627  4.14671  2.84710  3.71853  2.95463  2.92606  2.77820  3.06187  3.18455  5.28943  4.03596   1021 - -
          2.68618  4.42225  2.77519  2.73123  3.46354  2.40513  3.72494  3.29354  2.67741  2.69355  4.24690  2.90347  2.73739  3.18146  2.89801  2.37887  2.77519  2.98518  4.58477  3.61503
          0.04096  3.61129  4.33363  0.61958  0.77255  0.54766  0.86346
    648   2.34539  1.69013  3.77518  3.47129  3.54071  3.00340  4.17939  2.65592  3.29921  2.57501  3.69894  3.52883  3.69070  3.66104  3.46436  2.61278  2.79374  2.41568  4.99537  3.82464   1022 - -
          2.68618  4.42225  2.77519  2.73123  3.46354  2.40513  3.72494  3.29354  2.67741  2.69355  4.24690  2.90347  2.73739  3.18146  2.89801  2.37887  2.77519  2.98518  4.58477  3.61503
          0.04096  3.61129  4.33363  0.61958  0.77255  0.54766  0.86346
    649   2.74537  4.65535  2.90714  2.60805  3.97960  3.24079  3.66315  3.39737  1.48458  3.03342  4.03276  3.03594  3.77908  2.88817  2.46361  2.81846  3.03219  3.12725  5.16249  3.94304   1023 - -
          2.68618  4.42225  2.77519  2.73123  3.46354  2.40513  3.72494  3.29354  2.67741  2.69355  4.24690  2.90347  2.73739  3.18146  2.89801  2.37887  2.77519  2.98518  4.58477  3.61503
          0.04096  3.61129  4.33363  0.61958  0.77255  0.54766  0.86346
    650   2.52634  4.47742  2.62858  2.49735  3.79920  3.02102  3.75936  3.47096  2.65168  3.15795  4.13317  1.73811  3.67056  3.05144  2.98011  2.61648  2.91112  3.12198  5.14117  3.78045   1024 - -
          2.68618  4.42225  2.77519  2.73123  3.46354  2.40513  3.72494  3.29354  2.67741  2.69355  4.24690  2.90347  2.73739  3.18146  2.89801  2.37887  2.77519  2.98518  4.58477  3.61503
          0.04096  3.61129  4.33363  0.61958  0.77255  0.54766  0.86346
    651   2.74537  4.65535  2.90714  2.60805  3.97960  3.24079  3.66315  3.39737  1.48458  3.03342  4.03276  3.03594  3.77908  2.88817  2.46361  2.81846  3.03219  3.12725  5.16249  3.94304   1025 - -
          2.68618  4.42225  2.77519  2.73123  3.46354  2.40513  3.72494  3.29354  2.67741  2.69355  4.24690  2.90347  2.73739  3.18146  2.89801  2.37887  2.77519  2.98518  4.58477  3.61503
          0.04096  3.61129  4.33363  0.61958  0.77255  0.54766  0.86346
    652   2.72752  4.74630  1.39412  2.25189  4.09621  3.02854  3.74897  3.63051  2.79213  3.29977  4.29534  2.78247  3.66694  3.00724  3.24887  2.73936  3.07000  3.30698  5.31671  4.04268   1026 - -
          2.68618  4.42225  2.77519  2.73123  3.46354  2.40513  3.72494  3.29354  2.67741  2.69355  4.24690  2.90347  2.73739  3.18146  2.89801  2.37887  2.77519  2.98518  4.58477  3.61503
          0.04096  3.61129  4.33363  0.61958  0.77255  0.54766  0.86346
    653   2.72752  4.74630  1.39412  2.25189  4.09621  3.02854  3.74897  3.63051  2.79213  3.29977  4.29534  2.78247  3.66694  3.00724  3.24887  2.73936  3.07000  3.30698  5.31671  4.04268   1027 - -
          2.68618  4.42225  2.77519  2.73123  3.46354  2.40513  3.72494  3.29354  2.67741  2.69355  4.24690  2.90347  2.73739  3.18146  2.89801  2.37887  2.77519  2.98518  4.58477  3.61503
          0.04096  3.61129  4.33363  0.61958  0.77255  0.54766  0.86346
    654   2.69907  4.63577  2.76742  2.54155  3.75941  3.20021  3.68801  3.36938  2.39090  2.89711  3.95811  2.98863  3.76594  1.80523  2.67112  2.77043  3.00907  3.12370  5.09464  3.77472   1028 - -
          2.68618  4.42225  2.77519  2.73123  3.46354  2.40513  3.72494  3.29354  2.67741  2.69355  4.24690  2.90347  2.73739  3.18146  2.89801  2.37887  2.77519  2.98518  4.58477  3.61503
          0.04096  3.61129  4.33363  0.61958  0.77255  0.54766  0.86346
    655   2.39644  4.16990  3.01102  2.89010  3.98473  1.28467  4.00572  3.53644  3.02933  3.22312  4.21651  3.18171  3.55260  3.38096  3.27504  2.56516  2.85826  3.12156  5.13106  4.08477   1029 - -
          2.68618  4.42225  2.77519  2.73123  3.46354  2.40513  3.72494  3.29354  2.67741  2.69355  4.24690  2.90347  2.73739  3.18146  2.89801  2.37887  2.77519  2.98518  4.58477  3.61503
          0.04096  3.61129  4.33363  0.61958  0.77255  0.54766  0.86346
    656   2.86748  4.41965  3.74375  3.40849  3.06622  3.61087  4.14687  2.29257  3.17893  1.29377  3.21720  3.70422  4.10981  3.61326  3.38833  3.18539  3.18480  2.25610  4.82563  3.48358   1030 - -
          2.68618  4.42225  2.77519  2.73123  3.46354  2.40513  3.72494  3.29354  2.67741  2.69355  4.24690  2.90347  2.73739  3.18146  2.89801  2.37887  2.77519  2.98518  4.58477  3.61503
          0.04096  3.61129  4.33363  0.61958  0.77255  0.54766  0.86346
    657   2.75045  4.74430  2.44822  1.48411  4.06344  3.11929  3.71626  3.46405  2.56482  3.13627  4.14671  2.84710  3.71853  2.95463  2.92606  2.77820  3.06187  3.18455  5.28943  4.03596   1031 - -
          2.68618  4.42225  2.77519  2.73123  3.46354  2.40513  3.72494  3.29354  2.67741  2.69355  4.24690  2.90347  2.73739  3.18146  2.89801  2.37887  2.77519  2.98518  4.58477  3.61503
          0.04096  3.61129  4.33363  0.61958  0.77255  0.54766  0.86346
    658   2.22213  4.12597  3.00457  2.82773  3.80777  2.86164  3.93404  3.30326  2.87888  3.05397  4.02273  3.08555  3.58206  3.25759  3.15953  1.57772  2.68544  2.90290  5.20850  3.89351   1032 - -
          2.68618  4.42225  2.77519  2.73123  3.46354  2.40513  3.72494  3.29354  2.67741  2.69355  4.24690  2.90347  2.73739  3.18146  2.89801  2.37887  2.77519  2.98518  4.58477  3.61503
          0.04096  3.61129  4.33363  0.61958  0.77255  0.54766  0.86346
    659   2.34539  1.69013  3.77518  3.47129  3.54071  3.00340  4.17939  2.65592  3.29921  2.57501  3.69894  3.52883  3.69070  3.66104  3.46436  2.61278  2.79374  2.41568  4.99537  3.82464   1033 - -
          2.68618  4.42225  2.77519  2.73123  3.46354  2.40513  3.72494  3.29354  2.67741  2.69355  4.24690  2.90347  2.73739  3.18146  2.89801  2.37887  2.77519  2.98518  4.58477  3.61503
          0.04096  3.61129  4.33363  0.61958  0.77255  0.54766  0.86346
    660   2.39644  4.16990  3.01102  2.89010  3.98473  1.28467  4.00572  3.53644  3.02933  3.22312  4.21651  3.18171  3.55260  3.38096  3.27504  2.56516  2.85826  3.12156  5.13106  4.08477   1034 - -
          2.68618  4.42225  2.77519  2.73123  3.46354  2.40513  3.72494  3.29354  2.67741  2.69355  4.24690  2.90347  2.73739  3.18146  2.89801  2.37887  2.77519  2.98518  4.58477  3.61503
          0.04096  3.61129  4.33363  0.61958  0.77255  0.54766  0.86346
    661   2.72752  4.74630  1.39412  2.25189  4.09621  3.02854  3.74897  3.63051  2.79213  3.29977  4.29534  2.78247  3.66694  3.00724  3.24887  2.73936  3.07000  3.30698  5.31671  4.04268   1035 - -
          2.68618  4.42225  2.77519  2.73123  3.46354  2.40513  3.72494  3.29354  2.67741  2.69355  4.24690  2.90347  2.73739  3.18146  2.89801  2.37887  2.77519  2.98518  4.58477  3.61503
          0.04096  3.61129  4.33363  0.61958  0.77255  0.54766  0.86346
    662   2.74537  4.65535  2.90714  2.60805  3.97960  3.24079  3.66315  3.39737  1.48458  3.03342  4.03276  3.03594  3.77908  2.88817  2.46361  2.81846  3.03219  3.12725  5.16249  3.94304   1036 - -
          2.68618  4.42225  2.77519  2.73123  3.46354  2.40513  3.72494  3.29354  2.67741  2.69355  4.24690  2.90347  2.73739  3.18146  2.89801  2.37887  2.77519  2.98518  4.58477  3.61503
          0.04096  3.61129  4.33363  0.61958  0.77255  0.54766  0.86346
    663   2.59850  4.23421  3.73340  3.41301  3.37426  3.41906  4.26392  2.14584  3.27454  2.13221  3.41011  3.63715  4.01043  3.66441  3.50615  2.92553  2.97736  1.45308  5.10306  3.80646   1037 - -
          2.68618  4.42225  2.77519  2.73123  3.46354  2.40513  3.72494  3.29354  2.67741  2.69355  4.24690  2.90347  2.73739  3.18146  2.89801  2.37887  2.77519  2.98518  4.58477  3.61503
          0.04096  3.61129  4.33363  0.61958  0.77255  0.54766  0.86346
    664   2.73016  4.54755  3.19578  2.79737  3.83375  3.23943  3.69148  3.37465  2.22823  2.94146  3.97243  3.16671  3.77561  2.94638  1.48626  2.83965  3.02871  3.11579  5.03815  3.83910   1038 - -
          2.68618  4.42225  2.77519  2.73123  3.46354  2.40513  3.72494  3.29354  2.67741  2.69355  4.24690  2.90347  2.73739  3.18146  2.89801  2.37887  2.77519  2.98518  4.58477  3.61503
          0.04096  3.61129  4.33363  0.61958  0.77255  0.54766  0.86346
    665   2.22213  4.12597  3.00457  2.82773  3.80777  2.86164  3.93404  3.30326  2.87888  3.05397  4.02273  3.08555  3.58206  3.25759  3.15953  1.57772  2.68544  2.90290  5.20850  3.89351   1039 - -
          2.68618  4.42225  2.77519  2.73123  3.46354  2.40513  3.72494  3.29354  2.67741  2.69355  4.24690  2.90347  2.73739  3.18146  2.89801  2.37887  2.77519  2.98518  4.58477  3.61503
          0.04096  3.61129  4.33363  0.61958  0.77255  0.54766  0.86346
    666   1.47990  4.09603  3.21231  3.01461  3.79817  2.92131  4.06425  2.89362  3.02265  2.77912  3.86374  3.22652  3.63675  3.39681  3.27905  2.46070  2.72003  2.59937  5.25458  4.02734   1040 - -
          2.68618  4.42225  2.77519  2.73123  3.46354  2.40513  3.72494  3.29354  2.67741  2.69355  4.24690  2.90347  2.73739  3.18146  2.89801  2.37887  2.77519  2.98518  4.58477  3.61503
          0.04096  3.61129  4.33363  0.61958  0.77255  0.54766  0.86346
    667   2.22213  4.12597  3.00457  2.82773  3.80777  2.86164  3.93404  3.30326  2.87888  3.05397  4.02273  3.08555  3.58206  3.25759  3.15953  1.57772  2.68544  2.90290  5.20850  3.89351   1041 - -
          2.68618  4.42225  2.77519  2.73123  3.46354  2.40513  3.72494  3.29354  2.67741  2.69355  4.24690  2.90347  2.73739  3.18146  2.89801  2.37887  2.77519  2.98518  4.58477  3.61503
          0.04096  3.61129  4.33363  0.61958  0.77255  0.54766  0.86346
    668   1.47990  4.09603  3.21231  3.01461  3.79817  2.92131  4.06425  2.89362  3.02265  2.77912  3.86374  3.22652  3.63675  3.39681  3.27905  2.46070  2.72003  2.59937  5.25458  4.02734   1042 - -
          2.68618  4.42225  2.77519  2.73123  3.46354  2.40513  3.72494  3.29354  2.67741  2.69355  4.24690  2.90347  2.73739  3.18146  2.89801  2.37887  2.77519  2.98518  4.58477  3.61503
          0.04096  3.61129  4.33363  0.61958  0.77255  0.54766  0.86346
    669   2.74537  4.65535  2.90714  2.60805  3.97960  3.24079  3.66315  3.39737  1.48458  3.03342  4.03276  3.03594  3.77908  2.88817  2.46361  2.81846  3.03219  3.12725  5.16249  3.94304   1043 - -
          2.68618  4.42225  2.77519  2.73123  3.46354  2.40513  3.72494  3.29354  2.67741  2.69355  4.24690  2.90347  2.73739  3.18146  2.89801  2.37887  2.77519  2.98518  4.58477  3.61503
          0.04096  3.61129  4.33363  0.61958  0.77255  0.54766  0.86346
    670   2.22213  4.12597  3.00457  2.82773  3.80777  2.86164  3.93404  3.30326  2.87888  3.05397  4.02273  3.08555  3.58206  3.25759  3.15953  1.57772  2.68544  2.90290  5.20850  3.89351   1044 - -
          2.68618  4.42225  2.77519  2.73123  3.46354  2.40513  3.72494  3.29354  2.67741  2.69355  4.24690  2.90347  2.73739  3.18146  2.89801  2.37887  2.77519  2.98518  4.58477  3.61503
          0.04096  3.61129  4.33363  0.61958  0.77255  0.54766  0.86346
    671   2.86748  4.41965  3.74375  3.40849  3.06622  3.61087  4.14687  2.29257  3.17893  1.29377  3.21720  3.70422  4.10981  3.61326  3.38833  3.18539  3.18480  2.25610  4.82563  3.48358   1045 - -
          2.68618  4.42225  2.77519  2.73123  3.46354  2.40513  3.72494  3.29354  2.67741  2.69355  4.24690  2.90347  2.73739  3.18146  2.89801  2.37887  2.77519  2.98518  4.58477  3.61503
          0.04096  3.61129  4.33363  0.61958  0.77255  0.54766  0.86346
    672   2.30665  4.14204  3.21748  2.98341  3.75395  2.98233  4.01711  2.85419  2.92090  2.72258  3.81242  3.22475  3.67253  3.33646  3.17999  2.50720  1.72177  2.58079  5.21908  3.97662   1046 - -
          2.68618  4.42225  2.77519  2.73123  3.46354  2.40513  3.72494  3.29354  2.67741  2.69355  4.24690  2.90347  2.73739  3.18146  2.89801  2.37887  2.77519  2.98518  4.58477  3.61503
          0.04096  3.61129  4.33363  0.61958  0.77255  0.54766  0.86346
    673   2.69907  4.63577  2.76742  2.54155  3.75941  3.20021  3.68801  3.36938  2.39090  2.89711  3.95811  2.98863  3.76594  1.80523  2.67112  2.77043  3.00907  3.12370  5.09464  3.77472   1047 - -
          2.68618  4.42225  2.77519  2.73123  3.46354  2.40513  3.72494  3.29354  2.67741  2.69355  4.24690  2.90347  2.73739  3.18146  2.89801  2.37887  2.77519  2.98518  4.58477  3.61503
          0.04096  3.61129  4.33363  0.61958  0.77255  0.54766  0.86346
    674   2.72752  4.74630  1.39412  2.25189  4.09621  3.02854  3.74897  3.63051  2.79213  3.29977  4.29534  2.78247  3.66694  3.00724  3.24887  2.73936  3.07000  3.30698  5.31671  4.04268   1048 - -
          2.68618  4.42225  2.77519  2.73123  3.46354  2.40513  3.72494  3.29354  2.67741  2.69355  4.24690  2.90347  2.73739  3.18146  2.89801  2.37887  2.77519  2.98518  4.58477  3.61503
          0.04096  3.61129  4.33363  0.61958  0.77255  0.54766  0.86346
    675   2.52634  4.47742  2.62858  2.49735  3.79920  3.02102  3.75936  3.47096  2.65168  3.15795  4.13317  1.73811  3.67056  3.05144  2.98011  2.61648  2.91112  3.12198  5.14117  3.78045   1049 - -
          2.68618  4.42225  2.77519  2.73123  3.46354  2.40513  3.72494  3.29354  2.67741  2.69355  4.24690  2.90347  2.73739  3.18146  2.89801  2.37887  2.77519  2.98518  4.58477  3.61503
          0.04096  3.61129  4.33363  0.61958  0.77255  0.54766  0.86346
    676   2.75045  4.74430  2.44822  1.48411  4.06344  3.11929  3.71626  3.46405  2.56482  3.13627  4.14671  2.84710  3.71853  2.95463  2.92606  2.77820  3.06187  3.18455  5.28943  4.03596   1050 - -
          2.68618  4.42225  2.77519  2.73123  3.46354  2.40513  3.72494  3.29354  2.67741  2.69355  4.24690  2.90347  2.73739  3.18146  2.89801  2.37887  2.77519  2.98518  4.58477  3.61503
          0.04096  3.61129  4.33363  0.61958  0.77255  0.54766  0.86346
    677   2.59850  4.23421  3.73340  3.41301  3.37426  3.41906  4.26392  2.14584  3.27454  2.13221  3.41011  3.63715  4.01043  3.66441  3.50615  2.92553  2.97736  1.45308  5.10306  3.80646   1051 - -
          2.68618  4.42225  2.77519  2.73123  3.46354  2.40513  3.72494  3.29354  2.67741  2.69355  4.24690  2.90347  2.73739  3.18146  2.89801  2.37887  2.77519  2.98518  4.58477  3.61503
          0.04096  3.61129  4.33363  0.61958  0.77255  0.54766  0.86346
    678   2.86748  4.41965  3.74375  3.40849  3.06622  3.61087  4.14687  2.29257  3.17893  1.29377  3.21720  3.70422  4.10981  3.61326  3.38833  3.18539  3.18480  2.25610  4.82563  3.48358   1052 - -
          2.68618  4.42225  2.77519  2.73123  3.46354  2.40513  3.72494  3.29354  2.67741  2.69355  4.24690  2.90347  2.73739  3.18146  2.89801  2.37887  2.77519  2.98518  4.58477  3.61503
          0.04096  3.61129  4.33363  0.61958  0.77255  0.54766  0.86346
    679   2.74537  4.65535  2.90714  2.60805  3.97960  3.24079  3.66315  3.39737  1.48458  3.03342  4.03276  3.03594  3.77908  2.88817  2.46361  2.81846  3.03219  3.12725  5.16249  3.94304   1053 - -
          2.68618  4.42225  2.77519  2.73123  3.46354  2.40513  3.72494  3.29354  2.67741  2.69355  4.24690  2.90347  2.73739  3.18146  2.89801  2.37887  2.77519  2.98518  4.58477  3.61503
          0.04096  3.61129  4.33363  0.61958  0.77255  0.54766  0.86346
    680   2.30665  4.14204  3.21748  2.98341  3.75395  2.98233  4.01711  2.85419  2.92090  2.72258  3.81242  3.22475  3.67253  3.33646  3.17999  2.50720  1.72177  2.58079  5.21908  3.97662   1054 - -
          2.68618  4.42225  2.77519  2.73123  3.46354  2.40513  3.72494  3.29354  2.67741  2.69355  4.24690  2.90347  2.73739  3.18146  2.89801  2.37887  2.77519  2.98518  4.58477  3.61503
          0.04096  3.61129  4.33363  0.61958  0.77255  0.54766  0.86346
    681   2.22213  4.12597  3.00457  2.82773  3.80777  2.86164  3.93404  3.30326  2.87888  3.05397  4.02273  3.08555  3.58206  3.25759  3.15953  1.57772  2.68544  2.90290  5.20850  3.89351   1055 - -
          2.68618  4.42225  2.77519  2.73123  3.46354  2.40513  3.72494  3.29354  2.67741  2.69355  4.24690  2.90347  2.73739  3.18146  2.89801  2.37887  2.77519  2.98518  4.58477  3.61503
          0.04096  3.61129  4.33363  0.61958  0.77255  0.54766  0.86346
    682   2.72752  4.74630  1.39412  2.25189  4.09621  3.02854  3.74897  3.63051  2.79213  3.29977  4.29534  2.78247  3.66694  3.00724  3.24887  2.73936  3.07000  3.30698  5.31671  4.04268   1056 - -
          2.68618  4.42225  2.77519  2.73123  3.46354  2.40513  3.72494  3.29354  2.67741  2.69355  4.24690  2.90347  2.73739  3.18146  2.89801  2.37887  2.77519  2.98518  4.58477  3.61503
          0.04096  3.61129  4.33363  0.61958  0.77255  0.54766  0.86346
    683   2.39644  4.16990  3.01102  2.89010  3.98473  1.28467  4.00572  3.53644  3.02933  3.22312  4.21651  3.18171  3.55260  3.38096  3.27504  2.56516  2.85826  3.12156  5.13106  4.08477   1057 - -
          2.68618  4.42225  2.77519  2.73123  3.46354  2.40513  3.72494  3.29354  2.67741  2.69355  4.24690  2.90347  2.73739  3.18146  2.89801  2.37887  2.77519  2.98518  4.58477  3.61503
          0.04096  3.61129  4.33363  0.61958  0.77255  0.54766  0.86346
    684   2.81746  4.34014  3.90751  3.53443  3.21573  3.72974  4.32219  1.49084  3.35356  1.89233  3.22764  3.81441  4.20918  3.74411  3.57937  3.22036  3.13237  1.91418  5.03126  3.72876   1058 - -
          2.68618  4.42225  2.77519  2.73123  3.46354  2.40513  3.72494  3.29354  2.67741  2.69355  4.24690  2.90347  2.73739  3.18146  2.89801  2.37887  2.77519  2.98518  4.58477  3.61503
          0.04096  3.61129  4.33363  0.61958  0.77255  0.54766  0.86346
    685   2.22213  4.12597  3.00457  2.82773  3.80777  2.86164  3.93404  3.30326  2.87888  3.05397  4.02273  3.08555  3.58206  3.25759  3.15953  1.57772  2.68544  2.90290  5.20850  3.89351   1059 - -
          2.68618  4.42225  2.77519  2.73123  3.46354  2.40513  3.72494  3.29354  2.67741  2.69355  4.24690  2.90347  2.73739  3.18146  2.89801  2.37887  2.77519  2.98518  4.58477  3.61503
          0.04096  3.61129  4.33363  0.61958  0.77255  0.54766  0.86346
    686   2.74537  4.65535  2.90714  2.60805  3.97960  3.24079  3.66315  3.39737  1.48458  3.03342  4.03276  3.03594  3.77908  2.88817  2.46361  2.81846  3.03219  3.12725  5.16249  3.94304   1060 - -
          2.68618  4.42225  2.77519  2.73123  3.46354  2.40513  3.72494  3.29354  2.67741  2.69355  4.24690  2.90347  2.73739  3.18146  2.89801  2.37887  2.77519  2.98518  4.58477  3.61503
          0.04096  3.61129  4.33363  0.61958  0.77255  0.54766  0.86346
    687   2.75045  4.74430  2.44822  1.48411  4.06344  3.11929  3.71626  3.46405  2.56482  3.13627  4.14671  2.84710  3.71853  2.95463  2.92606  2.77820  3.06187  3.18455  5.28943  4.03596   1061 - -
          2.68618  4.42225  2.77519  2.73123  3.46354  2.40513  3.72494  3.29354  2.67741  2.69355  4.24690  2.90347  2.73739  3.18146  2.89801  2.37887  2.77519  2.98518  4.58477  3.61503
          0.04096  3.61129  4.33363  0.61958  0.77255  0.54766  0.86346
    688   2.22213  4.12597  3.00457  2.82773  3.80777  2.86164  3.93404  3.30326  2.87888  3.05397  4.02273  3.08555  3.58206  3.25759  3.15953  1.57772  2.68544  2.90290  5.20850  3.89351   1062 - -
          2.68618  4.42225  2.77519  2.73123  3.46354  2.40513  3.72494  3.29354  2.67741  2.69355  4.24690  2.90347  2.73739  3.18146  2.89801  2.37887  2.77519  2.98518  4.58477  3.61503
          0.04096  3.61129  4.33363  0.61958  0.77255  0.54766  0.86346
    689   2.52634  4.47742  2.62858  2.49735  3.79920  3.02102  3.75936  3.47096  2.65168  3.15795  4.13317  1.73811  3.67056  3.05144  2.98011  2.61648  2.91112  3.12198  5.14117  3.78045   1063 - -
          2.68618  4.42225  2.77519  2.73123  3.46354  2.40513  3.72494  3.29354  2.67741  2.69355  4.24690  2.90347  2.73739  3.18146  2.89801  2.37887  2.77519  2.98518  4.58477  3.61503
          0.04096  3.61129  4.33363  0.61958  0.77255  0.54766  0.86346
    690   2.59850  4.23421  3.73340  3.41301  3.37426  3.41906  4.26392  2.14584  3.27454  2.13221  3.41011  3.63715  4.01043  3.66441  3.50615  2.92553  2.97736  1.45308  5.10306  3.80646   1064 - -
          2.68618  4.42225  2.77519  2.73123  3.46354  2.40513  3.72494  3.29354  2.67741  2.69355  4.24690  2.90347  2.73739  3.18146  2.89801  2.37887  2.77519  2.98518  4.58477  3.61503
          0.04096  3.61129  4.33363  0.61958  0.77255  0.54766  0.86346
    691   2.39644  4.16990  3.01102  2.89010  3.98473  1.28467  4.00572  3.53644  3.02933  3.22312  4.21651  3.18171  3.55260  3.38096  3.27504  2.56516  2.85826  3.12156  5.13106  4.08477   1065 - -
          2.68618  4.42225  2.77519  2.73123  3.46354  2.40513  3.72494  3.29354  2.67741  2.69355  4.24690  2.90347  2.73739  3.18146  2.89801  2.37887  2.77519  2.98518  4.58477  3.61503
          0.04096  3.61129  4.33363  0.61958  0.77255  0.54766  0.86346
    692   2.81746  4.34014  3.90751  3.53443  3.21573  3.72974  4.32219  1.49084  3.35356  1.89233  3.22764  3.81441  4.20918  3.74411  3.57937  3.22036  3.13237  1.91418  5.03126  3.72876   1066 - -
          2.68618  4.42225  2.77519  2.73123  3.46354  2.40513  3.72494  3.29354  2.67741  2.69355  4.24690  2.90347  2.73739  3.18146  2.89801  2.37887  2.77519  2.98518  4.58477  3.61503
          0.04096  3.61129  4.33363  0.61958  0.77255  0.54766  0.86346
    693   2.86748  4.41965  3.74375  3.40849  3.06622  3.61087  4.14687  2.29257  3.17893  1.29377  3.21720  3.70422  4.10981  3.61326  3.38833  3.18539  3.18480  2.25610  4.82563  3.48358   1067 - -
          2.68618  4.42225  2.77519  2.73123  3.46354  2.40513  3.72494  3.29354  2.67741  2.69355  4.24690  2.90347  2.73739  3.18146  2.89801  2.37887  2.77519  2.98518  4.58477  3.61503
          0.04096  3.61129  4.33363  0.61958  0.77255  0.54766  0.86346
    694   2.34539  1.69013  3.77518  3.47129  3.54071  3.00340  4.17939  2.65592  3.29921  2.57501  3.69894  3.52883  3.69070  3.66104  3.46436  2.61278  2.79374  2.41568  4.99537  3.82464   1068 - -
          2.68618  4.42225  2.77519  2.73123  3.46354  2.40513  3.72494  3.29354  2.67741  2.69355  4.24690  2.90347  2.73739  3.18146  2.89801  2.37887  2.77519  2.98518  4.58477  3.61503
          0.04096  3.61129  4.33363  0.61958  0.77255  0.54766  0.86346
    695   2.30665  4.14204  3.21748  2.98341  3.75395  2.98233  4.01711  2.85419  2.92090  2.72258  3.81242  3.22475  3.67253  3.33646  3.17999  2.50720  1.72177  2.58079  5.21908  3.97662   1069 - -
          2.68618  4.42225  2.77519  2.73123  3.46354  2.40513  3.72494  3.29354  2.67741  2.69355  4.24690  2.90347  2.73739  3.18146  2.89801  2.37887  2.77519  2.98518  4.58477  3.61503
          0.04096  3.61129  4.33363  0.61958  0.77255  0.54766  0.86346
    696   2.52634  4.47742  2.62858  2.49735  3.79920  3.02102  3.75936  3.47096  2.65168  3.15795  4.13317  1.73811  3.67056  3.05144  2.98011  2.61648  2.91112  3.12198  5.14117  3.78045   1070 - -
          2.68618  4.42225  2.77519  2.73123  3.46354  2.40513  3.72494  3.29354  2.67741  2.69355  4.24690  2.90347  2.73739  3.18146  2.89801  2.37887  2.77519  2.98518  4.58477  3.61503
          0.04096  3.61129  4.33363  0.61958  0.77255  0.54766  0.86346
    697   2.72752  4.74630  1.39412  2.25189  4.09621  3.02854  3.74897  3.63051  2.79213  3.29977  4.29534  2.78247  3.66694  3.00724  3.24887  2.73936  3.07000  3.30698  5.31671  4.04268   1071 - -
          2.68618  4.42225  2.77519  2.73123  3.46354  2.40513  3.72494  3.29354  2.67741  2.69355  4.24690  2.90347  2.73739  3.18146  2.89801  2.37887  2.77519  2.98518  4.58477  3.61503
          0.04096  3.61129  4.33363  0.61958  0.77255  0.54766  0.86346
    698   2.75045  4.74430  2.44822  1.48411  4.06344  3.11929  3.71626  3.46405  2.56482  3.13627  4.14671  2.84710  3.71853  2.95463  2.92606  2.77820  3.06187  3.18455  5.28943  4.03596   1072 - -
          2.68618  4.42225  2.77519  2.73123  3.46354  2.40513  3.72494  3.29354  2.67741  2.69355  4.24690  2.90347  2.73739  3.18146  2.89801  2.37887  2.77519  2.98518  4.58477  3.61503
          0.04096  3.61129  4.33363  0.61958  0.77255  0.54766  0.86346
    699   2.22213  4.12597  3.00457  2.82773  3.80777  2.86164  3.93404  3.30326  2.87888  3.05397  4.02273  3.08555  3.58206  3.25759  3.15953  1.57772  2.68544  2.90290  5.20850  3.89351   1073 - -
          2.68618  4.42225  2.77519  2.73123  3.46354  2.40513  3.72494  3.29354  2.67741  2.69355  4.24690  2.90347  2.73739  3.18146  2.89801  2.37887  2.77519  2.98518  4.58477  3.61503
          0.04096  3.61129  4.33363  0.61958  0.77255  0.54766  0.86346
    700   2.46393  4.23973  3.04603  2.86608  3.83923  2.94298  3.94923  3.33262  2.90231  2.98366  4.04025  3.18849  1.50927  3.30206  3.16047  2.62880  2.89074  3.00906  5.08319  3.96440   1074 - -
          2.68618  4.42225  2.77519  2.73123  3.46354  2.40513  3.72494  3.29354  2.67741  2.69355  4.24690  2.90347  2.73739  3.18146  2.89801  2.37887  2.77519  2.98518  4.58477  3.61503
          0.04096  3.61129  4.33363  0.61958  0.77255  0.54766  0.86346
    701   2.22213  4.12597  3.00457  2.82773  3.80777  2.86164  3.93404  3.30326  2.87888  3.05397  4.02273  3.08555  3.58206  3.25759  3.15953  1.57772  2.68544  2.90290  5.20850  3.89351   1075 - -
          2.68618  4.42225  2.77519  2.73123  3.46354  2.40513  3.72494  3.29354  2.67741  2.69355  4.24690  2.90347  2.73739  3.18146  2.89801  2.37887  2.77519  2.98518  4.58477  3.61503
          0.04096  3.61129  4.33363  0.61958  0.77255  0.54766  0.86346
    702   2.59850  4.23421  3.73340  3.41301  3.37426  3.41906  4.26392  2.14584  3.27454  2.13221  3.41011  3.63715  4.01043  3.66441  3.50615  2.92553  2.97736  1.45308  5.10306  3.80646   1076 - -
          2.68618  4.42225  2.77519  2.73123  3.46354  2.40513  3.72494  3.29354  2.67741  2.69355  4.24690  2.90347  2.73739  3.18146  2.89801  2.37887  2.77519  2.98518  4.58477  3.61503
          0.04096  3.61129  4.33363  0.61958  0.77255  0.54766  0.86346
    703   2.69907  4.63577  2.76742  2.54155  3.75941  3.20021  3.68801  3.36938  2.39090  2.89711  3.95811  2.98863  3.76594  1.80523  2.67112  2.77043  3.00907  3.12370  5.09464  3.77472   1077 - -
          2.68618  4.42225  2.77519  2.73123  3.46354  2.40513  3.72494  3.29354  2.67741  2.69355  4.24690  2.90347  2.73739  3.18146  2.89801  2.37887  2.77519  2.98518  4.58477  3.61503
          0.04096  3.61129  4.33363  0.61958  0.77255  0.54766  0.86346
    704   2.39644  4.16990  3.01102  2.89010  3.98473  1.28467  4.00572  3.53644  3.02933  3.22312  4.21651  3.18171  3.55260  3.38096  3.27504  2.56516  2.85826  3.12156  5.13106  4.08477   1078 - -
          2.68618  4.42225  2.77519  2.73123  3.46354  2.40513  3.72494  3.29354  2.67741  2.69355  4.24690  2.90347  2.73739  3.18146  2.89801  2.37887  2.77519  2.98518  4.58477  3.61503
          0.04096  3.61129  4.33363  0.61958  0.77255  0.54766  0.86346
    705   2.52634  4.47742  2.62858  2.49735  3.79920  3.02102  3.75936  3.47096  2.65168  3.15795  4.13317  1.73811  3.67056  3.05144  2.98011  2.61648  2.91112  3.12198  5.14117  3.78045   1079 - -
          2.68618  4.42225  2.77519  2.73123  3.46354  2.40513  3.72494  3.29354  2.67741  2.69355  4.24690  2.90347  2.73739  3.18146  2.89801  2.37887  2.77519  2.98518  4.58477  3.61503
          0.04096  3.61129  4.33363  0.61958  0.77255  0.54766  0.86346
    706   2.59850  4.23421  3.73340  3.41301  3.37426  3.41906  4.26392  2.14584  3.27454  2.13221  3.41011  3.63715  4.01043  3.66441  3.50615  2.92553  2.97736  1.45308  5.10306  3.80646   1080 - -
          2.68618  4.42225  2.77519  2.73123  3.46354  2.40513  3.72494  3.29354  2.67741  2.69355  4.24690  2.90347  2.73739  3.18146  2.89801  2.37887  2.77519  2.98518  4.58477  3.61503
          0.04096  3.61129  4.33363  0.61958  0.77255  0.54766  0.86346
    707   2.72752  4.74630  1.39412  2.25189  4.09621  3.02854  3.74897  3.63051  2.79213  3.29977  4.29534  2.78247  3.66694  3.00724  3.24887  2.73936  3.07000  3.30698  5.31671  4.04268   1081 - -
          2.68618  4.42225  2.77519  2.73123  3.46354  2.40513  3.72494  3.29354  2.67741  2.69355  4.24690  2.90347  2.73739  3.18146  2.89801  2.37887  2.77519  2.98518  4.58477  3.61503
          0.04096  3.61129  4.33363  0.61958  0.77255  0.54766  0.86346
    708   2.52634  4.47742  2.62858  2.49735  3.79920  3.02102  3.75936  3.47096  2.65168  3.15795  4.13317  1.73811  3.67056  3.05144  2.98011  2.61648  2.91112  3.12198  5.14117  3.78045   1082 - -
          2.68618  4.42225  2.77519  2.73123  3.46354  2.40513  3.72494  3.29354  2.67741  2.69355  4.24690  2.90347  2.73739  3.18146  2.89801  2.37887  2.77519  2.98518  4.58477  3.61503
          0.04096  3.61129  4.33363  0.61958  0.77255  0.54766  0.86346
    709   1.47990  4.09603  3.21231  3.01461  3.79817  2.92131  4.06425  2.89362  3.02265  2.77912  3.86374  3.22652  3.63675  3.39681  3.27905  2.46070  2.72003  2.59937  5.25458  4.02734   1083 - -
          2.68618  4.42225  2.77519  2.73123  3.46354  2.40513  3.72494  3.29354  2.67741  2.69355  4.24690  2.90347  2.73739  3.18146  2.89801  2.37887  2.77519  2.98518  4.58477  3.61503
          0.04096  3.61129  4.33363  0.61958  0.77255  0.54766  0.86346
    710   2.52634  4.47742  2.62858  2.49735  3.79920  3.02102  3.75936  3.47096  2.65168  3.15795  4.13317  1.73811  3.67056  3.05144  2.98011  2.61648  2.91112  3.12198  5.14117  3.78045   1084 - -
          2.68618  4.42225  2.77519  2.73123  3.46354  2.40513  3.72494  3.29354  2.67741  2.69355  4.24690  2.90347  2.73739  3.18146  2.89801  2.37887  2.77519  2.98518  4.58477  3.61503
          0.04096  3.61129  4.33363  0.61958  0.77255  0.54766  0.86346
    711   2.74537  4.65535  2.90714  2.60805  3.97960  3.24079  3.66315  3.39737  1.48458  3.03342  4.03276  3.03594  3.77908  2.88817  2.46361  2.81846  3.03219  3.12725  5.16249  3.94304   1085 - -
          2.68618  4.42225  2.77519  2.73123  3.46354  2.40513  3.72494  3.29354  2.67741  2.69355  4.24690  2.90347  2.73739  3.18146  2.89801  2.37887  2.77519  2.98518  4.58477  3.61503
          0.04096  3.61129  4.33363  0.61958  0.77255  0.54766  0.86346
    712   2.30665  4.14204  3.21748  2.98341  3.75395  2.98233  4.01711  2.85419  2.92090  2.72258  3.81242  3.22475  3.67253  3.33646  3.17999  2.50720  1.72177  2.58079  5.21908  3.97662   1086 - -
          2.68618  4.42225  2.77519  2.73123  3.46354  2.40513  3.72494  3.29354  2.67741  2.69355  4.24690  2.90347  2.73739  3.18146  2.89801  2.37887  2.77519  2.98518  4.58477  3.61503
          0.04096  3.61129  4.33363  0.61958  0.77255  0.54766  0.86346
    713   1.47990  4.09603  3.21231  3.01461  3.79817  2.92131  4.06425  2.89362  3.02265  2.77912  3.86374  3.22652  3.63675  3.39681  3.27905  2.46070  2.72003  2.59937  5.25458  4.02734   1087 - -
          2.68618  4.42225  2.77519  2.73123  3.46354  2.40513  3.72494  3.29354  2.67741  2.69355  4.24690  2.90347  2.73739  3.18146  2.89801  2.37887  2.77519  2.98518  4.58477  3.61503
          0.04096  3.61129  4.33363  0.61958  0.77255  0.54766  0.86346
    714   2.30665  4.14204  3.21748  2.98341  3.75395  2.98233  4.01711  2.85419  2.92090  2.72258  3.81242  3.22475  3.67253  3.33646  3.17999  2.50720  1.72177  2.58079  5.21908  3.97662   1088 - -
          2.68618  4.42225  2.77519  2.73123  3.46354  2.40513  3.72494  3.29354  2.67741  2.69355  4.24690  2.90347  2.73739  3.18146  2.89801  2.37887  2.77519  2.98518  4.58477  3.61503
          0.04096  3.61129  4.33363  0.61958  0.77255  0.54766  0.86346
    715   2.22213  4.12597  3.00457  2.82773  3.80777  2.86164  3.93404  3.30326  2.87888  3.05397  4.02273  3.08555  3.58206  3.25759  3.15953  1.57772  2.68544  2.90290  5.20850  3.89351   1089 - -
          2.68618  4.42225  2.77519  2.73123  3.46354  2.40513  3.72494  3.29354  2.67741  2.69355  4.24690  2.90347  2.73739  3.18146  2.89801  2.37887  2.77519  2.98518  4.58477  3.61503
          0.04096  3.61129  4.33363  0.61958  0.77255  0.54766  0.86346
    716   2.22213  4.12597  3.00457  2.82773  3.80777  2.86164  3.93404  3.30326  2.87888  3.05397  4.02273  3.08555  3.58206  3.25759  3.15953  1.57772  2.68544  2.90290  5.20850  3.89351   1090 - -
          2.68618  4.42225  2.77519  2.73123  3.46354  2.40513  3.72494  3.29354  2.67741  2.69355  4.24690  2.90347  2.73739  3.18146  2.89801  2.37887  2.77519  2.98518  4.58477  3.61503
          0.04096  3.61129  4.33363  0.61958  0.77255  0.54766  0.86346
    717   2.75045  4.74430  2.44822  1.48411  4.06344  3.11929  3.71626  3.46405  2.56482  3.13627  4.14671  2.84710  3.71853  2.95463  2.92606  2.77820  3.06187  3.18455  5.28943  4.03596   1091 - -
          2.68618  4.42225  2.77519  2.73123  3.46354  2.40513  3.72494  3.29354  2.67741  2.69355  4.24690  2.90347  2.73739  3.18146  2.89801  2.37887  2.77519  2.98518  4.58477  3.61503
          0.04096  3.61129  4.33363  0.61958  0.77255  0.54766  0.86346
    718   2.81746  4.34014  3.90751  3.53443  3.21573  3.72974  4.32219  1.49084  3.35356  1.89233  3.22764  3.81441  4.20918  3.74411  3.57937  3.22036  3.13237  1.91418  5.03126  3.72876   1092 - -
          2.68618  4.42225  2.77519  2.73123  3.46354  2.40513  3.72494  3.29354  2.67741  2.69355  4.24690  2.90347  2.73739  3.18146  2.89801  2.37887  2.77519  2.98518  4.58477  3.61503
          0.04096  3.61129  4.33363  0.61958  0.77255  0.54766  0.86346
    719   1.47990  4.09603  3.21231  3.01461  3.79817  2.92131  4.06425  2.89362  3.02265  2.77912  3.86374  3.22652  3.63675  3.39681  3.27905  2.46070  2.72003  2.59937  5.25458  4.02734   1093 - -
          2.68618  4.42225  2.77519  2.73123  3.46354  2.40513  3.72494  3.29354  2.67741  2.69355  4.24690  2.90347  2.73739  3.18146  2.89801  2.37887  2.77519  2.98518  4.58477  3.61503
          0.04096  3.61129  4.33363  0.61958  0.77255  0.54766  0.86346
    720   2.75045  4.74430  2.44822  1.48411  4.06344  3.11929  3.71626  3.46405  2.56482  3.13627  4.14671  2.84710  3.71853  2.95463  2.92606  2.77820  3.06187  3.18455  5.28943  4.03596   1094 - -
          2.68618  4.42225  2.77519  2.73123  3.46354  2.40513  3.72494  3.29354  2.67741  2.69355  4.24690  2.90347  2.73739  3.18146  2.89801  2.37887  2.77519  2.98518  4.58477  3.61503
          0.04096  3.61129  4.33363  0.61958  0.77255  0.54766  0.86346
    721   2.30665  4.14204  3.21748  2.98341  3.75395  2.98233  4.01711  2.85419  2.92090  2.72258  3.81242  3.22475  3.67253  3.33646  3.17999  2.50720  1.72177  2.58079  5.21908  3.97662   1095 - -
          2.68618  4.42225  2.77519  2.73123  3.46354  2.40513  3.72494  3.29354  2.67741  2.69355  4.24690  2.90347  2.73739  3.18146  2.89801  2.37887  2.77519  2.98518  4.58477  3.61503
          0.04096  3.61129  4.33363  0.61958  0.77255  0.54766  0.86346
    722   2.75045  4.74430  2.44822  1.48411  4.06344  3.11929  3.71626  3.46405  2.56482  3.13627  4.14671  2.84710  3.71853  2.95463  2.92606  2.77820  3.06187  3.18455  5.28943  4.03596   1096 - -
          2.68618  4.42225  2.77519  2.73123  3.46354  2.40513  3.72494  3.29354  2.67741  2.69355  4.24690  2.90347  2.73739  3.18146  2.89801  2.37887  2.77519  2.98518  4.58477  3.61503
          0.04096  3.61129  4.33363  0.61958  0.77255  0.54766  0.86346
    723   2.74537  4.65535  2.90714  2.60805  3.97960  3.24079  3.66315  3.39737  1.48458  3.03342  4.03276  3.03594  3.77908  2.88817  2.46361  2.81846  3.03219  3.12725  5.16249  3.94304   1097 - -
          2.68618  4.42225  2.77519  2.73123  3.46354  2.40513  3.72494  3.29354  2.67741  2.69355  4.24690  2.90347  2.73739  3.18146  2.89801  2.37887  2.77519  2.98518  4.58477  3.61503
          0.04096  3.61129  4.33363  0.61958  0.77255  0.54766  0.86346
    724   2.39644  4.16990  3.01102  2.89010  3.98473  1.28467  4.00572  3.53644  3.02933  3.22312  4.21651  3.18171  3.55260  3.38096  3.27504  2.56516  2.85826  3.12156  5.13106  4.08477   1098 - -
          2.68618  4.42225  2.77519  2.73123  3.46354  2.40513  3.72494  3.29354  2.67741  2.69355  4.24690  2.90347  2.73739  3.18146  2.89801  2.37887  2.77519  2.98518  4.58477  3.61503
          0.04096  3.61129  4.33363  0.61958  0.77255  0.54766  0.86346
    725   2.86748  4.41965  3.74375  3.40849  3.06622  3.61087  4.14687  2.29257  3.17893  1.29377  3.21720  3.70422  4.10981  3.61326  3.38833  3.18539  3.18480  2.25610  4.82563  3.48358   1099 - -
          2.68618  4.42225  2.77519  2.73123  3.46354  2.40513  3.72494  3.29354  2.67741  2.69355  4.24690  2.90347  2.73739  3.18146  2.89801  2.37887  2.77519  2.98518  4.58477  3.61503
          0.04096  3.61129  4.33363  0.61958  0.77255  0.54766  0.86346
    726   2.22213  4.12597  3.00457  2.82773  3.80777  2.86164  3.93404  3.30326  2.87888  3.05397  4.02273  3.08555  3.58206  3.25759  3.15953  1.57772  2.68544  2.90290  5.20850  3.89351   1100 - -
          2.68618  4.42225  2.77519  2.73123  3.46354  2.40513  3.72494  3.29354  2.67741  2.69355  4.24690  2.90347  2.73739  3.18146  2.89801  2.37887  2.77519  2.98518  4.58477  3.61503
          0.04096  3.61129  4.33363  0.61958  0.77255  0.54766  0.86346
    727   2.34539  1.69013  3.77518  3.47129  3.54071  3.00340  4.17939  2.65592  3.29921  2.57501  3.69894  3.52883  3.69070  3.66104  3.46436  2.61278  2.79374  2.41568  4.99537  3.82464   1101 - -
          2.68618  4.42225  2.77519  2.73123  3.46354  2.40513  3.72494  3.29354  2.67741  2.69355  4.24690  2.90347  2.73739  3.18146  2.89801  2.37887  2.77519  2.98518  4.58477  3.61503
          0.04096  3.61129  4.33363  0.61958  0.77255  0.54766  0.86346
    728   2.39644  4.16990  3.01102  2.89010  3.98473  1.28467  4.00572  3.53644  3.02933  3.22312  4.21651  3.18171  3.55260  3.38096  3.27504  2.56516  2.85826  3.12156  5.13106  4.08477   1102 - -
          2.68618  4.42225  2.77519  2.73123  3.46354  2.40513  3.72494  3.29354  2.67741  2.69355  4.24690  2.90347  2.73739  3.18146  2.89801  2.37887  2.77519  2.98518  4.58477  3.61503
          0.04096  3.61129  4.33363  0.61958  0.77255  0.54766  0.86346
    729   2.22213  4.12597  3.00457  2.82773  3.80777  2.86164  3.93404  3.30326  2.87888  3.05397  4.02273  3.08555  3.58206  3.25759  3.15953  1.57772  2.68544  2.90290  5.20850  3.89351   1103 - -
          2.68618  4.42225  2.77519  2.73123  3.46354  2.40513  3.72494  3.29354  2.67741  2.69355  4.24690  2.90347  2.73739  3.18146  2.89801  2.37887  2.77519  2.98518  4.58477  3.61503
          0.04096  3.61129  4.33363  0.61958  0.77255  0.54766  0.86346
    730   2.72752  4.74630  1.39412  2.25189  4.09621  3.02854  3.74897  3.63051  2.79213  3.29977  4.29534  2.78247  3.66694  3.00724  3.24887  2.73936  3.07000  3.30698  5.31671  4.04268   1104 - -
          2.68618  4.42225  2.77519  2.73123  3.46354  2.40513  3.72494  3.29354  2.67741  2.69355  4.24690  2.90347  2.73739  3.18146  2.89801  2.37887  2.77519  2.98518  4.58477  3.61503
          0.04096  3.61129  4.33363  0.61958  0.77255  0.54766  0.86346
    731   2.30665  4.14204  3.21748  2.98341  3.75395  2.98233  4.01711  2.85419  2.92090  2.72258  3.81242  3.22475  3.67253  3.33646  3.17999  2.50720  1.72177  2.58079  5.21908  3.97662   1105 - -
          2.68618  4.42225  2.77519  2.73123  3.46354  2.40513  3.72494  3.29354  2.67741  2.69355  4.24690  2.90347  2.73739  3.18146  2.89801  2.37887  2.77519  2.98518  4.58477  3.61503
          0.04096  3.61129  4.33363  0.61958  0.77255  0.54766  0.86346
    732   2.72752  4.74630  1.39412  2.25189  4.09621  3.02854  3.74897  3.63051  2.79213  3.29977  4.29534  2.78247  3.66694  3.00724  3.24887  2.73936  3.07000  3.30698  5.31671  4.04268   1106 - -
          2.68618  4.42225  2.77519  2.73123  3.46354  2.40513  3.72494  3.29354  2.67741  2.69355  4.24690  2.90347  2.73739  3.18146  2.89801  2.37887  2.77519  2.98518  4.58477  3.61503
          0.04096  3.61129  4.33363  0.61958  0.77255  0.54766  0.86346
    733   2.75045  4.74430  2.44822  1.48411  4.06344  3.11929  3.71626  3.46405  2.56482  3.13627  4.14671  2.84710  3.71853  2.95463  2.92606  2.77820  3.06187  3.18455  5.28943  4.03596   1107 - -
          2.68618  4.42225  2.77519  2.73123  3.46354  2.40513  3.72494  3.29354  2.67741  2.69355  4.24690  2.90347  2.73739  3.18146  2.89801  2.37887  2.77519  2.98518  4.58477  3.61503
          0.04096  3.61129  4.33363  0.61958  0.77255  0.54766  0.86346
    734   2.72752  4.74630  1.39412  2.25189  4.09621  3.02854  3.74897  3.63051  2.79213  3.29977  4.29534  2.78247  3.66694  3.00724  3.24887  2.73936  3.07000  3.30698  5.31671  4.04268   1108 - -
          2.68618  4.42225  2.77519  2.73123  3.46354  2.40513  3.72494  3.29354  2.67741  2.69355  4.24690  2.90347  2.73739  3.18146  2.89801  2.37887  2.77519  2.98518  4.58477  3.61503
          0.04096  3.61129  4.33363  0.61958  0.77255  0.54766  0.86346
    735   2.34539  1.69013  3.77518  3.47129  3.54071  3.00340  4.17939  2.65592  3.29921  2.57501  3.69894  3.52883  3.69070  3.66104  3.46436  2.61278  2.79374  2.41568  4.99537  3.82464   1109 - -
          2.68618  4.42225  2.77519  2.73123  3.46354  2.40513  3.72494  3.29354  2.67741  2.69355  4.24690  2.90347  2.73739  3.18146  2.89801  2.37887  2.77519  2.98518  4.58477  3.61503
          0.04096  3.61129  4.33363  0.61958  0.77255  0.54766  0.86346
    736   2.86748  4.41965  3.74375  3.40849  3.06622  3.61087  4.14687  2.29257  3.17893  1.29377  3.21720  3.70422  4.10981  3.61326  3.38833  3.18539  3.18480  2.25610  4.82563  3.48358   1110 - -
          2.68618  4.42225  2.77519  2.73123  3.46354  2.40513  3.72494  3.29354  2.67741  2.69355  4.24690  2.90347  2.73739  3.18146  2.89801  2.37887  2.77519  2.98518  4.58477  3.61503
          0.04096  3.61129  4.33363  0.61958  0.77255  0.54766  0.86346
    737   2.81746  4.34014  3.90751  3.53443  3.21573  3.72974  4.32219  1.49084  3.35356  1.89233  3.22764  3.81441  4.20918  3.74411  3.57937  3.22036  3.13237  1.91418  5.03126  3.72876   1111 - -
          2.68618  4.42225  2.77519  2.73123  3.46354  2.40513  3.72494  3.29354  2.67741  2.69355  4.24690  2.90347  2.73739  3.18146  2.89801  2.37887  2.77519  2.98518  4.58477  3.61503
          0.04096  3.61129  4.33363  0.61958  0.77255  0.54766  0.86346
    738   2.81746  4.34014  3.90751  3.53443  3.21573  3.72974  4.32219  1.49084  3.35356  1.89233  3.22764  3.81441  4.20918  3.74411  3.57937  3.22036  3.13237  1.91418  5.03126  3.72876   1112 - -
          2.68618  4.42225  2.77519  2.73123  3.46354  2.40513  3.72494  3.29354  2.67741  2.69355  4.24690  2.90347  2.73739  3.18146  2.89801  2.37887  2.77519  2.98518  4.58477  3.61503
          0.04096  3.61129  4.33363  0.61958  0.77255  0.54766  0.86346
    739   2.72752  4.74630  1.39412  2.25189  4.09621  3.02854  3.74897  3.63051  2.79213  3.29977  4.29534  2.78247  3.66694  3.00724  3.24887  2.73936  3.07000  3.30698  5.31671  4.04268   1113 - -
          2.68618  4.42225  2.77519  2.73123  3.46354  2.40513  3.72494  3.29354  2.67741  2.69355  4.24690  2.90347  2.73739  3.18146  2.89801  2.37887  2.77519  2.98518  4.58477  3.61503
          0.04096  3.61129  4.33363  0.61958  0.77255  0.54766  0.86346
    740   2.30665  4.14204  3.21748  2.98341  3.75395  2.98233  4.01711  2.85419  2.92090  2.72258  3.81242  3.22475  3.67253  3.33646  3.17999  2.50720  1.72177  2.58079  5.21908  3.97662   1114 - -
          2.68618  4.42225  2.77519  2.73123  3.46354  2.40513  3.72494  3.29354  2.67741  2.69355  4.24690  2.90347  2.73739  3.18146  2.89801  2.37887  2.77519  2.98518  4.58477  3.61503
          0.04096  3.61129  4.33363  0.61958  0.77255  0.54766  0.86346
    741   2.75045  4.74430  2.44822  1.48411  4.06344  3.11929  3.71626  3.46405  2.56482  3.13627  4.14671  2.84710  3.71853  2.95463  2.92606  2.77820  3.06187  3.18455  5.28943  4.03596   1115 - -
          2.68618  4.42225  2.77519  2.73123  3.46354  2.40513  3.72494  3.29354  2.67741  2.69355  4.24690  2.90347  2.73739  3.18146  2.89801  2.37887  2.77519  2.98518  4.58477  3.61503
          0.04096  3.61129  4.33363  0.61958  0.77255  0.54766  0.86346
    742   2.22213  4.12597  3.00457  2.82773  3.80777  2.86164  3.93404  3.30326  2.87888  3.05397  4.02273  3.08555  3.58206  3.25759  3.15953  1.57772  2.68544  2.90290  5.20850  3.89351   1116 - -
          2.68618  4.42225  2.77519  2.73123  3.46354  2.40513  3.72494  3.29354  2.67741  2.69355  4.24690  2.90347  2.73739  3.18146  2.89801  2.37887  2.77519  2.98518  4.58477  3.61503
          0.04096  3.61129  4.33363  0.61958  0.77255  0.54766  0.86346
    743   2.74537  4.65535  2.90714  2.60805  3.97960  3.24079  3.66315  3.39737  1.48458  3.03342  4.03276  3.03594  3.77908  2.88817  2.46361  2.81846  3.03219  3.12725  5.16249  3.94304   1117 - -
          2.68618  4.42225  2.77519  2.73123  3.46354  2.40513  3.72494  3.29354  2.67741  2.69355  4.24690  2.90347  2.73739  3.18146  2.89801  2.37887  2.77519  2.98518  4.58477  3.61503
          0.04096  3.61129  4.33363  0.61958  0.77255  0.54766  0.86346
    744   2.22213  4.12597  3.00457  2.82773  3.80777  2.86164  3.93404  3.30326  2.87888  3.05397  4.02273  3.08555  3.58206  3.25759  3.15953  1.57772  2.68544  2.90290  5.20850  3.89351   1118 - -
          2.68618  4.42225  2.77519  2.73123  3.46354  2.40513  3.72494  3.29354  2.67741  2.69355  4.24690  2.90347  2.73739  3.18146  2.89801  2.37887  2.77519  2.98518  4.58477  3.61503
          0.04096  3.61129  4.33363  0.61958  0.77255  0.54766  0.86346
    745   2.52634  4.47742  2.62858  2.49735  3.79920  3.02102  3.75936  3.47096  2.65168  3.15795  4.13317  1.73811  3.67056  3.05144  2.98011  2.61648  2.91112  3.12198  5.14117  3.78045   1119 - -
          2.68618  4.42225  2.77519  2.73123  3.46354  2.40513  3.72494  3.29354  2.67741  2.69355  4.24690  2.90347  2.73739  3.18146  2.89801  2.37887  2.77519  2.98518  4.58477  3.61503
          0.04096  3.61129  4.33363  0.61958  0.77255  0.54766  0.86346
    746   2.22213  4.12597  3.00457  2.82773  3.80777  2.86164  3.93404  3.30326  2.87888  3.05397  4.02273  3.08555  3.58206  3.25759  3.15953  1.57772  2.68544  2.90290  5.20850  3.89351   1120 - -
          2.68618  4.42225  2.77519  2.73123  3.46354  2.40513  3.72494  3.29354  2.67741  2.69355  4.24690  2.90347  2.73739  3.18146  2.89801  2.37887  2.77519  2.98518  4.58477  3.61503
          0.04096  3.61129  4.33363  0.61958  0.77255  0.54766  0.86346
    747   2.72752  4.74630  1.39412  2.25189  4.09621  3.02854  3.74897  3.63051  2.79213  3.29977  4.29534  2.78247  3.66694  3.00724  3.24887  2.73936  3.07000  3.30698  5.31671  4.04268   1121 - -
          2.68618  4.42225  2.77519  2.73123  3.46354  2.40513  3.72494  3.29354  2.67741  2.69355  4.24690  2.90347  2.73739  3.18146  2.89801  2.37887  2.77519  2.98518  4.58477  3.61503
          0.04096  3.61129  4.33363  0.61958  0.77255  0.54766  0.86346
    748   2.39644  4.16990  3.01102  2.89010  3.98473  1.28467  4.00572  3.53644  3.02933  3.22312  4.21651  3.18171  3.55260  3.38096  3.27504  2.56516  2.85826  3.12156  5.13106  4.08477   1122 - -
          2.68618  4.42225  2.77519  2.73123  3.46354  2.40513  3.72494  3.29354  2.67741  2.69355  4.24690  2.90347  2.73739  3.18146  2.89801  2.37887  2.77519  2.98518  4.58477  3.61503
          0.04096  3.61129  4.33363  0.61958  0.77255  0.54766  0.86346
    749   2.74537  4.65535  2.90714  2.60805  3.97960  3.24079  3.66315  3.39737  1.48458  3.03342  4.03276  3.03594  3.77908  2.88817  2.46361  2.81846  3.03219  3.12725  5.16249  3.94304   1123 - -
          2.68618  4.42225  2.77519  2.73123  3.46354  2.40513  3.72494  3.29354  2.67741  2.69355  4.24690  2.90347  2.73739  3.18146  2.89801  2.37887  2.77519  2.98518  4.58477  3.61503
          0.04096  3.61129  4.33363  0.61958  0.77255  0.54766  0.86346
    750   2.30665  4.14204  3.21748  2.98341  3.75395  2.98233  4.01711  2.85419  2.92090  2.72258  3.81242  3.22475  3.67253  3.33646  3.17999  2.50720  1.72177  2.58079  5.21908  3.97662   1124 - -
          2.68618  4.42225  2.77519  2.73123  3.46354  2.40513  3.72494  3.29354  2.67741  2.69355  4.24690  2.90347  2.73739  3.18146  2.89801  2.37887  2.77519  2.98518  4.58477  3.61503
          0.04096  3.61129  4.33363  0.61958  0.77255  0.54766  0.86346
    751   1.47990  4.09603  3.21231  3.01461  3.79817  2.92131  4.06425  2.89362  3.02265  2.77912  3.86374  3.22652  3.63675  3.39681  3.27905  2.46070  2.72003  2.59937  5.25458  4.02734   1125 - -
          2.68618  4.42225  2.77519  2.73123  3.46354  2.40513  3.72494  3.29354  2.67741  2.69355  4.24690  2.90347  2.73739  3.18146  2.89801  2.37887  2.77519  2.98518  4.58477  3.61503
          0.04096  3.61129  4.33363  0.61958  0.77255  0.54766  0.86346
    752   2.72752  4.74630  1.39412  2.25189  4.09621  3.02854  3.74897  3.63051  2.79213  3.29977  4.29534  2.78247  3.66694  3.00724  3.24887  2.73936  3.07000  3.30698  5.31671  4.04268   1126 - -
          2.68618  4.42225  2.77519  2.73123  3.46354  2.40513  3.72494  3.29354  2.67741  2.69355  4.24690  2.90347  2.73739  3.18146  2.89801  2.37887  2.77519  2.98518  4.58477  3.61503
          0.04096  3.61129  4.33363  0.61958  0.77255  0.54766  0.86346
    753   2.59850  4.23421  3.73340  3.41301  3.37426  3.41906  4.26392  2.14584  3.27454  2.13221  3.41011  3.63715  4.01043  3.66441  3.50615  2.92553  2.97736  1.45308  5.10306  3.80646   1127 - -
          2.68618  4.42225  2.77519  2.73123  3.46354  2.40513  3.72494  3.29354  2.67741  2.69355  4.24690  2.90347  2.73739  3.18146  2.89801  2.37887  2.77519  2.98518  4.58477  3.61503
          0.04096  3.61129  4.33363  0.61958  0.77255  0.54766  0.86346
    754   2.39644  4.16990  3.01102  2.89010  3.98473  1.28467  4.00572  3.53644  3.02933  3.22312  4.21651  3.18171  3.55260  3.38096  3.27504  2.56516  2.85826  3.12156  5.13106  4.08477   1128 - -
          2.68618  4.42225  2.77519  2.73123  3.46354  2.40513  3.72494  3.29354  2.67741  2.69355  4.24690  2.90347  2.73739  3.18146  2.89801  2.37887  2.77519  2.98518  4.58477  3.61503
          0.04096  3.61129  4.33363  0.61958  0.77255  0.54766  0.86346
    755   2.22213  4.12597  3.00457  2.82773  3.80777  2.86164  3.93404  3.30326  2.87888  3.05397  4.02273  3.08555  3.58206  3.25759  3.15953  1.57772  2.68544  2.90290  5.20850  3.89351   1129 - -
          2.68618  4.42225  2.77519  2.73123  3.46354  2.40513  3.72494  3.29354  2.67741  2.69355  4.24690  2.90347  2.73739  3.18146  2.89801  2.37887  2.77519  2.98518  4.58477  3.61503
          0.04096  3.61129  4.33363  0.61958  0.77255  0.54766  0.86346
    756   2.73016  4.54755  3.19578  2.79737  3.83375  3.23943  3.69148  3.37465  2.22823  2.94146  3.97243  3.16671  3.77561  2.94638  1.48626  2.83965  3.02871  3.11579  5.03815  3.83910   1130 - -
          2.68618  4.42225  2.77519  2.73123  3.46354  2.40513  3.72494  3.29354  2.67741  2.69355  4.24690  2.90347  2.73739  3.18146  2.89801  2.37887  2.77519  2.98518  4.58477  3.61503
          0.04096  3.61129  4.33363  0.61958  0.77255  0.54766  0.86346
    757   2.46393  4.23973  3.04603  2.86608  3.83923  2.94298  3.94923  3.33262  2.90231  2.98366  4.04025  3.18849  1.50927  3.30206  3.16047  2.62880  2.89074  3.00906  5.08319  3.96440   1131 - -
          2.68618  4.42225  2.77519  2.73123  3.46354  2.40513  3.72494  3.29354  2.67741  2.69355  4.24690  2.90347  2.73739  3.18146  2.89801  2.37887  2.77519  2.98518  4.58477  3.61503
          0.04096  3.61129  4.33363  0.61958  0.77255  0.54766  0.86346
    758   1.47990  4.09603  3.21231  3.01461  3.79817  2.92131  4.06425  2.89362  3.02265  2.77912  3.86374  3.22652  3.63675  3.39681  3.27905  2.46070  2.72003  2.59937  5.25458  4.02734   1132 - -
          2.68618  4.42225  2.77519  2.73123  3.46354  2.40513  3.72494  3.29354  2.67741  2.69355  4.24690  2.90347  2.73739  3.18146  2.89801  2.37887  2.77519  2.98518  4.58477  3.61503
          0.04096  3.61129  4.33363  0.61958  0.77255  0.54766  0.86346
    759   2.22213  4.12597  3.00457  2.82773  3.80777  2.86164  3.93404  3.30326  2.87888  3.05397  4.02273  3.08555  3.58206  3.25759  3.15953  1.57772  2.68544  2.90290  5.20850  3.89351   1133 - -
          2.68618  4.42225  2.77519  2.73123  3.46354  2.40513  3.72494  3.29354  2.67741  2.69355  4.24690  2.90347  2.73739  3.18146  2.89801  2.37887  2.77519  2.98518  4.58477  3.61503
          0.04096  3.61129  4.33363  0.61958  0.77255  0.54766  0.86346
    760   2.46393  4.23973  3.04603  2.86608  3.83923  2.94298  3.94923  3.33262  2.90231  2.98366  4.04025  3.18849  1.50927  3.30206  3.16047  2.62880  2.89074  3.00906  5.08319  3.96440   1134 - -
          2.68618  4.42225  2.77519  2.73123  3.46354  2.40513  3.72494  3.29354  2.67741  2.69355  4.24690  2.90347  2.73739  3.18146  2.89801  2.37887  2.77519  2.98518  4.58477  3.61503
          0.04096  3.61129  4.33363  0.61958  0.77255  0.54766  0.86346
    761   2.52634  4.47742  2.62858  2.49735  3.79920  3.02102  3.75936  3.47096  2.65168  3.15795  4.13317  1.73811  3.67056  3.05144  2.98011  2.61648  2.91112  3.12198  5.14117  3.78045   1135 - -
          2.68618  4.42225  2.77519  2.73123  3.46354  2.40513  3.72494  3.29354  2.67741  2.69355  4.24690  2.90347  2.73739  3.18146  2.89801  2.37887  2.77519  2.98518  4.58477  3.61503
          0.04096  3.61129  4.33363  0.61958  0.77255  0.54766  0.86346
    762   2.94101  4.43239  3.85525  3.54002  1.57619  3.65395  3.80956  2.52303  3.45680  1.97155  3.31239  3.72379  4.13689  3.70770  3.64160  3.21329  3.25168  2.48826  4.17724  2.59416   1136 - -
          2.68618  4.42225  2.77519  2.73123  3.46354  2.40513  3.72494  3.29354  2.67741  2.69355  4.24690  2.90347  2.73739  3.18146  2.89801  2.37887  2.77519  2.98518  4.58477  3.61503
          0.04096  3.61129  4.33363  0.61958  0.77255  0.54766  0.86346
    763   2.22213  4.12597  3.00457  2.82773  3.80777  2.86164  3.93404  3.30326  2.87888  3.05397  4.02273  3.08555  3.58206  3.25759  3.15953  1.57772  2.68544  2.90290  5.20850  3.89351   1137 - -
          2.68618  4.42225  2.77519  2.73123  3.46354  2.40513  3.72494  3.29354  2.67741  2.69355  4.24690  2.90347  2.73739  3.18146  2.89801  2.37887  2.77519  2.98518  4.58477  3.61503
          0.04096  3.61129  4.33363  0.61958  0.77255  0.54766  0.86346
    764   1.47990  4.09603  3.21231  3.01461  3.79817  2.92131  4.06425  2.89362  3.02265  2.77912  3.86374  3.22652  3.63675  3.39681  3.27905  2.46070  2.72003  2.59937  5.25458  4.02734   1138 - -
          2.68618  4.42225  2.77519  2.73123  3.46354  2.40513  3.72494  3.29354  2.67741  2.69355  4.24690  2.90347  2.73739  3.18146  2.89801  2.37887  2.77519  2.98518  4.58477  3.61503
          0.04096  3.61129  4.33363  0.61958  0.77255  0.54766  0.86346
    765   2.69907  4.63577  2.76742  2.54155  3.75941  3.20021  3.68801  3.36938  2.39090  2.89711  3.95811  2.98863  3.76594  1.80523  2.67112  2.77043  3.00907  3.12370  5.09464  3.77472   1139 - -
          2.68618  4.42225  2.77519  2.73123  3.46354  2.40513  3.72494  3.29354  2.67741  2.69355  4.24690  2.90347  2.73739  3.18146  2.89801  2.37887  2.77519  2.98518  4.58477  3.61503
          0.04096  3.61129  4.33363  0.61958  0.77255  0.54766  0.86346
    766   1.47990  4.09603  3.21231  3.01461  3.79817  2.92131  4.06425  2.89362  3.02265  2.77912  3.86374  3.22652  3.63675  3.39681  3.27905  2.46070  2.72003  2.59937  5.25458  4.02734   1140 - -
          2.68618  4.42225  2.77519  2.73123  3.46354  2.40513  3.72494  3.29354  2.67741  2.69355  4.24690  2.90347  2.73739  3.18146  2.89801  2.37887  2.77519  2.98518  4.58477  3.61503
          0.04096  3.61129  4.33363  0.61958  0.77255  0.54766  0.86346
    767   2.22213  4.12597  3.00457  2.82773  3.80777  2.86164  3.93404  3.30326  2.87888  3.05397  4.02273  3.08555  3.58206  3.25759  3.15953  1.57772  2.68544  2.90290  5.20850  3.89351   1141 - -
          2.68618  4.42225  2.77519  2.73123  3.46354  2.40513  3.72494  3.29354  2.67741  2.69355  4.24690  2.90347  2.73739  3.18146  2.89801  2.37887  2.77519  2.98518  4.58477  3.61503
          0.04096  3.61129  4.33363  0.61958  0.77255  0.54766  0.86346
    768   2.59850  4.23421  3.73340  3.41301  3.37426  3.41906  4.26392  2.14584  3.27454  2.13221  3.41011  3.63715  4.01043  3.66441  3.50615  2.92553  2.97736  1.45308  5.10306  3.80646   1142 - -
          2.68618  4.42225  2.77519  2.73123  3.46354  2.40513  3.72494  3.29354  2.67741  2.69355  4.24690  2.90347  2.73739  3.18146  2.89801  2.37887  2.77519  2.98518  4.58477  3.61503
          0.04096  3.61129  4.33363  0.61958  0.77255  0.54766  0.86346
    769   2.75045  4.74430  2.44822  1.48411  4.06344  3.11929  3.71626  3.46405  2.56482  3.13627  4.14671  2.84710  3.71853  2.95463  2.92606  2.77820  3.06187  3.18455  5.28943  4.03596   1143 - -
          2.68618  4.42225  2.77519  2.73123  3.46354  2.40513  3.72494  3.29354  2.67741  2.69355  4.24690  2.90347  2.73739  3.18146  2.89801  2.37887  2.77519  2.98518  4.58477  3.61503
          0.04096  3.61129  4.33363  0.61958  0.77255  0.54766  0.86346
    770   2.52634  4.47742  2.62858  2.49735  3.79920  3.02102  3.75936  3.47096  2.65168  3.15795  4.13317  1.73811  3.67056  3.05144  2.98011  2.61648  2.91112  3.12198  5.14117  3.78045   1144 - -
          2.68618  4.42225  2.77519  2.73123  3.46354  2.40513  3.72494  3.29354  2.67741  2.69355  4.24690  2.90347  2.73739  3.18146  2.89801  2.37887  2.77519  2.98518  4.58477  3.61503
          0.04096  3.61129  4.33363  0.61958  0.77255  0.54766  0.86346
    771   2.69907  4.63577  2.76742  2.54155  3.75941  3.20021  3.68801  3.36938  2.39090  2.89711  3.95811  2.98863  3.76594  1.80523  2.67112  2.77043  3.00907  3.12370  5.09464  3.77472   1145 - -
          2.68618  4.42225  2.77519  2.73123  3.46354  2.40513  3.72494  3.29354  2.67741  2.69355  4.24690  2.90347  2.73739  3.18146  2.89801  2.37887  2.77519  2.98518  4.58477  3.61503
          0.04096  3.61129  4.33363  0.61958  0.77255  0.54766  0.86346
    772   2.30665  4.14204  3.21748  2.98341  3.75395  2.98233  4.01711  2.85419  2.92090  2.72258  3.81242  3.22475  3.67253  3.33646  3.17999  2.50720  1.72177  2.58079  5.21908  3.97662   1146 - -
          2.68618  4.42225  2.77519  2.73123  3.46354  2.40513  3.72494  3.29354  2.67741  2.69355  4.24690  2.90347  2.73739  3.18146  2.89801  2.37887  2.77519  2.98518  4.58477  3.61503
          0.04096  3.61129  4.33363  0.61958  0.77255  0.54766  0.86346
    773   2.30665  4.14204  3.21748  2.98341  3.75395  2.98233  4.01711  2.85419  2.92090  2.72258  3.81242  3.22475  3.67253  3.33646  3.17999  2.50720  1.72177  2.58079  5.21908  3.97662   1147 - -
          2.68618  4.42225  2.77519  2.73123  3.46354  2.40513  3.72494  3.29354  2.67741  2.69355  4.24690  2.90347  2.73739  3.18146  2.89801  2.37887  2.77519  2.98518  4.58477  3.61503
          0.04096  3.61129  4.33363  0.61958  0.77255  0.54766  0.86346
    774   2.30665  4.14204  3.21748  2.98341  3.75395  2.98233  4.01711  2.85419  2.92090  2.72258  3.81242  3.22475  3.67253  3.33646  3.17999  2.50720  1.72177  2.58079  5.21908  3.97662   1148 - -
          2.68618  4.42225  2.77519  2.73123  3.46354  2.40513  3.72494  3.29354  2.67741  2.69355  4.24690  2.90347  2.73739  3.18146  2.89801  2.37887  2.77519  2.98518  4.58477  3.61503
          0.04096  3.61129  4.33363  0.61958  0.77255  0.54766  0.86346
    775   2.30665  4.14204  3.21748  2.98341  3.75395  2.98233  4.01711  2.85419  2.92090  2.72258  3.81242  3.22475  3.67253  3.33646  3.17999  2.50720  1.72177  2.58079  5.21908  3.97662   1149 - -
          2.68618  4.42225  2.77519  2.73123  3.46354  2.40513  3.72494  3.29354  2.67741  2.69355  4.24690  2.90347  2.73739  3.18146  2.89801  2.37887  2.77519  2.98518  4.58477  3.61503
          0.04096  3.61129  4.33363  0.61958  0.77255  0.54766  0.86346
    776   2.59850  4.23421  3.73340  3.41301  3.37426  3.41906  4.26392  2.14584  3.27454  2.13221  3.41011  3.63715  4.01043  3.66441  3.50615  2.92553  2.97736  1.45308  5.10306  3.80646   1150 - -
          2.68618  4.42225  2.77519  2.73123  3.46354  2.40513  3.72494  3.29354  2.67741  2.69355  4.24690  2.90347  2.73739  3.18146  2.89801  2.37887  2.77519  2.98518  4.58477  3.61503
          0.04096  3.61129  4.33363  0.61958  0.77255  0.54766  0.86346
    777   2.22213  4.12597  3.00457  2.82773  3.80777  2.86164  3.93404  3.30326  2.87888  3.05397  4.02273  3.08555  3.58206  3.25759  3.15953  1.57772  2.68544  2.90290  5.20850  3.89351   1151 - -
          2.68618  4.42225  2.77519  2.73123  3.46354  2.40513  3.72494  3.29354  2.67741  2.69355  4.24690  2.90347  2.73739  3.18146  2.89801  2.37887  2.77519  2.98518  4.58477  3.61503
          0.04096  3.61129  4.33363  0.61958  0.77255  0.54766  0.86346
    778   2.75045  4.74430  2.44822  1.48411  4.06344  3.11929  3.71626  3.46405  2.56482  3.13627  4.14671  2.84710  3.71853  2.95463  2.92606  2.77820  3.06187  3.18455  5.28943  4.03596   1152 - -
          2.68618  4.42225  2.77519  2.73123  3.46354  2.40513  3.72494  3.29354  2.67741  2.69355  4.24690  2.90347  2.73739  3.18146  2.89801  2.37887  2.77519  2.98518  4.58477  3.61503
          0.04096  3.61129  4.33363  0.61958  0.77255  0.54766  0.86346
    779   2.75045  4.74430  2.44822  1.48411  4.06344  3.11929  3.71626  3.46405  2.56482  3.13627  4.14671  2.84710  3.71853  2.95463  2.92606  2.77820  3.06187  3.18455  5.28943  4.03596   1153 - -
          2.68618  4.42225  2.77519  2.73123  3.46354  2.40513  3.72494  3.29354  2.67741  2.69355  4.24690  2.90347  2.73739  3.18146  2.89801  2.37887  2.77519  2.98518  4.58477  3.61503
          0.04096  3.61129  4.33363  0.61958  0.77255  0.54766  0.86346
    780   2.22213  4.12597  3.00457  2.82773  3.80777  2.86164  3.93404  3.30326  2.87888  3.05397  4.02273  3.08555  3.58206  3.25759  3.15953  1.57772  2.68544  2.90290  5.20850  3.89351   1154 - -
          2.68618  4.42225  2.77519  2.73123  3.46354  2.40513  3.72494  3.29354  2.67741  2.69355  4.24690  2.90347  2.73739  3.18146  2.89801  2.37887  2.77519  2.98518  4.58477  3.61503
          0.04096  3.61129  4.33363  0.61958  0.77255  0.54766  0.86346
    781   2.34539  1.69013  3.77518  3.47129  3.54071  3.00340  4.17939  2.65592  3.29921  2.57501  3.69894  3.52883  3.69070  3.66104  3.46436  2.61278  2.79374  2.41568  4.99537  3.82464   1155 - -
          2.68618  4.42225  2.77519  2.73123  3.46354  2.40513  3.72494  3.29354  2.67741  2.69355  4.24690  2.90347  2.73739  3.18146  2.89801  2.37887  2.77519  2.98518  4.58477  3.61503
          0.04096  3.61129  4.33363  0.61958  0.77255  0.54766  0.86346
    782   2.59850  4.23421  3.73340  3.41301  3.37426  3.41906  4.26392  2.14584  3.27454  2.13221  3.41011  3.63715  4.01043  3.66441  3.50615  2.92553  2.97736  1.45308  5.10306  3.80646   1156 - -
          2.68618  4.42225  2.77519  2.73123  3.46354  2.40513  3.72494  3.29354  2.67741  2.69355  4.24690  2.90347  2.73739  3.18146  2.89801  2.37887  2.77519  2.98518  4.58477  3.61503
          0.04096  3.61129  4.33363  0.61958  0.77255  0.54766  0.86346
    783   2.86748  4.41965  3.74375  3.40849  3.06622  3.61087  4.14687  2.29257  3.17893  1.29377  3.21720  3.70422  4.10981  3.61326  3.38833  3.18539  3.18480  2.25610  4.82563  3.48358   1157 - -
          2.68618  4.42225  2.77519  2.73123  3.46354  2.40513  3.72494  3.29354  2.67741  2.69355  4.24690  2.90347  2.73739  3.18146  2.89801  2.37887  2.77519  2.98518  4.58477  3.61503
          0.04096  3.61129  4.33363  0.61958  0.77255  0.54766  0.86346
    784   2.74537  4.65535  2.90714  2.60805  3.97960  3.24079  3.66315  3.39737  1.48458  3.03342  4.03276  3.03594  3.77908  2.88817  2.46361  2.81846  3.03219  3.12725  5.16249  3.94304   1158 - -
          2.68618  4.42225  2.77519  2.73123  3.46354  2.40513  3.72494  3.29354  2.67741  2.69355  4.24690  2.90347  2.73739  3.18146  2.89801  2.37887  2.77519  2.98518  4.58477  3.61503
          0.04096  3.61129  4.33363  0.61958  0.77255  0.54766  0.86346
    785   2.74537  4.65535  2.90714  2.60805  3.97960  3.24079  3.66315  3.39737  1.48458  3.03342  4.03276  3.03594  3.77908  2.88817  2.46361  2.81846  3.03219  3.12725  5.16249  3.94304   1159 - -
          2.68618  4.42225  2.77519  2.73123  3.46354  2.40513  3.72494  3.29354  2.67741  2.69355  4.24690  2.90347  2.73739  3.18146  2.89801  2.37887  2.77519  2.98518  4.58477  3.61503
          0.04096  3.61129  4.33363  0.61958  0.77255  0.54766  0.86346
    786   2.46393  4.23973  3.04603  2.86608  3.83923  2.94298  3.94923  3.33262  2.90231  2.98366  4.04025  3.18849  1.50927  3.30206  3.16047  2.62880  2.89074  3.00906  5.08319  3.96440   1160 - -
          2.68618  4.42225  2.77519  2.73123  3.46354  2.40513  3.72494  3.29354  2.67741  2.69355  4.24690  2.90347  2.73739  3.18146  2.89801  2.37887  2.77519  2.98518  4.58477  3.61503
          0.04096  3.61129  4.33363  0.61958  0.77255  0.54766  0.86346
    787   2.81746  4.34014  3.90751  3.53443  3.21573  3.72974  4.32219  1.49084  3.35356  1.89233  3.22764  3.81441  4.20918  3.74411  3.57937  3.22036  3.13237  1.91418  5.03126  3.72876   1161 - -
          2.68618  4.42225  2.77519  2.73123  3.46354  2.40513  3.72494  3.29354  2.67741  2.69355  4.24690  2.90347  2.73739  3.18146  2.89801  2.37887  2.77519  2.98518  4.58477  3.61503
          0.04096  3.61129  4.33363  0.61958  0.77255  0.54766  0.86346
    788   2.74537  4.65535  2.90714  2.60805  3.97960  3.24079  3.66315  3.39737  1.48458  3.03342  4.03276  3.03594  3.77908  2.88817  2.46361  2.81846  3.03219  3.12725  5.16249  3.94304   1162 - -
          2.68618  4.42225  2.77519  2.73123  3.46354  2.40513  3.72494  3.29354  2.67741  2.69355  4.24690  2.90347  2.73739  3.18146  2.89801  2.37887  2.77519  2.98518  4.58477  3.61503
          0.04096  3.61129  4.33363  0.61958  0.77255  0.54766  0.86346
    789   2.73016  4.54755  3.19578  2.79737  3.83375  3.23943  3.69148  3.37465  2.22823  2.94146  3.97243  3.16671  3.77561  2.94638  1.48626  2.83965  3.02871  3.11579  5.03815  3.83910   1163 - -
          2.68618  4.42225  2.77519  2.73123  3.46354  2.40513  3.72494  3.29354  2.67741  2.69355  4.24690  2.90347  2.73739  3.18146  2.89801  2.37887  2.77519  2.98518  4.58477  3.61503
          0.04096  3.61129  4.33363  0.61958  0.77255  0.54766  0.86346
    790   2.59850  4.23421  3.73340  3.41301  3.37426  3.41906  4.26392  2.14584  3.27454  2.13221  3.41011  3.63715  4.01043  3.66441  3.50615  2.92553  2.97736  1.45308  5.10306  3.80646   1164 - -
          2.68618  4.42225  2.77519  2.73123  3.46354  2.40513  3.72494  3.29354  2.67741  2.69355  4.24690  2.90347  2.73739  3.18146  2.89801  2.37887  2.77519  2.98518  4.58477  3.61503
          0.04096  3.61129  4.33363  0.61958  0.77255  0.54766  0.86346
    791   2.90040  4.49692  3.45585  3.15725  2.40452  3.52551  3.55794  2.94717  3.02155  2.46596  3.66073  3.42224  4.01807  3.39517  3.25164  3.05829  3.19313  2.80885  4.03075  1.55715   1165 - -
          2.68618  4.42225  2.77519  2.73123  3.46354  2.40513  3.72494  3.29354  2.67741  2.69355  4.24690  2.90347  2.73739  3.18146  2.89801  2.37887  2.77519  2.98518  4.58477  3.61503
          0.04096  3.61129  4.33363  0.61958  0.77255  0.54766  0.86346
    792   2.74537  4.65535  2.90714  2.60805  3.97960  3.24079  3.66315  3.39737  1.48458  3.03342  4.03276  3.03594  3.77908  2.88817  2.46361  2.81846  3.03219  3.12725  5.16249  3.94304   1166 - -
          2.68618  4.42225  2.77519  2.73123  3.46354  2.40513  3.72494  3.29354  2.67741  2.69355  4.24690  2.90347  2.73739  3.18146  2.89801  2.37887  2.77519  2.98518  4.58477  3.61503
          0.04096  3.61129  4.33363  0.61958  0.77255  0.54766  0.86346
    793   2.74537  4.65535  2.90714  2.60805  3.97960  3.24079  3.66315  3.39737  1.48458  3.03342  4.03276  3.03594  3.77908  2.88817  2.46361  2.81846  3.03219  3.12725  5.16249  3.94304   1167 - -
          2.68618  4.42225  2.77519  2.73123  3.46354  2.40513  3.72494  3.29354  2.67741  2.69355  4.24690  2.90347  2.73739  3.18146  2.89801  2.37887  2.77519  2.98518  4.58477  3.61503
          0.04096  3.61129  4.33363  0.61958  0.77255  0.54766  0.86346
    794   2.94101  4.43239  3.85525  3.54002  1.57619  3.65395  3.80956  2.52303  3.45680  1.97155  3.31239  3.72379  4.13689  3.70770  3.64160  3.21329  3.25168  2.48826  4.17724  2.59416   1168 - -
          2.68618  4.42225  2.77519  2.73123  3.46354  2.40513  3.72494  3.29354  2.67741  2.69355  4.24690  2.90347  2.73739  3.18146  2.89801  2.37887  2.77519  2.98518  4.58477  3.61503
          0.04096  3.61129  4.33363  0.61958  0.77255  0.54766  0.86346
    795   2.72752  4.74630  1.39412  2.25189  4.09621  3.02854  3.74897  3.63051  2.79213  3.29977  4.29534  2.78247  3.66694  3.00724  3.24887  2.73936  3.07000  3.30698  5.31671  4.04268   1169 - -
          2.68618  4.42225  2.77519  2.73123  3.46354  2.40513  3.72494  3.29354  2.67741  2.69355  4.24690  2.90347  2.73739  3.18146  2.89801  2.37887  2.77519  2.98518  4.58477  3.61503
          0.04096  3.61129  4.33363  0.61958  0.77255  0.54766  0.86346
    796   2.46393  4.23973  3.04603  2.86608  3.83923  2.94298  3.94923  3.33262  2.90231  2.98366  4.04025  3.18849  1.50927  3.30206  3.16047  2.62880  2.89074  3.00906  5.08319  3.96440   1170 - -
          2.68618  4.42225  2.77519  2.73123  3.46354  2.40513  3.72494  3.29354  2.67741  2.69355  4.24690  2.90347  2.73739  3.18146  2.89801  2.37887  2.77519  2.98518  4.58477  3.61503
          0.04096  3.61129  4.33363  0.61958  0.77255  0.54766  0.86346
    797   2.59850  4.23421  3.73340  3.41301  3.37426  3.41906  4.26392  2.14584  3.27454  2.13221  3.41011  3.63715  4.01043  3.66441  3.50615  2.92553  2.97736  1.45308  5.10306  3.80646   1171 - -
          2.68618  4.42225  2.77519  2.73123  3.46354  2.40513  3.72494  3.29354  2.67741  2.69355  4.24690  2.90347  2.73739  3.18146  2.89801  2.37887  2.77519  2.98518  4.58477  3.61503
          0.04096  3.61129  4.33363  0.61958  0.77255  0.54766  0.86346
    798   2.39644  4.16990  3.01102  2.89010  3.98473  1.28467  4.00572  3.53644  3.02933  3.22312  4.21651  3.18171  3.55260  3.38096  3.27504  2.56516  2.85826  3.12156  5.13106  4.08477   1172 - -
          2.68618  4.42225  2.77519  2.73123  3.46354  2.40513  3.72494  3.29354  2.67741  2.69355  4.24690  2.90347  2.73739  3.18146  2.89801  2.37887  2.77519  2.98518  4.58477  3.61503
          0.04096  3.61129  4.33363  0.61958  0.77255  0.54766  0.86346
    799   2.75045  4.74430  2.44822  1.48411  4.06344  3.11929  3.71626  3.46405  2.56482  3.13627  4.14671  2.84710  3.71853  2.95463  2.92606  2.77820  3.06187  3.18455  5.28943  4.03596   1173 - -
          2.68618  4.42225  2.77519  2.73123  3.46354  2.40513  3.72494  3.29354  2.67741  2.69355  4.24690  2.90347  2.73739  3.18146  2.89801  2.37887  2.77519  2.98518  4.58477  3.61503
          0.04096  3.61129  4.33363  0.61958  0.77255  0.54766  0.86346
    800   2.81746  4.34014  3.90751  3.53443  3.21573  3.72974  4.32219  1.49084  3.35356  1.89233  3.22764  3.81441  4.20918  3.74411  3.57937  3.22036  3.13237  1.91418  5.03126  3.72876   1174 - -
          2.68618  4.42225  2.77519  2.73123  3.46354  2.40513  3.72494  3.29354  2.67741  2.69355  4.24690  2.90347  2.73739  3.18146  2.89801  2.37887  2.77519  2.98518  4.58477  3.61503
          0.04096  3.61129  4.33363  0.61958  0.77255  0.54766  0.86346
    801   2.86748  4.41965  3.74375  3.40849  3.06622  3.61087  4.14687  2.29257  3.17893  1.29377  3.21720  3.70422  4.10981  3.61326  3.38833  3.18539  3.18480  2.25610  4.82563  3.48358   1175 - -
          2.68618  4.42225  2.77519  2.73123  3.46354  2.40513  3.72494  3.29354  2.67741  2.69355  4.24690  2.90347  2.73739  3.18146  2.89801  2.37887  2.77519  2.98518  4.58477  3.61503
          0.04096  3.61129  4.33363  0.61958  0.77255  0.54766  0.86346
    802   2.74537  4.65535  2.90714  2.60805  3.97960  3.24079  3.66315  3.39737  1.48458  3.03342  4.03276  3.03594  3.77908  2.88817  2.46361  2.81846  3.03219  3.12725  5.16249  3.94304   1176 - -
          2.68618  4.42225  2.77519  2.73123  3.46354  2.40513  3.72494  3.29354  2.67741  2.69355  4.24690  2.90347  2.73739  3.18146  2.89801  2.37887  2.77519  2.98518  4.58477  3.61503
          0.04096  3.61129  4.33363  0.61958  0.77255  0.54766  0.86346
    803   2.77863  4.38071  3.76277  3.35643  3.13222  3.62274  4.15330  2.28561  3.13012  1.79228  2.00960  3.65985  4.10113  3.54260  3.36220  3.09084  3.08896  2.25395  4.92411  3.64814   1177 - -
          2.68618  4.42225  2.77519  2.73123  3.46354  2.40513  3.72494  3.29354  2.67741  2.69355  4.24690  2.90347  2.73739  3.18146  2.89801  2.37887  2.77519  2.98518  4.58477  3.61503
          0.04096  3.61129  4.33363  0.61958  0.77255  0.54766  0.86346
    804   2.69907  4.63577  2.76742  2.54155  3.75941  3.20021  3.68801  3.36938  2.39090  2.89711  3.95811  2.98863  3.76594  1.80523  2.67112  2.77043  3.00907  3.12370  5.09464  3.77472   1178 - -
          2.68618  4.42225  2.77519  2.73123  3.46354  2.40513  3.72494  3.29354  2.67741  2.69355  4.24690  2.90347  2.73739  3.18146  2.89801  2.37887  2.77519  2.98518  4.58477  3.61503
          0.04096  3.61129  4.33363  0.61958  0.77255  0.54766  0.86346
    805   2.72752  4.74630  1.39412  2.25189  4.09621  3.02854  3.74897  3.63051  2.79213  3.29977  4.29534  2.78247  3.66694  3.00724  3.24887  2.73936  3.07000  3.30698  5.31671  4.04268   1179 - -
          2.68618  4.42225  2.77519  2.73123  3.46354  2.40513  3.72494  3.29354  2.67741  2.69355  4.24690  2.90347  2.73739  3.18146  2.89801  2.37887  2.77519  2.98518  4.58477  3.61503
          0.04096  3.61129  4.33363  0.61958  0.77255  0.54766  0.86346
    806   2.75045  4.74430  2.44822  1.48411  4.06344  3.11929  3.71626  3.46405  2.56482  3.13627  4.14671  2.84710  3.71853  2.95463  2.92606  2.77820  3.06187  3.18455  5.28943  4.03596   1180 - -
          2.68618  4.42225  2.77519  2.73123  3.46354  2.40513  3.72494  3.29354  2.67741  2.69355  4.24690  2.90347  2.73739  3.18146  2.89801  2.37887  2.77519  2.98518  4.58477  3.61503
          0.04096  3.61129  4.33363  0.61958  0.77255  0.54766  0.86346
    807   2.86748  4.41965  3.74375  3.40849  3.06622  3.61087  4.14687  2.29257  3.17893  1.29377  3.21720  3.70422  4.10981  3.61326  3.38833  3.18539  3.18480  2.25610  4.82563  3.48358   1181 - -
          2.68618  4.42225  2.77519  2.73123  3.46354  2.40513  3.72494  3.29354  2.67741  2.69355  4.24690  2.90347  2.73739  3.18146  2.89801  2.37887  2.77519  2.98518  4.58477  3.61503
          0.04096  3.61129  4.33363  0.61958  0.77255  0.54766  0.86346
    808   2.86748  4.41965  3.74375  3.40849  3.06622  3.61087  4.14687  2.29257  3.17893  1.29377  3.21720  3.70422  4.10981  3.61326  3.38833  3.18539  3.18480  2.25610  4.82563  3.48358   1182 - -
          2.68618  4.42225  2.77519  2.73123  3.46354  2.40513  3.72494  3.29354  2.67741  2.69355  4.24690  2.90347  2.73739  3.18146  2.89801  2.37887  2.77519  2.98518  4.58477  3.61503
          0.04096  3.61129  4.33363  0.61958  0.77255  0.54766  0.86346
    809   2.74537  4.65535  2.90714  2.60805  3.97960  3.24079  3.66315  3.39737  1.48458  3.03342  4.03276  3.03594  3.77908  2.88817  2.46361  2.81846  3.03219  3.12725  5.16249  3.94304   1183 - -
          2.68618  4.42225  2.77519  2.73123  3.46354  2.40513  3.72494  3.29354  2.67741  2.69355  4.24690  2.90347  2.73739  3.18146  2.89801  2.37887  2.77519  2.98518  4.58477  3.61503
          0.04096  3.61129  4.33363  0.61958  0.77255  0.54766  0.86346
    810   2.46393  4.23973  3.04603  2.86608  3.83923  2.94298  3.94923  3.33262  2.90231  2.98366  4.04025  3.18849  1.50927  3.30206  3.16047  2.62880  2.89074  3.00906  5.08319  3.96440   1184 - -
          2.68618  4.42225  2.77519  2.73123  3.46354  2.40513  3.72494  3.29354  2.67741  2.69355  4.24690  2.90347  2.73739  3.18146  2.89801  2.37887  2.77519  2.98518  4.58477  3.61503
          0.04096  3.61129  4.33363  0.61958  0.77255  0.54766  0.86346
    811   2.59850  4.23421  3.73340  3.41301  3.37426  3.41906  4.26392  2.14584  3.27454  2.13221  3.41011  3.63715  4.01043  3.66441  3.50615  2.92553  2.97736  1.45308  5.10306  3.80646   1185 - -
          2.68618  4.42225  2.77519  2.73123  3.46354  2.40513  3.72494  3.29354  2.67741  2.69355  4.24690  2.90347  2.73739  3.18146  2.89801  2.37887  2.77519  2.98518  4.58477  3.61503
          0.04096  3.61129  4.33363  0.61958  0.77255  0.54766  0.86346
    812   2.22213  4.12597  3.00457  2.82773  3.80777  2.86164  3.93404  3.30326  2.87888  3.05397  4.02273  3.08555  3.58206  3.25759  3.15953  1.57772  2.68544  2.90290  5.20850  3.89351   1186 - -
          2.68618  4.42225  2.77519  2.73123  3.46354  2.40513  3.72494  3.29354  2.67741  2.69355  4.24690  2.90347  2.73739  3.18146  2.89801  2.37887  2.77519  2.98518  4.58477  3.61503
          0.04096  3.61129  4.33363  0.61958  0.77255  0.54766  0.86346
    813   2.73016  4.54755  3.19578  2.79737  3.83375  3.23943  3.69148  3.37465  2.22823  2.94146  3.97243  3.16671  3.77561  2.94638  1.48626  2.83965  3.02871  3.11579  5.03815  3.83910   1187 - -
          2.68618  4.42225  2.77519  2.73123  3.46354  2.40513  3.72494  3.29354  2.67741  2.69355  4.24690  2.90347  2.73739  3.18146  2.89801  2.37887  2.77519  2.98518  4.58477  3.61503
          0.04096  3.61129  4.33363  0.61958  0.77255  0.54766  0.86346
    814   2.74537  4.65535  2.90714  2.60805  3.97960  3.24079  3.66315  3.39737  1.48458  3.03342  4.03276  3.03594  3.77908  2.88817  2.46361  2.81846  3.03219  3.12725  5.16249  3.94304   1188 - -
          2.68618  4.42225  2.77519  2.73123  3.46354  2.40513  3.72494  3.29354  2.67741  2.69355  4.24690  2.90347  2.73739  3.18146  2.89801  2.37887  2.77519  2.98518  4.58477  3.61503
          0.04096  3.61129  4.33363  0.61958  0.77255  0.54766  0.86346
    815   2.59850  4.23421  3.73340  3.41301  3.37426  3.41906  4.26392  2.14584  3.27454  2.13221  3.41011  3.63715  4.01043  3.66441  3.50615  2.92553  2.97736  1.45308  5.10306  3.80646   1189 - -
          2.68618  4.42225  2.77519  2.73123  3.46354  2.40513  3.72494  3.29354  2.67741  2.69355  4.24690  2.90347  2.73739  3.18146  2.89801  2.37887  2.77519  2.98518  4.58477  3.61503
          0.04096  3.61129  4.33363  0.61958  0.77255  0.54766  0.86346
    816   2.46393  4.23973  3.04603  2.86608  3.83923  2.94298  3.94923  3.33262  2.90231  2.98366  4.04025  3.18849  1.50927  3.30206  3.16047  2.62880  2.89074  3.00906  5.08319  3.96440   1190 - -
          2.68618  4.42225  2.77519  2.73123  3.46354  2.40513  3.72494  3.29354  2.67741  2.69355  4.24690  2.90347  2.73739  3.18146  2.89801  2.37887  2.77519  2.98518  4.58477  3.61503
          0.04096  3.61129  4.33363  0.61958  0.77255  0.54766  0.86346
    817   2.75045  4.74430  2.44822  1.48411  4.06344  3.11929  3.71626  3.46405  2.56482  3.13627  4.14671  2.84710  3.71853  2.95463  2.92606  2.77820  3.06187  3.18455  5.28943  4.03596   1191 - -
          2.68618  4.42225  2.77519  2.73123  3.46354  2.40513  3.72494  3.29354  2.67741  2.69355  4.24690  2.90347  2.73739  3.18146  2.89801  2.37887  2.77519  2.98518  4.58477  3.61503
          0.04096  3.61129  4.33363  0.61958  0.77255  0.54766  0.86346
    818   2.86748  4.41965  3.74375  3.40849  3.06622  3.61087  4.14687  2.29257  3.17893  1.29377  3.21720  3.70422  4.10981  3.61326  3.38833  3.18539  3.18480  2.25610  4.82563  3.48358   1192 - -
          2.68618  4.42225  2.77519  2.73123  3.46354  2.40513  3.72494  3.29354  2.67741  2.69355  4.24690  2.90347  2.73739  3.18146  2.89801  2.37887  2.77519  2.98518  4.58477  3.61503
          0.04096  3.61129  4.33363  0.61958  0.77255  0.54766  0.86346
    819   2.46393  4.23973  3.04603  2.86608  3.83923  2.94298  3.94923  3.33262  2.90231  2.98366  4.04025  3.18849  1.50927  3.30206  3.16047  2.62880  2.89074  3.00906  5.08319  3.96440   1193 - -
          2.68618  4.42225  2.77519  2.73123  3.46354  2.40513  3.72494  3.29354  2.67741  2.69355  4.24690  2.90347  2.73739  3.18146  2.89801  2.37887  2.77519  2.98518  4.58477  3.61503
          0.04096  3.61129  4.33363  0.61958  0.77255  0.54766  0.86346
    820   2.86748  4.41965  3.74375  3.40849  3.06622  3.61087  4.14687  2.29257  3.17893  1.29377  3.21720  3.70422  4.10981  3.61326  3.38833  3.18539  3.18480  2.25610  4.82563  3.48358   1194 - -
          2.68618  4.42225  2.77519  2.73123  3.46354  2.40513  3.72494  3.29354  2.67741  2.69355  4.24690  2.90347  2.73739  3.18146  2.89801  2.37887  2.77519  2.98518  4.58477  3.61503
          0.04096  3.61129  4.33363  0.61958  0.77255  0.54766  0.86346
    821   2.81746  4.34014  3.90751  3.53443  3.21573  3.72974  4.32219  1.49084  3.35356  1.89233  3.22764  3.81441  4.20918  3.74411  3.57937  3.22036  3.13237  1.91418  5.03126  3.72876   1195 - -
          2.68618  4.42225  2.77519  2.73123  3.46354  2.40513  3.72494  3.29354  2.67741  2.69355  4.24690  2.90347  2.73739  3.18146  2.89801  2.37887  2.77519  2.98518  4.58477  3.61503
          0.04096  3.61129  4.33363  0.61958  0.77255  0.54766  0.86346
    822   2.52634  4.47742  2.62858  2.49735  3.79920  3.02102  3.75936  3.47096  2.65168  3.15795  4.13317  1.73811  3.67056  3.05144  2.98011  2.61648  2.91112  3.12198  5.14117  3.78045   1196 - -
          2.68618  4.42225  2.77519  2.73123  3.46354  2.40513  3.72494  3.29354  2.67741  2.69355  4.24690  2.90347  2.73739  3.18146  2.89801  2.37887  2.77519  2.98518  4.58477  3.61503
          0.04096  3.61129  4.33363  0.61958  0.77255  0.54766  0.86346
    823   2.22213  4.12597  3.00457  2.82773  3.80777  2.86164  3.93404  3.30326  2.87888  3.05397  4.02273  3.08555  3.58206  3.25759  3.15953  1.57772  2.68544  2.90290  5.20850  3.89351   1197 - -
          2.68618  4.42225  2.77519  2.73123  3.46354  2.40513  3.72494  3.29354  2.67741  2.69355  4.24690  2.90347  2.73739  3.18146  2.89801  2.37887  2.77519  2.98518  4.58477  3.61503
          0.04096  3.61129  4.33363  0.61958  0.77255  0.54766  0.86346
    824   2.75045  4.74430  2.44822  1.48411  4.06344  3.11929  3.71626  3.46405  2.56482  3.13627  4.14671  2.84710  3.71853  2.95463  2.92606  2.77820  3.06187  3.18455  5.28943  4.03596   1198 - -
          2.68618  4.42225  2.77519  2.73123  3.46354  2.40513  3.72494  3.29354  2.67741  2.69355  4.24690  2.90347  2.73739  3.18146  2.89801  2.37887  2.77519  2.98518  4.58477  3.61503
          0.04096  3.61129  4.33363  0.61958  0.77255  0.54766  0.86346
    825   2.75045  4.74430  2.44822  1.48411  4.06344  3.11929  3.71626  3.46405  2.56482  3.13627  4.14671  2.84710  3.71853  2.95463  2.92606  2.77820  3.06187  3.18455  5.28943  4.03596   1199 - -
          2.68618  4.42225  2.77519  2.73123  3.46354  2.40513  3.72494  3.29354  2.67741  2.69355  4.24690  2.90347  2.73739  3.18146  2.89801  2.37887  2.77519  2.98518  4.58477  3.61503
          0.04096  3.61129  4.33363  0.61958  0.77255  0.54766  0.86346
    826   2.22213  4.12597  3.00457  2.82773  3.80777  2.86164  3.93404  3.30326  2.87888  3.05397  4.02273  3.08555  3.58206  3.25759  3.15953  1.57772  2.68544  2.90290  5.20850  3.89351   1200 - -
          2.68618  4.42225  2.77519  2.73123  3.46354  2.40513  3.72494  3.29354  2.67741  2.69355  4.24690  2.90347  2.73739  3.18146  2.89801  2.37887  2.77519  2.98518  4.58477  3.61503
          0.04096  3.61129  4.33363  0.61958  0.77255  0.54766  0.86346
    827   2.74537  4.65535  2.90714  2.60805  3.97960  3.24079  3.66315  3.39737  1.48458  3.03342  4.03276  3.03594  3.77908  2.88817  2.46361  2.81846  3.03219  3.12725  5.16249  3.94304   1201 - -
          2.68618  4.42225  2.77519  2.73123  3.46354  2.40513  3.72494  3.29354  2.67741  2.69355  4.24690  2.90347  2.73739  3.18146  2.89801  2.37887  2.77519  2.98518  4.58477  3.61503
          0.04096  3.61129  4.33363  0.61958  0.77255  0.54766  0.86346
    828   2.69907  4.63577  2.76742  2.54155  3.75941  3.20021  3.68801  3.36938  2.39090  2.89711  3.95811  2.98863  3.76594  1.80523  2.67112  2.77043  3.00907  3.12370  5.09464  3.77472   1202 - -
          2.68618  4.42225  2.77519  2.73123  3.46354  2.40513  3.72494  3.29354  2.67741  2.69355  4.24690  2.90347  2.73739  3.18146  2.89801  2.37887  2.77519  2.98518  4.58477  3.61503
          0.04096  3.61129  4.33363  0.61958  0.77255  0.54766  0.86346
    829   2.46393  4.23973  3.04603  2.86608  3.83923  2.94298  3.94923  3.33262  2.90231  2.98366  4.04025  3.18849  1.50927  3.30206  3.16047  2.62880  2.89074  3.00906  5.08319  3.96440   1203 - -
          2.68618  4.42225  2.77519  2.73123  3.46354  2.40513  3.72494  3.29354  2.67741  2.69355  4.24690  2.90347  2.73739  3.18146  2.89801  2.37887  2.77519  2.98518  4.58477  3.61503
          0.04096  3.61129  4.33363  0.61958  0.77255  0.54766  0.86346
    830   2.22213  4.12597  3.00457  2.82773  3.80777  2.86164  3.93404  3.30326  2.87888  3.05397  4.02273  3.08555  3.58206  3.25759  3.15953  1.57772  2.68544  2.90290  5.20850  3.89351   1204 - -
          2.68618  4.42225  2.77519  2.73123  3.46354  2.40513  3.72494  3.29354  2.67741  2.69355  4.24690  2.90347  2.73739  3.18146  2.89801  2.37887  2.77519  2.98518  4.58477  3.61503
          0.04096  3.61129  4.33363  0.61958  0.77255  0.54766  0.86346
    831   1.47990  4.09603  3.21231  3.01461  3.79817  2.92131  4.06425  2.89362  3.02265  2.77912  3.86374  3.22652  3.63675  3.39681  3.27905  2.46070  2.72003  2.59937  5.25458  4.02734   1205 - -
          2.68618  4.42225  2.77519  2.73123  3.46354  2.40513  3.72494  3.29354  2.67741  2.69355  4.24690  2.90347  2.73739  3.18146  2.89801  2.37887  2.77519  2.98518  4.58477  3.61503
          0.04096  3.61129  4.33363  0.61958  0.77255  0.54766  0.86346
    832   2.22213  4.12597  3.00457  2.82773  3.80777  2.86164  3.93404  3.30326  2.87888  3.05397  4.02273  3.08555  3.58206  3.25759  3.15953  1.57772  2.68544  2.90290  5.20850  3.89351   1206 - -
          2.68618  4.42225  2.77519  2.73123  3.46354  2.40513  3.72494  3.29354  2.67741  2.69355  4.24690  2.90347  2.73739  3.18146  2.89801  2.37887  2.77519  2.98518  4.58477  3.61503
          0.04096  3.61129  4.33363  0.61958  0.77255  0.54766  0.86346
    833   2.72752  4.74630  1.39412  2.25189  4.09621  3.02854  3.74897  3.63051  2.79213  3.29977  4.29534  2.78247  3.66694  3.00724  3.24887  2.73936  3.07000  3.30698  5.31671  4.04268   1207 - -
          2.68618  4.42225  2.77519  2.73123  3.46354  2.40513  3.72494  3.29354  2.67741  2.69355  4.24690  2.90347  2.73739  3.18146  2.89801  2.37887  2.77519  2.98518  4.58477  3.61503
          0.04096  3.61129  4.33363  0.61958  0.77255  0.54766  0.86346
    834   2.69907  4.63577  2.76742  2.54155  3.75941  3.20021  3.68801  3.36938  2.39090  2.89711  3.95811  2.98863  3.76594  1.80523  2.67112  2.77043  3.00907  3.12370  5.09464  3.77472   1208 - -
          2.68618  4.42225  2.77519  2.73123  3.46354  2.40513  3.72494  3.29354  2.67741  2.69355  4.24690  2.90347  2.73739  3.18146  2.89801  2.37887  2.77519  2.98518  4.58477  3.61503
          0.04096  3.61129  4.33363  0.61958  0.77255  0.54766  0.86346
    835   2.22213  4.12597  3.00457  2.82773  3.80777  2.86164  3.93404  3.30326  2.87888  3.05397  4.02273  3.08555  3.58206  3.25759  3.15953  1.57772  2.68544  2.90290  5.20850  3.89351   1209 - -
          2.68618  4.42225  2.77519  2.73123  3.46354  2.40513  3.72494  3.29354  2.67741  2.69355  4.24690  2.90347  2.73739  3.18146  2.89801  2.37887  2.77519  2.98518  4.58477  3.61503
          0.04096  3.61129  4.33363  0.61958  0.77255  0.54766  0.86346
    836   2.22213  4.12597  3.00457  2.82773  3.80777  2.86164  3.93404  3.30326  2.87888  3.05397  4.02273  3.08555  3.58206  3.25759  3.15953  1.57772  2.68544  2.90290  5.20850  3.89351   1210 - -
          2.68618  4.42225  2.77519  2.73123  3.46354  2.40513  3.72494  3.29354  2.67741  2.69355  4.24690  2.90347  2.73739  3.18146  2.89801  2.37887  2.77519  2.98518  4.58477  3.61503
          0.04096  3.61129  4.33363  0.61958  0.77255  0.54766  0.86346
    837   1.47990  4.09603  3.21231  3.01461  3.79817  2.92131  4.06425  2.89362  3.02265  2.77912  3.86374  3.22652  3.63675  3.39681  3.27905  2.46070  2.72003  2.59937  5.25458  4.02734   1211 - -
          2.68618  4.42225  2.77519  2.73123  3.46354  2.40513  3.72494  3.29354  2.67741  2.69355  4.24690  2.90347  2.73739  3.18146  2.89801  2.37887  2.77519  2.98518  4.58477  3.61503
          0.04096  3.61129  4.33363  0.61958  0.77255  0.54766  0.86346
    838   2.30665  4.14204  3.21748  2.98341  3.75395  2.98233  4.01711  2.85419  2.92090  2.72258  3.81242  3.22475  3.67253  3.33646  3.17999  2.50720  1.72177  2.58079  5.21908  3.97662   1212 - -
          2.68618  4.42225  2.77519  2.73123  3.46354  2.40513  3.72494  3.29354  2.67741  2.69355  4.24690  2.90347  2.73739  3.18146  2.89801  2.37887  2.77519  2.98518  4.58477  3.61503
          0.04096  3.61129  4.33363  0.61958  0.77255  0.54766  0.86346
    839   2.22213  4.12597  3.00457  2.82773  3.80777  2.86164  3.93404  3.30326  2.87888  3.05397  4.02273  3.08555  3.58206  3.25759  3.15953  1.57772  2.68544  2.90290  5.20850  3.89351   1213 - -
          2.68618  4.42225  2.77519  2.73123  3.46354  2.40513  3.72494  3.29354  2.67741  2.69355  4.24690  2.90347  2.73739  3.18146  2.89801  2.37887  2.77519  2.98518  4.58477  3.61503
          0.04096  3.61129  4.33363  0.61958  0.77255  0.54766  0.86346
    840   2.72752  4.74630  1.39412  2.25189  4.09621  3.02854  3.74897  3.63051  2.79213  3.29977  4.29534  2.78247  3.66694  3.00724  3.24887  2.73936  3.07000  3.30698  5.31671  4.04268   1214 - -
          2.68618  4.42225  2.77519  2.73123  3.46354  2.40513  3.72494  3.29354  2.67741  2.69355  4.24690  2.90347  2.73739  3.18146  2.89801  2.37887  2.77519  2.98518  4.58477  3.61503
          0.04096  3.61129  4.33363  0.61958  0.77255  0.54766  0.86346
    841   1.47990  4.09603  3.21231  3.01461  3.79817  2.92131  4.06425  2.89362  3.02265  2.77912  3.86374  3.22652  3.63675  3.39681  3.27905  2.46070  2.72003  2.59937  5.25458  4.02734   1215 - -
          2.68618  4.42225  2.77519  2.73123  3.46354  2.40513  3.72494  3.29354  2.67741  2.69355  4.24690  2.90347  2.73739  3.18146  2.89801  2.37887  2.77519  2.98518  4.58477  3.61503
          0.04096  3.61129  4.33363  0.61958  0.77255  0.54766  0.86346
    842   2.22213  4.12597  3.00457  2.82773  3.80777  2.86164  3.93404  3.30326  2.87888  3.05397  4.02273  3.08555  3.58206  3.25759  3.15953  1.57772  2.68544  2.90290  5.20850  3.89351   1216 - -
          2.68618  4.42225  2.77519  2.73123  3.46354  2.40513  3.72494  3.29354  2.67741  2.69355  4.24690  2.90347  2.73739  3.18146  2.89801  2.37887  2.77519  2.98518  4.58477  3.61503
          0.04096  3.61129  4.33363  0.61958  0.77255  0.54766  0.86346
    843   2.52634  4.47742  2.62858  2.49735  3.79920  3.02102  3.75936  3.47096  2.65168  3.15795  4.13317  1.73811  3.67056  3.05144  2.98011  2.61648  2.91112  3.12198  5.14117  3.78045   1217 - -
          2.68618  4.42225  2.77519  2.73123  3.46354  2.40513  3.72494  3.29354  2.67741  2.69355  4.24690  2.90347  2.73739  3.18146  2.89801  2.37887  2.77519  2.98518  4.58477  3.61503
          0.04096  3.61129  4.33363  0.61958  0.77255  0.54766  0.86346
    844   2.95611  4.41639  3.72135  3.37650  2.48858  3.45896  3.64445  2.98397  3.10761  2.41640  3.63010  3.58351  3.96212  3.51423  3.27755  3.16073  3.24840  2.86803  1.64939  2.50896   1218 - -
          2.68618  4.42225  2.77519  2.73123  3.46354  2.40513  3.72494  3.29354  2.67741  2.69355  4.24690  2.90347  2.73739  3.18146  2.89801  2.37887  2.77519  2.98518  4.58477  3.61503
          0.04096  3.61129  4.33363  0.61958  0.77255  0.54766  0.86346
    845   2.46393  4.23973  3.04603  2.86608  3.83923  2.94298  3.94923  3.33262  2.90231  2.98366  4.04025  3.18849  1.50927  3.30206  3.16047  2.62880  2.89074  3.00906  5.08319  3.96440   1219 - -
          2.68618  4.42225  2.77519  2.73123  3.46354  2.40513  3.72494  3.29354  2.67741  2.69355  4.24690  2.90347  2.73739  3.18146  2.89801  2.37887  2.77519  2.98518  4.58477  3.61503
          0.04096  3.61129  4.33363  0.61958  0.77255  0.54766  0.86346
    846   2.74537  4.65535  2.90714  2.60805  3.97960  3.24079  3.66315  3.39737  1.48458  3.03342  4.03276  3.03594  3.77908  2.88817  2.46361  2.81846  3.03219  3.12725  5.16249  3.94304   1220 - -
          2.68618  4.42225  2.77519  2.73123  3.46354  2.40513  3.72494  3.29354  2.67741  2.69355  4.24690  2.90347  2.73739  3.18146  2.89801  2.37887  2.77519  2.98518  4.58477  3.61503
          0.04096  3.61129  4.33363  0.61958  0.77255  0.54766  0.86346
    847   2.22213  4.12597  3.00457  2.82773  3.80777  2.86164  3.93404  3.30326  2.87888  3.05397  4.02273  3.08555  3.58206  3.25759  3.15953  1.57772  2.68544  2.90290  5.20850  3.89351   1221 - -
          2.68618  4.42225  2.77519  2.73123  3.46354  2.40513  3.72494  3.29354  2.67741  2.69355  4.24690  2.90347  2.73739  3.18146  2.89801  2.37887  2.77519  2.98518  4.58477  3.61503
          0.04096  3.61129  4.33363  0.61958  0.77255  0.54766  0.86346
    848   2.22213  4.12597  3.00457  2.82773  3.80777  2.86164  3.93404  3.30326  2.87888  3.05397  4.02273  3.08555  3.58206  3.25759  3.15953  1.57772  2.68544  2.90290  5.20850  3.89351   1222 - -
          2.68618  4.42225  2.77519  2.73123  3.46354  2.40513  3.72494  3.29354  2.67741  2.69355  4.24690  2.90347  2.73739  3.18146  2.89801  2.37887  2.77519  2.98518  4.58477  3.61503
          0.04096  3.61129  4.33363  0.61958  0.77255  0.54766  0.86346
    849   2.95611  4.41639  3.72135  3.37650  2.48858  3.45896  3.64445  2.98397  3.10761  2.41640  3.63010  3.58351  3.96212  3.51423  3.27755  3.16073  3.24840  2.86803  1.64939  2.50896   1223 - -
          2.68618  4.42225  2.77519  2.73123  3.46354  2.40513  3.72494  3.29354  2.67741  2.69355  4.24690  2.90347  2.73739  3.18146  2.89801  2.37887  2.77519  2.98518  4.58477  3.61503
          0.04096  3.61129  4.33363  0.61958  0.77255  0.54766  0.86346
    850   2.46393  4.23973  3.04603  2.86608  3.83923  2.94298  3.94923  3.33262  2.90231  2.98366  4.04025  3.18849  1.50927  3.30206  3.16047  2.62880  2.89074  3.00906  5.08319  3.96440   1224 - -
          2.68618  4.42225  2.77519  2.73123  3.46354  2.40513  3.72494  3.29354  2.67741  2.69355  4.24690  2.90347  2.73739  3.18146  2.89801  2.37887  2.77519  2.98518  4.58477  3.61503
          0.04096  3.61129  4.33363  0.61958  0.77255  0.54766  0.86346
    851   2.22213  4.12597  3.00457  2.82773  3.80777  2.86164  3.93404  3.30326  2.87888  3.05397  4.02273  3.08555  3.58206  3.25759  3.15953  1.57772  2.68544  2.90290  5.20850  3.89351   1225 - -
          2.68618  4.42225  2.77519  2.73123  3.46354  2.40513  3.72494  3.29354  2.67741  2.69355  4.24690  2.90347  2.73739  3.18146  2.89801  2.37887  2.77519  2.98518  4.58477  3.61503
          0.04096  3.61129  4.33363  0.61958  0.77255  0.54766  0.86346
    852   1.47990  4.09603  3.21231  3.01461  3.79817  2.92131  4.06425  2.89362  3.02265  2.77912  3.86374  3.22652  3.63675  3.39681  3.27905  2.46070  2.72003  2.59937  5.25458  4.02734   1226 - -
          2.68618  4.42225  2.77519  2.73123  3.46354  2.40513  3.72494  3.29354  2.67741  2.69355  4.24690  2.90347  2.73739  3.18146  2.89801  2.37887  2.77519  2.98518  4.58477  3.61503
          0.04096  3.61129  4.33363  0.61958  0.77255  0.54766  0.86346
    853   2.94101  4.43239  3.85525  3.54002  1.57619  3.65395  3.80956  2.52303  3.45680  1.97155  3.31239  3.72379  4.13689  3.70770  3.64160  3.21329  3.25168  2.48826  4.17724  2.59416   1227 - -
          2.68618  4.42225  2.77519  2.73123  3.46354  2.40513  3.72494  3.29354  2.67741  2.69355  4.24690  2.90347  2.73739  3.18146  2.89801  2.37887  2.77519  2.98518  4.58477  3.61503
          0.04096  3.61129  4.33363  0.61958  0.77255  0.54766  0.86346
    854   2.69907  4.63577  2.76742  2.54155  3.75941  3.20021  3.68801  3.36938  2.39090  2.89711  3.95811  2.98863  3.76594  1.80523  2.67112  2.77043  3.00907  3.12370  5.09464  3.77472   1228 - -
          2.68618  4.42225  2.77519  2.73123  3.46354  2.40513  3.72494  3.29354  2.67741  2.69355  4.24690  2.90347  2.73739  3.18146  2.89801  2.37887  2.77519  2.98518  4.58477  3.61503
          0.04096  3.61129  4.33363  0.61958  0.77255  0.54766  0.86346
    855   2.74537  4.65535  2.90714  2.60805  3.97960  3.24079  3.66315  3.39737  1.48458  3.03342  4.03276  3.03594  3.77908  2.88817  2.46361  2.81846  3.03219  3.12725  5.16249  3.94304   1229 - -
          2.68618  4.42225  2.77519  2.73123  3.46354  2.40513  3.72494  3.29354  2.67741  2.69355  4.24690  2.90347  2.73739  3.18146  2.89801  2.37887  2.77519  2.98518  4.58477  3.61503
          0.04096  3.61129  4.33363  0.61958  0.77255  0.54766  0.86346
    856   2.46393  4.23973  3.04603  2.86608  3.83923  2.94298  3.94923  3.33262  2.90231  2.98366  4.04025  3.18849  1.50927  3.30206  3.16047  2.62880  2.89074  3.00906  5.08319  3.96440   1230 - -
          2.68618  4.42225  2.77519  2.73123  3.46354  2.40513  3.72494  3.29354  2.67741  2.69355  4.24690  2.90347  2.73739  3.18146  2.89801  2.37887  2.77519  2.98518  4.58477  3.61503
          0.04096  3.61129  4.33363  0.61958  0.77255  0.54766  0.86346
    857   2.74537  4.65535  2.90714  2.60805  3.97960  3.24079  3.66315  3.39737  1.48458  3.03342  4.03276  3.03594  3.77908  2.88817  2.46361  2.81846  3.03219  3.12725  5.16249  3.94304   1231 - -
          2.68618  4.42225  2.77519  2.73123  3.46354  2.40513  3.72494  3.29354  2.67741  2.69355  4.24690  2.90347  2.73739  3.18146  2.89801  2.37887  2.77519  2.98518  4.58477  3.61503
          0.04096  3.61129  4.33363  0.61958  0.77255  0.54766  0.86346
    858   2.39644  4.16990  3.01102  2.89010  3.98473  1.28467  4.00572  3.53644  3.02933  3.22312  4.21651  3.18171  3.55260  3.38096  3.27504  2.56516  2.85826  3.12156  5.13106  4.08477   1232 - -
          2.68618  4.42225  2.77519  2.73123  3.46354  2.40513  3.72494  3.29354  2.67741  2.69355  4.24690  2.90347  2.73739  3.18146  2.89801  2.37887  2.77519  2.98518  4.58477  3.61503
          0.04096  3.61129  4.33363  0.61958  0.77255  0.54766  0.86346
    859   2.73016  4.54755  3.19578  2.79737  3.83375  3.23943  3.69148  3.37465  2.22823  2.94146  3.97243  3.16671  3.77561  2.94638  1.48626  2.83965  3.02871  3.11579  5.03815  3.83910   1233 - -
          2.68618  4.42225  2.77519  2.73123  3.46354  2.40513  3.72494  3.29354  2.67741  2.69355  4.24690  2.90347  2.73739  3.18146  2.89801  2.37887  2.77519  2.98518  4.58477  3.61503
          0.04096  3.61129  4.33363  0.61958  0.77255  0.54766  0.86346
    860   2.86748  4.41965  3.74375  3.40849  3.06622  3.61087  4.14687  2.29257  3.17893  1.29377  3.21720  3.70422  4.10981  3.61326  3.38833  3.18539  3.18480  2.25610  4.82563  3.48358   1234 - -
          2.68618  4.42225  2.77519  2.73123  3.46354  2.40513  3.72494  3.29354  2.67741  2.69355  4.24690  2.90347  2.73739  3.18146  2.89801  2.37887  2.77519  2.98518  4.58477  3.61503
          0.04096  3.61129  4.33363  0.61958  0.77255  0.54766  0.86346
    861   2.46393  4.23973  3.04603  2.86608  3.83923  2.94298  3.94923  3.33262  2.90231  2.98366  4.04025  3.18849  1.50927  3.30206  3.16047  2.62880  2.89074  3.00906  5.08319  3.96440   1235 - -
          2.68618  4.42225  2.77519  2.73123  3.46354  2.40513  3.72494  3.29354  2.67741  2.69355  4.24690  2.90347  2.73739  3.18146  2.89801  2.37887  2.77519  2.98518  4.58477  3.61503
          0.04096  3.61129  4.33363  0.61958  0.77255  0.54766  0.86346
    862   2.90040  4.49692  3.45585  3.15725  2.40452  3.52551  3.55794  2.94717  3.02155  2.46596  3.66073  3.42224  4.01807  3.39517  3.25164  3.05829  3.19313  2.80885  4.03075  1.55715   1236 - -
          2.68618  4.42225  2.77519  2.73123  3.46354  2.40513  3.72494  3.29354  2.67741  2.69355  4.24690  2.90347  2.73739  3.18146  2.89801  2.37887  2.77519  2.98518  4.58477  3.61503
          0.04096  3.61129  4.33363  0.61958  0.77255  0.54766  0.86346
    863   2.75045  4.74430  2.44822  1.48411  4.06344  3.11929  3.71626  3.46405  2.56482  3.13627  4.14671  2.84710  3.71853  2.95463  2.92606  2.77820  3.06187  3.18455  5.28943  4.03596   1237 - -
          2.68618  4.42225  2.77519  2.73123  3.46354  2.40513  3.72494  3.29354  2.67741  2.69355  4.24690  2.90347  2.73739  3.18146  2.89801  2.37887  2.77519  2.98518  4.58477  3.61503
          0.04096  3.61129  4.33363  0.61958  0.77255  0.54766  0.86346
    864   2.86748  4.41965  3.74375  3.40849  3.06622  3.61087  4.14687  2.29257  3.17893  1.29377  3.21720  3.70422  4.10981  3.61326  3.38833  3.18539  3.18480  2.25610  4.82563  3.48358   1238 - -
          2.68618  4.42225  2.77519  2.73123  3.46354  2.40513  3.72494  3.29354  2.67741  2.69355  4.24690  2.90347  2.73739  3.18146  2.89801  2.37887  2.77519  2.98518  4.58477  3.61503
          0.04096  3.61129  4.33363  0.61958  0.77255  0.54766  0.86346
    865   2.69907  4.63577  2.76742  2.54155  3.75941  3.20021  3.68801  3.36938  2.39090  2.89711  3.95811  2.98863  3.76594  1.80523  2.67112  2.77043  3.00907  3.12370  5.09464  3.77472   1239 - -
          2.68618  4.42225  2.77519  2.73123  3.46354  2.40513  3.72494  3.29354  2.67741  2.69355  4.24690  2.90347  2.73739  3.18146  2.89801  2.37887  2.77519  2.98518  4.58477  3.61503
          0.04096  3.61129  4.33363  0.61958  0.77255  0.54766  0.86346
    866   2.72752  4.74630  1.39412  2.25189  4.09621  3.02854  3.74897  3.63051  2.79213  3.29977  4.29534  2.78247  3.66694  3.00724  3.24887  2.73936  3.07000  3.30698  5.31671  4.04268   1240 - -
[truncated: 43,138 more chars]
