# Supplementary material for: Potential Conservation of Circadian Clock Proteins in the phylum Nematoda as Revealed by Bioinformatic Searches
Source: PLoS One. 2014 Nov 14;9(11):e112871. doi: 10.1371/journal.pone.0112871 (PMC4232591; doi:10.1371/journal.pone.0112871)
Supplement: File S1 — HMM profiles used in this work and HMMsearch results. (ZIP) [file pone.0112871.s007.zip › HMMs-CE/Mamiferos/Prok2-aln.fasta.hmm]

HMMER3/b [3.0 | March 2010]
NAME  Prok2-aln
LENG  128
ALPH  amino
RF    no
CS    no
MAP   yes
DATE  Wed Aug 22 12:28:58 2012
NSEQ  21
EFFN  0.653687
CKSUM 1622219267
STATS LOCAL MSV      -10.2705  0.71221
STATS LOCAL VITERBI  -11.1053  0.71221
STATS LOCAL FORWARD   -4.5262  0.71221
HMM          A        C        D        E        F        G        H        I        K        L        M        N        P        Q        R        S        T        V        W        Y   
            m->m     m->i     m->d     i->m     i->i     d->m     d->d
  COMPO   2.55142  3.20828  3.06915  2.86406  3.49368  2.79518  3.65379  2.90510  2.60756  2.44636  3.59380  3.23186  3.12940  3.15348  2.68647  2.69419  2.83972  2.71025  4.63469  3.82398
          2.68625  4.42232  2.77527  2.73130  3.46361  2.40520  3.72446  3.29343  2.67738  2.69342  4.24650  2.90354  2.73747  3.18154  2.89808  2.37879  2.77516  2.98512  4.58484  3.61510
          0.08846  2.74864  3.88008  1.53268  0.24329  0.00000        *
      1   2.66618  4.39631  3.47968  3.06545  3.43499  3.51261  3.96613  2.75526  2.89923  2.42633  1.65892  2.95619  4.00801  3.32068  3.17851  2.89260  2.96488  2.58446  4.99012  3.68273     12 - -
          2.68618  4.42225  2.77519  2.73123  3.46354  2.40513  3.72494  3.29354  2.67741  2.69355  4.24690  2.90347  2.73739  3.18146  2.89801  2.37887  2.77519  2.98518  4.58477  3.61503
          0.02847  3.96910  4.69144  0.61958  0.77255  0.49748  0.93665
      2   2.34737  4.75707  3.07889  2.54574  4.21215  3.06271  3.68755  3.59146  2.27356  3.18430  4.03013  3.05329  3.85747  2.85260  1.65652  2.72538  2.93745  3.24978  5.37914  4.11438     13 - -
          2.68612  4.42229  2.77523  2.73127  3.46358  2.40505  3.72498  3.29358  2.67745  2.69359  4.24694  2.90351  2.73739  3.18150  2.89805  2.37879  2.77508  2.98522  4.58481  3.61507
          0.25636  1.86406  2.64374  0.66171  0.72560  0.49748  0.93665
      3   2.56585  4.81733  2.70144  2.34744  4.08687  3.01659  3.58475  3.51621  2.37841  3.10078  3.90595  2.71290  3.37372  2.49481  2.84538  2.30796  2.80423  3.17368  4.66637  3.97477     16 - -
          2.68618  4.42225  2.77519  2.73123  3.46354  2.40513  3.72494  3.29354  2.67741  2.69355  4.24690  2.90347  2.73739  3.18146  2.89801  2.37887  2.77519  2.98518  4.58477  3.61503
          0.03037  3.90518  4.62752  0.61958  0.77255  0.55721  0.85051
      4   2.33676  4.52870  3.09728  2.60606  3.93215  3.30275  3.71197  3.31415  2.47819  2.81076  3.81786  3.04730  2.38875  2.90824  2.53074  2.50378  2.80376  2.99345  5.23532  3.95477     17 - -
          2.68618  4.42225  2.77519  2.73123  3.46354  2.40513  3.72494  3.29354  2.67741  2.69355  4.24690  2.90347  2.73739  3.18146  2.89801  2.37887  2.77519  2.98518  4.58477  3.61503
          0.03037  3.90518  4.62752  0.61958  0.77255  0.55721  0.85051
      5   2.34186  3.93091  3.31742  2.75108  3.51352  3.33673  3.61370  2.86641  2.66662  2.57368  3.14015  3.17653  3.86002  3.01477  2.50003  2.71122  2.77013  2.40306  4.92856  3.68176     18 - -
          2.68618  4.42225  2.77519  2.73123  3.46354  2.40513  3.72494  3.29354  2.67741  2.69355  4.24690  2.90347  2.73739  3.18146  2.89801  2.37887  2.77519  2.98518  4.58477  3.61503
          0.03037  3.90518  4.62752  0.61958  0.77255  0.55721  0.85051
      6   2.51110  2.76458  3.52772  2.96945  2.88716  3.47102  3.82013  2.72520  2.86035  2.44617  3.36382  3.32150  3.39289  3.18893  2.69847  2.75630  2.77124  2.50228  4.82063  3.57352     19 - -
          2.68618  4.42225  2.77519  2.73123  3.46354  2.40513  3.72494  3.29354  2.67741  2.69355  4.24690  2.90347  2.73739  3.18146  2.89801  2.37887  2.77519  2.98518  4.58477  3.61503
          0.03037  3.90518  4.62752  0.61958  0.77255  0.55721  0.85051
      7   1.76104  4.20012  3.37552  2.92361  3.89419  3.08812  3.95320  3.20918  2.90147  2.95233  3.81637  3.20988  2.88292  3.21711  3.25518  2.17640  2.61466  2.45064  5.27852  4.04298     20 - -
          2.68618  4.42225  2.77519  2.73123  3.46354  2.40513  3.72494  3.29354  2.67741  2.69355  4.24690  2.90347  2.73739  3.18146  2.89801  2.37887  2.77519  2.98518  4.58477  3.61503
          0.03037  3.90518  4.62752  0.61958  0.77255  0.46079  0.99638
      8   2.41305  4.57358  3.03229  2.56506  4.03012  3.28098  3.72568  3.43333  2.52104  3.06129  3.89432  3.02028  2.33620  2.82530  2.72024  2.34263  2.52050  3.08474  5.31518  4.02110     21 - -
          2.68618  4.42225  2.77519  2.73123  3.46354  2.40513  3.72494  3.29354  2.67741  2.69355  4.24690  2.90347  2.73739  3.18146  2.89801  2.37887  2.77519  2.98518  4.58477  3.61503
          0.02847  3.96910  4.69144  0.61958  0.77255  0.49748  0.93665
      9   2.55651  4.29003  3.47497  2.93150  3.45880  3.50324  3.85786  2.52140  2.85499  2.00003  3.41867  3.31505  2.87801  3.18261  3.19407  2.49677  2.81748  2.44537  4.93898  3.69911     22 - -
          2.68618  4.42225  2.77519  2.73123  3.46354  2.40513  3.72494  3.29354  2.67741  2.69355  4.24690  2.90347  2.73739  3.18146  2.89801  2.37887  2.77519  2.98518  4.58477  3.61503
          0.02847  3.96910  4.69144  0.61958  0.77255  0.49748  0.93665
     10   3.26458  4.69858  4.34436  3.98530  3.17430  4.10435  4.61075  2.38434  3.75209  0.76482  3.16826  4.25138  4.52351  4.09728  3.91209  3.68742  3.55468  2.44664  5.08798  3.83339     23 - -
          2.68618  4.42225  2.77519  2.73123  3.46354  2.40513  3.72494  3.29354  2.67741  2.69355  4.24690  2.90347  2.73739  3.18146  2.89801  2.37887  2.77519  2.98518  4.58477  3.61503
          0.02847  3.96910  4.69144  0.61958  0.77255  0.49748  0.93665
     11   3.11831  4.49518  4.59621  4.05068  2.18534  4.29127  4.47581  2.18909  3.92734  1.20173  2.96016  4.26935  4.55135  4.07057  4.07644  3.62419  3.34975  1.97547  4.85282  3.55606     24 - -
          2.68618  4.42225  2.77519  2.73123  3.46354  2.40513  3.72494  3.29354  2.67741  2.69355  4.24690  2.90347  2.73739  3.18146  2.89801  2.37887  2.77519  2.98518  4.58477  3.61503
          0.02847  3.96910  4.69144  0.61958  0.77255  0.49748  0.93665
     12   3.26458  4.69858  4.34436  3.98530  3.17430  4.10435  4.61075  2.38434  3.75209  0.76482  3.16826  4.25138  4.52351  4.09728  3.91209  3.68742  3.55468  2.44664  5.08798  3.83339     25 - -
          2.68618  4.42225  2.77519  2.73123  3.46354  2.40513  3.72494  3.29354  2.67741  2.69355  4.24690  2.90347  2.73739  3.18146  2.89801  2.37887  2.77519  2.98518  4.58477  3.61503
          0.02847  3.96910  4.69144  0.61958  0.77255  0.49748  0.93665
     13   3.04942  4.53351  4.12805  3.64497  2.75906  4.03477  4.04072  2.50767  3.44031  1.14688  3.19140  3.89166  4.37559  3.74054  3.64526  3.38414  3.28803  2.50664  4.50511  2.50009     26 - -
          2.68618  4.42225  2.77519  2.73123  3.46354  2.40513  3.72494  3.29354  2.67741  2.69355  4.24690  2.90347  2.73739  3.18146  2.89801  2.37887  2.77519  2.98518  4.58477  3.61503
          0.02847  3.96910  4.69144  0.61958  0.77255  0.49748  0.93665
     14   3.09924  4.51388  4.51772  4.01698  3.21930  4.24685  4.68585  2.04797  3.84303  1.12012  3.07812  4.27734  4.57498  4.10502  4.03441  3.62565  3.36395  1.68471  5.19572  4.00796     27 - -
          2.68618  4.42225  2.77519  2.73123  3.46354  2.40513  3.72494  3.29354  2.67741  2.69355  4.24690  2.90347  2.73739  3.18146  2.89801  2.37887  2.77519  2.98518  4.58477  3.61503
          0.22193  3.96910  1.71405  0.61958  0.77255  0.49748  0.93665
     15   2.41409  4.25468  3.26529  2.82950  3.64401  2.74252  3.84205  2.90720  2.75988  2.07874  3.59982  3.18426  3.52601  3.12719  3.09219  2.60135  2.48665  2.64030  5.07742  3.82747     28 - -
          2.68619  4.42226  2.77521  2.73125  3.46355  2.40514  3.72496  3.29355  2.67742  2.69333  4.24691  2.90348  2.73741  3.18148  2.89802  2.37888  2.77521  2.98520  4.58478  3.61504
          0.42969  1.89398  1.61537  0.35637  1.20468  0.40798  1.09361
     16   2.53821  4.46720  3.14983  2.64452  3.73890  2.87210  3.68573  3.11477  2.45227  2.29166  3.66652  3.07794  3.49344  2.91217  2.45931  2.66388  2.80438  2.84139  5.08571  3.81799     30 - -
          2.68618  4.42225  2.77519  2.73123  3.46354  2.40513  3.72494  3.29354  2.67741  2.69355  4.24690  2.90347  2.73739  3.18146  2.89801  2.37887  2.77519  2.98518  4.58477  3.61503
          0.03380  3.79991  4.52225  0.61958  0.77255  0.56721  0.83726
     17   2.61321  4.60493  3.12331  2.60733  3.83597  3.40939  3.65911  3.23751  2.35078  2.53989  3.75108  3.05978  2.52954  2.80057  2.38529  2.70664  2.86168  2.96548  5.14882  3.86659     31 - -
          2.68618  4.42225  2.77519  2.73123  3.46354  2.40513  3.72494  3.29354  2.67741  2.69355  4.24690  2.90347  2.73739  3.18146  2.89801  2.37887  2.77519  2.98518  4.58477  3.61503
          0.03199  3.85416  4.57650  0.61958  0.77255  0.50355  0.92730
     18   2.63977  4.50594  3.20811  2.73808  3.60526  3.47554  3.77026  2.98026  2.59144  1.88419  3.56793  3.17540  3.00841  2.62696  2.92695  2.78700  2.89312  2.77810  5.05467  3.77780     32 - -
          2.68618  4.42225  2.77519  2.73123  3.46354  2.40513  3.72494  3.29354  2.67741  2.69355  4.24690  2.90347  2.73739  3.18146  2.89801  2.37887  2.77519  2.98518  4.58477  3.61503
          0.02988  3.92131  4.64366  0.61958  0.77255  0.54282  0.87014
     19   2.35126  4.40140  3.90796  3.48756  3.34629  3.71742  4.31144  2.32928  3.32568  1.25160  3.27554  3.76649  4.20678  3.68666  3.56853  3.12253  3.10723  2.24993  5.12817  3.89383     33 - -
          2.68618  4.42225  2.77519  2.73123  3.46354  2.40513  3.72494  3.29354  2.67741  2.69355  4.24690  2.90347  2.73739  3.18146  2.89801  2.37887  2.77519  2.98518  4.58477  3.61503
          0.02988  3.92131  4.64366  0.61958  0.77255  0.54282  0.87014
     20   2.72099  4.33991  3.73162  3.15434  2.99366  3.70906  3.86257  2.64281  2.92133  1.54723  3.25046  3.49444  4.06830  3.30582  2.73234  2.98952  2.94948  2.52722  4.21411  3.33135     34 - -
          2.68618  4.42225  2.77519  2.73123  3.46354  2.40513  3.72494  3.29354  2.67741  2.69355  4.24690  2.90347  2.73739  3.18146  2.89801  2.37887  2.77519  2.98518  4.58477  3.61503
          0.02988  3.92131  4.64366  0.61958  0.77255  0.46931  0.98199
     21   2.81113  4.27993  4.17689  3.61751  2.77434  3.93775  4.27430  2.17455  3.51423  1.56280  3.13413  3.88732  4.28306  3.75106  3.73805  3.24432  2.62303  1.78845  4.93659  3.73243     35 - -
          2.68618  4.42225  2.77519  2.73123  3.46354  2.40513  3.72494  3.29354  2.67741  2.69355  4.24690  2.90347  2.73739  3.18146  2.89801  2.37887  2.77519  2.98518  4.58477  3.61503
          0.02847  3.96910  4.69144  0.61958  0.77255  0.49748  0.93665
     22   2.35931  4.39039  3.19323  2.70780  3.88946  2.74801  3.80998  3.27204  2.69775  2.60518  3.79294  3.10973  2.65988  3.03203  3.09682  2.31523  2.37585  2.93346  5.23977  3.97084     36 - -
          2.68618  4.42225  2.77519  2.73123  3.46354  2.40513  3.72494  3.29354  2.67741  2.69355  4.24690  2.90347  2.73739  3.18146  2.89801  2.37887  2.77519  2.98518  4.58477  3.61503
          0.07766  3.96910  2.88538  0.61958  0.77255  0.49748  0.93665
     23   2.81639  4.56578  3.42881  3.27478  4.26602  3.25052  4.34834  3.82383  3.33622  3.44544  4.49728  3.57663  0.74164  3.72352  3.57635  2.98538  3.26177  3.46365  5.43934  4.38730     37 - -
          2.68620  4.42230  2.77524  2.73128  3.46359  2.40506  3.72499  3.29359  2.67745  2.69360  4.24694  2.90351  2.73738  3.18151  2.89774  2.37889  2.77524  2.98523  4.58358  3.61508
          0.25626  1.53045  4.64366  0.58582  0.81339  0.54282  0.87014
     24   1.93126  4.49077  3.05008  2.60010  3.87819  3.27571  3.04449  3.29752  2.58401  2.86887  3.80202  3.04246  3.61617  2.94928  2.98072  2.21618  2.79011  2.97355  5.21543  3.92017     41 - -
          2.68618  4.42225  2.77519  2.73123  3.46354  2.40513  3.72494  3.29354  2.67741  2.69355  4.24690  2.90347  2.73739  3.18146  2.89801  2.37887  2.77519  2.98518  4.58477  3.61503
          0.02988  3.92131  4.64366  0.61958  0.77255  0.54282  0.87014
     25   2.36707  4.29603  3.08763  2.84729  4.01024  1.36517  3.97826  3.51369  2.88948  3.21160  4.09149  3.15437  3.72502  3.25994  3.20865  2.51580  2.79835  3.09637  5.32816  4.07012     42 - -
          2.68620  4.42243  2.77504  2.73093  3.46338  2.40519  3.72512  3.29372  2.67758  2.69357  4.24707  2.90364  2.73725  3.18164  2.89818  2.37870  2.77520  2.98515  4.58392  3.61521
          0.11018  2.35697  4.64366  2.07609  0.13401  0.46931  0.98199
     26   2.97047  5.49997  1.18050  1.83433  4.78948  3.20861  3.78761  4.30378  2.83354  3.82956  4.70706  2.68599  3.84705  2.96504  3.43241  2.85375  3.26865  3.88965  5.97853  4.48276     60 - -
          2.68618  4.42225  2.77519  2.73123  3.46354  2.40513  3.72494  3.29354  2.67741  2.69355  4.24690  2.90347  2.73739  3.18146  2.89801  2.37887  2.77519  2.98518  4.58477  3.61503
          0.02847  3.96910  4.69144  0.61958  0.77255  0.49748  0.93665
     27   1.84508  3.44684  3.54683  3.02096  3.59816  3.27500  3.93014  2.91006  2.95937  2.35498  3.55532  3.31635  3.55420  3.26068  3.28721  2.35094  2.50771  2.63024  5.03660  3.81458     61 - -
          2.68618  4.42225  2.77519  2.73123  3.46354  2.40513  3.72494  3.29354  2.67741  2.69355  4.24690  2.90347  2.73739  3.18146  2.89801  2.37887  2.77519  2.98518  4.58477  3.61503
          0.02847  3.96910  4.69144  0.61958  0.77255  0.49748  0.93665
     28   0.88302  4.24212  3.56225  3.35875  4.15006  3.06392  4.36917  3.29016  3.37753  3.16724  4.18904  3.48345  3.81235  3.70998  3.62096  2.59188  2.87596  2.92783  5.56757  4.37876     62 - -
          2.68618  4.42225  2.77519  2.73123  3.46354  2.40513  3.72494  3.29354  2.67741  2.69355  4.24690  2.90347  2.73739  3.18146  2.89801  2.37887  2.77519  2.98518  4.58477  3.61503
          0.02847  3.96910  4.69144  0.61958  0.77255  0.49748  0.93665
     29   2.68785  4.37433  3.69381  3.20039  3.58004  3.58185  4.05048  2.52186  2.87912  2.47616  3.55183  3.51849  4.06519  3.37523  2.61116  2.95611  2.98469  1.39622  5.12011  3.86979     63 - -
          2.68618  4.42225  2.77519  2.73123  3.46354  2.40513  3.72494  3.29354  2.67741  2.69355  4.24690  2.90347  2.73739  3.18146  2.89801  2.37887  2.77519  2.98518  4.58477  3.61503
          0.02847  3.96910  4.69144  0.61958  0.77255  0.49748  0.93665
     30   3.10660  4.49944  4.47133  4.09134  3.44044  4.16949  4.80212  0.96575  3.92132  2.00753  3.36159  4.32321  4.59207  4.26010  4.10692  3.67472  3.40433  1.85261  5.35075  4.09690     64 - -
          2.68618  4.42225  2.77519  2.73123  3.46354  2.40513  3.72494  3.29354  2.67741  2.69355  4.24690  2.90347  2.73739  3.18146  2.89801  2.37887  2.77519  2.98518  4.58477  3.61503
          0.02847  3.96910  4.69144  0.61958  0.77255  0.49748  0.93665
     31   2.35473  4.27513  3.32020  2.99965  4.08661  3.08046  4.08000  3.37598  2.98697  3.12744  4.03639  3.26491  2.77914  3.34529  3.30493  2.52658  1.35469  2.98791  5.45935  4.22604     65 - -
          2.68618  4.42225  2.77519  2.73123  3.46354  2.40513  3.72494  3.29354  2.67741  2.69355  4.24690  2.90347  2.73739  3.18146  2.89801  2.37887  2.77519  2.98518  4.58477  3.61503
          0.02847  3.96910  4.69144  0.61958  0.77255  0.49748  0.93665
     32   2.27995  4.23877  3.15906  2.99955  4.36776  1.25347  4.20037  3.85114  3.19075  3.52982  4.36960  3.22648  3.69874  3.47625  3.50872  2.01774  2.77409  3.27802  5.68728  4.44798     66 - -
          2.68622  4.42229  2.77524  2.73127  3.46358  2.40517  3.72499  3.29358  2.67745  2.69343  4.24694  2.90332  2.73744  3.18150  2.89805  2.37891  2.77524  2.98502  4.58481  3.61468
          0.10476  2.40475  4.69144  1.00179  0.45764  0.47851  0.96682
     33   0.86833  4.24865  3.57472  3.37211  4.16228  3.07007  4.38106  3.30417  3.39120  3.18068  4.20145  3.49365  3.81963  3.72264  3.63363  2.59843  2.88334  2.93981  5.57862  4.39120     71 - -
          2.68618  4.42225  2.77519  2.73123  3.46354  2.40513  3.72494  3.29354  2.67741  2.69355  4.24690  2.90347  2.73739  3.18146  2.89801  2.37887  2.77519  2.98518  4.58477  3.61503
          0.02813  3.98075  4.70309  0.61958  0.77255  0.48576  0.95510
     34   2.71428  0.74499  4.25742  4.02238  3.98982  3.31359  4.64574  3.15245  3.85018  3.06269  4.18783  3.98056  4.02902  4.19191  3.95508  2.98601  3.19022  2.88953  5.38217  4.27651     72 - -
          2.68618  4.42225  2.77519  2.73123  3.46354  2.40513  3.72494  3.29354  2.67741  2.69355  4.24690  2.90347  2.73739  3.18146  2.89801  2.37887  2.77519  2.98518  4.58477  3.61503
          0.02813  3.98075  4.70309  0.61958  0.77255  0.48576  0.95510
     35   2.97991  5.51046  1.15803  1.84759  4.80053  3.21383  3.79587  4.31625  2.84488  3.84169  4.72054  2.69153  3.85388  2.97387  3.44534  2.86230  3.27889  3.90151  5.98950  4.49280     73 - -
          2.68618  4.42225  2.77519  2.73123  3.46354  2.40513  3.72494  3.29354  2.67741  2.69355  4.24690  2.90347  2.73739  3.18146  2.89801  2.37887  2.77519  2.98518  4.58477  3.61503
          0.02813  3.98075  4.70309  0.61958  0.77255  0.48576  0.95510
     36   3.02634  5.12782  3.38114  2.77271  4.56369  3.63054  3.62390  3.92755  1.16841  3.38808  4.26611  3.18155  4.01943  2.76477  1.89571  3.02744  3.20582  3.61133  5.44052  4.26125     74 - -
          2.68618  4.42225  2.77519  2.73123  3.46354  2.40513  3.72494  3.29354  2.67741  2.69355  4.24690  2.90347  2.73739  3.18146  2.89801  2.37887  2.77519  2.98518  4.58477  3.61503
          0.02813  3.98075  4.70309  0.61958  0.77255  0.48576  0.95510
     37   3.10847  5.25018  0.77436  2.40775  4.64235  3.29498  4.03010  4.25571  3.13528  3.84516  4.82656  2.96919  3.95553  3.27009  3.66548  3.05928  3.44969  3.88368  5.78969  4.49857     75 - -
          2.68618  4.42225  2.77519  2.73123  3.46354  2.40513  3.72494  3.29354  2.67741  2.69355  4.24690  2.90347  2.73739  3.18146  2.89801  2.37887  2.77519  2.98518  4.58477  3.61503
          0.02813  3.98075  4.70309  0.61958  0.77255  0.48576  0.95510
     38   2.40141  4.32897  3.29355  2.85395  3.89368  3.19086  3.91762  3.22494  2.81440  2.83256  3.84108  3.19744  1.97743  3.16664  3.17367  2.15027  2.77172  2.59572  5.28079  4.01226     76 - -
          2.68618  4.42225  2.77519  2.73123  3.46354  2.40513  3.72494  3.29354  2.67741  2.69355  4.24690  2.90347  2.73739  3.18146  2.89801  2.37887  2.77519  2.98518  4.58477  3.61503
          0.02813  3.98075  4.70309  0.61958  0.77255  0.48576  0.95510
     39   2.96990  4.95692  2.97770  2.73502  4.13961  3.43947  3.89397  3.78782  2.54854  3.27934  4.30504  3.19538  3.99505  1.05323  2.83022  3.01349  3.26721  3.51104  5.39287  4.09412     77 - -
          2.68618  4.42225  2.77519  2.73123  3.46354  2.40513  3.72494  3.29354  2.67741  2.69355  4.24690  2.90347  2.73739  3.18146  2.89801  2.37887  2.77519  2.98518  4.58477  3.61503
          0.02813  3.98075  4.70309  0.61958  0.77255  0.48576  0.95510
     40   2.71428  0.74499  4.25742  4.02238  3.98982  3.31359  4.64574  3.15245  3.85018  3.06269  4.18783  3.98056  4.02902  4.19191  3.95508  2.98601  3.19022  2.88953  5.38217  4.27651     78 - -
          2.68618  4.42225  2.77519  2.73123  3.46354  2.40513  3.72494  3.29354  2.67741  2.69355  4.24690  2.90347  2.73739  3.18146  2.89801  2.37887  2.77519  2.98518  4.58477  3.61503
          0.02813  3.98075  4.70309  0.61958  0.77255  0.48576  0.95510
     41   2.80422  4.56802  3.50009  3.41370  4.55232  0.58000  4.52656  4.17904  3.60964  3.81937  4.79662  3.66450  3.96260  3.92531  3.83303  2.97938  3.29389  3.68647  5.61806  4.65816     79 - -
          2.68618  4.42225  2.77519  2.73123  3.46354  2.40513  3.72494  3.29354  2.67741  2.69355  4.24690  2.90347  2.73739  3.18146  2.89801  2.37887  2.77519  2.98518  4.58477  3.61503
          0.02813  3.98075  4.70309  0.61958  0.77255  0.48576  0.95510
     42   2.37407  4.28419  3.33562  2.91808  3.93337  1.75387  3.96669  3.22693  2.86996  2.98082  3.86214  3.22879  3.77640  3.22542  3.06546  2.54512  2.48516  2.39584  5.31564  4.07179     80 - -
          2.68618  4.42225  2.77519  2.73123  3.46354  2.40513  3.72494  3.29354  2.67741  2.69355  4.24690  2.90347  2.73739  3.18146  2.89801  2.37887  2.77519  2.98518  4.58477  3.61503
          0.02813  3.98075  4.70309  0.61958  0.77255  0.48576  0.95510
     43   2.80422  4.56802  3.50009  3.41370  4.55232  0.58000  4.52656  4.17904  3.60964  3.81937  4.79662  3.66450  3.96260  3.92531  3.83303  2.97938  3.29389  3.68647  5.61806  4.65816     81 - -
          2.68618  4.42225  2.77519  2.73123  3.46354  2.40513  3.72494  3.29354  2.67741  2.69355  4.24690  2.90347  2.73739  3.18146  2.89801  2.37887  2.77519  2.98518  4.58477  3.61503
          0.02813  3.98075  4.70309  0.61958  0.77255  0.48576  0.95510
     44   2.76321  4.39152  3.91664  3.45859  3.37335  3.69388  4.26795  2.42843  3.26048  2.02114  1.55518  3.73441  4.17869  3.63427  3.50198  3.07987  2.71021  2.34786  5.11920  3.91215     82 - -
          2.68618  4.42225  2.77519  2.73123  3.46354  2.40513  3.72494  3.29354  2.67741  2.69355  4.24690  2.90347  2.73739  3.18146  2.89801  2.37887  2.77519  2.98518  4.58477  3.61503
          0.02813  3.98075  4.70309  0.61958  0.77255  0.48576  0.95510
     45   2.71428  0.74499  4.25742  4.02238  3.98982  3.31359  4.64574  3.15245  3.85018  3.06269  4.18783  3.98056  4.02902  4.19191  3.95508  2.98601  3.19022  2.88953  5.38217  4.27651     83 - -
          2.68618  4.42225  2.77519  2.73123  3.46354  2.40513  3.72494  3.29354  2.67741  2.69355  4.24690  2.90347  2.73739  3.18146  2.89801  2.37887  2.77519  2.98518  4.58477  3.61503
          0.02813  3.98075  4.70309  0.61958  0.77255  0.48576  0.95510
     46   2.71428  0.74499  4.25742  4.02238  3.98982  3.31359  4.64574  3.15245  3.85018  3.06269  4.18783  3.98056  4.02902  4.19191  3.95508  2.98601  3.19022  2.88953  5.38217  4.27651     84 - -
          2.68618  4.42225  2.77519  2.73123  3.46354  2.40513  3.72494  3.29354  2.67741  2.69355  4.24690  2.90347  2.73739  3.18146  2.89801  2.37887  2.77519  2.98518  4.58477  3.61503
          0.02813  3.98075  4.70309  0.61958  0.77255  0.48576  0.95510
     47   0.86833  4.24865  3.57472  3.37211  4.16228  3.07007  4.38106  3.30417  3.39120  3.18068  4.20145  3.49365  3.81963  3.72264  3.63363  2.59843  2.88334  2.93981  5.57862  4.39120     85 - -
          2.68618  4.42225  2.77519  2.73123  3.46354  2.40513  3.72494  3.29354  2.67741  2.69355  4.24690  2.90347  2.73739  3.18146  2.89801  2.37887  2.77519  2.98518  4.58477  3.61503
          0.02813  3.98075  4.70309  0.61958  0.77255  0.48576  0.95510
     48   3.02450  4.39939  4.61137  4.13253  3.54769  4.26819  4.87947  1.63207  4.00245  2.08935  3.38498  4.35927  4.64115  4.30034  4.21980  3.66284  3.30798  1.02211  5.47530  4.24474     86 - -
          2.68618  4.42225  2.77519  2.73123  3.46354  2.40513  3.72494  3.29354  2.67741  2.69355  4.24690  2.90347  2.73739  3.18146  2.89801  2.37887  2.77519  2.98518  4.58477  3.61503
          0.02813  3.98075  4.70309  0.61958  0.77255  0.48576  0.95510
     49   2.37076  4.29209  3.30314  3.12485  4.18534  3.02009  4.23127  3.72303  3.20593  3.43524  4.35288  3.33166  3.76802  3.54696  3.48799  0.93879  2.85917  3.23436  5.54935  4.26968     87 - -
          2.68618  4.42225  2.77519  2.73123  3.46354  2.40513  3.72494  3.29354  2.67741  2.69355  4.24690  2.90347  2.73739  3.18146  2.89801  2.37887  2.77519  2.98518  4.58477  3.61503
          0.02813  3.98075  4.70309  0.61958  0.77255  0.48576  0.95510
     50   3.16687  4.50426  4.70164  4.20411  3.31563  4.43173  4.85468  1.14087  4.02449  1.61693  3.17099  4.45543  4.71470  4.29516  4.20623  3.82017  3.42119  1.80974  5.31315  4.09997     88 - -
          2.68618  4.42225  2.77519  2.73123  3.46354  2.40513  3.72494  3.29354  2.67741  2.69355  4.24690  2.90347  2.73739  3.18146  2.89801  2.37887  2.77519  2.98518  4.58477  3.61503
          0.02813  3.98075  4.70309  0.61958  0.77255  0.48576  0.95510
     51   3.52068  4.85596  4.26009  3.99356  2.78406  3.85425  4.03845  3.54975  3.71386  2.92556  4.17841  4.12095  4.38122  4.09588  3.82288  3.72330  3.82675  3.44307  0.69262  2.78065     89 - -
          2.68618  4.42225  2.77519  2.73123  3.46354  2.40513  3.72494  3.29354  2.67741  2.69355  4.24690  2.90347  2.73739  3.18146  2.89801  2.37887  2.77519  2.98518  4.58477  3.61503
          0.02813  3.98075  4.70309  0.61958  0.77255  0.48576  0.95510
     52   3.09111  4.40906  4.74767  4.22470  3.47906  4.43736  4.92299  1.48750  4.11086  1.84515  3.28908  4.46708  4.72029  4.35995  4.31146  3.80268  3.34444  1.17544  5.43668  4.24738     90 - -
          2.68618  4.42225  2.77519  2.73123  3.46354  2.40513  3.72494  3.29354  2.67741  2.69355  4.24690  2.90347  2.73739  3.18146  2.89801  2.37887  2.77519  2.98518  4.58477  3.61503
          0.02813  3.98075  4.70309  0.61958  0.77255  0.48576  0.95510
     53   2.99185  5.16883  3.34289  2.70326  4.60513  3.62872  3.58507  3.95915  1.36158  3.39801  4.24921  3.13144  3.99373  2.40170  1.81119  2.97652  3.16063  3.62848  5.45140  4.25913     91 - -
          2.68618  4.42225  2.77519  2.73123  3.46354  2.40513  3.72494  3.29354  2.67741  2.69355  4.24690  2.90347  2.73739  3.18146  2.89801  2.37887  2.77519  2.98518  4.58477  3.61503
          0.02813  3.98075  4.70309  0.61958  0.77255  0.48576  0.95510
     54   2.27655  4.23513  3.22374  3.02301  4.33636  2.51131  4.18749  3.81583  3.15857  3.49434  4.33146  3.24219  3.70296  3.45858  3.47699  1.09738  2.76473  3.25498  5.65975  4.41746     92 - -
          2.68618  4.42225  2.77519  2.73123  3.46354  2.40513  3.72494  3.29354  2.67741  2.69355  4.24690  2.90347  2.73739  3.18146  2.89801  2.37887  2.77519  2.98518  4.58477  3.61503
          0.02813  3.98075  4.70309  0.61958  0.77255  0.48576  0.95510
     55   3.19978  4.53014  4.75076  4.23190  3.23950  4.47247  4.85345  1.32615  4.06322  1.33060  3.07284  4.48719  4.72139  4.28845  4.22948  3.84701  3.44358  1.89705  5.26513  4.09459     93 - -
          2.68618  4.42225  2.77519  2.73123  3.46354  2.40513  3.72494  3.29354  2.67741  2.69355  4.24690  2.90347  2.73739  3.18146  2.89801  2.37887  2.77519  2.98518  4.58477  3.61503
          0.02813  3.98075  4.70309  0.61958  0.77255  0.48576  0.95510
     56   3.13017  4.96000  3.63212  3.12178  4.34212  3.59625  3.90677  3.89207  2.28670  3.38837  4.38651  3.47285  4.09427  3.12241  0.82506  3.20959  3.38921  3.61153  5.38172  4.24678     94 - -
          2.68618  4.42225  2.77519  2.73123  3.46354  2.40513  3.72494  3.29354  2.67741  2.69355  4.24690  2.90347  2.73739  3.18146  2.89801  2.37887  2.77519  2.98518  4.58477  3.61503
          0.02813  3.98075  4.70309  0.61958  0.77255  0.48576  0.95510
     57   3.10998  4.47675  4.62847  4.08917  3.22220  4.33843  4.71764  1.38429  3.93071  1.67874  2.10995  4.34465  4.61110  4.15246  4.10415  3.69013  3.35230  1.96899  5.19308  4.05196     95 - -
          2.68618  4.42225  2.77519  2.73123  3.46354  2.40513  3.72494  3.29354  2.67741  2.69355  4.24690  2.90347  2.73739  3.18146  2.89801  2.37887  2.77519  2.98518  4.58477  3.61503
          0.02813  3.98075  4.70309  0.61958  0.77255  0.48576  0.95510
     58   2.71428  0.74499  4.25742  4.02238  3.98982  3.31359  4.64574  3.15245  3.85018  3.06269  4.18783  3.98056  4.02902  4.19191  3.95508  2.98601  3.19022  2.88953  5.38217  4.27651     96 - -
          2.68618  4.42225  2.77519  2.73123  3.46354  2.40513  3.72494  3.29354  2.67741  2.69355  4.24690  2.90347  2.73739  3.18146  2.89801  2.37887  2.77519  2.98518  4.58477  3.61503
          0.02813  3.98075  4.70309  0.61958  0.77255  0.48576  0.95510
     59   2.47361  4.31855  3.52695  3.28520  4.06715  3.15394  4.29391  3.20757  3.23031  3.06720  4.11158  3.47641  3.86660  3.61994  3.48314  2.67619  1.00078  2.89088  5.49542  4.28409     97 - -
          2.68618  4.42225  2.77519  2.73123  3.46354  2.40513  3.72494  3.29354  2.67741  2.69355  4.24690  2.90347  2.73739  3.18146  2.89801  2.37887  2.77519  2.98518  4.58477  3.61503
          0.02813  3.98075  4.70309  0.61958  0.77255  0.48576  0.95510
     60   2.90020  4.63859  3.51923  3.37454  4.35896  3.32001  4.44241  3.93306  3.44127  3.54783  4.60290  3.66993  0.64884  3.82676  3.67382  3.07127  3.35047  3.56595  5.51501  4.48139     98 - -
          2.68618  4.42225  2.77519  2.73123  3.46354  2.40513  3.72494  3.29354  2.67741  2.69355  4.24690  2.90347  2.73739  3.18146  2.89801  2.37887  2.77519  2.98518  4.58477  3.61503
          0.02813  3.98075  4.70309  0.61958  0.77255  0.48576  0.95510
     61   3.16703  4.59678  4.47760  3.94447  3.08694  4.28133  4.58707  2.22930  3.72990  1.32852  1.59524  4.23805  4.55894  3.99396  3.91560  3.63736  3.40711  2.31044  5.07856  3.91609     99 - -
          2.68618  4.42225  2.77519  2.73123  3.46354  2.40513  3.72494  3.29354  2.67741  2.69355  4.24690  2.90347  2.73739  3.18146  2.89801  2.37887  2.77519  2.98518  4.58477  3.61503
          0.02813  3.98075  4.70309  0.61958  0.77255  0.48576  0.95510
     62   2.80422  4.56802  3.50009  3.41370  4.55232  0.58000  4.52656  4.17904  3.60964  3.81937  4.79662  3.66450  3.96260  3.92531  3.83303  2.97938  3.29389  3.68647  5.61806  4.65816    100 - -
          2.68618  4.42225  2.77519  2.73123  3.46354  2.40513  3.72494  3.29354  2.67741  2.69355  4.24690  2.90347  2.73739  3.18146  2.89801  2.37887  2.77519  2.98518  4.58477  3.61503
          0.02813  3.98075  4.70309  0.61958  0.77255  0.48576  0.95510
     63   2.82706  5.11262  2.99693  2.49428  4.48597  3.49006  3.58942  3.89114  1.60326  3.37149  4.19087  2.37041  3.89430  2.50094  2.21831  2.80546  3.03203  3.53236  5.47520  4.19561    101 - -
          2.68618  4.42225  2.77519  2.73123  3.46354  2.40513  3.72494  3.29354  2.67741  2.69355  4.24690  2.90347  2.73739  3.18146  2.89801  2.37887  2.77519  2.98518  4.58477  3.61503
          0.02813  3.98075  4.70309  0.61958  0.77255  0.48576  0.95510
     64   2.75676  4.31290  3.85816  2.96057  3.39100  3.82752  4.13933  2.22529  3.19054  1.88677  3.14456  3.66158  4.19040  3.51581  3.47817  3.11869  2.99732  1.55673  5.02686  3.81364    102 - -
          2.68618  4.42225  2.77519  2.73123  3.46354  2.40513  3.72494  3.29354  2.67741  2.69355  4.24690  2.90347  2.73739  3.18146  2.89801  2.37887  2.77519  2.98518  4.58477  3.61503
          0.02813  3.98075  4.70309  0.61958  0.77255  0.48576  0.95510
     65   2.80422  4.56802  3.50009  3.41370  4.55232  0.58000  4.52656  4.17904  3.60964  3.81937  4.79662  3.66450  3.96260  3.92531  3.83303  2.97938  3.29389  3.68647  5.61806  4.65816    103 - -
          2.68618  4.42225  2.77519  2.73123  3.46354  2.40513  3.72494  3.29354  2.67741  2.69355  4.24690  2.90347  2.73739  3.18146  2.89801  2.37887  2.77519  2.98518  4.58477  3.61503
          0.02813  3.98075  4.70309  0.61958  0.77255  0.48576  0.95510
     66   2.98587  5.48990  1.10757  1.92824  4.78640  3.21550  3.80844  4.30070  2.86273  3.83743  4.72432  2.70245  3.85915  2.99035  3.45985  2.87222  3.28851  3.89121  5.98031  4.49259    104 - -
          2.68618  4.42225  2.77519  2.73123  3.46354  2.40513  3.72494  3.29354  2.67741  2.69355  4.24690  2.90347  2.73739  3.18146  2.89801  2.37887  2.77519  2.98518  4.58477  3.61503
          0.02813  3.98075  4.70309  0.61958  0.77255  0.48576  0.95510
     67   2.55711  4.58205  2.94350  2.38171  3.99882  3.28324  3.79119  3.12052  2.62367  3.05200  3.92798  3.04256  3.82057  2.99867  3.01414  1.56533  2.87183  3.03181  5.33308  4.02342    105 - -
          2.68618  4.42225  2.77519  2.73123  3.46354  2.40513  3.72494  3.29354  2.67741  2.69355  4.24690  2.90347  2.73739  3.18146  2.89801  2.37887  2.77519  2.98518  4.58477  3.61503
          0.02813  3.98075  4.70309  0.61958  0.77255  0.48576  0.95510
     68   2.71428  0.74499  4.25742  4.02238  3.98982  3.31359  4.64574  3.15245  3.85018  3.06269  4.18783  3.98056  4.02902  4.19191  3.95508  2.98601  3.19022  2.88953  5.38217  4.27651    106 - -
          2.68618  4.42225  2.77519  2.73123  3.46354  2.40513  3.72494  3.29354  2.67741  2.69355  4.24690  2.90347  2.73739  3.18146  2.89801  2.37887  2.77519  2.98518  4.58477  3.61503
          0.02813  3.98075  4.70309  0.61958  0.77255  0.48576  0.95510
     69   3.11888  4.91556  3.23652  3.00828  3.36447  3.54241  0.93319  3.83851  2.84856  3.31849  4.37062  3.41286  4.10138  3.37619  3.10731  3.18885  3.42631  3.57162  4.82793  3.31248    107 - -
          2.68618  4.42225  2.77519  2.73123  3.46354  2.40513  3.72494  3.29354  2.67741  2.69355  4.24690  2.90347  2.73739  3.18146  2.89801  2.37887  2.77519  2.98518  4.58477  3.61503
          0.02813  3.98075  4.70309  0.61958  0.77255  0.48576  0.95510
     70   2.90020  4.63859  3.51923  3.37454  4.35896  3.32001  4.44241  3.93306  3.44127  3.54783  4.60290  3.66993  0.64884  3.82676  3.67382  3.07127  3.35047  3.56595  5.51501  4.48139    108 - -
          2.68618  4.42225  2.77519  2.73123  3.46354  2.40513  3.72494  3.29354  2.67741  2.69355  4.24690  2.90347  2.73739  3.18146  2.89801  2.37887  2.77519  2.98518  4.58477  3.61503
          0.02813  3.98075  4.70309  0.61958  0.77255  0.48576  0.95510
     71   2.65081  4.34117  3.54265  3.01835  3.37884  3.16943  3.89454  2.69054  2.85098  1.57557  3.14716  3.39279  4.00208  3.01541  3.14763  2.89399  2.89884  2.53109  4.91455  3.67390    109 - -
          2.68618  4.42225  2.77519  2.73123  3.46354  2.40513  3.72494  3.29354  2.67741  2.69355  4.24690  2.90347  2.73739  3.18146  2.89801  2.37887  2.77519  2.98518  4.58477  3.61503
          0.02813  3.98075  4.70309  0.61958  0.77255  0.48576  0.95510
     72   1.97682  4.16564  3.45609  3.12483  4.13409  2.99662  4.15843  3.40130  3.11911  3.19445  4.06281  3.30401  3.71504  3.43820  3.42520  2.18635  1.40284  2.96531  5.51362  4.29781    110 - -
          2.68618  4.42225  2.77519  2.73123  3.46354  2.40513  3.72494  3.29354  2.67741  2.69355  4.24690  2.90347  2.73739  3.18146  2.89801  2.37887  2.77519  2.98518  4.58477  3.61503
          0.02813  3.98075  4.70309  0.61958  0.77255  0.48576  0.95510
     73   2.98546  5.02210  3.37512  2.79841  4.17140  3.61021  3.04865  3.81000  2.01959  3.29393  4.19068  3.20296  4.01639  2.82556  1.24267  3.01080  3.18418  3.50895  5.27409  3.98962    111 - -
          2.68618  4.42225  2.77519  2.73123  3.46354  2.40513  3.72494  3.29354  2.67741  2.69355  4.24690  2.90347  2.73739  3.18146  2.89801  2.37887  2.77519  2.98518  4.58477  3.61503
          0.02813  3.98075  4.70309  0.61958  0.77255  0.48576  0.95510
     74   3.07305  5.03903  3.25611  2.85856  4.45022  3.54978  3.82249  3.88651  0.89926  3.42848  4.38505  3.27791  4.04326  3.00852  2.45677  3.10849  3.31875  3.58853  5.46113  4.28989    112 - -
          2.68618  4.42225  2.77519  2.73123  3.46354  2.40513  3.72494  3.29354  2.67741  2.69355  4.24690  2.90347  2.73739  3.18146  2.89801  2.37887  2.77519  2.98518  4.58477  3.61503
          0.20050  3.98075  1.81395  0.61958  0.77255  0.48576  0.95510
     75   2.61515  4.78896  2.68370  2.37756  4.21514  3.24765  3.65089  3.65277  2.06938  3.23594  4.07296  2.38134  3.76929  2.81892  2.75621  2.14440  2.90063  3.28720  5.42120  4.09269    113 - -
          2.68618  4.42225  2.77519  2.73123  3.46354  2.40513  3.72494  3.29354  2.67741  2.69355  4.24690  2.90347  2.73739  3.18146  2.89801  2.37887  2.77519  2.98518  4.58477  3.61503
          0.03334  3.81358  4.53593  0.61958  0.77255  0.63129  0.75909
     76   2.74217  4.88973  2.69188  2.40024  3.84945  3.34253  2.15424  3.62916  2.33582  3.18530  4.05951  2.58398  3.83353  2.66318  2.68328  2.75231  2.99290  3.30844  5.17203  3.74081    114 - -
          2.68618  4.42225  2.77519  2.73123  3.46354  2.40513  3.72494  3.29354  2.67741  2.69355  4.24690  2.90347  2.73739  3.18146  2.89801  2.37887  2.77519  2.98518  4.58477  3.61503
          0.03334  3.81358  4.53593  0.61958  0.77255  0.63129  0.75909
     77   2.78818  4.37887  3.73289  3.22487  1.88493  3.72587  2.95699  2.75638  3.10835  2.26189  3.40100  3.50066  4.10327  3.39124  3.37753  3.02230  3.02782  2.41900  4.19307  2.61824    115 - -
          2.68618  4.42225  2.77519  2.73123  3.46354  2.40513  3.72494  3.29354  2.67741  2.69355  4.24690  2.90347  2.73739  3.18146  2.89801  2.37887  2.77519  2.98518  4.58477  3.61503
          0.03334  3.81358  4.53593  0.61958  0.77255  0.63129  0.75909
     78   2.43355  4.85835  2.45558  1.96698  4.28818  2.45343  3.67633  3.72190  2.54969  3.31191  4.14697  2.43322  3.74527  2.84770  3.01723  2.62853  2.92201  3.34360  5.52754  4.15840    116 - -
          2.68618  4.42225  2.77519  2.73123  3.46354  2.40513  3.72494  3.29354  2.67741  2.69355  4.24690  2.90347  2.73739  3.18146  2.89801  2.37887  2.77519  2.98518  4.58477  3.61503
          0.03334  3.81358  4.53593  0.61958  0.77255  0.63129  0.75909
     79   2.72890  5.09072  2.02822  2.13927  4.43146  3.17322  3.66906  3.92135  2.52206  3.47891  4.31932  1.84530  3.75513  2.83809  3.10183  2.59691  3.01891  3.52885  5.65431  4.22382    117 - -
          2.68618  4.42225  2.77519  2.73123  3.46354  2.40513  3.72494  3.29354  2.67741  2.69355  4.24690  2.90347  2.73739  3.18146  2.89801  2.37887  2.77519  2.98518  4.58477  3.61503
          0.03334  3.81358  4.53593  0.61958  0.77255  0.63129  0.75909
     80   2.57964  4.58146  2.79718  2.56392  3.88812  1.71396  2.80395  3.59878  2.64565  3.20389  4.09145  3.00607  3.77462  3.04107  3.00195  2.66367  2.92701  3.23103  5.22466  3.85941    118 - -
          2.68618  4.42225  2.77519  2.73123  3.46354  2.40513  3.72494  3.29354  2.67741  2.69355  4.24690  2.90347  2.73739  3.18146  2.89801  2.37887  2.77519  2.98518  4.58477  3.61503
          0.03334  3.81358  4.53593  0.61958  0.77255  0.63129  0.75909
     81   2.65262  4.63442  3.24408  2.74110  4.08267  3.35353  3.69330  3.42020  2.19645  3.04656  3.96719  3.12850  3.85275  2.88070  1.63571  2.74734  2.49686  3.11671  5.28230  4.04478    119 - -
          2.68618  4.42225  2.77519  2.73123  3.46354  2.40513  3.72494  3.29354  2.67741  2.69355  4.24690  2.90347  2.73739  3.18146  2.89801  2.37887  2.77519  2.98518  4.58477  3.61503
          0.03334  3.81358  4.53593  0.61958  0.77255  0.63129  0.75909
     82   2.62111  4.71824  2.74754  2.46995  4.09838  3.23506  3.69793  3.60734  2.40526  3.19602  4.08360  2.93746  3.78892  1.82471  2.74299  2.32220  2.93121  3.25714  5.36096  4.01982    120 - -
          2.68618  4.42225  2.77519  2.73123  3.46354  2.40513  3.72494  3.29354  2.67741  2.69355  4.24690  2.90347  2.73739  3.18146  2.89801  2.37887  2.77519  2.98518  4.58477  3.61503
          0.03334  3.81358  4.53593  0.61958  0.77255  0.63129  0.75909
     83   2.72962  4.94194  2.39017  1.48319  4.38791  2.46472  3.73441  3.83465  2.62094  3.43309  4.30460  2.79536  3.77333  2.92164  3.07112  2.71994  3.03959  3.45839  5.58888  4.24268    121 - -
          2.68618  4.42225  2.77519  2.73123  3.46354  2.40513  3.72494  3.29354  2.67741  2.69355  4.24690  2.90347  2.73739  3.18146  2.89801  2.37887  2.77519  2.98518  4.58477  3.61503
          0.03334  3.81358  4.53593  0.61958  0.77255  0.63129  0.75909
     84   2.94122  4.78204  3.42609  2.95118  4.12172  3.43888  3.78545  3.66039  2.21927  3.18715  4.19008  3.31481  3.94542  3.00977  1.07243  3.02895  3.21192  3.38719  5.22939  4.06310    122 - -
          2.68618  4.42225  2.77519  2.73123  3.46354  2.40513  3.72494  3.29354  2.67741  2.69355  4.24690  2.90347  2.73739  3.18146  2.89801  2.37887  2.77519  2.98518  4.58477  3.61503
          0.11107  3.81358  2.48822  0.61958  0.77255  0.63129  0.75909
     85   2.81764  4.80259  3.13088  2.55715  4.14560  3.41073  3.62687  3.56317  2.06384  3.12623  4.05641  3.09317  3.87739  2.81106  1.47697  2.87131  3.05815  3.27488  5.25241  4.03467    123 - -
          2.68618  4.42225  2.77519  2.73123  3.46354  2.40513  3.72494  3.29354  2.67741  2.69355  4.24690  2.90347  2.73739  3.18146  2.89801  2.37887  2.77519  2.98518  4.58477  3.61503
          0.03598  3.73849  4.46084  0.61958  0.77255  0.68373  0.70265
     86   2.84548  4.90330  3.11935  2.62748  4.26954  3.45314  3.57059  3.66161  1.43826  3.19112  4.08836  3.05334  3.88673  2.73219  2.03688  2.87191  3.05956  3.35934  5.30038  4.08304    124 - -
          2.68618  4.42225  2.77519  2.73123  3.46354  2.40513  3.72494  3.29354  2.67741  2.69355  4.24690  2.90347  2.73739  3.18146  2.89801  2.37887  2.77519  2.98518  4.58477  3.61503
          0.03598  3.73849  4.46084  0.61958  0.77255  0.68373  0.70265
     87   2.38485  4.58788  3.19061  2.73167  4.02567  3.30290  3.69178  3.37812  2.20815  3.00881  3.95269  3.11226  3.82335  2.89023  1.66598  2.72658  2.92750  3.07987  5.24820  4.00508    125 - -
          2.68618  4.42225  2.77519  2.73123  3.46354  2.40513  3.72494  3.29354  2.67741  2.69355  4.24690  2.90347  2.73739  3.18146  2.89801  2.37887  2.77519  2.98518  4.58477  3.61503
          0.03598  3.73849  4.46084  0.61958  0.77255  0.68373  0.70265
     88   2.85570  4.80315  3.02249  2.67641  4.15860  3.35393  3.69844  3.58066  1.23980  3.17820  4.15230  3.10489  3.86830  2.90167  2.42640  2.90973  3.12200  3.29786  5.27306  4.06822    126 - -
          2.68618  4.42225  2.77519  2.73123  3.46354  2.40513  3.72494  3.29354  2.67741  2.69355  4.24690  2.90347  2.73739  3.18146  2.89801  2.37887  2.77519  2.98518  4.58477  3.61503
          0.03598  3.73849  4.46084  0.61958  0.77255  0.68373  0.70265
     89   2.86226  4.70052  3.34004  2.88703  4.02100  3.36898  3.74304  3.55780  2.20763  3.09876  4.10786  3.25443  3.88294  2.97482  1.20614  2.95600  3.14064  3.28891  5.16184  3.98274    127 - -
          2.68618  4.42225  2.77519  2.73123  3.46354  2.40513  3.72494  3.29354  2.67741  2.69355  4.24690  2.90347  2.73739  3.18146  2.89801  2.37887  2.77519  2.98518  4.58477  3.61503
          0.03598  3.73849  4.46084  0.61958  0.77255  0.68373  0.70265
     90   2.65253  4.63570  3.16383  2.70854  4.03920  3.31108  3.65741  3.50568  2.14743  3.10115  4.01397  3.09204  3.82609  2.85510  1.61091  2.54506  2.94662  3.18364  5.23241  3.96580    128 - -
          2.68621  4.42228  2.77523  2.73126  3.46357  2.40516  3.72497  3.29357  2.67698  2.69358  4.24693  2.90350  2.73743  3.18149  2.89804  2.37890  2.77523  2.98521  4.58480  3.61506
          0.36217  1.23002  4.46084  0.24989  1.50908  0.68373  0.70265
     91   2.86226  4.70052  3.34004  2.88703  4.02100  3.36898  3.74304  3.55780  2.20763  3.09876  4.10786  3.25443  3.88294  2.97482  1.20614  2.95600  3.14064  3.28891  5.16184  3.98274    130 - -
          2.68618  4.42225  2.77519  2.73123  3.46354  2.40513  3.72494  3.29354  2.67741  2.69355  4.24690  2.90347  2.73739  3.18146  2.89801  2.37887  2.77519  2.98518  4.58477  3.61503
          0.03598  3.73849  4.46084  0.61958  0.77255  0.68373  0.70265
     92   2.85570  4.80315  3.02249  2.67641  4.15860  3.35393  3.69844  3.58066  1.23980  3.17820  4.15230  3.10489  3.86830  2.90167  2.42640  2.90973  3.12200  3.29786  5.27306  4.06822    131 - -
          2.68618  4.42225  2.77519  2.73123  3.46354  2.40513  3.72494  3.29354  2.67741  2.69355  4.24690  2.90347  2.73739  3.18146  2.89801  2.37887  2.77519  2.98518  4.58477  3.61503
          0.03598  3.73849  4.46084  0.61958  0.77255  0.58731  0.81153
     93   2.83968  5.04159  2.73542  2.14088  4.39502  3.38249  3.60792  3.77632  1.50536  3.31997  4.19106  2.91651  3.85937  2.76302  2.43639  2.82393  3.06775  3.44828  5.45317  4.17490    132 - -
          2.68618  4.42225  2.77519  2.73123  3.46354  2.40513  3.72494  3.29354  2.67741  2.69355  4.24690  2.90347  2.73739  3.18146  2.89801  2.37887  2.77519  2.98518  4.58477  3.61503
          0.03334  3.81358  4.53593  0.61958  0.77255  0.63129  0.75909
     94   2.73612  5.01674  2.36716  1.55951  4.38962  2.66234  3.67635  3.82537  2.44513  3.40441  4.25869  2.75792  3.77523  2.84870  2.96653  2.70892  3.02092  3.45696  5.58928  4.21423    133 - -
          2.68618  4.42225  2.77519  2.73123  3.46354  2.40513  3.72494  3.29354  2.67741  2.69355  4.24690  2.90347  2.73739  3.18146  2.89801  2.37887  2.77519  2.98518  4.58477  3.61503
          0.03334  3.81358  4.53593  0.61958  0.77255  0.40446  1.10062
     95   2.99941  4.42124  4.46559  3.99828  3.45071  4.15422  4.72562  1.89633  3.83319  1.84027  3.34088  4.23362  4.55339  4.15430  4.04899  3.55417  3.28882  1.07724  5.34521  4.09127    134 - -
          2.68618  4.42225  2.77519  2.73123  3.46354  2.40513  3.72494  3.29354  2.67741  2.69355  4.24690  2.90347  2.73739  3.18146  2.89801  2.37887  2.77519  2.98518  4.58477  3.61503
          0.02813  3.98075  4.70309  0.61958  0.77255  0.48576  0.95510
     96   2.70843  4.72458  2.95180  2.66807  4.23297  3.31110  3.85812  3.65798  2.20076  3.27940  4.17887  3.11041  1.47629  3.06487  2.88062  2.78638  3.03606  3.31073  5.45734  4.19694    135 - -
          2.68618  4.42225  2.77519  2.73123  3.46354  2.40513  3.72494  3.29354  2.67741  2.69355  4.24690  2.90347  2.73739  3.18146  2.89801  2.37887  2.77519  2.98518  4.58477  3.61503
          0.02813  3.98075  4.70309  0.61958  0.77255  0.48576  0.95510
     97   3.10211  4.51287  4.37071  3.86770  1.40067  4.13333  3.94699  2.55024  3.72745  1.88086  2.66348  4.00355  4.44101  3.88525  3.88389  3.45701  3.33205  2.55762  4.26444  2.59650    136 - -
          2.68618  4.42225  2.77519  2.73123  3.46354  2.40513  3.72494  3.29354  2.67741  2.69355  4.24690  2.90347  2.73739  3.18146  2.89801  2.37887  2.77519  2.98518  4.58477  3.61503
          0.02813  3.98075  4.70309  0.61958  0.77255  0.48576  0.95510
     98   2.94448  4.33644  4.41630  3.87522  1.65614  4.03185  3.95530  2.22820  3.73038  1.81850  3.13474  3.97347  4.34558  3.86438  3.84908  3.34307  3.17056  2.39567  3.41897  2.79703    137 - -
          2.68618  4.42225  2.77519  2.73123  3.46354  2.40513  3.72494  3.29354  2.67741  2.69355  4.24690  2.90347  2.73739  3.18146  2.89801  2.37887  2.77519  2.98518  4.58477  3.61503
          0.02813  3.98075  4.70309  0.61958  0.77255  0.48576  0.95510
     99   2.49492  4.52256  3.02406  2.68883  4.21869  1.60254  3.87554  3.65551  2.66747  3.27545  4.11743  3.09235  2.95331  3.07822  2.64863  2.59980  2.86470  3.24049  5.47502  4.20711    138 - -
          2.68618  4.42225  2.77519  2.73123  3.46354  2.40513  3.72494  3.29354  2.67741  2.69355  4.24690  2.90347  2.73739  3.18146  2.89801  2.37887  2.77519  2.98518  4.58477  3.61503
          0.02813  3.98075  4.70309  0.61958  0.77255  0.48576  0.95510
    100   2.92058  4.99321  3.41477  2.74684  4.32138  3.62285  3.61067  3.67874  1.70938  2.74985  4.08048  3.16525  3.98684  2.75941  1.55007  2.94865  3.10319  3.38850  5.34274  4.13357    139 - -
          2.68618  4.42225  2.77519  2.73123  3.46354  2.40513  3.72494  3.29354  2.67741  2.69355  4.24690  2.90347  2.73739  3.18146  2.89801  2.37887  2.77519  2.98518  4.58477  3.61503
          0.02813  3.98075  4.70309  0.61958  0.77255  0.48576  0.95510
    101   2.80792  4.80466  3.28697  2.82411  4.35083  2.69611  3.79699  3.80061  2.27952  3.35388  4.23525  3.22072  3.94017  2.98024  1.21861  2.88027  3.09961  3.44439  5.42837  4.23084    140 - -
          2.68618  4.42225  2.77519  2.73123  3.46354  2.40513  3.72494  3.29354  2.67741  2.69355  4.24690  2.90347  2.73739  3.18146  2.89801  2.37887  2.77519  2.98518  4.58477  3.61503
          0.02813  3.98075  4.70309  0.61958  0.77255  0.48576  0.95510
    102   2.64173  3.40048  3.81960  3.24879  3.24035  3.67643  3.98417  2.50126  3.10151  2.02296  2.05737  3.55978  4.05625  3.05719  3.36000  2.96401  2.88363  2.35982  4.81836  3.61240    141 - -
          2.68618  4.42225  2.77519  2.73123  3.46354  2.40513  3.72494  3.29354  2.67741  2.69355  4.24690  2.90347  2.73739  3.18146  2.89801  2.37887  2.77519  2.98518  4.58477  3.61503
          0.02813  3.98075  4.70309  0.61958  0.77255  0.48576  0.95510
    103   2.79817  4.63953  3.31565  2.87646  3.19152  3.57323  1.69796  2.65700  2.65441  2.72564  3.75511  3.27908  4.01981  3.13288  2.95618  2.92571  3.05687  2.91141  4.72587  3.21916    142 - -
          2.68618  4.42225  2.77519  2.73123  3.46354  2.40513  3.72494  3.29354  2.67741  2.69355  4.24690  2.90347  2.73739  3.18146  2.89801  2.37887  2.77519  2.98518  4.58477  3.61503
          0.02813  3.98075  4.70309  0.61958  0.77255  0.48576  0.95510
    104   2.71126  4.72755  2.92877  2.64544  3.63694  3.34436  1.60814  3.61886  2.58113  3.20065  4.10899  3.08487  3.89712  3.04831  2.91014  2.40068  3.02621  3.28490  5.06215  3.58094    143 - -
          2.68618  4.42225  2.77519  2.73123  3.46354  2.40513  3.72494  3.29354  2.67741  2.69355  4.24690  2.90347  2.73739  3.18146  2.89801  2.37887  2.77519  2.98518  4.58477  3.61503
          0.02813  3.98075  4.70309  0.61958  0.77255  0.48576  0.95510
    105   2.56570  4.60680  2.40605  2.56493  4.16365  3.20695  3.88742  3.46392  2.80617  3.21143  4.10258  3.02265  3.81403  3.10073  3.23226  2.65628  1.46183  3.11616  5.49737  4.18033    144 - -
          2.68618  4.42225  2.77519  2.73123  3.46354  2.40513  3.72494  3.29354  2.67741  2.69355  4.24690  2.90347  2.73739  3.18146  2.89801  2.37887  2.77519  2.98518  4.58477  3.61503
          0.02813  3.98075  4.70309  0.61958  0.77255  0.48576  0.95510
    106   2.31004  1.40821  4.04232  3.68331  3.85216  3.10395  4.40103  2.85821  3.50678  2.83941  3.84835  3.62767  3.83199  3.82130  3.68884  2.57056  2.31297  2.55997  5.36937  4.17422    145 - -
          2.68618  4.42225  2.77519  2.73123  3.46354  2.40513  3.72494  3.29354  2.67741  2.69355  4.24690  2.90347  2.73739  3.18146  2.89801  2.37887  2.77519  2.98518  4.58477  3.61503
          0.02813  3.98075  4.70309  0.61958  0.77255  0.48576  0.95510
    107   2.75547  4.82537  2.70752  2.16086  4.30731  3.28268  3.87711  3.73041  2.71700  3.35949  4.26153  3.01666  1.43596  3.08530  3.10559  2.80331  3.08347  3.38085  5.54544  4.25783    146 - -
          2.68618  4.42225  2.77519  2.73123  3.46354  2.40513  3.72494  3.29354  2.67741  2.69355  4.24690  2.90347  2.73739  3.18146  2.89801  2.37887  2.77519  2.98518  4.58477  3.61503
          0.02813  3.98075  4.70309  0.61958  0.77255  0.48576  0.95510
    108   2.64324  1.59316  3.94270  3.47737  3.08161  3.52382  4.00992  2.71162  3.29703  2.48069  3.52429  3.65062  4.05226  3.61809  3.50994  2.93007  2.97128  2.51496  4.66433  2.65637    147 - -
          2.68618  4.42225  2.77519  2.73123  3.46354  2.40513  3.72494  3.29354  2.67741  2.69355  4.24690  2.90347  2.73739  3.18146  2.89801  2.37887  2.77519  2.98518  4.58477  3.61503
          0.02813  3.98075  4.70309  0.61958  0.77255  0.48576  0.95510
    109   2.78468  4.39258  3.79482  3.22770  3.29347  3.79109  4.03277  2.50008  2.63587  1.48485  2.59088  3.58715  4.14474  3.38360  3.24303  3.08257  3.01517  2.41893  4.94769  3.74615    148 - -
          2.68618  4.42225  2.77519  2.73123  3.46354  2.40513  3.72494  3.29354  2.67741  2.69355  4.24690  2.90347  2.73739  3.18146  2.89801  2.37887  2.77519  2.98518  4.58477  3.61503
          0.02813  3.98075  4.70309  0.61958  0.77255  0.48576  0.95510
    110   2.90020  4.63859  3.51923  3.37454  4.35896  3.32001  4.44241  3.93306  3.44127  3.54783  4.60290  3.66993  0.64884  3.82676  3.67382  3.07127  3.35047  3.56595  5.51501  4.48139    149 - -
          2.68618  4.42225  2.77519  2.73123  3.46354  2.40513  3.72494  3.29354  2.67741  2.69355  4.24690  2.90347  2.73739  3.18146  2.89801  2.37887  2.77519  2.98518  4.58477  3.61503
          0.02813  3.98075  4.70309  0.61958  0.77255  0.48576  0.95510
    111   2.65170  4.79301  2.68216  2.45437  4.33917  1.68382  3.78368  3.78584  2.26263  3.37652  4.22010  2.61467  3.81981  2.96575  2.94878  2.69215  2.97696  3.39104  5.55907  4.23291    150 - -
          2.68618  4.42225  2.77519  2.73123  3.46354  2.40513  3.72494  3.29354  2.67741  2.69355  4.24690  2.90347  2.73739  3.18146  2.89801  2.37887  2.77519  2.98518  4.58477  3.61503
          0.02813  3.98075  4.70309  0.61958  0.77255  0.48576  0.95510
    112   2.86113  4.56174  3.40599  2.59286  3.46499  3.69044  4.03000  2.64640  2.91023  1.29855  3.43900  3.45446  4.12838  3.34320  3.19924  3.08916  3.11696  2.54561  5.09250  3.82851    151 - -
          2.68618  4.42225  2.77519  2.73123  3.46354  2.40513  3.72494  3.29354  2.67741  2.69355  4.24690  2.90347  2.73739  3.18146  2.89801  2.37887  2.77519  2.98518  4.58477  3.61503
          0.02813  3.98075  4.70309  0.61958  0.77255  0.48576  0.95510
    113   1.73995  4.46808  3.18413  2.70347  3.84557  3.34337  3.78209  3.14985  2.35897  2.63537  3.75117  3.12714  3.83567  3.00637  2.96265  2.55143  2.72381  2.85915  5.19853  3.93378    152 - -
          2.68618  4.42225  2.77519  2.73123  3.46354  2.40513  3.72494  3.29354  2.67741  2.69355  4.24690  2.90347  2.73739  3.18146  2.89801  2.37887  2.77519  2.98518  4.58477  3.61503
          0.02813  3.98075  4.70309  0.61958  0.77255  0.48576  0.95510
    114   2.71428  0.74499  4.25742  4.02238  3.98982  3.31359  4.64574  3.15245  3.85018  3.06269  4.18783  3.98056  4.02902  4.19191  3.95508  2.98601  3.19022  2.88953  5.38217  4.27651    153 - -
          2.68618  4.42225  2.77519  2.73123  3.46354  2.40513  3.72494  3.29354  2.67741  2.69355  4.24690  2.90347  2.73739  3.18146  2.89801  2.37887  2.77519  2.98518  4.58477  3.61503
          0.02813  3.98075  4.70309  0.61958  0.77255  0.48576  0.95510
    115   2.42583  4.31555  3.47444  2.93333  3.49312  3.53746  3.85326  2.68823  2.53764  1.87329  3.44135  3.32131  3.95068  3.17012  3.11492  2.70528  2.84246  2.27649  4.95799  3.72520    154 - -
          2.68618  4.42225  2.77519  2.73123  3.46354  2.40513  3.72494  3.29354  2.67741  2.69355  4.24690  2.90347  2.73739  3.18146  2.89801  2.37887  2.77519  2.98518  4.58477  3.61503
          0.02813  3.98075  4.70309  0.61958  0.77255  0.48576  0.95510
    116   2.94982  5.06005  3.13787  2.33012  4.44287  3.54390  3.66515  3.83444  2.07449  3.34522  4.22659  3.11669  3.97661  2.81864  1.30352  2.95831  3.15984  3.51875  5.44218  4.22155    155 - -
          2.68618  4.42225  2.77519  2.73123  3.46354  2.40513  3.72494  3.29354  2.67741  2.69355  4.24690  2.90347  2.73739  3.18146  2.89801  2.37887  2.77519  2.98518  4.58477  3.61503
          0.02813  3.98075  4.70309  0.61958  0.77255  0.48576  0.95510
    117   2.40601  3.31690  3.80553  3.32419  3.69540  3.26978  4.16933  2.55981  3.20295  2.65102  3.64625  3.50561  3.88932  3.52428  3.47838  2.66335  1.47193  2.42511  5.21332  3.99328    156 - -
          2.68618  4.42225  2.77519  2.73123  3.46354  2.40513  3.72494  3.29354  2.67741  2.69355  4.24690  2.90347  2.73739  3.18146  2.89801  2.37887  2.77519  2.98518  4.58477  3.61503
          0.02813  3.98075  4.70309  0.61958  0.77255  0.48576  0.95510
    118   2.38857  4.30115  3.34019  2.91037  3.90221  3.17566  3.95625  3.19527  2.85668  2.63238  3.85133  3.22938  3.78654  3.21415  3.20181  1.64696  2.15037  2.86007  5.29774  4.03682    157 - -
          2.68618  4.42225  2.77519  2.73123  3.46354  2.40513  3.72494  3.29354  2.67741  2.69355  4.24690  2.90347  2.73739  3.18146  2.89801  2.37887  2.77519  2.98518  4.58477  3.61503
          0.02813  3.98075  4.70309  0.61958  0.77255  0.48576  0.95510
    119   2.72440  4.36001  3.12500  3.15536  1.76745  3.66750  3.88792  2.62014  3.14445  2.33428  3.40725  3.49312  4.08665  3.41257  3.45145  2.98538  2.98369  2.22649  4.62606  3.17723    158 - -
          2.68618  4.42225  2.77519  2.73123  3.46354  2.40513  3.72494  3.29354  2.67741  2.69355  4.24690  2.90347  2.73739  3.18146  2.89801  2.37887  2.77519  2.98518  4.58477  3.61503
          0.02813  3.98075  4.70309  0.61958  0.77255  0.48576  0.95510
    120   2.62523  4.86195  2.65737  2.36051  4.32008  2.90277  3.70422  3.76406  2.39113  3.33467  4.15003  1.86018  3.11069  2.86133  2.96921  2.52507  2.91760  3.37275  5.53475  4.17780    159 - -
          2.68618  4.42225  2.77519  2.73123  3.46354  2.40513  3.72494  3.29354  2.67741  2.69355  4.24690  2.90347  2.73739  3.18146  2.89801  2.37887  2.77519  2.98518  4.58477  3.61503
          0.02813  3.98075  4.70309  0.61958  0.77255  0.48576  0.95510
    121   3.03484  5.14186  3.41601  2.77224  4.57072  3.65485  3.60094  3.92127  1.72781  3.37186  4.24229  3.17825  4.02356  2.55627  1.31201  3.03260  3.20054  3.60881  5.42938  4.25578    160 - -
          2.68618  4.42225  2.77519  2.73123  3.46354  2.40513  3.72494  3.29354  2.67741  2.69355  4.24690  2.90347  2.73739  3.18146  2.89801  2.37887  2.77519  2.98518  4.58477  3.61503
          0.02813  3.98075  4.70309  0.61958  0.77255  0.48576  0.95510
    122   3.30128  4.64045  4.46810  4.03634  1.30372  4.21972  3.61814  2.90704  3.88936  2.00087  3.52960  3.99062  4.52811  3.96248  3.99234  3.55261  3.52438  2.85545  3.82292  1.78725    161 - -
          2.68618  4.42225  2.77519  2.73123  3.46354  2.40513  3.72494  3.29354  2.67741  2.69355  4.24690  2.90347  2.73739  3.18146  2.89801  2.37887  2.77519  2.98518  4.58477  3.61503
          0.02813  3.98075  4.70309  0.61958  0.77255  0.48576  0.95510
    123   2.69998  4.33444  3.70778  3.13128  3.41968  3.70032  3.96281  1.82652  2.87840  2.11687  3.35139  3.49339  4.07605  3.30288  2.55783  2.98676  2.79738  2.31411  4.96782  3.74879    162 - -
          2.68618  4.42225  2.77519  2.73123  3.46354  2.40513  3.72494  3.29354  2.67741  2.69355  4.24690  2.90347  2.73739  3.18146  2.89801  2.37887  2.77519  2.98518  4.58477  3.61503
          0.02813  3.98075  4.70309  0.61958  0.77255  0.48576  0.95510
    124   2.52989  1.43140  3.80544  3.33718  3.72514  3.30681  4.10478  3.03291  2.97583  2.80689  3.78114  3.52697  3.91647  3.46905  2.55837  2.76277  2.91050  2.76203  5.15136  3.93418    163 - -
          2.68618  4.42225  2.77519  2.73123  3.46354  2.40513  3.72494  3.29354  2.67741  2.69355  4.24690  2.90347  2.73739  3.18146  2.89801  2.37887  2.77519  2.98518  4.58477  3.61503
          0.02813  3.98075  4.70309  0.61958  0.77255  0.48576  0.95510
    125   2.73721  4.39525  3.75477  3.35819  3.32243  3.61139  4.15537  2.55897  3.17747  1.22219  3.40310  3.63647  4.12519  3.57137  3.41949  2.65611  3.05935  2.44632  4.99957  3.68189    164 - -
          2.68618  4.42225  2.77519  2.73123  3.46354  2.40513  3.72494  3.29354  2.67741  2.69355  4.24690  2.90347  2.73739  3.18146  2.89801  2.37887  2.77519  2.98518  4.58477  3.61503
          0.02813  3.98075  4.70309  0.61958  0.77255  0.48576  0.95510
    126   1.57066  4.31009  3.36746  2.92863  3.81180  3.24010  3.95992  3.04538  2.88009  2.46059  3.75327  3.25983  2.83962  3.22928  3.22440  2.61297  2.79598  2.75645  5.24336  3.99176    165 - -
          2.68618  4.42225  2.77519  2.73123  3.46354  2.40513  3.72494  3.29354  2.67741  2.69355  4.24690  2.90347  2.73739  3.18146  2.89801  2.37887  2.77519  2.98518  4.58477  3.61503
          0.02813  3.98075  4.70309  0.61958  0.77255  0.48576  0.95510
    127   2.69523  4.98786  2.60827  2.38646  4.31496  3.38764  3.61136  3.74975  2.27759  3.28688  4.09608  2.90510  3.82445  2.53236  1.86239  2.44557  2.93029  3.38742  5.45251  4.11556    166 - -
          2.68618  4.42225  2.77519  2.73123  3.46354  2.40513  3.72494  3.29354  2.67741  2.69355  4.24690  2.90347  2.73739  3.18146  2.89801  2.37887  2.77519  2.98518  4.58477  3.61503
          0.02813  3.98075  4.70309  0.61958  0.77255  0.48576  0.95510
    128   2.79302  4.78863  3.26197  2.72032  4.01039  3.54658  3.70212  3.27164  1.50660  2.37777  3.88185  3.15932  3.95825  2.88265  2.50758  2.87229  2.90577  3.03228  5.27383  4.01363    167 - -
          2.68627  4.42234  2.77528  2.73132  3.46334  2.40521  3.72503  3.29326  2.67713  2.69364  4.24698  2.90330  2.73748  3.18133  2.89793  2.37895  2.77528  2.98527  4.58486  3.61478
          0.13599  2.06240        *  1.31959  0.31094  0.00000        *
//
